# Supplementary material for: Analysis of the impact of different landing heights and lateralities on lower limb joint load based on statistical parametric mapping
Source: PLoS One. 2025 May 30;20(5):e0324656. doi: 10.1371/journal.pone.0324656 (PMC12124505; doi:10.1371/journal.pone.0324656)
Supplement: S1 File — (ZIP) [file pone.0324656.s001.zip › Original data/010/左前30.xlsx]

## Sheet: Sheet1
Var1	C__Users_dell_Documents_Qualisys_GAIT1214_Data_yunpeng_wuyunpen	C__Users_dell_Documents_Qualisys_GAIT1214_Data_yunpeng_wuyun_1	C__Users_dell_Documents_Qualisys_GAIT1214_Data_yunpeng_wuyun_2	C__Users_dell_Documents_Qualisys_GAIT1214_Data_yunpeng_wuyun_3	C__Users_dell_Documents_Qualisys_GAIT1214_Data_yunpeng_wuyun_4	C__Users_dell_Documents_Qualisys_GAIT1214_Data_yunpeng_wuyun_5	C__Users_dell_Documents_Qualisys_GAIT1214_Data_yunpeng_wuyun_6	C__Users_dell_Documents_Qualisys_GAIT1214_Data_yunpeng_wuyun_7	C__Users_dell_Documents_Qualisys_GAIT1214_Data_yunpeng_wuyun_8	C__Users_dell_Documents_Qualisys_GAIT1214_Data_yunpeng_wuyun_9	C__Users_dell_Documents_Qualisys_GAIT1214_Data_yunpeng_wuyun_10	C__Users_dell_Documents_Qualisys_GAIT1214_Data_yunpeng_wuyun_11	C__Users_dell_Documents_Qualisys_GAIT1214_Data_yunpeng_wuyun_12	C__Users_dell_Documents_Qualisys_GAIT1214_Data_yunpeng_wuyun_13	C__Users_dell_Documents_Qualisys_GAIT1214_Data_yunpeng_wuyun_14	C__Users_dell_Documents_Qualisys_GAIT1214_Data_yunpeng_wuyun_15	C__Users_dell_Documents_Qualisys_GAIT1214_Data_yunpeng_wuyun_16	C__Users_dell_Documents_Qualisys_GAIT1214_Data_yunpeng_wuyun_17	C__Users_dell_Documents_Qualisys_GAIT1214_Data_yunpeng_wuyun_18	C__Users_dell_Documents_Qualisys_GAIT1214_Data_yunpeng_wuyun_19	C__Users_dell_Documents_Qualisys_GAIT1214_Data_yunpeng_wuyun_20	C__Users_dell_Documents_Qualisys_GAIT1214_Data_yunpeng_wuyun_21	C__Users_dell_Documents_Qualisys_GAIT1214_Data_yunpeng_wuyun_22	C__Users_dell_Documents_Qualisys_GAIT1214_Data_yunpeng_wuyun_23	C__Users_dell_Documents_Qualisys_GAIT1214_Data_yunpeng_wuyun_24	C__Users_dell_Documents_Qualisys_GAIT1214_Data_yunpeng_wuyun_25	C__Users_dell_Documents_Qualisys_GAIT1214_Data_yunpeng_wuyun_26	C__Users_dell_Documents_Qualisys_GAIT1214_Data_yunpeng_wuyun_27	C__Users_dell_Documents_Qualisys_GAIT1214_Data_yunpeng_wuyun_28	C__Users_dell_Documents_Qualisys_GAIT1214_Data_yunpeng_wuyun_29	C__Users_dell_Documents_Qualisys_GAIT1214_Data_yunpeng_wuyun_30	C__Users_dell_Documents_Qualisys_GAIT1214_Data_yunpeng_wuyun_31	C__Users_dell_Documents_Qualisys_GAIT1214_Data_yunpeng_wuyun_32	C__Users_dell_Documents_Qualisys_GAIT1214_Data_yunpeng_wuyun_33	C__Users_dell_Documents_Qualisys_GAIT1214_Data_yunpeng_wuyun_34	C__Users_dell_Documents_Qualisys_GAIT1214_Data_yunpeng_wuyun_35	C__Users_dell_Documents_Qualisys_GAIT1214_Data_yunpeng_wuyun_36	C__Users_dell_Documents_Qualisys_GAIT1214_Data_yunpeng_wuyun_37	C__Users_dell_Documents_Qualisys_GAIT1214_Data_yunpeng_wuyun_38	C__Users_dell_Documents_Qualisys_GAIT1214_Data_yunpeng_wuyun_39	C__Users_dell_Documents_Qualisys_GAIT1214_Data_yunpeng_wuyun_40	C__Users_dell_Documents_Qualisys_GAIT1214_Data_yunpeng_wuyun_41	C__Users_dell_Documents_Qualisys_GAIT1214_Data_yunpeng_wuyun_42	C__Users_dell_Documents_Qualisys_GAIT1214_Data_yunpeng_wuyun_43	C__Users_dell_Documents_Qualisys_GAIT1214_Data_yunpeng_wuyun_44	C__Users_dell_Documents_Qualisys_GAIT1214_Data_yunpeng_wuyun_45	C__Users_dell_Documents_Qualisys_GAIT1214_Data_yunpeng_wuyun_46	C__Users_dell_Documents_Qualisys_GAIT1214_Data_yunpeng_wuyun_47	C__Users_dell_Documents_Qualisys_GAIT1214_Data_yunpeng_wuyun_48
	CD	ZD	TIME	Left Ankle Angles	Left Ankle Angles	Left Ankle Angles	Left Ankle Moment	Left Ankle Moment	Left Ankle Moment	Left Ankle Power	Left Ankle Power	Left Ankle Power	Left GRF	Left GRF	Left GRF	Left Knee Angles	Left Knee Angles	Left Knee Angles	Left Knee Moment	Left Knee Moment	Left Knee Moment	Left Knee Power	Left Knee Power	Left Knee Power	Left Hip Angles	Left Hip Angles	Left Hip Angles	Left Hip Moment	Left Hip Moment	Left Hip Moment	Left Hip Power	Left Hip Power	Left Hip Power	LANKLE	LANKLE	LANKLE	LKNEE	LKNEE	LKNEE	LHIP	LHIP	LHIP	Right Ankle Angles	Right Ankle Angles	Right Ankle Angles	Right Ankle Moment	Right Ankle Moment	Right Ankle Moment	Right Ankle Power
	EVENT_LABEL	EVENT_LABEL	FRAME_NUMBERS	LINK_MODEL_BASED	LINK_MODEL_BASED	LINK_MODEL_BASED	LINK_MODEL_BASED	LINK_MODEL_BASED	LINK_MODEL_BASED	LINK_MODEL_BASED	LINK_MODEL_BASED	LINK_MODEL_BASED	LINK_MODEL_BASED	LINK_MODEL_BASED	LINK_MODEL_BASED	LINK_MODEL_BASED	LINK_MODEL_BASED	LINK_MODEL_BASED	LINK_MODEL_BASED	LINK_MODEL_BASED	LINK_MODEL_BASED	LINK_MODEL_BASED	LINK_MODEL_BASED	LINK_MODEL_BASED	LINK_MODEL_BASED	LINK_MODEL_BASED	LINK_MODEL_BASED	LINK_MODEL_BASED	LINK_MODEL_BASED	LINK_MODEL_BASED	LINK_MODEL_BASED	LINK_MODEL_BASED	LINK_MODEL_BASED	LINK_MODEL_BASED	LINK_MODEL_BASED	LINK_MODEL_BASED	LINK_MODEL_BASED	LINK_MODEL_BASED	LINK_MODEL_BASED	LINK_MODEL_BASED	LINK_MODEL_BASED	LINK_MODEL_BASED	LINK_MODEL_BASED	LINK_MODEL_BASED	LINK_MODEL_BASED	LINK_MODEL_BASED	LINK_MODEL_BASED	LINK_MODEL_BASED	LINK_MODEL_BASED
	ORIGINAL	ORIGINAL	ORIGINAL	ORIGINAL	ORIGINAL	ORIGINAL	ORIGINAL	ORIGINAL	ORIGINAL	ORIGINAL	ORIGINAL	ORIGINAL	ORIGINAL	ORIGINAL	ORIGINAL	ORIGINAL	ORIGINAL	ORIGINAL	ORIGINAL	ORIGINAL	ORIGINAL	ORIGINAL	ORIGINAL	ORIGINAL	ORIGINAL	ORIGINAL	ORIGINAL	ORIGINAL	ORIGINAL	ORIGINAL	ORIGINAL	ORIGINAL	ORIGINAL	ORIGINAL	ORIGINAL	ORIGINAL	ORIGINAL	ORIGINAL	ORIGINAL	ORIGINAL	ORIGINAL	ORIGINAL	ORIGINAL	ORIGINAL	ORIGINAL	ORIGINAL	ORIGINAL	ORIGINAL	ORIGINAL
ITEM	X	X	X	X	Y	Z	X	Y	Z	X	Y	Z	X	Y	Z	X	Y	Z	X	Y	Z	X	Y	Z	X	Y	Z	X	Y	Z	X	Y	Z	X	Y	Z	X	Y	Z	X	Y	Z	X	Y	Z	X	Y	Z	X
1	0.81000	0.95000	0.00000	-0.26562	4.24965	10.87885							0.00000	0.00000	0.00000	-4.86515	-4.99124	-0.96662							27.09806	1.31733	-19.83964																12.52073	-7.61631	-2.91741
2	0.95000		0.01000	-0.26740	4.24878	10.87308							0.00000	0.00000	0.00000	-4.87263	-4.98026	-0.93786							27.14678	1.28649	-19.70719							-0.13211	0.44795	0.58458	0.19050	-0.72425	-2.89140	6.44897	-5.19903	-11.58176	12.64083	-7.49901	-2.80310
3			0.02000	-0.27390	4.24537	10.86774	-0.01036	-0.00122	0.00045	-0.00018	-0.00001	0.00000	0.00000	0.00000	0.00000	-4.87935	-4.97008	-0.91135	0.05947	0.00004	-0.00497	0.00041	-0.00000	0.00022	27.19238	1.25456	-19.58047	-0.18109	0.03580	0.01269	0.01433	0.00524	-0.00207	-0.01662	1.05931	0.64826	0.21509	-0.61554	-2.61412	6.28741	-4.73408	-10.79574	12.76358	-7.38627	-2.69953	-0.00915	0.00107	-0.00109	0.00178
4			0.03000	-0.28673	4.23858	10.86261	-0.01039	-0.00121	0.00047	-0.00030	-0.00002	0.00000	0.00000	0.00000	0.00000	-4.88494	-4.96214	-0.88756	0.05853	0.00087	-0.00484	0.00030	-0.00001	0.00019	27.23210	1.22293	-19.46395	-0.17625	0.03624	0.01279	0.01159	0.00483	-0.00183	0.06936	1.77095	0.77178	0.37762	-0.43597	-2.28389	5.80559	-3.96520	-9.49126	12.88800	-7.28445	-2.61577	-0.00913	0.00105	-0.00112	0.00186
5			0.04000	-0.30626	4.22881	10.85674	-0.01039	-0.00123	0.00044	-0.00042	-0.00002	0.00001	0.00000	0.00000	0.00000	-4.88920	-4.95822	-0.86597	0.05788	0.00100	-0.00485	0.00019	0.00000	0.00018	27.26309	1.19367	-19.36496	-0.17298	0.03605	0.01248	0.00818	0.00399	-0.00141	0.03264	2.46182	0.94246	0.72600	-0.20377	-1.98669	4.90106	-2.89097	-7.54287	13.01562	-7.19672	-2.55743	-0.00909	0.00103	-0.00110	0.00198
6			0.05000	-0.33229	4.21766	10.84930	-0.01036	-0.00126	0.00037	-0.00053	-0.00002	0.00001	0.00000	0.00000	0.00000	-4.89232	-4.95990	-0.84512	0.05751	0.00062	-0.00494	0.00011	0.00001	0.00018	27.28269	1.16938	-19.29098	-0.17114	0.03547	0.01202	0.00445	0.00286	-0.00093	-0.17432	3.06205	1.11091	1.26464	0.02976	-1.84376	3.64057	-1.63337	-5.21936	13.14895	-7.12320	-2.52682	-0.00904	0.00101	-0.00105	0.00214
7			0.06000	-0.36420	4.20714	10.83984	-0.01031	-0.00129	0.00030	-0.00063	-0.00002	0.00001	0.00000	0.00000	0.00000	-4.89510	-4.96792	-0.82220	0.05737	-0.00008	-0.00505	0.00008	-0.00000	0.00022	27.29039	1.15233	-19.24382	-0.17072	0.03454	0.01161	0.00103	0.00167	-0.00052	-0.51950	3.51386	1.23015	1.95161	0.21873	-1.99236	2.23228	-0.43787	-3.01784	13.29089	-7.06184	-2.52204	-0.00899	0.00101	-0.00099	0.00233
8			0.07000	-0.40057	4.19893	10.82853	-0.01026	-0.00131	0.00026	-0.00069	-0.00001	0.00001	0.00000	0.00000	0.00000	-4.89833	-4.98188	-0.79350	0.05732	-0.00079	-0.00511	0.00009	-0.00003	0.00029	27.28816	1.14373	-19.22020	-0.17142	0.03355	0.01148	-0.00163	0.00061	-0.00020	-0.92908	3.77177	1.25785	2.70551	0.34394	-2.54865	0.88286	0.50755	-1.17344	13.44490	-7.00916	-2.53464	-0.00895	0.00101	-0.00093	0.00255
9			0.08000	-0.43957	4.19426	10.81617	-0.01019	-0.00131	0.00026	-0.00072	-0.00001	0.00001	0.00000	0.00000	0.00000	-4.90266	-5.00018	-0.75464	0.05728	-0.00129	-0.00506	0.00011	-0.00005	0.00038	27.27896	1.14302	-19.21623	-0.17258	0.03275	0.01172	-0.00337	-0.00022	0.00006	-1.32178	3.85506	1.13559	3.41445	0.39831	-3.50505	-0.25045	1.13167	0.39581	13.61398	-6.96106	-2.55158	-0.00892	0.00101	-0.00088	0.00278
10			0.09000	-0.47983	4.19365	10.80462	-0.01013	-0.00129	0.00031	-0.00073	0.00000	0.00001	0.00000	0.00000	0.00000	-4.90844	-5.02043	-0.70288	0.05722	-0.00149	-0.00493	0.00014	-0.00007	0.00048	27.26597	1.14786	-19.22927	-0.17369	0.03241	0.01226	-0.00426	-0.00084	0.00034	-1.61212	3.83085	0.79666	3.95305	0.38772	-4.64470	-1.07174	1.44842	1.86197	13.79903	-6.91433	-2.56104	-0.00889	0.00101	-0.00086	0.00298
11			0.10000	-0.52047	4.19685	10.79663	-0.01006	-0.00124	0.00039	-0.00072	0.00001	0.00000	0.00000	0.00000	0.00000	-4.91558	-5.04035	-0.63879	0.05705	-0.00136	-0.00472	0.00018	-0.00006	0.00054	27.25172	1.15485	-19.25816	-0.17392	0.03261	0.01294	-0.00456	-0.00127	0.00066	-1.73884	3.75461	0.24611	4.23164	0.31230	-5.63682	-1.54523	1.55540	3.31482	13.99797	-6.86744	-2.55641	-0.00887	0.00100	-0.00086	0.00313
12			0.11000	-0.56084	4.20290	10.79446	-0.01002	-0.00119	0.00049	-0.00070	0.00001	-0.00000	0.00000	0.00000	0.00000	-4.92404	-5.05830	-0.56646	0.05679	-0.00093	-0.00449	0.00026	-0.00004	0.00056	27.23738	1.16057	-19.30177	-0.17297	0.03327	0.01357	-0.00458	-0.00151	0.00101	-1.69573	3.63921	-0.39916	4.21772	0.16333	-6.19978	-1.67511	1.55663	4.68528	14.20640	-6.82155	-2.53678	-0.00885	0.00100	-0.00088	0.00320
13			0.12000	-0.60012	4.21052	10.79872	-0.01000	-0.00114	0.00059	-0.00066	0.00002	-0.00001	0.00000	0.00000	0.00000	-4.93380	-5.07332	-0.49198	0.05642	-0.00038	-0.00429	0.00042	-0.00001	0.00053	27.22339	1.16224	-19.35766	-0.17090	0.03400	0.01388	-0.00459	-0.00156	0.00130	-1.54040	3.47519	-0.96969	3.93198	-0.07941	-6.17544	-1.50002	1.54891	5.77234	14.41862	-6.78064	-2.50602	-0.00884	0.00100	-0.00091	0.00320
14			0.13000	-0.63749	4.21867	10.80809	-0.00999	-0.00111	0.00066	-0.00062	0.00002	-0.00001	0.00000	0.00000	0.00000	-4.94536	-5.08515	-0.42221	0.05603	0.00012	-0.00417	0.00069	0.00000	0.00046	27.20902	1.15846	-19.42111	-0.16822	0.03460	0.01380	-0.00484	-0.00142	0.00144	-1.34973	3.27653	-1.32076	3.43421	-0.42882	-5.52199	-1.09374	1.62027	6.33964	14.62949	-6.75047	-2.47027	-0.00883	0.00099	-0.00093	0.00316
15			0.14000	-0.67255	4.22638	10.81992	-0.01000	-0.00109	0.00069	-0.00058	0.00001	-0.00001	0.00000	0.00000	0.00000	-4.95931	-5.09410	-0.36358	0.05563	0.00043	-0.00414	0.00104	0.00001	0.00036	27.19303	1.14934	-19.48557	-0.16561	0.03475	0.01331	-0.00545	-0.00111	0.00139	-1.15728	3.09675	-1.37776	2.80035	-0.85047	-4.32358	-0.54953	1.82212	6.26421	14.83656	-6.73653	-2.43523	-0.00883	0.00100	-0.00093	0.00312
16			0.15000	-0.70556	4.23243	10.83136	-0.01002	-0.00110	0.00067	-0.00055	0.00001	-0.00001	0.00000	0.00000	0.00000	-4.97588	-5.10082	-0.32084	0.05521	0.00051	-0.00419	0.00143	0.00001	0.00024	27.17380	1.13604	-19.54451	-0.16358	0.03427	0.01249	-0.00655	-0.00067	0.00119	-0.97494	3.00114	-1.14777	2.11836	-1.29321	-2.80861	0.08194	2.19709	5.62371	15.04188	-6.74159	-2.40445	-0.00883	0.00100	-0.00090	0.00314
17			0.16000	-0.73745	4.23581	10.83992	-0.01003	-0.00112	0.00061	-0.00055	0.00000	-0.00001	0.00000	0.00000	0.00000	-4.99507	-5.10588	-0.29551	0.05483	0.00033	-0.00430	0.00181	0.00000	0.00013	27.14931	1.11926	-19.59318	-0.16247	0.03310	0.01143	-0.00812	-0.00018	0.00092	-0.83598	3.01331	-0.73773	1.48913	-1.71771	-1.28343	0.76417	2.73382	4.65524	15.25089	-6.76543	-2.37955	-0.00884	0.00101	-0.00085	0.00327
18			0.17000	-0.76930	4.23652	10.84455	-0.01004	-0.00116	0.00053	-0.00056	0.00000	-0.00000	0.00000	0.00000	0.00000	-5.01683	-5.10978	-0.28586	0.05443	-0.00004	-0.00444	0.00215	-0.00000	0.00003	27.11821	1.09943	-19.62982	-0.16216	0.03127	0.01025	-0.00992	0.00024	0.00067	-0.80067	3.09785	-0.33327	1.02513	-2.09365	-0.02622	1.39654	3.34633	3.64183	15.47035	-6.80481	-2.36060	-0.00886	0.00103	-0.00079	0.00349
19			0.18000	-0.80196	4.23610	10.84584	-0.01004	-0.00121	0.00044	-0.00058	0.00000	-0.00000	0.00000	0.00000	0.00000	-5.04111	-5.11332	-0.28740	0.05402	-0.00053	-0.00459	0.00242	-0.00000	-0.00003	27.08041	1.07743	-19.65565	-0.16262	0.02910	0.00909	-0.01156	0.00050	0.00048	-0.92938	3.20239	-0.09391	0.83829	-2.37918	0.72348	1.85296	3.89219	2.83950	15.70616	-6.85456	-2.34679	-0.00889	0.00104	-0.00075	0.00378
20			0.19000	-0.83607	4.23700	10.84527	-0.01003	-0.00125	0.00034	-0.00062	0.00001	0.00000	0.00000	0.00000	0.00000	-5.06757	-5.11760	-0.29311	0.05356	-0.00109	-0.00474	0.00259	-0.00001	-0.00003	27.03759	1.05443	-19.67451	-0.16344	0.02682	0.00802	-0.01260	0.00057	0.00037	-1.21230	3.30790	-0.07389	1.00617	-2.54203	0.78579	2.04714	4.22847	2.42067	15.96115	-6.90885	-2.33751	-0.00892	0.00105	-0.00074	0.00409
21			0.20000	-0.87215	4.24104	10.84450	-0.01001	-0.00129	0.00025	-0.00065	0.00001	0.00000	0.00000	0.00000	0.00000	-5.09592	-5.12378	-0.29460	0.05318	-0.00174	-0.00487	0.00267	-0.00002	0.00003	26.99271	1.03173	-19.69140	-0.16445	0.02478	0.00710	-0.01281	0.00049	0.00032	-1.53028	3.44743	-0.24596	1.52649	-2.58415	0.14897	1.96273	4.28294	2.40292	16.23319	-6.96286	-2.33356	-0.00894	0.00105	-0.00075	0.00432
22			0.21000	-0.91084	4.24814	10.84535	-0.00999	-0.00132	0.00018	-0.00070	0.00002	-0.00000	0.00000	0.00000	0.00000	-5.12585	-5.13284	-0.28463	0.05300	-0.00244	-0.00498	0.00268	-0.00005	0.00014	26.94895	1.01066	-19.71055	-0.16559	0.02334	0.00643	-0.01225	0.00031	0.00032	-1.74545	3.69618	-0.58053	2.31231	-2.52730	-0.98590	1.62191	4.08149	2.68112	16.51477	-7.01376	-2.33774	-0.00893	0.00104	-0.00077	0.00440
23			0.22000	-0.95338	4.25703	10.84993	-0.00995	-0.00133	0.00014	-0.00078	0.00002	-0.00000	0.00000	0.00000	0.00000	-5.15705	-5.14569	-0.25919	0.05301	-0.00308	-0.00505	0.00265	-0.00010	0.00028	26.90870	0.99272	-19.73478	-0.16659	0.02275	0.00610	-0.01141	0.00005	0.00034	-1.81636	4.13034	-1.05598	3.21977	-2.40112	-2.29661	1.05089	3.81018	3.12649	16.79523	-7.06092	-2.35309	-0.00891	0.00104	-0.00078	0.00431
24			0.23000	-1.00163	4.26631	10.86003	-0.00991	-0.00134	0.00013	-0.00088	0.00002	-0.00000	0.00000	0.00000	0.00000	-5.18909	-5.16282	-0.21815	0.05313	-0.00352	-0.00507	0.00257	-0.00014	0.00040	26.87141	0.97976	-19.76572	-0.16734	0.02323	0.00626	-0.01105	-0.00028	0.00039	-1.79627	4.76875	-1.58337	4.09267	-2.20801	-3.50064	0.30186	3.72790	3.63761	17.06471	-7.10432	-2.37886	-0.00886	0.00104	-0.00075	0.00409
25			0.24000	-1.05730	4.27498	10.87575	-0.00986	-0.00133	0.00015	-0.00101	0.00002	-0.00000	0.00000	0.00000	0.00000	-5.22096	-5.18423	-0.16391	0.05340	-0.00377	-0.00507	0.00238	-0.00019	0.00050	26.83424	0.97334	-19.80400	-0.16803	0.02457	0.00682	-0.01152	-0.00068	0.00046	-1.73746	5.54838	-1.99794	4.76080	-1.91579	-4.41756	-0.47028	3.93811	4.13715	17.31681	-7.14307	-2.40961	-0.00883	0.00106	-0.00068	0.00378
26			0.25000	-1.12104	4.28185	10.89533	-0.00984	-0.00132	0.00020	-0.00113	0.00001	-0.00001	0.00000	0.00000	0.00000	-5.25074	-5.20876	-0.10095	0.05389	-0.00386	-0.00505	0.00206	-0.00021	0.00054	26.79428	0.97295	-19.84893	-0.16890	0.02637	0.00758	-0.01265	-0.00103	0.00055	-1.62606	6.37359	-2.15962	5.05303	-1.52353	-4.92859	-1.02628	4.35209	4.57700	17.54855	-7.17526	-2.43850	-0.00881	0.00107	-0.00059	0.00345
27			0.26000	-1.19241	4.28525	10.91611	-0.00984	-0.00131	0.00025	-0.00126	0.00000	-0.00001	0.00000	0.00000	0.00000	-5.27650	-5.23411	-0.03513	0.05448	-0.00379	-0.00502	0.00165	-0.00020	0.00054	26.75001	0.97568	-19.89891	-0.16970	0.02797	0.00827	-0.01403	-0.00124	0.00065	-1.42989	7.18529	-2.02358	4.88317	-1.10000	-4.98473	-1.20322	4.81420	4.95055	17.75970	-7.19847	-2.46078	-0.00882	0.00110	-0.00048	0.00314
28			0.27000	-1.27065	4.28344	10.93558	-0.00986	-0.00129	0.00032	-0.00138	-0.00001	-0.00001	0.00000	0.00000	0.00000	-5.29718	-5.25752	0.02756	0.05494	-0.00348	-0.00496	0.00124	-0.00016	0.00049	26.70133	0.97765	-19.95220	-0.16999	0.02910	0.00878	-0.01526	-0.00123	0.00075	-1.20981	7.98957	-1.66188	4.29625	-0.75481	-4.63917	-0.98396	5.20681	5.28393	17.95221	-7.21034	-2.47468	-0.00885	0.00112	-0.00038	0.00287
29			0.28000	-1.35590	4.27633	10.95205	-0.00987	-0.00127	0.00039	-0.00153	-0.00002	-0.00001	0.00000	0.00000	0.00000	-5.31319	-5.27654	0.08262	0.05498	-0.00297	-0.00486	0.00097	-0.00011	0.00041	26.64899	0.97526	-20.00763	-0.16895	0.02963	0.00901	-0.01609	-0.00104	0.00083	-1.12911	8.88382	-1.23501	3.45876	-0.60369	-4.03272	-0.46591	5.47745	5.60535	18.12882	-7.20928	-2.48084	-0.00888	0.00115	-0.00030	0.00265
30			0.29000	-1.45035	4.26568	10.96516	-0.00985	-0.00124	0.00043	-0.00173	-0.00002	-0.00001	0.00000	0.00000	0.00000	-5.32658	-5.28981	0.12792	0.05450	-0.00243	-0.00477	0.00095	-0.00006	0.00032	26.59411	0.96625	-20.06454	-0.16635	0.02957	0.00888	-0.01629	-0.00072	0.00088	-1.29925	10.07671	-0.92057	2.55979	-0.74005	-3.31086	0.23261	5.57379	5.88483	18.29330	-7.19398	-2.48037	-0.00892	0.00116	-0.00025	0.00250
31			0.30000	-1.55900	4.25346	10.97626	-0.00979	-0.00123	0.00044	-0.00202	-0.00003	-0.00001	0.00000	0.00000	0.00000	-5.34054	-5.29682	0.16306	0.05376	-0.00205	-0.00472	0.00123	-0.00002	0.00024	26.53868	0.94935	-20.12181	-0.16299	0.02916	0.00840	-0.01580	-0.00034	0.00088	-1.69418	11.77268	-0.84658	1.74005	-1.18910	-2.55154	0.99937	5.45176	6.02332	18.45027	-7.16222	-2.47387	-0.00894	0.00116	-0.00023	0.00242
32			0.31000	-1.68811	4.24069	10.98788	-0.00973	-0.00123	0.00039	-0.00238	-0.00003	-0.00001	0.00000	0.00000	0.00000	-5.35834	-5.29809	0.18840	0.05312	-0.00199	-0.00476	0.00175	-0.00000	0.00017	26.48490	0.92489	-20.17748	-0.15995	0.02859	0.00764	-0.01487	0.00003	0.00080	-2.20087	13.96039	-1.02492	1.08247	-1.87053	-1.75327	1.71950	5.16539	5.90901	18.60543	-7.11167	-2.46119	-0.00894	0.00115	-0.00023	0.00243
33			0.32000	-1.84192	4.22736	11.00228	-0.00968	-0.00125	0.00032	-0.00278	-0.00003	-0.00001	0.00000	0.00000	0.00000	-5.38210	-5.29502	0.20407	0.05277	-0.00227	-0.00488	0.00236	0.00001	0.00009	26.43386	0.89448	-20.22887	-0.15812	0.02826	0.00684	-0.01408	0.00039	0.00068	-2.68532	16.32960	-1.33085	0.59580	-2.59654	-0.88531	2.35700	4.88911	5.47443	18.76610	-7.04224	-2.44180	-0.00888	0.00113	-0.00026	0.00255
34			0.33000	-2.01981	4.21283	11.01998	-0.00966	-0.00128	0.00024	-0.00313	-0.00003	-0.00001	0.00000	0.00000	0.00000	-5.41152	-5.28945	0.20986	0.05263	-0.00270	-0.00503	0.00281	0.00003	0.00001	26.38431	0.85978	-20.27295	-0.15758	0.02861	0.00635	-0.01387	0.00078	0.00056	-3.04023	18.38800	-1.58271	0.21119	-3.10712	0.06675	2.99215	4.77527	4.69217	18.94025	-6.95702	-2.41452	-0.00877	0.00110	-0.00030	0.00275
35			0.34000	-2.21563	4.19659	11.03970	-0.00971	-0.00131	0.00019	-0.00336	-0.00004	-0.00001	0.00000	0.00000	0.00000	-5.44332	-5.28301	0.20508	0.05253	-0.00307	-0.00514	0.00284	0.00004	-0.00009	26.33417	0.82124	-20.30617	-0.15812	0.02978	0.00640	-0.01414	0.00132	0.00046	-3.19922	19.67320	-1.64320	-0.20164	-3.15050	1.07790	3.76905	4.78693	3.55744	19.13275	-6.86005	-2.37647	-0.00861	0.00107	-0.00033	0.00294
36			0.35000	-2.41926	4.17845	11.05910	-0.00980	-0.00133	0.00017	-0.00343	-0.00004	-0.00001	0.00000	0.00000	0.00000	-5.47162	-5.27635	0.18899	0.05250	-0.00331	-0.00518	0.00232	0.00005	-0.00019	26.28259	0.77767	-20.32465	-0.15952	0.03161	0.00702	-0.01459	0.00210	0.00036	-3.09274	19.94934	-1.48037	-0.79247	-2.60098	2.10699	4.79822	4.80458	2.11948	19.34276	-6.75564	-2.32410	-0.00843	0.00104	-0.00032	0.00307
37			0.36000	-2.61960	4.15773	11.07637	-0.00994	-0.00135	0.00019	-0.00335	-0.00005	-0.00001	0.00000	0.00000	0.00000	-5.48991	-5.26874	0.16060	0.05263	-0.00338	-0.00515	0.00128	0.00007	-0.00030	26.22965	0.72688	-20.32515	-0.16171	0.03333	0.00788	-0.01512	0.00311	0.00023	-2.67545	19.27029	-1.16957	-1.64062	-1.52067	3.11925	6.06135	4.79704	0.52110	19.56398	-6.64859	-2.25522	-0.00825	0.00101	-0.00029	0.00307
38			0.37000	-2.80748	4.13362	11.09094	-0.01009	-0.00135	0.00025	-0.00313	-0.00006	-0.00001	0.00000	0.00000	0.00000	-5.49304	-5.25881	0.11932	0.05294	-0.00328	-0.00504	-0.00010	0.00009	-0.00040	26.17520	0.66721	-20.30668	-0.16451	0.03364	0.00839	-0.01578	0.00406	0.00006	-2.00278	17.88461	-0.84821	-2.64420	-0.11799	4.04217	7.36193	4.79743	-0.97906	19.78686	-6.54277	-2.16931	-0.00809	0.00098	-0.00024	0.00295
39			0.38000	-2.97711	4.10593	11.10365	-0.01024	-0.00133	0.00033	-0.00283	-0.00007	-0.00001	0.00000	0.00000	0.00000	-5.47907	-5.24608	0.06629	0.05349	-0.00301	-0.00490	-0.00154	0.00010	-0.00047	26.11910	0.59897	-20.27204	-0.16789	0.03214	0.00828	-0.01654	0.00454	-0.00005	-1.20287	16.12203	-0.65867	-3.54644	1.32700	4.72436	8.36362	4.83321	-2.02312	20.00263	-6.44182	-2.06770	-0.00800	0.00097	-0.00019	0.00275
40			0.39000	-3.12657	4.07520	11.11638	-0.01038	-0.00132	0.00041	-0.00252	-0.00007	-0.00001	0.00000	0.00000	0.00000	-5.44965	-5.23136	0.00562	0.05421	-0.00264	-0.00476	-0.00276	0.00010	-0.00050	26.06148	0.52525	-20.22884	-0.17093	0.02962	0.00772	-0.01727	0.00441	-0.00008	-0.40037	14.32401	-0.69291	-4.11148	2.53394	5.03138	8.77831	4.92282	-2.32584	20.20548	-6.34982	-1.95479	-0.00797	0.00096	-0.00016	0.00254
41			0.40000	-3.25747	4.04219	11.13150	-0.01053	-0.00131	0.00048	-0.00225	-0.00008	-0.00002	0.00000	0.00000	0.00000	-5.40945	-5.21618	-0.05734	0.05504	-0.00227	-0.00466	-0.00351	0.00008	-0.00049	26.00255	0.45059	-20.18682	-0.17306	0.02692	0.00693	-0.01791	0.00382	-0.00001	0.32936	12.76783	-0.96924	-4.22092	3.26818	4.95481	8.49666	5.08528	-1.82721	20.39272	-6.27012	-1.83790	-0.00800	0.00095	-0.00016	0.00233
42			0.41000	-3.37362	4.00743	11.15119	-0.01067	-0.00132	0.00051	-0.00203	-0.00008	-0.00002	0.00000	0.00000	0.00000	-5.36528	-5.20236	-0.11746	0.05595	-0.00202	-0.00464	-0.00364	0.00006	-0.00044	25.94232	0.38005	-20.15526	-0.17456	0.02419	0.00589	-0.01855	0.00292	0.00009	0.94022	11.55644	-1.41178	-3.82090	3.38702	4.49550	7.54765	5.34503	-0.58552	20.56406	-6.20274	-1.72484	-0.00809	0.00094	-0.00018	0.00215
43			0.42000	-3.47873	3.97152	11.17625	-0.01080	-0.00135	0.00051	-0.00186	-0.00008	-0.00003	0.00000	0.00000	0.00000	-5.32484	-5.19183	-0.16903	0.05701	-0.00201	-0.00474	-0.00312	0.00004	-0.00036	25.88050	0.31803	-20.14260	-0.17589	0.02231	0.00490	-0.01925	0.00200	0.00021	1.37614	10.58491	-1.86082	-2.95846	2.90446	3.65485	6.13075	5.69269	1.26077	20.72060	-6.14408	-1.62201	-0.00818	0.00093	-0.00023	0.00199
44			0.43000	-3.57460	3.93575	11.20538	-0.01092	-0.00140	0.00047	-0.00170	-0.00008	-0.00003	0.00000	0.00000	0.00000	-5.29440	-5.18577	-0.20731	0.05819	-0.00228	-0.00493	-0.00216	0.00003	-0.00026	25.81688	0.26648	-20.15442	-0.17725	0.02228	0.00437	-0.01997	0.00123	0.00032	1.58916	9.64140	-2.11980	-1.85275	2.02095	2.59389	4.60166	6.06276	3.36986	20.86386	-6.08819	-1.53192	-0.00828	0.00092	-0.00028	0.00185
45			0.44000	-3.66076	3.90179	11.23513	-0.01100	-0.00146	0.00041	-0.00151	-0.00008	-0.00002	0.00000	0.00000	0.00000	-5.27665	-5.18420	-0.23115	0.05930	-0.00269	-0.00518	-0.00104	0.00001	-0.00016	25.75165	0.22457	-20.19075	-0.17850	0.02381	0.00426	-0.02061	0.00060	0.00043	1.54857	8.57952	-2.02773	-0.75487	1.02553	1.58054	3.28057	6.39660	5.26787	20.99509	-6.02853	-1.45186	-0.00836	0.00091	-0.00032	0.00171
46			0.45000	-3.73607	3.87156	11.26083	-0.01105	-0.00150	0.00035	-0.00132	-0.00007	-0.00001	0.00000	0.00000	0.00000	-5.27102	-5.18683	-0.24266	0.05996	-0.00302	-0.00539	-0.00004	-0.00002	-0.00007	25.68494	0.19027	-20.24639	-0.17945	0.02578	0.00430	-0.02117	0.00007	0.00052	1.24808	7.42957	-1.53035	0.21992	0.17523	0.77274	2.29932	6.67811	6.60890	21.11506	-5.96059	-1.37497	-0.00842	0.00089	-0.00032	0.00157
47			0.46000	-3.80061	3.84656	11.27803	-0.01105	-0.00153	0.00030	-0.00115	-0.00006	-0.00001	0.00000	0.00000	0.00000	-5.27467	-5.19382	-0.24453	0.06006	-0.00317	-0.00554	0.00065	-0.00005	0.00001	25.61685	0.16178	-20.31404	-0.18013	0.02743	0.00437	-0.02175	-0.00032	0.00057	0.73713	6.39676	-0.70557	1.09268	-0.35611	0.12167	1.63931	6.93363	7.31713	21.22481	-5.88209	-1.29261	-0.00845	0.00088	-0.00026	0.00142
48			0.47000	-3.85712	3.82718	11.28403	-0.01099	-0.00153	0.00026	-0.00107	-0.00005	-0.00000	0.00000	0.00000	0.00000	-5.28377	-5.20580	-0.23787	0.05954	-0.00317	-0.00560	0.00090	-0.00009	0.00010	25.54698	0.13775	-20.38716	-0.18054	0.02844	0.00443	-0.02230	-0.00058	0.00059	0.11925	5.83104	0.26559	1.91508	-0.48921	-0.55931	1.20979	7.15696	7.52599	21.32555	-5.79207	-1.19910	-0.00845	0.00087	-0.00015	0.00128
49			0.48000	-3.91220	3.81206	11.27871	-0.01085	-0.00151	0.00023	-0.00115	-0.00004	0.00000	0.00000	0.00000	0.00000	-5.29417	-5.22317	-0.22156	0.05853	-0.00306	-0.00558	0.00073	-0.00012	0.00019	25.47570	0.11742	-20.46148	-0.18057	0.02908	0.00456	-0.02254	-0.00075	0.00059	-0.51201	6.17194	1.14390	2.68317	-0.22394	-1.41092	0.90393	7.28167	7.42462	21.41777	-5.69027	-1.09583	-0.00845	0.00086	-0.00001	0.00114
50			0.49000	-3.97701	3.79859	11.26483	-0.01063	-0.00147	0.00021	-0.00146	-0.00004	0.00001	0.00000	0.00000	0.00000	-5.30196	-5.24570	-0.19407	0.05715	-0.00293	-0.00551	0.00019	-0.00014	0.00030	25.40421	0.10043	-20.53456	-0.17987	0.02933	0.00465	-0.02224	-0.00088	0.00058	-1.10489	7.87985	1.70850	3.36072	0.37151	-2.41071	0.62797	7.25217	7.15877	21.50144	-5.57840	-0.99177	-0.00843	0.00085	0.00014	0.00104
51			0.50000	-4.06712	3.78292	11.24713	-0.01034	-0.00143	0.00018	-0.00205	-0.00005	0.00000	0.00000	0.00000	0.00000	-5.30414	-5.27294	-0.15491	0.05559	-0.00283	-0.00540	-0.00052	-0.00017	0.00039	25.33426	0.08699	-20.60532	-0.17811	0.02917	0.00461	-0.02130	-0.00099	0.00054	-1.65534	11.36780	1.81559	3.94078	1.16093	-3.42913	0.31751	7.05768	6.82941	21.57795	-5.46069	-0.89893	-0.00843	0.00084	0.00027	0.00097
52			0.51000	-4.20186	3.76067	11.23139	-0.01001	-0.00139	0.00013	-0.00295	-0.00007	0.00000	0.00000	0.00000	0.00000	-5.29943	-5.30465	-0.10501	0.05411	-0.00284	-0.00532	-0.00120	-0.00019	0.00047	25.26741	0.07748	-20.67356	-0.17570	0.02854	0.00434	-0.01993	-0.00112	0.00049	-2.23017	16.94857	1.38839	4.46454	1.94975	-4.34895	-0.08533	6.75474	6.54056	21.64925	-5.34080	-0.82595	-0.00844	0.00083	0.00036	0.00092
53			0.52000	-4.40331	3.72771	11.22363	-0.00966	-0.00137	0.00007	-0.00415	-0.00009	-0.00000	0.00000	0.00000	0.00000	-5.28885	-5.34080	-0.04577	0.05289	-0.00306	-0.00529	-0.00165	-0.00023	0.00054	25.20446	0.07289	-20.74048	-0.17300	0.02751	0.00384	-0.01839	-0.00130	0.00041	-3.00782	24.76562	0.40519	4.95138	2.51882	-5.11243	-0.60962	6.41149	6.39515	21.71481	-5.21808	-0.77406	-0.00847	0.00082	0.00039	0.00085
54			0.53000	-4.69450	3.68210	11.22915	-0.00931	-0.00138	-0.00001	-0.00562	-0.00012	0.00000	0.00000	0.00000	0.00000	-5.27552	-5.38064	0.02105	0.05192	-0.00349	-0.00532	-0.00173	-0.00029	0.00061	25.14576	0.07386	-20.80807	-0.17024	0.02615	0.00314	-0.01682	-0.00149	0.00033	-4.27908	34.71480	-1.10977	5.36393	2.68950	-5.72039	-1.20069	6.06088	6.45949	21.77158	-5.09016	-0.73956	-0.00852	0.00081	0.00033	0.00071
55			0.54000	-5.09692	3.62529	11.25200	-0.00899	-0.00142	-0.00011	-0.00729	-0.00014	0.00001	0.00000	0.00000	0.00000	-5.26370	-5.42244	0.09400	0.05103	-0.00411	-0.00541	-0.00142	-0.00035	0.00067	25.09139	0.08012	-20.87862	-0.16722	0.02423	0.00215	-0.01536	-0.00163	0.00024	-6.36004	46.40065	-3.10610	5.65689	2.37139	-6.25583	-1.76193	5.74662	6.77644	21.81579	-4.95848	-0.71853	-0.00861	0.00079	0.00021	0.00051
56			0.55000	-5.62749	3.56286	11.29490	-0.00873	-0.00149	-0.00023	-0.00908	-0.00014	0.00002	0.00000	0.00000	0.00000	-5.25796	-5.46361	0.17273	0.04993	-0.00490	-0.00555	-0.00075	-0.00040	0.00076	25.04069	0.09038	-20.95457	-0.16359	0.02162	0.00084	-0.01416	-0.00165	0.00010	-9.50064	59.10781	-5.47661	5.81638	1.56813	-6.92344	-2.16495	5.52445	7.38531	21.84252	-4.82754	-0.70680	-0.00874	0.00078	0.00007	0.00020
57			0.56000	-6.29501	3.50406	11.35865	-0.00856	-0.00160	-0.00037	-0.01092	-0.00012	0.00005	0.00000	0.00000	0.00000	-5.26232	-5.50100	0.25974	0.04860	-0.00587	-0.00573	0.00013	-0.00044	0.00089	24.99243	0.10187	-21.03856	-0.15937	0.01846	-0.00080	-0.01329	-0.00151	-0.00011	-13.71427	71.85775	-8.02354	5.87451	0.41304	-7.95484	-2.28612	5.40570	8.26676	21.84321	-4.70088	-0.69741	-0.00894	0.00077	-0.00006	-0.00031
58			0.57000	-7.09733	3.45904	11.44216	-0.00849	-0.00172	-0.00052	-0.01270	-0.00007	0.00009	0.00000	0.00000	0.00000	-5.27882	-5.53206	0.35931	0.04726	-0.00712	-0.00596	0.00098	-0.00046	0.00109	24.94546	0.11105	-21.13222	-0.15491	0.01496	-0.00281	-0.01260	-0.00123	-0.00042	-18.62490	83.61388	-10.50233	5.87173	-0.84654	-9.41475	-2.05593	5.32408	9.25994	21.80491	-4.57924	-0.67946	-0.00920	0.00078	-0.00014	-0.00110
59			0.58000	-8.02101	3.43477	11.54312	-0.00849	-0.00186	-0.00066	-0.01432	0.00001	0.00013	0.00000	0.00000	0.00000	-5.30686	-5.55543	0.47523	0.04613	-0.00873	-0.00626	0.00165	-0.00047	0.00134	24.89960	0.11436	-21.23474	-0.15045	0.01116	-0.00525	-0.01195	-0.00085	-0.00087	-23.54922	93.50832	-12.62357	5.85365	-1.96182	-11.19867	-1.48909	5.21093	10.06775	21.71142	-4.46101	-0.63939	-0.00954	0.00079	-0.00020	-0.00224
60			0.59000	-9.04320	3.43264	11.65736	-0.00850	-0.00199	-0.00080	-0.01558	0.00009	0.00016	0.00000	0.00000	0.00000	-5.34396	-5.57138	0.60986	0.04536	-0.01069	-0.00659	0.00207	-0.00049	0.00162	24.85482	0.10962	-21.34199	-0.14583	0.00722	-0.00798	-0.01145	-0.00046	-0.00139	-27.78526	100.99560	-14.09892	5.88193	-2.78126	-13.05805	-0.71705	5.10548	10.30347	21.54481	-4.34246	-0.56242	-0.00994	0.00080	-0.00022	-0.00382
61			0.60000	-10.13582	3.44918	11.77899	-0.00846	-0.00209	-0.00089	-0.01634	0.00016	0.00018	0.00000	0.00000	0.00000	-5.38704	-5.58189	0.76242	0.04483	-0.01284	-0.00688	0.00231	-0.00055	0.00189	24.81004	0.09741	-21.44621	-0.14111	0.00302	-0.01082	-0.01131	-0.00014	-0.00180	-30.94149	105.99560	-14.79687	6.03170	-3.29113	-14.63704	0.11916	5.09985	9.66285	21.28673	-4.21868	-0.43452	-0.01040	0.00081	-0.00022	-0.00588
62			0.61000	-11.27217	3.47943	11.90195	-0.00830	-0.00215	-0.00092	-0.01653	0.00022	0.00018	0.00000	0.00000	0.00000	-5.43394	-5.59055	0.92876	0.04416	-0.01491	-0.00702	0.00244	-0.00067	0.00206	24.76331	0.07954	-21.53799	-0.13685	-0.00171	-0.01365	-0.01157	0.00005	-0.00198	-33.10155	108.95995	-14.82876	6.37673	-3.56467	-15.67876	0.99739	5.20145	8.20505	20.92004	-4.08432	-0.24460	-0.01091	0.00080	-0.00019	-0.00845
63			0.62000	-12.43342	3.52021	12.02196	-0.00799	-0.00214	-0.00088	-0.01620	0.00026	0.00016	0.00000	0.00000	0.00000	-5.48358	-5.60159	1.10357	0.04305	-0.01650	-0.00693	0.00250	-0.00086	0.00206	24.71342	0.05663	-21.61085	-0.13104	-0.00487	-0.01529	-0.01176	0.00000	-0.00173	-34.60441	110.68276	-14.43261	6.77134	-3.65979	-15.80494	2.10943	5.27798	6.01061	20.43112	-3.93489	0.01340	-0.01145	0.00078	-0.00012	-0.01146
64			0.63000	-13.61029	3.56970	12.13669	-0.00753	-0.00207	-0.00079	-0.01546	0.00028	0.00013	0.00000	0.00000	0.00000	-5.53431	-5.61738	1.27460	0.04147	-0.01748	-0.00664	0.00248	-0.00103	0.00189	24.66062	0.02602	-21.65607	-0.12645	-0.00834	-0.01646	-0.01173	-0.00029	-0.00128	-35.72085	111.94028	-13.82576	6.99540	-3.60979	-15.02712	3.58289	5.15879	3.52878	19.81306	-3.76788	0.34044	-0.01200	0.00075	-0.00001	-0.01478
65			0.64000	-14.80067	3.62609	12.24543	-0.00693	-0.00194	-0.00067	-0.01441	0.00028	0.00010	0.00000	0.00000	0.00000	-5.58446	-5.63765	1.43553	0.03947	-0.01782	-0.00619	0.00237	-0.00112	0.00160	24.60720	-0.01633	-21.67527	-0.12037	-0.01036	-0.01661	-0.01103	-0.00077	-0.00081	-36.49973	113.25654	-13.22098	6.88257	-3.48602	-13.55568	5.36353	4.76934	1.34459	19.06730	-3.58334	0.73395	-0.01255	0.00070	0.00014	-0.01821
66			0.65000	-16.00600	3.68556	12.34944	-0.00623	-0.00175	-0.00053	-0.01313	0.00026	0.00008	0.00000	0.00000	0.00000	-5.63272	-5.66009	1.57735	0.03706	-0.01736	-0.00560	0.00225	-0.00104	0.00120	24.55564	-0.07435	-21.67134	-0.11224	-0.01066	-0.01590	-0.00974	-0.00125	-0.00042	-36.79610	114.85929	-12.88604	6.26380	-3.41060	-11.15664	7.40498	4.14162	-0.50316	18.20277	-3.38226	1.19029	-0.01304	0.00063	0.00029	-0.02150
67			0.66000	-17.22830	3.74170	12.45255	-0.00544	-0.00150	-0.00037	-0.01162	0.00021	0.00006	0.00000	0.00000	0.00000	-5.67901	-5.68158	1.68848	0.03421	-0.01590	-0.00487	0.00218	-0.00079	0.00073	24.50775	-0.15120	-21.64687	-0.10177	-0.00887	-0.01424	-0.00816	-0.00145	-0.00012	-36.42281	116.75842	-13.13830	5.10363	-3.45251	-7.58434	9.66270	3.38075	-2.15612	17.23428	-3.16492	1.70513	-0.01338	0.00053	0.00039	-0.02428
68			0.67000	-18.46888	3.78580	12.56124	-0.00455	-0.00117	-0.00020	-0.00987	0.00014	0.00003	0.00000	0.00000	0.00000	-5.72341	-5.69979	1.75507	0.03092	-0.01334	-0.00401	0.00212	-0.00046	0.00024	24.46390	-0.24915	-21.60226	-0.08955	-0.00504	-0.01164	-0.00666	-0.00108	0.00011	-35.30050	118.92870	-14.28300	3.46511	-3.53643	-2.65942	12.15504	2.61459	-3.85181	16.18262	-2.93314	2.27145	-0.01348	0.00037	0.00038	-0.02609
69			0.68000	-19.72948	3.80830	12.68411	-0.00354	-0.00077	-0.00001	-0.00781	0.00007	0.00000	0.00000	0.00000	0.00000	-5.76498	-5.71390	1.76237	0.02701	-0.00965	-0.00298	0.00199	-0.00016	-0.00016	24.42301	-0.37056	-21.53559	-0.07560	0.00063	-0.00812	-0.00545	0.00017	0.00024	-33.56547	121.50735	-16.49677	1.46789	-3.50584	3.72022	15.01083	1.97070	-5.84857	15.07561	-2.68869	2.87641	-0.01323	0.00015	0.00022	-0.02645
70			0.69000	-21.01510	3.80050	12.82996	-0.00237	-0.00030	0.00019	-0.00535	0.00002	-0.00005	0.00000	0.00000	0.00000	-5.80170	-5.72505	1.69499	0.02205	-0.00497	-0.00174	0.00170	-0.00000	-0.00034	24.38226	-0.51904	-21.44200	-0.05984	0.00725	-0.00388	-0.00460	0.00248	0.00022	-31.60801	124.87201	-19.70463	-0.70553	-3.20229	11.61386	18.43038	1.59255	-8.40991	13.94924	-2.43801	3.49891	-0.01258	-0.00013	-0.00006	-0.02505
71			0.70000	-22.33656	3.75691	13.00511	-0.00102	0.00023	0.00040	-0.00237	-0.00001	-0.00014	0.00000	0.00000	0.00000	-5.83078	-5.73692	1.53777	0.01548	0.00047	-0.00028	0.00120	-0.00000	-0.00010	24.33687	-0.69968	-21.31407	-0.04232	0.01341	0.00072	-0.00391	0.00568	-0.00007	-30.01236	129.52965	-23.57707	-2.78812	-2.49800	20.92766	22.51182	1.65575	-11.65036	12.84618	-2.19377	4.10786	-0.01155	-0.00042	-0.00044	-0.02199
72			0.71000	-23.71082	3.67685	13.21192	0.00052	0.00079	0.00058	0.00127	-0.00000	-0.00025	0.00000	0.00000	0.00000	-5.84916	-5.75584	1.27830	0.00658	0.00621	0.00140	0.00049	-0.00006	0.00077	24.28005	-0.91730	-21.14487	-0.02318	0.01727	0.00532	-0.00285	0.00889	-0.00070	-29.39326	135.86031	-27.70877	-4.47059	-1.33340	31.17214	27.14612	2.44016	-15.28024	11.81243	-1.97564	4.66104	-0.01024	-0.00070	-0.00089	-0.01776
73			0.72000	-25.15817	3.56464	13.44980	0.00218	0.00132	0.00068	0.00561	0.00001	-0.00033	0.00000	0.00000	0.00000	-5.85407	-5.78927	0.91233	-0.00546	0.01174	0.00327	-0.00037	0.00003	0.00236	24.20217	-1.17525	-20.93386	-0.00262	0.01667	0.00945	-0.00045	0.01006	-0.00150	-30.12671	143.74321	-31.82302	-5.45925	0.26922	41.11672	31.97639	4.37808	-18.32290	10.89348	-1.80865	5.10927	-0.00881	-0.00094	-0.00139	-0.01312
74			0.73000	-26.69443	3.42704	13.71749	0.00382	0.00175	0.00063	0.01042	0.00001	-0.00035	0.00000	0.00000	0.00000	-5.84319	-5.84316	0.45276	-0.02118	0.01650	0.00522	-0.00106	0.00045	0.00445	24.09024	-1.47374	-20.69572	0.01916	0.01047	0.01281	0.00476	0.00704	-0.00187	-31.95392	152.03963	-35.89656	-5.52491	2.37024	48.67504	36.47719	7.92361	-19.07268	10.13041	-1.71789	5.40705	-0.00746	-0.00111	-0.00189	-0.00879
75			0.74000	-28.31648	3.26768	14.01562	0.00523	0.00201	0.00038	0.01484	0.00001	-0.00024	0.00000	0.00000	0.00000	-5.81183	-5.91979	-0.06325	-0.04044	0.01999	0.00710	-0.00036	0.00122	0.00640	23.92961	-1.81055	-20.46661	0.04203	-0.00076	0.01536	0.01450	-0.00054	-0.00097	-33.68645	158.12482	-40.13664	-4.59779	5.41466	51.28652	40.16648	13.28529	-15.57368	9.55561	-1.72028	5.52530	-0.00638	-0.00120	-0.00234	-0.00525
76			0.75000	-29.98364	3.08154	14.34726	0.00611	0.00200	-0.00004	0.01730	0.00001	0.00003	0.00000	0.00000	0.00000	-5.74737	-6.01680	-0.57354	-0.06238	0.02178	0.00877	0.00491	0.00216	0.00723	23.70753	-2.18234	-20.30232	0.06635	-0.01554	0.01706	0.03016	-0.01070	0.00192	-33.34038	157.72452	-44.70624	-2.86827	10.38450	46.55326	42.72070	20.27000	-6.42465	9.18992	-1.81874	5.45886	-0.00569	-0.00123	-0.00270	-0.00250
77			0.76000	-31.59993	2.85547	14.71509	0.00611	0.00167	-0.00058	0.01589	0.00005	0.00046	0.00000	0.00000	0.00000	-5.62381	-6.12713	-0.99696	-0.08486	0.02150	0.01001	0.02050	0.00296	0.00595	23.41638	-2.58522	-20.26777	0.08991	-0.03324	0.01720	0.05072	-0.02070	0.00666	-28.54706	145.21777	-49.33376	-0.79089	18.64924	32.64038	43.93906	28.34140	8.78235	9.04194	-2.00133	5.22718	-0.00538	-0.00120	-0.00294	-0.00028
78			0.77000	-33.00269	2.57352	15.11600	0.00483	0.00090	-0.00112	0.00980	0.00007	0.00101	0.00000	0.00000	0.00000	-5.39959	-6.24006	-1.24004	-0.10436	0.01873	0.01057	0.05305	0.00322	0.00211	23.05543	-3.01366	-20.42651	0.10701	-0.05394	0.01443	0.07036	-0.02755	0.01083	-17.01712	114.41755	-53.20745	1.04090	31.64546	8.58972	43.70275	36.66005	29.48504	9.10931	-2.25306	4.86864	-0.00532	-0.00111	-0.00303	0.00170
79			0.78000	-33.96256	2.22513	15.53841	0.00192	-0.00032	-0.00151	0.00195	-0.00005	0.00149	0.00000	0.00000	0.00000	-5.01881	-6.34562	-1.20783	-0.11638	0.01356	0.01023	0.10477	0.00276	-0.00353	22.63335	-3.46036	-20.83061	0.11081	-0.07517	0.00808	0.07921	-0.02759	0.00947	2.80380	59.67897	-55.19805	1.94740	50.60040	-24.95528	42.13441	43.99549	53.99773	9.37660	-2.56168	4.42762	-0.00528	-0.00096	-0.00292	0.00343
80			0.79000	-34.19827	1.81459	15.96375	-0.00275	-0.00192	-0.00160	0.00139	-0.00042	0.00163	0.00000	0.00000	0.00000	-4.41441	-6.44102	-0.82384	-0.11668	0.00632	0.00890	0.16654	0.00149	-0.00875	22.17112	-3.91844	-21.50609	0.09634	-0.09164	-0.00159	0.06889	-0.02012	-0.00254	31.07643	-22.58309	-53.80866	0.98570	76.29793	-64.97145	39.76146	48.67188	79.10433	9.81125	-2.91592	3.94383	-0.00511	-0.00076	-0.00259	0.00463
81			0.80000	-33.41039	1.36791	16.36307	-0.00891	-0.00374	-0.00131	0.02234	-0.00111	0.00124	0.00000	0.00000	0.00000	-3.51282	-6.53437	-0.05680	-0.10236	-0.00301	0.00664	0.21297	-0.00081	-0.01071	21.70429	-4.38404	-22.43387	0.06184	-0.09759	-0.01398	0.03963	-0.01057	-0.02715	66.06503	-131.66684	-46.76466	-3.16597	108.67608	-105.75099	37.45502	48.76305	99.90561	10.36500	-3.30230	3.44800	-0.00477	-0.00050	-0.00204	0.00511
82			0.81000	-31.34179	0.93370	16.68534	0.02766	-0.00026	-0.00449	-0.13390	-0.00010	0.00323	-0.00232	0.00975	0.01774	-2.24402	-6.64298	1.05281	-0.16310	-0.00464	0.01032	0.46062	-0.00137	-0.02173	21.28161	-4.85727	-23.53291	0.13325	-0.13025	-0.02421	0.06448	-0.00960	-0.05097	103.74696	-259.49725	-31.21454	-11.79653	146.26509	-139.57916	36.08969	42.50294	110.56084	10.98213	-3.70339	2.95572	-0.00429	-0.00021	-0.00132	0.00490
83			0.82000	-27.87262	0.56959	16.84781	0.19832	0.06178	-0.01687	-1.42248	0.02772	0.00501	-0.00700	-0.08573	0.32686	-0.55861	-6.78570	2.38138	-0.03498	-0.04794	-0.01210	0.12564	-0.01475	0.02821	20.96098	-5.33965	-24.65820	-0.16006	-0.02709	-0.05337	-0.03897	-0.00378	-0.10679	138.26151	-388.19070	-5.53319	-25.20145	185.96793	-158.95923	36.01293	28.57292	106.25591	11.61013	-4.10438	2.46180	-0.00370	0.00009	-0.00053	0.00419
84			0.83000	-23.12463	0.30474	16.74948	0.56235	0.22940	-0.00416	-5.09179	0.12385	-0.00115	0.02011	-0.24533	0.91789	1.55406	-6.97228	3.74341	0.25516	0.07763	-0.03293	-1.09694	0.02370	0.07348	20.80744	-5.82878	-25.62517	-0.56856	0.44236	0.04280	0.04732	0.13146	0.06848	163.71547	-492.70334	28.13714	-41.76540	223.76028	-159.72435	36.55981	6.20451	85.69248	12.20765	-4.49189	1.94759	-0.00302	0.00038	0.00023	0.00322
85			0.84000	-17.49450	0.10567	16.31838	1.20008	0.44057	0.02214	-12.11571	0.28419	0.01963	0.06133	-0.22592	1.52284	4.05814	-7.19833	4.94403	-0.15280	0.54189	-0.00179	0.74545	0.16496	0.00329	20.89364	-6.31119	-26.25845	0.37193	0.79037	0.33643	-0.18756	0.39735	0.32175	176.34297	-550.87280	63.15240	-57.97621	256.40311	-143.00293	36.06011	-24.52648	52.58709	12.74764	-4.85236	1.40267	-0.00223	0.00064	0.00092	0.00214
86			0.85000	-11.55317	-0.10846	15.56847	1.68584	0.53805	0.07693	-17.11433	0.39624	0.10581	0.10185	-0.26467	2.00188	6.88485	-7.45399	5.83505	-0.02680	0.79645	-0.02895	0.14226	0.27516	0.03666	21.29522	-6.75887	-26.44736	0.51545	1.21342	0.51964	-0.52755	0.83815	0.10353	175.37624	-554.37067	90.71214	-69.42183	283.15875	-114.64404	32.46086	-62.12327	14.90862	13.21442	-5.17372	0.84423	-0.00130	0.00084	0.00151	0.00108
87			0.86000	-5.86400	-0.40308	14.61522	1.90153	0.51182	0.15437	-17.80052	0.39275	0.25208	0.13352	-0.36004	2.39692	9.96088	-7.74619	6.34559	0.64108	0.79466	-0.09584	-3.59349	0.38343	0.06319	22.07594	-7.13068	-26.18228	-0.09553	1.66714	0.59163	0.15465	1.32667	-0.30506	162.17972	-511.04730	104.36483	-72.15495	305.37289	-82.93752	24.20690	-103.11398	-18.32666	13.59792	-5.44966	0.31221	-0.00025	0.00097	0.00199	0.00017
88			0.87000	-0.83892	-0.77435	13.62039	1.94213	0.41744	0.23120	-15.58572	0.29170	0.38155	0.10057	-0.33040	2.87294	13.22227	-8.11293	6.48507	1.05173	0.64194	-0.09966	-6.08621	0.47613	0.01652	23.26187	-7.37829	-25.55036	0.00199	1.59300	0.65153	-0.00442	1.23514	-0.69505	139.10951	-438.01837	103.68488	-64.24454	323.35654	-56.06339	11.13410	-141.61473	-40.91966	13.89030	-5.68659	-0.15808	0.00092	0.00100	0.00234	-0.00046
89			0.88000	3.30747	-1.15334	12.70763	1.89340	0.32061	0.29839	-12.23195	0.16914	0.45020	0.02700	-0.26008	3.29871	16.59553	-8.60740	6.33032	1.40611	0.37224	-0.05708	-8.18809	0.40222	-0.00629	24.80737	-7.45870	-24.69806	0.35045	1.23316	0.67851	-0.94396	0.77148	-0.94693	109.53029	-352.98648	93.80875	-47.05177	333.78125	-39.60252	-4.99159	-169.83540	-51.25560	14.08661	-5.90607	-0.55601	0.00215	0.00092	0.00254	-0.00069
90			0.89000	6.53104	-1.45917	11.92055	1.80258	0.24736	0.32785	-8.86098	0.07333	0.42913	-0.00368	-0.24845	3.23079	19.96854	-9.26123	5.99987	1.73072	0.17839	-0.05754	-9.77337	0.24931	-0.00811	26.57655	-7.35312	-23.78671	0.33174	1.06492	0.65789	-0.96586	0.40591	-0.98331	78.16430	-269.38220	81.01334	-24.83115	330.66495	-34.70400	-20.93906	-180.52263	-51.10542	14.18540	-6.13481	-0.88791	0.00337	0.00070	0.00257	-0.00049
91			0.90000	8.90418	-1.64964	11.24858	1.70065	0.22222	0.32894	-6.03508	0.01700	0.36303	0.04935	-0.31108	2.76805	23.18075	-10.06130	5.61981	1.99565	0.22080	-0.17771	-10.36118	0.35151	0.00339	28.36526	-7.08101	-22.96026	-0.06666	1.36228	0.66427	0.18620	0.13259	-0.92231	50.17435	-195.35211	68.40347	-2.46869	308.79358	-38.09440	-33.49167	-170.19777	-43.45942	14.18876	-6.39031	-1.15442	0.00453	0.00038	0.00241	0.00013
92			0.91000	10.56237	-1.73437	10.68031	1.61512	0.22098	0.32571	-3.92671	-0.01520	0.28958	0.11963	-0.36420	2.31102	26.04031	-10.95481	5.29184	2.09034	0.35457	-0.33120	-9.27128	0.57166	0.08848	29.95744	-6.69640	-22.32394	-0.30988	1.73152	0.70844	0.72959	-0.28922	-0.79861	29.19207	-134.51382	55.39145	16.35633	266.69739	-44.17538	-40.55786	-140.79904	-31.49519	14.10263	-6.67370	-1.33952	0.00558	-0.00001	0.00214	0.00108
93			0.92000	11.65960	-1.75442	10.23074	1.55874	0.21364	0.32458	-2.44467	-0.02460	0.20965	0.14160	-0.37703	2.03797	28.36354	-11.86525	5.07792	2.05171	0.36997	-0.39507	-7.02452	0.53876	0.19913	31.18339	-6.27243	-21.92802	-0.28774	1.80318	0.72275	0.48552	-0.64678	-0.56444	15.93267	-87.15735	40.46862	29.30634	207.61945	-48.07943	-41.23884	-98.65368	-18.39795	13.93618	-6.97126	-1.41965	0.00648	-0.00038	0.00188	0.00224
94			0.93000	12.33666	-1.75204	9.92823	1.52161	0.19573	0.31810	-1.40473	-0.01650	0.12124	0.11763	-0.37452	1.92709	30.01883	-12.70593	5.00732	2.01793	0.24199	-0.36827	-4.56867	0.27725	0.24597	31.95209	-5.88304	-21.76444	-0.22820	1.63643	0.68333	0.20992	-0.71942	-0.29165	8.58801	-51.46408	23.99417	34.95019	138.25803	-47.58484	-35.63017	-51.84811	-7.25764	13.70152	-7.25864	-1.38154	0.00716	-0.00064	0.00182	0.00341
95			0.94000	12.70387	-1.75208	9.78339	1.49136	0.17668	0.30064	-0.65741	-0.00397	0.04039	0.07677	-0.34802	1.88926	30.95234	-13.38991	5.09047	1.92709	0.08689	-0.30012	-2.10038	0.06204	0.21763	32.25301	-5.58649	-21.77561	-0.09388	1.38496	0.62665	0.01643	-0.53971	-0.09167	4.47350	-24.62041	8.52250	32.62701	66.68739	-42.28482	-24.54190	-8.07319	-1.34821	13.41410	-7.50618	-1.23545	0.00755	-0.00071	0.00211	0.00431
96			0.95000	12.83707	-1.76035	9.77246	1.45675	0.16538	0.27556	-0.09867	0.00457	-0.01409	0.04883	-0.30038	1.86347	31.19577	-13.83609	5.31200	1.76513	0.01005	-0.25171	-0.05288	0.00214	0.16130	32.14314	-5.41550	-21.85952	0.10514	1.21591	0.59078	0.04691	-0.24826	-0.01359	1.38895	-3.80473	-3.12109	22.63745	0.98093	-31.41297	-9.24620	26.25163	-4.17667	13.09462	-7.68704	-1.01541	0.00761	-0.00055	0.00281	0.00470
97			0.96000	12.78344	-1.76987	9.84760	1.40282	0.15973	0.24856	0.33047	0.00693	-0.04035	0.03803	-0.25055	1.80772	30.86287	-13.97819	5.60807	1.57303	0.00899	-0.22946	1.28509	-0.00251	0.08611	31.73196	-5.37417	-21.87768	0.24956	1.14075	0.56532	0.21768	0.11342	-0.06749	-1.98238	13.06941	-10.00634	6.69543	-51.85531	-13.20789	8.36990	46.66288	-18.14996	12.76919	-7.78306	-0.76436	0.00738	-0.00018	0.00390	0.00448
98			0.97000	12.57298	-1.76762	9.96487	1.32607	0.15165	0.22288	0.65101	0.00362	-0.05084	0.03325	-0.21068	1.70353	30.12786	-13.78242	5.85839	1.37159	0.03342	-0.20458	1.92337	-0.02252	-0.01719	31.16035	-5.44109	-21.68258	0.27938	1.07225	0.52729	0.29992	0.50612	-0.23080	-6.22272	27.10706	-13.79707	-11.91393	-87.43777	13.48207	25.65086	51.79594	-42.45976	12.46487	-7.78622	-0.51955	0.00694	0.00036	0.00526	0.00380
99			0.98000	12.22881	-1.73964	10.10866	1.23510	0.14051	0.20068	0.87391	-0.00225	-0.05995	0.03010	-0.17886	1.56226	29.18122	-13.26481	5.91644	1.16199	0.06812	-0.16968	2.01957	-0.06205	-0.11654	30.56989	-5.57849	-21.16543	0.24785	0.97921	0.48149	0.26556	0.81883	-0.43168	-11.27943	38.75399	-17.55642	-29.10139	-105.56937	46.87144	39.56018	44.22430	-71.98927	12.20232	-7.69790	-0.30990	0.00640	0.00099	0.00671	0.00291
100			0.99000	11.77205	-1.67734	10.29557	1.14037	0.13020	0.18038	1.01406	-0.00708	-0.07413	0.03083	-0.14662	1.40989	28.17594	-12.49246	5.67078	0.94106	0.12242	-0.13819	1.77649	-0.12009	-0.18094	30.06722	-5.74381	-20.30382	0.24759	0.88277	0.44438	0.23112	0.97488	-0.59907	-16.45782	48.25632	-23.67356	-41.15692	-110.45773	81.18362	47.45147	29.89401	-98.41254	11.99130	-7.52591	-0.15601	0.00579	0.00162	0.00807	0.00203
101			1.00000	11.22270	-1.58321	10.55710	1.05659	0.12041	0.16085	1.09577	-0.00856	-0.09090	0.03616	-0.11599	1.26251	27.19007	-11.57045	5.10269	0.72293	0.18719	-0.11624	1.40105	-0.17216	-0.20714	29.69888	-5.89861	-19.18404	0.28619	0.79381	0.41742	0.21329	0.95392	-0.68083	-20.63580	55.83043	-32.45041	-45.50405	-108.79596	107.81972	47.69273	15.84663	-113.01041	11.83193	-7.28054	-0.06661	0.00514	0.00218	0.00917	0.00129
102			1.01000	10.60048	-1.47255	10.91522	0.98396	0.11200	0.14533	1.13084	-0.00601	-0.10597	0.04568	-0.09301	1.12988	26.22634	-10.62460	4.30750	0.54167	0.24998	-0.10456	1.06251	-0.19519	-0.20404	29.45118	-6.01239	-17.98549	0.31764	0.72565	0.39775	0.18310	0.79135	-0.64888	-22.67612	61.60173	-42.21315	-41.20658	-106.65331	118.57664	40.14945	7.38448	-109.84238	11.71794	-6.97558	-0.03740	0.00450	0.00262	0.00989	0.00076
103			1.02000	9.92642	-1.37050	11.36744	0.92957	0.11217	0.13892	1.13625	0.00019	-0.11924	0.05869	-0.07496	1.02249	25.24505	-9.77888	3.46523	0.39352	0.32063	-0.10040	0.78545	-0.19727	-0.17525	29.27366	-6.06654	-16.92932	0.36029	0.69531	0.39527	0.16650	0.54645	-0.52303	-21.81161	65.61039	-50.42872	-29.27331	-107.35345	109.28165	26.42714	6.50707	-87.95467	11.63994	-6.63237	-0.05292	0.00388	0.00289	0.01018	0.00042
104			1.03000	9.22316	-1.30617	11.88474	0.88757	0.11883	0.13856	1.11299	0.01061	-0.12676	0.06814	-0.06019	0.93458	24.20170	-9.12945	2.77963	0.26713	0.37765	-0.09095	0.54766	-0.17328	-0.10902	29.10801	-6.05625	-16.21263	0.41066	0.66537	0.39678	0.16813	0.23134	-0.30542	-17.94456	67.89145	-54.81250	-12.11073	-111.50674	81.39595	9.27462	12.37798	-51.50776	11.58879	-6.28200	-0.08745	0.00329	0.00300	0.01004	0.00021
105			1.04000	8.51392	-1.30416	12.41883	0.85104	0.12628	0.13784	1.05909	0.02460	-0.12141	0.06981	-0.04761	0.86349	23.06506	-8.72901	2.41906	0.15940	0.40418	-0.07285	0.33789	-0.13139	-0.03123	28.90618	-5.98567	-15.95953	0.46321	0.61268	0.38907	0.19033	-0.08894	-0.03635	-11.73583	68.46976	-54.12851	7.57481	-118.11108	41.15726	-8.53108	22.68052	-8.05614	11.55879	-5.96121	-0.10446	0.00268	0.00297	0.00954	0.00010
106			1.05000	7.82119	-1.37754	12.91624	0.82999	0.13542	0.13516	0.99234	0.04063	-0.10335	0.06459	-0.03785	0.81454	21.82073	-8.58556	2.47530	0.06773	0.40792	-0.05024	0.14868	-0.08578	0.01996	28.63854	-5.85887	-16.19932	0.52245	0.55120	0.37534	0.23696	-0.33734	0.21018	-4.35927	67.28030	-48.59711	27.27309	-125.43659	-2.30464	-24.68629	34.66717	33.51320	11.54698	-5.70067	-0.06830	0.00204	0.00281	0.00874	0.00004
107			1.06000	7.16632	-1.52497	13.33387	0.82166	0.14592	0.13012	0.91167	0.05659	-0.07742	0.05493	-0.03457	0.78379	20.47161	-8.66628	2.94227	0.00473	0.39532	-0.02828	0.01071	-0.04345	0.03121	28.29494	-5.67736	-16.86362	0.55938	0.49969	0.35740	0.29315	-0.48798	0.37743	2.91031	64.14919	-39.67034	44.47684	-131.64224	-39.35515	-37.14746	45.83332	64.90562	11.54903	-5.51341	0.03153	0.00133	0.00257	0.00775	0.00002
108			1.07000	6.56939	-1.73251	13.64849	0.81644	0.15317	0.12372	0.80789	0.06828	-0.05053	0.04380	-0.03721	0.76112	19.03840	-8.90420	3.72217	-0.03033	0.37215	-0.00862	-0.07000	-0.01112	0.01341	27.88073	-5.44657	-17.80324	0.56007	0.46500	0.33828	0.34003	-0.54806	0.44253	9.03001	58.93586	-29.31773	56.78027	-135.14484	-62.81294	-44.15394	54.19782	80.63216	11.55758	-5.39237	0.17701	0.00056	0.00228	0.00666	0.00001
109			1.08000	6.04810	-1.97793	13.85771	0.80665	0.15662	0.11746	0.67934	0.07322	-0.02782	0.03308	-0.04079	0.74114	17.56090	-9.21416	4.66187	-0.05201	0.34796	0.00839	-0.11991	0.00614	-0.01428	27.41407	-5.18401	-18.82931	0.54083	0.44554	0.32248	0.36811	-0.53125	0.41921	13.32789	51.75124	-19.34614	62.54247	-134.72751	-70.04758	-44.78380	58.28173	79.58182	11.56380	-5.31998	0.34319	-0.00026	0.00196	0.00556	-0.00001
110			1.09000	5.61528	-2.23580	13.97532	0.79470	0.15661	0.11125	0.53951	0.07089	-0.01126	0.02314	-0.04291	0.72331	16.09605	-9.51491	5.60014	-0.07244	0.32540	0.02334	-0.16240	0.00752	-0.03649	26.92454	-4.91929	-19.76299	0.51792	0.43247	0.31051	0.37489	-0.44572	0.33284	15.52342	43.09214	-11.01886	61.32781	-129.86174	-62.44748	-39.30040	57.41278	64.33099	11.55889	-5.27996	0.51122	-0.00111	0.00165	0.00451	-0.00006
111			1.10000	5.27629	-2.48222	14.02424	0.78267	0.15238	0.10549	0.40280	0.06192	-0.00106	0.01501	-0.04284	0.70779	14.70602	-9.74230	6.39778	-0.09549	0.30683	0.03625	-0.20225	-0.00527	-0.04337	26.44435	-4.68734	-20.46571	0.50196	0.42486	0.30426	0.36773	-0.31118	0.20956	15.67275	33.78651	-4.96167	53.79446	-121.11502	-43.18958	-28.94151	52.17929	38.98523	11.53519	-5.26409	0.66313	-0.00193	0.00136	0.00356	-0.00016
112			1.11000	5.02763	-2.69801	14.02992	0.77752	0.14771	0.10098	0.28403	0.04962	0.00357	0.01017	-0.04150	0.70316	13.44175	-9.85151	6.94780	-0.11668	0.30044	0.04489	-0.22797	-0.03025	-0.03006	25.99611	-4.51944	-20.84737	0.49648	0.43648	0.30905	0.35724	-0.15245	0.06740	14.00173	24.79301	-1.37554	41.37746	-109.89130	-15.77996	-15.52222	44.20413	7.82698	11.48752	-5.27109	0.78070	-0.00269	0.00110	0.00272	-0.00032
113			1.12000	4.85723	-2.86907	14.01781	0.78387	0.14528	0.09800	0.19186	0.03602	0.00346	0.00945	-0.03978	0.71578	12.33356	-9.81607	7.17931	-0.13261	0.31166	0.04812	-0.23492	-0.06799	-0.00254	25.58797	-4.43708	-20.86716	0.49879	0.47761	0.32809	0.34927	0.03088	-0.09000	10.69976	16.96819	-0.35778	25.92365	-97.63575	16.23898	-0.99655	35.30523	-24.95892	11.41438	-5.30158	0.85241	-0.00333	0.00086	0.00195	-0.00052
114			1.13000	4.74630	-2.98447	14.01369	0.79489	0.14227	0.09579	0.12907	0.02051	-0.00096	0.00949	-0.03582	0.74868	11.39194	-9.62671	7.05922	-0.14787	0.32859	0.04962	-0.23463	-0.11625	0.02911	25.21848	-4.45020	-20.53089	0.51429	0.52638	0.35470	0.35107	0.24250	-0.25859	5.76987	10.86215	-1.96456	9.37804	-85.30434	49.41887	12.92470	26.85244	-55.52620	11.31766	-5.35662	0.87502	-0.00380	0.00062	0.00120	-0.00071
115			1.14000	4.67246	-3.03280	14.04293	0.81014	0.13655	0.09406	0.09845	0.00277	-0.00915	0.00571	-0.02724	0.80305	10.61235	-9.29052	6.58995	-0.17832	0.33745	0.05502	-0.25091	-0.16439	0.06523	24.88301	-4.55820	-19.88325	0.56123	0.54915	0.38044	0.37406	0.43908	-0.41740	-1.03660	6.61673	-6.00218	-6.35962	-73.38605	80.41708	24.93942	19.66841	-80.62309	11.20068	-5.43752	0.85171	-0.00409	0.00036	0.00044	-0.00087
116			1.15000	4.61296	-2.99861	14.12682	0.82551	0.12682	0.09298	0.09825	-0.01676	-0.02017	-0.00009	-0.01933	0.86738	9.97969	-8.83066	5.80909	-0.20689	0.33427	0.06157	-0.25536	-0.19948	0.10324	24.57778	-4.75167	-18.99962	0.60013	0.54741	0.39878	0.38746	0.57472	-0.53296	-10.07134	3.97148	-11.88084	-19.55271	-62.16421	105.60421	34.13054	14.16650	-97.39061	11.06609	-5.54228	0.79194	-0.00419	0.00009	-0.00034	-0.00099
117			1.16000	4.54817	-2.86198	14.27893	0.83799	0.11715	0.09304	0.12227	-0.03753	-0.03302	-0.00171	-0.01702	0.93179	9.47239	-8.28516	4.79437	-0.21023	0.33709	0.06233	-0.22397	-0.22376	0.12368	24.30200	-5.01442	-17.98318	0.59450	0.55533	0.41397	0.36215	0.65722	-0.58102	-21.53623	2.36238	-18.73202	-28.74690	-51.85842	120.75085	39.84200	10.52210	-102.88363	10.91535	-5.66110	0.71323	-0.00412	-0.00020	-0.00111	-0.00108
118			1.17000	4.46407	-2.60067	14.50378	0.85262	0.11112	0.09273	0.16273	-0.06068	-0.04617	0.00616	-0.01698	0.99067	9.06723	-7.70588	3.66911	-0.20175	0.37265	0.05391	-0.18082	-0.25162	0.10993	24.05840	-5.32470	-16.96744	0.57657	0.60293	0.43841	0.31498	0.71060	-0.55211	-35.32028	1.14779	-25.76109	-32.98119	-42.69398	121.95145	41.73940	8.81679	-94.47892	10.75105	-5.77816	0.63774	-0.00392	-0.00048	-0.00181	-0.00110
119			1.18000	4.35233	-2.19411	14.80006	0.86048	0.10249	0.08707	0.21038	-0.08236	-0.05565	0.02080	-0.01865	1.03642	8.74259	-7.15149	2.58911	-0.18194	0.42253	0.03614	-0.13275	-0.26591	0.06562	23.85057	-5.65824	-16.10632	0.54933	0.66947	0.45949	0.24990	0.69226	-0.41117	-50.96407	-0.12822	-32.55444	-32.13985	-35.01254	107.76929	40.08814	9.10235	-71.61162	10.57970	-5.87861	0.58262	-0.00363	-0.00073	-0.00235	-0.00105
120			1.19000	4.20822	-1.62739	15.16533	0.85506	0.08620	0.07503	0.25838	-0.09314	-0.05810	0.03735	-0.02065	1.06340	8.47818	-6.67494	1.70692	-0.15552	0.46352	0.01347	-0.08975	-0.24839	0.01821	23.67739	-5.99290	-15.54315	0.52124	0.72484	0.46632	0.17986	0.56322	-0.16340	-67.71560	-1.56595	-38.90078	-26.99773	-29.23755	80.35349	35.77198	11.29687	-36.99641	10.41240	-5.95139	0.55419	-0.00329	-0.00091	-0.00267	-0.00091
121			1.20000	4.02748	-0.89465	15.59531	0.84111	0.07046	0.06021	0.30548	-0.09583	-0.05380	0.05343	-0.02313	1.07791	8.25299	-6.31374	1.13721	-0.12273	0.49609	-0.01014	-0.05562	-0.20356	-0.00738	23.53098	-6.31196	-15.37673	0.49584	0.76975	0.46258	0.11502	0.34864	0.13723	-84.59502	-2.94111	-44.29894	-18.81706	-25.63864	44.23237	29.91438	15.02234	4.29611	10.26086	-5.98360	0.55539	-0.00291	-0.00100	-0.00272	-0.00072
122			1.21000	3.80516	-0.00129	16.07850	0.81753	0.06246	0.04552	0.34931	-0.10135	-0.04460	0.06779	-0.02744	1.08500	8.04497	-6.08817	0.94419	-0.07464	0.52204	-0.03286	-0.02745	-0.13977	-0.00112	23.39986	-6.60442	-15.64805	0.45870	0.80975	0.45043	0.05943	0.08792	0.43257	-100.45292	-3.90435	-47.85202	-8.89840	-24.15731	4.51094	23.47672	19.70737	46.71078	10.13175	-5.95675	0.59367	-0.00251	-0.00099	-0.00250	-0.00055
123			1.22000	3.53702	1.03490	16.59327	0.78973	0.06397	0.03348	0.38835	-0.11817	-0.03408	0.08059	-0.03091	1.08638	7.83211	-6.00309	1.14190	-0.02521	0.54726	-0.05181	-0.00816	-0.06666	0.03310	23.27151	-6.86341	-16.34355	0.42923	0.84934	0.43797	0.02095	-0.18145	0.68369	-114.00076	-4.19004	-48.81500	1.54233	-24.38856	-33.69212	17.23942	24.72569	85.14040	10.02406	-5.85358	0.67759	-0.00209	-0.00087	-0.00204	-0.00040
124			1.23000	3.22258	2.18317	17.11315	0.75749	0.07166	0.02256	0.41658	-0.14405	-0.02270	0.09068	-0.03231	1.08028	7.59553	-6.04835	1.69285	0.01829	0.56519	-0.06710	0.00582	0.00731	0.08004	23.13517	-7.08659	-17.40048	0.41384	0.88044	0.42289	-0.00112	-0.41464	0.85656	-123.84090	-3.75570	-47.24686	11.25278	-25.64393	-64.95673	12.08757	29.34130	114.84550	9.93195	-5.66791	0.80888	-0.00166	-0.00066	-0.00136	-0.00030
125			1.24000	2.86795	3.39954	17.61659	0.71699	0.07940	0.01207	0.42412	-0.16575	-0.01157	0.09699	-0.03341	1.06250	7.32367	-6.19731	2.50289	0.06099	0.56385	-0.07855	0.02084	0.06811	0.12051	22.98387	-7.27938	-18.70793	0.39409	0.89191	0.39887	-0.00820	-0.55426	0.91372	-128.54471	-2.80139	-44.03433	18.96665	-27.11364	-84.04245	9.04715	32.73553	131.69312	9.84809	-5.40826	0.97853	-0.00123	-0.00037	-0.00052	-0.00022
126			1.25000	2.48709	4.62739	18.09236	0.67885	0.08765	0.00251	0.41102	-0.18033	-0.00224	0.09855	-0.03260	1.03653	7.01602	-6.40897	3.42943	0.08481	0.54513	-0.08443	0.03240	0.10361	0.13552	22.81572	-7.45623	-20.11703	0.38605	0.87206	0.36779	-0.00306	-0.55732	0.85493	-126.81307	-1.62491	-40.29945	23.77361	-28.05207	-87.76818	8.87144	34.16450	133.54230	9.76558	-5.09318	1.17013	-0.00083	0.00000	0.00047	-0.00015
127			1.26000	2.10042	5.79947	18.53751	0.64573	0.09862	-0.00460	0.37733	-0.18794	0.00376	0.09847	-0.03026	1.01080	6.68389	-6.63806	4.31328	0.09520	0.52578	-0.08651	0.04045	0.11491	0.12206	22.63505	-7.63740	-21.47056	0.38394	0.84246	0.33964	0.00971	-0.44367	0.72723	-117.82153	-0.43213	-36.83498	25.47966	-27.95789	-76.50507	11.66050	33.15211	121.36012	9.67861	-4.74311	1.36591	-0.00042	0.00043	0.00155	-0.00008
128			1.27000	1.73127	6.84441	18.95213	0.61882	0.10989	-0.00792	0.32573	-0.17949	0.00589	0.09926	-0.02881	0.98862	6.34642	-6.84654	5.01659	0.10413	0.51162	-0.08567	0.04776	0.10868	0.08656	22.45216	-7.84373	-22.63634	0.37013	0.81959	0.31949	0.02402	-0.25560	0.57313	-101.61234	0.67792	-34.02499	24.52435	-26.68219	-53.63193	16.89598	29.66916	98.64925	9.58288	-4.37452	1.55037	-0.00002	0.00089	0.00270	-0.00000
129			1.28000	1.40274	7.69640	19.33715	0.60083	0.11825	-0.01003	0.26091	-0.14865	0.00677	0.09815	-0.02554	0.96974	6.02438	-7.00917	5.44491	0.09470	0.49503	-0.08151	0.04523	0.08982	0.03964	22.28016	-8.09246	-23.52619	0.36816	0.78258	0.30338	0.03714	-0.02665	0.41041	-79.18571	1.62715	-32.05411	21.63979	-24.41802	-23.85313	23.75900	24.20664	69.96207	9.47715	-4.00007	1.71122	0.00040	0.00137	0.00384	0.00008
130			1.29000	1.13514	8.30384	19.69486	0.59528	0.12272	-0.01113	0.18712	-0.09898	0.00683	0.09421	-0.02012	0.95741	5.73441	-7.11320	5.55276	0.06248	0.47443	-0.07349	0.03016	0.06498	-0.00549	22.13046	-8.39562	-24.10024	0.38678	0.72638	0.29161	0.04961	0.19178	0.25900	-52.27708	2.37013	-30.92723	17.72173	-21.62535	7.94862	31.23860	17.59999	39.83689	9.36332	-3.63304	1.84103	0.00082	0.00182	0.00488	0.00018
131			1.30000	0.94391	8.63482	20.02770	0.60009	0.12365	-0.01011	0.10578	-0.03938	0.00565	0.08799	-0.01728	0.95417	5.48414	-7.15808	5.34313	0.02911	0.44554	-0.06268	0.01399	0.04090	-0.03708	22.01095	-8.75633	-24.36401	0.39420	0.66120	0.28098	0.05722	0.35714	0.12934	-23.04639	2.94263	-30.31751	13.80427	-18.93443	37.22256	38.16704	10.79077	12.22318	9.24618	-3.29218	1.93767	0.00123	0.00220	0.00572	0.00026
132			1.31000	0.83827	8.67974	20.33541	0.61864	0.12008	-0.00822	0.01941	0.02005	0.00414	0.07774	-0.01661	0.95876	5.26968	-7.15410	4.86246	-0.01283	0.40177	-0.04874	-0.00616	0.02327	-0.04860	21.92480	-9.16727	-24.36028	0.39820	0.57399	0.26667	0.06050	0.43567	0.03050	6.15417	3.41073	-29.62216	10.88119	-16.98786	60.21024	43.47488	4.68347	-9.89657	9.13217	-3.00085	2.00105	0.00162	0.00246	0.00626	0.00032
133			1.32000	0.82079	8.45244	20.61406	0.64286	0.11099	-0.00657	-0.07002	0.06770	0.00291	0.06335	-0.01541	0.96587	5.07695	-7.11988	4.19032	-0.06694	0.34411	-0.03263	-0.03277	0.01504	-0.04067	21.86998	-9.61215	-24.15810	0.41193	0.46400	0.24903	0.06202	0.41606	-0.03047	32.99379	3.78014	-28.26070	9.64211	-16.23006	74.41492	46.39335	0.02713	-24.71422	9.02603	-2.77885	2.03084	0.00198	0.00258	0.00644	0.00035
134			1.33000	0.88736	7.98856	20.85793	0.66928	0.10037	-0.00318	-0.15661	0.09795	0.00118	0.04818	-0.01425	0.97323	4.88668	-7.07791	3.42419	-0.12255	0.28663	-0.01509	-0.06259	0.01456	-0.01997	21.83938	-10.06862	-23.84001	0.43114	0.35913	0.23692	0.06252	0.33854	-0.05740	55.42245	3.99498	-25.91776	10.25247	-16.81988	78.92107	46.53095	-2.63498	-31.73047	8.92911	-2.63493	2.02772	0.00228	0.00252	0.00623	0.00037
135			1.34000	1.02728	7.34114	21.06201	0.69721	0.08973	0.00155	-0.23225	0.11107	-0.00046	0.03364	-0.01513	0.98187	4.67966	-7.04870	2.66257	-0.16870	0.23199	0.00208	-0.09156	0.01710	0.00258	21.82100	-10.51159	-23.48824	0.44173	0.27332	0.22978	0.06209	0.24620	-0.05901	71.77270	4.02993	-22.61620	12.34046	-18.67721	74.44643	43.92473	-3.05109	-31.72298	8.83993	-2.56519	1.99648	0.00251	0.00232	0.00568	0.00037
136			1.35000	1.22230	6.57641	21.22416	0.72392	0.07937	0.00453	-0.28578	0.10920	-0.00099	0.01824	-0.01881	0.99291	4.44067	-7.04575	1.98892	-0.20186	0.17260	0.01634	-0.11730	0.01774	0.01696	21.80015	-10.91755	-23.17199	0.43462	0.19884	0.21828	0.06164	0.15705	-0.04202	80.71873	3.94996	-18.68909	15.19535	-21.50669	63.13527	39.13102	-1.36825	-26.50603	8.75599	-2.55593	1.94589	0.00265	0.00200	0.00487	0.00037
137			1.36000	1.44658	5.77015	21.34671	0.74590	0.06644	0.00564	-0.30560	0.09175	-0.00085	0.00176	-0.02241	1.00169	4.16122	-7.07352	1.45883	-0.23179	0.10741	0.02866	-0.14329	0.01364	0.02202	21.76276	-11.27013	-22.93745	0.42320	0.12648	0.20216	0.06392	0.08115	-0.01703	81.57133	3.88660	-14.70767	17.91913	-24.78006	48.06442	33.21822	1.84648	-18.51250	8.67437	-2.58810	1.88698	0.00270	0.00162	0.00394	0.00038
138			1.37000	1.66967	4.99862	21.43701	0.76396	0.05571	0.00720	-0.28693	0.07041	-0.00074	-0.01419	-0.02213	1.00764	3.84235	-7.12634	1.09364	-0.27134	0.05096	0.04140	-0.17445	0.00686	0.02033	21.69923	-11.56468	-22.80276	0.43287	0.06144	0.19261	0.07226	0.03030	0.00621	74.81377	3.99771	-11.30976	19.50243	-27.79347	32.48473	27.49724	5.69118	-10.24261	8.59175	-2.64136	1.83062	0.00266	0.00123	0.00299	0.00038
139			1.38000	1.86232	4.32570	21.50619	0.77772	0.04650	0.01106	-0.23226	0.04899	-0.00090	-0.02833	-0.01955	1.01408	3.49583	-7.18896	0.88266	-0.31201	0.00317	0.05534	-0.20093	0.00037	0.01423	21.60726	-11.80896	-22.75924	0.44876	0.00506	0.18838	0.08308	0.00191	0.02402	62.10168	4.40502	-9.10797	19.08295	-29.81980	19.21339	23.13316	9.16904	-3.70930	8.50477	-2.69476	1.78839	0.00252	0.00088	0.00214	0.00039
140			1.39000	2.00130	3.79473	21.56947	0.78812	0.03924	0.01542	-0.15115	0.03092	-0.00146	-0.03893	-0.01670	1.02276	3.14243	-7.24040	0.78903	-0.34528	-0.03405	0.06744	-0.21189	-0.00234	0.00678	21.49201	-12.02038	-22.77889	0.45645	-0.03860	0.18516	0.09090	-0.01205	0.03439	45.68779	5.11393	-8.65721	16.31304	-30.26534	10.14561	20.79047	11.45748	0.07338	8.41192	-2.72848	1.77246	0.00232	0.00059	0.00144	0.00039
141			1.40000	2.07246	3.42695	21.64584	0.79653	0.03834	0.02124	-0.05693	0.01932	-0.00300	-0.04294	-0.01423	1.03325	2.80777	-7.26100	0.76211	-0.36689	-0.04692	0.07710	-0.20180	-0.00001	0.00218	21.36485	-12.21990	-22.82756	0.45626	-0.05402	0.18956	0.09180	-0.01614	0.03941	27.88978	5.98972	-10.12063	11.53149	-28.82582	5.64667	20.48520	12.10192	1.31407	8.31464	-2.73065	1.78984	0.00209	0.00038	0.00091	0.00036
142			1.41000	2.07199	3.22335	21.75225	0.80344	0.04433	0.02811	0.03693	0.01038	-0.00594	-0.03927	-0.01386	1.04136	2.51630	-7.23892	0.75616	-0.37142	-0.03360	0.08341	-0.16995	0.00258	0.00176	21.24043	-12.42604	-22.87811	0.44184	-0.03622	0.20096	0.08180	-0.01173	0.04137	10.82667	6.84828	-13.02381	5.57573	-25.59907	4.65760	21.74872	11.04814	0.98702	8.21726	-2.70273	1.83653	0.00187	0.00023	0.00055	0.00032
143			1.42000	2.00532	3.16735	21.89792	0.80740	0.05317	0.03563	0.11906	0.00033	-0.01026	-0.02941	-0.01420	1.04117	2.28606	-7.17208	0.74140	-0.36635	-0.00098	0.08755	-0.12691	0.00015	0.00450	21.13388	-12.65133	-22.91483	0.42518	0.00116	0.21788	0.06348	0.00043	0.04162	-3.70792	7.58929	-16.50794	-0.56147	-21.03514	5.66176	23.86650	8.54014	0.03283	8.12530	-2.65552	1.89989	0.00170	0.00014	0.00032	0.00027
144			1.43000	1.88442	3.22766	22.08290	0.81073	0.06447	0.04335	0.18223	-0.01027	-0.01538	-0.01625	-0.01311	1.03566	2.12590	-7.06675	0.70354	-0.36367	0.04454	0.09118	-0.08388	-0.00901	0.00850	21.05787	-12.90053	-22.93046	0.42492	0.04161	0.24035	0.04146	0.01740	0.04098	-14.37460	8.24279	-19.69618	-5.89407	-15.80546	7.27771	25.96956	5.06738	-0.91576	8.04297	-2.60123	1.96665	0.00160	0.00008	0.00019	0.00022
145			1.44000	1.72490	3.36300	22.29905	0.81296	0.07823	0.04948	0.22273	-0.01955	-0.01974	-0.00227	-0.01167	1.02781	2.03391	-6.93647	0.64245	-0.36068	0.09375	0.09285	-0.04552	-0.02136	0.01139	21.01982	-13.16880	-22.92498	0.43367	0.07705	0.26152	0.01617	0.03455	0.03945	-20.39149	8.90503	-21.88440	-9.48681	-10.68459	8.24482	27.13083	1.29907	-1.30393	7.97208	-2.54864	2.02797	0.00160	0.00005	0.00013	0.00019
146			1.45000	1.54401	3.52750	22.53218	0.81566	0.09259	0.05399	0.23980	-0.02427	-0.02225	0.00997	-0.01121	1.01913	1.99725	-6.80082	0.57134	-0.35670	0.13498	0.09327	-0.01672	-0.02932	0.01125	21.02058	-13.44222	-22.90668	0.44221	0.09686	0.27511	-0.01039	0.04299	0.03807	-21.53070	9.64801	-22.58186	-10.61207	-6.34469	7.55135	26.58065	-2.09303	-0.67193	7.91257	-2.50357	2.07860	0.00166	0.00002	0.00011	0.00016
147			1.46000	1.35951	3.67593	22.76386	0.82000	0.10550	0.05788	0.23436	-0.02116	-0.02247	0.01984	-0.01115	1.01284	1.99567	-6.68286	0.51209	-0.35419	0.16609	0.09390	0.00016	-0.02796	0.00733	21.05503	-13.70043	-22.88945	0.45298	0.10305	0.28391	-0.03567	0.04088	0.03813	-18.03652	10.48770	-21.44379	-8.99565	-3.12697	4.72274	23.93205	-4.71133	1.06381	7.86417	-2.47013	2.11478	0.00177	0.00001	0.00009	0.00014
148			1.47000	1.18855	3.76788	22.97244	0.82871	0.11799	0.06180	0.20924	-0.00900	-0.02001	0.02875	-0.01186	1.01337	2.00750	-6.60494	0.48811	-0.35060	0.19403	0.09488	0.00602	-0.01673	-0.00018	21.11563	-13.92169	-22.88634	0.46492	0.11393	0.29477	-0.05859	0.03540	0.03894	-10.54469	11.40582	-18.19820	-4.93733	-1.00657	-0.07319	19.25850	-6.59071	3.46202	7.82670	-2.44932	2.13643	0.00189	-0.00000	0.00010	0.00011
149			1.48000	1.04619	3.77116	23.13373	0.84417	0.13273	0.06585	0.16847	0.01235	-0.01417	0.03578	-0.01370	1.01731	2.01474	-6.58418	0.51770	-0.34948	0.21902	0.09696	0.00363	0.00396	-0.01044	21.19625	-14.08708	-22.90277	0.47858	0.12963	0.30827	-0.07896	0.02572	0.03678	-0.09712	12.34514	-12.60262	0.82742	0.25207	-6.22117	12.98178	-8.05283	5.65682	7.79983	-2.43832	2.14886	0.00200	-0.00000	0.00012	0.00008
150			1.49000	0.94367	3.66599	23.22156	0.86770	0.14860	0.06791	0.11738	0.04200	-0.00423	0.03738	-0.01730	1.02214	2.00526	-6.62998	0.61145	-0.35654	0.22738	0.09974	-0.00409	0.02986	-0.02248	21.29338	-14.18314	-22.93296	0.49106	0.12838	0.31398	-0.09547	0.00994	0.02597	11.83295	13.20768	-4.54000	7.40266	0.89239	-12.97021	5.77600	-9.41817	6.64470	7.78297	-2.43386	2.15982	0.00211	0.00001	0.00017	0.00005
151			1.50000	0.88614	3.44860	23.21066	0.89699	0.16561	0.06804	0.06190	0.07693	0.00880	0.03315	-0.02396	1.03008	1.97221	-6.74360	0.77230	-0.36456	0.21656	0.10279	-0.01486	0.05206	-0.03512	21.40490	-14.20415	-22.96061	0.49036	0.11179	0.30855	-0.10351	-0.00381	0.00400	23.54299	13.84064	5.75733	13.92271	1.09123	-19.58192	-1.56704	-10.83035	5.55768	7.77549	-2.43595	2.17625	0.00220	0.00004	0.00024	0.00002
152			1.51000	0.87249	3.13145	23.08153	0.93172	0.18412	0.06791	0.00730	0.11291	0.02347	0.02501	-0.03257	1.03585	1.91347	-6.91878	0.99601	-0.37664	0.19571	0.10756	-0.02661	0.06528	-0.04762	21.52817	-14.15220	-22.96194	0.48368	0.08912	0.29976	-0.10157	-0.01071	-0.02816	33.49208	13.99858	17.58519	19.60669	0.99472	-25.29277	-8.28449	-12.21647	1.79620	7.77688	-2.44770	2.20300	0.00227	0.00008	0.00033	-0.00002
153			1.52000	0.89738	2.73980	22.82504	0.96025	0.20141	0.06819	-0.04399	0.14334	0.03852	0.01448	-0.04068	1.02793	1.83145	-7.14259	1.27029	-0.39234	0.17087	0.11411	-0.03738	0.06852	-0.05936	21.65801	-14.03659	-22.90946	0.47484	0.06359	0.29067	-0.08909	-0.01090	-0.06683	40.64639	13.37326	29.77436	23.80018	0.70571	-29.64604	-13.73341	-13.30039	-4.48230	7.78722	-2.47186	2.24379	0.00230	0.00013	0.00044	-0.00005
154			1.53000	0.95440	2.30561	22.44654	0.97324	0.21151	0.06898	-0.09125	0.15946	0.05248	0.00222	-0.04678	1.00363	1.73178	-7.39714	1.58168	-0.40823	0.13954	0.12193	-0.04505	0.06063	-0.06882	21.78618	-13.87236	-22.78431	0.46506	0.03345	0.28058	-0.06623	-0.00616	-0.10713	44.62190	11.70112	40.82684	25.96843	0.30372	-32.11262	-17.45960	-13.76696	-12.73272	7.80640	-2.50884	2.30165	0.00229	0.00019	0.00057	-0.00008
155			1.54000	1.03858	1.86115	21.96731	0.97747	0.21535	0.06852	-0.13615	0.16049	0.06233	-0.01035	-0.04923	0.97613	1.62343	-7.65994	1.90705	-0.42985	0.10819	0.12931	-0.04901	0.04627	-0.07268	21.90210	-13.67826	-22.57165	0.46858	0.00349	0.27415	-0.03486	-0.00055	-0.14814	45.66799	8.93319	49.37576	25.70786	-0.16344	-31.92534	-19.23449	-13.43811	-22.52435	7.83312	-2.55663	2.37885	0.00224	0.00026	0.00072	-0.00010
156			1.55000	1.14701	1.43253	21.41946	0.98152	0.21688	0.06715	-0.18066	0.15165	0.06724	-0.02160	-0.04993	0.95705	1.51689	-7.90545	2.21719	-0.45180	0.08131	0.13541	-0.04808	0.03078	-0.06997	21.99490	-13.47433	-22.26210	0.47520	-0.01910	0.27100	0.00439	0.00187	-0.18703	44.48051	5.32255	54.77887	22.91705	-0.73183	-29.30010	-19.14916	-12.33157	-32.81095	7.86434	-2.61121	2.47261	0.00217	0.00032	0.00085	-0.00010
157			1.56000	1.27783	1.03674	20.83601	0.98636	0.21673	0.06415	-0.22442	0.13690	0.06674	-0.03236	-0.04969	0.94738	1.42134	-8.10947	2.49293	-0.47313	0.05321	0.13941	-0.04190	0.01557	-0.06219	22.05727	-13.27820	-21.86072	0.48044	-0.04474	0.26456	0.04651	0.00087	-0.21572	41.87833	1.29710	57.24721	17.92043	-1.39647	-25.24001	-17.59137	-10.66090	-42.32764	7.89528	-2.66663	2.57266	0.00210	0.00037	0.00096	-0.00009
158			1.57000	1.42936	0.68212	20.24367	0.99128	0.21732	0.06050	-0.26548	0.12082	0.06294	-0.04066	-0.04537	0.94752	1.34414	-8.25360	2.72478	-0.50108	0.03702	0.14229	-0.03109	0.00679	-0.05279	22.08663	-13.10285	-21.38083	0.50417	-0.06575	0.26492	0.08885	-0.00406	-0.24002	38.58777	-2.70524	57.49806	11.48122	-2.03719	-20.95394	-15.20081	-8.75139	-50.01499	7.92070	-2.71759	2.66440	0.00202	0.00039	0.00101	-0.00006
159			1.58000	1.59923	0.37006	19.66023	0.99022	0.21746	0.06047	-0.29864	0.10481	0.06148	-0.04188	-0.03766	0.95091	1.28950	-8.32979	2.91730	-0.52271	0.04710	0.14538	-0.01554	0.00333	-0.04593	22.08587	-12.95360	-20.84551	0.53596	-0.05546	0.28218	0.12638	-0.00699	-0.26898	35.12946	-6.26971	56.40683	4.72611	-2.51524	-17.83842	-12.84743	-6.91907	-54.81421	7.93633	-2.76290	2.73672	0.00197	0.00038	0.00098	-0.00002
160			1.59000	1.78288	0.09747	19.09441	0.98480	0.21776	0.06390	-0.31904	0.09025	0.06296	-0.03768	-0.02969	0.95428	1.25742	-8.34273	3.08864	-0.53293	0.07458	0.14847	0.00230	-0.00175	-0.04500	22.06219	-12.82619	-20.28635	0.55994	-0.02405	0.30697	0.14955	-0.00370	-0.29216	31.72176	-9.02851	54.83625	-1.03473	-2.72443	-17.17447	-11.44955	-5.39044	-55.90558	7.94013	-2.80425	2.78633	0.00193	0.00034	0.00089	0.00001
161			1.60000	1.97278	-0.13969	18.54658	0.98229	0.22026	0.06897	-0.32554	0.07776	0.06600	-0.03155	-0.02195	0.96287	1.24347	-8.31065	3.26884	-0.54099	0.11008	0.15201	0.01951	-0.00868	-0.05294	22.02540	-12.70733	-19.74085	0.58448	0.01082	0.33404	0.15599	0.00141	-0.30075	28.34854	-10.78942	53.43308	-4.65068	-2.61339	-19.85802	-11.72994	-4.23626	-52.86924	7.93241	-2.84286	2.81587	0.00191	0.00027	0.00075	0.00004
162			1.61000	2.16032	-0.34448	18.01250	0.98493	0.22510	0.07511	-0.32008	0.06678	0.07021	-0.02538	-0.01705	0.98303	1.24022	-8.26107	3.49382	-0.53979	0.14470	0.15532	0.03387	-0.01257	-0.07030	21.98488	-12.57776	-19.24842	0.59667	0.04668	0.35745	0.14242	0.00240	-0.28687	25.00461	-11.63630	52.37680	-5.58812	-2.21415	-25.96479	-13.98524	-3.34674	-45.86196	7.91622	-2.88071	2.82743	0.00191	0.00019	0.00058	0.00006
163			1.62000	2.33906	-0.51966	17.48895	0.99087	0.22880	0.08115	-0.30698	0.05614	0.07416	-0.02058	-0.01834	1.00950	1.23979	-8.22236	3.79503	-0.51933	0.16649	0.15668	0.04307	-0.00876	-0.09391	21.94711	-12.41761	-18.84450	0.57495	0.07865	0.36678	0.10987	-0.00585	-0.24517	21.78429	-11.85866	51.37406	-4.10622	-1.63431	-34.51790	-17.94885	-2.54633	-35.72322	7.89726	-2.92088	2.82011	0.00189	0.00011	0.00042	0.00006
164			1.63000	2.50614	-0.66802	16.97752	0.99360	0.23072	0.08431	-0.28916	0.04596	0.07462	-0.01789	-0.02203	1.03175	1.23584	-8.21570	4.18895	-0.49188	0.17787	0.15520	0.04720	0.00146	-0.11749	21.91526	-12.21240	-18.55357	0.54250	0.10312	0.36530	0.07308	-0.02329	-0.18775	18.76144	-11.75157	49.89779	-1.06128	-1.02419	-43.70047	-22.83131	-1.73231	-23.87210	7.88063	-2.96323	2.79524	0.00187	0.00005	0.00029	0.00004
165			1.64000	2.66103	-0.79188	16.48556	0.99523	0.23069	0.08412	-0.26976	0.03648	0.07068	-0.01772	-0.02439	1.05311	1.22447	-8.25046	4.67115	-0.47201	0.18188	0.15240	0.04785	0.01359	-0.13545	21.89006	-11.95766	-18.38432	0.52534	0.11816	0.36062	0.04197	-0.04431	-0.12949	15.95450	-11.46384	47.48676	2.41984	-0.54063	-51.37310	-27.55548	-0.90594	-12.06644	7.86839	-3.00240	2.75987	0.00183	0.00002	0.00023	0.00003
166			1.65000	2.80377	-0.89353	16.02399	0.99471	0.22704	0.08330	-0.24861	0.02778	0.06474	-0.01718	-0.02609	1.07613	1.20448	-8.32304	5.21603	-0.45114	0.18568	0.14908	0.04468	0.02368	-0.14371	21.87067	-11.66028	-18.32711	0.51394	0.14220	0.35927	0.01840	-0.07029	-0.08069	13.37037	-11.00337	44.01500	5.28580	-0.31893	-55.74942	-31.10598	-0.11755	-2.07677	7.85983	-3.03236	2.72354	0.00176	0.00003	0.00027	0.00002
167			1.66000	2.93387	-0.97530	15.60275	0.98775	0.22128	0.08309	-0.22449	0.02032	0.05816	-0.01361	-0.02842	1.09392	1.17670	-8.41973	5.78420	-0.41940	0.19773	0.14429	0.03756	0.03047	-0.13943	21.85487	-11.33611	-18.35592	0.49366	0.19055	0.36355	0.00467	-0.10761	-0.04668	11.01247	-10.35528	39.71235	6.85381	-0.40987	-55.87601	-32.84937	0.59900	4.68229	7.85321	-3.05016	2.69326	0.00169	0.00008	0.00040	0.00002
168			1.67000	3.05084	-1.03946	15.22822	0.97553	0.21533	0.08185	-0.19829	0.01419	0.05025	-0.00839	-0.03032	1.10056	1.14373	-8.52227	6.33146	-0.38642	0.21609	0.13786	0.02883	0.03252	-0.12340	21.83899	-11.00489	-18.43353	0.47243	0.24921	0.37003	0.00181	-0.14431	-0.02954	8.87206	-9.54145	34.88990	6.89228	-0.76747	-51.72014	-32.61192	1.23069	7.53548	7.84655	-3.05529	2.67265	0.00161	0.00017	0.00061	0.00002
169			1.68000	3.15427	-1.08800	14.90417	0.95598	0.21032	0.07939	-0.16990	0.00920	0.04139	-0.00316	-0.03101	1.09716	1.10907	-8.61260	6.81772	-0.35479	0.23628	0.13019	0.01986	0.02825	-0.09914	21.81905	-10.68612	-18.52087	0.45160	0.30608	0.37521	0.00762	-0.16571	-0.02884	6.90193	-8.57376	29.68040	5.53093	-1.30892	-43.91433	-30.57006	1.77105	6.70146	7.83821	-3.04844	2.66292	0.00154	0.00028	0.00088	0.00003
170			1.69000	3.24335	-1.12225	14.63441	0.93021	0.20244	0.07516	-0.13964	0.00490	0.03162	0.00013	-0.02968	1.08611	1.07621	-8.67609	7.21114	-0.33112	0.24812	0.12215	0.01174	0.01691	-0.07096	21.79161	-10.39618	-18.58495	0.43606	0.34271	0.37402	0.01894	-0.15869	-0.04040	5.02771	-7.44807	24.00161	3.11783	-1.91705	-33.37563	-27.09013	2.24478	3.07941	7.82694	-3.03153	2.66305	0.00149	0.00040	0.00119	0.00003
171			1.70000	3.31698	-1.14287	14.42437	0.90215	0.19241	0.06993	-0.10859	0.00116	0.02169	0.00148	-0.02588	1.07642	1.04844	-8.70317	7.48952	-0.31741	0.25292	0.11473	0.00506	0.00135	-0.04270	21.75426	-10.14745	-18.60428	0.43062	0.36068	0.36956	0.03254	-0.12958	-0.05774	3.17099	-6.18878	17.75304	0.08451	-2.41404	-21.20709	-22.61832	2.62921	-2.02423	7.81247	-3.00754	2.66955	0.00147	0.00054	0.00152	0.00004
172			1.71000	3.37428	-1.14963	14.27990	0.88123	0.18590	0.06592	-0.07855	-0.00229	0.01269	0.00250	-0.02073	1.07498	1.02928	-8.69002	7.64235	-0.31298	0.26157	0.10960	0.00038	-0.01556	-0.01743	21.70753	-9.94745	-18.57100	0.43631	0.37559	0.37012	0.04532	-0.09275	-0.07506	1.26351	-4.85615	11.09318	-3.13976	-2.62835	-8.82679	-17.64892	2.84237	-7.14825	7.79512	-2.97897	2.67847	0.00149	0.00067	0.00184	0.00005
173			1.72000	3.41472	-1.14167	14.20329	0.86696	0.17899	0.06424	-0.04999	-0.00578	0.00493	0.00450	-0.01620	1.07676	1.02176	-8.63831	7.67511	-0.31115	0.27232	0.10673	-0.00189	-0.03223	0.00323	21.65479	-9.79857	-18.49133	0.44212	0.39100	0.37432	0.05366	-0.05567	-0.08652	-0.72107	-3.53212	4.54714	-6.18268	-2.51822	2.12825	-12.68942	2.86689	-11.00243	7.77517	-2.94623	2.68777	0.00155	0.00079	0.00214	0.00006
174			1.73000	3.43856	-1.11789	14.18990	0.85757	0.17242	0.06285	-0.02409	-0.00934	-0.00160	0.00861	-0.01367	1.07543	1.02717	-8.55382	7.60978	-0.30646	0.28787	0.10312	-0.00174	-0.04771	0.01789	21.60062	-9.69806	-18.38229	0.44172	0.41450	0.37997	0.05563	-0.02403	-0.08827	-2.73055	-2.32820	-1.21584	-8.75352	-2.17415	10.37918	-8.21599	2.78584	-12.84537	7.75231	-2.90723	2.69834	0.00164	0.00090	0.00241	0.00007
175			1.74000	3.44738	-1.07792	14.22867	0.85131	0.16891	0.06107	-0.00272	-0.01292	-0.00652	0.01398	-0.01371	1.06948	1.04460	-8.44485	7.47757	-0.29639	0.30671	0.09802	-0.00004	-0.06087	0.02600	21.54866	-9.63877	-18.26506	0.43226	0.44383	0.38415	0.05222	-0.00006	-0.08001	-4.61704	-1.37052	-5.78633	-10.63260	-1.71977	15.63169	-4.61731	2.74856	-12.70541	7.72657	-2.85997	2.71186	0.00177	0.00099	0.00264	0.00008
176			1.75000	3.44438	-1.02305	14.30680	0.84229	0.16373	0.05806	0.01252	-0.01560	-0.00975	0.01829	-0.01385	1.05878	1.07155	-8.32091	7.30666	-0.28754	0.31818	0.09211	0.00169	-0.06828	0.02898	21.49992	-9.61023	-18.15720	0.42382	0.45966	0.38197	0.04756	0.01361	-0.06382	-6.13864	-0.72596	-9.21121	-11.62570	-1.29106	18.42421	-2.16047	2.93932	-11.07083	7.69892	-2.80558	2.72795	0.00192	0.00107	0.00282	0.00010
177			1.76000	3.43361	-0.95739	14.41419	0.83028	0.15211	0.05265	0.02117	-0.01590	-0.01121	0.01990	-0.01236	1.04587	1.10341	-8.19227	7.11788	-0.28742	0.31363	0.08568	0.00202	-0.06652	0.02804	21.45236	-9.60013	-18.07177	0.42348	0.44544	0.36907	0.04430	0.01302	-0.04119	-6.96776	-0.35112	-11.75677	-11.51670	-1.07154	19.12182	-1.02617	3.54835	-8.12221	7.67087	-2.74721	2.74599	0.00208	0.00113	0.00297	0.00010
178			1.77000	3.41909	-0.88890	14.54329	0.81253	0.13582	0.04482	0.02372	-0.01323	-0.01083	0.01949	-0.00950	1.03231	1.13296	-8.07071	6.93256	-0.29048	0.29628	0.07775	-0.00003	-0.05588	0.02295	21.40225	-9.59461	-18.02407	0.42445	0.40791	0.34601	0.04169	-0.00245	-0.01272	-6.73288	-0.11832	-13.42976	-10.10858	-1.25923	17.29576	-1.36707	4.69153	-3.51309	7.64412	-2.68794	2.76701	0.00223	0.00116	0.00306	0.00010
179			1.78000	3.40436	-0.82950	14.68404	0.79589	0.12355	0.03911	0.02130	-0.00852	-0.00958	0.02250	-0.00557	1.02074	1.15077	-7.96952	6.78055	-0.29222	0.29582	0.07097	-0.00474	-0.04248	0.01469	21.34601	-9.57836	-18.03455	0.43131	0.39322	0.33493	0.03952	-0.03029	0.01964	-5.13463	0.11008	-13.73589	-7.35684	-1.97778	12.29401	-3.21119	6.31085	2.86109	7.62116	-2.63183	2.79153	0.00237	0.00118	0.00311	0.00008
180			1.79000	3.39249	-0.79338	14.81892	0.79098	0.12348	0.04095	0.01471	-0.00236	-0.00862	0.03341	-0.00374	1.01301	1.14721	-7.90145	6.69645	-0.28308	0.33530	0.06870	-0.01143	-0.02679	0.00421	21.28131	-9.53684	-18.12012	0.43386	0.44233	0.35303	0.03691	-0.07786	0.05774	-2.12839	0.39235	-11.96213	-3.43705	-3.23154	4.04760	-6.36402	8.19239	10.28042	7.60563	-2.58428	2.81827	0.00250	0.00119	0.00310	0.00005
181			1.80000	3.38644	-0.79335	14.92354	0.79148	0.13003	0.04619	0.00373	0.00594	-0.00616	0.04316	-0.00647	1.00457	1.11405	-7.87656	6.71150	-0.26282	0.37315	0.06908	-0.01835	-0.00104	-0.00880	21.20699	-9.45841	-18.28587	0.41380	0.49656	0.36977	0.03307	-0.14305	0.09616	1.95099	0.65741	-7.82026	1.30662	-4.85391	-6.63309	-10.40002	10.03591	17.50850	7.60048	-2.54964	2.84605	0.00262	0.00117	0.00305	0.00000
182			1.81000	3.38928	-0.83658	14.97470	0.79784	0.13934	0.05079	-0.01168	0.01598	-0.00119	0.04300	-0.00967	0.99971	1.04700	-7.90104	6.84384	-0.25725	0.38029	0.07318	-0.02559	0.03048	-0.02395	21.12376	-9.33685	-18.52281	0.40118	0.49988	0.36959	0.03103	-0.19665	0.12144	6.46760	0.75189	-1.80683	6.35771	-6.46518	-17.97276	-14.65783	11.49290	23.13390	7.60638	-2.52964	2.87478	0.00272	0.00113	0.00296	-0.00004
183			1.82000	3.40366	-0.92292	14.95814	0.80612	0.14495	0.05203	-0.03048	0.02564	0.00536	0.03359	-0.01229	0.99981	0.94818	-7.97517	7.08847	-0.26594	0.35387	0.07808	-0.03264	0.05598	-0.03879	21.03415	-9.17354	-18.80640	0.39816	0.45525	0.35133	0.03137	-0.21378	0.12262	10.73078	0.57124	5.17776	10.99951	-7.58616	-27.63027	-18.34136	12.21098	25.66376	7.62181	-2.52407	2.90411	0.00281	0.00108	0.00284	-0.00008
184			1.83000	3.43073	-1.04600	14.86889	0.81361	0.14743	0.04973	-0.05030	0.03315	0.01158	0.02025	-0.01501	1.00334	0.82697	-8.09171	7.41571	-0.27766	0.31172	0.08086	-0.03684	0.06829	-0.04859	20.94223	-8.97810	-19.09653	0.39548	0.39684	0.32444	0.03348	-0.19730	0.09918	14.22614	0.13698	12.41808	14.42849	-7.80921	-33.64247	-20.71822	11.87159	23.90765	7.64363	-2.53046	2.93270	0.00287	0.00103	0.00270	-0.00011
185			1.84000	3.46967	-1.19617	14.70713	0.82014	0.15144	0.04734	-0.06868	0.03874	0.01703	0.00880	-0.01750	1.00664	0.69883	-8.23621	7.78037	-0.28643	0.27876	0.08283	-0.03542	0.07035	-0.05154	20.85340	-8.76664	-19.34375	0.39312	0.35995	0.30530	0.03700	-0.16782	0.05925	16.73713	-0.44671	19.55890	15.97851	-6.89643	-35.03397	-21.33657	10.31230	17.45524	7.66763	-2.54454	2.95590	0.00290	0.00098	0.00256	-0.00011
186			1.85000	3.51821	-1.36367	14.47501	0.82133	0.15407	0.04550	-0.08352	0.04180	0.02185	0.00091	-0.01932	1.00706	0.58281	-8.38976	8.13252	-0.28883	0.25708	0.08377	-0.02717	0.06485	-0.04681	20.77302	-8.55802	-19.49925	0.38868	0.34728	0.29508	0.04145	-0.13142	0.00654	18.30445	-1.06127	26.38787	15.31861	-4.84685	-31.69879	-20.12170	7.65111	6.75858	7.69031	-2.56218	2.96497	0.00289	0.00092	0.00241	-0.00011
187			1.86000	3.57334	-1.54037	14.17689	0.81840	0.15723	0.04422	-0.09380	0.04325	0.02597	-0.00357	-0.01991	1.00595	0.49738	-8.53202	8.42453	-0.28757	0.24853	0.08396	-0.01402	0.05434	-0.03517	20.70443	-8.37019	-19.52334	0.38716	0.35535	0.29407	0.04777	-0.08731	-0.05662	19.09126	-1.60273	32.50465	12.56537	-1.95223	-24.06490	-17.36067	4.29302	-7.07366	7.71042	-2.58079	2.95476	0.00285	0.00086	0.00227	-0.00010
188			1.87000	3.63184	-1.72027	13.82281	0.81188	0.16107	0.04407	-0.09958	0.04360	0.02947	-0.00549	-0.01864	1.00335	0.45561	-8.64466	8.61561	-0.28647	0.25108	0.08461	0.00042	0.03943	-0.01823	20.64739	-8.21663	-19.39130	0.39390	0.37576	0.30136	0.05793	-0.03240	-0.12902	19.25695	-2.04361	37.18002	8.25878	1.27082	-12.78748	-13.59485	0.83920	-22.61958	7.72879	-2.59802	2.93238	0.00277	0.00081	0.00215	-0.00009
189			1.88000	3.69146	-1.89854	13.43162	0.80387	0.16204	0.04476	-0.10260	0.04224	0.03179	-0.00749	-0.01639	1.00312	0.46202	-8.71398	8.67274	-0.28730	0.25070	0.08607	0.01252	0.01919	0.00319	20.59735	-8.10472	-19.09465	0.40484	0.38856	0.30866	0.07324	0.03144	-0.20496	18.90469	-2.46674	39.61462	3.16832	4.24343	1.39584	-9.44412	-2.09808	-38.50724	7.74639	-2.61116	2.91303	0.00267	0.00076	0.00203	-0.00008
190			1.89000	3.75186	-2.07077	13.02935	0.79700	0.16113	0.04431	-0.10458	0.03973	0.03124	-0.01007	-0.01377	1.00903	0.51228	-8.73197	8.57189	-0.28977	0.24624	0.08630	0.01951	-0.00306	0.02761	20.54649	-8.03573	-18.63884	0.41804	0.39373	0.31354	0.09446	0.09375	-0.27675	18.11962	-2.94676	39.38074	-1.95270	6.48772	17.47670	-5.49921	-4.08152	-53.52045	7.76334	-2.61905	2.90932	0.00256	0.00071	0.00191	-0.00007
191			1.90000	3.81349	-2.23330	12.64343	0.79085	0.15814	0.04249	-0.10534	0.03635	0.02787	-0.01210	-0.01084	1.01874	0.59540	-8.69630	8.30207	-0.29287	0.24145	0.08470	0.02037	-0.02366	0.05076	20.48610	-8.00531	-18.04135	0.42934	0.39572	0.31698	0.11883	0.14486	-0.33662	16.99542	-3.43944	36.64661	-6.44016	7.74346	33.54165	-2.33922	-4.93492	-66.05855	7.77941	-2.62290	2.92600	0.00245	0.00066	0.00180	-0.00006
192			1.91000	3.87614	-2.38349	12.29646	0.78293	0.15496	0.04013	-0.10360	0.03271	0.02303	-0.01256	-0.00896	1.02811	0.69667	-8.61233	7.87847	-0.28936	0.24007	0.08092	0.01574	-0.03987	0.06627	20.41073	-8.00294	-17.33934	0.42434	0.39940	0.31849	0.13561	0.17570	-0.37108	15.59155	-3.84076	32.05669	-9.66816	7.91504	46.32460	-0.52506	-4.66179	-73.51849	7.79389	-2.62492	2.95883	0.00236	0.00062	0.00169	-0.00005
193			1.92000	3.93871	-2.51898	12.00292	0.77289	0.15303	0.03760	-0.09868	0.02887	0.01773	-0.01161	-0.00883	1.03422	0.79937	-8.49450	7.35537	-0.27748	0.24280	0.07531	0.00804	-0.04970	0.06922	20.32081	-8.01232	-16.60016	0.40073	0.40568	0.31757	0.13599	0.17744	-0.36543	13.86184	-4.09214	26.29964	-11.18366	6.95246	52.34495	-0.38992	-3.27070	-73.08941	7.80554	-2.62678	2.99749	0.00230	0.00059	0.00159	-0.00003
194			1.93000	3.99962	-2.63618	11.77162	0.76401	0.15238	0.03561	-0.09053	0.02421	0.01267	-0.01038	-0.00858	1.03805	0.88672	-8.36315	6.81701	-0.26770	0.24942	0.07047	-0.00006	-0.05253	0.06142	20.22048	-8.01516	-15.91481	0.37991	0.41347	0.31844	0.12475	0.14643	-0.31843	11.61770	-4.17726	19.80742	-10.96333	4.92192	49.95055	-1.78033	-0.85071	-63.59526	7.81297	-2.62874	3.03454	0.00227	0.00056	0.00152	-0.00001
195			1.94000	4.05657	-2.72891	11.60836	0.75522	0.14968	0.03364	-0.07860	0.01746	0.00781	-0.01018	-0.00861	1.04273	0.94568	-8.23789	6.34972	-0.25770	0.25182	0.06597	-0.00706	-0.04791	0.04569	20.11556	-7.99713	-15.37265	0.36112	0.41957	0.31754	0.10408	0.08779	-0.23188	8.59146	-4.10193	12.90206	-9.46564	2.13005	40.01951	-4.03310	2.27790	-46.31932	7.81518	-2.62929	3.07055	0.00225	0.00054	0.00147	0.00001
196			1.95000	4.10686	-2.78826	11.51547	0.74962	0.14610	0.03117	-0.06383	0.00854	0.00330	-0.01105	-0.00784	1.04794	0.97010	-8.13220	6.01883	-0.25433	0.25242	0.06235	-0.01193	-0.03928	0.02650	20.01204	-7.95251	-15.03809	0.35521	0.42444	0.31660	0.08029	0.01457	-0.12115	4.61091	-3.93723	5.91652	-7.41520	-0.91961	24.97856	-6.29764	5.63645	-24.10001	7.81163	-2.62582	3.10837	0.00223	0.00054	0.00146	0.00003
197			1.96000	4.14857	-2.80437	11.49210	0.74904	0.13995	0.02861	-0.04819	-0.00210	-0.00056	-0.01204	-0.00650	1.05335	0.96150	-8.05140	5.86077	-0.25778	0.25194	0.05998	-0.01384	-0.02998	0.00713	19.91592	-7.88400	-14.94306	0.36020	0.42806	0.31571	0.05408	-0.05989	-0.00111	-0.24448	-3.82438	-0.94379	-5.53195	-3.66903	7.63619	-7.87845	8.73129	-0.04309	7.80252	-2.61675	3.14975	0.00220	0.00056	0.00148	0.00005
198			1.97000	4.18159	-2.76945	11.53655	0.74604	0.13376	0.02725	-0.03397	-0.01309	-0.00392	-0.01043	-0.00636	1.05360	0.92784	-7.99350	5.88347	-0.25306	0.25903	0.05760	-0.01127	-0.02331	-0.01026	19.83296	-7.80040	-15.08940	0.35648	0.44573	0.31636	0.02458	-0.12942	0.11535	-5.60370	-3.93539	-7.69520	-4.34794	-5.62089	-9.31636	-8.40859	11.18438	23.08743	7.78904	-2.60226	3.19571	0.00216	0.00059	0.00155	0.00007
199			1.98000	4.20818	-2.68047	11.64840	0.73766	0.12647	0.02614	-0.02400	-0.02286	-0.00704	-0.00663	-0.00648	1.04668	0.88173	-7.95145	6.06857	-0.24225	0.27074	0.05466	-0.00468	-0.02001	-0.02308	19.76761	-7.71285	-15.45375	0.34862	0.46991	0.31628	-0.00319	-0.18920	0.21652	-10.90757	-4.40559	-14.50843	-4.11277	-6.41052	-23.38165	-7.88064	12.76509	42.96434	7.77185	-2.58415	3.24063	0.00211	0.00063	0.00165	0.00008
200			1.99000	4.23234	-2.54023	11.82948	0.72282	0.11320	0.02262	-0.01947	-0.02869	-0.00900	-0.00357	-0.00473	1.03565	0.83803	-7.91615	6.37338	-0.23463	0.27303	0.05010	0.00426	-0.01960	-0.02890	19.72228	-7.63169	-15.99189	0.35010	0.47660	0.30819	-0.02666	-0.22363	0.28521	-15.57550	-5.23509	-21.50273	-4.78797	-5.90359	-32.44262	-6.52319	13.37156	57.72282	7.75109	-2.56586	3.27383	0.00204	0.00068	0.00176	0.00008
201			2.00000	4.25793	-2.35719	12.08183	0.70211	0.09372	0.01600	-0.01872	-0.02885	-0.00839	-0.00106	-0.00144	1.02523	0.81052	-7.87884	6.73706	-0.22767	0.26622	0.04259	0.01366	-0.02162	-0.02650	19.69667	-7.56481	-16.64405	0.35815	0.46837	0.29219	-0.04497	-0.22867	0.31182	-19.14973	-6.21556	-28.45296	-6.09434	-4.30595	-35.33979	-4.64321	13.03959	66.19248	7.72766	-2.55233	3.29219	0.00197	0.00073	0.00187	0.00008
202			2.01000	4.28611	-2.14391	12.40266	0.68104	0.07045	0.00751	-0.01823	-0.02386	-0.00477	0.00345	0.00153	1.01916	0.80798	-7.83321	7.09448	-0.21522	0.26089	0.03198	0.02055	-0.02544	-0.01810	19.68804	-7.51738	-17.34363	0.36283	0.46496	0.27482	-0.05551	-0.21584	0.30415	-21.34626	-6.97715	-34.64331	-7.59093	-2.20155	-32.40719	-2.55087	12.00787	68.22359	7.70381	-2.54738	3.30110	0.00189	0.00078	0.00199	0.00008
203			2.02000	4.31443	-1.91573	12.77944	0.66414	0.04843	0.00138	-0.01511	-0.01663	-0.00098	0.01165	0.00330	1.01520	0.83049	-7.77629	7.39326	-0.19664	0.26754	0.02213	0.02236	-0.03095	-0.00970	19.69056	-7.49139	-18.02927	0.36175	0.47955	0.26544	-0.05647	-0.19592	0.28063	-21.98044	-7.16426	-39.07002	-8.82397	-0.38444	-25.28155	-0.58310	10.69591	64.67178	7.68128	-2.55153	3.30112	0.00184	0.00083	0.00210	0.00007
204			2.03000	4.33836	-1.69010	13.18907	0.65126	0.03439	-0.00021	-0.00875	-0.01102	0.00016	0.02344	0.00478	1.00828	0.86938	-7.70792	7.60335	-0.17632	0.29402	0.01579	0.01899	-0.03842	-0.00444	19.69602	-7.48486	-18.65321	0.36146	0.51631	0.26998	-0.04916	-0.17459	0.25480	-20.93759	-6.61942	-40.88598	-9.39886	0.46213	-16.29872	0.86345	9.55195	57.16827	7.66056	-2.56298	3.28349	0.00180	0.00086	0.00219	0.00006
205			2.04000	4.35421	-1.48515	13.60194	0.64017	0.02787	0.00320	-0.00105	-0.00759	-0.00230	0.03723	0.00689	0.99861	0.90985	-7.63137	7.72099	-0.15739	0.33648	0.01409	0.01203	-0.04559	-0.00197	19.69539	-7.49102	-19.18798	0.36468	0.56818	0.28765	-0.03584	-0.15588	0.22997	-18.28578	-5.46238	-39.77367	-8.92385	0.01369	-7.98758	1.32232	8.91684	47.91490	7.64043	-2.57847	3.23769	0.00179	0.00089	0.00227	0.00006
206			2.05000	4.36128	-1.31645	13.98862	0.63876	0.03049	0.01022	0.00540	-0.00627	-0.00663	0.04843	0.00766	0.99555	0.93508	-7.55515	7.76724	-0.14185	0.38048	0.01685	0.00349	-0.04696	-0.00073	19.68133	-7.49753	-19.63005	0.36401	0.61741	0.30935	-0.01840	-0.14447	0.20243	-14.39793	-3.98913	-36.04407	-7.13893	-1.61488	-2.15586	0.50127	8.94138	38.90597	7.61889	-2.59350	3.15976	0.00181	0.00091	0.00233	0.00006
207			2.06000	4.36153	-1.19350	14.32588	0.64381	0.03356	0.01633	0.00945	-0.00445	-0.00890	0.04979	0.00716	1.00062	0.93101	-7.49074	7.77363	-0.13743	0.39149	0.02200	-0.00531	-0.03694	0.00013	19.64866	-7.49095	-19.99119	0.35857	0.61810	0.31433	0.00019	-0.13446	0.16379	-9.95441	-2.48768	-30.45513	-4.21723	-3.91452	1.06922	-1.36033	9.46810	30.90743	7.59474	-2.60410	3.05900	0.00185	0.00093	0.00237	0.00007
208			2.07000	4.35753	-1.11735	14.59966	0.65321	0.03407	0.02106	0.01172	-0.00225	-0.00895	0.04206	0.00777	1.01215	0.89141	-7.44696	7.76207	-0.15112	0.37197	0.02973	-0.01521	-0.02085	0.00097	19.59593	-7.46341	-20.28177	0.36314	0.57446	0.30636	0.01773	-0.12039	0.12109	-5.77332	-1.12898	-23.94345	-0.82367	-6.14087	2.95162	-3.51351	10.01677	23.49907	7.56872	-2.60800	2.95613	0.00191	0.00095	0.00242	0.00007
209			2.08000	4.35055	-1.08091	14.80562	0.66324	0.03223	0.02391	0.01383	-0.00054	-0.00730	0.03100	0.00891	1.02674	0.82041	-7.42599	7.73678	-0.17116	0.34047	0.03708	-0.02530	-0.00675	0.00232	19.52640	-7.41651	-20.50275	0.36953	0.52183	0.29446	0.03248	-0.09960	0.07944	-2.54393	0.02525	-17.38651	2.15960	-7.57452	4.87733	-5.05768	10.03249	16.05235	7.54245	-2.60453	2.87078	0.00196	0.00097	0.00247	0.00008
210			2.09000	4.34031	-1.07173	14.94736	0.67355	0.03171	0.02580	0.01667	0.00036	-0.00515	0.02215	0.01001	1.03901	0.73130	-7.42332	7.69023	-0.18961	0.31779	0.04305	-0.03194	0.00135	0.00469	19.44782	-7.36055	-20.64932	0.37432	0.49123	0.28899	0.04176	-0.07293	0.04182	-0.58762	0.92944	-11.48970	3.94363	-7.69550	7.57746	-5.28721	9.11262	8.42306	7.51695	-2.59472	2.81378	0.00200	0.00099	0.00252	0.00008
211			2.10000	4.32652	-1.07645	15.03472	0.68428	0.03392	0.02779	0.01956	0.00067	-0.00326	0.01774	0.01089	1.04742	0.64369	-7.42939	7.61077	-0.20348	0.31193	0.04793	-0.03175	0.00308	0.00838	19.37107	-7.31130	-20.71753	0.37762	0.49078	0.29375	0.04394	-0.03910	0.00812	0.19181	1.50640	-6.83950	4.05340	-6.28481	11.16712	-3.90669	7.17661	1.00870	7.49265	-2.58101	2.78755	0.00203	0.00101	0.00257	0.00008
212			2.11000	4.31012	-1.08425	15.08305	0.69458	0.03748	0.03010	0.02108	0.00058	-0.00198	0.01675	0.01098	1.05206	0.57865	-7.43251	7.48802	-0.21153	0.31632	0.05190	-0.02388	-0.00107	0.01321	19.30676	-7.28493	-20.70997	0.37677	0.50705	0.30381	0.03915	0.00365	-0.02143	0.14624	1.69917	-3.89170	2.50878	-3.52709	15.35835	-1.15425	4.51868	-5.49531	7.46965	-2.56594	2.78878	0.00205	0.00102	0.00259	0.00008
213			2.12000	4.29320	-1.08844	15.11134	0.70463	0.03865	0.03224	0.02039	0.00021	-0.00153	0.01620	0.00960	1.05222	0.55239	-7.42262	7.31663	-0.21643	0.31521	0.05516	-0.01098	-0.00936	0.01854	19.26212	-7.29233	-20.63788	0.36956	0.51269	0.30894	0.02990	0.04908	-0.04335	-0.31788	1.53707	-2.78815	-0.13296	-0.02790	19.55067	2.26314	1.72745	-10.39787	7.44790	-2.55122	2.81051	0.00205	0.00102	0.00258	0.00008
214			2.13000	4.27799	-1.08625	15.13775	0.71474	0.03938	0.03416	0.01783	-0.00018	-0.00189	0.01588	0.00787	1.04991	0.57066	-7.39473	7.09994	-0.22142	0.31191	0.05784	0.00292	-0.01822	0.02323	19.23816	-7.33539	-20.52043	0.36536	0.50813	0.31081	0.02078	0.08479	-0.05469	-0.84681	1.15374	-3.17596	-2.94644	3.36092	22.83143	5.41967	-0.49642	-13.19389	7.42747	-2.53735	2.84401	0.00206	0.00100	0.00253	0.00008
215			2.14000	4.26580	-1.07845	15.17410	0.72580	0.03909	0.03505	0.01435	-0.00039	-0.00262	0.01604	0.00586	1.04604	0.62716	-7.35107	6.85327	-0.22695	0.30727	0.05915	0.01432	-0.02386	0.02558	19.22961	-7.40639	-20.38237	0.36550	0.49666	0.30958	0.01455	0.10216	-0.05490	-1.15841	0.73221	-4.24748	-4.98791	5.87743	24.23681	7.50574	-1.64151	-13.72239	7.40831	-2.52463	2.87983	0.00207	0.00096	0.00245	0.00007
216			2.15000	4.25692	-1.06847	15.22225	0.73490	0.03987	0.03576	0.01057	-0.00033	-0.00316	0.01692	0.00287	1.03990	0.70680	-7.30033	6.60128	-0.22695	0.30321	0.05930	0.02023	-0.02419	0.02490	19.22759	-7.49100	-20.24864	0.36244	0.48631	0.30655	0.01255	0.10081	-0.04677	-1.04259	0.41700	-5.02573	-5.65841	7.07441	23.31665	8.09189	-1.54402	-12.39196	7.39028	-2.51506	2.90724	0.00208	0.00091	0.00235	0.00007
217			2.16000	4.25120	-1.06162	15.27438	0.74142	0.04231	0.03673	0.00687	0.00010	-0.00306	0.01895	0.00013	1.03100	0.79083	-7.25375	6.36937	-0.22469	0.30422	0.05914	0.01959	-0.01962	0.02176	19.22194	-7.57311	-20.13696	0.36326	0.48376	0.30604	0.01592	0.08558	-0.03530	-0.37078	0.29527	-4.78668	-4.85546	6.77796	20.33106	7.18680	-0.30284	-10.04890	7.37359	-2.51259	2.91478	0.00210	0.00087	0.00225	0.00006
218			2.17000	4.24809	-1.06404	15.31778	0.74652	0.04648	0.03800	0.00370	0.00101	-0.00214	0.02112	-0.00196	1.02208	0.86027	-7.22067	6.17738	-0.22268	0.30847	0.05930	0.01291	-0.01116	0.01688	19.20281	-7.63892	-20.05543	0.36739	0.48526	0.30749	0.02458	0.06003	-0.02308	0.88045	0.41231	-3.32885	-2.82540	5.01446	15.75759	5.09918	1.85822	-7.34571	7.35871	-2.52068	2.89781	0.00213	0.00082	0.00216	0.00005
219			2.18000	4.24675	-1.08165	15.34055	0.75290	0.05146	0.03953	0.00125	0.00250	-0.00040	0.02178	-0.00374	1.01314	0.89853	-7.20746	6.04115	-0.22469	0.30943	0.06065	0.00174	0.00014	0.01056	19.16241	-7.67870	-20.00799	0.37076	0.47882	0.30702	0.03647	0.02638	-0.00960	2.61135	0.74762	-0.82917	0.04969	2.05390	9.77205	2.24302	4.61535	-4.31504	7.34591	-2.53905	2.86426	0.00218	0.00079	0.00208	0.00004
220			2.19000	4.24646	-1.11858	15.33354	0.75716	0.05784	0.04145	-0.00077	0.00458	0.00207	0.02093	-0.00508	1.00534	0.89439	-7.21809	5.97629	-0.22711	0.30779	0.06294	-0.01185	0.01284	0.00232	19.09742	-7.68681	-20.00035	0.36851	0.46752	0.30474	0.04749	-0.01087	0.00659	4.61064	1.21189	2.44580	3.33802	-1.57782	2.34375	-0.95884	7.51836	-0.61763	7.33487	-2.56257	2.82801	0.00222	0.00076	0.00202	0.00004
221			2.20000	4.24689	-1.17628	15.29026	0.75998	0.06466	0.04366	-0.00278	0.00704	0.00517	0.01809	-0.00626	1.00052	0.84417	-7.25456	5.99776	-0.22937	0.30097	0.06617	-0.02498	0.02518	-0.00785	19.01040	-7.66164	-20.04042	0.35998	0.45048	0.29970	0.05385	-0.04682	0.02525	6.60238	1.68582	6.21221	6.56941	-5.20494	-6.15369	-4.09074	10.06014	3.77957	7.32436	-2.58395	2.79869	0.00226	0.00074	0.00197	0.00004
222			2.21000	4.24800	-1.25304	15.20736	0.76810	0.06961	0.04560	-0.00526	0.00928	0.00860	0.01407	-0.00743	0.99934	0.75240	-7.31589	6.11190	-0.23637	0.29013	0.07026	-0.03583	0.03495	-0.01886	18.90852	-7.60565	-20.13157	0.35294	0.43181	0.29398	0.05554	-0.07532	0.04230	8.31854	2.05003	10.09417	9.22802	-8.14854	-14.42051	-6.72430	11.79863	8.04407	7.31353	-2.59796	2.77987	0.00229	0.00073	0.00195	0.00004
223			2.22000	4.25020	-1.34467	15.08600	0.77587	0.07576	0.04785	-0.00887	0.01133	0.01204	0.01014	-0.00876	1.00082	0.63116	-7.39653	6.30601	-0.24053	0.28178	0.07456	-0.04166	0.04095	-0.02815	18.80063	-7.52597	-20.26310	0.34417	0.42346	0.29065	0.05301	-0.09280	0.05179	9.56350	2.18817	13.61703	10.85231	-9.84866	-20.51933	-8.45959	12.39552	10.70314	7.30266	-2.60416	2.77014	0.00230	0.00073	0.00194	0.00004
224			2.23000	4.25459	-1.44527	14.93243	0.78136	0.08361	0.05062	-0.01431	0.01305	0.01514	0.00643	-0.00997	1.00342	0.49797	-7.48713	6.54635	-0.24157	0.27642	0.07905	-0.04133	0.04244	-0.03300	18.69582	-7.43371	-20.40816	0.33438	0.42320	0.28958	0.04789	-0.09596	0.04884	10.23802	2.00892	16.30498	11.17497	-9.97911	-22.82734	-9.04474	11.69320	10.53322	7.29334	-2.60592	2.76484	0.00230	0.00074	0.00194	0.00003
225			2.24000	4.26286	-1.54843	14.75738	0.78879	0.09025	0.05285	-0.02186	0.01384	0.01716	0.00291	-0.01008	1.00913	0.37246	-7.57666	6.78691	-0.24704	0.27254	0.08346	-0.03612	0.03912	-0.03150	18.60177	-7.34181	-20.53172	0.33285	0.42441	0.29051	0.04269	-0.08263	0.03209	10.33935	1.49331	17.79947	10.16043	-8.50447	-20.73730	-8.43998	9.77889	7.18425	7.28677	-2.60711	2.76016	0.00227	0.00075	0.00195	0.00002
226			2.25000	4.27666	-1.64824	14.57428	0.79637	0.09512	0.05506	-0.03074	0.01363	0.01799	0.00071	-0.00923	1.01667	0.27312	-7.65456	6.98160	-0.25383	0.27278	0.08764	-0.02602	0.03198	-0.02334	18.52422	-7.26265	-20.60088	0.33693	0.43132	0.29502	0.03744	-0.05563	0.00339	9.93585	0.72314	17.98147	7.99166	-5.66361	-14.71369	-6.81350	6.91795	1.14477	7.28257	-2.60953	2.75576	0.00222	0.00076	0.00197	0.00001
227			2.26000	4.29673	-1.74003	14.39618	0.80305	0.10104	0.05817	-0.03962	0.01291	0.01796	0.00029	-0.00850	1.02266	0.21419	-7.71259	7.09414	-0.25780	0.27942	0.09183	-0.01184	0.02214	-0.00965	18.46683	-7.20586	-20.59168	0.34078	0.44693	0.30362	0.03179	-0.01812	-0.03459	9.14306	-0.16319	17.05683	5.02210	-1.87006	-5.92003	-4.47843	3.47018	-6.66830	7.27967	-2.61373	2.75210	0.00217	0.00078	0.00199	0.00001
228			2.27000	4.32286	-1.82074	14.23226	0.80995	0.10747	0.06062	-0.04756	0.01170	0.01683	0.00024	-0.00840	1.02545	0.20430	-7.74587	7.10269	-0.26107	0.28608	0.09490	0.00441	0.01013	0.00784	18.43115	-7.17721	-20.49092	0.34372	0.46065	0.31122	0.02616	0.02720	-0.07806	8.08121	-1.04948	15.38827	1.67499	2.42303	4.33278	-1.76784	-0.18562	-15.29098	7.27816	-2.62051	2.74763	0.00213	0.00079	0.00200	0.00000
229			2.28000	4.35428	-1.88843	14.08823	0.81358	0.11221	0.06127	-0.05382	0.00984	0.01458	-0.00010	-0.00800	1.02589	0.24649	-7.75280	6.99848	-0.26456	0.28924	0.09583	0.02099	-0.00267	0.02647	18.41672	-7.17913	-20.29529	0.34935	0.46779	0.31586	0.02150	0.07479	-0.12166	6.82115	-1.87350	13.24352	-1.67250	6.76192	14.93089	1.05486	-3.66784	-23.84931	7.27878	-2.63029	2.73954	0.00209	0.00080	0.00202	-0.00001
230			2.29000	4.39000	-1.94157	13.96788	0.81410	0.11572	0.06062	-0.05832	0.00745	0.01167	-0.00102	-0.00740	1.02568	0.33829	-7.73379	6.78331	-0.26736	0.28837	0.09507	0.03579	-0.01449	0.04324	18.42079	-7.21153	-20.01049	0.35549	0.46596	0.31723	0.01819	0.11679	-0.15859	5.39319	-2.62341	10.77330	-4.66029	10.62531	24.73076	3.71054	-6.55484	-31.28135	7.28136	-2.64177	2.72713	0.00206	0.00080	0.00203	-0.00001
231			2.30000	4.42916	-1.97884	13.87388	0.81703	0.11788	0.05963	-0.06151	0.00464	0.00851	-0.00184	-0.00721	1.02617	0.47055	-7.69197	6.47289	-0.27092	0.28593	0.09381	0.04636	-0.02330	0.05517	18.43849	-7.27053	-19.65594	0.36030	0.45655	0.31703	0.01640	0.14306	-0.18025	3.81981	-3.29667	8.06951	-6.82957	13.32971	32.07936	5.74963	-8.29726	-35.89460	7.28398	-2.65144	2.71388	0.00204	0.00081	0.00205	-0.00000
232			2.31000	4.47080	-1.99910	13.80818	0.82325	0.11963	0.05771	-0.06306	0.00149	0.00509	-0.00225	-0.00783	1.02836	0.62525	-7.63476	6.10409	-0.27358	0.28423	0.09135	0.05017	-0.02758	0.05872	18.46207	-7.34606	-19.27290	0.36125	0.44521	0.31558	0.01586	0.14617	-0.17706	2.09164	-3.86814	5.09879	-7.77594	14.23837	35.14058	6.70180	-8.34721	-35.76255	7.28268	-2.65285	2.70828	0.00205	0.00081	0.00205	0.00002
233			2.32000	4.51348	-2.00095	13.77412	0.83070	0.12127	0.05545	-0.06179	-0.00204	0.00140	-0.00231	-0.00918	1.03257	0.77928	-7.57280	5.73090	-0.27307	0.28361	0.08809	0.04637	-0.02723	0.05314	18.48218	-7.42380	-18.92093	0.35744	0.43785	0.31403	0.01568	0.12603	-0.14502	0.14078	-4.29318	1.65238	-7.48193	13.15688	33.01919	6.46099	-6.54393	-29.89822	7.27299	-2.63765	2.72168	0.00208	0.00080	0.00204	0.00006
234			2.33000	4.55498	-1.98217	13.77781	0.83844	0.12167	0.05294	-0.05651	-0.00600	-0.00260	-0.00207	-0.01095	1.03754	0.91160	-7.51557	5.40834	-0.27023	0.28311	0.08442	0.03676	-0.02364	0.04044	18.49076	-7.49117	-18.66131	0.35134	0.43583	0.31258	0.01504	0.08751	-0.08726	-2.11263	-4.52404	-2.43235	-6.33169	10.38267	26.25147	5.34363	-3.21153	-18.85019	7.25170	-2.59797	2.76469	0.00212	0.00080	0.00203	0.00011
235			2.34000	4.59246	-1.94008	13.82585	0.84657	0.11944	0.05097	-0.04674	-0.01022	-0.00680	-0.00150	-0.01257	1.04002	1.00747	-7.46864	5.17874	-0.26873	0.28169	0.08169	0.02391	-0.01852	0.02350	18.48254	-7.54061	-18.54136	0.34540	0.43323	0.31035	0.01340	0.03515	-0.00948	-4.68715	-4.54297	-7.05646	-4.77195	6.34665	15.77722	3.76012	1.19148	-3.74777	7.21774	-2.52861	2.84365	0.00216	0.00079	0.00200	0.00016
236			2.35000	4.62306	-1.87220	13.92236	0.85357	0.11689	0.04937	-0.03295	-0.01458	-0.01096	-0.00073	-0.01407	1.04085	1.05673	-7.43465	5.07716	-0.26643	0.28078	0.07949	0.00913	-0.01368	0.00504	18.45460	-7.56826	-18.59812	0.34323	0.43557	0.30848	0.01160	-0.02232	0.07670	-7.51068	-4.37721	-11.92766	-3.17565	1.57147	3.50428	2.08980	6.10207	13.18010	7.17310	-2.42904	2.95804	0.00220	0.00079	0.00199	0.00020
237			2.36000	4.64448	-1.77712	14.06811	0.85855	0.11118	0.04627	-0.01630	-0.01832	-0.01430	-0.00014	-0.01509	1.04100	1.05616	-7.41157	5.10652	-0.26428	0.27616	0.07614	-0.00604	-0.01028	-0.01144	18.40549	-7.57506	-18.83275	0.34144	0.43468	0.30191	0.01094	-0.07547	0.15487	-10.42010	-4.07014	-16.69619	-1.82661	-3.32473	-8.12623	0.66310	10.89871	29.10190	7.12391	-2.30624	3.09672	0.00224	0.00080	0.00198	0.00020
238			2.37000	4.65514	-1.65538	14.26028	0.85691	0.10218	0.04140	0.00186	-0.02058	-0.01603	-0.00023	-0.01497	1.03991	1.00810	-7.39511	5.25160	-0.26132	0.26556	0.07126	-0.01961	-0.00899	-0.02257	18.33545	-7.56497	-19.22413	0.34058	0.42791	0.28973	0.01198	-0.11430	0.20945	-13.12582	-3.63222	-20.97700	-0.92777	-7.64856	-17.09423	-0.27369	14.93568	41.60131	7.07987	-2.17485	3.23817	0.00228	0.00081	0.00199	0.00016
239			2.38000	4.65408	-1.51113	14.49190	0.84814	0.08720	0.03463	0.02010	-0.01983	-0.01552	0.00046	-0.01337	1.03611	0.92301	-7.37901	5.47313	-0.25808	0.25138	0.06442	-0.02906	-0.00996	-0.02608	18.24803	-7.54499	-19.72310	0.33987	0.41850	0.27354	0.01404	-0.13213	0.23081	-15.17088	-3.00951	-24.31992	-0.65075	-10.60467	-21.72129	-0.53713	17.46571	48.62798	7.05095	-2.05257	3.35820	0.00230	0.00083	0.00201	0.00009
240			2.39000	4.64082	-1.35395	14.75103	0.83937	0.07330	0.02973	0.03728	-0.01718	-0.01430	0.00555	-0.01033	1.03072	0.81893	-7.35710	5.72001	-0.25569	0.25489	0.05866	-0.03272	-0.01314	-0.02407	18.15145	-7.52407	-20.26469	0.34587	0.43136	0.26776	0.01574	-0.13655	0.23137	-16.00673	-2.11125	-26.17949	-0.97405	-11.70704	-21.85081	-0.19267	18.01539	49.62180	7.04312	-1.95480	3.43770	0.00231	0.00085	0.00204	-0.00000
241			2.40000	4.61566	-1.19891	15.01963	0.83420	0.06860	0.03008	0.05186	-0.01481	-0.01432	0.01587	-0.00880	1.02453	0.71554	-7.32667	5.94813	-0.24422	0.28443	0.05608	-0.02998	-0.01756	-0.02031	18.05659	-7.50883	-20.78617	0.34312	0.47652	0.27654	0.01518	-0.13547	0.22180	-15.22172	-0.92575	-26.03291	-1.50304	-11.17237	-19.11421	0.32389	16.76765	45.85139	7.05707	-1.89227	3.46643	0.00231	0.00088	0.00208	-0.00009
242			2.41000	4.58067	-1.06334	15.27516	0.83061	0.06739	0.03200	0.06124	-0.01166	-0.01377	0.02484	-0.00871	1.01639	0.62476	-7.29157	6.13921	-0.23190	0.31068	0.05525	-0.02491	-0.01882	-0.01672	17.97217	-7.49935	-21.24794	0.33233	0.50789	0.28278	0.01274	-0.12351	0.19637	-12.78306	0.39473	-23.67398	-1.60637	-9.77451	-15.89422	0.42705	14.49009	39.64678	7.08960	-1.87055	3.44278	0.00230	0.00090	0.00213	-0.00016
243			2.42000	4.54021	-0.96191	15.49544	0.83148	0.06911	0.03414	0.06382	-0.00777	-0.01187	0.02904	-0.00763	1.01018	0.54792	-7.26112	6.29859	-0.23297	0.32570	0.05694	-0.02190	-0.01423	-0.01470	17.90170	-7.48943	-21.63636	0.33544	0.51071	0.28508	0.01093	-0.10710	0.16267	-9.07175	1.62544	-19.31681	-0.87118	-8.30245	-13.57563	-0.19504	12.01354	32.74599	7.13465	-1.88974	3.37346	0.00228	0.00092	0.00217	-0.00020
244			2.43000	4.49943	-0.90329	15.66237	0.83743	0.07465	0.03692	0.05971	-0.00332	-0.00876	0.02865	-0.00707	1.00854	0.47928	-7.24439	6.43787	-0.24078	0.32986	0.06083	-0.02180	-0.00500	-0.01396	17.84336	-7.47176	-21.94999	0.34340	0.49538	0.28426	0.01150	-0.09200	0.12561	-4.68838	2.60481	-13.38851	0.65407	-7.26548	-12.13924	-1.41942	9.88311	25.65556	7.18407	-1.94413	3.27236	0.00226	0.00093	0.00220	-0.00020
245			2.44000	4.46285	-0.88968	15.76253	0.84454	0.08070	0.03888	0.04976	0.00169	-0.00418	0.02432	-0.00767	1.00932	0.41068	-7.24603	6.56385	-0.24988	0.32064	0.06476	-0.02455	0.00541	-0.01338	17.79162	-7.44202	-22.18825	0.34683	0.46636	0.27768	0.01559	-0.07646	0.08567	-0.24940	3.24224	-6.34422	2.57811	-6.78830	-10.95985	-2.84457	8.27599	18.18626	7.22965	-2.02130	3.15776	0.00224	0.00093	0.00222	-0.00018
246			2.45000	4.43388	-0.91750	15.78716	0.85262	0.08756	0.04068	0.03519	0.00663	0.00128	0.01924	-0.00813	1.01138	0.33662	-7.26550	6.67649	-0.26086	0.31141	0.06896	-0.02861	0.01379	-0.01222	17.74044	-7.40088	-22.34736	0.35252	0.44413	0.27370	0.02289	-0.05943	0.04571	3.73277	3.47004	1.30228	4.34302	-6.53775	-9.35387	-3.96651	6.96532	9.99592	7.26590	-2.10462	3.04753	0.00223	0.00092	0.00221	-0.00013
247			2.46000	4.41503	-0.97898	15.73331	0.86126	0.09507	0.04323	0.01707	0.01100	0.00726	0.01570	-0.00822	1.01370	0.25916	-7.29807	6.76834	-0.27123	0.30985	0.07375	-0.03062	0.01884	-0.00948	17.68749	-7.35428	-22.41916	0.35980	0.44106	0.27695	0.03114	-0.03784	0.00390	6.93502	3.25810	8.88959	5.38627	-5.89818	-6.66790	-4.33833	5.46240	0.85800	7.29063	-2.18032	2.95405	0.00222	0.00090	0.00217	-0.00009
248			2.47000	4.40794	-1.06454	15.60559	0.86669	0.10079	0.04579	-0.00298	0.01410	0.01322	0.01353	-0.00834	1.01310	0.18848	-7.33598	6.82472	-0.27811	0.31096	0.07805	-0.02740	0.01946	-0.00395	17.63544	-7.31212	-22.39297	0.36263	0.44950	0.28310	0.03712	-0.00680	-0.04244	9.20760	2.65579	15.68881	5.32569	-4.36438	-2.39088	-3.69859	3.33590	-9.17149	7.30401	-2.24166	2.88322	0.00222	0.00087	0.00211	-0.00004
249			2.48000	4.41293	-1.16424	15.41568	0.86869	0.10695	0.04853	-0.02275	0.01597	0.01854	0.01240	-0.00821	1.01018	0.13889	-7.37009	6.82653	-0.28217	0.31575	0.08204	-0.01807	0.01543	0.00510	17.59052	-7.28573	-22.25940	0.36367	0.46588	0.29185	0.03940	0.03586	-0.09351	10.51941	1.77140	20.99520	4.08920	-1.75755	3.76275	-2.03120	0.43374	-19.76605	7.30725	-2.28709	2.83674	0.00220	0.00083	0.00203	-0.00000
250			2.49000	4.42926	-1.26886	15.18219	0.87066	0.11478	0.05140	-0.04027	0.01681	0.02251	0.01089	-0.00840	1.00962	0.12438	-7.39185	6.75278	-0.28432	0.32008	0.08580	-0.00370	0.00721	0.01792	17.55953	-7.28522	-22.01323	0.36204	0.48118	0.30033	0.03765	0.08821	-0.14738	10.92110	0.74043	24.23215	1.92302	1.80385	11.76625	0.40219	-3.12201	-30.43854	7.30134	-2.31669	2.81509	0.00218	0.00079	0.00194	0.00004
251			2.50000	4.45511	-1.37034	14.92820	0.87431	0.11744	0.05165	-0.05314	0.01580	0.02344	0.00727	-0.00978	1.01269	0.15507	-7.39534	6.58515	-0.28614	0.30954	0.08690	0.01338	-0.00346	0.03299	17.54815	-7.31629	-21.65498	0.35333	0.47654	0.29918	0.03249	0.13932	-0.19537	10.54226	-0.22871	25.23526	-0.73369	5.93420	21.09465	3.12539	-7.00112	-40.61390	7.28730	-2.33029	2.81806	0.00215	0.00074	0.00185	0.00007
252			2.51000	4.48682	-1.46299	14.67542	0.87993	0.11717	0.05013	-0.05860	0.01380	0.02200	0.00319	-0.01125	1.01794	0.23440	-7.37772	6.31415	-0.29018	0.29338	0.08617	0.03023	-0.01346	0.04755	17.55898	-7.37888	-21.19201	0.34806	0.46046	0.29415	0.02696	0.17929	-0.23416	9.61326	-0.86558	24.48165	-3.35339	9.96203	30.52218	5.56537	-10.64787	-49.53246	7.26751	-2.32834	2.84260	0.00212	0.00069	0.00176	0.00008
253			2.52000	4.51895	-1.54418	14.43716	0.88513	0.11776	0.04882	-0.05568	0.01179	0.01999	0.00137	-0.01248	1.02177	0.35624	-7.33999	5.94782	-0.29299	0.28501	0.08478	0.04246	-0.02080	0.05799	17.58970	-7.46632	-20.64220	0.34703	0.44851	0.29238	0.02341	0.20352	-0.26207	8.43575	-1.01642	22.89091	-5.28444	12.89166	37.79100	7.07114	-13.18279	-55.71846	7.24612	-2.31370	2.88131	0.00209	0.00064	0.00168	0.00008
254			2.53000	4.54660	-1.61428	14.21658	0.88610	0.11885	0.04798	-0.04664	0.01008	0.01826	0.00247	-0.01378	1.02206	0.50132	-7.28912	5.52445	-0.29007	0.28588	0.08248	0.04501	-0.02364	0.05962	17.63075	-7.56403	-20.04602	0.34242	0.44445	0.29349	0.02283	0.20499	-0.26918	7.30219	-0.75801	21.30996	-5.87259	13.64290	39.94867	7.05467	-13.61292	-56.91571	7.22763	-2.29178	2.92361	0.00207	0.00061	0.00161	0.00006
255			2.54000	4.56726	-1.67556	14.01002	0.88712	0.12145	0.04754	-0.03574	0.00894	0.01713	0.00564	-0.01496	1.02104	0.63990	-7.23805	5.11368	-0.28608	0.29553	0.08011	0.03720	-0.02061	0.05094	17.66753	-7.65170	-19.47029	0.33893	0.45082	0.29853	0.02537	0.18013	-0.24912	6.41802	-0.29746	20.19679	-4.83955	11.72267	35.18649	5.33371	-11.49221	-51.65212	7.21575	-2.26975	2.95801	0.00206	0.00058	0.00157	0.00003
256			2.55000	4.58094	-1.73122	13.81160	0.88653	0.12526	0.04773	-0.02591	0.00846	0.01671	0.00841	-0.01638	1.01783	0.74283	-7.20128	4.79082	-0.28105	0.30479	0.07854	0.02149	-0.01125	0.03385	17.68587	-7.71020	-18.98653	0.33179	0.45773	0.30253	0.02890	0.12700	-0.19778	5.88351	0.18913	19.63061	-2.47949	7.50523	23.89313	2.27337	-7.22419	-40.29019	7.21222	-2.25486	2.97530	0.00207	0.00057	0.00155	-0.00000
257			2.56000	4.58887	-1.78470	13.61618	0.88283	0.12776	0.04741	-0.01850	0.00845	0.01644	0.00890	-0.01702	1.01427	0.78989	-7.18957	4.61646	-0.27825	0.30610	0.07751	0.00196	0.00203	0.01184	17.67719	-7.72719	-18.65263	0.32825	0.45746	0.30261	0.03251	0.05541	-0.12434	5.68647	0.60235	19.43570	0.55703	1.91804	8.53967	-1.41721	-1.77959	-25.08818	7.21645	-2.25016	2.97265	0.00209	0.00057	0.00156	-0.00003
258			2.57000	4.59280	-1.83861	13.42144	0.87779	0.12941	0.04659	-0.01386	0.00881	0.01607	0.00749	-0.01675	1.01334	0.77299	-7.20653	4.61428	-0.27756	0.30220	0.07699	-0.01834	0.01531	-0.01101	17.63879	-7.69960	-18.49130	0.32720	0.45274	0.29950	0.03575	-0.01793	-0.04536	5.71764	0.88660	19.31132	3.60953	-4.04846	-7.77862	-5.02173	3.85361	-8.91986	7.22593	-2.25211	2.95478	0.00213	0.00059	0.00160	-0.00004
259			2.58000	4.59453	-1.89414	13.22835	0.87268	0.12982	0.04592	-0.01181	0.00926	0.01562	0.00545	-0.01619	1.01325	0.69346	-7.24969	4.78091	-0.27738	0.29650	0.07723	-0.03689	0.02587	-0.03187	17.57245	-7.63140	-18.49959	0.32603	0.44931	0.29532	0.03832	-0.08161	0.02608	5.84196	1.01698	19.02434	6.17129	-9.58193	-22.63006	-8.00470	8.94911	5.92518	7.23707	-2.25342	2.93163	0.00216	0.00062	0.00166	-0.00004
260			2.59000	4.59568	-1.95130	13.03927	0.86627	0.13039	0.04563	-0.01184	0.00965	0.01511	0.00360	-0.01523	1.01328	0.56048	-7.31196	5.08975	-0.27644	0.29294	0.07801	-0.05146	0.03231	-0.04824	17.48281	-7.53169	-18.65201	0.32558	0.45239	0.29205	0.04084	-0.12980	0.08078	5.94447	0.99623	18.49844	7.87049	-14.02036	-33.91878	-10.01161	12.98184	17.44503	7.24526	-2.24634	2.91539	0.00218	0.00066	0.00174	-0.00002
261			2.60000	4.59755	-2.00911	12.85672	0.85810	0.13069	0.04540	-0.01366	0.00979	0.01442	0.00205	-0.01368	1.01406	0.38929	-7.38272	5.49410	-0.27487	0.29126	0.07891	-0.06065	0.03356	-0.05755	17.37573	-7.41295	-18.90413	0.32709	0.46122	0.28976	0.04429	-0.15797	0.11202	5.94687	0.82427	17.73168	8.45975	-16.87599	-39.91356	-10.86303	15.58659	23.97922	7.24650	-2.22513	2.91686	0.00221	0.00071	0.00184	0.00001
262			2.61000	4.60147	-2.06604	12.68313	0.84714	0.12974	0.04471	-0.01728	0.00954	0.01340	0.00161	-0.01127	1.01487	0.19944	-7.44954	5.93153	-0.27247	0.29317	0.07908	-0.06393	0.02944	-0.05756	17.25742	-7.28936	-19.19655	0.33105	0.47704	0.28906	0.04920	-0.16334	0.11632	5.82702	0.49181	16.72128	7.87341	-17.89557	-39.63525	-10.54143	16.55273	24.57424	7.24027	-2.19030	2.93889	0.00222	0.00075	0.00192	0.00003
263			2.62000	4.60885	-2.12066	12.52105	0.83299	0.12988	0.04475	-0.02230	0.00916	0.01242	0.00238	-0.00824	1.01581	0.01149	-7.50078	6.33487	-0.26766	0.30066	0.07939	-0.06131	0.02075	-0.04924	17.13416	-7.17503	-19.46544	0.33392	0.49904	0.29118	0.05471	-0.14547	0.09549	5.61459	0.02656	15.49813	6.30646	-17.12544	-33.43544	-9.23207	15.90470	19.54347	7.23070	-2.15142	2.97212	0.00222	0.00080	0.00200	0.00004
264			2.63000	4.62066	-2.17214	12.37229	0.81773	0.12905	0.04481	-0.02773	0.00859	0.01132	0.00302	-0.00528	1.01608	-0.15656	-7.52904	6.64837	-0.26244	0.30573	0.07950	-0.05453	0.00879	-0.03454	17.01201	-7.08087	-19.65771	0.33222	0.51350	0.29158	0.05922	-0.10525	0.05444	5.34340	-0.49817	14.10801	4.18933	-14.89530	-22.90913	-7.29559	13.95699	10.42390	7.22403	-2.12251	2.99935	0.00220	0.00084	0.00207	0.00001
265			2.64000	4.63702	-2.21998	12.23843	0.80481	0.12724	0.04496	-0.03303	0.00791	0.01016	0.00287	-0.00241	1.01887	-0.29239	-7.53266	6.83713	-0.25953	0.30640	0.07982	-0.04561	-0.00356	-0.01663	16.89587	-7.01304	-19.74088	0.32861	0.51720	0.29042	0.06218	-0.05251	0.00321	5.04054	-1.02802	12.62018	2.00383	-11.67888	-10.19539	-5.11394	11.18523	-0.72700	7.22431	-2.11270	3.00757	0.00217	0.00087	0.00211	-0.00001
266			2.65000	4.65793	-2.26406	12.11985	0.79631	0.12482	0.04472	-0.03832	0.00722	0.00894	0.00200	0.00020	1.02573	-0.38953	-7.51476	6.88909	-0.25949	0.30353	0.07987	-0.03581	-0.01347	0.00157	16.78951	-6.97323	-19.70399	0.32472	0.51249	0.28819	0.06327	0.00062	-0.04820	4.74481	-1.55109	11.17804	0.16061	-7.98979	2.52959	-3.02114	8.08957	-11.91184	7.23117	-2.12155	2.99494	0.00214	0.00088	0.00214	-0.00004
267			2.66000	4.68337	-2.30465	12.01524	0.79006	0.12391	0.04436	-0.04352	0.00670	0.00791	0.00101	0.00181	1.03227	-0.44758	-7.48211	6.81408	-0.25857	0.30001	0.07946	-0.02576	-0.01906	0.01687	16.69513	-6.95899	-19.55562	0.31638	0.50425	0.28532	0.06134	0.04388	-0.09096	4.49674	-2.04878	9.97009	-1.02812	-4.36441	13.18213	-1.32541	5.16016	-21.29530	7.24175	-2.14203	2.96785	0.00212	0.00088	0.00214	-0.00004
268			2.67000	4.71307	-2.34245	11.92120	0.78282	0.12449	0.04415	-0.04814	0.00640	0.00726	0.00094	0.00301	1.03620	-0.47170	-7.44391	6.64310	-0.25541	0.29992	0.07862	-0.01643	-0.01993	0.02675	16.61359	-6.96376	-19.32263	0.30685	0.50062	0.28439	0.05697	0.07184	-0.11957	4.34519	-2.48105	9.20807	-1.44422	-1.25850	20.10789	-0.24861	2.79070	-27.44467	7.25273	-2.16486	2.93554	0.00209	0.00087	0.00213	-0.00004
269			2.68000	4.74635	-2.37879	11.83215	0.77749	0.12395	0.04352	-0.05212	0.00619	0.00699	0.00190	0.00362	1.03781	-0.47030	-7.40914	6.42033	-0.25203	0.30156	0.07717	-0.00851	-0.01669	0.03031	16.54453	-6.97877	-19.04315	0.29867	0.50273	0.28504	0.05095	0.08386	-0.13196	4.30102	-2.82598	9.00338	-1.21550	1.09330	22.75013	0.17918	1.16732	-29.81766	7.26132	-2.18257	2.90623	0.00207	0.00085	0.00210	-0.00003
270			2.69000	4.78246	-2.41468	11.74244	0.77333	0.12588	0.04234	-0.05576	0.00614	0.00695	0.00285	0.00383	1.03723	-0.45179	-7.38415	6.18871	-0.24887	0.30516	0.07525	-0.00194	-0.01082	0.02864	16.48699	-6.99588	-18.75545	0.29360	0.50891	0.28642	0.04421	0.08217	-0.12924	4.30532	-3.12153	9.22179	-0.60900	2.70731	21.73031	0.10692	0.28772	-28.77934	7.26662	-2.19370	2.88267	0.00205	0.00083	0.00206	-0.00002
271			2.70000	4.82126	-2.45018	11.64921	0.76988	0.12730	0.04110	-0.05957	0.00594	0.00693	0.00298	0.00435	1.03492	-0.42265	-7.37194	5.98021	-0.24876	0.30599	0.07378	0.00362	-0.00371	0.02391	16.43924	-7.00940	-18.49075	0.29427	0.51119	0.28722	0.03764	0.06907	-0.11401	4.25997	-3.43643	9.49924	0.12020	3.74357	18.21956	-0.27698	0.05012	-25.11457	7.26975	-2.20239	2.86153	0.00203	0.00080	0.00201	-0.00001
272			2.71000	4.86308	-2.48417	11.55415	0.76958	0.12867	0.04070	-0.06375	0.00544	0.00682	0.00194	0.00494	1.03357	-0.38706	-7.37300	5.81414	-0.25195	0.30346	0.07377	0.00873	0.00319	0.01794	16.39942	-7.01562	-18.27178	0.29934	0.50815	0.28776	0.03109	0.04852	-0.09030	4.06559	-3.79928	9.46451	0.77799	4.40702	13.35540	-0.82058	0.26528	-19.69427	7.27209	-2.21320	2.83849	0.00200	0.00078	0.00196	-0.00001
273			2.72000	4.90807	-2.51472	11.46185	0.76873	0.12913	0.04085	-0.06698	0.00451	0.00642	0.00060	0.00475	1.03137	-0.34690	-7.38588	5.69934	-0.25169	0.29852	0.07395	0.01346	0.00872	0.01143	16.36643	-7.01281	-18.11206	0.30029	0.50486	0.28704	0.02394	0.02569	-0.06223	3.64452	-4.14902	8.91502	1.22097	4.85954	8.09542	-1.36726	0.71949	-13.46482	7.27446	-2.22704	2.81304	0.00198	0.00076	0.00191	-0.00001
274			2.73000	4.95521	-2.53944	11.37801	0.76726	0.12934	0.04057	-0.06752	0.00316	0.00556	-0.00054	0.00382	1.02783	-0.30288	-7.40757	5.63570	-0.24795	0.29346	0.07328	0.01741	0.01211	0.00519	16.33937	-7.00154	-18.01506	0.29753	0.50382	0.28493	0.01714	0.00447	-0.03405	2.96175	-4.36113	7.82400	1.34978	5.14065	3.16251	-1.76944	1.27324	-7.29953	7.27627	-2.24116	2.78908	0.00196	0.00074	0.00188	-0.00001
275			2.74000	5.00211	-2.55613	11.30770	0.76567	0.12922	0.04010	-0.06438	0.00153	0.00435	-0.00117	0.00269	1.02445	-0.25596	-7.43364	5.61771	-0.24221	0.28973	0.07211	0.02014	0.01294	-0.00004	16.31689	-6.98403	-17.97680	0.29320	0.50559	0.28260	0.01152	-0.01273	-0.00857	2.07031	-4.34217	6.25495	1.10194	5.19983	-0.99322	-1.89930	1.85796	-1.76441	7.27633	-2.25134	2.77251	0.00195	0.00074	0.00187	0.00000
276			2.75000	5.04609	-2.56373	11.25528	0.76667	0.12824	0.03903	-0.05784	-0.00010	0.00282	-0.00128	0.00135	1.02370	-0.20774	-7.45877	5.63657	-0.23620	0.28695	0.07024	0.02141	0.01114	-0.00381	16.29743	-6.96408	-17.98961	0.28791	0.50900	0.27974	0.00731	-0.02474	0.01299	1.09207	-4.07445	4.25120	0.49050	4.99465	-4.04851	-1.69524	2.42395	2.86428	7.27398	-2.25318	2.76851	0.00194	0.00073	0.00187	0.00001
277			2.76000	5.08486	-2.56251	11.22495	0.76871	0.12648	0.03747	-0.04842	-0.00144	0.00113	-0.00092	0.00009	1.02495	-0.16024	-7.47795	5.68052	-0.22996	0.28490	0.06777	0.02108	0.00732	-0.00588	16.27964	-6.94552	-18.04401	0.28222	0.51248	0.27615	0.00434	-0.03175	0.02992	0.15679	-3.58594	1.89099	-0.35285	4.52913	-5.81472	-1.23484	2.90970	6.47566	7.26923	-2.24270	2.78032	0.00194	0.00074	0.00188	0.00002
278			2.77000	5.11668	-2.55383	11.21953	0.77188	0.12333	0.03598	-0.03705	-0.00227	-0.00049	0.00018	-0.00048	1.02749	-0.11576	-7.48796	5.73690	-0.22622	0.28461	0.06552	0.01931	0.00256	-0.00649	16.26283	-6.93074	-18.12973	0.28126	0.51613	0.27360	0.00252	-0.03487	0.04211	-0.61927	-2.92333	-0.58958	-1.21031	3.80794	-6.35778	-0.66935	3.28768	9.04236	7.26135	-2.21733	2.81002	0.00195	0.00075	0.00191	0.00004
279			2.78000	5.14046	-2.54007	11.23849	0.77851	0.12120	0.03585	-0.02518	-0.00256	-0.00186	0.00196	-0.00105	1.03014	-0.07733	-7.48803	5.79500	-0.22514	0.28782	0.06483	0.01610	-0.00200	-0.00626	16.24614	-6.92059	-18.23642	0.28347	0.52132	0.27364	0.00175	-0.03584	0.04995	-1.12622	-2.16580	-2.78051	-1.85545	2.83204	-6.01017	-0.18907	3.57645	10.59325	7.24900	-2.17662	2.85910	0.00198	0.00077	0.00195	0.00006
280			2.79000	5.15626	-2.52445	11.27650	0.78546	0.12107	0.03661	-0.01406	-0.00228	-0.00283	0.00427	-0.00224	1.03126	-0.04834	-7.47987	5.84854	-0.22247	0.29403	0.06476	0.01130	-0.00542	-0.00562	16.22868	-6.91362	-18.35425	0.28263	0.52949	0.27483	0.00207	-0.03644	0.05349	-1.28018	-1.39534	-4.26373	-2.11934	1.62194	-5.21666	0.03728	3.81969	11.20232	7.23056	-2.12120	2.92843	0.00202	0.00079	0.00199	0.00009
281			2.80000	5.16477	-2.51063	11.32471	0.79171	0.12306	0.03788	-0.00437	-0.00145	-0.00328	0.00649	-0.00421	1.03023	-0.03219	-7.46684	5.89534	-0.21747	0.30115	0.06497	0.00536	-0.00709	-0.00486	16.20909	-6.90719	-18.47433	0.27615	0.53859	0.27579	0.00351	-0.03741	0.05288	-1.06271	-0.65264	-4.86551	-1.93569	0.23918	-4.28498	-0.04756	4.07175	10.97736	7.20573	-2.05421	3.01516	0.00207	0.00081	0.00203	0.00011
282			2.81000	5.16687	-2.50205	11.37432	0.79765	0.12529	0.03884	0.00384	-0.00013	-0.00323	0.00690	-0.00589	1.02818	-0.03132	-7.45282	5.93492	-0.21579	0.30233	0.06560	-0.00103	-0.00684	-0.00395	16.18585	-6.89852	-18.58917	0.27009	0.53697	0.27392	0.00616	-0.03777	0.04811	-0.54990	0.04590	-4.74619	-1.35325	-1.20230	-3.22222	-0.39225	4.38342	9.99336	7.17793	-1.98539	3.10796	0.00212	0.00083	0.00204	0.00011
283			2.82000	5.16340	-2.50083	11.41970	0.80486	0.12677	0.03989	0.01078	0.00146	-0.00291	0.00552	-0.00619	1.02725	-0.04671	-7.44086	5.96491	-0.22184	0.29820	0.06760	-0.00778	-0.00535	-0.00261	16.15686	-6.88587	-18.69168	0.27209	0.52515	0.27150	0.01023	-0.03618	0.03973	0.11902	0.68240	-4.24120	-0.52440	-2.55887	-1.77624	-0.85741	4.73963	8.20535	7.15441	-1.93055	3.18680	0.00217	0.00084	0.00205	0.00007
284			2.83000	5.15521	-2.50764	11.45878	0.81266	0.12817	0.04065	0.01642	0.00306	-0.00244	0.00369	-0.00553	1.02729	-0.07727	-7.43221	5.97949	-0.23219	0.29379	0.06997	-0.01452	-0.00382	-0.00042	16.12068	-6.86933	-18.77354	0.27911	0.51314	0.27019	0.01541	-0.03149	0.02797	0.81003	1.22476	-3.58276	0.31176	-3.65286	0.25896	-1.24744	5.00632	5.56005	7.14361	-1.90387	3.23177	0.00223	0.00084	0.00204	0.00001
285			2.84000	5.14335	-2.52187	11.49061	0.81979	0.13002	0.04166	0.02060	0.00448	-0.00185	0.00200	-0.00484	1.02715	-0.11926	-7.42596	5.97187	-0.24219	0.29029	0.07257	-0.02000	-0.00308	0.00255	16.07753	-6.85125	-18.82611	0.28403	0.50404	0.26993	0.02050	-0.02299	0.01344	1.43573	1.65126	-2.76590	0.91573	-4.30190	2.73224	-1.40303	5.02117	2.21293	7.15042	-1.91009	3.23322	0.00228	0.00084	0.00202	-0.00006
286			2.85000	5.12880	-2.54239	11.51303	0.82682	0.13438	0.04298	0.02354	0.00575	-0.00106	0.00104	-0.00434	1.02700	-0.16666	-7.42017	5.93887	-0.25064	0.29170	0.07523	-0.02290	-0.00332	0.00577	16.02962	-6.83490	-18.84334	0.28670	0.50234	0.27202	0.02429	-0.01174	-0.00224	1.97156	1.97583	-1.68881	1.15959	-4.38641	5.15202	-1.29585	4.68359	-1.40117	7.17331	-1.94278	3.19672	0.00234	0.00083	0.00201	-0.00012
287			2.86000	5.11217	-2.56815	11.52307	0.83512	0.13816	0.04391	0.02552	0.00683	-0.00005	0.00045	-0.00410	1.02572	-0.21251	-7.41321	5.88323	-0.26003	0.29368	0.07757	-0.02273	-0.00409	0.00857	15.98065	-6.82291	-18.82443	0.28910	0.50109	0.27425	0.02606	0.00016	-0.01733	2.44967	2.22357	-0.39097	1.06878	-3.88394	7.04138	-1.06203	3.99237	-4.76563	7.20545	-1.98788	3.13953	0.00239	0.00083	0.00200	-0.00014
288			2.87000	5.09405	-2.59872	11.51932	0.84393	0.14067	0.04463	0.02645	0.00783	0.00099	0.00007	-0.00422	1.02286	-0.25035	-7.40471	5.81112	-0.26948	0.29472	0.07968	-0.01944	-0.00457	0.01059	15.93467	-6.81533	-18.77314	0.29077	0.49843	0.27598	0.02540	0.00964	-0.03041	2.91152	2.39071	0.89451	0.80348	-2.86389	8.18295	-0.93966	3.00312	-7.49948	7.23882	-2.02950	3.08186	0.00243	0.00082	0.00200	-0.00014
289			2.88000	5.07536	-2.63390	11.50347	0.85397	0.14368	0.04518	0.02609	0.00889	0.00184	-0.00044	-0.00506	1.02122	-0.27537	-7.39612	5.72963	-0.27701	0.29524	0.08135	-0.01363	-0.00402	0.01157	15.89577	-6.80956	-18.69602	0.28984	0.49568	0.27706	0.02222	0.01448	-0.04050	3.36877	2.45761	1.92356	0.55894	-1.50063	8.51235	-1.11187	1.80800	-9.36604	7.26679	-2.05437	3.04035	0.00247	0.00081	0.00199	-0.00011
290			2.89000	5.05717	-2.67348	11.47903	0.86607	0.14707	0.04607	0.02427	0.01004	0.00247	-0.00158	-0.00684	1.02121	-0.28557	-7.38989	5.64663	-0.28282	0.29305	0.08318	-0.00665	-0.00221	0.01136	15.86715	-6.80164	-18.60168	0.28564	0.48945	0.27690	0.01711	0.01363	-0.04645	3.82239	2.41189	2.62288	0.44846	-0.06614	7.94146	-1.62313	0.57515	-10.18551	7.28563	-2.05451	3.02488	0.00249	0.00080	0.00198	-0.00006
291			2.90000	5.04070	-2.71724	11.44913	0.87864	0.15087	0.04760	0.02057	0.01131	0.00297	-0.00290	-0.00871	1.02072	-0.28201	-7.38825	5.57173	-0.28900	0.29034	0.08564	0.00007	0.00044	0.00971	15.85021	-6.78768	-18.50102	0.28396	0.48136	0.27718	0.01150	0.00741	-0.04768	4.29509	2.24116	3.08861	0.47540	1.13754	6.37739	-2.40542	-0.46581	-9.86484	7.29488	-2.03074	3.03509	0.00250	0.00079	0.00196	-0.00002
292			2.91000	5.02732	-2.76536	11.41538	0.89051	0.15490	0.04883	0.01450	0.01277	0.00338	-0.00322	-0.01050	1.01961	-0.26847	-7.39227	5.51565	-0.29398	0.29153	0.08747	0.00531	0.00336	0.00638	15.84386	-6.76476	-18.40585	0.28553	0.48019	0.27915	0.00655	-0.00298	-0.04439	4.82478	1.92984	3.45484	0.59504	1.86751	3.88809	-3.34811	-1.08509	-8.51441	7.29767	-1.99579	3.05801	0.00250	0.00078	0.00193	-0.00001
293			2.92000	5.01861	-2.81830	11.37824	0.90061	0.15892	0.04988	0.00580	0.01442	0.00378	-0.00247	-0.01251	1.01798	-0.25050	-7.40187	5.48754	-0.29534	0.29635	0.08853	0.00821	0.00609	0.00188	15.84450	-6.73108	-18.32643	0.28630	0.48751	0.28236	0.00313	-0.01621	-0.03760	5.42894	1.47218	3.79545	0.75346	2.03297	0.83981	-4.32952	-1.16620	-6.49042	7.29950	-1.97129	3.07223	0.00249	0.00076	0.00189	-0.00002
294			2.93000	5.01611	-2.87655	11.33782	0.90932	0.16333	0.05093	-0.00529	0.01629	0.00418	-0.00180	-0.01431	1.01541	-0.23347	-7.41593	5.49120	-0.29642	0.30156	0.08958	0.00885	0.00814	-0.00268	15.84741	-6.68645	-18.26852	0.28856	0.49596	0.28558	0.00182	-0.03003	-0.02930	6.09268	0.88306	4.11747	0.89601	1.74306	-2.10332	-5.22422	-0.77356	-4.33894	7.30564	-1.97652	3.05884	0.00246	0.00074	0.00184	-0.00004
295			2.94000	5.02106	-2.94036	11.29447	0.91643	0.16859	0.05205	-0.01811	0.01829	0.00451	-0.00200	-0.01566	1.01374	-0.22077	-7.43266	5.52229	-0.29750	0.30502	0.09081	0.00792	0.00899	-0.00608	15.84829	-6.63224	-18.23164	0.29102	0.50181	0.28778	0.00253	-0.04160	-0.02205	6.75149	0.19045	4.35582	0.95683	1.24085	-4.17642	-5.92994	-0.10149	-2.62966	7.31828	-2.01620	3.01296	0.00243	0.00071	0.00180	-0.00007
296			2.95000	5.03423	-3.00907	11.24960	0.92249	0.17155	0.05302	-0.03159	0.01983	0.00461	-0.00324	-0.01643	1.01339	-0.21301	-7.44942	5.56872	-0.29986	0.30323	0.09218	0.00642	0.00804	-0.00732	15.84426	-6.57108	-18.20959	0.29306	0.50073	0.28780	0.00465	-0.04805	-0.01783	7.29966	-0.56061	4.35487	0.83504	0.78768	-4.81879	-6.34294	0.60139	-1.75104	7.33496	-2.07921	2.94636	0.00239	0.00069	0.00176	-0.00008
297			2.96000	5.05570	-3.08105	11.20665	0.92701	0.17393	0.05367	-0.04405	0.02082	0.00427	-0.00501	-0.01656	1.01306	-0.20817	-7.46271	5.61424	-0.30325	0.29981	0.09339	0.00524	0.00526	-0.00603	15.83452	-6.50707	-18.19310	0.29558	0.49637	0.28674	0.00742	-0.04861	-0.01737	7.62466	-1.29391	3.92944	0.46041	0.57126	-3.89000	-6.40920	1.14320	-1.79551	7.35103	-2.14764	2.87762	0.00236	0.00067	0.00172	-0.00007
298			2.97000	5.08446	-3.15375	11.17073	0.93077	0.17604	0.05462	-0.05351	0.02115	0.00347	-0.00636	-0.01635	1.01265	-0.20290	-7.46926	5.64339	-0.30639	0.29834	0.09471	0.00478	0.00115	-0.00261	15.81961	-6.44417	-18.17317	0.29805	0.49444	0.28679	0.01022	-0.04495	-0.02032	7.66233	-1.89861	3.03051	-0.13472	0.63434	-1.71085	-6.21278	1.44800	-2.60373	7.36341	-2.20526	2.82209	0.00232	0.00065	0.00169	-0.00005
299			2.98000	5.11827	-3.22463	11.14618	0.93262	0.17740	0.05594	-0.05838	0.02063	0.00235	-0.00670	-0.01614	1.01195	-0.19443	-7.46703	5.64614	-0.30675	0.30009	0.09576	0.00489	-0.00347	0.00188	15.80084	-6.38470	-18.14306	0.29802	0.49841	0.28842	0.01245	-0.03943	-0.02549	7.38131	-2.28456	1.83009	-0.82038	0.88517	1.04116	-5.90058	1.51865	-3.84683	7.37151	-2.24103	2.78876	0.00228	0.00064	0.00166	-0.00003
300			2.99000	5.15418	-3.29077	11.13462	0.93272	0.17820	0.05666	-0.05849	0.01906	0.00113	-0.00649	-0.01567	1.01137	-0.18168	-7.45609	5.62064	-0.30591	0.30366	0.09585	0.00521	-0.00749	0.00605	15.77990	-6.32935	-18.09994	0.29757	0.50515	0.29029	0.01366	-0.03389	-0.03104	6.73904	-2.44277	0.62763	-1.40187	1.17842	3.55905	-5.59993	1.39185	-5.09144	7.37523	-2.25078	2.78030	0.00225	0.00064	0.00165	-0.00001
301			3.00000	5.18946	-3.34875	11.13439	0.93198	0.18123	0.05775	-0.05517	0.01656	0.00013	-0.00618	-0.01514	1.01355	-0.16545	-7.43900	5.57312	-0.30287	0.30987	0.09596	0.00546	-0.00993	0.00891	15.75900	-6.27740	-18.04548	0.29579	0.51529	0.29332	0.01350	-0.02989	-0.03543	5.73259	-2.44590	-0.29946	-1.71646	1.42104	5.27013	-5.37482	1.11395	-5.97124	7.37454	-2.23787	2.79329	0.00221	0.00064	0.00164	0.00001
302			3.01000	5.22242	-3.39528	11.14156	0.93485	0.18271	0.05838	-0.05037	0.01299	-0.00052	-0.00607	-0.01462	1.01713	-0.14710	-7.41966	5.51323	-0.30324	0.31358	0.09611	0.00579	-0.01035	0.01024	15.74026	-6.22780	-17.98408	0.29654	0.52046	0.29536	0.01208	-0.02763	-0.03741	4.47884	-2.37475	-0.82930	-1.73328	1.60493	6.03602	-5.22968	0.72639	-6.28411	7.36970	-2.21114	2.81965	0.00218	0.00064	0.00165	0.00003
303			3.02000	5.25225	-3.42894	11.15208	0.93948	0.18367	0.05854	-0.04475	0.00923	-0.00079	-0.00606	-0.01453	1.02151	-0.12764	-7.40151	5.44994	-0.30381	0.31558	0.09590	0.00622	-0.00930	0.01010	15.72578	-6.17947	-17.92155	0.29613	0.52290	0.29605	0.00946	-0.02761	-0.03628	3.22067	-2.23757	-0.97866	-1.56306	1.72245	5.93387	-5.14928	0.30629	-5.93370	7.36166	-2.18050	2.84993	0.00215	0.00065	0.00166	0.00004
304			3.03000	5.27824	-3.45120	11.16232	0.94230	0.18178	0.05816	-0.03817	0.00610	-0.00073	-0.00586	-0.01484	1.02447	-0.10797	-7.38616	5.39149	-0.30222	0.31436	0.09494	0.00652	-0.00764	0.00861	15.71651	-6.13147	-17.86460	0.29243	0.52230	0.29458	0.00627	-0.02984	-0.03182	2.21682	-1.99547	-0.84118	-1.34794	1.71770	5.07215	-5.11959	-0.02545	-4.93017	7.35232	-2.15386	2.87575	0.00213	0.00066	0.00168	0.00004
305			3.04000	5.29975	-3.46589	11.17005	0.94424	0.18064	0.05786	-0.03058	0.00430	-0.00048	-0.00494	-0.01481	1.02664	-0.08943	-7.37385	5.34505	-0.30082	0.31683	0.09408	0.00632	-0.00606	0.00615	15.71211	-6.08292	-17.81956	0.29236	0.52625	0.29489	0.00346	-0.03439	-0.02500	1.61380	-1.61952	-0.55475	-1.14406	1.51251	3.61608	-5.13343	-0.15425	-3.42003	7.34420	-2.13659	2.89020	0.00212	0.00067	0.00170	0.00002
306			3.05000	5.31608	-3.47750	11.17438	0.94590	0.17942	0.05781	-0.02226	0.00375	-0.00019	-0.00301	-0.01467	1.02803	-0.07419	-7.36438	5.31593	-0.29909	0.32331	0.09336	0.00522	-0.00454	0.00310	15.71074	-6.03308	-17.79096	0.29427	0.53671	0.29736	0.00159	-0.04099	-0.01669	1.38849	-1.13424	-0.26605	-0.92538	1.07314	1.80263	-5.18943	-0.01384	-1.62918	7.34013	-2.13105	2.88856	0.00212	0.00068	0.00173	0.00000
307			3.06000	5.32708	-3.48937	11.17603	0.94887	0.17806	0.05820	-0.01412	0.00393	0.00001	-0.00068	-0.01501	1.02835	-0.06451	-7.35781	5.30671	-0.29714	0.33124	0.09309	0.00318	-0.00288	-0.00013	15.70996	-5.98127	-17.78112	0.29495	0.54993	0.30079	0.00089	-0.04875	-0.00761	1.38694	-0.62465	-0.09132	-0.65153	0.43813	-0.11731	-5.26496	0.38747	0.23438	7.34222	-2.13595	2.86981	0.00213	0.00069	0.00176	-0.00002
308			3.07000	5.33326	-3.50267	11.17650	0.95252	0.17886	0.05845	-0.00728	0.00434	0.00006	0.00067	-0.01592	1.02780	-0.06215	-7.35440	5.31753	-0.29516	0.33750	0.09291	0.00034	-0.00100	-0.00318	15.70733	-5.92745	-17.79057	0.29295	0.55923	0.30256	0.00133	-0.05634	0.00157	1.44522	-0.19252	-0.07667	-0.30653	-0.32558	-1.91537	-5.33167	0.99591	2.01408	7.35110	-2.14736	2.83780	0.00213	0.00070	0.00178	-0.00005
309			3.08000	5.33592	-3.51718	11.17753	0.95445	0.18005	0.05846	-0.00276	0.00464	-0.00006	0.00061	-0.01670	1.02779	-0.06826	-7.35436	5.34620	-0.29310	0.33942	0.09274	-0.00309	0.00093	-0.00566	15.70091	-5.87175	-17.81831	0.28962	0.56191	0.30200	0.00281	-0.06257	0.00985	1.47116	0.08372	-0.20741	0.09235	-1.14658	-3.36097	-5.37096	1.74750	3.55027	7.36450	-2.16014	2.80161	0.00214	0.00070	0.00179	-0.00005
310			3.09000	5.33682	-3.53199	11.18042	0.95675	0.18035	0.05855	-0.00082	0.00470	-0.00029	-0.00025	-0.01687	1.02774	-0.08324	-7.35745	5.38806	-0.29461	0.33851	0.09327	-0.00683	0.00243	-0.00726	15.68897	-5.81473	-17.86146	0.29066	0.55984	0.30106	0.00523	-0.06635	0.01604	1.44462	0.18936	-0.43418	0.47311	-1.93982	-4.22360	-5.34963	2.54954	4.62268	7.37785	-2.16934	2.77265	0.00214	0.00071	0.00181	-0.00004
311			3.10000	5.33743	-3.54640	11.18591	0.95705	0.17871	0.05842	-0.00046	0.00454	-0.00053	-0.00125	-0.01668	1.02625	-0.10635	-7.36244	5.43615	-0.29670	0.33549	0.09370	-0.01044	0.00282	-0.00765	15.67056	-5.75751	-17.91431	0.29286	0.55625	0.29955	0.00827	-0.06660	0.01894	1.38073	0.19174	-0.66541	0.71664	-2.61404	-4.33716	-5.21035	3.26313	5.00150	7.38634	-2.17206	2.75951	0.00213	0.00073	0.00184	-0.00002
312			3.11000	5.33818	-3.56001	11.19343	0.95434	0.17834	0.05822	-0.00027	0.00431	-0.00065	-0.00190	-0.01648	1.02388	-0.13566	-7.36690	5.48237	-0.29599	0.33472	0.09368	-0.01330	0.00159	-0.00671	15.64584	-5.70219	-17.96883	0.29285	0.55717	0.29857	0.01133	-0.06297	0.01817	1.29653	0.18432	-0.77965	0.70708	-3.09757	-3.66465	-4.87840	3.75709	4.59275	7.38736	-2.16876	2.76382	0.00211	0.00074	0.00187	0.00001
313			3.12000	5.33870	-3.57277	11.20123	0.95310	0.17856	0.05842	0.00060	0.00401	-0.00062	-0.00218	-0.01608	1.02240	-0.16844	-7.36767	5.51888	-0.29678	0.33634	0.09422	-0.01519	-0.00140	-0.00458	15.61605	-5.65160	-18.01691	0.29503	0.56080	0.29932	0.01403	-0.05541	0.01415	1.19693	0.22120	-0.73961	0.40359	-3.33889	-2.25993	-4.35844	3.95347	3.48910	7.38134	-2.16195	2.78100	0.00208	0.00076	0.00191	0.00003
314			3.13000	5.33836	-3.58454	11.20793	0.95155	0.17914	0.05839	0.00261	0.00364	-0.00054	-0.00213	-0.01572	1.02162	-0.20152	-7.36196	5.53853	-0.29670	0.33950	0.09436	-0.01592	-0.00571	-0.00140	15.58318	-5.60774	-18.05188	0.29621	0.56640	0.30032	0.01586	-0.04528	0.00757	1.06346	0.32374	-0.65192	-0.12471	-3.32090	-0.25772	-3.75418	3.84036	1.90640	7.37023	-2.15353	2.80472	0.00204	0.00078	0.00195	0.00005
315			3.14000	5.33635	-3.59500	11.21391	0.94979	0.17730	0.05803	0.00622	0.00315	-0.00058	-0.00193	-0.01567	1.02072	-0.23213	-7.34834	5.53600	-0.29575	0.34061	0.09399	-0.01584	-0.01051	0.00236	15.54954	-5.57112	-18.06958	0.29474	0.56975	0.30011	0.01665	-0.03424	-0.00041	0.87546	0.51043	-0.69488	-0.74490	-3.11834	2.07966	-3.18663	3.48781	0.12013	7.35598	-2.14330	2.83058	0.00201	0.00079	0.00199	0.00006
316			3.15000	5.33169	-3.60373	11.22135	0.94753	0.17251	0.05770	0.01150	0.00256	-0.00086	-0.00158	-0.01556	1.01990	-0.25917	-7.32673	5.50941	-0.29499	0.33937	0.09358	-0.01576	-0.01492	0.00598	15.51681	-5.54097	-18.06890	0.29292	0.57004	0.29928	0.01684	-0.02443	-0.00820	0.62892	0.78186	-0.96122	-1.31804	-2.90997	4.35101	-2.75098	3.05565	-1.56017	7.34037	-2.13104	2.85585	0.00199	0.00080	0.00202	0.00006
317			3.16000	5.32361	-3.61035	11.23248	0.94486	0.16992	0.05738	0.01761	0.00197	-0.00131	-0.00127	-0.01521	1.02053	-0.28390	-7.29831	5.46188	-0.29406	0.34045	0.09312	-0.01640	-0.01851	0.00874	15.48533	-5.51541	-18.05240	0.29212	0.57180	0.29921	0.01698	-0.01766	-0.01406	0.33708	1.09138	-1.40850	-1.73824	-2.88668	6.12054	-2.47782	2.73185	-2.80682	7.32551	-2.11779	2.87811	0.00197	0.00081	0.00204	0.00005
318			3.17000	5.31205	-3.61453	11.24865	0.94436	0.16849	0.05693	0.02360	0.00139	-0.00184	-0.00090	-0.01513	1.02206	-0.30927	-7.26497	5.40070	-0.29392	0.34281	0.09260	-0.01809	-0.02102	0.01011	15.45428	-5.49248	-18.02625	0.29120	0.57443	0.29942	0.01726	-0.01442	-0.01659	0.03256	1.38529	-1.94695	-1.96893	-3.14491	7.08359	-2.32397	2.63668	-3.36634	7.31291	-2.10471	2.89676	0.00196	0.00081	0.00206	0.00004
319			3.18000	5.29737	-3.61633	11.27035	0.94380	0.16569	0.05695	0.02885	0.00084	-0.00244	-0.00000	-0.01549	1.02333	-0.33842	-7.22873	5.33531	-0.29205	0.34532	0.09229	-0.02057	-0.02243	0.01003	15.42255	-5.47076	-17.99861	0.28717	0.57924	0.30014	0.01758	-0.01435	-0.01520	-0.25995	1.63409	-2.53355	-2.03102	-3.68581	7.15387	-2.21136	2.81091	-3.15371	7.30345	-2.09257	2.91238	0.00197	0.00081	0.00206	0.00003
320			3.19000	5.28014	-3.61579	11.29809	0.94002	0.16324	0.05738	0.03265	0.00034	-0.00312	0.00104	-0.01572	1.02368	-0.37412	-7.19127	5.27475	-0.28801	0.34851	0.09215	-0.02352	-0.02287	0.00877	15.38877	-5.44967	-17.97763	0.28185	0.58572	0.30120	0.01811	-0.01661	-0.01031	-0.53400	1.80034	-3.18611	-1.94234	-4.44261	6.50272	-2.08513	3.23804	-2.28214	7.29711	-2.08221	2.92547	0.00199	0.00081	0.00206	0.00002
321			3.20000	5.26149	-3.61296	11.33273	0.93471	0.15946	0.05716	0.03433	-0.00011	-0.00383	0.00143	-0.01507	1.02311	-0.41817	-7.15423	5.22485	-0.28719	0.34844	0.09187	-0.02699	-0.02217	0.00692	15.35170	-5.42903	-17.96927	0.28120	0.58616	0.30068	0.01932	-0.02030	-0.00305	-0.77944	1.84157	-3.89157	-1.71618	-5.28404	5.48068	-1.95628	3.86972	-0.98359	7.29321	-2.07268	2.93748	0.00202	0.00081	0.00205	0.00001
322			3.21000	5.24288	-3.60794	11.37456	0.92910	0.15683	0.05671	0.03399	-0.00050	-0.00447	0.00108	-0.01395	1.02265	-0.47089	-7.11897	5.18724	-0.28844	0.34712	0.09176	-0.03043	-0.02071	0.00496	15.31011	-5.40834	-17.97693	0.28280	0.58273	0.29930	0.02102	-0.02511	0.00543	-0.98009	1.76803	-4.54882	-1.39913	-6.06873	4.36200	-1.86432	4.64088	0.55463	7.28991	-2.06078	2.95164	0.00205	0.00080	0.00204	0.00002
323			3.22000	5.22521	-3.60110	11.42242	0.92307	0.15315	0.05631	0.03266	-0.00073	-0.00494	0.00024	-0.01270	1.02233	-0.53125	-7.08634	5.16187	-0.29026	0.34299	0.09185	-0.03328	-0.01863	0.00290	15.26338	-5.38689	-18.00253	0.28354	0.57477	0.29668	0.02263	-0.03090	0.01463	-1.10518	1.65159	-5.04566	-1.04630	-6.71804	3.14384	-1.83697	5.45845	2.28508	7.28519	-2.04429	2.97079	0.00208	0.00081	0.00203	0.00002
324			3.23000	5.20860	-3.59336	11.47429	0.91455	0.14798	0.05617	0.03125	-0.00067	-0.00522	-0.00033	-0.01139	1.02170	-0.59772	-7.05705	5.15025	-0.28977	0.33824	0.09190	-0.03520	-0.01611	0.00045	15.21198	-5.36378	-18.04799	0.28178	0.56696	0.29382	0.02374	-0.03804	0.02446	-1.10897	1.56453	-5.34697	-0.67502	-7.26320	1.66121	-1.90323	6.27490	4.22286	7.27823	-2.02497	2.99438	0.00209	0.00081	0.00203	0.00003
325			3.24000	5.19269	-3.58623	11.52823	0.90739	0.14261	0.05574	0.03036	-0.00026	-0.00526	-0.00033	-0.01020	1.02085	-0.66968	-7.03178	5.15571	-0.28966	0.33543	0.09168	-0.03701	-0.01333	-0.00246	15.15631	-5.33772	-18.11525	0.28148	0.56235	0.29160	0.02498	-0.04689	0.03447	-0.95457	1.54424	-5.44379	-0.26406	-7.81304	-0.11393	-2.11028	7.12944	6.26725	7.26947	-2.00662	3.01936	0.00210	0.00082	0.00204	0.00004
326			3.25000	5.17700	-3.58151	11.58203	0.90171	0.13802	0.05586	0.03000	0.00044	-0.00509	0.00069	-0.00937	1.02062	-0.74783	-7.01112	5.18068	-0.28815	0.33724	0.09183	-0.03912	-0.01042	-0.00551	15.09575	-5.30696	-18.20441	0.28152	0.56616	0.29195	0.02688	-0.05791	0.04392	-0.65323	1.59236	-5.28747	0.22163	-8.45857	-1.96468	-2.50818	8.08695	8.17861	7.26026	-1.99270	3.04150	0.00210	0.00083	0.00206	0.00003
327			3.26000	5.16110	-3.58047	11.63275	0.89726	0.13657	0.05670	0.02966	0.00127	-0.00472	0.00231	-0.00900	1.02159	-0.83365	-6.99547	5.22451	-0.28443	0.34461	0.09254	-0.04164	-0.00760	-0.00826	15.02860	-5.26944	-18.31306	0.28061	0.57926	0.29511	0.02968	-0.07078	0.05196	-0.26487	1.66741	-4.87137	0.76455	-9.20517	-3.57097	-3.08086	9.15016	9.70903	7.25262	-1.98599	3.05594	0.00210	0.00084	0.00207	0.00002
328			3.27000	5.14512	-3.58358	11.67809	0.89578	0.13601	0.05770	0.02840	0.00203	-0.00421	0.00251	-0.00892	1.02337	-0.92807	-6.98436	5.28332	-0.28337	0.34840	0.09398	-0.04473	-0.00531	-0.01042	14.95326	-5.22403	-18.43654	0.28010	0.58610	0.29698	0.03316	-0.08197	0.05738	0.11723	1.68200	-4.31787	1.24198	-9.94967	-4.72667	-3.69117	10.20853	10.72039	7.24851	-1.98830	3.05874	0.00210	0.00084	0.00207	0.00001
329			3.28000	5.13008	-3.59001	11.71767	0.89470	0.13558	0.05840	0.02528	0.00236	-0.00376	0.00140	-0.00882	1.02533	-1.03005	-6.97596	5.35216	-0.28401	0.34850	0.09550	-0.04709	-0.00444	-0.01169	14.86961	-5.17172	-18.56937	0.27979	0.58796	0.29727	0.03641	-0.08838	0.05965	0.33609	1.54124	-3.84214	1.46836	-10.46577	-5.31637	-4.09872	11.03180	11.10976	7.24874	-1.99950	3.04881	0.00210	0.00083	0.00206	-0.00001
330			3.29000	5.11747	-3.59682	11.75358	0.89352	0.13448	0.05887	0.02001	0.00180	-0.00363	0.00009	-0.00906	1.02733	-1.13521	-6.96723	5.42429	-0.28341	0.34764	0.09669	-0.04646	-0.00582	-0.01160	14.78004	-5.11655	-18.70406	0.27630	0.59195	0.29716	0.03770	-0.08721	0.05829	0.18891	1.17886	-3.64689	1.24022	-10.40004	-5.16424	-4.01490	11.29677	10.72220	7.25302	-2.01668	3.02863	0.00210	0.00082	0.00204	-0.00002
331			3.30000	5.10892	-3.59899	11.78958	0.89154	0.13042	0.05910	0.01256	0.00001	-0.00395	-0.00096	-0.00943	1.02644	-1.23464	-6.95409	5.49023	-0.28303	0.34471	0.09758	-0.04139	-0.00999	-0.00928	14.68993	-5.06582	-18.83084	0.27297	0.59650	0.29682	0.03649	-0.07459	0.05174	-0.49561	0.55384	-3.84105	0.39816	-9.37160	-3.83261	-3.23229	10.68398	9.22610	7.25980	-2.03476	3.00233	0.00210	0.00081	0.00201	-0.00003
332			3.31000	5.10611	-3.59010	11.83000	0.88758	0.12580	0.05870	0.00326	-0.00305	-0.00472	-0.00169	-0.00922	1.02478	-1.31600	-6.93171	5.53335	-0.28277	0.34281	0.09771	-0.03146	-0.01689	-0.00469	14.60650	-5.02859	-18.93451	0.27021	0.60074	0.29623	0.03244	-0.05065	0.04099	-1.81850	-0.33652	-4.44834	-1.07091	-7.29455	-1.34581	-1.73492	9.15042	6.83815	7.26723	-2.04919	2.97303	0.00210	0.00079	0.00198	-0.00003
333			3.32000	5.11030	-3.56313	11.87909	0.88096	0.11991	0.05756	-0.00658	-0.00716	-0.00591	-0.00264	-0.00866	1.02234	-1.36866	-6.89640	5.54433	-0.28164	0.33860	0.09679	-0.01756	-0.02551	0.00100	14.53670	-5.01234	-19.00934	0.26637	0.59966	0.29380	0.02560	-0.01970	0.02989	-3.80541	-1.41828	-5.47701	-3.03494	-4.43491	1.69249	0.31182	6.96497	4.38486	7.27369	-2.05784	2.94030	0.00210	0.00077	0.00195	-0.00002
334			3.33000	5.12155	-3.51144	11.94128	0.87096	0.10943	0.05458	-0.01477	-0.01149	-0.00731	-0.00373	-0.00706	1.01957	-1.38578	-6.84571	5.51931	-0.28155	0.32955	0.09377	-0.00146	-0.03427	0.00640	14.48562	-5.02143	-19.05727	0.26412	0.58921	0.28778	0.01695	0.01188	0.02222	-6.40214	-2.54850	-6.96335	-5.28103	-1.17601	4.64607	2.66006	4.50030	2.66504	7.27746	-2.05861	2.90288	0.00210	0.00076	0.00191	-0.00001
335			3.34000	5.13840	-3.42960	12.02141	0.85801	0.09726	0.05095	-0.01934	-0.01520	-0.00884	-0.00402	-0.00422	1.01893	-1.36490	-6.77916	5.46275	-0.28103	0.32227	0.08971	0.01534	-0.04233	0.01013	14.45612	-5.05687	-19.08954	0.26532	0.57877	0.28195	0.00706	0.03816	0.02144	-9.42411	-3.56449	-8.90510	-7.56297	2.10157	6.83019	5.04697	2.10596	2.38256	7.27640	-2.04792	2.86109	0.00210	0.00074	0.00188	0.00001
336			3.35000	5.15822	-3.31522	12.12370	0.84499	0.08259	0.04714	-0.01952	-0.01714	-0.01036	-0.00301	-0.00136	1.02135	-1.30743	-6.69830	5.38548	-0.27748	0.31656	0.08476	0.03110	-0.04869	0.01145	14.44932	-5.11636	-19.12304	0.26411	0.57040	0.27616	-0.00383	0.05544	0.02865	-12.52660	-4.33576	-11.21814	-9.64593	5.08676	7.73554	7.18769	0.02533	3.92026	7.26861	-2.02313	2.81639	0.00209	0.00073	0.00184	0.00004
337			3.36000	5.17804	-3.17014	12.25115	0.83391	0.06690	0.04373	-0.01592	-0.01679	-0.01185	-0.00044	0.00077	1.02253	-1.21780	-6.60652	5.30294	-0.27192	0.31367	0.07976	0.04444	-0.05285	0.01030	14.46492	-5.19440	-19.17719	0.26029	0.56412	0.27091	-0.01496	0.06111	0.04384	-15.27426	-4.80831	-13.87688	-11.34154	7.55556	7.06671	8.80891	-1.58717	7.43100	7.25363	-1.98549	2.77063	0.00207	0.00071	0.00180	0.00006
338			3.37000	5.19564	-3.00075	12.40739	0.82479	0.05216	0.04077	-0.00991	-0.01460	-0.01334	0.00329	0.00212	1.02298	-1.10245	-6.50848	5.23241	-0.26409	0.31433	0.07479	0.05418	-0.05442	0.00694	14.50168	-5.28291	-19.27217	0.25419	0.56031	0.26616	-0.02551	0.05355	0.06645	-17.27221	-4.99539	-16.91893	-12.47638	9.33242	4.70445	9.69560	-2.60787	12.91717	7.23337	-1.94105	2.72746	0.00205	0.00070	0.00177	0.00007
339			3.38000	5.20972	-2.81668	12.59615	0.81408	0.03601	0.03865	-0.00273	-0.01047	-0.01488	0.00734	0.00248	1.02258	-0.97000	-6.41036	5.19201	-0.25077	0.31302	0.06991	0.05850	-0.05157	0.00174	14.55686	-5.37211	-19.42777	0.24138	0.55446	0.26004	-0.03391	0.03183	0.09452	-18.27641	-4.92185	-20.14325	-12.82833	10.24035	0.58936	9.69720	-2.93381	20.16614	7.21239	-1.89982	2.69245	0.00203	0.00069	0.00175	0.00006
340			3.39000	5.21948	-2.62899	12.81701	0.80693	0.02193	0.03842	0.00474	-0.00621	-0.01671	0.01113	0.00316	1.02178	-0.83144	-6.32038	5.20046	-0.24171	0.31344	0.06738	0.05897	-0.04407	-0.00499	14.62634	-5.45132	-19.66046	0.23652	0.54649	0.25616	-0.04139	-0.00227	0.12676	-18.23443	-4.60079	-23.02870	-12.17018	10.14085	-5.23182	8.76690	-2.54404	28.65622	7.19604	-1.87201	2.67054	0.00200	0.00070	0.00176	0.00004
341			3.40000	5.22435	-2.44818	13.06328	0.80686	0.01238	0.04062	0.01195	-0.00322	-0.01903	0.01532	0.00323	1.02189	-0.69944	-6.24823	5.27501	-0.23516	0.32029	0.06765	0.05546	-0.03202	-0.01334	14.70499	-5.51074	-19.98015	0.23633	0.54648	0.25699	-0.04767	-0.04523	0.16214	-17.25960	-4.06688	-25.08782	-10.39454	9.06004	-12.36785	7.00766	-1.54881	37.56767	7.18746	-1.86265	2.66103	0.00197	0.00071	0.00179	0.00002
342			3.41000	5.22423	-2.28279	13.32480	0.80746	0.00638	0.04244	0.01822	-0.00145	-0.02050	0.01868	0.00190	1.02382	-0.58567	-6.20324	5.42629	-0.22308	0.32666	0.06720	0.04716	-0.01506	-0.02203	14.78789	-5.54313	-20.38718	0.22842	0.55135	0.25631	-0.05017	-0.09272	0.19340	-15.56223	-3.38745	-26.12533	-7.63083	7.27332	-19.88227	4.65500	-0.20243	45.81012	7.18633	-1.86861	2.65642	0.00194	0.00074	0.00184	-0.00001
343			3.42000	5.21961	-2.13880	13.59105	0.80998	0.00329	0.04371	0.02304	-0.00061	-0.02096	0.02054	0.00083	1.02717	-0.49792	-6.19169	5.65223	-0.21414	0.33129	0.06685	0.03779	0.00457	-0.02944	14.87106	-5.54510	-20.86947	0.22561	0.55598	0.25506	-0.05159	-0.13741	0.21576	-13.37378	-2.64224	-26.18748	-4.25834	5.25078	-26.34211	2.05464	1.12999	52.11375	7.19007	-1.88157	2.64895	0.00191	0.00076	0.00190	-0.00002
344			3.43000	5.21149	-2.01985	13.85286	0.81761	0.00675	0.04668	0.02632	-0.00097	-0.02154	0.02248	0.00008	1.03186	-0.43820	-6.21468	5.93400	-0.20938	0.34424	0.06893	0.02885	0.02426	-0.03515	14.95223	-5.51815	-21.40146	0.23213	0.57368	0.26007	-0.05322	-0.17615	0.23101	-10.92154	-1.89511	-25.43711	-0.78912	3.45637	-30.33190	-0.42005	2.10183	55.38643	7.19604	-1.89366	2.63856	0.00189	0.00078	0.00194	-0.00002
345			3.44000	5.20092	-1.92716	14.10305	0.82456	0.00965	0.05039	0.02839	-0.00098	-0.02187	0.02323	-0.00157	1.03397	-0.40376	-6.26793	6.24073	-0.20315	0.35100	0.07191	0.02027	0.04005	-0.03730	15.03028	-5.46775	-21.94864	0.23485	0.58931	0.26412	-0.05165	-0.19893	0.22998	-8.45782	-1.17774	-24.13892	2.22697	2.13170	-30.80563	-2.40589	2.57384	54.85729	7.20230	-1.90013	2.62920	0.00187	0.00080	0.00199	-0.00002
346			3.45000	5.18848	-1.85934	14.33783	0.83084	0.01144	0.05336	0.03038	-0.00074	-0.02151	0.02136	-0.00256	1.03327	-0.38926	-6.34117	6.53283	-0.20374	0.34761	0.07520	0.01282	0.04643	-0.03385	15.10258	-5.40326	-22.47025	0.24692	0.59230	0.26532	-0.04792	-0.19407	0.20782	-6.28723	-0.49724	-22.62735	4.23626	1.25241	-26.77655	-3.47667	2.68975	49.70786	7.20682	-1.89714	2.62047	0.00186	0.00082	0.00203	-0.00001
347			3.46000	5.17384	-1.81177	14.55676	0.83771	0.01478	0.05642	0.03352	-0.00056	-0.02108	0.01832	-0.00227	1.03284	-0.38898	-6.41745	6.76066	-0.21117	0.34321	0.07948	0.00539	0.04115	-0.02331	15.16150	-5.33899	-22.91732	0.27099	0.59309	0.26827	-0.03889	-0.15927	0.16629	-4.69427	0.14210	-21.12255	4.82184	0.64250	-17.55323	-3.24936	2.75550	39.33913	7.20758	-1.88262	2.60681	0.00184	0.00082	0.00205	0.00000
348			3.47000	5.15607	-1.77760	14.76054	0.84413	0.01823	0.05932	0.03747	-0.00042	-0.02053	0.01505	-0.00187	1.03309	-0.39777	-6.47626	6.87200	-0.21935	0.33752	0.08369	-0.00259	0.02457	-0.00492	15.19534	-5.29186	-23.23965	0.29062	0.59132	0.27115	-0.01972	-0.09632	0.10619	-3.79618	0.68013	-19.66056	3.91533	0.20162	-3.72029	-1.65736	2.95928	24.37544	7.20396	-1.86209	2.58359	0.00183	0.00082	0.00204	0.00002
349			3.48000	5.13519	-1.74970	14.94955	0.84867	0.01992	0.06069	0.04051	-0.00039	-0.01947	0.01190	-0.00171	1.03309	-0.41011	-6.50043	6.82905	-0.22634	0.32868	0.08615	-0.01010	0.00111	0.01836	15.19450	-5.27634	-23.40136	0.29605	0.58157	0.27063	0.00612	-0.01731	0.03636	-3.51012	1.01038	-18.25311	1.86590	-0.05432	12.33469	0.91791	3.26466	7.21551	7.19624	-1.84765	2.54911	0.00183	0.00080	0.00201	0.00003
350			3.49000	5.11252	-1.72236	15.12481	0.85389	0.02133	0.06172	0.04154	-0.00050	-0.01845	0.01024	-0.00132	1.03301	-0.42107	-6.48191	6.62626	-0.23415	0.32385	0.08807	-0.01601	-0.02327	0.04179	15.15705	-5.29924	-23.39783	0.29607	0.57293	0.27153	0.03116	0.06002	-0.03010	-3.62564	1.09211	-16.99213	-0.71274	-0.06907	27.76287	3.80050	3.50381	-9.27402	7.18409	-1.84645	2.50391	0.00184	0.00078	0.00197	0.00004
351			3.50000	5.08964	-1.69237	15.28857	0.85749	0.02375	0.06283	0.04053	-0.00071	-0.01768	0.01023	-0.00137	1.03205	-0.42673	-6.42211	6.28128	-0.23808	0.32345	0.08936	-0.01924	-0.04430	0.06144	15.08822	-5.35904	-23.24673	0.28632	0.56759	0.27360	0.04917	0.12332	-0.08555	-3.87111	0.99360	-15.94581	-3.15628	0.19993	40.30930	6.27685	3.50428	-22.82740	7.16756	-1.85581	2.45204	0.00186	0.00075	0.00192	0.00005
352			3.51000	5.06776	-1.65960	15.44311	0.86128	0.02402	0.06320	0.03813	-0.00082	-0.01685	0.01080	-0.00255	1.02908	-0.42497	-6.33082	5.83228	-0.23974	0.31987	0.08947	-0.01941	-0.05691	0.07271	14.99891	-5.44644	-22.98527	0.26314	0.55370	0.27213	0.05476	0.15830	-0.11912	-3.98060	0.82570	-15.07032	-4.87444	0.66680	47.63515	7.75562	3.23856	-31.12713	7.14841	-1.86924	2.40127	0.00191	0.00072	0.00186	0.00006
353			3.52000	5.04764	-1.62652	15.58961	0.86334	0.02468	0.06326	0.03468	-0.00080	-0.01591	0.01177	-0.00382	1.02525	-0.41611	-6.22512	5.34287	-0.23977	0.31711	0.08895	-0.01674	-0.05910	0.07327	14.90409	-5.54570	-22.67484	0.23948	0.53920	0.27011	0.04984	0.16091	-0.12555	-3.76228	0.67679	-14.20958	-5.50210	1.18591	48.22755	7.94849	2.75385	-32.75776	7.12888	-1.88062	2.36005	0.00196	0.00069	0.00181	0.00006
354			3.53000	5.02980	-1.59708	15.72709	0.86493	0.02663	0.06397	0.03056	-0.00065	-0.01486	0.01328	-0.00480	1.02115	-0.40179	-6.12410	4.88121	-0.23972	0.31810	0.08898	-0.01255	-0.05240	0.06503	14.81895	-5.63988	-22.37973	0.22682	0.53222	0.27081	0.04029	0.13883	-0.10970	-3.13853	0.60213	-13.15228	-5.03073	1.55121	42.70778	6.97464	2.18175	-28.49935	7.11051	-1.88402	2.33374	0.00202	0.00067	0.00177	0.00006
355			3.54000	5.01449	-1.57538	15.85243	0.86730	0.02798	0.06476	0.02630	-0.00030	-0.01334	0.01448	-0.00606	1.01687	-0.38602	-6.04224	4.49922	-0.23956	0.31780	0.08918	-0.00897	-0.03923	0.05095	14.75237	-5.71588	-22.14706	0.22381	0.52911	0.27189	0.02977	0.10127	-0.07962	-2.16596	0.63232	-11.72979	-3.70917	1.48370	33.31821	5.21067	1.80900	-20.72373	7.09422	-1.87517	2.32342	0.00208	0.00065	0.00174	0.00005
356			3.55000	5.00151	-1.56436	15.96126	0.87020	0.03097	0.06509	0.02236	0.00019	-0.01124	0.01468	-0.00762	1.01287	-0.37522	-5.98710	4.22193	-0.23928	0.31627	0.08915	-0.00751	-0.02329	0.03435	14.70451	-5.76646	-21.99744	0.22524	0.52687	0.27178	0.02031	0.05746	-0.04426	-0.99542	0.76067	-9.93275	-1.86390	0.84506	22.45519	3.07188	1.87820	-11.82477	7.08130	-1.85451	2.32480	0.00213	0.00065	0.00173	0.00004
357			3.56000	4.99047	-1.56515	16.05030	0.87357	0.03482	0.06662	0.01856	0.00079	-0.00911	0.01444	-0.00924	1.00876	-0.37557	-5.96077	4.05471	-0.23902	0.31506	0.09058	-0.00801	-0.00730	0.01809	14.67043	-5.78936	-21.93375	0.22672	0.52585	0.27255	0.01265	0.01405	-0.00955	0.17930	0.91264	-7.97837	0.17537	-0.20472	11.67754	0.90316	2.38587	-3.17628	7.07261	-1.82710	2.33035	0.00217	0.00065	0.00173	0.00003
358			3.57000	4.98150	-1.57668	16.11964	0.87588	0.03832	0.06822	0.01401	0.00138	-0.00709	0.01377	-0.01020	1.00551	-0.38966	-5.96206	3.99161	-0.23956	0.31390	0.09238	-0.00907	0.00725	0.00278	14.64527	-5.78592	-21.95061	0.22833	0.52487	0.27327	0.00667	-0.02508	0.02236	1.16214	0.95939	-6.18901	2.09154	-1.28954	1.84282	-1.03439	3.11066	4.63915	7.06755	-1.79840	2.33384	0.00218	0.00066	0.00175	0.00002
359			3.58000	4.97550	-1.59581	16.17263	0.87833	0.04216	0.06935	0.00810	0.00182	-0.00546	0.01240	-0.01007	1.00370	-0.41539	-5.98745	4.02020	-0.24365	0.31301	0.09428	-0.00931	0.01937	-0.01088	14.62639	-5.76010	-22.03884	0.23334	0.52181	0.27364	0.00162	-0.05735	0.05041	1.80360	0.80407	-4.78004	3.61955	-2.05427	-6.61576	-2.56299	3.78362	11.41541	7.06390	-1.77034	2.33418	0.00218	0.00068	0.00178	0.00002
360			3.59000	4.97356	-1.61818	16.21383	0.88078	0.04496	0.06974	0.00136	0.00196	-0.00429	0.01006	-0.00976	1.00281	-0.44739	-6.03197	4.12513	-0.24871	0.30840	0.09574	-0.00779	0.02783	-0.02191	14.61355	-5.71738	-22.18786	0.23769	0.51423	0.27159	-0.00312	-0.08020	0.07241	2.03338	0.46194	-3.78089	4.57061	-2.30572	-13.25487	-3.58845	4.18382	16.83484	7.05900	-1.74232	2.33375	0.00216	0.00070	0.00182	0.00002
361			3.60000	4.97584	-1.63943	16.24717	0.88310	0.04802	0.07054	-0.00506	0.00181	-0.00353	0.00752	-0.00970	1.00357	-0.47912	-6.08878	4.28474	-0.25161	0.30343	0.09748	-0.00462	0.03117	-0.02856	14.60734	-5.66426	-22.38128	0.24309	0.51091	0.27003	-0.00667	-0.09090	0.08452	1.88779	0.02565	-3.07101	4.73838	-2.03227	-17.05987	-3.95987	4.21589	19.86319	7.05182	-1.71429	2.33446	0.00213	0.00073	0.00187	0.00003
362			3.61000	4.98186	-1.65632	16.27469	0.88561	0.05001	0.07097	-0.01048	0.00139	-0.00288	0.00562	-0.00956	1.00673	-0.50437	-6.14686	4.46379	-0.25285	0.30029	0.09856	-0.00114	0.02752	-0.02810	14.60549	-5.61057	-22.58831	0.25401	0.51640	0.26999	-0.00687	-0.08447	0.08115	1.48389	-0.41725	-2.45365	3.90001	-1.42284	-16.64953	-3.41600	3.96414	18.95850	7.04330	-1.68845	2.33464	0.00210	0.00076	0.00192	0.00003
363			3.62000	4.99082	-1.66710	16.29627	0.88753	0.05029	0.07147	-0.01478	0.00078	-0.00216	0.00478	-0.00915	1.01115	-0.51953	-6.19092	4.61422	-0.25267	0.29960	0.09932	0.00114	0.01636	-0.01964	14.60092	-5.56971	-22.76367	0.26593	0.52684	0.27151	-0.00152	-0.05727	0.05962	0.94397	-0.81847	-1.77144	2.07284	-0.75240	-11.54869	-1.88892	3.59899	13.44152	7.03567	-1.66816	2.33032	0.00207	0.00078	0.00196	0.00002
364			3.63000	5.00199	-1.67110	16.31071	0.88992	0.05050	0.07175	-0.01785	0.00013	-0.00132	0.00491	-0.00865	1.01637	-0.52380	-6.20742	4.69228	-0.25204	0.30234	0.09956	0.00199	0.00039	-0.00558	14.58517	-5.55343	-22.86452	0.27149	0.53661	0.27331	0.00839	-0.01415	0.02446	0.34347	-1.14910	-1.00569	-0.30514	-0.13484	-3.22701	0.26133	3.17557	4.64297	7.03001	-1.65504	2.31992	0.00204	0.00080	0.00199	0.00002
365			3.64000	5.01442	-1.66815	16.31750	0.89201	0.04995	0.07145	-0.01940	-0.00049	-0.00048	0.00574	-0.00839	1.02152	-0.51745	-6.19183	4.67884	-0.25006	0.30602	0.09883	0.00231	-0.01582	0.00948	14.55508	-5.56627	-22.87103	0.26694	0.54228	0.27396	0.01835	0.03233	-0.01415	-0.24743	-1.37546	-0.25437	-2.58122	0.48464	5.68929	2.41735	2.63144	-4.81338	7.02574	-1.64729	2.30614	0.00202	0.00082	0.00202	0.00001
366			3.65000	5.02710	-1.65916	16.31733	0.89487	0.04949	0.07067	-0.01957	-0.00098	0.00020	0.00674	-0.00864	1.02623	-0.50128	-6.14916	4.58117	-0.24765	0.30925	0.09748	0.00276	-0.02816	0.02157	14.51368	-5.60469	-22.78971	0.25576	0.54324	0.27348	0.02464	0.06993	-0.04640	-0.73935	-1.48871	0.34612	-4.23953	1.12382	13.00782	4.06451	1.97288	-12.60839	7.02208	-1.64187	2.29275	0.00201	0.00082	0.00203	0.00001
367			3.66000	5.03933	-1.64582	16.31236	0.89786	0.04952	0.06989	-0.01905	-0.00130	0.00057	0.00772	-0.00907	1.02935	-0.47731	-6.08968	4.42285	-0.24615	0.31207	0.09615	0.00355	-0.03434	0.02869	14.46679	-5.66035	-22.64476	0.24357	0.54042	0.27271	0.02635	0.09127	-0.06630	-1.07399	-1.52498	0.69755	-5.01625	1.72979	17.45314	4.92947	1.28482	-17.32340	7.01914	-1.63708	2.28134	0.00200	0.00083	0.00203	0.00001
368			3.67000	5.05107	-1.63001	16.30528	0.89936	0.04822	0.06892	-0.01877	-0.00143	0.00063	0.00870	-0.00939	1.03192	-0.44818	-6.02591	4.23624	-0.24426	0.31360	0.09456	0.00474	-0.03377	0.03028	14.42126	-5.72248	-22.47007	0.23324	0.53734	0.27184	0.02416	0.09504	-0.07181	-1.26129	-1.55167	0.77442	-4.89729	2.26455	18.62053	4.97440	0.67073	-18.48833	7.01696	-1.63188	2.27273	0.00201	0.00082	0.00201	0.00001
369			3.68000	5.06286	-1.61287	16.29886	0.90158	0.04743	0.06810	-0.01931	-0.00151	0.00039	0.00929	-0.01000	1.03320	-0.41622	-5.96917	4.05295	-0.24314	0.31405	0.09328	0.00626	-0.02801	0.02764	14.38249	-5.78123	-22.29939	0.22766	0.53555	0.27141	0.01999	0.08530	-0.06523	-1.39548	-1.63019	0.59343	-4.11817	2.70784	17.09515	4.42821	0.26219	-16.68942	7.01470	-1.62521	2.26811	0.00202	0.00080	0.00198	0.00001
370			3.69000	5.07534	-1.59415	16.29553	0.90179	0.04946	0.06782	-0.02026	-0.00176	-0.00012	0.00969	-0.01062	1.03329	-0.38307	-5.92619	3.89408	-0.24039	0.31678	0.09245	0.00789	-0.02011	0.02277	14.35222	-5.83084	-22.15635	0.22616	0.54040	0.27270	0.01542	0.06943	-0.05137	-1.62074	-1.77448	0.19359	-3.06827	3.05908	14.04305	3.67002	0.14204	-13.13103	7.01119	-1.61707	2.26780	0.00203	0.00078	0.00193	0.00002
371			3.70000	5.08856	-1.57212	16.29731	0.89956	0.04845	0.06703	-0.02073	-0.00207	-0.00088	0.00962	-0.01093	1.03153	-0.34923	-5.89832	3.76866	-0.23785	0.31521	0.09121	0.00988	-0.01218	0.01713	14.32943	-5.87033	-22.05251	0.22592	0.54292	0.27248	0.01104	0.05185	-0.03375	-2.06990	-1.96284	-0.39833	-2.13007	3.39566	10.50522	3.02105	0.23896	-8.88589	7.00578	-1.60945	2.26988	0.00204	0.00076	0.00188	0.00002
372			3.71000	5.10203	-1.54406	16.30613	0.89803	0.04527	0.06582	-0.02037	-0.00248	-0.00190	0.00897	-0.01089	1.02914	-0.31316	-5.88324	3.67739	-0.23805	0.31007	0.08991	0.01304	-0.00575	0.01154	14.31311	-5.90173	-21.99088	0.22565	0.53956	0.27059	0.00644	0.03530	-0.01441	-2.83179	-2.19326	-1.21224	-1.53769	3.87306	6.90362	2.63780	0.34775	-4.35299	6.99939	-1.60595	2.27000	0.00203	0.00074	0.00185	0.00002
373			3.72000	5.11527	-1.50656	16.32463	0.89322	0.04069	0.06442	-0.01925	-0.00296	-0.00323	0.00808	-0.01057	1.02632	-0.27128	-5.87792	3.62073	-0.23624	0.30285	0.08824	0.01779	-0.00053	0.00549	14.30477	-5.92789	-21.97444	0.21953	0.53169	0.26676	0.00046	0.01914	0.00759	-3.95597	-2.49374	-2.30927	-1.29123	4.61078	2.89762	2.47651	0.28354	0.84565	6.99381	-1.60941	2.26407	0.00201	0.00073	0.00184	0.00002
374			3.73000	5.12802	-1.45582	16.35600	0.89034	0.03685	0.06384	-0.01742	-0.00357	-0.00494	0.00724	-0.01028	1.02488	-0.21954	-5.88162	3.60572	-0.23472	0.29701	0.08742	0.02435	0.00469	-0.00170	14.30849	-5.94976	-22.01240	0.21152	0.52261	0.26338	-0.00737	0.00129	0.03364	-5.46615	-2.86783	-3.70105	-1.22008	5.62825	-2.05330	2.38644	-0.07084	7.20120	6.98967	-1.61887	2.25192	0.00198	0.00074	0.00186	0.00001
375			3.74000	5.13966	-1.38798	16.40312	0.88867	0.03268	0.06308	-0.01426	-0.00413	-0.00693	0.00643	-0.01000	1.02514	-0.15473	-5.89599	3.64321	-0.23302	0.29126	0.08638	0.03220	0.01067	-0.01007	14.33000	-5.96682	-22.11632	0.20425	0.51289	0.25929	-0.01696	-0.01857	0.06258	-7.31666	-3.26164	-5.34975	-1.15171	6.87192	-7.94650	2.24974	-0.79659	14.57552	6.98537	-1.62822	2.23959	0.00195	0.00075	0.00189	0.00002
376			3.75000	5.14908	-1.30041	16.46839	0.88468	0.02968	0.06166	-0.00885	-0.00469	-0.00897	0.00623	-0.00925	1.02660	-0.07504	-5.92332	3.74013	-0.22897	0.28922	0.08431	0.03983	0.01742	-0.01840	14.37460	-5.97808	-22.29212	0.20157	0.50926	0.25559	-0.02774	-0.03915	0.09111	-9.35515	-3.57411	-7.17614	-0.98444	8.19363	-14.12217	2.01101	-1.83036	22.16460	6.97783	-1.62862	2.23649	0.00191	0.00076	0.00194	0.00004
377			3.76000	5.15448	-1.19268	16.55297	0.88041	0.02599	0.06060	-0.00051	-0.00489	-0.01099	0.00696	-0.00803	1.02766	0.01862	-5.96480	3.89466	-0.22528	0.28986	0.08249	0.04568	0.02389	-0.02521	14.44396	-5.98298	-22.53614	0.20872	0.51122	0.25381	-0.03911	-0.05776	0.11543	-11.35531	-3.68330	-9.03172	-0.71131	9.26153	-19.42826	1.71923	-2.87580	28.72215	6.96459	-1.61286	2.25105	0.00188	0.00078	0.00198	0.00005
378			3.77000	5.15360	-1.06713	16.65609	0.87602	0.02325	0.06011	0.01050	-0.00493	-0.01289	0.00895	-0.00718	1.02832	0.12068	-6.01799	4.09212	-0.21852	0.29482	0.08080	0.04665	0.02811	-0.02857	14.53305	-5.98278	-22.83204	0.22210	0.52419	0.25481	-0.04807	-0.07081	0.13107	-13.07013	-3.52793	-10.77642	-0.43897	9.58997	-22.30787	1.52347	-3.44312	32.68038	6.94595	-1.58061	2.28391	0.00185	0.00080	0.00200	0.00007
379			3.78000	5.14484	-0.92838	16.77598	0.87139	0.02158	0.06016	0.02250	-0.00491	-0.01468	0.01157	-0.00692	1.02803	0.22052	-6.07493	4.30183	-0.20910	0.30145	0.07932	0.04146	0.02766	-0.02717	14.62809	-5.98106	-23.14888	0.23537	0.54205	0.25697	-0.04997	-0.07338	0.13341	-14.28800	-3.15672	-12.37935	-0.31750	8.82593	-21.54205	1.58866	-3.13790	32.87271	6.92567	-1.54032	2.32536	0.00185	0.00081	0.00201	0.00006
380			3.79000	5.12811	-0.78257	16.91125	0.86872	0.02098	0.06040	0.03329	-0.00485	-0.01635	0.01364	-0.00622	1.02881	0.30617	-6.12461	4.48655	-0.20351	0.30740	0.07848	0.03260	0.02209	-0.02165	14.71188	-5.98284	-23.45024	0.24736	0.55343	0.25866	-0.04388	-0.06344	0.12251	-14.86074	-2.68084	-13.89491	-0.40000	7.09432	-17.33318	1.95304	-2.02303	29.57907	6.90892	-1.50520	2.36075	0.00186	0.00080	0.00199	0.00005
381			3.80000	5.10481	-0.63661	17.06128	0.86612	0.02124	0.06084	0.04106	-0.00474	-0.01791	0.01454	-0.00565	1.03000	0.37022	-6.15889	4.61929	-0.19928	0.30917	0.07815	0.02225	0.01340	-0.01391	14.77281	-5.99171	-23.71024	0.24863	0.55319	0.25764	-0.03168	-0.04531	0.10316	-14.70701	-2.19706	-15.31756	-0.60856	4.95577	-11.22985	2.50362	-0.57063	24.39383	6.89893	-1.48418	2.38029	0.00188	0.00079	0.00196	0.00002
382			3.81000	5.07726	-0.49764	17.22459	0.86700	0.02103	0.06124	0.04569	-0.00429	-0.01911	0.01465	-0.00500	1.03166	0.41215	-6.17552	4.69134	-0.20021	0.30756	0.07844	0.01306	0.00464	-0.00602	14.80880	-6.00897	-23.92042	0.24696	0.54337	0.25525	-0.01947	-0.02563	0.08245	-13.84431	-1.71816	-16.45825	-0.82005	2.96503	-4.95691	3.08947	0.73032	18.97837	6.89481	-1.47695	2.38439	0.00193	0.00077	0.00192	0.00001
383			3.82000	5.04736	-0.37202	17.39676	0.86767	0.02099	0.06211	0.04796	-0.00370	-0.01973	0.01504	-0.00435	1.03277	0.43548	-6.17678	4.70759	-0.20147	0.30686	0.07918	0.00556	-0.00219	0.00080	14.82402	-6.03398	-24.08399	0.24400	0.53482	0.25405	-0.00976	-0.00888	0.06461	-12.39268	-1.19226	-16.97521	-0.93107	1.40801	0.38935	3.58965	1.65036	14.24336	6.89320	-1.47714	2.37957	0.00198	0.00075	0.00186	0.00001
384			3.83000	5.01622	-0.26459	17.56947	0.86861	0.02500	0.06355	0.04898	-0.00357	-0.01949	0.01591	-0.00480	1.03301	0.44502	-6.16725	4.67978	-0.19891	0.31045	0.08005	0.00017	-0.00640	0.00594	14.82434	-6.06510	-24.20862	0.23584	0.53442	0.25463	-0.00314	0.00371	0.05050	-10.53605	-0.57916	-16.57734	-0.87371	0.37103	4.30812	3.91333	2.13668	10.48763	6.89012	-1.47757	2.37375	0.00204	0.00072	0.00181	0.00002
385			3.84000	4.98436	-0.17813	17.73247	0.87274	0.03035	0.06534	0.04947	-0.00328	-0.01821	0.01611	-0.00577	1.03199	0.44564	-6.15250	4.62228	-0.19936	0.31285	0.08173	-0.00307	-0.00788	0.00920	14.81614	-6.09980	-24.30289	0.22914	0.53141	0.25545	0.00034	0.01185	0.03974	-8.48586	0.10058	-15.22858	-0.64357	-0.19673	6.63140	4.00774	2.21707	7.75229	6.88315	-1.47402	2.37160	0.00210	0.00070	0.00175	0.00003
386			3.85000	4.95230	-0.11327	17.87680	0.87662	0.03411	0.06642	0.04935	-0.00257	-0.01586	0.01536	-0.00637	1.03016	0.44122	-6.13740	4.55032	-0.20287	0.31130	0.08317	-0.00484	-0.00711	0.01058	14.80492	-6.13537	-24.37536	0.22651	0.52302	0.25498	0.00159	0.01556	0.03160	-6.45226	0.78019	-13.18668	-0.29012	-0.44869	7.51241	3.85553	2.00595	5.88262	6.87230	-1.46696	2.37251	0.00215	0.00068	0.00170	0.00004
387			3.86000	4.92044	-0.06851	17.99756	0.88000	0.03702	0.06651	0.04903	-0.00172	-0.01284	0.01381	-0.00678	1.02916	0.43395	-6.12520	4.47586	-0.20725	0.30707	0.08385	-0.00575	-0.00494	0.01049	14.79428	-6.16905	-24.43223	0.22593	0.51225	0.25311	0.00160	0.01571	0.02497	-4.61082	1.41579	-10.79300	0.14608	-0.53696	7.37988	3.45108	1.63279	4.54228	6.85946	-1.45957	2.37261	0.00218	0.00066	0.00166	0.00005
388			3.87000	4.88875	-0.04109	18.09272	0.88248	0.03782	0.06575	0.04939	-0.00087	-0.00954	0.01197	-0.00694	1.02756	0.42480	-6.11787	4.40626	-0.21265	0.30020	0.08388	-0.00617	-0.00219	0.00953	14.78595	-6.19821	-24.47628	0.22744	0.49950	0.25007	0.00112	0.01369	0.01863	-3.05733	2.02775	-8.22716	0.60292	-0.53762	6.68492	2.83622	1.17944	3.36626	6.84625	-1.45347	2.37058	0.00220	0.00064	0.00163	0.00005
389			3.88000	4.85645	-0.02794	18.16096	0.88469	0.04012	0.06517	0.05092	-0.00019	-0.00626	0.01077	-0.00692	1.02519	0.41467	-6.11586	4.34494	-0.21789	0.29741	0.08404	-0.00622	0.00008	0.00825	14.78056	-6.22120	-24.50721	0.23198	0.49322	0.24916	0.00067	0.01156	0.01214	-1.80049	2.63733	-5.56873	0.94518	-0.51383	5.75758	2.15414	0.71526	2.11549	6.83268	-1.44751	2.36934	0.00220	0.00064	0.00161	0.00005
390			3.89000	4.82286	-0.02630	18.20187	0.88519	0.04289	0.06452	0.05253	0.00041	-0.00313	0.01034	-0.00691	1.02226	0.40412	-6.11736	4.29314	-0.22084	0.29780	0.08382	-0.00598	0.00105	0.00684	14.77751	-6.23843	-24.52371	0.23592	0.49342	0.24952	0.00056	0.01081	0.00550	-0.77918	3.18385	-2.97024	1.03233	-0.53294	4.79267	1.59139	0.30374	0.75050	6.81820	-1.44050	2.37215	0.00218	0.00063	0.00161	0.00006
391			3.90000	4.78848	-0.03404	18.21721	0.88759	0.04531	0.06403	0.05283	0.00095	-0.00046	0.01018	-0.00694	1.01957	0.39369	-6.11924	4.25084	-0.22517	0.29905	0.08392	-0.00554	0.00063	0.00554	14.77587	-6.25192	-24.52531	0.24031	0.49408	0.25042	0.00075	0.01166	-0.00074	0.08340	3.56930	-0.69987	0.85354	-0.58979	3.90553	1.23665	-0.03706	-0.59907	6.80338	-1.43365	2.37843	0.00214	0.00064	0.00161	0.00005
392			3.91000	4.75465	-0.04951	18.21200	0.88880	0.04713	0.06409	0.05066	0.00145	0.00153	0.01003	-0.00704	1.01663	0.38404	-6.11926	4.21699	-0.22836	0.29968	0.08447	-0.00474	-0.00034	0.00442	14.77507	-6.26371	-24.51345	0.24205	0.49342	0.25114	0.00090	0.01317	-0.00582	0.83799	3.73104	1.00151	0.55397	-0.59213	3.12335	1.04395	-0.32376	-1.71860	6.78999	-1.42899	2.38458	0.00210	0.00065	0.00164	0.00004
393			3.92000	4.72313	-0.07134	18.19287	0.89022	0.04913	0.06426	0.04577	0.00191	0.00281	0.00999	-0.00742	1.01444	0.37633	-6.11754	4.19052	-0.23029	0.30070	0.08498	-0.00368	-0.00086	0.00344	14.77528	-6.27472	-24.49163	0.24215	0.49326	0.25170	0.00088	0.01415	-0.00923	1.49978	3.65092	2.08456	0.32117	-0.49522	2.42784	0.91067	-0.54280	-2.45730	6.77977	-1.42704	2.38754	0.00206	0.00066	0.00166	0.00003
394			3.93000	4.69567	-0.09812	18.16580	0.89312	0.05110	0.06446	0.03806	0.00232	0.00353	0.00995	-0.00832	1.01244	0.37070	-6.11568	4.17036	-0.23180	0.30111	0.08548	-0.00298	-0.00039	0.00260	14.77631	-6.28479	-24.46413	0.24128	0.49226	0.25175	0.00112	0.01351	-0.01095	2.05983	3.32246	2.69123	0.30397	-0.39894	1.82327	0.72337	-0.57814	-2.80948	6.77383	-1.42752	2.38523	0.00201	0.00067	0.00169	0.00001
395			3.94000	4.67420	-0.12822	18.13464	0.89486	0.05173	0.06441	0.02720	0.00255	0.00387	0.00997	-0.00945	1.01012	0.36535	-6.11585	4.15552	-0.23161	0.29988	0.08557	-0.00335	0.00114	0.00196	14.77614	-6.29243	-24.43509	0.23889	0.49053	0.25087	0.00230	0.01053	-0.01131	2.51722	2.74320	3.00204	0.58397	-0.45532	1.38251	0.38022	-0.28589	-2.87366	6.77267	-1.43077	2.37632	0.00196	0.00069	0.00172	-0.00001
396			3.95000	4.66069	-0.16006	18.10178	0.89131	0.05245	0.06357	0.01351	0.00267	0.00389	0.00982	-0.00980	1.00775	0.35692	-6.11987	4.14392	-0.22923	0.29876	0.08462	-0.00507	0.00328	0.00161	14.77145	-6.29540	-24.40759	0.23709	0.48955	0.24924	0.00476	0.00516	-0.01053	2.87253	1.93943	3.09428	1.11412	-0.74801	1.17958	-0.13947	0.40466	-2.71269	6.77632	-1.43784	2.35988	0.00192	0.00070	0.00173	-0.00002
397			3.96000	4.65665	-0.19214	18.06946	0.88770	0.05309	0.06257	-0.00149	0.00268	0.00366	0.00974	-0.00969	1.00550	0.34237	-6.12828	4.13347	-0.22809	0.29847	0.08365	-0.00771	0.00542	0.00148	14.75865	-6.29178	-24.38491	0.23689	0.48947	0.24806	0.00826	-0.00225	-0.00849	3.11362	0.99603	2.98595	1.73930	-1.23160	1.15109	-0.78546	1.44329	-2.28167	6.78426	-1.44960	2.33552	0.00189	0.00070	0.00175	-0.00003
398			3.97000	4.66240	-0.22314	18.03965	0.88567	0.05422	0.06184	-0.01568	0.00262	0.00332	0.00973	-0.00952	1.00433	0.32037	-6.14054	4.12337	-0.22761	0.29935	0.08302	-0.01032	0.00722	0.00129	14.73553	-6.28032	-24.37078	0.23588	0.49145	0.24764	0.01178	-0.01094	-0.00515	3.23652	0.05991	2.76737	2.29255	-1.73942	1.08016	-1.47035	2.59567	-1.52989	6.79530	-1.46651	2.30324	0.00186	0.00071	0.00176	-0.00004
399			3.98000	4.67672	-0.25227	18.01266	0.88553	0.05428	0.06140	-0.02727	0.00245	0.00305	0.00930	-0.00911	1.00508	0.29235	-6.15582	4.11544	-0.22893	0.29860	0.08294	-0.01186	0.00839	0.00066	14.70323	-6.26106	-24.36825	0.23460	0.49115	0.24709	0.01419	-0.01950	-0.00060	3.26105	-0.72785	2.59878	2.61426	-2.07524	0.67676	-2.06416	3.56810	-0.45011	6.80785	-1.48849	2.26374	0.00182	0.00070	0.00175	-0.00004
400			3.99000	4.69746	-0.27930	17.98705	0.88672	0.05270	0.06055	-0.03550	0.00219	0.00296	0.00856	-0.00887	1.00835	0.26202	-6.17268	4.11410	-0.22980	0.29551	0.08246	-0.01161	0.00874	-0.00063	14.66527	-6.23562	-24.37966	0.23101	0.48919	0.24524	0.01479	-0.02666	0.00475	3.21674	-1.29722	2.59595	2.61533	-2.13513	-0.21801	-2.46808	4.19224	0.87991	6.82048	-1.51447	2.21864	0.00180	0.00070	0.00175	-0.00004
401			4.00000	4.72234	-0.30430	17.96073	0.88806	0.05212	0.05974	-0.04073	0.00198	0.00306	0.00786	-0.00922	1.01216	0.23351	-6.18975	4.12407	-0.22809	0.29296	0.08177	-0.00979	0.00847	-0.00239	14.62578	-6.20626	-24.40575	0.22486	0.48884	0.24300	0.01392	-0.03194	0.01004	3.13218	-1.66581	2.77143	2.34629	-1.96392	-1.48986	-2.66727	4.47747	2.24396	6.83176	-1.54250	2.17064	0.00177	0.00069	0.00174	-0.00003
402			4.01000	4.74972	-0.32748	17.93206	0.88840	0.05244	0.05863	-0.04421	0.00183	0.00325	0.00759	-0.00912	1.01517	0.20924	-6.20594	4.14760	-0.22681	0.29339	0.08073	-0.00749	0.00780	-0.00404	14.58730	-6.17513	-24.44477	0.22418	0.49149	0.24167	0.01300	-0.03510	0.01403	3.05077	-1.91432	3.03760	1.94471	-1.70235	-2.73092	-2.70660	4.55289	3.28343	6.83966	-1.56989	2.12467	0.00175	0.00069	0.00172	-0.00002
403			4.02000	4.77903	-0.34933	17.90073	0.88631	0.05226	0.05713	-0.04743	0.00172	0.00338	0.00782	-0.00918	1.01709	0.18941	-6.22043	4.18167	-0.22275	0.29440	0.07893	-0.00551	0.00675	-0.00486	14.55015	-6.14381	-24.49122	0.22271	0.49679	0.23994	0.01245	-0.03584	0.01535	3.02877	-2.13641	3.27252	1.53385	-1.45537	-3.42089	-2.64376	4.53374	3.63830	6.84168	-1.59260	2.08817	0.00172	0.00068	0.00171	0.00000
404			4.03000	4.81066	-0.37068	17.86762	0.88388	0.05230	0.05641	-0.05121	0.00170	0.00349	0.00842	-0.00960	1.01866	0.17323	-6.23244	4.21848	-0.21687	0.29617	0.07768	-0.00447	0.00522	-0.00448	14.51335	-6.11353	-24.53701	0.22025	0.50417	0.23903	0.01284	-0.03383	0.01331	3.09737	-2.37414	3.44005	1.17745	-1.30682	-3.19748	-2.51012	4.50807	3.08213	6.83558	-1.60454	2.06957	0.00170	0.00068	0.00170	0.00003
405			4.04000	4.84499	-0.39241	17.83319	0.88099	0.05160	0.05561	-0.05487	0.00176	0.00371	0.00923	-0.00955	1.01976	0.15861	-6.24085	4.24805	-0.21260	0.29837	0.07643	-0.00514	0.00279	-0.00284	14.47465	-6.08536	-24.57273	0.22310	0.51174	0.23877	0.01519	-0.02865	0.00747	3.27915	-2.56843	3.71205	0.88128	-1.45696	-1.95803	-2.31484	4.60760	1.46025	6.82064	-1.59888	2.07522	0.00167	0.00068	0.00170	0.00006
406			4.05000	4.88153	-0.41600	17.79480	0.87541	0.04864	0.05472	-0.05708	0.00183	0.00428	0.01012	-0.00972	1.02046	0.14089	-6.24329	4.26126	-0.20544	0.29794	0.07477	-0.00826	-0.00129	-0.00007	14.42990	-6.06037	-24.58803	0.22375	0.51926	0.23772	0.02010	-0.01986	-0.00252	3.58870	-2.62229	4.34670	0.61413	-2.21363	0.30618	-2.04042	5.05848	-1.37973	6.79866	-1.57127	2.10700	0.00165	0.00069	0.00170	0.00007
407			4.06000	4.91908	-0.44299	17.74764	0.86957	0.04822	0.05421	-0.05757	0.00208	0.00528	0.01087	-0.01035	1.02063	0.11243	-6.23588	4.24911	-0.19695	0.29886	0.07343	-0.01422	-0.00759	0.00367	14.37182	-6.03987	-24.57186	0.22221	0.52885	0.23729	0.02841	-0.00741	-0.01633	4.01608	-2.50678	5.40465	0.34286	-3.81045	3.57633	-1.65870	6.11870	-5.44628	6.77359	-1.52459	2.15926	0.00163	0.00069	0.00169	0.00007
408			4.07000	4.95656	-0.47480	17.68785	0.86271	0.04676	0.05336	-0.05679	0.00236	0.00642	0.01147	-0.01036	1.01931	0.06438	-6.21410	4.20373	-0.19122	0.29907	0.07211	-0.02265	-0.01587	0.00801	14.29108	-6.02524	-24.51519	0.22118	0.53583	0.23658	0.03999	0.00803	-0.03247	4.54396	-2.27066	6.65923	0.05238	-6.18330	7.58905	-1.15543	7.81625	-10.36612	6.75070	-1.47110	2.21789	0.00161	0.00069	0.00169	0.00006
409			4.08000	4.99341	-0.51255	17.61523	0.85311	0.04374	0.05262	-0.05499	0.00260	0.00740	0.01195	-0.00968	1.01749	-0.00945	-6.17501	4.12106	-0.18626	0.29817	0.07107	-0.03220	-0.02508	0.01256	14.18117	-6.01773	-24.41435	0.21818	0.54083	0.23586	0.05274	0.02477	-0.04905	5.12748	-1.96744	7.74612	-0.23963	-9.01076	11.94276	-0.56790	9.90207	-15.56573	6.73489	-1.42738	2.26540	0.00160	0.00070	0.00169	0.00003
410			4.09000	5.02903	-0.55675	17.53326	0.84492	0.04031	0.05145	-0.05218	0.00280	0.00792	0.01228	-0.00876	1.01697	-0.11182	-6.11783	3.99995	-0.18341	0.29721	0.06993	-0.04192	-0.03411	0.01679	14.03982	-6.01781	-24.26993	0.21271	0.54446	0.23489	0.06430	0.04068	-0.06420	5.69773	-1.60892	8.42527	-0.50143	-11.91802	16.17486	0.01653	12.06216	-20.44418	6.72793	-1.40313	2.29173	0.00159	0.00070	0.00171	0.00001
411			4.10000	5.06252	-0.60725	17.44658	0.84046	0.03741	0.05049	-0.04814	0.00295	0.00809	0.01216	-0.00782	1.01737	-0.24186	-6.04414	3.84407	-0.18474	0.29578	0.06956	-0.05088	-0.04092	0.01990	13.86903	-6.02490	-24.08797	0.20230	0.54266	0.23342	0.07081	0.05174	-0.07465	6.17413	-1.19213	8.71528	-0.64609	-14.39527	19.30749	0.45537	13.85468	-23.99399	6.72719	-1.39530	2.30014	0.00160	0.00071	0.00173	-0.00000
412			4.11000	5.09280	-0.66300	17.35832	0.83609	0.03621	0.04992	-0.04255	0.00312	0.00810	0.01093	-0.00668	1.01998	-0.39266	-5.96076	3.66964	-0.18711	0.29286	0.06982	-0.05620	-0.04281	0.02060	13.67903	-6.03610	-23.88581	0.18516	0.53506	0.23078	0.06835	0.05371	-0.07662	6.47046	-0.72684	8.77294	-0.55340	-15.77893	20.06894	0.58060	14.68813	-25.02418	6.72877	-1.39350	2.30109	0.00161	0.00072	0.00175	-0.00000
413			4.12000	5.11879	-0.72202	17.27002	0.83294	0.03547	0.04936	-0.03579	0.00317	0.00799	0.00891	-0.00506	1.02447	-0.55063	-5.87894	3.50303	-0.19229	0.28888	0.07043	-0.05700	-0.03916	0.01846	13.48799	-6.04670	-23.68888	0.17258	0.52566	0.22830	0.06093	0.04685	-0.07030	6.51020	-0.25188	8.70825	-0.23395	-15.69638	18.10733	0.36669	14.23895	-23.31491	6.73025	-1.38829	2.30365	0.00163	0.00072	0.00177	-0.00000
414			4.13000	5.13983	-0.78148	17.18266	0.82892	0.03219	0.04877	-0.02866	0.00280	0.00776	0.00692	-0.00357	1.02771	-0.70122	-5.80824	3.36624	-0.19691	0.28205	0.07085	-0.05265	-0.03175	0.01439	13.31333	-6.05307	-23.51684	0.16513	0.51720	0.22569	0.05124	0.03564	-0.05923	6.23019	0.15311	8.54342	0.13577	-14.30719	14.39025	-0.03356	12.70353	-19.90730	6.73106	-1.37585	2.31206	0.00165	0.00073	0.00178	-0.00000
415			4.14000	5.15606	-0.83770	17.09743	0.82329	0.03022	0.04890	-0.02278	0.00237	0.00748	0.00573	-0.00234	1.03074	-0.83314	-5.75271	3.26747	-0.19777	0.27880	0.07155	-0.04379	-0.02383	0.01004	13.16539	-6.05422	-23.37633	0.16127	0.51751	0.22526	0.04110	0.02471	-0.04807	5.61337	0.36436	8.24210	0.38129	-11.98277	10.28741	-0.46215	10.53328	-16.09435	6.73168	-1.35839	2.32576	0.00168	0.00073	0.00179	-0.00000
416			4.15000	5.16911	-0.88683	17.01613	0.82149	0.03218	0.04974	-0.01984	0.00208	0.00708	0.00578	-0.00119	1.03490	-0.93859	-5.71258	3.20326	-0.19938	0.28395	0.07296	-0.03314	-0.01684	0.00641	13.04785	-6.05059	-23.26488	0.16499	0.52837	0.22881	0.03250	0.01560	-0.03903	4.72919	0.28768	7.72451	0.45081	-9.07928	6.70550	-0.85154	8.11629	-12.61587	6.73244	-1.34014	2.34205	0.00171	0.00074	0.00179	-0.00000
417			4.16000	5.18134	-0.92605	16.94161	0.82209	0.03385	0.05022	-0.01983	0.00163	0.00637	0.00683	-0.00038	1.03729	-1.01341	-5.68637	3.16516	-0.20181	0.29131	0.07397	-0.02187	-0.01051	0.00358	12.96065	-6.04301	-23.17717	0.17164	0.54093	0.23285	0.02440	0.00777	-0.03127	3.74233	-0.03581	6.95106	0.38155	-5.95983	3.85365	-1.18764	5.74655	-9.58015	6.73316	-1.32331	2.35897	0.00174	0.00074	0.00179	0.00000
418			4.17000	5.19451	-0.95495	16.87638	0.82014	0.03310	0.05031	-0.02129	0.00111	0.00542	0.00796	-0.00045	1.03695	-1.05715	-5.67221	3.14675	-0.19983	0.29414	0.07402	-0.01077	-0.00465	0.00127	12.90125	-6.03207	-23.11033	0.17155	0.54792	0.23395	0.01608	-0.00005	-0.02341	2.86283	-0.44744	5.97402	0.26637	-2.99404	1.50957	-1.50416	3.69685	-6.76529	6.73298	-1.30712	2.37702	0.00177	0.00074	0.00178	0.00001
419			4.18000	5.20911	-0.97560	16.82203	0.81381	0.03126	0.04992	-0.02256	0.00075	0.00438	0.00882	-0.00138	1.03429	-1.07315	-5.66860	3.14508	-0.19170	0.29264	0.07288	-0.00165	0.00078	-0.00076	12.86507	-6.01729	-23.06480	0.16365	0.55012	0.23179	0.00893	-0.00878	-0.01512	2.25404	-0.77935	4.89512	0.25762	-0.51553	-0.54033	-1.86286	2.17605	-4.04704	6.73072	-1.28853	2.39877	0.00179	0.00074	0.00178	0.00001
420			4.19000	5.22461	-0.99159	16.77886	0.80979	0.03138	0.04939	-0.02278	0.00067	0.00342	0.00952	-0.00223	1.03097	-1.06820	-5.67503	3.15883	-0.18622	0.29223	0.07177	0.00412	0.00600	-0.00262	12.84595	-5.99758	-23.04116	0.16105	0.55020	0.22975	0.00441	-0.01830	-0.00718	2.00336	-0.92549	3.86755	0.50603	1.18945	-2.38302	-2.28181	1.30884	-1.54478	6.72550	-1.26430	2.42663	0.00181	0.00073	0.00177	0.00002
421			4.20000	5.24001	-1.00718	16.74524	0.80483	0.03080	0.04869	-0.02167	0.00079	0.00276	0.01028	-0.00255	1.02727	-1.05201	-5.69134	3.18749	-0.18161	0.29170	0.07046	0.00630	0.01110	-0.00446	12.83643	-5.97217	-23.03821	0.16241	0.54951	0.22780	0.00223	-0.02775	-0.00014	2.14671	-0.85005	3.12398	1.08166	1.90978	-4.12720	-2.71853	1.13250	0.56519	6.71816	-1.23549	2.45836	0.00183	0.00073	0.00177	0.00002
422			4.21000	5.25438	-1.02674	16.71681	0.79909	0.02926	0.04779	-0.01962	0.00106	0.00258	0.01105	-0.00294	1.02373	-1.03578	-5.71731	3.23250	-0.17568	0.28991	0.06876	0.00504	0.01583	-0.00640	12.82896	-5.94100	-23.05341	0.16219	0.54894	0.22521	0.00210	-0.03637	0.00565	2.67090	-0.57297	2.88721	1.94415	1.59096	-5.88383	-3.12452	1.58041	2.18278	6.71121	-1.20921	2.48572	0.00186	0.00073	0.00177	0.00002
423			4.22000	5.26711	-1.05406	16.68754	0.79420	0.02960	0.04682	-0.01719	0.00154	0.00295	0.01200	-0.00351	1.02050	-1.02994	-5.75197	3.29580	-0.16942	0.29045	0.06703	0.00119	0.01996	-0.00837	12.81695	-5.90453	-23.08334	0.16172	0.55250	0.22333	0.00369	-0.04408	0.00972	3.54132	-0.13711	3.29224	2.96536	0.37110	-7.61209	-3.50801	2.49333	3.21061	6.70722	-1.19308	2.50016	0.00188	0.00073	0.00177	0.00001
424			4.23000	5.27795	-1.09256	16.65039	0.79136	0.03264	0.04704	-0.01477	0.00233	0.00402	0.01336	-0.00398	1.01761	-1.04227	-5.79346	3.37776	-0.16476	0.29581	0.06674	-0.00408	0.02340	-0.01042	12.79567	-5.86291	-23.12269	0.16369	0.56257	0.22464	0.00652	-0.05068	0.01161	4.69934	0.41563	4.43070	3.98318	-1.45426	-9.20062	-3.87631	3.62163	3.53236	6.70742	-1.18981	2.49794	0.00191	0.00073	0.00179	-0.00001
425			4.24000	5.28676	-1.14465	16.59756	0.79057	0.03718	0.04781	-0.01258	0.00344	0.00578	0.01378	-0.00488	1.01498	-1.07662	-5.83934	3.47733	-0.16156	0.29937	0.06736	-0.00975	0.02548	-0.01244	12.76305	-5.81696	-23.16438	0.16275	0.56977	0.22563	0.00976	-0.05440	0.01080	6.00914	1.02816	6.29923	4.85207	-3.53771	-10.56985	-4.17855	4.71260	3.09456	6.71263	-1.19958	2.47744	0.00193	0.00074	0.00181	-0.00003
426			4.25000	5.29358	-1.21083	16.52221	0.78914	0.04035	0.04792	-0.01057	0.00451	0.00792	0.01231	-0.00584	1.01184	-1.13327	-5.88698	3.59237	-0.16036	0.29508	0.06771	-0.01522	0.02558	-0.01397	12.71907	-5.76831	-23.20075	0.15832	0.56549	0.22299	0.01275	-0.05348	0.00684	7.28926	1.63616	8.69415	5.49573	-5.57700	-11.51859	-4.37167	5.58949	1.84357	6.72350	-1.22252	2.43817	0.00195	0.00075	0.00184	-0.00005
427			4.26000	5.29833	-1.28979	16.42072	0.78714	0.04318	0.04807	-0.00845	0.00551	0.01020	0.00998	-0.00623	1.01063	-1.20997	-5.93398	3.71693	-0.16058	0.28887	0.06838	-0.02016	0.02441	-0.01452	12.66487	-5.71898	-23.22281	0.15432	0.55890	0.22005	0.01549	-0.04838	-0.00069	8.38157	2.20070	11.25374	5.93287	-7.31844	-11.59525	-4.47002	6.12982	-0.38388	6.73842	-1.25496	2.38619	0.00197	0.00076	0.00187	-0.00005
428			4.27000	5.30068	-1.37897	16.29352	0.78457	0.04772	0.04966	-0.00566	0.00664	0.01268	0.00746	-0.00582	1.01199	-1.30261	-5.97868	3.83901	-0.16155	0.28539	0.07071	-0.02424	0.02261	-0.01372	12.60222	-5.67074	-23.21906	0.15244	0.55619	0.21995	0.01807	-0.03948	-0.01253	9.20340	2.72510	13.62227	6.19989	-8.54410	-10.32287	-4.51145	6.23216	-3.75881	6.75270	-1.28636	2.33701	0.00197	0.00077	0.00190	-0.00004
429			4.28000	5.29989	-1.47566	16.14412	0.78004	0.05371	0.05204	-0.00183	0.00788	0.01504	0.00575	-0.00438	1.01304	-1.40535	-6.01973	3.94243	-0.16344	0.28761	0.07400	-0.02706	0.02038	-0.01086	12.53362	-5.62534	-23.17660	0.15501	0.56139	0.22346	0.02064	-0.02677	-0.02918	9.72804	3.21800	15.48892	6.26633	-9.05498	-7.47562	-4.48633	5.79710	-8.24249	6.76135	-1.30504	2.30803	0.00197	0.00078	0.00192	-0.00002
430			4.29000	5.29523	-1.57693	15.97915	0.78105	0.05835	0.05478	0.00287	0.00874	0.01688	0.00444	-0.00282	1.01624	-1.51024	-6.05581	4.01003	-0.16981	0.29095	0.07816	-0.02868	0.01718	-0.00567	12.46286	-5.58494	-23.08417	0.16009	0.56832	0.22903	0.02270	-0.00993	-0.04980	9.91356	3.64489	16.54995	6.04436	-8.69819	-3.18420	-4.33373	4.78732	-13.43641	6.76227	-1.30637	2.30643	0.00196	0.00079	0.00194	0.00001
431			4.30000	5.28642	-1.67915	15.80820	0.78980	0.06332	0.05675	0.00799	0.00934	0.01749	0.00196	-0.00225	1.02518	-1.60783	-6.08529	4.02775	-0.17877	0.29044	0.08193	-0.02820	0.01270	0.00163	12.39453	-5.55202	-22.93646	0.16021	0.56929	0.23279	0.02279	0.00964	-0.07086	9.69148	3.93761	16.56068	5.45078	-7.44346	2.04103	-3.97710	3.29411	-18.57002	6.75679	-1.29330	2.32702	0.00196	0.00079	0.00194	0.00003
432			4.31000	5.27380	-1.77777	15.64284	0.80257	0.06781	0.05778	0.01305	0.00941	0.01664	-0.00125	-0.00231	1.03725	-1.68872	-6.10661	3.98850	-0.18902	0.28654	0.08484	-0.02505	0.00746	0.00980	12.33344	-5.52901	-22.73770	0.15710	0.56401	0.23458	0.02085	0.02874	-0.08798	9.00821	4.04175	15.45163	4.48770	-5.43357	7.34956	-3.38764	1.49306	-22.67994	6.74710	-1.27084	2.36047	0.00197	0.00079	0.00192	0.00004
433			4.32000	5.25809	-1.86783	15.49412	0.81484	0.07180	0.05849	0.01778	0.00888	0.01465	-0.00320	-0.00292	1.04666	-1.74561	-6.11904	3.89554	-0.19722	0.28518	0.08699	-0.01912	0.00259	0.01703	12.28434	-5.51722	-22.50212	0.15330	0.56134	0.23683	0.01736	0.04383	-0.09845	7.89009	3.96167	13.41124	3.30704	-3.00744	11.70569	-2.68001	-0.37147	-24.94299	6.73432	-1.24210	2.40043	0.00198	0.00078	0.00189	0.00005
434			4.33000	5.23996	-1.94521	15.36982	0.82399	0.07597	0.05850	0.02176	0.00790	0.01190	-0.00335	-0.00496	1.05081	-1.77581	-6.12384	3.76325	-0.19835	0.28717	0.08747	-0.01151	-0.00085	0.02129	12.25054	-5.51502	-22.25091	0.14356	0.56447	0.23838	0.01241	0.05164	-0.09986	6.48390	3.73417	10.85220	2.17521	-0.64434	14.16028	-2.08576	-1.98979	-24.89514	6.71887	-1.20821	2.44428	0.00201	0.00076	0.00184	0.00006
435			4.34000	5.22036	-2.00785	15.27268	0.83020	0.07991	0.05840	0.02439	0.00660	0.00911	-0.00211	-0.00764	1.04920	-1.78219	-6.12426	3.61499	-0.19608	0.29166	0.08726	-0.00460	-0.00198	0.02159	12.23278	-5.51775	-22.00848	0.13399	0.57018	0.23993	0.00764	0.04947	-0.09186	4.99882	3.39845	8.27790	1.35513	1.18447	14.13321	-1.80195	-3.04580	-22.45218	6.70106	-1.16956	2.49047	0.00203	0.00074	0.00178	0.00007
436			4.35000	5.20040	-2.05571	15.20036	0.83342	0.08125	0.05815	0.02532	0.00498	0.00665	-0.00006	-0.00980	1.04412	-1.77224	-6.12489	3.47795	-0.19386	0.29623	0.08670	0.00010	-0.00042	0.01792	12.22866	-5.51916	-21.79897	0.12988	0.57555	0.24154	0.00393	0.03650	-0.07508	3.58623	2.98824	6.04756	0.99859	2.13946	11.60264	-1.89358	-3.29589	-17.85859	6.68199	-1.12775	2.53637	0.00207	0.00072	0.00173	0.00007
437			4.36000	5.18111	-2.08974	15.14839	0.83756	0.08357	0.05798	0.02444	0.00343	0.00461	0.00159	-0.01132	1.03926	-1.75618	-6.12998	3.37689	-0.19480	0.30141	0.08660	0.00208	0.00317	0.01126	12.23322	-5.51329	-21.64330	0.13320	0.57976	0.24365	0.00139	0.01494	-0.05132	2.29425	2.49990	4.19161	1.06261	2.09118	7.12409	-2.25099	-2.65005	-11.66654	6.66391	-1.08815	2.57621	0.00210	0.00069	0.00168	0.00006
438			4.37000	5.16382	-2.11082	15.11382	0.83723	0.08402	0.05722	0.02138	0.00181	0.00270	0.00229	-0.01253	1.03427	-1.74407	-6.14151	3.32851	-0.19310	0.30186	0.08565	0.00144	0.00717	0.00293	12.24001	-5.49686	-21.55569	0.13446	0.58023	0.24305	0.00005	-0.01036	-0.02297	1.08820	1.89943	2.48177	1.33680	1.14723	1.66649	-2.62547	-1.20243	-4.69385	6.65038	-1.06056	2.60036	0.00212	0.00067	0.00164	0.00004
439			4.38000	5.14995	-2.11914	15.09678	0.83526	0.08511	0.05670	0.01643	0.00014	0.00074	0.00263	-0.01296	1.02910	-1.74355	-6.15840	3.33830	-0.19240	0.30311	0.08518	-0.00106	0.00993	-0.00526	12.24257	-5.47034	-21.54133	0.13917	0.58246	0.24295	0.00004	-0.03380	0.00558	-0.11605	1.16578	0.68424	1.55068	-0.39296	-3.68804	-2.75889	0.78678	2.13509	6.64451	-1.05451	2.60003	0.00214	0.00066	0.00161	0.00001
440			4.39000	5.14073	-2.11398	15.09905	0.83135	0.08410	0.05645	0.01028	-0.00165	-0.00140	0.00259	-0.01278	1.02360	-1.75817	-6.17687	3.40086	-0.19224	0.30195	0.08508	-0.00424	0.01004	-0.01204	12.23586	-5.43745	-21.59570	0.14384	0.58304	0.24214	0.00112	-0.05053	0.03096	-1.39535	0.31912	-1.31656	1.45195	-2.10054	-8.02978	-2.46191	2.91793	7.99684	6.64710	-1.07229	2.57450	0.00213	0.00065	0.00161	-0.00002
441			4.40000	5.13675	-2.09417	15.12303	0.82873	0.08171	0.05573	0.00404	-0.00352	-0.00372	0.00177	-0.01224	1.02035	-1.78652	-6.19147	3.50254	-0.19396	0.29779	0.08473	-0.00677	0.00699	-0.01640	12.21804	-5.40432	-21.70630	0.14752	0.57997	0.23957	0.00259	-0.05710	0.05001	-2.81239	-0.58380	-3.53850	0.87842	-3.49184	-10.75965	-1.66238	4.70276	12.28894	6.65518	-1.10605	2.53414	0.00212	0.00065	0.00162	-0.00003
442			4.41000	5.13776	-2.05802	15.17083	0.82654	0.07752	0.05469	-0.00100	-0.00534	-0.00610	0.00081	-0.01149	1.01977	-1.82230	-6.19684	3.62463	-0.19541	0.29203	0.08400	-0.00746	0.00121	-0.01764	12.19136	-5.37779	-21.85452	0.14876	0.57631	0.23586	0.00360	-0.05265	0.06042	-4.39796	-1.45568	-5.91122	-0.19644	-4.16446	-11.49595	-0.43023	5.69107	14.56531	6.66350	-1.14176	2.49561	0.00210	0.00066	0.00163	-0.00002
443			4.42000	5.14243	-2.00417	15.24336	0.82507	0.07388	0.05363	-0.00353	-0.00709	-0.00833	0.00054	-0.01046	1.02057	-1.85640	-6.18856	3.74456	-0.19698	0.28937	0.08319	-0.00591	-0.00650	-0.01559	12.16122	-5.36397	-22.01669	0.15048	0.57624	0.23300	0.00367	-0.03841	0.06151	-6.09446	-2.17906	-8.22589	-1.66169	-3.94237	-10.07674	1.05089	5.62989	14.57861	6.66715	-1.16601	2.47371	0.00208	0.00068	0.00166	-0.00000
444			4.43000	5.14848	-1.93255	15.33842	0.82015	0.06925	0.05210	-0.00280	-0.00842	-0.01001	0.00066	-0.00963	1.02125	-1.87986	-6.16418	3.83963	-0.19425	0.28559	0.08129	-0.00250	-0.01482	-0.01076	12.13406	-5.36686	-22.16772	0.14475	0.57376	0.22830	0.00255	-0.01757	0.05395	-7.72258	-2.64103	-10.14941	-3.27245	-2.95818	-6.89081	2.50852	4.58720	12.65267	6.66363	-1.17144	2.47530	0.00206	0.00070	0.00170	0.00002
445			4.44000	5.15327	-1.84568	15.45015	0.81078	0.06068	0.04937	0.00080	-0.00854	-0.01068	0.00106	-0.00859	1.02101	-1.88732	-6.12415	3.89513	-0.18866	0.27744	0.07759	0.00139	-0.02163	-0.00503	12.11544	-5.38660	-22.29002	0.13243	0.56281	0.22025	0.00058	0.00338	0.04196	-8.97962	-2.77483	-11.41576	-4.69065	-1.62644	-3.04638	3.66556	2.92844	9.86423	6.65411	-1.16019	2.49613	0.00204	0.00072	0.00174	0.00004
446			4.45000	5.15480	-1.74959	15.57089	0.80163	0.04914	0.04599	0.00603	-0.00726	-0.01045	0.00219	-0.00649	1.01984	-1.87906	-6.07244	3.91133	-0.18735	0.26927	0.07344	0.00445	-0.02564	-0.00049	12.10903	-5.41942	-22.38065	0.12668	0.54683	0.21234	-0.00160	0.01818	0.03123	-9.51481	-2.57009	-12.00430	-5.61311	-0.45556	0.22598	4.34333	1.16693	7.41153	6.64332	-1.14380	2.52162	0.00202	0.00075	0.00178	0.00003
447			4.46000	5.15210	-1.65368	15.69431	0.79599	0.03977	0.04342	0.01174	-0.00548	-0.00983	0.00464	-0.00416	1.01890	-1.86053	-6.01485	3.89925	-0.18865	0.26818	0.07036	0.00573	-0.02716	0.00212	12.11504	-5.45922	-22.44750	0.12893	0.53785	0.20835	-0.00370	0.02463	0.02420	-9.06122	-2.04305	-12.03952	-5.86575	0.16099	2.28974	4.44309	-0.25120	5.83826	6.63683	-1.13644	2.53481	0.00200	0.00077	0.00182	0.00001
448			4.47000	5.14497	-1.56910	15.81519	0.79291	0.03680	0.04299	0.01701	-0.00405	-0.00919	0.00947	-0.00250	1.01810	-1.84023	-5.95756	3.87287	-0.18696	0.28177	0.06928	0.00442	-0.02702	0.00302	12.13053	-5.49867	-22.50033	0.13591	0.55060	0.21184	-0.00526	0.02323	0.02054	-7.55497	-1.24315	-11.51973	-5.37774	0.02274	3.05562	3.88580	-1.05008	5.04353	6.63810	-1.14755	2.52505	0.00198	0.00078	0.00184	-0.00002
449			4.48000	5.13394	-1.50624	15.92718	0.79224	0.03810	0.04448	0.02079	-0.00260	-0.00833	0.01519	-0.00271	1.01627	-1.82784	-5.90662	3.84552	-0.18034	0.30131	0.06981	0.00048	-0.02406	0.00251	12.14993	-5.52983	-22.54645	0.13846	0.57560	0.21896	-0.00534	0.01362	0.01856	-5.18249	-0.28687	-10.28005	-4.15940	-0.90794	2.65845	2.66502	-1.07990	4.69384	6.64764	-1.17955	2.49030	0.00196	0.00078	0.00185	-0.00005
450			4.49000	5.12040	-1.47195	16.02192	0.79505	0.04335	0.04676	0.02230	-0.00086	-0.00680	0.01798	-0.00430	1.01446	-1.83266	-5.86741	3.82860	-0.17561	0.31373	0.07160	-0.00546	-0.01724	0.00086	12.16608	-5.54561	-22.59000	0.13750	0.58890	0.22378	-0.00362	-0.00353	0.01665	-2.30652	0.67520	-8.21188	-2.30602	-2.51944	1.37863	0.90343	-0.33893	4.43164	6.66360	-1.22879	2.43588	0.00194	0.00078	0.00183	-0.00007
451			4.50000	5.10607	-1.46876	16.09109	0.79972	0.04959	0.04899	0.02156	0.00141	-0.00444	0.01705	-0.00582	1.01365	-1.86186	-5.84412	3.82963	-0.17682	0.31517	0.07413	-0.01302	-0.00764	-0.00152	12.17189	-5.54108	-22.63164	0.13818	0.58435	0.22498	-0.00038	-0.02366	0.01362	0.66641	1.53536	-5.40131	-0.01626	-4.57791	-0.36737	-1.15444	1.00931	3.88376	6.68353	-1.28781	2.37081	0.00191	0.00076	0.00180	-0.00007
452			4.51000	5.09225	-1.49515	16.12825	0.80434	0.05446	0.05074	0.01961	0.00388	-0.00132	0.01341	-0.00677	1.01344	-1.91933	-5.83888	3.85124	-0.18304	0.30699	0.07679	-0.02178	0.00226	-0.00419	12.16173	-5.51487	-22.66794	0.14036	0.56658	0.22307	0.00405	-0.04067	0.00846	3.41846	2.28124	-1.99017	2.37017	-6.78516	-2.19179	-3.17202	2.64787	2.69994	6.70467	-1.34653	2.30677	0.00188	0.00073	0.00176	-0.00007
453			4.52000	5.07907	-1.54748	16.12800	0.80730	0.05896	0.05252	0.01785	0.00630	0.00251	0.00871	-0.00703	1.01514	-2.00466	-5.85049	3.89277	-0.19024	0.29585	0.07971	-0.03043	0.01011	-0.00691	12.13310	-5.46981	-22.69171	0.14190	0.54754	0.22078	0.00899	-0.05056	0.00070	5.80807	2.97277	1.98541	4.42214	-8.81980	-3.89699	-4.81198	4.19666	0.65805	6.72348	-1.39263	2.25756	0.00184	0.00071	0.00171	-0.00005
454			4.53000	5.06568	-1.62187	16.08461	0.80761	0.06188	0.05422	0.01716	0.00836	0.00713	0.00520	-0.00643	1.01827	-2.11296	-5.87457	3.95245	-0.19580	0.28841	0.08243	-0.03711	0.01497	-0.00962	12.08667	-5.41217	-22.69382	0.14303	0.53882	0.22057	0.01374	-0.05278	-0.00974	7.83418	3.67218	6.57735	5.77525	-10.38766	-5.49680	-5.86468	5.35685	-2.25750	6.73693	-1.41583	2.23486	0.00180	0.00068	0.00166	-0.00003
455			4.54000	5.05077	-1.71500	15.99160	0.80917	0.06644	0.05606	0.01757	0.01046	0.01266	0.00377	-0.00541	1.02158	-2.23580	-5.90507	4.02934	-0.20170	0.29042	0.08552	-0.04096	0.01757	-0.01247	12.02551	-5.34946	-22.66559	0.14680	0.54457	0.22432	0.01803	-0.04861	-0.02302	9.56267	4.38840	11.81638	6.32391	-11.26414	-7.09525	-6.34970	5.93229	-5.89589	6.74426	-1.41417	2.24054	0.00175	0.00066	0.00161	-0.00001
456			4.55000	5.03343	-1.82431	15.84259	0.81221	0.07424	0.05831	0.01805	0.01298	0.01924	0.00376	-0.00455	1.02382	-2.36318	-5.93741	4.12309	-0.20759	0.30024	0.08926	-0.04146	0.01924	-0.01557	11.95467	-5.28762	-22.59971	0.15140	0.55938	0.23087	0.02140	-0.03979	-0.03932	11.07168	5.05941	17.63782	6.27328	-11.33181	-8.74723	-6.50316	5.85039	-10.04536	6.74738	-1.39558	2.26438	0.00170	0.00063	0.00156	-0.00001
457			4.56000	5.01370	-1.94773	15.63241	0.81425	0.08143	0.06095	0.01692	0.01533	0.02674	0.00473	-0.00406	1.02274	-2.48573	-5.97031	4.23312	-0.21223	0.31200	0.09337	-0.03870	0.02134	-0.01871	11.87966	-5.22928	-22.49078	0.15424	0.57567	0.23801	0.02337	-0.02937	-0.05828	12.41160	5.56357	23.76322	5.99699	-10.61691	-10.37755	-6.68824	5.20120	-14.45429	6.74919	-1.37197	2.29226	0.00166	0.00061	0.00152	-0.00000
458			4.57000	4.99304	-2.08319	15.36035	0.81402	0.08729	0.06296	0.01246	0.01730	0.03408	0.00492	-0.00434	1.02022	-2.59645	-6.00584	4.35721	-0.21378	0.31868	0.09653	-0.03335	0.02489	-0.02115	11.80508	-5.17263	-22.33610	0.15044	0.58434	0.24182	0.02340	-0.02113	-0.07808	13.57349	5.74629	29.57107	5.87924	-9.25791	-11.71694	-7.23366	4.20189	-18.86617	6.75107	-1.35116	2.31591	0.00162	0.00059	0.00147	-0.00000
459			4.58000	4.97423	-2.22793	15.03380	0.81130	0.09100	0.06321	0.00340	0.01861	0.03945	0.00309	-0.00524	1.01696	-2.69126	-6.04842	4.48947	-0.21366	0.31533	0.09762	-0.02697	0.02996	-0.02192	11.73345	-5.11299	-22.13566	0.14067	0.57808	0.23961	0.02205	-0.01768	-0.09592	14.50992	5.46649	34.28771	6.16729	-7.45972	-12.40297	-8.27796	3.12581	-23.05493	6.75210	-1.33358	2.33629	0.00158	0.00057	0.00143	0.00000
460			4.59000	4.96118	-2.37864	14.66764	0.81265	0.09602	0.06261	-0.01105	0.01995	0.04252	0.00094	-0.00605	1.01419	-2.76884	-6.10260	4.62087	-0.21771	0.31309	0.09835	-0.02127	0.03663	-0.02100	11.66498	-5.04500	-21.89231	0.13743	0.57154	0.23775	0.02177	-0.01946	-0.11236	15.22099	4.64939	37.45444	6.85953	-5.47662	-12.20021	-9.71943	2.21632	-26.83405	6.75100	-1.31648	2.35686	0.00155	0.00055	0.00140	0.00001
461			4.60000	4.95839	-2.53249	14.27852	0.81278	0.10151	0.06286	-0.03067	0.02125	0.04447	0.00004	-0.00722	1.01072	-2.82997	-6.17059	4.74173	-0.21765	0.31548	0.09954	-0.01582	0.04376	-0.01859	11.59797	-4.96525	-21.61115	0.13325	0.57674	0.23894	0.02169	-0.02445	-0.12803	15.77188	3.34034	39.14199	7.71015	-3.53700	-11.09339	-11.25731	1.61885	-30.10210	6.74790	-1.29858	2.37834	0.00151	0.00054	0.00138	0.00001
462			4.61000	4.96960	-2.68777	13.87987	0.80935	0.10810	0.06366	-0.05339	0.02267	0.04542	-0.00081	-0.00850	1.00450	-2.87604	-6.25083	4.84377	-0.21442	0.31862	0.10096	-0.01082	0.04900	-0.01475	11.52980	-4.87395	-21.29836	0.12780	0.58591	0.24109	0.02168	-0.02930	-0.14167	16.18108	1.69480	39.56275	8.35483	-1.72141	-9.12803	-12.54453	1.32046	-32.81905	6.74369	-1.27956	2.39986	0.00149	0.00053	0.00137	0.00001
463			4.62000	4.99676	-2.84279	13.48395	0.80356	0.11155	0.06322	-0.07599	0.02324	0.04396	-0.00279	-0.00833	0.99733	-2.90705	-6.33823	4.91883	-0.21555	0.31619	0.10130	-0.00610	0.04953	-0.00929	11.45881	-4.77450	-20.96050	0.12907	0.58696	0.24126	0.02278	-0.03048	-0.15075	16.35522	-0.08623	38.62047	8.43937	0.03543	-6.29141	-13.26275	1.18946	-34.86614	6.73784	-1.25755	2.42298	0.00147	0.00053	0.00137	0.00002
464			4.63000	5.03968	-2.99499	13.10596	0.79480	0.11409	0.06181	-0.09506	0.02324	0.04010	-0.00548	-0.00659	0.99268	-2.92112	-6.42479	4.95853	-0.21818	0.31234	0.10065	-0.00081	0.04492	-0.00256	11.38512	-4.67338	-20.60601	0.13516	0.58607	0.24079	0.02428	-0.02620	-0.15475	16.14743	-1.80863	36.06564	7.72270	1.81046	-2.67485	-13.15038	1.06419	-35.97638	6.72819	-1.22945	2.45153	0.00145	0.00053	0.00138	0.00003
465			4.64000	5.09631	-3.14060	12.76298	0.78516	0.11560	0.06044	-0.10827	0.02243	0.03475	-0.00846	-0.00478	0.99403	-2.91554	-6.50135	4.95654	-0.21664	0.30738	0.09933	0.00504	0.03563	0.00457	11.31114	-4.57890	-20.24629	0.13618	0.58689	0.23984	0.02391	-0.01629	-0.15260	15.42698	-3.30243	31.96810	6.19536	3.55936	1.33253	-12.10362	0.81697	-35.85447	6.71295	-1.19346	2.48868	0.00145	0.00054	0.00139	0.00005
466			4.65000	5.16299	-3.27494	12.46864	0.77918	0.11513	0.05935	-0.11452	0.02041	0.02868	-0.01074	-0.00432	1.00292	-2.88927	-6.56014	4.91238	-0.20857	0.30318	0.09724	0.01038	0.02367	0.01072	11.24073	-4.49915	-19.89505	0.12670	0.59467	0.23885	0.02060	-0.00224	-0.14413	14.10248	-4.40941	26.88142	4.10535	5.08854	5.02495	-10.23707	0.40060	-34.31143	6.69317	-1.15297	2.53088	0.00145	0.00055	0.00140	0.00005
467			4.66000	5.23443	-3.39267	12.22880	0.77495	0.11227	0.05840	-0.11283	0.01707	0.02259	-0.01167	-0.00465	1.01622	-2.84453	-6.59705	4.83415	-0.19549	0.30153	0.09442	0.01403	0.01138	0.01446	11.17827	-4.43983	-19.56681	0.11130	0.60941	0.23834	0.01568	0.01306	-0.12974	12.15653	-5.02053	21.53208	1.83718	6.13629	7.58335	-7.87571	-0.12634	-31.26437	6.67408	-1.11848	2.56519	0.00146	0.00055	0.00140	0.00004
468			4.67000	5.30478	-3.48876	12.04239	0.77401	0.11047	0.05754	-0.10451	0.01314	0.01687	-0.01145	-0.00528	1.03165	-2.78704	-6.61208	4.73816	-0.18212	0.30537	0.09159	0.01567	0.00059	0.01516	11.12726	-4.40228	-19.27646	0.09677	0.62959	0.23916	0.01094	0.02533	-0.11021	9.68555	-5.16942	16.36703	-0.24755	6.52391	8.46483	-5.46237	-0.60230	-26.72330	6.66262	-1.10255	2.57622	0.00148	0.00056	0.00141	0.00001
469			4.68000	5.36968	-3.55935	11.90630	0.77711	0.10950	0.05685	-0.09262	0.00881	0.01160	-0.01081	-0.00649	1.04547	-2.72399	-6.60854	4.64354	-0.17107	0.31057	0.08917	0.01575	-0.00777	0.01310	11.08937	-4.38313	-19.03824	0.08322	0.64662	0.23969	0.00691	0.02975	-0.08529	6.88144	-5.04550	11.47706	-1.91247	6.26457	7.60142	-3.40405	-0.80203	-20.80877	6.66341	-1.11124	2.55600	0.00151	0.00057	0.00142	-0.00002
470			4.69000	5.42751	-3.60241	11.81783	0.77744	0.10767	0.05522	-0.07962	0.00430	0.00663	-0.01036	-0.00722	1.05450	-2.66188	-6.59152	4.56759	-0.16213	0.31324	0.08600	0.01485	-0.01298	0.00875	11.06359	-4.37557	-18.86498	0.07286	0.65478	0.23765	0.00406	0.02283	-0.05541	3.97717	-4.86131	6.89249	-3.06845	5.51254	5.22607	-1.96560	-0.48500	-13.73220	6.67634	-1.14022	2.50923	0.00155	0.00058	0.00143	-0.00005
471			4.70000	5.47873	-3.61792	11.77346	0.77637	0.10375	0.05312	-0.06791	0.00008	0.00235	-0.01010	-0.00704	1.05982	-2.60533	-6.56660	4.52413	-0.15767	0.31287	0.08282	0.01376	-0.01507	0.00297	11.04618	-4.37105	-18.76755	0.06865	0.65393	0.23399	0.00240	0.00466	-0.02270	1.21126	-4.72931	2.78064	-3.77130	4.46257	1.64067	-1.19023	0.49873	-5.78019	6.69756	-1.17813	2.44952	0.00160	0.00059	0.00144	-0.00007
472			4.71000	5.52456	-3.60813	11.76725	0.77509	0.09761	0.05149	-0.05853	-0.00332	-0.00094	-0.00899	-0.00655	1.06272	-2.55682	-6.53832	4.52380	-0.15470	0.31310	0.08029	0.01277	-0.01498	-0.00369	11.03200	-4.36227	-18.75398	0.06711	0.65316	0.23090	0.00147	-0.02081	0.01060	-1.20693	-4.66866	-0.60039	-4.18418	3.30871	-2.88548	-0.89874	2.07696	2.58880	6.72095	-1.21199	2.39340	0.00166	0.00060	0.00147	-0.00006
473			4.72000	5.56633	-3.57709	11.79055	0.76988	0.08894	0.04987	-0.05133	-0.00556	-0.00319	-0.00690	-0.00633	1.06046	-2.51648	-6.50956	4.57456	-0.14878	0.31306	0.07745	0.01199	-0.01359	-0.01070	11.01665	-4.34528	-18.82634	0.06259	0.65344	0.22695	0.00089	-0.04728	0.04183	-3.14974	-4.65304	-3.05178	-4.48434	2.24617	-8.06184	-0.75920	3.89187	10.66117	6.74002	-1.23180	2.35472	0.00172	0.00062	0.00151	-0.00005
474			4.73000	5.60507	-3.52968	11.83344	0.76280	0.08163	0.04798	-0.04580	-0.00688	-0.00445	-0.00366	-0.00595	1.05439	-2.48227	-6.48174	4.68079	-0.14226	0.31830	0.07447	0.01188	-0.01192	-0.01734	10.99880	-4.32126	-18.97780	0.06048	0.66078	0.22405	0.00048	-0.06806	0.06824	-4.59662	-4.62666	-4.56624	-4.79632	1.44182	-13.42862	-0.39704	5.45239	17.59901	6.75034	-1.23475	2.34002	0.00179	0.00065	0.00156	-0.00002
475			4.74000	5.64106	-3.47058	11.88705	0.75513	0.07662	0.04641	-0.04126	-0.00766	-0.00500	0.00040	-0.00568	1.04638	-2.45084	-6.45517	4.84092	-0.13431	0.32860	0.07193	0.01228	-0.01053	-0.02282	10.98000	-4.29602	-19.19254	0.05867	0.67552	0.22267	0.00001	-0.07794	0.08781	-5.61290	-4.55208	-5.32803	-5.15929	1.01275	-18.26331	0.42996	6.37209	22.65814	6.75059	-1.22710	2.34529	0.00185	0.00068	0.00163	0.00001
476			4.75000	5.67443	-3.40360	11.94513	0.74579	0.07055	0.04478	-0.03735	-0.00780	-0.00510	0.00349	-0.00513	1.03680	-2.41837	-6.42953	5.04471	-0.12710	0.33421	0.06944	0.01306	-0.00951	-0.02614	10.96332	-4.27755	-19.44791	0.05702	0.68256	0.21945	-0.00050	-0.07375	0.09796	-6.28946	-4.43872	-5.62497	-5.52360	1.01472	-21.70292	1.68153	6.55438	25.43411	6.74288	-1.21859	2.36011	0.00191	0.00073	0.00172	0.00003
477			4.76000	5.70542	-3.33166	12.00460	0.73484	0.06110	0.04294	-0.03355	-0.00715	-0.00505	0.00489	-0.00367	1.02781	-2.38152	-6.40442	5.27327	-0.12295	0.33120	0.06695	0.01409	-0.00897	-0.02664	10.95065	-4.27178	-19.71973	0.05782	0.67608	0.21363	-0.00091	-0.05876	0.09848	-6.72034	-4.28078	-5.80032	-5.79176	1.42737	-23.01089	3.05110	6.22537	25.98466	6.73110	-1.21567	2.37411	0.00195	0.00077	0.00180	0.00004
478			4.77000	5.73377	-3.25682	12.06606	0.72554	0.05023	0.04052	-0.02906	-0.00603	-0.00503	0.00487	-0.00161	1.02208	-2.33807	-6.37957	5.50177	-0.12229	0.32293	0.06420	0.01524	-0.00888	-0.02409	10.94113	-4.28014	-19.98697	0.06120	0.66098	0.20614	-0.00109	-0.04042	0.09129	-6.98719	-4.03349	-6.15870	-5.86306	2.19863	-21.83279	4.12863	5.67566	24.65430	6.71851	-1.21929	2.38171	0.00198	0.00081	0.00189	0.00004
479			4.78000	5.75857	-3.18065	12.13247	0.71680	0.04023	0.03847	-0.02337	-0.00480	-0.00523	0.00446	0.00023	1.01877	-2.28664	-6.35535	5.70438	-0.12066	0.31396	0.06169	0.01595	-0.00905	-0.01924	10.93277	-4.29933	-20.23269	0.06223	0.64533	0.19892	-0.00093	-0.02494	0.07936	-7.09830	-3.66841	-6.85739	-5.69458	3.26984	-18.33842	4.60376	5.06257	21.93799	6.70614	-1.22547	2.38465	0.00199	0.00084	0.00197	0.00004
480			4.79000	5.77897	-3.10517	12.20753	0.71116	0.03123	0.03781	-0.01722	-0.00354	-0.00583	0.00522	0.00136	1.01752	-2.22628	-6.33227	5.85978	-0.11741	0.30972	0.06040	0.01613	-0.00949	-0.01318	10.92392	-4.32340	-20.44551	0.06119	0.63883	0.19519	-0.00051	-0.01595	0.06632	-6.96631	-3.22402	-7.95186	-5.33471	4.54082	-13.12172	4.34902	4.50713	18.49474	6.69368	-1.22798	2.38940	0.00197	0.00087	0.00203	0.00004
481			4.80000	5.79513	-3.03355	12.29536	0.71278	0.02654	0.03905	-0.01190	-0.00269	-0.00698	0.00794	0.00098	1.01807	-2.15677	-6.31050	5.95431	-0.11265	0.31618	0.06104	0.01582	-0.01040	-0.00664	10.91296	-4.34504	-20.62152	0.05865	0.65001	0.19742	0.00003	-0.01422	0.05458	-6.52668	-2.79377	-9.44837	-4.87129	5.85519	-7.01272	3.45482	4.07797	14.96482	6.68185	-1.22376	2.40023	0.00194	0.00089	0.00208	0.00004
482			4.81000	5.80827	-2.96875	12.39988	0.71760	0.02589	0.04061	-0.00819	-0.00222	-0.00847	0.01027	-0.00131	1.01761	-2.07897	-6.28985	5.98372	-0.10512	0.32333	0.06171	0.01478	-0.01126	-0.00005	10.89937	-4.35879	-20.76225	0.04944	0.66293	0.19978	0.00038	-0.01669	0.04322	-5.88537	-2.47247	-11.25471	-4.35158	6.99953	-0.95506	2.26380	3.64190	11.72598	6.67304	-1.21616	2.41410	0.00190	0.00090	0.00210	0.00002
483			4.82000	5.82002	-2.91147	12.52346	0.72026	0.02275	0.04178	-0.00619	-0.00162	-0.01001	0.01016	-0.00292	1.01543	-1.99566	-6.27054	5.95382	-0.10239	0.31943	0.06218	0.01393	-0.01127	0.00554	10.88529	-4.36358	-20.87111	0.04465	0.65725	0.19905	0.00041	-0.01865	0.03255	-5.26942	-2.30308	-13.11748	-3.78523	7.72302	4.12317	1.19681	3.00911	8.95768	6.66992	-1.21218	2.42317	0.00187	0.00089	0.00208	-0.00000
484			4.83000	5.83159	-2.85996	12.66503	0.72290	0.01943	0.04317	-0.00527	-0.00117	-0.01147	0.00876	-0.00359	1.01495	-1.91166	-6.25297	5.87959	-0.10369	0.31181	0.06315	0.01299	-0.01065	0.00937	10.87423	-4.36225	-20.95298	0.04588	0.64469	0.19835	0.00024	-0.01807	0.02435	-4.84498	-2.24241	-14.67595	-3.20794	7.79742	7.51982	0.51700	2.20217	6.85875	6.67416	-1.21728	2.42112	0.00184	0.00087	0.00205	-0.00002
485			4.84000	5.84315	-2.81171	12.81969	0.72653	0.01785	0.04451	-0.00452	-0.00097	-0.01251	0.00694	-0.00453	1.01565	-1.83330	-6.23706	5.78158	-0.10466	0.30384	0.06404	0.01129	-0.00991	0.01086	10.86839	-4.35858	-21.01577	0.04553	0.63194	0.19745	-0.00008	-0.01577	0.01972	-4.62161	-2.19957	-15.58966	-2.70963	7.10974	8.84772	0.28129	1.47664	5.70523	6.68471	-1.23048	2.41004	0.00183	0.00085	0.00200	-0.00004
486			4.85000	5.85414	-2.76505	12.97947	0.72805	0.01442	0.04534	-0.00342	-0.00075	-0.01280	0.00597	-0.00544	1.01592	-1.76665	-6.22183	5.68295	-0.10320	0.29609	0.06413	0.00882	-0.00944	0.00979	10.86727	-4.35573	-21.07113	0.04236	0.62282	0.19619	-0.00034	-0.01332	0.01924	-4.51798	-2.10860	-15.67984	-2.38151	5.72596	8.08379	0.42610	1.07718	5.65131	6.69664	-1.24284	2.40215	0.00184	0.00081	0.00194	-0.00003
487			4.86000	5.86379	-2.71926	13.13583	0.72915	0.01178	0.04695	-0.00217	-0.00060	-0.01269	0.00658	-0.00564	1.01677	-1.71615	-6.20597	5.60459	-0.10162	0.29506	0.06508	0.00610	-0.00955	0.00682	10.86889	-4.35569	-21.13107	0.04248	0.62382	0.19803	-0.00051	-0.01163	0.02273	-4.41888	-1.96236	-15.00354	-2.23525	3.82729	5.62897	0.83794	1.07976	6.55548	6.70444	-1.24433	2.41068	0.00187	0.00078	0.00187	-0.00001
488			4.87000	5.87191	-2.67497	13.28192	0.72899	0.01211	0.04823	-0.00105	-0.00059	-0.01196	0.00821	-0.00523	1.01752	-1.68463	-6.18838	5.56111	-0.09956	0.30066	0.06582	0.00325	-0.01000	0.00256	10.87080	-4.35953	-21.20468	0.04530	0.63279	0.20117	-0.00056	-0.01114	0.02875	-4.18713	-1.76386	-13.75689	-2.16800	1.61718	2.18136	1.35382	1.44372	8.03992	6.70580	-1.23273	2.43835	0.00190	0.00075	0.00181	0.00000
489			4.88000	5.87840	-2.63418	13.41311	0.72755	0.01189	0.04906	0.00059	-0.00051	-0.01074	0.00950	-0.00485	1.01713	-1.67382	-6.16920	5.55872	-0.09721	0.30369	0.06618	0.00033	-0.00987	-0.00202	10.87053	-4.36674	-21.29617	0.04581	0.63701	0.20217	-0.00043	-0.01211	0.03481	-3.70989	-1.44776	-12.15118	-1.98896	-0.69329	-1.45651	1.76240	2.03552	9.56860	6.70287	-1.21498	2.47586	0.00194	0.00072	0.00176	0.00001
490			4.89000	5.88227	-2.60005	13.52670	0.72623	0.00959	0.05017	0.00399	-0.00030	-0.00931	0.00977	-0.00423	1.01640	-1.68436	-6.15015	5.59516	-0.09739	0.30100	0.06714	-0.00264	-0.00832	-0.00591	10.86635	-4.37532	-21.40315	0.04695	0.63160	0.20124	-0.00016	-0.01443	0.03803	-2.92103	-0.90417	-10.34996	-1.49073	-2.87736	-4.45801	1.83948	2.62429	10.42595	6.69958	-1.20086	2.51007	0.00198	0.00070	0.00172	0.00001
491			4.90000	5.88157	-2.57642	13.62120	0.72457	0.00846	0.05169	0.00975	-0.00012	-0.00768	0.00977	-0.00335	1.01735	-1.71568	-6.13454	5.65921	-0.09760	0.29909	0.06864	-0.00568	-0.00536	-0.00819	10.85777	-4.38184	-21.51439	0.04967	0.62795	0.20080	0.00026	-0.01735	0.03573	-1.80802	-0.08299	-8.39289	-0.56443	-4.71566	-6.03336	1.41358	2.98050	9.78005	6.69881	-1.19615	2.53321	0.00202	0.00069	0.00169	-0.00000
492			4.91000	5.87443	-2.56695	13.69466	0.72427	0.00943	0.05361	0.01731	0.00009	-0.00570	0.01060	-0.00251	1.01729	-1.76566	-6.12551	5.73208	-0.09889	0.30247	0.07078	-0.00870	-0.00143	-0.00834	10.84449	-4.38262	-21.60996	0.05554	0.63240	0.20292	0.00098	-0.01959	0.02651	-0.41923	0.96524	-6.17482	0.71782	-6.06776	-5.81166	0.48053	3.02146	7.13156	6.70050	-1.19982	2.54624	0.00204	0.00069	0.00169	-0.00001
493			4.92000	5.85969	-2.57431	13.74356	0.72447	0.01338	0.05681	0.02532	0.00046	-0.00325	0.01148	-0.00215	1.01547	-1.83099	-6.12500	5.79484	-0.10000	0.30854	0.07436	-0.01138	0.00314	-0.00692	10.82567	-4.37513	-21.66856	0.05842	0.63917	0.20733	0.00195	-0.02057	0.01144	1.14695	2.11411	-3.59015	2.15054	-6.91994	-4.33245	-0.79126	2.82463	2.90480	6.70292	-1.20749	2.55435	0.00205	0.00069	0.00170	-0.00001
494			4.93000	5.83749	-2.59967	13.76397	0.72502	0.01937	0.06033	0.03216	0.00116	-0.00020	0.01105	-0.00207	1.01340	-1.90756	-6.13382	5.83962	-0.10228	0.31199	0.07856	-0.01355	0.00823	-0.00531	10.80097	-4.35826	-21.67917	0.05595	0.63859	0.21135	0.00274	-0.02187	-0.00532	2.75602	3.19320	-0.72474	3.52215	-7.35881	-2.89174	-2.19174	2.55633	-1.56419	6.70477	-1.21606	2.56073	0.00205	0.00070	0.00173	-0.00001
495			4.94000	5.80933	-2.64232	13.75432	0.72450	0.02498	0.06310	0.03610	0.00206	0.00312	0.00958	-0.00197	1.01089	-1.99126	-6.15268	5.87369	-0.10545	0.31163	0.08216	-0.01492	0.01374	-0.00489	10.77123	-4.33117	-21.64749	0.05047	0.63211	0.21390	0.00306	-0.02574	-0.01882	4.24873	4.01069	2.10527	4.69259	-7.43799	-2.51870	-3.55564	2.35018	-4.97507	6.70598	-1.22559	2.56455	0.00204	0.00071	0.00176	-0.00001
496			4.95000	5.77820	-2.69957	13.71720	0.72760	0.03240	0.06633	0.03637	0.00323	0.00615	0.00738	-0.00176	1.01022	-2.07719	-6.18200	5.90989	-0.11203	0.31175	0.08675	-0.01555	0.01928	-0.00568	10.73836	-4.29357	-21.58858	0.04938	0.62710	0.21790	0.00327	-0.03144	-0.02802	5.44103	4.41723	4.46367	5.56336	-7.05160	-3.03064	-4.72967	2.14053	-7.07159	6.70782	-1.23721	2.56362	0.00202	0.00073	0.00179	-0.00001
497			4.96000	5.74756	-2.76658	13.65992	0.73515	0.03985	0.07012	0.03319	0.00432	0.00839	0.00435	-0.00185	1.01333	-2.15870	-6.22083	5.95164	-0.12034	0.30985	0.09218	-0.01487	0.02358	-0.00601	10.70536	-4.24727	-21.51303	0.05038	0.62334	0.22245	0.00329	-0.03455	-0.03520	6.14868	4.36812	5.95344	6.04151	-5.99021	-3.27307	-5.51023	1.69631	-8.54749	6.71054	-1.24922	2.55971	0.00199	0.00074	0.00182	-0.00001
498			4.97000	5.72045	-2.83697	13.59306	0.74557	0.04801	0.07310	0.02733	0.00519	0.00932	0.00075	-0.00188	1.02044	-2.22728	-6.26635	5.98831	-0.12984	0.30751	0.09695	-0.01244	0.02535	-0.00379	10.67586	-4.19747	-21.42175	0.05525	0.62229	0.22659	0.00323	-0.03034	-0.04323	6.28081	3.91536	6.42912	6.00790	-4.11295	-2.10492	-5.69220	0.80980	-10.27054	6.71209	-1.25501	2.56079	0.00196	0.00074	0.00183	0.00000
499			4.98000	5.69898	-2.90441	13.52677	0.75823	0.05571	0.07521	0.01983	0.00553	0.00900	-0.00263	-0.00200	1.02866	-2.27375	-6.31352	6.00037	-0.14036	0.30548	0.10083	-0.00800	0.02359	0.00221	10.65341	-4.15183	-21.30798	0.06431	0.62372	0.23045	0.00304	-0.01591	-0.05434	5.87841	3.17978	6.07956	5.35112	-1.46529	1.02200	-5.17187	-0.59000	-12.84274	6.71016	-1.24758	2.57573	0.00193	0.00074	0.00181	0.00001
500			4.99000	5.68415	-2.96380	13.46773	0.76899	0.06083	0.07595	0.01164	0.00512	0.00785	-0.00484	-0.00280	1.03472	-2.29018	-6.35580	5.96660	-0.14678	0.30329	0.10259	-0.00161	0.01834	0.01141	10.64060	-4.11877	-21.16089	0.06985	0.62711	0.23276	0.00235	0.00789	-0.06835	5.08242	2.30454	5.28682	4.10452	1.68754	5.76895	-4.04857	-2.39060	-16.28674	6.70438	-1.22527	2.60765	0.00190	0.00073	0.00177	0.00003
501			5.00000	5.67604	-3.01211	13.41829	0.77837	0.06478	0.07631	0.00391	0.00426	0.00650	-0.00539	-0.00422	1.03719	-2.27241	-6.38783	5.87506	-0.15002	0.30405	0.10336	0.00545	0.01149	0.02096	10.63886	-4.10383	-20.97371	0.07121	0.63147	0.23518	0.00132	0.03452	-0.08206	4.07873	1.43501	4.40312	2.53911	4.83939	10.68435	-2.66303	-4.26428	-19.63097	6.69621	-1.19288	2.65287	0.00188	0.00070	0.00172	0.00003
502			5.01000	5.67368	-3.04839	13.37791	0.78583	0.06803	0.07636	-0.00216	0.00319	0.00523	-0.00432	-0.00608	1.03707	-2.22273	-6.40826	5.73469	-0.14956	0.30862	0.10322	0.01164	0.00560	0.02688	10.64848	-4.10648	-20.75530	0.06730	0.63697	0.23794	0.00010	0.05405	-0.08897	3.03016	0.70022	3.59890	1.05643	7.36420	13.72232	-1.43682	-5.73417	-21.15775	6.68801	-1.15948	2.70231	0.00187	0.00068	0.00165	0.00002
503			5.02000	5.67532	-3.07328	13.34540	0.79161	0.06963	0.07547	-0.00598	0.00204	0.00403	-0.00238	-0.00823	1.03408	-2.14983	-6.42016	5.57577	-0.14731	0.31374	0.10176	0.01582	0.00248	0.02634	10.66868	-4.12018	-20.53353	0.06095	0.64047	0.23953	-0.00100	0.05840	-0.08290	2.03112	0.15717	2.87134	-0.03375	8.75742	13.46459	-0.66054	-6.36702	-19.50508	6.68271	-1.13505	2.74424	0.00186	0.00064	0.00158	0.00001
504			5.03000	5.67926	-3.08792	13.32021	0.79496	0.07084	0.07480	-0.00804	0.00094	0.00289	-0.00075	-0.01041	1.02963	-2.06639	-6.42847	5.43676	-0.14348	0.31719	0.10030	0.01738	0.00230	0.01972	10.69683	-4.13571	-20.34515	0.05443	0.64126	0.24028	-0.00176	0.04619	-0.06303	1.08507	-0.24043	2.14014	-0.66280	8.79791	9.87056	-0.36809	-5.93759	-14.52387	6.68314	-1.12805	2.76688	0.00185	0.00061	0.00151	-0.00001
505			5.04000	5.68463	-3.09284	13.30280	0.79827	0.07184	0.07378	-0.00945	-0.00018	0.00165	0.00008	-0.01186	1.02663	-1.98570	-6.43666	5.34946	-0.14187	0.31938	0.09881	0.01682	0.00363	0.00908	10.72819	-4.14549	-20.22204	0.05411	0.64099	0.24032	-0.00230	0.02255	-0.03297	0.13605	-0.59322	1.31988	-0.98013	7.57355	3.99518	-0.36825	-4.50154	-7.16805	6.69127	-1.14395	2.76227	0.00186	0.00058	0.00145	-0.00004
506			5.05000	5.69144	-3.08767	13.29446	0.80083	0.07011	0.07219	-0.01106	-0.00133	0.00023	-0.00005	-0.01260	1.02428	-1.91871	-6.44525	5.33135	-0.14245	0.31719	0.09699	0.01466	0.00448	-0.00293	10.75723	-4.14606	-20.18274	0.05786	0.63690	0.23833	-0.00262	-0.00508	0.00147	-0.86703	-0.98035	0.34903	-1.23655	5.43024	-2.71865	-0.40872	-2.36343	1.14063	6.70658	-1.18208	2.72999	0.00187	0.00056	0.00140	-0.00006
507			5.06000	5.70015	-3.07163	13.29698	0.80218	0.06781	0.07034	-0.01322	-0.00250	-0.00139	-0.00061	-0.01311	1.02284	-1.87175	-6.45177	5.38480	-0.14198	0.31416	0.09495	0.01147	0.00317	-0.01372	10.77941	-4.13782	-20.23071	0.06100	0.63510	0.23518	-0.00255	-0.02926	0.03381	-1.96445	-1.44070	-0.82789	-1.70277	2.91018	-8.88300	-0.25695	0.00411	8.97054	6.72491	-1.23223	2.68053	0.00189	0.00054	0.00139	-0.00006
508			5.07000	5.71130	-3.04344	13.31279	0.80289	0.06478	0.06849	-0.01598	-0.00367	-0.00330	-0.00088	-0.01323	1.02336	-1.84491	-6.45145	5.49827	-0.14032	0.31300	0.09289	0.00844	-0.00144	-0.02113	10.79274	-4.12499	-20.35487	0.06396	0.63996	0.23221	-0.00223	-0.04388	0.05870	-3.19182	-1.99148	-2.29953	-2.59732	0.63735	-13.21254	0.29193	2.06940	14.99534	6.73972	-1.27706	2.63293	0.00191	0.00055	0.00141	-0.00004
509			5.08000	5.72551	-3.00155	13.34548	0.80404	0.05944	0.06666	-0.01896	-0.00467	-0.00555	-0.00110	-0.01238	1.02515	-1.83224	-6.43814	5.64675	-0.14159	0.31120	0.09118	0.00677	-0.00960	-0.02345	10.79780	-4.11485	-20.53076	0.07091	0.64453	0.22916	-0.00194	-0.04366	0.07173	-4.57644	-2.61596	-4.13293	-3.96769	-0.80490	-14.53972	1.32980	3.34032	18.06242	6.74506	-1.30063	2.60478	0.00193	0.00056	0.00145	-0.00000
510			5.09000	5.74281	-2.94425	13.39882	0.80251	0.05072	0.06436	-0.02111	-0.00520	-0.00797	-0.00144	-0.01054	1.02611	-1.82323	-6.40670	5.79358	-0.14479	0.30596	0.08905	0.00693	-0.02010	-0.01982	10.79761	-4.11591	-20.72272	0.07886	0.64189	0.22446	-0.00172	-0.02679	0.07049	-6.11064	-3.23924	-6.27209	-5.66648	-1.02250	-12.29667	2.78387	3.50819	17.63438	6.73934	-1.29699	2.60271	0.00193	0.00059	0.00151	0.00003
511			5.10000	5.76227	-2.87046	13.47518	0.79563	0.03879	0.06067	-0.02119	-0.00491	-0.01010	-0.00131	-0.00796	1.02680	-1.80575	-6.35476	5.90090	-0.14583	0.29874	0.08503	0.00890	-0.03070	-0.01145	10.79668	-4.13528	-20.89415	0.08189	0.63353	0.21749	-0.00170	0.00147	0.05771	-7.69270	-3.74634	-8.52536	-7.42399	0.00353	-7.16051	4.41517	2.62103	14.36077	6.72570	-1.27189	2.62024	0.00191	0.00063	0.00159	0.00005
512			5.11000	5.78206	-2.78087	13.57435	0.79114	0.02723	0.05732	-0.01902	-0.00402	-0.01177	0.00047	-0.00567	1.02854	-1.77012	-6.28411	5.94500	-0.14603	0.29714	0.08111	0.01219	-0.03973	-0.00219	10.79981	-4.17550	-21.02170	0.08023	0.62838	0.21256	-0.00201	0.03144	0.04167	-9.13927	-4.05082	-10.58954	-8.91244	1.84313	-1.05921	5.90174	1.12378	10.01795	6.71030	-1.23835	2.64273	0.00187	0.00068	0.00169	0.00004
513			5.12000	5.80031	-2.67825	13.69252	0.79156	0.02031	0.05563	-0.01567	-0.00332	-0.01306	0.00497	-0.00424	1.03066	-1.71302	-6.20065	5.92729	-0.14431	0.30913	0.07865	0.01562	-0.04674	0.00490	10.81005	-4.23370	-21.10463	0.07753	0.63934	0.21362	-0.00260	0.05539	0.02948	-10.24191	-4.16235	-12.15864	-9.82510	3.82782	3.88227	6.95477	-0.38219	6.50722	6.69997	-1.21160	2.65344	0.00182	0.00074	0.00179	0.00002
514			5.13000	5.81634	-2.56725	13.82336	0.79095	0.01670	0.05471	-0.01293	-0.00287	-0.01387	0.00996	-0.00399	1.03132	-1.63780	-6.11303	5.86804	-0.13737	0.32433	0.07640	0.01760	-0.04931	0.00869	10.82816	-4.30269	-21.15877	0.07010	0.65510	0.21589	-0.00305	0.06812	0.02329	-10.86621	-4.18726	-13.16306	-9.96284	5.42111	6.60095	7.40234	-1.45864	4.79578	6.69989	-1.20383	2.63941	0.00174	0.00079	0.00189	-0.00002
515			5.14000	5.83109	-2.45277	13.96178	0.79151	0.01251	0.05395	-0.01216	-0.00218	-0.01433	0.01281	-0.00369	1.03009	-1.55170	-6.03022	5.79130	-0.13537	0.33114	0.07476	0.01882	-0.04551	0.00969	10.85248	-4.37397	-21.20394	0.06864	0.65638	0.21615	-0.00356	0.06730	0.02285	-11.05558	-4.24317	-13.83711	-9.30280	6.41429	7.27841	7.27548	-1.94311	4.83079	6.71139	-1.21880	2.59817	0.00165	0.00083	0.00198	-0.00005
516			5.15000	5.84605	-2.33815	14.10626	0.79296	0.00783	0.05406	-0.01302	-0.00134	-0.01498	0.01366	-0.00303	1.02895	-1.46232	-5.95962	5.71440	-0.13765	0.33080	0.07443	0.01939	-0.03696	0.00906	10.88027	-4.44089	-21.25587	0.07283	0.64701	0.21565	-0.00421	0.05698	0.02685	-10.98159	-4.35897	-14.48442	-8.00768	6.86236	6.60209	6.77881	-1.91345	6.14003	6.73164	-1.25114	2.53791	0.00157	0.00087	0.00204	-0.00006
517			5.16000	5.86197	-2.22492	14.25781	0.79266	0.00219	0.05439	-0.01388	-0.00037	-0.01572	0.01335	-0.00242	1.02747	-1.37536	-5.90581	5.64773	-0.13942	0.32478	0.07425	0.01901	-0.02610	0.00746	10.90932	-4.50001	-21.32535	0.07697	0.63316	0.21388	-0.00476	0.04287	0.03340	-10.79427	-4.45382	-15.18020	-6.36428	6.93247	5.17598	6.16884	-1.56653	8.19502	6.75571	-1.29127	2.47187	0.00149	0.00089	0.00208	-0.00006
518			5.17000	5.87815	-2.11386	14.41635	0.79305	-0.00192	0.05456	-0.01345	0.00031	-0.01624	0.01282	-0.00252	1.02786	-1.29390	-5.87036	5.59648	-0.13812	0.31855	0.07370	0.01787	-0.01564	0.00543	10.93850	-4.55094	-21.41740	0.07775	0.62428	0.21182	-0.00505	0.03022	0.04052	-10.51005	-4.41841	-15.70741	-4.71064	6.81644	3.47239	5.67427	-1.12314	10.40213	6.77798	-1.32938	2.41395	0.00142	0.00090	0.00210	-0.00005
519			5.18000	5.89326	-2.00661	14.57841	0.79505	-0.00409	0.05442	-0.01183	0.00062	-0.01624	0.01291	-0.00311	1.02900	-1.21828	-5.85150	5.56152	-0.13521	0.31543	0.07277	0.01671	-0.00730	0.00362	10.96752	-4.59608	-21.53067	0.07787	0.62362	0.21052	-0.00531	0.02209	0.04637	-10.03254	-4.21893	-15.81961	-3.35218	6.70680	1.95233	5.42434	-0.80394	12.18809	6.79302	-1.35692	2.37710	0.00138	0.00089	0.00209	-0.00002
520			5.19000	5.90654	-1.90587	14.73893	0.79794	-0.00661	0.05405	-0.00966	0.00091	-0.01570	0.01375	-0.00343	1.02912	-1.14635	-5.84507	5.53869	-0.13389	0.31453	0.07176	0.01623	-0.00168	0.00254	10.99732	-4.63882	-21.65822	0.08193	0.62719	0.21030	-0.00594	0.01930	0.04964	-9.27943	-3.87907	-15.46186	-2.44479	6.73996	1.02117	5.41574	-0.78120	13.16648	6.79687	-1.36852	2.37005	0.00135	0.00088	0.00207	0.00000
521			5.20000	5.91765	-1.81476	14.89338	0.80128	-0.00647	0.05434	-0.00656	0.00078	-0.01495	0.01508	-0.00418	1.02721	-1.07520	-5.84618	5.52063	-0.13174	0.31711	0.07141	0.01596	0.00146	0.00240	11.02958	-4.68230	-21.79033	0.08561	0.63459	0.21155	-0.00667	0.02100	0.04994	-8.27229	-3.38034	-14.71884	-1.93642	6.89185	0.83682	5.53193	-1.08806	13.21790	6.78926	-1.36504	2.39237	0.00134	0.00085	0.00202	0.00003
522			5.21000	5.92545	-1.73570	15.03834	0.80435	-0.00490	0.05479	-0.00119	0.00049	-0.01394	0.01534	-0.00507	1.02545	-1.00360	-5.85107	5.50013	-0.12989	0.31721	0.07129	0.01554	0.00308	0.00298	11.06550	-4.72781	-21.91735	0.08799	0.63544	0.21178	-0.00733	0.02459	0.04689	-7.13396	-2.66122	-13.70782	-1.60878	6.98688	1.27403	5.59181	-1.61931	12.44037	6.77479	-1.35500	2.43160	0.00135	0.00082	0.00195	0.00004
523			5.22000	5.92781	-1.66975	15.17157	0.80879	-0.00409	0.05588	0.00741	0.00033	-0.01290	0.01432	-0.00567	1.02345	-0.93324	-5.85812	5.47261	-0.13233	0.31258	0.07230	0.01490	0.00418	0.00393	11.10518	-4.77452	-22.03165	0.09281	0.62515	0.21143	-0.00805	0.02745	0.04151	-6.02110	-1.69952	-12.54307	-1.22612	6.80959	2.00543	5.46495	-2.19337	11.08511	6.76074	-1.35091	2.46843	0.00138	0.00078	0.00187	0.00003
524			5.23000	5.92238	-1.61650	15.29196	0.81344	-0.00529	0.05663	0.01880	0.00033	-0.01170	0.01246	-0.00670	1.02076	-0.86823	-5.86739	5.43774	-0.13542	0.30230	0.07309	0.01325	0.00544	0.00464	11.14731	-4.82050	-22.12914	0.09350	0.60596	0.20884	-0.00810	0.02780	0.03502	-5.04009	-0.56665	-11.34698	-0.65486	6.20630	2.60101	5.10924	-2.60428	9.53662	6.75237	-1.36036	2.48977	0.00143	0.00073	0.00178	0.00001
525			5.24000	5.90781	-1.57469	15.39982	0.81756	-0.00426	0.05682	0.03129	0.00019	-0.01042	0.01059	-0.00787	1.01828	-0.81369	-5.87984	5.39980	-0.13778	0.29395	0.07337	0.01039	0.00728	0.00460	11.18941	-4.86324	-22.21063	0.09244	0.58865	0.20602	-0.00758	0.02478	0.02937	-4.18876	0.60816	-10.19906	0.13763	5.13436	2.68935	4.50237	-2.68334	8.19330	6.74962	-1.38065	2.49605	0.00150	0.00069	0.00169	0.00000
526			5.25000	5.88415	-1.54334	15.49575	0.82135	-0.00168	0.05689	0.04269	0.00005	-0.00915	0.00969	-0.00910	1.01737	-0.77444	-5.89679	5.36587	-0.13789	0.29068	0.07339	0.00656	0.00994	0.00369	11.22838	-4.89953	-22.28061	0.08975	0.58067	0.20466	-0.00657	0.01797	0.02548	-3.37523	1.69033	-9.07825	1.12684	3.70134	2.14519	3.60882	-2.39434	7.26798	6.74986	-1.40437	2.49454	0.00157	0.00065	0.00161	-0.00000
527			5.26000	5.85312	-1.52229	15.57981	0.82689	0.00116	0.05754	0.05097	-0.00002	-0.00799	0.01020	-0.01082	1.01645	-0.75330	-5.91980	5.34237	-0.13667	0.29220	0.07393	0.00250	0.01348	0.00211	11.26185	-4.92579	-22.34413	0.08444	0.58248	0.20543	-0.00528	0.00721	0.02343	-2.51503	2.54886	-7.97337	2.23900	2.14929	1.07051	2.43389	-1.85480	6.83239	6.75144	-1.42660	2.49036	0.00165	0.00061	0.00154	-0.00001
528			5.27000	5.81770	-1.51151	15.65251	0.83059	0.00418	0.05857	0.05479	0.00001	-0.00696	0.01075	-0.01245	1.01283	-0.75011	-5.95010	5.33363	-0.13591	0.29346	0.07502	-0.00112	0.01739	0.00009	11.28929	-4.93895	-22.40646	0.07859	0.58391	0.20636	-0.00415	-0.00651	0.02299	-1.59953	3.10271	-6.95855	3.33727	0.70065	-0.35346	1.11078	-1.21901	6.89824	6.75360	-1.44501	2.48542	0.00172	0.00058	0.00148	-0.00001
529			5.28000	5.78112	-1.51060	15.71547	0.83150	0.00733	0.05973	0.05467	0.00012	-0.00609	0.01044	-0.01289	1.00833	-0.76273	-5.98770	5.34189	-0.13849	0.29308	0.07669	-0.00430	0.02084	-0.00212	11.31133	-4.93825	-22.47230	0.07878	0.58093	0.20724	-0.00351	-0.02044	0.02379	-0.70853	3.37399	-6.10586	4.29084	-0.58346	-1.88177	-0.14640	-0.57735	7.31202	6.75569	-1.45720	2.48124	0.00179	0.00056	0.00144	-0.00001
530			5.29000	5.74547	-1.51811	15.77065	0.83172	0.00932	0.06084	0.05213	0.00026	-0.00538	0.00942	-0.01251	1.00465	-0.78917	-6.03117	5.36664	-0.14391	0.29039	0.07867	-0.00741	0.02268	-0.00389	11.32851	-4.92521	-22.54385	0.08533	0.57573	0.20804	-0.00303	-0.03087	0.02417	0.06108	3.43574	-5.41333	4.97365	-1.75736	-2.98617	-1.12690	0.04586	7.52332	6.75733	-1.46217	2.47827	0.00185	0.00055	0.00141	-0.00001
531			5.30000	5.71206	-1.53212	15.81955	0.83210	0.01040	0.06134	0.04792	0.00038	-0.00474	0.00814	-0.01191	1.00300	-0.82786	-6.07640	5.40007	-0.14954	0.28669	0.08011	-0.01084	0.02137	-0.00429	11.33974	-4.90414	-22.61541	0.09497	0.57234	0.20822	-0.00192	-0.03404	0.02198	0.66902	3.32975	-4.82718	5.19462	-2.97676	-3.01481	-1.60032	0.76698	6.81166	6.75898	-1.46217	2.47433	0.00191	0.00054	0.00139	-0.00001
532			5.31000	5.68196	-1.55060	15.86301	0.83363	0.01142	0.06173	0.04231	0.00048	-0.00416	0.00708	-0.01128	1.00255	-0.87892	-6.11569	5.42965	-0.15551	0.28419	0.08150	-0.01521	0.01505	-0.00187	11.34036	-4.88216	-22.67634	0.11094	0.57586	0.20968	0.00106	-0.02550	0.01397	1.13554	3.08087	-4.27519	4.71301	-4.39575	-0.90117	-1.35237	1.75113	4.05086	6.76091	-1.46025	2.46711	0.00196	0.00054	0.00137	-0.00001
533			5.32000	5.65611	-1.57209	15.90108	0.83581	0.01397	0.06274	0.03541	0.00063	-0.00358	0.00667	-0.01056	1.00272	-0.94284	-6.13673	5.42738	-0.16130	0.28584	0.08348	-0.02055	0.00322	0.00434	11.32156	-4.86939	-22.70055	0.12538	0.58404	0.21296	0.00710	-0.00308	-0.00212	1.49821	2.71421	-3.68457	3.45644	-5.95485	3.88938	-0.37781	3.00481	-1.33596	6.76272	-1.45727	2.45761	0.00200	0.00054	0.00136	-0.00001
534			5.33000	5.63533	-1.59541	15.93311	0.83775	0.01667	0.06352	0.02695	0.00076	-0.00289	0.00650	-0.00984	1.00356	-1.01850	-6.12964	5.36998	-0.16645	0.28847	0.08512	-0.02523	-0.01099	0.01248	11.27629	-4.87399	-22.66632	0.12654	0.58685	0.21517	0.01360	0.02616	-0.02217	1.75774	2.21727	-3.00009	1.77902	-7.16532	9.81341	0.93316	4.15628	-7.82146	6.76358	-1.45361	2.44824	0.00204	0.00054	0.00136	-0.00000
535			5.34000	5.62083	-1.61901	15.95804	0.83937	0.01876	0.06435	0.01668	0.00082	-0.00207	0.00603	-0.00903	1.00583	-1.09844	-6.09613	5.25757	-0.17130	0.28949	0.08673	-0.02675	-0.02148	0.01897	11.20913	-4.89642	-22.57430	0.11386	0.57936	0.21562	0.01577	0.04834	-0.03773	1.90685	1.57167	-2.19421	0.29836	-7.32469	14.19216	1.95359	4.58513	-12.70870	6.76319	-1.45140	2.43947	0.00206	0.00054	0.00136	0.00000
536			5.35000	5.61374	-1.64147	15.97470	0.84064	0.01959	0.06508	0.00540	0.00077	-0.00114	0.00544	-0.00795	1.00934	-1.17051	-6.04947	5.11631	-0.17617	0.28931	0.08813	-0.02376	-0.02455	0.02155	11.13605	-4.92882	-22.45024	0.10118	0.56939	0.21603	0.01388	0.05604	-0.04428	1.95376	0.83565	-1.28702	-0.57623	-6.12671	15.54987	2.29255	3.98333	-14.50353	6.76143	-1.45276	2.43128	0.00206	0.00055	0.00137	0.00001
537			5.36000	5.61416	-1.66172	15.98236	0.84288	0.02129	0.06553	-0.00517	0.00071	-0.00014	0.00473	-0.00679	1.01427	-1.22308	-6.00464	4.97384	-0.18120	0.29027	0.08918	-0.01693	-0.02099	0.02005	11.07371	-4.96170	-22.32112	0.09509	0.56184	0.21705	0.01031	0.05062	-0.04210	1.91289	0.13095	-0.33870	-0.84346	-3.90830	13.99129	1.97272	2.60586	-13.34392	6.75767	-1.45725	2.42499	0.00205	0.00056	0.00139	0.00002
538			5.37000	5.62094	-1.67926	15.98090	0.84603	0.02253	0.06572	-0.01356	0.00061	0.00086	0.00398	-0.00692	1.02118	-1.25030	-5.97209	4.85557	-0.18090	0.28960	0.08938	-0.00777	-0.01312	0.01525	11.03247	-4.98739	-22.21136	0.08784	0.55894	0.21730	0.00570	0.03617	-0.03319	1.80515	-0.43455	0.60438	-0.68843	-1.30277	10.30432	1.18381	0.95746	-10.09143	6.75140	-1.46193	2.42244	0.00202	0.00056	0.00141	0.00003
539			5.38000	5.63218	-1.69404	15.97040	0.84913	0.02366	0.06569	-0.01919	0.00049	0.00185	0.00370	-0.00826	1.02705	-1.25172	-5.95698	4.77618	-0.17577	0.28901	0.08883	0.00110	-0.00351	0.00870	11.01557	-5.00094	-22.13442	0.07902	0.56126	0.21694	0.00148	0.01667	-0.02085	1.65161	-0.81584	1.52421	-0.26950	1.15109	5.53944	0.11111	-0.55368	-5.83418	6.74288	-1.46274	2.42439	0.00199	0.00057	0.00143	0.00003
540			5.39000	5.64595	-1.70620	15.95105	0.85035	0.02326	0.06504	-0.02235	0.00035	0.00275	0.00408	-0.00972	1.02929	-1.23141	-5.96061	4.74248	-0.16958	0.28852	0.08748	0.00790	0.00595	0.00173	11.02104	-4.99974	-22.09634	0.07390	0.56617	0.21619	-0.00157	-0.00492	-0.00746	1.47815	-1.03526	2.37372	0.28100	3.06953	0.54691	-1.06037	-1.63386	-1.36030	6.73259	-1.45549	2.43115	0.00196	0.00058	0.00145	0.00004
541			5.40000	5.66091	-1.71608	15.92387	0.85167	0.02430	0.06455	-0.02397	0.00025	0.00349	0.00506	-0.01111	1.03038	-1.19604	-5.98110	4.75389	-0.16319	0.29176	0.08628	0.01211	0.01388	-0.00454	11.04321	-4.98361	-22.09739	0.07289	0.57707	0.21679	-0.00362	-0.02563	0.00523	1.31226	-1.15166	3.08613	0.80480	4.26556	-3.96844	-2.11851	-2.13221	2.73305	6.72147	-1.43778	2.44227	0.00193	0.00059	0.00147	0.00004
542			5.41000	5.67638	-1.72409	15.89045	0.85321	0.02402	0.06340	-0.02472	0.00015	0.00400	0.00574	-0.01234	1.02956	-1.15281	-6.01389	4.80419	-0.15903	0.29265	0.08463	0.01408	0.01900	-0.00933	11.07479	-4.95508	-22.13339	0.07518	0.58438	0.21607	-0.00482	-0.04219	0.01575	1.16071	-1.21182	3.62775	1.15536	4.72991	-7.46483	-2.88081	-2.05330	5.96374	6.71106	-1.41195	2.45437	0.00189	0.00060	0.00149	0.00003
543			5.42000	5.69196	-1.73048	15.85255	0.85289	0.02352	0.06269	-0.02461	0.00007	0.00431	0.00598	-0.01303	1.02810	-1.10809	-6.05297	4.88236	-0.15558	0.29243	0.08351	0.01405	0.02049	-0.01209	11.10827	-4.91847	-22.19565	0.08047	0.59001	0.21535	-0.00514	-0.05153	0.02246	1.01889	-1.22454	3.96918	1.21919	4.54922	-9.46532	-3.21053	-1.48868	7.84818	6.70315	-1.38378	2.46281	0.00185	0.00061	0.00151	0.00002
544			5.43000	5.70709	-1.73553	15.81236	0.85099	0.02463	0.06260	-0.02365	0.00002	0.00443	0.00607	-0.01315	1.02638	-1.06708	-6.09098	4.97263	-0.15265	0.29411	0.08308	0.01224	0.01780	-0.01227	11.13620	-4.87989	-22.27043	0.09049	0.59811	0.21584	-0.00426	-0.05101	0.02358	0.87746	-1.19217	4.09667	0.89622	3.79803	-9.45880	-2.99728	-0.50649	7.81656	6.69891	-1.35887	2.46421	0.00180	0.00062	0.00154	0.00001
545			5.44000	5.72136	-1.73930	15.77190	0.84812	0.02422	0.06227	-0.02224	-0.00004	0.00434	0.00612	-0.01287	1.02429	-1.03443	-6.11915	5.05381	-0.15059	0.29455	0.08247	0.00876	0.01027	-0.00922	11.15014	-4.84675	-22.33786	0.10211	0.60499	0.21597	-0.00129	-0.03858	0.01738	0.72703	-1.14197	4.04291	0.14238	2.53421	-7.04780	-2.23206	0.84844	5.42417	6.69877	-1.34078	2.45698	0.00175	0.00064	0.00158	-0.00001
546			5.45000	5.73473	-1.74173	15.73276	0.84366	0.02190	0.06104	-0.02090	-0.00008	0.00406	0.00597	-0.01233	1.02253	-1.01423	-6.12859	5.10217	-0.14845	0.29258	0.08092	0.00428	-0.00067	-0.00361	11.14177	-4.82600	-22.37538	0.10687	0.60602	0.21404	0.00359	-0.01679	0.00505	0.56014	-1.10954	3.87561	-0.92068	1.00271	-2.72462	-1.09795	2.35225	1.14142	6.70304	-1.33165	2.43995	0.00170	0.00066	0.00163	-0.00002
547			5.46000	5.74744	-1.74254	15.69565	0.84021	0.02021	0.05983	-0.01993	-0.00014	0.00370	0.00600	-0.01174	1.02221	-1.00690	-6.11563	5.10518	-0.14663	0.29224	0.07944	0.00044	-0.01117	0.00214	11.10893	-4.82082	-22.37062	0.10115	0.60368	0.21171	0.00753	0.00579	-0.00803	0.35468	-1.11453	3.62796	-1.96977	-0.26887	1.80649	0.02614	3.49259	-3.32087	6.71128	-1.33184	2.41319	0.00165	0.00068	0.00168	-0.00003
548			5.47000	5.75974	-1.74111	15.66151	0.83832	0.02052	0.05939	-0.01915	-0.00022	0.00329	0.00642	-0.01123	1.02334	-1.00739	-6.08533	5.07033	-0.14471	0.29548	0.07873	-0.00140	-0.01807	0.00603	11.06021	-4.82843	-22.33047	0.09040	0.60312	0.21086	0.00857	0.02119	-0.01692	0.09401	-1.14957	3.28681	-2.69251	-0.83582	4.88793	0.78432	3.84778	-6.26636	6.72186	-1.33930	2.37948	0.00162	0.00071	0.00173	-0.00003
549			5.48000	5.77167	-1.73688	15.63131	0.83820	0.01964	0.05924	-0.01831	-0.00029	0.00282	0.00698	-0.01091	1.02512	-1.00851	-6.04711	5.01569	-0.14375	0.29798	0.07840	-0.00125	-0.02049	0.00769	11.00858	-4.84269	-22.27230	0.08186	0.60319	0.21071	0.00764	0.02751	-0.02052	-0.21288	-1.19350	2.87264	-3.00917	-0.69360	6.15150	1.08811	3.45728	-7.30810	6.73181	-1.34993	2.34480	0.00159	0.00072	0.00177	-0.00002
550			5.49000	5.78309	-1.72951	15.60556	0.83765	0.01754	0.05848	-0.01727	-0.00034	0.00233	0.00753	-0.01092	1.02654	-1.00533	-6.00853	4.95588	-0.14187	0.29867	0.07731	0.00001	-0.01966	0.00763	10.96339	-4.85842	-22.21054	0.07537	0.60386	0.20976	0.00590	0.02705	-0.02012	-0.52766	-1.22474	2.46907	-3.02222	-0.16407	6.08853	1.04720	2.65212	-6.98147	6.73822	-1.35885	2.31635	0.00157	0.00074	0.00180	-0.00001
551			5.50000	5.79385	-1.71924	15.58353	0.83557	0.01693	0.05790	-0.01612	-0.00040	0.00197	0.00816	-0.01113	1.02789	-0.99642	-5.97368	4.90060	-0.13774	0.30075	0.07617	0.00143	-0.01729	0.00651	10.92893	-4.87217	-22.15423	0.07017	0.60818	0.20931	0.00408	0.02238	-0.01737	-0.80175	-1.23419	2.15545	-2.84567	0.40077	5.19022	0.78640	1.77649	-5.86089	6.73878	-1.36120	2.30079	0.00156	0.00075	0.00183	0.00001
552			5.51000	5.80395	-1.70669	15.56412	0.83267	0.01579	0.05779	-0.01504	-0.00042	0.00169	0.00899	-0.01143	1.02825	-0.98308	-5.94438	4.85623	-0.13285	0.30267	0.07541	0.00240	-0.01424	0.00479	10.90548	-4.88179	-22.10881	0.06607	0.61333	0.20934	0.00257	0.01514	-0.01319	-1.02069	-1.23198	1.90548	-2.55073	0.77006	3.80618	0.41090	1.07752	-4.31960	6.73230	-1.35387	2.30203	0.00156	0.00076	0.00186	0.00003
553			5.52000	5.81347	-1.69234	15.54713	0.83104	0.01330	0.05729	-0.01423	-0.00038	0.00136	0.00979	-0.01158	1.02684	-0.96803	-5.92102	4.82650	-0.13110	0.30304	0.07457	0.00280	-0.01111	0.00278	10.89094	-4.88627	-22.07768	0.06580	0.61527	0.20889	0.00157	0.00642	-0.00799	-1.19341	-1.23667	1.60843	-2.19213	0.85870	2.21732	0.00133	0.69928	-2.55809	6.72024	-1.33856	2.31717	0.00156	0.00078	0.00189	0.00004
554			5.53000	5.82266	-1.67658	15.53369	0.82763	0.01280	0.05674	-0.01355	-0.00039	0.00095	0.01023	-0.01143	1.02474	-0.95409	-5.90311	4.81263	-0.12937	0.30402	0.07373	0.00261	-0.00845	0.00070	10.88196	-4.88526	-22.06336	0.06675	0.61638	0.20829	0.00100	-0.00264	-0.00190	-1.32522	-1.24728	1.22436	-1.83620	0.66231	0.59501	-0.35667	0.71615	-0.65217	6.70641	-1.32139	2.33689	0.00156	0.00079	0.00191	0.00003
555			5.54000	5.83156	-1.65982	15.52442	0.82448	0.01179	0.05639	-0.01254	-0.00036	0.00055	0.01052	-0.01110	1.02359	-0.94375	-5.88935	4.81509	-0.12808	0.30434	0.07315	0.00191	-0.00655	-0.00139	10.87461	-4.87949	-22.06833	0.06774	0.61676	0.20772	0.00079	-0.01101	0.00495	-1.41005	-1.22274	0.82211	-1.54316	0.19625	-1.01221	-0.58269	1.09727	1.34935	6.69535	-1.30910	2.35042	0.00156	0.00079	0.00192	0.00002
556			5.55000	5.83967	-1.64275	15.51901	0.82238	0.00911	0.05610	-0.01065	-0.00027	0.00020	0.01061	-0.01077	1.02289	-0.93919	-5.87810	4.83417	-0.12784	0.30245	0.07272	0.00081	-0.00531	-0.00346	10.86589	-4.87033	-22.09416	0.06831	0.61417	0.20649	0.00084	-0.01782	0.01188	-1.42760	-1.11380	0.45348	-1.30941	-0.48963	-2.57355	-0.65869	1.68341	3.29588	6.69030	-1.30657	2.34974	0.00156	0.00079	0.00192	0.00000
557			5.56000	5.84619	-1.62639	15.51697	0.82032	0.00732	0.05593	-0.00797	-0.00020	-0.00012	0.01045	-0.01046	1.02278	-0.94203	-5.86835	4.86956	-0.12733	0.30060	0.07243	-0.00051	-0.00419	-0.00529	10.85447	-4.85927	-22.13962	0.06801	0.61094	0.20491	0.00098	-0.02264	0.01761	-1.34320	-0.91936	0.10103	-1.04317	-1.24773	-3.94788	-0.64644	2.25668	4.89024	6.69248	-1.31616	2.33107	0.00156	0.00079	0.00192	-0.00002
558			5.57000	5.85077	-1.61210	15.51836	0.81799	0.00530	0.05612	-0.00526	-0.00011	-0.00040	0.01047	-0.01007	1.02250	-0.95238	-5.86076	4.91810	-0.12682	0.29893	0.07252	-0.00178	-0.00244	-0.00657	10.84052	-4.84715	-22.19924	0.06787	0.60806	0.20361	0.00111	-0.02559	0.02085	-1.08835	-0.67769	-0.24009	-0.62681	-1.86043	-4.89250	-0.65766	2.63542	5.80964	6.70103	-1.33639	2.29671	0.00156	0.00079	0.00191	-0.00003
559			5.58000	5.85372	-1.60204	15.52279	0.81490	0.00430	0.05634	-0.00321	-0.00005	-0.00056	0.01089	-0.00967	1.02225	-0.96875	-5.85728	4.97372	-0.12509	0.29945	0.07251	-0.00275	0.00026	-0.00701	10.82515	-4.83397	-22.26440	0.06752	0.60896	0.20291	0.00120	-0.02712	0.02102	-0.58868	-0.41362	-0.47335	-0.01856	-2.18205	-5.24154	-0.77124	2.74120	5.88805	6.71289	-1.36175	2.25479	0.00157	0.00079	0.00191	-0.00003
560			5.59000	5.85557	-1.59886	15.52842	0.81048	0.00404	0.05645	-0.00195	0.00001	-0.00043	0.01141	-0.00935	1.02178	-0.98894	-5.85986	5.02940	-0.12199	0.30075	0.07228	-0.00333	0.00370	-0.00661	10.80953	-4.81933	-22.32588	0.06639	0.61186	0.20241	0.00122	-0.02737	0.01821	0.16184	-0.12625	-0.44554	0.72737	-2.19834	-5.00512	-0.99849	2.58216	5.15741	6.72451	-1.38512	2.21554	0.00159	0.00078	0.00189	-0.00003
561			5.60000	5.85673	-1.60476	15.53181	0.80763	0.00562	0.05668	-0.00121	0.00010	0.00007	0.01184	-0.00908	1.02183	-1.01084	-5.86958	5.07931	-0.12006	0.30383	0.07234	-0.00367	0.00737	-0.00561	10.79470	-4.80296	-22.37569	0.06728	0.61696	0.20303	0.00128	-0.02621	0.01309	1.05694	0.18275	-0.05631	1.50194	-2.00180	-4.30169	-1.28040	2.23399	3.76083	6.73283	-1.40010	2.18832	0.00161	0.00077	0.00187	-0.00002
562			5.61000	5.85730	-1.62027	15.52912	0.80655	0.00549	0.05653	-0.00071	0.00018	0.00092	0.01196	-0.00918	1.02047	-1.03316	-5.88608	5.11928	-0.12015	0.30375	0.07225	-0.00391	0.01028	-0.00426	10.78084	-4.78535	-22.40789	0.06811	0.61843	0.20295	0.00141	-0.02280	0.00652	1.92490	0.48602	0.68623	2.15128	-1.73056	-3.31780	-1.48339	1.82209	1.93314	6.73599	-1.40211	2.17938	0.00164	0.00076	0.00184	-0.00000
563			5.62000	5.85733	-1.64413	15.51717	0.80514	0.00792	0.05676	-0.00055	0.00034	0.00198	0.01093	-0.00974	1.01915	-1.05519	-5.90714	5.14786	-0.11953	0.30166	0.07261	-0.00401	0.01164	-0.00284	10.76732	-4.76834	-22.41992	0.06601	0.61626	0.20237	0.00156	-0.01686	-0.00032	2.59235	0.72616	1.67693	2.52733	-1.48567	-2.24261	-1.49034	1.44307	-0.04538	6.73398	-1.39044	2.18920	0.00167	0.00075	0.00182	0.00001
564			5.63000	5.85708	-1.67329	15.49430	0.80339	0.00985	0.05633	-0.00102	0.00046	0.00304	0.00936	-0.01024	1.01881	-1.07636	-5.92947	5.16521	-0.11899	0.29743	0.07236	-0.00397	0.01119	-0.00135	10.75337	-4.75420	-22.41199	0.06320	0.61184	0.20071	0.00175	-0.00878	-0.00682	2.93574	0.83875	2.73530	2.57711	-1.27140	-1.08571	-1.28141	1.12205	-2.02408	6.72920	-1.37059	2.21019	0.00169	0.00074	0.00180	0.00001
565			5.64000	5.85714	-1.70388	15.46102	0.80127	0.01202	0.05616	-0.00219	0.00054	0.00394	0.00797	-0.01036	1.01940	-1.09567	-5.94986	5.17014	-0.11858	0.29475	0.07238	-0.00371	0.00929	0.00039	10.73844	-4.74492	-22.38461	0.06186	0.61000	0.20004	0.00199	0.00079	-0.01306	2.93873	0.80289	3.66726	2.33328	-1.02163	0.29842	-0.90882	0.81588	-3.98607	6.72488	-1.35159	2.23155	0.00170	0.00073	0.00178	0.00001
566			5.65000	5.85800	-1.73250	15.41959	0.79697	0.01215	0.05607	-0.00350	0.00046	0.00453	0.00716	-0.01007	1.01928	-1.11166	-5.96571	5.15965	-0.11739	0.29214	0.07232	-0.00321	0.00618	0.00250	10.72271	-4.74172	-22.33796	0.06074	0.60963	0.19980	0.00217	0.01116	-0.01901	2.65998	0.66787	4.32358	1.84992	-0.69062	1.98559	-0.43844	0.48381	-5.88156	6.72266	-1.33948	2.24651	0.00171	0.00073	0.00178	0.00001
567			5.66000	5.85952	-1.75674	15.37343	0.79032	0.01164	0.05622	-0.00406	0.00033	0.00475	0.00696	-0.00959	1.01979	-1.12290	-5.97489	5.13081	-0.11354	0.29119	0.07214	-0.00245	0.00231	0.00474	10.70667	-4.74523	-22.27319	0.05726	0.61293	0.20020	0.00219	0.02148	-0.02400	2.17724	0.51291	4.60373	1.18768	-0.29686	3.79343	0.09809	0.16535	-7.48219	6.72162	-1.33364	2.25600	0.00170	0.00072	0.00178	0.00001
568			5.67000	5.86105	-1.77515	15.32668	0.78412	0.01090	0.05558	-0.00384	0.00020	0.00452	0.00682	-0.00870	1.02129	-1.12854	-5.97628	5.08419	-0.11113	0.29090	0.07126	-0.00159	-0.00176	0.00666	10.69064	-4.75566	-22.19504	0.05613	0.61565	0.20029	0.00220	0.03034	-0.02712	1.58326	0.36862	4.50078	0.43848	0.13077	5.41081	0.63913	-0.09323	-8.53195	6.71952	-1.32915	2.26538	0.00168	0.00072	0.00178	0.00001
569			5.68000	5.86233	-1.78725	15.28284	0.78061	0.00988	0.05552	-0.00380	0.00008	0.00408	0.00681	-0.00723	1.02327	-1.12808	-5.97007	5.02298	-0.11308	0.29179	0.07131	-0.00064	-0.00505	0.00774	10.67525	-4.77194	-22.10970	0.05955	0.61522	0.20142	0.00225	0.03513	-0.02731	0.97661	0.19318	4.12394	-0.25659	0.54599	6.27343	1.06621	-0.22853	-8.63390	6.71366	-1.32068	2.28097	0.00167	0.00072	0.00178	0.00003
570			5.69000	5.86406	-1.79323	15.24393	0.77830	0.00887	0.05605	-0.00476	-0.00001	0.00353	0.00688	-0.00570	1.02533	-1.12200	-5.95891	4.95884	-0.11625	0.29316	0.07203	0.00041	-0.00671	0.00770	10.66119	-4.79117	-22.02965	0.06644	0.61460	0.20342	0.00225	0.03482	-0.02462	0.43848	-0.04755	3.59769	-0.74445	0.91940	6.15618	1.26751	-0.23167	-7.79173	6.70228	-1.30506	2.30698	0.00165	0.00072	0.00178	0.00004
571			5.70000	5.86709	-1.79396	15.21097	0.77505	0.00722	0.05586	-0.00637	-0.00005	0.00289	0.00694	-0.00504	1.02740	-1.11115	-5.94624	4.89929	-0.11536	0.29263	0.07160	0.00134	-0.00643	0.00650	10.64896	-4.81009	-21.96087	0.06665	0.61292	0.20319	0.00188	0.02978	-0.01979	0.01359	-0.31199	3.02137	-0.93564	1.19420	5.17615	1.18825	-0.15096	-6.33023	6.68617	-1.28332	2.34191	0.00164	0.00072	0.00178	0.00005
572			5.71000	5.87160	-1.79067	15.18393	0.77111	0.00490	0.05522	-0.00793	-0.00006	0.00232	0.00713	-0.00535	1.02886	-1.09776	-5.93573	4.85376	-0.11058	0.29037	0.07032	0.00185	-0.00451	0.00421	10.63900	-4.82527	-21.90923	0.06076	0.61135	0.20136	0.00132	0.02096	-0.01330	-0.28001	-0.53734	2.50867	-0.84615	1.25198	3.34959	0.88525	0.02953	-4.35064	6.66834	-1.26018	2.37905	0.00165	0.00072	0.00177	0.00005
573			5.72000	5.87733	-1.78484	15.16152	0.76947	0.00374	0.05445	-0.00904	-0.00006	0.00193	0.00765	-0.00617	1.02898	-1.08481	-5.92976	4.82991	-0.10650	0.28963	0.06904	0.00183	-0.00177	0.00128	10.63104	-4.83472	-21.87895	0.05552	0.61151	0.19970	0.00087	0.01009	-0.00585	-0.44730	-0.68601	2.15808	-0.56147	1.00492	0.94995	0.47552	0.33549	-2.04169	6.65207	-1.24014	2.41194	0.00166	0.00072	0.00176	0.00004
574			5.73000	5.88375	-1.77775	15.14169	0.76578	0.00565	0.05365	-0.00931	-0.00009	0.00173	0.00841	-0.00688	1.02915	-1.07585	-5.92913	4.83220	-0.10009	0.29283	0.06758	0.00119	0.00113	-0.00181	10.62421	-4.83766	-21.87264	0.05069	0.61743	0.19881	0.00060	-0.00144	0.00196	-0.52704	-0.73994	1.97825	-0.15674	0.41741	-1.63100	0.04898	0.80727	0.37519	6.63911	-1.22471	2.43773	0.00168	0.00072	0.00176	0.00003
575			5.74000	5.89006	-1.77020	15.12294	0.76065	0.00470	0.05277	-0.00878	-0.00008	0.00161	0.00902	-0.00678	1.02780	-1.07441	-5.93361	4.86080	-0.09644	0.29338	0.06631	0.00012	0.00365	-0.00459	10.61654	-4.83418	-21.89061	0.05007	0.61939	0.19761	0.00058	-0.01223	0.00944	-0.55041	-0.71460	1.88474	0.28842	-0.44945	-3.99881	-0.31352	1.45087	2.64926	6.62991	-1.21332	2.45612	0.00171	0.00072	0.00175	0.00002
576			5.75000	5.89583	-1.76282	15.10495	0.75696	0.00159	0.05270	-0.00793	-0.00002	0.00153	0.00925	-0.00633	1.02606	-1.08273	-5.94189	4.91229	-0.09615	0.29097	0.06623	-0.00116	0.00527	-0.00689	10.60601	-4.82550	-21.93084	0.05165	0.61676	0.19673	0.00075	-0.02043	0.01591	-0.52822	-0.65112	1.79435	0.66923	-1.42643	-5.88559	-0.52520	2.16699	4.55847	6.62413	-1.20496	2.46778	0.00173	0.00072	0.00175	0.00001
577			5.76000	5.90100	-1.75605	15.08793	0.74918	-0.00033	0.05271	-0.00702	0.00000	0.00147	0.00932	-0.00597	1.02393	-1.10067	-5.95212	4.98109	-0.09163	0.28881	0.06583	-0.00225	0.00584	-0.00846	10.59171	-4.81391	-21.98902	0.04841	0.61645	0.19527	0.00092	-0.02486	0.02059	-0.46676	-0.57432	1.71140	0.89571	-2.31602	-7.16789	-0.52680	2.81725	5.90063	6.62100	-1.19862	2.47366	0.00175	0.00072	0.00175	0.00001
578			5.77000	5.90554	-1.75028	15.07149	0.74202	-0.00146	0.05228	-0.00590	0.00002	0.00146	0.00941	-0.00565	1.02206	-1.12626	-5.96222	5.06078	-0.08725	0.28766	0.06507	-0.00297	0.00542	-0.00912	10.57353	-4.80229	-22.05857	0.04525	0.61811	0.19358	0.00110	-0.02496	0.02270	-0.36919	-0.46765	1.68863	0.94418	-2.97137	-7.72762	-0.33575	3.28408	6.44508	6.61987	-1.19313	2.47516	0.00176	0.00072	0.00175	0.00000
579			5.78000	5.90910	-1.74595	15.05479	0.73697	-0.00154	0.05211	-0.00410	0.00001	0.00153	0.00920	-0.00539	1.02106	-1.15651	-5.97053	5.14294	-0.08442	0.28677	0.06478	-0.00335	0.00429	-0.00879	10.55199	-4.79308	-22.13009	0.04288	0.61913	0.19215	0.00128	-0.02114	0.02153	-0.25103	-0.29362	1.74603	0.86778	-3.29439	-7.39932	-0.06495	3.47090	5.99184	6.62061	-1.18812	2.47277	0.00177	0.00072	0.00175	-0.00001
580			5.79000	5.91086	-1.74330	15.03699	0.73314	-0.00273	0.05227	-0.00131	0.00002	0.00165	0.00859	-0.00488	1.02045	-1.18805	-5.97620	5.21744	-0.08404	0.28366	0.06506	-0.00344	0.00280	-0.00744	10.52819	-4.78734	-22.19242	0.04156	0.61561	0.19064	0.00141	-0.01438	0.01698	-0.12713	-0.03405	1.84349	0.73105	-3.22618	-6.14863	0.17455	3.29557	4.54890	6.62321	-1.18467	2.46580	0.00176	0.00073	0.00176	-0.00001
581			5.80000	5.91003	-1.74259	15.01802	0.72880	-0.00451	0.05250	0.00217	0.00001	0.00175	0.00790	-0.00385	1.02120	-1.21721	-5.97913	5.27488	-0.08442	0.28035	0.06545	-0.00316	0.00137	-0.00521	10.50439	-4.78540	-22.23567	0.04115	0.61109	0.18954	0.00141	-0.00581	0.00994	-0.00669	0.28150	1.90991	0.57335	-2.75385	-4.19029	0.36344	2.70834	2.39205	6.62755	-1.18431	2.45425	0.00175	0.00073	0.00177	-0.00002
582			5.81000	5.90629	-1.74378	14.99851	0.72602	-0.00522	0.05267	0.00563	-0.00000	0.00184	0.00736	-0.00285	1.02275	-1.24046	-5.97985	5.30926	-0.08569	0.27851	0.06585	-0.00251	0.00031	-0.00260	10.48374	-4.78758	-22.25370	0.04117	0.60701	0.18898	0.00124	0.00361	0.00189	0.11561	0.59750	1.95866	0.42170	-1.96006	-1.97951	0.54220	1.76459	-0.02230	6.63312	-1.18796	2.43931	0.00174	0.00074	0.00177	-0.00002
583			5.82000	5.89992	-1.74695	14.97819	0.72475	-0.00320	0.05280	0.00831	-0.00001	0.00203	0.00693	-0.00229	1.02508	-1.25548	-5.97942	5.32042	-0.08628	0.27920	0.06614	-0.00157	-0.00001	-0.00024	10.46913	-4.79420	-22.24575	0.04024	0.60517	0.18897	0.00086	0.01254	-0.00565	0.27973	0.86593	2.12051	0.33092	-1.00745	-0.05039	0.71380	0.61306	-2.22370	6.63889	-1.19520	2.42388	0.00174	0.00074	0.00178	-0.00002
584			5.83000	5.89183	-1.75256	14.95513	0.72395	-0.00219	0.05258	0.00943	-0.00002	0.00238	0.00692	-0.00203	1.02628	-1.26172	-5.97971	5.31342	-0.08675	0.27968	0.06599	-0.00054	0.00076	0.00145	10.46257	-4.80470	-22.21555	0.03952	0.60346	0.18888	0.00037	0.01916	-0.01164	0.54252	1.04253	2.46938	0.38041	-0.04947	1.25875	0.80241	-0.56493	-3.88702	6.64321	-1.20328	2.41276	0.00173	0.00075	0.00179	-0.00001
585			5.84000	5.88345	-1.76155	14.92761	0.72301	-0.00418	0.05206	0.00853	-0.00006	0.00278	0.00764	-0.00217	1.02570	-1.26001	-5.98308	5.29522	-0.08622	0.27889	0.06533	0.00037	0.00290	0.00226	10.46472	-4.81715	-22.16942	0.03769	0.60216	0.18840	-0.00013	0.02174	-0.01521	0.91663	1.08608	2.90089	0.65623	0.78638	1.81632	0.71917	-1.57629	-4.76622	6.64360	-1.20697	2.41225	0.00172	0.00075	0.00180	0.00001
586			5.85000	5.87648	-1.77446	14.89584	0.72133	-0.00315	0.05184	0.00581	-0.00006	0.00319	0.00860	-0.00270	1.02461	-1.25268	-5.99251	5.27382	-0.08320	0.28140	0.06476	0.00093	0.00627	0.00251	10.47480	-4.82857	-22.11670	0.03685	0.60731	0.18929	-0.00056	0.02062	-0.01693	1.37102	0.99948	3.33276	1.18294	1.40810	1.88912	0.44264	-2.33362	-5.01450	6.63781	-1.20005	2.42771	0.00172	0.00075	0.00180	0.00003
587			5.86000	5.87211	-1.79169	14.85975	0.72052	-0.00098	0.05187	0.00205	-0.00003	0.00369	0.00888	-0.00348	1.02303	-1.24267	-6.00957	5.25121	-0.08110	0.28235	0.06458	0.00099	0.01006	0.00226	10.49114	-4.83678	-22.06120	0.03575	0.60882	0.18983	-0.00085	0.01631	-0.01684	1.87153	0.84147	3.84712	1.86095	1.66993	1.56463	0.04270	-2.75056	-4.73916	6.62574	-1.17907	2.45964	0.00171	0.00075	0.00180	0.00004
588			5.87000	5.87077	-1.81339	14.81784	0.71922	0.00196	0.05238	-0.00203	0.00007	0.00438	0.00859	-0.00442	1.02109	-1.23450	-6.03422	5.23431	-0.07860	0.28189	0.06488	0.00056	0.01327	0.00149	10.51083	-4.84026	-22.01078	0.03485	0.60959	0.19067	-0.00095	0.01040	-0.01506	2.37614	0.66563	4.52577	2.51169	1.47397	0.83316	-0.34841	-2.75051	-4.02365	6.60930	-1.14520	2.50336	0.00170	0.00074	0.00179	0.00005
589			5.88000	5.87245	-1.83935	14.76835	0.71627	0.00394	0.05260	-0.00602	0.00015	0.00514	0.00781	-0.00507	1.01931	-1.23181	-6.06408	5.22594	-0.07592	0.27941	0.06491	-0.00018	0.01509	0.00021	10.53023	-4.83950	-21.96831	0.03259	0.60763	0.19048	-0.00083	0.00441	-0.01178	2.82288	0.48528	5.30603	2.96579	0.87851	-0.25097	-0.61705	-2.33593	-3.00001	6.59076	-1.10255	2.55313	0.00170	0.00074	0.00178	0.00006
590			5.89000	5.87697	-1.86862	14.71101	0.71296	0.00717	0.05312	-0.00937	0.00030	0.00580	0.00704	-0.00512	1.01687	-1.23696	-6.09618	5.23196	-0.07507	0.27920	0.06549	-0.00099	0.01539	-0.00127	10.54588	-4.83548	-21.93932	0.03537	0.60878	0.19169	-0.00064	-0.00026	-0.00795	3.13604	0.31341	5.95772	3.11702	0.08034	-1.43307	-0.70800	-1.59633	-1.91785	6.57181	-1.05650	2.60401	0.00169	0.00073	0.00176	0.00006
591			5.90000	5.88361	-1.89966	14.64867	0.70943	0.00821	0.05390	-0.01116	0.00035	0.00606	0.00638	-0.00484	1.01460	-1.24941	-6.12676	5.24960	-0.07485	0.27792	0.06640	-0.00167	0.01380	-0.00238	10.55492	-4.83031	-21.92149	0.03741	0.60923	0.19289	-0.00026	-0.00209	-0.00465	3.24548	0.19291	6.13676	2.91282	-0.68213	-2.23644	-0.57996	-0.71820	-1.12067	6.55433	-1.01456	2.64876	0.00168	0.00073	0.00174	0.00005
592			5.91000	5.89092	-1.93048	14.58790	0.70705	0.00927	0.05423	-0.01069	0.00038	0.00556	0.00519	-0.00470	1.01536	-1.26704	-6.15218	5.27454	-0.07393	0.27515	0.06687	-0.00205	0.01061	-0.00286	10.55622	-4.82656	-21.91281	0.03587	0.60800	0.19279	0.00016	-0.00072	-0.00196	3.09442	0.15977	5.59217	2.38347	-1.24861	-2.48662	-0.21581	0.10577	-0.59409	6.54161	-0.98678	2.67678	0.00167	0.00071	0.00171	0.00003
593			5.92000	5.89716	-1.95868	14.53651	0.70592	0.01122	0.05445	-0.00799	0.00042	0.00443	0.00388	-0.00473	1.01872	-1.28661	-6.16984	5.29991	-0.07225	0.27277	0.06715	-0.00210	0.00653	-0.00252	10.55075	-4.82685	-21.91023	0.03215	0.60702	0.19219	0.00043	0.00385	-0.00032	2.69375	0.22021	4.40158	1.64907	-1.52411	-2.05396	0.34952	0.67429	-0.39061	6.53721	-0.98287	2.67735	0.00166	0.00070	0.00169	-0.00000
594			5.93000	5.90087	-1.98243	14.49950	0.70599	0.01240	0.05459	-0.00377	0.00039	0.00300	0.00308	-0.00431	1.02273	-1.30507	-6.17863	5.31832	-0.07259	0.27172	0.06748	-0.00200	0.00238	-0.00142	10.54116	-4.83336	-21.90957	0.03192	0.60654	0.19213	0.00057	0.01071	-0.00004	2.12686	0.35468	2.92957	0.88593	-1.53550	-1.01961	1.00392	0.86840	-0.54518	6.54240	-1.00616	2.64666	0.00164	0.00069	0.00166	-0.00003
595			5.94000	5.90124	-2.00074	14.47743	0.70642	0.01215	0.05465	0.00114	0.00030	0.00171	0.00288	-0.00377	1.02714	-1.32074	-6.17930	5.32436	-0.07312	0.27109	0.06761	-0.00184	-0.00118	0.00001	10.53073	-4.84669	-21.90628	0.03225	0.60629	0.19213	0.00057	0.01781	-0.00099	1.52977	0.54939	1.60852	0.24600	-1.41923	0.25965	1.57258	0.71717	-0.97562	6.55513	-1.04929	2.59262	0.00161	0.00068	0.00165	-0.00004
596			5.95000	5.89788	-2.01423	14.46667	0.70688	0.01225	0.05477	0.00632	0.00024	0.00084	0.00316	-0.00363	1.03009	-1.33388	-6.17365	5.31797	-0.07266	0.27143	0.06764	-0.00177	-0.00361	0.00123	10.52198	-4.86538	-21.89759	0.03090	0.60648	0.19207	0.00046	0.02264	-0.00267	1.06556	0.82218	0.70965	-0.16048	-1.34355	1.33098	1.86835	0.38357	-1.51171	6.57086	-1.09725	2.53193	0.00158	0.00067	0.00163	-0.00005
597			5.96000	5.89046	-2.02508	14.46230	0.70718	0.01218	0.05483	0.01181	0.00023	0.00043	0.00396	-0.00368	1.03057	-1.34634	-6.16454	5.30313	-0.07249	0.27257	0.06759	-0.00193	-0.00447	0.00187	10.51581	-4.88584	-21.88274	0.02976	0.60639	0.19208	0.00034	0.02314	-0.00453	0.85245	1.20492	0.27245	-0.23639	-1.41858	1.90812	1.75593	0.05640	-1.98761	6.58603	-1.13699	2.47942	0.00156	0.00066	0.00161	-0.00004
598			5.97000	5.87851	-2.03634	14.45987	0.70903	0.01337	0.05480	0.01741	0.00029	0.00046	0.00515	-0.00390	1.02991	-1.36088	-6.15559	5.28570	-0.07363	0.27590	0.06762	-0.00242	-0.00350	0.00173	10.51178	-4.90345	-21.86293	0.02977	0.60736	0.19254	0.00029	0.01828	-0.00573	0.93586	1.68782	0.26020	0.07243	-1.70995	1.81954	1.21166	-0.08232	-2.17089	6.59948	-1.16407	2.44050	0.00154	0.00065	0.00160	-0.00004
599			5.98000	5.86207	-2.05106	14.45523	0.71001	0.01557	0.05507	0.02239	0.00045	0.00097	0.00657	-0.00432	1.02848	-1.38082	-6.15070	5.27322	-0.07354	0.28074	0.06787	-0.00322	-0.00079	0.00108	10.50811	-4.91354	-21.84279	0.03057	0.61198	0.19392	0.00035	0.00939	-0.00648	1.29290	2.20857	0.70989	0.75855	-2.22078	1.27876	0.34458	0.04725	-2.17783	6.61112	-1.18007	2.41315	0.00155	0.00065	0.00159	-0.00003
600			5.99000	5.84177	-2.07154	14.44325	0.71105	0.01837	0.05535	0.02628	0.00070	0.00198	0.00752	-0.00483	1.02640	-1.40908	-6.15280	5.26736	-0.07429	0.28474	0.06829	-0.00438	0.00330	-0.00000	10.50226	-4.91375	-21.82192	0.03113	0.61427	0.19497	0.00053	-0.00168	-0.00680	1.83691	2.70806	1.66848	1.73874	-2.94877	0.39406	-0.66235	0.44580	-2.07888	6.62093	-1.18777	2.39358	0.00157	0.00064	0.00159	-0.00003
601			6.00000	5.81840	-2.09884	14.41889	0.71414	0.02241	0.05564	0.02909	0.00106	0.00340	0.00753	-0.00528	1.02537	-1.44849	-6.16398	5.27362	-0.07768	0.28757	0.06915	-0.00594	0.00810	-0.00156	10.49199	-4.90319	-21.80394	0.03424	0.61449	0.19616	0.00086	-0.01298	-0.00630	2.44516	3.14652	3.03719	2.84148	-3.82886	-0.86321	-1.61595	1.04331	-1.79054	6.62914	-1.18999	2.37864	0.00160	0.00064	0.00159	-0.00002
602			6.01000	5.79273	-2.13274	14.37905	0.71748	0.02551	0.05563	0.03093	0.00140	0.00501	0.00684	-0.00559	1.02550	-1.49959	-6.18442	5.29426	-0.08204	0.28798	0.06988	-0.00760	0.01252	-0.00342	10.47630	-4.88325	-21.79003	0.03709	0.61267	0.19669	0.00125	-0.02215	-0.00510	3.00069	3.49884	4.62450	3.83212	-4.70656	-2.33077	-2.32851	1.70238	-1.37804	6.63606	-1.18972	2.36589	0.00163	0.00065	0.00160	-0.00002
603			6.02000	5.76540	-2.17195	14.32256	0.71872	0.02751	0.05604	0.03203	0.00164	0.00667	0.00574	-0.00586	1.02470	-1.56090	-6.21233	5.33136	-0.08550	0.28595	0.07103	-0.00895	0.01576	-0.00555	10.45526	-4.85704	-21.78219	0.03778	0.60893	0.19694	0.00155	-0.02816	-0.00306	3.40485	3.75976	6.23782	4.52906	-5.45802	-3.96174	-2.70615	2.31753	-0.79379	6.64182	-1.18899	2.35449	0.00166	0.00066	0.00162	-0.00002
604			6.03000	5.73676	-2.21437	14.25018	0.71987	0.03059	0.05646	0.03263	0.00185	0.00811	0.00472	-0.00650	1.02354	-1.62948	-6.24512	5.38604	-0.08744	0.28500	0.07215	-0.00970	0.01764	-0.00767	10.43004	-4.82790	-21.78210	0.03600	0.60824	0.19725	0.00164	-0.03101	-0.00063	3.59553	3.91651	7.63916	4.85816	-5.97563	-5.54016	-2.76243	2.77541	-0.14021	6.64622	-1.18768	2.34617	0.00168	0.00067	0.00164	-0.00001
605			6.04000	5.70738	-2.25753	14.16551	0.72157	0.03458	0.05637	0.03241	0.00201	0.00902	0.00386	-0.00712	1.02336	-1.70150	-6.27976	5.45583	-0.08915	0.28592	0.07285	-0.00986	0.01807	-0.00923	10.40257	-4.79892	-21.78916	0.03432	0.61115	0.19759	0.00160	-0.03061	0.00138	3.56305	3.92619	8.58343	4.80907	-6.15867	-6.69481	-2.54965	2.97990	0.37211	6.64894	-1.18407	2.34344	0.00169	0.00068	0.00166	-0.00001
606			6.05000	5.67837	-2.29901	14.07425	0.72314	0.03751	0.05606	0.03079	0.00199	0.00928	0.00288	-0.00734	1.02194	-1.77235	-6.31320	5.53413	-0.09312	0.28563	0.07356	-0.00965	0.01690	-0.00980	10.37513	-4.77289	-21.80042	0.03538	0.61143	0.19758	0.00157	-0.02672	0.00234	3.33442	3.74638	8.93801	4.42128	-5.93335	-7.08492	-2.12507	2.89149	0.57136	6.65078	-1.17828	2.34572	0.00169	0.00069	0.00169	-0.00001
607			6.06000	5.65126	-2.33673	13.98271	0.72284	0.03993	0.05547	0.02762	0.00182	0.00890	0.00170	-0.00732	1.02138	-1.83731	-6.34282	5.61141	-0.09585	0.28425	0.07382	-0.00872	0.01439	-0.00905	10.34982	-4.75211	-21.81164	0.03549	0.61068	0.19675	0.00140	-0.01986	0.00190	2.95189	3.38143	8.71402	3.77659	-5.30138	-6.52374	-1.55325	2.51349	0.37045	6.65386	-1.17484	2.34650	0.00168	0.00070	0.00171	-0.00001
608			6.07000	5.62734	-2.36912	13.89634	0.72354	0.03991	0.05420	0.02318	0.00147	0.00797	0.00082	-0.00723	1.02223	-1.89244	-6.36669	5.67725	-0.09889	0.28180	0.07329	-0.00735	0.01079	-0.00686	10.32855	-4.73823	-21.81809	0.03660	0.61021	0.19519	0.00119	-0.01058	-0.00031	2.46736	2.86533	8.03182	2.95116	-4.31618	-4.93816	-0.90863	1.87655	-0.34295	6.66006	-1.17946	2.33792	0.00166	0.00071	0.00173	-0.00002
609			6.08000	5.60780	-2.39524	13.81900	0.72326	0.04053	0.05347	0.01756	0.00111	0.00688	0.00065	-0.00698	1.02304	-1.93459	-6.38315	5.72076	-0.10064	0.28250	0.07309	-0.00554	0.00626	-0.00337	10.31242	-4.73224	-21.81340	0.04006	0.61480	0.19519	0.00103	0.00120	-0.00500	1.94444	2.23567	7.07558	1.97503	-3.05733	-2.30440	-0.23710	1.03791	-1.79459	6.66963	-1.19414	2.31661	0.00164	0.00072	0.00175	-0.00003
610			6.09000	5.59353	-2.41489	13.75245	0.72005	0.03962	0.05250	0.01123	0.00073	0.00570	0.00098	-0.00650	1.02138	-1.96155	-6.39031	5.73129	-0.10132	0.28298	0.07234	-0.00357	0.00083	0.00112	10.30138	-4.73518	-21.78872	0.04440	0.61840	0.19496	0.00094	0.01532	-0.01225	1.44013	1.55280	6.01059	0.89914	-1.66687	1.14359	0.42422	0.09563	-4.03261	6.68106	-1.21566	2.28579	0.00162	0.00072	0.00176	-0.00003
611			6.10000	5.58481	-2.42845	13.69715	0.71362	0.03701	0.05093	0.00509	0.00038	0.00452	0.00143	-0.00571	1.01808	-1.97300	-6.38713	5.70301	-0.10102	0.28195	0.07068	-0.00175	-0.00439	0.00534	10.29445	-4.74729	-21.73721	0.04647	0.61671	0.19354	0.00086	0.02842	-0.01979	0.97592	0.89487	4.95651	-0.10958	-0.38123	4.51306	0.97151	-0.76194	-6.39545	6.69102	-1.23659	2.25453	0.00160	0.00073	0.00177	-0.00002
612			6.11000	5.58111	-2.43645	13.65238	0.70768	0.03507	0.04975	-0.00015	0.00010	0.00351	0.00167	-0.00512	1.01602	-1.97166	-6.37544	5.64360	-0.09990	0.28065	0.06926	-0.00032	-0.00776	0.00764	10.29058	-4.76618	-21.66354	0.04343	0.61025	0.19208	0.00066	0.03519	-0.02359	0.55448	0.31777	3.99374	-0.83332	0.54100	6.44554	1.27801	-1.31530	-7.60469	6.69591	-1.24878	2.23391	0.00158	0.00073	0.00178	-0.00001
613			6.12000	5.58164	-2.43954	13.61695	0.70305	0.03537	0.04899	-0.00456	-0.00012	0.00265	0.00204	-0.00483	1.01570	-1.96247	-6.35982	5.57473	-0.09746	0.28203	0.06817	0.00063	-0.00813	0.00658	10.28956	-4.78715	-21.58640	0.03512	0.60374	0.19114	0.00028	0.03144	-0.01923	0.18949	-0.17838	3.11790	-1.15252	0.89189	5.59688	1.30244	-1.36111	-6.22820	6.69414	-1.24822	2.23029	0.00157	0.00074	0.00179	0.00001
614			6.13000	5.58590	-2.43850	13.59022	0.69835	0.03330	0.04800	-0.00828	-0.00027	0.00186	0.00271	-0.00461	1.01615	-1.95179	-6.34620	5.53124	-0.09382	0.28217	0.06665	0.00111	-0.00551	0.00208	10.29193	-4.80430	-21.53901	0.02710	0.59927	0.18994	-0.00011	0.01755	-0.00582	-0.08645	-0.59849	2.28884	-1.10036	0.63476	1.81692	1.11992	-0.85708	-1.99069	6.68768	-1.23766	2.24084	0.00156	0.00074	0.00180	0.00002
615			6.14000	5.59331	-2.43462	13.57182	0.69544	0.02953	0.04709	-0.01094	-0.00030	0.00117	0.00341	-0.00426	1.01758	-1.94489	-6.33870	5.53794	-0.09147	0.28119	0.06533	0.00114	-0.00097	-0.00442	10.29761	-4.81389	-21.54571	0.02232	0.59570	0.18843	-0.00040	-0.00259	0.01346	-0.23222	-0.89859	1.52317	-0.78201	-0.11448	-3.86979	0.84255	0.07227	4.14126	6.68033	-1.22373	2.25699	0.00157	0.00075	0.00181	0.00002
616			6.15000	5.60268	-2.42965	13.56071	0.69288	0.02871	0.04650	-0.01219	-0.00027	0.00066	0.00404	-0.00371	1.01968	-1.94604	-6.33963	5.60912	-0.08909	0.28328	0.06446	0.00079	0.00416	-0.01112	10.30569	-4.81404	-21.62070	0.02412	0.59951	0.18805	-0.00073	-0.02416	0.03356	-0.21571	-1.03557	0.91516	-0.30592	-1.12345	-9.86582	0.52041	1.19049	10.54410	6.67500	-1.21172	2.27112	0.00158	0.00075	0.00181	0.00001
617			6.16000	5.61274	-2.42567	13.55461	0.68950	0.02954	0.04610	-0.01237	-0.00017	0.00039	0.00455	-0.00327	1.02150	-1.95671	-6.34880	5.73733	-0.08525	0.28639	0.06374	0.00021	0.00871	-0.01623	10.31446	-4.80504	-21.75593	0.02670	0.60711	0.18742	-0.00099	-0.04274	0.04912	-0.05154	-1.03669	0.57100	0.21526	-2.08329	-14.54668	0.16464	2.20675	15.53714	6.67253	-1.20310	2.28082	0.00158	0.00075	0.00181	0.00000
618			6.17000	5.62280	-2.42400	13.55037	0.68864	0.03019	0.04568	-0.01210	-0.00004	0.00036	0.00456	-0.00310	1.02314	-1.97587	-6.36448	5.90380	-0.08336	0.28747	0.06327	-0.00037	0.01163	-0.01860	10.32227	-4.78844	-21.93171	0.03150	0.61364	0.18625	-0.00119	-0.05411	0.05639	0.19139	-0.96413	0.51035	0.66940	-2.69652	-16.77569	-0.17310	2.87224	17.96957	6.67189	-1.19648	2.28799	0.00159	0.00074	0.00179	0.00000
619			6.18000	5.63249	-2.42509	13.54539	0.68777	0.02885	0.04542	-0.01146	0.00009	0.00046	0.00368	-0.00303	1.02427	-1.99950	-6.38350	6.07770	-0.08251	0.28330	0.06303	-0.00075	0.01220	-0.01767	10.32781	-4.76780	-22.11662	0.03411	0.61272	0.18360	-0.00112	-0.05485	0.05356	0.43047	-0.85252	0.60493	0.96966	-2.75083	-15.99400	-0.40819	3.00267	17.32206	6.67106	-1.18887	2.29668	0.00160	0.00074	0.00177	0.00001
620			6.19000	5.64142	-2.42855	13.53914	0.68626	0.02906	0.04510	-0.01021	0.00018	0.00051	0.00267	-0.00268	1.02568	-2.02233	-6.40258	6.22856	-0.08193	0.28069	0.06282	-0.00082	0.01082	-0.01386	10.33091	-4.74745	-22.28019	0.03638	0.61210	0.18153	-0.00087	-0.04607	0.04300	0.59737	-0.70865	0.64938	1.06792	-2.23665	-12.60080	-0.46659	2.59872	14.06105	6.66823	-1.17775	2.31053	0.00161	0.00073	0.00175	0.00001
621			6.20000	5.64903	-2.43352	13.53312	0.68643	0.02935	0.04431	-0.00822	0.00024	0.00045	0.00203	-0.00229	1.02750	-2.03947	-6.41873	6.33345	-0.08276	0.27978	0.06226	-0.00059	0.00783	-0.00803	10.33190	-4.73163	-22.40010	0.03933	0.61306	0.18020	-0.00052	-0.02997	0.02751	0.66167	-0.52759	0.56481	0.94063	-1.27688	-7.40495	-0.31588	1.79951	9.03236	6.66276	-1.16242	2.33020	0.00161	0.00072	0.00173	0.00002
622			6.21000	5.65468	-2.43905	13.52837	0.68850	0.02915	0.04348	-0.00542	0.00026	0.00038	0.00179	-0.00215	1.02824	-2.04718	-6.42937	6.37835	-0.08515	0.27939	0.06176	-0.00008	0.00357	-0.00124	10.33105	-4.72372	-22.46295	0.04273	0.61380	0.17961	-0.00007	-0.00903	0.00943	0.64801	-0.29531	0.46163	0.59739	-0.04073	-1.22325	0.01426	0.76807	3.02960	6.65437	-1.14278	2.35556	0.00162	0.00071	0.00170	0.00003
623			6.22000	5.65767	-2.44478	13.52417	0.69144	0.03061	0.04383	-0.00183	0.00029	0.00042	0.00208	-0.00232	1.02929	-2.04321	-6.43255	6.35705	-0.08654	0.28201	0.06234	0.00063	-0.00151	0.00581	10.32860	-4.72583	-22.46252	0.04510	0.61812	0.18135	0.00045	0.01407	-0.00947	0.61574	0.00598	0.48864	0.07980	1.30034	5.20087	0.45442	-0.35704	-3.26222	6.64266	-1.11860	2.38665	0.00163	0.00070	0.00168	0.00004
624			6.23000	5.65729	-2.45097	13.51858	0.69528	0.03173	0.04383	0.00238	0.00032	0.00058	0.00237	-0.00285	1.03012	-2.02682	-6.42705	6.27079	-0.08808	0.28385	0.06250	0.00139	-0.00672	0.01236	10.32488	-4.73865	-22.39920	0.04587	0.62001	0.18272	0.00094	0.03613	-0.02750	0.58493	0.36512	0.68046	-0.50149	2.56241	11.14082	0.88641	-1.43739	-9.16638	6.62847	-1.09250	2.42071	0.00164	0.00069	0.00166	0.00004
625			6.24000	5.65315	-2.45761	13.51017	0.69740	0.03344	0.04319	0.00655	0.00032	0.00080	0.00250	-0.00412	1.02973	-1.99949	-6.41343	6.12828	-0.08648	0.28449	0.06163	0.00192	-0.01093	0.01723	10.32021	-4.76063	-22.28027	0.04045	0.61927	0.18260	0.00116	0.05324	-0.04199	0.52634	0.71681	0.96287	-0.97141	3.52924	15.79585	1.18016	-2.31831	-13.92060	6.61458	-1.07102	2.44999	0.00165	0.00068	0.00163	0.00004
626			6.25000	5.64568	-2.46410	13.49858	0.69964	0.03459	0.04256	0.00976	0.00029	0.00097	0.00255	-0.00566	1.02745	-1.96520	-6.39422	5.94715	-0.08540	0.28367	0.06078	0.00208	-0.01303	0.01967	10.31507	-4.78837	-22.12135	0.03298	0.61384	0.18200	0.00111	0.06138	-0.05034	0.41620	0.97293	1.20475	-1.17810	3.98759	18.31543	1.23029	-2.81015	-16.68232	6.60393	-1.05986	2.46774	0.00166	0.00066	0.00160	0.00003
627			6.26000	5.63608	-2.46962	13.48508	0.70309	0.03475	0.04253	0.01162	0.00019	0.00099	0.00276	-0.00661	1.02541	-1.92980	-6.37351	5.75349	-0.08738	0.28341	0.06084	0.00187	-0.01267	0.01953	10.30944	-4.81660	-21.94675	0.02963	0.60752	0.18277	0.00104	0.05886	-0.05126	0.23678	1.08603	1.24546	-1.06820	3.81690	18.18648	1.00336	-2.77303	-16.86293	6.59725	-1.05938	2.47312	0.00167	0.00065	0.00157	0.00002
628			6.27000	5.62562	-2.47307	13.47256	0.70480	0.03510	0.04253	0.01233	0.00006	0.00080	0.00296	-0.00736	1.02348	-1.89947	-6.35541	5.57542	-0.08816	0.28333	0.06082	0.00122	-0.01027	0.01687	10.30327	-4.84009	-21.78410	0.02712	0.60384	0.18363	0.00088	0.04777	-0.04497	-0.01052	1.07614	1.00904	-0.70936	3.09173	15.73351	0.58089	-2.27302	-14.67701	6.59259	-1.06392	2.47213	0.00169	0.00064	0.00155	0.00002
629			6.28000	5.61512	-2.47377	13.46381	0.70529	0.03469	0.04260	0.01241	-0.00007	0.00046	0.00316	-0.00794	1.02139	-1.87838	-6.34254	5.43240	-0.08839	0.28250	0.06083	0.00034	-0.00681	0.01245	10.29685	-4.85560	-21.65338	0.02459	0.60106	0.18405	0.00067	0.03152	-0.03308	-0.26653	1.00381	0.57203	-0.26460	1.98602	11.63950	0.12714	-1.44486	-10.74168	6.58698	-1.06416	2.47467	0.00170	0.00063	0.00153	0.00002
630			6.29000	5.60492	-2.47203	13.46011	0.70443	0.03465	0.04242	0.01224	-0.00015	0.00006	0.00331	-0.00803	1.01976	-1.86885	-6.33552	5.33864	-0.08864	0.28230	0.06064	-0.00058	-0.00339	0.00720	10.29016	-4.86240	-21.56997	0.02573	0.60150	0.18444	0.00052	0.01413	-0.01830	-0.45043	0.92492	0.06293	0.10980	0.71454	6.80905	-0.21571	-0.46657	-5.93626	6.57904	-1.05403	2.48672	0.00171	0.00063	0.00153	0.00003
631			6.30000	5.59511	-2.46893	13.46163	0.70275	0.03319	0.04191	0.01214	-0.00017	-0.00032	0.00326	-0.00794	1.01839	-1.87068	-6.33322	5.29514	-0.08876	0.28032	0.06010	-0.00144	-0.00066	0.00207	10.28341	-4.86177	-21.53627	0.02641	0.60038	0.18358	0.00035	-0.00175	-0.00330	-0.53469	0.87387	-0.45335	0.35067	-0.54172	2.08983	-0.40782	0.48715	-1.12161	6.57046	-1.03672	2.50427	0.00171	0.00064	0.00155	0.00002
632			6.31000	5.58548	-2.46546	13.46831	0.70205	0.03271	0.04162	0.01233	-0.00014	-0.00069	0.00317	-0.00795	1.01804	-1.88300	-6.33412	5.29880	-0.08862	0.27935	0.05985	-0.00220	0.00127	-0.00245	10.27672	-4.85543	-21.55021	0.02632	0.60062	0.18276	0.00017	-0.01520	0.01033	-0.55255	0.86118	-0.97103	0.47012	-1.69526	-2.11997	-0.48412	1.33604	3.27281	6.56513	-1.02280	2.51568	0.00172	0.00065	0.00158	0.00001
633			6.32000	5.57578	-2.46210	13.48019	0.70339	0.03258	0.04193	0.01274	-0.00010	-0.00104	0.00315	-0.00766	1.01871	-1.90437	-6.33689	5.34246	-0.09078	0.27967	0.06051	-0.00289	0.00253	-0.00611	10.27028	-4.84480	-21.60545	0.02918	0.60153	0.18294	-0.00002	-0.02582	0.02145	-0.53073	0.87374	-1.43985	0.51239	-2.63521	-5.46229	-0.51571	1.94831	6.86556	6.56616	-1.02158	2.51061	0.00171	0.00068	0.00163	-0.00001
634			6.33000	5.56594	-2.45925	13.49623	0.70354	0.03303	0.04257	0.01284	-0.00005	-0.00126	0.00327	-0.00717	1.01962	-1.93235	-6.34062	5.41547	-0.09216	0.28116	0.06146	-0.00332	0.00325	-0.00862	10.26544	-4.83099	-21.69171	0.03242	0.60425	0.18353	-0.00018	-0.03010	0.02866	-0.46922	0.88129	-1.72768	0.51277	-3.23976	-7.65243	-0.29573	2.27669	9.11148	6.57323	-1.03295	2.48932	0.00169	0.00070	0.00168	-0.00002
635			6.34000	5.55630	-2.45721	13.51386	0.70324	0.03403	0.04307	0.01225	0.00001	-0.00127	0.00341	-0.00693	1.02053	-1.96360	-6.34470	5.50457	-0.09220	0.28304	0.06213	-0.00343	0.00335	-0.00959	10.26382	-4.81497	-21.79541	0.03483	0.60853	0.18375	-0.00056	-0.03662	0.03172	-0.36413	0.85488	-1.73465	0.47414	-3.44543	-8.43285	-0.63454	2.01400	10.30111	6.58220	-1.04741	2.46354	0.00167	0.00072	0.00173	-0.00002
636			6.35000	5.54743	-2.45630	13.53006	0.70323	0.03485	0.04365	0.01105	0.00007	-0.00109	0.00385	-0.00673	1.02129	-1.99468	-6.34811	5.59379	-0.09222	0.28586	0.06289	-0.00334	0.00253	-0.00869	10.26631	-4.79839	-21.89940	0.03935	0.61528	0.18460	-0.00083	-0.03425	0.02870	-0.22410	0.79921	-1.47211	0.38525	-3.27234	-7.51166	-0.67007	1.45997	9.40088	6.58815	-1.05414	2.44717	0.00165	0.00074	0.00177	-0.00001
637			6.36000	5.53953	-2.45668	13.54249	0.70246	0.03416	0.04418	0.01008	0.00013	-0.00075	0.00424	-0.00650	1.02158	-2.02278	-6.34931	5.66418	-0.09214	0.28695	0.06352	-0.00326	0.00054	-0.00580	10.27219	-4.78396	-21.98273	0.04372	0.61977	0.18517	-0.00091	-0.02500	0.01941	-0.05295	0.77916	-1.03106	0.25198	-2.84028	-4.82884	-0.62426	0.63676	6.48237	6.58905	-1.04834	2.44640	0.00164	0.00075	0.00180	0.00000
638			6.37000	5.53184	-2.45891	13.54988	0.70106	0.03314	0.04442	0.01039	0.00023	-0.00035	0.00441	-0.00649	1.02167	-2.04682	-6.34659	5.69901	-0.09124	0.28652	0.06372	-0.00334	-0.00219	-0.00153	10.27956	-4.77432	-22.02625	0.04391	0.62051	0.18494	-0.00067	-0.01096	0.00575	0.16254	0.88035	-0.52900	0.12717	-2.34854	-0.97377	-0.52309	-0.27488	2.14835	6.58547	-1.03093	2.46019	0.00163	0.00076	0.00181	0.00002
639			6.38000	5.52296	-2.46380	13.55215	0.70075	0.03459	0.04511	0.01240	0.00040	0.00005	0.00446	-0.00627	1.02198	-2.06770	-6.33957	5.69160	-0.09203	0.28839	0.06463	-0.00368	-0.00484	0.00289	10.28649	-4.77041	-22.02153	0.04378	0.62027	0.18611	-0.00030	0.00365	-0.00857	0.42719	1.13141	-0.06097	0.07384	-1.95508	2.98511	-0.42240	-1.07725	-2.42823	6.57862	-1.00580	2.48451	0.00162	0.00077	0.00182	0.00002
640			6.39000	5.51158	-2.47216	13.54993	0.69922	0.03524	0.04563	0.01554	0.00060	0.00041	0.00441	-0.00583	1.02253	-2.08693	-6.32924	5.64682	-0.09273	0.28918	0.06529	-0.00409	-0.00664	0.00646	10.29183	-4.77152	-21.97292	0.04183	0.61813	0.18718	0.00007	0.01542	-0.02050	0.71915	1.48395	0.34799	0.11120	-1.70172	6.11521	-0.35282	-1.65218	-6.20965	6.56956	-0.97822	2.51455	0.00162	0.00078	0.00183	0.00003
641			6.40000	5.49712	-2.48418	13.54366	0.69628	0.03642	0.04607	0.01861	0.00082	0.00077	0.00429	-0.00525	1.02282	-2.10562	-6.31743	5.57657	-0.09301	0.29015	0.06581	-0.00439	-0.00712	0.00854	10.29538	-4.77612	-21.89251	0.03942	0.61589	0.18834	0.00032	0.02263	-0.02826	1.00671	1.83196	0.73640	0.24775	-1.56237	7.87998	-0.32886	-1.96139	-8.63806	6.55954	-0.95475	2.54400	0.00162	0.00078	0.00183	0.00003
642			6.41000	5.48022	-2.49955	13.53330	0.69408	0.03730	0.04637	0.02032	0.00100	0.00115	0.00429	-0.00467	1.02263	-2.12443	-6.30663	5.49623	-0.09437	0.29118	0.06627	-0.00458	-0.00601	0.00895	10.29743	-4.78222	-21.79558	0.03904	0.61403	0.18967	0.00045	0.02460	-0.03169	1.27115	2.06209	1.16651	0.50760	-1.51103	8.15219	-0.40767	-2.02733	-9.64673	6.55065	-0.94204	2.56544	0.00161	0.00078	0.00183	0.00002
643			6.42000	5.46245	-2.51762	13.51819	0.69475	0.03874	0.04724	0.01991	0.00118	0.00166	0.00440	-0.00473	1.02274	-2.14399	-6.29954	5.42008	-0.09587	0.29262	0.06737	-0.00463	-0.00342	0.00807	10.29851	-4.78706	-21.69527	0.03879	0.61448	0.19172	0.00049	0.02205	-0.03209	1.52453	2.10977	1.72716	0.90110	-1.51282	7.22247	-0.64173	-1.95090	-9.61677	6.54550	-0.94504	2.57216	0.00160	0.00077	0.00183	0.00001
644			6.43000	5.44576	-2.53800	13.49657	0.69533	0.04089	0.04797	0.01734	0.00134	0.00235	0.00404	-0.00523	1.02240	-2.16456	-6.29838	5.35764	-0.09639	0.29244	0.06824	-0.00453	0.00030	0.00634	10.29945	-4.78839	-21.59885	0.03736	0.61397	0.19283	0.00042	0.01643	-0.03092	1.78365	1.98726	2.51999	1.41377	-1.51732	5.59561	-1.03744	-1.85602	-9.09078	6.54537	-0.96450	2.56160	0.00159	0.00077	0.00182	-0.00001
645			6.44000	5.43156	-2.56038	13.46572	0.69484	0.04444	0.04857	0.01340	0.00152	0.00326	0.00346	-0.00530	1.02146	-2.18610	-6.30473	5.31305	-0.09776	0.29329	0.06913	-0.00436	0.00464	0.00430	10.30114	-4.78438	-21.50836	0.03925	0.61455	0.19431	0.00033	0.00935	-0.02956	2.02460	1.75912	3.55755	2.00028	-1.47150	3.72519	-1.55265	-1.82188	-8.44045	6.54903	-0.99644	2.53700	0.00158	0.00075	0.00180	-0.00001
646			6.45000	5.42040	-2.58421	13.42358	0.69643	0.04801	0.04934	0.00894	0.00163	0.00428	0.00303	-0.00519	1.02118	-2.20792	-6.31921	5.28673	-0.10108	0.29549	0.07046	-0.00410	0.00897	0.00227	10.30448	-4.77436	-21.42360	0.04393	0.61748	0.19693	0.00018	0.00232	-0.02834	2.20152	1.47493	4.69540	2.54759	-1.33304	1.89428	-2.06525	-1.86224	-7.76971	6.55407	-1.03444	2.50471	0.00157	0.00074	0.00178	-0.00001
647			6.46000	5.41253	-2.60854	13.37027	0.69744	0.05113	0.05012	0.00435	0.00165	0.00518	0.00257	-0.00553	1.02064	-2.22868	-6.34090	5.27722	-0.10207	0.29672	0.07158	-0.00350	0.01240	0.00044	10.31008	-4.75911	-21.34476	0.04453	0.62118	0.19902	-0.00003	-0.00345	-0.02665	2.28046	1.15089	5.66873	2.90857	-1.08374	0.28363	-2.43249	-1.91565	-7.02782	6.55875	-1.07244	2.47013	0.00156	0.00073	0.00177	-0.00001
648			6.47000	5.40804	-2.63228	13.30900	0.69699	0.05229	0.05028	-0.00027	0.00155	0.00566	0.00182	-0.00576	1.01933	-2.24661	-6.36733	5.28145	-0.10282	0.29488	0.07198	-0.00260	0.01428	-0.00097	10.31768	-4.74063	-21.27324	0.04442	0.62097	0.19954	-0.00020	-0.00781	-0.02394	2.26221	0.78297	6.22972	2.99916	-0.70522	-0.95296	-2.60834	-1.87512	-6.12452	6.56314	-1.10702	2.43515	0.00156	0.00072	0.00175	-0.00002
649			6.48000	5.40722	-2.65457	13.24485	0.69664	0.05337	0.05032	-0.00499	0.00142	0.00570	0.00101	-0.00589	1.01897	-2.25965	-6.39574	5.29496	-0.10344	0.29299	0.07225	-0.00144	0.01465	-0.00182	10.32612	-4.72031	-21.21164	0.04476	0.62037	0.19985	-0.00025	-0.01175	-0.02012	2.17464	0.36728	6.30526	2.81843	-0.19737	-1.71777	-2.65592	-1.61623	-4.98856	6.56988	-1.14089	2.39636	0.00156	0.00070	0.00172	-0.00003
650			6.49000	5.41039	-2.67484	13.18249	0.69420	0.05286	0.04991	-0.00970	0.00124	0.00536	0.00048	-0.00602	1.01880	-2.26611	-6.42345	5.31275	-0.10165	0.29021	0.07169	-0.00013	0.01362	-0.00208	10.33303	-4.69859	-21.16326	0.04310	0.61985	0.19913	-0.00014	-0.01570	-0.01537	2.04994	-0.07719	6.00438	2.40662	0.38783	-2.01704	-2.62805	-1.11722	-3.67924	6.58289	-1.18214	2.34536	0.00156	0.00069	0.00169	-0.00005
651			6.50000	5.41763	-2.69291	13.12481	0.69273	0.05429	0.04938	-0.01389	0.00112	0.00484	0.00033	-0.00591	1.01877	-2.26516	-6.44816	5.33060	-0.10081	0.29123	0.07117	0.00112	0.01169	-0.00200	10.33666	-4.67589	-21.12957	0.04478	0.62272	0.19939	-0.00002	-0.01865	-0.01075	1.91528	-0.48978	5.51191	1.82560	0.95270	-2.00809	-2.50469	-0.59025	-2.42289	6.60335	-1.23436	2.27908	0.00158	0.00067	0.00167	-0.00007
652			6.51000	5.42822	-2.70898	13.07273	0.69038	0.05454	0.04879	-0.01679	0.00100	0.00428	0.00049	-0.00583	1.01856	-2.25725	-6.46813	5.34691	-0.09860	0.29213	0.07035	0.00214	0.00898	-0.00184	10.33794	-4.65374	-21.10844	0.04513	0.62606	0.19931	0.00002	-0.01910	-0.00705	1.77847	-0.79887	4.95134	1.14116	1.38822	-1.91545	-2.23790	-0.27283	-1.44096	6.62736	-1.28854	2.20899	0.00159	0.00065	0.00164	-0.00007
653			6.52000	5.44086	-2.72325	13.02657	0.68641	0.05399	0.04779	-0.01807	0.00087	0.00366	0.00066	-0.00579	1.01804	-2.24388	-6.48218	5.36219	-0.09473	0.29222	0.06887	0.00276	0.00585	-0.00174	10.33886	-4.63423	-21.09588	0.04373	0.62856	0.19822	-0.00004	-0.01730	-0.00451	1.62741	-0.98048	4.33719	0.43504	1.62345	-1.83818	-1.87761	-0.19214	-0.79187	6.64839	-1.32852	2.15587	0.00160	0.00064	0.00162	-0.00005
654			6.53000	5.45431	-2.73577	12.98695	0.68284	0.05329	0.04691	-0.01812	0.00075	0.00301	0.00084	-0.00552	1.01790	-2.22726	-6.48993	5.37696	-0.09177	0.29269	0.06759	0.00296	0.00276	-0.00173	10.34070	-4.61803	-21.08839	0.04371	0.63032	0.19727	-0.00012	-0.01499	-0.00269	1.44597	-1.06758	3.63747	-0.19453	1.61167	-1.79544	-1.53137	-0.18008	-0.33697	6.66146	-1.34197	2.13722	0.00161	0.00063	0.00160	-0.00002
655			6.54000	5.46786	-2.74631	12.95489	0.67850	0.05203	0.04623	-0.01764	0.00060	0.00227	0.00086	-0.00509	1.01840	-2.21037	-6.49185	5.39219	-0.08842	0.29242	0.06645	0.00272	-0.00027	-0.00150	10.34278	-4.60462	-21.08535	0.04427	0.63224	0.19644	-0.00008	-0.01255	-0.00173	1.21910	-1.12595	2.79521	-0.71294	1.39918	-1.51851	-1.23628	-0.09525	-0.14772	6.66412	-1.32519	2.15955	0.00162	0.00063	0.00159	0.00001
656			6.55000	5.48148	-2.75436	12.93218	0.67446	0.05040	0.04575	-0.01713	0.00041	0.00143	0.00084	-0.00451	1.02048	-2.19494	-6.48790	5.40286	-0.08520	0.29219	0.06552	0.00226	-0.00333	-0.00102	10.34336	-4.59384	-21.08255	0.04309	0.63359	0.19566	0.00005	-0.01012	-0.00118	0.92633	-1.20300	1.79757	-1.16905	1.07182	-1.00433	-0.97034	0.08837	-0.10517	6.65665	-1.28307	2.21772	0.00162	0.00064	0.00159	0.00003
657			6.56000	5.49530	-2.75909	12.92014	0.67208	0.04912	0.04554	-0.01678	0.00017	0.00059	0.00095	-0.00384	1.02327	-2.18201	-6.47810	5.40964	-0.08353	0.29319	0.06505	0.00181	-0.00635	-0.00056	10.34171	-4.58538	-21.08185	0.04367	0.63622	0.19575	0.00020	-0.00794	-0.00035	0.55253	-1.30724	0.79041	-1.60427	0.72409	-0.48830	-0.70226	0.30953	0.01565	6.64247	-1.22817	2.29685	0.00161	0.00065	0.00160	0.00005
658			6.57000	5.50939	-2.75962	12.91768	0.67104	0.04649	0.04520	-0.01665	-0.00015	-0.00006	0.00107	-0.00325	1.02590	-2.17106	-6.46271	5.41187	-0.08330	0.29294	0.06456	0.00154	-0.00900	-0.00007	10.33812	-4.57940	-21.08309	0.04456	0.63686	0.19542	0.00030	-0.00559	0.00031	0.11048	-1.43016	0.02004	-1.99496	0.48187	0.04437	-0.43864	0.45839	0.10675	6.62630	-1.17521	2.37934	0.00161	0.00066	0.00162	0.00005
659			6.58000	5.52378	-2.75536	12.92119	0.67127	0.04384	0.04507	-0.01693	-0.00048	-0.00042	0.00126	-0.00307	1.02847	-2.16086	-6.44290	5.40946	-0.08285	0.29280	0.06428	0.00146	-0.01093	0.00038	10.33360	-4.57581	-21.08546	0.04354	0.63762	0.19516	0.00032	-0.00315	0.00073	-0.36074	-1.57483	-0.39410	-2.30112	0.40291	0.49459	-0.19206	0.49176	0.15542	6.61168	-1.13298	2.45233	0.00160	0.00068	0.00164	0.00004
660			6.59000	5.53875	-2.74616	12.92717	0.67143	0.04265	0.04465	-0.01801	-0.00081	-0.00062	0.00161	-0.00329	1.02978	-2.14996	-6.42023	5.40346	-0.08127	0.29440	0.06367	0.00159	-0.01213	0.00063	10.32927	-4.57461	-21.08831	0.04040	0.64035	0.19480	0.00024	-0.00064	0.00109	-0.81655	-1.77514	-0.59633	-2.52383	0.49083	0.73381	0.05025	0.41980	0.21832	6.59998	-1.10236	2.50983	0.00160	0.00070	0.00166	0.00003
661			6.60000	5.55517	-2.73220	12.93493	0.67094	0.04086	0.04407	-0.02007	-0.00107	-0.00086	0.00207	-0.00335	1.02971	-2.13695	-6.39616	5.39630	-0.08022	0.29592	0.06294	0.00198	-0.01279	0.00056	10.32615	-4.57583	-21.09200	0.03777	0.64226	0.19436	0.00010	0.00216	0.00182	-1.21967	-2.05488	-0.85811	-2.72780	0.72238	0.65586	0.34040	0.25449	0.40766	6.59150	-1.08128	2.54989	0.00159	0.00071	0.00169	0.00002
662			6.61000	5.57393	-2.71402	12.94644	0.66974	0.03745	0.04358	-0.02264	-0.00120	-0.00125	0.00248	-0.00302	1.02925	-2.12032	-6.37112	5.39128	-0.08006	0.29596	0.06234	0.00263	-0.01334	0.00013	10.32547	-4.58032	-21.09820	0.03623	0.64167	0.19379	-0.00012	0.00596	0.00334	-1.55043	-2.37839	-1.33424	-3.01000	1.05756	0.21352	0.77501	-0.00789	0.83307	6.58631	-1.06855	2.57322	0.00158	0.00073	0.00171	0.00001
663			6.62000	5.59529	-2.69234	12.96407	0.66783	0.03381	0.04321	-0.02478	-0.00123	-0.00177	0.00269	-0.00247	1.02885	-2.09883	-6.34464	5.39204	-0.07994	0.29504	0.06184	0.00345	-0.01418	-0.00063	10.32866	-4.58984	-21.10955	0.03515	0.63911	0.19294	-0.00043	0.01165	0.00567	-1.81536	-2.66339	-1.99296	-3.42037	1.42938	-0.53441	1.43542	-0.38548	1.48910	6.58448	-1.06492	2.58233	0.00157	0.00074	0.00174	0.00000
664			6.63000	5.61846	-2.66793	12.98906	0.66468	0.02812	0.04258	-0.02549	-0.00110	-0.00229	0.00289	-0.00173	1.02746	-2.07199	-6.31566	5.40103	-0.07981	0.29172	0.06095	0.00427	-0.01530	-0.00158	10.33721	-4.60690	-21.12770	0.03425	0.63322	0.19103	-0.00083	0.01975	0.00838	-2.03068	-2.82019	-2.70924	-3.92868	1.74906	-1.46507	2.34625	-0.91856	2.25224	6.58570	-1.07123	2.58095	0.00156	0.00075	0.00178	-0.00001
665			6.64000	5.64188	-2.64153	13.02118	0.66018	0.02371	0.04176	-0.02413	-0.00097	-0.00274	0.00340	-0.00088	1.02642	-2.04053	-6.28350	5.41971	-0.07792	0.29057	0.05969	0.00484	-0.01651	-0.00263	10.35282	-4.63402	-21.15274	0.03296	0.62986	0.18917	-0.00128	0.02986	0.01104	-2.20542	-2.78885	-3.36861	-4.41712	1.94173	-2.51591	3.42964	-1.63832	3.01598	6.58871	-1.08455	2.57400	0.00154	0.00077	0.00181	-0.00001
666			6.65000	5.66358	-2.61395	13.05934	0.65671	0.01843	0.04102	-0.02066	-0.00076	-0.00310	0.00428	-0.00020	1.02562	-2.00614	-6.24882	5.44943	-0.07588	0.28965	0.05844	0.00507	-0.01696	-0.00375	10.37728	-4.67237	-21.18393	0.03137	0.62681	0.18739	-0.00175	0.03975	0.01353	-2.33350	-2.55075	-3.94399	-4.70873	1.95051	-3.67105	4.48602	-2.47561	3.77616	6.59077	-1.09637	2.56756	0.00151	0.00078	0.00185	-0.00000
667			6.66000	5.68164	-2.58615	13.10273	0.65630	0.01270	0.03996	-0.01529	-0.00050	-0.00337	0.00588	0.00039	1.02510	-1.97171	-6.21390	5.49132	-0.07571	0.29098	0.05707	0.00500	-0.01611	-0.00488	10.41114	-4.72040	-21.22123	0.03267	0.62659	0.18634	-0.00232	0.04581	0.01627	-2.36536	-2.11121	-4.48712	-4.64279	1.72937	-4.88144	5.22357	-3.16477	4.67545	6.58880	-1.09718	2.56764	0.00149	0.00080	0.00188	0.00001
668			6.67000	5.69443	-2.55988	13.15129	0.65768	0.01063	0.03984	-0.00849	-0.00035	-0.00370	0.00850	0.00030	1.02448	-1.94085	-6.18205	5.54569	-0.07345	0.29895	0.05659	0.00432	-0.01381	-0.00596	10.45186	-4.77285	-21.26747	0.03354	0.63646	0.18802	-0.00266	0.04412	0.02023	-2.22269	-1.50342	-5.03193	-4.12979	1.27561	-6.01053	5.32290	-3.29018	5.93359	6.58202	-1.08435	2.57705	0.00147	0.00081	0.00190	0.00002
669			6.68000	5.70101	-2.53752	13.20493	0.65805	0.00960	0.03994	-0.00122	-0.00023	-0.00404	0.01017	-0.00095	1.02298	-1.91715	-6.15691	5.61087	-0.06752	0.30261	0.05598	0.00304	-0.00949	-0.00670	10.49299	-4.82088	-21.32843	0.02700	0.64163	0.18763	-0.00202	0.03030	0.02534	-1.88332	-0.81507	-5.58795	-3.15988	0.62277	-6.81864	4.56540	-2.50363	7.64940	6.57282	-1.06495	2.59242	0.00145	0.00081	0.00190	0.00002
670			6.69000	5.70155	-2.52090	13.26387	0.66104	0.00793	0.04028	0.00543	-0.00010	-0.00437	0.01001	-0.00221	1.02199	-1.90390	-6.14156	5.68229	-0.06613	0.29915	0.05609	0.00166	-0.00381	-0.00699	10.52570	-4.85425	-21.41030	0.02289	0.63502	0.18552	-0.00130	0.00548	0.03098	-1.40789	-0.15222	-6.11399	-1.82296	-0.19561	-7.09172	3.00664	-0.78070	9.63020	6.56516	-1.05081	2.60467	0.00144	0.00081	0.00190	0.00001
671			6.70000	5.69699	-2.51077	13.32732	0.66505	0.00761	0.04075	0.01113	-0.00001	-0.00457	0.00892	-0.00275	1.02176	-1.90375	-6.13757	5.75404	-0.06906	0.29461	0.05682	0.00002	0.00185	-0.00674	10.54222	-4.86557	-21.51546	0.02560	0.62572	0.18381	-0.00072	-0.02375	0.03583	-0.88017	0.44417	-6.41665	-0.31306	-1.14049	-6.69843	0.96669	1.51391	11.35204	6.56228	-1.05062	2.60376	0.00143	0.00080	0.00188	0.00000
672			6.71000	5.68799	-2.50709	13.39167	0.66926	0.00919	0.04110	0.01611	0.00009	-0.00440	0.00762	-0.00311	1.02158	-1.91819	-6.14423	5.81909	-0.07303	0.29135	0.05764	-0.00196	0.00622	-0.00563	10.53854	-4.85235	-21.63872	0.03163	0.62023	0.18270	0.00018	-0.04971	0.03761	-0.36493	0.99834	-6.21361	1.11050	-2.11793	-5.42748	-1.09526	3.81217	12.02561	6.56439	-1.06440	2.58490	0.00142	0.00079	0.00184	-0.00001
673			6.72000	5.67479	-2.50937	13.45045	0.67208	0.01054	0.04080	0.02027	0.00019	-0.00371	0.00675	-0.00360	1.02093	-1.94664	-6.15826	5.86737	-0.07523	0.28919	0.05767	-0.00397	0.00809	-0.00323	10.51462	-4.81841	-21.76509	0.03730	0.62135	0.18161	0.00148	-0.06545	0.03375	0.10352	1.50433	-5.37202	2.17525	-2.94853	-2.92598	-2.71998	5.56961	10.79697	6.56824	-1.08313	2.55320	0.00143	0.00077	0.00180	-0.00001
674			6.73000	5.65806	-2.51685	13.49743	0.67478	0.01278	0.04106	0.02325	0.00030	-0.00277	0.00644	-0.00438	1.02024	-1.98572	-6.17410	5.88460	-0.07567	0.28991	0.05820	-0.00561	0.00679	0.00059	10.47344	-4.77251	-21.87092	0.04085	0.62936	0.18221	0.00291	-0.06693	0.02334	0.49473	1.91286	-4.09060	2.68751	-3.45913	0.99539	-3.62170	6.47241	7.25504	6.56994	-1.09530	2.52160	0.00144	0.00075	0.00177	-0.00000
675			6.74000	5.63881	-2.52825	13.53015	0.67763	0.01586	0.04226	0.02500	0.00042	-0.00187	0.00585	-0.00505	1.02024	-2.03041	-6.18553	5.85658	-0.07669	0.29087	0.05984	-0.00681	0.00269	0.00554	10.41916	-4.72524	-21.93218	0.04119	0.63478	0.18388	0.00400	-0.05444	0.00784	0.76650	2.18688	-2.79795	2.64689	-3.60100	5.85312	-3.78645	6.53943	2.00511	6.56776	-1.09500	2.50180	0.00146	0.00073	0.00174	0.00001
676			6.75000	5.61815	-2.54193	13.55098	0.68143	0.01859	0.04345	0.02576	0.00050	-0.00120	0.00495	-0.00540	1.02033	-2.07595	-6.18852	5.77840	-0.08042	0.29070	0.06176	-0.00773	-0.00254	0.01058	10.35663	-4.68468	-21.93699	0.03913	0.63330	0.18539	0.00446	-0.03376	-0.00872	0.87798	2.31713	-1.85412	2.24412	-3.45676	10.48279	-3.38195	5.96306	-3.50084	6.56271	-1.08461	2.49607	0.00148	0.00071	0.00171	0.00001
677			6.76000	5.59701	-2.55586	13.56470	0.68414	0.02127	0.04384	0.02574	0.00053	-0.00086	0.00402	-0.00537	1.02041	-2.11917	-6.18267	5.65889	-0.08475	0.29038	0.06293	-0.00816	-0.00704	0.01430	10.29199	-4.65546	-21.88997	0.03516	0.62844	0.18613	0.00414	-0.01143	-0.02211	0.81123	2.31726	-1.38162	1.71913	-3.13520	13.74971	-2.57281	4.91708	-7.88792	6.55681	-1.07108	2.49768	0.00150	0.00070	0.00170	0.00001
678			6.77000	5.57616	-2.56815	13.57609	0.68520	0.02213	0.04448	0.02521	0.00046	-0.00084	0.00304	-0.00502	1.02114	-2.15799	-6.17039	5.51565	-0.08849	0.28797	0.06418	-0.00797	-0.00977	0.01620	10.23217	-4.63986	-21.80635	0.03037	0.62103	0.18666	0.00329	0.00878	-0.03036	0.59994	2.22559	-1.31566	1.21873	-2.69484	15.18885	-1.51008	3.54102	-10.54007	6.55245	-1.06196	2.49629	0.00153	0.00069	0.00169	0.00001
679			6.78000	5.55593	-2.57756	13.58860	0.68750	0.02327	0.04509	0.02483	0.00038	-0.00101	0.00217	-0.00437	1.02280	-2.19091	-6.15471	5.36675	-0.09390	0.28654	0.06552	-0.00736	-0.01073	0.01629	10.18316	-4.63829	-21.70308	0.02975	0.61449	0.18775	0.00260	0.02484	-0.03378	0.33078	2.11792	-1.47982	0.79317	-2.17252	14.91301	-0.39020	1.97043	-11.51818	6.55203	-1.06316	2.48297	0.00156	0.00069	0.00168	-0.00001
680			6.79000	5.53600	-2.58418	13.60339	0.68988	0.02406	0.04560	0.02508	0.00031	-0.00120	0.00199	-0.00365	1.02467	-2.21693	-6.13840	5.22762	-0.09865	0.28721	0.06665	-0.00625	-0.01016	0.01467	10.14922	-4.64900	-21.59452	0.03123	0.61185	0.18947	0.00184	0.03547	-0.03314	0.12124	2.07489	-1.68530	0.47115	-1.63893	13.16919	0.57934	0.35485	-11.06215	6.55636	-1.07462	2.45685	0.00160	0.00069	0.00167	-0.00002
681			6.80000	5.51568	-2.58939	13.62006	0.69466	0.02545	0.04664	0.02609	0.00032	-0.00136	0.00252	-0.00332	1.02640	-2.23625	-6.12396	5.11168	-0.10339	0.29066	0.06833	-0.00494	-0.00811	0.01158	10.13269	-4.66836	-21.49340	0.03392	0.61279	0.19248	0.00092	0.03896	-0.02866	0.06397	2.12430	-1.84755	0.30671	-1.21940	10.13952	1.21273	-1.06314	-9.26490	6.56336	-1.08819	2.42754	0.00165	0.00069	0.00167	-0.00002
682			6.81000	5.49452	-2.59518	13.63805	0.70064	0.02611	0.04728	0.02717	0.00039	-0.00151	0.00346	-0.00402	1.02698	-2.25071	-6.11402	5.03114	-0.10572	0.29354	0.06933	-0.00366	-0.00437	0.00695	10.13293	-4.69069	-21.41316	0.03259	0.61431	0.19439	-0.00009	0.03315	-0.01967	0.16186	2.20894	-2.02064	0.38166	-1.03513	6.03657	1.35822	-1.95428	-6.12565	6.57020	-1.09383	2.40766	0.00169	0.00069	0.00167	-0.00002
683			6.82000	5.47297	-2.60273	13.65809	0.70679	0.02750	0.04768	0.02770	0.00051	-0.00176	0.00452	-0.00543	1.02679	-2.26350	-6.11142	4.99554	-0.10567	0.29680	0.06988	-0.00279	0.00116	0.00129	10.14594	-4.70883	-21.36797	0.02882	0.61722	0.19558	-0.00073	0.01699	-0.00652	0.33423	2.25665	-2.32775	0.78811	-1.15801	1.22565	0.91862	-2.06398	-1.77798	6.57559	-1.08688	2.40405	0.00173	0.00069	0.00168	-0.00001
684			6.83000	5.45162	-2.61220	13.68217	0.71359	0.03093	0.04889	0.02792	0.00068	-0.00221	0.00495	-0.00692	1.02559	-2.27873	-6.11931	5.01002	-0.10672	0.29968	0.07143	-0.00265	0.00819	-0.00483	10.16564	-4.71501	-21.36984	0.02734	0.61797	0.19713	-0.00106	-0.00820	0.00947	0.49251	2.26304	-2.82825	1.53947	-1.60375	-3.81416	-0.06754	-1.35067	3.34897	6.57988	-1.06999	2.41528	0.00176	0.00070	0.00169	-0.00001
685			6.84000	5.43060	-2.62304	13.71220	0.71954	0.03353	0.04997	0.02821	0.00084	-0.00279	0.00490	-0.00812	1.02367	-2.30041	-6.13961	5.07468	-0.10878	0.30009	0.07291	-0.00319	0.01551	-0.01086	10.18552	-4.70359	-21.42501	0.02844	0.61651	0.19789	-0.00121	-0.03728	0.02595	0.60417	2.26079	-3.45183	2.47911	-2.30751	-8.53891	-1.35257	-0.06998	8.52174	6.58442	-1.05177	2.43279	0.00177	0.00070	0.00170	-0.00002
686			6.85000	5.40973	-2.63487	13.74875	0.72431	0.03795	0.05101	0.02843	0.00106	-0.00333	0.00488	-0.00922	1.02287	-2.33098	-6.17161	5.18389	-0.10907	0.30269	0.07428	-0.00406	0.02149	-0.01591	10.20144	-4.67339	-21.53055	0.03066	0.62179	0.19919	-0.00124	-0.06354	0.03984	0.71264	2.26006	-3.99695	3.29968	-3.10092	-12.29521	-2.54559	1.31551	12.75859	6.59048	-1.04206	2.44622	0.00178	0.00071	0.00172	-0.00002
687			6.86000	5.38918	-2.64801	13.78968	0.72912	0.04297	0.05234	0.02795	0.00133	-0.00362	0.00437	-0.01047	1.02180	-2.36992	-6.21092	5.32466	-0.10943	0.30379	0.07596	-0.00485	0.02405	-0.01890	10.21184	-4.62894	-21.67214	0.03371	0.62771	0.20020	-0.00117	-0.07895	0.04732	0.86386	2.22854	-4.23960	3.67776	-3.71292	-14.24354	-3.25057	2.30578	14.94843	6.59774	-1.04478	2.45033	0.00177	0.00072	0.00175	-0.00002
688			6.87000	5.36962	-2.66275	13.83111	0.73196	0.04765	0.05401	0.02616	0.00160	-0.00360	0.00341	-0.01134	1.02038	-2.41314	-6.25046	5.47419	-0.10976	0.30320	0.07797	-0.00519	0.02210	-0.01863	10.21770	-4.57957	-21.82364	0.03797	0.63260	0.20108	-0.00102	-0.07831	0.04571	1.05298	2.12739	-4.10802	3.45284	-3.86844	-13.61156	-3.26571	2.60161	14.31419	6.60451	-1.05523	2.44826	0.00176	0.00073	0.00178	-0.00002
689			6.88000	5.35193	-2.67912	13.86951	0.73576	0.05141	0.05489	0.02330	0.00180	-0.00332	0.00233	-0.01149	1.02030	-2.45438	-6.28284	5.60338	-0.11318	0.30270	0.07947	-0.00507	0.01616	-0.01441	10.22000	-4.53553	-21.95457	0.04567	0.63605	0.20178	-0.00070	-0.06270	0.03523	1.21950	1.94600	-3.74496	2.68439	-3.44302	-10.23490	-2.68824	2.31077	10.96129	6.60933	-1.06472	2.44647	0.00174	0.00074	0.00180	-0.00001
690			6.89000	5.33672	-2.69623	13.90386	0.74099	0.05388	0.05584	0.01979	0.00185	-0.00305	0.00143	-0.01133	1.02093	-2.48754	-6.30270	5.68561	-0.11870	0.30242	0.08118	-0.00445	0.00766	-0.00695	10.21800	-4.50388	-22.04123	0.05352	0.63711	0.20300	0.00003	-0.03738	0.01863	1.28121	1.68650	-3.39839	1.58037	-2.49590	-4.69611	-1.76979	1.72927	5.72912	6.61181	-1.06809	2.44802	0.00172	0.00074	0.00181	-0.00001
691			6.90000	5.32444	-2.71257	13.93560	0.74413	0.05607	0.05698	0.01570	0.00176	-0.00296	0.00085	-0.01133	1.02104	-2.50825	-6.30762	5.70326	-0.12175	0.30261	0.08273	-0.00329	-0.00167	0.00252	10.21033	-4.48801	-22.07034	0.05649	0.63735	0.20438	0.00105	-0.00832	-0.00107	1.19958	1.34882	-3.20631	0.38041	-1.20698	1.98055	-0.75585	1.03721	-0.37636	6.61282	-1.06671	2.45084	0.00169	0.00074	0.00181	-0.00000
692			6.91000	5.31550	-2.72655	13.96647	0.74675	0.05828	0.05803	0.01131	0.00153	-0.00300	0.00046	-0.01171	1.02206	-2.51459	-6.29793	5.65031	-0.12261	0.30317	0.08389	-0.00192	-0.01034	0.01226	10.19690	-4.48809	-22.03799	0.05434	0.63675	0.20567	0.00196	0.01865	-0.02062	0.98880	0.95369	-3.14391	-0.71531	0.16242	8.61657	0.10829	0.35436	-6.31946	6.61378	-1.06536	2.45057	0.00168	0.00073	0.00179	-0.00000
693			6.92000	5.31002	-2.73701	13.99740	0.74942	0.05933	0.05887	0.00729	0.00115	-0.00309	0.00070	-0.01220	1.02322	-2.50759	-6.27593	5.53316	-0.12282	0.30481	0.08467	-0.00080	-0.01718	0.02039	10.17841	-4.50070	-21.95096	0.05016	0.63665	0.20746	0.00253	0.03819	-0.03657	0.66999	0.56206	-3.13165	-1.55204	1.30013	14.03021	0.62966	-0.13940	-11.03468	6.61605	-1.06781	2.44431	0.00166	0.00073	0.00177	-0.00001
694			6.93000	5.30731	-2.74303	14.02845	0.75163	0.05955	0.05908	0.00473	0.00064	-0.00314	0.00107	-0.01234	1.02424	-2.49141	-6.24546	5.37012	-0.12423	0.30664	0.08485	-0.00018	-0.02131	0.02500	10.15568	-4.52007	-21.82638	0.04671	0.63430	0.20904	0.00278	0.04737	-0.04555	0.23078	0.25950	-3.11269	-2.05015	1.92725	17.11282	0.80385	-0.33846	-13.60128	6.62082	-1.07560	2.43092	0.00166	0.00072	0.00175	-0.00002
695			6.94000	5.30577	-2.74358	14.05934	0.75170	0.05914	0.05902	0.00428	0.00003	-0.00315	0.00109	-0.01236	1.02539	-2.47201	-6.21103	5.19041	-0.12460	0.30673	0.08462	-0.00005	-0.02234	0.02491	10.13095	-4.54091	-21.68928	0.04135	0.62906	0.20970	0.00247	0.04618	-0.04526	-0.33201	0.09663	-3.06092	-2.25255	1.92713	17.12146	0.77085	-0.28801	-13.47704	6.62842	-1.08790	2.41118	0.00166	0.00072	0.00173	-0.00003
696			6.95000	5.30371	-2.73789	14.08957	0.75423	0.05780	0.05917	0.00535	-0.00063	-0.00314	0.00134	-0.01256	1.02614	-2.45478	-6.17663	5.02747	-0.12683	0.30690	0.08482	-0.00014	-0.02096	0.02049	10.10786	-4.55937	-21.56728	0.03843	0.62480	0.21076	0.00195	0.03688	-0.03610	-0.97559	0.03366	-2.97202	-2.29449	1.39449	14.12874	0.66439	-0.04812	-10.75882	6.63740	-1.10144	2.38885	0.00166	0.00071	0.00172	-0.00002
697			6.96000	5.30049	-2.72559	14.11878	0.75685	0.05541	0.05889	0.00641	-0.00126	-0.00307	0.00188	-0.01324	1.02724	-2.44298	-6.14471	4.90889	-0.12678	0.30691	0.08441	-0.00015	-0.01810	0.01276	10.08923	-4.57305	-21.48351	0.03381	0.62454	0.21091	0.00119	0.02249	-0.02023	-1.65057	-0.03647	-2.85597	-2.30439	0.57439	8.99057	0.55259	0.32697	-6.17137	6.64462	-1.11154	2.37054	0.00168	0.00071	0.00171	-0.00002
698			6.97000	5.29672	-2.70641	14.14680	0.75827	0.05165	0.05805	0.00632	-0.00181	-0.00300	0.00253	-0.01365	1.02799	-2.43716	-6.11651	4.85047	-0.12636	0.30656	0.08343	0.00016	-0.01461	0.00363	10.07682	-4.58074	-21.45149	0.03100	0.62603	0.21010	0.00050	0.00618	-0.00111	-2.32666	-0.19851	-2.75036	-2.35146	-0.26624	2.83952	0.49919	0.74639	-0.67374	6.64795	-1.11568	2.36060	0.00169	0.00070	0.00171	-0.00000
699			6.98000	5.29355	-2.68020	14.17411	0.75850	0.04871	0.05690	0.00474	-0.00230	-0.00300	0.00293	-0.01342	1.02861	-2.43593	-6.09227	4.85651	-0.12687	0.30712	0.08234	0.00090	-0.01119	-0.00520	10.07143	-4.58312	-21.47557	0.03209	0.62822	0.20886	-0.00012	-0.00900	0.01808	-2.98074	-0.47449	-2.72660	-2.45870	-0.91486	-3.27540	0.57053	1.13401	4.87009	6.64749	-1.11529	2.35797	0.00169	0.00070	0.00170	0.00000
700			6.99000	5.29213	-2.64703	14.20200	0.75590	0.04361	0.05562	0.00197	-0.00255	-0.00314	0.00303	-0.01264	1.02747	-2.43654	-6.07172	4.92138	-0.12761	0.30460	0.08107	0.00213	-0.00828	-0.01223	10.07290	-4.58193	-21.55238	0.03518	0.62664	0.20614	-0.00076	-0.02020	0.03423	-3.58647	-0.83999	-2.85602	-2.63520	-1.19020	-8.34898	0.79731	1.40054	9.63708	6.64537	-1.11283	2.35908	0.00169	0.00070	0.00170	0.00001
701			7.00000	5.29325	-2.60742	14.23235	0.75241	0.03569	0.05373	-0.00115	-0.00245	-0.00339	0.00304	-0.01137	1.02547	-2.43498	-6.05381	5.02888	-0.12974	0.29918	0.07921	0.00390	-0.00660	-0.01599	10.08059	-4.58004	-21.67002	0.04178	0.62198	0.20194	-0.00146	-0.02500	0.04410	-4.12493	-1.22904	-3.15610	-2.89431	-0.94358	-11.35787	1.15496	1.46876	12.74161	6.64334	-1.10840	2.36221	0.00167	0.00070	0.00171	0.00000
702			7.01000	5.29682	-2.56211	14.26672	0.74755	0.02808	0.05175	-0.00347	-0.00215	-0.00365	0.00368	-0.01000	1.02355	-2.42649	-6.03666	5.15265	-0.13002	0.29622	0.07705	0.00597	-0.00665	-0.01571	10.09245	-4.58041	-21.80763	0.04929	0.62193	0.19821	-0.00199	-0.02295	0.04596	-4.57004	-1.54119	-3.52335	-3.22294	-0.12700	-11.60091	1.53698	1.33380	13.49912	6.64222	-1.10015	2.36796	0.00165	0.00071	0.00172	0.00000
703			7.02000	5.30180	-2.51253	14.30480	0.74275	0.02277	0.05045	-0.00467	-0.00186	-0.00380	0.00545	-0.00887	1.02195	-2.40690	-6.01822	5.26246	-0.12790	0.29928	0.07540	0.00795	-0.00820	-0.01211	10.10539	-4.58500	-21.93991	0.05545	0.62929	0.19688	-0.00211	-0.01515	0.04068	-4.85208	-1.72169	-3.76092	-3.54775	1.11401	-9.27521	1.84910	1.02669	11.93021	6.64197	-1.08817	2.37646	0.00162	0.00072	0.00174	0.00000
704			7.03000	5.30741	-2.46100	14.34416	0.73776	0.01862	0.04998	-0.00580	-0.00154	-0.00377	0.00805	-0.00866	1.01952	-2.37457	-5.99755	5.33627	-0.12180	0.30514	0.07421	0.00922	-0.01027	-0.00689	10.11687	-4.59481	-22.04635	0.05395	0.63927	0.19692	-0.00167	-0.00348	0.03078	-4.88029	-1.82546	-3.75200	-3.75638	2.45648	-5.53755	2.09486	0.57022	8.87413	6.64221	-1.07669	2.38523	0.00158	0.00074	0.00176	0.00000
705			7.04000	5.31413	-2.41041	14.38221	0.73567	0.01416	0.04971	-0.00829	-0.00112	-0.00362	0.00983	-0.00902	1.01683	-2.33122	-5.97525	5.36775	-0.11785	0.30724	0.07334	0.00986	-0.01146	-0.00203	10.12661	-4.61033	-22.11792	0.04850	0.63923	0.19618	-0.00118	0.00827	0.02021	-4.63552	-1.96513	-3.60999	-3.73680	3.52257	-1.92371	2.27900	0.05273	5.66953	6.64200	-1.07064	2.39175	0.00154	0.00075	0.00179	0.00000
706			7.05000	5.32347	-2.36296	14.41889	0.73388	0.01124	0.04959	-0.01260	-0.00082	-0.00356	0.01027	-0.00912	1.01467	-2.28180	-5.95354	5.36637	-0.11640	0.30648	0.07287	0.00979	-0.01090	0.00110	10.13559	-4.63016	-22.16034	0.04415	0.63092	0.19500	-0.00090	0.01512	0.01292	-4.19725	-2.21110	-3.57312	-3.41472	4.03455	0.45283	2.31451	-0.33214	3.49395	6.64019	-1.07021	2.39682	0.00151	0.00076	0.00181	0.00001
707			7.06000	5.33687	-2.31976	14.45646	0.72811	0.00792	0.04964	-0.01776	-0.00051	-0.00368	0.00962	-0.00904	1.01216	-2.23284	-5.93519	5.34871	-0.11323	0.30108	0.07228	0.00864	-0.00875	0.00237	10.14439	-4.65073	-22.18806	0.03883	0.61788	0.19258	-0.00072	0.01542	0.00983	-3.66636	-2.52366	-3.73386	-2.81955	3.91677	1.44852	2.13247	-0.44481	2.63925	6.63649	-1.07117	2.40318	0.00148	0.00077	0.00182	0.00001
708			7.07000	5.35457	-2.28124	14.49668	0.72306	0.00339	0.04958	-0.02224	-0.00019	-0.00382	0.00873	-0.00879	1.01039	-2.19037	-5.92173	5.32737	-0.11139	0.29381	0.07168	0.00687	-0.00636	0.00257	10.15244	-4.66860	-22.21305	0.03702	0.60634	0.19022	-0.00059	0.01211	0.00923	-3.12317	-2.78452	-3.93432	-2.12918	3.29789	1.68134	1.82482	-0.31724	2.54238	6.63159	-1.07018	2.41243	0.00147	0.00077	0.00181	0.00001
709			7.08000	5.37539	-2.24744	14.53851	0.71800	-0.00040	0.04969	-0.02463	0.00002	-0.00381	0.00831	-0.00861	1.00987	-2.15784	-5.91199	5.30646	-0.10791	0.28908	0.07117	0.00472	-0.00528	0.00258	10.15865	-4.68307	-22.23896	0.03547	0.60330	0.18903	-0.00041	0.00958	0.00907	-2.63471	-2.87987	-3.94421	-1.60901	2.40343	1.82274	1.60093	-0.05466	2.50459	6.62718	-1.06827	2.42225	0.00148	0.00075	0.00179	0.00001
710			7.09000	5.39711	-2.21794	14.57899	0.71407	-0.00182	0.04974	-0.02419	0.00008	-0.00356	0.00822	-0.00867	1.01094	-2.13586	-5.90238	5.28486	-0.10319	0.28810	0.07062	0.00269	-0.00630	0.00298	10.16160	-4.69621	-22.26416	0.03372	0.60818	0.18897	-0.00015	0.01043	0.00788	-2.24948	-2.75098	-3.69309	-1.43663	1.45537	2.33457	1.58915	0.24388	2.03970	6.62495	-1.06870	2.42820	0.00151	0.00074	0.00175	0.00000
711			7.10000	5.41720	-2.19210	14.61562	0.71077	-0.00311	0.04967	-0.02087	0.00011	-0.00319	0.00813	-0.00861	1.01321	-2.12293	-5.88873	5.25698	-0.09889	0.28780	0.07005	0.00105	-0.00908	0.00382	10.16015	-4.71086	-22.28270	0.03084	0.61329	0.18881	0.00015	0.01425	0.00553	-1.99513	-2.40486	-3.32783	-1.59657	0.59294	3.24186	1.75097	0.53707	1.14635	6.62578	-1.07355	2.42699	0.00155	0.00071	0.00171	-0.00001
712			7.11000	5.43341	-2.16900	14.64838	0.70841	-0.00360	0.04992	-0.01521	0.00012	-0.00298	0.00789	-0.00786	1.01625	-2.11713	-5.86856	5.22070	-0.09766	0.28892	0.07015	-0.00016	-0.01281	0.00530	10.15372	-4.72835	-22.29262	0.03345	0.61844	0.18988	0.00050	0.01966	0.00189	-1.90932	-1.90762	-3.10640	-1.93634	-0.06318	4.62916	1.94165	0.75695	-0.16474	6.62960	-1.08205	2.41859	0.00160	0.00068	0.00166	-0.00001
713			7.12000	5.44424	-2.14706	14.68001	0.70656	-0.00325	0.05018	-0.00835	0.00011	-0.00306	0.00753	-0.00660	1.01974	-2.11571	-5.84115	5.16816	-0.09872	0.29119	0.07051	-0.00100	-0.01657	0.00752	10.14268	-4.74872	-22.28750	0.03815	0.62217	0.19135	0.00091	0.02542	-0.00322	-2.04905	-1.37987	-3.21710	-2.27780	-0.40679	6.55648	2.04250	0.80726	-1.85988	6.63507	-1.09038	2.40710	0.00164	0.00066	0.00162	-0.00001
714			7.13000	5.44942	-2.12374	14.71438	0.70347	-0.00439	0.05029	-0.00202	0.00017	-0.00347	0.00693	-0.00569	1.02257	-2.11599	-5.80792	5.09546	-0.09828	0.29021	0.07048	-0.00134	-0.01920	0.00994	10.12862	-4.77104	-22.26529	0.03763	0.62176	0.19141	0.00109	0.03013	-0.00842	-2.45616	-0.97943	-3.67185	-2.51797	-0.39258	8.59275	2.04622	0.64302	-3.49337	6.63951	-1.09305	2.39987	0.00166	0.00064	0.00158	-0.00001
715			7.14000	5.45029	-2.09591	14.75465	0.70298	-0.00715	0.05071	0.00225	0.00034	-0.00413	0.00625	-0.00520	1.02437	-2.11464	-5.77136	5.00295	-0.09992	0.28650	0.07086	-0.00106	-0.02027	0.01212	10.11452	-4.79451	-22.22789	0.03602	0.61670	0.19110	0.00101	0.03324	-0.01245	-3.12082	-0.82454	-4.33970	-2.65618	0.00737	10.28538	2.01186	0.24982	-4.68253	6.63972	-1.08549	2.40395	0.00167	0.00063	0.00156	0.00001
716			7.15000	5.44896	-2.06063	14.80221	0.70084	-0.01104	0.05054	0.00417	0.00068	-0.00486	0.00603	-0.00455	1.02513	-2.10805	-5.73413	4.89559	-0.10084	0.28297	0.07046	-0.00006	-0.01989	0.01337	10.10367	-4.81873	-22.18064	0.03474	0.61231	0.19043	0.00072	0.03478	-0.01434	-4.01919	-0.93068	-5.09289	-2.71565	0.74766	11.24718	1.99527	-0.32081	-5.15059	6.63432	-1.06664	2.42265	0.00166	0.00063	0.00156	0.00002
717			7.16000	5.44717	-2.01510	14.85770	0.69794	-0.01420	0.05006	0.00422	0.00113	-0.00562	0.00653	-0.00350	1.02613	-2.09325	-5.69887	4.78157	-0.10143	0.28295	0.06971	0.00149	-0.01841	0.01347	10.09906	-4.84344	-22.13115	0.03656	0.61257	0.19077	0.00028	0.03473	-0.01368	-5.10407	-1.24438	-5.89108	-2.70601	1.69591	11.26891	2.01507	-0.97348	-4.75770	6.62412	-1.03995	2.45375	0.00164	0.00064	0.00157	0.00003
718			7.17000	5.44621	-1.95753	14.92163	0.69524	-0.01793	0.04978	0.00274	0.00177	-0.00638	0.00736	-0.00288	1.02693	-2.06882	-5.66769	4.67047	-0.10021	0.28247	0.06892	0.00326	-0.01598	0.01241	10.10258	-4.86827	-22.08799	0.03603	0.61307	0.19091	-0.00030	0.03277	-0.01024	-6.22371	-1.69970	-6.66644	-2.65775	2.65682	10.30792	2.08183	-1.57951	-3.49553	6.61170	-1.01080	2.49161	0.00161	0.00065	0.00160	0.00004
719			7.18000	5.44727	-1.88835	14.99320	0.69166	-0.02009	0.04924	-0.00008	0.00232	-0.00696	0.00839	-0.00254	1.02715	-2.03524	-5.64152	4.57205	-0.09685	0.28334	0.06767	0.00483	-0.01318	0.01013	10.11468	-4.89296	-22.05964	0.03412	0.61506	0.19059	-0.00087	0.02914	-0.00408	-7.15806	-2.21790	-7.29250	-2.61109	3.43642	8.37909	2.21058	-2.02452	-1.42533	6.60016	-0.98371	2.52974	0.00158	0.00067	0.00164	0.00003
720			7.19000	5.45122	-1.81037	15.07031	0.68882	-0.02241	0.04840	-0.00356	0.00283	-0.00727	0.00970	-0.00224	1.02624	-1.99454	-5.62050	4.49630	-0.09415	0.28455	0.06616	0.00607	-0.01043	0.00725	10.13475	-4.91739	-22.05417	0.03579	0.61807	0.19026	-0.00147	0.02470	0.00323	-7.71998	-2.69271	-7.71090	-2.57649	3.96508	5.92789	2.36813	-2.27450	0.96632	6.59263	-0.96291	2.56082	0.00156	0.00069	0.00169	0.00001
721			7.20000	5.45817	-1.72815	15.15083	0.68721	-0.02500	0.04821	-0.00677	0.00321	-0.00743	0.01124	-0.00222	1.02485	-1.94885	-5.60394	4.44444	-0.09128	0.28579	0.06526	0.00680	-0.00783	0.00426	10.16073	-4.94147	-22.07079	0.03631	0.62006	0.19011	-0.00188	0.01927	0.01066	-7.80744	-3.01502	-7.90955	-2.51348	4.19252	3.28555	2.46580	-2.25159	3.34314	6.59134	-0.95239	2.57767	0.00155	0.00072	0.00174	-0.00001
722			7.21000	5.46741	-1.64698	15.23230	0.68531	-0.02529	0.04817	-0.00913	0.00310	-0.00733	0.01260	-0.00240	1.02337	-1.90174	-5.59167	4.42004	-0.08722	0.28827	0.06450	0.00680	-0.00527	0.00123	10.18928	-4.96379	-22.11134	0.03677	0.62319	0.19005	-0.00205	0.01184	0.01801	-7.42161	-3.12745	-7.81859	-2.34434	4.04868	0.58433	2.39839	-1.83260	5.63820	6.59673	-0.95339	2.57722	0.00156	0.00074	0.00180	-0.00002
723			7.22000	5.47805	-1.57165	15.31113	0.68268	-0.02524	0.04745	-0.01062	0.00277	-0.00680	0.01374	-0.00262	1.02187	-1.85733	-5.58375	4.42184	-0.08229	0.29024	0.06301	0.00608	-0.00275	-0.00141	10.21576	-4.98211	-22.17421	0.03636	0.62613	0.18888	-0.00187	0.00242	0.02430	-6.63613	-3.04370	-7.38152	-2.02341	3.54775	-1.77614	2.10744	-0.99522	7.58988	6.60678	-0.96300	2.56291	0.00158	0.00076	0.00184	-0.00003
724			7.23000	5.48942	-1.50597	15.38373	0.68254	-0.02504	0.04714	-0.01153	0.00232	-0.00610	0.01409	-0.00276	1.02153	-1.81958	-5.58001	4.44540	-0.08008	0.29025	0.06228	0.00505	-0.00051	-0.00329	10.23547	-4.99429	-22.25621	0.03746	0.62524	0.18763	-0.00150	-0.00713	0.02875	-5.59480	-2.82345	-6.69673	-1.57471	2.78834	-3.46182	1.67760	0.07749	8.93985	6.61828	-0.97642	2.54181	0.00161	0.00078	0.00188	-0.00003
725			7.24000	5.50104	-1.45167	15.44857	0.68332	-0.02475	0.04699	-0.01174	0.00184	-0.00540	0.01363	-0.00287	1.02160	-1.79092	-5.57983	4.48255	-0.07942	0.28783	0.06194	0.00385	0.00109	-0.00413	10.24634	-5.00044	-22.34996	0.03844	0.62055	0.18581	-0.00105	-0.01274	0.02990	-4.49194	-2.52100	-5.99202	-1.07935	1.95884	-4.17019	1.32540	0.95087	9.28215	6.62890	-0.98973	2.51989	0.00163	0.00079	0.00190	-0.00003
726			7.25000	5.51224	-1.40860	15.50668	0.68226	-0.02661	0.04605	-0.01052	0.00151	-0.00472	0.01290	-0.00297	1.02208	-1.77149	-5.58195	4.52235	-0.07726	0.28252	0.06063	0.00258	0.00176	-0.00376	10.25048	-5.00394	-22.44255	0.03628	0.61474	0.18243	-0.00066	-0.01114	0.02664	-3.48168	-2.12499	-5.41052	-0.63676	1.24244	-3.80235	1.24589	1.22173	8.31453	6.63724	-1.00060	2.50068	0.00164	0.00080	0.00191	-0.00002
727			7.26000	5.52144	-1.37563	15.55937	0.68323	-0.02754	0.04573	-0.00716	0.00113	-0.00419	0.01232	-0.00315	1.02406	-1.75967	-5.58476	4.55415	-0.07587	0.27916	0.06009	0.00153	0.00146	-0.00246	10.25244	-5.00979	-22.51898	0.03436	0.61248	0.18061	-0.00051	-0.00209	0.01968	-2.62756	-1.58388	-4.89919	-0.32592	0.74121	-2.50630	1.48304	0.78311	6.07681	6.64279	-1.00788	2.48623	0.00165	0.00080	0.00192	-0.00001
728			7.27000	5.52666	-1.35161	15.60657	0.68754	-0.02578	0.04586	-0.00181	0.00070	-0.00365	0.01213	-0.00355	1.02608	-1.75299	-5.58651	4.56969	-0.07657	0.27992	0.06033	0.00077	0.00036	-0.00053	10.25653	-5.02231	-22.56661	0.03425	0.61470	0.18082	-0.00054	0.01196	0.01016	-1.90428	-0.89851	-4.33266	-0.17138	0.46837	-0.58549	1.91449	-0.17721	2.95163	6.64550	-1.01116	2.47760	0.00165	0.00080	0.00192	-0.00000
729			7.28000	5.52653	-1.33587	15.64710	0.69003	-0.02495	0.04609	0.00429	0.00036	-0.00304	0.01232	-0.00394	1.02745	-1.74913	-5.58594	4.56431	-0.07589	0.28075	0.06053	0.00022	-0.00119	0.00170	10.26517	-5.04320	-22.57858	0.03171	0.61787	0.18135	-0.00056	0.02665	-0.00018	-1.25806	-0.16747	-3.66705	-0.13302	0.37420	1.59117	2.31822	-1.26079	-0.40177	6.64572	-1.01012	2.47535	0.00164	0.00080	0.00192	0.00000
730			7.29000	5.52125	-1.32780	15.68011	0.69350	-0.02283	0.04679	0.00953	0.00006	-0.00241	0.01250	-0.00429	1.02887	-1.74647	-5.58263	4.53714	-0.07659	0.28284	0.06137	-0.00017	-0.00266	0.00387	10.27757	-5.07073	-22.55663	0.02987	0.62050	0.18290	-0.00049	0.03663	-0.00893	-0.64380	0.48004	-2.94600	-0.12341	0.37173	3.63887	2.44770	-1.98370	-3.19634	6.64374	-1.00428	2.48004	0.00163	0.00081	0.00192	0.00001
731			7.30000	5.51215	-1.32696	15.70545	0.69655	-0.01985	0.04788	0.01297	-0.00016	-0.00182	0.01217	-0.00448	1.02919	-1.74457	-5.57736	4.49132	-0.07890	0.28388	0.06278	-0.00053	-0.00349	0.00571	10.28982	-5.09977	-22.51118	0.02937	0.61884	0.18452	-0.00027	0.03834	-0.01443	-0.02966	0.96954	-2.27051	-0.04197	0.36996	5.25524	2.16441	-2.04348	-4.90852	6.63959	-0.99356	2.49194	0.00162	0.00080	0.00192	0.00002
732			7.31000	5.50094	-1.33300	15.72435	0.69690	-0.01759	0.04858	0.01460	-0.00033	-0.00133	0.01127	-0.00439	1.02821	-1.74394	-5.57174	4.43212	-0.08119	0.28201	0.06373	-0.00091	-0.00329	0.00694	10.29727	-5.12459	-22.45541	0.02906	0.61227	0.18480	0.00005	0.03319	-0.01661	0.58217	1.29870	-1.74907	0.17508	0.32407	6.29747	1.57785	-1.56297	-5.58963	6.63363	-0.97914	2.50981	0.00160	0.00080	0.00191	0.00002
733			7.32000	5.48892	-1.34547	15.73884	0.69943	-0.01683	0.04917	0.01528	-0.00049	-0.00097	0.01021	-0.00413	1.02764	-1.74526	-5.56780	4.36558	-0.08646	0.27832	0.06481	-0.00139	-0.00206	0.00747	10.29810	-5.14248	-22.39828	0.03151	0.60249	0.18486	0.00038	0.02532	-0.01661	1.16989	1.52737	-1.38160	0.53027	0.20994	6.66063	0.93127	-0.91265	-5.57402	6.62678	-0.96399	2.52984	0.00158	0.00079	0.00189	0.00002
734			7.33000	5.47651	-1.36391	15.75010	0.70276	-0.01671	0.04942	0.01564	-0.00065	-0.00066	0.00958	-0.00418	1.02695	-1.74944	-5.56729	4.29914	-0.09110	0.27500	0.06549	-0.00190	-0.00001	0.00710	10.29345	-5.15358	-22.34505	0.03287	0.59443	0.18465	0.00064	0.01711	-0.01489	1.75207	1.72329	-1.07730	0.98059	0.01385	6.25207	0.36287	-0.28856	-5.00807	6.62101	-0.95223	2.54605	0.00156	0.00078	0.00187	0.00001
735			7.34000	5.46387	-1.38852	15.75823	0.70427	-0.01538	0.04992	0.01577	-0.00076	-0.00032	0.00958	-0.00448	1.02629	-1.75705	-5.57157	4.24076	-0.09217	0.27465	0.06610	-0.00232	0.00275	0.00586	10.28467	-5.15842	-22.30108	0.03184	0.59250	0.18518	0.00075	0.00851	-0.01158	2.36750	1.91183	-0.76122	1.49493	-0.24556	5.08704	-0.13754	0.29806	-3.90353	6.61806	-0.94786	2.55252	0.00154	0.00077	0.00184	0.00000
736			7.35000	5.45116	-1.41970	15.76291	0.70677	-0.01154	0.05102	0.01544	-0.00070	0.00004	0.01038	-0.00493	1.02543	-1.76845	-5.58186	4.19755	-0.09258	0.27968	0.06737	-0.00269	0.00629	0.00393	10.27309	-5.15697	-22.27128	0.03272	0.59848	0.18791	0.00080	-0.00062	-0.00727	3.01689	2.07031	-0.41397	2.07675	-0.54314	3.31574	-0.60855	0.79916	-2.42884	6.61809	-0.95164	2.54785	0.00153	0.00075	0.00181	-0.00000
737			7.36000	5.43897	-1.45755	15.76387	0.71081	-0.00652	0.05165	0.01450	-0.00046	0.00045	0.01116	-0.00558	1.02395	-1.78389	-5.59939	4.17443	-0.09413	0.28576	0.06834	-0.00309	0.01054	0.00150	10.26042	-5.14934	-22.25746	0.03549	0.60572	0.19052	0.00083	-0.01010	-0.00255	3.62345	2.16636	-0.01903	2.72687	-0.86534	1.18690	-1.07484	1.19772	-0.83516	6.61891	-0.95956	2.53737	0.00151	0.00074	0.00177	-0.00000
738			7.37000	5.42772	-1.50080	15.76049	0.71668	-0.00181	0.05279	0.01329	-0.00014	0.00094	0.01103	-0.00678	1.02166	-1.80372	-5.62490	4.17355	-0.09699	0.28765	0.06997	-0.00358	0.01481	-0.00106	10.24739	-5.13544	-22.25957	0.03699	0.60683	0.19217	0.00084	-0.02005	0.00220	4.07929	2.20285	0.45755	3.38895	-1.21086	-0.98767	-1.58873	1.63019	0.73039	6.61791	-0.96613	2.52804	0.00150	0.00072	0.00173	0.00001
739			7.38000	5.41739	-1.54746	15.75185	0.72094	0.00161	0.05371	0.01217	0.00013	0.00149	0.01020	-0.00783	1.01945	-1.82810	-5.65779	4.19374	-0.09961	0.28597	0.07137	-0.00409	0.01824	-0.00334	10.23257	-5.11442	-22.27719	0.03798	0.60415	0.19255	0.00095	-0.02967	0.00626	4.32244	2.19649	1.00609	3.95975	-1.54170	-2.83618	-2.13919	2.16351	2.04776	6.61411	-0.96814	2.52393	0.00150	0.00070	0.00169	0.00001
740			7.39000	5.40775	-1.59517	15.73751	0.72502	0.00631	0.05536	0.01130	0.00050	0.00207	0.00890	-0.00878	1.01892	-1.85632	-5.69625	4.22982	-0.10178	0.28432	0.07353	-0.00454	0.02037	-0.00488	10.21453	-5.08668	-22.30644	0.03900	0.60198	0.19355	0.00114	-0.03620	0.00821	4.34428	2.15400	1.56432	4.34359	-1.79371	-3.96841	-2.58289	2.60602	2.66573	6.60822	-0.96556	2.52570	0.00149	0.00069	0.00167	0.00002
741			7.40000	5.39858	-1.64183	15.71777	0.72690	0.00827	0.05590	0.01061	0.00062	0.00254	0.00731	-0.00969	1.01880	-1.88704	-5.73737	4.27281	-0.10222	0.27891	0.07434	-0.00481	0.02055	-0.00511	10.19378	-5.05521	-22.33747	0.03697	0.59740	0.19234	0.00123	-0.03696	0.00665	4.17840	2.07548	2.04992	4.48714	-1.91259	-4.10151	-2.79196	2.72806	2.20889	6.60214	-0.96142	2.53073	0.00147	0.00068	0.00165	0.00001
742			7.41000	5.38977	-1.68574	15.69384	0.72799	0.01078	0.05605	0.00995	0.00074	0.00284	0.00592	-0.00993	1.01874	-1.91838	-5.77805	4.31180	-0.10402	0.27554	0.07492	-0.00493	0.01919	-0.00403	10.17187	-5.02391	-22.35816	0.03813	0.59465	0.19176	0.00139	-0.03208	0.00192	3.86494	1.95337	2.39538	4.35873	-1.84890	-3.22336	-2.73103	2.49616	0.74036	6.59846	-0.96043	2.53391	0.00146	0.00067	0.00164	0.00000
743			7.42000	5.38143	-1.72557	15.66737	0.72910	0.01404	0.05626	0.00891	0.00084	0.00298	0.00500	-0.00997	1.01868	-1.94785	-5.81510	4.33742	-0.10601	0.27471	0.07561	-0.00470	0.01656	-0.00196	10.15010	-4.99640	-22.35979	0.03955	0.59458	0.19214	0.00150	-0.02310	-0.00453	3.41449	1.75672	2.58734	3.94564	-1.56000	-1.60962	-2.42012	2.00166	-1.29195	6.59832	-0.96506	2.53181	0.00146	0.00067	0.00162	-0.00000
744			7.43000	5.37414	-1.75969	15.63987	0.72916	0.01657	0.05615	0.00691	0.00080	0.00300	0.00448	-0.01034	1.01898	-1.97240	-5.84610	4.34407	-0.10526	0.27406	0.07566	-0.00392	0.01297	0.00053	10.12992	-4.97532	-22.33932	0.03617	0.59581	0.19196	0.00136	-0.01195	-0.01094	2.82918	1.44398	2.69596	3.29290	-1.06985	0.29353	-1.90541	1.36701	-3.33118	6.60045	-0.97308	2.52596	0.00146	0.00066	0.00162	-0.00001
745			7.44000	5.36886	-1.78658	15.61164	0.72987	0.01863	0.05583	0.00379	0.00065	0.00303	0.00463	-0.01037	1.01992	-1.98990	-5.86960	4.33122	-0.10544	0.27588	0.07554	-0.00293	0.00916	0.00278	10.11239	-4.96229	-22.29931	0.03512	0.59919	0.19263	0.00123	-0.00066	-0.01587	2.15529	1.01922	2.84332	2.51346	-0.50301	2.00645	-1.26289	0.74027	-4.91709	6.60283	-0.97985	2.52044	0.00147	0.00066	0.00162	-0.00000
746			7.45000	5.36639	-1.80546	15.58173	0.73116	0.01910	0.05541	0.00003	0.00041	0.00316	0.00527	-0.01010	1.01977	-2.00003	-5.88558	4.30303	-0.10751	0.27816	0.07543	-0.00197	0.00571	0.00430	10.09787	-4.95749	-22.24623	0.03732	0.60141	0.19363	0.00116	0.00846	-0.01855	1.48690	0.55271	3.10430	1.76214	-0.01107	3.17385	-0.64374	0.23824	-5.78827	6.60416	-0.98192	2.51807	0.00148	0.00067	0.00162	-0.00000
747			7.46000	5.36684	-1.81697	15.54886	0.73109	0.01918	0.05500	-0.00359	0.00019	0.00339	0.00591	-0.01011	1.01921	-2.00425	-5.89538	4.26634	-0.10748	0.27972	0.07507	-0.00121	0.00311	0.00488	10.08628	-4.95891	-22.18798	0.03711	0.60257	0.19395	0.00100	0.01355	-0.01884	0.94834	0.13607	3.45163	1.16553	0.28344	3.64354	-0.21007	-0.07333	-5.91119	6.60431	-0.97805	2.51903	0.00151	0.00067	0.00163	0.00000
748			7.47000	5.36983	-1.82322	15.51251	0.73031	0.01907	0.05470	-0.00649	0.00004	0.00361	0.00611	-0.01028	1.01870	-2.00528	-5.90092	4.22858	-0.10652	0.27958	0.07473	-0.00083	0.00150	0.00455	10.07700	-4.96336	-22.13172	0.03538	0.60100	0.19351	0.00080	0.01410	-0.01712	0.59889	-0.17426	3.76973	0.76660	0.32425	3.43341	-0.03075	-0.18754	-5.39834	6.60372	-0.96880	2.52230	0.00154	0.00068	0.00164	0.00000
749			7.48000	5.37463	-1.82631	15.47366	0.72901	0.01863	0.05421	-0.00833	-0.00006	0.00368	0.00629	-0.01030	1.01885	-2.00594	-5.90395	4.19639	-0.10520	0.27984	0.07418	-0.00078	0.00057	0.00347	10.06944	-4.96765	-22.08308	0.03427	0.60080	0.19309	0.00064	0.01136	-0.01392	0.36535	-0.37784	3.91573	0.50505	0.13651	2.66778	-0.03634	-0.13918	-4.40012	6.60272	-0.95609	2.52621	0.00158	0.00068	0.00165	0.00000
750			7.49000	5.38044	-1.82698	15.43464	0.72894	0.01694	0.05344	-0.00901	-0.00013	0.00349	0.00661	-0.01027	1.02042	-2.00819	-5.90515	4.17475	-0.10440	0.28021	0.07341	-0.00090	-0.00022	0.00186	10.06301	-4.97025	-22.04626	0.03377	0.60254	0.19277	0.00051	0.00761	-0.00950	0.09732	-0.50937	3.79463	0.25837	-0.20788	1.49824	-0.03590	0.03874	-3.04093	6.60239	-0.94404	2.52730	0.00161	0.00069	0.00166	-0.00000
751			7.50000	5.38640	-1.82427	15.39837	0.73053	0.01611	0.05296	-0.00872	-0.00023	0.00302	0.00684	-0.01021	1.02228	-2.01283	-5.90407	4.16719	-0.10521	0.28148	0.07313	-0.00104	-0.00133	-0.00001	10.05713	-4.97203	-22.02472	0.03493	0.60482	0.19302	0.00043	0.00497	-0.00409	-0.31825	-0.61350	3.37051	-0.06909	-0.61508	0.11514	0.15167	0.31039	-1.43670	6.60467	-0.93884	2.51997	0.00164	0.00069	0.00166	-0.00001
752			7.51000	5.39200	-1.81655	15.36798	0.72967	0.01572	0.05270	-0.00799	-0.00036	0.00234	0.00710	-0.01002	1.02391	-2.01956	-5.89974	4.17471	-0.10414	0.28323	0.07289	-0.00102	-0.00292	-0.00184	10.05128	-4.97528	-22.02060	0.03471	0.60862	0.19329	0.00034	0.00449	0.00180	-0.87477	-0.73256	2.70407	-0.51156	-0.97032	-1.24300	0.57466	0.62949	0.23390	6.61071	-0.94496	2.50036	0.00167	0.00070	0.00167	-0.00002
753			7.52000	5.39726	-1.80272	15.34521	0.72625	0.01293	0.05175	-0.00741	-0.00042	0.00156	0.00714	-0.00967	1.02493	-2.02697	-5.89123	4.19577	-0.10201	0.28160	0.07172	-0.00073	-0.00483	-0.00334	10.04505	-4.98221	-22.03377	0.03234	0.60871	0.19161	0.00025	0.00576	0.00736	-1.46986	-0.88029	1.94798	-1.04566	-1.17538	-2.40666	1.13703	0.91191	1.78756	6.61970	-0.96172	2.47011	0.00169	0.00070	0.00167	-0.00003
754			7.53000	5.40250	-1.78301	15.33013	0.72201	0.00992	0.05090	-0.00711	-0.00040	0.00084	0.00719	-0.00921	1.02491	-2.03320	-5.87822	4.22768	-0.09999	0.27947	0.07061	-0.00020	-0.00668	-0.00447	10.03899	-4.99363	-22.06218	0.02967	0.60713	0.18958	0.00014	0.00745	0.01201	-1.98522	-1.02951	1.22383	-1.59839	-1.19124	-3.32350	1.67414	1.09133	3.12326	6.62967	-0.98448	2.43433	0.00170	0.00070	0.00168	-0.00003
755			7.54000	5.40783	-1.75873	15.32204	0.71659	0.00754	0.05022	-0.00661	-0.00034	0.00021	0.00726	-0.00847	1.02401	-2.03658	-5.86129	4.26761	-0.09807	0.27791	0.06964	0.00048	-0.00807	-0.00517	10.03375	-5.00873	-22.10309	0.02782	0.60483	0.18765	0.00003	0.00858	0.01548	-2.35602	-1.12240	0.55069	-2.06561	-1.03097	-3.95512	2.06869	1.16387	4.16675	6.63821	-1.00758	2.39906	0.00171	0.00071	0.00169	-0.00002
756			7.55000	5.41277	-1.73161	15.32054	0.71452	0.00501	0.04989	-0.00513	-0.00024	-0.00038	0.00722	-0.00759	1.02404	-2.03621	-5.84192	4.31202	-0.09946	0.27605	0.06933	0.00119	-0.00863	-0.00550	10.02980	-5.02611	-22.15276	0.02879	0.59988	0.18617	-0.00007	0.00881	0.01761	-2.57821	-1.09219	-0.10177	-2.34563	-0.74517	-4.27411	2.27620	1.13784	4.86008	6.64323	-1.02539	2.37067	0.00172	0.00072	0.00171	-0.00001
757			7.56000	5.41616	-1.70340	15.32547	0.71082	0.00157	0.04857	-0.00243	-0.00007	-0.00092	0.00733	-0.00671	1.02360	-2.03205	-5.82224	4.35762	-0.09946	0.27314	0.06782	0.00180	-0.00821	-0.00530	10.02747	-5.04418	-22.20728	0.02837	0.59399	0.18321	-0.00017	0.00812	0.01822	-2.62525	-0.91656	-0.76594	-2.39014	-0.38067	-4.27376	2.28692	1.01470	5.19241	6.64305	-1.03349	2.35527	0.00172	0.00073	0.00174	0.00001
758			7.57000	5.41718	-1.67648	15.33706	0.70713	0.00012	0.04739	0.00064	-0.00001	-0.00140	0.00803	-0.00592	1.02328	-2.02442	-5.80433	4.40082	-0.09822	0.27379	0.06637	0.00226	-0.00698	-0.00470	10.02716	-5.06138	-22.26271	0.02850	0.59301	0.18133	-0.00029	0.00670	0.01762	-2.42209	-0.64311	-1.42383	-2.19572	0.03723	-3.93819	2.11073	0.77896	5.16511	6.63774	-1.03075	2.35570	0.00171	0.00073	0.00175	0.00002
759			7.58000	5.41599	-1.65379	15.35482	0.70507	-0.00087	0.04643	0.00298	0.00003	-0.00173	0.00945	-0.00545	1.02284	-2.01384	-5.79018	4.43810	-0.09670	0.27687	0.06513	0.00248	-0.00491	-0.00376	10.02951	-5.07632	-22.31508	0.02969	0.59639	0.18067	-0.00042	0.00493	0.01582	-1.90870	-0.34146	-1.94402	-1.75665	0.45416	-3.29029	1.78415	0.42978	4.76258	6.62915	-1.01970	2.36950	0.00171	0.00074	0.00177	0.00003
760			7.59000	5.41347	-1.63850	15.37643	0.70546	0.00084	0.04615	0.00403	-0.00001	-0.00178	0.01064	-0.00547	1.02255	-2.00165	-5.78171	4.46651	-0.09579	0.28127	0.06469	0.00236	-0.00196	-0.00268	10.03484	-5.08819	-22.36023	0.03162	0.60051	0.18107	-0.00057	0.00308	0.01292	-1.08790	-0.05116	-2.11150	-1.06906	0.75716	-2.46568	1.34997	0.00633	4.00674	6.61937	-1.00421	2.39092	0.00170	0.00075	0.00178	0.00003
761			7.60000	5.41065	-1.63321	15.39716	0.70433	0.00334	0.04666	0.00407	0.00001	-0.00143	0.01124	-0.00594	1.02246	-1.99045	-5.78054	4.48558	-0.09232	0.28389	0.06479	0.00169	0.00164	-0.00174	10.04309	-5.09637	-22.39491	0.03030	0.60341	0.18155	-0.00061	0.00111	0.00931	-0.04766	0.23761	-1.77735	-0.18570	0.80296	-1.70692	0.85063	-0.38067	3.01772	6.60995	-0.98754	2.41399	0.00169	0.00075	0.00180	0.00003
762			7.61000	5.40786	-1.63938	15.41170	0.70318	0.00353	0.04680	0.00399	0.00008	-0.00068	0.01083	-0.00659	1.02115	-1.98377	-5.78724	4.49772	-0.09032	0.28040	0.06456	0.00059	0.00525	-0.00114	10.05283	-5.10052	-22.41793	0.02839	0.59829	0.18017	-0.00053	-0.00118	0.00550	1.07062	0.56102	-0.98373	0.78686	0.49696	-1.20542	0.32030	-0.57795	1.94604	6.60201	-0.97218	2.43461	0.00168	0.00076	0.00180	0.00002
763			7.62000	5.40469	-1.65708	15.41612	0.70282	0.00475	0.04700	0.00441	0.00019	0.00033	0.00986	-0.00712	1.02037	-1.98513	-5.80129	4.50671	-0.08989	0.27642	0.06461	-0.00087	0.00837	-0.00088	10.06147	-5.10024	-22.42987	0.02823	0.59232	0.17903	-0.00036	-0.00387	0.00184	2.13315	0.92748	0.12358	1.73763	-0.12191	-0.94670	-0.23127	-0.50978	0.83992	6.59634	-0.96041	2.45010	0.00167	0.00076	0.00181	0.00001
764			7.63000	5.40056	-1.68527	15.40805	0.70410	0.00846	0.04762	0.00527	0.00045	0.00153	0.00902	-0.00767	1.02064	-1.99662	-5.82136	4.51466	-0.09014	0.27581	0.06530	-0.00251	0.01086	-0.00073	10.06626	-5.09520	-22.43089	0.02947	0.59169	0.17957	-0.00007	-0.00645	-0.00203	3.03069	1.29836	1.46807	2.58605	-0.90389	-0.74137	-0.78260	-0.22632	-0.40729	6.59347	-0.95528	2.45802	0.00165	0.00076	0.00180	0.00000
765			7.64000	5.39520	-1.72172	15.38514	0.70578	0.01232	0.04821	0.00596	0.00078	0.00293	0.00824	-0.00834	1.02004	-2.01854	-5.84593	4.52122	-0.09092	0.27540	0.06609	-0.00406	0.01264	-0.00050	10.06520	-5.08567	-22.41925	0.02979	0.59220	0.18033	0.00030	-0.00802	-0.00649	3.70098	1.60547	3.03330	3.27699	-1.64823	-0.45341	-1.28186	0.13040	-1.88242	6.59405	-0.96004	2.45588	0.00164	0.00075	0.00179	-0.00001
766			7.65000	5.38900	-1.76387	15.34544	0.70693	0.01665	0.04894	0.00585	0.00113	0.00444	0.00777	-0.00870	1.01974	-2.04890	-5.87363	4.52521	-0.09179	0.27711	0.06713	-0.00518	0.01385	-0.00018	10.05793	-5.07270	-22.39282	0.02994	0.59627	0.18220	0.00066	-0.00800	-0.01131	4.12445	1.78613	4.70756	3.74420	-2.15560	-0.12313	-1.65150	0.39699	-3.45388	6.59756	-0.97438	2.44493	0.00163	0.00074	0.00176	-0.00001
767			7.66000	5.38273	-1.80887	15.28887	0.70644	0.02129	0.05015	0.00477	0.00144	0.00589	0.00744	-0.00870	1.01887	-2.08373	-5.90306	4.52643	-0.09239	0.27989	0.06869	-0.00561	0.01435	0.00006	10.04606	-5.05811	-22.35165	0.02945	0.60153	0.18503	0.00088	-0.00635	-0.01560	4.28823	1.80897	6.23219	3.91205	-2.32493	0.10715	-1.82015	0.48931	-4.80189	6.60202	-0.99292	2.43239	0.00162	0.00072	0.00173	-0.00001
768			7.67000	5.37725	-1.85382	15.21868	0.70459	0.02501	0.05088	0.00271	0.00160	0.00685	0.00677	-0.00836	1.01813	-2.11854	-5.93239	4.52627	-0.09322	0.28074	0.06979	-0.00533	0.01400	0.00026	10.03203	-5.04394	-22.29943	0.02841	0.60335	0.18691	0.00092	-0.00343	-0.01848	4.20892	1.66141	7.25122	3.78317	-2.13845	0.24933	-1.77123	0.38603	-5.68644	6.60577	-1.01080	2.42492	0.00161	0.00070	0.00170	-0.00001
769			7.68000	5.37357	-1.89625	15.14194	0.70130	0.02660	0.05087	-0.00025	0.00154	0.00704	0.00590	-0.00745	1.01792	-2.14905	-5.96032	4.52424	-0.09478	0.27925	0.07015	-0.00450	0.01334	0.00019	10.01879	-5.03196	-22.24079	0.02730	0.59994	0.18731	0.00078	-0.00114	-0.01873	3.94939	1.35351	7.51415	3.47938	-1.67323	0.12752	-1.58990	0.13207	-5.73992	6.60909	-1.02866	2.42203	0.00160	0.00068	0.00167	-0.00001
770			7.69000	5.37264	-1.93463	15.06685	0.69551	0.02928	0.05083	-0.00362	0.00150	0.00657	0.00490	-0.00635	1.01881	-2.17288	-5.98719	4.52528	-0.09387	0.27845	0.07018	-0.00318	0.01310	-0.00034	10.00936	-5.02185	-22.18654	0.02634	0.59793	0.18765	0.00049	-0.00129	-0.01618	3.60570	0.95005	7.04549	3.14143	-1.03759	-0.39499	-1.41381	-0.20782	-4.85005	6.61295	-1.04938	2.41901	0.00159	0.00067	0.00164	-0.00001
771			7.70000	5.37475	-1.96863	14.99993	0.69323	0.03083	0.05092	-0.00631	0.00142	0.00570	0.00408	-0.00587	1.02160	-2.18864	-6.01397	4.53181	-0.09289	0.27694	0.07026	-0.00177	0.01347	-0.00155	10.00597	-5.01234	-22.14353	0.02338	0.59540	0.18750	0.00011	-0.00474	-0.01097	3.26819	0.58255	6.10415	2.85528	-0.40381	-1.50048	-1.33687	-0.53813	-3.07146	6.61767	-1.07330	2.41286	0.00157	0.00066	0.00162	-0.00001
772			7.71000	5.37886	-1.99901	14.94407	0.69405	0.03235	0.05101	-0.00711	0.00137	0.00479	0.00351	-0.00604	1.02496	-2.19765	-6.04191	4.55290	-0.09189	0.27566	0.07027	-0.00065	0.01440	-0.00349	10.00970	-5.00121	-22.12187	0.02259	0.59542	0.18746	-0.00023	-0.01133	-0.00426	2.98224	0.39004	5.10937	2.67518	0.01104	-3.17174	-1.42737	-0.75517	-0.78135	6.62218	-1.09609	2.40555	0.00156	0.00065	0.00161	-0.00001
773			7.72000	5.38291	-2.02687	14.89725	0.69641	0.03376	0.05113	-0.00543	0.00135	0.00426	0.00342	-0.00639	1.02680	-2.20303	-6.07161	4.59128	-0.09209	0.27553	0.07038	-0.00014	0.01564	-0.00575	10.01938	-4.98633	-22.12156	0.02505	0.59663	0.18762	-0.00052	-0.01963	0.00185	2.77033	0.44896	4.51201	2.63931	0.04776	-5.05356	-1.71070	-0.77528	1.31926	6.62405	-1.10964	2.40359	0.00156	0.00065	0.00160	0.00000
774			7.73000	5.38459	-2.05363	14.85329	0.69774	0.03636	0.05080	-0.00143	0.00143	0.00430	0.00413	-0.00688	1.02790	-2.20965	-6.10330	4.64952	-0.09024	0.27917	0.06989	-0.00037	0.01687	-0.00790	10.03179	-4.96606	-22.13964	0.02872	0.60525	0.18841	-0.00070	-0.02792	0.00596	2.65618	0.76106	4.58143	2.71383	-0.35340	-6.82211	-2.11101	-0.57555	2.72375	6.62086	-1.10618	2.41433	0.00156	0.00065	0.00160	0.00002
775			7.74000	5.38194	-2.08078	14.80479	0.70044	0.03988	0.05062	0.00385	0.00160	0.00492	0.00513	-0.00770	1.02791	-2.22182	-6.13582	4.72420	-0.08880	0.28447	0.06968	-0.00120	0.01752	-0.00965	10.04331	-4.94059	-22.16663	0.03138	0.61499	0.18956	-0.00064	-0.03399	0.00736	2.66162	1.23852	5.27026	2.81368	-1.10727	-8.17325	-2.49319	-0.20637	3.17813	6.61135	-1.08331	2.44081	0.00157	0.00065	0.00160	0.00003
776			7.75000	5.37441	-2.10975	14.74659	0.70404	0.04429	0.05149	0.00863	0.00187	0.00600	0.00560	-0.00855	1.02744	-2.24247	-6.16764	4.81168	-0.08900	0.28887	0.07082	-0.00244	0.01741	-0.01116	10.05060	-4.91145	-22.19468	0.03308	0.62004	0.19119	-0.00037	-0.03694	0.00670	2.79898	1.71973	6.33940	2.89857	-2.07757	-9.12173	-2.76490	0.28586	2.89227	6.59705	-1.04644	2.47863	0.00157	0.00065	0.00161	0.00004
777			7.76000	5.36316	-2.14156	14.67625	0.70458	0.04669	0.05174	0.01135	0.00214	0.00719	0.00549	-0.00907	1.02549	-2.27301	-6.19775	4.90843	-0.08924	0.28935	0.07130	-0.00382	0.01666	-0.01208	10.05165	-4.88038	-22.21828	0.03294	0.61870	0.19088	0.00004	-0.03675	0.00431	3.05666	2.06623	7.58862	2.97789	-3.07550	-9.63120	-2.91780	0.78746	2.03094	6.58205	-1.00748	2.51610	0.00157	0.00066	0.00162	0.00004
778			7.77000	5.35019	-2.17683	14.59274	0.70438	0.04862	0.05188	0.01185	0.00241	0.00843	0.00523	-0.00932	1.02285	-2.31286	-6.22587	5.00941	-0.09042	0.28943	0.07182	-0.00510	0.01585	-0.01235	10.04596	-4.84894	-22.23214	0.03276	0.61610	0.19044	0.00045	-0.03397	0.00037	3.38343	2.24487	8.89435	3.06540	-3.88239	-9.64078	-2.97218	1.15635	0.67463	6.57159	-0.97978	2.53892	0.00156	0.00067	0.00164	0.00002
779			7.78000	5.33703	-2.21547	14.49611	0.70321	0.04907	0.05239	0.01082	0.00259	0.00963	0.00508	-0.00923	1.01943	-2.35938	-6.25251	5.10910	-0.09221	0.28913	0.07279	-0.00600	0.01508	-0.01206	10.03462	-4.81854	-22.23152	0.03246	0.61365	0.19061	0.00079	-0.02899	-0.00463	3.69660	2.28682	10.09422	3.11911	-4.32986	-9.19143	-2.91845	1.29809	-0.99572	6.56995	-0.97344	2.53567	0.00156	0.00068	0.00165	-0.00001
780			7.79000	5.32466	-2.25668	14.38855	0.70111	0.05154	0.05279	0.00884	0.00280	0.01050	0.00490	-0.00904	1.01700	-2.40847	-6.27779	5.20272	-0.09272	0.29123	0.07365	-0.00621	0.01412	-0.01095	10.01967	-4.79079	-22.21410	0.03153	0.61593	0.19140	0.00099	-0.02198	-0.01026	3.90059	2.20578	10.96006	3.04604	-4.31748	-8.18669	-2.72025	1.19760	-2.83364	6.57831	-0.99160	2.50309	0.00156	0.00068	0.00165	-0.00003
781			7.80000	5.31386	-2.29867	14.27469	0.69690	0.05478	0.05263	0.00624	0.00292	0.01080	0.00402	-0.00889	1.01639	-2.45506	-6.30090	5.28262	-0.09081	0.29171	0.07373	-0.00565	0.01212	-0.00834	10.00303	-4.76759	-22.17796	0.02881	0.61874	0.19103	0.00107	-0.01225	-0.01685	3.92725	2.00600	11.33113	2.77433	-3.81474	-6.17675	-2.37052	0.91293	-4.99201	6.59333	-1.02600	2.45170	0.00156	0.00069	0.00165	-0.00004
782			7.81000	5.30522	-2.33938	14.15991	0.69574	0.05721	0.05125	0.00359	0.00284	0.01036	0.00259	-0.00859	1.01799	-2.49433	-6.31981	5.33507	-0.09222	0.29016	0.07288	-0.00492	0.00849	-0.00377	9.98497	-4.75088	-22.11819	0.03049	0.61914	0.18950	0.00137	0.00046	-0.02514	3.75237	1.72586	11.19388	2.28326	-2.90072	-2.70676	-1.91291	0.56064	-7.77289	6.60845	-1.05897	2.40314	0.00157	0.00069	0.00165	-0.00004
783			7.82000	5.29874	-2.37673	14.04908	0.69359	0.05612	0.04901	0.00157	0.00245	0.00940	0.00146	-0.00813	1.01900	-2.52292	-6.33184	5.34371	-0.09386	0.28601	0.07094	-0.00408	0.00328	0.00237	9.96400	-4.74207	-22.02759	0.03292	0.61737	0.18689	0.00185	0.01567	-0.03518	3.40005	1.43871	10.64401	1.61112	-1.76974	2.13944	-1.39441	0.22075	-11.26279	6.61768	-1.07437	2.37762	0.00158	0.00069	0.00165	-0.00001
784			7.83000	5.29375	-2.40944	13.94559	0.69045	0.05449	0.04750	0.00051	0.00201	0.00841	0.00097	-0.00802	1.02003	-2.53992	-6.33464	5.29709	-0.09273	0.28284	0.06933	-0.00326	-0.00260	0.00875	9.93858	-4.74219	-21.89993	0.03039	0.61672	0.18509	0.00209	0.03203	-0.04594	2.96630	1.20333	9.85233	0.86110	-0.69384	7.44506	-0.83265	-0.12974	-15.02952	6.61856	-1.06704	2.38238	0.00160	0.00069	0.00166	0.00001
785			7.84000	5.28957	-2.43751	13.85083	0.68664	0.05550	0.04623	0.00008	0.00173	0.00745	0.00112	-0.00780	1.02094	-2.54717	-6.32773	5.19784	-0.09066	0.28431	0.06790	-0.00270	-0.00781	0.01366	9.90938	-4.75161	-21.73617	0.02610	0.61860	0.18480	0.00202	0.04642	-0.05486	2.56998	1.02870	8.98730	0.19337	0.08469	11.75240	-0.29364	-0.49557	-18.09003	6.61205	-1.04208	2.41114	0.00162	0.00069	0.00167	0.00003
786			7.85000	5.28593	-2.46195	13.76483	0.68311	0.05668	0.04483	-0.00032	0.00155	0.00652	0.00167	-0.00726	1.02164	-2.54835	-6.31344	5.06405	-0.08979	0.28762	0.06644	-0.00243	-0.01083	0.01548	9.87883	-4.76835	-21.54879	0.02128	0.61893	0.18486	0.00168	0.05345	-0.05782	2.28314	0.88256	8.11276	-0.23028	0.39496	13.59957	0.08903	-0.71873	-19.12221	6.60064	-1.00834	2.45213	0.00164	0.00070	0.00167	0.00004
787			7.86000	5.28310	-2.48401	13.68771	0.68024	0.05510	0.04359	-0.00118	0.00142	0.00563	0.00236	-0.00669	1.02209	-2.54849	-6.29648	4.92765	-0.08988	0.28859	0.06510	-0.00239	-0.01078	0.01416	9.84976	-4.78760	-21.36476	0.01857	0.61798	0.18485	0.00135	0.05070	-0.05355	2.12455	0.72464	7.20860	-0.31310	0.25969	12.72744	0.19894	-0.69342	-17.73279	6.58788	-0.97459	2.49396	0.00165	0.00070	0.00168	0.00003
788			7.87000	5.28164	-2.50491	13.61995	0.67876	0.05548	0.04306	-0.00263	0.00144	0.00486	0.00271	-0.00606	1.02391	-2.55117	-6.28175	4.81167	-0.09085	0.29057	0.06467	-0.00251	-0.00805	0.01095	9.82409	-4.80419	-21.20446	0.01861	0.61814	0.18563	0.00115	0.03991	-0.04422	2.07587	0.54015	6.27758	-0.04917	-0.14634	9.95165	0.01020	-0.45674	-14.56830	6.57779	-0.94918	2.52649	0.00164	0.00071	0.00169	0.00002
789			7.88000	5.28203	-2.52545	13.56162	0.67674	0.05705	0.04314	-0.00460	0.00153	0.00422	0.00266	-0.00552	1.02529	-2.55862	-6.27341	4.73130	-0.09132	0.29209	0.06482	-0.00264	-0.00331	0.00659	9.80283	-4.81392	-21.08216	0.01956	0.61838	0.18651	0.00093	0.02385	-0.03165	2.08951	0.32730	5.42625	0.47412	-0.66870	6.03717	-0.39106	-0.08222	-10.32513	6.57423	-0.93926	2.54081	0.00164	0.00071	0.00170	-0.00000
790			7.89000	5.28464	-2.54591	13.51110	0.67444	0.05935	0.04382	-0.00713	0.00163	0.00382	0.00252	-0.00527	1.02490	-2.57148	-6.27398	4.69397	-0.09110	0.29347	0.06556	-0.00264	0.00231	0.00176	9.78657	-4.81463	-21.00463	0.02066	0.61979	0.18761	0.00066	0.00630	-0.01798	2.10955	0.07935	4.83241	1.08519	-1.15229	1.67954	-0.84596	0.31793	-5.74649	6.57919	-0.94759	2.53317	0.00163	0.00072	0.00171	-0.00003
791			7.90000	5.28984	-2.56593	13.46489	0.67273	0.06136	0.04436	-0.00997	0.00164	0.00361	0.00209	-0.00507	1.02446	-2.58850	-6.28378	4.70079	-0.09127	0.29378	0.06621	-0.00238	0.00753	-0.00292	9.77552	-4.80673	-20.97157	0.02270	0.62114	0.18821	0.00039	-0.00925	-0.00506	2.08912	-0.19184	4.51866	1.58897	-1.46035	-2.47441	-1.19259	0.65596	-1.48509	6.59163	-0.97023	2.50727	0.00162	0.00071	0.00170	-0.00004
792			7.91000	5.29758	-2.58492	13.42091	0.67062	0.06283	0.04434	-0.01227	0.00155	0.00340	0.00154	-0.00480	1.02386	-2.60706	-6.30101	4.74615	-0.09120	0.29333	0.06628	-0.00182	0.01128	-0.00660	9.76933	-4.79257	-20.97706	0.02551	0.62275	0.18801	0.00012	-0.02078	0.00552	2.00103	-0.42951	4.27343	1.86054	-1.51129	-5.74050	-1.36739	0.90121	1.96854	6.60842	-0.99995	2.47105	0.00161	0.00071	0.00169	-0.00005
793			7.92000	5.30698	-2.60229	13.37984	0.67001	0.06561	0.04481	-0.01283	0.00143	0.00313	0.00099	-0.00461	1.02446	-2.62417	-6.32261	4.81746	-0.09128	0.29444	0.06696	-0.00113	0.01320	-0.00869	9.76690	-4.77475	-21.01136	0.02946	0.62638	0.18870	-0.00009	-0.02848	0.01283	1.80833	-0.54116	3.90146	1.90127	-1.32273	-7.55266	-1.45279	1.11320	4.31800	6.62734	-1.03315	2.42907	0.00160	0.00070	0.00168	-0.00006
794			7.93000	5.31601	-2.61715	13.34341	0.67124	0.06764	0.04566	-0.01080	0.00118	0.00276	0.00042	-0.00492	1.02631	-2.63800	-6.34553	4.89800	-0.09068	0.29431	0.06793	-0.00054	0.01321	-0.00891	9.76569	-4.75444	-21.06298	0.03097	0.62914	0.18928	-0.00015	-0.03244	0.01630	1.48328	-0.45929	3.38031	1.78359	-0.99078	-7.68691	-1.51062	1.30839	5.40127	6.64747	-1.07140	2.38137	0.00158	0.00069	0.00166	-0.00006
795			7.94000	5.32235	-2.62865	13.31269	0.67263	0.06826	0.04547	-0.00627	0.00081	0.00227	-0.00024	-0.00581	1.02836	-2.64798	-6.36707	4.97097	-0.08842	0.29176	0.06759	-0.00022	0.01155	-0.00727	9.76369	-4.73327	-21.11903	0.02801	0.62955	0.18780	-0.00010	-0.03115	0.01545	1.03628	-0.18855	2.79310	1.57235	-0.63743	-6.34621	-1.45231	1.31926	5.14232	6.66686	-1.11383	2.33136	0.00157	0.00068	0.00164	-0.00005
796			7.95000	5.32414	-2.63606	13.28774	0.67341	0.06923	0.04480	-0.00029	0.00037	0.00175	-0.00063	-0.00697	1.03027	-2.65482	-6.38516	5.02400	-0.08458	0.29018	0.06659	-0.00023	0.00885	-0.00454	9.76124	-4.71455	-21.16586	0.02253	0.63153	0.18600	-0.00005	-0.02356	0.01083	0.50902	0.18972	2.19884	1.30955	-0.37674	-4.05630	-1.15321	0.96571	3.66819	6.68098	-1.15043	2.29187	0.00156	0.00067	0.00163	-0.00002
797			7.96000	5.32082	-2.63898	13.26854	0.67299	0.06997	0.04443	0.00545	-0.00007	0.00125	-0.00058	-0.00774	1.03038	-2.65998	-6.39836	5.05107	-0.08155	0.29015	0.06596	-0.00049	0.00555	-0.00158	9.76019	-4.70245	-21.19230	0.01880	0.63419	0.18528	-0.00006	-0.01043	0.00385	-0.01206	0.54799	1.58880	1.00622	-0.27040	-1.45502	-0.59160	0.22802	1.39253	6.68416	-1.16606	2.27965	0.00155	0.00066	0.00161	0.00001
798			7.97000	5.31338	-2.63784	13.25545	0.67308	0.06852	0.04422	0.00957	-0.00043	0.00074	-0.00021	-0.00767	1.02987	-2.66493	-6.40580	5.05260	-0.08241	0.28987	0.06582	-0.00090	0.00209	0.00104	9.76282	-4.70001	-21.19261	0.01996	0.63467	0.18558	-0.00015	0.00586	-0.00396	-0.43632	0.78548	0.95429	0.67390	-0.30171	0.91861	0.15369	-0.79327	-1.14857	6.67339	-1.14957	2.30545	0.00154	0.00065	0.00160	0.00005
799			7.98000	5.30361	-2.63359	13.24871	0.67221	0.06769	0.04388	0.01150	-0.00063	0.00028	0.00017	-0.00721	1.02882	-2.67048	-6.40749	5.03317	-0.08409	0.29039	0.06566	-0.00130	-0.00111	0.00299	9.77117	-4.70873	-21.16630	0.02222	0.63447	0.18612	-0.00034	0.02242	-0.01123	-0.69425	0.87110	0.36821	0.32283	-0.41002	2.71066	0.96192	-1.93820	-3.48125	6.64982	-1.09949	2.36893	0.00153	0.00065	0.00159	0.00008
800			7.99000	5.29339	-2.62788	13.24726	0.67040	0.06728	0.04345	0.01134	-0.00064	-0.00000	0.00084	-0.00700	1.02723	-2.67675	-6.40384	5.00000	-0.08408	0.29189	0.06524	-0.00154	-0.00386	0.00399	9.78637	-4.72819	-21.11735	0.02193	0.63603	0.18664	-0.00052	0.03639	-0.01664	-0.73933	0.83286	0.00885	-0.04667	-0.55202	3.69880	1.68989	-2.97977	-5.19312	6.61838	-1.02542	2.45774	0.00152	0.00065	0.00158	0.00009
801			8.00000	5.28419	-2.62265	13.24775	0.66996	0.06681	0.04353	0.00991	-0.00051	0.00004	0.00138	-0.00703	1.02598	-2.68356	-6.39561	4.96193	-0.08463	0.29286	0.06541	-0.00164	-0.00600	0.00403	9.80777	-4.75597	-21.05410	0.02105	0.63632	0.18750	-0.00065	0.04440	-0.01898	-0.59724	0.74142	0.05586	-0.42045	-0.72037	3.79296	2.17151	-3.61701	-5.90928	6.58615	-0.94529	2.55168	0.00152	0.00064	0.00156	0.00008
802			8.01000	5.27636	-2.61932	13.24544	0.67010	0.06743	0.04325	0.00857	-0.00030	0.00039	0.00158	-0.00700	1.02511	-2.69092	-6.38369	4.92790	-0.08619	0.29423	0.06539	-0.00166	-0.00755	0.00320	9.83221	-4.78723	-20.98899	0.02183	0.63581	0.18805	-0.00071	0.04432	-0.01753	-0.35990	0.69632	0.50607	-0.77756	-0.93239	3.12492	2.28464	-3.60518	-5.45236	6.56060	-0.87909	2.62872	0.00152	0.00064	0.00155	0.00005
803			8.02000	5.26904	-2.61845	13.23697	0.66729	0.06552	0.04249	0.00846	-0.00009	0.00087	0.00163	-0.00682	1.02405	-2.69921	-6.36886	4.90418	-0.08580	0.29297	0.06458	-0.00163	-0.00862	0.00185	9.85505	-4.81643	-20.93482	0.02090	0.63345	0.18714	-0.00061	0.03726	-0.01285	-0.12333	0.77110	1.14254	-1.10420	-1.19401	2.01591	2.07809	-2.99295	-4.04336	6.54747	-0.84204	2.67180	0.00154	0.00064	0.00154	0.00002
804			8.03000	5.26076	-2.61994	13.22187	0.66423	0.06311	0.04171	0.00974	0.00007	0.00126	0.00166	-0.00646	1.02319	-2.70886	-6.35157	4.89338	-0.08569	0.29177	0.06378	-0.00167	-0.00936	0.00046	9.87314	-4.84018	-20.89963	0.02130	0.63115	0.18615	-0.00050	0.02744	-0.00698	0.03625	0.94736	1.67610	-1.36421	-1.49126	0.84614	1.73730	-2.13301	-2.25449	6.54851	-0.83955	2.67512	0.00156	0.00064	0.00154	-0.00002
805			8.04000	5.25066	-2.62283	13.20256	0.66185	0.06034	0.04116	0.01155	0.00012	0.00138	0.00195	-0.00622	1.02247	-2.72048	-6.33253	4.89413	-0.08541	0.29142	0.06324	-0.00186	-0.00980	-0.00061	9.88635	-4.85815	-20.88374	0.02164	0.63060	0.18552	-0.00042	0.01930	-0.00193	0.07417	1.12793	1.85142	-1.50809	-1.81461	-0.06376	1.46727	-1.41664	-0.69496	6.56040	-0.86593	2.64628	0.00160	0.00064	0.00154	-0.00004
806			8.05000	5.23901	-2.62577	13.18377	0.65899	0.05770	0.04058	0.01303	0.00007	0.00115	0.00243	-0.00611	1.02171	-2.73482	-6.31255	4.90260	-0.08398	0.29189	0.06257	-0.00218	-0.00994	-0.00122	9.89666	-4.87269	-20.88180	0.02055	0.63198	0.18487	-0.00035	0.01454	0.00139	-0.02548	1.22790	1.55142	-1.51711	-2.15086	-0.58274	1.33701	-0.99186	0.33487	6.57669	-0.90875	2.60102	0.00165	0.00065	0.00155	-0.00005
807			8.06000	5.22654	-2.62719	13.17037	0.65568	0.05644	0.04058	0.01375	-0.00008	0.00066	0.00318	-0.00613	1.02028	-2.75245	-6.29249	4.91477	-0.08161	0.29425	0.06245	-0.00255	-0.00983	-0.00145	9.90561	-4.88561	-20.88770	0.01835	0.63586	0.18510	-0.00028	0.01181	0.00330	-0.25374	1.21773	0.87348	-1.41266	-2.46432	-0.75249	1.26113	-0.71127	0.91911	6.59206	-0.95578	2.55371	0.00171	0.00066	0.00157	-0.00004
808			8.07000	5.21412	-2.62575	13.16514	0.65335	0.05476	0.04088	0.01342	-0.00031	0.00005	0.00394	-0.00637	1.01872	-2.77331	-6.27304	4.92755	-0.07952	0.29561	0.06264	-0.00290	-0.00942	-0.00140	9.91272	-4.89717	-20.89834	0.01443	0.63837	0.18523	-0.00016	0.00878	0.00459	-0.55499	1.08852	0.04833	-1.23484	-2.71116	-0.66760	1.11717	-0.36093	1.29625	6.60367	-0.99843	2.51261	0.00175	0.00067	0.00161	-0.00003
809			8.08000	5.20290	-2.62089	13.16835	0.65036	0.05191	0.04040	0.01164	-0.00052	-0.00049	0.00445	-0.00606	1.01776	-2.79679	-6.25477	4.93868	-0.07905	0.29517	0.06214	-0.00324	-0.00872	-0.00114	9.91639	-4.90603	-20.91308	0.01268	0.63769	0.18434	-0.00006	0.00434	0.00558	-0.83809	0.83730	-0.67937	-1.00611	-2.88168	-0.42593	0.84019	0.12820	1.58395	6.61070	-1.03100	2.48169	0.00179	0.00069	0.00165	-0.00002
810			8.09000	5.19419	-2.61300	13.17792	0.64931	0.05235	0.04073	0.00874	-0.00071	-0.00085	0.00479	-0.00531	1.01832	-2.82244	-6.23819	4.94699	-0.08110	0.29801	0.06289	-0.00363	-0.00799	-0.00082	9.91529	-4.91083	-20.93128	0.01515	0.63897	0.18545	0.00005	-0.00058	0.00627	-1.02148	0.51477	-1.14993	-0.76112	-2.98565	-0.11931	0.49455	0.66343	1.76279	6.61304	-1.05013	2.46292	0.00180	0.00071	0.00170	-0.00000
811			8.10000	5.18850	-2.60329	13.19084	0.64750	0.05212	0.04127	0.00580	-0.00079	-0.00101	0.00496	-0.00440	1.01878	-2.84960	-6.22334	4.95212	-0.08312	0.29959	0.06380	-0.00388	-0.00736	-0.00043	9.90951	-4.91168	-20.95158	0.01773	0.63918	0.18649	0.00018	-0.00411	0.00632	-1.07926	0.22982	-1.32914	-0.57038	-2.98392	0.22806	0.21157	1.09048	1.73481	6.61211	-1.05806	2.45377	0.00180	0.00073	0.00175	0.00000
812			8.11000	5.18512	-2.59311	13.20426	0.64513	0.05097	0.04090	0.00358	-0.00077	-0.00095	0.00498	-0.00360	1.01959	-2.87661	-6.20967	4.95333	-0.08417	0.29962	0.06363	-0.00376	-0.00694	-0.00003	9.90024	-4.91024	-20.97094	0.01813	0.63849	0.18598	0.00026	-0.00504	0.00554	-1.03094	0.04335	-1.24855	-0.48964	-2.78865	0.55202	0.07933	1.27473	1.47269	6.61090	-1.06340	2.44663	0.00177	0.00075	0.00180	-0.00000
813			8.12000	5.18327	-2.58355	13.21576	0.64423	0.04862	0.04041	0.00175	-0.00068	-0.00075	0.00520	-0.00305	1.02020	-2.90073	-6.19681	4.95127	-0.08563	0.29906	0.06333	-0.00321	-0.00664	0.00056	9.88998	-4.90864	-20.98690	0.01938	0.63889	0.18559	0.00028	-0.00292	0.00344	-0.90442	-0.08313	-0.98535	-0.50689	-2.28512	0.99977	0.08338	1.09108	0.82431	6.61184	-1.07361	2.43616	0.00173	0.00077	0.00184	-0.00001
814			8.13000	5.18290	-2.57527	13.22403	0.64483	0.04600	0.03998	-0.00029	-0.00056	-0.00052	0.00545	-0.00291	1.01975	-2.91830	-6.18478	4.94191	-0.08757	0.29783	0.06311	-0.00220	-0.00610	0.00123	9.88183	-4.90873	-20.99281	0.01874	0.63672	0.18486	0.00019	0.00093	0.00052	-0.74331	-0.21930	-0.67668	-0.56303	-1.48055	1.48170	0.15283	0.57868	-0.02822	6.61419	-1.08736	2.42660	0.00167	0.00079	0.00189	-0.00001
815			8.14000	5.18441	-2.56822	13.22949	0.64275	0.04371	0.03990	-0.00257	-0.00046	-0.00040	0.00567	-0.00291	1.01904	-2.92701	-6.17450	4.92763	-0.08628	0.29639	0.06286	-0.00087	-0.00501	0.00170	9.87831	-4.91083	-20.98980	0.01591	0.63528	0.18426	0.00004	0.00432	-0.00187	-0.59388	-0.38679	-0.50145	-0.58369	-0.52835	1.74969	0.21884	-0.05686	-0.67847	6.61548	-1.09679	2.42806	0.00160	0.00081	0.00192	0.00000
816			8.15000	5.18795	-2.56212	13.23443	0.64150	0.04432	0.03981	-0.00468	-0.00039	-0.00045	0.00586	-0.00279	1.01877	-2.92638	-6.16701	4.90973	-0.08572	0.29787	0.06278	0.00035	-0.00349	0.00200	9.88010	-4.91440	-20.97995	0.01633	0.63613	0.18467	-0.00008	0.00629	-0.00333	-0.46462	-0.55618	-0.56963	-0.51645	0.36946	1.85099	0.24384	-0.58211	-1.03063	6.61439	-1.09531	2.44674	0.00153	0.00082	0.00195	0.00001
817			8.16000	5.19331	-2.55691	13.24141	0.64216	0.04453	0.04022	-0.00656	-0.00031	-0.00061	0.00568	-0.00303	1.01950	-2.91831	-6.16296	4.89031	-0.08549	0.29737	0.06315	0.00123	-0.00171	0.00205	9.88554	-4.91846	-20.96740	0.01607	0.63489	0.18508	-0.00014	0.00628	-0.00351	-0.34803	-0.71300	-0.80220	-0.36690	1.02932	1.74669	0.21699	-0.82320	-1.01382	6.61168	-1.08152	2.48026	0.00145	0.00083	0.00196	0.00001
818			8.17000	5.20039	-2.55247	13.25115	0.64224	0.04393	0.04098	-0.00830	-0.00025	-0.00076	0.00513	-0.00355	1.02057	-2.90579	-6.16233	4.87206	-0.08383	0.29425	0.06360	0.00168	-0.00007	0.00181	9.89216	-4.92183	-20.95652	0.01342	0.63191	0.18491	-0.00013	0.00456	-0.00257	-0.24955	-0.85994	-0.99001	-0.18783	1.37909	1.42823	0.14896	-0.77230	-0.69418	6.60886	-1.05794	2.52085	0.00139	0.00083	0.00196	0.00001
819			8.18000	5.20903	-2.54860	13.26203	0.64175	0.04407	0.04099	-0.00968	-0.00023	-0.00076	0.00455	-0.00378	1.02192	-2.89180	-6.16435	4.85755	-0.08257	0.29219	0.06335	0.00180	0.00110	0.00132	9.89790	-4.92388	-20.95024	0.01319	0.63096	0.18448	-0.00010	0.00219	-0.00106	-0.20011	-0.97598	-0.98189	-0.04521	1.45464	0.95555	0.07781	-0.52984	-0.23418	6.60666	-1.02831	2.56134	0.00133	0.00082	0.00194	0.00001
820			8.19000	5.21860	-2.54464	13.27172	0.64273	0.04331	0.04085	-0.01035	-0.00026	-0.00061	0.00390	-0.00395	1.02354	-2.87831	-6.16784	4.84824	-0.08299	0.28934	0.06310	0.00174	0.00148	0.00081	9.90160	-4.92462	-20.94935	0.01518	0.62951	0.18406	-0.00007	0.00046	0.00027	-0.21459	-1.02820	-0.77140	-0.00625	1.35013	0.49607	0.05039	-0.22274	0.13389	6.60457	-0.99680	2.59721	0.00128	0.00081	0.00191	0.00001
821			8.20000	5.22821	-2.54022	13.27844	0.64218	0.04234	0.04110	-0.01019	-0.00030	-0.00038	0.00327	-0.00436	1.02436	-2.86620	-6.17095	4.84314	-0.08138	0.28581	0.06302	0.00151	0.00101	0.00016	9.90273	-4.92498	-20.95173	0.01302	0.62658	0.18312	-0.00000	-0.00055	0.00170	-0.25500	-1.00785	-0.44575	-0.11374	1.08810	-0.04431	0.09862	0.12356	0.51083	6.60136	-0.96819	2.62540	0.00125	0.00079	0.00187	0.00001
822			8.21000	5.23722	-2.53549	13.28160	0.64042	0.04137	0.04063	-0.00931	-0.00033	-0.00014	0.00293	-0.00459	1.02513	-2.85669	-6.17201	4.84554	-0.07900	0.28359	0.06220	0.00114	-0.00026	-0.00053	9.90100	-4.92546	-20.96005	0.01203	0.62636	0.18195	0.00006	-0.00093	0.00321	-0.28948	-0.92089	-0.11231	-0.34830	0.67837	-0.58830	0.21239	0.52398	0.88550	6.59679	-0.94848	2.64252	0.00122	0.00076	0.00182	0.00001
823			8.22000	5.24500	-2.53070	13.28157	0.64050	0.04272	0.04076	-0.00762	-0.00038	0.00003	0.00276	-0.00497	1.02625	-2.85066	-6.16944	4.85286	-0.07718	0.28442	0.06220	0.00063	-0.00207	-0.00101	9.89556	-4.92677	-20.97202	0.01052	0.62804	0.18181	0.00012	-0.00048	0.00435	-0.34416	-0.76661	0.12343	-0.63227	0.15638	-0.91041	0.36997	0.96079	1.10713	6.59244	-0.94307	2.64474	0.00121	0.00074	0.00176	0.00001
824			8.23000	5.25078	-2.52551	13.27987	0.64036	0.04222	0.04098	-0.00501	-0.00042	0.00007	0.00279	-0.00551	1.02624	-2.84925	-6.16277	4.86374	-0.07506	0.28373	0.06222	-0.00001	-0.00395	-0.00133	9.88589	-4.92930	-20.98728	0.00663	0.62767	0.18110	0.00012	0.00045	0.00536	-0.45692	-0.54854	0.18130	-0.88219	-0.45348	-1.07478	0.56236	1.42301	1.27717	6.59068	-0.95264	2.63138	0.00121	0.00071	0.00170	0.00000
825			8.24000	5.25383	-2.51943	13.27847	0.63836	0.04007	0.04062	-0.00178	-0.00046	-0.00001	0.00301	-0.00580	1.02567	-2.85335	-6.15227	4.87669	-0.07228	0.28198	0.06153	-0.00070	-0.00550	-0.00158	9.87177	-4.93341	-21.00542	0.00089	0.62560	0.17918	0.00002	0.00127	0.00646	-0.61025	-0.29267	0.05895	-1.04614	-1.10283	-1.19100	0.75631	1.87771	1.49465	6.59177	-0.97226	2.60648	0.00122	0.00069	0.00166	-0.00000
826			8.25000	5.25394	-2.51234	13.27896	0.63486	0.03704	0.04019	0.00132	-0.00046	-0.00020	0.00339	-0.00544	1.02554	-2.86336	-6.13898	4.89226	-0.06993	0.28043	0.06080	-0.00134	-0.00646	-0.00162	9.85376	-4.93868	-21.02773	-0.00251	0.62443	0.17759	-0.00008	0.00184	0.00714	-0.74364	-0.04915	-0.21837	-1.07997	-1.68571	-1.13081	0.88727	2.22791	1.61754	6.59421	-0.99596	2.57518	0.00124	0.00068	0.00163	-0.00001
827			8.26000	5.25164	-2.50472	13.28286	0.63169	0.03340	0.03971	0.00388	-0.00039	-0.00050	0.00368	-0.00435	1.02481	-2.87849	-6.12436	4.90603	-0.07102	0.27842	0.06035	-0.00195	-0.00659	-0.00148	9.83306	-4.94461	-21.05040	-0.00289	0.61919	0.17598	-0.00010	0.00180	0.00747	-0.79666	0.15580	-0.66989	-0.95920	-2.11777	-0.93873	0.92869	2.42084	1.69096	6.59677	-1.02039	2.53968	0.00126	0.00067	0.00162	-0.00001
828			8.27000	5.24748	-2.49754	13.29218	0.63132	0.03194	0.03971	0.00612	-0.00027	-0.00092	0.00419	-0.00306	1.02503	-2.89766	-6.11048	4.91913	-0.07463	0.27972	0.06077	-0.00249	-0.00575	-0.00136	9.81148	-4.95026	-21.07524	0.00097	0.61713	0.17623	0.00003	0.00076	0.00806	-0.70878	0.35284	-1.29454	-0.67552	-2.36389	-0.80059	0.88708	2.45341	1.89837	6.59970	-1.04508	2.49896	0.00129	0.00067	0.00161	-0.00001
829			8.28000	5.24163	-2.49259	13.30839	0.63174	0.03170	0.04012	0.00816	-0.00006	-0.00134	0.00544	-0.00209	1.02518	-2.91929	-6.09953	4.93067	-0.07710	0.28456	0.06159	-0.00282	-0.00389	-0.00112	9.79098	-4.95493	-21.10199	0.00545	0.62147	0.17804	0.00016	-0.00102	0.00833	-0.42833	0.57066	-1.93234	-0.21788	-2.38604	-0.59571	0.73686	2.31651	2.04398	6.60440	-1.07048	2.45210	0.00133	0.00068	0.00162	-0.00002
830			8.29000	5.23434	-2.49193	13.33026	0.63068	0.03311	0.04060	0.00964	0.00024	-0.00159	0.00695	-0.00200	1.02472	-2.94173	-6.09377	4.93926	-0.07506	0.29089	0.06208	-0.00283	-0.00093	-0.00073	9.77283	-4.95753	-21.12857	0.00536	0.63051	0.17988	0.00014	-0.00397	0.00773	0.02830	0.79004	-2.31575	0.40923	-2.20897	-0.32345	0.40718	2.04781	1.97993	6.61206	-1.09580	2.40138	0.00137	0.00068	0.00163	-0.00002
831			8.30000	5.22611	-2.49691	13.35393	0.63111	0.03413	0.04196	0.01020	0.00058	-0.00156	0.00738	-0.00280	1.02398	-2.96388	-6.09519	4.94411	-0.07266	0.29220	0.06330	-0.00272	0.00284	-0.00033	9.75776	-4.95618	-21.15192	0.00143	0.63324	0.18090	0.00003	-0.00833	0.00618	0.56510	0.96154	-2.26144	1.14556	-1.91891	-0.06923	-0.12369	1.70388	1.68749	6.62237	-1.11741	2.35415	0.00142	0.00068	0.00163	-0.00003
832			8.31000	5.21775	-2.50747	13.37456	0.63508	0.03708	0.04362	0.00991	0.00092	-0.00121	0.00607	-0.00364	1.02350	-2.98533	-6.10457	4.94585	-0.07520	0.28964	0.06534	-0.00279	0.00651	-0.00001	9.74590	-4.94932	-21.16987	0.00119	0.62718	0.18146	0.00002	-0.01317	0.00404	1.05992	1.06102	-1.76483	1.86316	-1.64117	0.09755	-0.75476	1.38770	1.22610	6.63276	-1.12919	2.32196	0.00147	0.00068	0.00164	-0.00002
833			8.32000	5.20973	-2.52246	13.38821	0.63660	0.03896	0.04456	0.00929	0.00116	-0.00062	0.00406	-0.00413	1.02340	-3.00655	-6.12089	4.94565	-0.07720	0.28410	0.06649	-0.00287	0.00918	0.00024	9.73604	-4.93678	-21.18127	0.00091	0.61873	0.18076	0.00001	-0.01691	0.00153	1.40683	1.11565	-0.99744	2.42325	-1.44577	0.22642	-1.32609	1.16345	0.60171	6.64028	-1.12656	2.31506	0.00153	0.00067	0.00163	-0.00001
834			8.33000	5.20186	-2.53989	13.39346	0.63624	0.03933	0.04536	0.00902	0.00121	0.00000	0.00206	-0.00446	1.02366	-3.02770	-6.14178	4.94358	-0.07776	0.27727	0.06727	-0.00286	0.01036	0.00052	9.72687	-4.92008	-21.18476	-0.00094	0.61109	0.17969	-0.00002	-0.01804	-0.00125	1.54322	1.15997	-0.21413	2.71455	-1.29659	0.40327	-1.68779	1.00461	-0.19995	6.64361	-1.11257	2.33412	0.00158	0.00066	0.00160	-0.00000
835			8.34000	5.19362	-2.55760	13.39141	0.63926	0.04140	0.04614	0.00934	0.00119	0.00049	0.00083	-0.00490	1.02376	-3.04795	-6.16413	4.93907	-0.08040	0.27476	0.06843	-0.00274	0.01010	0.00096	9.71749	-4.90209	-21.17910	0.00028	0.60932	0.18041	0.00001	-0.01578	-0.00444	1.48221	1.20263	0.40415	2.67304	-1.09779	0.74293	-1.76060	0.85595	-1.22655	6.64245	-1.09648	2.36947	0.00163	0.00064	0.00157	0.00001
836			8.35000	5.18470	-2.57391	13.38425	0.64082	0.04380	0.04624	0.00981	0.00111	0.00083	0.00066	-0.00546	1.02221	-3.06530	-6.18469	4.92966	-0.08098	0.27553	0.06875	-0.00231	0.00857	0.00135	9.70739	-4.88607	-21.16190	-0.00090	0.61200	0.18104	-0.00002	-0.01104	-0.00727	1.31233	1.22717	0.83964	2.30473	-0.83081	1.06071	-1.56731	0.71450	-2.20785	6.63640	-1.08411	2.40988	0.00168	0.00062	0.00152	0.00003
837			8.36000	5.17527	-2.58832	13.37348	0.63964	0.04521	0.04670	0.00983	0.00098	0.00108	0.00108	-0.00611	1.02029	-3.07846	-6.20094	4.91837	-0.07823	0.27670	0.06902	-0.00162	0.00609	0.00168	9.69678	-4.87395	-21.13706	-0.00452	0.61755	0.18196	-0.00010	-0.00537	-0.00944	1.13985	1.20727	1.15573	1.70073	-0.50301	1.33518	-1.23265	0.58352	-2.99356	6.62548	-1.07294	2.44954	0.00172	0.00060	0.00147	0.00004
838			8.37000	5.16600	-2.60113	13.36001	0.63763	0.04820	0.04735	0.00895	0.00091	0.00127	0.00142	-0.00649	1.01823	-3.08612	-6.21137	4.90309	-0.07567	0.27923	0.06954	-0.00087	0.00326	0.00215	9.68582	-4.86624	-21.10480	-0.00736	0.62226	0.18310	-0.00018	-0.00027	-0.01120	1.01302	1.11224	1.37829	1.01866	-0.10243	1.72473	-0.92155	0.45669	-3.62808	6.61166	-1.05874	2.48509	0.00175	0.00058	0.00143	0.00004
839			8.38000	5.15788	-2.61261	13.34487	0.63834	0.05007	0.04732	0.00694	0.00083	0.00134	0.00135	-0.00630	1.01700	-3.08782	-6.21619	4.88347	-0.07811	0.28029	0.06982	-0.00019	0.00083	0.00265	9.67489	-4.86166	-21.06777	-0.00418	0.62189	0.18374	-0.00010	0.00255	-0.01227	0.93757	0.91503	1.49200	0.43097	0.32239	2.11922	-0.75856	0.36100	-3.99576	6.59792	-1.04156	2.51171	0.00177	0.00057	0.00140	0.00004
840			8.39000	5.15214	-2.62307	13.32932	0.63942	0.05189	0.04749	0.00396	0.00079	0.00134	0.00117	-0.00591	1.01613	-3.08413	-6.21710	4.85956	-0.08146	0.28146	0.07036	0.00040	-0.00062	0.00309	9.66421	-4.85800	-21.02829	0.00087	0.62055	0.18469	0.00002	0.00283	-0.01285	0.91000	0.63407	1.50750	0.06107	0.69643	2.43728	-0.77789	0.28416	-4.14137	6.58631	-1.02196	2.52807	0.00178	0.00056	0.00138	0.00003
841			8.40000	5.14939	-2.63282	13.31413	0.63877	0.05371	0.04785	0.00068	0.00075	0.00133	0.00099	-0.00571	1.01622	-3.07670	-6.21640	4.83277	-0.08181	0.28257	0.07075	0.00077	-0.00097	0.00329	9.65426	-4.85342	-20.98800	0.00256	0.62048	0.18546	0.00006	0.00174	-0.01310	0.90483	0.33121	1.49559	-0.06730	0.94518	2.55476	-0.89644	0.15096	-4.13660	6.57638	-0.99744	2.54083	0.00178	0.00056	0.00138	0.00003
842			8.41000	5.14953	-2.64189	13.29911	0.63854	0.05423	0.04825	-0.00229	0.00070	0.00135	0.00084	-0.00559	1.01640	-3.06756	-6.21605	4.80583	-0.08220	0.28242	0.07114	0.00093	-0.00050	0.00314	9.64636	-4.84759	-20.94764	0.00331	0.61912	0.18599	0.00005	0.00097	-0.01315	0.89707	0.05823	1.53261	-0.02441	1.05090	2.39501	-0.98014	-0.14383	-4.03422	6.56743	-0.96729	2.55656	0.00178	0.00057	0.00141	0.00003
843			8.42000	5.15208	-2.65033	13.28346	0.63916	0.05412	0.04826	-0.00483	0.00062	0.00143	0.00090	-0.00548	1.01728	-3.05823	-6.21708	4.78180	-0.08277	0.28273	0.07118	0.00100	0.00037	0.00252	9.64271	-4.84161	-20.90755	0.00353	0.61884	0.18637	0.00002	0.00060	-0.01245	0.87999	-0.17324	1.64443	0.07635	1.04971	1.87258	-0.97738	-0.58000	-3.67833	6.56064	-0.93669	2.57342	0.00178	0.00059	0.00145	0.00002
844			8.43000	5.15667	-2.65808	13.26642	0.64092	0.05357	0.04836	-0.00698	0.00053	0.00153	0.00104	-0.00542	1.01823	-3.04929	-6.21970	4.76509	-0.08395	0.28329	0.07140	0.00113	0.00118	0.00171	9.64476	-4.83585	-20.87169	0.00534	0.62017	0.18728	-0.00002	-0.00061	-0.01084	0.83760	-0.37183	1.77083	0.14004	1.04678	1.19293	-0.97199	-0.99140	-3.01640	6.55768	-0.91337	2.58423	0.00178	0.00062	0.00151	0.00000
845			8.44000	5.16293	-2.66483	13.24843	0.64154	0.05221	0.04841	-0.00845	0.00040	0.00151	0.00121	-0.00549	1.01895	-3.03985	-6.22330	4.75444	-0.08353	0.28329	0.07139	0.00136	0.00164	0.00078	9.65174	-4.82940	-20.84213	0.00389	0.62092	0.18757	-0.00004	-0.00396	-0.00765	0.73862	-0.52714	1.76863	0.10112	1.08741	0.42132	-1.02507	-1.16547	-1.90071	6.55946	-0.90286	2.58332	0.00178	0.00065	0.00157	-0.00001
846			8.45000	5.17014	-2.66999	13.23158	0.64159	0.05110	0.04811	-0.00887	0.00025	0.00129	0.00137	-0.00554	1.02061	-3.02930	-6.22697	4.75291	-0.08200	0.28416	0.07092	0.00168	0.00166	-0.00039	9.66156	-4.82080	-20.82667	0.00260	0.62405	0.18775	-0.00004	-0.00940	-0.00278	0.56920	-0.61359	1.54055	-0.06638	1.14387	-0.53230	-1.10964	-1.04934	-0.30157	6.56627	-0.90831	2.56770	0.00177	0.00067	0.00162	-0.00003
847			8.46000	5.17737	-2.67310	13.21823	0.64304	0.04886	0.04756	-0.00825	0.00009	0.00091	0.00153	-0.00562	1.02139	-3.01704	-6.22965	4.76113	-0.08218	0.28409	0.07034	0.00207	0.00112	-0.00158	9.67251	-4.80954	-20.82828	0.00333	0.62559	0.18753	-0.00007	-0.01505	0.00248	0.35799	-0.62163	1.10928	-0.35205	1.18742	-1.50878	-1.17218	-0.73307	1.35974	6.57795	-0.93043	2.53739	0.00176	0.00069	0.00166	-0.00004
848			8.47000	5.18384	-2.67418	13.21001	0.64654	0.04770	0.04744	-0.00695	-0.00003	0.00043	0.00191	-0.00597	1.02244	-3.00321	-6.23014	4.77909	-0.08280	0.28606	0.07032	0.00242	-0.00007	-0.00269	9.68259	-4.79617	-20.84630	0.00501	0.62982	0.18823	-0.00009	-0.01965	0.00706	0.13681	-0.57460	0.54838	-0.74224	1.16701	-2.38866	-1.17891	-0.28202	2.74056	6.59213	-0.96409	2.49934	0.00175	0.00070	0.00169	-0.00004
849			8.48000	5.18920	-2.67326	13.20783	0.64886	0.04730	0.04719	-0.00561	-0.00018	-0.00009	0.00238	-0.00634	1.02318	-2.98836	-6.22710	4.80522	-0.08213	0.28911	0.07008	0.00263	-0.00200	-0.00348	9.69001	-4.78154	-20.87686	0.00626	0.63596	0.18886	-0.00009	-0.02217	0.01014	-0.11439	-0.53452	-0.05747	-1.22300	1.09417	-2.98893	-1.11495	0.19571	3.59124	6.60394	-0.99641	2.46977	0.00173	0.00071	0.00171	-0.00003
850			8.49000	5.19382	-2.66970	13.21168	0.64907	0.04503	0.04654	-0.00507	-0.00038	-0.00057	0.00273	-0.00656	1.02359	-2.97262	-6.21927	4.83583	-0.08049	0.28988	0.06921	0.00280	-0.00468	-0.00369	9.69391	-4.76715	-20.91393	0.00608	0.63990	0.18829	-0.00006	-0.02162	0.01127	-0.43322	-0.58352	-0.63134	-1.79490	1.05638	-3.13387	-0.94373	0.57962	3.81625	6.60861	-1.01344	2.46508	0.00170	0.00072	0.00172	-0.00000
851			8.50000	5.19877	-2.66245	13.22102	0.65040	0.04239	0.04615	-0.00600	-0.00063	-0.00101	0.00285	-0.00678	1.02400	-2.95499	-6.20545	4.86560	-0.08028	0.28960	0.06875	0.00316	-0.00807	-0.00334	9.69444	-4.75493	-20.95124	0.00587	0.64117	0.18769	-0.00002	-0.01776	0.01086	-0.82997	-0.77695	-1.13066	-2.48333	1.16417	-2.80719	-0.62705	0.78548	3.54340	6.60497	-1.00955	2.48864	0.00167	0.00073	0.00173	0.00002
852			8.51000	5.20547	-2.65041	13.23504	0.64977	0.03978	0.04538	-0.00824	-0.00093	-0.00137	0.00253	-0.00652	1.02573	-2.93335	-6.18451	4.89014	-0.07964	0.28851	0.06781	0.00378	-0.01192	-0.00263	9.69287	-4.74702	-20.98487	0.00499	0.64021	0.18632	-0.00001	-0.01109	0.00979	-1.30184	-1.10400	-1.54958	-3.29664	1.49078	-2.20984	-0.13284	0.78199	3.06934	6.59568	-0.98915	2.52872	0.00164	0.00074	0.00173	0.00003
853			8.52000	5.21478	-2.63263	13.25307	0.65103	0.03514	0.04438	-0.01130	-0.00118	-0.00168	0.00201	-0.00572	1.02852	-2.90509	-6.15589	4.90788	-0.08263	0.28570	0.06690	0.00496	-0.01568	-0.00192	9.69107	-4.74549	-21.01413	0.00732	0.63466	0.18466	-0.00002	-0.00284	0.00903	-1.84685	-1.51639	-1.91811	-4.18930	2.05741	-1.62461	0.51486	0.59375	2.70583	6.58444	-0.96187	2.56847	0.00161	0.00074	0.00174	0.00003
854			8.53000	5.22719	-2.60826	13.27488	0.65262	0.03042	0.04258	-0.01490	-0.00137	-0.00196	0.00176	-0.00489	1.03023	-2.86771	-6.12005	4.91992	-0.08626	0.28376	0.06524	0.00662	-0.01889	-0.00147	9.69103	-4.75140	-21.04118	0.01021	0.62854	0.18229	-0.00007	0.00497	0.00929	-2.46209	-1.99191	-2.29175	-5.07737	2.83147	-1.31984	1.21457	0.27098	2.71369	6.57450	-0.93868	2.59542	0.00158	0.00075	0.00175	0.00002
855			8.54000	5.24312	-2.57652	13.30088	0.65175	0.02370	0.04059	-0.01899	-0.00137	-0.00225	0.00230	-0.00429	1.02971	-2.81952	-6.07842	4.93001	-0.08689	0.28177	0.06296	0.00832	-0.02100	-0.00142	9.69478	-4.76426	-21.07039	0.01043	0.62389	0.17944	-0.00016	0.01067	0.01074	-3.14159	-2.53533	-2.74144	-5.84256	3.72730	-1.40976	1.83562	-0.13141	3.18447	6.56867	-0.92893	2.60491	0.00155	0.00077	0.00178	0.00001
856			8.55000	5.26315	-2.53667	13.33225	0.65049	0.01595	0.03908	-0.02331	-0.00113	-0.00264	0.00406	-0.00390	1.02793	-2.76028	-6.03347	4.94170	-0.08557	0.28260	0.06095	0.00978	-0.02173	-0.00204	9.70373	-4.78227	-21.10568	0.00861	0.62322	0.17758	-0.00023	0.01227	0.01407	-3.85879	-3.11790	-3.32338	-6.35976	4.56981	-2.14957	2.24967	-0.49439	4.35665	6.56815	-0.93598	2.59971	0.00152	0.00078	0.00181	-0.00000
857			8.56000	5.28725	-2.48856	13.37051	0.64948	0.00888	0.03787	-0.02712	-0.00074	-0.00311	0.00618	-0.00384	1.02680	-2.69216	-5.98857	4.96422	-0.08227	0.28493	0.05908	0.01065	-0.02083	-0.00325	9.71861	-4.80179	-21.15639	0.00612	0.62626	0.17634	-0.00024	0.00927	0.01924	-4.56232	-3.66273	-4.05985	-6.55076	5.21588	-3.51715	2.41397	-0.72388	6.21256	6.57171	-0.95504	2.58910	0.00149	0.00079	0.00185	-0.00001
858			8.57000	5.31468	-2.43279	13.41722	0.64831	0.00347	0.03640	-0.02973	-0.00033	-0.00362	0.00844	-0.00401	1.02535	-2.61813	-5.94684	5.00106	-0.07754	0.28887	0.05688	0.01082	-0.01863	-0.00469	9.73895	-4.82010	-21.22649	0.00230	0.63114	0.17485	-0.00012	0.00326	0.02553	-5.17836	-4.09249	-4.97143	-6.42738	5.60593	-5.21406	2.42813	-0.77931	8.49862	6.57660	-0.97666	2.58455	0.00147	0.00081	0.00188	-0.00001
859			8.58000	5.34419	-2.37100	13.47419	0.64680	-0.00147	0.03498	-0.03072	0.00015	-0.00418	0.01058	-0.00376	1.02322	-2.54169	-5.91048	5.05574	-0.07429	0.29292	0.05487	0.01071	-0.01549	-0.00621	9.76359	-4.83594	-21.32089	0.00253	0.63538	0.17369	-0.00016	-0.00386	0.03278	-5.63418	-4.35455	-6.06297	-6.06833	5.70751	-7.07224	2.44804	-0.65084	11.09012	6.58045	-0.99363	2.59164	0.00145	0.00082	0.00190	-0.00001
860			8.59000	5.37429	-2.30543	13.54304	0.64543	-0.00792	0.03366	-0.02985	0.00081	-0.00475	0.01201	-0.00324	1.02096	-2.46613	-5.88057	5.12863	-0.07296	0.29283	0.05301	0.01041	-0.01185	-0.00740	9.79120	-4.84991	-21.44155	0.00590	0.63418	0.17160	-0.00041	-0.00985	0.03939	-5.88558	-4.41120	-7.26871	-5.53488	5.54529	-8.64469	2.54421	-0.42021	13.51889	6.58284	-1.00430	2.60665	0.00143	0.00082	0.00191	-0.00000
861			8.60000	5.40321	-2.23874	13.62423	0.64516	-0.01299	0.03308	-0.02693	0.00130	-0.00533	0.01278	-0.00291	1.02001	-2.39451	-5.85729	5.21438	-0.07171	0.29142	0.05192	0.00964	-0.00849	-0.00782	9.82036	-4.86314	-21.58409	0.01048	0.63210	0.16967	-0.00076	-0.01309	0.04340	-5.90514	-4.22489	-8.44148	-4.85281	5.16766	-9.28724	2.65751	-0.22384	15.05105	6.58449	-1.01054	2.62166	0.00142	0.00081	0.00190	-0.00000
862			8.61000	5.42890	-2.17386	13.71635	0.64456	-0.01700	0.03283	-0.02161	0.00158	-0.00582	0.01345	-0.00284	1.01913	-2.32962	-5.84000	5.30047	-0.06919	0.29007	0.05107	0.00824	-0.00603	-0.00689	9.84973	-4.87653	-21.73550	0.01533	0.63232	0.16808	-0.00110	-0.01228	0.04265	-5.69282	-3.75745	-9.41568	-4.04948	4.63562	-8.36100	2.69726	-0.19844	14.90566	6.58629	-1.01490	2.63032	0.00141	0.00081	0.00188	-0.00001
863			8.62000	5.44892	-2.11356	13.81653	0.64600	-0.01940	0.03267	-0.01363	0.00158	-0.00614	0.01418	-0.00304	1.01948	-2.27377	-5.82718	5.36877	-0.06708	0.29047	0.05044	0.00651	-0.00476	-0.00459	9.87774	-4.89094	-21.87544	0.01959	0.63500	0.16725	-0.00127	-0.00716	0.03665	-5.26586	-2.98017	-10.13084	-3.17331	3.97801	-5.75521	2.62349	-0.37021	12.84094	6.58909	-1.01959	2.62892	0.00140	0.00080	0.00186	-0.00001
864			8.63000	5.46069	-2.06059	13.92212	0.64812	-0.02094	0.03315	-0.00333	0.00139	-0.00644	0.01453	-0.00345	1.01978	-2.22900	-5.81705	5.40453	-0.06566	0.28975	0.05054	0.00459	-0.00438	-0.00136	9.90271	-4.90687	-21.98604	0.02113	0.63467	0.16704	-0.00113	0.00071	0.02663	-4.65849	-1.93896	-10.63447	-2.25438	3.20934	-1.95180	2.40438	-0.66508	9.30033	6.59326	-1.02549	2.61567	0.00140	0.00078	0.00183	-0.00001
865			8.64000	5.46255	-2.01689	14.03124	0.65006	-0.02194	0.03362	0.00763	0.00107	-0.00662	0.01445	-0.00362	1.01986	-2.19672	-5.80862	5.39915	-0.06615	0.28776	0.05084	0.00267	-0.00413	0.00183	9.92334	-4.92360	-22.05582	0.01905	0.62822	0.16656	-0.00076	0.00755	0.01596	-3.91828	-0.79857	-10.92388	-1.31735	2.29088	1.81764	2.05027	-0.89720	5.54634	6.59731	-1.02999	2.59430	0.00140	0.00077	0.00179	-0.00001
866			8.65000	5.45498	-1.98356	14.14138	0.65461	-0.01880	0.03510	0.01719	0.00058	-0.00676	0.01434	-0.00368	1.02078	-2.17852	-5.80219	5.36238	-0.06932	0.29006	0.05259	0.00078	-0.00347	0.00420	9.93907	-4.93935	-22.09220	0.02004	0.62556	0.16892	-0.00053	0.01107	0.00783	-3.08520	0.24950	-10.84977	-0.40709	1.22728	4.49412	1.62718	-0.92469	2.62904	6.59829	-1.02686	2.57410	0.00141	0.00075	0.00176	0.00000
867			8.66000	5.43998	-1.96088	14.24788	0.65926	-0.01599	0.03674	0.02426	0.00022	-0.00662	0.01395	-0.00406	1.02213	-2.17451	-5.79839	5.30660	-0.07188	0.29049	0.05445	-0.00107	-0.00220	0.00574	9.94970	-4.95274	-22.10480	0.01917	0.62290	0.17099	-0.00029	0.01201	0.00165	-2.20762	1.10419	-10.26849	0.45746	0.16640	6.10120	1.17405	-0.81423	0.47004	6.59491	-1.01210	2.56215	0.00143	0.00073	0.00172	0.00001
868			8.67000	5.41982	-1.94845	14.34547	0.66280	-0.01375	0.03794	0.02888	-0.00002	-0.00607	0.01301	-0.00449	1.02257	-2.18335	-5.79810	5.24062	-0.07459	0.28792	0.05588	-0.00275	-0.00034	0.00666	9.95562	-4.96303	-22.09929	0.01787	0.61723	0.17171	-0.00008	0.01143	-0.00352	-1.34442	1.76108	-9.24208	1.28723	-0.75285	6.98881	0.68887	-0.66981	-1.28491	6.58947	-0.98994	2.55720	0.00145	0.00071	0.00168	0.00001
869			8.68000	5.39629	-1.94539	14.43074	0.66622	-0.01163	0.03988	0.03193	-0.00017	-0.00542	0.01205	-0.00498	1.02328	-2.20287	-5.80227	5.16941	-0.07690	0.28501	0.05805	-0.00421	0.00193	0.00729	9.95732	-4.96957	-22.07790	0.01610	0.61263	0.17319	0.00008	0.00970	-0.00827	-0.53779	2.27894	-7.96523	2.08605	-1.50730	7.42949	0.14145	-0.52175	-2.84376	6.58588	-0.96956	2.55329	0.00147	0.00069	0.00165	0.00000
870			8.69000	5.37022	-1.95077	14.50224	0.67138	-0.00700	0.04169	0.03455	-0.00019	-0.00456	0.01108	-0.00535	1.02409	-2.23153	-5.81140	5.09631	-0.08133	0.28463	0.06043	-0.00569	0.00432	0.00761	9.95504	-4.97145	-22.04207	0.01749	0.61014	0.17552	0.00024	0.00669	-0.01267	0.23220	2.74850	-6.54038	2.82386	-2.16595	7.50066	-0.48604	-0.35823	-4.21039	6.58602	-0.95619	2.54731	0.00150	0.00068	0.00162	-0.00000
871			8.70000	5.34167	-1.96453	14.55852	0.67579	-0.00089	0.04306	0.03698	-0.00004	-0.00345	0.01010	-0.00560	1.02410	-2.26835	-5.82530	5.02505	-0.08610	0.28542	0.06250	-0.00712	0.00676	0.00742	9.94903	-4.96765	-21.99397	0.01971	0.60823	0.17779	0.00042	0.00193	-0.01626	1.03243	3.21881	-4.95604	3.48108	-2.78056	7.12525	-1.19711	-0.15693	-5.24700	6.58866	-0.94731	2.54209	0.00152	0.00066	0.00161	-0.00001
872			8.71000	5.31080	-1.98727	14.59785	0.68075	0.00298	0.04508	0.03880	0.00016	-0.00217	0.00979	-0.00590	1.02367	-2.31257	-5.84394	4.96071	-0.09103	0.28634	0.06521	-0.00845	0.00936	0.00653	9.93959	-4.95692	-21.93782	0.02133	0.60780	0.18115	0.00059	-0.00513	-0.01825	1.87860	3.64938	-3.22276	4.04808	-3.35694	6.08334	-1.96713	0.11986	-5.67028	6.59138	-0.93749	2.54154	0.00155	0.00065	0.00160	-0.00001
873			8.72000	5.27846	-2.01904	14.61902	0.68584	0.00706	0.04727	0.03915	0.00045	-0.00068	0.00984	-0.00657	1.02277	-2.36311	-5.86736	4.91138	-0.09467	0.28840	0.06804	-0.00940	0.01221	0.00441	9.92728	-4.93820	-21.88150	0.02061	0.60956	0.18485	0.00065	-0.01463	-0.01739	2.71917	3.95506	-1.37441	4.48965	-3.90637	4.07663	-2.71163	0.53026	-5.15070	6.59269	-0.92448	2.54604	0.00158	0.00064	0.00158	-0.00000
874			8.73000	5.24620	-2.05905	14.62107	0.69161	0.01371	0.04998	0.03760	0.00102	0.00100	0.00973	-0.00742	1.02159	-2.41894	-5.89544	4.88812	-0.09827	0.29250	0.07155	-0.01004	0.01532	0.00078	9.91241	-4.91124	-21.83602	0.02016	0.61264	0.18929	0.00067	-0.02611	-0.01303	3.49186	4.08146	0.53852	4.78210	-4.45162	0.99230	-3.34118	1.10871	-3.56778	6.59169	-0.91091	2.55263	0.00161	0.00063	0.00156	0.00001
875			8.74000	5.21560	-2.10590	14.60386	0.69548	0.02051	0.05261	0.03428	0.00167	0.00281	0.00935	-0.00833	1.01938	-2.47918	-5.92782	4.90138	-0.10045	0.29565	0.07487	-0.01024	0.01848	-0.00419	9.89524	-4.87652	-21.81195	0.01900	0.61500	0.19289	0.00063	-0.03835	-0.00575	4.13757	4.03280	2.40786	4.94869	-4.96741	-2.84711	-3.82381	1.79227	-1.20614	6.58800	-0.90283	2.55697	0.00163	0.00062	0.00154	0.00001
876			8.75000	5.18777	-2.15769	14.56858	0.69906	0.02744	0.05470	0.02960	0.00235	0.00452	0.00833	-0.00906	1.01765	-2.54279	-5.96420	4.95573	-0.10315	0.29710	0.07775	-0.01020	0.02134	-0.00951	9.87627	-4.83497	-21.81456	0.01931	0.61508	0.19511	0.00061	-0.04916	0.00228	4.61610	3.82063	4.06569	5.01986	-5.33769	-6.66978	-4.14970	2.42585	1.27797	6.58238	-0.90668	2.55372	0.00165	0.00060	0.00151	0.00001
877			8.76000	5.16384	-2.21236	14.51845	0.70092	0.03116	0.05634	0.02369	0.00271	0.00592	0.00703	-0.00970	1.01616	-2.60751	-6.00381	5.04589	-0.10466	0.29443	0.07993	-0.00966	0.02325	-0.01383	9.85636	-4.78859	-21.84097	0.01821	0.61225	0.19541	0.00054	-0.05619	0.00846	4.90946	3.44834	5.36223	4.99597	-5.39675	-9.62088	-4.31885	2.82324	3.16752	6.57756	-0.92580	2.53792	0.00166	0.00059	0.00147	0.00001
878			8.77000	5.14475	-2.26773	14.45764	0.70400	0.03552	0.05827	0.01746	0.00301	0.00700	0.00645	-0.01001	1.01627	-2.66981	-6.04556	5.15897	-0.10645	0.29600	0.08253	-0.00873	0.02451	-0.01631	9.83692	-4.73984	-21.88168	0.02084	0.61688	0.19753	0.00055	-0.05876	0.01089	4.98839	2.97688	6.26216	4.87263	-5.04179	-11.11924	-4.33387	2.84954	3.89513	6.57587	-0.95772	2.50978	0.00167	0.00057	0.00143	-0.00000
879			8.78000	5.13032	-2.32147	14.39001	0.70842	0.04065	0.05987	0.01208	0.00324	0.00774	0.00613	-0.01051	1.01693	-2.72591	-6.08807	5.27781	-0.10809	0.29938	0.08482	-0.00741	0.02452	-0.01615	9.81930	-4.69184	-21.92218	0.02469	0.62539	0.19992	0.00059	-0.05507	0.00796	4.85318	2.50948	6.83653	4.61225	-4.26126	-10.81675	-4.18139	2.44843	3.01338	6.57757	-0.99427	2.47628	0.00167	0.00056	0.00140	-0.00001
880			8.79000	5.11957	-2.37188	14.31822	0.71134	0.04396	0.06024	0.00799	0.00320	0.00802	0.00542	-0.01092	1.01699	-2.77206	-6.12896	5.38260	-0.10963	0.29932	0.08570	-0.00579	0.02250	-0.01278	9.80426	-4.64821	-21.94407	0.02779	0.62911	0.20010	0.00066	-0.04373	-0.00107	4.56916	2.10684	7.12350	4.18810	-3.10189	-8.57906	-3.86246	1.65613	0.34837	6.58196	-1.02724	2.44592	0.00168	0.00055	0.00137	-0.00002
881			8.80000	5.11146	-2.41816	14.24528	0.71329	0.04803	0.06119	0.00492	0.00314	0.00803	0.00473	-0.01105	1.01778	-2.80521	-6.16586	5.45371	-0.11068	0.30027	0.08709	-0.00398	0.01905	-0.00688	9.79166	-4.61231	-21.92973	0.03033	0.63237	0.20126	0.00078	-0.02672	-0.01492	4.20666	1.75575	7.06476	3.64045	-1.65883	-4.68758	-3.42280	0.60958	-3.73821	6.58846	-1.05314	2.42244	0.00169	0.00054	0.00136	-0.00002
882			8.81000	5.10563	-2.45992	14.17504	0.71520	0.05199	0.06237	0.00224	0.00302	0.00766	0.00431	-0.01122	1.01940	-2.82344	-6.19718	5.47716	-0.11097	0.30208	0.08856	-0.00211	0.01466	0.00071	9.78099	-4.58604	-21.86834	0.03096	0.63622	0.20325	0.00091	-0.00684	-0.03126	3.80934	1.41329	6.64610	3.01558	-0.08233	0.18026	-2.91229	-0.52681	-8.48949	6.59602	-1.07080	2.40622	0.00170	0.00054	0.00137	-0.00002
883			8.82000	5.10211	-2.49700	14.11084	0.71894	0.05467	0.06285	-0.00052	0.00279	0.00695	0.00419	-0.01196	1.02119	-2.82631	-6.22186	5.44719	-0.11098	0.30305	0.08915	-0.00035	0.00958	0.00861	9.77186	-4.57024	-21.75760	0.02802	0.63907	0.20464	0.00093	0.01349	-0.04698	3.40141	1.05272	5.99955	2.31497	1.42090	5.15474	-2.32148	-1.59161	-13.04583	6.60327	-1.07829	2.39874	0.00171	0.00055	0.00139	-0.00002
884			8.83000	5.10118	-2.52936	14.05391	0.72217	0.05612	0.06284	-0.00364	0.00247	0.00612	0.00403	-0.01271	1.02150	-2.81519	-6.23882	5.36774	-0.11175	0.30223	0.08915	0.00117	0.00432	0.01514	9.76392	-4.56522	-21.60414	0.02402	0.63729	0.20532	0.00087	0.03124	-0.05882	3.00298	0.66618	5.30574	1.54790	2.63523	9.29268	-1.65683	-2.42611	-16.52272	6.60951	-1.07516	2.40119	0.00171	0.00056	0.00142	-0.00002
885			8.84000	5.10318	-2.55712	14.00398	0.72311	0.05937	0.06310	-0.00683	0.00219	0.00535	0.00390	-0.01321	1.02191	-2.79314	-6.24776	5.25249	-0.11100	0.30349	0.08928	0.00227	-0.00010	0.01905	9.75713	-4.56991	-21.42346	0.01925	0.63575	0.20668	0.00070	0.04285	-0.06447	2.60393	0.27777	4.64054	0.82806	3.38334	11.77794	-1.03485	-2.90001	-18.14248	6.61441	-1.06441	2.41177	0.00171	0.00058	0.00147	-0.00001
886			8.85000	5.10786	-2.58013	13.96075	0.72439	0.06422	0.06373	-0.00899	0.00188	0.00461	0.00369	-0.01385	1.02339	-2.76504	-6.25037	5.12203	-0.10936	0.30630	0.08971	0.00275	-0.00273	0.01977	9.75174	-4.58077	-21.23760	0.01399	0.63527	0.20854	0.00046	0.04575	-0.06265	2.15715	-0.03570	3.97908	0.32112	3.56055	12.20661	-0.60874	-2.95292	-17.54285	6.61684	-1.04942	2.42789	0.00170	0.00061	0.00153	0.00000
887			8.86000	5.11383	-2.59797	13.92437	0.72525	0.06737	0.06347	-0.00880	0.00144	0.00377	0.00333	-0.01433	1.02430	-2.73670	-6.24974	4.99823	-0.10856	0.30714	0.08926	0.00256	-0.00341	0.01740	9.74803	-4.59292	-21.06905	0.01148	0.63335	0.20904	0.00031	0.04035	-0.05379	1.64617	-0.17233	3.28961	0.08756	3.17030	10.81471	-0.41101	-2.61689	-15.03199	6.61454	-1.03076	2.44957	0.00169	0.00064	0.00160	0.00002
888			8.87000	5.11879	-2.61060	13.89508	0.72623	0.06829	0.06286	-0.00586	0.00095	0.00293	0.00297	-0.01479	1.02638	-2.71347	-6.24833	4.89693	-0.10747	0.30624	0.08836	0.00184	-0.00305	0.01338	9.74563	-4.60279	-20.93367	0.01058	0.63339	0.20889	0.00021	0.03074	-0.04124	1.11218	-0.09136	2.59822	0.01913	2.37285	8.42036	-0.33515	-2.03424	-11.52147	6.60631	-1.00788	2.47719	0.00169	0.00067	0.00166	0.00003
889			8.88000	5.12072	-2.61857	13.87247	0.72756	0.06767	0.06190	-0.00108	0.00047	0.00219	0.00294	-0.01558	1.02808	-2.69805	-6.24655	4.82335	-0.10554	0.30484	0.08705	0.00087	-0.00254	0.00871	9.74398	-4.60944	-20.83590	0.00756	0.63487	0.20782	0.00010	0.02011	-0.02742	0.58721	0.14465	1.97736	-0.02624	1.37602	5.60528	-0.26524	-1.33598	-7.69335	6.59361	-0.98166	2.50811	0.00169	0.00069	0.00171	0.00004
890			8.89000	5.11868	-2.62218	13.85538	0.72866	0.06880	0.06077	0.00399	0.00001	0.00160	0.00316	-0.01622	1.02886	-2.69140	-6.24421	4.78127	-0.10404	0.30633	0.08577	-0.00003	-0.00231	0.00420	9.74256	-4.61297	-20.77802	0.00746	0.64046	0.20735	0.00006	0.01034	-0.01433	0.07420	0.41243	1.48033	-0.12295	0.38111	2.81015	-0.16022	-0.61932	-4.04470	6.57945	-0.95395	2.53800	0.00169	0.00072	0.00174	0.00004
891			8.90000	5.11307	-2.62147	13.84246	0.72947	0.06815	0.05990	0.00788	-0.00049	0.00117	0.00356	-0.01633	1.02826	-2.69223	-6.24055	4.76656	-0.10487	0.30729	0.08500	-0.00072	-0.00247	0.00023	9.74077	-4.61428	-20.75447	0.00939	0.64322	0.20701	0.00004	0.00214	-0.00273	-0.43544	0.59161	1.12488	-0.29873	-0.47391	0.27901	-0.01071	0.04261	-0.82059	6.56600	-0.92606	2.56447	0.00170	0.00074	0.00177	0.00004
892			8.91000	5.10525	-2.61603	13.83231	0.73021	0.06724	0.05885	0.00976	-0.00104	0.00087	0.00382	-0.01574	1.02796	-2.69888	-6.23514	4.77773	-0.10825	0.30858	0.08438	-0.00115	-0.00270	-0.00364	9.73858	-4.61417	-20.76244	0.01417	0.64336	0.20672	0.00001	-0.00524	0.00833	-0.95358	0.61299	0.89711	-0.53274	-1.17411	-2.24970	0.17607	0.66895	2.25243	6.55434	-0.89919	2.58681	0.00171	0.00075	0.00178	0.00003
893			8.92000	5.09691	-2.60537	13.82394	0.72767	0.06484	0.05777	0.00948	-0.00160	0.00064	0.00412	-0.01488	1.02735	-2.70970	-6.22821	4.81574	-0.10959	0.30883	0.08346	-0.00119	-0.00248	-0.00765	9.73610	-4.61290	-20.80172	0.01610	0.64203	0.20563	-0.00006	-0.01277	0.01937	-1.47895	0.46580	0.73980	-0.76488	-1.69520	-4.97075	0.35162	1.26660	5.36092	6.54532	-0.87537	2.60377	0.00171	0.00076	0.00179	0.00002
894			8.93000	5.08963	-2.58907	13.81711	0.72569	0.06201	0.05697	0.00736	-0.00213	0.00043	0.00436	-0.01436	1.02631	-2.72275	-6.22100	4.88280	-0.11047	0.30818	0.08280	-0.00076	-0.00129	-0.01196	9.73392	-4.60996	-20.87303	0.01518	0.63874	0.20393	-0.00015	-0.02108	0.03044	-2.00163	0.17040	0.60630	-0.92967	-1.98030	-7.99264	0.46693	1.78231	8.58176	6.53956	-0.85795	2.61293	0.00171	0.00077	0.00180	0.00001
895			8.94000	5.08474	-2.56693	13.81173	0.72060	0.05591	0.05498	0.00365	-0.00245	0.00021	0.00466	-0.01364	1.02493	-2.73561	-6.21556	4.98178	-0.10931	0.30451	0.08059	0.00022	0.00081	-0.01564	9.73354	-4.60455	-20.97725	0.01358	0.63478	0.20011	-0.00026	-0.02901	0.03971	-2.48422	-0.24523	0.45813	-1.00340	-1.91482	-10.90919	0.50715	2.08114	11.51997	6.53753	-0.85120	2.61120	0.00171	0.00078	0.00181	0.00000
896			8.95000	5.08342	-2.53942	13.80829	0.71360	0.04994	0.05292	-0.00112	-0.00257	-0.00007	0.00482	-0.01251	1.02295	-2.74462	-6.21343	5.10640	-0.10798	0.30058	0.07827	0.00165	0.00314	-0.01818	9.73673	-4.59679	-21.10677	0.01307	0.62947	0.19576	-0.00038	-0.03462	0.04605	-2.85406	-0.73161	0.22531	-1.03911	-1.47816	-13.22570	0.54069	2.10592	13.77082	6.53926	-0.85861	2.59620	0.00170	0.00079	0.00182	-0.00001
897			8.96000	5.08638	-2.50798	13.80806	0.70705	0.04596	0.05092	-0.00607	-0.00256	-0.00042	0.00516	-0.01100	1.02159	-2.74705	-6.21479	5.24974	-0.10748	0.29967	0.07620	0.00327	0.00465	-0.01907	9.74451	-4.58804	-21.25450	0.01840	0.62898	0.19266	-0.00070	-0.03574	0.04883	-3.03329	-1.20195	-0.11920	-1.14319	-0.77343	-14.40572	0.70089	1.88147	14.90577	6.54476	-0.88142	2.56734	0.00170	0.00080	0.00184	-0.00002
898			8.97000	5.09342	-2.47497	13.81199	0.70024	0.03975	0.04927	-0.01015	-0.00221	-0.00075	0.00627	-0.00961	1.02042	-2.74099	-6.21746	5.39539	-0.10537	0.29896	0.07419	0.00467	0.00423	-0.01754	9.75637	-4.58178	-21.40499	0.02388	0.63243	0.19025	-0.00102	-0.02974	0.04621	-2.98008	-1.55648	-0.50259	-1.39453	0.09448	-13.73340	1.06621	1.40699	14.27689	6.55371	-0.91883	2.52553	0.00169	0.00080	0.00186	-0.00003
899			8.98000	5.10349	-2.44310	13.81978	0.69603	0.03574	0.04804	-0.01260	-0.00182	-0.00099	0.00815	-0.00871	1.01975	-2.72578	-6.21801	5.52270	-0.10266	0.30286	0.07266	0.00558	0.00180	-0.01381	9.77077	-4.58210	-21.53886	0.02906	0.64177	0.18964	-0.00123	-0.01688	0.03846	-2.71483	-1.72445	-0.82095	-1.76071	0.98268	-11.15392	1.58874	0.72477	11.83729	6.56550	-0.96741	2.47353	0.00168	0.00081	0.00188	-0.00004
900			8.99000	5.11494	-2.41460	13.83024	0.69059	0.03324	0.04709	-0.01315	-0.00145	-0.00113	0.00954	-0.00870	1.01884	-2.70245	-6.21388	5.61462	-0.09619	0.30517	0.07097	0.00562	-0.00175	-0.00863	9.78620	-4.59152	-21.63986	0.02613	0.64748	0.18807	-0.00099	-0.00016	0.02671	-2.30646	-1.69881	-1.05341	-2.07951	1.73104	-7.24919	2.09522	-0.06084	8.15680	6.57838	-1.01939	2.41868	0.00167	0.00081	0.00189	-0.00004
901			9.00000	5.12628	-2.39086	13.84264	0.68480	0.03012	0.04623	-0.01207	-0.00103	-0.00123	0.00968	-0.00886	1.01786	-2.67394	-6.20485	5.66241	-0.09055	0.30189	0.06929	0.00501	-0.00481	-0.00322	9.80140	-4.60948	-21.69977	0.01926	0.64165	0.18489	-0.00060	0.01508	0.01393	-1.82377	-1.51590	-1.26603	-2.14850	2.19028	-2.92695	2.39018	-0.78562	4.15979	6.58902	-1.06294	2.37336	0.00166	0.00080	0.00188	-0.00002
902			9.01000	5.13626	-2.37265	13.85715	0.68068	0.02726	0.04598	-0.00954	-0.00065	-0.00134	0.00890	-0.00866	1.01812	-2.64474	-6.19314	5.66730	-0.08848	0.29616	0.06851	0.00397	-0.00607	0.00121	9.81542	-4.63276	-21.72060	0.01347	0.62830	0.18215	-0.00032	0.02417	0.00358	-1.30638	-1.19685	-1.48106	-1.83873	2.23239	0.79218	2.37100	-1.26775	0.86329	6.59430	-1.08709	2.34976	0.00165	0.00078	0.00185	-0.00001
903			9.02000	5.14362	-2.36047	13.87351	0.67781	0.02446	0.04517	-0.00569	-0.00031	-0.00136	0.00791	-0.00817	1.01972	-2.62028	-6.18233	5.64103	-0.08850	0.29030	0.06737	0.00250	-0.00525	0.00382	9.82744	-4.65674	-21.71447	0.00943	0.61471	0.17951	-0.00016	0.02573	-0.00230	-0.76183	-0.74840	-1.61148	-1.18122	1.80281	3.09908	2.07263	-1.38925	-1.01460	6.59342	-1.08837	2.35249	0.00165	0.00076	0.00181	0.00001
904			9.03000	5.14723	-2.35489	13.89015	0.67793	0.02315	0.04459	-0.00089	-0.00003	-0.00121	0.00772	-0.00763	1.02045	-2.60525	-6.17543	5.60104	-0.09126	0.28898	0.06687	0.00079	-0.00317	0.00465	9.83691	-4.67752	-21.69790	0.01162	0.60957	0.17936	-0.00014	0.02222	-0.00411	-0.18537	-0.19702	-1.53873	-0.36372	1.01229	3.91899	1.63011	-1.20132	-1.56044	6.58793	-1.07127	2.37716	0.00166	0.00073	0.00175	0.00002
905			9.04000	5.14640	-2.35638	13.90448	0.67848	0.02419	0.04486	0.00442	0.00026	-0.00089	0.00822	-0.00778	1.02046	-2.60171	-6.17338	5.56038	-0.09138	0.29152	0.06712	-0.00095	-0.00088	0.00464	9.84355	-4.69342	-21.68136	0.01358	0.61477	0.18115	-0.00009	0.01742	-0.00454	0.40773	0.41519	-1.21241	0.41529	0.12573	3.98177	1.16018	-0.90933	-1.63568	6.57944	-1.04258	2.41606	0.00166	0.00070	0.00169	0.00003
906			9.05000	5.14076	-2.36499	13.91396	0.67779	0.02710	0.04589	0.00991	0.00059	-0.00042	0.00813	-0.00818	1.01957	-2.60860	-6.17557	5.52136	-0.09040	0.29310	0.06810	-0.00238	0.00117	0.00474	9.84743	-4.70461	-21.66394	0.01421	0.61895	0.18296	-0.00003	0.01334	-0.00597	0.98125	1.04954	-0.69423	1.09080	-0.60000	4.08745	0.68007	-0.71128	-2.01460	6.56889	-1.00745	2.46214	0.00166	0.00067	0.00162	0.00004
907			9.06000	5.13018	-2.38035	13.91726	0.67726	0.03069	0.04646	0.01514	0.00097	0.00015	0.00747	-0.00850	1.01883	-2.62326	-6.18159	5.48038	-0.09059	0.29326	0.06877	-0.00345	0.00318	0.00519	9.84917	-4.71136	-21.64019	0.01483	0.61966	0.18378	0.00003	0.00986	-0.00869	1.49580	1.65450	-0.06221	1.70948	-1.04914	4.45557	0.15176	-0.66216	-2.78027	6.55670	-0.96875	2.51109	0.00166	0.00064	0.00155	0.00004
908			9.07000	5.11512	-2.40153	13.91349	0.67733	0.03426	0.04708	0.01937	0.00135	0.00081	0.00628	-0.00877	1.01884	-2.64290	-6.19196	5.43496	-0.09196	0.29167	0.06962	-0.00419	0.00512	0.00602	9.84965	-4.71331	-21.60723	0.01643	0.61794	0.18432	0.00009	0.00709	-0.01244	1.92179	2.15556	0.67277	2.26822	-1.21917	5.07295	-0.39820	-0.74043	-3.84443	6.54344	-0.92770	2.56068	0.00165	0.00061	0.00149	0.00004
909			9.08000	5.09676	-2.42724	13.90160	0.67794	0.03790	0.04777	0.02208	0.00169	0.00159	0.00489	-0.00886	1.01926	-2.66480	-6.20625	5.38174	-0.09464	0.28979	0.07068	-0.00469	0.00621	0.00751	9.84938	-4.71107	-21.56146	0.02172	0.61692	0.18533	0.00021	0.00713	-0.01811	2.23897	2.50531	1.54902	2.65993	-1.15934	6.18101	-0.84993	-0.94717	-5.51855	6.52991	-0.88454	2.61028	0.00163	0.00059	0.00143	0.00004
910			9.09000	5.07637	-2.45593	13.87995	0.67700	0.03971	0.04836	0.02325	0.00186	0.00251	0.00416	-0.00893	1.01912	-2.68659	-6.22216	5.31378	-0.09564	0.28832	0.07139	-0.00494	0.00583	0.00967	9.84794	-4.70722	-21.49427	0.02598	0.61883	0.18669	0.00042	0.01163	-0.02622	2.42270	2.70187	2.59071	2.79312	-0.98280	7.84348	-1.09699	-1.24807	-8.00064	6.51692	-0.84051	2.65871	0.00162	0.00057	0.00138	0.00004
911			9.10000	5.05506	-2.48583	13.84705	0.67765	0.04199	0.04926	0.02315	0.00191	0.00355	0.00400	-0.00937	1.01962	-2.70718	-6.23670	5.22692	-0.09592	0.28921	0.07242	-0.00506	0.00441	0.01169	9.84430	-4.70477	-21.39865	0.02598	0.62237	0.18895	0.00062	0.01863	-0.03484	2.45663	2.75458	3.74904	2.68591	-0.85612	9.35137	-1.14389	-1.52358	-10.61941	6.50609	-0.79956	2.70235	0.00160	0.00056	0.00135	0.00003
912			9.11000	5.03385	-2.51513	13.80220	0.67779	0.04603	0.04965	0.02184	0.00192	0.00459	0.00384	-0.00969	1.01984	-2.72697	-6.24837	5.12880	-0.09631	0.29181	0.07305	-0.00512	0.00302	0.01209	9.83826	-4.70490	-21.27952	0.02367	0.62401	0.19091	0.00070	0.02372	-0.04011	2.36851	2.67646	4.93962	2.44645	-0.92039	9.62756	-1.08228	-1.62387	-12.19436	6.49972	-0.76989	2.73290	0.00158	0.00054	0.00133	0.00001
913			9.12000	5.01369	-2.54266	13.74558	0.67561	0.04913	0.04986	0.01948	0.00180	0.00556	0.00350	-0.00953	1.01936	-2.74744	-6.25759	5.03696	-0.09694	0.29302	0.07347	-0.00511	0.00249	0.01033	9.83049	-4.70656	-21.15318	0.02184	0.62222	0.19222	0.00069	0.02378	-0.03989	2.22279	2.49699	6.06328	2.19177	-1.19720	8.24438	-1.02637	-1.47343	-12.09305	6.50035	-0.76086	2.74085	0.00157	0.00053	0.00131	-0.00001
914			9.13000	4.99531	-2.56805	13.67845	0.67578	0.05076	0.05046	0.01642	0.00161	0.00638	0.00318	-0.00938	1.01937	-2.76981	-6.26580	4.96744	-0.09959	0.29322	0.07450	-0.00511	0.00292	0.00711	9.82184	-4.70746	-21.03691	0.02245	0.61990	0.19385	0.00068	0.01886	-0.03522	2.08531	2.23919	6.94962	1.98627	-1.57782	5.69667	-1.05937	-1.11963	-10.58566	6.50878	-0.77747	2.72141	0.00156	0.00052	0.00129	-0.00003
915			9.14000	4.97952	-2.59155	13.60437	0.67366	0.05408	0.05085	0.01257	0.00153	0.00679	0.00277	-0.00943	1.01939	-2.79426	-6.27425	4.92756	-0.09897	0.29467	0.07507	-0.00483	0.00401	0.00339	9.81293	-4.70540	-20.94140	0.02133	0.62131	0.19490	0.00058	0.01076	-0.02820	1.99216	1.90500	7.39593	1.85328	-1.92413	2.82506	-1.21724	-0.67966	-8.37932	6.52272	-0.81578	2.67973	0.00156	0.00051	0.00128	-0.00004
916			9.15000	4.96717	-2.61355	13.52866	0.66987	0.05632	0.05055	0.00811	0.00147	0.00665	0.00211	-0.00932	1.01926	-2.82015	-6.28387	4.91623	-0.09756	0.29427	0.07479	-0.00445	0.00536	0.00010	9.80425	-4.69876	-20.86959	0.02033	0.62155	0.19440	0.00048	0.00135	-0.02092	1.94308	1.50226	7.31237	1.79789	-2.14703	0.30493	-1.48751	-0.24771	-6.13306	6.53668	-0.86214	2.63115	0.00156	0.00051	0.00127	-0.00003
917			9.16000	4.95891	-2.63437	13.45665	0.66686	0.05618	0.05021	0.00333	0.00141	0.00616	0.00166	-0.00901	1.01998	-2.84652	-6.29516	4.92707	-0.09705	0.29264	0.07446	-0.00406	0.00663	-0.00224	9.79575	-4.68685	-20.81904	0.02067	0.62167	0.19376	0.00043	-0.00734	-0.01496	1.93308	1.05585	6.83987	1.79150	-2.20591	-1.52274	-1.79377	0.12508	-4.26899	6.54415	-0.89767	2.59584	0.00157	0.00051	0.00128	-0.00001
918			9.17000	4.95512	-2.65437	13.39084	0.66403	0.05708	0.05008	-0.00174	0.00143	0.00564	0.00169	-0.00887	1.02078	-2.87203	-6.30807	4.95213	-0.09527	0.29338	0.07426	-0.00351	0.00757	-0.00360	9.78721	-4.67038	-20.78445	0.02002	0.62561	0.19376	0.00038	-0.01395	-0.01080	1.97760	0.58878	6.28300	1.76931	-2.08548	-2.62326	-2.04491	0.38282	-2.94343	6.54092	-0.90774	2.58915	0.00159	0.00052	0.00130	0.00002
919			9.18000	4.95607	-2.67419	13.33043	0.66023	0.05776	0.04966	-0.00678	0.00150	0.00525	0.00205	-0.00868	1.02146	-2.89505	-6.32190	4.98438	-0.09234	0.29493	0.07362	-0.00282	0.00797	-0.00420	9.77899	-4.65082	-20.76025	0.01856	0.63120	0.19363	0.00030	-0.01797	-0.00823	2.07979	0.14186	5.91179	1.67599	-1.82089	-3.16302	-2.18591	0.48019	-2.11284	6.52733	-0.88940	2.61476	0.00160	0.00054	0.00133	0.00005
920			9.19000	4.96136	-2.69440	13.27248	0.65527	0.05858	0.04876	-0.01069	0.00159	0.00505	0.00240	-0.00831	1.02234	-2.91448	-6.33569	5.01933	-0.08861	0.29694	0.07240	-0.00213	0.00771	-0.00433	9.77188	-4.62996	-20.74185	0.01683	0.63725	0.19311	0.00022	-0.01938	-0.00677	2.21309	-0.19240	5.78883	1.48747	-1.51789	-3.36730	-2.18493	0.42834	-1.63891	6.50764	-0.85164	2.66542	0.00161	0.00057	0.00137	0.00006
921			9.20000	4.96934	-2.71549	13.21488	0.65055	0.05905	0.04767	-0.01233	0.00172	0.00492	0.00269	-0.00769	1.02233	-2.93039	-6.34812	5.05478	-0.08650	0.29877	0.07114	-0.00163	0.00677	-0.00426	9.76651	-4.60967	-20.72648	0.01767	0.64151	0.19259	0.00018	-0.01860	-0.00592	2.34902	-0.32120	5.77312	1.21654	-1.29154	-3.38691	-2.04901	0.29907	-1.37845	6.48799	-0.81137	2.72578	0.00162	0.00059	0.00141	0.00005
922			9.21000	4.97763	-2.73786	13.15738	0.64755	0.06029	0.04743	-0.01140	0.00191	0.00488	0.00273	-0.00706	1.02234	-2.94383	-6.35811	5.08961	-0.08622	0.30076	0.07096	-0.00137	0.00536	-0.00413	9.76281	-4.59123	-20.71268	0.02047	0.64405	0.19310	0.00014	-0.01648	-0.00545	2.47003	-0.22039	5.72986	0.91143	-1.19379	-3.27233	-1.82926	0.15352	-1.24731	6.47453	-0.78609	2.77795	0.00163	0.00062	0.00146	0.00003
923			9.22000	4.98405	-2.76180	13.10055	0.64277	0.05906	0.04704	-0.00824	0.00206	0.00482	0.00236	-0.00702	1.02360	-2.95612	-6.36508	5.12277	-0.08222	0.29834	0.07006	-0.00122	0.00357	-0.00386	9.76059	-4.57529	-20.69951	0.01631	0.64337	0.19167	0.00007	-0.01356	-0.00514	2.59036	0.08134	5.68430	0.59263	-1.20223	-3.05954	-1.56556	0.00190	-1.19821	6.47139	-0.78613	2.80719	0.00164	0.00064	0.00151	-0.00001
924			9.23000	4.98685	-2.78784	13.04368	0.64022	0.05965	0.04624	-0.00372	0.00229	0.00483	0.00177	-0.00714	1.02537	-2.96800	-6.36854	5.15375	-0.07986	0.29730	0.06903	-0.00116	0.00160	-0.00354	9.75979	-4.56222	-20.68639	0.01352	0.64335	0.19035	0.00002	-0.01019	-0.00500	2.71218	0.51928	5.75384	0.25018	-1.25011	-2.79219	-1.27554	-0.17775	-1.20019	6.47923	-0.81102	2.80591	0.00164	0.00067	0.00156	-0.00004
925			9.24000	4.98510	-2.81600	12.98504	0.64082	0.06300	0.04613	0.00114	0.00256	0.00497	0.00127	-0.00708	1.02683	-2.97940	-6.36819	5.18213	-0.08107	0.30002	0.06929	-0.00112	-0.00047	-0.00317	9.76079	-4.55230	-20.67282	0.01586	0.64576	0.19125	-0.00003	-0.00621	-0.00508	2.76468	0.98152	5.91354	-0.11021	-1.25961	-2.42934	-0.94737	-0.42147	-1.24815	6.49539	-0.85179	2.77516	0.00164	0.00069	0.00161	-0.00005
926			9.25000	4.97895	-2.84497	12.92453	0.64083	0.06402	0.04600	0.00540	0.00254	0.00499	0.00111	-0.00706	1.02823	-2.98961	-6.36401	5.20633	-0.08138	0.30201	0.06934	-0.00101	-0.00248	-0.00252	9.76425	-4.54619	-20.65817	0.01722	0.64910	0.19210	-0.00010	-0.00149	-0.00533	2.63112	1.34168	5.93624	-0.44102	-1.19327	-1.85530	-0.57327	-0.71076	-1.35310	6.51546	-0.89686	2.72393	0.00163	0.00071	0.00165	-0.00006
927			9.26000	4.96949	-2.87199	12.86508	0.63988	0.06371	0.04545	0.00836	0.00217	0.00463	0.00106	-0.00739	1.02943	-2.99825	-6.35661	5.22345	-0.07965	0.30281	0.06871	-0.00090	-0.00418	-0.00150	9.77014	-4.54431	-20.64183	0.01538	0.65212	0.19192	-0.00014	0.00353	-0.00564	2.23889	1.51267	5.58498	-0.68019	-1.06577	-1.00398	-0.18305	-0.96270	-1.50113	6.53568	-0.93807	2.66423	0.00163	0.00072	0.00169	-0.00006
928			9.27000	4.95831	-2.89403	12.81140	0.63786	0.06212	0.04436	0.00993	0.00152	0.00389	0.00076	-0.00755	1.02984	-3.00530	-6.34693	5.23059	-0.07845	0.30130	0.06748	-0.00089	-0.00541	-0.00022	9.77755	-4.54659	-20.62381	0.01397	0.65124	0.19053	-0.00014	0.00810	-0.00579	1.60283	1.48705	4.81474	-0.80020	-0.93424	0.06743	0.18530	-1.08610	-1.63658	6.55415	-0.97244	2.60542	0.00163	0.00073	0.00171	-0.00005
929			9.28000	4.94673	-2.90861	12.76735	0.63512	0.06043	0.04325	0.01053	0.00073	0.00298	0.00057	-0.00723	1.02979	-3.01159	-6.33587	5.22616	-0.07868	0.30027	0.06637	-0.00103	-0.00633	0.00102	9.78493	-4.55245	-20.60497	0.01549	0.64981	0.18954	-0.00014	0.01145	-0.00551	0.81247	1.33148	3.81929	-0.83546	-0.87927	1.15347	0.49491	-1.01788	-1.66284	6.57033	-1.00001	2.55251	0.00162	0.00074	0.00174	-0.00004
930			9.29000	4.93539	-2.91470	12.73372	0.63221	0.05849	0.04260	0.01058	-0.00004	0.00217	0.00064	-0.00695	1.02962	-3.01828	-6.32371	5.21164	-0.07845	0.29959	0.06566	-0.00125	-0.00717	0.00190	9.79056	-4.56083	-20.58746	0.01579	0.64900	0.18902	-0.00008	0.01306	-0.00443	0.01055	1.12683	2.86324	-0.86597	-0.92873	1.95950	0.72900	-0.75679	-1.45528	6.58373	-1.02085	2.50830	0.00161	0.00074	0.00175	-0.00003
931			9.30000	4.92459	-2.91290	12.70896	0.63050	0.05533	0.04188	0.01030	-0.00065	0.00151	0.00107	-0.00696	1.02900	-3.02601	-6.31023	5.19146	-0.07831	0.29878	0.06487	-0.00141	-0.00787	0.00217	9.79335	-4.57060	-20.57449	0.01456	0.64866	0.18836	-0.00002	0.01266	-0.00232	-0.68092	0.92121	2.06646	-0.93487	-1.03205	2.25434	0.87900	-0.38354	-0.91414	6.59297	-1.03270	2.47752	0.00160	0.00074	0.00175	-0.00002
932			9.31000	4.91452	-2.90474	12.69143	0.62982	0.05427	0.04164	0.00982	-0.00110	0.00096	0.00202	-0.00680	1.02831	-3.03456	-6.29560	5.17152	-0.07903	0.30236	0.06483	-0.00145	-0.00832	0.00180	9.79357	-4.58046	-20.56968	0.01589	0.65309	0.18952	0.00002	0.01027	0.00084	-1.20997	0.73395	1.37141	-1.02861	-1.12293	1.95198	0.93809	0.02057	-0.00649	6.59591	-1.03126	2.46638	0.00158	0.00074	0.00175	0.00000
933			9.32000	4.90529	-2.89193	12.68074	0.62707	0.05177	0.04119	0.00915	-0.00135	0.00041	0.00275	-0.00649	1.02676	-3.04327	-6.28042	5.15772	-0.07897	0.30374	0.06440	-0.00130	-0.00822	0.00087	9.79185	-4.58922	-20.57644	0.01650	0.65464	0.18958	0.00004	0.00605	0.00483	-1.57942	0.56387	0.67174	-1.11705	-1.17233	1.13031	0.91212	0.43137	1.18810	6.59150	-1.01503	2.47704	0.00157	0.00074	0.00174	0.00002
934			9.33000	4.89709	-2.87596	12.67736	0.62330	0.04693	0.04007	0.00819	-0.00140	-0.00008	0.00298	-0.00587	1.02449	-3.05158	-6.26544	5.15431	-0.08020	0.30108	0.06327	-0.00104	-0.00758	-0.00044	9.78863	-4.59586	-20.59673	0.01842	0.65018	0.18782	0.00005	0.00074	0.00901	-1.83539	0.39261	0.00554	-1.19072	-1.16959	-0.06132	0.81807	0.81721	2.50015	6.58171	-0.99128	2.50071	0.00156	0.00074	0.00173	0.00003
935			9.34000	4.89020	-2.85755	12.68015	0.62057	0.04507	0.03932	0.00668	-0.00148	-0.00039	0.00301	-0.00527	1.02297	-3.05882	-6.25119	5.16416	-0.08184	0.30069	0.06271	-0.00061	-0.00688	-0.00196	9.78451	-4.59986	-20.63058	0.02148	0.64747	0.18685	0.00004	-0.00425	0.01293	-2.00843	0.19576	-0.41652	-1.29988	-1.09391	-1.48997	0.72060	1.11599	3.75470	6.57125	-0.97452	2.51775	0.00154	0.00074	0.00173	0.00002
936			9.35000	4.88516	-2.83747	12.68540	0.61638	0.04131	0.03859	0.00441	-0.00145	-0.00039	0.00318	-0.00491	1.02138	-3.06385	-6.23733	5.18887	-0.08099	0.29849	0.06180	0.00003	-0.00646	-0.00352	9.78038	-4.60191	-20.67639	0.02105	0.64472	0.18506	-0.00002	-0.00740	0.01606	-2.09066	-0.03214	-0.41060	-1.51210	-0.92543	-3.00482	0.71765	1.26242	4.80090	6.56442	-0.97735	2.50804	0.00152	0.00074	0.00174	0.00001
937			9.36000	4.88241	-2.81653	12.68830	0.61208	0.03630	0.03718	0.00171	-0.00132	-0.00012	0.00344	-0.00453	1.01968	-3.06533	-6.22294	5.22834	-0.08005	0.29546	0.06014	0.00078	-0.00652	-0.00483	9.77741	-4.60380	-20.73114	0.02073	0.64152	0.18234	-0.00009	-0.00755	0.01800	-2.08768	-0.26556	0.00509	-1.82923	-0.67548	-4.39177	0.87693	1.23446	5.49731	6.56356	-1.00401	2.46251	0.00149	0.00074	0.00175	-0.00001
938			9.37000	4.88197	-2.79550	12.68548	0.60807	0.03129	0.03575	-0.00096	-0.00117	0.00025	0.00392	-0.00416	1.01828	-3.06251	-6.20715	5.27995	-0.07879	0.29352	0.05848	0.00149	-0.00707	-0.00566	9.77632	-4.60784	-20.79053	0.02071	0.64010	0.17991	-0.00016	-0.00445	0.01857	-2.03888	-0.47945	0.60609	-2.18779	-0.38870	-5.37044	1.20164	1.08492	5.71808	6.56820	-1.04879	2.38851	0.00147	0.00074	0.00176	-0.00002
939			9.38000	4.88364	-2.77456	12.67658	0.60390	0.02718	0.03461	-0.00345	-0.00103	0.00056	0.00511	-0.00394	1.01734	-3.05552	-6.18946	5.33816	-0.07554	0.29514	0.05703	0.00198	-0.00800	-0.00585	9.77675	-4.61603	-20.84941	0.01968	0.64451	0.17873	-0.00019	0.00111	0.01781	-1.97081	-0.67921	1.13902	-2.51136	-0.10390	-5.73320	1.61841	0.87972	5.43055	6.57527	-1.09664	2.30838	0.00145	0.00075	0.00178	-0.00002
940			9.39000	4.88743	-2.75398	12.66331	0.59860	0.02337	0.03364	-0.00580	-0.00087	0.00073	0.00609	-0.00404	1.01677	-3.04498	-6.16985	5.39630	-0.07001	0.29598	0.05551	0.00218	-0.00902	-0.00541	9.77807	-4.62917	-20.90306	0.01492	0.64798	0.17705	-0.00014	0.00753	0.01582	-1.86622	-0.87341	1.46316	-2.75023	0.16344	-5.46369	2.00241	0.65303	4.74671	6.58041	-1.12918	2.24898	0.00143	0.00075	0.00178	-0.00001
941			9.40000	4.89338	-2.73426	12.64814	0.59464	0.01970	0.03233	-0.00801	-0.00069	0.00072	0.00632	-0.00377	1.01724	-3.03164	-6.14864	5.44850	-0.06740	0.29497	0.05391	0.00231	-0.00991	-0.00452	9.77983	-4.64654	-20.94840	0.01251	0.64626	0.17473	-0.00012	0.01305	0.01322	-1.70268	-1.05929	1.48766	-2.89395	0.42593	-4.70363	2.26035	0.40377	3.89236	6.58050	-1.13419	2.22831	0.00140	0.00075	0.00178	0.00001
942			9.41000	4.90151	-2.71614	12.63459	0.59252	0.01698	0.03142	-0.01006	-0.00054	0.00051	0.00611	-0.00298	1.01878	-3.01581	-6.12633	5.49084	-0.06822	0.29423	0.05308	0.00249	-0.01057	-0.00347	9.78241	-4.66669	-20.98482	0.01419	0.64231	0.17335	-0.00015	0.01691	0.01082	-1.50914	-1.24186	1.15096	-2.95345	0.70636	-3.66848	2.39080	0.13283	3.11323	6.57505	-1.11048	2.24989	0.00138	0.00075	0.00178	0.00002
943			9.42000	4.91180	-2.69954	12.62636	0.59079	0.01515	0.03118	-0.01168	-0.00044	0.00016	0.00576	-0.00221	1.02182	-2.99758	-6.10359	5.52165	-0.06845	0.29391	0.05287	0.00262	-0.01079	-0.00239	9.78631	-4.68843	-21.01400	0.01476	0.63919	0.17270	-0.00018	0.01926	0.00905	-1.36247	-1.40850	0.51217	-2.91014	0.99849	-2.54136	2.43807	-0.13664	2.55408	6.56642	-1.06721	2.30493	0.00137	0.00074	0.00176	0.00002
944			9.43000	4.92375	-2.68373	12.62576	0.58868	0.01067	0.03053	-0.01218	-0.00029	-0.00026	0.00563	-0.00142	1.02497	-2.97733	-6.08160	5.54064	-0.06829	0.29147	0.05203	0.00264	-0.01018	-0.00129	9.79196	-4.71092	-21.03833	0.01472	0.63529	0.17127	-0.00022	0.02011	0.00776	-1.30148	-1.49115	-0.27127	-2.70294	1.26807	-1.41509	2.40347	-0.39662	2.19549	6.55819	-1.01857	2.37746	0.00136	0.00073	0.00174	0.00002
945			9.44000	4.93583	-2.66813	12.63328	0.58711	0.00540	0.02968	-0.01075	-0.00014	-0.00067	0.00596	-0.00078	1.02736	-2.95608	-6.06217	5.54804	-0.06805	0.28940	0.05094	0.00248	-0.00852	-0.00024	9.79962	-4.73301	-21.05915	0.01512	0.63303	0.16992	-0.00027	0.01917	0.00663	-1.30490	-1.39649	-1.09816	-2.25410	1.45158	-0.32094	2.22168	-0.62686	1.92143	6.55351	-0.97672	2.45045	0.00137	0.00072	0.00171	0.00001
946			9.45000	4.94580	-2.65276	12.64912	0.58730	0.00254	0.02932	-0.00707	-0.00006	-0.00107	0.00690	-0.00090	1.02879	-2.93588	-6.04765	5.54430	-0.06644	0.29087	0.05035	0.00202	-0.00586	0.00069	9.80895	-4.75273	-21.07660	0.01434	0.63649	0.16998	-0.00028	0.01606	0.00539	-1.30873	-1.07516	-1.92083	-1.54056	1.46471	0.67931	1.82495	-0.79415	1.63334	6.55371	-0.94897	2.50987	0.00138	0.00071	0.00168	-0.00000
947			9.46000	4.95146	-2.63849	12.67275	0.58942	0.00195	0.02940	-0.00154	-0.00004	-0.00141	0.00779	-0.00142	1.02976	-2.91944	-6.03992	5.53114	-0.06560	0.29378	0.05038	0.00131	-0.00249	0.00139	9.81927	-4.76770	-21.09015	0.01446	0.64113	0.17099	-0.00028	0.01039	0.00397	-1.22940	-0.54476	-2.62680	-0.64741	1.23706	1.45451	1.19478	-0.86217	1.31059	6.55859	-0.93893	2.54638	0.00140	0.00070	0.00164	-0.00001
948			9.47000	4.95123	-2.62690	12.70214	0.59186	0.00123	0.02942	0.00503	-0.00001	-0.00161	0.00856	-0.00221	1.02909	-2.90955	-6.03958	5.51194	-0.06532	0.29539	0.05039	0.00040	0.00103	0.00177	9.82946	-4.77557	-21.09971	0.01467	0.64416	0.17175	-0.00026	0.00254	0.00246	-1.02828	0.12173	-3.08239	0.28265	0.75724	1.88768	0.38596	-0.81086	0.98680	6.56641	-0.94549	2.55853	0.00142	0.00068	0.00161	-0.00002
949			9.48000	4.94454	-2.61932	12.73419	0.59387	0.00292	0.03007	0.01138	-0.00001	-0.00171	0.00839	-0.00311	1.02693	-2.90820	-6.04595	5.49090	-0.06584	0.29537	0.05115	-0.00060	0.00395	0.00184	9.83852	-4.77496	-21.10563	0.01488	0.64294	0.17242	-0.00022	-0.00583	0.00104	-0.74635	0.79384	-3.27948	1.08681	0.10174	1.97870	-0.44893	-0.65645	0.67884	6.57446	-0.96224	2.55269	0.00144	0.00067	0.00158	-0.00002
950			9.49000	4.93224	-2.61600	12.76683	0.59544	0.00566	0.03056	0.01629	0.00001	-0.00174	0.00700	-0.00365	1.02534	-2.91573	-6.05697	5.47133	-0.06827	0.29241	0.05192	-0.00159	0.00564	0.00168	9.84552	-4.76652	-21.10835	0.01639	0.63605	0.17209	-0.00016	-0.01234	-0.00022	-0.46976	1.32770	-3.33959	1.63367	-0.60659	1.84488	-1.11759	-0.42372	0.36146	6.58059	-0.98151	2.53914	0.00146	0.00065	0.00156	-0.00001
951			9.50000	4.91618	-2.61601	12.79953	0.59470	0.00540	0.03130	0.01894	0.00004	-0.00177	0.00576	-0.00402	1.02365	-2.93111	-6.06993	5.45482	-0.06924	0.28695	0.05267	-0.00239	0.00594	0.00145	9.84959	-4.75280	-21.10801	0.01596	0.62894	0.17147	-0.00006	-0.01527	-0.00141	-0.25930	1.63367	-3.35227	1.87782	-1.24162	1.66150	-1.47654	-0.15695	-0.03452	6.58392	-0.99794	2.52779	0.00148	0.00064	0.00154	-0.00000
952			9.51000	4.89873	-2.61807	12.83212	0.59468	0.00765	0.03239	0.01941	0.00007	-0.00181	0.00529	-0.00417	1.02318	-2.95213	-6.08229	5.44082	-0.06999	0.28718	0.05395	-0.00291	0.00507	0.00134	9.85026	-4.73749	-21.10380	0.01712	0.63048	0.17310	0.00005	-0.01402	-0.00273	-0.12586	1.70951	-3.32947	1.81777	-1.69907	1.59291	-1.46172	0.07805	-0.56549	6.58402	-1.00781	2.52673	0.00149	0.00064	0.00154	0.00001
953			9.52000	4.88174	-2.62103	12.86430	0.59575	0.01068	0.03298	0.01835	0.00011	-0.00180	0.00508	-0.00420	1.02309	-2.97588	-6.09159	5.42731	-0.07180	0.28919	0.05494	-0.00312	0.00301	0.00142	9.84765	-4.72460	-21.09453	0.01919	0.63423	0.17489	0.00016	-0.00852	-0.00422	-0.04914	1.62187	-3.26068	1.46368	-1.90527	1.73091	-1.09076	0.19969	-1.22010	6.58009	-1.00792	2.54216	0.00150	0.00064	0.00155	0.00002
954			9.53000	4.86633	-2.62424	12.89561	0.59406	0.01122	0.03352	0.01631	0.00011	-0.00175	0.00497	-0.00412	1.02189	-2.99889	-6.09574	5.41165	-0.07188	0.28848	0.05551	-0.00286	-0.00002	0.00168	9.84295	-4.71759	-21.07913	0.01752	0.63535	0.17552	0.00019	0.00013	-0.00568	0.00238	1.44422	-3.11534	0.85511	-1.82700	2.03069	-0.45986	0.14479	-1.89863	6.57193	-0.99836	2.57537	0.00151	0.00064	0.00155	0.00003
955			9.54000	4.85306	-2.62747	12.92507	0.59115	0.01060	0.03443	0.01375	0.00010	-0.00165	0.00477	-0.00376	1.02095	-3.01779	-6.09333	5.39254	-0.07169	0.28643	0.05633	-0.00181	-0.00263	0.00205	9.83804	-4.71849	-21.05782	0.01641	0.63393	0.17610	0.00007	0.00968	-0.00713	0.05716	1.22335	-2.85906	0.14358	-1.12684	2.32801	0.22444	-0.45231	-2.43825	6.56099	-0.98479	2.61861	0.00152	0.00065	0.00156	0.00003
956			9.55000	4.84224	-2.63082	12.95148	0.59011	0.01126	0.03511	0.01091	0.00011	-0.00146	0.00455	-0.00315	1.02087	-3.03045	-6.08439	5.36989	-0.07370	0.28636	0.05720	-0.00154	-0.00616	0.00234	9.83456	-4.72719	-21.03167	0.01904	0.63243	0.17708	0.00016	0.01766	-0.00794	0.11768	0.97682	-2.47731	-0.57583	-1.03758	2.65052	0.86542	-0.37282	-2.91471	6.55017	-0.97581	2.65688	0.00153	0.00065	0.00156	0.00003
957			9.56000	4.83409	-2.63417	12.97357	0.58740	0.01053	0.03592	0.00793	0.00009	-0.00122	0.00449	-0.00257	1.02075	-3.03658	-6.07121	5.34419	-0.07370	0.28551	0.05789	-0.00083	-0.00740	0.00263	9.83314	-4.74124	-21.00155	0.01915	0.63031	0.17759	0.00011	0.02179	-0.00891	0.16016	0.71704	-2.02384	-0.95638	-0.54433	2.85900	1.14065	-0.64650	-3.25008	6.54272	-0.97887	2.67520	0.00154	0.00065	0.00156	0.00001
958			9.57000	4.82860	-2.63722	12.99120	0.58599	0.00972	0.03702	0.00527	0.00007	-0.00102	0.00466	-0.00225	1.02180	-3.03770	-6.05749	5.31609	-0.07304	0.28575	0.05886	-0.00035	-0.00682	0.00279	9.83345	-4.75641	-20.96806	0.01874	0.62990	0.17877	0.00007	0.02119	-0.00969	0.15823	0.47386	-1.63245	-0.94761	-0.13667	2.89507	1.02121	-0.79749	-3.42480	6.54120	-0.99647	2.66580	0.00154	0.00066	0.00156	-0.00001
959			9.58000	4.82526	-2.63948	13.00572	0.58450	0.00968	0.03773	0.00333	0.00005	-0.00091	0.00484	-0.00215	1.02318	-3.03610	-6.04678	5.28826	-0.07120	0.28679	0.05938	-0.00008	-0.00482	0.00255	9.83449	-4.76861	-20.93353	0.01664	0.63094	0.17968	0.00005	0.01648	-0.00957	0.09716	0.27878	-1.41369	-0.64977	0.12223	2.56151	0.61960	-0.78322	-3.25181	6.54700	-1.02520	2.62990	0.00154	0.00066	0.00157	-0.00003
960			9.59000	4.82337	-2.64050	13.01918	0.58615	0.00953	0.03857	0.00213	0.00002	-0.00094	0.00502	-0.00221	1.02315	-3.03373	-6.04088	5.26559	-0.07255	0.28743	0.06038	0.00002	-0.00216	0.00185	9.83567	-4.77547	-20.90260	0.01727	0.63003	0.18097	0.00003	0.00909	-0.00804	-0.01970	0.13402	-1.40985	-0.24143	0.22086	1.77430	0.11002	-0.62265	-2.60394	6.55954	-1.05948	2.57455	0.00153	0.00066	0.00157	-0.00004
961			9.60000	4.82239	-2.63988	13.03377	0.58760	0.00971	0.03950	0.00144	-0.00000	-0.00112	0.00519	-0.00253	1.02353	-3.03198	-6.04004	5.25262	-0.07250	0.28811	0.06135	0.00003	0.00047	0.00075	9.83663	-4.77619	-20.88034	0.01635	0.63037	0.18215	0.00002	0.00066	-0.00519	-0.17834	0.02025	-1.61825	0.15023	0.17871	0.66421	-0.38126	-0.34911	-1.55021	6.57613	-1.09461	2.50905	0.00152	0.00065	0.00156	-0.00005
962			9.61000	4.82204	-2.63736	13.05150	0.58767	0.01141	0.04041	0.00124	-0.00003	-0.00141	0.00522	-0.00307	1.02428	-3.03177	-6.04350	5.25169	-0.07010	0.28945	0.06213	-0.00005	0.00266	-0.00050	9.83702	-4.77108	-20.87013	0.01377	0.63259	0.18306	0.00001	-0.00753	-0.00165	-0.34469	-0.05466	-1.98400	0.46665	0.02103	-0.52362	-0.79421	-0.00953	-0.32266	6.59244	-1.12447	2.44512	0.00151	0.00064	0.00155	-0.00004
963			9.62000	4.82179	-2.63323	13.07347	0.58761	0.01205	0.04129	0.00187	-0.00005	-0.00173	0.00507	-0.00362	1.02420	-3.03389	-6.05006	5.26246	-0.06826	0.28879	0.06284	-0.00027	0.00411	-0.00167	9.83647	-4.76098	-20.87245	0.01183	0.63223	0.18330	0.00002	-0.01462	0.00174	-0.45820	-0.03676	-2.37009	0.69373	-0.26880	-1.57638	-1.12297	0.37058	0.81331	6.60365	-1.13943	2.39725	0.00150	0.00063	0.00153	-0.00002
964			9.63000	4.82057	-2.62863	13.09890	0.58836	0.01141	0.04175	0.00360	-0.00004	-0.00190	0.00473	-0.00409	1.02378	-3.03969	-6.05818	5.28314	-0.06812	0.28612	0.06324	-0.00066	0.00461	-0.00258	9.83409	-4.74682	-20.88545	0.01134	0.62910	0.18267	0.00004	-0.01970	0.00432	-0.47156	0.12075	-2.59924	0.81389	-0.69587	-2.34311	-1.34902	0.76079	1.64569	6.60591	-1.12962	2.37938	0.00149	0.00061	0.00150	0.00001
965			9.64000	4.81715	-2.62492	13.12529	0.58875	0.01194	0.04220	0.00491	0.00006	-0.00145	0.00453	-0.00446	1.02388	-3.05006	-6.06600	5.31045	-0.06755	0.28528	0.06368	-0.00115	0.00411	-0.00310	9.82929	-4.73024	-20.90540	0.01093	0.62869	0.18248	0.00009	-0.02223	0.00573	0.03390	0.38949	-2.01578	0.80524	-1.20155	-2.70634	-1.44120	1.12117	2.05345	6.59883	-1.09207	2.39739	0.00148	0.00060	0.00147	0.00003
966			9.65000	4.81104	-2.62286	13.14964	0.58776	0.01095	0.04227	0.00841	0.00001	-0.00162	0.00450	-0.00472	1.02266	-3.06520	-6.07169	5.34007	-0.06676	0.28338	0.06366	-0.00166	0.00278	-0.00311	9.82149	-4.71305	-20.92798	0.00980	0.62741	0.18160	0.00013	-0.02218	0.00588	-0.30604	0.65479	-2.23255	0.69263	-1.70215	-2.60917	-1.41192	1.43685	2.02068	6.58619	-1.03534	2.44338	0.00148	0.00059	0.00144	0.00003
967			9.66000	4.80277	-2.62203	13.16922	0.58633	0.01033	0.04257	0.00996	0.00001	-0.00122	0.00466	-0.00499	1.02137	-3.08459	-6.07422	5.36727	-0.06525	0.28269	0.06387	-0.00213	0.00107	-0.00263	9.81031	-4.69666	-20.94904	0.00751	0.62806	0.18118	0.00015	-0.02018	0.00495	-0.27670	0.84754	-1.68453	0.54537	-2.13570	-2.06045	-1.29708	1.69239	1.60653	6.57406	-0.97653	2.49744	0.00148	0.00058	0.00142	0.00003
[truncated: 1,143 more rows]
[truncated: 29 more columns]
