# Supplementary material for: Analysis of the impact of different landing heights and lateralities on lower limb joint load based on statistical parametric mapping
Source: PLoS One. 2025 May 30;20(5):e0324656. doi: 10.1371/journal.pone.0324656 (PMC12124505; doi:10.1371/journal.pone.0324656)
Supplement: S1 File — (ZIP) [file pone.0324656.s001.zip › Original data/010/左前45.xlsx]

## Sheet: Sheet1
Var1	C__Users_dell_Documents_Qualisys_GAIT1214_Data_yunpeng_wuyunpen	C__Users_dell_Documents_Qualisys_GAIT1214_Data_yunpeng_wuyun_1	C__Users_dell_Documents_Qualisys_GAIT1214_Data_yunpeng_wuyun_2	C__Users_dell_Documents_Qualisys_GAIT1214_Data_yunpeng_wuyun_3	C__Users_dell_Documents_Qualisys_GAIT1214_Data_yunpeng_wuyun_4	C__Users_dell_Documents_Qualisys_GAIT1214_Data_yunpeng_wuyun_5	C__Users_dell_Documents_Qualisys_GAIT1214_Data_yunpeng_wuyun_6	C__Users_dell_Documents_Qualisys_GAIT1214_Data_yunpeng_wuyun_7	C__Users_dell_Documents_Qualisys_GAIT1214_Data_yunpeng_wuyun_8	C__Users_dell_Documents_Qualisys_GAIT1214_Data_yunpeng_wuyun_9	C__Users_dell_Documents_Qualisys_GAIT1214_Data_yunpeng_wuyun_10	C__Users_dell_Documents_Qualisys_GAIT1214_Data_yunpeng_wuyun_11	C__Users_dell_Documents_Qualisys_GAIT1214_Data_yunpeng_wuyun_12	C__Users_dell_Documents_Qualisys_GAIT1214_Data_yunpeng_wuyun_13	C__Users_dell_Documents_Qualisys_GAIT1214_Data_yunpeng_wuyun_14	C__Users_dell_Documents_Qualisys_GAIT1214_Data_yunpeng_wuyun_15	C__Users_dell_Documents_Qualisys_GAIT1214_Data_yunpeng_wuyun_16	C__Users_dell_Documents_Qualisys_GAIT1214_Data_yunpeng_wuyun_17	C__Users_dell_Documents_Qualisys_GAIT1214_Data_yunpeng_wuyun_18	C__Users_dell_Documents_Qualisys_GAIT1214_Data_yunpeng_wuyun_19	C__Users_dell_Documents_Qualisys_GAIT1214_Data_yunpeng_wuyun_20	C__Users_dell_Documents_Qualisys_GAIT1214_Data_yunpeng_wuyun_21	C__Users_dell_Documents_Qualisys_GAIT1214_Data_yunpeng_wuyun_22	C__Users_dell_Documents_Qualisys_GAIT1214_Data_yunpeng_wuyun_23	C__Users_dell_Documents_Qualisys_GAIT1214_Data_yunpeng_wuyun_24	C__Users_dell_Documents_Qualisys_GAIT1214_Data_yunpeng_wuyun_25	C__Users_dell_Documents_Qualisys_GAIT1214_Data_yunpeng_wuyun_26	C__Users_dell_Documents_Qualisys_GAIT1214_Data_yunpeng_wuyun_27	C__Users_dell_Documents_Qualisys_GAIT1214_Data_yunpeng_wuyun_28	C__Users_dell_Documents_Qualisys_GAIT1214_Data_yunpeng_wuyun_29	C__Users_dell_Documents_Qualisys_GAIT1214_Data_yunpeng_wuyun_30	C__Users_dell_Documents_Qualisys_GAIT1214_Data_yunpeng_wuyun_31	C__Users_dell_Documents_Qualisys_GAIT1214_Data_yunpeng_wuyun_32	C__Users_dell_Documents_Qualisys_GAIT1214_Data_yunpeng_wuyun_33	C__Users_dell_Documents_Qualisys_GAIT1214_Data_yunpeng_wuyun_34	C__Users_dell_Documents_Qualisys_GAIT1214_Data_yunpeng_wuyun_35	C__Users_dell_Documents_Qualisys_GAIT1214_Data_yunpeng_wuyun_36	C__Users_dell_Documents_Qualisys_GAIT1214_Data_yunpeng_wuyun_37	C__Users_dell_Documents_Qualisys_GAIT1214_Data_yunpeng_wuyun_38	C__Users_dell_Documents_Qualisys_GAIT1214_Data_yunpeng_wuyun_39	C__Users_dell_Documents_Qualisys_GAIT1214_Data_yunpeng_wuyun_40	C__Users_dell_Documents_Qualisys_GAIT1214_Data_yunpeng_wuyun_41	C__Users_dell_Documents_Qualisys_GAIT1214_Data_yunpeng_wuyun_42	C__Users_dell_Documents_Qualisys_GAIT1214_Data_yunpeng_wuyun_43	C__Users_dell_Documents_Qualisys_GAIT1214_Data_yunpeng_wuyun_44	C__Users_dell_Documents_Qualisys_GAIT1214_Data_yunpeng_wuyun_45	C__Users_dell_Documents_Qualisys_GAIT1214_Data_yunpeng_wuyun_46	C__Users_dell_Documents_Qualisys_GAIT1214_Data_yunpeng_wuyun_47	C__Users_dell_Documents_Qualisys_GAIT1214_Data_yunpeng_wuyun_48
	CD	ZD	TIME	Left Ankle Angles	Left Ankle Angles	Left Ankle Angles	Left Ankle Moment	Left Ankle Moment	Left Ankle Moment	Left Ankle Power	Left Ankle Power	Left Ankle Power	Left GRF	Left GRF	Left GRF	Left Knee Angles	Left Knee Angles	Left Knee Angles	Left Knee Moment	Left Knee Moment	Left Knee Moment	Left Knee Power	Left Knee Power	Left Knee Power	Left Hip Angles	Left Hip Angles	Left Hip Angles	Left Hip Moment	Left Hip Moment	Left Hip Moment	Left Hip Power	Left Hip Power	Left Hip Power	Right Ankle Angles	Right Ankle Angles	Right Ankle Angles	Right Ankle Moment	Right Ankle Moment	Right Ankle Moment	Right Ankle Power	Right Ankle Power	Right Ankle Power	Right Knee Angles	Right Knee Angles	Right Knee Angles	Right Knee Moment	Right Knee Moment	Right Knee Moment	Right Knee Power
	EVENT_LABEL	EVENT_LABEL	FRAME_NUMBERS	LINK_MODEL_BASED	LINK_MODEL_BASED	LINK_MODEL_BASED	LINK_MODEL_BASED	LINK_MODEL_BASED	LINK_MODEL_BASED	LINK_MODEL_BASED	LINK_MODEL_BASED	LINK_MODEL_BASED	LINK_MODEL_BASED	LINK_MODEL_BASED	LINK_MODEL_BASED	LINK_MODEL_BASED	LINK_MODEL_BASED	LINK_MODEL_BASED	LINK_MODEL_BASED	LINK_MODEL_BASED	LINK_MODEL_BASED	LINK_MODEL_BASED	LINK_MODEL_BASED	LINK_MODEL_BASED	LINK_MODEL_BASED	LINK_MODEL_BASED	LINK_MODEL_BASED	LINK_MODEL_BASED	LINK_MODEL_BASED	LINK_MODEL_BASED	LINK_MODEL_BASED	LINK_MODEL_BASED	LINK_MODEL_BASED	LINK_MODEL_BASED	LINK_MODEL_BASED	LINK_MODEL_BASED	LINK_MODEL_BASED	LINK_MODEL_BASED	LINK_MODEL_BASED	LINK_MODEL_BASED	LINK_MODEL_BASED	LINK_MODEL_BASED	LINK_MODEL_BASED	LINK_MODEL_BASED	LINK_MODEL_BASED	LINK_MODEL_BASED	LINK_MODEL_BASED	LINK_MODEL_BASED	LINK_MODEL_BASED
	ORIGINAL	ORIGINAL	ORIGINAL	ORIGINAL	ORIGINAL	ORIGINAL	ORIGINAL	ORIGINAL	ORIGINAL	ORIGINAL	ORIGINAL	ORIGINAL	ORIGINAL	ORIGINAL	ORIGINAL	ORIGINAL	ORIGINAL	ORIGINAL	ORIGINAL	ORIGINAL	ORIGINAL	ORIGINAL	ORIGINAL	ORIGINAL	ORIGINAL	ORIGINAL	ORIGINAL	ORIGINAL	ORIGINAL	ORIGINAL	ORIGINAL	ORIGINAL	ORIGINAL	ORIGINAL	ORIGINAL	ORIGINAL	ORIGINAL	ORIGINAL	ORIGINAL	ORIGINAL	ORIGINAL	ORIGINAL	ORIGINAL	ORIGINAL	ORIGINAL	ORIGINAL	ORIGINAL	ORIGINAL	ORIGINAL
ITEM	X	X	X	X	Y	Z	X	Y	Z	X	Y	Z	X	Y	Z	X	Y	Z	X	Y	Z	X	Y	Z	X	Y	Z	X	Y	Z	X	Y	Z	X	Y	Z	X	Y	Z	X	Y	Z	X	Y	Z	X	Y	Z	X
1	1.56000	1.68000	0.00000	2.08023	7.36520	13.43097							0.00000	0.00000	0.00000	8.77440	-8.21255	-2.85797							30.67090	2.94237	-13.86422							6.50867	-0.80153	0.22660							11.65532	1.44976	-8.45353
2			0.01000	2.06811	7.34374	13.42689							0.00000	0.00000	0.00000	8.77913	-8.19371	-2.87305							30.66089	2.88898	-13.94320							6.68053	-0.93461	0.09200							11.80698	1.40692	-8.39175
3			0.02000	2.05192	7.32628	13.41978	-0.01063	-0.00196	0.00063	-0.00037	-0.00005	0.00001	0.00000	0.00000	0.00000	8.78161	-8.17974	-2.87675	0.04257	0.00396	-0.00629	-0.00008	-0.00008	0.00002	30.65139	2.84894	-14.00956	-0.20487	0.02106	0.01321	-0.00468	-0.00012	0.00156	6.86399	-1.07789	-0.05345	-0.00929	0.00004	-0.00104	0.00311	0.00001	-0.00030	11.96690	1.37354	-8.34969	-0.01460	-0.01769	-0.00225	0.00423
4			0.03000	2.03042	7.31397	13.40962	-0.01042	-0.00197	0.00049	-0.00047	-0.00003	0.00001	0.00000	0.00000	0.00000	8.78016	-8.17256	-2.86605	0.04210	0.00246	-0.00614	0.00009	-0.00003	0.00019	30.64068	2.82585	-14.06314	-0.20541	0.01850	0.01174	-0.00512	-0.00039	0.00095	7.05831	-1.23012	-0.20917	-0.00936	0.00010	-0.00100	0.00329	0.00002	-0.00030	12.14006	1.35549	-8.33572	-0.01129	-0.01659	-0.00227	0.00354
5			0.04000	2.00319	7.30733	13.39669	-0.01031	-0.00197	0.00044	-0.00057	-0.00001	0.00001	0.00000	0.00000	0.00000	8.77390	-8.17314	-2.83953	0.04223	0.00155	-0.00601	0.00028	-0.00000	0.00035	30.62734	2.82245	-14.10118	-0.20645	0.01781	0.01154	-0.00600	-0.00063	0.00040	7.26016	-1.38554	-0.36811	-0.00941	0.00015	-0.00093	0.00341	0.00004	-0.00028	12.32582	1.35310	-8.35153	-0.00935	-0.01511	-0.00223	0.00312
6			0.05000	1.97063	7.30576	13.38256	-0.01025	-0.00194	0.00050	-0.00065	0.00000	0.00001	0.00000	0.00000	0.00000	8.76310	-8.18064	-2.79912	0.04289	0.00125	-0.00589	0.00045	0.00001	0.00046	30.61012	2.84025	-14.11842	-0.20805	0.01875	0.01247	-0.00715	-0.00087	-0.00020	7.46624	-1.53516	-0.52160	-0.00945	0.00021	-0.00085	0.00348	0.00004	-0.00024	12.52077	1.36156	-8.38935	-0.00905	-0.01345	-0.00211	0.00313
7			0.06000	1.93362	7.30804	13.37034	-0.01023	-0.00188	0.00062	-0.00071	0.00001	0.00001	0.00000	0.00000	0.00000	8.74921	-8.19303	-2.75050	0.04391	0.00150	-0.00579	0.00058	0.00002	0.00050	30.58851	2.87788	-14.11231	-0.20965	0.02119	0.01435	-0.00848	-0.00112	-0.00094	7.67474	-1.66835	-0.66280	-0.00948	0.00025	-0.00077	0.00353	0.00004	-0.00020	12.72037	1.37379	-8.43442	-0.01009	-0.01180	-0.00191	0.00353
8			0.07000	1.89370	7.31286	13.36386	-0.01023	-0.00182	0.00080	-0.00073	0.00002	0.00000	0.00000	0.00000	0.00000	8.73429	-8.20712	-2.70306	0.04499	0.00225	-0.00573	0.00068	0.00003	0.00043	30.56204	2.93058	-14.08432	-0.21077	0.02459	0.01682	-0.00988	-0.00128	-0.00182	7.88488	-1.77441	-0.78677	-0.00952	0.00028	-0.00071	0.00356	0.00003	-0.00015	12.91972	1.38340	-8.47188	-0.01191	-0.01037	-0.00170	0.00412
9			0.08000	1.85248	7.31842	13.36553	-0.01023	-0.00174	0.00099	-0.00072	0.00002	-0.00001	0.00000	0.00000	0.00000	8.71998	-8.21930	-2.66643	0.04596	0.00337	-0.00572	0.00078	0.00003	0.00028	30.53088	2.99238	-14.03599	-0.21139	0.02835	0.01951	-0.01108	-0.00125	-0.00278	8.09693	-1.84303	-0.88922	-0.00956	0.00028	-0.00069	0.00361	0.00002	-0.00011	13.11494	1.38724	-8.49310	-0.01393	-0.00925	-0.00151	0.00467
10			0.09000	1.81159	7.32317	13.37540	-0.01024	-0.00168	0.00117	-0.00068	0.00001	-0.00003	0.00000	0.00000	0.00000	8.70701	-8.22586	-2.64776	0.04690	0.00457	-0.00577	0.00090	0.00001	0.00008	30.49594	3.05720	-13.96912	-0.21243	0.03156	0.02187	-0.01194	-0.00094	-0.00359	8.31175	-1.86442	-0.96501	-0.00960	0.00028	-0.00069	0.00367	-0.00001	-0.00007	13.30345	1.38621	-8.49883	-0.01572	-0.00843	-0.00139	0.00507
11			0.10000	1.77318	7.32606	13.39265	-0.01026	-0.00162	0.00131	-0.00060	0.00000	-0.00005	0.00000	0.00000	0.00000	8.69577	-8.22419	-2.65142	0.04782	0.00571	-0.00588	0.00103	-0.00004	-0.00016	30.45870	3.11718	-13.89099	-0.21409	0.03375	0.02357	-0.01259	-0.00042	-0.00378	8.53050	-1.82964	-1.00795	-0.00961	0.00027	-0.00068	0.00372	-0.00003	-0.00002	13.48420	1.38415	-8.49855	-0.01707	-0.00788	-0.00134	0.00527
12			0.11000	1.73961	7.32729	13.41631	-0.01029	-0.00159	0.00140	-0.00049	-0.00000	-0.00006	0.00000	0.00000	0.00000	8.68670	-8.21351	-2.67857	0.04855	0.00662	-0.00604	0.00113	-0.00010	-0.00041	30.42034	3.16259	-13.81776	-0.21594	0.03450	0.02430	-0.01324	0.00007	-0.00287	8.75329	-1.73302	-1.01184	-0.00958	0.00027	-0.00065	0.00374	-0.00006	0.00004	13.65703	1.38612	-8.50657	-0.01792	-0.00763	-0.00138	0.00529
13			0.12000	1.71236	7.32692	13.44516	-0.01033	-0.00158	0.00144	-0.00036	-0.00001	-0.00008	0.00000	0.00000	0.00000	8.67989	-8.19520	-2.72649	0.04899	0.00728	-0.00624	0.00119	-0.00015	-0.00062	30.38193	3.18387	-13.77282	-0.21749	0.03399	0.02410	-0.01409	0.00027	-0.00083	8.97844	-1.57438	-0.97233	-0.00952	0.00028	-0.00061	0.00371	-0.00008	0.00009	13.82189	1.39687	-8.53574	-0.01818	-0.00783	-0.00149	0.00514
14			0.13000	1.69166	7.32480	13.47705	-0.01036	-0.00159	0.00141	-0.00024	-0.00001	-0.00008	0.00000	0.00000	0.00000	8.67451	-8.17235	-2.78805	0.04905	0.00759	-0.00645	0.00123	-0.00017	-0.00073	30.34398	3.17466	-13.77915	-0.21820	0.03231	0.02297	-0.01512	0.00010	0.00185	9.20294	-1.35897	-0.88932	-0.00946	0.00027	-0.00060	0.00364	-0.00010	0.00015	13.97907	1.41946	-8.59197	-0.01778	-0.00869	-0.00167	0.00483
15			0.14000	1.67723	7.32037	13.50865	-0.01038	-0.00162	0.00132	-0.00014	-0.00002	-0.00007	0.00000	0.00000	0.00000	8.66901	-8.14950	-2.85254	0.04881	0.00754	-0.00666	0.00130	-0.00015	-0.00072	30.30681	3.13448	-13.85068	-0.21799	0.03006	0.02123	-0.01608	-0.00036	0.00431	9.42358	-1.09642	-0.76858	-0.00943	0.00023	-0.00066	0.00353	-0.00010	0.00020	14.12961	1.45472	-8.67150	-0.01659	-0.01032	-0.00195	0.00434
16			0.15000	1.66819	7.31326	13.53605	-0.01039	-0.00167	0.00119	-0.00008	-0.00003	-0.00005	0.00000	0.00000	0.00000	8.66102	-8.13151	-2.90804	0.04832	0.00723	-0.00683	0.00144	-0.00008	-0.00056	30.27078	3.06920	-13.98732	-0.21688	0.02802	0.01937	-0.01649	-0.00090	0.00589	9.63681	-0.79970	-0.62088	-0.00943	0.00018	-0.00077	0.00337	-0.00009	0.00028	14.27451	1.50115	-8.76237	-0.01439	-0.01258	-0.00235	0.00362
17			0.16000	1.66282	7.30364	13.55556	-0.01039	-0.00172	0.00105	-0.00005	-0.00003	-0.00003	0.00000	0.00000	0.00000	8.64784	-8.12244	-2.94406	0.04773	0.00670	-0.00694	0.00166	0.00000	-0.00028	30.23682	2.99063	-14.17102	-0.21562	0.02648	0.01769	-0.01568	-0.00131	0.00622	9.83733	-0.48402	-0.45719	-0.00943	0.00012	-0.00094	0.00311	-0.00006	0.00036	14.41362	1.55460	-8.85153	-0.01135	-0.01523	-0.00285	0.00273
18			0.17000	1.65857	7.29232	13.56543	-0.01037	-0.00176	0.00092	-0.00008	-0.00004	-0.00001	0.00000	0.00000	0.00000	8.62761	-8.12480	-2.95405	0.04705	0.00597	-0.00693	0.00190	0.00008	0.00006	30.20714	2.91532	-14.36455	-0.21482	0.02538	0.01637	-0.01305	-0.00141	0.00527	10.01786	-0.16540	-0.28586	-0.00943	0.00005	-0.00114	0.00274	-0.00002	0.00044	14.54513	1.60911	-8.93057	-0.00840	-0.01818	-0.00342	0.00189
19			0.18000	1.65262	7.28085	13.56642	-0.01033	-0.00180	0.00083	-0.00015	-0.00003	0.00000	0.00000	0.00000	0.00000	8.60044	-8.13872	-2.93624	0.04638	0.00514	-0.00683	0.00205	0.00013	0.00039	30.18513	2.85997	-14.52239	-0.21481	0.02463	0.01544	-0.00865	-0.00116	0.00344	10.17158	0.13917	-0.11391	-0.00944	-0.00003	-0.00136	0.00230	0.00002	0.00051	14.66700	1.65915	-8.99598	-0.00664	-0.02134	-0.00399	0.00138
20			0.19000	1.64223	7.27069	13.56141	-0.01030	-0.00182	0.00076	-0.00026	-0.00003	0.00001	0.00000	0.00000	0.00000	8.56834	-8.16214	-2.89352	0.04570	0.00427	-0.00665	0.00206	0.00014	0.00064	30.17343	2.83356	-14.61240	-0.21501	0.02397	0.01476	-0.00355	-0.00067	0.00141	10.29582	0.41230	0.05018	-0.00945	-0.00011	-0.00156	0.00185	0.00004	0.00053	14.77963	1.70122	-9.04643	-0.00661	-0.02442	-0.00447	0.00128
21			0.20000	1.62509	7.26256	13.55388	-0.01028	-0.00185	0.00071	-0.00039	-0.00002	0.00001	0.00000	0.00000	0.00000	8.53402	-8.19103	-2.83204	0.04502	0.00345	-0.00645	0.00194	0.00012	0.00079	30.17174	2.83259	-14.63340	-0.21494	0.02313	0.01410	0.00051	-0.00019	-0.00006	10.39352	0.63755	0.19468	-0.00946	-0.00018	-0.00173	0.00148	0.00005	0.00049	14.88723	1.73334	-9.07873	-0.00804	-0.02703	-0.00482	0.00154
22			0.21000	1.60034	7.25685	13.54604	-0.01030	-0.00187	0.00068	-0.00052	-0.00001	0.00001	0.00000	0.00000	0.00000	8.49991	-8.22083	-2.75911	0.04442	0.00269	-0.00625	0.00173	0.00008	0.00085	30.17620	2.84394	-14.61311	-0.21458	0.02194	0.01331	0.00226	0.00009	-0.00058	10.47240	0.80213	0.30696	-0.00947	-0.00024	-0.00186	0.00124	0.00005	0.00037	14.99731	1.75480	-9.08733	-0.01010	-0.02888	-0.00504	0.00202
23			0.22000	1.56860	7.25406	13.53887	-0.01033	-0.00190	0.00066	-0.00064	-0.00000	0.00001	0.00000	0.00000	0.00000	8.46797	-8.24779	-2.68187	0.04410	0.00196	-0.00608	0.00150	0.00004	0.00083	30.18154	2.85373	-14.58773	-0.21471	0.02047	0.01241	0.00178	0.00013	-0.00039	10.54124	0.89916	0.37727	-0.00947	-0.00028	-0.00193	0.00113	0.00003	0.00019	15.11698	1.76658	-9.06776	-0.01215	-0.02986	-0.00515	0.00267
24			0.23000	1.53071	7.25491	13.53362	-0.01040	-0.00193	0.00062	-0.00074	0.00001	0.00000	0.00000	0.00000	0.00000	8.43912	-8.26925	-2.60707	0.04425	0.00114	-0.00595	0.00135	0.00002	0.00074	30.18396	2.85547	-14.57828	-0.21559	0.01879	0.01139	0.00012	0.00006	-0.00004	10.60770	0.92823	0.40075	-0.00948	-0.00030	-0.00195	0.00113	-0.00000	-0.00000	15.25134	1.77082	-9.01989	-0.01390	-0.02997	-0.00517	0.00343
25			0.24000	1.48731	7.25960	13.53274	-0.01048	-0.00197	0.00058	-0.00082	0.00002	-0.00000	0.00000	0.00000	0.00000	8.41288	-8.28430	-2.54146	0.04487	0.00029	-0.00592	0.00131	0.00000	0.00061	30.18191	2.85272	-14.58263	-0.21723	0.01737	0.01049	-0.00163	-0.00003	0.00006	10.67727	0.89433	0.37630	-0.00949	-0.00030	-0.00191	0.00119	-0.00003	-0.00019	15.40332	1.76999	-8.94733	-0.01522	-0.02935	-0.00510	0.00421
26			0.25000	1.44067	7.26706	13.53761	-0.01057	-0.00201	0.00053	-0.00084	0.00003	-0.00001	0.00000	0.00000	0.00000	8.38897	-8.29362	-2.49034	0.04570	-0.00040	-0.00596	0.00133	-0.00000	0.00045	30.17572	2.85412	-14.58506	-0.21865	0.01679	0.01006	-0.00282	-0.00009	-0.00018	10.75330	0.80516	0.30580	-0.00950	-0.00027	-0.00183	0.00130	-0.00004	-0.00035	15.57356	1.76701	-8.85595	-0.01589	-0.02816	-0.00501	0.00486
27			0.26000	1.39429	7.27520	13.54658	-0.01062	-0.00204	0.00051	-0.00081	0.00003	-0.00001	0.00000	0.00000	0.00000	8.36717	-8.29832	-2.45610	0.04635	-0.00064	-0.00604	0.00139	0.00000	0.00028	30.16642	2.86837	-14.56838	-0.21915	0.01728	0.01037	-0.00321	-0.00012	-0.00072	10.83626	0.66908	0.19495	-0.00950	-0.00021	-0.00172	0.00138	-0.00005	-0.00046	15.76005	1.76534	-8.75427	-0.01576	-0.02668	-0.00492	0.00519
28			0.27000	1.35091	7.28199	13.55581	-0.01063	-0.00203	0.00054	-0.00075	0.00002	-0.00001	0.00000	0.00000	0.00000	8.34690	-8.29897	-2.43745	0.04679	-0.00034	-0.00613	0.00149	0.00000	0.00013	30.15568	2.90112	-14.52038	-0.21906	0.01871	0.01145	-0.00275	-0.00013	-0.00156	10.92308	0.49321	0.05312	-0.00950	-0.00014	-0.00160	0.00141	-0.00004	-0.00052	15.95725	1.76779	-8.65234	-0.01516	-0.02518	-0.00484	0.00518
29			0.28000	1.31102	7.28673	13.56240	-0.01061	-0.00200	0.00062	-0.00070	0.00001	-0.00001	0.00000	0.00000	0.00000	8.32720	-8.29578	-2.43122	0.04711	0.00049	-0.00620	0.00159	-0.00000	0.00001	30.14538	2.95405	-14.43706	-0.21857	0.02095	0.01321	-0.00169	-0.00015	-0.00265	11.00866	0.28240	-0.11006	-0.00950	-0.00006	-0.00150	0.00136	-0.00002	-0.00055	16.15802	1.77420	-8.55635	-0.01470	-0.02390	-0.00475	0.00504
30			0.29000	1.27399	7.29075	13.56573	-0.01056	-0.00193	0.00075	-0.00066	0.00001	-0.00000	0.00000	0.00000	0.00000	8.30782	-8.28912	-2.43473	0.04736	0.00177	-0.00626	0.00167	-0.00002	-0.00009	30.13675	3.02366	-14.32549	-0.21776	0.02373	0.01544	-0.00061	-0.00022	-0.00372	11.08824	0.03918	-0.28915	-0.00949	0.00000	-0.00144	0.00124	0.00000	-0.00058	16.35623	1.78096	-8.46412	-0.01465	-0.02290	-0.00465	0.00492
31			0.30000	1.23914	7.29552	13.56671	-0.01050	-0.00185	0.00091	-0.00062	0.00002	-0.00000	0.00000	0.00000	0.00000	8.28900	-8.27934	-2.44621	0.04745	0.00342	-0.00632	0.00170	-0.00005	-0.00017	30.12980	3.10154	-14.20339	-0.21623	0.02692	0.01796	-0.00013	-0.00037	-0.00438	11.15835	-0.23424	-0.48335	-0.00947	0.00006	-0.00139	0.00108	0.00003	-0.00062	16.54848	1.78297	-8.36683	-0.01503	-0.02193	-0.00449	0.00488
32			0.31000	1.20642	7.30195	13.56573	-0.01045	-0.00177	0.00108	-0.00058	0.00002	0.00000	0.00000	0.00000	0.00000	8.27089	-8.26645	-2.46333	0.04741	0.00523	-0.00638	0.00172	-0.00011	-0.00022	30.12342	3.17724	-14.09152	-0.21459	0.02994	0.02040	-0.00052	-0.00059	-0.00429	11.21659	-0.53398	-0.69361	-0.00946	0.00012	-0.00133	0.00090	0.00005	-0.00064	16.73448	1.77643	-8.25528	-0.01574	-0.02062	-0.00425	0.00496
33			0.32000	1.17618	7.30922	13.56230	-0.01040	-0.00169	0.00122	-0.00053	0.00002	0.00001	0.00000	0.00000	0.00000	8.25269	-8.25009	-2.48241	0.04743	0.00688	-0.00644	0.00175	-0.00018	-0.00024	30.11616	3.24194	-14.00621	-0.21370	0.03240	0.02246	-0.00164	-0.00085	-0.00340	11.26252	-0.85233	-0.91867	-0.00946	0.00018	-0.00124	0.00072	0.00008	-0.00062	16.91698	1.76185	-8.12811	-0.01656	-0.01881	-0.00394	0.00517
34			0.33000	1.14912	7.31643	13.55697	-0.01035	-0.00162	0.00134	-0.00046	0.00002	0.00001	0.00000	0.00000	0.00000	8.23392	-8.23028	-2.50103	0.04774	0.00815	-0.00649	0.00178	-0.00025	-0.00024	30.10704	3.29039	-13.95633	-0.21434	0.03394	0.02384	-0.00316	-0.00111	-0.00197	11.29745	-1.17759	-1.15207	-0.00947	0.00025	-0.00112	0.00059	0.00012	-0.00057	17.10039	1.74372	-7.99464	-0.01735	-0.01664	-0.00359	0.00549
35			0.34000	1.12646	7.32344	13.55286	-0.01032	-0.00157	0.00142	-0.00036	0.00002	0.00000	0.00000	0.00000	0.00000	8.21528	-8.20882	-2.51982	0.04829	0.00907	-0.00657	0.00174	-0.00028	-0.00026	30.09565	3.32184	-13.94275	-0.21606	0.03491	0.02469	-0.00458	-0.00133	-0.00053	11.32418	-1.49601	-1.38193	-0.00950	0.00032	-0.00098	0.00050	0.00015	-0.00048	17.28778	1.72703	-7.86821	-0.01806	-0.01445	-0.00325	0.00589
36			0.35000	1.10944	7.33127	13.55414	-0.01030	-0.00154	0.00147	-0.00024	0.00002	-0.00001	0.00000	0.00000	0.00000	8.19845	-8.18872	-2.54133	0.04877	0.00976	-0.00668	0.00159	-0.00025	-0.00030	30.08277	3.34052	-13.95707	-0.21756	0.03572	0.02520	-0.00533	-0.00150	0.00041	11.34665	-1.79384	-1.59435	-0.00953	0.00040	-0.00085	0.00048	0.00017	-0.00037	17.48116	1.71624	-7.76022	-0.01877	-0.01246	-0.00294	0.00638
37			0.36000	1.09864	7.34062	13.56280	-0.01029	-0.00152	0.00149	-0.00012	0.00003	-0.00003	0.00000	0.00000	0.00000	8.18454	-8.17298	-2.56653	0.04901	0.01038	-0.00682	0.00139	-0.00016	-0.00032	30.06992	3.35406	-13.98323	-0.21813	0.03669	0.02565	-0.00507	-0.00159	0.00061	11.36966	-2.05890	-1.77834	-0.00956	0.00047	-0.00072	0.00053	0.00017	-0.00027	17.68272	1.71630	-7.67814	-0.01950	-0.01087	-0.00266	0.00697
38			0.37000	1.09348	7.35140	13.57698	-0.01028	-0.00151	0.00150	-0.00002	0.00003	-0.00004	0.00000	0.00000	0.00000	8.17313	-8.16337	-2.59230	0.04917	0.01089	-0.00700	0.00122	-0.00006	-0.00029	30.05899	3.36961	-14.00569	-0.21805	0.03800	0.02620	-0.00398	-0.00159	0.00026	11.39842	-2.28159	-1.92818	-0.00957	0.00053	-0.00061	0.00065	0.00016	-0.00018	17.89483	1.72984	-7.62329	-0.02029	-0.00968	-0.00243	0.00765
39			0.38000	1.09246	7.36351	13.59295	-0.01028	-0.00152	0.00150	0.00005	0.00003	-0.00004	0.00000	0.00000	0.00000	8.16277	-8.16035	-2.61356	0.04943	0.01118	-0.00716	0.00110	0.00006	-0.00021	30.05099	3.38991	-14.01693	-0.21822	0.03916	0.02666	-0.00265	-0.00153	-0.00022	11.43717	-2.45538	-2.04241	-0.00957	0.00058	-0.00052	0.00082	0.00013	-0.00011	18.11777	1.75461	-7.58884	-0.02111	-0.00887	-0.00226	0.00834
40			0.39000	1.09471	7.37745	13.60743	-0.01026	-0.00152	0.00149	0.00010	0.00004	-0.00003	0.00000	0.00000	0.00000	8.15247	-8.16439	-2.62608	0.04980	0.01130	-0.00730	0.00100	0.00016	-0.00008	30.04594	3.41293	-14.01997	-0.21844	0.04048	0.02721	-0.00163	-0.00145	-0.00036	11.48837	-2.57603	-2.12083	-0.00956	0.00061	-0.00046	0.00101	0.00008	-0.00006	18.34947	1.78503	-7.56467	-0.02191	-0.00840	-0.00219	0.00895
41			0.40000	1.09998	7.39294	13.61781	-0.01022	-0.00151	0.00149	0.00013	0.00004	-0.00002	0.00000	0.00000	0.00000	8.14176	-8.17506	-2.62823	0.05008	0.01138	-0.00739	0.00093	0.00025	0.00006	30.04287	3.43300	-14.02437	-0.21843	0.04188	0.02785	-0.00120	-0.00134	0.00002	11.55294	-2.63991	-2.16183	-0.00954	0.00062	-0.00044	0.00120	0.00003	-0.00002	18.58728	1.81782	-7.54698	-0.02271	-0.00817	-0.00218	0.00951
42			0.41000	1.10768	7.40845	13.62192	-0.01016	-0.00149	0.00151	0.00015	0.00004	-0.00000	0.00000	0.00000	0.00000	8.13031	-8.19082	-2.62011	0.05014	0.01152	-0.00740	0.00089	0.00031	0.00018	30.04082	3.44436	-14.03915	-0.21818	0.04338	0.02863	-0.00116	-0.00115	0.00074	11.63113	-2.64318	-2.16258	-0.00950	0.00061	-0.00044	0.00139	-0.00003	0.00002	18.82997	1.85571	-7.54253	-0.02361	-0.00811	-0.00219	0.01009
43			0.42000	1.11646	7.42189	13.61928	-0.01008	-0.00146	0.00155	0.00013	0.00003	0.00001	0.00000	0.00000	0.00000	8.11810	-8.20943	-2.60430	0.04994	0.01180	-0.00732	0.00084	0.00034	0.00025	30.03923	3.44447	-14.06550	-0.21809	0.04487	0.02954	-0.00111	-0.00079	0.00145	11.72248	-2.58287	-2.12107	-0.00945	0.00059	-0.00045	0.00156	-0.00008	0.00006	19.07635	1.90432	-7.56229	-0.02477	-0.00827	-0.00221	0.01070
44			0.43000	1.12415	7.43234	13.61190	-0.01001	-0.00142	0.00162	0.00009	0.00002	0.00002	0.00000	0.00000	0.00000	8.10611	-8.22888	-2.58542	0.04949	0.01214	-0.00719	0.00075	0.00034	0.00025	30.03852	3.43364	-14.09803	-0.21770	0.04629	0.03047	-0.00093	-0.00023	0.00201	11.82581	-2.45896	-2.03815	-0.00938	0.00057	-0.00046	0.00170	-0.00013	0.00010	19.32286	1.96622	-7.61144	-0.02616	-0.00870	-0.00227	0.01123
45			0.44000	1.12848	7.43973	13.60313	-0.00997	-0.00140	0.00166	0.00001	0.00001	0.00002	0.00000	0.00000	0.00000	8.09559	-8.24728	-2.56864	0.04897	0.01239	-0.00706	0.00062	0.00032	0.00020	30.03843	3.41169	-14.13384	-0.21728	0.04745	0.03124	-0.00103	0.00042	0.00268	11.93938	-2.27534	-1.91832	-0.00928	0.00055	-0.00048	0.00182	-0.00017	0.00015	19.56419	2.03640	-7.68429	-0.02751	-0.00953	-0.00240	0.01148
46			0.45000	1.12783	7.44387	13.59597	-0.00996	-0.00139	0.00167	-0.00007	0.00001	0.00002	0.00000	0.00000	0.00000	8.08769	-8.26249	-2.55765	0.04864	0.01230	-0.00696	0.00046	0.00025	0.00011	30.03782	3.37570	-14.17812	-0.21688	0.04779	0.03139	-0.00168	0.00105	0.00364	12.06146	-2.04039	-1.76925	-0.00921	0.00051	-0.00055	0.00193	-0.00019	0.00020	19.79543	2.10458	-7.76674	-0.02836	-0.01097	-0.00268	0.01127
47			0.46000	1.12203	7.44417	13.59208	-0.00998	-0.00141	0.00163	-0.00014	-0.00000	0.00001	0.00000	0.00000	0.00000	8.08275	-8.27251	-2.55427	0.04851	0.01177	-0.00690	0.00034	0.00014	0.00000	30.03559	3.32349	-14.23647	-0.21632	0.04702	0.03067	-0.00267	0.00159	0.00455	12.19037	-1.76729	-1.60120	-0.00917	0.00046	-0.00068	0.00202	-0.00019	0.00027	20.01387	2.16242	-7.84369	-0.02838	-0.01326	-0.00319	0.01062
48			0.47000	1.11207	7.43988	13.59182	-0.01002	-0.00145	0.00156	-0.00020	-0.00002	-0.00000	0.00000	0.00000	0.00000	8.07999	-8.27614	-2.55936	0.04848	0.01094	-0.00687	0.00033	0.00003	-0.00011	30.03107	3.25708	-14.30623	-0.21552	0.04510	0.02909	-0.00376	0.00202	0.00498	12.32424	-1.47336	-1.42651	-0.00917	0.00040	-0.00089	0.00209	-0.00017	0.00036	20.21931	2.20679	-7.90337	-0.02757	-0.01649	-0.00400	0.00969
49			0.48000	1.09920	7.43099	13.59460	-0.01006	-0.00150	0.00146	-0.00024	-0.00003	-0.00001	0.00000	0.00000	0.00000	8.07756	-8.27348	-2.57247	0.04839	0.00993	-0.00685	0.00048	-0.00005	-0.00020	30.02382	3.18091	-14.38097	-0.21460	0.04223	0.02689	-0.00477	0.00231	0.00489	12.46082	-1.17999	-1.25990	-0.00920	0.00033	-0.00116	0.00215	-0.00014	0.00043	20.41332	2.23870	-7.93616	-0.02610	-0.02059	-0.00511	0.00867
50			0.49000	1.08410	7.41822	13.59952	-0.01011	-0.00155	0.00135	-0.00028	-0.00004	-0.00001	0.00000	0.00000	0.00000	8.07330	-8.26560	-2.59153	0.04816	0.00886	-0.00683	0.00076	-0.00010	-0.00025	30.01390	3.09869	-14.45545	-0.21389	0.03862	0.02427	-0.00555	0.00246	0.00437	12.59841	-0.91160	-1.11733	-0.00925	0.00026	-0.00144	0.00219	-0.00009	0.00044	20.59859	2.26231	-7.93472	-0.02438	-0.02514	-0.00645	0.00772
51			0.50000	1.06638	7.40258	13.60592	-0.01015	-0.00161	0.00123	-0.00033	-0.00005	-0.00001	0.00000	0.00000	0.00000	8.06524	-8.25471	-2.61261	0.04772	0.00774	-0.00679	0.00112	-0.00011	-0.00025	30.00181	3.01449	-14.52348	-0.21335	0.03452	0.02143	-0.00592	0.00248	0.00354	12.73631	-0.69218	-1.01313	-0.00930	0.00019	-0.00169	0.00223	-0.00005	0.00035	20.77781	2.28181	-7.89428	-0.02278	-0.02940	-0.00782	0.00697
52			0.51000	1.04461	7.38522	13.61366	-0.01017	-0.00167	0.00109	-0.00042	-0.00005	-0.00002	0.00000	0.00000	0.00000	8.05210	-8.24361	-2.63106	0.04704	0.00664	-0.00673	0.00146	-0.00009	-0.00019	29.98858	2.93285	-14.57836	-0.21279	0.03032	0.01860	-0.00591	0.00234	0.00262	12.87518	-0.54051	-0.95580	-0.00934	0.00014	-0.00188	0.00228	-0.00002	0.00019	20.95387	2.29814	-7.81440	-0.02173	-0.03242	-0.00889	0.00657
53			0.52000	1.01748	7.36708	13.62256	-0.01018	-0.00173	0.00096	-0.00051	-0.00005	-0.00001	0.00000	0.00000	0.00000	8.03392	-8.23504	-2.64204	0.04619	0.00557	-0.00666	0.00165	-0.00005	-0.00006	29.97490	2.85717	-14.61916	-0.21270	0.02621	0.01595	-0.00589	0.00199	0.00192	13.01699	-0.46601	-0.94741	-0.00937	0.00011	-0.00198	0.00237	-0.00001	-0.00002	21.13205	2.31070	-7.70161	-0.02154	-0.03349	-0.00936	0.00671
54			0.53000	0.98444	7.34941	13.63229	-0.01018	-0.00179	0.00082	-0.00061	-0.00005	-0.00001	0.00000	0.00000	0.00000	8.01247	-8.23162	-2.64043	0.04538	0.00448	-0.00656	0.00159	-0.00001	0.00011	29.96065	2.78863	-14.65419	-0.21319	0.02257	0.01371	-0.00618	0.00146	0.00158	13.16448	-0.46707	-0.98618	-0.00937	0.00010	-0.00198	0.00249	0.00000	-0.00023	21.32098	2.32020	-7.56921	-0.02190	-0.03262	-0.00922	0.00738
55			0.54000	0.94596	7.33351	13.64265	-0.01016	-0.00186	0.00069	-0.00070	-0.00005	-0.00001	0.00000	0.00000	0.00000	7.99098	-8.23532	-2.62253	0.04497	0.00324	-0.00645	0.00126	0.00002	0.00030	29.94546	2.72713	-14.69684	-0.21456	0.01976	0.01199	-0.00669	0.00085	0.00150	13.32003	-0.53284	-1.06749	-0.00937	0.00012	-0.00188	0.00263	0.00001	-0.00038	21.52918	2.32711	-7.43264	-0.02235	-0.03032	-0.00867	0.00838
56			0.55000	0.90273	7.32070	13.65399	-0.01016	-0.00192	0.00057	-0.00078	-0.00004	-0.00001	0.00000	0.00000	0.00000	7.97279	-8.24713	-2.58768	0.04523	0.00182	-0.00636	0.00074	0.00003	0.00048	29.92969	2.67426	-14.75413	-0.21655	0.01822	0.01097	-0.00684	0.00031	0.00145	13.48443	-0.64715	-1.18263	-0.00936	0.00017	-0.00169	0.00277	0.00003	-0.00045	21.76147	2.32849	-7.30403	-0.02274	-0.02701	-0.00784	0.00951
57			0.56000	0.85529	7.31171	13.66680	-0.01016	-0.00198	0.00047	-0.00084	-0.00002	-0.00001	0.00000	0.00000	0.00000	7.96020	-8.26616	-2.53895	0.04604	0.00035	-0.00630	0.00014	0.00001	0.00061	29.91495	2.63453	-14.81815	-0.21886	0.01787	0.01063	-0.00622	-0.00010	0.00123	13.65660	-0.79208	-1.31986	-0.00935	0.00024	-0.00145	0.00289	0.00005	-0.00044	22.01847	2.31901	-7.18869	-0.02312	-0.02302	-0.00680	0.01067
58			0.57000	0.80460	7.30715	13.68087	-0.01017	-0.00202	0.00042	-0.00088	-0.00001	-0.00001	0.00000	0.00000	0.00000	7.95403	-8.29023	-2.48126	0.04708	-0.00091	-0.00625	-0.00046	-0.00003	0.00067	29.90259	2.61362	-14.87257	-0.22073	0.01854	0.01092	-0.00492	-0.00039	0.00078	13.83420	-0.94973	-1.46616	-0.00934	0.00032	-0.00117	0.00295	0.00006	-0.00036	22.29933	2.29620	-7.08854	-0.02342	-0.01874	-0.00566	0.01179
59			0.58000	0.75229	7.30726	13.69520	-0.01017	-0.00204	0.00041	-0.00089	0.00001	-0.00001	0.00000	0.00000	0.00000	7.95428	-8.31641	-2.41991	0.04807	-0.00175	-0.00622	-0.00100	-0.00005	0.00069	29.89320	2.61438	-14.90148	-0.22192	0.01966	0.01161	-0.00342	-0.00053	0.00010	14.01386	-1.10213	-1.60718	-0.00933	0.00040	-0.00088	0.00295	0.00007	-0.00025	22.60253	2.26425	-7.00853	-0.02360	-0.01455	-0.00453	0.01280
60			0.59000	0.70070	7.31184	13.70842	-0.01018	-0.00204	0.00045	-0.00086	0.00002	-0.00001	0.00000	0.00000	0.00000	7.96027	-8.34224	-2.35900	0.04900	-0.00214	-0.00620	-0.00144	-0.00006	0.00066	29.88601	2.63574	-14.89647	-0.22268	0.02091	0.01251	-0.00243	-0.00054	-0.00066	14.19167	-1.23194	-1.72889	-0.00934	0.00047	-0.00063	0.00289	0.00007	-0.00014	22.92597	2.23241	-6.95630	-0.02392	-0.01085	-0.00349	0.01381
61			0.60000	0.65238	7.31981	13.71942	-0.01021	-0.00202	0.00052	-0.00079	0.00003	-0.00001	0.00000	0.00000	0.00000	7.97074	-8.36557	-2.30167	0.04995	-0.00217	-0.00622	-0.00169	-0.00005	0.00061	29.87897	2.67022	-14.86401	-0.22326	0.02187	0.01332	-0.00270	-0.00049	-0.00114	14.36457	-1.32412	-1.82017	-0.00935	0.00053	-0.00042	0.00280	0.00004	-0.00006	23.26686	2.20943	-6.93639	-0.02465	-0.00803	-0.00266	0.01497
62			0.61000	0.60965	7.32946	13.72765	-0.01024	-0.00198	0.00061	-0.00068	0.00003	-0.00001	0.00000	0.00000	0.00000	7.98325	-8.38482	-2.25028	0.05091	-0.00186	-0.00626	-0.00165	-0.00003	0.00053	29.86876	2.70653	-14.82421	-0.22360	0.02274	0.01402	-0.00448	-0.00043	-0.00114	14.53174	-1.36816	-1.87482	-0.00937	0.00056	-0.00028	0.00271	0.00001	-0.00002	23.62220	2.19970	-6.94666	-0.02597	-0.00640	-0.00214	0.01641
63			0.62000	0.57431	7.33892	13.73314	-0.01027	-0.00194	0.00070	-0.00055	0.00003	-0.00001	0.00000	0.00000	0.00000	7.99421	-8.39882	-2.20729	0.05174	-0.00133	-0.00634	-0.00125	-0.00001	0.00043	29.85272	2.73544	-14.79412	-0.22354	0.02348	0.01450	-0.00714	-0.00036	-0.00080	14.69467	-1.35906	-1.89127	-0.00938	0.00058	-0.00022	0.00265	-0.00003	0.00000	23.98917	2.20351	-6.98108	-0.02780	-0.00607	-0.00200	0.01812
64			0.63000	0.54763	7.34623	13.73576	-0.01030	-0.00190	0.00079	-0.00039	0.00002	-0.00000	0.00000	0.00000	0.00000	7.99993	-8.40695	-2.17467	0.05233	-0.00061	-0.00645	-0.00052	-0.00000	0.00031	29.82995	2.75309	-14.77806	-0.22331	0.02408	0.01474	-0.00992	-0.00023	-0.00035	14.85607	-1.29831	-1.87190	-0.00936	0.00057	-0.00025	0.00263	-0.00007	0.00002	24.36581	2.22060	-7.03284	-0.02971	-0.00708	-0.00230	0.01987
65			0.64000	0.53028	7.35018	13.73484	-0.01031	-0.00187	0.00086	-0.00024	0.00001	0.00000	0.00000	0.00000	0.00000	7.99762	-8.40950	-2.15317	0.05262	0.00017	-0.00658	0.00042	-0.00000	0.00018	29.80091	2.75853	-14.77555	-0.22311	0.02434	0.01466	-0.01250	-0.00008	0.00016	15.01848	-1.19437	-1.82190	-0.00933	0.00054	-0.00038	0.00265	-0.00009	0.00006	24.75100	2.25213	-7.09407	-0.03138	-0.00933	-0.00303	0.02143
66			0.65000	0.52177	7.35052	13.72982	-0.01029	-0.00183	0.00091	-0.00011	-0.00000	0.00001	0.00000	0.00000	0.00000	7.98614	-8.40763	-2.14236	0.05258	0.00094	-0.00669	0.00138	-0.00001	0.00007	29.76636	2.75020	-14.79088	-0.22317	0.02416	0.01426	-0.01489	0.00000	0.00082	15.18342	-1.06195	-1.74933	-0.00929	0.00050	-0.00058	0.00267	-0.00010	0.00011	25.14356	2.29866	-7.15339	-0.03265	-0.01261	-0.00416	0.02261
67			0.66000	0.51993	7.34733	13.72131	-0.01025	-0.00180	0.00093	-0.00003	-0.00002	0.00002	0.00000	0.00000	0.00000	7.96577	-8.40309	-2.14081	0.05217	0.00163	-0.00677	0.00222	-0.00001	-0.00003	29.72720	2.72585	-14.83253	-0.22324	0.02360	0.01361	-0.01686	0.00001	0.00157	15.35091	-0.92018	-1.66549	-0.00924	0.00045	-0.00083	0.00269	-0.00008	0.00017	25.54025	2.35820	-7.19628	-0.03375	-0.01646	-0.00554	0.02338
68			0.67000	0.52078	7.34041	13.71118	-0.01018	-0.00177	0.00093	-0.00002	-0.00003	0.00002	0.00000	0.00000	0.00000	7.93789	-8.39762	-2.14631	0.05153	0.00208	-0.00681	0.00286	-0.00002	-0.00010	29.68524	2.68422	-14.90594	-0.22313	0.02294	0.01285	-0.01805	-0.00002	0.00224	15.51967	-0.79054	-1.58462	-0.00918	0.00040	-0.00108	0.00269	-0.00006	0.00019	25.93492	2.42703	-7.20930	-0.03495	-0.02034	-0.00698	0.02377
69			0.68000	0.51978	7.32918	13.70172	-0.01012	-0.00175	0.00090	-0.00008	-0.00004	0.00001	0.00000	0.00000	0.00000	7.90445	-8.39245	-2.15656	0.05086	0.00221	-0.00683	0.00326	-0.00001	-0.00014	29.64263	2.62758	-15.00687	-0.22314	0.02218	0.01204	-0.01815	0.00000	0.00262	15.68857	-0.69309	-1.52169	-0.00913	0.00035	-0.00130	0.00269	-0.00004	0.00015	26.32022	2.50066	-7.18376	-0.03649	-0.02362	-0.00826	0.02393
70			0.69000	0.51372	7.31316	13.69400	-0.01006	-0.00176	0.00084	-0.00018	-0.00006	0.00001	0.00000	0.00000	0.00000	7.86777	-8.38836	-2.16877	0.05030	0.00199	-0.00683	0.00341	-0.00001	-0.00014	29.60194	2.56113	-15.12238	-0.22350	0.02122	0.01117	-0.01709	0.00009	0.00259	15.85821	-0.64212	-1.48920	-0.00908	0.00033	-0.00145	0.00272	-0.00001	0.00005	26.69045	2.57343	-7.11601	-0.03820	-0.02590	-0.00924	0.02390
71			0.70000	0.50149	7.29212	13.68778	-0.01004	-0.00178	0.00077	-0.00027	-0.00007	0.00001	0.00000	0.00000	0.00000	7.83016	-8.38598	-2.17920	0.04990	0.00151	-0.00682	0.00332	-0.00000	-0.00009	29.56525	2.49183	-15.23608	-0.22439	0.02025	0.01037	-0.01502	0.00025	0.00222	16.03164	-0.64293	-1.49298	-0.00905	0.00032	-0.00152	0.00282	0.00001	-0.00007	27.04495	2.63886	-7.01020	-0.03976	-0.02700	-0.00986	0.02387
72			0.71000	0.48404	7.26630	13.68207	-0.01005	-0.00182	0.00068	-0.00035	-0.00009	0.00001	0.00000	0.00000	0.00000	7.79383	-8.38577	-2.18410	0.04975	0.00080	-0.00680	0.00304	0.00000	-0.00001	29.53422	2.42750	-15.32892	-0.22585	0.01928	0.00966	-0.01207	0.00047	0.00157	16.21427	-0.69148	-1.53099	-0.00903	0.00032	-0.00154	0.00301	0.00003	-0.00018	27.38919	2.69362	-6.88062	-0.04074	-0.02716	-0.01018	0.02406
73			0.72000	0.46309	7.23617	13.67674	-0.01011	-0.00187	0.00060	-0.00040	-0.00010	0.00000	0.00000	0.00000	0.00000	7.76035	-8.38791	-2.18067	0.04986	0.00004	-0.00677	0.00267	0.00000	0.00010	29.51029	2.37569	-15.38410	-0.22761	0.01869	0.00928	-0.00851	0.00070	0.00080	16.41232	-0.77723	-1.59525	-0.00904	0.00034	-0.00151	0.00330	0.00004	-0.00026	27.73389	2.74026	-6.74993	-0.04098	-0.02666	-0.01027	0.02468
74			0.73000	0.43982	7.20320	13.67303	-0.01019	-0.00192	0.00056	-0.00043	-0.00011	0.00000	0.00000	0.00000	0.00000	7.73012	-8.39209	-2.16785	0.05008	-0.00050	-0.00675	0.00229	-0.00000	0.00021	29.49412	2.34106	-15.39417	-0.22920	0.01877	0.00937	-0.00493	0.00089	0.00007	16.63077	-0.88807	-1.67653	-0.00906	0.00037	-0.00143	0.00365	0.00006	-0.00029	28.09053	2.78455	-6.64080	-0.04044	-0.02566	-0.01015	0.02556
75			0.74000	0.41517	7.17106	13.67225	-0.01028	-0.00196	0.00055	-0.00044	-0.00010	-0.00000	0.00000	0.00000	0.00000	7.70283	-8.39799	-2.14506	0.05028	-0.00075	-0.00674	0.00192	-0.00000	0.00033	29.48489	2.32416	-15.36494	-0.22987	0.01967	0.00993	-0.00224	0.00097	-0.00052	16.87147	-1.01473	-1.76715	-0.00910	0.00041	-0.00133	0.00401	0.00007	-0.00029	28.46705	2.83071	-6.56676	-0.03920	-0.02427	-0.00986	0.02636
76			0.75000	0.39021	7.14462	13.67482	-0.01036	-0.00199	0.00056	-0.00044	-0.00008	-0.00000	0.00000	0.00000	0.00000	7.67806	-8.40572	-2.11171	0.05053	-0.00076	-0.00678	0.00159	-0.00000	0.00046	29.47972	2.32136	-15.31446	-0.22990	0.02130	0.01087	-0.00130	0.00085	-0.00082	17.13227	-1.15161	-1.85996	-0.00914	0.00046	-0.00120	0.00431	0.00009	-0.00027	28.86676	2.87840	-6.52815	-0.03746	-0.02259	-0.00944	0.02681
77			0.76000	0.36569	7.12727	13.68054	-0.01039	-0.00200	0.00056	-0.00042	-0.00004	-0.00001	0.00000	0.00000	0.00000	7.65537	-8.41570	-2.06730	0.05092	-0.00060	-0.00685	0.00129	-0.00000	0.00060	29.47446	2.32655	-15.26727	-0.22974	0.02338	0.01198	-0.00227	0.00049	-0.00072	17.40761	-1.29503	-1.94701	-0.00918	0.00051	-0.00106	0.00449	0.00010	-0.00022	29.28988	2.92404	-6.51504	-0.03560	-0.02068	-0.00888	0.02697
78			0.77000	0.34161	7.11971	13.68937	-0.01038	-0.00198	0.00059	-0.00042	-0.00001	-0.00001	0.00000	0.00000	0.00000	7.63445	-8.42848	-2.01214	0.05154	-0.00024	-0.00695	0.00103	-0.00000	0.00073	29.46551	2.33444	-15.24283	-0.22984	0.02605	0.01336	-0.00448	-0.00008	-0.00033	17.68964	-1.44168	-2.02124	-0.00921	0.00056	-0.00094	0.00455	0.00012	-0.00018	29.73558	2.96407	-6.51441	-0.03406	-0.01865	-0.00816	0.02711
79			0.78000	0.31704	7.12047	13.70216	-0.01035	-0.00195	0.00064	-0.00043	0.00001	-0.00002	0.00000	0.00000	0.00000	7.61507	-8.44403	-1.94880	0.05239	0.00038	-0.00706	0.00083	0.00001	0.00081	29.45122	2.34355	-15.24454	-0.23039	0.02914	0.01491	-0.00690	-0.00071	0.00010	17.96995	-1.58848	-2.07915	-0.00922	0.00060	-0.00083	0.00446	0.00013	-0.00013	30.20201	2.99598	-6.51437	-0.03326	-0.01660	-0.00728	0.02756
80			0.79000	0.29056	7.12698	13.72022	-0.01033	-0.00189	0.00075	-0.00046	0.00003	-0.00003	0.00000	0.00000	0.00000	7.59711	-8.46166	-1.88213	0.05339	0.00133	-0.00719	0.00072	0.00002	0.00083	29.43202	2.35475	-15.26343	-0.23086	0.03274	0.01671	-0.00891	-0.00125	0.00042	18.24083	-1.73300	-2.12252	-0.00923	0.00064	-0.00074	0.00426	0.00014	-0.00011	30.68572	3.01737	-6.50395	-0.03343	-0.01479	-0.00639	0.02853
81			0.80000	0.26134	7.13680	13.74342	-0.01032	-0.00183	0.00090	-0.00049	0.00003	-0.00004	0.00000	0.00000	0.00000	7.58037	-8.47962	-1.81799	0.05448	0.00249	-0.00734	0.00073	0.00004	0.00079	29.40892	2.36731	-15.29143	-0.23106	0.03654	0.01857	-0.01035	-0.00161	0.00070	18.49671	-1.87293	-2.15681	-0.00921	0.00066	-0.00067	0.00399	0.00014	-0.00009	31.18202	3.02706	-6.47417	-0.03470	-0.01354	-0.00573	0.03017
82			0.81000	0.22992	7.14737	13.76871	-0.01033	-0.00176	0.00108	-0.00052	0.00003	-0.00005	0.00000	0.00000	0.00000	7.56409	-8.49500	-1.76156	0.05565	0.00370	-0.00748	0.00092	0.00004	0.00066	29.38327	2.37774	-15.32574	-0.23100	0.04006	0.02022	-0.01125	-0.00171	0.00101	18.73517	-2.00648	-2.18740	-0.00918	0.00068	-0.00063	0.00371	0.00013	-0.00008	31.68631	3.02649	-6.42160	-0.03676	-0.01302	-0.00548	0.03228
83			0.82000	0.19779	7.15700	13.79185	-0.01037	-0.00169	0.00124	-0.00053	0.00003	-0.00004	0.00000	0.00000	0.00000	7.54654	-8.50457	-1.71761	0.05675	0.00488	-0.00761	0.00140	0.00001	0.00047	29.35619	2.38161	-15.36555	-0.23036	0.04312	0.02157	-0.01180	-0.00148	0.00143	18.95695	-2.13128	-2.21597	-0.00916	0.00070	-0.00062	0.00345	0.00013	-0.00007	32.19490	3.01884	-6.35189	-0.03914	-0.01315	-0.00565	0.03459
84			0.83000	0.16668	7.16481	13.81009	-0.01040	-0.00164	0.00138	-0.00051	0.00002	-0.00004	0.00000	0.00000	0.00000	7.52532	-8.50583	-1.69099	0.05753	0.00600	-0.00773	0.00222	-0.00006	0.00021	29.32814	2.37477	-15.41113	-0.22904	0.04551	0.02255	-0.01238	-0.00097	0.00197	19.16539	-2.24325	-2.24017	-0.00913	0.00070	-0.00062	0.00327	0.00011	-0.00006	32.70647	3.00795	-6.27880	-0.04147	-0.01374	-0.00614	0.03696
85			0.84000	0.13742	7.17098	13.82320	-0.01042	-0.00160	0.00147	-0.00049	0.00002	-0.00003	0.00000	0.00000	0.00000	7.49749	-8.49801	-1.68516	0.05778	0.00705	-0.00782	0.00334	-0.00014	-0.00009	29.29835	2.35382	-15.46495	-0.22695	0.04715	0.02318	-0.01317	-0.00032	0.00263	19.36567	-2.33682	-2.25617	-0.00911	0.00070	-0.00065	0.00317	0.00009	-0.00004	33.22299	2.99874	-6.21983	-0.04361	-0.01469	-0.00686	0.03946
86			0.85000	0.11010	7.17629	13.83229	-0.01041	-0.00157	0.00152	-0.00046	0.00001	-0.00002	0.00000	0.00000	0.00000	7.46056	-8.48200	-1.70061	0.05736	0.00801	-0.00785	0.00457	-0.00022	-0.00036	29.26645	2.31793	-15.52849	-0.22436	0.04791	0.02348	-0.01369	0.00037	0.00318	19.56357	-2.40656	-2.26162	-0.00908	0.00070	-0.00069	0.00315	0.00007	-0.00002	33.74797	2.99612	-6.18981	-0.04569	-0.01601	-0.00778	0.04222
87			0.86000	0.08443	7.18131	13.83784	-0.01035	-0.00154	0.00154	-0.00044	0.00001	-0.00001	0.00000	0.00000	0.00000	7.41324	-8.46004	-1.73305	0.05626	0.00884	-0.00783	0.00568	-0.00029	-0.00053	29.23370	2.27045	-15.59599	-0.22143	0.04794	0.02359	-0.01338	0.00105	0.00328	19.76388	-2.45425	-2.25668	-0.00904	0.00069	-0.00074	0.00320	0.00005	-0.00001	34.28324	3.00253	-6.19402	-0.04781	-0.01766	-0.00887	0.04515
88			0.87000	0.06021	7.18634	13.83868	-0.01027	-0.00153	0.00152	-0.00043	0.00001	0.00001	0.00000	0.00000	0.00000	7.35570	-8.43516	-1.77378	0.05477	0.00935	-0.00774	0.00646	-0.00032	-0.00056	29.20222	2.21810	-15.65552	-0.21884	0.04712	0.02344	-0.01216	0.00163	0.00288	19.97027	-2.48871	-2.24415	-0.00900	0.00069	-0.00079	0.00330	0.00004	0.00000	34.82825	3.01724	-6.22586	-0.04976	-0.01916	-0.00988	0.04787
89			0.88000	0.03711	7.19129	13.83298	-0.01019	-0.00153	0.00146	-0.00042	0.00001	0.00002	0.00000	0.00000	0.00000	7.28972	-8.41073	-1.81181	0.05324	0.00938	-0.00759	0.00681	-0.00030	-0.00045	29.17407	2.16697	-15.69972	-0.21709	0.04553	0.02299	-0.01032	0.00193	0.00226	20.18534	-2.52204	-2.22783	-0.00896	0.00070	-0.00081	0.00342	0.00005	0.00000	35.38158	3.03771	-6.27194	-0.05106	-0.01994	-0.01052	0.04980
90			0.89000	0.01524	7.19548	13.81935	-0.01012	-0.00154	0.00139	-0.00041	0.00001	0.00004	0.00000	0.00000	0.00000	7.21829	-8.38983	-1.83699	0.05191	0.00892	-0.00739	0.00677	-0.00025	-0.00022	29.15061	2.12060	-15.73035	-0.21623	0.04331	0.02223	-0.00828	0.00185	0.00174	20.40965	-2.56309	-2.20943	-0.00892	0.00070	-0.00079	0.00353	0.00006	0.00001	35.94081	3.06129	-6.32154	-0.05141	-0.01974	-0.01067	0.05048
91			0.90000	-0.00465	7.19812	13.79743	-0.01006	-0.00157	0.00131	-0.00038	0.00000	0.00006	0.00000	0.00000	0.00000	7.14477	-8.37505	-1.84229	0.05072	0.00815	-0.00714	0.00639	-0.00017	0.00006	29.13222	2.08068	-15.75415	-0.21553	0.04095	0.02137	-0.00633	0.00146	0.00144	20.64123	-2.61255	-2.18614	-0.00888	0.00071	-0.00073	0.00359	0.00007	0.00001	36.50137	3.08447	-6.37374	-0.05113	-0.01875	-0.01040	0.05009
92			0.91000	-0.02169	7.19835	13.76790	-0.01000	-0.00159	0.00125	-0.00035	-0.00000	0.00007	0.00000	0.00000	0.00000	7.07211	-8.36754	-1.82490	0.04950	0.00733	-0.00684	0.00579	-0.00009	0.00032	29.11868	2.04729	-15.77826	-0.21446	0.03892	0.02060	-0.00454	0.00092	0.00138	20.87621	-2.66370	-2.15160	-0.00884	0.00072	-0.00065	0.00359	0.00007	0.00003	37.05733	3.10338	-6.43784	-0.05083	-0.01743	-0.00992	0.04924
93			0.92000	-0.03658	7.19598	13.73301	-0.00994	-0.00159	0.00121	-0.00034	-0.00001	0.00008	0.00000	0.00000	0.00000	7.00266	-8.36730	-1.78626	0.04818	0.00671	-0.00653	0.00507	-0.00003	0.00053	29.10992	2.01947	-15.80826	-0.21239	0.03762	0.02008	-0.00281	0.00038	0.00148	21.11029	-2.70620	-2.09872	-0.00881	0.00073	-0.00056	0.00352	0.00007	0.00005	37.60294	3.11642	-6.52801	-0.05122	-0.01614	-0.00932	0.04864
94			0.93000	-0.05195	7.19151	13.69628	-0.00988	-0.00159	0.00119	-0.00038	-0.00001	0.00007	0.00000	0.00000	0.00000	6.93777	-8.37345	-1.73093	0.04693	0.00630	-0.00624	0.00438	0.00002	0.00066	29.10593	1.99596	-15.84671	-0.20980	0.03697	0.01976	-0.00104	-0.00009	0.00166	21.33996	-2.73129	-2.02392	-0.00879	0.00072	-0.00049	0.00342	0.00006	0.00006	38.13388	3.12328	-6.65361	-0.05287	-0.01511	-0.00866	0.04893
95			0.94000	-0.07140	7.18621	13.66173	-0.00983	-0.00159	0.00119	-0.00046	-0.00001	0.00007	0.00000	0.00000	0.00000	6.87801	-8.38463	-1.66525	0.04593	0.00602	-0.00600	0.00381	0.00005	0.00071	29.10721	1.97514	-15.89373	-0.20695	0.03682	0.01955	0.00084	-0.00044	0.00186	21.56345	-2.73640	-1.93138	-0.00878	0.00072	-0.00043	0.00331	0.00004	0.00007	38.64812	3.12496	-6.81138	-0.05595	-0.01458	-0.00810	0.05041
96			0.95000	-0.09772	7.18134	13.63277	-0.00981	-0.00158	0.00118	-0.00057	-0.00001	0.00005	0.00000	0.00000	0.00000	6.82313	-8.39896	-1.59647	0.04522	0.00585	-0.00584	0.00341	0.00007	0.00069	29.11410	1.95497	-15.94850	-0.20426	0.03669	0.01924	0.00271	-0.00065	0.00204	21.78144	-2.72777	-1.83383	-0.00878	0.00071	-0.00040	0.00325	0.00003	0.00006	39.14812	3.12773	-6.98629	-0.05958	-0.01464	-0.00787	0.05261
97			0.96000	-0.13179	7.17726	13.61158	-0.00979	-0.00157	0.00118	-0.00068	-0.00001	0.00003	0.00000	0.00000	0.00000	6.77197	-8.41427	-1.53102	0.04469	0.00578	-0.00575	0.00322	0.00008	0.00063	29.12637	1.93374	-16.00973	-0.20167	0.03625	0.01869	0.00435	-0.00073	0.00215	21.99636	-2.71646	-1.74663	-0.00879	0.00070	-0.00039	0.00323	0.00002	0.00005	39.64097	3.14231	-7.15954	-0.06229	-0.01495	-0.00795	0.05461
98			0.97000	-0.17291	7.17337	13.59887	-0.00978	-0.00157	0.00116	-0.00077	-0.00001	0.00002	0.00000	0.00000	0.00000	6.72243	-8.42865	-1.47326	0.04429	0.00574	-0.00572	0.00328	0.00007	0.00054	29.14311	1.91091	-16.07509	-0.19946	0.03531	0.01780	0.00558	-0.00072	0.00215	22.21021	-2.70972	-1.67988	-0.00879	0.00069	-0.00039	0.00323	0.00002	0.00004	40.13477	3.17537	-7.31668	-0.06344	-0.01514	-0.00813	0.05594
99			0.98000	-0.21985	7.16813	13.59458	-0.00976	-0.00157	0.00113	-0.00085	-0.00002	0.00000	0.00000	0.00000	0.00000	6.67158	-8.44087	-1.42512	0.04396	0.00570	-0.00575	0.00358	0.00006	0.00044	29.16284	1.88667	-16.14225	-0.19748	0.03414	0.01671	0.00619	-0.00063	0.00207	22.42314	-2.70865	-1.63685	-0.00879	0.00068	-0.00041	0.00322	0.00002	0.00002	40.63517	3.22561	-7.45048	-0.06340	-0.01516	-0.00833	0.05659
100			0.99000	-0.27219	7.15988	13.59800	-0.00975	-0.00157	0.00110	-0.00093	-0.00003	-0.00001	0.00000	0.00000	0.00000	6.61637	-8.45023	-1.38676	0.04367	0.00569	-0.00583	0.00411	0.00004	0.00035	29.18347	1.86050	-16.20924	-0.19573	0.03306	0.01559	0.00589	-0.00049	0.00194	22.63330	-2.71109	-1.61546	-0.00879	0.00068	-0.00043	0.00317	0.00001	0.00001	41.14370	3.28618	-7.56136	-0.06273	-0.01512	-0.00858	0.05665
101			1.00000	-0.33080	7.14753	13.60743	-0.00973	-0.00157	0.00106	-0.00103	-0.00004	-0.00002	0.00000	0.00000	0.00000	6.55363	-8.45667	-1.35646	0.04345	0.00565	-0.00593	0.00484	0.00002	0.00029	29.20163	1.83195	-16.27491	-0.19398	0.03221	0.01454	0.00427	-0.00030	0.00179	22.83788	-2.71392	-1.60988	-0.00878	0.00068	-0.00044	0.00307	0.00000	0.00000	41.65834	3.34651	-7.65498	-0.06186	-0.01500	-0.00884	0.05626
102			1.01000	-0.39664	7.13013	13.62011	-0.00972	-0.00159	0.00101	-0.00115	-0.00006	-0.00002	0.00000	0.00000	0.00000	6.48062	-8.46060	-1.33155	0.04337	0.00552	-0.00605	0.00571	0.00001	0.00025	29.21280	1.80123	-16.33760	-0.19286	0.03147	0.01354	0.00127	-0.00012	0.00160	23.03388	-2.71405	-1.61225	-0.00875	0.00069	-0.00042	0.00291	-0.00000	-0.00000	42.17540	3.39566	-7.73843	-0.06120	-0.01477	-0.00903	0.05565
103			1.02000	-0.46986	7.10711	13.63244	-0.00972	-0.00161	0.00095	-0.00127	-0.00007	-0.00002	0.00000	0.00000	0.00000	6.39570	-8.46312	-1.30872	0.04357	0.00516	-0.00617	0.00666	0.00000	0.00024	29.21294	1.76963	-16.39525	-0.19291	0.03096	0.01269	-0.00275	0.00006	0.00138	23.21845	-2.70893	-1.61411	-0.00869	0.00069	-0.00036	0.00270	-0.00001	0.00000	42.69083	3.42816	-7.81839	-0.06115	-0.01439	-0.00906	0.05521
104			1.03000	-0.54932	7.07838	13.64088	-0.00973	-0.00164	0.00089	-0.00138	-0.00009	-0.00001	0.00000	0.00000	0.00000	6.29883	-8.46574	-1.28606	0.04401	0.00466	-0.00627	0.00757	0.00001	0.00024	29.19975	1.73851	-16.44511	-0.19414	0.03102	0.01224	-0.00713	0.00024	0.00115	23.38972	-2.69686	-1.60832	-0.00864	0.00069	-0.00027	0.00247	-0.00001	0.00001	43.20038	3.44569	-7.89987	-0.06196	-0.01384	-0.00883	0.05509
105			1.04000	-0.63326	7.04508	13.64292	-0.00973	-0.00167	0.00083	-0.00145	-0.00010	0.00000	0.00000	0.00000	0.00000	6.19210	-8.46960	-1.26433	0.04446	0.00416	-0.00631	0.00826	0.00002	0.00022	29.17359	1.70936	-16.48469	-0.19630	0.03184	0.01235	-0.01108	0.00044	0.00092	23.54759	-2.67650	-1.59117	-0.00859	0.00069	-0.00017	0.00226	-0.00002	0.00001	43.69968	3.45243	-7.98389	-0.06355	-0.01319	-0.00837	0.05514
106			1.05000	-0.71958	7.00978	13.63818	-0.00970	-0.00169	0.00080	-0.00148	-0.00010	0.00001	0.00000	0.00000	0.00000	6.08026	-8.47511	-1.24676	0.04467	0.00379	-0.00628	0.00849	0.00003	0.00015	29.13706	1.68278	-16.51215	-0.19882	0.03354	0.01316	-0.01383	0.00073	0.00070	23.69366	-2.64644	-1.56292	-0.00855	0.00069	-0.00006	0.00208	-0.00002	0.00000	44.18468	3.45206	-8.06759	-0.06553	-0.01251	-0.00778	0.05507
107			1.06000	-0.80666	6.97571	13.62849	-0.00966	-0.00170	0.00079	-0.00149	-0.00010	0.00001	0.00000	0.00000	0.00000	5.97052	-8.48129	-1.23818	0.04467	0.00357	-0.00620	0.00813	0.00003	0.00003	29.09507	1.65786	-16.52578	-0.20155	0.03570	0.01445	-0.01466	0.00121	0.00044	23.82958	-2.60481	-1.52679	-0.00853	0.00068	0.00004	0.00193	-0.00003	-0.00000	44.65283	3.44836	-8.14664	-0.06769	-0.01190	-0.00718	0.05489
108			1.07000	-0.89323	6.94561	13.61687	-0.00962	-0.00169	0.00079	-0.00146	-0.00008	0.00001	0.00000	0.00000	0.00000	5.87117	-8.48585	-1.24272	0.04460	0.00347	-0.00611	0.00718	0.00002	-0.00012	29.05401	1.63189	-16.52341	-0.20444	0.03745	0.01572	-0.01317	0.00197	0.00010	23.95636	-2.55022	-1.48816	-0.00851	0.00067	0.00013	0.00179	-0.00005	-0.00001	45.10496	3.44594	-8.21617	-0.06989	-0.01135	-0.00660	0.05489
109			1.08000	-0.97800	6.92027	13.60606	-0.00958	-0.00167	0.00080	-0.00142	-0.00007	0.00001	0.00000	0.00000	0.00000	5.78957	-8.48631	-1.26134	0.04469	0.00342	-0.00606	0.00580	0.00000	-0.00025	29.02058	1.60149	-16.50290	-0.20758	0.03784	0.01641	-0.00962	0.00287	-0.00025	24.07417	-2.48250	-1.45429	-0.00849	0.00066	0.00019	0.00166	-0.00007	-0.00002	45.54541	3.44858	-8.26963	-0.07177	-0.01099	-0.00623	0.05519
110			1.09000	-1.06040	6.89851	13.59776	-0.00956	-0.00165	0.00082	-0.00138	-0.00006	0.00001	0.00000	0.00000	0.00000	5.72940	-8.48145	-1.29030	0.04504	0.00341	-0.00608	0.00429	-0.00002	-0.00032	28.99931	1.56443	-16.46594	-0.21084	0.03635	0.01613	-0.00508	0.00349	-0.00044	24.18286	-2.40161	-1.43124	-0.00848	0.00065	0.00019	0.00153	-0.00008	-0.00002	45.98090	3.45802	-8.30205	-0.07304	-0.01097	-0.00625	0.05579
111			1.10000	-1.14177	6.87706	13.59252	-0.00955	-0.00163	0.00083	-0.00139	-0.00007	0.00000	0.00000	0.00000	0.00000	5.68922	-8.47233	-1.32040	0.04565	0.00345	-0.00618	0.00293	-0.00004	-0.00028	28.99080	1.52073	-16.42197	-0.21324	0.03412	0.01537	-0.00109	0.00358	-0.00035	24.28206	-2.30715	-1.42040	-0.00850	0.00064	0.00015	0.00139	-0.00010	-0.00001	46.41795	3.47348	-8.31385	-0.07360	-0.01125	-0.00668	0.05656
112			1.11000	-1.22625	6.85223	13.58997	-0.00954	-0.00161	0.00083	-0.00149	-0.00008	0.00000	0.00000	0.00000	0.00000	5.66342	-8.46168	-1.34112	0.04642	0.00354	-0.00633	0.00193	-0.00005	-0.00011	28.99128	1.47188	-16.38471	-0.21589	0.03082	0.01385	0.00113	0.00299	0.00007	24.37128	-2.19903	-1.41789	-0.00850	0.00063	0.00008	0.00125	-0.00011	-0.00001	46.86105	3.49257	-8.31137	-0.07368	-0.01170	-0.00737	0.05748
113			1.12000	-1.32034	6.82110	13.58948	-0.00951	-0.00159	0.00084	-0.00170	-0.00010	-0.00000	0.00000	0.00000	0.00000	5.64422	-8.45420	-1.33798	0.04723	0.00363	-0.00649	0.00134	-0.00004	0.00019	28.99555	1.42060	-16.37315	-0.21628	0.02939	0.01293	0.00141	0.00217	0.00066	24.45038	-2.07865	-1.41667	-0.00848	0.00062	0.00001	0.00110	-0.00012	-0.00000	47.31252	3.51295	-8.30423	-0.07356	-0.01220	-0.00815	0.05847
114			1.13000	-1.43137	6.78246	13.59101	-0.00950	-0.00158	0.00084	-0.00203	-0.00012	-0.00001	0.00000	0.00000	0.00000	5.62566	-8.45369	-1.30559	0.04817	0.00362	-0.00667	0.00114	-0.00000	0.00056	28.99898	1.36957	-16.39460	-0.21658	0.02847	0.01199	0.00020	0.00125	0.00120	24.52009	-1.94836	-1.40973	-0.00843	0.00061	-0.00004	0.00096	-0.00012	0.00000	47.77265	3.53213	-8.30089	-0.07338	-0.01269	-0.00893	0.05937
115			1.14000	-1.56547	6.73664	13.59492	-0.00951	-0.00158	0.00083	-0.00244	-0.00014	-0.00001	0.00000	0.00000	0.00000	5.60276	-8.46305	-1.24060	0.04937	0.00335	-0.00684	0.00131	0.00004	0.00097	28.99843	1.32115	-16.44909	-0.21714	0.02815	0.01122	-0.00202	0.00036	0.00161	24.58130	-1.81110	-1.39218	-0.00835	0.00060	-0.00008	0.00082	-0.00012	0.00001	48.23969	3.54629	-8.30527	-0.07331	-0.01316	-0.00967	0.05997
116			1.15000	-1.72641	6.68402	13.60165	-0.00955	-0.00160	0.00082	-0.00290	-0.00016	-0.00001	0.00000	0.00000	0.00000	5.57138	-8.48321	-1.14304	0.05074	0.00276	-0.00700	0.00188	0.00007	0.00138	28.99146	1.27723	-16.53126	-0.21780	0.02832	0.01059	-0.00517	-0.00042	0.00186	24.63419	-1.67018	-1.36198	-0.00824	0.00059	-0.00009	0.00068	-0.00012	0.00001	48.70914	3.55188	-8.31678	-0.07341	-0.01355	-0.01031	0.05995
117			1.16000	-1.91555	6.62504	13.61082	-0.00960	-0.00162	0.00080	-0.00338	-0.00017	-0.00002	0.00000	0.00000	0.00000	5.52732	-8.51279	-1.01656	0.05202	0.00194	-0.00711	0.00289	0.00007	0.00172	28.97536	1.23866	-16.63336	-0.21828	0.02871	0.01002	-0.00925	-0.00104	0.00195	24.67832	-1.52909	-1.32004	-0.00812	0.00057	-0.00006	0.00055	-0.00011	0.00001	49.17393	3.54638	-8.33181	-0.07395	-0.01378	-0.01072	0.05931
118			1.17000	-2.13170	6.56051	13.62104	-0.00966	-0.00165	0.00080	-0.00382	-0.00019	-0.00002	0.00000	0.00000	0.00000	5.46695	-8.54880	-0.86829	0.05298	0.00105	-0.00713	0.00430	0.00004	0.00193	28.94757	1.20564	-16.74633	-0.21853	0.02912	0.00950	-0.01391	-0.00143	0.00189	24.71369	-1.39126	-1.27088	-0.00799	0.00055	-0.00001	0.00042	-0.00010	0.00000	49.62652	3.52710	-8.34437	-0.07506	-0.01375	-0.01079	0.05821
119			1.18000	-2.37099	6.49146	13.63002	-0.00970	-0.00166	0.00080	-0.00419	-0.00021	-0.00001	0.00000	0.00000	0.00000	5.38846	-8.58774	-0.70815	0.05356	0.00023	-0.00708	0.00590	0.00001	0.00200	28.90718	1.17773	-16.85970	-0.21882	0.02923	0.00894	-0.01836	-0.00153	0.00167	24.74148	-1.25976	-1.22243	-0.00786	0.00054	0.00007	0.00033	-0.00009	-0.00001	50.06165	3.49217	-8.34741	-0.07666	-0.01342	-0.01050	0.05693
120			1.19000	-2.62799	6.41815	13.63564	-0.00972	-0.00166	0.00082	-0.00446	-0.00022	-0.00001	0.00000	0.00000	0.00000	5.29282	-8.62657	-0.54717	0.05379	-0.00044	-0.00698	0.00746	-0.00002	0.00191	28.85588	1.15470	-16.96310	-0.21932	0.02894	0.00835	-0.02196	-0.00141	0.00135	24.76347	-1.13598	-1.18351	-0.00774	0.00052	0.00015	0.00026	-0.00009	-0.00002	50.47787	3.44391	-8.33706	-0.07844	-0.01280	-0.00989	0.05571
121			1.20000	-2.89810	6.33973	13.63741	-0.00967	-0.00164	0.00084	-0.00466	-0.00023	-0.00001	0.00000	0.00000	0.00000	5.18276	-8.66354	-0.39614	0.05381	-0.00099	-0.00684	0.00886	-0.00004	0.00170	28.79627	1.13729	-17.04845	-0.22010	0.02822	0.00774	-0.02467	-0.00116	0.00097	24.78077	-1.01942	-1.16092	-0.00762	0.00051	0.00024	0.00019	-0.00009	-0.00002	50.87748	3.39162	-8.31458	-0.08006	-0.01197	-0.00910	0.05479
122			1.21000	-3.17986	6.25471	13.63756	-0.00957	-0.00161	0.00084	-0.00482	-0.00025	-0.00001	0.00000	0.00000	0.00000	5.06162	-8.69817	-0.26437	0.05378	-0.00161	-0.00673	0.01008	-0.00007	0.00141	28.73041	1.12681	-17.11185	-0.22134	0.02692	0.00702	-0.02690	-0.00094	0.00060	24.79301	-0.90795	-1.15710	-0.00751	0.00050	0.00031	0.00011	-0.00009	-0.00002	51.26528	3.34924	-8.28505	-0.08105	-0.01106	-0.00829	0.05413
123			1.22000	-3.47606	6.16186	13.63983	-0.00939	-0.00161	0.00078	-0.00502	-0.00027	-0.00001	0.00000	0.00000	0.00000	4.93189	-8.73118	-0.15800	0.05385	-0.00260	-0.00667	0.01118	-0.00011	0.00110	28.65910	1.12486	-17.15415	-0.22329	0.02484	0.00603	-0.02897	-0.00080	0.00030	24.79794	-0.79814	-1.16848	-0.00740	0.00049	0.00036	-0.00001	-0.00009	-0.00002	51.64621	3.32853	-8.25554	-0.08117	-0.01020	-0.00763	0.05343
124			1.23000	-3.79338	6.06024	13.64713	-0.00917	-0.00163	0.00066	-0.00532	-0.00030	-0.00002	0.00000	0.00000	0.00000	4.79557	-8.76383	-0.07873	0.05398	-0.00388	-0.00670	0.01211	-0.00019	0.00081	28.58304	1.13196	-17.17923	-0.22578	0.02219	0.00486	-0.03079	-0.00075	0.00010	24.79072	-0.68487	-1.18561	-0.00732	0.00047	0.00038	-0.00021	-0.00009	-0.00002	52.02245	3.33412	-8.23495	-0.08060	-0.00946	-0.00712	0.05240
125			1.24000	-4.14246	5.95050	13.66042	-0.00891	-0.00168	0.00050	-0.00576	-0.00032	-0.00002	0.00000	0.00000	0.00000	4.65432	-8.79764	-0.02290	0.05397	-0.00524	-0.00678	0.01278	-0.00029	0.00060	28.50360	1.14763	-17.19310	-0.22793	0.01926	0.00369	-0.03192	-0.00075	0.00001	24.76424	-0.56211	-1.19631	-0.00728	0.00046	0.00039	-0.00051	-0.00010	-0.00004	52.39268	3.36300	-8.23158	-0.07982	-0.00884	-0.00667	0.05099
126			1.25000	-4.53760	5.83514	13.67995	-0.00864	-0.00173	0.00034	-0.00640	-0.00034	-0.00002	0.00000	0.00000	0.00000	4.50932	-8.83427	0.01817	0.05376	-0.00647	-0.00689	0.01324	-0.00040	0.00051	28.42304	1.17004	-17.20270	-0.22900	0.01629	0.00263	-0.03217	-0.00076	-0.00001	24.71108	-0.42454	-1.18940	-0.00730	0.00045	0.00039	-0.00089	-0.00010	-0.00005	52.75355	3.40635	-8.24913	-0.07952	-0.00833	-0.00619	0.04947
127			1.26000	-4.99581	5.71908	13.70686	-0.00838	-0.00179	0.00018	-0.00724	-0.00034	-0.00001	0.00000	0.00000	0.00000	4.36000	-8.87479	0.05637	0.05347	-0.00761	-0.00700	0.01366	-0.00052	0.00056	28.34307	1.19675	-17.21425	-0.22866	0.01316	0.00151	-0.03161	-0.00071	-0.00000	24.62458	-0.26908	-1.15697	-0.00742	0.00044	0.00041	-0.00138	-0.00010	-0.00008	53.10249	3.45242	-8.28422	-0.08010	-0.00780	-0.00555	0.04845
128			1.27000	-5.53409	5.60918	13.74275	-0.00818	-0.00187	0.00004	-0.00829	-0.00032	-0.00000	0.00000	0.00000	0.00000	4.20311	-8.91966	0.10499	0.05321	-0.00871	-0.00711	0.01433	-0.00065	0.00077	28.26520	1.22539	-17.23115	-0.22664	0.00984	0.00022	-0.03030	-0.00060	0.00000	24.49829	-0.09397	-1.09341	-0.00765	0.00043	0.00046	-0.00200	-0.00010	-0.00012	53.44190	3.49183	-8.32921	-0.08168	-0.00706	-0.00457	0.04896
129			1.28000	-6.16540	5.51290	13.78904	-0.00805	-0.00194	-0.00007	-0.00949	-0.00027	0.00001	0.00000	0.00000	0.00000	4.03303	-8.96882	0.17529	0.05287	-0.00974	-0.00718	0.01541	-0.00077	0.00109	28.19066	1.25473	-17.25276	-0.22279	0.00607	-0.00144	-0.02836	-0.00039	-0.00001	24.32446	0.10170	-0.99447	-0.00804	0.00043	0.00055	-0.00284	-0.00011	-0.00018	53.78378	3.52186	-8.37448	-0.08412	-0.00596	-0.00310	0.05255
130			1.29000	-6.89582	5.43691	13.84695	-0.00795	-0.00199	-0.00013	-0.01073	-0.00019	0.00002	0.00000	0.00000	0.00000	3.84253	-9.02255	0.27508	0.05222	-0.01060	-0.00716	0.01696	-0.00090	0.00148	28.12028	1.28514	-17.27603	-0.21694	0.00209	-0.00332	-0.02594	-0.00014	-0.00003	24.09235	0.31874	-0.85617	-0.00866	0.00045	0.00064	-0.00404	-0.00011	-0.00027	54.15284	3.54583	-8.40992	-0.08683	-0.00452	-0.00119	0.06124
131			1.30000	-7.72325	5.38612	13.91720	-0.00785	-0.00201	-0.00015	-0.01184	-0.00009	0.00002	0.00000	0.00000	0.00000	3.62430	-9.08114	0.40830	0.05113	-0.01130	-0.00704	0.01887	-0.00101	0.00187	28.05460	1.31786	-17.29789	-0.20916	-0.00181	-0.00522	-0.02344	0.00013	-0.00003	23.78735	0.55816	-0.67447	-0.00957	0.00046	0.00070	-0.00582	-0.00012	-0.00035	54.58868	3.57401	-8.42658	-0.08911	-0.00295	0.00091	0.07739
132			1.31000	-8.63858	5.36215	13.99973	-0.00768	-0.00198	-0.00014	-0.01266	0.00000	0.00002	0.00000	0.00000	0.00000	3.37215	-9.14424	0.57553	0.04962	-0.01191	-0.00683	0.02097	-0.00112	0.00219	27.99280	1.35285	-17.31899	-0.19978	-0.00535	-0.00699	-0.02171	0.00039	-0.00008	23.39133	0.82152	-0.44505	-0.01081	0.00047	0.00065	-0.00846	-0.00012	-0.00039	55.14742	3.62539	-8.41981	-0.09030	-0.00171	0.00262	0.10311
133			1.32000	-9.62893	5.36157	14.09434	-0.00739	-0.00191	-0.00012	-0.01305	0.00008	0.00002	0.00000	0.00000	0.00000	3.08204	-9.20990	0.77332	0.04772	-0.01254	-0.00654	0.02298	-0.00118	0.00239	27.93125	1.38642	-17.34872	-0.18953	-0.00854	-0.00867	-0.02188	0.00069	-0.00040	22.88376	1.10800	-0.16335	-0.01236	0.00045	0.00048	-0.01225	-0.00012	-0.00033	55.89962	3.72333	-8.38857	-0.08982	-0.00131	0.00328	0.13877
134			1.33000	-10.68112	5.37557	14.20210	-0.00696	-0.00180	-0.00010	-0.01296	0.00012	0.00002	0.00000	0.00000	0.00000	2.75331	-9.27457	0.99401	0.04537	-0.01303	-0.00618	0.02451	-0.00117	0.00245	27.86271	1.41058	-17.40885	-0.17866	-0.01129	-0.01018	-0.02444	0.00107	-0.00129	22.24364	1.41017	0.17432	-0.01411	0.00039	0.00016	-0.01740	-0.00010	-0.00013	56.92366	3.88949	-8.33139	-0.08739	-0.00228	0.00207	0.18201
135			1.34000	-11.78339	5.39302	14.32506	-0.00641	-0.00165	-0.00006	-0.01242	0.00012	0.00001	0.00000	0.00000	0.00000	2.38973	-9.33412	1.22744	0.04250	-0.01298	-0.00577	0.02517	-0.00103	0.00235	27.77894	1.41432	-17.52823	-0.16646	-0.01278	-0.01112	-0.02862	0.00143	-0.00286	21.45319	1.70963	0.56930	-0.01588	0.00024	-0.00029	-0.02378	-0.00005	0.00025	58.29637	4.14098	-8.24384	-0.08299	-0.00500	-0.00187	0.22750
136			1.35000	-12.92543	5.40481	14.46520	-0.00575	-0.00146	0.00000	-0.01147	0.00010	-0.00000	0.00000	0.00000	0.00000	1.99868	-9.38460	1.46239	0.03916	-0.01207	-0.00533	0.02474	-0.00077	0.00213	27.67358	1.38640	-17.72980	-0.15210	-0.01189	-0.01105	-0.03263	0.00148	-0.00465	20.50298	1.97967	1.01802	-0.01740	0.00001	-0.00084	-0.03070	-0.00000	0.00076	60.08063	4.48779	-8.11892	-0.07717	-0.00952	-0.00925	0.26889
137			1.36000	-14.09910	5.40614	14.62312	-0.00498	-0.00123	0.00008	-0.01019	0.00008	-0.00002	0.00000	0.00000	0.00000	1.59085	-9.42307	1.68760	0.03545	-0.00994	-0.00491	0.02317	-0.00045	0.00182	27.54494	1.31707	-18.02211	-0.13468	-0.00688	-0.00924	-0.03430	0.00085	-0.00547	19.39934	2.18424	1.50957	-0.01837	-0.00030	-0.00141	-0.03679	-0.00001	0.00129	62.31307	4.93249	-7.94935	-0.07112	-0.01521	-0.01995	0.30292
138			1.37000	-15.30052	5.39673	14.79697	-0.00412	-0.00096	0.00018	-0.00863	0.00006	-0.00005	0.00000	0.00000	0.00000	1.17954	-9.44816	1.89115	0.03155	-0.00633	-0.00447	0.02059	-0.00016	0.00143	27.39685	1.19858	-18.39746	-0.11428	0.00356	-0.00506	-0.03210	-0.00035	-0.00377	18.17061	2.28102	2.02249	-0.01854	-0.00066	-0.00195	-0.04027	-0.00015	0.00166	64.99571	5.47277	-7.72897	-0.06639	-0.02070	-0.03235	0.33219
139			1.38000	-16.53128	5.38034	14.98174	-0.00321	-0.00062	0.00031	-0.00689	0.00004	-0.00010	0.00000	0.00000	0.00000	0.78199	-9.46061	2.05934	0.02755	-0.00149	-0.00391	0.01718	-0.00002	0.00095	27.23967	1.02463	-18.83339	-0.09165	0.01846	0.00117	-0.02584	-0.00078	0.00101	16.87059	2.22730	2.51927	-0.01776	-0.00099	-0.00238	-0.03970	-0.00047	0.00167	68.09573	6.10116	-7.44966	-0.06361	-0.02438	-0.04362	0.36004
140			1.39000	-17.79823	5.36326	15.17316	-0.00225	-0.00021	0.00050	-0.00499	0.00002	-0.00017	0.00000	0.00000	0.00000	0.41912	-9.46407	2.17157	0.02343	0.00375	-0.00311	0.01326	0.00001	0.00037	27.08932	0.79073	-19.29544	-0.06880	0.03388	0.00783	-0.01747	0.00167	0.00720	15.57452	1.99136	2.94500	-0.01616	-0.00125	-0.00272	-0.03495	-0.00090	0.00124	71.54964	6.80021	-7.10108	-0.06117	-0.02518	-0.05108	0.37807
141			1.40000	-19.11169	5.35050	15.37470	-0.00126	0.00026	0.00072	-0.00291	-0.00003	-0.00026	0.00000	0.00000	0.00000	0.11065	-9.46428	2.19801	0.01873	0.00882	-0.00198	0.00921	0.00001	-0.00012	26.96072	0.49443	-19.74535	-0.04506	0.04710	0.01416	-0.00936	0.00817	0.01303	14.36859	1.56920	3.24142	-0.01410	-0.00141	-0.00294	-0.02742	-0.00131	0.00042	75.27035	7.53816	-6.68237	-0.05630	-0.02297	-0.05318	0.36791
142			1.41000	-20.48234	5.34251	15.59871	-0.00023	0.00079	0.00094	-0.00055	-0.00011	-0.00038	0.00000	0.00000	0.00000	-0.13229	-9.46538	2.09912	0.01267	0.01351	-0.00052	0.00531	0.00003	-0.00016	26.85803	0.13514	-20.14491	-0.02297	0.05374	0.01873	-0.00382	0.01714	0.01639	13.33491	0.99424	3.36769	-0.01204	-0.00147	-0.00308	-0.01920	-0.00157	-0.00060	79.15482	8.27359	-6.21277	-0.04745	-0.01861	-0.04986	0.31827
143			1.42000	-21.91745	5.33331	15.85995	0.00090	0.00134	0.00109	0.00226	-0.00021	-0.00051	0.00000	0.00000	0.00000	-0.31223	-9.46830	1.84833	0.00458	0.01752	0.00118	0.00167	0.00000	0.00068	26.77117	-0.28497	-20.47485	-0.00146	0.05418	0.02198	-0.00022	0.02533	0.01783	12.53924	0.32948	3.30910	-0.01036	-0.00148	-0.00321	-0.01187	-0.00162	-0.00162	83.09515	8.97193	-5.72070	-0.03460	-0.01348	-0.04281	0.23202
144			1.43000	-23.41805	5.30970	16.16850	0.00217	0.00185	0.00109	0.00567	-0.00031	-0.00061	0.00000	0.00000	0.00000	-0.44062	-9.46923	1.43540	-0.00594	0.02061	0.00300	-0.00197	-0.00025	0.00251	26.67777	-0.76213	-20.73352	0.01788	0.04802	0.02364	0.00337	0.02893	0.01791	12.02385	-0.35161	3.07732	-0.00922	-0.00148	-0.00342	-0.00588	-0.00149	-0.00256	86.99231	9.62018	-5.22394	-0.01789	-0.00850	-0.03472	0.11720
145			1.44000	-24.97961	5.25224	16.52458	0.00360	0.00228	0.00091	0.00977	-0.00033	-0.00059	0.00000	0.00000	0.00000	-0.53256	-9.46160	0.87552	-0.01904	0.02311	0.00476	-0.00598	-0.00080	0.00500	26.54859	-1.29158	-20.94101	0.03471	0.03732	0.02440	0.00945	0.02640	0.01819	11.80426	-0.98300	2.71369	-0.00845	-0.00148	-0.00380	-0.00107	-0.00126	-0.00338	90.76978	10.22833	-4.72256	0.00237	-0.00387	-0.02735	-0.01491
146			1.45000	-26.59629	5.14162	16.91504	0.00518	0.00259	0.00053	0.01454	-0.00023	-0.00038	0.00000	0.00000	0.00000	-0.59952	-9.44023	0.21515	-0.03458	0.02591	0.00635	-0.00994	-0.00154	0.00733	26.35657	-1.86881	-21.13599	0.04980	0.02555	0.02554	0.01946	0.01975	0.02037	11.86557	-1.51430	2.28405	-0.00777	-0.00150	-0.00432	0.00257	-0.00096	-0.00390	94.37981	10.82080	-4.19970	0.02489	0.00049	-0.02072	-0.14819
147			1.46000	-28.26585	4.96962	17.31523	0.00682	0.00275	-0.00004	0.01979	-0.00005	0.00003	0.00000	0.00000	0.00000	-0.64164	-9.40657	-0.46550	-0.05201	0.02888	0.00774	-0.01147	-0.00212	0.00851	26.08689	-2.49057	-21.36750	0.06363	0.01406	0.02719	0.03284	0.01124	0.02508	12.16121	-1.91604	1.85662	-0.00703	-0.00152	-0.00483	0.00479	-0.00062	-0.00390	97.80018	11.42267	-3.61843	0.04830	0.00468	-0.01423	-0.26939
148			1.47000	-29.98864	4.74435	17.70019	0.00833	0.00270	-0.00074	0.02493	0.00012	0.00057	0.00000	0.00000	0.00000	-0.64295	-9.36923	-1.06245	-0.07028	0.03092	0.00896	-0.00573	-0.00206	0.00773	25.74132	-3.15604	-21.68379	0.07597	0.00176	0.02829	0.04700	0.00140	0.03151	12.62043	-2.16966	1.47970	-0.00627	-0.00148	-0.00509	0.00563	-0.00024	-0.00328	101.02299	12.04530	-2.92776	0.07205	0.00906	-0.00760	-0.37248
149			1.48000	-31.75761	4.48537	18.05668	0.00938	0.00237	-0.00149	0.02864	0.00019	0.00112	0.00000	0.00000	0.00000	-0.57154	-9.34036	-1.46771	-0.08812	0.03096	0.01005	0.01331	-0.00113	0.00457	25.33668	-3.86695	-22.12238	0.08801	-0.01245	0.02786	0.05935	-0.00971	0.03763	13.16481	-2.26293	1.17728	-0.00567	-0.00133	-0.00491	0.00555	0.00011	-0.00223	104.04419	12.68105	-2.08252	0.09558	0.01382	-0.00064	-0.45251
150			1.49000	-33.54035	4.21525	18.38694	0.00959	0.00173	-0.00218	0.02887	0.00014	0.00158	0.00000	0.00000	0.00000	-0.38396	-9.33247	-1.59019	-0.10443	0.02860	0.01110	0.05058	0.00043	-0.00092	24.90024	-4.62656	-22.70273	0.10274	-0.02954	0.02527	0.06904	-0.02253	0.04056	13.72349	-2.19852	0.94944	-0.00535	-0.00104	-0.00419	0.00510	0.00031	-0.00121	106.85863	13.31003	-1.05602	0.11795	0.01893	0.00648	-0.50425
151			1.50000	-35.25613	3.95317	18.70503	0.00854	0.00070	-0.00270	0.02362	0.00003	0.00192	0.00000	0.00000	0.00000	-0.03218	-9.35791	-1.37135	-0.11834	0.02399	0.01217	0.10773	0.00197	-0.00834	24.46205	-5.43498	-23.42606	0.12340	-0.05055	0.02023	0.07605	-0.03778	0.03731	14.24235	-2.00614	0.77265	-0.00542	-0.00062	-0.00298	0.00462	0.00028	-0.00057	109.45918	13.91107	0.15906	0.13810	0.02431	0.01310	-0.52465
152			1.51000	-36.75282	3.71221	19.02952	0.00595	-0.00073	-0.00294	0.01296	0.00002	0.00206	0.00000	0.00000	0.00000	0.52945	-9.42887	-0.79475	-0.12916	0.01792	0.01336	0.18190	0.00285	-0.01708	24.04547	-6.28258	-24.27752	0.15214	-0.07576	0.01300	0.08003	-0.05509	0.02637	14.68877	-1.74460	0.60630	-0.00587	-0.00013	-0.00143	0.00420	0.00007	-0.00028	111.83829	14.46856	1.54874	0.15495	0.02992	0.01837	-0.51379
153			1.52000	-37.79455	3.50376	19.37277	0.00172	-0.00254	-0.00284	0.00191	0.00029	0.00192	0.00000	0.00000	0.00000	1.33802	-9.55833	0.11151	-0.13628	0.01140	0.01468	0.26580	0.00275	-0.02627	23.66351	-7.14503	-25.21977	0.18825	-0.10353	0.00447	0.08036	-0.07214	0.00941	15.05083	-1.48966	0.40700	-0.00659	0.00035	0.00018	0.00376	-0.00017	0.00005	113.98695	14.97586	3.07141	0.16697	0.03532	0.02194	-0.47357
154			1.53000	-38.06766	3.34497	19.72745	-0.00398	-0.00466	-0.00236	0.00218	0.00091	0.00141	0.00000	0.00000	0.00000	2.41983	-9.75826	1.27576	-0.13896	0.00463	0.01614	0.34905	0.00149	-0.03460	23.32048	-7.98312	-26.17933	0.22345	-0.13169	-0.00531	0.07700	-0.08683	-0.01062	15.33109	-1.31026	0.14419	-0.00739	0.00077	0.00157	0.00324	-0.00027	0.00070	115.89180	15.42949	4.65265	0.17192	0.03940	0.02395	-0.40696
155			1.54000	-37.20735	3.26104	20.05223	-0.01073	-0.00691	-0.00156	0.03038	0.00164	0.00063	0.00000	0.00000	0.00000	3.79701	-10.03458	2.58423	-0.13531	-0.00320	0.01756	0.41755	-0.00125	-0.04001	23.01663	-8.74683	-27.04190	0.23658	-0.15673	-0.01825	0.07018	-0.09726	-0.03030	15.53896	-1.24493	-0.19117	-0.00801	0.00107	0.00245	0.00259	-0.00020	0.00149	117.53078	15.81695	6.18993	0.16734	0.04099	0.02393	-0.31901
156			1.55000	-34.85383	3.27985	20.25904	-0.01791	-0.00900	-0.00055	0.10088	0.00179	0.00002	0.00000	0.00000	0.00000	5.50157	-10.38102	3.88799	-0.12035	-0.01399	0.01837	0.44351	-0.00625	-0.03942	22.75524	-9.38177	-27.66930	0.19279	-0.17277	-0.03896	0.05366	-0.10028	-0.04177	15.68562	-1.29372	-0.58411	-0.00816	0.00122	0.00264	0.00185	-0.00005	0.00191	118.87106	16.11100	7.56452	0.15065	0.03928	0.02067	-0.21728
157			1.56000	-30.76173	3.41249	20.21196	0.07943	0.04823	-0.00828	-0.68300	-0.00238	-0.00441	-0.00949	-0.18051	0.39632	7.58356	-10.77721	5.01903	0.34396	-0.28218	-0.01981	-1.48561	-0.13942	0.03437	22.55406	-9.83542	-27.92903	-0.63146	-0.09708	-0.21839	-0.15845	-0.05142	-0.05734	15.78029	-1.42761	-0.99929	-0.00763	0.00120	0.00218	0.00109	0.00008	0.00164	119.86845	16.27718	8.65684	0.11962	0.03377	0.01320	-0.11438
158			1.57000	-24.97017	3.61476	19.75893	0.42932	0.27794	0.00519	-4.76909	0.05933	0.00650	0.01677	-0.54998	1.24259	10.09445	-11.19339	5.81332	1.43984	-0.56508	-0.12533	-7.13869	-0.31317	0.13486	22.46026	-10.05782	-27.71459	-2.24092	0.49972	-0.41802	-0.32418	0.22532	0.30193	15.82917	-1.60779	-1.39302	-0.00632	0.00105	0.00127	0.00043	0.00015	0.00089	120.47221	16.28834	9.36841	0.07322	0.02416	0.00177	-0.03123
159			1.58000	-17.94330	3.76570	18.81189	1.06822	0.54202	0.02019	-13.34334	0.28531	0.03985	0.11046	-0.44803	1.63175	13.05157	-11.59761	6.13915	0.98807	0.19081	-0.19390	-5.47765	0.12594	0.04755	22.55838	-9.99607	-26.95172	-1.02032	1.14586	0.03484	0.12140	0.37184	-0.06378	15.83652	-1.80402	-1.72769	-0.00433	0.00080	0.00019	-0.00002	0.00015	0.00011	120.63424	16.13756	9.64420	0.01253	0.01088	-0.01237	0.00203
160			1.59000	-10.50409	3.72314	17.43489	1.39122	0.60686	0.12106	-17.27209	0.46734	0.30288	0.19597	-0.30405	2.06949	16.43007	-11.96503	5.91554	0.83741	0.73730	-0.26079	-5.07026	0.62625	-0.17163	22.96112	-9.59256	-25.60486	0.02898	1.76119	0.47299	-0.01721	0.25334	-1.41244	15.80558	-2.00193	-1.97999	-0.00187	0.00050	-0.00077	-0.00014	0.00012	-0.00034	120.31982	15.84264	9.48312	-0.05928	-0.00489	-0.02752	-0.04796
161			1.60000	-3.52512	3.43778	15.84267	1.44653	0.57901	0.29519	-16.03542	0.47846	0.79988	0.18477	-0.17992	3.65896	20.20378	-12.28748	5.11631	1.60169	0.64448	-0.27301	-10.44850	0.73385	-0.41135	23.77840	-8.80217	-23.69849	1.27432	2.02032	0.90061	-1.61593	-0.15020	-3.65207	15.73840	-2.19728	-2.14352	0.00071	0.00018	-0.00149	0.00010	0.00005	-0.00046	119.51539	15.44134	8.93199	-0.13762	-0.02182	-0.04179	-0.20569
162			1.61000	2.38853	3.00885	14.27287	1.54166	0.46597	0.40637	-13.94802	0.30562	1.06509	-0.04456	0.01430	5.09197	24.35730	-12.56847	3.79529	2.23869	-0.18459	0.04288	-15.53608	-0.27023	0.09139	25.06245	-7.62204	-21.35137	2.82281	0.84414	1.03046	-5.68877	-0.25605	-4.98308	15.63535	-2.38894	-2.23468	0.00305	-0.00017	-0.00194	0.00063	-0.00005	-0.00043	118.23562	14.98611	8.07249	-0.21694	-0.03888	-0.05313	-0.47152
163			1.62000	7.00115	2.60260	12.85819	1.58762	0.31910	0.40171	-10.87770	0.10977	0.94357	-0.12035	-0.27135	4.23727	28.80598	-12.79747	2.12946	3.20210	-0.75263	0.12566	-22.91382	-1.25886	0.29882	26.73670	-6.11833	-18.80176	0.47531	0.50114	0.59125	-1.23401	-0.26113	-3.01434	15.49545	-2.57717	-2.29842	0.00484	-0.00053	-0.00219	0.00130	-0.00015	-0.00050	116.53114	14.54315	7.00425	-0.29071	-0.05523	-0.05952	-0.80678
164			1.63000	10.36247	2.32048	11.63618	1.63381	0.31811	0.35507	-7.95861	0.01689	0.69942	0.06175	-0.62767	2.96098	33.30743	-12.94548	0.40251	3.80622	-0.32172	-0.36053	-26.43614	-0.52809	-0.79341	28.56980	-4.44761	-16.38812	-1.96247	1.65308	0.44273	5.43390	-1.16874	-2.06878	15.31819	-2.76383	-2.40183	0.00588	-0.00088	-0.00225	0.00192	-0.00021	-0.00077	114.49511	14.18636	5.82097	-0.35247	-0.06979	-0.05994	-1.13276
165			1.64000	12.67544	2.15871	10.64198	1.77071	0.35013	0.32535	-5.80840	-0.03234	0.48446	0.21693	-0.63766	2.41065	37.48423	-13.01838	-1.09325	3.44198	0.26437	-0.78925	-21.23795	0.37062	-1.31107	30.25206	-2.84847	-14.47343	-1.62010	2.50806	0.61586	3.95959	-2.12463	-2.18604	15.10650	-2.94935	-2.60372	0.00615	-0.00115	-0.00204	0.00225	-0.00022	-0.00104	112.26064	13.98875	4.58925	-0.39713	-0.08114	-0.05560	-1.35860
166			1.65000	14.18667	2.06459	9.94571	1.90839	0.34302	0.32469	-4.00615	-0.02651	0.29570	0.23839	-0.58137	2.30611	40.95222	-13.10877	-2.15944	3.15945	0.37404	-0.87760	-15.43062	0.40964	-0.76131	31.52875	-1.57126	-13.34674	-0.81464	2.56523	0.70266	1.41809	-2.42801	-1.35124	14.87177	-3.12632	-2.90947	0.00579	-0.00124	-0.00139	0.00220	-0.00016	-0.00086	109.97714	14.01575	3.33826	-0.42293	-0.08899	-0.04811	-1.43272
167			1.66000	15.11902	1.99801	9.60755	1.99503	0.31755	0.32452	-2.51714	0.00929	0.09985	0.17649	-0.56184	2.28731	43.44669	-13.35774	-2.72108	3.09588	0.16812	-0.72849	-10.22445	0.13714	0.03233	32.28743	-0.78009	-13.14622	-0.44737	2.13400	0.66213	0.40698	-2.17313	-0.09972	14.63573	-3.27529	-3.25321	0.00505	-0.00105	-0.00012	0.00182	-0.00007	-0.00007	107.76952	14.31599	2.07141	-0.43221	-0.09512	-0.03665	-1.37418
168			1.67000	15.64443	1.94458	9.61374	2.04172	0.30606	0.32156	-1.37151	0.04428	-0.06015	0.12213	-0.55149	2.29132	44.87746	-13.84886	-2.78981	3.10291	-0.03942	-0.59003	-5.28847	-0.02170	0.52374	32.56533	-0.49110	-13.81523	-0.32248	1.78600	0.60403	0.06716	-1.88864	0.81043	14.42481	-3.36927	-3.53508	0.00416	-0.00053	0.00183	0.00128	-0.00000	0.00070	105.70529	14.90325	0.79691	-0.42985	-0.10154	-0.01942	-1.24767
169			1.68000	15.88044	1.89767	9.85883	2.06367	0.31423	0.32173	-0.49136	0.06987	-0.14733	0.10507	-0.50612	2.30512	45.32602	-14.53051	-2.43598	3.00009	-0.12235	-0.54012	-1.00842	-0.03130	0.78070	32.50775	-0.57707	-15.09282	-0.10126	1.68090	0.57687	-0.02034	-1.73746	1.26005	14.25965	-3.38622	-3.67948	0.00339	0.00025	0.00435	0.00080	-0.00002	0.00043	103.79635	15.74293	-0.44631	-0.42025	-0.10855	0.00315	-1.11201
170			1.69000	15.89828	1.84364	10.18859	2.04415	0.32512	0.32319	0.21883	0.08393	-0.15466	0.10983	-0.43959	2.29043	45.01065	-15.23044	-1.79742	2.79869	-0.11774	-0.53274	1.82982	0.00646	0.83350	32.30613	-0.82763	-16.56424	0.14892	1.68821	0.56659	0.04341	-1.54634	1.24463	14.14794	-3.31908	-3.66631	0.00296	0.00117	0.00715	0.00048	-0.00017	-0.00123	102.02703	16.75453	-1.59071	-0.40663	-0.11508	0.02816	-0.99632
171			1.70000	15.73809	1.76397	10.46766	1.96862	0.32488	0.31667	0.78963	0.08752	-0.10217	0.11160	-0.37895	2.20534	44.22000	-15.75140	-1.07500	2.54102	-0.09424	-0.50281	3.17915	0.02953	0.62653	32.13501	-1.03055	-17.78228	0.28022	1.63945	0.54745	0.04187	-1.15286	0.80071	14.08225	-3.17915	-3.52749	0.00295	0.00209	0.00987	0.00032	-0.00042	-0.00354	100.38188	17.82583	-2.56106	-0.39090	-0.11976	0.05209	-0.90339
172			1.71000	15.42488	1.64763	10.62836	1.83691	0.31283	0.30443	1.20488	0.08535	-0.03588	0.10805	-0.33499	2.03796	43.22078	-15.97111	-0.47769	2.25423	-0.05411	-0.45125	3.51769	0.02476	0.29087	32.10247	-1.03647	-18.41216	0.26282	1.53583	0.52442	-0.02296	-0.66774	0.15250	14.04342	-2.99601	-3.32267	0.00321	0.00289	0.01217	0.00027	-0.00065	-0.00523	98.85928	18.83407	-3.29785	-0.37343	-0.12139	0.07222	-0.82183
173			1.72000	14.98006	1.49933	10.68101	1.68488	0.29388	0.28854	1.46575	0.08139	0.00595	0.09934	-0.29481	1.82483	42.17700	-15.88093	-0.14702	1.92210	0.00709	-0.38217	3.34043	-0.00338	-0.00314	32.22506	-0.78574	-18.32970	0.23737	1.39121	0.50815	-0.06807	-0.25122	-0.46382	14.00802	-2.80857	-3.11123	0.00346	0.00349	0.01378	0.00032	-0.00075	-0.00555	97.47025	19.66701	-3.77648	-0.35383	-0.11929	0.08695	-0.73707
174			1.73000	14.42634	1.33532	10.68752	1.54548	0.27408	0.26922	1.60804	0.07810	0.01074	0.08905	-0.25558	1.62688	41.12684	-15.56609	-0.10790	1.59676	0.07267	-0.31520	3.04725	-0.02998	-0.15450	32.43997	-0.30260	-17.63858	0.25996	1.24617	0.50027	-0.09478	-0.01429	-0.89319	13.95639	-2.64762	-2.93269	0.00355	0.00382	0.01455	0.00045	-0.00067	-0.00470	96.23196	20.24089	-4.01661	-0.33197	-0.11348	0.09550	-0.63832
175			1.74000	13.78698	1.17139	10.71808	1.42768	0.25693	0.24922	1.67141	0.07674	-0.01014	0.08172	-0.22013	1.47197	40.02068	-15.15898	-0.26532	1.32244	0.13305	-0.26599	2.80901	-0.04513	-0.17451	32.64973	0.32367	-16.61063	0.31373	1.14057	0.49998	-0.09324	0.04461	-1.05528	13.87644	-2.52618	-2.79887	0.00342	0.00389	0.01446	0.00060	-0.00049	-0.00349	95.16328	20.51682	-4.07772	-0.30820	-0.10474	0.09775	-0.52167
176			1.75000	13.08239	1.01321	10.81431	1.32641	0.24243	0.23004	1.68391	0.07706	-0.03644	0.07683	-0.18108	1.34478	38.78107	-14.78456	-0.44495	1.05928	0.19294	-0.22587	2.51872	-0.06318	-0.10791	32.76781	0.96386	-15.57739	0.42630	1.06491	0.50209	-0.04530	-0.00879	-0.93416	13.76469	-2.44261	-2.69802	0.00307	0.00373	0.01364	0.00070	-0.00030	-0.00263	94.28446	20.51458	-4.03938	-0.28289	-0.09421	0.09436	-0.39047
177			1.76000	12.32777	0.85681	10.97722	1.23630	0.23038	0.21118	1.66471	0.07781	-0.05328	0.07219	-0.14220	1.23031	37.34704	-14.51864	-0.46102	0.80709	0.24415	-0.18814	2.12823	-0.10073	-0.00689	32.74193	1.48394	-14.82162	0.55502	1.00011	0.49689	0.08858	-0.09826	-0.58216	13.62533	-2.38533	-2.60571	0.00246	0.00343	0.01233	0.00066	-0.00017	-0.00238	93.61670	20.30926	-3.97752	-0.25640	-0.08304	0.08683	-0.25527
178			1.77000	11.53399	0.69631	11.17914	1.16638	0.22375	0.19154	1.63969	0.07812	-0.05644	0.06612	-0.11031	1.13208	35.69397	-14.37464	-0.17943	0.58571	0.27969	-0.15264	1.67954	-0.16245	0.07909	32.55841	1.78364	-14.50809	0.66153	0.93535	0.47964	0.29019	-0.16240	-0.13309	13.46625	-2.33604	-2.49603	0.00160	0.00307	0.01081	0.00047	-0.00013	-0.00258	93.17519	20.00682	-3.94864	-0.22928	-0.07223	0.07727	-0.13109
179			1.78000	10.71180	0.53227	11.38779	1.11506	0.22047	0.17196	1.60934	0.07558	-0.05098	0.05984	-0.08773	1.04829	33.83792	-14.31460	0.44092	0.40393	0.30358	-0.12194	1.23010	-0.23729	0.12430	32.23476	1.82318	-14.66113	0.72906	0.87252	0.45378	0.49307	-0.17283	0.25841	13.29478	-2.27620	-2.35084	0.00055	0.00275	0.00935	0.00017	-0.00014	-0.00288	92.96072	19.71331	-3.98042	-0.20242	-0.06249	0.06784	-0.03137
180			1.79000	9.87620	0.37377	11.58580	1.06842	0.21788	0.15433	1.54808	0.06846	-0.04435	0.05488	-0.07336	0.97141	31.82951	-14.27306	1.33799	0.26396	0.32218	-0.09776	0.83400	-0.30770	0.13024	31.80435	1.62920	-15.18278	0.75105	0.81481	0.42410	0.63482	-0.13352	0.49535	13.11571	-2.19698	-2.16547	-0.00059	0.00250	0.00811	-0.00020	-0.00017	-0.00306	92.95810	19.51322	-4.06618	-0.17652	-0.05401	0.05993	0.03730
181			1.80000	9.04876	0.23449	11.77399	1.01475	0.21333	0.13799	1.43338	0.05639	-0.04007	0.05025	-0.06396	0.89711	29.74103	-14.18637	2.37376	0.15951	0.33256	-0.07712	0.51197	-0.35187	0.10762	31.30044	1.27927	-15.89942	0.73758	0.75169	0.39003	0.69999	-0.06406	0.55196	12.93046	-2.10253	-1.94689	-0.00175	0.00232	0.00714	-0.00061	-0.00017	-0.00306	93.13948	19.45747	-4.17027	-0.15192	-0.04660	0.05390	0.07588
182			1.81000	8.25588	0.12745	11.96230	0.94924	0.20623	0.12269	1.26171	0.04099	-0.03788	0.04389	-0.05270	0.82424	27.64903	-14.01561	3.38788	0.06687	0.33380	-0.05418	0.21397	-0.35993	0.06660	30.74837	0.87140	-16.62029	0.73071	0.67195	0.35214	0.73769	0.01109	0.46327	12.73680	-2.00403	-1.70480	-0.00288	0.00220	0.00641	-0.00105	-0.00015	-0.00298	93.47057	19.55805	-4.24604	-0.12886	-0.03996	0.04921	0.09055
183			1.82000	7.52467	0.06036	12.15716	0.88451	0.19713	0.10796	1.06353	0.02510	-0.03540	0.03837	-0.03776	0.75699	25.62001	-13.75196	4.24774	-0.02775	0.33645	-0.03314	-0.08701	-0.34693	0.02991	30.16317	0.49260	-17.18550	0.75533	0.59678	0.31922	0.79488	0.07495	0.30419	12.53064	-1.90921	-1.44469	-0.00394	0.00208	0.00581	-0.00153	-0.00013	-0.00285	93.91581	19.78950	-4.25723	-0.10789	-0.03400	0.04490	0.08978
184			1.83000	6.87754	0.03259	12.35422	0.82821	0.18798	0.09507	0.86457	0.01188	-0.03118	0.03635	-0.02563	0.70236	23.70170	-13.40626	4.87134	-0.10029	0.34197	-0.01996	-0.30370	-0.32338	0.00982	29.55024	0.19808	-17.49144	0.77215	0.54917	0.29753	0.84531	0.12959	0.13213	12.31115	-1.81493	-1.16990	-0.00489	0.00193	0.00523	-0.00198	-0.00012	-0.00267	94.44357	20.09674	-4.18994	-0.09005	-0.02901	0.04037	0.08198
185			1.84000	6.32820	0.03409	12.53919	0.78296	0.17872	0.08479	0.68120	0.00370	-0.02516	0.03807	-0.01885	0.66453	21.92145	-12.99578	5.22420	-0.14162	0.34799	-0.01408	-0.40939	-0.29549	0.00081	28.90993	0.00607	-17.49391	0.76175	0.53255	0.28754	0.86840	0.18536	-0.02893	12.08364	-1.71389	-0.88837	-0.00566	0.00175	0.00462	-0.00232	-0.00013	-0.00236	95.03142	20.40950	-4.04800	-0.07627	-0.02534	0.03556	0.07345
186			1.85000	5.88037	0.04702	12.69494	0.75173	0.16904	0.07503	0.52432	0.00172	-0.01772	0.04152	-0.01300	0.64402	20.28908	-12.53681	5.30544	-0.17430	0.35475	-0.01145	-0.47701	-0.26860	-0.00413	28.24382	-0.09536	-17.19683	0.75294	0.53324	0.28488	0.88858	0.24615	-0.17074	11.85766	-1.60834	-0.61572	-0.00629	0.00157	0.00394	-0.00249	-0.00013	-0.00189	95.66987	20.65808	-3.83933	-0.06581	-0.02269	0.02988	0.06653
187			1.86000	5.52876	0.05058	12.80964	0.72834	0.16014	0.06539	0.39343	0.00532	-0.01037	0.04374	-0.00640	0.64018	18.80252	-12.04588	5.13492	-0.20365	0.35686	-0.00881	-0.52439	-0.23929	-0.00642	27.55887	-0.13455	-16.63800	0.74882	0.53345	0.28325	0.90179	0.30272	-0.28291	11.64480	-1.51149	-0.36878	-0.00687	0.00136	0.00313	-0.00247	-0.00009	-0.00132	96.35760	20.78600	-3.57354	-0.05733	-0.02038	0.02212	0.06096
188			1.87000	5.26125	0.02681	12.87948	0.70603	0.15260	0.05892	0.28737	0.01258	-0.00442	0.04232	0.00257	0.65418	17.45235	-11.54553	4.75084	-0.23210	0.35053	-0.00127	-0.55891	-0.20353	-0.00128	26.86669	-0.14159	-15.88107	0.75495	0.51921	0.28144	0.90997	0.33479	-0.35560	11.45701	-1.44023	-0.15821	-0.00731	0.00110	0.00222	-0.00224	-0.00002	-0.00076	97.09119	20.75852	-3.26778	-0.05073	-0.01821	0.01193	0.05655
189			1.88000	5.06232	-0.03548	12.90399	0.68405	0.14686	0.05735	0.20569	0.02122	0.00077	0.03665	0.01310	0.67879	16.22556	-11.06841	4.21760	-0.26232	0.33505	0.01327	-0.58543	-0.16046	0.01511	26.18132	-0.13839	-15.01260	0.76694	0.48458	0.27914	0.90533	0.32387	-0.38221	11.30324	-1.41218	0.01083	-0.00749	0.00081	0.00125	-0.00182	0.00004	-0.00031	97.85780	20.56764	-2.94493	-0.04635	-0.01632	0.00054	0.05341
190			1.89000	4.91665	-0.13945	12.87872	0.66077	0.14197	0.05862	0.14416	0.02911	0.00677	0.02641	0.02270	0.71152	15.10949	-10.65448	3.63192	-0.28636	0.30504	0.03236	-0.58299	-0.11099	0.03507	25.51771	-0.13550	-14.13547	0.77224	0.42892	0.27302	0.87065	0.26715	-0.35764	11.18561	-1.44015	0.13602	-0.00742	0.00050	0.00029	-0.00135	0.00007	-0.00005	98.63638	20.22806	-2.62848	-0.04380	-0.01474	-0.00992	0.05112
191			1.90000	4.81192	-0.28081	12.79220	0.63955	0.13536	0.05892	0.09774	0.03406	0.01404	0.01329	0.03066	0.75099	14.09785	-10.34070	3.11005	-0.30450	0.26266	0.05116	-0.55072	-0.06349	0.04275	24.89272	-0.13467	-13.35093	0.77543	0.36410	0.26296	0.80876	0.18674	-0.29156	11.10006	-1.52269	0.21812	-0.00724	0.00021	-0.00061	-0.00094	0.00004	0.00004	99.40504	19.76832	-2.33924	-0.04247	-0.01350	-0.01796	0.04918
192			1.91000	4.74009	-0.44947	12.63062	0.62242	0.13152	0.05598	0.06024	0.03643	0.02115	-0.00072	0.03630	0.78981	13.19450	-10.14992	2.75833	-0.31783	0.21827	0.06497	-0.49011	-0.02673	0.02849	24.32531	-0.13272	-12.73600	0.77687	0.30525	0.24998	0.71910	0.10996	-0.20381	11.04062	-1.64256	0.25850	-0.00706	-0.00006	-0.00141	-0.00061	-0.00001	-0.00001	100.14582	19.22368	-2.09081	-0.04197	-0.01257	-0.02352	0.04724
193			1.92000	4.69753	-0.63267	12.38684	0.60476	0.12784	0.05129	0.02624	0.03588	0.02651	-0.01381	0.03608	0.81991	12.41288	-10.08638	2.64712	-0.31023	0.17166	0.07289	-0.38344	-0.00265	-0.00216	23.83406	-0.12512	-12.32985	0.74657	0.25628	0.23389	0.58168	0.04931	-0.11445	11.00241	-1.77677	0.25573	-0.00691	-0.00028	-0.00206	-0.00034	-0.00006	-0.00018	100.84528	18.63528	-1.88475	-0.04201	-0.01174	-0.02762	0.04497
194			1.93000	4.68385	-0.81826	12.06645	0.59513	0.12517	0.04645	-0.00699	0.03347	0.02954	-0.02475	0.03259	0.84696	11.77139	-10.13751	2.79712	-0.29522	0.13143	0.07720	-0.26589	0.00957	-0.03729	23.43368	-0.10728	-12.13410	0.71489	0.22440	0.22044	0.43777	0.00673	-0.04044	10.98171	-1.90681	0.20732	-0.00678	-0.00045	-0.00258	-0.00013	-0.00008	-0.00041	101.49397	18.05069	-1.71257	-0.04209	-0.01070	-0.03123	0.04190
195			1.94000	4.70077	-0.99733	11.68542	0.59554	0.12522	0.04272	-0.04197	0.03060	0.03090	-0.03141	0.02627	0.87287	11.28648	-10.27949	3.18100	-0.27343	0.10729	0.07731	-0.15225	0.01496	-0.06573	23.13272	-0.07287	-12.12333	0.68878	0.22206	0.21453	0.30139	-0.02578	0.01327	10.97477	-2.02049	0.11512	-0.00664	-0.00059	-0.00295	0.00002	-0.00008	-0.00065	102.08622	17.51871	-1.56308	-0.04190	-0.00933	-0.03474	0.03796
196			1.95000	4.75054	-1.16508	11.26328	0.59679	0.12481	0.03991	-0.07862	0.02725	0.03104	-0.03366	0.01554	0.89072	10.96516	-10.48448	3.73669	-0.23320	0.09354	0.07223	-0.05428	0.01737	-0.07852	22.93211	-0.01294	-12.25150	0.64554	0.24148	0.21143	0.17492	-0.05707	0.04492	10.97671	-2.10955	-0.01159	-0.00645	-0.00068	-0.00321	0.00010	-0.00006	-0.00082	102.61737	17.07729	-1.43022	-0.04132	-0.00766	-0.03822	0.03330
197			1.96000	4.83408	-1.32037	10.81767	0.59581	0.12433	0.03730	-0.11453	0.02420	0.03006	-0.03210	0.00209	0.90655	10.80057	-10.72567	4.38344	-0.17551	0.08921	0.06144	0.00749	0.01916	-0.07225	22.82211	0.08135	-12.45312	0.59145	0.28168	0.21091	0.07744	-0.09040	0.05179	10.98227	-2.16829	-0.15558	-0.00620	-0.00075	-0.00334	0.00012	-0.00002	-0.00086	103.08205	16.74695	-1.31678	-0.04080	-0.00597	-0.04146	0.02855
198			1.97000	4.95010	-1.46504	10.36174	0.59508	0.12444	0.03446	-0.14792	0.02194	0.02802	-0.02879	-0.01020	0.92687	10.77212	-10.97923	5.03668	-0.11588	0.09153	0.04783	0.02872	0.02101	-0.05375	22.78261	0.21658	-12.65363	0.55032	0.33278	0.21287	0.01645	-0.12256	0.03509	10.98816	-2.19316	-0.29427	-0.00592	-0.00078	-0.00337	0.00011	0.00002	-0.00073	103.47581	16.52976	-1.23391	-0.04102	-0.00474	-0.04377	0.02435
199			1.98000	5.09570	-1.60209	9.90628	0.59497	0.12419	0.03026	-0.17784	0.02038	0.02428	-0.02634	-0.01812	0.94931	10.84899	-11.22510	5.62190	-0.07024	0.09382	0.03480	0.02619	0.02174	-0.03335	22.78913	0.39714	-12.79086	0.53718	0.37697	0.21386	-0.01607	-0.14562	0.00059	10.99430	-2.18216	-0.40450	-0.00561	-0.00078	-0.00329	0.00010	0.00006	-0.00046	103.79627	16.41294	-1.19695	-0.04241	-0.00442	-0.04419	0.02075
200			1.99000	5.26759	-1.73405	9.46245	0.59160	0.12252	0.02469	-0.20251	0.01925	0.01904	-0.02543	-0.02325	0.96899	10.99585	-11.44670	6.08508	-0.03221	0.09110	0.02236	0.01356	0.02010	-0.01606	22.81814	0.62340	-12.82812	0.53025	0.40854	0.21153	-0.02720	-0.15629	-0.04171	11.00168	-2.13494	-0.46889	-0.00532	-0.00073	-0.00308	0.00008	0.00009	-0.00013	104.04073	16.37410	-1.21885	-0.04513	-0.00526	-0.04206	0.01727
201			2.00000	5.46197	-1.86251	9.04257	0.58130	0.12014	0.01867	-0.21896	0.01854	0.01342	-0.02561	-0.02691	0.98296	11.17790	-11.62994	6.39677	0.00517	0.08441	0.01001	-0.00208	0.01639	-0.00445	22.84756	0.88882	-12.75260	0.51338	0.43114	0.20689	-0.01890	-0.15509	-0.08222	11.00926	-2.05254	-0.48002	-0.00504	-0.00064	-0.00274	0.00005	0.00011	0.00015	104.20403	16.38476	-1.30619	-0.04923	-0.00727	-0.03744	0.01318
202			2.01000	5.67329	-1.98848	8.65896	0.56414	0.11411	0.01341	-0.22474	0.01771	0.00868	-0.02653	-0.02942	0.99274	11.36425	-11.76329	6.55105	0.04331	0.07238	-0.00088	-0.01457	0.01094	0.00015	22.85639	1.18000	-12.56836	0.48322	0.44472	0.20135	0.00447	-0.14255	-0.11460	11.01337	-1.93719	-0.44156	-0.00478	-0.00050	-0.00230	-0.00002	0.00010	0.00033	104.28028	16.41487	-1.45689	-0.05469	-0.01021	-0.03104	0.00781
203			2.02000	5.89370	-2.11261	8.32205	0.54332	0.10842	0.01078	-0.21996	0.01718	0.00604	-0.02688	-0.02927	1.00473	11.52960	-11.83901	6.56322	0.07813	0.06614	-0.00985	-0.01873	0.00612	-0.00056	22.82761	1.48045	-12.29396	0.45478	0.46448	0.20161	0.03489	-0.12692	-0.13892	11.00941	-1.79247	-0.36469	-0.00451	-0.00034	-0.00177	-0.00010	0.00008	0.00036	104.26656	16.43473	-1.66435	-0.06152	-0.01369	-0.02400	0.00087
204			2.03000	6.11458	-2.23480	8.03909	0.52157	0.10671	0.01072	-0.20696	0.01734	0.00497	-0.02516	-0.02654	1.02316	11.65689	-11.85404	6.46408	0.11065	0.07488	-0.01916	-0.01482	0.00164	-0.00443	22.75290	1.77469	-11.96162	0.43258	0.50441	0.21071	0.06501	-0.11608	-0.15611	10.99397	-1.62395	-0.26353	-0.00421	-0.00017	-0.00122	-0.00018	0.00005	0.00029	104.16499	16.41632	-1.92209	-0.06974	-0.01732	-0.01761	-0.00757
205			2.04000	6.32876	-2.35419	7.81307	0.49747	0.10406	0.01295	-0.18814	0.01723	0.00475	-0.02148	-0.02204	1.04389	11.73857	-11.80999	6.29279	0.14191	0.09219	-0.02788	-0.00509	-0.00496	-0.00936	22.63446	2.05174	-11.61247	0.41171	0.55281	0.22405	0.08927	-0.11255	-0.16155	10.96666	-1.43964	-0.15208	-0.00386	-0.00002	-0.00070	-0.00023	0.00000	0.00018	103.98351	16.33461	-2.22615	-0.07913	-0.02068	-0.01301	-0.01689
206			2.05000	6.53180	-2.46946	7.64167	0.47266	0.10057	0.01776	-0.16719	0.01666	0.00496	-0.01681	-0.01506	1.06085	11.77412	-11.71551	6.09208	0.16337	0.11552	-0.03319	0.00731	-0.01403	-0.01204	22.48055	2.30783	-11.28818	0.40181	0.59642	0.23798	0.10911	-0.12192	-0.15206	10.93080	-1.25106	-0.04234	-0.00344	0.00010	-0.00026	-0.00024	-0.00003	0.00006	103.73740	16.17204	-2.57315	-0.08921	-0.02346	-0.01083	-0.02578
207			2.06000	6.72148	-2.57902	7.51674	0.44770	0.09844	0.02375	-0.14654	0.01595	0.00494	-0.01125	-0.00709	1.07047	11.76588	-11.58895	5.90606	0.17768	0.14481	-0.03698	0.01850	-0.02419	-0.01160	22.29978	2.54806	-11.02488	0.39640	0.63616	0.25030	0.12469	-0.15197	-0.12821	10.89273	-1.07354	0.05750	-0.00297	0.00017	0.00004	-0.00019	-0.00004	-0.00001	103.44887	15.92420	-2.95751	-0.09930	-0.02554	-0.01083	-0.03257
208			2.07000	6.89731	-2.68162	7.42671	0.42572	0.09818	0.02891	-0.12844	0.01523	0.00451	-0.00560	0.00012	1.07309	11.71914	-11.45479	5.77270	0.18748	0.17586	-0.04082	0.02610	-0.03228	-0.00845	22.10061	2.78379	-10.84845	0.38979	0.67302	0.25927	0.13410	-0.20342	-0.09434	10.85935	-0.92208	0.14363	-0.00246	0.00017	0.00019	-0.00013	-0.00004	-0.00003	103.14326	15.60064	-3.36924	-0.10877	-0.02702	-0.01206	-0.03611
209			2.08000	7.05996	-2.77686	7.36033	0.40481	0.09768	0.03274	-0.11279	0.01432	0.00398	-0.00080	0.00557	1.06920	11.64493	-11.33475	5.71274	0.19775	0.20182	-0.04471	0.02908	-0.03505	-0.00346	21.89311	3.02582	-10.76855	0.37558	0.70356	0.26370	0.13385	-0.26555	-0.05793	10.83515	-0.80504	0.21637	-0.00196	0.00013	0.00020	-0.00007	-0.00002	-0.00003	102.84341	15.22173	-3.79430	-0.11711	-0.02803	-0.01354	-0.03632
210			2.09000	7.21091	-2.86541	7.30881	0.38628	0.09760	0.03634	-0.10006	0.01350	0.00364	0.00349	0.00936	1.05954	11.56013	-11.24186	5.72512	0.20801	0.22484	-0.04796	0.02659	-0.03281	0.00180	21.68841	3.27896	-10.77607	0.35717	0.73233	0.26665	0.12514	-0.32406	-0.02754	10.82039	-0.72113	0.27968	-0.00151	0.00005	0.00012	-0.00003	-0.00001	-0.00002	102.56496	14.81439	-4.21767	-0.12414	-0.02871	-0.01465	-0.03401
211			2.10000	7.35212	-2.94854	7.26623	0.37061	0.09690	0.03946	-0.09017	0.01280	0.00344	0.00760	0.01215	1.04623	11.48345	-11.17944	5.78996	0.21675	0.24560	-0.05087	0.01880	-0.02728	0.00555	21.49607	3.54070	-10.84621	0.34064	0.76182	0.26936	0.11177	-0.36506	-0.00825	10.81248	-0.66117	0.34084	-0.00113	-0.00003	0.00002	-0.00001	0.00000	-0.00000	102.31661	14.40871	-4.62576	-0.13011	-0.02929	-0.01491	-0.03008
212			2.11000	7.48562	-3.02832	7.22896	0.36067	0.09703	0.04221	-0.08331	0.01255	0.00334	0.01144	0.01358	1.03225	11.43156	-11.14198	5.87580	0.22432	0.26549	-0.05373	0.00718	-0.02103	0.00653	21.32285	3.80271	-10.94509	0.32653	0.79352	0.27290	0.09575	-0.37937	-0.00209	10.80966	-0.61222	0.40675	-0.00085	-0.00009	-0.00003	-0.00000	0.00001	0.00000	102.10385	14.03441	-5.00451	-0.13538	-0.02997	-0.01404	-0.02495
213			2.12000	7.61307	-3.10731	7.19539	0.35691	0.09834	0.04377	-0.07899	0.01282	0.00319	0.01466	0.01210	1.01981	11.41636	-11.11808	5.94738	0.23696	0.28225	-0.05811	-0.00641	-0.01609	0.00432	21.17278	4.05420	-11.03783	0.30337	0.82455	0.27590	0.07560	-0.36311	-0.00811	10.81375	-0.56203	0.47934	-0.00066	-0.00010	0.00002	0.00001	0.00001	-0.00000	101.93238	13.71762	-5.33752	-0.13971	-0.03070	-0.01206	-0.01860
214			2.13000	7.73579	-3.18740	7.16580	0.36067	0.09979	0.04394	-0.07718	0.01331	0.00286	0.01707	0.00869	1.01204	11.44361	-11.09482	5.97401	0.25132	0.29561	-0.06355	-0.02065	-0.01369	-0.00121	21.04800	4.28542	-11.09648	0.27775	0.85297	0.27838	0.05582	-0.32012	-0.02331	10.82914	-0.50216	0.55400	-0.00054	-0.00005	0.00020	0.00002	0.00000	-0.00003	101.80782	13.47783	-5.60786	-0.14237	-0.03124	-0.00927	-0.01129
215			2.14000	7.85533	-3.26880	7.14207	0.37245	0.10230	0.04483	-0.07796	0.01395	0.00237	0.01836	0.00443	1.00831	11.51260	-11.06168	5.93629	0.26296	0.30678	-0.06725	-0.03347	-0.01384	-0.00912	20.94737	4.49002	-11.10304	0.25580	0.87537	0.28180	0.03956	-0.25863	-0.04416	10.85923	-0.42946	0.62298	-0.00049	0.00004	0.00049	0.00003	-0.00000	-0.00006	101.73259	13.32529	-5.80361	-0.14301	-0.03147	-0.00599	-0.00381
216			2.15000	7.97346	-3.35046	7.12714	0.38823	0.10485	0.04686	-0.08037	0.01446	0.00168	0.01890	0.00097	1.00695	11.61719	-11.01305	5.82941	0.26895	0.31695	-0.06855	-0.04286	-0.01546	-0.01700	20.86712	4.66580	-11.04977	0.24367	0.89135	0.28614	0.02772	-0.19253	-0.06635	10.90393	-0.34561	0.67933	-0.00047	0.00018	0.00086	0.00004	-0.00002	-0.00010	101.70476	13.25926	-5.92170	-0.14194	-0.03146	-0.00240	0.00311
217			2.16000	8.09147	-3.43101	7.12321	0.40619	0.10667	0.04952	-0.08354	0.01468	0.00086	0.01979	-0.00123	1.00747	11.74717	-10.94960	5.66414	0.26965	0.32934	-0.06886	-0.04779	-0.01709	-0.02268	20.80393	4.81596	-10.94242	0.24210	0.90724	0.29204	0.01922	-0.14063	-0.08419	10.95992	-0.25535	0.71867	-0.00047	0.00034	0.00130	0.00005	-0.00005	-0.00011	101.71989	13.26757	-5.96812	-0.13957	-0.03125	0.00133	0.00928
218			2.17000	8.20930	-3.50941	7.12970	0.42657	0.10921	0.05217	-0.08666	0.01481	0.00009	0.02083	-0.00320	1.01045	11.88941	-10.87795	5.46537	0.26878	0.34359	-0.06943	-0.04840	-0.01720	-0.02499	20.75543	4.94918	-10.80319	0.24486	0.92421	0.29853	0.01334	-0.11865	-0.09099	11.02213	-0.16360	0.74052	-0.00048	0.00051	0.00175	0.00005	-0.00008	-0.00010	101.77303	13.32950	-5.95616	-0.13630	-0.03088	0.00500	0.01480
219			2.18000	8.32552	-3.58503	7.14355	0.44981	0.11016	0.05525	-0.08901	0.01453	-0.00046	0.02113	-0.00722	1.01368	12.02884	-10.80851	5.26513	0.27224	0.35216	-0.06906	-0.04542	-0.01448	-0.02309	20.71773	5.07728	-10.66695	0.23676	0.93324	0.30383	0.01025	-0.13291	-0.08212	11.08439	-0.07361	0.74880	-0.00049	0.00068	0.00218	0.00005	-0.00010	-0.00008	101.85925	13.42123	-5.90350	-0.13273	-0.03045	0.00843	0.01977
220			2.19000	8.43803	-3.65758	7.16099	0.47421	0.11158	0.05835	-0.08960	0.01420	-0.00072	0.02101	-0.01392	1.01746	12.15028	-10.75212	5.09390	0.28458	0.35742	-0.06942	-0.03914	-0.00943	-0.01817	20.68519	5.21139	-10.57031	0.21142	0.94091	0.30880	0.00995	-0.17840	-0.05895	11.14069	0.01299	0.75088	-0.00052	0.00083	0.00257	0.00005	-0.00012	-0.00008	101.97301	13.52053	-5.82993	-0.12968	-0.03015	0.01157	0.02410
221			2.20000	8.54431	-3.72720	7.17896	0.49135	0.11230	0.06118	-0.08626	0.01377	-0.00076	0.02113	-0.02201	1.02197	12.24099	-10.71593	4.97306	0.30983	0.36069	-0.07192	-0.02927	-0.00396	-0.01175	20.65213	5.35781	-10.53851	0.16820	0.95359	0.31429	0.01055	-0.24077	-0.02718	11.18653	0.09480	0.75354	-0.00056	0.00096	0.00289	0.00004	-0.00013	-0.00010	102.10730	13.60928	-5.75363	-0.12753	-0.03006	0.01429	0.02767
222			2.21000	8.64147	-3.79447	7.19594	0.50398	0.11347	0.06297	-0.07939	0.01346	-0.00076	0.02186	-0.02607	1.02917	12.29267	-10.70025	4.91042	0.32685	0.36936	-0.07526	-0.01366	-0.00073	-0.00503	20.61423	5.51710	-10.57963	0.14665	0.97888	0.32094	0.01238	-0.30461	0.00575	11.22015	0.17012	0.76094	-0.00060	0.00106	0.00314	0.00003	-0.00013	-0.00013	102.25491	13.67518	-5.68845	-0.12617	-0.03012	0.01643	0.03021
223			2.22000	8.72706	-3.85958	7.21314	0.51640	0.11595	0.06312	-0.07022	0.01339	-0.00099	0.02242	-0.02506	1.03911	12.30294	-10.69748	4.89741	0.32711	0.38267	-0.07816	0.00460	-0.00206	0.00005	20.56947	5.68438	-10.68389	0.15698	1.01115	0.32683	0.01680	-0.35109	0.03203	11.24204	0.23711	0.77411	-0.00065	0.00112	0.00330	0.00002	-0.00011	-0.00016	102.40788	13.71209	-5.64294	-0.12531	-0.03021	0.01779	0.03136
224			2.23000	8.79984	-3.92259	7.23381	0.52588	0.11530	0.06163	-0.05945	0.01305	-0.00152	0.02191	-0.02242	1.04707	12.27615	-10.69440	4.91254	0.32155	0.38906	-0.07986	0.02116	-0.00854	0.00195	20.51604	5.85020	-10.82573	0.17149	1.03103	0.32822	0.02216	-0.36032	0.04497	11.25483	0.29435	0.79264	-0.00070	0.00115	0.00336	0.00001	-0.00009	-0.00018	102.55752	13.71792	-5.62166	-0.12472	-0.03023	0.01838	0.03076
225			2.24000	8.85986	-3.98345	7.26096	0.53561	0.11386	0.06061	-0.04871	0.01271	-0.00223	0.02091	-0.01952	1.05263	12.22134	-10.67886	4.93069	0.31235	0.39268	-0.07949	0.03344	-0.01803	0.00063	20.45084	6.00447	-10.97276	0.18375	1.04048	0.32799	0.02768	-0.33387	0.04399	11.26232	0.34126	0.81500	-0.00075	0.00115	0.00336	0.00001	-0.00007	-0.00018	102.69462	13.69260	-5.62555	-0.12416	-0.03012	0.01826	0.02846
226			2.25000	8.90831	-4.04248	7.29522	0.54747	0.11433	0.06088	-0.03913	0.01264	-0.00292	0.02009	-0.01675	1.05564	12.14970	-10.64495	4.93294	0.29967	0.39864	-0.07743	0.03983	-0.02738	-0.00267	20.37203	6.14106	-11.09969	0.19451	1.04634	0.32850	0.03260	-0.28774	0.03355	11.26879	0.37893	0.83984	-0.00079	0.00112	0.00330	0.00001	-0.00006	-0.00018	102.81293	13.63919	-5.65226	-0.12350	-0.02986	0.01764	0.02532
227			2.26000	8.94698	-4.10006	7.33508	0.55890	0.11613	0.06235	-0.03120	0.01269	-0.00349	0.01993	-0.01495	1.05507	12.07317	-10.59366	4.90819	0.28853	0.40703	-0.07485	0.04065	-0.03395	-0.00656	20.28237	6.25915	-11.19345	0.19764	1.05188	0.33054	0.03455	-0.23719	0.01887	11.27741	0.40892	0.86588	-0.00084	0.00109	0.00321	0.00002	-0.00004	-0.00017	102.91328	13.56742	-5.69453	-0.12268	-0.02947	0.01673	0.02268
228			2.27000	8.97820	-4.15623	7.37820	0.57186	0.11675	0.06357	-0.02566	0.01257	-0.00381	0.02014	-0.01270	1.05103	12.00287	-10.53052	4.85338	0.27107	0.41568	-0.07148	0.03558	-0.03628	-0.00973	20.18827	6.36074	-11.25155	0.20748	1.05447	0.33193	0.03529	-0.19129	0.00436	11.29010	0.43281	0.89238	-0.00089	0.00105	0.00310	0.00002	-0.00003	-0.00016	103.00379	13.49230	-5.74172	-0.12167	-0.02902	0.01577	0.02146
229			2.28000	9.00473	-4.21121	7.42236	0.58936	0.11911	0.06457	-0.02311	0.01266	-0.00390	0.02020	-0.01006	1.04395	11.94725	-10.46341	4.77411	0.24478	0.42579	-0.06715	0.02635	-0.03445	-0.01114	20.09703	6.44904	-11.27987	0.22881	1.05388	0.33209	0.03560	-0.15590	-0.00593	11.30795	0.45162	0.91787	-0.00094	0.00101	0.00299	0.00003	-0.00002	-0.00014	103.09483	13.42802	-5.78253	-0.12049	-0.02859	0.01490	0.02159
230			2.29000	9.02956	-4.26569	7.46579	0.60754	0.12188	0.06606	-0.02336	0.01288	-0.00379	0.01946	-0.00922	1.03316	11.91032	-10.40048	4.68383	0.22067	0.43143	-0.06178	0.01690	-0.02891	-0.01037	20.01440	6.52694	-11.29087	0.24442	1.04460	0.33071	0.03339	-0.13314	-0.00956	11.33094	0.46542	0.94053	-0.00098	0.00096	0.00287	0.00004	-0.00001	-0.00011	103.19342	13.38333	-5.80939	-0.11909	-0.02820	0.01423	0.02236
231			2.30000	9.05506	-4.32047	7.50660	0.62698	0.12552	0.06843	-0.02581	0.01321	-0.00340	0.01825	-0.01013	1.02060	11.89113	-10.34856	4.59883	0.19986	0.43446	-0.05561	0.00923	-0.02144	-0.00790	19.94265	6.59759	-11.29889	0.25506	1.03145	0.32913	0.03044	-0.12347	-0.00667	11.35738	0.47402	0.95902	-0.00103	0.00093	0.00277	0.00005	-0.00000	-0.00008	103.30150	13.36231	-5.81908	-0.11756	-0.02786	0.01383	0.02302
232			2.31000	9.08241	-4.37582	7.54128	0.64705	0.12785	0.07009	-0.02948	0.01330	-0.00241	0.01721	-0.01357	1.00989	11.88434	-10.31159	4.53376	0.18877	0.43462	-0.05137	0.00443	-0.01395	-0.00492	19.88052	6.66379	-11.31603	0.25233	1.02061	0.32775	0.02745	-0.12473	0.00070	11.38390	0.47802	0.97325	-0.00108	0.00090	0.00268	0.00005	0.00000	-0.00006	103.41719	13.36499	-5.81187	-0.11601	-0.02760	0.01362	0.02318
233			2.32000	9.11168	-4.43197	7.56455	0.66112	0.12796	0.06994	-0.03304	0.01303	-0.00075	0.01688	-0.01906	1.00139	11.88243	-10.28996	4.49739	0.19290	0.43271	-0.05138	0.00233	-0.00819	-0.00220	19.82383	6.72845	-11.34916	0.23037	1.01687	0.32656	0.02465	-0.13285	0.00930	11.40682	0.47838	0.98380	-0.00113	0.00087	0.00260	0.00004	0.00000	-0.00004	103.53708	13.38727	-5.79040	-0.11467	-0.02743	0.01346	0.02274
234			2.33000	9.14203	-4.48906	7.57196	0.67251	0.12781	0.06968	-0.03568	0.01266	0.00122	0.01761	-0.02212	0.99661	11.87840	-10.28025	4.48943	0.19446	0.43680	-0.05258	0.00244	-0.00536	-0.00003	19.76754	6.79357	-11.39807	0.22154	1.02686	0.32751	0.02495	-0.14291	0.01565	11.42366	0.47520	0.99045	-0.00117	0.00085	0.00253	0.00003	0.00001	-0.00001	103.65680	13.42037	-5.75853	-0.11363	-0.02733	0.01327	0.02151
235			2.34000	9.17233	-4.54720	7.56277	0.68598	0.12888	0.06893	-0.03715	0.01238	0.00299	0.01751	-0.02259	0.99687	11.86764	-10.27604	4.49957	0.18812	0.44250	-0.05314	0.00419	-0.00571	0.00087	19.70734	6.86002	-11.45538	0.22961	1.03993	0.32806	0.02801	-0.14760	0.01700	11.43308	0.46756	0.99172	-0.00122	0.00083	0.00247	0.00001	0.00001	0.00002	103.77032	13.45241	-5.72022	-0.11283	-0.02723	0.01296	0.01937
236			2.35000	9.20158	-4.60567	7.54040	0.69658	0.12817	0.06771	-0.03663	0.01186	0.00405	0.01598	-0.02256	0.99941	11.84898	-10.26965	4.51127	0.18379	0.44222	-0.05303	0.00672	-0.00907	0.00016	19.64107	6.92667	-11.50962	0.23388	1.04586	0.32717	0.03052	-0.14123	0.01285	11.43532	0.45495	0.98628	-0.00127	0.00082	0.00244	-0.00000	0.00002	0.00005	103.87215	13.47238	-5.67859	-0.11231	-0.02707	0.01249	0.01685
237			2.36000	9.22851	-4.66280	7.51197	0.70851	0.12731	0.06699	-0.03340	0.01115	0.00417	0.01349	-0.02237	1.00367	11.82424	-10.25374	4.50784	0.17848	0.43956	-0.05150	0.00909	-0.01489	-0.00187	19.56926	6.99064	-11.55045	0.23677	1.04724	0.32661	0.03185	-0.12395	0.00506	11.43277	0.43853	0.97505	-0.00131	0.00081	0.00242	-0.00001	0.00002	0.00007	103.96189	13.47529	-5.63567	-0.11206	-0.02687	0.01190	0.01490
238			2.37000	9.25118	-4.71616	7.48598	0.72033	0.12729	0.06757	-0.02627	0.01026	0.00339	0.01115	-0.02170	1.00909	11.79653	-10.22315	4.47804	0.17261	0.43962	-0.04904	0.01085	-0.02270	-0.00439	19.49454	7.04854	-11.57223	0.24049	1.05110	0.32836	0.03189	-0.09967	-0.00351	11.42934	0.42118	0.96164	-0.00133	0.00080	0.00241	-0.00001	0.00002	0.00006	104.04434	13.46253	-5.59345	-0.11213	-0.02671	0.01142	0.01408
239			2.38000	9.26686	-4.76319	7.46985	0.73227	0.12720	0.06816	-0.01447	0.00904	0.00176	0.00987	-0.02033	1.01563	11.76814	-10.17485	4.41807	0.16506	0.44452	-0.04740	0.01202	-0.03241	-0.00685	19.42037	7.09718	-11.57534	0.24818	1.06174	0.33188	0.03131	-0.07276	-0.00977	11.42836	0.40653	0.95068	-0.00134	0.00079	0.00241	0.00000	0.00001	0.00005	104.12469	13.43886	-5.55464	-0.11251	-0.02671	0.01126	0.01408
240			2.39000	9.27248	-4.80129	7.46975	0.74601	0.12701	0.06797	0.00207	0.00748	-0.00069	0.00919	-0.01877	1.02449	11.73913	-10.10758	4.33062	0.15649	0.45236	-0.04697	0.01298	-0.04396	-0.00900	19.34926	7.13382	-11.56648	0.25850	1.07637	0.33570	0.03068	-0.04689	-0.01054	11.43059	0.39745	0.94450	-0.00132	0.00079	0.00242	0.00001	0.00001	0.00002	104.20466	13.40903	-5.52078	-0.11316	-0.02688	0.01149	0.01413
241			2.40000	9.26555	-4.82791	7.49225	0.76482	0.12542	0.06727	0.02290	0.00561	-0.00398	0.00812	-0.01859	1.03549	11.70738	-10.02116	4.22270	0.14865	0.45721	-0.04631	0.01422	-0.05657	-0.01047	19.28221	7.15620	-11.55781	0.26503	1.08587	0.33856	0.03012	-0.02510	-0.00380	11.43393	0.39483	0.94182	-0.00129	0.00080	0.00243	0.00001	-0.00000	0.00001	104.28270	13.37760	-5.49039	-0.11405	-0.02714	0.01182	0.01377
242			2.41000	9.24454	-4.84100	7.54521	0.78902	0.12530	0.06757	0.04753	0.00377	-0.00824	0.00729	-0.02008	1.04642	11.66929	-9.91621	4.10229	0.14132	0.46362	-0.04479	0.01592	-0.07004	-0.01109	19.21859	7.16307	-11.56304	0.26817	1.09460	0.34232	0.03038	-0.00954	0.01023	11.43554	0.39727	0.93991	-0.00124	0.00080	0.00244	-0.00000	-0.00001	0.00001	104.35673	13.34820	-5.46160	-0.11510	-0.02741	0.01204	0.01306
243			2.42000	9.20866	-4.83950	7.63622	0.81648	0.12902	0.07000	0.07546	0.00211	-0.01370	0.00815	-0.02246	1.05571	11.62077	-9.79425	3.97621	0.13360	0.47901	-0.04290	0.01803	-0.08486	-0.01107	19.15686	7.15436	-11.59371	0.27238	1.11244	0.34932	0.03237	-0.00125	0.03025	11.43347	0.40245	0.93634	-0.00120	0.00080	0.00244	-0.00001	-0.00001	0.00002	104.42567	13.32289	-5.43443	-0.11616	-0.02764	0.01200	0.01223
244			2.43000	9.15760	-4.82367	7.77041	0.84267	0.13185	0.07292	0.10543	0.00061	-0.02006	0.01089	-0.02565	1.06278	11.55767	-9.65781	3.84986	0.12863	0.49838	-0.04187	0.02094	-0.09974	-0.01087	19.09421	7.13173	-11.65792	0.27324	1.13589	0.35748	0.03583	-0.00009	0.05437	11.42716	0.40795	0.92964	-0.00116	0.00079	0.00241	-0.00002	-0.00001	0.00003	104.48926	13.30196	-5.40997	-0.11721	-0.02783	0.01172	0.01130
245			2.44000	9.09158	-4.79463	7.94931	0.86624	0.13228	0.07481	0.13534	-0.00057	-0.02646	0.01476	-0.02930	1.06896	11.47613	-9.50992	3.72705	0.12698	0.51744	-0.04237	0.02487	-0.11325	-0.01082	19.02719	7.09743	-11.75971	0.27004	1.16024	0.36437	0.04052	-0.00426	0.07997	11.41697	0.41167	0.91869	-0.00113	0.00077	0.00235	-0.00002	-0.00001	0.00005	104.54680	13.28307	-5.38818	-0.11808	-0.02794	0.01111	0.00999
246			2.45000	9.01201	-4.75480	8.17119	0.89306	0.13462	0.07771	0.16376	-0.00126	-0.03301	0.01856	-0.03266	1.07684	11.37302	-9.35377	3.60971	0.12210	0.53816	-0.04145	0.02851	-0.12519	-0.01026	18.95201	7.05372	-11.89891	0.27270	1.18403	0.37121	0.04762	-0.01067	0.10457	11.40346	0.41196	0.90314	-0.00110	0.00074	0.00226	-0.00003	-0.00000	0.00007	104.59579	13.26144	-5.36815	-0.11869	-0.02790	0.01017	0.00790
247			2.46000	8.92125	-4.70784	8.43005	0.91969	0.13857	0.08231	0.18862	-0.00134	-0.03953	0.02201	-0.03558	1.08185	11.24584	-9.19259	3.49847	0.11309	0.55809	-0.03776	0.03103	-0.13394	-0.00897	18.86525	7.00237	-12.07072	0.27936	1.20097	0.37734	0.05652	-0.01662	0.12522	11.38663	0.40798	0.88400	-0.00108	0.00070	0.00215	-0.00004	0.00000	0.00008	104.63194	13.23170	-5.34936	-0.11902	-0.02770	0.00893	0.00488
248			2.47000	8.82160	-4.65851	8.71502	0.94190	0.14367	0.08826	0.20865	-0.00074	-0.04523	0.02617	-0.03797	1.08068	11.09324	-9.03089	3.39360	0.10175	0.57965	-0.03267	0.03220	-0.13826	-0.00732	18.76501	6.94579	-12.26664	0.28632	1.21582	0.38367	0.06573	-0.02119	0.14021	11.36576	0.40011	0.86413	-0.00107	0.00066	0.00204	-0.00004	0.00001	0.00007	104.65105	13.19079	-5.33203	-0.11911	-0.02734	0.00752	0.00114
249			2.48000	8.71464	-4.61193	9.01136	0.95815	0.14818	0.09440	0.22344	0.00054	-0.04882	0.03033	-0.04006	1.07458	10.91497	-8.87492	3.29649	0.09072	0.59871	-0.02683	0.03241	-0.13543	-0.00553	18.65131	6.88661	-12.47667	0.28950	1.22565	0.38911	0.07306	-0.02373	0.14804	11.33973	0.38982	0.84790	-0.00106	0.00063	0.00194	-0.00005	0.00001	0.00005	104.65041	13.13998	-5.31657	-0.11908	-0.02692	0.00612	-0.00278
250			2.49000	8.60173	-4.57278	9.30335	0.96930	0.15162	0.10027	0.23284	0.00230	-0.04974	0.03355	-0.04153	1.06758	10.71243	-8.73163	3.20846	0.08080	0.61310	-0.02027	0.03183	-0.12416	-0.00377	18.52661	6.82741	-12.68992	0.28980	1.23046	0.39366	0.07739	-0.02331	0.14807	11.30788	0.37914	0.83988	-0.00105	0.00061	0.00187	-0.00006	0.00001	0.00001	104.63087	13.08507	-5.30296	-0.11911	-0.02653	0.00493	-0.00616
251			2.50000	8.48461	-4.54404	9.57786	0.98031	0.15708	0.10556	0.23782	0.00430	-0.04808	0.03492	-0.04190	1.06140	10.48911	-8.60731	3.12820	0.06630	0.62393	-0.01257	0.02809	-0.10555	-0.00215	18.39511	6.77026	-12.89527	0.29539	1.23051	0.39694	0.08028	-0.01753	0.13997	11.27065	0.36959	0.84350	-0.00104	0.00060	0.00184	-0.00007	0.00001	-0.00003	104.59710	13.03648	-5.29036	-0.11919	-0.02623	0.00410	-0.00848
252			2.51000	8.36521	-4.52670	9.82581	0.99147	0.16134	0.10842	0.23893	0.00617	-0.04365	0.03362	-0.04147	1.05498	10.25082	-8.50543	3.04928	0.04612	0.62427	-0.00413	0.02043	-0.08163	-0.00070	18.26140	6.71542	-13.08127	0.30457	1.21714	0.39593	0.08114	-0.00223	0.12319	11.22945	0.36147	0.86077	-0.00104	0.00060	0.00185	-0.00008	0.00001	-0.00007	104.55508	13.00784	-5.27739	-0.11937	-0.02607	0.00372	-0.00977
253			2.52000	8.24517	-4.52018	10.04219	1.00107	0.16539	0.10927	0.23686	0.00768	-0.03775	0.03044	-0.04017	1.05030	10.00608	-8.42533	2.96129	0.02380	0.61864	0.00386	0.01067	-0.05820	0.00073	18.12985	6.66054	-13.23693	0.31620	1.19944	0.39296	0.07948	0.02671	0.09983	11.18597	0.35268	0.89240	-0.00103	0.00063	0.00190	-0.00008	0.00002	-0.00012	104.50958	13.01293	-5.26245	-0.11969	-0.02616	0.00394	-0.01039
254			2.53000	8.12571	-4.52253	10.22645	1.00983	0.16892	0.10960	0.23274	0.00853	-0.03201	0.02699	-0.03800	1.04564	9.76592	-8.36161	2.85145	-0.00168	0.61254	0.01169	-0.00073	-0.04091	0.00273	18.00478	6.60059	-13.35187	0.33300	1.18518	0.39099	0.07555	0.07243	0.07219	11.14167	0.33873	0.93685	-0.00101	0.00066	0.00199	-0.00008	0.00003	-0.00015	104.46339	13.06206	-5.24266	-0.12018	-0.02662	0.00502	-0.01081
255			2.54000	8.00795	-4.53011	10.38273	1.01557	0.16996	0.10933	0.22640	0.00818	-0.02745	0.02369	-0.03592	1.03897	9.54330	-8.30468	2.70761	-0.02604	0.60391	0.01894	-0.01051	-0.03316	0.00565	17.89065	6.52854	-13.41773	0.34755	1.17106	0.38960	0.06733	0.13486	0.04231	11.09722	0.31496	0.98865	-0.00099	0.00070	0.00209	-0.00008	0.00005	-0.00016	104.41788	13.16021	-5.21230	-0.12092	-0.02754	0.00716	-0.01150
256			2.55000	7.89343	-4.53706	10.51993	1.02354	0.17082	0.10822	0.21847	0.00631	-0.02476	0.02063	-0.03458	1.03140	9.35131	-8.24305	2.52112	-0.05116	0.59532	0.02510	-0.01799	-0.03530	0.00942	17.79169	6.43677	-13.43026	0.36200	1.15657	0.38809	0.05580	0.20723	0.01314	11.05150	0.27871	1.03699	-0.00096	0.00075	0.00220	-0.00008	0.00006	-0.00012	104.37286	13.30552	-5.16200	-0.12166	-0.02874	0.00986	-0.01286
257			2.56000	7.78442	-4.53605	10.64909	1.03179	0.17170	0.10720	0.20727	0.00257	-0.02428	0.01805	-0.03437	1.02434	9.20015	-8.16789	2.29004	-0.07223	0.58765	0.03018	-0.02064	-0.04396	0.01360	17.71111	6.32119	-13.39174	0.37231	1.14238	0.38729	0.04184	0.27659	-0.01180	11.00198	0.23049	1.06913	-0.00092	0.00078	0.00230	-0.00009	0.00008	-0.00004	104.32668	13.48940	-5.08246	-0.12212	-0.02983	0.01221	-0.01501
258			2.57000	7.68379	-4.51891	10.78020	1.04230	0.17308	0.10642	0.19168	-0.00332	-0.02563	0.01556	-0.03512	1.01935	9.09505	-8.07592	2.02003	-0.09068	0.58050	0.03462	-0.01922	-0.05496	0.01768	17.64991	6.18311	-13.31183	0.38096	1.12738	0.38691	0.02792	0.33052	-0.02887	10.94567	0.17298	1.07537	-0.00087	0.00080	0.00235	-0.00009	0.00008	0.00008	104.27703	13.69884	-4.96911	-0.12215	-0.03060	0.01357	-0.01752
259			2.58000	7.59500	-4.47738	10.92045	1.05559	0.17503	0.10584	0.17062	-0.01153	-0.02830	0.01311	-0.03694	1.01613	9.03681	-7.96819	1.72367	-0.10647	0.57341	0.03852	-0.01446	-0.06594	0.02097	17.60731	6.02701	-13.20726	0.38678	1.11131	0.38680	0.01575	0.36319	-0.03430	10.88074	0.11004	1.05196	-0.00081	0.00080	0.00234	-0.00010	0.00008	0.00020	104.22367	13.91994	-4.82328	-0.12188	-0.03107	0.01393	-0.01958
260			2.59000	7.52147	-4.40362	11.07483	1.06634	0.17709	0.10515	0.14339	-0.02191	-0.03192	0.01107	-0.04077	1.01229	9.02277	-7.84770	1.41895	-0.11188	0.56551	0.04071	-0.00692	-0.07577	0.02216	17.58112	5.85693	-13.10047	0.37748	1.09476	0.38690	0.00651	0.37466	-0.02531	10.80714	0.04684	0.99988	-0.00074	0.00078	0.00228	-0.00010	0.00006	0.00030	104.16994	14.13942	-4.64910	-0.12135	-0.03126	0.01347	-0.02043
261			2.60000	7.46590	-4.29134	11.24776	1.06738	0.17551	0.10336	0.11148	-0.03313	-0.03613	0.00989	-0.04497	1.00373	9.04758	-7.71863	1.12614	-0.10834	0.55411	0.04073	0.00064	-0.08317	0.02078	17.56810	5.67584	-13.01627	0.35683	1.07335	0.38433	0.00125	0.36608	-0.00135	10.72644	-0.01062	0.92375	-0.00067	0.00075	0.00218	-0.00010	0.00005	0.00035	104.12137	14.34474	-4.45216	-0.12042	-0.03114	0.01226	-0.01973
262			2.61000	7.42929	-4.13715	11.44489	1.05317	0.16359	0.09789	0.07902	-0.04166	-0.03981	0.00937	-0.04504	0.99014	9.10424	-7.58584	0.86357	-0.10742	0.53407	0.03796	0.00692	-0.08672	0.01703	17.56505	5.48556	-12.97801	0.34819	1.03903	0.37305	-0.00074	0.33993	0.03446	10.64167	-0.05738	0.83241	-0.00061	0.00072	0.00207	-0.00009	0.00003	0.00035	104.08331	14.52508	-4.24097	-0.11909	-0.03067	0.01039	-0.01749
263			2.62000	7.41039	-3.94171	11.67330	1.02876	0.14371	0.08988	0.05133	-0.04502	-0.04255	0.00950	-0.04059	0.97752	9.18523	-7.45356	0.64371	-0.11048	0.50964	0.03310	0.01236	-0.08727	0.01222	17.56939	5.28648	-13.00395	0.35598	0.99775	0.35543	-0.00069	0.30440	0.07590	10.55673	-0.09140	0.73872	-0.00058	0.00069	0.00196	-0.00008	0.00001	0.00031	104.05943	14.67288	-4.02793	-0.11752	-0.03001	0.00827	-0.01405
264			2.63000	7.40572	-3.71125	11.93775	1.00433	0.12435	0.08292	0.03178	-0.04423	-0.04474	0.01121	-0.03365	0.97197	9.28309	-7.32472	0.47418	-0.11447	0.49367	0.02746	0.01693	-0.08754	0.00759	17.57910	5.07839	-13.10627	0.37562	0.96722	0.33936	0.00064	0.26845	0.11854	10.47538	-0.11350	0.65601	-0.00059	0.00066	0.00187	-0.00008	0.00001	0.00025	104.05135	14.78533	-3.82613	-0.11615	-0.02943	0.00644	-0.00994
265			2.64000	7.41026	-3.45781	12.23512	0.98458	0.10634	0.07789	0.02050	-0.03994	-0.04585	0.01491	-0.02675	0.97187	9.39094	-7.20203	0.36141	-0.11607	0.48695	0.02154	0.02023	-0.08779	0.00368	17.59281	4.86237	-13.29058	0.39646	0.94949	0.32718	0.00247	0.23263	0.15958	10.39999	-0.12742	0.59191	-0.00064	0.00065	0.00181	-0.00008	0.00000	0.00018	104.05956	14.86472	-3.64309	-0.11493	-0.02902	0.00513	-0.00570
266			2.65000	7.41880	-3.19742	12.55234	0.97087	0.09448	0.07849	0.01477	-0.03508	-0.04755	0.02182	-0.02308	0.97575	9.50312	-7.08912	0.31353	-0.10492	0.49750	0.01673	0.02028	-0.08871	0.00082	17.61006	4.64181	-13.55577	0.40133	0.95851	0.32643	0.00385	0.19830	0.20136	10.33173	-0.13790	0.54733	-0.00071	0.00063	0.00175	-0.00008	0.00000	0.00011	104.08336	14.91623	-3.47975	-0.11383	-0.02872	0.00427	-0.00194
267			2.66000	7.42825	-2.94625	12.86957	0.96284	0.09289	0.08466	0.00952	-0.03217	-0.04952	0.03036	-0.02385	0.97933	9.61529	-6.99138	0.33944	-0.08063	0.52232	0.01381	0.01661	-0.08757	-0.00117	17.63070	4.42253	-13.89454	0.38620	0.98739	0.33546	0.00443	0.16056	0.24299	10.27129	-0.14797	0.52015	-0.00080	0.00061	0.00168	-0.00008	0.00001	0.00007	104.11948	14.94558	-3.33452	-0.11299	-0.02863	0.00392	0.00092
268			2.67000	7.43923	-2.71720	13.16640	0.95633	0.09456	0.09157	-0.00041	-0.02911	-0.04860	0.03703	-0.02667	0.97910	9.72360	-6.91604	0.44234	-0.05384	0.54205	0.01264	0.01136	-0.07802	-0.00272	17.65377	4.21277	-14.29256	0.36479	1.00740	0.34289	0.00485	0.11404	0.27318	10.21946	-0.15791	0.50483	-0.00089	0.00059	0.00162	-0.00007	0.00001	0.00004	104.16421	14.95993	-3.20226	-0.11263	-0.02880	0.00406	0.00293
269			2.68000	7.45547	-2.51770	13.42756	0.95220	0.09388	0.09682	-0.01744	-0.02476	-0.04412	0.03955	-0.02946	0.97916	9.82436	-6.87046	0.61205	-0.03186	0.54558	0.01375	0.00658	-0.05783	-0.00433	17.67675	4.02201	-14.72741	0.34894	1.00551	0.34386	0.00586	0.06477	0.28222	10.17630	-0.16610	0.49193	-0.00096	0.00057	0.00155	-0.00007	0.00000	0.00005	104.21684	14.97075	-3.07269	-0.11249	-0.02904	0.00431	0.00439
270			2.69000	7.48154	-2.34964	13.64538	0.95150	0.09237	0.09966	-0.04046	-0.02043	-0.03714	0.03784	-0.03063	0.98372	9.91474	-6.85793	0.82145	-0.01873	0.53639	0.01616	0.00359	-0.03078	-0.00580	17.69614	3.85685	-15.16844	0.34740	0.98747	0.33893	0.00774	0.02586	0.26703	10.14110	-0.17064	0.47237	-0.00103	0.00055	0.00151	-0.00006	-0.00000	0.00007	104.27778	14.99185	-2.93569	-0.11220	-0.02914	0.00432	0.00543
271			2.70000	7.52044	-2.21081	13.81821	0.95233	0.09029	0.10072	-0.06577	-0.01663	-0.02918	0.03392	-0.02984	0.99236	9.99368	-6.87637	1.03122	-0.01305	0.52199	0.01876	0.00221	-0.00271	-0.00627	17.70880	3.71902	-15.58035	0.35863	0.96573	0.33189	0.01000	0.00828	0.23210	10.11342	-0.17069	0.44248	-0.00108	0.00055	0.00148	-0.00005	-0.00001	0.00009	104.34585	15.03398	-2.78818	-0.11172	-0.02912	0.00412	0.00604
272			2.71000	7.57249	-2.09698	13.94713	0.95369	0.08600	0.10035	-0.08947	-0.01327	-0.02114	0.02943	-0.02881	1.00221	10.06279	-6.91841	1.20232	-0.00882	0.50371	0.02092	0.00128	0.02075	-0.00522	17.71376	3.60379	-15.93048	0.36796	0.94477	0.32523	0.01095	0.01776	0.18468	10.09326	-0.16659	0.40356	-0.00113	0.00055	0.00148	-0.00003	-0.00001	0.00011	104.41805	15.10133	-2.63363	-0.11116	-0.02911	0.00405	0.00605
273			2.72000	7.63598	-2.00378	14.03436	0.95541	0.07988	0.09878	-0.10900	-0.01043	-0.01345	0.02562	-0.02830	1.01256	10.12681	-6.97267	1.30645	-0.00326	0.48497	0.02184	0.00041	0.03541	-0.00276	17.71341	3.50055	-16.19489	0.37024	0.92918	0.32045	0.00888	0.05448	0.13223	10.07983	-0.15936	0.35755	-0.00118	0.00057	0.00151	-0.00002	-0.00002	0.00012	104.48912	15.19015	-2.47737	-0.11048	-0.02912	0.00418	0.00526
274			2.73000	7.70803	-1.92798	14.08190	0.95419	0.07361	0.09773	-0.12287	-0.00814	-0.00631	0.02429	-0.02863	1.02044	10.19190	-7.02611	1.33119	0.00704	0.47275	0.02135	-0.00081	0.04028	0.00018	17.71256	3.39594	-16.36127	0.36344	0.92746	0.32057	0.00364	0.11365	0.08109	10.07117	-0.14982	0.30670	-0.00122	0.00060	0.00157	-0.00002	-0.00002	0.00013	104.55349	15.29115	-2.32487	-0.10962	-0.02904	0.00430	0.00396
275			2.74000	7.78549	-1.86836	14.09074	0.94889	0.07146	0.09794	-0.13064	-0.00653	0.00049	0.02498	-0.02993	1.02414	10.26194	-7.06693	1.27959	0.02183	0.46913	0.01987	-0.00234	0.03674	0.00260	17.71572	3.27860	-16.42872	0.34921	0.93674	0.32483	-0.00255	0.18548	0.03400	10.06542	-0.13846	0.25610	-0.00126	0.00063	0.00164	-0.00001	-0.00002	0.00013	104.60812	15.39461	-2.18304	-0.10890	-0.02895	0.00445	0.00265
276			2.75000	7.86518	-1.82502	14.06201	0.93778	0.06894	0.09698	-0.13220	-0.00493	0.00702	0.02545	-0.03112	1.02370	10.33501	-7.08758	1.16638	0.03655	0.46246	0.01777	-0.00344	0.02701	0.00395	17.72349	3.14331	-16.40654	0.33290	0.93685	0.32626	-0.00651	0.25156	-0.00654	10.06113	-0.12581	0.21183	-0.00127	0.00066	0.00171	-0.00001	-0.00002	0.00011	104.65197	15.49302	-2.05897	-0.10855	-0.02896	0.00470	0.00155
277			2.76000	7.94407	-1.79859	13.99729	0.92469	0.06595	0.09500	-0.12824	-0.00332	0.01316	0.02479	-0.03076	1.02258	10.40241	-7.08696	1.01474	0.04434	0.45213	0.01620	-0.00298	0.01588	0.00437	17.73178	2.99249	-16.31300	0.32679	0.92407	0.32370	-0.00639	0.29380	-0.03657	10.05680	-0.11239	0.17921	-0.00127	0.00068	0.00177	-0.00001	-0.00002	0.00007	104.68441	15.58172	-1.95868	-0.10878	-0.02918	0.00508	0.00061
278			2.77000	8.01890	-1.78987	13.89669	0.91438	0.06298	0.09302	-0.11922	-0.00178	0.01921	0.02318	-0.02965	1.02332	10.45066	-7.07131	0.85256	0.04605	0.43986	0.01597	-0.00098	0.00827	0.00426	17.73365	2.83569	-16.17200	0.32878	0.90285	0.31915	-0.00136	0.30243	-0.05498	10.05122	-0.09838	0.16125	-0.00124	0.00069	0.00181	-0.00001	-0.00002	0.00003	104.70512	15.65877	-1.88509	-0.10973	-0.02964	0.00549	-0.00034
279			2.78000	8.08597	-1.79964	13.75828	0.90330	0.05856	0.08972	-0.10437	-0.00032	0.02502	0.02055	-0.02862	1.02394	10.46460	-7.05276	0.70800	0.04675	0.42235	0.01587	0.00207	0.00755	0.00340	17.72142	2.68695	-16.00772	0.32897	0.87233	0.31095	0.00851	0.27548	-0.06320	10.04437	-0.08334	0.15799	-0.00118	0.00069	0.00182	-0.00001	-0.00002	-0.00002	104.71364	15.72408	-1.83706	-0.11126	-0.03026	0.00571	-0.00155
280			2.79000	8.14126	-1.82865	13.57925	0.88727	0.05463	0.08605	-0.08382	0.00096	0.03066	0.01800	-0.02764	1.02490	10.43022	-7.04687	0.60536	0.05200	0.40566	0.01499	0.00659	0.01500	0.00183	17.68838	2.56179	-15.83970	0.32312	0.84510	0.30227	0.02171	0.22265	-0.06517	10.03740	-0.06724	0.16717	-0.00109	0.00068	0.00179	-0.00001	-0.00002	-0.00005	104.70923	15.77866	-1.81080	-0.11313	-0.03093	0.00555	-0.00310
281			2.80000	8.18133	-1.87750	13.35681	0.86760	0.05328	0.08257	-0.05987	0.00220	0.03620	0.01639	-0.02654	1.02496	10.33718	-7.06916	0.56194	0.05964	0.39502	0.01309	0.01305	0.02928	0.00002	17.62972	2.47431	-15.68031	0.31318	0.83011	0.29568	0.03595	0.15526	-0.06450	10.03167	-0.05105	0.18508	-0.00100	0.00066	0.00173	-0.00001	-0.00001	-0.00007	104.69212	15.82490	-1.80084	-0.11507	-0.03154	0.00492	-0.00470
282			2.81000	8.20413	-1.94699	13.08848	0.84523	0.05263	0.07906	-0.03555	0.00345	0.04142	0.01436	-0.02469	1.02277	10.18159	-7.13008	0.58832	0.06429	0.38381	0.01195	0.01983	0.04606	-0.00158	17.54365	2.43315	-15.53631	0.30298	0.81699	0.28938	0.04925	0.08244	-0.06225	10.02810	-0.03606	0.20759	-0.00090	0.00063	0.00163	-0.00000	-0.00001	-0.00007	104.66509	15.86508	-1.80096	-0.11691	-0.03206	0.00385	-0.00597
283			2.82000	8.20953	-2.03758	12.77295	0.81838	0.05003	0.07462	-0.01378	0.00453	0.04543	0.01139	-0.02099	1.01889	9.96803	-7.23128	0.68820	0.06376	0.36848	0.01142	0.02449	0.06024	-0.00301	17.43187	2.43829	-15.41017	0.29811	0.80036	0.28133	0.06106	0.01604	-0.05926	10.02645	-0.02284	0.23042	-0.00082	0.00059	0.00151	-0.00000	-0.00001	-0.00006	104.63257	15.89934	-1.80457	-0.11863	-0.03249	0.00250	-0.00650
284			2.83000	8.19921	-2.14922	12.41241	0.78844	0.05007	0.07048	0.00316	0.00577	0.04829	0.00834	-0.01584	1.01592	9.70779	-7.36679	0.85566	0.06133	0.35755	0.01073	0.02693	0.07087	-0.00399	17.29875	2.48349	-15.29888	0.29899	0.79153	0.27461	0.07142	-0.03640	-0.05841	10.02650	-0.01168	0.24848	-0.00076	0.00055	0.00138	0.00000	-0.00001	-0.00004	104.60143	15.92655	-1.80414	-0.12011	-0.03276	0.00085	-0.00585
285			2.84000	8.17629	-2.28033	12.01419	0.75975	0.05080	0.06605	0.01443	0.00701	0.04914	0.00466	-0.01051	1.01445	9.41546	-7.52690	1.07288	0.05731	0.34613	0.01023	0.02701	0.07693	-0.00447	17.14868	2.56104	-15.19291	0.30129	0.78395	0.26781	0.07939	-0.07243	-0.06182	10.02913	-0.00403	0.25726	-0.00070	0.00051	0.00125	0.00001	-0.00000	-0.00001	104.57988	15.94647	-1.79301	-0.12111	-0.03277	-0.00105	-0.00401
286			2.85000	8.14460	-2.42700	11.59034	0.73611	0.05268	0.05954	0.02008	0.00820	0.04628	-0.00014	-0.00618	1.01540	9.10802	-7.69996	1.31171	0.05263	0.33191	0.00843	0.02520	0.07772	-0.00375	16.98685	2.66264	-15.07710	0.30030	0.77496	0.25904	0.08299	-0.08944	-0.07020	10.03596	-0.00176	0.25568	-0.00066	0.00047	0.00114	0.00001	-0.00000	0.00001	104.57285	15.95854	-1.76988	-0.12157	-0.03252	-0.00295	-0.00164
287			2.86000	8.10866	-2.58311	11.15695	0.71640	0.05558	0.05313	0.02044	0.00920	0.04136	-0.00522	-0.00367	1.01714	8.80449	-7.87271	1.53811	0.05126	0.31711	0.00649	0.02366	0.07379	-0.00253	16.81996	2.77825	-14.93424	0.29070	0.76793	0.25128	0.07978	-0.08670	-0.08380	10.04745	-0.00521	0.24657	-0.00061	0.00044	0.00104	0.00001	0.00000	0.00002	104.57885	15.95937	-1.74061	-0.12165	-0.03214	-0.00457	0.00050
288			2.87000	8.07331	-2.74065	10.73307	0.69917	0.05830	0.04724	0.01604	0.00968	0.03520	-0.01103	-0.00172	1.01826	8.52377	-8.03222	1.71688	0.04879	0.29905	0.00559	0.02060	0.06539	-0.00156	16.65643	2.89708	-14.74834	0.28027	0.75405	0.24313	0.07182	-0.06587	-0.10012	10.06212	-0.01160	0.23557	-0.00057	0.00042	0.00098	0.00002	0.00000	0.00002	104.59248	15.94500	-1.71558	-0.12157	-0.03177	-0.00566	0.00215
289			2.88000	8.04334	-2.89137	10.33728	0.68309	0.05967	0.04253	0.00784	0.00940	0.02901	-0.01759	0.00018	1.02119	8.28158	-8.16816	1.81997	0.04666	0.27709	0.00610	0.01709	0.05377	-0.00081	16.50493	3.00946	-14.51032	0.27017	0.73131	0.23482	0.06052	-0.03391	-0.11536	10.07771	-0.01715	0.22799	-0.00053	0.00041	0.00094	0.00001	0.00000	0.00001	104.60921	15.91362	-1.70398	-0.12147	-0.03151	-0.00621	0.00357
290			2.89000	8.02256	-3.02883	9.98343	0.66680	0.06113	0.04062	-0.00251	0.00874	0.02442	-0.02199	0.00266	1.02468	8.08727	-8.27432	1.83615	0.04523	0.26346	0.00739	0.01362	0.04270	0.00011	16.37225	3.10804	-14.22298	0.26556	0.71743	0.23128	0.04860	-0.00080	-0.12778	10.09251	-0.01923	0.22716	-0.00049	0.00040	0.00093	0.00001	0.00000	-0.00000	104.62758	15.86714	-1.71039	-0.12139	-0.03135	-0.00632	0.00498
291			2.90000	8.01301	-3.14974	9.67722	0.65215	0.06380	0.04053	-0.01304	0.00803	0.02097	-0.02231	0.00552	1.02651	7.94295	-8.34961	1.77580	0.04291	0.26561	0.00753	0.01001	0.03374	0.00097	16.26235	3.18925	-13.90238	0.26906	0.72352	0.23353	0.03759	0.02589	-0.13499	10.10549	-0.01733	0.23296	-0.00045	0.00040	0.00092	0.00001	-0.00000	-0.00001	104.64822	15.81104	-1.73328	-0.12132	-0.03126	-0.00619	0.00660
292			2.91000	8.01446	-3.25426	9.41560	0.63453	0.06688	0.04059	-0.02193	0.00733	0.01800	-0.01971	0.00690	1.02482	7.84427	-8.39805	1.66796	0.04913	0.27644	0.00492	0.00828	0.02595	0.00090	16.17621	3.25429	-13.57465	0.26305	0.74199	0.23794	0.02625	0.03997	-0.13264	10.11646	-0.01250	0.24280	-0.00042	0.00040	0.00092	0.00001	-0.00000	-0.00002	104.67467	15.75325	-1.76644	-0.12118	-0.03120	-0.00597	0.00868
293			2.92000	8.02514	-3.34484	9.19086	0.61614	0.07081	0.03994	-0.02834	0.00676	0.01524	-0.01619	0.00773	1.01835	7.78271	-8.42740	1.55049	0.05633	0.28977	0.00092	0.00624	0.01958	0.00016	16.11224	3.30804	-13.27065	0.25619	0.76026	0.24087	0.01727	0.03655	-0.11813	10.12589	-0.00677	0.25240	-0.00039	0.00039	0.00092	0.00001	-0.00000	-0.00001	104.71193	15.70187	-1.80105	-0.12088	-0.03111	-0.00576	0.01107
294			2.93000	8.04287	-3.42352	8.99713	0.59907	0.07462	0.03879	-0.03233	0.00622	0.01264	-0.01353	0.00917	1.00977	7.74823	-8.44755	1.45676	0.05918	0.30002	-0.00253	0.00374	0.01536	-0.00030	16.06693	3.35741	-13.01852	0.25722	0.77036	0.24092	0.01144	0.01564	-0.09330	10.13441	-0.00288	0.25761	-0.00037	0.00038	0.00089	0.00001	-0.00000	-0.00000	104.76244	15.66072	-1.83008	-0.12029	-0.03094	-0.00562	0.01304
295			2.94000	8.06575	-3.49162	8.83372	0.58472	0.07715	0.03812	-0.03427	0.00565	0.01021	-0.01257	0.01045	1.00393	7.73151	-8.46715	1.40636	0.06248	0.30380	-0.00446	0.00164	0.01338	-0.00018	16.03590	3.40855	-12.83705	0.25870	0.77230	0.23928	0.00793	-0.01665	-0.06352	10.14255	-0.00278	0.25646	-0.00037	0.00036	0.00085	0.00000	0.00000	0.00001	104.82241	15.62654	-1.85193	-0.11926	-0.03061	-0.00562	0.01372
296			2.95000	8.09228	-3.54967	8.70441	0.57585	0.07871	0.03832	-0.03485	0.00512	0.00782	-0.01297	0.01090	1.00106	7.72602	-8.49123	1.40292	0.06628	0.30250	-0.00469	-0.00016	0.01276	0.00016	16.01481	3.46522	-12.73249	0.25770	0.76932	0.23732	0.00592	-0.05150	-0.03404	10.14987	-0.00675	0.25090	-0.00039	0.00033	0.00080	0.00000	0.00000	0.00001	104.88334	15.59210	-1.87075	-0.11785	-0.03010	-0.00575	0.01296
297			2.96000	8.12144	-3.59834	8.61231	0.57264	0.07953	0.03943	-0.03443	0.00467	0.00549	-0.01363	0.01106	1.00046	7.72932	-8.52043	1.43980	0.06833	0.30045	-0.00366	-0.00191	0.01210	0.00035	16.00127	3.52764	-12.70000	0.25789	0.76714	0.23639	0.00446	-0.08129	-0.00821	10.15501	-0.01324	0.24666	-0.00044	0.00030	0.00074	0.00000	0.00000	0.00000	104.93694	15.54944	-1.89457	-0.11620	-0.02947	-0.00597	0.01138
298			2.97000	8.15187	-3.63883	8.55561	0.57352	0.08275	0.04218	-0.03280	0.00441	0.00345	-0.01345	0.01048	1.00308	7.74255	-8.55187	1.50742	0.07319	0.30470	-0.00235	-0.00403	0.01042	0.00033	15.99469	3.59291	-12.72770	0.25496	0.77643	0.23924	0.00259	-0.10249	0.01255	10.15694	-0.01953	0.25087	-0.00053	0.00028	0.00068	0.00000	0.00000	-0.00001	104.97917	15.49180	-1.93203	-0.11444	-0.02878	-0.00621	0.01000
299			2.98000	8.18164	-3.67210	8.52789	0.57818	0.08741	0.04465	-0.02985	0.00418	0.00164	-0.01236	0.00990	1.00764	7.76919	-8.58097	1.59583	0.07734	0.31439	-0.00214	-0.00664	0.00715	0.00035	15.99585	3.65647	-12.79969	0.25409	0.79431	0.24346	-0.00002	-0.11356	0.02780	10.15620	-0.02321	0.26887	-0.00068	0.00026	0.00064	-0.00000	0.00000	-0.00003	105.01208	15.41649	-1.98827	-0.11245	-0.02799	-0.00637	0.00974
300			2.99000	8.20887	-3.69909	8.52175	0.58810	0.09215	0.04664	-0.02622	0.00389	0.00009	-0.00993	0.00888	1.01200	7.81293	-8.60344	1.69453	0.07970	0.32896	-0.00299	-0.00948	0.00265	0.00051	16.00570	3.71432	-12.89899	0.25429	0.81979	0.24902	-0.00339	-0.11535	0.03715	10.15424	-0.02293	0.30408	-0.00092	0.00025	0.00062	-0.00000	0.00000	-0.00005	105.04325	15.32707	-2.06443	-0.10985	-0.02698	-0.00652	0.01106
301			3.00000	8.23304	-3.72027	8.53251	0.59960	0.09661	0.04875	-0.02294	0.00356	-0.00131	-0.00663	0.00621	1.01451	7.87636	-8.61677	1.79077	0.08719	0.34499	-0.00475	-0.01317	-0.00201	0.00073	16.02467	3.76430	-13.00891	0.24322	0.84869	0.25575	-0.00686	-0.10978	0.04067	10.15213	-0.01708	0.36021	-0.00128	0.00025	0.00062	-0.00001	0.00000	-0.00008	105.08179	15.23039	-2.16091	-0.10645	-0.02575	-0.00651	0.01359
302			3.01000	8.25509	-3.73650	8.55845	0.60971	0.10128	0.05108	-0.02088	0.00333	-0.00272	-0.00392	0.00274	1.01422	7.95941	-8.62096	1.87199	0.09820	0.35752	-0.00632	-0.01739	-0.00557	0.00075	16.05223	3.80646	-13.11552	0.22327	0.87126	0.26170	-0.00935	-0.09887	0.03897	10.14975	-0.00274	0.44180	-0.00177	0.00026	0.00064	-0.00001	-0.00000	-0.00011	105.13286	15.13057	-2.28002	-0.10242	-0.02448	-0.00613	0.01647
303			3.02000	8.27658	-3.74880	8.59849	0.61954	0.10398	0.05303	-0.02022	0.00321	-0.00401	-0.00256	-0.00070	1.01386	8.05852	-8.61789	1.92949	0.10963	0.36259	-0.00725	-0.02106	-0.00728	0.00054	16.08597	3.84207	-13.20930	0.19971	0.88261	0.26561	-0.01006	-0.08526	0.03356	10.14663	0.02278	0.55046	-0.00236	0.00028	0.00067	-0.00001	-0.00000	-0.00014	105.19796	15.02837	-2.42171	-0.09831	-0.02344	-0.00516	0.01919
304			3.03000	8.29844	-3.75902	8.64951							-0.00154	-0.00401	1.01764	8.16615	-8.61018	1.96117							16.12137	3.87271	-13.28570							10.14279	0.05936	0.68008							105.27949	14.92541	-2.57697
305			3.04000	8.32073	-3.76961	8.70456							0.00053	-0.00622	1.02361	8.27182	-8.60059	1.97223							16.15219	3.89916	-13.34448							10.13848	0.10425	0.81825							105.38348	14.82573	-2.72931
[truncated: 11 more columns]
