# Supplementary material for: Analysis of the impact of different landing heights and lateralities on lower limb joint load based on statistical parametric mapping
Source: PLoS One. 2025 May 30;20(5):e0324656. doi: 10.1371/journal.pone.0324656 (PMC12124505; doi:10.1371/journal.pone.0324656)
Supplement: S1 File — (ZIP) [file pone.0324656.s001.zip › Original data/011/右前30.xlsx]

## Sheet: Sheet1
Var1	C__Users_dell_Documents_Qualisys_GAIT1214_Data_quan_zhengquan_2	C__Users_dell_Documents_Qualisys_GAIT1214_Data_quan_zhengqua_1	C__Users_dell_Documents_Qualisys_GAIT1214_Data_quan_zhengqua_2	C__Users_dell_Documents_Qualisys_GAIT1214_Data_quan_zhengqua_3	C__Users_dell_Documents_Qualisys_GAIT1214_Data_quan_zhengqua_4	C__Users_dell_Documents_Qualisys_GAIT1214_Data_quan_zhengqua_5	C__Users_dell_Documents_Qualisys_GAIT1214_Data_quan_zhengqua_6	C__Users_dell_Documents_Qualisys_GAIT1214_Data_quan_zhengqua_7	C__Users_dell_Documents_Qualisys_GAIT1214_Data_quan_zhengqua_8	C__Users_dell_Documents_Qualisys_GAIT1214_Data_quan_zhengqua_9	C__Users_dell_Documents_Qualisys_GAIT1214_Data_quan_zhengqua_10	C__Users_dell_Documents_Qualisys_GAIT1214_Data_quan_zhengqua_11	C__Users_dell_Documents_Qualisys_GAIT1214_Data_quan_zhengqua_12	C__Users_dell_Documents_Qualisys_GAIT1214_Data_quan_zhengqua_13	C__Users_dell_Documents_Qualisys_GAIT1214_Data_quan_zhengqua_14	C__Users_dell_Documents_Qualisys_GAIT1214_Data_quan_zhengqua_15	C__Users_dell_Documents_Qualisys_GAIT1214_Data_quan_zhengqua_16	C__Users_dell_Documents_Qualisys_GAIT1214_Data_quan_zhengqua_17	C__Users_dell_Documents_Qualisys_GAIT1214_Data_quan_zhengqua_18	C__Users_dell_Documents_Qualisys_GAIT1214_Data_quan_zhengqua_19	C__Users_dell_Documents_Qualisys_GAIT1214_Data_quan_zhengqua_20	C__Users_dell_Documents_Qualisys_GAIT1214_Data_quan_zhengqua_21	C__Users_dell_Documents_Qualisys_GAIT1214_Data_quan_zhengqua_22	C__Users_dell_Documents_Qualisys_GAIT1214_Data_quan_zhengqua_23	C__Users_dell_Documents_Qualisys_GAIT1214_Data_quan_zhengqua_24	C__Users_dell_Documents_Qualisys_GAIT1214_Data_quan_zhengqua_25	C__Users_dell_Documents_Qualisys_GAIT1214_Data_quan_zhengqua_26	C__Users_dell_Documents_Qualisys_GAIT1214_Data_quan_zhengqua_27	C__Users_dell_Documents_Qualisys_GAIT1214_Data_quan_zhengqua_28	C__Users_dell_Documents_Qualisys_GAIT1214_Data_quan_zhengqua_29	C__Users_dell_Documents_Qualisys_GAIT1214_Data_quan_zhengqua_30	C__Users_dell_Documents_Qualisys_GAIT1214_Data_quan_zhengqua_31	C__Users_dell_Documents_Qualisys_GAIT1214_Data_quan_zhengqua_32	C__Users_dell_Documents_Qualisys_GAIT1214_Data_quan_zhengqua_33	C__Users_dell_Documents_Qualisys_GAIT1214_Data_quan_zhengqua_34	C__Users_dell_Documents_Qualisys_GAIT1214_Data_quan_zhengqua_35	C__Users_dell_Documents_Qualisys_GAIT1214_Data_quan_zhengqua_36	C__Users_dell_Documents_Qualisys_GAIT1214_Data_quan_zhengqua_37	C__Users_dell_Documents_Qualisys_GAIT1214_Data_quan_zhengqua_38	C__Users_dell_Documents_Qualisys_GAIT1214_Data_quan_zhengqua_39	C__Users_dell_Documents_Qualisys_GAIT1214_Data_quan_zhengqua_40	C__Users_dell_Documents_Qualisys_GAIT1214_Data_quan_zhengqua_41	C__Users_dell_Documents_Qualisys_GAIT1214_Data_quan_zhengqua_42	C__Users_dell_Documents_Qualisys_GAIT1214_Data_quan_zhengqua_43	C__Users_dell_Documents_Qualisys_GAIT1214_Data_quan_zhengqua_44	C__Users_dell_Documents_Qualisys_GAIT1214_Data_quan_zhengqua_45	C__Users_dell_Documents_Qualisys_GAIT1214_Data_quan_zhengqua_46	C__Users_dell_Documents_Qualisys_GAIT1214_Data_quan_zhengqua_47	C__Users_dell_Documents_Qualisys_GAIT1214_Data_quan_zhengqua_48
	CD	ZD	TIME	Right Ankle Angles	Right Ankle Angles	Right Ankle Angles	Right Ankle Moment	Right Ankle Moment	Right Ankle Moment	Right Ankle Power	Right Ankle Power	Right Ankle Power	Right GRF	Right GRF	Right GRF	Right Knee Angles	Right Knee Angles	Right Knee Angles	Right Knee Moment	Right Knee Moment	Right Knee Moment	Right Knee Power	Right Knee Power	Right Knee Power	Right Hip Angles	Right Hip Angles	Right Hip Angles	Right Hip Moment	Right Hip Moment	Right Hip Moment	Right Hip Power	Right Hip Power	Right Hip Power	RANKLE	RANKLE	RANKLE	RKNEE	RKNEE	RKNEE	RHIP	RHIP	RHIP	Left Ankle Angles	Left Ankle Angles	Left Ankle Angles	Left Ankle Moment	Left Ankle Moment	Left Ankle Moment	Left Ankle Power
	EVENT_LABEL	EVENT_LABEL	FRAME_NUMBERS	LINK_MODEL_BASED	LINK_MODEL_BASED	LINK_MODEL_BASED	LINK_MODEL_BASED	LINK_MODEL_BASED	LINK_MODEL_BASED	LINK_MODEL_BASED	LINK_MODEL_BASED	LINK_MODEL_BASED	LINK_MODEL_BASED	LINK_MODEL_BASED	LINK_MODEL_BASED	LINK_MODEL_BASED	LINK_MODEL_BASED	LINK_MODEL_BASED	LINK_MODEL_BASED	LINK_MODEL_BASED	LINK_MODEL_BASED	LINK_MODEL_BASED	LINK_MODEL_BASED	LINK_MODEL_BASED	LINK_MODEL_BASED	LINK_MODEL_BASED	LINK_MODEL_BASED	LINK_MODEL_BASED	LINK_MODEL_BASED	LINK_MODEL_BASED	LINK_MODEL_BASED	LINK_MODEL_BASED	LINK_MODEL_BASED	LINK_MODEL_BASED	LINK_MODEL_BASED	LINK_MODEL_BASED	LINK_MODEL_BASED	LINK_MODEL_BASED	LINK_MODEL_BASED	LINK_MODEL_BASED	LINK_MODEL_BASED	LINK_MODEL_BASED	LINK_MODEL_BASED	LINK_MODEL_BASED	LINK_MODEL_BASED	LINK_MODEL_BASED	LINK_MODEL_BASED	LINK_MODEL_BASED	LINK_MODEL_BASED
	ORIGINAL	ORIGINAL	ORIGINAL	ORIGINAL	ORIGINAL	ORIGINAL	ORIGINAL	ORIGINAL	ORIGINAL	ORIGINAL	ORIGINAL	ORIGINAL	ORIGINAL	ORIGINAL	ORIGINAL	ORIGINAL	ORIGINAL	ORIGINAL	ORIGINAL	ORIGINAL	ORIGINAL	ORIGINAL	ORIGINAL	ORIGINAL	ORIGINAL	ORIGINAL	ORIGINAL	ORIGINAL	ORIGINAL	ORIGINAL	ORIGINAL	ORIGINAL	ORIGINAL	ORIGINAL	ORIGINAL	ORIGINAL	ORIGINAL	ORIGINAL	ORIGINAL	ORIGINAL	ORIGINAL	ORIGINAL	ORIGINAL	ORIGINAL	ORIGINAL	ORIGINAL	ORIGINAL	ORIGINAL	ORIGINAL
ITEM	X	X	X	X	Y	Z	X	Y	Z	X	Y	Z	X	Y	Z	X	Y	Z	X	Y	Z	X	Y	Z	X	Y	Z	X	Y	Z	X	Y	Z	X	Y	Z	X	Y	Z	X	Y	Z	X	Y	Z	X	Y	Z	X
1	1.41000	1.54000	0.00000	3.96004	-0.47610	12.59184							-0.00000	0.00000	0.00000	-0.14619	0.86624	-11.88775							11.59337	-4.19182	1.80625																15.31462	4.29920	11.30860
2			0.01000	3.91933	-0.39065	12.62431							-0.00000	0.00000	0.00000	-0.16050	0.87245	-11.88031							11.57886	-4.19581	1.75180							10.15251	1.05418	3.54928	0.57107	-2.32263	0.33968	-0.34961	2.21694	-5.15177	15.04638	4.45531	11.48791
3			0.02000	3.88608	-0.28680	12.66490	-0.00949	-0.00134	-0.00000	-0.00047	0.00025	0.00000	-0.00000	0.00000	0.00000	-0.19169	0.87972	-11.87932	-0.00768	-0.00139	0.00008	-0.00058	0.00002	-0.00000	11.55067	-4.19413	1.69915	0.05020	-0.00092	0.00330	0.00296	0.00003	0.00028	11.58554	-0.30016	4.38917	0.54662	-4.34351	-0.35478	0.55257	3.73836	-4.77303	14.70154	4.51099	11.69051	-0.00901	-0.00095	0.00103	-0.00591
4			0.03000	3.86346	-0.16693	12.71491	-0.00942	-0.00134	-0.00002	-0.00030	0.00028	0.00000	-0.00000	0.00000	0.00000	-0.24671	0.88898	-11.88519	-0.00710	-0.00152	0.00011	-0.00085	0.00003	-0.00000	11.50400	-4.18353	1.65093	0.04812	-0.00004	0.00319	0.00447	0.00000	0.00023	12.64453	-1.66117	5.29772	0.56054	-6.91148	-1.07330	1.79677	5.52689	-4.20636	14.26199	4.43133	11.91504	-0.00918	-0.00083	0.00168	-0.00746
5			0.04000	3.85021	-0.03577	12.77424	-0.00934	-0.00134	-0.00008	-0.00018	0.00030	0.00001	-0.00000	0.00000	0.00000	-0.32947	0.90090	-11.89784	-0.00595	-0.00205	0.00019	-0.00101	0.00005	-0.00001	11.43767	-4.16129	1.60841	0.04322	-0.00198	0.00228	0.00545	0.00012	0.00013	13.17667	-2.53879	6.16985	0.55428	-9.74366	-1.70292	3.22833	7.26151	-3.63985	13.73554	4.18977	12.15131	-0.00964	-0.00082	0.00216	-0.00905
6			0.05000	3.84092	0.09880	12.84193	-0.00926	-0.00135	-0.00019	-0.00018	0.00029	0.00003	-0.00000	0.00000	0.00000	-0.44127	0.91473	-11.91564	-0.00481	-0.00300	0.00034	-0.00105	0.00007	-0.00001	11.35358	-4.12637	1.57085	0.03731	-0.00649	0.00078	0.00574	0.00053	0.00004	12.93036	-2.54246	6.86642	0.46182	-12.57559	-1.95405	4.62125	8.69175	-3.28903	13.15323	3.78102	12.38031	-0.01030	-0.00092	0.00251	-0.01036
7			0.06000	3.82827	0.22508	12.91499	-0.00920	-0.00136	-0.00031	-0.00028	0.00026	0.00004	-0.00000	0.00000	0.00000	-0.58072	0.92906	-11.93291	-0.00415	-0.00435	0.00055	-0.00109	0.00011	-0.00001	11.25599	-4.07973	1.53534	0.03202	-0.01299	-0.00103	0.00553	0.00129	-0.00005	11.68869	-1.55562	7.12459	0.36578	-15.14230	-1.34965	5.69882	9.66648	-3.40238	12.55553	3.23423	12.57815	-0.01097	-0.00110	0.00273	-0.01106
8			0.07000	3.80601	0.33040	12.98720	-0.00921	-0.00138	-0.00041	-0.00046	0.00021	0.00005	-0.00000	0.00000	0.00000	-0.74353	0.94374	-11.93844	-0.00377	-0.00605	0.00075	-0.00113	0.00017	0.00001	11.15035	-4.02508	1.49603	0.02753	-0.02075	-0.00295	0.00498	0.00228	-0.00018	9.59186	0.18679	6.72818	0.51154	-17.20530	0.48194	6.13882	10.14278	-4.25755	11.97846	2.61117	12.72077	-0.01147	-0.00130	0.00277	-0.01100
9			0.08000	3.77084	0.40700	13.05143	-0.00930	-0.00143	-0.00048	-0.00067	0.00014	0.00005	-0.00000	0.00000	0.00000	-0.92307	0.96139	-11.91883	-0.00327	-0.00789	0.00088	-0.00106	0.00028	0.00005	11.04237	-3.96913	1.44397	0.02482	-0.02819	-0.00481	0.00445	0.00313	-0.00042	7.14230	2.22172	5.80296	1.06947	-18.64476	3.24071	5.74571	10.17939	-5.82866	11.44595	1.98427	12.78917	-0.01171	-0.00146	0.00259	-0.01028
10			0.09000	3.72275	0.45430	13.10424	-0.00942	-0.00147	-0.00051	-0.00087	0.00008	0.00004	-0.00000	0.00000	0.00000	-1.11260	0.98561	-11.86863	-0.00256	-0.00955	0.00092	-0.00086	0.00044	0.00010	10.93667	-3.91949	1.37329	0.02624	-0.03305	-0.00630	0.00451	0.00335	-0.00074	4.84580	4.10479	4.76598	1.84678	-19.55079	5.69887	4.72396	9.95036	-7.34247	10.96922	1.41188	12.77292	-0.01171	-0.00156	0.00223	-0.00916
11			0.10000	3.66408	0.47662	13.14699	-0.00955	-0.00152	-0.00052	-0.00104	0.00003	0.00004	-0.00000	0.00000	0.00000	-1.30809	1.01712	-11.79919	-0.00176	-0.01079	0.00094	-0.00061	0.00060	0.00011	10.83504	-3.88048	1.29033	0.03169	-0.03491	-0.00734	0.00522	0.00296	-0.00092	2.98520	5.61565	3.91633	2.37272	-20.14625	6.40707	3.63776	9.65528	-7.61605	10.55201	0.92758	12.67037	-0.01157	-0.00160	0.00179	-0.00786
12			0.11000	3.59737	0.48000	13.18230	-0.00967	-0.00156	-0.00052	-0.00117	-0.00001	0.00003	-0.00000	0.00000	0.00000	-1.50847	1.05243	-11.73462	-0.00105	-0.01138	0.00094	-0.00037	0.00065	0.00008	10.73705	-3.85110	1.21333	0.03770	-0.03514	-0.00800	0.00603	0.00236	-0.00081	1.63434	6.71722	3.26225	2.27499	-20.53436	4.79487	3.02702	9.31721	-6.03882	10.19489	0.54292	12.48824	-0.01136	-0.00160	0.00137	-0.00655
13			0.12000	3.52516	0.47040	13.21167	-0.00974	-0.00158	-0.00049	-0.00124	-0.00004	0.00002	-0.00000	0.00000	0.00000	-1.71248	1.08556	-11.69814	-0.00062	-0.01122	0.00091	-0.00022	0.00056	0.00003	10.64315	-3.82633	1.16171	0.04122	-0.03482	-0.00821	0.00636	0.00191	-0.00040	0.71521	7.37925	2.70826	1.51165	-20.60635	1.47230	3.14001	8.78000	-2.99174	9.89496	0.25458	12.24239	-0.01115	-0.00157	0.00102	-0.00537
14			0.13000	3.45096	0.45255	13.23576	-0.00977	-0.00159	-0.00043	-0.00124	-0.00006	0.00002	-0.00000	0.00000	0.00000	-1.91666	1.11085	-11.70165	-0.00039	-0.01040	0.00087	-0.00014	0.00037	-0.00003	10.55570	-3.79949	1.14686	0.04157	-0.03360	-0.00782	0.00602	0.00174	0.00013	0.06045	7.56457	2.17346	0.31989	-20.17931	-2.39862	3.93528	7.91329	0.61675	9.64530	0.05228	11.95783	-0.01099	-0.00151	0.00072	-0.00442
15			0.14000	3.37896	0.42945	13.25444	-0.00977	-0.00158	-0.00036	-0.00118	-0.00007	0.00001	-0.00000	0.00000	0.00000	-2.11525	1.12496	-11.74476	-0.00012	-0.00896	0.00078	-0.00004	0.00017	-0.00008	10.47789	-3.76450	1.17029	0.03939	-0.03023	-0.00664	0.00509	0.00172	0.00054	-0.47745	7.33178	1.56803	-0.94497	-19.15593	-5.80253	5.13480	6.70913	3.94583	9.43521	-0.07751	11.66558	-0.01088	-0.00146	0.00044	-0.00374
16			0.15000	3.31236	0.40268	13.26649	-0.00975	-0.00157	-0.00027	-0.00108	-0.00008	0.00000	-0.00000	0.00000	0.00000	-2.30191	1.12778	-11.81853	0.00054	-0.00677	0.00060	0.00017	0.00002	-0.00009	10.41271	-3.71850	1.22616	0.03487	-0.02392	-0.00463	0.00380	0.00159	0.00060	-0.87390	6.82216	0.90278	-2.00905	-17.58362	-8.16609	6.33823	5.28248	6.43532	9.25042	-0.15053	11.39696	-0.01081	-0.00142	0.00017	-0.00339
17			0.16000	3.25248	0.37492	13.27197	-0.00971	-0.00154	-0.00015	-0.00096	-0.00007	0.00000	-0.00000	0.00000	0.00000	-2.47124	1.12088	-11.91070	0.00158	-0.00388	0.00033	0.00043	-0.00005	-0.00005	10.36168	-3.66236	1.30388	0.02870	-0.01511	-0.00199	0.00245	0.00115	0.00032	-0.90152	6.14180	0.34527	-2.82146	-15.56278	-9.30928	7.18897	3.77293	7.77402	9.07489	-0.18483	11.17343	-0.01076	-0.00138	-0.00009	-0.00333
18			0.17000	3.19918	0.35151	13.27303	-0.00967	-0.00151	-0.00004	-0.00085	-0.00005	-0.00000	-0.00000	0.00000	0.00000	-2.61882	1.10535	-12.00864	0.00255	-0.00094	0.00004	0.00059	-0.00002	-0.00001	10.32551	-3.59976	1.39050	0.02257	-0.00577	0.00072	0.00134	0.00047	-0.00012	-0.36641	5.33254	-0.01762	-3.41830	-13.15489	-9.20632	7.45127	2.25966	7.88431	8.89496	-0.19982	10.99792	-0.01072	-0.00136	-0.00032	-0.00347
19			0.18000	3.15194	0.33858	13.27147	-0.00961	-0.00148	0.00006	-0.00074	-0.00001	0.00000	-0.00000	0.00000	0.00000	-2.74063	1.08237	-12.09964	0.00315	0.00135	-0.00020	0.00058	0.00005	0.00003	10.30445	-3.53608	1.47323	0.01779	0.00237	0.00302	0.00056	-0.00019	-0.00045	0.70217	4.39057	-0.27657	-3.74206	-10.40334	-7.93744	7.01968	0.77455	6.94246	8.70281	-0.21416	10.85552	-0.01067	-0.00134	-0.00051	-0.00370
20			0.19000	3.11091	0.34096	13.26765	-0.00954	-0.00145	0.00013	-0.00062	0.00003	0.00000	-0.00000	0.00000	0.00000	-2.83316	1.05451	-12.17263	0.00349	0.00262	-0.00036	0.00046	0.00012	0.00004	10.29872	-3.47741	1.54229	0.01428	0.00818	0.00457	0.00004	-0.00060	-0.00054	2.09325	3.27574	-0.47746	-3.68239	-7.37843	-5.82815	5.93781	-0.68049	5.31275	8.49694	-0.24276	10.72369	-0.01062	-0.00132	-0.00063	-0.00389
21			0.20000	3.07749	0.36096	13.26238	-0.00947	-0.00142	0.00018	-0.00047	0.00007	0.00000	-0.00000	0.00000	0.00000	-2.89383	1.02577	-12.22129	0.00369	0.00276	-0.00044	0.00028	0.00012	0.00003	10.30846	-3.42901	1.59220	0.01161	0.01055	0.00511	-0.00030	-0.00063	-0.00041	3.52169	1.93696	-0.52410	-3.18860	-4.15855	-3.37995	4.41429	-2.10191	3.39254	8.28151	-0.29478	10.58278	-0.01056	-0.00129	-0.00070	-0.00396
22			0.21000	3.05438	0.39818	13.25788	-0.00940	-0.00141	0.00018	-0.00026	0.00011	0.00000	-0.00000	0.00000	0.00000	-2.92083	1.00043	-12.24453	0.00376	0.00185	-0.00041	0.00006	0.00007	0.00001	10.33351	-3.39370	1.62152	0.00958	0.00891	0.00456	-0.00052	-0.00039	-0.00020	4.70396	0.33689	-0.33232	-2.32936	-0.80947	-1.01037	2.75505	-3.47338	1.49386	8.06562	-0.37291	10.42340	-0.01050	-0.00126	-0.00071	-0.00382
23			0.22000	3.04527	0.44966	13.25659	-0.00934	-0.00140	0.00014	-0.00000	0.00014	-0.00000	-0.00000	0.00000	0.00000	-2.91310	0.98161	-12.24443	0.00364	0.00030	-0.00028	-0.00016	0.00001	-0.00000	10.37317	-3.37142	1.63162	0.00825	0.00420	0.00316	-0.00067	-0.00012	-0.00003	5.43400	-1.51655	0.01361	-1.30426	2.59586	1.10355	1.28928	-4.76623	-0.17236	7.86198	-0.47335	10.25009	-0.01045	-0.00121	-0.00070	-0.00346
24			0.23000	3.05383	0.51100	13.25897	-0.00930	-0.00141	0.00007	0.00030	0.00016	-0.00000	-0.00000	0.00000	0.00000	-2.87056	0.96982	-12.22367	0.00342	-0.00145	-0.00008	-0.00035	-0.00003	-0.00000	10.42619	-3.35904	1.62597	0.00749	-0.00188	0.00127	-0.00078	0.00004	0.00002	5.60678	-3.53094	0.25122	-0.36923	5.95753	2.96235	0.28058	-5.95175	-1.42146	7.68328	-0.58874	10.07810	-0.01041	-0.00116	-0.00066	-0.00291
25			0.24000	3.08254	0.57679	13.26216	-0.00927	-0.00141	-0.00000	0.00063	0.00016	0.00000	-0.00000	0.00000	0.00000	-2.79443	0.96305	-12.18463	0.00326	-0.00299	0.00013	-0.00052	-0.00004	0.00001	10.49092	-3.35174	1.61017	0.00684	-0.00750	-0.00070	-0.00084	0.00014	-0.00002	5.19005	-5.55132	0.11998	0.27222	9.17757	4.51793	-0.13060	-7.02004	-2.03820	7.53771	-0.71167	9.92376	-0.01038	-0.00112	-0.00061	-0.00228
26			0.25000	3.13224	0.64119	13.26139	-0.00925	-0.00142	-0.00007	0.00096	0.00015	-0.00000	-0.00000	0.00000	0.00000	-2.68682	0.95783	-12.13119	0.00337	-0.00393	0.00028	-0.00071	-0.00006	0.00003	10.56574	-3.34411	1.59227	0.00545	-0.01143	-0.00239	-0.00076	0.00026	-0.00005	4.26386	-7.41316	-0.44928	0.47321	12.21227	5.58368	0.08094	-8.01393	-1.87271	7.42749	-0.83624	9.79672	-0.01036	-0.00108	-0.00054	-0.00166
27			0.26000	3.20182	0.69942	13.25247	-0.00925	-0.00143	-0.00011	0.00125	0.00014	-0.00000	-0.00000	0.00000	0.00000	-2.54999	0.94951	-12.06966	0.00390	-0.00397	0.00034	-0.00101	-0.00010	0.00004	10.64990	-3.33106	1.58097	0.00249	-0.01294	-0.00351	-0.00039	0.00042	-0.00001	3.07374	-8.95718	-1.34626	0.14176	15.02088	6.00808	0.83159	-9.00710	-0.99535	7.35052	-0.95852	9.69834	-0.01035	-0.00105	-0.00047	-0.00111
28			0.27000	3.28772	0.74945	13.23292	-0.00927	-0.00143	-0.00012	0.00147	0.00012	-0.00000	-0.00000	0.00000	0.00000	-2.38694	0.93307	-12.00716	0.00470	-0.00307	0.00031	-0.00142	-0.00013	0.00003	10.74341	-3.30849	1.58277	-0.00157	-0.01162	-0.00386	0.00027	0.00052	0.00010	1.94246	-10.05846	-2.43432	-0.68460	17.54406	5.80879	1.91094	-10.05763	0.36071	7.30219	-1.07656	9.62354	-0.01035	-0.00103	-0.00039	-0.00064
29			0.28000	3.38462	0.79199	13.20140	-0.00930	-0.00142	-0.00009	0.00162	0.00011	-0.00001	-0.00000	0.00000	0.00000	-2.20105	0.90475	-11.94967	0.00539	-0.00148	0.00021	-0.00184	-0.00010	0.00002	10.84702	-3.27480	1.60131	-0.00551	-0.00768	-0.00344	0.00103	0.00044	0.00021	1.12273	-10.73100	-3.62633	-1.80563	19.79035	5.10552	3.02711	-11.16912	1.96925	7.27673	-1.19085	9.56205	-0.01034	-0.00100	-0.00032	-0.00028
30			0.29000	3.48784	0.82992	13.15727	-0.00934	-0.00141	-0.00003	0.00170	0.00010	-0.00000	-0.00000	0.00000	0.00000	-1.99484	0.86350	-11.90175	0.00556	0.00047	0.00009	-0.00209	0.00004	0.00001	10.96126	-3.23114	1.63797	-0.00798	-0.00178	-0.00235	0.00163	0.00012	0.00022	0.75589	-11.14691	-4.87405	-2.95948	21.83315	4.03700	3.90071	-12.28090	3.67302	7.26820	-1.30258	9.50179	-0.01033	-0.00098	-0.00026	-0.00002
31			0.30000	3.59458	0.86759	13.10017	-0.00940	-0.00140	0.00005	0.00176	0.00011	0.00001	-0.00000	0.00000	0.00000	-1.76981	0.81065	-11.86630	0.00511	0.00236	-0.00003	-0.00209	0.00024	-0.00000	11.08614	-3.18122	1.69261	-0.00858	0.00496	-0.00085	0.00190	-0.00033	0.00011	0.90949	-11.52642	-6.15686	-3.93953	23.77459	2.76170	4.35953	-13.33798	5.35285	7.27159	-1.41232	9.43401	-0.01034	-0.00097	-0.00022	0.00016
32			0.31000	3.70405	0.91041	13.02981	-0.00947	-0.00139	0.00013	0.00183	0.00013	0.00002	-0.00000	0.00000	0.00000	-1.52611	0.74903	-11.84437	0.00413	0.00377	-0.00012	-0.00183	0.00042	-0.00000	11.22138	-3.12945	1.76389	-0.00798	0.01137	0.00076	0.00189	-0.00068	-0.00012	1.50712	-12.08357	-7.45050	-4.51860	25.76125	1.45357	4.37420	-14.31480	6.87863	7.28277	-1.51970	9.35693	-0.01036	-0.00094	-0.00019	0.00028
33			0.32000	3.81802	0.96239	12.94621	-0.00954	-0.00139	0.00020	0.00195	0.00015	0.00003	-0.00000	0.00000	0.00000	-1.26198	0.68411	-11.83498	0.00295	0.00448	-0.00017	-0.00142	0.00049	-0.00000	11.36649	-3.07991	1.84905	-0.00748	0.01660	0.00223	0.00189	-0.00082	-0.00038	2.26395	-13.02111	-8.68681	-4.41900	27.96599	0.26178	4.00730	-15.17295	8.10033	7.29844	-1.62269	9.27569	-0.01038	-0.00092	-0.00014	0.00035
34			0.33000	3.94120	1.02453	12.85029	-0.00963	-0.00138	0.00023	0.00217	0.00018	0.00004	-0.00000	0.00000	0.00000	-0.97380	0.62386	-11.83564	0.00194	0.00453	-0.00021	-0.00102	0.00043	0.00000	11.52028	-3.03561	1.94388	-0.00824	0.02003	0.00334	0.00218	-0.00073	-0.00060	2.85859	-14.47525	-9.70305	-3.51595	30.49394	-0.75122	3.40696	-15.83664	8.86257	7.31700	-1.71643	9.19986	-0.01039	-0.00089	-0.00008	0.00040
35			0.34000	4.07978	1.09536	12.74512	-0.00971	-0.00138	0.00023	0.00249	0.00020	0.00004	-0.00000	0.00000	0.00000	-0.65762	0.57605	-11.84374	0.00147	0.00412	-0.00025	-0.00085	0.00028	0.00001	11.68034	-2.99762	2.04283	-0.01127	0.02123	0.00392	0.00308	-0.00056	-0.00070	3.13940	-16.45099	-10.21161	-2.00771	33.33686	-1.66200	2.78544	-16.25928	9.02325	7.33886	-1.79425	9.14022	-0.01041	-0.00087	-0.00002	0.00047
36			0.35000	4.23946	1.17289	12.63727	-0.00978	-0.00138	0.00020	0.00290	0.00021	0.00003	-0.00000	0.00000	0.00000	-0.31034	0.54484	-11.85847	0.00166	0.00353	-0.00030	-0.00105	0.00014	0.00001	11.84405	-2.96464	2.13925	-0.01704	0.02032	0.00396	0.00475	-0.00046	-0.00066	3.15786	-18.84073	-9.89590	-0.36073	36.45252	-2.61373	2.39528	-16.46857	8.46609	7.36577	-1.85019	9.10451	-0.01044	-0.00085	0.00001	0.00056
37			0.36000	4.42419	1.25603	12.53615	-0.00984	-0.00138	0.00016	0.00337	0.00022	0.00002	-0.00000	0.00000	0.00000	0.07053	0.52901	-11.88069	0.00236	0.00301	-0.00035	-0.00165	0.00006	0.00002	12.00897	-2.93260	2.22571	-0.02505	0.01810	0.00352	0.00706	-0.00057	-0.00052	3.02647	-21.47878	-8.60790	0.91259	39.87654	-3.70589	2.50923	-16.61567	7.19090	7.39929	-1.88106	9.09435	-0.01045	-0.00085	-0.00002	0.00067
38			0.37000	4.63595	1.34409	12.45136	-0.00987	-0.00137	0.00013	0.00385	0.00023	0.00001	-0.00000	0.00000	0.00000	0.48821	0.52264	-11.91236	0.00323	0.00270	-0.00037	-0.00247	0.00003	0.00002	12.17487	-2.89463	2.29608	-0.03345	0.01629	0.00287	0.00965	-0.00088	-0.00035	2.78901	-24.16353	-6.51314	1.46329	43.78413	-5.03001	3.32683	-17.03445	5.47954	7.43932	-1.88734	9.10464	-0.01046	-0.00087	-0.00010	0.00076
39			0.38000	4.87452	1.43581	12.38910	-0.00987	-0.00136	0.00011	0.00429	0.00023	0.00001	-0.00000	0.00000	0.00000	0.94839	0.51757	-11.95678	0.00390	0.00267	-0.00035	-0.00331	0.00004	0.00003	12.34574	-2.84263	2.34893	-0.03996	0.01671	0.00236	0.01224	-0.00149	-0.00025	2.42921	-26.62415	-4.06169	1.21841	48.38923	-6.79222	4.87026	-18.17066	3.95274	7.48339	-1.87202	9.12634	-0.01044	-0.00089	-0.00022	0.00079
40			0.39000	5.13659	1.52888	12.35013	-0.00985	-0.00135	0.00011	0.00464	0.00022	0.00000	-0.00000	0.00000	0.00000	1.45872	0.50674	-12.02023	0.00415	0.00299	-0.00027	-0.00391	0.00009	0.00004	12.53060	-2.76948	2.39054	-0.04333	0.02050	0.00234	0.01478	-0.00266	-0.00025	1.91383	-28.55777	-1.77656	0.37358	53.74177	-9.37285	6.97354	-20.34508	3.46513	7.52740	-1.83961	9.15054	-0.01040	-0.00091	-0.00035	0.00074
41			0.40000	5.41610	1.61992	12.33047	-0.00983	-0.00134	0.00012	0.00489	0.00021	0.00000	-0.00000	0.00000	0.00000	2.02637	0.48696	-12.11341	0.00369	0.00346	-0.00018	-0.00386	0.00016	0.00004	12.74082	-2.67105	2.43616	-0.04439	0.02575	0.00268	0.01738	-0.00430	-0.00038	1.17684	-29.85049	0.03179	-0.68433	59.67307	-13.14391	9.34307	-23.45260	4.79491	7.56676	-1.79526	9.17141	-0.01035	-0.00093	-0.00045	0.00062
42			0.41000	5.70772	1.70483	12.32481	-0.00980	-0.00133	0.00015	0.00508	0.00019	-0.00000	-0.00000	0.00000	0.00000	2.65636	0.46053	-12.24942	0.00240	0.00387	-0.00012	-0.00278	0.00023	0.00004	12.98458	-2.54719	2.50676	-0.04557	0.02923	0.00298	0.02047	-0.00563	-0.00063	0.19139	-30.76060	1.43603	-1.54438	66.01048	-18.16444	11.63209	-26.97816	8.23727	7.59744	-1.74289	9.18637	-0.01032	-0.00094	-0.00051	0.00044
43			0.42000	6.01055	1.78102	12.33045	-0.00977	-0.00132	0.00022	0.00529	0.00017	-0.00001	-0.00000	0.00000	0.00000	3.35297	0.43374	-12.43935	0.00058	0.00456	-0.00013	-0.00074	0.00030	0.00005	13.26393	-2.40154	2.62255	-0.04916	0.02978	0.00321	0.02487	-0.00606	-0.00098	-0.81820	-31.76341	2.83420	-2.04756	72.72750	-24.12799	13.54140	-30.37006	13.36723	7.61673	-1.68438	9.19379	-0.01032	-0.00096	-0.00055	0.00024
44			0.43000	6.32746	1.85112	12.34972	-0.00976	-0.00133	0.00032	0.00556	0.00016	-0.00002	-0.00000	0.00000	0.00000	4.12070	0.41247	-12.68969	-0.00129	0.00588	-0.00015	0.00181	0.00039	0.00007	13.57629	-2.23964	2.79539	-0.05552	0.02807	0.00351	0.03091	-0.00567	-0.00143	-1.33650	-33.18388	4.62927	-2.37429	79.77754	-30.45784	14.92556	-33.34688	19.07359	7.62397	-1.62018	9.19037	-0.01036	-0.00097	-0.00059	0.00004
45			0.44000	6.66137	1.92415	12.38781	-0.00977	-0.00133	0.00046	0.00586	0.00017	-0.00005	-0.00000	0.00000	0.00000	4.96237	0.39901	-13.00027	-0.00286	0.00773	-0.00011	0.00440	0.00052	0.00006	13.91745	-2.06648	3.02317	-0.06291	0.02557	0.00406	0.03781	-0.00500	-0.00200	-0.89396	-34.96444	6.76031	-2.73995	86.90617	-36.29158	15.77640	-35.86490	23.97080	7.62033	-1.55140	9.17105	-0.01041	-0.00099	-0.00065	-0.00012
46			0.45000	7.01166	2.01154	12.44608	-0.00982	-0.00135	0.00063	0.00613	0.00021	-0.00008	-0.00000	0.00000	0.00000	5.87663	0.39339	-13.36103	-0.00372	0.00963	0.00004	0.00617	0.00068	-0.00003	14.28277	-1.88603	3.29030	-0.06926	0.02376	0.00491	0.04419	-0.00450	-0.00268	0.62900	-36.67727	8.57799	-3.11612	93.63522	-40.68748	16.14043	-37.90545	27.05586	7.60879	-1.48066	9.13263	-0.01046	-0.00101	-0.00073	-0.00022
47			0.46000	7.37200	2.12260	12.51740	-0.00992	-0.00139	0.00080	0.00626	0.00028	-0.00012	-0.00000	0.00000	0.00000	6.85612	0.39582	-13.75331	-0.00312	0.01117	0.00027	0.00548	0.00079	-0.00018	14.66672	-1.70169	3.57494	-0.07441	0.02347	0.00604	0.04950	-0.00437	-0.00337	3.11310	-37.69395	9.28511	-3.30966	99.31217	-43.10225	16.04799	-39.34105	28.03873	7.59335	-1.41062	9.07774	-0.01051	-0.00102	-0.00080	-0.00025
48			0.47000	7.72962	2.26345	12.58811	-0.01010	-0.00144	0.00094	0.00617	0.00037	-0.00014	-0.00000	0.00000	0.00000	7.88608	0.40766	-14.15620	-0.00044	0.01206	0.00049	0.00081	0.00079	-0.00034	15.06180	-1.51758	3.85609	-0.07945	0.02396	0.00717	0.05386	-0.00439	-0.00386	6.39100	-37.39956	8.46382	-3.17035	103.13318	-43.56924	15.50730	-39.93710	27.09763	7.57842	-1.34295	9.01701	-0.01058	-0.00103	-0.00088	-0.00020
49			0.48000	8.06667	2.43716	12.64383	-0.01037	-0.00152	0.00103	0.00579	0.00048	-0.00012	-0.00000	0.00000	0.00000	8.94301	0.43056	-14.55181	0.00416	0.01219	0.00065	-0.00768	0.00065	-0.00043	15.45791	-1.33850	4.11597	-0.08478	0.02429	0.00811	0.05689	-0.00437	-0.00395	10.22943	-35.47680	6.25458	-2.64930	104.23654	-42.50367	14.53611	-39.40233	24.51304	7.56879	-1.27908	8.96797	-0.01067	-0.00105	-0.00096	-0.00006
50			0.49000	8.36535	2.64373	12.67456	-0.01073	-0.00160	0.00104	0.00515	0.00061	-0.00009	-0.00000	0.00000	0.00000	9.99506	0.46615	-14.92791	0.00993	0.01152	0.00067	-0.01792	0.00040	-0.00043	15.84202	-1.16985	4.33976	-0.09010	0.02388	0.00877	0.05765	-0.00415	-0.00361	14.22915	-32.18054	3.27636	-1.69581	101.95543	-40.48275	13.12039	-37.48396	20.53416	7.57013	-1.21976	8.95146	-0.01078	-0.00107	-0.00103	0.00020
51			0.50000	8.61510	2.87966	12.67819	-0.01114	-0.00169	0.00096	0.00439	0.00072	-0.00005	-0.00000	0.00000	0.00000	11.00566	0.51708	-15.27839	0.01602	0.01007	0.00054	-0.02726	0.00008	-0.00032	16.19924	-1.01809	4.51532	-0.09586	0.02187	0.00891	0.05593	-0.00358	-0.00279	17.77828	-28.31819	0.46161	-0.25387	96.10760	-38.07185	11.24924	-34.14065	15.36452	7.59003	-1.16399	8.98852	-0.01090	-0.00111	-0.00110	0.00062
52			0.51000	8.81752	3.13692	12.66193	-0.01157	-0.00176	0.00079	0.00373	0.00080	-0.00003	-0.00000	0.00000	0.00000	11.93962	0.58653	-15.60219	0.02174	0.00806	0.00028	-0.03361	-0.00020	-0.00016	16.51590	-0.88962	4.63254	-0.10288	0.01871	0.00850	0.05230	-0.00279	-0.00169	20.06055	-24.88165	-1.21798	1.63237	87.23099	-35.76490	8.98068	-29.73514	9.27458	7.63822	-1.10858	9.09986	-0.01102	-0.00116	-0.00116	0.00124
53			0.52000	8.98617	3.40083	12.64055	-0.01196	-0.00181	0.00057	0.00336	0.00081	-0.00002	-0.00000	0.00000	0.00000	12.77143	0.67722	-15.90279	0.02657	0.00619	0.00002	-0.03623	-0.00038	-0.00001	16.78442	-0.78951	4.68497	-0.11088	0.01783	0.00820	0.04793	-0.00235	-0.00065	20.19158	-22.56161	-1.16275	3.78931	76.76252	-34.15060	6.49410	-25.30128	2.97128	7.72526	-1.04872	9.30578	-0.01113	-0.00123	-0.00120	0.00206
54			0.53000	9.14120	3.64943	12.63040	-0.01223	-0.00182	0.00038	0.00337	0.00072	-0.00002	-0.00000	0.00000	0.00000	13.49507	0.79120	-16.19037	0.03026	0.00518	-0.00002	-0.03606	-0.00051	0.00001	17.01187	-0.71881	4.67629	-0.11851	0.02281	0.00883	0.04569	-0.00254	0.00017	17.61446	-21.46940	0.47561	5.97663	66.88421	-33.98017	4.05181	-22.55610	-2.16961	7.86026	-0.97906	9.62296	-0.01117	-0.00129	-0.00119	0.00301
55			0.54000	9.30167	3.85800	12.64128	-0.01231	-0.00181	0.00026	0.00366	0.00055	-0.00002	-0.00000	0.00000	0.00000	14.12917	0.93035	-16.48240	0.03262	0.00538	0.00025	-0.03481	-0.00070	-0.00015	17.22544	-0.67390	4.62632	-0.12446	0.03323	0.01050	0.04921	-0.00294	0.00076	12.46825	-21.19974	2.63234	8.02642	59.59030	-35.59632	1.93102	-23.03647	-4.66328	8.04707	-0.89491	10.05619	-0.01109	-0.00136	-0.00112	0.00391
56			0.55000	9.47931	4.00618	12.66822	-0.01219	-0.00178	0.00023	0.00401	0.00034	-0.00002	-0.00000	0.00000	0.00000	14.70779	1.09605	-16.79473	0.03385	0.00688	0.00090	-0.03380	-0.00108	-0.00056	17.46364	-0.64670	4.56679	-0.12913	0.04537	0.01260	0.06011	-0.00291	0.00088	5.66962	-21.10177	3.69945	9.89213	55.46608	-38.28691	0.35792	-26.92994	-3.92930	8.27924	-0.79522	10.58451	-0.01089	-0.00141	-0.00100	0.00449
57			0.56000	9.67562	4.08507	12.69096	-0.01189	-0.00176	0.00025	0.00418	0.00014	-0.00001	-0.00000	0.00000	0.00000	15.26073	1.28705	-17.13052	0.03468	0.00972	0.00191	-0.03359	-0.00174	-0.00128	17.75776	-0.62780	4.52817	-0.13359	0.05689	0.01483	0.07671	-0.00228	0.00029	-1.26277	-20.53975	2.46611	11.42588	53.55849	-40.79056	-0.62275	-32.98840	-0.50358	8.53512	-0.68700	11.15217	-0.01062	-0.00145	-0.00088	0.00453
58			0.57000	9.88143	4.10095	12.68392	-0.01150	-0.00173	0.00026	0.00400	-0.00000	0.00001	-0.00000	0.00000	0.00000	15.80211	1.49673	-17.48252	0.03595	0.01352	0.00312	-0.03415	-0.00254	-0.00218	18.12123	-0.60965	4.53166	-0.13841	0.06674	0.01708	0.09580	-0.00106	-0.00105	-6.65469	-19.00990	-1.12724	12.18950	52.31958	-42.44319	-1.18269	-39.53217	4.64731	8.78131	-0.58398	11.68645	-0.01040	-0.00149	-0.00079	0.00400
59			0.58000	10.07858	4.07343	12.62939	-0.01109	-0.00169	0.00022	0.00338	-0.00007	0.00003	-0.00000	0.00000	0.00000	16.33032	1.71262	-17.84456	0.03795	0.01726	0.00425	-0.03473	-0.00301	-0.00305	18.55153	-0.58857	4.58940	-0.14300	0.07314	0.01898	0.11360	0.00084	-0.00295	-9.30818	-16.09584	-6.10429	11.71637	50.20597	-43.36793	-1.64245	-45.13713	10.55339	8.98575	-0.50071	12.13180	-0.01030	-0.00155	-0.00078	0.00307
60			0.59000	10.24246	4.02722	12.52391	-0.01069	-0.00166	0.00011	0.00231	-0.00007	0.00002	-0.00000	0.00000	0.00000	16.82872	1.91983	-18.21578	0.04033	0.01954	0.00491	-0.03378	-0.00273	-0.00357	19.03336	-0.56548	4.70452	-0.14575	0.07346	0.01982	0.12545	0.00321	-0.00483	-8.95474	-11.30029	-11.21712	9.99557	45.66487	-43.72497	-2.29470	-48.64596	16.17780	9.12925	-0.44776	12.45973	-0.01029	-0.00161	-0.00081	0.00195
61			0.60000	10.34353	3.98199	12.37569	-0.01034	-0.00164	-0.00007	0.00074	-0.00003	-0.00002	-0.00000	0.00000	0.00000	17.26502	2.10630	-18.59518	0.04280	0.01937	0.00480	-0.02967	-0.00178	-0.00349	19.54059	-0.54472	4.86992	-0.14672	0.06701	0.01919	0.12885	0.00537	-0.00598	-6.16738	-3.88333	-15.42006	7.59326	37.30106	-43.51912	-3.29779	-49.35980	20.61042	9.20659	-0.43213	12.65503	-0.01032	-0.00166	-0.00086	0.00080
62			0.61000	10.34665	3.94556	12.20220	-0.01005	-0.00162	-0.00026	-0.00137	-0.00000	-0.00008	-0.00000	0.00000	0.00000	17.59504	2.26752	-18.98140	0.04533	0.01705	0.00389	-0.02135	-0.00072	-0.00285	20.04325	-0.53249	5.07190	-0.14858	0.05635	0.01749	0.12634	0.00670	-0.00619	-1.74505	7.02895	-17.67881	5.17821	24.45646	-43.32050	-4.64457	-47.49260	23.54784	9.22046	-0.45827	12.70987	-0.01034	-0.00168	-0.00090	-0.00027
63			0.62000	10.21108	3.91597	12.03243	-0.00982	-0.00160	-0.00039	-0.00399	-0.00001	-0.00010	-0.00000	0.00000	0.00000	17.77383	2.40582	-19.38289	0.04655	0.01377	0.00254	-0.00863	0.00009	-0.00194	20.51903	-0.53372	5.29777	-0.15198	0.04505	0.01551	0.12092	0.00711	-0.00583	3.73168	21.66306	-17.02124	3.09201	7.85951	-44.28209	-6.20976	-44.11539	25.28525	9.17660	-0.52840	12.62641	-0.01034	-0.00166	-0.00093	-0.00121
64			0.63000	9.90173	3.88784	11.90273	-0.00965	-0.00157	-0.00041	-0.00685	-0.00004	-0.00007	-0.00000	0.00000	0.00000	17.77238	2.52689	-19.81910	0.04360	0.01074	0.00140	0.00526	0.00054	-0.00115	20.95937	-0.55092	5.53892	-0.15366	0.03599	0.01409	0.11307	0.00696	-0.00539	9.55836	38.54239	-13.40969	1.62386	-10.02390	-46.71968	-7.80823	-40.48673	26.10439	9.08390	-0.64129	12.41804	-0.01032	-0.00162	-0.00093	-0.00191
65			0.64000	9.41064	3.85489	11.83930	-0.00955	-0.00153	-0.00033	-0.00949	-0.00009	-0.00002	-0.00000	0.00000	0.00000	17.59515	2.63852	-20.30087	0.03548	0.00849	0.00086	0.01379	0.00063	-0.00076	21.36699	-0.58375	5.78683	-0.15089	0.02961	0.01342	0.10359	0.00649	-0.00500	14.55351	54.69006	-8.23077	1.36568	-25.72485	-49.12579	-9.19752	-37.53183	25.81967	8.95827	-0.78991	12.11376	-0.01029	-0.00155	-0.00091	-0.00224
66			0.65000	8.76614	3.80873	11.84410	-0.00954	-0.00151	-0.00021	-0.01156	-0.00016	0.00001	-0.00000	0.00000	0.00000	17.28148	2.75109	-20.81125	0.02505	0.00711	0.00086	0.01448	0.00047	-0.00077	21.75110	-0.62953	6.02771	-0.14549	0.02424	0.01296	0.09512	0.00552	-0.00433	17.73894	67.40491	-3.18966	2.68728	-36.75407	-49.22645	-10.12717	-35.65405	23.81348	8.82511	-0.96043	11.76237	-0.01027	-0.00148	-0.00087	-0.00209
67			0.66000	8.01692	3.74289	11.90323	-0.00961	-0.00149	-0.00010	-0.01296	-0.00022	0.00001	-0.00000	0.00000	0.00000	16.88389	2.87237	-21.31133	0.01616	0.00655	0.00107	0.01111	0.00021	-0.00092	22.12120	-0.68425	6.23958	-0.14107	0.01957	0.01230	0.08969	0.00420	-0.00322	19.15927	75.64964	1.13073	5.06341	-42.87156	-45.96752	-10.46215	-34.78575	19.59435	8.71303	-1.13600	11.42192	-0.01026	-0.00140	-0.00080	-0.00152
68			0.67000	7.21038	3.65777	12.00515	-0.00976	-0.00149	0.00001	-0.01376	-0.00028	-0.00000	-0.00000	0.00000	0.00000	16.44563	3.00244	-21.76456	0.01005	0.00657	0.00131	0.00736	-0.00010	-0.00101	22.48408	-0.74449	6.39842	-0.13937	0.01880	0.01231	0.08830	0.00349	-0.00202	19.45541	79.76060	5.16260	7.62668	-45.05731	-40.39030	-10.37271	-34.95639	13.76137	8.64283	-1.30183	11.13619	-0.01025	-0.00134	-0.00073	-0.00071
69			0.68000	6.38472	3.55800	12.14612	-0.00995	-0.00149	0.00009	-0.01407	-0.00032	-0.00002	-0.00000	0.00000	0.00000	16.00030	3.13993	-22.15622	0.00619	0.00680	0.00148	0.00445	-0.00043	-0.00100	22.85057	-0.80895	6.49429	-0.14230	0.02105	0.01280	0.09397	0.00322	-0.00079	19.01018	80.54495	9.38400	9.99558	-43.86625	-34.42389	-10.26155	-36.81636	7.75701	8.62294	-1.44720	10.92197	-0.01023	-0.00129	-0.00067	0.00016
70			0.69000	5.56952	3.44700	12.32647	-0.01016	-0.00150	0.00017	-0.01398	-0.00035	-0.00005	-0.00000	0.00000	0.00000	15.58139	3.28644	-22.48898	0.00424	0.00731	0.00163	0.00278	-0.00080	-0.00095	23.24274	-0.87820	6.53178	-0.14823	0.02104	0.01227	0.10756	0.00255	0.00044	17.95321	78.91486	13.98256	11.96576	-39.73705	-28.81205	-10.31199	-40.86333	2.12234	8.65125	-1.56650	10.77381	-0.01021	-0.00125	-0.00064	0.00090
71			0.70000	4.78473	3.32669	12.54864	-0.01035	-0.00152	0.00023	-0.01358	-0.00038	-0.00009	-0.00000	0.00000	0.00000	15.21455	3.43927	-22.76342	0.00391	0.00841	0.00189	0.00225	-0.00119	-0.00090	23.68230	-0.95256	6.51140	-0.14706	0.01872	0.01091	0.11874	0.00158	0.00151	16.56301	75.93256	18.88303	13.00976	-34.62809	-22.89539	-10.23047	-45.90202	-3.78509	8.71746	-1.66034	10.67395	-0.01020	-0.00122	-0.00063	0.00142
72			0.71000	4.03781	3.19925	12.81407	-0.01046	-0.00155	0.00029	-0.01305	-0.00040	-0.00014	-0.00000	0.00000	0.00000	14.89423	3.58652	-22.97342	0.00420	0.01026	0.00240	0.00228	-0.00154	-0.00087	24.16619	-1.03030	6.42573	-0.12643	0.02133	0.01110	0.10744	0.00087	0.00266	15.35119	72.69085	23.45908	12.59783	-32.25830	-16.33031	-9.58397	-48.73588	-9.85958	8.80576	-1.73447	10.59984	-0.01021	-0.00121	-0.00064	0.00165
73			0.72000	3.32422	3.06924	13.11514	-0.01046	-0.00159	0.00035	-0.01251	-0.00040	-0.00018	-0.00000	0.00000	0.00000	14.57174	3.71235	-23.12009	0.00364	0.01271	0.00325	0.00225	-0.00168	-0.00085	24.65195	-1.10747	6.28025	-0.08414	0.03675	0.01567	0.06670	0.00020	0.00468	14.81523	69.88112	26.25044	10.83560	-36.15980	-10.24619	-8.30720	-45.78397	-13.80493	8.89773	-1.79733	10.52880	-0.01025	-0.00120	-0.00066	0.00157
74			0.73000	2.63433	2.94407	13.42555	-0.01030	-0.00162	0.00041	-0.01199	-0.00037	-0.00021	-0.00000	0.00000	0.00000	14.17113	3.80808	-23.22543	0.00191	0.01514	0.00418	0.00154	-0.00145	-0.00090	25.06872	-1.17837	6.11737	-0.03753	0.06227	0.02409	0.02315	0.00027	0.00630	15.24928	67.60423	25.82144	8.61794	-47.10975	-6.74488	-6.92487	-35.69347	-12.33410	8.97662	-1.85787	10.44139	-0.01029	-0.00119	-0.00067	0.00126
75			0.74000	1.95930	2.83368	13.70915	-0.01002	-0.00163	0.00049	-0.01153	-0.00030	-0.00022	-0.00000	0.00000	0.00000	13.62859	3.87864	-23.33200	0.00010	0.01667	0.00465	0.00011	-0.00095	-0.00112	25.35344	-1.23857	6.01075	-0.01628	0.08279	0.03115	0.00604	0.00414	0.00367	16.83584	65.77957	22.39962	6.94047	-61.88977	-7.07556	-6.18467	-21.13875	-4.52098	9.03108	-1.92219	10.32515	-0.01033	-0.00117	-0.00069	0.00081
76			0.75000	1.28995	2.74913	13.94391	-0.00967	-0.00161	0.00056	-0.01118	-0.00020	-0.00020	-0.00000	0.00000	0.00000	12.93289	3.93520	-23.47940	-0.00099	0.01684	0.00445	-0.00127	-0.00044	-0.00139	25.49170	-1.28793	6.01978	-0.03607	0.08646	0.03253	0.00557	0.01091	-0.00247	19.62048	64.57203	17.87511	6.22059	-74.53232	-10.08885	-6.48537	-8.00052	6.58965	9.05711	-1.99189	10.17774	-0.01038	-0.00115	-0.00071	0.00035
77			0.76000	0.61464	2.69895	14.13121	-0.00934	-0.00158	0.00060	-0.01102	-0.00009	-0.00018	-0.00000	0.00000	0.00000	12.13912	3.98671	-23.67593	-0.00136	0.01583	0.00374	-0.00186	-0.00019	-0.00139	25.53357	-1.33187	6.15140	-0.08487	0.07321	0.02825	0.00511	0.01460	-0.00663	23.37806	64.27706	14.21581	6.27032	-79.64532	-12.86644	-7.70052	-1.91745	16.12660	9.05844	-2.06356	10.00868	-0.01043	-0.00112	-0.00072	0.00001
78			0.77000	-0.07915	2.68685	14.28805	-0.00906	-0.00155	0.00060	-0.01109	0.00002	-0.00016	-0.00000	0.00000	0.00000	11.34251	4.03696	-23.89305	-0.00109	0.01392	0.00275	-0.00141	-0.00018	-0.00101	25.56863	-1.37835	6.36087	-0.13352	0.04982	0.02075	0.01496	0.01198	-0.00615	27.68180	65.02810	12.59383	6.45457	-75.87248	-12.79419	-9.25691	-4.52862	20.33820	9.04627	-2.13041	9.83798	-0.01047	-0.00109	-0.00074	-0.00010
79			0.78000	-0.80231	2.71190	14.43880	-0.00889	-0.00155	0.00057	-0.01138	0.00012	-0.00016	-0.00000	0.00000	0.00000	10.62399	4.08358	-24.08446	-0.00058	0.01138	0.00174	-0.00066	-0.00021	-0.00050	25.67220	-1.43349	6.57713	-0.15598	0.02583	0.01315	0.03886	0.00609	-0.00326	31.99091	66.66438	13.35450	6.01043	-66.74280	-9.01316	-10.34724	-12.47296	18.03746	9.03605	-2.18577	9.68801	-0.01051	-0.00105	-0.00075	0.00005
80			0.79000	-1.56069	2.76866	14.60686	-0.00887	-0.00158	0.00051	-0.01186	0.00020	-0.00016	-0.00000	0.00000	0.00000	10.00790	4.11915	-24.21122	-0.00055	0.00865	0.00094	-0.00055	-0.00014	-0.00015	25.86343	-1.49849	6.73421	-0.14213	0.01164	0.00873	0.05232	0.00224	-0.00109	35.62781	68.67960	15.93351	4.53390	-58.22169	-2.76940	-10.33063	-19.74514	10.96131	9.04182	-2.22630	9.57246	-0.01053	-0.00103	-0.00075	0.00040
81			0.80000	-2.35110	2.84719	14.80478	-0.00900	-0.00166	0.00043	-0.01241	0.00027	-0.00016	-0.00000	0.00000	0.00000	9.45673	4.13482	-24.26335	-0.00132	0.00631	0.00051	-0.00127	0.00003	-0.00003	26.09985	-1.56926	6.80163	-0.10013	0.01538	0.01039	0.03843	0.00211	-0.00003	37.92036	70.33309	18.98573	2.30407	-55.28210	2.71048	-9.20923	-21.18118	3.48752	9.07194	-2.25199	9.49283	-0.01054	-0.00101	-0.00075	0.00085
82			0.81000	-3.16058	2.93497	15.02861	-0.00925	-0.00176	0.00034	-0.01286	0.00031	-0.00013	-0.00000	0.00000	0.00000	8.89722	4.12589	-24.27614	-0.00282	0.00476	0.00045	-0.00291	0.00020	-0.00002	26.30525	-1.63831	6.80665	-0.05545	0.03382	0.01715	0.01543	0.00367	0.00062	38.45879	70.84794	20.95922	0.16860	-59.10183	3.83616	-7.74021	-15.38840	0.52138	9.12870	-2.26442	9.44268	-0.01056	-0.00100	-0.00074	0.00130
83			0.82000	-3.96772	3.02036	15.25965	-0.00954	-0.00187	0.00028	-0.01298	0.00031	-0.00011	-0.00000	0.00000	0.00000	8.27031	4.09513	-24.31402	-0.00496	0.00406	0.00063	-0.00567	0.00033	-0.00007	26.41914	-1.69912	6.81937	-0.03652	0.05171	0.02328	0.00414	0.00634	-0.00065	37.16646	69.46210	20.82914	-1.06122	-66.06065	-0.13270	-6.83593	-5.79361	3.73302	9.21021	-2.26464	9.41151	-0.01060	-0.00100	-0.00072	0.00172
84			0.83000	-4.74373	3.09553	15.47358	-0.00977	-0.00194	0.00029	-0.01252	0.00029	-0.00010	-0.00000	0.00000	0.00000	7.57554	4.05103	-24.42022	-0.00731	0.00379	0.00081	-0.00883	0.00042	-0.00018	26.43799	-1.74991	6.89795	-0.04902	0.05631	0.02417	-0.00076	0.00920	-0.00349	34.23915	65.54726	18.62781	-1.25436	-70.42239	-6.29795	-6.79184	2.00530	10.33224	9.31244	-2.25331	9.38702	-0.01063	-0.00100	-0.00072	0.00207
85			0.84000	-5.45632	3.15755	15.65287	-0.00989	-0.00195	0.00039	-0.01135	0.00024	-0.00010	-0.00000	0.00000	0.00000	6.86671	4.00186	-24.58986	-0.00932	0.00356	0.00082	-0.01093	0.00044	-0.00025	26.40834	-1.79322	7.05097	-0.07340	0.04814	0.02055	-0.00421	0.00958	-0.00496	30.04580	58.94236	15.19323	-0.98939	-68.96825	-10.97008	-7.14492	4.75656	16.08320	9.43073	-2.23044	9.35790	-0.01064	-0.00100	-0.00072	0.00233
86			0.85000	-6.07663	3.20662	15.79075	-0.00983	-0.00188	0.00055	-0.00956	0.00018	-0.00011	-0.00000	0.00000	0.00000	6.20532	3.95121	-24.78576	-0.01059	0.00340	0.00069	-0.01123	0.00042	-0.00022	26.38316	-1.83114	7.24743	-0.09025	0.03549	0.01577	-0.00241	0.00737	-0.00445	24.95008	50.11107	11.31696	-0.89596	-62.62062	-12.18955	-7.17250	3.12293	18.56440	9.56083	-2.19693	9.31705	-0.01062	-0.00099	-0.00074	0.00252
87			0.86000	-6.58429	3.24276	15.88626	-0.00958	-0.00176	0.00074	-0.00743	0.00012	-0.00009	-0.00000	0.00000	0.00000	5.62530	3.90009	-24.96550	-0.01071	0.00339	0.00045	-0.00981	0.00039	-0.00012	26.39037	-1.86266	7.44687	-0.09622	0.02607	0.01251	0.00350	0.00491	-0.00342	19.37445	40.08036	7.45168	-1.13846	-54.08083	-10.37189	-6.52039	-0.59874	17.96002	9.69894	-2.15661	9.26148	-0.01058	-0.00097	-0.00075	0.00264
88			0.87000	-6.97320	3.26578	15.94216	-0.00920	-0.00163	0.00087	-0.00536	0.00006	-0.00006	-0.00000	0.00000	0.00000	5.13420	3.84950	-25.10581	-0.00947	0.00355	0.00012	-0.00731	0.00038	-0.00003	26.43701	-1.88507	7.62384	-0.09655	0.02135	0.01108	0.01005	0.00323	-0.00265	14.07680	30.31738	4.06184	-1.64319	-45.48311	-7.51735	-5.30647	-4.72063	15.77243	9.84199	-2.11621	9.19056	-0.01055	-0.00095	-0.00078	0.00272
89			0.88000	-7.25654	3.27828	15.96695	-0.00873	-0.00153	0.00093	-0.00372	0.00003	-0.00002	-0.00000	0.00000	0.00000	4.72472	3.79815	-25.20868	-0.00747	0.00383	-0.00020	-0.00487	0.00041	0.00003	26.52027	-1.89587	7.77007	-0.09473	0.01697	0.00974	0.01479	0.00179	-0.00189	9.89650	22.30738	1.58622	-2.47479	-38.36367	-4.98447	-3.66384	-8.01477	12.72973	9.98881	-2.08164	9.10586	-0.01053	-0.00093	-0.00081	0.00281
90			0.89000	-7.46275	3.28437	15.97188	-0.00823	-0.00147	0.00090	-0.00266	0.00001	0.00000	-0.00000	0.00000	0.00000	4.37502	3.74131	-25.28079	-0.00537	0.00410	-0.00045	-0.00311	0.00047	0.00004	26.62429	-1.89380	7.87653	-0.09147	0.01291	0.00856	0.01562	0.00065	-0.00113	7.22374	17.03074	0.13107	-3.63805	-33.99359	-2.71874	-1.59360	-9.24208	8.57270	10.14073	-2.05512	9.01142	-0.01052	-0.00092	-0.00083	0.00292
91			0.90000	-7.62644	3.28684	15.96692	-0.00774	-0.00145	0.00081	-0.00216	0.00000	0.00001	-0.00000	0.00000	0.00000	4.05244	3.67532	-25.32558	-0.00345	0.00430	-0.00060	-0.00193	0.00055	0.00003	26.72124	-1.87936	7.93148	-0.08755	0.01253	0.00884	0.01231	-0.00010	-0.00052	6.05660	14.81129	-0.42320	-4.81416	-32.69798	-0.78825	0.66003	-7.95277	3.55029	10.29977	-2.03706	8.91102	-0.01049	-0.00089	-0.00083	0.00305
92			0.91000	-7.78200	3.28785	15.96023	-0.00733	-0.00146	0.00066	-0.00213	0.00000	0.00001	-0.00000	0.00000	0.00000	3.72839	3.60038	-25.35241	-0.00193	0.00445	-0.00064	-0.00112	0.00062	0.00002	26.78725	-1.85584	7.93229	-0.08381	0.01550	0.01018	0.00664	-0.00091	0.00017	6.33419	15.41158	-0.25400	-5.64828	-33.64847	0.29062	2.65699	-4.84543	-1.51733	10.46714	-2.02821	8.80632	-0.01044	-0.00086	-0.00081	0.00321
93			0.92000	-7.95903	3.29118	15.95761	-0.00701	-0.00150	0.00050	-0.00241	0.00002	0.00000	-0.00000	0.00000	0.00000	3.38691	3.51892	-25.37404	-0.00114	0.00458	-0.00055	-0.00070	0.00067	0.00002	26.81058	-1.82796	7.88415	-0.08042	0.02222	0.01269	0.00068	-0.00208	0.00100	7.93486	18.09366	0.32731	-5.89049	-35.45191	0.06029	4.00735	-1.09025	-5.68246	10.64433	-2.02777	8.69825	-0.01040	-0.00083	-0.00077	0.00340
94			0.93000	-8.17695	3.30228	15.96057	-0.00680	-0.00156	0.00033	-0.00286	0.00005	-0.00000	-0.00000	0.00000	0.00000	3.02745	3.43601	-25.40673	-0.00112	0.00466	-0.00033	-0.00070	0.00067	0.00003	26.79285	-1.80083	7.80302	-0.07834	0.03175	0.01620	-0.00402	-0.00332	0.00182	10.52918	21.79080	0.85820	-5.28198	-36.66177	-1.85375	4.38576	2.21136	-7.86752	10.83459	-2.03102	8.58901	-0.01037	-0.00080	-0.00072	0.00367
95			0.94000	-8.44247	3.32647	15.96558	-0.00671	-0.00163	0.00017	-0.00336	0.00009	0.00000	-0.00000	0.00000	0.00000	2.66307	3.35927	-25.46866	-0.00141	0.00449	-0.00005	-0.00088	0.00059	0.00001	26.74646	-1.77920	7.71502	-0.07937	0.03596	0.01746	-0.00770	-0.00338	0.00211	13.57580	25.48649	0.92961	-3.97266	-36.82833	-4.54267	3.89105	4.85957	-8.30610	11.04261	-2.03107	8.48199	-0.01036	-0.00078	-0.00069	0.00404
96			0.95000	-8.75153	3.36635	15.96627	-0.00673	-0.00168	0.00002	-0.00382	0.00013	0.00000	-0.00000	0.00000	0.00000	2.30153	3.29344	-25.55716	-0.00161	0.00407	0.00025	-0.00101	0.00046	-0.00004	26.67635	-1.76683	7.63091	-0.08168	0.03138	0.01525	-0.01207	-0.00254	0.00205	16.39234	28.45354	0.42459	-2.72430	-36.88429	-5.51952	3.18795	7.80168	-9.02073	11.27409	-2.02144	8.38180	-0.01037	-0.00076	-0.00066	0.00452
97			0.96000	-9.09207	3.41987	15.95739	-0.00685	-0.00170	-0.00007	-0.00416	0.00016	-0.00000	-0.00000	0.00000	0.00000	1.93558	3.23769	-25.64114	-0.00181	0.00376	0.00052	-0.00117	0.00036	-0.00006	26.57161	-1.76537	7.53576	-0.08043	0.02458	0.01249	-0.01754	-0.00201	0.00218	18.23680	30.16257	-0.42813	-2.22821	-37.57665	-3.07841	2.94666	11.74490	-11.47174	11.53605	-1.99716	8.29567	-0.01038	-0.00075	-0.00064	0.00515
98			0.97000	-9.44501	3.48011	15.93795	-0.00704	-0.00170	-0.00010	-0.00429	0.00016	-0.00001	-0.00000	0.00000	0.00000	1.55705	3.18861	-25.68354	-0.00195	0.00373	0.00071	-0.00131	0.00031	-0.00001	26.41965	-1.77255	7.40986	-0.07525	0.01925	0.01049	-0.02295	-0.00195	0.00250	18.50999	30.21550	-1.21567	-2.72267	-38.69725	2.61580	3.47485	16.50648	-15.52778	11.83719	-1.95454	8.23481	-0.01039	-0.00073	-0.00062	0.00593
99			0.98000	-9.78711	3.53738	15.91172	-0.00724	-0.00168	-0.00011	-0.00414	0.00013	-0.00001	-0.00000	0.00000	0.00000	1.16326	3.14169	-25.65508	-0.00165	0.00380	0.00079	-0.00116	0.00032	0.00010	26.21299	-1.78291	7.23923	-0.06926	0.01549	0.00885	-0.02779	-0.00214	0.00278	17.02481	28.49242	-1.57656	-4.24392	-39.89119	10.49012	4.80354	21.70909	-20.52198	12.18752	-1.89123	8.21348	-0.01039	-0.00072	-0.00060	0.00688
100			0.99000	-10.09630	3.58255	15.88533	-0.00741	-0.00167	-0.00010	-0.00370	0.00009	-0.00001	-0.00000	0.00000	0.00000	0.75430	3.09049	-25.53870	-0.00080	0.00386	0.00076	-0.00059	0.00036	0.00021	25.94768	-1.78985	7.01655	-0.06486	0.01725	0.00896	-0.03197	-0.00312	0.00343	14.07045	25.22759	-1.39273	-6.51924	-40.58794	18.63109	6.56237	26.64382	-25.14624	12.59659	-1.80531	8.24526	-0.01038	-0.00071	-0.00057	0.00795
101			1.00000	-10.35613	3.60962	15.86477	-0.00749	-0.00165	-0.00008	-0.00303	0.00004	-0.00000	-0.00000	0.00000	0.00000	0.34059	3.03003	-25.34229	0.00042	0.00406	0.00063	0.00031	0.00045	0.00024	25.63311	-1.78847	6.75409	-0.06467	0.02535	0.01123	-0.03593	-0.00533	0.00466	10.24826	20.92082	-0.81032	-8.84195	-39.70867	24.61150	7.99330	30.06084	-27.48512	13.06828	-1.69628	8.33723	-0.01038	-0.00072	-0.00054	0.00897
102			1.01000	-10.55814	3.61663	15.85329	-0.00749	-0.00163	-0.00004	-0.00227	-0.00001	-0.00000	-0.00000	0.00000	0.00000	-0.05456	2.95969	-25.09688	0.00204	0.00449	0.00043	0.00138	0.00058	0.00019	25.29443	-1.77782	6.48364	-0.06962	0.03374	0.01353	-0.04001	-0.00729	0.00540	6.26159	16.24597	-0.06366	-10.61980	-36.61766	27.28262	8.57088	31.18018	-26.74786	13.59358	-1.56696	8.48388	-0.01035	-0.00075	-0.00051	0.00966
103			1.02000	-10.70324	3.60524	15.85153	-0.00740	-0.00161	0.00002	-0.00157	-0.00005	-0.00000	-0.00000	0.00000	0.00000	-0.40752	2.88136	-24.83413	0.00411	0.00500	0.00015	0.00243	0.00073	0.00007	24.95851	-1.76009	6.23422	-0.07682	0.03836	0.01469	-0.04271	-0.00775	0.00516	2.74453	11.94947	0.70434	-11.75983	-31.76220	27.22924	8.35647	30.29162	-23.79858	14.14649	-1.42558	8.66319	-0.01030	-0.00078	-0.00050	0.00981
104			1.03000	-10.80123	3.57948	15.85912	-0.00726	-0.00159	0.00008	-0.00104	-0.00008	-0.00000	-0.00000	0.00000	0.00000	-0.70461	2.79673	-24.57511	0.00653	0.00555	-0.00017	0.00319	0.00087	-0.00008	24.64308	-1.73799	6.02086	-0.08318	0.04048	0.01536	-0.04283	-0.00718	0.00441	0.17014	8.69357	1.44389	-12.40339	-26.09793	25.40798	7.70028	28.18810	-19.77573	14.69344	-1.28291	8.84520	-0.01025	-0.00082	-0.00050	0.00944
105			1.04000	-10.86864	3.54481	15.87502	-0.00710	-0.00159	0.00013	-0.00075	-0.00009	-0.00001	-0.00000	0.00000	0.00000	-0.94210	2.70691	-24.33420	0.00914	0.00608	-0.00050	0.00351	0.00101	-0.00020	24.35678	-1.71285	5.84992	-0.08810	0.04172	0.01603	-0.04088	-0.00621	0.00347	-1.16770	6.90890	2.10609	-12.61674	-20.41383	22.39762	6.88879	25.54542	-15.29658	15.20994	-1.14561	9.00758	-0.01019	-0.00086	-0.00048	0.00879
106			1.05000	-10.92523	3.50766	15.89741	-0.00695	-0.00159	0.00019	-0.00072	-0.00008	-0.00001	-0.00000	0.00000	0.00000	-1.12256	2.61361	-24.12240	0.01164	0.00655	-0.00079	0.00332	0.00111	-0.00026	24.10244	-1.68509	5.72405	-0.09166	0.04285	0.01686	-0.03773	-0.00511	0.00243	-1.19549	6.70836	2.62063	-12.34196	-15.15601	18.59971	6.03008	22.81165	-10.68952	15.68804	-1.01385	9.14226	-0.01014	-0.00088	-0.00044	0.00811
107			1.06000	-10.98989	3.47430	15.92369	-0.00686	-0.00160	0.00023	-0.00089	-0.00006	-0.00001	-0.00000	0.00000	0.00000	-1.25156	2.52043	-23.94724	0.01353	0.00703	-0.00101	0.00268	0.00115	-0.00027	23.87905	-1.65562	5.64329	-0.09324	0.04412	0.01791	-0.03383	-0.00392	0.00133	-0.06003	7.86370	2.90908	-11.51910	-10.49878	14.44988	5.09613	20.27961	-6.25412	16.13100	-0.88407	9.25081	-0.01010	-0.00090	-0.00037	0.00753
108			1.07000	-11.07683	3.45040	15.95069	-0.00683	-0.00161	0.00027	-0.00120	-0.00003	-0.00001	-0.00000	0.00000	0.00000	-1.33560	2.43211	-23.81171	0.01460	0.00761	-0.00114	0.00179	0.00115	-0.00023	23.68316	-1.62667	5.60481	-0.09268	0.04509	0.01902	-0.02990	-0.00262	0.00028	1.95622	9.89036	2.88143	-10.25436	-6.50051	10.54313	4.04315	18.20437	-2.39295	16.54576	-0.75336	9.33806	-0.01008	-0.00091	-0.00030	0.00708
109			1.08000	-11.19365	3.44068	15.97451	-0.00687	-0.00164	0.00028	-0.00157	0.00001	-0.00001	-0.00000	0.00000	0.00000	-1.38194	2.35269	-23.71129	0.01526	0.00804	-0.00120	0.00097	0.00106	-0.00018	23.50815	-1.60149	5.60112	-0.09145	0.04390	0.01948	-0.02714	-0.00132	-0.00049	4.46624	12.23771	2.52062	-8.81047	-3.31719	7.66848	2.91066	16.89964	0.27032	16.93829	-0.62183	9.40834	-0.01009	-0.00093	-0.00025	0.00675
110			1.09000	-11.34144	3.44767	15.99222	-0.00696	-0.00167	0.00027	-0.00195	0.00005	-0.00001	-0.00000	0.00000	0.00000	-1.40074	2.28481	-23.63262	0.01635	0.00790	-0.00123	0.00046	0.00087	-0.00017	23.34341	-1.58377	5.61724	-0.09241	0.03797	0.01819	-0.02713	-0.00041	-0.00054	6.96347	14.46107	1.99377	-7.47116	-1.35325	6.73387	1.87155	16.79229	0.82824	17.31338	-0.49090	9.46604	-0.01013	-0.00095	-0.00023	0.00652
111			1.10000	-11.51623	3.46987	16.00380	-0.00711	-0.00171	0.00025	-0.00228	0.00008	-0.00000	-0.00000	0.00000	0.00000	-1.40793	2.22996	-23.55276	0.01813	0.00720	-0.00127	0.00048	0.00064	-0.00021	23.17250	-1.57660	5.62755	-0.09634	0.02805	0.01517	-0.03087	-0.00021	0.00019	8.90025	16.27494	1.59184	-6.46385	-1.10440	8.41366	1.17739	18.27699	-1.53555	17.67717	-0.36061	9.51549	-0.01021	-0.00097	-0.00023	0.00646
112			1.11000	-11.71056	3.50145	16.01243	-0.00728	-0.00175	0.00021	-0.00252	0.00010	-0.00000	-0.00000	0.00000	0.00000	-1.42394	2.18804	-23.44481	0.02014	0.00639	-0.00132	0.00113	0.00045	-0.00029	22.97576	-1.58145	5.60034	-0.10030	0.02026	0.01240	-0.03748	-0.00043	0.00119	9.89344	17.47482	1.58607	-5.90315	-2.49990	12.18573	0.92525	21.15817	-6.45285	18.03834	-0.23008	9.55797	-0.01033	-0.00099	-0.00024	0.00657
113			1.12000	-11.91455	3.53487	16.02355	-0.00747	-0.00178	0.00017	-0.00264	0.00010	-0.00000	-0.00000	0.00000	0.00000	-1.46257	2.15601	-23.29527	0.02176	0.00572	-0.00135	0.00210	0.00034	-0.00039	22.74128	-1.59748	5.51652	-0.10160	0.01869	0.01123	-0.04400	-0.00077	0.00213	9.86479	17.85990	2.09180	-5.74586	-4.52459	16.11007	0.93286	24.37321	-12.00287	18.40624	-0.10050	9.58628	-0.01046	-0.00101	-0.00024	0.00686
114			1.13000	-12.11673	3.56384	16.04252	-0.00765	-0.00182	0.00014	-0.00258	0.00009	-0.00000	-0.00000	0.00000	0.00000	-1.52214	2.12845	-23.11380	0.02268	0.00520	-0.00132	0.00285	0.00030	-0.00044	22.47346	-1.62193	5.38172	-0.10139	0.01922	0.01045	-0.04845	-0.00112	0.00276	8.93257	17.24251	2.95330	-5.91119	-6.03623	18.65891	0.98800	26.81353	-16.43407	18.78919	0.02320	9.58352	-0.01057	-0.00102	-0.00024	0.00725
115			1.14000	-12.30432	3.58405	16.07155	-0.00778	-0.00185	0.00012	-0.00233	0.00007	-0.00001	-0.00000	0.00000	0.00000	-1.59243	2.09975	-22.91563	0.02296	0.00481	-0.00126	0.00323	0.00031	-0.00045	22.18500	-1.65134	5.21107	-0.10154	0.01649	0.00866	-0.05146	-0.00120	0.00278	7.27530	15.52398	3.80686	-6.43520	-6.83122	20.26994	1.08476	28.38647	-19.79486	19.19280	0.13241	9.52642	-0.01061	-0.00101	-0.00025	0.00768
116			1.15000	-12.46458	3.59321	16.10870	-0.00784	-0.00186	0.00013	-0.00190	0.00004	-0.00001	-0.00000	0.00000	0.00000	-1.66811	2.06575	-22.70157	0.02286	0.00457	-0.00121	0.00350	0.00035	-0.00048	21.88204	-1.68334	5.00933	-0.10185	0.01116	0.00632	-0.05425	-0.00100	0.00239	5.15763	12.79277	4.34000	-7.34417	-7.48223	22.30972	1.28958	29.80172	-23.15512	19.61876	0.21685	9.39345	-0.01061	-0.00097	-0.00027	0.00805
117			1.16000	-12.58757	3.59158	16.14985	-0.00780	-0.00184	0.00016	-0.00136	0.00001	-0.00001	-0.00000	0.00000	0.00000	-1.75152	2.02451	-22.46079	0.02276	0.00455	-0.00120	0.00378	0.00042	-0.00053	21.56172	-1.71718	4.77095	-0.10100	0.00850	0.00504	-0.05651	-0.00091	0.00221	2.95733	9.37608	4.48003	-8.43736	-8.12981	25.07322	1.46643	31.28303	-26.78532	20.06404	0.26804	9.17496	-0.01059	-0.00093	-0.00032	0.00831
118			1.17000	-12.66908	3.58195	16.19154	-0.00766	-0.00180	0.00021	-0.00080	-0.00001	-0.00002	-0.00000	0.00000	0.00000	-1.84055	1.97658	-22.18926	0.02302	0.00477	-0.00128	0.00375	0.00049	-0.00062	21.22561	-1.75406	4.49591	-0.09848	0.01168	0.00563	-0.05615	-0.00135	0.00276	1.08626	5.81030	4.35973	-9.33715	-7.87568	27.32050	1.25377	31.90043	-29.66276	20.52033	0.28547	8.88669	-0.01058	-0.00087	-0.00039	0.00838
119			1.18000	-12.71227	3.56873	16.23223	-0.00744	-0.00173	0.00028	-0.00034	-0.00001	-0.00002	-0.00000	0.00000	0.00000	-1.91902	1.92401	-21.90077	0.02370	0.00511	-0.00141	0.00298	0.00056	-0.00070	20.89089	-1.79685	4.19930	-0.09541	0.01817	0.00718	-0.05211	-0.00194	0.00368	-0.14544	2.71612	4.16096	-9.76194	-5.78965	27.64018	0.34742	30.61693	-30.68414	20.97455	0.28040	8.57888	-0.01061	-0.00081	-0.00049	0.00822
120			1.19000	-12.72701	3.55634	16.27187	-0.00715	-0.00165	0.00034	-0.00006	-0.00000	-0.00002	-0.00000	0.00000	0.00000	-1.96564	1.86896	-21.61908	0.02457	0.00539	-0.00156	0.00137	0.00061	-0.00072	20.58116	-1.84958	3.90329	-0.09266	0.02427	0.00862	-0.04528	-0.00188	0.00435	-0.62555	0.58717	3.99791	-9.65027	-1.94166	25.66023	-1.32817	27.48760	-29.71558	21.41142	0.27223	8.32487	-0.01067	-0.00077	-0.00056	0.00782
121			1.20000	-12.72667	3.54799	16.31091	-0.00683	-0.00157	0.00040	0.00005	0.00001	-0.00003	-0.00000	0.00000	0.00000	-1.96559	1.81346	-21.36587	0.02521	0.00542	-0.00167	-0.00090	0.00059	-0.00067	20.31244	-1.91728	3.62613	-0.08994	0.02886	0.00969	-0.03700	-0.00091	0.00460	-0.45916	-0.38874	3.84581	-9.05322	3.06135	21.84786	-3.67986	23.27181	-27.25796	21.81645	0.27776	8.19330	-0.01078	-0.00074	-0.00062	0.00720
122			1.21000	-12.72388	3.54501	16.34863	-0.00652	-0.00149	0.00043	0.00002	0.00002	-0.00003	-0.00000	0.00000	0.00000	-1.91009	1.75984	-21.15638	0.02534	0.00512	-0.00170	-0.00355	0.00051	-0.00054	20.09225	-2.00475	3.38049	-0.08761	0.03125	0.01024	-0.02859	0.00082	0.00441	0.05721	-0.37113	3.54786	-8.02624	8.77880	17.00530	-6.50537	18.61671	-23.92228	22.17654	0.30436	8.22988	-0.01098	-0.00074	-0.00068	0.00637
123			1.22000	-12.72676	3.54636	16.38226	-0.00623	-0.00143	0.00043	-0.00005	0.00002	-0.00002	-0.00000	0.00000	0.00000	-1.79359	1.71151	-20.99683	0.02496	0.00448	-0.00164	-0.00616	0.00037	-0.00039	19.92269	-2.11532	3.17249	-0.08633	0.02948	0.00975	-0.02123	0.00254	0.00379	0.53707	0.21661	2.94528	-6.65402	14.65231	12.35191	-9.45473	14.21511	-20.64868	22.47925	0.34936	8.45611	-0.01132	-0.00080	-0.00074	0.00534
124			1.23000	-12.73709	3.54915	16.40787	-0.00596	-0.00138	0.00040	-0.00012	0.00002	-0.00001	-0.00000	0.00000	0.00000	-1.61900	1.67268	-20.87866	0.02427	0.00355	-0.00150	-0.00815	0.00022	-0.00028	19.79624	-2.24952	2.99570	-0.08648	0.02274	0.00784	-0.01632	0.00309	0.00288	0.70030	0.88927	1.99720	-5.15657	19.63136	9.39693	-12.03033	11.09535	-18.75194	22.71279	0.40230	8.87175	-0.01183	-0.00091	-0.00081	0.00408
125			1.24000	-12.75193	3.55043	16.42203	-0.00568	-0.00135	0.00032	-0.00015	0.00000	-0.00000	-0.00000	0.00000	0.00000	-1.40223	1.64618	-20.77844	0.02355	0.00244	-0.00130	-0.00926	0.00010	-0.00023	19.69303	-2.40414	2.82921	-0.08681	0.01492	0.00533	-0.01426	0.00245	0.00201	0.56325	1.33012	0.79861	-3.87711	22.90420	8.85295	-13.77750	9.82151	-18.93155	22.86771	0.44813	9.45685	-0.01252	-0.00109	-0.00085	0.00257
126			1.25000	-12.76737	3.54963	16.42302	-0.00534	-0.00135	0.00018	-0.00014	-0.00000	0.00000	-0.00000	0.00000	0.00000	-1.16231	1.63070	-20.67302	0.02290	0.00138	-0.00105	-0.00974	0.00004	-0.00021	19.59362	-2.57220	2.65137	-0.08504	0.01049	0.00347	-0.01355	0.00178	0.00142	0.44619	1.46037	-0.49134	-3.07395	24.79317	9.94207	-14.50011	9.65479	-20.52936	22.93818	0.47111	10.17448	-0.01339	-0.00135	-0.00082	0.00078
127			1.26000	-12.78142	3.55013	16.41110	-0.00490	-0.00134	0.00000	-0.00013	0.00000	0.00000	-0.00000	0.00000	0.00000	-0.90810	1.62150	-20.55312	0.02222	0.00057	-0.00075	-0.00992	0.00001	-0.00017	19.49364	-2.74436	2.45346	-0.08196	0.00769	0.00190	-0.01265	0.00120	0.00084	0.79259	1.34464	-1.69328	-2.85463	26.03444	11.63439	-14.18282	9.48395	-22.67801	22.92247	0.45951	10.97144	-0.01440	-0.00169	-0.00072	-0.00129
128			1.27000	-12.79474	3.55899	16.38883	-0.00427	-0.00132	-0.00021	-0.00012	0.00003	-0.00001	-0.00000	0.00000	0.00000	-0.64345	1.61242	-20.41506	0.02134	0.00004	-0.00041	-0.00971	0.00000	-0.00011	19.39669	-2.91059	2.23091	-0.07927	0.00331	-0.00018	-0.01165	0.00040	-0.00009	1.97893	1.16556	-2.58654	-3.28012	26.57839	13.92269	-12.82103	9.18933	-25.50145	22.82342	0.41008	11.77816	-0.01544	-0.00208	-0.00054	-0.00358
129			1.28000	-12.81178	3.58496	16.36146	-0.00339	-0.00123	-0.00045	-0.00016	0.00007	-0.00003	-0.00000	0.00000	0.00000	-0.37821	1.59736	-20.24969	0.02011	-0.00026	-0.00006	-0.00895	-0.00001	-0.00002	19.30079	-3.06159	1.97260	-0.07528	-0.00035	-0.00206	-0.01086	-0.00002	-0.00111	4.19050	1.40380	-2.92585	-4.28770	26.07144	16.94684	-10.56952	9.18202	-29.12946	22.64621	0.33125	12.51812	-0.01646	-0.00248	-0.00033	-0.00601
130			1.29000	-12.84403	3.63471	16.33638	-0.00221	-0.00106	-0.00068	-0.00020	0.00010	-0.00004	-0.00000	0.00000	0.00000	-0.12342	1.57163	-20.05100	0.01875	-0.00048	0.00028	-0.00790	-0.00003	0.00010	19.20148	-3.19081	1.67162	-0.06875	-0.00018	-0.00292	-0.00992	-0.00000	-0.00172	7.35075	3.02695	-2.44601	-5.56670	24.77771	19.80658	-7.91445	9.34510	-32.54526	22.39714	0.24333	13.12674	-0.01740	-0.00284	-0.00019	-0.00838
131			1.30000	-12.91414	3.70825	16.32286	-0.00076	-0.00079	-0.00088	-0.00014	0.00011	-0.00003	-0.00000	0.00000	0.00000	0.11635	1.53338	-19.82828	0.01733	-0.00056	0.00056	-0.00686	-0.00004	0.00022	19.10010	-3.29613	1.33817	-0.06111	0.00321	-0.00290	-0.00851	-0.00012	-0.00178	11.12984	7.44758	-0.81050	-6.68398	23.29979	21.13941	-5.53128	9.19645	-34.35979	22.08963	0.17650	13.56531	-0.01806	-0.00310	-0.00016	-0.01011
132			1.31000	-13.05855	3.79549	16.33240	0.00091	-0.00039	-0.00103	0.00032	0.00006	0.00001	-0.00000	0.00000	0.00000	0.34202	1.48395	-19.60315	0.01556	-0.00024	0.00076	-0.00586	-0.00002	0.00029	19.00292	-3.38103	0.99479	-0.05428	0.00763	-0.00235	-0.00672	-0.00045	-0.00141	14.98478	16.17794	2.39386	-7.29821	22.15036	20.29065	-4.10293	8.39831	-34.04905	21.75303	0.16277	13.82499	-0.01811	-0.00317	-0.00023	-0.01032
133			1.32000	-13.32530	3.87456	16.37886	0.00265	0.00010	-0.00112	0.00161	-0.00001	0.00011	-0.00000	0.00000	0.00000	0.55909	1.42757	-19.39832	0.01270	0.00065	0.00094	-0.00473	0.00006	0.00031	18.91839	-3.45583	0.66394	-0.04796	0.01158	-0.00145	-0.00456	-0.00058	-0.00082	18.19170	30.28319	7.57112	-7.25472	21.81056	17.64558	-4.25229	6.78871	-32.12755	21.43537	0.22101	13.92580	-0.01750	-0.00302	-0.00039	-0.00844
134			1.33000	-13.76646	3.91261	16.47767	0.00423	0.00064	-0.00115	0.00399	-0.00003	0.00026	-0.00000	0.00000	0.00000	0.77804	1.37004	-19.22774	0.00796	0.00208	0.00113	-0.00310	0.00020	0.00030	18.85568	-3.53777	0.35951	-0.03908	0.01436	-0.00023	-0.00212	-0.00004	-0.00012	19.95060	49.73346	15.08423	-6.65105	22.66763	14.27482	-6.47091	4.47577	-29.57845	21.20066	0.34740	13.91224	-0.01645	-0.00273	-0.00063	-0.00448
135			1.34000	-14.42433	3.87027	16.64599	0.00532	0.00114	-0.00112	0.00705	0.00009	0.00045	-0.00000	0.00000	0.00000	1.01220	1.31598	-19.09236	0.00065	0.00351	0.00141	-0.00028	0.00030	0.00031	18.82047	-3.64944	0.08544	-0.02449	0.01444	0.00082	-0.00026	0.00117	0.00042	19.40596	72.78964	25.30984	-5.77973	24.82232	11.55639	-10.94636	2.00819	-27.37324	21.12425	0.51928	13.83810	-0.01513	-0.00239	-0.00088	0.00105
136			1.35000	-15.31234	3.70652	16.90372	0.00552	0.00145	-0.00108	0.00929	0.00039	0.00068	-0.00000	0.00000	0.00000	1.27418	1.26775	-18.97809	-0.00972	0.00343	0.00184	0.00473	0.00025	0.00038	18.81027	-3.81434	-0.16371	-0.00295	0.00848	0.00038	0.00006	0.00165	0.00019	15.46503	95.54066	38.28172	-4.87169	28.15531	11.06012	-17.38107	0.28366	-26.28345	21.28178	0.70822	13.74761	-0.01358	-0.00204	-0.00109	0.00715
137			1.36000	-16.39038	3.38406	17.26722	0.00444	0.00135	-0.00110	0.00845	0.00066	0.00099	-0.00000	0.00000	0.00000	1.57516	1.22759	-18.85420	-0.02365	-0.00017	0.00252	0.01340	-0.00001	0.00067	18.81213	-4.05106	-0.40075	0.02580	-0.00675	-0.00312	-0.00069	-0.00219	-0.00171	6.87760	111.62622	52.72318	-3.93687	32.76702	14.43697	-25.01280	0.09949	-26.54012	21.72943	0.89459	13.66513	-0.01183	-0.00172	-0.00124	0.01238
138			1.37000	-17.53951	2.88271	17.73357	0.00179	0.00065	-0.00121	0.00329	0.00046	0.00137	-0.00000	0.00000	0.00000	1.93010	1.19937	-18.67356	-0.04132	-0.00836	0.00344	0.02821	-0.00017	0.00144	18.80713	-4.36847	-0.63820	0.06010	-0.03223	-0.01049	-0.00017	-0.01459	-0.00621	-7.18184	112.46632	65.42044	-2.90322	39.50976	23.23219	-32.71242	1.61436	-27.43149	22.48318	1.07860	13.59444	-0.00993	-0.00143	-0.00137	0.01540
139			1.38000	-18.54649	2.22063	18.26767	-0.00254	-0.00072	-0.00132	-0.00339	-0.00064	0.00167	-0.00000	0.00000	0.00000	2.36752	1.18704	-18.37437	-0.06168	-0.02086	0.00444	0.05342	0.00045	0.00306	18.77908	-4.76102	-0.87758	0.09289	-0.06716	-0.02192	0.00367	-0.03766	-0.01354	-26.66932	88.48820	71.64176	-1.87308	50.21008	38.76702	-39.01882	4.12911	-27.37781	23.51042	1.27813	13.52242	-0.00802	-0.00117	-0.00151	0.01576
140			1.39000	-19.10867	1.46861	18.79885	-0.00842	-0.00273	-0.00134	-0.00216	-0.00260	0.00161	-0.00000	0.00000	0.00000	2.93913	1.19040	-17.88231	-0.08122	-0.03665	0.00512	0.09434	0.00257	0.00560	18.72354	-5.20475	-1.10270	0.10913	-0.10987	-0.03758	0.00859	-0.06882	-0.02184	-50.72952	31.57302	66.18059	-1.16867	67.43433	61.86152	-42.17749	6.26903	-24.46246	24.73890	1.51463	13.42920	-0.00630	-0.00092	-0.00170	0.01410
141			1.40000	-18.86748	0.74325	19.22173	-0.01537	-0.00510	-0.00120	0.02199	-0.00461	0.00102	-0.00000	0.00000	0.00000	3.72508	1.20114	-17.11810	-0.09306	-0.05373	0.00475	0.15058	0.00643	0.00771	18.65285	-5.65470	-1.27916	0.08486	-0.15582	-0.05736	0.00728	-0.09724	-0.02554	-77.64767	-61.28007	44.74470	-1.02870	93.95734	91.99914	-40.33007	6.18694	-16.99048	26.07832	1.79559	13.30002	-0.00492	-0.00067	-0.00196	0.01155
142			1.41000	-17.48147	0.17320	19.39913	0.01145	-0.00338	-0.00028	-0.04116	-0.00254	0.00005	0.00070	-0.01687	0.04568	4.83326	1.20261	-16.01762	-0.05222	-0.06820	0.00016	0.11884	0.01145	0.00036	18.60066	-6.04569	-1.35816	-0.08316	-0.18855	-0.08251	-0.00202	-0.10024	-0.01508	-104.27434	-182.98651	5.87675	-1.28739	131.93524	126.03799	-31.96692	1.60586	-3.86860	27.44071	2.10066	13.13376	-0.00387	-0.00041	-0.00230	0.00897
143			1.42000	-14.75187	-0.15988	19.17622	0.18380	0.03603	-0.01935	-1.07609	0.02074	-0.01397	-0.00894	-0.18467	0.34559	6.38803	1.17257	-14.56701	0.52557	-0.11029	-0.01094	-1.65065	0.02369	-0.03021	18.62516	-6.29891	-1.28266	-1.30022	-0.22297	-0.21155	0.18752	-0.07582	0.04628	-125.82881	-311.95941	-46.58193	-1.48650	181.43568	157.04005	-16.55697	-9.86024	15.28343	28.75084	2.37814	12.94725	-0.00308	-0.00012	-0.00275	0.00671
144			1.43000	-10.77612	-0.28367	18.43103	0.34449	0.09194	-0.01229	-2.63361	0.04175	-0.02093	0.01597	-0.26469	0.48371	8.49913	1.08842	-12.84756	0.82254	0.02999	-0.00870	-3.41953	-0.00769	-0.02663	18.80579	-6.33413	-0.99372	-2.02173	0.05235	-0.19004	0.90152	0.00340	0.14320	-137.36058	-415.70078	-101.95254	-1.22544	239.05708	174.74562	4.72808	-29.84810	40.21588	29.95275	2.55976	12.76416	-0.00244	0.00020	-0.00330	0.00479
145			1.44000	-6.00032	-0.33401	17.16480	0.74002	0.18631	0.06160	-6.29093	0.07571	0.15319	0.13074	-0.10436	0.95127	11.22062	0.94183	-11.06007	0.03983	0.63339	0.07206	-0.20779	-0.18414	0.21166	19.22839	-6.08867	-0.43760	-0.36075	1.15490	0.30799	0.31763	-0.28362	-0.42661	-136.17084	-467.38376	-145.24771	-0.04231	298.69324	169.52638	28.47507	-58.24010	69.55913	31.01776	2.59109	12.58815	-0.00178	0.00055	-0.00397	0.00307
146			1.45000	-1.05061	-0.45051	15.55652	1.21118	0.03948	0.09995	-10.11284	0.01424	0.28557	0.16058	0.11512	2.70655	14.53450	0.76467	-9.48364	-0.26705	0.80960	0.13134	1.65556	-0.26329	0.30868	19.96277	-5.54103	0.41562	2.42896	1.81072	0.73312	-3.42999	-0.94172	-1.48079	-122.45090	-462.57990	-164.65854	2.80957	353.99017	139.02141	49.34194	-92.35912	99.30974	31.94785	2.45964	12.39845	-0.00097	0.00092	-0.00470	0.00146
147			1.46000	3.54315	-0.65719	13.89015	1.46044	-0.21625	0.07671	-10.93229	-0.04887	0.21249	-0.03306	0.18195	4.48578	18.36137	0.63809	-8.35630	0.88567	0.02474	-0.07920	-6.17712	-0.00937	-0.11616	21.03654	-4.73194	1.53573	3.73542	0.82402	0.58667	-7.30337	-0.56692	-1.46226	-98.25843	-417.70648	-158.66254	7.89987	398.22214	92.61735	61.58904	-126.02677	121.74337	32.76245	2.20052	12.18653	-0.00000	0.00126	-0.00542	0.00000
148			1.47000	7.49418	-0.86131	12.40415	1.49687	-0.22441	0.00891	-9.43201	0.00071	0.02094	-0.23749	-0.08940	3.95690	22.54584	0.65790	-7.74067	2.28746	-0.76535	-0.37639	-16.86518	0.36544	-0.22505	22.40178	-3.77457	2.79778	1.41220	-0.72330	0.04942	-3.33128	0.51064	-0.12893	-68.15798	-354.33652	-135.13753	15.35298	421.77148	47.39506	61.35457	-149.26097	127.28264	33.47845	1.88055	11.98436	0.00097	0.00151	-0.00603	-0.00113
149			1.48000	10.72712	-0.96583	11.21724	1.56178	-0.08383	-0.00463	-7.93231	0.01873	-0.00814	-0.11125	-0.42160	2.97087	26.81950	0.88076	-7.49876	3.16785	-0.18919	-0.14456	-22.87934	0.11786	0.00010	23.90629	-2.84432	3.99175	-1.29140	0.14872	0.10188	3.16227	-0.08651	-0.22826	-39.64074	-287.75922	-103.02901	24.26250	414.29166	16.94429	49.00103	-151.61552	109.01763	34.10138	1.57596	11.84736	0.00173	0.00162	-0.00647	-0.00172
150			1.49000	13.28246	-0.95651	10.37577	1.76319	-0.00660	0.04794	-6.97990	0.00210	0.05246	0.10819	-0.48503	2.64051	30.82813	1.28065	-7.40971	3.19402	0.66809	0.30088	-20.67668	-0.49377	-0.07115	25.31677	-2.13026	4.87974	-1.41536	1.80511	0.47601	3.02449	-0.72322	-0.66535	-18.98973	-225.64128	-66.59521	30.44444	372.28513	5.12407	30.68986	-128.92957	66.07948	34.62665	1.35240	11.81861	0.00210	0.00156	-0.00666	-0.00173
151			1.50000	15.24230	-0.87913	9.91312	1.96754	-0.00780	0.09973	-5.87487	0.00211	0.04144	0.18543	-0.47867	2.67294	34.24503	1.72234	-7.30068	3.30410	0.93863	0.46187	-17.41039	-0.64895	-0.05454	26.40525	-1.75126	5.25088	-0.93618	2.33265	0.61684	1.40348	-0.71952	-0.14704	-6.64319	-170.99928	-28.11439	26.43544	303.27362	9.53209	16.55648	-87.05425	4.92888	35.04353	1.25030	11.90634	0.00213	0.00137	-0.00655	-0.00133
152			1.51000	16.69530	-0.76988	9.83510	2.07244	-0.02063	0.14089	-4.48586	0.00330	-0.02750	0.15827	-0.45667	2.65501	36.87914	1.98758	-7.08988	3.36599	0.82290	0.36513	-13.02031	-0.33356	0.10461	27.03802	-1.69427	4.97227	-0.56687	2.01331	0.57042	0.41697	-0.82513	0.54583	1.31260	-124.64025	7.24151	7.40370	221.89319	25.25350	14.43783	-38.72608	-60.20979	35.33819	1.27989	12.08341	0.00193	0.00109	-0.00604	-0.00078
153			1.52000	17.72416	-0.63283	10.07441	2.08499	-0.01702	0.15931	-3.08408	0.00120	-0.09942	0.11664	-0.41873	2.54731	38.69659	1.88184	-6.77433	3.26746	0.63670	0.24205	-8.18124	0.03186	0.19661	27.21290	-1.82667	4.06119	-0.30808	1.61287	0.48625	0.01957	-1.08859	0.90277	7.61962	-85.94107	32.14973	-22.57399	142.36916	44.45769	24.35372	2.90438	-110.55639	35.49703	1.42835	12.30478	0.00159	0.00073	-0.00509	-0.00026
154			1.53000	18.39723	-0.47274	10.49114	2.04192	0.00113	0.15206	-1.84370	-0.00002	-0.12106	0.10266	-0.37439	2.43186	39.76913	1.35667	-6.40664	3.11293	0.52076	0.22065	-4.06276	0.26062	0.26658	27.04110	-1.97123	2.72450	-0.13590	1.49819	0.43286	-0.05196	-1.42148	0.95498	11.48300	-53.23157	42.34687	-51.26053	73.22688	56.70725	38.58058	29.72906	-130.54239	35.51300	1.67507	12.53086	0.00114	0.00034	-0.00371	0.00009
155			1.54000	18.76607	-0.32115	10.93213	1.96161	0.02221	0.13470	-0.80173	0.00037	-0.09964	0.09756	-0.32852	2.30672	40.20826	0.55745	-6.07588	2.90982	0.43164	0.23611	-0.87323	0.33658	0.29342	26.68376	-2.00089	1.31306	-0.01208	1.50007	0.40195	-0.00719	-1.56695	0.77828	11.39903	-24.78100	40.01859	-65.86647	16.33013	52.50349	46.51607	41.12478	-114.88400	35.39378	2.00521	12.74000	0.00055	-0.00009	-0.00197	0.00016
156			1.55000	18.87046	-0.21816	11.29988	1.83986	0.03570	0.11324	0.03920	0.00237	-0.06489	0.06825	-0.29940	2.14029	40.12087	-0.24296	-5.89130	2.69000	0.28241	0.18219	1.45572	0.23425	0.15261	26.27313	-1.89450	0.20332	-0.05320	1.30950	0.35371	-0.03530	-1.12880	0.41987	8.27936	0.35327	32.01901	-61.45340	-30.60361	28.46761	41.45113	42.35053	-70.70000	35.16526	2.41071	12.92719	-0.00013	-0.00052	0.00003	-0.00006
157			1.56000	18.74432	-0.18057	11.57803	1.69371	0.04028	0.09918	0.66916	0.00501	-0.04190	0.03466	-0.27260	1.94956	39.59164	-0.78948	-5.95242	2.41970	0.15170	0.10463	3.05321	0.10790	0.01281	25.86857	-1.71603	-0.34407	-0.12577	1.05481	0.31105	-0.08706	-0.47720	0.07565	4.81911	22.33125	25.04307	-43.20156	-70.54344	-9.69618	24.72074	40.34469	-14.15069	34.86668	2.87469	13.10081	-0.00087	-0.00094	0.00215	-0.00046
158			1.57000	18.41938	-0.19707	11.80393	1.54722	0.04183	0.09690	1.10680	0.00748	-0.03370	0.02078	-0.23628	1.76452	38.68288	-0.96584	-6.30577	2.09567	0.11717	0.06773	3.96604	0.06257	-0.04342	25.46509	-1.54985	-0.27318	-0.11485	0.91899	0.29529	-0.08634	0.02255	-0.17396	2.82729	41.08931	22.03234	-21.23830	-105.46439	-49.69135	3.74732	40.42006	36.72262	34.54039	3.35678	13.28263	-0.00161	-0.00134	0.00420	-0.00087
159			1.58000	17.92613	-0.24882	12.02063	1.39933	0.04393	0.10050	1.37757	0.00995	-0.03361	0.02175	-0.19894	1.58428	37.43924	-0.81485	-6.91464	1.76306	0.14823	0.06087	4.31562	0.05605	-0.07309	25.02432	-1.45235	0.27818	-0.08456	0.86469	0.29163	-0.07357	0.34989	-0.32011	2.16814	56.75902	22.14685	-3.96678	-136.45468	-78.97095	-13.47923	45.15656	68.97229	34.22332	3.80484	13.49420	-0.00227	-0.00170	0.00603	-0.00113
160			1.59000	17.29323	-0.32602	12.24813	1.24841	0.04701	0.10561	1.50577	0.01267	-0.03609	0.02623	-0.16603	1.39582	35.89668	-0.47860	-7.66711	1.43468	0.19232	0.05600	4.20208	0.05349	-0.07969	24.50284	-1.43961	1.06324	-0.07365	0.81059	0.28491	-0.07656	0.48211	-0.34709	1.88487	69.66269	23.26351	4.77697	-163.82201	-90.57389	-22.39316	54.39522	78.22862	33.94165	4.18708	13.73168	-0.00281	-0.00202	0.00751	-0.00118
161			1.60000	16.54665	-0.42748	12.48603	1.09652	0.04911	0.10844	1.51900	0.01519	-0.03773	0.02866	-0.13772	1.20622	34.09557	-0.11826	-8.42423	1.13097	0.22014	0.04393	3.76182	0.05323	-0.05818	23.87291	-1.49502	1.83139	-0.08035	0.73250	0.27004	-0.09845	0.43126	-0.27614	1.50018	80.13348	24.24265	5.08914	-186.99356	-85.31400	-22.57388	65.84946	68.21600	33.70750	4.50840	13.96277	-0.00313	-0.00225	0.00853	-0.00106
162			1.61000	15.70943	-0.55240	12.73099	0.95476	0.04974	0.10907	1.45798	0.01717	-0.03884	0.03084	-0.11119	1.02934	32.08865	0.14556	-9.07687	0.85730	0.23630	0.03224	3.10850	0.06132	-0.03311	23.13388	-1.58313	2.40785	-0.07410	0.66661	0.25494	-0.10255	0.29628	-0.16777	1.11396	88.45454	25.24249	-0.45771	-204.93442	-69.60345	-16.54900	76.40327	47.39758	33.51985	4.79324	14.15087	-0.00313	-0.00230	0.00903	-0.00085
163			1.62000	14.80161	-0.69790	12.98570	0.83193	0.05272	0.10736	1.36136	0.01989	-0.04008	0.03342	-0.08571	0.87276	29.93813	0.26032	-9.57403	0.61377	0.24854	0.02583	2.34399	0.07523	-0.01746	22.31147	-1.66723	2.72492	-0.04261	0.63220	0.24320	-0.06312	0.15549	-0.06679	0.83918	94.88962	26.65878	-8.12310	-216.81480	-51.03762	-8.04660	83.51563	24.69551	33.37045	5.05334	14.27628	-0.00278	-0.00215	0.00901	-0.00062
164			1.63000	13.84068	-0.86134	13.25477	0.73061	0.05816	0.10274	1.25422	0.02360	-0.04095	0.03323	-0.06265	0.73969	27.70863	0.23732	-9.91571	0.40601	0.24897	0.01869	1.58519	0.08322	-0.00708	21.44787	-1.72416	2.80597	0.00438	0.60252	0.23063	0.00659	0.04116	0.00605	0.64682	99.63195	28.45462	-14.41578	-222.35182	-35.10806	-0.44798	86.00523	6.39633	33.24789	5.27240	14.34177	-0.00214	-0.00184	0.00854	-0.00041
165			1.64000	12.84277	-1.04031	13.54016	0.65305	0.06094	0.09598	1.15470	0.02601	-0.04119	0.02961	-0.04203	0.63373	25.46157	0.12761	-10.13264	0.23340	0.23353	0.00756	0.90730	0.07665	-0.00141	20.58864	-1.75089	2.72553	0.06625	0.56018	0.21608	0.09654	-0.02418	0.04421	0.65131	102.66240	30.43184	-17.29683	-221.76962	-24.42033	4.17299	84.10691	-4.79038	33.13976	5.41939	14.36867	-0.00143	-0.00149	0.00777	-0.00026
166			1.65000	11.82511	-1.22895	13.84267	0.60127	0.06341	0.08925	1.07443	0.02747	-0.04156	0.02498	-0.02557	0.55773	23.25305	-0.00768	-10.26922	0.09810	0.21481	-0.00318	0.37065	0.06008	0.00033	19.77084	-1.76029	2.56901	0.12866	0.51707	0.20213	0.17549	-0.04063	0.05466	1.16044	103.68178	32.54871	-16.50735	-215.66388	-19.14771	5.34693	79.08701	-9.18241	33.03516	5.47699	14.38924	-0.00094	-0.00120	0.00681	-0.00017
167			1.66000	10.80832	-1.41686	14.16395	0.56711	0.06555	0.08285	1.00120	0.02756	-0.04202	0.02135	-0.01792	0.50788	21.13218	-0.11987	-10.36746	0.01698	0.20019	-0.01073	0.06097	0.03964	0.00100	19.01574	-1.77107	2.40338	0.14388	0.47829	0.18841	0.17998	-0.02662	0.04955	2.29695	102.20383	34.72050	-12.92410	-204.91525	-17.61714	3.86807	72.65089	-8.98452	32.92851	5.45529	14.43111	-0.00077	-0.00101	0.00573	-0.00014
168			1.67000	9.81823	-1.59300	14.50386	0.54288	0.06734	0.07716	0.92030	0.02625	-0.04212	0.01972	-0.01758	0.47572	19.13953	-0.18129	-10.45171	-0.02124	0.19238	-0.01495	-0.07094	0.01840	0.00163	18.32792	-1.79835	2.26326	0.11638	0.44592	0.17555	0.13286	-0.00176	0.04008	3.75065	97.78472	36.54160	-7.70322	-190.62033	-17.24935	1.06559	66.33511	-6.92707	32.81979	5.38365	14.50151	-0.00085	-0.00090	0.00466	-0.00015
169			1.68000	8.88476	-1.75000	14.85664	0.52409	0.06698	0.07191	0.82406	0.02332	-0.04098	0.02012	-0.01854	0.45511	17.30520	-0.18278	-10.52327	-0.04445	0.18933	-0.01675	-0.13550	-0.00287	0.00187	17.69966	-1.84922	2.15362	0.09095	0.42026	0.16443	0.09556	0.02163	0.03267	4.95466	90.30578	37.42142	-1.84930	-174.04489	-15.95280	-1.93018	61.10255	-5.00348	32.71219	5.29492	14.58774	-0.00091	-0.00079	0.00373	-0.00016
170			1.69000	8.03778	-1.88577	15.21091	0.51393	0.06731	0.06929	0.72000	0.02045	-0.03949	0.02322	-0.01886	0.44396	15.64661	-0.12667	-10.57012	-0.06699	0.19678	-0.01722	-0.18341	-0.02394	0.00148	17.11746	-1.92393	2.06435	0.08464	0.41314	0.15938	0.08316	0.04023	0.02938	5.39343	80.12842	36.91554	3.81648	-156.50203	-13.05643	-4.47941	57.23880	-3.90932	32.60781	5.21437	14.66945	-0.00077	-0.00067	0.00302	-0.00013
171			1.70000	7.30206	-2.00290	15.55235	0.51127	0.06785	0.07067	0.60960	0.01798	-0.03826	0.02891	-0.01925	0.44274	14.16814	-0.02176	-10.58123	-0.08479	0.21552	-0.01843	-0.20594	-0.04551	0.00067	16.56808	-2.01821	1.98474	0.08577	0.42666	0.16204	0.08002	0.05466	0.02931	4.74390	68.01163	34.81417	8.58571	-139.14819	-8.94643	-6.23472	54.47818	-3.50922	32.50462	5.15818	14.72706	-0.00051	-0.00054	0.00257	-0.00009
172			1.71000	6.69420	-2.10760	15.86540	0.51720	0.06655	0.07459	0.49692	0.01583	-0.03586	0.03612	-0.01975	0.45192	12.86345	0.11834	-10.55133	-0.09921	0.24041	-0.02086	-0.21205	-0.06576	-0.00069	16.04277	-2.12393	1.90767	0.09164	0.45327	0.16998	0.08192	0.06291	0.03134	2.84037	54.86372	30.92927	11.89339	-122.83551	-3.95311	-6.90734	52.31224	-3.69575	32.39906	5.13552	14.74453	-0.00030	-0.00044	0.00230	-0.00006
173			1.72000	6.22231	-2.20879	16.13172	0.53602	0.06514	0.07962	0.38660	0.01465	-0.03061	0.04354	-0.02059	0.47505	11.71921	0.27563	-10.47446	-0.11228	0.26965	-0.02381	-0.21040	-0.08129	-0.00300	15.53786	-2.22962	1.82573	0.10129	0.48931	0.18117	0.08680	0.06042	0.03590	-0.27802	41.58963	25.08653	13.29575	-108.15090	2.15722	-6.24208	50.27839	-4.78389	32.28827	5.14952	14.71394	-0.00018	-0.00037	0.00217	-0.00004
174			1.73000	5.88566	-2.31558	16.33183	0.57009	0.06302	0.08472	0.27909	0.01415	-0.02177	0.04954	-0.02266	0.51295	10.71721	0.42753	-10.33930	-0.12288	0.29746	-0.02769	-0.20227	-0.08628	-0.00682	15.05375	-2.32122	1.72683	0.10725	0.52650	0.19312	0.08768	0.04186	0.04397	-4.23558	29.06035	17.50801	12.49026	-95.51057	9.58327	-4.18667	48.12978	-7.14680	32.16995	5.19610	14.63807	-0.00017	-0.00032	0.00208	-0.00004
175			1.74000	5.67422	-2.43409	16.45145	0.61623	0.06134	0.08788	0.17336	0.01419	-0.00988	0.05181	-0.02653	0.56304	9.83556	0.54997	-10.13469	-0.12837	0.31617	-0.03194	-0.18709	-0.07624	-0.01224	14.59184	-2.38547	1.59730	0.10156	0.55259	0.20101	0.07863	0.00751	0.05448	-8.40508	18.04504	8.97689	9.60535	-85.07300	17.76105	-1.11065	45.78290	-10.59413	32.04209	5.26493	14.52809	-0.00028	-0.00029	0.00197	-0.00007
176			1.75000	5.56979	-2.56636	16.48647	0.67021	0.05777	0.08919	0.07300	0.01384	0.00282	0.04950	-0.03103	0.62291	9.05183	0.62496	-9.85878	-0.13154	0.32079	-0.03705	-0.17146	-0.05405	-0.01899	14.15430	-2.41461	1.42994	0.08972	0.56371	0.20441	0.06511	-0.03213	0.06434	-12.15432	9.09062	0.49242	5.46406	-76.53974	25.39390	2.17803	43.11977	-14.16506	31.90405	5.34117	14.39941	-0.00054	-0.00029	0.00176	-0.00014
177			1.76000	5.54889	-2.71077	16.44218	0.72888	0.05215	0.08951	-0.01457	0.01271	0.01439	0.04272	-0.03374	0.68964	8.34853	0.64820	-9.52370	-0.14214	0.31170	-0.04301	-0.16654	-0.02941	-0.02608	13.74496	-2.41035	1.23123	0.08996	0.56262	0.20498	0.06020	-0.06190	0.06921	-14.96693	2.48864	-7.14306	1.37519	-69.15356	30.96891	4.68706	39.91467	-16.40578	31.75774	5.40823	14.26948	-0.00099	-0.00031	0.00142	-0.00027
178			1.77000	5.58515	-2.86225	16.33001	0.79191	0.04422	0.08843	-0.08086	0.01053	0.02352	0.03100	-0.03561	0.76433	7.71705	0.63069	-9.15520	-0.15582	0.28594	-0.04952	-0.16301	-0.01119	-0.03178	13.37045	-2.38409	1.02371	0.09413	0.54227	0.20083	0.05667	-0.06919	0.06401	-16.41967	-1.70355	-13.41451	-1.47617	-61.99189	33.23801	5.67628	35.92717	-15.92720	31.60863	5.45102	14.15654	-0.00163	-0.00038	0.00094	-0.00044
179			1.78000	5.65190	-3.01198	16.16507	0.85591	0.03455	0.08630	-0.11964	0.00753	0.02946	0.01514	-0.03557	0.85244	7.15766	0.59323	-8.78895	-0.17100	0.24827	-0.05576	-0.15632	-0.00335	-0.03377	13.03894	-2.35257	0.84173	0.10700	0.50644	0.19318	0.05599	-0.05222	0.04744	-16.26383	-3.71124	-18.00808	-2.49440	-54.30770	31.50783	4.93872	31.04958	-11.96479	31.46625	5.45824	14.07963	-0.00231	-0.00045	0.00038	-0.00056
180			1.79000	5.72601	-3.14915	15.96466	0.91344	0.01953	0.08315	-0.12975	0.00356	0.03191	-0.00195	-0.03274	0.94770	6.67657	0.55864	-8.46481	-0.18752	0.20406	-0.06070	-0.14415	-0.00345	-0.03029	12.75848	-2.33248	0.72263	0.13170	0.46222	0.18389	0.05726	-0.01978	0.02235	-14.57494	-4.06649	-20.73692	-1.75043	-45.70006	25.82377	2.80251	25.38604	-4.77313	31.34059	5.42121	14.05634	-0.00275	-0.00048	-0.00016	-0.00055
181			1.80000	5.79167	-3.26371	15.74757	0.96032	0.00680	0.08042	-0.11748	0.00092	0.03140	-0.01440	-0.02989	1.03556	6.28226	0.54503	-8.21903	-0.19810	0.17795	-0.06286	-0.12074	-0.00728	-0.02116	12.53472	-2.33548	0.69492	0.14726	0.44455	0.18008	0.05010	0.01665	-0.00585	-11.73246	-3.48678	-21.45167	0.20636	-36.15321	17.02281	-0.08197	19.22335	4.30713	31.23578	5.33263	14.09900	-0.00279	-0.00044	-0.00061	-0.00044
182			1.81000	5.84170	-3.34861	15.53434	1.00331	0.00029	0.07831	-0.09467	0.00002	0.02814	-0.01981	-0.02796	1.10869	5.98178	0.56219	-8.07658	-0.20929	0.17855	-0.06183	-0.09256	-0.01311	-0.00899	12.37047	-2.36620	0.76839	0.15864	0.46424	0.18415	0.03876	0.05444	-0.03383	-8.27392	-2.66602	-20.01528	2.62402	-26.04654	6.61972	-2.97685	12.98657	13.20750	31.14660	5.18968	14.20664	-0.00250	-0.00034	-0.00091	-0.00033
183			1.82000	5.87645	-3.40098	15.34695	1.04285	-0.00004	0.07848	-0.07147	-0.00000	0.02294	-0.01856	-0.02852	1.16429	5.77709	0.61083	-8.04482	-0.21597	0.20261	-0.06015	-0.06021	-0.02081	0.00228	12.26447	-2.42146	0.92963	0.15732	0.51310	0.19599	0.02419	0.09069	-0.05800	-4.77437	-2.08632	-16.51410	4.78124	-16.14400	-3.32105	-5.21556	7.24296	19.69748	31.06162	5.00049	14.36014	-0.00221	-0.00028	-0.00107	-0.00028
184			1.83000	5.90073	-3.42270	15.20468	1.07458	0.00353	0.08092	-0.05308	-0.00002	0.01612	-0.01142	-0.03052	1.19513	5.66190	0.68349	-8.10804	-0.22193	0.24372	-0.05847	-0.02984	-0.02898	0.01015	12.21020	-2.49185	1.14322	0.15337	0.58179	0.21375	0.01166	0.11754	-0.07276	-1.68902	-1.89034	-11.48427	6.09210	-7.44613	-10.58930	-6.37767	2.58851	22.04643	30.97118	4.78665	14.53187	-0.00229	-0.00033	-0.00110	-0.00031
185			1.84000	5.91947	-3.41896	15.11895	1.09663	0.01066	0.08390	-0.03856	-0.00036	0.00803	-0.00191	-0.03307	1.19807	5.62081	0.76609	-8.22933	-0.23138	0.28699	-0.05667	-0.00556	-0.03288	0.01324	12.19606	-2.56505	1.36034	0.15632	0.64532	0.23069	0.00274	0.12207	-0.07050	0.79936	-1.89104	-5.79733	6.13813	-0.89329	-13.62726	-6.37591	-0.54761	19.59817	30.87657	4.57886	14.70484	-0.00278	-0.00052	-0.00101	-0.00038
186			1.85000	5.93428	-3.39569	15.09144	1.10936	0.01925	0.08532	-0.02364	-0.00100	-0.00028	0.00635	-0.03782	1.17908	5.63100	0.84041	-8.36161	-0.23453	0.31769	-0.05460	0.01001	-0.02783	0.01165	12.20750	-2.62965	1.53171	0.14969	0.68163	0.23987	-0.00278	0.09829	-0.04808	2.66629	-1.77472	-0.28904	4.82588	2.94021	-12.19315	-5.42557	-2.01091	12.95442	30.78747	4.40626	14.87741	-0.00338	-0.00075	-0.00078	-0.00041
187			1.86000	5.94373	-3.35950	15.11654	1.11324	0.02883	0.08539	-0.00533	-0.00170	-0.00749	0.01270	-0.04354	1.14936	5.66640	0.88999	-8.46279	-0.23051	0.33785	-0.05241	0.01470	-0.01485	0.00697	12.22920	-2.67797	1.62006	0.13588	0.69915	0.24282	-0.00425	0.05634	-0.01261	3.85715	-1.32326	4.48507	2.49844	3.98875	-7.45360	-3.92401	-1.89530	3.79455	30.71156	4.28620	15.05233	-0.00387	-0.00097	-0.00042	-0.00037
188			1.87000	5.94520	-3.31804	15.18454	1.10967	0.03655	0.08372	0.01789	-0.00202	-0.01275	0.01737	-0.04856	1.11337	5.70183	0.90551	-8.50828	-0.22481	0.34796	-0.04969	0.00963	0.00196	0.00149	12.24698	-2.70730	1.60952	0.12366	0.70458	0.24069	-0.00277	0.01150	0.02441	4.35414	-0.41629	8.23454	-0.24467	2.56934	-1.55004	-2.37308	-0.50774	-5.51302	30.65012	4.22466	15.22935	-0.00421	-0.00114	0.00000	-0.00031
189			1.88000	5.93492	-3.27857	15.28381	1.09909	0.04087	0.08066	0.04602	-0.00171	-0.01562	0.02031	-0.05240	1.07585	5.71494	0.88692	-8.49754	-0.21740	0.34830	-0.04680	-0.00245	0.01734	-0.00262	12.24971	-2.72088	1.51034	0.11133	0.69949	0.23430	0.00031	-0.02148	0.05166	4.22764	0.97000	10.76406	-2.78734	-0.70204	3.25765	-1.26545	1.62983	-12.58725	30.60194	4.22236	15.40659	-0.00436	-0.00123	0.00044	-0.00023
190			1.89000	5.90958	-3.24731	15.40069	1.08303	0.04496	0.07814	0.07529	-0.00095	-0.01632	0.02213	-0.05364	1.03854	5.68977	0.84237	-8.45000	-0.21568	0.34534	-0.04486	-0.01819	0.02744	-0.00445	12.23171	-2.72645	1.35487	0.10826	0.69079	0.22740	0.00389	-0.03415	0.06349	3.51621	2.66966	11.87504	-4.63224	-4.93923	5.52509	-0.89300	3.88342	-15.88233	30.56445	4.27256	15.57919	-0.00431	-0.00124	0.00083	-0.00017
191			1.90000	5.86865	-3.22986	15.51974	1.06453	0.04882	0.07626	0.10006	0.00024	-0.01495	0.02281	-0.05169	1.00305	5.61979	0.78508	-8.39343	-0.22437	0.33936	-0.04384	-0.03606	0.03122	-0.00412	12.19314	-2.73323	1.18530	0.11983	0.67614	0.22041	0.00819	-0.02690	0.05986	2.26882	4.38521	11.43993	-5.60757	-9.23473	4.98961	-1.20213	5.71668	-15.11888	30.53219	4.35856	15.73702	-0.00413	-0.00119	0.00113	-0.00016
192			1.91000	5.81455	-3.23002	15.62510	1.04771	0.05389	0.07451	0.11690	0.00174	-0.01162	0.02213	-0.04774	0.97012	5.50695	0.72688	-8.35304	-0.24263	0.33040	-0.04324	-0.05562	0.03096	-0.00224	12.13842	-2.74758	1.04065	0.14101	0.65287	0.21261	0.01326	-0.00719	0.04437	0.67603	5.86101	9.44757	-6.02775	-12.97591	2.33796	-1.83832	6.82029	-11.06759	30.49740	4.45794	15.86909	-0.00389	-0.00111	0.00132	-0.00021
193			1.92000	5.75106	-3.24843	15.70151	1.03255	0.05801	0.07276	0.12441	0.00321	-0.00657	0.02013	-0.04305	0.94041	5.35775	0.67241	-8.34459	-0.26459	0.31645	-0.04323	-0.07533	0.03058	0.00028	12.07402	-2.77114	0.94859	0.16290	0.61903	0.20376	0.01794	0.01437	0.02262	-0.98804	6.93315	5.95693	-6.52464	-15.90225	-1.18956	-2.32765	7.12785	-5.08154	30.45352	4.54946	15.96897	-0.00366	-0.00101	0.00135	-0.00028
194			1.93000	5.68269	-3.28274	15.73466	1.01884	0.06227	0.07157	0.12132	0.00441	-0.00008	0.01721	-0.03810	0.91356	5.18056	0.61717	-8.37080	-0.28883	0.30006	-0.04409	-0.09373	0.03340	0.00248	12.00648	-2.80020	0.92165	0.18522	0.58038	0.19558	0.02157	0.02889	0.00049	-2.52451	7.45591	1.03143	-7.62621	-17.92984	-4.14291	-2.26544	6.76454	1.33542	30.39725	4.61739	16.03546	-0.00347	-0.00092	0.00120	-0.00035
195			1.94000	5.61513	-3.32904	15.71093	1.00605	0.06960	0.07066	0.10550	0.00539	0.00770	0.01420	-0.03343	0.88877	4.98513	0.55099	-8.42035	-0.31338	0.28736	-0.04500	-0.10855	0.04045	0.00344	11.94102	-2.82754	0.95768	0.20641	0.54891	0.18981	0.02361	0.03357	-0.01818	-3.87418	7.26021	-5.19896	-9.43173	-19.00299	-5.29480	-1.52231	5.94040	6.91011	30.32897	4.65299	16.07179	-0.00331	-0.00081	0.00089	-0.00041
196			1.95000	5.55574	-3.38317	15.61888	0.99687	0.07957	0.07013	0.07578	0.00605	0.01628	0.01086	-0.03064	0.86737	4.78275	0.46386	-8.47203	-0.33277	0.27698	-0.04644	-0.11590	0.04979	0.00271	11.88140	-2.84605	1.04368	0.21612	0.52473	0.18622	0.02290	0.03031	-0.03150	-5.05598	6.20945	-12.27957	-11.59776	-19.07020	-4.16202	-0.32327	4.88407	10.85340	30.25214	4.65537	16.08345	-0.00318	-0.00072	0.00045	-0.00043
197			1.96000	5.51278	-3.44158	15.45417	0.99239	0.08771	0.06649	0.03286	0.00611	0.02343	0.00536	-0.02986	0.85108	4.58544	0.35113	-8.50416	-0.34548	0.25739	-0.04603	-0.11398	0.05605	0.00042	11.82969	-2.85237	1.16126	0.21436	0.49103	0.17815	0.01996	0.02253	-0.03751	-6.08591	4.28609	-19.28506	-13.53248	-18.13219	-1.16814	0.88254	3.78971	12.87666	30.17196	4.63244	16.07668	-0.00308	-0.00064	-0.00006	-0.00043
198			1.97000	5.49399	-3.50151	15.22386	0.99462	0.09340	0.06008	-0.01962	0.00559	0.02709	-0.00231	-0.03031	0.84272	4.40457	0.21587	-8.50240	-0.35441	0.22930	-0.04383	-0.10393	0.05589	-0.00240	11.78695	-2.84800	1.29093	0.20855	0.44960	0.16624	0.01611	0.01556	-0.03659	-6.86321	1.64873	-25.11820	-14.66419	-16.27371	2.70010	1.58916	2.76298	13.12995	30.09439	4.59913	16.05746	-0.00305	-0.00057	-0.00060	-0.00040
199			1.98000	5.50426	-3.55945	14.94538	1.00080	0.09614	0.05335	-0.07552	0.00442	0.02747	-0.01089	-0.03198	0.84479	4.24957	0.06781	-8.46310	-0.35482	0.19892	-0.04156	-0.08586	0.04976	-0.00484	11.75385	-2.83964	1.41657	0.19387	0.41048	0.15434	0.01135	0.01344	-0.03153	-7.16981	-1.36975	-29.03397	-14.63600	-13.64894	6.45357	1.39847	1.79824	12.10599	30.02569	4.57449	16.03219	-0.00309	-0.00054	-0.00109	-0.00035
200			1.99000	5.54423	-3.61067	14.64040	1.01353	0.09656	0.04815	-0.12904	0.00270	0.02614	-0.01947	-0.03483	0.85837	4.12742	-0.07988	-8.39055	-0.34865	0.16990	-0.04055	-0.06251	0.03974	-0.00676	11.73164	-2.83700	1.52803	0.17154	0.37763	0.14486	0.00622	0.01672	-0.02513	-6.91523	-4.38722	-30.91809	-13.32602	-10.39337	9.52389	0.22927	0.78650	10.43263	29.97005	4.57943	16.00762	-0.00319	-0.00055	-0.00146	-0.00028
201			2.00000	5.61132	-3.65154	14.32817	1.03201	0.09715	0.04513	-0.17617	0.00084	0.02446	-0.02540	-0.03751	0.87820	4.04386	-0.21329	-8.29198	-0.34393	0.15335	-0.04033	-0.03744	0.03009	-0.00821	11.72249	-2.84886	1.62175	0.15351	0.36740	0.14173	0.00159	0.02442	-0.01961	-6.26530	-7.07112	-31.15798	-10.82723	-6.68599	11.81045	-1.60928	-0.36839	8.65859	29.92842	4.63407	15.98969	-0.00333	-0.00058	-0.00168	-0.00021
202			2.01000	5.70053	-3.68133	14.02209	1.04799	0.09818	0.04348	-0.21252	-0.00074	0.02270	-0.02820	-0.03822	0.89977	4.00185	-0.32061	-8.17367	-0.34279	0.15094	-0.03988	-0.01295	0.02149	-0.00913	11.72832	-2.87932	1.69897	0.14901	0.37978	0.14433	-0.00246	0.03462	-0.01554	-5.51248	-9.16441	-30.26213	-7.46714	-2.90765	13.38513	-3.52808	-1.60271	7.15723	29.90017	4.75082	15.98058	-0.00350	-0.00064	-0.00174	-0.00014
203			2.02000	5.80541	-3.70237	13.73073	1.06150	0.09661	0.04205	-0.23591	-0.00161	0.02059	-0.02928	-0.03692	0.92373	3.99917	-0.39437	-8.04161	-0.34448	0.15403	-0.03880	0.00849	0.01240	-0.00943	11.74856	-2.92602	1.76401	0.15704	0.39951	0.14877	-0.00622	0.04356	-0.01279	-4.91940	-10.52252	-28.54808	-3.72942	0.43441	14.25391	-4.92406	-2.71218	6.06777	29.88465	4.92705	15.97905	-0.00365	-0.00071	-0.00166	-0.00006
204			2.03000	5.91903	-3.71900	13.46086	1.07654	0.09566	0.04175	-0.24603	-0.00169	0.01860	-0.02857	-0.03484	0.94956	4.02824	-0.43210	-7.90222	-0.34856	0.16553	-0.03785	0.02485	0.00326	-0.00928	11.77994	-2.98157	1.82101	0.17080	0.42877	0.15605	-0.00970	0.04857	-0.01122	-4.56480	-11.10066	-26.07402	-0.14461	2.95830	14.37665	-5.42846	-3.57799	5.23453	29.88104	5.14119	15.98248	-0.00377	-0.00077	-0.00146	0.00001
205			2.04000	6.03423	-3.73483	13.21986	1.09264	0.09458	0.04157	-0.24116	-0.00136	0.01606	-0.02729	-0.03324	0.97742	4.07879	-0.43665	-7.76280	-0.34931	0.17983	-0.03657	0.03468	-0.00553	-0.00850	11.81924	-3.03626	1.87128	0.17955	0.45803	0.16285	-0.01252	0.04683	-0.00993	-4.19754	-10.89928	-22.66961	2.74637	4.52695	13.59222	-5.02494	-4.25667	4.37287	29.88719	5.36196	15.99010	-0.00386	-0.00083	-0.00118	0.00007
206			2.05000	6.14317	-3.74904	13.01807	1.10852	0.09373	0.04166	-0.21948	-0.00132	0.01281	-0.02609	-0.03308	1.00401	4.14000	-0.41589	-7.63404	-0.34433	0.19352	-0.03545	0.03731	-0.01249	-0.00709	11.86479	-3.08192	1.91351	0.17761	0.48185	0.16796	-0.01436	0.03869	-0.00820	-3.38410	-9.96115	-18.14015	4.57589	5.14661	11.67269	-4.03002	-4.83513	3.29012	29.89910	5.56365	16.00272	-0.00392	-0.00089	-0.00086	0.00009
207			2.06000	6.23810	-3.75642	12.86705	1.12091	0.09247	0.04296	-0.18243	-0.00186	0.00913	-0.02447	-0.03298	1.02717	4.20128	-0.37943	-7.52874	-0.33838	0.20813	-0.03530	0.03378	-0.01725	-0.00533	11.91587	-3.11478	1.94503	0.17607	0.50549	0.17396	-0.01587	0.02769	-0.00552	-1.98249	-8.43715	-12.70842	5.43300	4.86913	8.77186	-2.90664	-5.26920	1.89644	29.91165	5.73310	16.02052	-0.00398	-0.00095	-0.00052	0.00009
208			2.07000	6.31364	-3.75251	12.77289	1.12861	0.08963	0.04461	-0.13664	-0.00263	0.00513	-0.02223	-0.03203	1.04652	4.25322	-0.33385	-7.45446	-0.33480	0.22307	-0.03532	0.02559	-0.02090	-0.00347	11.97069	-3.13583	1.96208	0.18150	0.52980	0.18064	-0.01717	0.01702	-0.00111	-0.33171	-6.58547	-7.13404	5.82398	3.76985	5.62317	-2.05009	-5.35457	0.11800	29.91969	5.86722	16.04243	-0.00403	-0.00100	-0.00019	0.00005
209			2.08000	6.36800	-3.73743	12.73206	1.12752	0.08333	0.04573	-0.08928	-0.00300	0.00135	-0.01895	-0.03093	1.05974	4.28819	-0.28074	-7.40838	-0.32769	0.23754	-0.03472	0.01333	-0.02471	-0.00195	12.02507	-3.14933	1.95954	0.18346	0.55353	0.18636	-0.01656	0.00818	0.00549	1.07932	-4.64826	-2.21823	6.20882	1.91293	3.02148	-1.60634	-4.84863	-2.05859	29.91979	5.96859	16.06661	-0.00408	-0.00106	0.00011	-0.00002
210			2.09000	6.40186	-3.71523	12.73464	1.12302	0.07849	0.04790	-0.04469	-0.00292	-0.00186	-0.01410	-0.02972	1.06644	4.29951	-0.21978	-7.38133	-0.32266	0.25788	-0.03467	-0.00239	-0.02922	-0.00094	12.07254	-3.15942	1.93256	0.18576	0.58404	0.19404	-0.01375	0.00085	0.01383	2.03048	-2.73490	1.76532	6.55689	-0.71228	1.11853	-1.43726	-3.60751	-4.42714	29.90989	6.04197	16.09040	-0.00411	-0.00110	0.00038	-0.00010
211			2.10000	6.41615	-3.69002	12.77165	1.11427	0.07297	0.04927	-0.00323	-0.00246	-0.00457	-0.00925	-0.02894	1.06704	4.27956	-0.15360	-7.36759	-0.31629	0.27544	-0.03419	-0.02189	-0.03171	-0.00011	12.10551	-3.16803	1.87989	0.18298	0.60755	0.19898	-0.00812	-0.00643	0.02200	2.57652	-0.86186	4.95986	6.47254	-4.13659	-0.52768	-1.25560	-1.62803	-6.53659	29.88788	6.09291	16.11129	-0.00413	-0.00113	0.00062	-0.00019
212			2.11000	6.41171	-3.66496	12.83611	1.09901	0.06433	0.04896	0.03354	-0.00160	-0.00641	-0.00509	-0.02808	1.06217	4.22017	-0.08847	-7.36777	-0.30848	0.28576	-0.03282	-0.04406	-0.03045	0.00073	12.11639	-3.17410	1.80595	0.17776	0.62042	0.19990	-0.00045	-0.01431	0.02726	2.67485	0.92525	7.30229	5.76039	-8.21768	-2.27391	-0.80757	0.93180	-7.83047	29.85185	6.12822	16.12881	-0.00413	-0.00116	0.00082	-0.00030
213			2.12000	6.39052	-3.64492	12.91782	1.08394	0.05663	0.04999	0.06288	-0.00048	-0.00731	-0.00042	-0.02628	1.05374	4.11590	-0.02993	-7.38399	-0.30892	0.29851	-0.03275	-0.06879	-0.02727	0.00161	12.09961	-3.17496	1.72128	0.18238	0.64008	0.20386	0.00871	-0.02263	0.02859	2.12011	2.54266	8.40256	4.64250	-12.63679	-4.10654	-0.00884	3.78882	-7.86266	29.80097	6.15599	16.14525	-0.00413	-0.00119	0.00099	-0.00040
214			2.13000	6.35578	-3.63663	13.00199	1.06748	0.05319	0.05224	0.08402	0.00081	-0.00714	0.00343	-0.02535	1.04079	3.96504	0.01998	-7.41648	-0.30908	0.31119	-0.03435	-0.09369	-0.02330	0.00268	12.05251	-3.16813	1.64004	0.17984	0.65828	0.20838	0.01830	-0.02921	0.02478	0.90429	3.95344	8.11989	3.43294	-17.08212	-6.03674	1.00309	6.66153	-6.44036	29.73620	6.18446	16.16457	-0.00413	-0.00121	0.00116	-0.00049
215			2.14000	6.31035	-3.64491	13.07566	1.04632	0.05248	0.05221	0.09891	0.00219	-0.00577	0.00407	-0.02463	1.02327	3.76847	0.06175	-7.46716	-0.30794	0.31258	-0.03506	-0.11716	-0.01886	0.00399	11.97507	-3.15364	1.57720	0.17206	0.65502	0.20623	0.02669	-0.03012	0.01540	-0.63858	5.19187	6.91080	2.30956	-21.31599	-8.36420	1.95304	9.32763	-3.66034	29.66048	6.22101	16.19119	-0.00413	-0.00124	0.00133	-0.00055
216			2.15000	6.25582	-3.67027	13.13333	1.02131	0.04968	0.05118	0.11030	0.00329	-0.00408	0.00272	-0.02231	1.00390	3.52889	0.09737	-7.54202	-0.31145	0.30439	-0.03568	-0.14027	-0.01556	0.00573	11.86956	-3.13429	1.54528	0.17210	0.63859	0.20119	0.03501	-0.02380	0.00295	-2.11620	6.30421	5.42017	1.46440	-25.08269	-11.30451	2.55650	11.60162	0.10302	29.57797	6.27131	16.22888	-0.00413	-0.00127	0.00150	-0.00057
217			2.16000	6.19295	-3.71036	13.17505	0.99406	0.04500	0.05036	0.11937	0.00387	-0.00263	0.00042	-0.01839	0.98494	3.25203	0.13133	-7.64713	-0.31981	0.29174	-0.03684	-0.16199	-0.01518	0.00791	11.74055	-3.11530	1.55191	0.18016	0.61834	0.19635	0.04361	-0.01067	-0.00997	-3.31544	7.28639	4.05568	1.19713	-28.04013	-14.64914	2.58850	13.29895	4.27301	29.49249	6.33746	16.27971	-0.00413	-0.00129	0.00165	-0.00057
218			2.17000	6.12275	-3.76172	13.20355	0.96466	0.04114	0.04919	0.12577	0.00413	-0.00164	-0.00158	-0.01317	0.96896	2.94786	0.17059	-7.78414	-0.33025	0.28336	-0.03728	-0.17920	-0.01871	0.01000	11.59504	-3.10311	1.59828	0.19215	0.60723	0.19334	0.05129	0.00714	-0.02128	-4.16166	8.08117	3.14061	1.72246	-29.86697	-17.94705	1.98490	14.27346	8.15137	29.40728	6.41544	16.34241	-0.00411	-0.00130	0.00178	-0.00055
219			2.18000	6.04685	-3.82054	13.22548	0.93469	0.03626	0.04819	0.12907	0.00396	-0.00151	-0.00227	-0.00770	0.95763	2.62930	0.22249	-7.95028	-0.33834	0.28167	-0.03739	-0.18785	-0.02581	0.01179	11.44154	-3.10315	1.67836	0.19971	0.60948	0.19323	0.05506	0.02660	-0.02949	-4.60901	8.60462	3.12141	2.97975	-30.38953	-20.81978	0.91107	14.47285	11.04466	29.32550	6.49719	16.41308	-0.00408	-0.00129	0.00189	-0.00050
220			2.19000	5.96778	-3.88246	13.25261	0.91474	0.03075	0.04818	0.12977	0.00346	-0.00257	-0.00230	-0.00272	0.95518	2.31022	0.29193	-8.14032	-0.34897	0.28438	-0.03820	-0.18984	-0.03501	0.01342	11.28893	-3.11743	1.77986	0.20604	0.61935	0.19590	0.05546	0.04336	-0.03348	-4.60670	8.74076	4.40410	4.65453	-29.59993	-22.98717	-0.28520	13.98545	12.41602	29.24967	6.57294	16.48654	-0.00400	-0.00128	0.00198	-0.00044
221			2.20000	5.88934	-3.94252	13.29985	0.90851	0.02570	0.04879	0.12742	0.00279	-0.00497	-0.00307	0.00080	0.96182	2.00390	0.37971	-8.34684	-0.36179	0.28588	-0.03968	-0.18490	-0.04360	0.01474	11.14441	-3.14349	1.88640	0.20861	0.62369	0.19815	0.05227	0.05203	-0.03186	-4.07473	8.37690	7.12086	6.29576	-27.63437	-24.15354	-1.24713	13.02181	11.94495	29.18188	6.63368	16.55757	-0.00389	-0.00125	0.00203	-0.00037
222			2.21000	5.81598	-3.99450	13.38184	0.90866	0.01907	0.04905	0.12096	0.00182	-0.00852	-0.00489	0.00186	0.97175	1.72182	0.48163	-8.55962	-0.36805	0.28117	-0.04104	-0.16973	-0.04802	0.01520	11.01277	-3.17560	1.97941	0.19670	0.61302	0.19650	0.04413	0.04845	-0.02366	-2.91200	7.49571	11.06256	7.40289	-24.78633	-23.97450	-1.72599	11.84967	9.48481	29.12354	6.67293	16.62157	-0.00371	-0.00121	0.00205	-0.00030
223			2.22000	5.75140	-4.03122	13.50938	0.90893	0.01105	0.04844	0.11109	0.00080	-0.01253	-0.00657	0.00157	0.97994	1.47201	0.58833	-8.76505	-0.36863	0.27397	-0.04147	-0.14803	-0.04698	0.01418	10.89581	-3.20602	2.03942	0.17735	0.59501	0.19197	0.03459	0.03290	-0.00972	-1.15324	6.23484	15.66770	7.63267	-21.50232	-22.11080	-1.61273	10.71775	5.08491	29.07563	6.68786	16.67421	-0.00349	-0.00115	0.00203	-0.00022
224			2.23000	5.69728	-4.04727	13.68571	0.90652	0.00064	0.04776	0.09952	0.00003	-0.01628	-0.00660	0.00206	0.98550	1.25782	0.68846	-8.94612	-0.36969	0.26926	-0.04137	-0.12595	-0.04177	0.01171	10.79314	-3.22687	2.04850	0.16638	0.58247	0.18827	0.02777	0.00922	0.00796	0.88746	4.83251	20.07976	7.03122	-18.27937	-18.42941	-0.99568	9.82157	-0.81936	29.03940	6.67879	16.71077	-0.00322	-0.00108	0.00197	-0.00015
225			2.24000	5.65343	-4.04194	13.90407	0.90653	-0.01116	0.04781	0.08818	-0.00017	-0.01928	-0.00422	0.00268	0.98944	1.07789	0.77347	-9.08550	-0.37305	0.27066	-0.04156	-0.10669	-0.03471	0.00826	10.70208	-3.23293	1.99519	0.16277	0.58394	0.18779	0.02350	-0.01765	0.02713	2.72484	3.52492	23.36886	5.96179	-15.52539	-13.24819	-0.15007	9.30976	-7.29828	29.01544	6.64669	16.72725	-0.00296	-0.00100	0.00187	-0.00009
226			2.25000	5.61841	-4.01960	14.14859	0.90655	-0.02192	0.04873	0.07695	0.00010	-0.02110	0.00069	0.00219	0.99064	0.92717	0.83993	-9.17095	-0.37225	0.28116	-0.04246	-0.09003	-0.02787	0.00432	10.61815	-3.22361	1.87912	0.15460	0.60321	0.19096	0.02019	-0.04323	0.04542	3.92280	2.45460	24.85148	4.83196	-13.42983	-7.38290	0.60464	9.22336	-13.15915	29.00193	6.59038	16.72305	-0.00274	-0.00093	0.00174	-0.00006
227			2.26000	5.59082	-3.98821	14.39850	0.90321	-0.02860	0.05018	0.06432	0.00039	-0.02146	0.00690	0.00066	0.98732	0.79912	0.88910	-9.20009	-0.36579	0.29921	-0.04396	-0.07614	-0.02216	0.00054	10.53649	-3.20248	1.71171	0.14017	0.63413	0.19626	0.01762	-0.06332	0.06006	4.25197	1.59988	24.43946	3.89776	-11.89527	-2.01664	1.05744	9.44960	-17.36706	28.99413	6.50651	16.70297	-0.00258	-0.00087	0.00160	-0.00005
228			2.27000	5.57074	-3.95647	14.63612	0.90031	-0.03262	0.05190	0.04908	0.00036	-0.02067	0.01228	-0.00103	0.98233	0.68846	0.92508	-9.18374	-0.35935	0.31608	-0.04594	-0.06528	-0.01787	-0.00220	10.45365	-3.17526	1.51288	0.12742	0.66172	0.20109	0.01628	-0.07317	0.06817	3.75777	0.81961	22.71515	3.23619	-10.64394	1.61522	1.12866	9.80463	-19.32628	28.98685	6.39110	16.67533	-0.00250	-0.00082	0.00148	-0.00005
229			2.28000	5.55972	-3.93125	14.85253	0.90030	-0.03498	0.05393	0.03087	0.00001	-0.01942	0.01559	-0.00175	0.97978	0.59186	0.95322	-9.14432	-0.35784	0.32790	-0.04832	-0.05661	-0.01560	-0.00310	10.36768	-3.14836	1.30610	0.12407	0.68024	0.20486	0.01654	-0.07038	0.06854	2.70019	-0.02228	20.55203	2.82287	-9.37707	2.68099	0.82561	10.08669	-18.93481	28.97673	6.24248	16.64814	-0.00250	-0.00079	0.00138	-0.00006
230			2.29000	5.55971	-3.91609	15.04782	0.90181	-0.03699	0.05493	0.01066	-0.00052	-0.01797	0.01572	-0.00191	0.97955	0.50839	0.97880	-9.10970	-0.35813	0.32907	-0.04984	-0.04798	-0.01551	-0.00166	10.27902	-3.12763	1.11378	0.12438	0.68062	0.20439	0.01716	-0.05519	0.06086	1.44982	-0.97175	18.68570	2.63166	-7.86623	1.03475	0.19631	10.08638	-16.53333	28.96385	6.06645	16.62578	-0.00257	-0.00079	0.00131	-0.00007
231			2.30000	5.57183	-3.91083	15.22795	0.90863	-0.03722	0.05583	-0.00893	-0.00098	-0.01715	0.01311	-0.00161	0.98296	0.43897	1.00682	-9.10562	-0.36319	0.32262	-0.05121	-0.03864	-0.01770	0.00187	10.19032	-3.11782	0.95325	0.12969	0.66835	0.20185	0.01785	-0.03179	0.04806	0.40231	-1.96181	17.55992	2.68688	-5.99761	-2.86467	-0.70060	9.63457	-12.74289	28.95149	5.88154	16.60977	-0.00268	-0.00080	0.00129	-0.00005
232			2.31000	5.59514	-3.91180	15.40191	0.91793	-0.03934	0.05641	-0.02442	-0.00123	-0.01717	0.00929	-0.00095	0.98962	0.38572	1.04193	-9.15099	-0.36932	0.31122	-0.05213	-0.02769	-0.02167	0.00682	10.10617	-3.12227	0.83517	0.13528	0.65118	0.19853	0.01747	-0.00510	0.03319	-0.08331	-2.84279	17.36036	3.00354	-3.80954	-8.18813	-1.78663	8.64054	-8.29468	28.94448	5.71264	16.59959	-0.00280	-0.00082	0.00131	-0.00002
233			2.32000	5.62628	-3.91251	15.57928	0.92675	-0.04064	0.05717	-0.03203	-0.00102	-0.01813	0.00563	-0.00067	0.99605	0.35030	1.08760	-9.25504	-0.37304	0.30101	-0.05304	-0.01570	-0.02653	0.01227	10.03197	-3.14260	0.76281	0.13570	0.63681	0.19616	0.01520	0.02062	0.01905	0.25635	-3.43775	18.00437	3.49366	-1.51382	-13.87822	-2.94482	7.16447	-3.95059	28.94668	5.57787	16.59466	-0.00290	-0.00085	0.00138	0.00004
234			2.33000	5.65965	-3.90484	15.76718	0.93573	-0.04292	0.05721	-0.03003	-0.00026	-0.01945	0.00285	-0.00116	1.00208	0.33242	1.14452	-9.41559	-0.37356	0.29236	-0.05304	-0.00422	-0.03063	0.01691	9.97212	-3.17821	0.73190	0.12957	0.62639	0.19400	0.01145	0.04193	0.00768	1.49807	-3.65085	19.16970	3.95386	0.60762	-18.81241	-4.01261	5.40347	-0.42902	28.96007	5.48158	16.59338	-0.00298	-0.00088	0.00147	0.00010
235			2.34000	5.68953	-3.88108	15.96861	0.94468	-0.04685	0.05707	-0.02034	0.00115	-0.02096	0.00155	-0.00258	1.00731	0.33006	1.20978	-9.61963	-0.37022	0.28656	-0.05278	0.00563	-0.03263	0.01990	9.92897	-3.22600	0.73139	0.11612	0.62191	0.19294	0.00711	0.05618	0.00080	3.51631	-3.57568	20.52187	4.15329	2.36304	-22.07009	-4.82947	3.60644	1.68091	28.98491	5.41826	16.59340	-0.00302	-0.00091	0.00156	0.00016
236			2.35000	5.71249	-3.83509	16.18411	0.95413	-0.05248	0.05743	-0.00753	0.00339	-0.02276	0.00151	-0.00435	1.01072	0.34075	1.27749	-9.84695	-0.36648	0.28203	-0.05289	0.01364	-0.03142	0.02103	9.90270	-3.28100	0.74511	0.10193	0.61978	0.19303	0.00343	0.06169	-0.00051	6.09831	-3.45668	21.91942	3.92246	3.71026	-23.13292	-5.31925	1.99739	1.99634	29.02030	5.37803	16.59222	-0.00304	-0.00092	0.00162	0.00021
237			2.36000	5.72831	-3.76233	16.41419	0.96569	-0.05554	0.05887	0.00394	0.00616	-0.02516	0.00250	-0.00609	1.01389	0.36263	1.34013	-10.07460	-0.36537	0.28221	-0.05398	0.02045	-0.02700	0.02058	9.89170	-3.33784	0.75405	0.09188	0.62306	0.19532	0.00076	0.05934	0.00383	9.03491	-3.53171	23.36019	3.16783	4.72404	-22.02691	-5.51841	0.72889	0.52742	29.06438	5.35146	16.58891	-0.00302	-0.00093	0.00167	0.00025
238			2.37000	5.73895	-3.65979	16.65965	0.97660	-0.05715	0.06106	0.01125	0.00916	-0.02802	0.00447	-0.00805	1.01624	0.39478	1.38990	-10.28325	-0.36316	0.28558	-0.05590	0.02668	-0.01944	0.01896	9.89308	-3.39238	0.74175	0.08221	0.63063	0.19892	-0.00112	0.05188	0.01238	12.08463	-3.91490	24.78954	1.89814	5.57116	-19.39370	-5.55096	-0.18122	-2.16873	29.11445	5.33169	16.58373	-0.00298	-0.00093	0.00172	0.00027
239			2.38000	5.74734	-3.52710	16.92003	0.98329	-0.05895	0.06285	0.01271	0.01220	-0.03068	0.00739	-0.00957	1.01526	0.43750	1.42080	-10.46292	-0.36018	0.28989	-0.05752	0.03314	-0.00964	0.01668	9.90415	-3.44297	0.69987	0.07703	0.64023	0.20235	-0.00246	0.04346	0.02245	14.90469	-4.60597	26.07922	0.27351	6.46048	-16.29790	-5.59095	-0.83766	-5.18732	29.16755	5.31565	16.57840	-0.00291	-0.00093	0.00177	0.00027
240			2.39000	5.75693	-3.36779	17.19349	0.98440	-0.05943	0.06378	0.00763	0.01456	-0.03279	0.01095	-0.01050	1.01079	0.49204	1.43054	-10.61532	-0.35625	0.29567	-0.05843	0.04020	0.00072	0.01480	9.92295	-3.49088	0.62971	0.07646	0.65143	0.20521	-0.00354	0.03859	0.03114	17.13731	-5.55125	27.21561	-1.46933	7.54558	-13.90538	-5.81036	-1.32703	-7.65658	29.22157	5.30245	16.57444	-0.00286	-0.00092	0.00183	0.00027
241			2.40000	5.77127	-3.18859	17.47903	0.98583	-0.05804	0.06435	-0.00387	0.01567	-0.03468	0.01500	-0.01154	1.00566	0.55959	1.42050	-10.75330	-0.35273	0.30360	-0.05914	0.04790	0.01021	0.01448	9.94746	-3.53979	0.53999	0.07696	0.66556	0.20844	-0.00423	0.04039	0.03671	18.54815	-6.69539	28.35714	-3.12197	8.87531	-13.13658	-6.30746	-1.61777	-9.02346	29.27582	5.29182	16.57330	-0.00283	-0.00092	0.00188	0.00027
242			2.41000	5.79392	-2.99786	17.77776	0.98799	-0.05340	0.06503	-0.02124	0.01497	-0.03670	0.01893	-0.01227	1.00178	0.64072	1.39477	-10.89637	-0.35082	0.31395	-0.06005	0.05622	0.01793	0.01625	9.97444	-3.59423	0.44261	0.07987	0.68192	0.21264	-0.00453	0.04973	0.03862	19.08037	-7.98947	29.62315	-4.53999	10.42802	-14.35553	-7.07686	-1.64627	-9.13695	29.33087	5.28299	16.57630	-0.00282	-0.00092	0.00193	0.00028
243			2.42000	5.82793	-2.80366	18.09093	0.98934	-0.04948	0.06508	-0.04219	0.01375	-0.03832	0.02150	-0.01289	0.99716	0.73570	1.35859	-11.06421	-0.34828	0.31745	-0.06056	0.06422	0.02281	0.01967	10.00042	-3.65814	0.34912	0.08158	0.68687	0.21448	-0.00422	0.06447	0.03671	18.84118	-9.30525	30.91469	-5.63751	12.06579	-17.24823	-8.04845	-1.42281	-8.18959	29.38853	5.27515	16.58493	-0.00283	-0.00093	0.00198	0.00030
244			2.43000	5.87410	-2.61269	18.41742	0.98940	-0.04577	0.06370	-0.06137	0.01215	-0.03868	0.02183	-0.01350	0.99138	0.84319	1.31729	-11.26970	-0.34425	0.31132	-0.05995	0.07000	0.02441	0.02352	10.02259	-3.73420	0.26780	0.08035	0.67535	0.21208	-0.00333	0.08063	0.03203	18.04615	-10.35434	31.96316	-6.36460	13.44486	-20.97439	-9.09966	-0.96781	-6.60235	29.45058	5.26874	16.60136	-0.00284	-0.00094	0.00204	0.00033
245			2.44000	5.92922	-2.42992	18.75274	0.99628	-0.03911	0.06222	-0.07212	0.00964	-0.03822	0.01998	-0.01342	0.98861	0.95838	1.27547	-11.51518	-0.34796	0.29993	-0.05920	0.07317	0.02345	0.02687	10.03835	-3.82298	0.20217	0.08729	0.65409	0.20842	-0.00238	0.09437	0.02693	16.94292	-10.74279	32.44862	-6.70779	14.09017	-24.45662	-10.07339	-0.30648	-4.90149	29.51820	5.26650	16.62768	-0.00283	-0.00095	0.00208	0.00036
246			2.45000	5.98559	-2.25894	19.08894	1.00540	-0.03134	0.06045	-0.06790	0.00701	-0.03649	0.01680	-0.01366	0.98789	1.07255	1.23649	-11.79142	-0.35126	0.28517	-0.05835	0.07002	0.02064	0.02864	10.04596	-3.92281	0.15052	0.09061	0.62826	0.20369	-0.00101	0.10297	0.02299	15.71459	-10.12742	32.03386	-6.63579	13.59197	-26.63776	-10.83648	0.49238	-3.56639	29.59130	5.27274	16.66547	-0.00285	-0.00096	0.00209	0.00040
247			2.46000	6.03276	-2.10275	19.41450	1.01215	-0.02389	0.05895	-0.04572	0.00476	-0.03394	0.01353	-0.01431	0.98484	1.17462	1.20308	-12.07915	-0.35180	0.26954	-0.05787	0.05943	0.01650	0.02863	10.04467	-4.03046	0.10737	0.08811	0.60294	0.19903	0.00036	0.10619	0.02102	14.52221	-8.41618	30.71411	-6.11642	11.83106	-27.05990	-11.34188	1.31581	-2.85399	29.66970	5.29185	16.71558	-0.00288	-0.00098	0.00207	0.00043
248			2.47000	6.06061	-1.96257	19.72145	1.01916	-0.01849	0.05702	-0.00732	0.00325	-0.03042	0.01052	-0.01489	0.98097	1.25418	1.17788	-12.35982	-0.35415	0.25359	-0.05690	0.04335	0.01139	0.02651	10.03530	-4.14265	0.06632	0.08764	0.58073	0.19448	0.00141	0.10553	0.02095	13.53426	-5.78025	28.62653	-5.14695	9.00072	-25.71383	-11.64216	2.01563	-2.78032	29.75298	5.32755	16.77817	-0.00291	-0.00099	0.00202	0.00046
249			2.48000	6.06114	-1.83765	20.00143	1.02621	-0.01282	0.05424	0.04246	0.00204	-0.02620	0.00785	-0.01576	0.97807	1.30385	1.16321	-12.61425	-0.35623	0.24059	-0.05500	0.02391	0.00611	0.02259	10.02012	-4.25701	0.02189	0.08471	0.56351	0.18957	0.00190	0.10292	0.02228	12.99222	-2.60769	26.05552	-3.85664	5.55669	-22.91644	-11.82884	2.46186	-3.24692	29.83951	5.38197	16.85102	-0.00295	-0.00101	0.00196	0.00048
250			2.49000	6.03026	-1.72293	20.25287	1.03244	-0.00661	0.05159	0.09675	0.00102	-0.02249	0.00552	-0.01626	0.97606	1.32150	1.15939	-12.83120	-0.36060	0.23105	-0.05303	0.00468	0.00159	0.01816	10.00249	-4.37219	-0.03019	0.08543	0.55008	0.18535	0.00192	0.09934	0.02474	13.20641	0.57080	23.58438	-2.53834	2.13003	-19.35569	-11.96992	2.60531	-4.14042	29.92497	5.45462	16.92775	-0.00300	-0.00103	0.00190	0.00047
251			2.50000	5.96813	-1.60946	20.47996	1.03587	-0.00078	0.04948	0.14774	0.00013	-0.01985	0.00358	-0.01631	0.97564	1.31077	1.16426	-13.00680	-0.36500	0.22458	-0.05144	-0.01104	-0.00149	0.01402	9.98559	-4.48737	-0.09313	0.08798	0.53915	0.18192	0.00149	0.09506	0.02795	14.34232	3.24815	21.65136	-1.46071	-0.66345	-15.63504	-12.07591	2.46549	-5.34566	30.00398	5.54357	16.99892	-0.00307	-0.00105	0.00182	0.00043
252			2.51000	5.87908	-1.48664	20.69062	1.04055	0.00162	0.04819	0.18929	-0.00031	-0.01846	0.00250	-0.01574	0.97619	1.28050	1.17407	-13.14334	-0.37329	0.21837	-0.05044	-0.02082	-0.00287	0.01061	9.97226	-4.60170	-0.16896	0.09747	0.52893	0.17971	0.00071	0.09003	0.03157	16.33405	5.05350	20.49014	-0.77653	-2.39354	-12.23988	-12.12527	2.11475	-6.71374	30.07283	5.64731	17.05434	-0.00313	-0.00106	0.00173	0.00037
253			2.52000	5.77037	-1.34493	20.89416	1.04458	0.00349	0.04744	0.21742	-0.00081	-0.01809	0.00240	-0.01517	0.97710	1.24194	1.18471	-13.24759	-0.38119	0.21530	-0.04988	-0.02376	-0.00281	0.00804	9.96400	-4.71434	-0.25811	0.10715	0.52231	0.17865	-0.00045	0.08496	0.03524	18.89532	5.85989	20.11359	-0.49491	-2.97064	-9.45984	-12.09560	1.65801	-8.09918	30.13112	5.76373	17.08570	-0.00318	-0.00106	0.00165	0.00031
254			2.53000	5.65008	-1.17843	21.09877	1.04398	0.00678	0.04674	0.23092	-0.00186	-0.01829	0.00315	-0.01530	0.97637	1.20525	1.19302	-13.32767	-0.38266	0.21592	-0.04944	-0.02083	-0.00183	0.00620	9.96136	-4.82441	-0.35997	0.10828	0.51849	0.17751	-0.00166	0.07986	0.03845	21.53461	5.81039	20.33210	-0.50643	-2.65132	-7.37243	-11.97022	1.20405	-9.37960	30.18122	5.88586	17.08798	-0.00320	-0.00106	0.00158	0.00026
255			2.54000	5.52536	-0.98756	21.30946	1.03957	0.01125	0.04678	0.23243	-0.00349	-0.01892	0.00502	-0.01530	0.97297	1.17659	1.19748	-13.39116	-0.38201	0.22073	-0.04959	-0.01547	-0.00058	0.00501	9.96350	-4.93114	-0.47282	0.10875	0.51933	0.17782	-0.00261	0.07522	0.04126	23.63629	5.25843	20.77003	-0.64378	-1.93806	-5.89308	-11.74411	0.85786	-10.43393	30.22730	6.00227	17.06238	-0.00319	-0.00105	0.00151	0.00023
256			2.55000	5.40117	-0.77975	21.52603	1.03561	0.01665	0.04730	0.22709	-0.00547	-0.01942	0.00795	-0.01527	0.96958	1.15643	1.19840	-13.44335	-0.38112	0.22979	-0.05011	-0.01166	0.00044	0.00416	9.96871	-5.03391	-0.59400	0.10920	0.52654	0.17978	-0.00309	0.07154	0.04356	24.62001	4.64639	20.93112	-0.75698	-1.43027	-4.80442	-11.43311	0.70991	-11.16925	30.27292	6.10147	17.01550	-0.00316	-0.00103	0.00144	0.00022
257			2.56000	5.27996	-0.56834	21.74246	1.03175	0.02089	0.04777	0.21840	-0.00672	-0.01911	0.01096	-0.01562	0.96634	1.13956	1.19720	-13.48632	-0.37773	0.23768	-0.05064	-0.01231	0.00088	0.00341	9.97426	-5.13255	-0.72029	0.10547	0.53274	0.18115	-0.00290	0.06823	0.04449	24.04835	4.34283	20.36584	-0.76814	-1.59984	-3.90694	-11.05917	0.79429	-11.46518	30.31847	6.17738	16.95713	-0.00312	-0.00102	0.00137	0.00020
258			2.57000	5.16285	-0.37059	21.94858	1.03103	0.02575	0.04876	0.20893	-0.00736	-0.01791	0.01326	-0.01604	0.96433	1.11748	1.19571	-13.52060	-0.37630	0.24360	-0.05166	-0.01860	0.00056	0.00271	9.97765	-5.22720	-0.84680	0.10251	0.53602	0.18238	-0.00231	0.06571	0.04353	21.72909	4.54622	18.79040	-0.66081	-2.62186	-3.12748	-10.63282	1.02532	-11.13203	30.36038	6.23025	16.89738	-0.00309	-0.00101	0.00131	0.00017
259			2.58000	5.05039	-0.20414	22.13208	1.03087	0.03054	0.04908	0.19935	-0.00685	-0.01525	0.01413	-0.01615	0.96374	1.08165	1.19574	-13.54655	-0.37636	0.24535	-0.05199	-0.02979	-0.00051	0.00199	9.97767	-5.31828	-0.96636	0.10110	0.53292	0.18161	-0.00157	0.06414	0.03971	17.82381	5.29794	16.09745	-0.44417	-4.38609	-2.43854	-10.16755	1.25065	-10.01678	30.39279	6.26495	16.84512	-0.00305	-0.00100	0.00126	0.00010
260			2.59000	4.94259	-0.08308	22.28054	1.02973	0.03269	0.04831	0.19015	-0.00473	-0.01126	0.01330	-0.01588	0.96160	1.02586	1.19887	-13.56437	-0.37826	0.23891	-0.05122	-0.04403	-0.00217	0.00123	9.97470	-5.40643	-1.07064	0.10201	0.51812	0.17751	-0.00092	0.06329	0.03284	12.78725	6.50721	12.37376	-0.11220	-6.58947	-1.78795	-9.70682	1.32565	-8.10038	30.40972	6.28830	16.80622	-0.00303	-0.00099	0.00120	0.00002
261			2.60000	4.83928	-0.01586	22.38382	1.02888	0.03304	0.04727	0.18119	-0.00186	-0.00668	0.01116	-0.01506	0.95766	0.94769	1.20660	-13.57380	-0.38450	0.22670	-0.05001	-0.05922	-0.00415	0.00046	9.97052	-5.49286	-1.15173	0.10810	0.49553	0.17194	-0.00055	0.06354	0.02397	7.18508	7.96075	7.93146	0.34304	-8.82346	-1.13306	-9.29615	1.13910	-5.49139	30.40806	6.30687	16.78253	-0.00305	-0.00100	0.00113	-0.00006
262			2.61000	4.74091	-0.00488	22.43650	1.02511	0.03380	0.04558	0.17057	0.00102	-0.00208	0.00855	-0.01312	0.95192	0.84915	1.21999	-13.57466	-0.39479	0.21526	-0.04781	-0.07287	-0.00615	-0.00025	9.96788	-5.57880	-1.20317	0.12175	0.47440	0.16646	-0.00064	0.06532	0.01429	1.62888	9.35873	3.23976	0.88426	-10.65833	-0.47085	-8.95622	0.64554	-2.42877	30.39054	6.32507	16.77101	-0.00312	-0.00100	0.00104	-0.00012
263			2.62000	4.64862	-0.04582	22.43888	1.02211	0.03436	0.04431	0.15747	0.00358	0.00193	0.00599	-0.01065	0.94513	0.73632	1.23919	-13.56729	-0.40932	0.20513	-0.04576	-0.08267	-0.00772	-0.00089	9.96975	-5.66529	-1.22165	0.14065	0.45620	0.16256	-0.00136	0.06774	0.00511	-3.24591	10.37979	-1.21304	1.41404	-11.73718	0.21719	-8.68755	-0.10303	0.66344	30.36518	6.34542	16.76546	-0.00324	-0.00102	0.00094	-0.00014
264			2.63000	4.56427	-0.12781	22.39646	1.02072	0.03351	0.04441	0.14062	0.00525	0.00520	0.00392	-0.00886	0.94047	0.61818	1.26275	-13.55186	-0.42141	0.19736	-0.04513	-0.08531	-0.00844	-0.00151	9.97834	-5.75261	-1.20921	0.15300	0.44371	0.16113	-0.00269	0.06990	-0.00232	-6.90467	10.74166	-4.97504	1.80004	-11.83311	0.97215	-8.47246	-0.98050	3.22867	30.34141	6.37052	16.76092	-0.00336	-0.00104	0.00084	-0.00011
265			2.64000	4.49042	-0.23540	22.31954	1.01868	0.03312	0.04529	0.11823	0.00604	0.00750	0.00230	-0.00768	0.93752	0.50518	1.28773	-13.52850	-0.42929	0.19321	-0.04536	-0.07924	-0.00811	-0.00207	9.99468	-5.84022	-1.17385	0.15838	0.43723	0.16140	-0.00438	0.07086	-0.00694	-9.02551	10.22999	-7.57328	1.92039	-10.85431	1.73378	-8.29488	-1.82399	4.76205	30.32730	6.40355	16.75486	-0.00341	-0.00104	0.00076	-0.00005
266			2.65000	4.43051	-0.35108	22.22371	1.01908	0.03192	0.04602	0.08986	0.00578	0.00860	0.00035	-0.00701	0.93587	0.40784	1.31037	-13.49900	-0.43684	0.18704	-0.04553	-0.06542	-0.00659	-0.00266	10.01827	-5.92696	-1.12803	0.16414	0.42801	0.16125	-0.00629	0.06874	-0.00796	-9.58283	8.78275	-8.86870	1.77310	-8.88448	2.60339	-8.14870	-2.49551	4.98557	30.32778	6.44680	16.74650	-0.00332	-0.00099	0.00071	0.00004
267			2.66000	4.38816	-0.45878	22.12220	1.02518	0.03121	0.04609	0.05579	0.00486	0.00833	-0.00214	-0.00713	0.93865	0.33512	1.32760	-13.46134	-0.44347	0.17874	-0.04524	-0.04477	-0.00435	-0.00322	10.04768	-6.01160	-1.08565	0.16704	0.41478	0.15950	-0.00805	0.06371	-0.00537	-8.74910	6.47661	-8.83488	1.44711	-6.10478	3.55756	-8.05553	-2.91220	3.92733	30.34335	6.49853	16.73562	-0.00306	-0.00091	0.00070	0.00010
268			2.67000	4.36664	-0.54479	22.03082	1.03146	0.02999	0.04597	0.01757	0.00336	0.00689	-0.00443	-0.00764	0.94556	0.29405	1.33778	-13.41729	-0.44523	0.17186	-0.04497	-0.01907	-0.00209	-0.00368	10.08075	-6.09354	-1.05897	0.16618	0.40459	0.15780	-0.00933	0.05783	-0.00011	-6.81741	3.54719	-7.54327	1.06759	-2.78110	4.42848	-8.03503	-3.04686	1.89310	30.36957	6.55125	16.72242	-0.00277	-0.00081	0.00071	0.00013
269			2.68000	4.36714	-0.59994	21.96072	1.03858	0.02705	0.04516	-0.02014	0.00155	0.00467	-0.00594	-0.00821	0.95476	0.28822	1.34108	-13.36750	-0.44434	0.16641	-0.04410	0.00778	-0.00022	-0.00403	10.11519	-6.17272	-1.05603	0.16491	0.39859	0.15610	-0.01013	0.05213	0.00652	-4.16100	0.41135	-5.44346	0.75964	0.66968	5.23068	-8.07735	-2.93185	-0.65355	30.40054	6.59593	16.70771	-0.00265	-0.00077	0.00074	0.00014
270			2.69000	4.38771	-0.61946	21.91778	1.04547	0.02548	0.04386	-0.05188	-0.00003	0.00222	-0.00668	-0.00944	0.96589	0.31656	1.33876	-13.31262	-0.43786	0.16506	-0.04296	0.03133	0.00115	-0.00425	10.14891	-6.24949	-1.07985	0.15689	0.39854	0.15436	-0.00999	0.04731	0.01315	-1.14670	-2.47771	-3.00526	0.56055	3.75841	5.88617	-8.12780	-2.62664	-3.22685	30.43331	6.62845	16.69250	-0.00269	-0.00079	0.00080	0.00015
271			2.70000	4.42339	-0.60317	21.90282	1.05152	0.02343	0.04294	-0.07310	-0.00131	0.00000	-0.00635	-0.01053	0.97545	0.37286	1.33246	-13.25417	-0.43031	0.16600	-0.04221	0.04780	0.00199	-0.00433	10.18021	-6.32381	-1.12859	0.14979	0.40213	0.15364	-0.00934	0.04318	0.01873	1.83543	-4.72991	-0.63611	0.46546	6.02049	6.25077	-8.09836	-2.18635	-5.38942	30.46765	6.64988	16.67788	-0.00276	-0.00082	0.00089	0.00016
272			2.71000	4.46731	-0.55551	21.91274	1.05594	0.02336	0.04274	-0.08157	-0.00235	-0.00181	-0.00481	-0.01177	0.98235	0.44657	1.32423	-13.19509	-0.42142	0.17190	-0.04218	0.05498	0.00230	-0.00419	10.20753	-6.39529	-1.19631	0.14166	0.41226	0.15466	-0.00811	0.04037	0.02248	4.42188	-6.10864	1.38107	0.45176	7.14525	6.13284	-7.93949	-1.65910	-6.76697	30.50315	6.66231	16.66488	-0.00278	-0.00084	0.00100	0.00016
273			2.72000	4.51227	-0.48428	21.94210	1.05813	0.02397	0.04260	-0.07776	-0.00315	-0.00312	-0.00236	-0.01328	0.98796	0.52497	1.31621	-13.14038	-0.40957	0.18113	-0.04226	0.05275	0.00210	-0.00362	10.22963	-6.46376	-1.27354	0.12927	0.42716	0.15616	-0.00629	0.03922	0.02351	6.37182	-6.57207	2.89000	0.46561	7.09496	5.33020	-7.65620	-1.12321	-7.07150	30.53823	6.66702	16.65469	-0.00274	-0.00084	0.00113	0.00016
274			2.73000	4.55211	-0.39859	21.98446	1.06078	0.02523	0.04383	-0.06457	-0.00373	-0.00400	0.00036	-0.01406	0.99119	0.59642	1.31007	-13.09708	-0.40305	0.19051	-0.04353	0.04449	0.00145	-0.00258	10.24621	-6.52947	-1.34840	0.12471	0.44115	0.15948	-0.00479	0.03975	0.02157	7.58985	-6.24432	3.80760	0.44602	6.12240	3.75030	-7.27516	-0.69428	-6.17653	30.57071	6.66377	16.64822	-0.00267	-0.00084	0.00126	0.00014
275			2.74000	4.58264	-0.30724	22.03281	1.06154	0.02564	0.04519	-0.04577	-0.00387	-0.00438	0.00267	-0.01453	0.99302	0.65303	1.30680	-13.07248	-0.39746	0.19697	-0.04493	0.03273	0.00055	-0.00095	10.25826	-6.59293	-1.40860	0.12099	0.44978	0.16205	-0.00338	0.04164	0.01640	8.10517	-5.35896	4.15225	0.35051	4.63570	1.45877	-6.81974	-0.44984	-4.19500	30.59838	6.65038	16.64562	-0.00262	-0.00084	0.00137	0.00011
276			2.75000	4.60204	-0.21744	22.08143	1.05959	0.02548	0.04570	-0.02524	-0.00367	-0.00434	0.00486	-0.01449	0.99573	0.69132	1.30664	-13.07295	-0.39130	0.20361	-0.04549	0.02013	-0.00036	0.00122	10.26723	-6.65450	-1.44424	0.11601	0.45928	0.16404	-0.00213	0.04514	0.00894	8.05860	-4.18543	4.13567	0.15686	3.01916	-1.39150	-6.34025	-0.38166	-1.48674	30.61961	6.62370	16.64578	-0.00266	-0.00086	0.00144	0.00008
277			2.76000	4.61031	-0.13399	22.12801	1.05851	0.02641	0.04583	-0.00550	-0.00346	-0.00421	0.00646	-0.01385	0.99811	0.71128	1.30921	-13.10330	-0.38956	0.20906	-0.04560	0.00861	-0.00107	0.00370	10.27444	-6.71487	-1.45025	0.11497	0.46653	0.16586	-0.00114	0.04934	0.00074	7.66049	-2.93908	4.11373	-0.14225	1.51489	-4.58152	-5.90990	-0.41898	1.41884	30.63364	6.58385	16.64793	-0.00285	-0.00092	0.00146	0.00006
278			2.77000	4.60821	-0.05924	22.17436	1.05991	0.02659	0.04503	0.01272	-0.00306	-0.00422	0.00692	-0.01283	0.99896	0.71454	1.31363	-13.16588	-0.39335	0.20839	-0.04472	-0.00136	-0.00146	0.00606	10.28058	-6.77468	-1.42758	0.11866	0.46469	0.16565	-0.00038	0.05276	-0.00647	7.09646	-1.73760	4.38216	-0.50770	0.22886	-7.75922	-5.60359	-0.48357	3.96558	30.64209	6.53581	16.65177	-0.00312	-0.00100	0.00142	0.00004
279			2.78000	4.59665	0.00587	22.22437	1.06233	0.02875	0.04407	0.02973	-0.00280	-0.00447	0.00638	-0.01145	0.99881	0.70376	1.31918	-13.25856	-0.40146	0.20540	-0.04360	-0.00962	-0.00166	0.00791	10.28606	-6.83489	-1.38252	0.12676	0.45863	0.16498	0.00016	0.05512	-0.01139	6.49150	-0.61034	5.00142	-0.84446	-0.79601	-10.43755	-5.46305	-0.54395	5.73976	30.64851	6.48711	16.65737	-0.00333	-0.00106	0.00136	0.00004
280			2.79000	4.57613	0.06145	22.28121	1.06335	0.03180	0.04295	0.04610	-0.00257	-0.00481	0.00464	-0.01033	0.99685	0.68229	1.32544	-13.37384	-0.40928	0.19791	-0.04236	-0.01578	-0.00169	0.00889	10.29143	-6.89607	-1.32439	0.13355	0.44473	0.16245	0.00036	0.05524	-0.01342	5.93205	0.46003	5.77774	-1.07358	-1.54210	-12.09381	-5.45501	-0.60524	6.55498	30.65582	6.44333	16.66493	-0.00339	-0.00107	0.00129	0.00005
281			2.80000	4.54684	0.10835	22.34496	1.06412	0.03249	0.04153	0.06192	-0.00211	-0.00493	0.00175	-0.00921	0.99430	0.65401	1.33182	-13.49905	-0.41757	0.18285	-0.04087	-0.01969	-0.00147	0.00866	10.29735	-6.95803	-1.26306	0.14158	0.41902	0.15733	0.00016	0.05190	-0.01257	5.39037	1.50430	6.31381	-1.15662	-2.02854	-12.23043	-5.48309	-0.66627	6.39047	30.66456	6.40642	16.67447	-0.00334	-0.00105	0.00123	0.00006
282			2.81000	4.50922	0.14647	22.41082	1.06447	0.03203	0.04035	0.07636	-0.00153	-0.00454	-0.00088	-0.00808	0.99243	0.62262	1.33741	-13.61670	-0.42513	0.16759	-0.03954	-0.02137	-0.00099	0.00719	10.30422	-7.01935	-1.20804	0.14955	0.39350	0.15231	-0.00038	0.04618	-0.00960	4.65998	2.56350	6.13835	-1.09269	-2.30112	-10.51723	-5.41207	-0.70372	5.33759	30.67337	6.37606	16.68588	-0.00324	-0.00102	0.00117	0.00005
283			2.82000	4.46434	0.17314	22.46919	1.06372	0.03168	0.03905	0.08803	-0.00078	-0.00341	-0.00227	-0.00748	0.99029	0.59154	1.34085	-13.70753	-0.42944	0.15696	-0.03809	-0.02106	-0.00019	0.00462	10.31195	-7.07740	-1.16720	0.15311	0.37561	0.14800	-0.00112	0.03895	-0.00542	3.42073	3.67983	4.92112	-0.94874	-2.41327	-7.02583	-5.11213	-0.70798	3.63834	30.68023	6.35181	16.69834	-0.00313	-0.00099	0.00112	0.00004
284			2.83000	4.41411	0.18238	22.50830	1.06015	0.03302	0.03804	0.09516	0.00034	-0.00157	-0.00194	-0.00747	0.98655	0.56318	1.34024	-13.75555	-0.42941	0.15465	-0.03695	-0.01964	0.00114	0.00144	10.32034	-7.12874	-1.14501	0.15104	0.37014	0.14555	-0.00181	0.03083	-0.00109	1.32869	4.87656	2.61037	-0.87162	-2.45734	-2.28892	-4.48755	-0.68185	1.68224	30.68370	6.33369	16.71069	-0.00305	-0.00097	0.00107	0.00002
285			2.84000	4.36134	0.16496	22.51712	1.05795	0.03535	0.03751	0.09597	0.00219	0.00090	-0.00013	-0.00779	0.98148	0.53808	1.33288	-13.75230	-0.43007	0.15860	-0.03625	-0.01846	0.00329	-0.00186	10.32886	-7.16977	-1.14145	0.14954	0.37427	0.14532	-0.00225	0.02147	0.00242	-1.90929	6.11926	-0.65953	-1.01697	-2.53190	2.94257	-3.47275	-0.61942	-0.08403	30.68352	6.32152	16.72191	-0.00302	-0.00095	0.00101	-0.00000
286			2.85000	4.31019	0.10947	22.48626	1.05542	0.03916	0.03807	0.08773	0.00519	0.00401	0.00218	-0.00792	0.97424	0.51537	1.31589	-13.69697	-0.43290	0.16597	-0.03659	-0.01802	0.00642	-0.00503	10.33667	-7.19682	-1.15207	0.15243	0.38192	0.14710	-0.00228	0.01064	0.00429	-6.43265	7.28883	-4.70564	-1.45144	-2.66266	7.96832	-2.06165	-0.50919	-1.25186	30.68132	6.31443	16.73105	-0.00301	-0.00094	0.00095	-0.00000
287			2.86000	4.26619	0.00454	22.40831	1.04910	0.04280	0.03897	0.06783	0.00942	0.00770	0.00383	-0.00792	0.96279	0.49398	1.28713	-13.59507	-0.43535	0.17069	-0.03741	-0.01786	0.01008	-0.00784	10.34261	-7.20717	-1.16882	0.15746	0.38324	0.14807	-0.00172	-0.00098	0.00379	-12.15433	8.19322	-9.27188	-2.12136	-2.77768	12.20456	-0.32113	-0.34464	-1.53002	30.68020	6.31103	16.73642	-0.00303	-0.00094	0.00090	0.00001
288			2.87000	4.23593	-0.15882	22.27927	1.04398	0.04610	0.03958	0.03528	0.01471	0.01164	0.00390	-0.00774	0.95012	0.47375	1.24617	-13.45733	-0.44079	0.16911	-0.03808	-0.01714	0.01322	-0.00988	10.34549	-7.19920	-1.18168	0.16750	0.37327	0.14705	-0.00040	-0.01160	0.00067	-18.74605	8.60696	-14.00977	-2.86556	-2.74526	15.17969	1.61845	-0.11301	-0.79028	30.68334	6.31041	16.73613	-0.00305	-0.00093	0.00084	0.00003
289			2.88000	4.22633	-0.38501	22.09936	1.04137	0.04969	0.04034	-0.00942	0.02089	0.01564	0.00324	-0.00744	0.93756	0.45589	1.19506	-13.29834	-0.44932	0.16630	-0.03894	-0.01484	0.01521	-0.01102	10.34390	-7.17308	-1.18042	0.18213	0.36277	0.14671	0.00193	-0.01987	-0.00473	-25.65436	8.35151	-18.60616	-3.43908	-2.44496	16.61882	3.56878	0.20580	0.92261	30.69297	6.31233	16.72890	-0.00305	-0.00093	0.00077	0.00006
290			2.89000	4.24322	-0.67209	21.87173	1.03889	0.05456	0.04160	-0.06273	0.02789	0.01966	0.00262	-0.00773	0.92446	0.44272	1.13873	-13.13380	-0.45583	0.16698	-0.04042	-0.01028	0.01575	-0.01132	10.33649	-7.13082	-1.15640	0.19338	0.36085	0.14848	0.00522	-0.02563	-0.01185	-32.07149	7.36383	-22.80267	-3.57757	-1.84575	16.49772	5.29999	0.60609	3.37557	30.70933	6.31679	16.71529	-0.00304	-0.00092	0.00069	0.00009
291			2.90000	4.28940	-1.00933	21.60279	1.04023	0.06394	0.04271	-0.11838	0.03679	0.02304	0.00138	-0.00959	0.91417	0.43648	1.08444	-12.97819	-0.45819	0.17201	-0.04195	-0.00431	0.01454	-0.01063	10.32238	-7.07661	-1.10448	0.19385	0.36707	0.15088	0.00880	-0.02870	-0.01965	-36.94888	5.69497	-26.21230	-3.14309	-1.06854	14.95613	6.58638	1.09601	6.15765	30.73060	6.32310	16.69744	-0.00303	-0.00090	0.00059	0.00011
292			2.91000	4.36350	-1.37586	21.30454	1.04691	0.07374	0.04151	-0.16990	0.04416	0.02400	-0.00181	-0.01312	0.90822	0.43750	1.03964	-12.84400	-0.45576	0.17176	-0.04147	0.00110	0.01100	-0.00867	10.30068	-7.01594	-1.02465	0.18185	0.36650	0.14863	0.01176	-0.02808	-0.02582	-39.32578	3.47674	-28.33208	-2.22787	-0.34626	12.32620	7.28173	1.71561	8.72262	30.75444	6.32977	16.67792	-0.00302	-0.00088	0.00049	0.00012
293			2.92000	4.46085	-1.74406	20.99426	1.05857	0.08169	0.03881	-0.21326	0.04716	0.02265	-0.00734	-0.01721	0.90927	0.44363	1.00924	-12.73911	-0.45097	0.16301	-0.03957	0.00427	0.00619	-0.00630	10.27044	-6.95463	-0.92298	0.16316	0.35340	0.14187	0.01353	-0.02435	-0.02845	-38.85200	0.89161	-28.91740	-1.05601	0.11514	9.33120	7.36152	2.46146	10.48628	30.77875	6.33502	16.65891	-0.00303	-0.00087	0.00041	0.00012
294			2.93000	4.57590	-2.08753	20.68883	1.07879	0.09085	0.03775	-0.24876	0.04709	0.02122	-0.01381	-0.02146	0.91787	0.45159	0.99470	-12.66192	-0.44919	0.15301	-0.03914	0.00489	0.00181	-0.00476	10.23151	-6.89728	-0.81101	0.14378	0.33804	0.13630	0.01398	-0.01994	-0.02783	-35.95504	-1.84447	-28.23358	0.18416	0.22307	7.02945	6.92444	3.23425	10.99772	30.80212	6.33785	16.64188	-0.00304	-0.00086	0.00035	0.00011
295			2.94000	4.70377	-2.38742	20.39930	1.10202	0.09977	0.03734	-0.27662	0.04345	0.01959	-0.02044	-0.02473	0.92955	0.45853	0.99461	-12.59970	-0.45225	0.14220	-0.03898	0.00377	-0.00147	-0.00437	10.18542	-6.84656	-0.70311	0.13129	0.32082	0.13141	0.01370	-0.01628	-0.02423	-31.50584	-4.51112	-26.84209	1.36753	0.03008	6.31847	6.16952	3.85271	10.14348	30.82390	6.33793	16.62788	-0.00307	-0.00086	0.00033	0.00011
296			2.95000	4.84059	-2.63425	20.13004	1.12105	0.10588	0.03753	-0.29666	0.03643	0.01809	-0.02517	-0.02574	0.93970	0.46338	1.00553	-12.53342	-0.46024	0.13600	-0.03886	0.00257	-0.00355	-0.00521	10.13568	-6.80271	-0.61192	0.13154	0.31210	0.12958	0.01336	-0.01460	-0.01911	-26.41971	-6.93216	-25.20373	2.40073	-0.26420	7.45353	5.33761	4.09513	8.19648	30.84408	6.33545	16.61777	-0.00310	-0.00087	0.00037	0.00010
297			2.96000	4.98349	-2.82694	19.88169	1.13342	0.11058	0.04006	-0.30991	0.02839	0.01759	-0.02649	-0.02446	0.94875	0.46764	1.02327	-12.44575	-0.47093	0.14244	-0.04051	0.00333	-0.00510	-0.00732	10.08778	-6.76406	-0.54507	0.14194	0.32419	0.13471	0.01244	-0.01548	-0.01389	-21.46677	-8.99872	-23.52081	3.27262	-0.38947	10.03268	4.61519	3.78886	5.65032	30.86310	6.33053	16.61185	-0.00314	-0.00089	0.00045	0.00010
298			2.97000	5.13061	-2.97107	19.65366	1.14005	0.11415	0.04359	-0.31789	0.02081	0.01734	-0.02513	-0.02225	0.95574	0.47518	1.04489	-12.32604	-0.48028	0.15780	-0.04292	0.00774	-0.00659	-0.01022	10.04793	-6.72816	-0.50444	0.15380	0.34940	0.14319	0.00976	-0.01836	-0.00861	-17.16653	-10.65339	-21.81088	4.02943	-0.11370	13.27809	4.09160	2.88698	3.01050	30.88146	6.32343	16.60964	-0.00318	-0.00092	0.00058	0.00010
299			2.98000	5.28055	-3.07577	19.44573	1.14510	0.11625	0.04710	-0.32149	0.01444	0.01684	-0.02257	-0.02044	0.96326	0.49108	1.06885	-12.17256	-0.48533	0.17591	-0.04538	0.01615	-0.00799	-0.01320	10.02184	-6.69275	-0.48735	0.15942	0.37709	0.15140	0.00513	-0.02256	-0.00371	-13.70893	-11.84679	-20.01776	4.65599	0.64835	16.31166	3.79899	1.50523	0.65614	30.89929	6.31476	16.61019	-0.00320	-0.00095	0.00074	0.00010
300			2.99000	5.43121	-3.15053	19.25827	1.15186	0.11809	0.05075	-0.31997	0.00967	0.01612	-0.01977	-0.01916	0.97552	0.51955	1.09406	-11.99222	-0.48677	0.19580	-0.04811	0.02741	-0.00920	-0.01574	10.01288	-6.65575	-0.48860	0.15936	0.40535	0.15935	-0.00016	-0.02779	0.00024	-11.03055	-12.52338	-18.10625	5.07285	1.81172	18.43959	3.73283	-0.09027	-1.22425	30.91638	6.30585	16.61218	-0.00320	-0.00098	0.00091	0.00009
301			3.00000	5.57948	-3.20354	19.09180	1.15896	0.11892	0.05446	-0.31090	0.00620	0.01512	-0.01711	-0.01791	0.98796	0.56277	1.11928	-11.79712	-0.48819	0.21426	-0.05089	0.03972	-0.00994	-0.01732	10.02116	-6.61568	-0.50279	0.16200	0.43032	0.16706	-0.00496	-0.03344	0.00300	-8.94615	-12.64228	-16.07358	5.21681	3.18661	19.28546	3.85554	-1.59085	-2.56276	30.93189	6.29877	16.61447	-0.00318	-0.00100	0.00108	0.00008
302			3.01000	5.72126	-3.24087	18.94693	1.16441	0.11807	0.05741	-0.29190	0.00368	0.01361	-0.01515	-0.01701	1.00134	0.62042	1.14336	-11.60151	-0.48578	0.22940	-0.05306	0.05028	-0.00998	-0.01748	10.04379	-6.57164	-0.52463	0.16246	0.45031	0.17299	-0.00840	-0.03883	0.00441	-7.21671	-12.18661	-13.90515	5.05742	4.49525	18.75410	4.11875	-2.71093	-3.31869	30.94434	6.29614	16.61706	-0.00316	-0.00102	0.00124	0.00006
303			3.02000	5.85167	-3.26610	18.82465	1.16830	0.11687	0.05984	-0.26134	0.00179	0.01170	-0.01394	-0.01741	1.01675	0.68890	1.16502	-11.41910	-0.47522	0.24241	-0.05502	0.05522	-0.00932	-0.01638	10.07513	-6.52347	-0.54909	0.15156	0.46752	0.17698	-0.00918	-0.04345	0.00449	-5.62218	-11.13750	-11.61736	4.60463	5.35310	17.04114	4.45100	-3.21937	-3.51150	30.95205	6.29975	16.62088	-0.00313	-0.00103	0.00139	0.00003
304			3.03000	5.96498	-3.28109	18.72537	1.17323	0.11469	0.06288	-0.21890	0.00026	0.00979	-0.01343	-0.01781	1.03145	0.76052	1.18332	-11.25972	-0.46634	0.25120	-0.05768	0.05295	-0.00809	-0.01466	10.10776	-6.47187	-0.57223	0.14406	0.47925	0.18108	-0.00803	-0.04632	0.00362	-4.05066	-9.47830	-9.36359	3.94827	5.38656	14.60323	4.75772	-3.01630	-3.23188	30.95380	6.30946	16.62736	-0.00310	-0.00104	0.00151	-0.00000
305			3.04000	6.05533	-3.28720	18.64712	1.17737	0.10859	0.06344	-0.16574	-0.00088	0.00771	-0.01446	-0.01816	1.04491	0.82504	1.19810	-11.12729	-0.45764	0.24877	-0.05815	0.04281	-0.00651	-0.01208	10.13427	-6.41847	-0.59135	0.13752	0.47459	0.17980	-0.00544	-0.04610	0.00201	-2.54235	-7.27005	-7.37831	3.21903	4.44285	11.93624	4.98994	-2.20192	-2.60079	30.94897	6.32320	16.63790	-0.00307	-0.00103	0.00159	-0.00003
306			3.05000	6.11829	-3.28657	18.58567	1.17759	0.10065	0.06291	-0.10637	-0.00150	0.00604	-0.01521	-0.01865	1.05650	0.87269	1.20993	-11.02127	-0.44608	0.24477	-0.05777	0.02654	-0.00512	-0.00946	10.14945	-6.36456	-0.60461	0.12658	0.46933	0.17708	-0.00212	-0.04472	-0.00001	-1.22378	-4.71092	-5.83845	2.49537	2.68736	9.35886	5.15995	-1.04056	-1.73708	30.93815	6.33821	16.65351	-0.00306	-0.00103	0.00163	-0.00006
307			3.06000	6.15245	-3.28189	18.53572	1.17686	0.09530	0.06315	-0.04881	-0.00175	0.00502	-0.01344	-0.01822	1.06281	0.89718	1.21922	-10.93931	-0.44192	0.25142	-0.05775	0.00848	-0.00389	-0.00718	10.15135	-6.31097	-0.61061	0.12558	0.48251	0.17961	0.00088	-0.04451	-0.00224	-0.18960	-2.14281	-4.78558	1.76986	0.55791	7.02324	5.28773	0.17073	-0.78496	30.92352	6.35153	16.67380	-0.00306	-0.00103	0.00163	-0.00006
308			3.07000	6.16049	-3.27540	18.49263	1.17263	0.09212	0.06338	-0.00178	-0.00175	0.00438	-0.01011	-0.01753	1.06088	0.89771	1.22544	-10.87847	-0.44182	0.26332	-0.05759	-0.00771	-0.00225	-0.00516	10.14090	-6.25799	-0.60921	0.12904	0.50378	0.18409	0.00352	-0.04490	-0.00440	0.51061	0.00519	-4.07096	1.00406	-1.37397	4.96883	5.38198	1.19536	0.08324	30.90938	6.36049	16.69595	-0.00308	-0.00103	0.00159	-0.00005
309			3.08000	6.14955	-3.26876	18.45461	1.15989	0.09057	0.06325	0.02673	-0.00160	0.00370	-0.00708	-0.01693	1.05144	0.87937	1.22739	-10.83649	-0.43903	0.27364	-0.05729	-0.01803	0.00026	-0.00329	10.12106	-6.20561	-0.60155	0.12929	0.51971	0.18686	0.00528	-0.04474	-0.00614	0.87739	1.32848	-3.38682	0.16356	-2.56274	3.12178	5.41325	1.86908	0.74810	30.90150	6.36361	16.71532	-0.00310	-0.00103	0.00153	-0.00000
310			3.09000	6.13015	-3.26244	18.42369	1.14437	0.08978	0.06323	0.03280	-0.00146	0.00267	-0.00455	-0.01616	1.03750	0.85207	1.22335	-10.81274	-0.43768	0.28125	-0.05727	-0.01987	0.00387	-0.00140	10.09625	-6.15425	-0.58934	0.13147	0.53033	0.18891	0.00608	-0.04368	-0.00742	1.00490	1.57491	-2.43252	-0.79673	-2.63838	1.32569	5.33228	2.11116	1.20650	30.90563	6.36091	16.72662	-0.00311	-0.00103	0.00147	0.00007
311			3.10000	6.11385	-3.25533	18.40448	1.13061	0.08896	0.06308	0.01745	-0.00155	0.00107	-0.00277	-0.01504	1.02121	0.82795	1.21119	-10.80867	-0.44114	0.28440	-0.05720	-0.01272	0.00857	0.00071	10.07110	-6.10480	-0.57363	0.14059	0.53439	0.19027	0.00621	-0.04119	-0.00848	1.05449	0.69915	-1.05762	-1.90334	-1.49431	-0.60007	5.11845	1.94946	1.56118	30.92561	6.35339	16.72574	-0.00313	-0.00104	0.00143	0.00015
312			3.11000	6.11124	-3.24473	18.40219	1.11490	0.08862	0.06282	-0.01450	-0.00196	-0.00107	-0.00154	-0.01368	1.00268	0.81871	1.18904	-10.82747	-0.44473	0.28501	-0.05712	0.00213	0.01384	0.00313	10.04934	-6.05836	-0.55428	0.15209	0.53518	0.19120	0.00577	-0.03737	-0.00953	1.15045	-1.11667	0.73856	-3.10054	0.65314	-2.76081	4.78005	1.55349	1.90491	30.96208	6.34226	16.71127	-0.00315	-0.00105	0.00143	0.00022
313			3.12000	6.12970	-3.22805	18.42125	1.09506	0.08842	0.06257	-0.05435	-0.00255	-0.00356	-0.00081	-0.01241	0.98262	0.83213	1.15646	-10.87224	-0.44392	0.28332	-0.05724	0.02069	0.01844	0.00571	10.03208	-6.01605	-0.53112	0.16006	0.53322	0.19149	0.00510	-0.03225	-0.01027	1.27725	-3.44222	2.82573	-4.17862	3.27308	-5.05619	4.30394	1.18264	2.20589	31.01154	6.32942	16.68645	-0.00317	-0.00106	0.00147	0.00027
314			3.13000	6.17157	-3.20494	18.46368	1.07700	0.09001	0.06263	-0.09161	-0.00299	-0.00601	-0.00114	-0.01146	0.96476	0.86980	1.11615	-10.94294	-0.44150	0.27890	-0.05781	0.03769	0.02060	0.00807	10.01791	-5.97940	-0.50557	0.16552	0.52651	0.19113	0.00480	-0.02603	-0.01017	1.28912	-5.66406	4.88273	-4.79634	5.67335	-7.11312	3.67928	1.03664	2.33841	31.06636	6.31842	16.65909	-0.00320	-0.00108	0.00155	0.00028
315			3.14000	6.23307	-3.17841	18.52662	1.06609	0.09276	0.06212	-0.11693	-0.00291	-0.00777	-0.00244	-0.01131	0.95355	0.92682	1.07426	-11.03348	-0.43784	0.27256	-0.05795	0.04829	0.01923	0.00952	10.00411	-5.94966	-0.48065	0.16571	0.51741	0.18942	0.00506	-0.01969	-0.00888	1.04885	-7.14941	6.47168	-4.67878	7.18502	-8.44959	2.95930	1.20218	2.19802	31.11720	6.31305	16.63894	-0.00322	-0.00110	0.00164	0.00025
316			3.15000	6.30494	-3.15357	18.60247	1.06094	0.09380	0.06031	-0.12317	-0.00210	-0.00825	-0.00477	-0.01259	0.95004	0.99263	1.03838	-11.13256	-0.42827	0.26219	-0.05707	0.04846	0.01439	0.00950	9.98761	-5.92712	-0.46001	0.15289	0.50330	0.18445	0.00560	-0.01440	-0.00632	0.54840	-7.43532	7.19492	-3.79530	7.30752	-8.66417	2.26234	1.68349	1.72956	31.15764	6.31379	16.63234	-0.00324	-0.00111	0.00172	0.00020
317			3.16000	6.37453	-3.13565	18.67988	1.05862	0.09505	0.05854	-0.10756	-0.00078	-0.00768	-0.00704	-0.01432	0.95096	1.05301	1.01465	-11.22529	-0.41654	0.25370	-0.05619	0.03767	0.00791	0.00825	9.96556	-5.91056	-0.44750	0.13446	0.49177	0.17938	0.00629	-0.01147	-0.00290	-0.05932	-6.40234	7.04378	-2.40400	5.85547	-7.79576	1.72280	2.44615	0.93642	31.18606	6.31712	16.64033	-0.00325	-0.00111	0.00177	0.00014
318			3.17000	6.42950	-3.12753	18.75107	1.05689	0.09437	0.05723	-0.07301	0.00075	-0.00629	-0.00832	-0.01529	0.95295	1.09326	1.00574	-11.30149	-0.40859	0.24878	-0.05542	0.01828	0.00123	0.00609	9.93542	-5.89759	-0.44630	0.12352	0.48769	0.17653	0.00740	-0.01139	0.00078	-0.62538	-4.26467	6.08061	-0.84038	3.01380	-6.04188	1.44718	3.39701	-0.05303	31.20395	6.31763	16.66062	-0.00325	-0.00110	0.00177	0.00010
319			3.18000	6.46058	-3.13062	18.80629	1.05773	0.09319	0.05616	-0.02772	0.00219	-0.00428	-0.00831	-0.01535	0.95562	1.10206	1.01137	-11.35131	-0.40749	0.24903	-0.05449	-0.00598	-0.00492	0.00340	9.89592	-5.88508	-0.45716	0.12205	0.49214	0.17596	0.00901	-0.01393	0.00406	-1.09422	-1.50120	4.44063	0.65489	-0.64988	-3.72598	1.47753	4.36663	-1.00945	31.21437	6.31039	16.68943	-0.00324	-0.00110	0.00173	0.00007
320			3.19000	6.46444	-3.14443	18.84109	1.05513	0.09177	0.05559	0.01792	0.00333	-0.00221	-0.00705	-0.01489	0.95758	1.07519	1.02974	-11.37246	-0.40679	0.25506	-0.05384	-0.03030	-0.01040	0.00089	9.84756	-5.87017	-0.47805	0.12185	0.50491	0.17720	0.01044	-0.01831	0.00633	-1.43064	1.25629	2.61038	1.92645	-4.31652	-1.49097	1.76024	5.15430	-1.71370	31.22084	6.29305	16.72294	-0.00321	-0.00109	0.00167	0.00005
321			3.20000	6.44385	-3.16682	18.85623	1.05182	0.08920	0.05620	0.05421	0.00396	-0.00053	-0.00556	-0.01401	0.95983	1.01639	1.05844	-11.36943	-0.40808	0.26179	-0.05427	-0.04961	-0.01483	-0.00092	9.79287	-5.85112	-0.50485	0.12379	0.51719	0.17951	0.01143	-0.02317	0.00724	-1.58488	3.43570	1.07152	2.87335	-7.19170	0.12607	2.18190	5.56759	-2.04029	31.22622	6.26591	16.75795	-0.00319	-0.00108	0.00158	0.00005
322			3.21000	6.40628	-3.19370	18.85752	1.05050	0.08556	0.05736	0.07531	0.00386	0.00037	-0.00457	-0.01278	0.96417	0.93625	1.09432	-11.35200	-0.41224	0.26666	-0.05521	-0.06028	-0.01748	-0.00172	9.73618	-5.82745	-0.53261	0.12856	0.52491	0.18169	0.01174	-0.02724	0.00673	-1.44814	4.64205	0.24394	3.37929	-8.68644	0.78861	2.62007	5.46995	-1.98792	31.23281	6.23072	16.79208	-0.00317	-0.00107	0.00148	0.00006
323			3.22000	6.36161	-3.21907	18.85465	1.04862	0.08172	0.05856	0.07925	0.00307	0.00022	-0.00377	-0.01123	0.96922	0.84953	1.13296	-11.33246	-0.41717	0.27142	-0.05612	-0.06019	-0.01794	-0.00144	9.68289	-5.79970	-0.55699	0.13529	0.53122	0.18385	0.01109	-0.03012	0.00515	-0.95292	4.73267	0.34699	3.37850	-8.55553	0.47288	2.99120	4.84367	-1.66754	31.24178	6.18957	16.82367	-0.00316	-0.00106	0.00138	0.00007
324			3.23000	6.31971	-3.23695	18.85808	1.04712	0.07727	0.05998	0.06814	0.00180	-0.00090	-0.00326	-0.00991	0.97465	0.77151	1.16960	-11.32155	-0.42106	0.27422	-0.05725	-0.04988	-0.01619	-0.00037	9.63793	-5.76879	-0.57539	0.14110	0.53384	0.18562	0.00932	-0.03184	0.00316	-0.18950	3.84931	1.25227	2.94589	-6.98141	-0.47083	3.26377	3.83087	-1.27188	31.25313	6.14510	16.85187	-0.00315	-0.00105	0.00131	0.00008
325			3.24000	6.28817	-3.24371	18.87473	1.04615	0.07107	0.06062	0.04764	0.00046	-0.00244	-0.00305	-0.00934	0.98028	0.71395	1.20048	-11.32414	-0.42134	0.27317	-0.05774	-0.03279	-0.01283	0.00087	9.60412	-5.73559	-0.58784	0.14221	0.53138	0.18552	0.00678	-0.03285	0.00143	0.62412	2.39549	2.47866	2.26961	-4.53629	-1.46316	3.45958	2.69880	-0.97364	31.26574	6.09962	16.87623	-0.00312	-0.00104	0.00126	0.00008
326			3.25000	6.27017	-3.23928	18.90485	1.04518	0.06557	0.06054	0.02584	-0.00054	-0.00365	-0.00307	-0.00966	0.98701	0.68198	1.22363	-11.33816	-0.41643	0.27127	-0.05767	-0.01471	-0.00905	0.00170	9.58123	-5.70042	-0.59602	0.13609	0.52778	0.18399	0.00436	-0.03387	0.00027	1.26455	0.92763	3.42163	1.56254	-2.00880	-2.02874	3.62716	1.75275	-0.82048	31.27799	6.05483	16.89744	-0.00307	-0.00103	0.00124	0.00007
327			3.26000	6.26367	-3.22676	18.94249	1.04358	0.05872	0.05959	0.01014	-0.00100	-0.00392	-0.00296	-0.01046	0.99414	0.67276	1.23912	-11.35739	-0.40744	0.26802	-0.05686	-0.00144	-0.00563	0.00183	9.56600	-5.66336	-0.60184	0.12537	0.52405	0.18131	0.00299	-0.03517	-0.00045	1.56031	-0.05807	3.61224	0.96293	-0.14289	-1.98222	3.81906	1.24791	-0.72919	31.28796	6.01184	16.91649	-0.00300	-0.00101	0.00125	0.00005
328			3.27000	6.26314	-3.21163	18.97781	1.04455	0.05190	0.05876	0.00393	-0.00091	-0.00305	-0.00185	-0.01176	1.00056	0.67714	1.24812	-11.37470	-0.39864	0.26774	-0.05618	0.00373	-0.00279	0.00126	9.55289	-5.62412	-0.60608	0.11354	0.52743	0.18005	0.00294	-0.03740	-0.00106	1.39226	-0.32085	2.80350	0.47744	0.58963	-1.30917	4.09025	1.32447	-0.58445	31.29385	5.97152	16.93440	-0.00294	-0.00100	0.00127	0.00003
329			3.28000	6.26256	-3.20036	18.99955	1.04236	0.05034	0.05868	0.00594	-0.00048	-0.00105	0.00013	-0.01328	1.00382	0.68294	1.25137	-11.38291	-0.38878	0.27560	-0.05620	0.00064	-0.00007	0.00003	9.53564	-5.58211	-0.60870	0.10028	0.54179	0.18130	0.00384	-0.04101	-0.00179	0.73692	0.08171	0.95093	0.01759	0.09524	-0.02225	4.46309	1.97928	-0.33133	31.29457	5.93339	16.95124	-0.00289	-0.00098	0.00127	0.00000
330			3.29000	6.25769	-3.19857	18.99703	1.03829	0.04846	0.05831	0.01185	0.00020	0.00192	0.00136	-0.01419	1.00262	0.67902	1.24842	-11.37523	-0.38299	0.27897	-0.05595	-0.00832	0.00333	-0.00170	9.50869	-5.53671	-0.60932	0.09390	0.54811	0.18113	0.00551	-0.04468	-0.00287	-0.29716	0.86626	-1.79452	-0.55889	-1.32272	1.72740	4.95489	3.06394	0.08958	31.29072	5.89506	16.96622	-0.00287	-0.00096	0.00126	-0.00002
331			3.30000	6.24740	-3.20926	18.96243	1.03311	0.04598	0.05755	0.01591	0.00089	0.00543	0.00145	-0.01389	0.99833	0.65879	1.23726	-11.34827	-0.38375	0.27662	-0.05532	-0.01965	0.00788	-0.00343	9.46863	-5.48697	-0.60617	0.09826	0.54472	0.17936	0.00816	-0.04803	-0.00496	-1.51242	1.63190	-5.12882	-1.39748	-3.07885	3.53398	5.59820	4.31797	0.84716	31.28387	5.85316	16.97771	-0.00287	-0.00094	0.00122	-0.00003
332			3.31000	6.23413	-3.23237	18.89176	1.02381	0.04506	0.05702	0.01260	0.00146	0.00911	0.00063	-0.01324	0.98983	0.62186	1.21495	-11.30446	-0.38551	0.27142	-0.05509	-0.02945	0.01346	-0.00470	9.41490	-5.43181	-0.59458	0.10418	0.53530	0.17663	0.01118	-0.05061	-0.00883	-2.74427	1.99550	-8.72732	-2.53363	-4.54330	4.90664	6.38594	5.46278	2.17762	31.27581	5.80563	16.98446	-0.00287	-0.00093	0.00116	-0.00004
333			3.32000	6.22322	-3.26602	18.78424	1.01373	0.04506	0.05555	-0.00161	0.00187	0.01246	-0.00111	-0.01257	0.97856	0.57332	1.17934	-11.25108	-0.38884	0.26260	-0.05411	-0.03479	0.01915	-0.00513	9.34933	-5.37072	-0.56720	0.11081	0.51979	0.17190	0.01415	-0.05122	-0.01462	-3.91839	1.69936	-12.35019	-3.83795	-5.25820	5.55714	7.22408	6.27003	4.20250	31.26757	5.75200	16.98484	-0.00288	-0.00092	0.00108	-0.00004
334			3.33000	6.22163	-3.30761	18.64107	1.00236	0.04791	0.05327	-0.02693	0.00223	0.01520	-0.00386	-0.01192	0.96453	0.52157	1.13027	-11.19661	-0.39326	0.25162	-0.05246	-0.03461	0.02372	-0.00482	9.27586	-5.30456	-0.51644	0.11822	0.49883	0.16557	0.01682	-0.04875	-0.02149	-4.99972	0.69026	-15.85317	-5.05679	-5.10373	5.53609	7.92170	6.66200	6.78011	31.25938	5.69375	16.97823	-0.00290	-0.00091	0.00098	-0.00005
335			3.34000	6.23551	-3.35451	18.46442	0.98728	0.05228	0.05121	-0.05937	0.00249	0.01747	-0.00692	-0.01175	0.94790	0.47456	1.07031	-11.14686	-0.39341	0.24073	-0.05125	-0.02954	0.02629	-0.00420	9.19823	-5.23623	-0.43793	0.11912	0.47738	0.15927	0.01797	-0.04296	-0.02812	-5.94463	-0.84860	-19.11503	-5.91309	-4.29488	5.12333	8.24254	6.70318	9.52319	31.25046	5.63296	16.96465	-0.00294	-0.00091	0.00087	-0.00006
336			3.35000	6.26807	-3.40446	18.25772	0.97055	0.05668	0.05082	-0.09241	0.00262	0.01978	-0.00888	-0.01191	0.93016	0.43730	1.00433	-11.10382	-0.39023	0.23448	-0.05173	-0.02213	0.02684	-0.00368	9.11982	-5.17043	-0.33247	0.11457	0.46559	0.15642	0.01764	-0.03490	-0.03383	-6.70272	-2.57263	-21.96337	-6.20993	-3.20478	4.61556	8.02958	6.51623	11.95242	31.23964	5.57232	16.94586	-0.00298	-0.00091	0.00076	-0.00007
337			3.36000	6.31856	-3.45584	18.02615	0.95314	0.06093	0.05210	-0.11951	0.00269	0.02220	-0.00944	-0.01154	0.91537	0.41103	0.93851	-11.06644	-0.38577	0.23584	-0.05379	-0.01508	0.02551	-0.00338	9.04274	-5.11213	-0.20592	0.10982	0.46911	0.15831	0.01679	-0.02567	-0.03837	-7.27549	-4.09632	-24.16939	-5.84084	-2.20437	4.16951	7.30029	6.22976	13.68428	31.22598	5.51477	16.92500	-0.00304	-0.00092	0.00067	-0.00009
338			3.37000	6.38277	-3.50853	17.77718	0.93860	0.06423	0.05191	-0.13656	0.00289	0.02325	-0.01045	-0.01102	0.90964	0.39369	0.87986	-11.03277	-0.37887	0.23803	-0.05440	-0.01032	0.02142	-0.00315	8.96829	-5.06485	-0.06702	0.10165	0.47529	0.15915	0.01515	-0.01582	-0.04001	-7.74394	-5.10678	-25.46903	-4.79734	-1.57721	3.80811	6.23086	5.95037	14.48226	31.20899	5.46416	16.90569	-0.00312	-0.00094	0.00063	-0.00011
339			3.38000	6.45437	-3.56412	17.52086	0.92313	0.06734	0.05155	-0.14063	0.00343	0.02320	-0.01202	-0.00910	0.91025	0.38082	0.83494	-11.00085	-0.37309	0.24122	-0.05465	-0.00918	0.01491	-0.00303	8.89668	-5.02953	0.07375	0.09983	0.48233	0.16036	0.01433	-0.00732	-0.03882	-8.16766	-5.41693	-25.56531	-3.20087	-1.50243	3.47847	5.05737	5.75224	14.21910	31.18856	5.42423	16.89020	-0.00322	-0.00097	0.00062	-0.00013
340			3.39000	6.52586	-3.62456	17.27033	0.91143	0.06612	0.05120	-0.13161	0.00410	0.02193	-0.01464	-0.00562	0.91631	0.36642	0.80860	-10.96978	-0.37394	0.23802	-0.05461	-0.01218	0.00645	-0.00292	8.82769	-5.00474	0.20543	0.11114	0.48004	0.16072	0.01524	-0.00176	-0.03465	-8.49197	-4.96455	-24.22361	-1.25626	-2.03778	3.08963	3.97895	5.65603	12.90457	31.16551	5.39866	16.87896	-0.00334	-0.00103	0.00067	-0.00014
341			3.40000	6.58950	-3.69053	17.04028	0.90858	0.06330	0.05128	-0.11101	0.00481	0.01964	-0.01787	-0.00229	0.93390	0.34436	0.80352	-10.93978	-0.37669	0.23427	-0.05490	-0.01897	-0.00248	-0.00281	8.76091	-4.98747	0.31817	0.12220	0.47753	0.16135	0.01589	-0.00024	-0.02825	-8.61319	-3.80453	-21.46633	0.82914	-3.12395	2.61456	3.14770	5.65245	10.69033	31.14159	5.39137	16.87064	-0.00347	-0.00109	0.00074	-0.00015
342			3.41000	6.63844	-3.76139	16.84348	0.91012	0.06105	0.05150	-0.08054	0.00552	0.01642	-0.02126	-0.00178	0.96036	0.30955	0.82038	-10.91109	-0.36803	0.23313	-0.05560	-0.02808	-0.01114	-0.00270	8.69601	-4.97360	0.40441	0.10938	0.47785	0.16080	0.01352	-0.00308	-0.02009	-8.47803	-2.09834	-17.60924	2.87313	-4.66111	2.09496	2.67580	5.77140	7.81319	31.11905	5.40737	16.86234	-0.00359	-0.00115	0.00083	-0.00014
343			3.42000	6.66790	-3.83560	16.68852	0.91480	0.05878	0.05107	-0.04365	0.00606	0.01242	-0.02414	-0.00412	0.98927	0.25776	0.85802	-10.88376	-0.35023	0.23416	-0.05584	-0.03838	-0.01908	-0.00255	8.63152	-4.95853	0.45911	0.07626	0.48048	0.15839	0.00924	-0.01007	-0.01091	-8.08465	-0.07741	-13.08456	4.69926	-6.60174	1.53905	2.60560	6.16931	4.51896	31.09984	5.45222	16.85018	-0.00368	-0.00121	0.00091	-0.00012
344			3.43000	6.67555	-3.91106	16.57978	0.91970	0.05696	0.05216	-0.00447	0.00638	0.00845	-0.02443	-0.00588	1.01364	0.18479	0.91355	-10.85845	-0.33866	0.24475	-0.05721	-0.05052	-0.02666	-0.00233	8.56356	-4.93801	0.47916	0.05321	0.49882	0.16060	0.00674	-0.02082	-0.00151	-7.42910	1.98313	-8.26502	6.15010	-8.87919	0.89888	2.85786	7.02958	1.00795	31.08545	5.53072	16.83014	-0.00371	-0.00123	0.00096	-0.00009
345			3.44000	6.66195	-3.98472	16.51870	0.92211	0.05636	0.05499	0.03189	0.00645	0.00435	-0.02212	-0.00585	1.03043	0.08762	0.98278	-10.83668	-0.33740	0.26501	-0.05986	-0.06416	-0.03397	-0.00196	8.48679	-4.90963	0.46271	0.04878	0.53223	0.16796	0.00682	-0.03443	0.00864	-6.45628	3.76265	-3.41558	7.10563	-11.21058	0.13227	3.23792	8.34105	-2.54561	31.07645	5.64575	16.79907	-0.00367	-0.00121	0.00097	-0.00006
346			3.45000	6.63077	-4.05192	16.50479	0.91934	0.05391	0.05823	0.06026	0.00576	-0.00023	-0.01914	-0.00530	1.03942	-0.03243	1.06046	-10.82071	-0.33739	0.28392	-0.06285	-0.07555	-0.03908	-0.00122	8.39747	-4.87340	0.40966	0.04719	0.56222	0.17490	0.00738	-0.04767	0.01934	-5.04617	4.94226	1.33653	7.47661	-13.09360	-0.83174	3.50318	9.83285	-5.93148	31.07253	5.79390	16.75593	-0.00354	-0.00113	0.00094	-0.00004
347			3.46000	6.58820	-4.10592	16.53741	0.91345	0.04956	0.06114	0.07769	0.00429	-0.00536	-0.01660	-0.00434	1.04388	-0.16851	1.14059	-10.81445	-0.33755	0.29751	-0.06562	-0.08168	-0.04075	0.00020	8.29558	-4.83200	0.32265	0.04511	0.58231	0.17942	0.00770	-0.05682	0.02919	-3.07843	5.31578	5.97982	7.23081	-14.02847	-2.17781	3.46520	11.11663	-8.84701	31.07268	5.96149	16.70307	-0.00338	-0.00102	0.00088	-0.00003
348			3.47000	6.54131	-4.13888	16.61618	0.90842	0.04527	0.06364	0.08421	0.00240	-0.01092	-0.01457	-0.00258	1.04645	-0.30974	1.21748	-10.82458	-0.34178	0.30757	-0.06801	-0.08161	-0.03939	0.00261	8.18486	-4.78964	0.20832	0.04719	0.59564	0.18242	0.00836	-0.05983	0.03674	-0.54724	4.85755	10.50117	6.45814	-13.68308	-4.11116	3.05976	11.83222	-10.95216	31.07499	6.12761	16.64619	-0.00325	-0.00094	0.00083	-0.00002
349			3.48000	6.49661	-4.14392	16.74028	0.90225	0.03915	0.06526	0.08146	0.00037	-0.01658	-0.01255	-0.00019	1.04623	-0.44305	1.28715	-10.85930	-0.34722	0.31406	-0.06955	-0.07361	-0.03588	0.00608	8.07206	-4.75093	0.07695	0.05119	0.60459	0.18393	0.00877	-0.05620	0.04082	2.39443	3.70910	14.81655	5.35526	-11.92694	-6.67565	2.32077	11.69304	-12.01797	31.07685	6.27483	16.59136	-0.00320	-0.00091	0.00082	-0.00003
350			3.49000	6.45887	-4.11677	16.90749	0.89380	0.03060	0.06512	0.07193	-0.00120	-0.02160	-0.01059	0.00220	1.04401	-0.55493	1.34766	-10.92580	-0.34955	0.31653	-0.06943	-0.05703	-0.03132	0.01017	7.96626	-4.71991	-0.05939	0.05161	0.60927	0.18297	0.00782	-0.04680	0.04076	5.47877	2.09767	18.78928	4.14219	-8.86341	-9.70764	1.35843	10.57844	-11.99978	31.07557	6.39802	16.54155	-0.00322	-0.00092	0.00086	-0.00005
351			3.50000	6.43114	-4.05665	17.11389	0.88397	0.02033	0.06321	0.05780	-0.00178	-0.02537	-0.00915	0.00431	1.04047	-0.63395	1.39891	-11.02830	-0.34847	0.31367	-0.06760	-0.03365	-0.02641	0.01418	7.87647	-4.69919	-0.18901	0.04848	0.60637	0.17917	0.00577	-0.03356	0.03693	8.43490	0.21990	22.29548	2.98096	-4.77316	-12.90644	0.32870	8.58762	-11.05467	31.06952	6.50190	16.49520	-0.00328	-0.00097	0.00097	-0.00008
352			3.51000	6.41547	-3.96534	17.35445	0.87350	0.00818	0.06068	0.04021	-0.00109	-0.02796	-0.00744	0.00653	1.03572	-0.67148	1.44151	-11.16720	-0.34646	0.30869	-0.06502	-0.00603	-0.02168	0.01745	7.80991	-4.68951	-0.30290	0.04728	0.60177	0.17515	0.00366	-0.01974	0.03133	11.11484	-1.82030	25.21861	1.94182	0.01491	-15.80997	-0.62719	5.98428	-9.59035	31.05758	6.59059	16.45066	-0.00336	-0.00103	0.00115	-0.00012
353			3.52000	6.41349	-3.84532	17.62274	0.86662	-0.00487	0.05809	0.01970	0.00086	-0.02949	-0.00474	0.00793	1.03065	-0.66164	1.47584	-11.33690	-0.34358	0.30510	-0.06234	0.02390	-0.01703	0.01952	7.77078	-4.68985	-0.39788	0.04524	0.60212	0.17248	0.00137	-0.00779	0.02600	13.49425	-3.98701	27.43676	1.01908	5.18712	-17.88963	-1.43754	3.07808	-8.16256	31.03881	6.65853	16.41023	-0.00345	-0.00110	0.00139	-0.00016
354			3.53000	6.42667	-3.69884	17.91122	0.86283	-0.01607	0.05536	-0.00322	0.00349	-0.02996	-0.00115	0.00703	1.02398	-0.60101	1.50141	-11.52684	-0.33415	0.30413	-0.05978	0.05310	-0.01212	0.02026	7.76088	-4.69824	-0.47663	0.03207	0.60798	0.17046	-0.00058	0.00158	0.02204	15.56532	-6.22589	28.89518	0.17417	10.41830	-18.88416	-2.11033	0.15002	-7.17651	31.01260	6.69159	16.37983	-0.00354	-0.00116	0.00166	-0.00020
355			3.54000	6.45574	-3.52869	18.21227	0.86088	-0.02349	0.05231	-0.02691	0.00593	-0.02938	0.00291	0.00457	1.01399	-0.48968	1.51751	-11.72584	-0.32132	0.30565	-0.05697	0.07839	-0.00689	0.01979	7.77938	-4.71285	-0.54479	0.01543	0.61761	0.16877	-0.00099	0.00867	0.01979	17.27118	-8.39809	29.65575	-0.60741	15.33352	-18.90945	-2.68769	-2.55083	-6.73945	30.97989	6.67503	16.36519	-0.00361	-0.00121	0.00195	-0.00022
356			3.55000	6.49988	-3.33889	18.51937	0.85991	-0.02917	0.04966	-0.04870	0.00820	-0.02839	0.00712	0.00223	1.00247	-0.33195	1.52392	-11.92516	-0.30980	0.30800	-0.05437	0.09841	-0.00164	0.01866	7.82327	-4.73239	-0.60799	0.00609	0.62906	0.16832	-0.00063	0.01416	0.01910	18.54947	-10.30463	29.87500	-1.30462	19.54743	-18.27594	-3.20730	-4.83945	-6.75098	30.94321	6.60196	16.36935	-0.00365	-0.00125	0.00225	-0.00022
357			3.56000	6.55646	-3.13448	18.82772	0.85916	-0.03289	0.04733	-0.06549	0.00990	-0.02712	0.01075	0.00057	0.99204	-0.13613	1.52137	-12.11920	-0.30017	0.31010	-0.05185	0.11231	0.00320	0.01716	7.88789	-4.75612	-0.67054	0.00549	0.63923	0.16844	-0.00075	0.01897	0.01943	19.38226	-11.72978	29.69135	-1.88570	22.74881	-17.27596	-3.71651	-6.64475	-7.02040	30.90672	6.47998	16.39159	-0.00367	-0.00128	0.00252	-0.00020
358			3.57000	6.62079	-2.92106	19.13325	0.85972	-0.03544	0.04535	-0.07453	0.01107	-0.02563	0.01317	-0.00103	0.98494	0.08677	1.51121	-12.30452	-0.28998	0.30935	-0.04958	0.11902	0.00712	0.01556	7.96859	-4.78421	-0.73464	0.00731	0.64372	0.16800	-0.00118	0.02403	0.01988	19.79677	-12.47592	29.09092	-2.31226	24.77035	-16.10559	-4.25098	-8.03139	-7.28658	30.87578	6.33260	16.42783	-0.00366	-0.00130	0.00277	-0.00013
359			3.58000	6.68654	-2.70423	19.43062	0.86420	-0.03817	0.04370	-0.07445	0.01207	-0.02385	0.01492	-0.00338	0.98107	0.32472	1.49552	-12.47912	-0.27882	0.30606	-0.04769	0.11878	0.00967	0.01406	8.06168	-4.81729	-0.79934	0.00704	0.64518	0.16725	-0.00127	0.03036	0.01951	19.88372	-12.44370	27.93476	-2.54439	25.59491	-14.93055	-4.81548	-9.10911	-7.21369	30.85597	6.19054	16.47269	-0.00364	-0.00131	0.00298	-0.00005
360			3.59000	6.74692	-2.48843	19.71294	0.86816	-0.03966	0.04193	-0.06508	0.01250	-0.02155	0.01630	-0.00633	0.97826	0.56611	1.47693	-12.64274	-0.26508	0.30290	-0.04577	0.11205	0.01077	0.01270	8.16425	-4.85636	-0.85986	0.00330	0.64654	0.16606	-0.00064	0.03895	0.01741	19.78262	-11.68463	26.15053	-2.58689	25.34072	-13.95931	-5.40875	-9.93996	-6.48839	30.85123	6.07802	16.52244	-0.00359	-0.00132	0.00314	0.00006
361			3.60000	6.79609	-2.27642	19.97362	0.87101	-0.03951	0.03979	-0.04851	0.01231	-0.01878	0.01747	-0.00932	0.97664	0.80092	1.45796	-12.79769	-0.25074	0.30105	-0.04349	0.10138	0.01070	0.01154	8.27345	-4.90269	-0.90886	-0.00148	0.64838	0.16456	0.00030	0.05026	0.01340	19.58418	-10.38239	23.84776	-2.49670	24.23490	-13.36364	-6.04455	-10.55227	-5.01831	30.86272	6.00699	16.57620	-0.00352	-0.00132	0.00324	0.00015
362			3.61000	6.83050	-2.07008	20.20823	0.87100	-0.03847	0.03792	-0.02836	0.01171	-0.01613	0.01886	-0.01168	0.97390	1.02169	1.44048	-12.94756	-0.23797	0.30070	-0.04136	0.08929	0.00989	0.01073	8.38684	-4.95769	-0.93968	-0.00382	0.65040	0.16367	0.00077	0.06367	0.00823	19.23106	-8.78794	21.31704	-2.34280	22.53311	-13.17009	-6.72806	-10.94239	-3.03937	30.88929	5.97973	16.63456	-0.00344	-0.00131	0.00328	0.00023
363			3.62000	6.84949	-1.87213	20.41633	0.87095	-0.03945	0.03629	-0.00892	0.01148	-0.01380	0.02005	-0.01350	0.97212	1.22338	1.42562	-13.09571	-0.22706	0.29741	-0.03950	0.07692	0.00861	0.01016	8.50185	-5.02208	-0.94964	-0.00569	0.64632	0.16241	0.00113	0.07640	0.00319	18.52929	-7.14394	18.93947	-2.17745	20.42537	-13.22575	-7.40199	-11.02667	-1.04513	30.92747	5.99201	16.69733	-0.00334	-0.00129	0.00326	0.00028
364			3.63000	6.85517	-1.68704	20.60134	0.87250	-0.04211	0.03484	0.00637	0.01127	-0.01189	0.02097	-0.01470	0.97288	1.40256	1.41366	-13.24312	-0.21910	0.29182	-0.03785	0.06512	0.00727	0.00963	8.61496	-5.09499	-0.94194	-0.00593	0.63790	0.16101	0.00113	0.08585	-0.00034	17.25618	-5.63361	16.98297	-2.03177	18.01928	-13.25840	-7.97069	-10.71235	0.45436	30.97190	6.03385	16.76054	-0.00325	-0.00126	0.00319	0.00029
365			3.64000	6.85157	-1.52090	20.76826	0.87581	-0.04221	0.03419	0.01566	0.00983	-0.01054	0.02138	-0.01560	0.97494	1.55675	1.40424	-13.38801	-0.21463	0.28688	-0.03697	0.05404	0.00632	0.00913	8.72231	-5.17420	-0.92405	-0.00453	0.62842	0.16030	0.00080	0.09062	-0.00181	15.29675	-4.34979	15.43381	-1.94198	15.37830	-13.01643	-8.33151	-9.98329	1.21254	31.01560	6.08970	16.81666	-0.00317	-0.00122	0.00308	0.00025
366			3.65000	6.84323	-1.37981	20.92026	0.87596	-0.04237	0.03303	0.01904	0.00799	-0.00914	0.02079	-0.01640	0.97514	1.68413	1.39611	-13.52662	-0.20926	0.27812	-0.03577	0.04260	0.00594	0.00829	8.82025	-5.25637	-0.90396	-0.00576	0.61243	0.15759	0.00091	0.08961	-0.00150	12.71420	-3.27982	14.04120	-1.94866	12.55856	-12.34287	-8.42186	-8.90360	1.30155	31.05201	6.13985	16.85737	-0.00309	-0.00116	0.00294	0.00019
367			3.66000	6.83370	-1.26846	21.05727	0.87495	-0.04375	0.03139	0.01854	0.00606	-0.00760	0.01935	-0.01632	0.97176	1.78355	1.38756	-13.65425	-0.20884	0.26453	-0.03408	0.03219	0.00614	0.00713	8.90600	-5.33824	-0.88746	-0.00019	0.59018	0.15346	0.00003	0.08406	-0.00026	9.72306	-2.33409	12.52825	-2.06454	9.64890	-11.23181	-8.25731	-7.61453	0.99840	31.07783	6.16541	16.87816	-0.00300	-0.00109	0.00278	0.00012
368			3.67000	6.82471	-1.18912	21.17689	0.87390	-0.04376	0.03040	0.01662	0.00381	-0.00614	0.01727	-0.01528	0.96732	1.85493	1.37697	-13.76720	-0.21393	0.25056	-0.03294	0.02272	0.00674	0.00601	8.97841	-5.41733	-0.87670	0.01265	0.56790	0.15008	-0.00144	0.07702	0.00083	6.58891	-1.41702	10.71400	-2.26109	6.81859	-9.85480	-7.92236	-6.32204	0.68875	31.09609	6.15613	16.88240	-0.00292	-0.00103	0.00259	0.00009
369			3.68000	6.81649	-1.14183	21.27544	0.87260	-0.04210	0.02971	0.01472	0.00159	-0.00464	0.01466	-0.01402	0.96366	1.90022	1.36349	-13.86430	-0.22022	0.23758	-0.03218	0.01404	0.00734	0.00502	9.03842	-5.49275	-0.86942	0.02517	0.54723	0.14699	-0.00239	0.07070	0.00092	3.53158	-0.49742	8.54957	-2.46307	4.30507	-8.47582	-7.52097	-5.24817	0.71885	31.11428	6.11194	16.87922	-0.00287	-0.00099	0.00239	0.00010
370			3.69000	6.80885	-1.12480	21.34960	0.87079	-0.04058	0.02869	0.01258	-0.00025	-0.00308	0.01145	-0.01307	0.95866	1.92372	1.34751	-13.94716	-0.22619	0.22220	-0.03133	0.00681	0.00742	0.00419	9.08897	-5.56466	-0.86045	0.03420	0.52238	0.14260	-0.00276	0.06542	-0.00019	0.73492	0.34166	6.15909	-2.57966	2.30606	-7.30002	-7.15013	-4.50082	1.20157	31.13846	6.03809	16.87713	-0.00286	-0.00098	0.00217	0.00014
371			3.70000	6.80237	-1.13417	21.39836	0.86693	-0.03955	0.02764	0.00862	-0.00165	-0.00166	0.00782	-0.01236	0.95157	1.93110	1.33037	-14.01868	-0.23114	0.20472	-0.03065	0.00152	0.00686	0.00355	9.13314	-5.63422	-0.84512	0.04009	0.49295	0.13727	-0.00279	0.06135	-0.00191	-1.63835	0.92623	3.79982	-2.55647	0.89534	-6.37259	-6.89261	-4.00535	1.97249	31.17003	5.94164	16.87889	-0.00292	-0.00101	0.00194	0.00017
372			3.71000	6.79893	-1.16423	21.42383	0.86263	-0.03899	0.02689	0.00131	-0.00262	-0.00055	0.00460	-0.01165	0.94500	1.92813	1.31360	-14.08126	-0.23587	0.18934	-0.03027	-0.00167	0.00598	0.00309	9.17264	-5.70294	-0.82187	0.04502	0.46693	0.13287	-0.00274	0.05893	-0.00352	-3.46423	1.09050	1.75494	-2.40986	0.05865	-5.64489	-6.78065	-3.62747	2.76312	31.20655	5.83282	16.88184	-0.00306	-0.00107	0.00169	0.00020
373			3.72000	6.80129	-1.20798	21.43088	0.85744	-0.03874	0.02689	-0.00953	-0.00315	0.00022	0.00248	-0.01084	0.93953	1.92027	1.29811	-14.13688	-0.23962	0.17930	-0.03050	-0.00277	0.00525	0.00278	9.20821	-5.77215	-0.79180	0.04913	0.45050	0.13089	-0.00262	0.05803	-0.00470	-4.65560	0.77875	0.21893	-2.22559	-0.24538	-5.05701	-6.76592	-3.28642	3.38116	31.24341	5.72758	16.87972	-0.00325	-0.00115	0.00143	0.00019
374			3.73000	6.81171	-1.25786	21.42559	0.85143	-0.03869	0.02669	-0.02226	-0.00326	0.00069	0.00037	-0.00963	0.93647	1.91248	1.28360	-14.18692	-0.24299	0.17047	-0.03049	-0.00211	0.00478	0.00247	9.24015	-5.84206	-0.75731	0.05509	0.43529	0.12906	-0.00255	0.05634	-0.00527	-5.20658	0.09808	-0.80670	-2.08596	-0.12125	-4.47904	-6.70818	-2.94836	3.72205	31.27485	5.64402	16.86505	-0.00342	-0.00120	0.00118	0.00014
375			3.74000	6.83085	-1.30738	21.41272	0.84720	-0.03956	0.02603	-0.03406	-0.00312	0.00098	-0.00207	-0.00808	0.93821	1.90823	1.26913	-14.23088	-0.24632	0.16077	-0.03006	-0.00049	0.00460	0.00201	9.26852	-5.91103	-0.72139	0.06268	0.41811	0.12660	-0.00250	0.05228	-0.00515	-5.24738	-0.69876	-1.54417	-2.01690	0.20800	-3.63805	-6.44825	-2.58623	3.70624	31.29626	5.59448	16.83276	-0.00352	-0.00120	0.00093	0.00007
376			3.75000	6.85705	-1.35282	21.39359	0.84514	-0.04166	0.02456	-0.04169	-0.00293	0.00123	-0.00441	-0.00623	0.94456	1.90847	1.25337	-14.26453	-0.24970	0.15142	-0.02880	0.00087	0.00471	0.00121	9.29304	-5.97597	-0.68781	0.07210	0.40197	0.12366	-0.00241	0.04574	-0.00435	-5.02722	-1.27835	-2.36057	-2.00106	0.43676	-2.19965	-5.88674	-2.17780	3.29398	31.30625	5.58284	16.78276	-0.00354	-0.00115	0.00070	-0.00001
377			3.76000	6.88624	-1.39419	21.36515	0.84221	-0.04675	0.02309	-0.04236	-0.00298	0.00166	-0.00636	-0.00481	0.95208	1.91113	1.23508	-14.28027	-0.24903	0.14104	-0.02768	0.00080	0.00492	0.00005	9.31327	-6.03321	-0.66024	0.07705	0.38576	0.12037	-0.00210	0.03699	-0.00301	-4.85816	-1.33099	-3.65546	-1.98474	0.28535	0.10939	-5.02554	-1.73225	2.52967	31.30535	5.60627	16.71840	-0.00352	-0.00107	0.00050	-0.00007
378			3.77000	6.91288	-1.43532	21.32030	0.84019	-0.05109	0.02197	-0.03544	-0.00327	0.00238	-0.00749	-0.00456	0.95920	1.91206	1.21352	-14.26797	-0.24491	0.13396	-0.02700	-0.00134	0.00519	-0.00149	9.32906	-6.07977	-0.64154	0.07487	0.37513	0.11772	-0.00157	0.02752	-0.00139	-4.99757	-0.70955	-5.68796	-1.91145	-0.40554	3.34621	-3.95107	-1.26180	1.53592	31.29539	5.65773	16.64475	-0.00350	-0.00100	0.00031	-0.00013
379			3.78000	6.93169	-1.48190	21.25064	0.83718	-0.05114	0.02104	-0.02251	-0.00368	0.00334	-0.00711	-0.00515	0.96374	1.90618	1.18858	-14.21857	-0.23918	0.13650	-0.02631	-0.00538	0.00577	-0.00326	9.34014	-6.11395	-0.63310	0.06873	0.37916	0.11719	-0.00096	0.01858	0.00020	-5.54067	0.49937	-8.44534	-1.77699	-1.61897	7.21551	-2.77913	-0.74323	0.50315	31.27865	5.72751	16.56794	-0.00348	-0.00093	0.00015	-0.00016
380			3.79000	6.93924	-1.53907	21.14937	0.83103	-0.05088	0.01999	-0.00689	-0.00437	0.00437	-0.00636	-0.00516	0.96379	1.88918	1.16041	-14.12776	-0.23615	0.14017	-0.02530	-0.01074	0.00633	-0.00491	9.34577	-6.13550	-0.63430	0.06876	0.38444	0.11696	-0.00032	0.00978	0.00148	-6.42429	2.02961	-11.65647	-1.61747	-3.17849	11.14313	-1.60588	-0.12368	-0.35789	31.25762	5.80584	16.49438	-0.00346	-0.00088	0.00002	-0.00018
381			3.80000	6.93478	-1.60986	21.01381	0.82426	-0.05029	0.01881	0.00767	-0.00518	0.00525	-0.00621	-0.00465	0.96221	1.85855	1.12959	-13.99815	-0.23628	0.14182	-0.02413	-0.01663	0.00667	-0.00612	9.34444	-6.14507	-0.64275	0.07388	0.38530	0.11598	0.00059	0.00175	0.00209	-7.49800	3.55296	-14.89379	-1.46896	-4.81608	14.46118	-0.48883	0.63442	-0.84003	31.23436	5.88517	16.42937	-0.00345	-0.00086	-0.00006	-0.00018
382			3.81000	6.92001	-1.69480	20.84610	0.81796	-0.04913	0.01934	0.01834	-0.00591	0.00644	-0.00657	-0.00434	0.96207	1.81426	1.09713	-13.83911	-0.23577	0.14326	-0.02477	-0.02190	0.00681	-0.00726	9.33448	-6.14399	-0.65397	0.07603	0.38525	0.11617	0.00184	-0.00473	0.00169	-8.60741	4.79597	-17.77260	-1.34475	-6.25313	16.64562	0.54265	1.50607	-0.74575	31.21050	5.96172	16.37615	-0.00345	-0.00085	-0.00011	-0.00017
383			3.82000	6.89832	-1.79257	20.65153	0.81244	-0.04753	0.02114	0.02383	-0.00645	0.00796	-0.00767	-0.00389	0.96506	1.75853	1.06450	-13.66398	-0.23528	0.14430	-0.02670	-0.02567	0.00665	-0.00827	9.31466	-6.13389	-0.66161	0.07715	0.38429	0.11729	0.00322	-0.00913	-0.00001	-9.64604	5.61426	-20.11387	-1.21733	-7.25307	17.51759	1.44418	2.34477	0.05145	31.18701	6.03392	16.33518	-0.00349	-0.00086	-0.00013	-0.00016
384			3.83000	6.87352	-1.90091	20.43597	0.80730	-0.04774	0.02224	0.02427	-0.00708	0.00912	-0.00907	-0.00332	0.96841	1.69582	1.03344	-13.48592	-0.23511	0.14337	-0.02795	-0.02715	0.00598	-0.00854	9.28613	-6.11711	-0.65830	0.07798	0.38207	0.11751	0.00439	-0.01103	-0.00308	-10.56085	5.99358	-21.90079	-1.00663	-7.62400	17.22374	2.14954	2.89572	1.53835	31.16516	6.10033	16.30459	-0.00356	-0.00088	-0.00012	-0.00014
385			3.84000	6.84903	-2.01745	20.20510	0.80149	-0.04814	0.02298	0.02065	-0.00760	0.00992	-0.01018	-0.00279	0.96844	1.63252	1.00633	-13.31545	-0.23551	0.14298	-0.02875	-0.02596	0.00479	-0.00819	9.25282	-6.09639	-0.63720	0.07835	0.38181	0.11777	0.00495	-0.01053	-0.00718	-11.30662	5.98833	-23.07603	-0.63109	-7.28276	16.01502	2.60169	2.94171	3.52249	31.14616	6.15863	16.28199	-0.00364	-0.00090	-0.00009	-0.00012
386			3.85000	6.82744	-2.13946	19.96589	0.79533	-0.04462	0.02459	0.01451	-0.00729	0.01079	-0.01059	-0.00221	0.96723	1.57523	0.98573	-13.16070	-0.23653	0.14958	-0.03016	-0.02249	0.00323	-0.00760	9.22049	-6.07467	-0.59406	0.07811	0.39157	0.12072	0.00478	-0.00817	-0.01185	-11.77370	5.66836	-23.44824	-0.08451	-6.33606	14.11772	2.75896	2.45226	5.63110	31.13103	6.20625	16.26738	-0.00372	-0.00093	-0.00004	-0.00009
387			3.86000	6.81031	-2.26301	19.72780	0.79039	-0.03982	0.02661	0.00757	-0.00649	0.01135	-0.01099	-0.00228	0.96776	1.52853	0.97363	-13.02759	-0.23466	0.15812	-0.03205	-0.01740	0.00118	-0.00675	9.19417	-6.05476	-0.52939	0.07105	0.40386	0.12423	0.00362	-0.00451	-0.01610	-11.80830	5.10329	-22.79122	0.55712	-5.02791	11.75525	2.64294	1.56443	7.39228	31.12016	6.24108	16.26324	-0.00378	-0.00095	0.00004	-0.00006
388			3.87000	6.79820	-2.38294	19.50231	0.78568	-0.03614	0.02788	0.00112	-0.00564	0.01096	-0.01233	-0.00198	0.97217	1.49437	0.97073	-12.91970	-0.23193	0.16335	-0.03324	-0.01178	-0.00115	-0.00549	9.17745	-6.03831	-0.44868	0.06462	0.41027	0.12622	0.00223	-0.00070	-0.01874	-11.31816	4.36373	-20.97856	1.19777	-3.56134	9.16149	2.34091	0.45209	8.40313	31.11322	6.26356	16.27151	-0.00381	-0.00098	0.00013	-0.00003
389			3.88000	6.79102	-2.49399	19.30136	0.78250	-0.03436	0.02897	-0.00408	-0.00490	0.00983	-0.01442	-0.00019	0.97987	1.47352	0.97677	-12.83830	-0.23489	0.16474	-0.03404	-0.00619	-0.00341	-0.00408	9.17233	-6.02567	-0.36080	0.07150	0.41067	0.12819	0.00099	0.00191	-0.01938	-10.30317	3.51570	-18.07061	1.78796	-2.02306	6.59430	1.96374	-0.74378	8.44480	31.10876	6.27731	16.29002	-0.00383	-0.00101	0.00023	-0.00001
390			3.89000	6.78829	-2.59133	19.13514	0.78167	-0.03429	0.02919	-0.00765	-0.00423	0.00789	-0.01709	0.00126	0.99063	1.46652	0.99091	-12.78187	-0.23691	0.16229	-0.03407	-0.00038	-0.00534	-0.00276	9.17978	-6.01595	-0.27585	0.07811	0.40506	0.12832	-0.00072	0.00253	-0.01753	-8.82035	2.62272	-14.33979	2.32964	-0.48336	4.40228	1.59508	-1.89707	7.44986	31.10493	6.28787	16.31245	-0.00385	-0.00103	0.00032	-0.00001
391			3.90000	6.78916	-2.67095	19.01006	0.78059	-0.03421	0.02904	-0.00930	-0.00338	0.00563	-0.01914	0.00164	1.00075	1.47332	1.01210	-12.74466	-0.23464	0.16134	-0.03374	0.00500	-0.00699	-0.00188	9.19934	-6.00777	-0.20430	0.07870	0.40144	0.12791	-0.00251	0.00105	-0.01336	-6.96511	1.75677	-10.20424	2.83859	0.90292	3.00351	1.26624	-2.84922	5.42669	31.10009	6.29957	16.33063	-0.00386	-0.00105	0.00041	-0.00003
392			3.91000	6.79236	-2.73000	18.92786	0.77942	-0.03656	0.02842	-0.00859	-0.00257	0.00334	-0.01903	0.00152	1.00797	1.49213	1.03889	-12.71661	-0.23084	0.16506	-0.03278	0.00882	-0.00837	-0.00161	9.22877	-5.99976	-0.15657	0.07830	0.40822	0.12875	-0.00393	-0.00236	-0.00730	-4.85489	1.00728	-6.11019	3.26197	1.88040	2.64189	0.98796	-3.40620	2.52084	31.09407	6.31343	16.33982	-0.00388	-0.00107	0.00050	-0.00004
393			3.92000	6.79592	-2.76698	18.88589	0.77824	-0.03703	0.02775	-0.00496	-0.00149	0.00134	-0.01724	0.00031	1.01273	1.51818	1.06872	-12.68688	-0.22362	0.17552	-0.03171	0.00983	-0.00931	-0.00185	9.26352	-5.99082	-0.14092	0.07169	0.42554	0.13061	-0.00430	-0.00738	0.00010	-2.63685	0.47524	-2.43420	3.45653	2.16830	3.17466	0.77203	-3.38273	-0.87452	31.08820	6.32708	16.34176	-0.00388	-0.00108	0.00059	-0.00003
394			3.93000	6.79729	-2.78222	18.87819	0.77522	-0.03586	0.02743	0.00191	-0.00039	-0.00022	-0.01436	-0.00159	1.01403	1.54380	1.09783	-12.64821	-0.21338	0.18997	-0.03098	0.00746	-0.00929	-0.00237	9.29709	-5.98029	-0.16065	0.06009	0.44809	0.13294	-0.00347	-0.01328	0.00781	-0.50079	0.25291	0.54064	3.29745	1.59224	4.19459	0.62366	-2.67908	-4.19524	31.08505	6.33697	16.34338	-0.00388	-0.00110	0.00068	-0.00000
395			3.94000	6.79360	-2.77823	18.89631	0.77070	-0.03678	0.02799	0.01153	0.00052	-0.00132	-0.01091	-0.00284	1.01216	1.55999	1.12234	-12.59789	-0.20531	0.20293	-0.03111	0.00235	-0.00794	-0.00299	9.32217	-5.96818	-0.21324	0.05303	0.46880	0.13599	-0.00228	-0.01889	0.01468	1.33057	0.38051	2.61201	2.79016	0.19150	5.27907	0.54879	-1.35905	-6.89319	31.08686	6.33973	16.35159	-0.00387	-0.00111	0.00078	0.00004
396			3.95000	6.78265	-2.75977	18.93018	0.76264	-0.04032	0.02893	0.02282	0.00126	-0.00194	-0.00783	-0.00298	1.00903	1.55911	1.13968	-12.53705	-0.19828	0.21135	-0.03172	-0.00440	-0.00562	-0.00354	9.33282	-5.95476	-0.29092	0.04962	0.48202	0.13815	-0.00093	-0.02297	0.01940	2.63705	0.85429	3.63599	2.07014	-1.76477	6.11626	0.56075	0.32762	-8.54136	31.09526	6.33349	16.36998	-0.00386	-0.00113	0.00089	0.00010
397			3.96000	6.76279	-2.73354	18.96843	0.75170	-0.04573	0.02851	0.03474	0.00176	-0.00186	-0.00548	-0.00156	1.00350	1.53710	1.14933	-12.46922	-0.19577	0.21407	-0.03101	-0.01145	-0.00304	-0.00369	9.32618	-5.94038	-0.38183	0.05485	0.48560	0.13770	0.00048	-0.02469	0.02063	3.26196	1.65750	3.53000	1.30131	-3.83615	6.47740	0.68432	1.96549	-8.83703	31.11071	6.31783	16.39843	-0.00386	-0.00115	0.00102	0.00015
398			3.97000	6.73300	-2.70720	18.99934	0.74161	-0.04930	0.02808	0.04604	0.00169	-0.00116	-0.00380	0.00095	0.99758	1.49484	1.15228	-12.40028	-0.19952	0.21526	-0.03021	-0.01774	-0.00080	-0.00351	9.30423	-5.92507	-0.47074	0.06822	0.48476	0.13695	0.00219	-0.02417	0.01815	3.10911	2.71390	2.26636	0.60004	-5.53617	6.26288	0.94939	3.11308	-7.65617	31.13328	6.29355	16.43341	-0.00386	-0.00116	0.00115	0.00020
399			3.98000	6.69368	-2.68889	19.01107	0.73451	-0.05151	0.02750	0.05477	0.00097	0.00010	-0.00203	0.00316	0.99156	1.43792	1.15013	-12.33609	-0.20570	0.21744	-0.02926	-0.02201	0.00095	-0.00305	9.27282	-5.90853	-0.54178	0.08069	0.48585	0.13643	0.00380	-0.02236	0.01222	2.13444	3.85825	-0.12455	0.01531	-6.50270	5.56484	1.39836	3.52646	-5.11653	31.16271	6.26176	16.47089	-0.00385	-0.00118	0.00127	0.00024
400			3.99000	6.64725	-2.68624	18.99269	0.72784	-0.05173	0.02719	0.05885	-0.00032	0.00184	-0.00033	0.00423	0.98390	1.37463	1.14422	-12.28107	-0.20938	0.22068	-0.02872	-0.02319	0.00242	-0.00252	9.23894	-5.88956	-0.58114	0.08519	0.48820	0.13602	0.00452	-0.02024	0.00368	0.41721	4.89482	-3.53050	-0.46295	-6.63556	4.65079	2.06243	3.24792	-1.58086	31.19783	6.22364	16.50961	-0.00384	-0.00119	0.00138	0.00028
401			4.00000	6.59744	-2.70485	18.93483	0.72242	-0.04965	0.02707	0.05736	-0.00182	0.00395	0.00062	0.00448	0.97577	1.31302	1.13510	-12.23596	-0.21231	0.22322	-0.02847	-0.02176	0.00389	-0.00210	9.20802	-5.86661	-0.58021	0.08601	0.48806	0.13541	0.00458	-0.01872	-0.00604	-1.81168	5.65376	-7.74109	-0.87870	-6.09430	3.93530	2.91874	2.54927	2.37642	31.23659	6.18148	16.55102	-0.00383	-0.00119	0.00145	0.00030
402			4.01000	6.54859	-2.74710	18.83100	0.72164	-0.04440	0.02745	0.05033	-0.00300	0.00638	0.00067	0.00410	0.96702	1.25889	1.12228	-12.19683	-0.21873	0.22488	-0.02869	-0.01890	0.00563	-0.00200	9.18238	-5.83801	-0.53750	0.08913	0.48518	0.13533	0.00455	-0.01860	-0.01540	-4.24671	6.00198	-12.41642	-1.28345	-5.14288	3.79948	3.90251	1.74587	6.13436	31.27699	6.13827	16.59753	-0.00382	-0.00120	0.00149	0.00031
403			4.02000	6.50517	-2.81219	18.67884	0.72141	-0.03694	0.02790	0.03792	-0.00352	0.00888	-0.00002	0.00279	0.95896	1.21560	1.10462	-12.15664	-0.22213	0.22679	-0.02913	-0.01475	0.00777	-0.00227	9.16192	-5.80243	-0.45785	0.08693	0.48270	0.13518	0.00426	-0.02008	-0.02326	-6.60468	5.87581	-17.13088	-1.69834	-4.01535	4.38764	4.90891	1.05612	9.24749	31.31901	6.09408	16.65108	-0.00381	-0.00120	0.00152	0.00033
404			4.03000	6.47107	-2.89695	18.48049	0.72307	-0.02713	0.02921	0.02176	-0.00317	0.01158	-0.00097	0.00086	0.95085	1.18453	1.08112	-12.10836	-0.22520	0.23046	-0.03045	-0.01026	0.01015	-0.00292	9.14521	-5.75955	-0.34951	0.08319	0.48417	0.13655	0.00401	-0.02267	-0.02944	-8.65058	5.32091	-21.45846	-2.09446	-2.88303	5.53921	5.81452	0.58351	11.54373	31.36356	6.04733	16.71225	-0.00379	-0.00120	0.00153	0.00035
405			4.04000	6.44852	-2.99658	18.24210	0.72283	-0.01675	0.03177	0.00444	-0.00221	0.01462	-0.00216	-0.00098	0.94341	1.16544	1.05185	-12.04780	-0.22618	0.23522	-0.03302	-0.00597	0.01229	-0.00388	9.13041	-5.71020	-0.22128	0.07866	0.48901	0.13967	0.00383	-0.02541	-0.03416	-10.23034	4.50162	-25.03623	-2.38721	-1.86757	6.88734	6.50879	0.33190	13.05739	31.41029	5.99841	16.77868	-0.00375	-0.00120	0.00152	0.00035
406			4.05000	6.43743	-3.10608	17.97293	0.71839	-0.00803	0.03404	-0.01071	-0.00113	0.01718	-0.00373	-0.00201	0.93724	1.15676	1.01852	-11.97486	-0.22484	0.23888	-0.03530	-0.00251	0.01325	-0.00479	9.11606	-5.65629	-0.08096	0.07549	0.49425	0.14259	0.00379	-0.02735	-0.03720	-11.33864	3.66353	-27.56632	-2.43350	-1.08150	7.99764	6.92580	0.25642	13.91726	31.45683	5.95022	16.84631	-0.00369	-0.00119	0.00150	0.00034
407			4.06000	6.43535	-3.22195	17.68480	0.71525	-0.00116	0.03648	-0.02080	-0.00017	0.01922	-0.00517	-0.00206	0.93561	1.15539	0.98514	-11.89348	-0.22538	0.24358	-0.03762	-0.00044	0.01232	-0.00544	9.10114	-5.60022	0.06522	0.07732	0.50422	0.14692	0.00398	-0.02840	-0.03924	-12.08470	3.05832	-28.81916	-2.08772	-0.61590	8.50226	7.06450	0.27242	14.25986	31.50074	5.90583	16.91077	-0.00362	-0.00118	0.00145	0.00030
408			4.07000	6.43804	-3.34260	17.39122	0.71432	0.00320	0.03723	-0.02372	0.00050	0.01955	-0.00791	-0.00200	0.94234	1.15737	0.95722	-11.81037	-0.22313	0.24389	-0.03841	-0.00003	0.00872	-0.00546	9.08572	-5.54413	0.21246	0.07494	0.50771	0.14814	0.00384	-0.02804	-0.03912	-12.56660	2.89475	-28.67776	-1.25522	-0.54324	8.29185	6.95083	0.29142	14.11336	31.53975	5.86785	16.96837	-0.00356	-0.00117	0.00138	0.00025
409			4.08000	6.43969	-3.46739	17.10606	0.71801	0.00622	0.03625	-0.01805	0.00103	0.01816	-0.01261	-0.00218	0.95811	1.15793	0.94088	-11.73131	-0.21937	0.23797	-0.03763	-0.00155	0.00262	-0.00501	9.07052	-5.48992	0.35542	0.06842	0.49937	0.14521	0.00332	-0.02643	-0.03636	-12.80387	3.31003	-27.21541	0.09036	-0.94785	7.60680	6.61155	0.28067	13.37573	31.57179	5.83804	17.01605	-0.00350	-0.00115	0.00129	0.00020
410			4.09000	6.43365	-3.59552	16.84118	0.72477	0.00716	0.03467	-0.00344	0.00125	0.01596	-0.01809	-0.00240	0.97799	1.15176	0.94154	-11.65804	-0.21634	0.22816	-0.03620	-0.00503	-0.00484	-0.00454	9.05645	-5.43900	0.48747	0.06250	0.48369	0.14036	0.00271	-0.02448	-0.03153	-12.75206	4.32357	-24.77703	1.85821	-1.88316	6.92091	6.09607	0.24876	11.95949	31.59508	5.81674	17.05237	-0.00346	-0.00113	0.00119	0.00013
411			4.10000	6.41370	-3.72520	16.60349	0.72899	0.00551	0.03279	0.01865	0.00099	0.01351	-0.02215	-0.00313	0.99352	1.13369	0.96234	-11.58711	-0.21108	0.22037	-0.03426	-0.01016	-0.01228	-0.00439	9.04417	-5.39211	0.60161	0.05395	0.47156	0.13546	0.00199	-0.02341	-0.02528	-12.34122	5.81312	-21.91140	3.80390	-3.35370	6.77985	5.48025	0.25710	9.83977	31.60824	5.80205	17.07764	-0.00343	-0.00110	0.00110	0.00006
412			4.11000	6.37538	-3.85331	16.39395	0.72894	0.00468	0.03161	0.04449	0.00084	0.01152	-0.02313	-0.00411	1.00370	1.09910	1.00252	-11.51000	-0.20447	0.22466	-0.03262	-0.01633	-0.01927	-0.00479	9.03333	-5.34919	0.69066	0.04444	0.47827	0.13423	0.00137	-0.02444	-0.01833	-11.53852	7.51925	-19.08721	5.57913	-5.26874	7.55098	4.83373	0.41183	7.02762	31.61058	5.78991	17.09328	-0.00341	-0.00108	0.00100	-0.00001
413			4.12000	6.31743	-3.97600	16.21041	0.72865	0.00612	0.03161	0.06937	0.00105	0.01006	-0.02122	-0.00478	1.00947	1.04519	1.05743	-11.41694	-0.20239	0.24095	-0.03171	-0.02305	-0.02551	-0.00566	9.02242	-5.30972	0.74761	0.04111	0.50273	0.13739	0.00113	-0.02785	-0.01047	-10.36823	9.07663	-16.39429	6.85778	-7.35880	9.10520	4.21128	0.80537	3.63326	31.60204	5.77535	17.10051	-0.00339	-0.00106	0.00092	-0.00008
414			4.13000	6.24269	-4.08899	16.05250	0.72487	0.00598	0.03262	0.08854	0.00094	0.00890	-0.01731	-0.00521	1.01184	0.97247	1.12015	-11.30314	-0.20031	0.26296	-0.03167	-0.02889	-0.02990	-0.00683	9.00906	-5.27281	0.76724	0.03954	0.53697	0.14314	0.00109	-0.03326	-0.00154	-8.92234	10.15641	-13.82855	7.46791	-9.25407	11.04200	3.65572	1.44600	-0.03410	31.58282	5.75329	17.09970	-0.00340	-0.00105	0.00086	-0.00015
415			4.14000	6.15673	-4.18884	15.91861	0.71829	0.00287	0.03378	0.09880	0.00039	0.00757	-0.01333	-0.00497	1.01121	0.88483	1.18357	-11.16766	-0.19916	0.28080	-0.03192	-0.03286	-0.03082	-0.00779	8.99104	-5.23768	0.74871	0.04084	0.56377	0.14765	0.00127	-0.03886	0.00752	-7.29349	10.51023	-11.16105	7.36828	-10.55839	12.58832	3.18838	2.24267	-3.47710	31.55384	5.71885	17.09071	-0.00343	-0.00104	0.00082	-0.00021
416			4.15000	6.06766	-4.27223	15.81337	0.71131	0.00041	0.03471	0.09944	0.00005	0.00582	-0.01103	-0.00432	1.00995	0.78925	1.24166	-11.02165	-0.19960	0.29178	-0.03219	-0.03439	-0.02831	-0.00803	8.96705	-5.20391	0.69694	0.04496	0.57635	0.14942	0.00166	-0.04259	0.01495	-5.55768	10.03977	-8.12752	6.65613	-10.99255	12.94855	2.79296	3.04040	-6.18128	31.51672	5.66711	17.07380	-0.00349	-0.00104	0.00081	-0.00026
417			4.16000	5.98333	-4.33703	15.74069	0.70336	-0.00403	0.03486	0.09197	-0.00035	0.00369	-0.01045	-0.00361	1.00937	0.69366	1.29084	-10.88008	-0.19791	0.29384	-0.03205	-0.03287	-0.02344	-0.00734	8.93726	-5.17191	0.62174	0.04603	0.57410	0.14762	0.00198	-0.04285	0.01927	-3.81614	8.88484	-4.85345	5.55938	-10.54282	11.89513	2.42562	3.67073	-7.80653	31.47405	5.59445	17.04977	-0.00358	-0.00106	0.00083	-0.00029
418			4.17000	5.90947	-4.38253	15.70256	0.69944	-0.00939	0.03474	0.08014	-0.00056	0.00154	-0.01061	-0.00311	1.00871	0.60484	1.32987	-10.75811	-0.19816	0.29075	-0.03181	-0.02976	-0.01800	-0.00592	8.90327	-5.14266	0.53520	0.04673	0.56485	0.14452	0.00224	-0.03976	0.02043	-2.19133	7.33401	-1.61070	4.32368	-9.43822	9.62766	2.05391	4.05260	-8.29050	31.42961	5.50125	17.02055	-0.00367	-0.00107	0.00088	-0.00029
419			4.18000	5.84872	-4.41015	15.69704	0.69817	-0.01409	0.03425	0.06686	-0.00052	-0.00032	-0.01118	-0.00315	1.00666	0.52653	1.35949	-10.66587	-0.19868	0.28485	-0.03135	-0.02586	-0.01335	-0.00415	8.86681	-5.11728	0.44856	0.04433	0.55178	0.14045	0.00230	-0.03424	0.01901	-0.83742	5.71811	1.19959	3.19513	-8.05193	6.71963	1.68532	4.21572	-7.81188	31.38872	5.39348	16.98980	-0.00375	-0.00110	0.00096	-0.00026
420			4.19000	5.80090	-4.42341	15.71758	0.69521	-0.01851	0.03391	0.05414	-0.00036	-0.00167	-0.01124	-0.00285	1.00385	0.45929	1.38214	-10.60608	-0.19869	0.28086	-0.03106	-0.02201	-0.01017	-0.00241	8.82913	-5.09631	0.37030	0.04169	0.54361	0.13765	0.00228	-0.02817	0.01617	0.15516	4.28950	3.27140	2.31767	-6.70274	3.75644	1.37453	4.20821	-6.66282	31.35654	5.28063	16.96137	-0.00379	-0.00112	0.00105	-0.00020
421			4.20000	5.76401	-4.42642	15.75572	0.68989	-0.02167	0.03415	0.04337	-0.00015	-0.00258	-0.00968	-0.00253	0.99909	0.40173	1.40026	-10.57650	-0.19714	0.28399	-0.03133	-0.01866	-0.00826	-0.00089	8.79136	-5.07927	0.30583	0.03679	0.54944	0.13802	0.00207	-0.02299	0.01287	0.81144	3.15824	4.60609	1.66460	-5.56450	1.06741	1.16239	4.06292	-5.17932	31.33442	5.17153	16.93691	-0.00381	-0.00114	0.00115	-0.00014
422			4.21000	5.73559	-4.42264	15.80474	0.68520	-0.02442	0.03504	0.03498	0.00002	-0.00324	-0.00750	-0.00239	0.99096	0.35160	1.41521	-10.57313	-0.19695	0.28811	-0.03225	-0.01618	-0.00677	0.00045	8.75458	-5.06524	0.25695	0.03277	0.55855	0.13993	0.00183	-0.01876	0.00947	1.20648	2.30925	5.45498	1.13247	-4.66142	-1.27073	1.05701	3.79169	-3.66865	31.31890	5.07213	16.91463	-0.00381	-0.00116	0.00124	-0.00011
423			4.22000	5.71364	-4.41471	15.86120	0.68290	-0.02880	0.03518	0.02825	0.00015	-0.00370	-0.00609	-0.00229	0.98206	0.30717	1.42728	-10.59240	-0.19919	0.28631	-0.03247	-0.01434	-0.00529	0.00166	8.72012	-5.05303	0.22300	0.03178	0.55952	0.14012	0.00168	-0.01544	0.00619	1.39237	1.64532	6.10641	0.65811	-3.91395	-3.31767	1.04259	3.40292	-2.32627	31.30483	4.98570	16.89157	-0.00382	-0.00118	0.00130	-0.00012
424			4.23000	5.69740	-4.40478	15.92429	0.67678	-0.03141	0.03495	0.02166	0.00019	-0.00408	-0.00560	-0.00215	0.97429	0.26764	1.43670	-10.63175	-0.19785	0.28363	-0.03245	-0.01222	-0.00411	0.00273	8.68918	-5.04167	0.20187	0.02802	0.55768	0.13934	0.00132	-0.01310	0.00339	1.38768	1.04534	6.72278	0.26384	-3.18120	-5.12993	1.07686	2.89785	-1.23328	31.28821	4.91344	16.86598	-0.00384	-0.00119	0.00133	-0.00014
425			4.24000	5.68716	-4.39467	15.99402	0.67010	-0.03110	0.03548	0.01488	0.00015	-0.00455	-0.00578	-0.00160	0.96896	0.23399	1.44432	-10.68890	-0.19718	0.28266	-0.03315	-0.00957	-0.00359	0.00373	8.66323	-5.03064	0.19121	0.02706	0.55704	0.13975	0.00102	-0.01128	0.00124	1.26182	0.44526	7.33901	0.02596	-2.30204	-6.67708	1.08968	2.22162	-0.42430	31.26791	4.85519	16.83822	-0.00387	-0.00119	0.00136	-0.00016
426			4.25000	5.68314	-4.38489	16.07038	0.66590	-0.03330	0.03548	0.00855	0.00015	-0.00496	-0.00641	-0.00091	0.96688	0.20876	1.45177	-10.76075	-0.19743	0.27899	-0.03325	-0.00609	-0.00377	0.00447	8.64464	-5.02026	0.18828	0.02810	0.55430	0.13954	0.00067	-0.00938	-0.00018	1.20054	-0.14454	7.96044	-0.01928	-1.19648	-7.85638	1.01275	1.33731	0.05319	31.24545	4.80985	16.81071	-0.00390	-0.00120	0.00139	-0.00016
427			4.26000	5.68464	-4.37369	16.15347	0.66345	-0.03739	0.03547	0.00348	0.00033	-0.00540	-0.00730	-0.00029	0.96613	0.19474	1.46039	-10.84307	-0.19794	0.27306	-0.03328	-0.00186	-0.00435	0.00492	8.63575	-5.01124	0.18979	0.03014	0.54900	0.13908	0.00020	-0.00746	-0.00067	1.41845	-0.69310	8.59771	0.07992	0.08414	-8.52984	0.83606	0.32358	0.13238	31.22440	4.77584	16.78774	-0.00390	-0.00120	0.00143	-0.00014
428			4.27000	5.69032	-4.35753	16.24346	0.66023	-0.04136	0.03626	-0.00009	0.00080	-0.00595	-0.00821	0.00065	0.96824	0.19369	1.47061	-10.93004	-0.19765	0.26871	-0.03401	0.00266	-0.00493	0.00507	8.63744	-5.00404	0.19140	0.03390	0.54524	0.13982	-0.00038	-0.00622	-0.00007	2.00142	-1.19064	9.17479	0.24797	1.39335	-8.52529	0.61515	-0.64627	-0.23532	31.20834	4.75254	16.77363	-0.00389	-0.00121	0.00147	-0.00009
429			4.28000	5.69888	-4.33298	16.33889	0.65737	-0.04632	0.03606	-0.00262	0.00161	-0.00620	-0.00868	0.00133	0.97195	0.20580	1.48200	-11.01391	-0.19565	0.26550	-0.03373	0.00683	-0.00525	0.00460	8.64863	-4.99823	0.18839	0.03633	0.54339	0.13980	-0.00095	-0.00627	0.00157	2.85559	-1.64084	9.50591	0.43656	2.56048	-7.71205	0.42651	-1.37948	-1.01472	31.19937	4.74041	16.77066	-0.00387	-0.00121	0.00152	-0.00003
430			4.29000	5.70944	-4.29828	16.43623	0.65199	-0.05510	0.03542	-0.00466	0.00288	-0.00617	-0.00826	0.00172	0.97533	0.22968	1.49383	-11.08613	-0.18925	0.26191	-0.03309	0.00990	-0.00517	0.00366	8.66626	-4.99290	0.17667	0.03436	0.54268	0.13923	-0.00121	-0.00772	0.00391	3.80106	-2.04643	9.49949	0.60716	3.44321	-6.18988	0.32203	-1.72187	-2.05980	31.19783	4.73912	16.77761	-0.00384	-0.00121	0.00157	0.00001
431			4.30000	5.72154	-4.25346	16.53220	0.64846	-0.06522	0.03473	-0.00689	0.00449	-0.00600	-0.00701	0.00157	0.98012	0.26246	1.50514	-11.14078	-0.18128	0.26027	-0.03247	0.01177	-0.00461	0.00260	8.68590	-4.98697	0.15396	0.02910	0.54603	0.13902	-0.00107	-0.01029	0.00643	4.66803	-2.43964	9.28296	0.68242	4.03301	-4.38829	0.32472	-1.64197	-3.13233	31.20190	4.74645	16.79059	-0.00379	-0.00122	0.00162	0.00004
432			4.31000	5.73568	-4.19997	16.62584	0.64431	-0.07472	0.03369	-0.01040	0.00614	-0.00577	-0.00531	0.00089	0.98330	0.30168	1.51454	-11.17797	-0.17107	0.25979	-0.03163	0.01276	-0.00340	0.00177	8.70348	-4.97956	0.12080	0.02018	0.55040	0.13825	-0.00064	-0.01306	0.00839	5.32417	-2.90626	9.07925	0.57288	4.48354	-2.93523	0.40950	-1.23366	-3.94710	31.20809	4.75990	16.80445	-0.00373	-0.00122	0.00165	0.00005
433			4.32000	5.75368	-4.14016	16.71848	0.64370	-0.08204	0.03234	-0.01640	0.00744	-0.00558	-0.00367	0.00037	0.98643	0.34624	1.52049	-11.20466	-0.16528	0.26017	-0.03045	0.01383	-0.00147	0.00142	8.71607	-4.97060	0.08084	0.01685	0.55447	0.13739	-0.00037	-0.01503	0.00929	5.68579	-3.54543	9.05459	0.21799	4.97341	-2.33965	0.52475	-0.62341	-4.28651	31.21364	4.78112	16.81563	-0.00371	-0.00122	0.00164	0.00004
434			4.33000	5.77836	-4.07671	16.81263	0.64549	-0.08788	0.03057	-0.02558	0.00832	-0.00545	-0.00246	0.00009	0.98947	0.39617	1.52133	-11.23146	-0.16296	0.25966	-0.02883	0.01526	0.00123	0.00160	8.72185	-4.96058	0.03921	0.01799	0.55566	0.13592	-0.00017	-0.01561	0.00903	5.75295	-4.42113	9.29403	-0.39880	5.59561	-2.74765	0.62553	0.08280	-4.12138	31.21941	4.81814	16.82438	-0.00373	-0.00124	0.00160	0.00005
435			4.34000	5.81280	-4.01167	16.91141	0.64698	-0.09190	0.02968	-0.03763	0.00879	-0.00561	-0.00145	-0.00032	0.99070	0.45189	1.51549	-11.26842	-0.16066	0.25926	-0.02818	0.01690	0.00455	0.00225	8.71999	-4.95033	0.00039	0.01830	0.55623	0.13525	0.00007	-0.01468	0.00792	5.62478	-5.53214	9.81041	-1.23105	6.37613	-4.01428	0.67224	0.77505	-3.54077	31.22841	4.88158	16.83322	-0.00378	-0.00126	0.00153	0.00008
436			4.35000	5.85937	-3.94577	17.01759	0.64871	-0.09210	0.02928	-0.05151	0.00878	-0.00595	-0.00019	-0.00096	0.98985	0.51427	1.50196	-11.32321	-0.15874	0.26250	-0.02808	0.01882	0.00823	0.00324	8.71104	-4.94086	-0.03195	0.01734	0.56238	0.13605	0.00028	-0.01248	0.00609	5.41380	-6.79611	10.51975	-2.17418	7.31358	-5.89236	0.65638	1.31925	-2.62114	31.24202	4.97964	16.84342	-0.00383	-0.00128	0.00146	0.00010
437			4.36000	5.91900	-3.87919	17.13247	0.64956	-0.09125	0.02772	-0.06521	0.00857	-0.00602	0.00009	-0.00138	0.98692	0.58430	1.48079	-11.40079	-0.15744	0.26175	-0.02693	0.02086	0.01150	0.00416	8.69696	-4.93296	-0.05440	0.01716	0.56182	0.13473	0.00042	-0.00902	0.00364	5.13984	-8.02896	11.21708	-3.07008	8.29924	-8.00596	0.57831	1.62374	-1.48726	31.25793	5.11483	16.85249	-0.00385	-0.00128	0.00139	0.00010
438			4.37000	5.99044	-3.81303	17.25441	0.65403	-0.09066	0.02627	-0.07690	0.00818	-0.00592	-0.00076	-0.00143	0.98536	0.66154	1.45347	-11.50089	-0.15995	0.25606	-0.02590	0.02301	0.01360	0.00488	8.68032	-4.92736	-0.06548	0.02076	0.55391	0.13274	0.00058	-0.00483	0.00119	4.75629	-8.98615	11.63108	-3.74855	9.10712	-9.83447	0.42720	1.66491	-0.36140	31.26996	5.28106	16.85472	-0.00384	-0.00125	0.00132	0.00004
439			4.38000	6.07013	-3.74939	17.37889	0.65882	-0.08940	0.02555	-0.08408	0.00745	-0.00571	-0.00211	-0.00126	0.98468	0.74365	1.42248	-11.61745	-0.16289	0.24945	-0.02564	0.02424	0.01432	0.00534	8.66388	-4.92463	-0.06613	0.02443	0.54474	0.13142	0.00066	-0.00064	-0.00081	4.22862	-9.44568	11.53889	-4.09040	9.48306	-10.91474	0.21318	1.47055	0.56616	31.27153	5.46046	16.84407	-0.00378	-0.00118	0.00125	-0.00004
440			4.39000	6.15272	-3.69101	17.49952	0.65954	-0.08727	0.02532	-0.08436	0.00633	-0.00529	-0.00360	-0.00105	0.98206	0.82612	1.39080	-11.74036	-0.16294	0.24306	-0.02595	0.02336	0.01362	0.00541	8.64993	-4.92495	-0.05866	0.02498	0.53533	0.13041	0.00058	0.00298	-0.00222	3.54026	-9.23925	10.79600	-4.02559	9.17212	-10.95117	-0.02337	1.14601	1.21712	31.26000	5.62570	16.81841	-0.00370	-0.00108	0.00119	-0.00013
441			4.40000	6.23152	-3.64112	17.60867	0.66203	-0.08420	0.02493	-0.07757	0.00490	-0.00463	-0.00503	-0.00118	0.98001	0.90211	1.36169	-11.85714	-0.16288	0.23757	-0.02615	0.02038	0.01166	0.00498	8.63920	-4.92800	-0.04585	0.02205	0.52651	0.12916	0.00040	0.00555	-0.00286	2.75589	-8.32325	9.62814	-3.57066	8.04238	-10.05147	-0.24094	0.82806	1.52771	31.23795	5.75029	16.78041	-0.00366	-0.00101	0.00115	-0.00018
442			4.41000	6.30001	-3.60161	17.70442	0.66509	-0.08337	0.02401	-0.06390	0.00352	-0.00381	-0.00580	-0.00112	0.97883	0.96426	1.33799	-11.95961	-0.16422	0.23359	-0.02571	0.01570	0.00881	0.00406	8.63130	-4.93309	-0.03162	0.02132	0.52245	0.12840	0.00029	0.00681	-0.00259	1.99803	-6.78804	8.28657	-2.80824	6.19865	-8.37476	-0.41763	0.57419	1.40744	31.21173	5.82190	16.73565	-0.00366	-0.00099	0.00114	-0.00018
443			4.42000	6.35266	-3.57305	17.78435	0.66615	-0.08390	0.02352	-0.04536	0.00231	-0.00307	-0.00590	-0.00121	0.97793	1.00740	1.32149	-12.03875	-0.16358	0.23207	-0.02567	0.00992	0.00566	0.00293	8.62594	-4.93930	-0.02068	0.01783	0.52304	0.12860	0.00014	0.00663	-0.00141	1.39671	-4.88141	6.92409	-1.88554	3.99347	-6.11285	-0.53610	0.34418	0.84731	31.18971	5.84819	16.69202	-0.00368	-0.00102	0.00115	-0.00013
444			4.43000	6.38711	-3.55372	17.84999	0.66733	-0.08396	0.02342	-0.02571	0.00140	-0.00251	-0.00589	-0.00136	0.97701	1.03068	1.31230	-12.09104	-0.16421	0.23177	-0.02592	0.00450	0.00277	0.00178	8.62353	-4.94556	-0.01699	0.01600	0.52438	0.12921	0.00002	0.00518	0.00040	1.06140	-2.96635	5.80290	-0.99545	1.88069	-3.72329	-0.58911	0.09300	-0.02307	31.17952	5.84942	16.65754	-0.00372	-0.00106	0.00116	-0.00003
445			4.44000	6.40428	-3.54042	17.90468	0.66858	-0.08327	0.02374	-0.00828	0.00092	-0.00216	-0.00598	-0.00124	0.97523	1.03699	1.30921	-12.11763	-0.16762	0.23148	-0.02642	0.00024	0.00053	0.00073	8.62451	-4.95103	-0.02251	0.01904	0.52387	0.12998	-0.00012	0.00287	0.00243	1.01407	-1.35026	5.02732	-0.27691	0.20519	-1.55909	-0.57512	-0.17449	-1.00764	31.18556	5.84482	16.63713	-0.00376	-0.00109	0.00117	0.00008
446			4.45000	6.40762	-3.52952	17.95248	0.66846	-0.08448	0.02441	0.00487	0.00092	-0.00201	-0.00595	-0.00074	0.97327	1.03158	1.31024	-12.12287	-0.17160	0.23026	-0.02716	-0.00253	-0.00079	-0.00011	8.62889	-4.95498	-0.03735	0.02531	0.52219	0.13093	-0.00032	0.00012	0.00430	1.22757	-0.20986	4.61285	0.18866	-0.86648	0.15471	-0.49227	-0.40605	-1.91180	31.20782	5.84303	16.63029	-0.00380	-0.00112	0.00116	0.00019
447			4.46000	6.40162	-3.51747	17.99725	0.66895	-0.08810	0.02524	0.01340	0.00137	-0.00203	-0.00582	-0.00025	0.97257	1.02018	1.31306	-12.11282	-0.17513	0.22769	-0.02802	-0.00387	-0.00117	-0.00070	8.63576	-4.95693	-0.05980	0.03187	0.51966	0.13187	-0.00052	-0.00264	0.00564	1.65218	0.44179	4.52585	0.38201	-1.37893	1.29871	-0.34406	-0.52275	-2.56634	31.24314	5.84329	16.63197	-0.00384	-0.00114	0.00116	0.00027
448			4.47000	6.39019	-3.50150	18.04238	0.66907	-0.09122	0.02664	0.01830	0.00214	-0.00223	-0.00539	-0.00032	0.97305	1.00692	1.31562	-12.09417	-0.17525	0.22737	-0.02952	-0.00424	-0.00083	-0.00102	8.64334	-4.95659	-0.08690	0.03311	0.52050	0.13354	-0.00051	-0.00505	0.00633	2.21410	0.72026	4.68334	0.34319	-1.53695	1.84896	-0.14880	-0.43541	-2.87344	31.28775	5.84325	16.63602	-0.00385	-0.00116	0.00115	0.00033
449			4.48000	6.37593	-3.48002	18.08992	0.67268	-0.09405	0.02827	0.02113	0.00307	-0.00250	-0.00498	-0.00095	0.97549	0.99340	1.31654	-12.07306	-0.17528	0.22725	-0.03130	-0.00445	-0.00003	-0.00112	8.64878	-4.95410	-0.11534	0.03186	0.52154	0.13531	-0.00030	-0.00672	0.00632	2.80544	0.79244	4.89343	0.14448	-1.60450	1.92185	0.05301	-0.08851	-2.82426	31.33928	5.84445	16.63936	-0.00384	-0.00118	0.00114	0.00037
450			4.49000	6.36008	-3.45306	18.13918	0.67660	-0.09581	0.03015	0.02266	0.00386	-0.00270	-0.00439	-0.00234	0.97851	0.97878	1.31506	-12.05330	-0.17218	0.22865	-0.03343	-0.00491	0.00095	-0.00107	8.64921	-4.95004	-0.14223	0.02391	0.52430	0.13715	0.00004	-0.00738	0.00569	3.26475	0.79520	4.90446	-0.12865	-1.75916	1.72566	0.21742	0.47293	-2.45797	31.39763	5.85171	16.64312	-0.00383	-0.00118	0.00111	0.00042
451			4.50000	6.34340	-3.42272	18.18696	0.68133	-0.09939	0.03164	0.02308	0.00432	-0.00266	-0.00365	-0.00345	0.98116	0.96158	1.31113	-12.03645	-0.17057	0.22818	-0.03517	-0.00565	0.00188	-0.00092	8.64276	-4.94531	-0.16497	0.01780	0.52524	0.13841	0.00024	-0.00694	0.00441	3.40941	0.80364	4.56316	-0.40505	-1.99079	1.39847	0.33322	1.06848	-1.80573	31.46335	5.87033	16.65076	-0.00381	-0.00118	0.00109	0.00046
452			4.51000	6.32665	-3.39289	18.22939	0.68527	-0.10203	0.03279	0.02250	0.00414	-0.00235	-0.00291	-0.00344	0.98323	0.94149	1.30509	-12.02342	-0.17316	0.22838	-0.03635	-0.00640	0.00274	-0.00067	8.63022	-4.94055	-0.18072	0.01969	0.52651	0.13979	0.00046	-0.00586	0.00244	3.15367	0.85499	3.88703	-0.67064	-2.16881	0.95470	0.44030	1.47755	-0.89904	31.53446	5.90257	16.66350	-0.00379	-0.00118	0.00107	0.00047
453			4.52000	6.31032	-3.36750	18.26358	0.68795	-0.10406	0.03336	0.02116	0.00332	-0.00183	-0.00222	-0.00287	0.98376	0.91967	1.29704	-12.01568	-0.17763	0.22850	-0.03689	-0.00679	0.00365	-0.00030	8.61418	-4.93570	-0.18670	0.02536	0.52737	0.14076	0.00072	-0.00478	-0.00012	2.54153	0.95355	2.98368	-0.95693	-2.18723	0.39321	0.59026	1.58796	0.17653	31.60379	5.94237	16.67727	-0.00377	-0.00116	0.00106	0.00043
454			4.53000	6.29485	-3.34965	18.28778	0.68853	-0.10582	0.03280	0.01900	0.00198	-0.00115	-0.00163	-0.00263	0.98177	0.89789	1.28662	-12.01439	-0.18002	0.22769	-0.03638	-0.00649	0.00465	0.00015	8.59775	-4.93013	-0.18131	0.02787	0.52733	0.14028	0.00079	-0.00401	-0.00300	1.64298	1.07204	1.95631	-1.27114	-2.00057	-0.26498	0.79058	1.39485	1.32336	31.66175	5.97604	16.68468	-0.00375	-0.00115	0.00103	0.00032
455			4.54000	6.28090	-3.34184	18.30122	0.68926	-0.10636	0.03213	0.01572	0.00021	-0.00048	-0.00137	-0.00262	0.97802	0.87825	1.27371	-12.02065	-0.18279	0.22596	-0.03578	-0.00544	0.00549	0.00066	8.58373	-4.92341	-0.16368	0.02988	0.52604	0.13950	0.00071	-0.00328	-0.00601	0.52730	1.15024	0.92767	-1.55705	-1.57109	-1.04532	0.99901	0.93268	2.49100	31.70055	5.98993	16.67984	-0.00374	-0.00113	0.00101	0.00017
456			4.55000	6.26970	-3.34556	18.30468	0.69020	-0.10352	0.03178	0.01097	-0.00169	0.00007	-0.00207	-0.00252	0.97559	0.86328	1.25909	-12.03611	-0.18633	0.22456	-0.03548	-0.00356	0.00589	0.00127	8.57466	-4.91569	-0.13338	0.03270	0.52312	0.13884	0.00050	-0.00212	-0.00893	-0.68700	1.11651	0.05284	-1.73350	-0.88189	-1.96928	1.14435	0.25623	3.60855	31.71710	5.97740	16.66087	-0.00374	-0.00112	0.00099	0.00002
457			4.56000	6.26265	-3.36072	18.30061	0.69246	-0.10208	0.03150	0.00497	-0.00343	0.00046	-0.00332	-0.00262	0.97458	0.85546	1.24429	-12.06214	-0.18929	0.22024	-0.03532	-0.00096	0.00549	0.00188	8.57240	-4.90783	-0.09124	0.03382	0.51639	0.13776	0.00015	-0.00034	-0.01122	-1.84340	0.94200	-0.55480	-1.71955	-0.00815	-2.90118	1.16120	-0.51199	4.49727	31.71312	5.94110	16.63097	-0.00375	-0.00111	0.00098	-0.00009
458			4.57000	6.26073	-3.38571	18.29212	0.69389	-0.09929	0.03170	-0.00137	-0.00473	0.00067	-0.00442	-0.00326	0.97360	0.85614	1.23146	-12.09738	-0.18927	0.21840	-0.03569	0.00182	0.00435	0.00234	8.57736	-4.90102	-0.04089	0.02991	0.51310	0.13762	-0.00018	0.00176	-0.01235	-2.78628	0.66340	-0.85115	-1.46936	0.87469	-3.57539	1.01871	-1.19053	4.91274	31.69502	5.89133	16.59711	-0.00377	-0.00112	0.00097	-0.00016
459			4.58000	6.26384	-3.41763	18.28247	0.69666	-0.09581	0.03253	-0.00666	-0.00539	0.00069	-0.00534	-0.00359	0.97308	0.86483	1.22258	-12.13759	-0.19147	0.21829	-0.03653	0.00416	0.00265	0.00252	8.58815	-4.89637	0.01139	0.02977	0.51222	0.13885	-0.00043	0.00376	-0.01185	-3.37067	0.36170	-0.81801	-1.01790	1.56809	-3.76987	0.71923	-1.61336	4.65365	31.67125	5.84087	16.56676	-0.00380	-0.00112	0.00097	-0.00017
460			4.59000	6.27066	-3.45245	18.27505	0.69941	-0.09435	0.03289	-0.00973	-0.00548	0.00049	-0.00638	-0.00352	0.97413	0.87932	1.21874	-12.17679	-0.19400	0.21683	-0.03682	0.00569	0.00069	0.00230	8.60215	-4.89473	0.05746	0.03219	0.51011	0.13956	-0.00061	0.00520	-0.00940	-3.49632	0.10986	-0.46283	-0.45311	1.95710	-3.40347	0.30232	-1.70751	3.66415	31.64890	5.79721	16.54428	-0.00385	-0.00112	0.00096	-0.00014
461			4.60000	6.27921	-3.48570	18.27286	0.70055	-0.09423	0.03281	-0.01042	-0.00500	0.00008	-0.00757	-0.00346	0.97687	0.89691	1.22005	-12.20911	-0.19374	0.21478	-0.03672	0.00638	-0.00115	0.00176	8.61660	-4.89638	0.08977	0.03234	0.50764	0.13946	-0.00067	0.00575	-0.00546	-3.15340	-0.08329	0.19247	0.11813	2.08350	-2.60692	-0.15123	-1.54525	2.11469	31.63411	5.76284	16.53179	-0.00390	-0.00113	0.00097	-0.00006
462			4.61000	6.28794	-3.51320	18.27883	0.70435	-0.09258	0.03307	-0.00933	-0.00385	-0.00051	-0.00857	-0.00354	0.98025	0.91587	1.22573	-12.23147	-0.19537	0.21494	-0.03687	0.00676	-0.00252	0.00115	8.63001	-4.90085	0.10394	0.03462	0.50873	0.14019	-0.00074	0.00537	-0.00101	-2.38296	-0.25355	1.13170	0.57439	2.09508	-1.69200	-0.54498	-1.27421	0.34807	31.63268	5.74106	16.53092	-0.00394	-0.00116	0.00100	0.00005
463			4.62000	6.29580	-3.53107	18.29570	0.70984	-0.09215	0.03352	-0.00685	-0.00219	-0.00130	-0.00930	-0.00391	0.98379	0.93580	1.23405	-12.24468	-0.19704	0.21476	-0.03724	0.00714	-0.00310	0.00070	8.64200	-4.90709	0.09982	0.03660	0.51071	0.14111	-0.00081	0.00431	0.00310	-1.20515	-0.43090	2.33462	0.79960	2.12724	-0.99192	-0.82860	-1.03395	-1.28846	31.64766	5.73741	16.54145	-0.00397	-0.00119	0.00106	0.00016
464			4.63000	6.30191	-3.53538	18.32604	0.71705	-0.09090	0.03372	-0.00310	-0.00001	-0.00224	-0.00990	-0.00520	0.98830	0.95692	1.24262	-12.25271	-0.19605	0.21551	-0.03751	0.00755	-0.00289	0.00055	8.65328	-4.91419	0.08042	0.03254	0.51373	0.14150	-0.00078	0.00336	0.00627	0.34671	-0.61967	3.75335	0.76937	2.24136	-0.73922	-1.03320	-0.92656	-2.55719	31.67630	5.75417	16.55866	-0.00398	-0.00122	0.00110	0.00023
465			4.64000	6.30543	-3.52287	18.37164	0.72644	-0.09150	0.03356	0.00197	0.00252	-0.00325	-0.01003	-0.00689	0.99201	0.97958	1.24970	-12.26116	-0.19533	0.21481	-0.03751	0.00789	-0.00232	0.00074	8.66518	-4.92213	0.05056	0.02750	0.51543	0.14141	-0.00074	0.00351	0.00834	2.16597	-0.78757	5.29979	0.59860	2.37609	-1.00570	-1.25732	-0.96393	-3.38455	31.71049	5.78534	16.57477	-0.00399	-0.00123	0.00114	0.00023
466			4.65000	6.30537	-3.49180	18.43325	0.73156	-0.09248	0.03351	0.00807	0.00527	-0.00431	-0.00934	-0.00850	0.99374	1.00274	1.25537	-12.27507	-0.19145	0.21636	-0.03767	0.00757	-0.00203	0.00121	8.67863	-4.93209	0.01457	0.01978	0.52015	0.14188	-0.00059	0.00557	0.00973	4.10799	-0.91804	6.90390	0.45138	2.38388	-1.70879	-1.61327	-1.03674	-3.88559	31.74142	5.81750	16.58194	-0.00400	-0.00122	0.00116	0.00019
467			4.66000	6.30126	-3.44176	18.51123	0.73581	-0.09350	0.03307	0.01417	0.00802	-0.00532	-0.00828	-0.00977	0.99435	1.02408	1.26109	-12.29778	-0.18882	0.21837	-0.03741	0.00663	-0.00237	0.00186	8.69302	-4.94612	-0.02557	0.01467	0.52504	0.14226	-0.00046	0.00972	0.01088	6.01333	-1.05205	8.55088	0.43394	2.20591	-2.73778	-2.15951	-1.03812	-4.22275	31.76509	5.83843	16.57696	-0.00401	-0.00121	0.00118	0.00014
468			4.67000	6.29365	-3.37390	18.60609	0.73852	-0.09547	0.03259	0.01871	0.01060	-0.00633	-0.00698	-0.01044	0.99446	1.04171	1.26882	-12.33184	-0.18740	0.22003	-0.03705	0.00546	-0.00348	0.00268	8.70742	-4.96632	-0.06918	0.01269	0.52945	0.14274	-0.00041	0.01556	0.01188	7.70405	-1.26691	10.26472	0.58489	1.95510	-4.07055	-2.85748	-0.99818	-4.44670	31.78380	5.84433	16.56251	-0.00401	-0.00121	0.00121	0.00012
469			4.68000	6.28441	-3.29090	18.71877	0.74279	-0.09779	0.03255	0.02041	0.01282	-0.00742	-0.00560	-0.01069	0.99610	1.05565	1.28069	-12.38023	-0.18859	0.22173	-0.03708	0.00476	-0.00526	0.00369	8.72188	-4.99385	-0.11510	0.01398	0.53386	0.14389	-0.00047	0.02220	0.01260	9.05407	-1.63447	12.03137	0.88417	1.83404	-5.67843	-3.59912	-1.03568	-4.52889	31.80314	5.84061	16.54577	-0.00402	-0.00121	0.00126	0.00015
470			4.69000	6.27609	-3.19595	18.84960	0.75071	-0.09833	0.03266	0.01907	0.01441	-0.00851	-0.00451	-0.01080	1.00047	1.06809	1.29808	-12.44528	-0.19294	0.22440	-0.03718	0.00505	-0.00725	0.00479	8.73772	-5.02863	-0.16152	0.01761	0.53809	0.14530	-0.00067	0.02847	0.01289	10.07817	-2.17000	13.75375	1.22441	1.99653	-7.39727	-4.25604	-1.26271	-4.47089	31.82898	5.83766	16.53486	-0.00403	-0.00122	0.00131	0.00022
471			4.70000	6.27079	-3.09129	18.99757	0.76022	-0.09954	0.03289	0.01566	0.01591	-0.00953	-0.00331	-0.01097	1.00481	1.08234	1.32048	-12.52723	-0.19829	0.22650	-0.03737	0.00640	-0.00869	0.00583	8.75713	-5.06920	-0.20670	0.02120	0.54149	0.14679	-0.00096	0.03321	0.01279	10.91624	-2.81061	15.29109	1.44419	2.44330	-8.95021	-4.72499	-1.70198	-4.33659	31.86625	5.84726	16.53754	-0.00403	-0.00124	0.00138	0.00032
472			4.71000	6.26917	-2.97764	19.16010	0.76946	-0.10039	0.03345	0.01196	0.01738	-0.01049	-0.00168	-0.01137	1.00635	1.10098	1.34544	-12.62325	-0.20352	0.22947	-0.03785	0.00844	-0.00906	0.00668	8.78192	-5.11329	-0.24984	0.02358	0.54648	0.14888	-0.00130	0.03604	0.01252	11.72101	-3.44252	16.52249	1.42594	3.04611	-10.08922	-4.96848	-2.27583	-4.19400	31.91667	5.87574	16.55685	-0.00402	-0.00126	0.00147	0.00040
473			4.72000	6.27040	-2.85481	19.33365	0.77480	-0.10091	0.03299	0.00961	0.01892	-0.01091	-0.00008	-0.01176	1.00431	1.12512	1.36962	-12.72870	-0.20674	0.23161	-0.03729	0.01067	-0.00821	0.00703	8.81279	-5.15859	-0.29073	0.02472	0.55006	0.14957	-0.00162	0.03698	0.01199	12.56572	-3.94921	17.36509	1.16321	3.67584	-10.71095	-5.01789	-2.89743	-4.05618	31.97623	5.92012	16.58888	-0.00400	-0.00128	0.00156	0.00044
474			4.73000	6.27255	-2.72266	19.51381	0.77842	-0.10024	0.03253	0.00975	0.02026	-0.01104	0.00123	-0.01173	1.00046	1.15495	1.39028	-12.83855	-0.21123	0.23307	-0.03664	0.01289	-0.00647	0.00703	8.84984	-5.20350	-0.32915	0.02947	0.55199	0.15015	-0.00222	0.03679	0.01131	13.41769	-4.23533	17.73312	0.74129	4.23716	-10.82325	-4.94940	-3.50475	-3.88916	32.03660	5.97076	16.62483	-0.00394	-0.00129	0.00166	0.00042
475			4.74000	6.27320	-2.58213	19.69519	0.78136	-0.09939	0.03200	0.01247	0.02138	-0.01079	0.00193	-0.01167	0.99626	1.18972	1.40588	-12.94798	-0.21578	0.23190	-0.03594	0.01466	-0.00431	0.00672	8.89256	-5.24734	-0.36457	0.03525	0.54952	0.14996	-0.00294	0.03617	0.01039	14.16796	-4.25997	17.52702	0.26963	4.62718	-10.47145	-4.84588	-4.01763	-3.64228	32.09010	6.01861	16.65666	-0.00389	-0.00129	0.00174	0.00034
476			4.75000	6.27037	-2.43539	19.87134	0.78396	-0.09805	0.03088	0.01688	0.02209	-0.01001	0.00196	-0.01178	0.99205	1.22758	1.41603	-13.05246	-0.21982	0.22839	-0.03474	0.01566	-0.00205	0.00609	8.93946	-5.29029	-0.39619	0.04075	0.54302	0.14847	-0.00360	0.03583	0.00915	14.72284	-4.06178	16.71777	-0.20036	4.78169	-9.74562	-4.76654	-4.35797	-3.26441	32.13241	6.05891	16.68000	-0.00384	-0.00129	0.00179	0.00026
477			4.76000	6.26305	-2.28497	20.03636	0.78473	-0.09803	0.02953	0.02141	0.02281	-0.00894	0.00163	-0.01166	0.98643	1.26638	1.42046	-13.14874	-0.22377	0.22190	-0.03335	0.01609	0.00026	0.00535	8.98840	-5.33301	-0.42282	0.04782	0.53247	0.14621	-0.00428	0.03599	0.00766	15.07989	-3.76578	15.47764	-0.68921	4.77772	-8.83251	-4.73501	-4.51589	-2.74791	32.16257	6.09039	16.69453	-0.00380	-0.00128	0.00180	0.00017
478			4.77000	6.25175	-2.13250	20.18741	0.78391	-0.09687	0.02824	0.02415	0.02308	-0.00791	0.00139	-0.01148	0.97887	1.30543	1.41875	-13.23617	-0.22761	0.21629	-0.03202	0.01652	0.00251	0.00466	9.03772	-5.37618	-0.44358	0.05509	0.52284	0.14426	-0.00484	0.03667	0.00626	15.29241	-3.55344	14.15354	-1.19838	4.77720	-7.93531	-4.74893	-4.49826	-2.20154	32.18207	6.11168	16.70235	-0.00378	-0.00126	0.00178	0.00011
479			4.78000	6.23856	-1.97864	20.32577	0.78189	-0.09600	0.02675	0.02356	0.02331	-0.00701	0.00122	-0.01134	0.97058	1.34541	1.41097	-13.31578	-0.23027	0.21054	-0.03056	0.01719	0.00450	0.00407	9.08559	-5.42020	-0.45942	0.06101	0.51336	0.14216	-0.00504	0.03703	0.00534	15.41236	-3.58009	13.09193	-1.68057	4.86832	-7.18359	-4.76620	-4.26187	-1.80727	32.19380	6.12210	16.70652	-0.00378	-0.00125	0.00171	0.00006
480			4.79000	6.22651	-1.82330	20.45573	0.77701	-0.09571	0.02458	0.01917	0.02358	-0.00619	0.00115	-0.01111	0.96188	1.38721	1.39784	-13.38950	-0.23030	0.20491	-0.02851	0.01797	0.00600	0.00355	9.12967	-5.46461	-0.47313	0.06520	0.50469	0.13942	-0.00482	0.03650	0.00511	15.45443	-3.89728	12.46910	-2.06910	5.04279	-6.62570	-4.73992	-3.77043	-1.67727	32.20089	6.12329	16.70992	-0.00378	-0.00124	0.00164	0.00004
481			4.80000	6.21847	-1.66664	20.58214	0.77236	-0.09387	0.02344	0.01220	0.02328	-0.00583	0.00103	-0.01094	0.95559	1.43134	1.38086	-13.45915	-0.22915	0.20156	-0.02752	0.01878	0.00683	0.00326	9.16751	-5.50869	-0.48791	0.06823	0.49935	0.13814	-0.00426	0.03533	0.00553	15.37514	-4.40632	12.24283	-2.28347	5.25248	-6.25598	-4.66615	-3.09209	-1.77906	32.20643	6.12006	16.71505	-0.00379	-0.00124	0.00156	0.00005
482			4.81000	6.21577	-1.50991	20.70830	0.76945	-0.09408	0.02188	0.00500	0.02312	-0.00545	0.00011	-0.01062	0.95244	1.47781	1.36242	-13.52630	-0.22798	0.19394	-0.02622	0.01946	0.00653	0.00302	9.19810	-5.55195	-0.50568	0.07217	0.48798	0.13544	-0.00368	0.03356	0.00618	15.09851	-4.89693	12.25681	-2.23972	5.43326	-6.05566	-4.59926	-2.38640	-2.00570	32.21297	6.11839	16.72442	-0.00380	-0.00124	0.00147	0.00006
483			4.82000	6.21771	-1.35583	20.83563	0.76733	-0.09539	0.01993	-0.00018	0.02274	-0.00498	-0.00068	-0.00986	0.95269	1.52601	1.34568	-13.59213	-0.22730	0.18737	-0.02449	0.01972	0.00528	0.00276	9.22207	-5.59484	-0.52712	0.07880	0.47906	0.13297	-0.00326	0.03242	0.00700	14.59481	-5.16783	12.32642	-1.90437	5.48587	-5.95063	-4.60690	-1.78075	-2.31488	32.22301	6.12205	16.74089	-0.00382	-0.00122	0.00138	0.00010
484			4.83000	6.22208	-1.20729	20.96348	0.76691	-0.09493	0.01853	-0.00186	0.02164	-0.00459	-0.00085	-0.00979	0.95455	1.57416	1.33358	-13.65649	-0.22492	0.18556	-0.02331	0.01882	0.00349	0.00255	9.24094	-5.63816	-0.55299	0.08125	0.47717	0.13198	-0.00278	0.03215	0.00809	13.97211	-5.12259	12.27218	-1.35600	5.26976	-5.82056	-4.68740	-1.28878	-2.72739	32.23896	6.13006	16.76743	-0.00385	-0.00121	0.00130	0.00016
485			4.84000	6.22584	-1.06539	21.08959	0.76619	-0.09331	0.01768	0.00034	0.02037	-0.00428	-0.00050	-0.01105	0.95689	1.61897	1.32759	-13.71815	-0.21688	0.18736	-0.02284	0.01610	0.00154	0.00238	9.25568	-5.68231	-0.58431	0.07272	0.48019	0.13156	-0.00204	0.03210	0.00938	13.45388	-4.79361	12.01951	-0.75180	4.67815	-5.61467	-4.77765	-0.84379	-3.22567	32.26288	6.13858	16.80590	-0.00388	-0.00121	0.00124	0.00022
486			4.85000	6.22618	-0.92856	21.21190	0.76748	-0.09284	0.01713	0.00584	0.01982	-0.00402	0.00037	-0.01233	0.95934	1.65644	1.32752	-13.77617	-0.21056	0.19015	-0.02261	0.01232	-0.00023	0.00223	9.26637	-5.72691	-0.62161	0.06553	0.48565	0.13194	-0.00145	0.03163	0.01068	13.26249	-4.29967	11.65412	-0.23183	3.72846	-5.40591	-4.79693	-0.40808	-3.72472	32.29552	6.14343	16.85434	-0.00391	-0.00122	0.00121	0.00028
487			4.86000	6.22099	-0.79303	21.33008	0.76978	-0.09180	0.01790	0.01349	0.01984	-0.00409	0.00140	-0.01301	0.96302	1.68337	1.33221	-13.83113	-0.20751	0.19479	-0.02352	0.00812	-0.00166	0.00225	9.27304	-5.77091	-0.66425	0.06308	0.49339	0.13420	-0.00103	0.03062	0.01177	13.52866	-3.78583	11.33030	0.14443	2.58681	-5.35086	-4.70125	-0.01412	-4.08420	32.33530	6.14237	16.90669	-0.00393	-0.00124	0.00120	0.00032
488			4.87000	6.20930	-0.65399	21.44538	0.77187	-0.09079	0.01865	0.02176	0.02056	-0.00422	0.00161	-0.01329	0.96783	1.69872	1.34052	-13.88556	-0.20572	0.19658	-0.02443	0.00420	-0.00283	0.00241	9.27620	-5.81330	-0.70981	0.06223	0.49510	0.13529	-0.00074	0.02894	0.01199	14.25267	-3.38032	11.16030	0.40621	1.50908	-5.61056	-4.49871	0.24407	-4.14224	32.37913	6.13528	16.95412	-0.00395	-0.00128	0.00122	0.00034
489			4.88000	6.19127	-0.50700	21.55986	0.77481	-0.09011	0.01929	0.02943	0.02192	-0.00440	0.00131	-0.01284	0.97418	1.70411	1.35203	-13.94354	-0.20722	0.19667	-0.02514	0.00132	-0.00382	0.00273	9.27756	-5.85338	-0.75413	0.06605	0.49341	0.13590	-0.00069	0.02744	0.01111	15.34106	-3.15640	11.16995	0.59886	0.72755	-6.25487	-4.24204	0.26020	-3.79425	32.42401	6.12462	16.98929	-0.00399	-0.00131	0.00125	0.00033
490			4.89000	6.16776	-0.34863	21.67537	0.77919	-0.09037	0.02067	0.03601	0.02393	-0.00481	0.00139	-0.01244	0.98091	1.70308	1.36644	-14.00921	-0.20953	0.19733	-0.02653	-0.00027	-0.00462	0.00328	9.27969	-5.89129	-0.79246	0.06901	0.49360	0.13762	-0.00085	0.02695	0.00935	16.67113	-3.11436	11.27071	0.72659	0.33392	-7.16778	-4.00216	0.01657	-3.06805	32.46852	6.11452	17.00830	-0.00404	-0.00134	0.00127	0.00032
491			4.90000	6.13968	-0.17674	21.79220	0.78055	-0.08880	0.02215	0.04166	0.02558	-0.00521	0.00194	-0.01274	0.98448	1.69927	1.38303	-14.08444	-0.20789	0.20079	-0.02803	-0.00093	-0.00515	0.00389	9.28477	-5.92768	-0.82122	0.06473	0.49734	0.13950	-0.00104	0.02764	0.00694	18.07040	-3.15921	11.24967	0.77018	0.19865	-8.04774	-3.81878	-0.37196	-2.09458	32.51350	6.10837	17.01045	-0.00408	-0.00135	0.00129	0.00033
492			4.91000	6.10728	0.00839	21.90780	0.77967	-0.08844	0.02351	0.04747	0.02724	-0.00542	0.00278	-0.01302	0.98474	1.69414	1.40052	-14.16728	-0.20545	0.20310	-0.02937	-0.00166	-0.00529	0.00433	9.29329	-5.96334	-0.83869	0.05984	0.50023	0.14112	-0.00113	0.02902	0.00423	19.24593	-3.09666	10.85204	0.73662	0.01919	-8.55710	-3.69222	-0.72477	-1.00479	32.56160	6.10861	16.99817	-0.00409	-0.00134	0.00130	0.00035
493			4.92000	6.06988	0.20231	22.01706	0.77662	-0.08694	0.02501	0.05474	0.02760	-0.00536	0.00382	-0.01263	0.98422	1.68589	1.41783	-14.25245	-0.20428	0.20771	-0.03062	-0.00346	-0.00523	0.00447	9.30396	-5.99883	-0.84452	0.05874	0.50664	0.14370	-0.00115	0.03131	0.00142	19.81954	-2.68636	9.90796	0.66462	-0.49428	-8.50443	-3.62931	-0.95893	0.14444	32.61541	6.11714	16.97675	-0.00407	-0.00133	0.00132	0.00038
494			4.93000	6.02582	0.39618	22.11368	0.77409	-0.08517	0.02620	0.06436	0.02656	-0.00488	0.00455	-0.01152	0.98491	1.67058	1.43430	-14.33372	-0.20648	0.21210	-0.03140	-0.00672	-0.00500	0.00420	9.31570	-6.03506	-0.83839	0.06340	0.51268	0.14635	-0.00123	0.03435	-0.00142	19.55082	-1.78526	8.39490	0.57563	-1.42886	-7.84807	-3.64832	-1.14108	1.29148	32.67466	6.13452	16.95124	-0.00402	-0.00131	0.00133	0.00040
495			4.94000	5.97347	0.58014	22.19181	0.77361	-0.08519	0.02674	0.07591	0.02498	-0.00398	0.00459	-0.01030	0.98729	1.64479	1.44926	-14.40484	-0.21077	0.21233	-0.03163	-0.01089	-0.00432	0.00352	9.32864	-6.07279	-0.82096	0.07000	0.51250	0.14759	-0.00145	0.03745	-0.00384	18.55903	-0.47827	6.46659	0.43415	-2.59691	-6.62045	-3.76536	-1.37211	2.25674	32.73507	6.15756	16.92351	-0.00396	-0.00130	0.00134	0.00038
496			4.95000	5.91211	0.74810	22.24829	0.77376	-0.08592	0.02692	0.08695	0.02302	-0.00294	0.00409	-0.00948	0.99075	1.60818	1.46124	-14.46055	-0.21442	0.20977	-0.03168	-0.01475	-0.00308	0.00260	9.34398	-6.11285	-0.79515	0.07392	0.50734	0.14749	-0.00182	0.04013	-0.00520	17.18627	0.92416	4.46194	0.19345	-3.66766	-4.98558	-3.98589	-1.67818	2.81042	32.79134	6.18085	16.89432	-0.00393	-0.00128	0.00134	0.00034
497			4.96000	5.84356	0.89841	22.28448	0.77382	-0.08517	0.02737	0.09352	0.02052	-0.00207	0.00322	-0.00931	0.99303	1.56358	1.46870	-14.49840	-0.21719	0.20605	-0.03215	-0.01718	-0.00144	0.00168	9.36265	-6.15568	-0.76608	0.07444	0.49858	0.14676	-0.00223	0.04160	-0.00514	15.66526	2.01491	2.82075	-0.13526	-4.34374	-3.27408	-4.24746	-1.97243	2.80852	32.84076	6.19936	16.86535	-0.00391	-0.00127	0.00134	0.00029
498			4.97000	5.77276	1.03165	22.30656	0.77347	-0.08481	0.02770	0.09215	0.01822	-0.00153	0.00251	-0.00930	0.99142	1.51603	1.47085	-14.52004	-0.22118	0.20067	-0.03248	-0.01754	0.00031	0.00090	9.38420	-6.20066	-0.73968	0.07637	0.48794	0.14561	-0.00265	0.04127	-0.00375	14.09032	2.47503	1.87104	-0.50139	-4.41855	-1.84226	-4.45456	-2.15041	2.27216	32.88286	6.21023	16.83891	-0.00391	-0.00127	0.00134	0.00025
499			4.98000	5.70637	1.14973	22.32287	0.76954	-0.08267	0.02865	0.08161	0.01592	-0.00141	0.00213	-0.00904	0.98682	1.47192	1.46778	-14.53024	-0.22471	0.19838	-0.03329	-0.01519	0.00204	0.00042	9.40734	-6.24650	-0.72088	0.08017	0.48229	0.14589	-0.00308	0.03971	-0.00155	12.61680	2.17645	1.65579	-0.88550	-3.77865	-0.90266	-4.55089	-2.20183	1.37730	32.91830	6.21310	16.81577	-0.00393	-0.00128	0.00134	0.00021
500			4.99000	5.65055	1.25690	22.34063	0.76387	-0.08325	0.02932	0.06374	0.01489	-0.00159	0.00212	-0.00864	0.98123	1.43820	1.45945	-14.53494	-0.22654	0.19556	-0.03382	-0.00999	0.00390	0.00028	9.43115	-6.29176	-0.71209	0.08441	0.47923	0.14637	-0.00349	0.03757	0.00088	11.50190	1.15569	1.99269	-1.33292	-2.42350	-0.52011	-4.57183	-2.20203	0.38448	32.94788	6.20929	16.79487	-0.00396	-0.00129	0.00134	0.00017
501			5.00000	5.60982	1.35985	22.36461	0.75920	-0.08596	0.02885	0.04152	0.01514	-0.00192	0.00203	-0.00832	0.97636	1.42111	1.44516	-14.54031	-0.22733	0.19054	-0.03332	-0.00268	0.00588	0.00045	9.45557	-6.33624	-0.71287	0.08879	0.47505	0.14560	-0.00391	0.03574	0.00295	10.91578	-0.42777	2.63102	-1.86525	-0.52494	-0.65263	-4.60265	-2.20896	-0.46916	32.97229	6.20093	16.77439	-0.00401	-0.00130	0.00133	0.00014
502			5.01000	5.58654	1.46526	22.39688	0.75417	-0.08588	0.02827	0.01864	0.01565	-0.00229	0.00173	-0.00811	0.97239	1.42426	1.42449	-14.55128	-0.22637	0.18739	-0.03277	0.00513	0.00767	0.00080	9.48060	-6.38061	-0.72091	0.09173	0.47198	0.14476	-0.00421	0.03504	0.00440	10.79697	-2.24056	3.30573	-2.36858	1.51635	-1.11776	-4.69437	-2.20804	-1.05569	32.99224	6.18931	16.75254	-0.00406	-0.00132	0.00132	0.00011
503			5.02000	5.57965	1.57675	22.43649	0.75009	-0.08285	0.02768	0.00016	0.01585	-0.00251	0.00107	-0.00804	0.97015	1.44635	1.39900	-14.56962	-0.22433	0.18541	-0.03226	0.01125	0.00852	0.00114	9.50582	-6.42589	-0.73335	0.09316	0.46839	0.14369	-0.00431	0.03527	0.00514	10.90736	-3.78489	3.72681	-2.60894	3.14238	-1.62108	-4.82837	-2.17601	-1.33851	33.00865	6.17532	16.72808	-0.00411	-0.00133	0.00130	0.00009
504			5.03000	5.58403	1.69358	22.47905	0.74481	-0.08338	0.02599	-0.00977	0.01649	-0.00238	0.00014	-0.00817	0.96930	1.48070	1.37287	-14.59322	-0.21797	0.17932	-0.03091	0.01385	0.00769	0.00130	9.53070	-6.47247	-0.74723	0.08962	0.45977	0.14031	-0.00406	0.03561	0.00498	11.01690	-4.62992	3.68427	-2.41412	3.92174	-1.97053	-4.94132	-2.12156	-1.28660	33.02227	6.15967	16.70034	-0.00415	-0.00134	0.00128	0.00007
505			5.04000	5.59226	1.81245	22.51881	0.73825	-0.08501	0.02435	-0.01011	0.01698	-0.00202	-0.00062	-0.00834	0.96836	1.51798	1.35115	-14.61908	-0.21006	0.17325	-0.02966	0.01291	0.00555	0.00133	9.55488	-6.52015	-0.75894	0.08479	0.45142	0.13697	-0.00364	0.03599	0.00402	11.05970	-4.65774	3.19051	-1.81768	3.77714	-2.19617	-4.97591	-2.04727	-0.89713	33.03364	6.14260	16.66932	-0.00419	-0.00134	0.00125	0.00005
506			5.05000	5.59744	1.93061	22.55151	0.73299	-0.08658	0.02273	-0.00311	0.01727	-0.00158	-0.00150	-0.00827	0.96793	1.54988	1.33752	-14.64565	-0.20505	0.16723	-0.02829	0.00964	0.00287	0.00129	9.57785	-6.56816	-0.76536	0.08418	0.44200	0.13389	-0.00323	0.03581	0.00266	11.12964	-4.07537	2.45622	-1.02492	2.90607	-2.36644	-4.90116	-1.88873	-0.31894	33.04330	6.12392	16.63598	-0.00422	-0.00133	0.00121	0.00004
507			5.06000	5.59520	2.04766	22.57592	0.73000	-0.08837	0.02081	0.00727	0.01768	-0.00117	-0.00274	-0.00840	0.97013	1.57063	1.33288	-14.67202	-0.20123	0.16057	-0.02663	0.00497	0.00044	0.00117	9.59809	-6.61549	-0.76603	0.08382	0.43028	0.13022	-0.00256	0.03453	0.00166	11.33599	-3.25198	1.73222	-0.27326	1.57632	-2.40405	-4.73356	-1.51780	0.13835	33.05192	6.10377	16.60208	-0.00424	-0.00133	0.00116	0.00004
508			5.07000	5.58455	2.16505	22.59326	0.72695	-0.08902	0.01942	0.01666	0.01813	-0.00089	-0.00360	-0.00873	0.97351	1.57701	1.33574	-14.69598	-0.19717	0.15748	-0.02540	-0.00024	-0.00120	0.00093	9.61289	-6.66127	-0.76442	0.08190	0.42308	0.12775	-0.00148	0.03254	0.00173	11.70049	-2.56228	1.16115	0.25724	0.03616	-2.13440	-4.51659	-0.81144	0.17096	33.06021	6.08282	16.56916	-0.00426	-0.00132	0.00111	0.00004
509			5.08000	5.56782	2.28506	22.60556	0.72312	-0.08983	0.01799	0.02166	0.01893	-0.00071	-0.00378	-0.00893	0.97635	1.56825	1.34274	-14.71387	-0.19361	0.15708	-0.02404	-0.00512	-0.00184	0.00057	9.61868	-6.70497	-0.76660	0.08023	0.42076	0.12602	-0.00009	0.02982	0.00299	12.16600	-2.27316	0.75811	0.46142	-1.46406	-1.50070	-4.26568	0.24000	-0.30584	33.06859	6.06174	16.53827	-0.00426	-0.00131	0.00106	0.00004
510			5.09000	5.54938	2.40973	22.61462	0.71608	-0.09071	0.01675	0.02131	0.01984	-0.00060	-0.00318	-0.00885	0.97607	1.54608	1.34990	-14.72290	-0.18903	0.15874	-0.02281	-0.00900	-0.00158	0.00019	9.61267	-6.74590	-0.77777	0.07669	0.42205	0.12465	0.00138	0.02643	0.00496	12.57254	-2.40798	0.49560	0.35562	-2.72106	-0.68092	-3.96341	1.47794	-1.10784	33.07683	6.04092	16.50961	-0.00424	-0.00130	0.00102	0.00004
511			5.10000	5.53304	2.53847	22.62192	0.70900	-0.09079	0.01606	0.01714	0.02018	-0.00054	-0.00189	-0.00824	0.97386	1.51348	1.35438	-14.72318	-0.18682	0.16260	-0.02202	-0.01178	-0.00083	-0.00010	9.59421	-6.78332	-0.79978	0.07499	0.42699	0.12437	0.00268	0.02274	0.00688	12.64815	-2.76404	0.35183	0.08336	-3.63361	0.02462	-3.59867	2.63266	-1.91411	33.08440	6.02192	16.48320	-0.00423	-0.00130	0.00099	0.00003
512			5.11000	5.52106	2.66690	22.62849	0.70186	-0.09167	0.01574	0.01059	0.01982	-0.00051	-0.00110	-0.00694	0.97316	1.47392	1.35559	-14.71768	-0.18609	0.16416	-0.02163	-0.01326	0.00001	-0.00023	9.56555	-6.81663	-0.83051	0.07536	0.42780	0.12371	0.00367	0.01886	0.00803	12.15129	-3.14665	0.29319	-0.20883	-4.10671	0.38430	-3.17911	3.45657	-2.43807	33.09061	6.00704	16.45942	-0.00424	-0.00129	0.00095	0.00002
513			5.12000	5.51515	2.78865	22.63485	0.69639	-0.09175	0.01542	0.00182	0.01830	-0.00046	-0.00120	-0.00508	0.97448	1.43210	1.35402	-14.71088	-0.18862	0.16362	-0.02121	-0.01308	0.00081	-0.00019	9.53069	-6.84550	-0.86524	0.08033	0.42397	0.12250	0.00441	0.01535	0.00800	11.00432	-3.51809	0.25932	-0.48912	-3.97307	0.31356	-2.72599	3.80510	-2.50495	33.09539	5.99659	16.43877	-0.00426	-0.00128	0.00091	0.00002
514			5.13000	5.51747	2.89767	22.64077	0.69224	-0.09232	0.01492	-0.00852	0.01585	-0.00037	-0.00169	-0.00304	0.97590	1.39471	1.34969	-14.70757	-0.19261	0.16111	-0.02062	-0.01087	0.00157	-0.00002	9.49462	-6.86993	-0.89789	0.08714	0.41726	0.12083	0.00469	0.01258	0.00673	9.20601	-3.81605	0.12155	-0.75289	-3.19223	-0.06612	-2.26231	3.63652	-2.07806	33.09887	5.98825	16.42159	-0.00428	-0.00127	0.00087	0.00001
515			5.14000	5.52880	2.98726	22.64412	0.68796	-0.09356	0.01432	-0.01733	0.01225	-0.00018	-0.00230	-0.00164	0.97638	1.36748	1.34285	-14.70985	-0.19328	0.15702	-0.02008	-0.00739	0.00198	0.00012	9.46218	-6.89011	-0.92291	0.08801	0.40833	0.11828	0.00407	0.01055	0.00460	6.69222	-3.73594	-0.31907	-0.88600	-2.11872	-0.40222	-1.81748	3.03531	-1.29498	33.10117	5.97937	16.40811	-0.00429	-0.00126	0.00085	0.00000
516			5.15000	5.54636	3.04835	22.64036	0.68042	-0.09543	0.01293	-0.02065	0.00708	0.00014	-0.00267	-0.00056	0.97524	1.35075	1.33541	-14.71484	-0.18950	0.15363	-0.01880	-0.00465	0.00170	0.00008	9.43684	-6.90647	-0.93726	0.08436	0.40087	0.11493	0.00295	0.00898	0.00230	3.39547	-2.90372	-1.24458	-0.74104	-1.35076	-0.25663	-1.40431	2.19682	-0.42591	33.10250	5.96801	16.39830	-0.00431	-0.00125	0.00085	0.00000
517			5.16000	5.56469	3.07070	22.62333	0.67227	-0.09764	0.01216	-0.01709	0.00030	0.00057	-0.00250	0.00045	0.97300	1.33922	1.33025	-14.71487	-0.18572	0.15268	-0.01799	-0.00414	0.00071	-0.00024	9.41986	-6.91918	-0.94145	0.08274	0.39831	0.11343	0.00192	0.00735	0.00050	-0.57625	-1.20726	-2.75500	-0.28088	-1.30267	0.70365	-1.01125	1.36377	0.25111	33.10357	5.95330	16.39320	-0.00431	-0.00124	0.00086	0.00001
518			5.17000	5.57837	3.04663	22.58644	0.66711	-0.09970	0.01216	-0.00809	-0.00750	0.00114	-0.00192	0.00090	0.97181	1.32556	1.32976	-14.69986	-0.18326	0.15458	-0.01786	-0.00595	-0.00082	-0.00084	9.41011	-6.92818	-0.93882	0.08247	0.40184	0.11407	0.00115	0.00528	-0.00051	-4.84751	1.11994	-4.81623	0.41105	-2.03383	2.56184	-0.62379	0.74451	0.56813	33.10519	5.93557	16.39413	-0.00430	-0.00125	0.00090	0.00002
519			5.18000	5.58378	2.97447	22.52458	0.66250	-0.09991	0.01289	0.00390	-0.01487	0.00189	-0.00113	0.00006	0.96974	1.30329	1.33508	-14.66063	-0.17815	0.16002	-0.01849	-0.00921	-0.00258	-0.00174	9.40483	-6.93320	-0.93390	0.07593	0.41150	0.11588	0.00067	0.00269	-0.00071	-8.81962	3.64361	-7.23463	1.18023	-3.32970	5.11083	-0.25076	0.43860	0.51536	33.10760	5.91758	16.40223	-0.00427	-0.00127	0.00095	0.00003
520			5.19000	5.57938	2.86050	22.43568	0.65585	-0.09965	0.01353	0.01627	-0.02039	0.00268	-0.00085	-0.00128	0.96628	1.26885	1.34578	-14.59178	-0.17107	0.16545	-0.01904	-0.01262	-0.00401	-0.00277	9.40094	-6.93441	-0.93062	0.06652	0.42119	0.11712	0.00053	-0.00012	-0.00027	-11.80133	5.88833	-9.71038	1.80975	-4.79677	7.94467	0.07298	0.42726	0.20434	33.10975	5.90336	16.41722	-0.00424	-0.00128	0.00102	0.00002
521			5.20000	5.56542	2.71899	22.32131	0.65192	-0.10168	0.01421	0.02743	-0.02363	0.00344	-0.00157	-0.00191	0.96628	1.22270	1.35917	-14.49314	-0.16829	0.16695	-0.01954	-0.01557	-0.00437	-0.00379	9.39595	-6.93245	-0.93130	0.06417	0.42590	0.11806	0.00062	-0.00259	0.00045	-13.25025	7.50841	-11.96989	2.08173	-6.04535	10.63661	0.31641	0.58264	-0.19723	33.11006	5.89696	16.43785	-0.00420	-0.00130	0.00109	0.00001
522			5.21000	5.54298	2.56858	22.18530	0.64963	-0.10424	0.01499	0.03730	-0.02393	0.00411	-0.00304	-0.00202	0.96998	1.16809	1.37105	-14.36873	-0.16738	0.16633	-0.02014	-0.01761	-0.00350	-0.00468	9.38917	-6.92825	-0.93615	0.06445	0.42713	0.11855	0.00071	-0.00419	0.00101	-13.01127	8.43317	-13.80340	1.92258	-6.88807	12.80155	0.46384	0.70354	-0.49343	33.10732	5.90001	16.46204	-0.00418	-0.00130	0.00116	-0.00001
523			5.22000	5.51250	2.42684	22.03346	0.64616	-0.10757	0.01553	0.04587	-0.02171	0.00459	-0.00513	-0.00158	0.97424	1.10851	1.37789	-14.22638	-0.16751	0.16235	-0.02052	-0.01857	-0.00196	-0.00529	9.38196	-6.92295	-0.94290	0.06773	0.42212	0.11788	0.00062	-0.00461	0.00100	-11.38902	8.77875	-15.18302	1.50587	-7.27508	14.28566	0.52037	0.59668	-0.52383	33.10123	5.91085	16.48798	-0.00417	-0.00130	0.00122	-0.00003
524			5.23000	5.47500	2.30588	21.86992	0.64270	-0.11163	0.01502	0.05047	-0.01773	0.00450	-0.00744	-0.00094	0.97920	1.04814	1.37914	-14.07284	-0.16783	0.15520	-0.02003	-0.01769	-0.00057	-0.00529	9.37731	-6.91749	-0.94787	0.07034	0.41012	0.11489	0.00021	-0.00407	0.00032	-8.94872	8.45827	-15.70415	1.07082	-6.96063	14.69394	0.52279	0.19259	-0.26155	33.09275	5.92481	16.51372	-0.00418	-0.00131	0.00127	-0.00005
525			5.24000	5.43565	2.21287	21.70852	0.63985	-0.11549	0.01419	0.04631	-0.01285	0.00391	-0.00863	-0.00088	0.98485	0.99499	1.37651	-13.92362	-0.16598	0.15119	-0.01937	-0.01387	0.00022	-0.00468	9.37791	-6.91225	-0.94797	0.06802	0.40246	0.11221	-0.00035	-0.00342	-0.00065	-6.33352	7.18433	-14.67723	0.74921	-5.61832	13.50527	0.53577	-0.35343	0.14761	33.08344	5.93817	16.53778	-0.00419	-0.00132	0.00132	-0.00005
526			5.25000	5.40382	2.14902	21.56741	0.63700	-0.11931	0.01436	0.03109	-0.00829	0.00318	-0.00828	-0.00137	0.98717	0.95905	1.37265	-13.79599	-0.16233	0.15067	-0.01974	-0.00757	0.00044	-0.00381	9.38375	-6.90678	-0.94286	0.06183	0.40020	0.11145	-0.00067	-0.00343	-0.00132	-4.16571	4.92240	-11.98157	0.56503	-3.33708	10.86607	0.60422	-0.74125	0.42023	33.07426	5.95043	16.55852	-0.00418	-0.00133	0.00137	-0.00005
527			5.26000	5.38900	2.10966	21.46283	0.63466	-0.12078	0.01415	0.00751	-0.00507	0.00211	-0.00659	-0.00110	0.98627	0.94682	1.36942	-13.70242	-0.16268	0.15584	-0.01936	-0.00069	0.00031	-0.00255	9.39176	-6.90032	-0.93606	0.06404	0.40647	0.11267	-0.00069	-0.00464	-0.00115	-2.90236	2.08337	-8.17185	0.47974	-0.70243	7.51954	0.73902	-0.72477	0.28742	33.06546	5.96424	16.57456	-0.00417	-0.00135	0.00141	-0.00005
528			5.27000	5.39641	2.08502	21.40135	0.62983	-0.12159	0.01340	-0.01837	-0.00409	0.00103	-0.00421	-0.00107	0.98541	0.95781	1.36781	-13.64475	-0.15781	0.16474	-0.01844	0.00496	-0.00004	-0.00139	9.39731	-6.89196	-0.93342	0.06103	0.41952	0.11401	-0.00024	-0.00712	0.00005	-2.74734	-0.65518	-4.25138	0.47113	1.52639	4.40435	0.92538	-0.22790	-0.30039	33.05688	5.98226	16.58520	-0.00416	-0.00135	0.00142	-0.00005
529			5.28000	5.42549	2.06299	21.37836	0.62593	-0.12212	0.01277	-0.03979	-0.00542	0.00029	-0.00234	-0.00101	0.98434	0.98491	1.36823	-13.61590	-0.15265	0.17167	-0.01764	0.00768	-0.00054	-0.00064	9.39586	-6.88122	-0.93977	0.05863	0.42977	0.11488	0.00053	-0.01020	0.00193	-3.61539	-2.62993	-1.18498	0.52133	2.73365	2.21056	1.12092	0.67466	-1.15382	33.04870	6.00458	16.59138	-0.00416	-0.00134	0.00141	-0.00005
530			5.29000	5.47001	2.03200	21.38039	0.62177	-0.12160	0.01246	-0.05155	-0.00851	-0.00004	-0.00114	-0.00069	0.98285	1.01644	1.37069	-13.60325	-0.14814	0.17748	-0.01714	0.00704	-0.00110	-0.00033	9.38410	-6.86827	-0.95700	0.05833	0.43818	0.11571	0.00151	-0.01312	0.00384	-5.19816	-3.39300	0.40299	0.60996	2.62410	1.23462	1.29720	1.79545	-1.96728	33.04152	6.02820	16.59455	-0.00416	-0.00133	0.00139	-0.00004
531			5.30000	5.52011	1.98351	21.38988	0.61631	-0.12183	0.01252	-0.05221	-0.01262	-0.00002	-0.00059	-0.00047	0.98157	1.03990	1.37494	-13.59348	-0.14204	0.18106	-0.01718	0.00365	-0.00164	-0.00036	9.36094	-6.85356	-0.98324	0.05547	0.44377	0.11606	0.00240	-0.01530	0.00514	-7.06748	-2.92705	0.52302	0.70193	1.36244	1.22807	1.45463	2.88875	-2.45637	33.03615	6.04961	16.59624	-0.00416	-0.00132	0.00137	-0.00003
532			5.31000	5.56661	1.91402	21.39360	0.61039	-0.12134	0.01292	-0.04481	-0.01656	0.00019	-0.00049	-0.00015	0.98073	1.04645	1.38061	-13.57919	-0.13690	0.18458	-0.01764	-0.00084	-0.00208	-0.00048	9.32766	-6.83753	-1.01386	0.05280	0.44903	0.11668	0.00307	-0.01663	0.00545	-8.75627	-1.68508	-0.14772	0.74533	-0.48463	1.47294	1.60991	3.74825	-2.47690	33.03323	6.06604	16.59744	-0.00415	-0.00132	0.00135	-0.00001
533			5.32000	5.60428	1.82623	21.38812	0.60577	-0.12058	0.01304	-0.03408	-0.01924	0.00039	-0.00102	-0.00050	0.97955	1.03361	1.38727	-13.56213	-0.13181	0.18598	-0.01802	-0.00504	-0.00232	-0.00048	9.28713	-6.82034	-1.04338	0.04631	0.45105	0.11621	0.00318	-0.01728	0.00477	-9.80632	-0.29096	-0.79139	0.69646	-2.31846	1.32222	1.78830	4.28098	-2.07875	33.03328	6.07675	16.59905	-0.00415	-0.00131	0.00132	0.00001
534			5.33000	5.63158	1.72873	21.37733	0.60252	-0.12170	0.01278	-0.02310	-0.02015	0.00045	-0.00222	-0.00143	0.97906	1.00338	1.39434	-13.54860	-0.12614	0.18337	-0.01822	-0.00824	-0.00237	-0.00030	9.24254	-6.80180	-1.06777	0.03602	0.44830	0.11439	0.00269	-0.01737	0.00355	-9.86179	0.81372	-0.99499	0.57870	-3.83182	0.66791	1.96557	4.51599	-1.47577	33.03638	6.08274	16.60190	-0.00415	-0.00131	0.00129	0.00004
535			5.34000	5.64887	1.63344	21.36657	0.59987	-0.12355	0.01243	-0.01327	-0.01873	0.00037	-0.00398	-0.00247	0.97956	0.95922	1.40172	-13.54283	-0.12074	0.17830	-0.01840	-0.01037	-0.00255	-0.00003	9.19644	-6.78224	-1.08593	0.02465	0.44230	0.11193	0.00189	-0.01675	0.00235	-8.79206	1.44075	-0.71906	0.51646	-4.95827	-0.25383	2.05727	4.52172	-0.89422	33.04217	6.08540	16.60666	-0.00416	-0.00130	0.00124	0.00005
536			5.35000	5.65741	1.55255	21.36070	0.59837	-0.12437	0.01215	-0.00526	-0.01476	0.00016	-0.00563	-0.00318	0.98060	0.90498	1.41072	-13.54629	-0.11804	0.17452	-0.01852	-0.01172	-0.00335	0.00028	9.15097	-6.76282	-1.09869	0.01619	0.43837	0.11020	0.00121	-0.01505	0.00151	-6.68468	1.54432	0.02174	0.66826	-5.67854	-1.27184	1.95233	4.33358	-0.46737	33.04971	6.08574	16.61412	-0.00416	-0.00130	0.00119	0.00006
537			5.36000	5.65901	1.49661	21.36480	0.59416	-0.12590	0.01145	0.00077	-0.00890	-0.00015	-0.00681	-0.00315	0.98167	0.84501	1.42401	-13.55951	-0.11535	0.17233	-0.01809	-0.01212	-0.00504	0.00058	9.10824	-6.74590	-1.10786	0.00965	0.43725	0.10866	0.00066	-0.01180	0.00115	-3.75414	1.16985	1.24563	1.13713	-5.97705	-2.32423	1.56511	3.94515	-0.26108	33.05806	6.08452	16.62478	-0.00417	-0.00130	0.00117	0.00007
538			5.37000	5.65532	1.47343	21.38401	0.58692	-0.12838	0.01053	0.00525	-0.00165	-0.00052	-0.00728	-0.00279	0.98233	0.78370	1.44480	-13.58258	-0.11045	0.17203	-0.01742	-0.01142	-0.00763	0.00086	9.07068	-6.73423	-1.11571	0.00120	0.43905	0.10721	0.00007	-0.00681	0.00128	-0.27639	0.44733	2.94275	1.92024	-5.86779	-3.36605	0.87474	3.32501	-0.29247	33.06603	6.08261	16.63854	-0.00417	-0.00131	0.00119	0.00006
539			5.38000	5.64725	1.48753	21.42302	0.58163	-0.12893	0.01108	0.00895	0.00631	-0.00104	-0.00694	-0.00173	0.98487	0.72518	1.47562	-13.61514	-0.10934	0.17676	-0.01794	-0.01031	-0.01107	0.00118	9.04105	-6.73052	-1.12430	-0.00154	0.44706	0.10876	-0.00006	-0.00036	0.00176	3.43962	-0.45229	5.04020	2.91050	-5.35112	-4.36827	-0.05167	2.41977	-0.49650	33.07274	6.08119	16.65458	-0.00417	-0.00133	0.00126	0.00005
540			5.39000	5.63502	1.53983	21.48532	0.58084	-0.12992	0.01257	0.01261	0.01418	-0.00177	-0.00619	0.00003	0.99007	0.67377	1.51752	-13.65690	-0.11380	0.18224	-0.01913	-0.00886	-0.01474	0.00153	9.02272	-6.73624	-1.13434	0.00383	0.45496	0.11197	0.00007	0.00666	0.00240	7.07689	-1.35717	7.34388	3.93616	-4.42551	-5.21626	-1.04946	1.20116	-0.79660	33.07735	6.08149	16.67167	-0.00417	-0.00136	0.00138	0.00004
541			5.40000	5.61831	1.62783	21.57153	0.58210	-0.12873	0.01509	0.01680	0.02098	-0.00279	-0.00475	0.00182	0.99571	0.63361	1.56938	-13.70557	-0.12031	0.19166	-0.02114	-0.00668	-0.01822	0.00183	9.01880	-6.75094	-1.14605	0.01212	0.46618	0.11709	-0.00012	0.01267	0.00320	10.36102	-2.10629	9.49465	4.78931	-3.18234	-5.58855	-1.91022	-0.26249	-1.22053	33.07972	6.08446	16.68838	-0.00417	-0.00139	0.00154	0.00002
542			5.41000	5.59640	1.74637	21.67780	0.58626	-0.12603	0.01803	0.02194	0.02613	-0.00391	-0.00236	0.00314	0.99937	0.60748	1.62757	-13.75472	-0.12857	0.20402	-0.02342	-0.00388	-0.02064	0.00185	9.03114	-6.77192	-1.16056	0.02228	0.48075	0.12346	-0.00088	0.01613	0.00430	13.08837	-2.57419	11.04577	5.26271	-1.79327	-5.11089	-2.45863	-1.82667	-1.83655	33.08024	6.09112	16.70300	-0.00418	-0.00144	0.00174	0.00001
543			5.42000	5.56854	1.88847	21.79570	0.59068	-0.12281	0.02141	0.02756	0.02952	-0.00495	0.00115	0.00271	0.99935	0.59648	1.68628	-13.79477	-0.13132	0.21858	-0.02638	-0.00063	-0.02112	0.00146	9.05986	-6.79519	-1.17970	0.02236	0.49889	0.13018	-0.00150	0.01608	0.00576	15.11810	-2.73560	11.68591	5.21392	-0.41926	-3.65935	-2.60406	-3.30511	-2.64482	33.07963	6.10274	16.71306	-0.00419	-0.00150	0.00196	-0.00000
544			5.43000	5.53509	2.04623	21.91514	0.59363	-0.11935	0.02396	0.03203	0.03117	-0.00550	0.00554	0.00063	0.99513	0.60020	1.73896	-13.81690	-0.12755	0.23431	-0.02885	0.00231	-0.01915	0.00061	9.10298	-6.81638	-1.20512	0.01204	0.51977	0.13573	-0.00108	0.01244	0.00739	16.35965	-2.71396	11.46252	4.62209	0.81072	-1.56239	-2.35878	-4.45888	-3.53742	33.07848	6.12082	16.71566	-0.00422	-0.00156	0.00218	-0.00001
545			5.44000	5.49840	2.21170	22.02878	0.59397	-0.11475	0.02607	0.03341	0.03092	-0.00569	0.01002	-0.00144	0.98881	0.61654	1.78019	-13.81791	-0.12239	0.25084	-0.03091	0.00434	-0.01501	-0.00035	9.15567	-6.83214	-1.23738	0.00260	0.54180	0.14108	-0.00026	0.00619	0.00890	16.78427	-2.70458	10.77102	3.60631	1.76430	0.45060	-1.82883	-5.04558	-4.29846	33.07714	6.14641	16.70818	-0.00424	-0.00160	0.00239	-0.00002
546			5.45000	5.46220	2.37753	22.13463	0.59634	-0.10865	0.02815	0.03125	0.02893	-0.00579	0.01366	-0.00303	0.98391	0.64130	1.80740	-13.80311	-0.12091	0.26585	-0.03286	0.00536	-0.00960	-0.00095	9.21091	-6.84082	-1.27492	-0.00022	0.56147	0.14650	0.00002	-0.00056	0.00978	16.47506	-2.82333	10.07353	2.37844	2.29439	1.59247	-1.19215	-4.94316	-4.65504	33.07605	6.17868	16.68883	-0.00427	-0.00163	0.00255	-0.00002
547			5.46000	5.42983	2.53793	22.23467	0.59964	-0.10339	0.02888	0.02644	0.02631	-0.00569	0.01517	-0.00394	0.98158	0.66840	1.82118	-13.78441	-0.12211	0.27305	-0.03345	0.00528	-0.00418	-0.00079	9.26130	-6.84325	-1.31361	0.00261	0.56905	0.14881	-0.00023	-0.00494	0.00924	15.63823	-3.05219	9.63235	1.16885	2.32589	1.40025	-0.66507	-4.24513	-4.37402	33.07595	6.21441	16.65765	-0.00429	-0.00163	0.00266	-0.00002
548			5.47000	5.40295	2.68926	22.33214	0.60159	-0.10244	0.02802	0.02058	0.02438	-0.00542	0.01435	-0.00342	0.98119	0.69169	1.82461	-13.77578	-0.12636	0.26876	-0.03239	0.00430	-0.00015	0.00014	9.30166	-6.84246	-1.34729	0.01334	0.56025	0.14719	-0.00088	-0.00467	0.00698	14.53955	-3.30443	9.48900	0.16058	1.95414	-0.14012	-0.41750	-3.24277	-3.36020	33.07756	6.24824	16.61601	-0.00430	-0.00162	0.00271	-0.00002
549			5.48000	5.38150	2.83025	22.42972	0.60302	-0.10429	0.02682	0.01561	0.02300	-0.00518	0.01211	-0.00267	0.98306	0.70726	1.82190	-13.78920	-0.12940	0.25787	-0.03115	0.00273	0.00190	0.00151	9.33053	-6.84259	-1.36914	0.02107	0.54320	0.14359	-0.00094	0.00025	0.00340	13.44425	-3.47372	9.57552	-0.55983	1.39460	-2.67041	-0.51086	-2.27548	-1.72918	33.08150	6.27444	16.56529	-0.00429	-0.00160	0.00270	-0.00001
550			5.49000	5.36357	2.96165	22.52916	0.60549	-0.10582	0.02566	0.01344	0.02177	-0.00502	0.00929	-0.00188	0.98608	0.71406	1.81688	-13.83160	-0.13305	0.24564	-0.03001	0.00109	0.00244	0.00299	9.34978	-6.84738	-1.37417	0.02664	0.52492	0.13978	-0.00074	0.00798	-0.00063	12.58538	-3.44684	9.80091	-1.00958	0.84222	-5.60140	-0.88521	-1.59812	0.18770	33.08746	6.28927	16.50668	-0.00428	-0.00157	0.00264	-0.00000
551			5.50000	5.34566	3.08594	22.63125	0.60728	-0.10561	0.02437	0.01504	0.02061	-0.00485	0.00678	-0.00041	0.98927	0.71307	1.81194	-13.90351	-0.13920	0.23674	-0.02854	-0.00026	0.00225	0.00416	9.36340	-6.85894	-1.36113	0.03583	0.51186	0.13721	-0.00065	0.01617	-0.00425	12.07140	-3.15457	10.05492	-1.25471	0.41799	-8.26843	-1.39952	-1.31129	1.95934	33.09477	6.29113	16.44127	-0.00425	-0.00154	0.00251	0.00000
552			5.51000	5.32409	3.20550	22.73548	0.60992	-0.10516	0.02425	0.01968	0.01971	-0.00484	0.00509	0.00065	0.99281	0.70664	1.80807	-13.99891	-0.14463	0.23062	-0.02828	-0.00108	0.00182	0.00501	9.37559	-6.87732	-1.33295	0.04194	0.50369	0.13669	-0.00067	0.02299	-0.00681	11.79463	-2.63428	10.17613	-1.34188	0.19416	-10.06726	-1.91503	-1.36341	3.20875	33.10253	6.28092	16.37087	-0.00422	-0.00150	0.00234	-0.00000
553			5.52000	5.29706	3.32104	22.83944	0.61250	-0.10392	0.02428	0.02469	0.01868	-0.00477	0.00413	0.00059	0.99483	0.69813	1.80537	-14.10649	-0.14656	0.22608	-0.02840	-0.00110	0.00140	0.00530	9.38953	-6.90125	-1.29582	0.04024	0.49677	0.13602	-0.00077	0.02730	-0.00767	11.50528	-2.06009	10.06263	-1.29255	0.21437	-10.63330	-2.35348	-1.59333	3.66872	33.10932	6.26229	16.29825	-0.00419	-0.00146	0.00213	-0.00002
554			5.53000	5.26602	3.43136	22.94077	0.61438	-0.10006	0.02432	0.02644	0.01695	-0.00464	0.00386	0.00044	0.99409	0.69132	1.80359	-14.21307	-0.14947	0.22464	-0.02846	-0.00015	0.00112	0.00501	9.40640	-6.92891	-1.25842	0.03989	0.49132	0.13574	-0.00098	0.02877	-0.00644	10.96798	-1.71462	9.83588	-1.14353	0.53939	-10.00561	-2.69532	-1.79941	3.18126	33.11389	6.24028	16.22663	-0.00418	-0.00141	0.00191	-0.00003
555			5.54000	5.23577	3.53445	23.03983	0.61822	-0.09863	0.02381	0.02244	0.01530	-0.00446	0.00390	0.00038	0.99219	0.69062	1.80208	-14.30826	-0.15448	0.22033	-0.02792	0.00190	0.00117	0.00419	9.42547	-6.95855	-1.23071	0.04285	0.48094	0.13429	-0.00130	0.02713	-0.00303	10.04634	-1.81288	9.70443	-0.97459	1.21386	-8.48476	-2.94054	-1.86868	1.73093	33.11628	6.21872	16.15913	-0.00419	-0.00136	0.00168	-0.00004
556			5.55000	5.21225	3.62789	23.13863	0.62367	-0.09660	0.02330	0.01291	0.01314	-0.00431	0.00426	-0.00005	0.98949	0.70004	1.79957	-14.38506	-0.15938	0.21690	-0.02738	0.00487	0.00186	0.00312	9.44559	-6.98844	-1.22209	0.04550	0.47139	0.13275	-0.00164	0.02333	0.00198	8.71332	-2.30704	9.64449	-0.89926	2.14922	-6.35585	-3.09238	-1.80712	-0.46706	33.11800	6.19828	16.09831	-0.00423	-0.00132	0.00145	-0.00003
557			5.56000	5.19961	3.70891	23.23697	0.62780	-0.09344	0.02311	0.00047	0.01045	-0.00412	0.00459	-0.00099	0.98464	0.72156	1.79386	-14.43884	-0.16139	0.21377	-0.02723	0.00796	0.00335	0.00197	9.46592	-7.01729	-1.23828	0.04509	0.46207	0.13090	-0.00185	0.01862	0.00735	7.00077	-2.91647	9.36902	-1.01210	3.11539	-3.89955	-3.16899	-1.66444	-2.90225	33.12091	6.17820	16.04623	-0.00425	-0.00127	0.00126	-0.00001
558			5.57000	5.19900	3.77404	23.33076	0.63067	-0.08973	0.02309	-0.01149	0.00730	-0.00372	0.00527	-0.00160	0.97932	0.75399	1.78267	-14.46812	-0.16316	0.21326	-0.02714	0.01037	0.00555	0.00084	9.48582	-7.04457	-1.27841	0.04715	0.45830	0.13009	-0.00207	0.01455	0.01174	4.91014	-3.29793	8.53604	-1.33160	3.84144	-1.45424	-3.17447	-1.46836	-4.91071	33.12586	6.15832	16.00377	-0.00427	-0.00124	0.00110	0.00001
559			5.58000	5.20899	3.81851	23.41254	0.63086	-0.08718	0.02354	-0.02021	0.00373	-0.00300	0.00632	-0.00189	0.97473	0.79331	1.76451	-14.47473	-0.16252	0.21474	-0.02750	0.01137	0.00824	-0.00016	9.50429	-7.07021	-1.33500	0.04847	0.46001	0.13050	-0.00211	0.01186	0.01408	2.38890	-3.16168	6.86315	-1.82007	4.14412	0.72591	-3.08533	-1.27027	-5.95520	33.13281	6.13934	15.97065	-0.00428	-0.00122	0.00099	0.00003
560			5.59000	5.22634	3.83610	23.47222	0.62994	-0.08524	0.02388	-0.02416	-0.00050	-0.00180	0.00722	-0.00210	0.96823	0.83434	1.73862	-14.46198	-0.16177	0.21496	-0.02777	0.01094	0.01103	-0.00102	9.52118	-7.09412	-1.39634	0.05009	0.46100	0.13068	-0.00206	0.01062	0.01366	-0.63066	-2.33680	4.21301	-2.41313	3.97287	2.53606	-2.87983	-1.17260	-5.78892	33.14126	6.12229	15.94553	-0.00427	-0.00120	0.00090	0.00005
561			5.60000	5.24715	3.81967	23.49939	0.62748	-0.08358	0.02436	-0.02350	-0.00540	-0.00017	0.00774	-0.00182	0.95993	0.87202	1.70514	-14.43361	-0.16273	0.21369	-0.02810	0.00943	0.01337	-0.00168	9.53728	-7.11607	-1.44966	0.05529	0.46030	0.13111	-0.00212	0.01084	0.01056	-4.14912	-0.85108	0.72700	-2.98718	3.40455	3.88535	-2.56737	-1.26348	-4.44362	33.14975	6.10776	15.92711	-0.00425	-0.00118	0.00084	0.00005
562			5.61000	5.26826	3.76306	23.48687	0.62593	-0.08247	0.02428	-0.01958	-0.01073	0.00170	0.00695	-0.00146	0.95365	0.90280	1.66590	-14.39457	-0.16492	0.20806	-0.02797	0.00732	0.01439	-0.00205	9.55424	-7.13603	-1.48357	0.06170	0.45292	0.13009	-0.00225	0.01239	0.00523	-7.98126	1.08144	-3.17888	-3.36157	2.61879	4.65782	-2.21620	-1.58092	-2.16727	33.15684	6.09524	15.91433	-0.00421	-0.00115	0.00079	0.00003
563			5.62000	5.28728	3.66377	23.43290	0.62569	-0.08386	0.02301	-0.01313	-0.01637	0.00337	0.00452	-0.00109	0.94870	0.92534	1.62461	-14.35073	-0.16837	0.19468	-0.02679	0.00508	0.01342	-0.00210	9.57397	-7.15463	-1.49017	0.06907	0.43426	0.12620	-0.00256	0.01501	-0.00110	-11.71252	3.21152	-7.04152	-3.39475	1.78839	4.91136	-1.94514	-2.13088	0.59900	33.16110	6.08305	15.90616	-0.00417	-0.00114	0.00076	0.00001
564			5.63000	5.30157	3.52480	23.33998	0.62505	-0.08550	0.02141	-0.00420	-0.02142	0.00460	0.00120	-0.00090	0.94596	0.93992	1.58551	-14.30578	-0.17075	0.17970	-0.02540	0.00297	0.01117	-0.00203	9.59879	-7.17341	-1.46697	0.07404	0.41306	0.12158	-0.00307	0.01833	-0.00687	-14.80211	5.31523	-10.51609	-3.06832	1.02001	4.92408	-1.84951	-2.87618	3.30051	33.16178	6.07075	15.90211	-0.00413	-0.00113	0.00075	-0.00001
565			5.64000	5.30834	3.35517	23.21366	0.62581	-0.08811	0.01985	0.00579	-0.02526	0.00531	-0.00219	-0.00085	0.94623	0.94781	1.55191	-14.26015	-0.17338	0.16522	-0.02412	0.00149	0.00851	-0.00194	9.63056	-7.19397	-1.41727	0.07802	0.39302	0.11747	-0.00381	0.02148	-0.01103	-16.75070	7.06234	-13.20398	-2.50579	0.46149	4.86607	-1.93215	-3.68434	5.40949	33.15814	6.06049	15.90215	-0.00411	-0.00114	0.00075	-0.00004
566			5.65000	5.30697	3.16931	23.06486	0.62748	-0.08969	0.01839	0.01364	-0.02675	0.00540	-0.00471	-0.00112	0.94995	0.95224	1.52502	-14.21458	-0.17473	0.15658	-0.02297	0.00115	0.00631	-0.00179	9.66949	-7.21714	-1.34950	0.07896	0.38135	0.11498	-0.00450	0.02377	-0.01302	-17.29062	8.02582	-14.58504	-1.89546	0.29960	4.67344	-2.12102	-4.34683	6.48836	33.14986	6.05646	15.90626	-0.00413	-0.00115	0.00075	-0.00007
567			5.66000	5.30019	2.98384	22.90999	0.63081	-0.09314	0.01664	0.01668	-0.02670	0.00482	-0.00640	-0.00196	0.95720	0.95771	1.50423	-14.17136	-0.17330	0.14985	-0.02166	0.00187	0.00458	-0.00161	9.71363	-7.24258	-1.27628	0.07498	0.37311	0.11258	-0.00471	0.02401	-0.01233	-16.57094	8.00210	-14.44921	-1.34400	0.50531	4.41030	-2.30284	-4.63281	6.25830	33.13724	6.06158	15.91440	-0.00416	-0.00115	0.00074	-0.00009
568			5.67000	5.29237	2.81160	22.76429	0.63492	-0.09481	0.01457	0.01482	-0.02481	0.00384	-0.00756	-0.00307	0.96643	0.96678	1.48857	-14.13014	-0.17060	0.14664	-0.02000	0.00269	0.00327	-0.00149	9.75873	-7.26865	-1.21223	0.06958	0.36835	0.11021	-0.00439	0.02172	-0.00916	-15.15228	7.21667	-13.17409	-0.85129	0.75186	4.40861	-2.36463	-4.38070	4.73431	33.12170	6.07524	15.92654	-0.00420	-0.00115	0.00073	-0.00011
569			5.68000	5.28696	2.65733	22.63621	0.63867	-0.09717	0.01260	0.00978	-0.02304	0.00289	-0.00807	-0.00393	0.97457	0.97798	1.47726	-14.08626	-0.16801	0.14414	-0.01832	0.00261	0.00218	-0.00155	9.79945	-7.29302	-1.17010	0.06580	0.36423	0.10788	-0.00375	0.01690	-0.00428	-13.79111	6.14079	-11.40905	-0.40269	0.67528	4.94450	-2.24020	-3.57979	2.24747	33.10435	6.09526	15.94316	-0.00422	-0.00115	0.00074	-0.00012
570			5.69000	5.28587	2.51680	22.52736	0.64262	-0.10044	0.01148	0.00379	-0.02269	0.00226	-0.00761	-0.00385	0.98081	0.98705	1.46959	-14.03341	-0.16925	0.14334	-0.01718	0.00121	0.00132	-0.00177	9.83088	-7.31331	-1.15793	0.06944	0.36320	0.10730	-0.00313	0.01046	0.00121	-13.18360	5.24422	-9.66059	-0.02074	0.11629	5.95472	-1.91952	-2.38171	-0.66215	33.08510	6.12126	15.96581	-0.00421	-0.00116	0.00077	-0.00013
571			5.70000	5.28907	2.37880	22.43543	0.64361	-0.10305	0.01074	-0.00134	-0.02446	0.00184	-0.00639	-0.00401	0.98442	0.98923	1.46467	-13.96806	-0.16708	0.14528	-0.01646	-0.00137	0.00070	-0.00203	9.85014	-7.32773	-1.17724	0.06791	0.36621	0.10685	-0.00205	0.00350	0.00625	-13.81479	4.86599	-8.15641	0.25478	-0.83988	7.02853	-1.44971	-1.05643	-3.36230	33.06268	6.15526	15.99726	-0.00419	-0.00117	0.00081	-0.00015
572			5.71000	5.29535	2.22789	22.35708	0.64326	-0.10306	0.01104	-0.00456	-0.02849	0.00170	-0.00485	-0.00428	0.98507	0.98128	1.46167	-13.89224	-0.16455	0.15004	-0.01672	-0.00458	0.00026	-0.00226	9.85718	-7.33558	-1.22264	0.06456	0.37213	0.10734	-0.00094	-0.00286	0.00986	-15.93106	5.17330	-6.92822	0.40085	-2.00840	7.63192	-0.89744	0.15873	-5.27054	33.03568	6.19966	16.04185	-0.00415	-0.00118	0.00085	-0.00017
573			5.72000	5.30288	2.04713	22.28922	0.64252	-0.10256	0.01161	-0.00532	-0.03527	0.00169	-0.00353	-0.00391	0.98398	0.96130	1.46007	-13.81328	-0.16524	0.15431	-0.01709	-0.00837	-0.00008	-0.00229	9.85334	-7.33707	-1.28335	0.06635	0.37662	0.10808	0.00010	-0.00772	0.01137	-19.56792	6.22382	-6.04424	0.42658	-3.31601	7.47906	-0.31411	1.19395	-6.01694	33.00427	6.25310	16.10314	-0.00411	-0.00119	0.00090	-0.00018
574			5.73000	5.30945	1.82009	22.22709	0.64178	-0.10306	0.01216	-0.00322	-0.04498	0.00184	-0.00280	-0.00294	0.98333	0.92713	1.45972	-13.73899	-0.16849	0.15634	-0.01733	-0.01307	-0.00039	-0.00212	9.83969	-7.33305	-1.34647	0.07231	0.37753	0.10847	0.00137	-0.01072	0.01061	-24.56363	8.00916	-5.75728	0.37621	-4.82284	6.75576	0.28568	2.09431	-5.54738	32.97084	6.31000	16.18187	-0.00408	-0.00121	0.00095	-0.00016
575			5.74000	5.31258	1.53309	22.16266	0.64101	-0.10307	0.01257	0.00177	-0.05617	0.00218	-0.00257	-0.00207	0.98284	0.87600	1.46069	-13.67283	-0.17200	0.15783	-0.01746	-0.01859	-0.00070	-0.00189	9.81664	-7.32416	-1.40031	0.07691	0.37723	0.10843	0.00291	-0.01241	0.00790	-30.43677	10.37959	-6.28664	0.29141	-6.52748	5.83891	0.94419	2.88602	-4.05883	32.93933	6.36300	16.27308	-0.00406	-0.00122	0.00101	-0.00013
576			5.75000	5.30991	1.17988	22.08711	0.64070	-0.10153	0.01345	0.00945	-0.06620	0.00279	-0.00167	-0.00120	0.98006	0.80640	1.46287	-13.61502	-0.17782	0.16389	-0.01794	-0.02470	-0.00094	-0.00168	9.78488	-7.31012	-1.43589	0.08257	0.38533	0.11071	0.00463	-0.01383	0.00393	-36.22833	12.99032	-7.52099	0.17624	-8.24540	4.90933	1.68743	3.50923	-1.87612	32.91336	6.40642	16.36800	-0.00406	-0.00124	0.00106	-0.00009
577			5.76000	5.29897	0.76708	21.99510	0.64326	-0.09865	0.01494	0.01959	-0.07248	0.00364	-0.00060	-0.00123	0.97549	0.71954	1.46574	-13.56564	-0.18448	0.17159	-0.01915	-0.03041	-0.00101	-0.00151	9.74635	-7.29052	-1.44772	0.08412	0.39685	0.11415	0.00593	-0.01521	-0.00080	-40.64984	15.37097	-9.04364	0.01987	-9.68113	3.99877	2.45608	3.87081	0.55459	32.89426	6.43753	16.45854	-0.00407	-0.00126	0.00109	-0.00005
578			5.77000	5.27754	0.31570	21.88672	0.64788	-0.09668	0.01503	0.03081	-0.07484	0.00410	-0.00096	-0.00305	0.97201	0.61980	1.46847	-13.52463	-0.18601	0.17279	-0.01945	-0.03356	-0.00081	-0.00128	9.70411	-7.26547	-1.43537	0.07258	0.39816	0.11328	0.00571	-0.01613	-0.00515	-42.65713	17.03079	-10.43521	-0.15722	-10.52587	3.22642	3.13296	3.91792	2.70334	32.88121	6.45589	16.53983	-0.00410	-0.00128	0.00113	-0.00002
579			5.78000	5.24565	-0.14492	21.76551	0.65250	-0.09557	0.01555	0.04028	-0.07306	0.00452	-0.00288	-0.00462	0.96924	0.51472	1.47029	-13.48998	-0.18896	0.16737	-0.02018	-0.03426	-0.00045	-0.00119	9.66181	-7.23597	-1.40379	0.06377	0.38807	0.11108	0.00503	-0.01650	-0.00808	-42.00463	17.64000	-11.53355	-0.29247	-10.54824	2.81908	3.61949	3.64902	4.16324	32.87227	6.46234	16.60875	-0.00414	-0.00130	0.00116	-0.00001
580			5.79000	5.20617	-0.58711	21.63498	0.65582	-0.09392	0.01749	0.04571	-0.06715	0.00527	-0.00428	-0.00374	0.96829	0.41374	1.47091	-13.45726	-0.20010	0.16634	-0.02168	-0.03334	-0.00011	-0.00132	9.62306	-7.20344	-1.36079	0.07402	0.38606	0.11354	0.00530	-0.01715	-0.00987	-39.25106	17.20530	-12.45602	-0.31911	-9.70743	2.97617	3.89445	3.08971	4.83544	32.86512	6.45939	16.66276	-0.00417	-0.00133	0.00119	-0.00002
581			5.80000	5.16307	-0.99215	21.49617	0.65811	-0.09199	0.01865	0.04686	-0.05906	0.00578	-0.00611	-0.00296	0.96937	0.32561	1.47057	-13.42042	-0.20828	0.16424	-0.02247	-0.02908	0.00012	-0.00165	9.59111	-7.16914	-1.31341	0.08164	0.38237	0.11451	0.00475	-0.01782	-0.01039	-35.31737	16.02709	-13.42731	-0.21713	-8.20502	3.78587	4.02611	2.29647	4.87937	32.85763	6.45099	16.69978	-0.00421	-0.00136	0.00123	-0.00004
582			5.81000	5.11967	-1.35172	21.34774	0.66117	-0.08932	0.02015	0.04474	-0.05014	0.00644	-0.00712	-0.00264	0.97132	0.25592	1.46961	-13.37306	-0.21391	0.16551	-0.02364	-0.02278	0.00026	-0.00227	9.56818	-7.13343	-1.26639	0.08560	0.38480	0.11655	0.00357	-0.01936	-0.01029	-31.05215	14.46929	-14.54401	-0.02202	-6.38693	5.16704	4.14497	1.39928	4.52407	32.84838	6.44140	16.71868	-0.00423	-0.00138	0.00127	-0.00007
583			5.82000	5.07835	-1.66546	21.18839	0.66582	-0.08563	0.02195	0.04031	-0.04143	0.00728	-0.00665	-0.00196	0.97362	0.20637	1.46824	-13.31042	-0.22157	0.17312	-0.02494	-0.01618	0.00032	-0.00310	9.55459	-7.09547	-1.22254	0.09450	0.39817	0.12143	0.00242	-0.02243	-0.01001	-27.02936	12.79507	-15.71670	0.23267	-4.56703	6.87625	4.34920	0.55387	3.95751	32.83657	6.43369	16.72006	-0.00425	-0.00139	0.00131	-0.00010
584			5.83000	5.04079	-1.93763	21.01833	0.66655	-0.07925	0.02469	0.03420	-0.03292	0.00844	-0.00483	-0.00194	0.97328	0.17591	1.46699	-13.23063	-0.22360	0.18811	-0.02731	-0.00960	0.00015	-0.00415	9.54913	-7.05408	-1.18331	0.09742	0.42238	0.12865	0.00123	-0.02729	-0.00980	-23.51443	11.16219	-16.75916	0.53847	-2.94570	8.54109	4.68263	-0.11112	3.36544	32.82211	6.42942	16.70638	-0.00426	-0.00140	0.00134	-0.00013
585			5.84000	5.00785	-2.17395	20.83986	0.66876	-0.07085	0.02625	0.02797	-0.02534	0.00914	-0.00355	-0.00299	0.97142	0.16166	1.46679	-13.13616	-0.22366	0.20150	-0.02868	-0.00429	-0.00044	-0.00496	9.54930	-7.00797	-1.14821	0.09669	0.44172	0.13339	0.00046	-0.03292	-0.00963	-20.57187	9.68935	-17.49984	0.89367	-1.67205	9.78176	5.15487	-0.50954	2.92918	32.80558	6.42886	16.68196	-0.00427	-0.00140	0.00134	-0.00015
586			5.85000	4.97924	-2.38071	20.65652	0.67518	-0.06288	0.02648	0.02315	-0.01959	0.00925	-0.00444	-0.00481	0.97268	0.15899	1.46892	-13.03251	-0.22374	0.20612	-0.02890	-0.00107	-0.00150	-0.00531	9.55197	-6.95614	-1.11540	0.09489	0.44434	0.13355	0.00032	-0.03767	-0.00958	-18.19878	8.50236	-17.87864	1.28672	-0.90513	10.41514	5.71456	-0.57861	2.74736	32.78875	6.43175	16.65245	-0.00427	-0.00139	0.00132	-0.00014
587			5.86000	4.95335	-2.56433	20.47169	0.68499	-0.05523	0.02529	0.02123	-0.01526	0.00877	-0.00687	-0.00765	0.97876	0.16157	1.47456	-12.92564	-0.22106	0.20593	-0.02796	-0.00058	-0.00282	-0.00518	9.55331	-6.89852	-1.08276	0.08694	0.43782	0.13001	0.00081	-0.04111	-0.00970	-16.32915	7.71676	-17.95231	1.66766	-0.81217	10.49263	6.27744	-0.27131	2.83286	32.77409	6.43887	16.62218	-0.00426	-0.00138	0.00126	-0.00012
588			5.87000	4.92729	-2.73044	20.28763	0.69878	-0.04775	0.02304	0.02334	-0.01194	0.00788	-0.01003	-0.01134	0.98803	0.16144	1.48404	-12.81990	-0.21758	0.20338	-0.02612	-0.00335	-0.00408	-0.00475	9.54929	-6.83584	-1.04847	0.07463	0.42695	0.12419	0.00172	-0.04308	-0.00989	-14.84277	7.38698	-17.84059	1.96943	-1.55146	10.22473	6.77366	0.45060	3.14523	32.76352	6.45327	16.59241	-0.00425	-0.00136	0.00119	-0.00008
589			5.88000	4.89769	-2.88341	20.10524	0.71350	-0.03864	0.02145	0.02941	-0.00889	0.00723	-0.01279	-0.01538	0.99643	0.14936	1.49695	-12.71695	-0.21466	0.20358	-0.02496	-0.00961	-0.00509	-0.00444	9.53539	-6.76937	-1.01144	0.06058	0.41934	0.11942	0.00272	-0.04442	-0.01021	-13.62250	7.46244	-17.64272	2.13689	-3.23368	9.86377	7.19488	1.62994	3.61458	32.75791	6.47654	16.56226	-0.00424	-0.00135	0.00110	-0.00005
590			5.89000	4.86187	-3.02626	19.92485	0.72635	-0.02720	0.02091	0.03807	-0.00584	0.00693	-0.01428	-0.01867	1.00057	0.11547	1.51215	-12.61610	-0.21585	0.20985	-0.02460	-0.01946	-0.00573	-0.00430	9.50684	-6.69991	-0.97137	0.05216	0.42052	0.11767	0.00390	-0.04634	-0.01083	-12.58537	7.79638	-17.37815	2.11726	-5.82663	9.54840	7.60413	3.24973	4.20618	32.75746	6.50604	16.53201	-0.00425	-0.00134	0.00102	-0.00001
591			5.90000	4.81875	-3.16091	19.74717	0.73540	-0.01655	0.02080	0.04716	-0.00334	0.00675	-0.01447	-0.02059	1.00014	0.05134	1.52786	-12.51635	-0.22149	0.21950	-0.02441	-0.03256	-0.00563	-0.00422	9.45942	-6.62741	-0.92764	0.05133	0.42810	0.11801	0.00565	-0.04935	-0.01187	-11.68072	8.19890	-17.03369	1.84702	-9.06540	9.26253	8.09842	5.15517	4.94370	32.76155	6.53519	16.50339	-0.00424	-0.00132	0.00095	0.00002
592			5.91000	4.76900	-3.28837	19.57300	0.74066	-0.00760	0.02089	0.05486	-0.00145	0.00663	-0.01345	-0.02165	0.99564	-0.04768	1.54139	-12.41772	-0.22896	0.23124	-0.02436	-0.04767	-0.00445	-0.00415	9.39136	-6.55070	-0.87877	0.05253	0.44088	0.11959	0.00764	-0.05370	-0.01344	-10.87808	8.52552	-16.65149	1.29898	-12.53761	8.93793	8.71947	7.03348	5.84066	32.76876	6.55747	16.47816	-0.00424	-0.00131	0.00089	0.00004
593			5.92000	4.71412	-3.40918	19.40240	0.73628	0.00112	0.02055	0.05997	0.00020	0.00639	-0.01220	-0.02211	0.98704	-0.18198	1.55010	-12.32109	-0.23176	0.24344	-0.02411	-0.06192	-0.00228	-0.00401	9.30470	-6.46873	-0.82265	0.04805	0.45370	0.12017	0.00841	-0.05854	-0.01528	-10.18449	8.73601	-16.31972	0.56090	-15.86881	8.54700	9.40642	8.56142	6.82936	32.77711	6.56915	16.45747	-0.00423	-0.00129	0.00084	0.00004
594			5.93000	4.65555	-3.52426	19.23448	0.73067	0.00886	0.02012	0.06309	0.00153	0.00616	-0.01193	-0.02136	0.97697	-0.34867	1.55273	-12.22731	-0.23949	0.24996	-0.02371	-0.07628	0.00014	-0.00382	9.20425	-6.38126	-0.75810	0.04994	0.45642	0.11936	0.00972	-0.06173	-0.01696	-9.64921	8.85196	-16.09944	-0.15052	-18.76339	8.12888	10.01217	9.51048	7.73724	32.78445	6.56979	16.44185	-0.00424	-0.00129	0.00080	0.00003
595			5.94000	4.59464	-3.63522	19.06803	0.72194	0.01542	0.01991	0.06388	0.00259	0.00605	-0.01256	-0.01991	0.96810	-0.54195	1.55059	-12.13646	-0.24707	0.25303	-0.02366	-0.08825	0.00168	-0.00371	9.09695	-6.28973	-0.68588	0.05133	0.45364	0.11782	0.01033	-0.06286	-0.01808	-9.30776	8.86781	-15.99149	-0.59511	-20.94884	7.77055	10.37529	9.77706	8.36612	32.78909	6.56152	16.43147	-0.00425	-0.00128	0.00077	0.00001
596			5.95000	4.53310	-3.74367	18.90217	0.70895	0.02124	0.02191	0.06210	0.00349	0.00661	-0.01286	-0.01805	0.95947	-0.75312	1.54683	-12.04760	-0.25220	0.25845	-0.02593	-0.09560	0.00186	-0.00399	8.99003	-6.19668	-0.60869	0.04922	0.45640	0.11939	0.00960	-0.06298	-0.01894	-9.11185	8.74568	-15.90699	-0.66449	-22.19350	7.52619	10.40289	9.38284	8.58907	32.79017	6.54859	16.42600	-0.00426	-0.00128	0.00075	-0.00001
597			5.96000	4.47271	-3.85013	18.73754	0.69659	0.02706	0.02674	0.05861	0.00434	0.00791	-0.01267	-0.01543	0.95258	-0.97155	1.54469	-11.95990	-0.26048	0.26755	-0.03099	-0.09949	0.00084	-0.00469	8.89023	-6.10515	-0.53013	0.05134	0.46681	0.12573	0.00912	-0.06229	-0.01967	-8.91721	8.46031	-15.61989	-0.41776	-22.36679	7.32922	10.07823	8.43041	8.35478	32.78795	6.53605	16.42415	-0.00425	-0.00127	0.00074	-0.00003
598			5.97000	4.41494	-3.95340	18.57779	0.68296	0.03075	0.03076	0.05407	0.00474	0.00867	-0.01321	-0.01187	0.95206	-1.18614	1.54620	-11.87410	-0.26864	0.27557	-0.03523	-0.09849	-0.00091	-0.00516	8.80282	-6.01790	-0.45435	0.05659	0.47639	0.13146	0.00862	-0.06018	-0.01929	-8.55960	8.01261	-14.87881	-0.00181	-21.49321	7.05101	9.48368	7.09742	7.67076	32.78353	6.52840	16.42288	-0.00423	-0.00125	0.00075	-0.00004
599			5.98000	4.36072	-4.05093	18.42859	0.67315	0.03094	0.03280	0.04938	0.00444	0.00847	-0.01539	-0.00788	0.96249	-1.38714	1.55197	-11.79218	-0.27786	0.27815	-0.03735	-0.09348	-0.00274	-0.00519	8.73092	-5.93636	-0.38537	0.06529	0.47807	0.13408	0.00804	-0.05691	-0.01755	-7.94717	7.41442	-13.64659	0.43710	-19.76094	6.67547	8.78248	5.61448	6.62363	32.77830	6.52880	16.41880	-0.00420	-0.00124	0.00076	-0.00004
600			5.99000	4.31088	-4.13977	18.29434	0.66711	0.03022	0.03519	0.04477	0.00388	0.00810	-0.01758	-0.00410	0.97519	-1.56738	1.56135	-11.71523	-0.28907	0.28003	-0.03968	-0.08575	-0.00422	-0.00524	8.67498	-5.86030	-0.32615	0.07812	0.47954	0.13741	0.00739	-0.05456	-0.01527	-7.08051	6.70648	-12.15425	0.82269	-17.47497	6.38097	8.13880	4.20029	5.34236	32.77381	6.53727	16.41017	-0.00418	-0.00123	0.00079	-0.00003
601			6.00000	4.26562	-4.21750	18.17599	0.66247	0.03041	0.03769	0.04026	0.00334	0.00758	-0.01897	-0.00298	0.98473	-1.72295	1.57341	-11.64144	-0.29152	0.28339	-0.04257	-0.07337	-0.00534	-0.00545	8.63344	-5.78825	-0.27859	0.07502	0.48381	0.14030	0.00516	-0.05385	-0.01261	-6.01258	5.94112	-10.62763	1.14653	-14.90254	6.28991	7.63300	2.95081	3.96483	32.77124	6.55008	16.39775	-0.00415	-0.00122	0.00083	-0.00002
602			6.01000	4.22501	-4.28236	18.07334	0.65919	0.03023	0.03937	0.03560	0.00269	0.00671	-0.01957	-0.00377	0.99148	-1.85176	1.58735	-11.56911	-0.28761	0.28711	-0.04493	-0.05880	-0.00632	-0.00560	8.60458	-5.71874	-0.24308	0.06130	0.48932	0.14197	0.00282	-0.05417	-0.00976	-4.82591	5.11522	-9.02891	1.44013	-12.19892	6.23262	7.24052	1.87236	2.60246	32.77090	6.56266	16.38399	-0.00413	-0.00123	0.00089	-0.00001
603			6.02000	4.18973	-4.33351	17.98811	0.65804	0.03047	0.04080	0.02998	0.00206	0.00550	-0.01886	-0.00474	0.99824	-1.95327	1.60324	-11.49953	-0.28424	0.29578	-0.04711	-0.04469	-0.00761	-0.00547	8.58660	-5.65103	-0.21938	0.05017	0.50357	0.14535	0.00135	-0.05577	-0.00701	-3.61518	4.16240	-7.13729	1.72999	-9.47954	5.89420	6.90036	0.99079	1.29906	32.77245	6.57216	16.37095	-0.00412	-0.00124	0.00095	0.00000
604			6.03000	4.16159	-4.37078	17.92462	0.65803	0.03338	0.04219	0.02271	0.00154	0.00386	-0.01705	-0.00593	1.00367	-2.02824	1.62134	-11.43706	-0.28125	0.31049	-0.04935	-0.03164	-0.00919	-0.00494	8.57726	-5.58499	-0.20721	0.04134	0.52687	0.15062	0.00051	-0.05815	-0.00426	-2.41167	3.02703	-4.83785	1.97603	-6.87372	5.11408	6.55618	0.35817	0.07563	32.77495	6.57816	16.36036	-0.00410	-0.00125	0.00102	0.00001
605			6.04000	4.14249	-4.39369	17.88698	0.65443	0.03191	0.04295	0.01399	0.00075	0.00186	-0.01557	-0.00664	1.00498	-2.07899	1.64119	-11.38608	-0.27658	0.31828	-0.05064	-0.01997	-0.01027	-0.00392	8.57372	-5.52113	-0.20616	0.03584	0.54064	0.15358	0.00009	-0.05855	-0.00153	-1.16236	1.73471	-2.25871	2.10018	-4.49176	3.94979	6.15425	-0.03245	-0.98838	32.77696	6.58171	16.35285	-0.00409	-0.00127	0.00110	0.00000
606			6.05000	4.13345	-4.40114	17.87691	0.64721	0.02482	0.04291	0.00475	-0.00002	-0.00026	-0.01455	-0.00625	1.00377	-2.10847	1.66149	-11.34975	-0.27189	0.31814	-0.05070	-0.00994	-0.01050	-0.00252	8.57384	-5.46057	-0.21445	0.03625	0.54407	0.15407	-0.00016	-0.05609	0.00064	0.16226	0.36467	0.37554	2.07451	-2.35191	2.49175	5.64546	-0.28600	-1.74862	32.77723	6.58507	16.34847	-0.00408	-0.00129	0.00119	-0.00001
607			6.06000	4.13461	-4.39243	17.89392	0.64016	0.01838	0.04267	-0.00421	-0.00046	-0.00232	-0.01282	-0.00514	1.00269	-2.11926	1.68109	-11.33063	-0.26940	0.32158	-0.05047	-0.00126	-0.01050	-0.00087	8.57673	-5.40503	-0.22856	0.04105	0.55380	0.15582	-0.00041	-0.05188	0.00193	1.50459	-0.99919	2.94334	1.94852	-0.40922	0.77025	4.99056	-0.51287	-2.11341	32.77482	6.59041	16.34626	-0.00409	-0.00131	0.00129	-0.00003
608			6.07000	4.14559	-4.36791	17.93716	0.63268	0.01274	0.04272	-0.01229	-0.00061	-0.00433	-0.01072	-0.00412	1.00049	-2.11329	1.69961	-11.33127	-0.26579	0.32641	-0.05059	0.00645	-0.01066	0.00092	8.58238	-5.35653	-0.24461	0.04329	0.56507	0.15810	-0.00066	-0.04555	0.00248	2.75095	-2.27261	5.44389	1.81802	1.37812	-1.14446	4.20265	-0.76948	-2.15335	32.76954	6.59938	16.34523	-0.00410	-0.00133	0.00137	-0.00005
609			6.08000	4.16539	-4.32949	18.00601	0.62314	0.00488	0.04168	-0.01877	-0.00032	-0.00612	-0.00904	-0.00298	0.99773	-2.09210	1.71772	-11.35278	-0.25981	0.32717	-0.04955	0.01312	-0.01120	0.00264	8.59112	-5.31637	-0.26026	0.04284	0.56958	0.15799	-0.00088	-0.03764	0.00277	3.80405	-3.36859	7.89413	1.77389	3.00407	-3.05611	3.35440	-1.05180	-2.09300	32.76175	6.61149	16.34388	-0.00413	-0.00134	0.00145	-0.00006
610			6.09000	4.19237	-4.27985	18.09982	0.61138	-0.00403	0.03997	-0.02283	0.00032	-0.00759	-0.00771	-0.00134	0.99591	-2.05728	1.73659	-11.39364	-0.25271	0.32622	-0.04772	0.01851	-0.01223	0.00399	8.60307	-5.28465	-0.27593	0.04279	0.57086	0.15670	-0.00113	-0.03000	0.00335	4.62624	-4.19404	10.24240	1.84489	4.40787	-4.72544	2.53136	-1.33953	-2.16040	32.75225	6.62487	16.34151	-0.00416	-0.00135	0.00153	-0.00007
611			6.10000	4.22388	-4.22204	18.21680	0.60364	-0.01237	0.03799	-0.02371	0.00110	-0.00866	-0.00684	0.00040	0.99531	-2.01109	1.75720	-11.45007	-0.24929	0.32368	-0.04543	0.02260	-0.01343	0.00480	8.61835	-5.26049	-0.29366	0.04680	0.56872	0.15478	-0.00153	-0.02385	0.00450	5.23082	-4.63601	12.35339	1.99702	5.47075	-5.94012	1.81440	-1.61935	-2.48193	32.74195	6.63716	16.33826	-0.00420	-0.00137	0.00162	-0.00008
612			6.11000	4.25602	-4.15903	18.35342	0.59801	-0.02306	0.03612	-0.02074	0.00215	-0.00932	-0.00616	0.00215	0.99469	-1.95715	1.77986	-11.51624	-0.24745	0.31749	-0.04304	0.02480	-0.01439	0.00499	8.63691	-5.24213	-0.31624	0.05367	0.56188	0.15225	-0.00208	-0.01972	0.00626	5.66660	-4.61747	14.06070	2.18655	6.04162	-6.52280	1.24519	-1.84550	-3.09370	32.73169	6.64715	16.33483	-0.00425	-0.00139	0.00170	-0.00008
613			6.12000	4.28446	-4.09330	18.50444	0.59548	-0.03162	0.03521	-0.01412	0.00299	-0.00979	-0.00455	0.00312	0.99353	-1.90044	1.80456	-11.58468	-0.24599	0.31609	-0.04178	0.02447	-0.01533	0.00473	8.65796	-5.22781	-0.34650	0.05906	0.56290	0.15207	-0.00251	-0.01783	0.00873	5.96474	-4.14520	15.23161	2.38834	5.97547	-6.39018	0.81377	-1.90627	-3.96696	32.72213	6.65450	16.33144	-0.00430	-0.00142	0.00178	-0.00007
614			6.13000	4.30534	-4.02721	18.66371	0.59956	-0.03587	0.03500	-0.00494	0.00331	-0.01005	-0.00169	0.00187	0.99139	-1.84731	1.83108	-11.64777	-0.24305	0.32163	-0.04172	0.02108	-0.01631	0.00413	8.67914	-5.21614	-0.38702	0.05471	0.57491	0.15411	-0.00226	-0.01776	0.01186	6.09686	-3.31775	15.82660	2.56718	5.18275	-5.64015	0.49673	-1.66160	-5.01558	32.71412	6.65951	16.32783	-0.00433	-0.00143	0.00186	-0.00006
615			6.14000	4.31643	-3.96332	18.82536	0.60827	-0.03898	0.03410	0.00552	0.00334	-0.00978	0.00071	-0.00089	0.98848	-1.80475	1.85895	-11.69994	-0.23920	0.32441	-0.04116	0.01489	-0.01675	0.00325	8.69680	-5.20612	-0.43940	0.04360	0.58156	0.15391	-0.00144	-0.01862	0.01495	6.00370	-2.28276	15.91819	2.67071	3.70394	-4.59136	0.29790	-1.01877	-6.06808	32.70825	6.66213	16.32316	-0.00435	-0.00145	0.00193	-0.00004
616			6.15000	4.31714	-3.90444	18.98491	0.61671	-0.04318	0.03319	0.01601	0.00324	-0.00926	0.00224	-0.00251	0.98669	-1.77895	1.88738	-11.74008	-0.23970	0.32314	-0.04030	0.00688	-0.01666	0.00243	8.70650	-5.19670	-0.50311	0.04092	0.58104	0.15260	-0.00071	-0.02007	0.01738	5.63088	-1.16518	15.58990	2.67364	1.71120	-3.63855	0.24988	0.01076	-6.88684	32.70464	6.66247	16.31674	-0.00434	-0.00145	0.00198	-0.00003
617			6.16000	4.30801	-3.85358	19.13836	0.62581	-0.04778	0.03328	0.02569	0.00283	-0.00873	0.00336	-0.00355	0.98659	-1.77421	1.91585	-11.77075	-0.24297	0.32064	-0.04034	-0.00246	-0.01639	0.00189	8.70449	-5.18673	-0.57494	0.04173	0.57866	0.15192	0.00016	-0.02172	0.01865	4.92740	-0.02561	14.78486	2.60149	-0.55937	-3.00232	0.35760	1.29040	-7.23718	32.70251	6.66053	16.30858	-0.00432	-0.00144	0.00199	-0.00002
618			6.17000	4.28996	-3.81415	19.28017	0.63556	-0.05177	0.03369	0.03429	0.00200	-0.00789	0.00391	-0.00456	0.98679	-1.79242	1.94426	-11.79549	-0.24751	0.31661	-0.04071	-0.01235	-0.01605	0.00159	8.68883	-5.17545	-0.64930	0.04205	0.57348	0.15081	0.00116	-0.02261	0.01818	3.88232	1.12908	13.34399	2.48689	-2.86350	-2.68621	0.56976	2.60131	-6.94212	32.70110	6.65687	16.29990	-0.00429	-0.00143	0.00198	-0.00002
619			6.18000	4.26384	-3.78925	19.40315	0.64764	-0.05146	0.03573	0.04186	0.00079	-0.00693	0.00490	-0.00570	0.98536	-1.83300	1.97253	-11.81720	-0.25561	0.31768	-0.04281	-0.02209	-0.01574	0.00155	8.65998	-5.16292	-0.71889	0.04310	0.57538	0.15266	0.00212	-0.02236	0.01614	2.60062	2.27462	11.23034	2.30429	-4.95779	-2.64344	0.81886	3.68491	-5.94109	32.69949	6.65206	16.29254	-0.00426	-0.00141	0.00193	-0.00002
620			6.19000	4.23051	-3.78007	19.50105	0.65837	-0.04848	0.03851	0.04794	-0.00035	-0.00563	0.00576	-0.00770	0.98019	-1.89294	1.99967	-11.83881	-0.26097	0.31931	-0.04594	-0.03019	-0.01469	0.00180	8.62117	-5.14964	-0.77626	0.03586	0.57676	0.15476	0.00233	-0.02046	0.01228	1.29603	3.31717	8.65720	1.97160	-6.61136	-2.88910	1.05514	4.34249	-4.31754	32.69747	6.64649	16.28822	-0.00422	-0.00139	0.00185	-0.00002
621			6.20000	4.19149	-3.78513	19.57106	0.66545	-0.04767	0.04038	0.05167	-0.00122	-0.00390	0.00518	-0.00924	0.97319	-1.96722	2.02369	-11.86391	-0.26561	0.31307	-0.04798	-0.03584	-0.01216	0.00232	8.57701	-5.13636	-0.81528	0.02852	0.56487	0.15354	0.00210	-0.01687	0.00684	0.16678	4.12637	5.95821	1.43240	-7.65512	-3.42575	1.26605	4.52255	-2.25964	32.69479	6.64069	16.28796	-0.00419	-0.00137	0.00175	-0.00002
622			6.21000	4.14899	-3.80119	19.61381	0.67283	-0.04456	0.04182	0.05263	-0.00173	-0.00211	0.00384	-0.00906	0.96887	-2.04957	2.04220	-11.89575	-0.27774	0.30787	-0.04919	-0.03961	-0.00880	0.00304	8.53200	-5.12342	-0.83209	0.03428	0.55298	0.15274	0.00257	-0.01287	0.00078	-0.72902	4.60922	3.40254	0.73589	-8.01261	-4.15051	1.46641	4.26957	0.01007	32.69127	6.63588	16.29212	-0.00416	-0.00135	0.00163	-0.00002
623			6.22000	4.10588	-3.82523	19.63200	0.67748	-0.04256	0.04312	0.04981	-0.00204	-0.00046	0.00278	-0.00817	0.96651	-2.13319	2.05386	-11.93588	-0.28930	0.30455	-0.05027	-0.03992	-0.00538	0.00381	8.49008	-5.11084	-0.82508	0.04113	0.54601	0.15299	0.00289	-0.00905	-0.00529	-1.45834	4.70669	1.17051	0.04224	-7.66309	-4.86649	1.64297	3.64758	2.24185	32.68688	6.63289	16.29961	-0.00414	-0.00133	0.00151	-0.00003
624			6.23000	4.06581	-3.85505	19.62998	0.68055	-0.03934	0.04488	0.04259	-0.00213	0.00091	0.00173	-0.00763	0.96329	-2.21083	2.05915	-11.98340	-0.29836	0.30215	-0.05193	-0.03599	-0.00268	0.00448	8.45477	-5.09876	-0.79553	0.04404	0.54070	0.15400	0.00261	-0.00539	-0.01069	-2.09210	4.37107	-0.61022	-0.45801	-6.60519	-5.34687	1.73467	2.71876	4.15192	32.68185	6.63235	16.30832	-0.00413	-0.00132	0.00141	-0.00003
625			6.24000	4.03289	-3.88881	19.61308	0.68241	-0.03618	0.04570	0.03100	-0.00208	0.00193	0.00026	-0.00714	0.95947	-2.27497	2.06020	-12.03508	-0.30608	0.29783	-0.05257	-0.02775	-0.00120	0.00470	8.42915	-5.08784	-0.74777	0.04662	0.53260	0.15364	0.00197	-0.00187	-0.01458	-2.62432	3.59822	-1.90603	-0.64505	-4.86813	-5.40555	1.68321	1.53674	5.49880	32.67679	6.63450	16.31550	-0.00411	-0.00131	0.00132	-0.00003
626			6.25000	4.01080	-3.92421	19.58634	0.68376	-0.03265	0.04584	0.01630	-0.00186	0.00255	-0.00135	-0.00639	0.95760	-2.31843	2.05971	-12.08612	-0.31341	0.29445	-0.05243	-0.01565	-0.00089	0.00439	8.41598	-5.07883	-0.68814	0.05155	0.52577	0.15306	0.00102	0.00125	-0.01657	-2.98506	2.47924	-2.77101	-0.52223	-2.55943	-4.93534	1.47339	0.15358	6.12940	32.67227	6.63880	16.31959	-0.00409	-0.00129	0.00126	-0.00003
627			6.26000	4.00152	-3.95853	19.55391	0.68287	-0.03162	0.04633	0.00066	-0.00165	0.00288	-0.00277	-0.00547	0.95763	-2.33564	2.05979	-12.13105	-0.31744	0.29074	-0.05258	-0.00090	-0.00114	0.00358	8.41752	-5.07236	-0.62417	0.05613	0.51945	0.15299	-0.00035	0.00351	-0.01654	-3.09076	1.18215	-3.26736	-0.21126	0.07092	-3.90763	1.14246	-1.31117	5.96852	32.66853	6.64348	16.32031	-0.00406	-0.00127	0.00122	-0.00003
628			6.27000	4.00506	-3.98879	19.51926	0.68322	-0.02959	0.04730	-0.01364	-0.00127	0.00300	-0.00397	-0.00448	0.95915	-2.32450	2.06103	-12.16437	-0.32214	0.28919	-0.05309	0.01417	-0.00117	0.00232	8.43419	-5.06835	-0.56398	0.06496	0.51567	0.15412	-0.00209	0.00433	-0.01464	-2.90698	-0.10292	-3.47358	0.10534	2.65729	-2.36780	0.77962	-2.65209	5.05779	32.66519	6.64659	16.31854	-0.00404	-0.00126	0.00119	-0.00003
629			6.28000	4.01957	-4.01259	19.48470	0.68424	-0.02755	0.04800	-0.02510	-0.00084	0.00297	-0.00488	-0.00417	0.96475	-2.28704	2.06240	-12.18132	-0.32270	0.29041	-0.05357	0.02730	-0.00035	0.00069	8.46398	-5.06590	-0.51468	0.06942	0.51642	0.15555	-0.00375	0.00335	-0.01125	-2.48407	-1.21693	-3.52002	0.26844	4.87390	-0.46177	0.49038	-3.69372	3.60518	32.66139	6.64696	16.31566	-0.00402	-0.00124	0.00116	-0.00003
630			6.29000	4.04231	-4.02872	19.45087	0.68210	-0.02615	0.04771	-0.03284	-0.00045	0.00285	-0.00528	-0.00410	0.97246	-2.22809	2.06182	-12.17913	-0.31772	0.29451	-0.05329	0.03664	0.00157	-0.00105	8.50347	-5.06349	-0.48062	0.06997	0.52235	0.15662	-0.00487	0.00051	-0.00714	-1.90654	-2.06314	-3.52196	0.19524	6.53068	1.53187	0.36322	-4.34432	1.93297	32.65648	6.64481	16.31331	-0.00400	-0.00124	0.00113	-0.00004
631			6.30000	4.07003	-4.03690	19.41758	0.67900	-0.02652	0.04690	-0.03646	-0.00009	0.00271	-0.00539	-0.00432	0.97940	-2.15407	2.05714	-12.15847	-0.30992	0.29746	-0.05251	0.04157	0.00453	-0.00250	8.54836	-5.05928	-0.46264	0.06903	0.52753	0.15683	-0.00533	-0.00392	-0.00324	-1.23666	-2.58293	-3.50604	-0.13889	7.53399	3.23637	0.44841	-4.56144	0.38123	32.65011	6.64080	16.31258	-0.00400	-0.00123	0.00109	-0.00005
632			6.31000	4.09919	-4.03738	19.38485	0.68069	-0.02627	0.04589	-0.03602	0.00023	0.00257	-0.00582	-0.00535	0.98643	-2.07240	2.04640	-12.12400	-0.30326	0.29812	-0.05155	0.04215	0.00812	-0.00340	8.59391	-5.05155	-0.45840	0.06731	0.52814	0.15593	-0.00509	-0.00928	-0.00017	-0.55207	-2.73239	-3.45557	-0.69754	7.77910	4.37303	0.73780	-4.30619	-0.82249	32.64240	6.63617	16.31434	-0.00401	-0.00123	0.00105	-0.00005
633			6.32000	4.12611	-4.03163	19.35277	0.68431	-0.02731	0.04453	-0.03191	0.00046	0.00242	-0.00605	-0.00749	0.99278	-1.99207	2.02866	-12.08178	-0.29361	0.29693	-0.05045	0.03781	0.01150	-0.00374	8.63480	-5.03918	-0.46440	0.05835	0.52710	0.15400	-0.00375	-0.01469	0.00185	0.00377	-2.51764	-3.38609	-1.33635	7.20014	4.88129	1.15924	-3.55773	-1.59813	32.63392	6.63203	16.31862	-0.00403	-0.00123	0.00101	-0.00005
634			6.33000	4.14813	-4.02260	19.32106	0.68609	-0.02724	0.04231	-0.02535	0.00053	0.00227	-0.00587	-0.00978	0.99516	-1.92177	2.00500	-12.03741	-0.28325	0.29681	-0.04864	0.02997	0.01367	-0.00357	8.66585	-5.02205	-0.47690	0.04797	0.52818	0.15147	-0.00215	-0.01911	0.00286	0.29558	-2.02796	-3.31150	-1.83466	5.91204	4.80393	1.58721	-2.41289	-1.93272	32.62571	6.62931	16.32461	-0.00406	-0.00123	0.00098	-0.00005
635			6.34000	4.16403	-4.01388	19.28969	0.68824	-0.02445	0.04085	-0.01793	0.00041	0.00214	-0.00540	-0.01163	0.99354	-1.86783	1.97875	-11.99589	-0.27721	0.29874	-0.04752	0.02071	0.01390	-0.00303	8.68379	-5.00146	-0.49214	0.04225	0.53212	0.15040	-0.00089	-0.02146	0.00293	0.30975	-1.39386	-3.17303	-2.02291	4.17314	4.15060	1.88862	-1.06782	-1.82900	32.61866	6.62833	16.33088	-0.00409	-0.00124	0.00096	-0.00004
636			6.35000	4.17370	-4.00802	19.25977	0.68773	-0.02125	0.04025	-0.01042	0.00022	0.00195	-0.00504	-0.01249	0.98988	-1.83356	1.95411	-11.96271	-0.27376	0.30067	-0.04713	0.01103	0.01201	-0.00211	8.68751	-4.97973	-0.50607	0.04061	0.53573	0.15023	0.00013	-0.02092	0.00213	0.14118	-0.72123	-2.86739	-1.87396	2.25630	2.92646	1.97311	0.26491	-1.31771	32.61359	6.62832	16.33618	-0.00412	-0.00125	0.00097	-0.00002
637			6.36000	4.17746	-4.00623	19.23347	0.68579	-0.01980	0.03973	-0.00323	0.00004	0.00165	-0.00540	-0.01225	0.98832	-1.81983	1.93467	-11.94304	-0.27282	0.29974	-0.04660	0.00176	0.00842	-0.00091	8.67810	-4.95968	-0.51505	0.04251	0.53434	0.14929	0.00104	-0.01744	0.00066	-0.12236	-0.06329	-2.39032	-1.46133	0.37833	1.30746	1.82569	1.38653	-0.51423	32.61105	6.62735	16.34022	-0.00416	-0.00125	0.00098	-0.00001
638			6.37000	4.17577	-4.00911	19.21209	0.68534	-0.01878	0.03916	0.00325	-0.00013	0.00137	-0.00611	-0.01136	0.98770	-1.82539	1.92265	-11.93921	-0.27601	0.29745	-0.04581	-0.00663	0.00419	0.00024	8.65858	-4.94353	-0.51677	0.04809	0.52999	0.14793	0.00191	-0.01237	-0.00106	-0.44635	0.55394	-1.93573	-0.91054	-1.31138	-0.29335	1.52387	2.15799	0.38207	32.61122	6.62332	16.34351	-0.00420	-0.00126	0.00100	0.00001
639			6.38000	4.16926	-4.01701	19.19394	0.68474	-0.01843	0.03918	0.00841	-0.00029	0.00132	-0.00668	-0.01043	0.98488	-1.84754	1.91835	-11.94856	-0.28025	0.29396	-0.04552	-0.01391	0.00044	0.00099	8.63298	-4.93201	-0.51095	0.05261	0.52304	0.14665	0.00255	-0.00751	-0.00253	-0.82587	1.09537	-1.78768	-0.37369	-2.75022	-1.38751	1.19641	2.57350	1.13715	32.61432	6.61554	16.34651	-0.00423	-0.00128	0.00102	0.00004
640			6.39000	4.15908	-4.03012	19.17468	0.67993	-0.01767	0.03951	0.01136	-0.00044	0.00163	-0.00681	-0.00990	0.98018	-1.88308	1.92015	-11.96398	-0.27969	0.29247	-0.04579	-0.01965	-0.00204	0.00109	8.60458	-4.92430	-0.49964	0.04884	0.51797	0.14563	0.00253	-0.00423	-0.00330	-1.27582	1.51009	-2.14007	0.03035	-3.94443	-1.63277	0.94011	2.72692	1.55323	32.62029	6.60555	16.34942	-0.00426	-0.00130	0.00104	0.00006
641			6.40000	4.14694	-4.04873	19.14886	0.67576	-0.01567	0.04008	0.01165	-0.00052	0.00231	-0.00618	-0.00956	0.97555	-1.92896	1.92546	-11.97615	-0.27924	0.29509	-0.04644	-0.02392	-0.00303	0.00048	8.57566	-4.91887	-0.48657	0.04283	0.51883	0.14585	0.00221	-0.00296	-0.00321	-1.80290	1.75495	-3.03412	0.24918	-4.88299	-0.93913	0.79230	2.72592	1.54937	32.62867	6.59585	16.35152	-0.00428	-0.00131	0.00106	0.00007
642			6.41000	4.13484	-4.07295	19.11137	0.67180	-0.01446	0.04079	0.00923	-0.00060	0.00338	-0.00512	-0.00847	0.96952	-1.98165	1.93149	-11.97627	-0.28257	0.29814	-0.04701	-0.02679	-0.00247	-0.00077	8.54743	-4.91408	-0.47562	0.04370	0.52114	0.14673	0.00215	-0.00350	-0.00246	-2.41221	1.82161	-4.44189	0.27129	-5.49655	0.55964	0.76511	2.62515	1.22707	32.63869	6.58889	16.35180	-0.00429	-0.00132	0.00107	0.00008
643			6.42000	4.12468	-4.10314	19.05731	0.66399	-0.01204	0.04150	0.00431	-0.00061	0.00487	-0.00442	-0.00652	0.96415	-2.03697	1.93561	-11.95778	-0.28601	0.30231	-0.04753	-0.02760	-0.00049	-0.00249	8.52094	-4.90842	-0.46865	0.04925	0.52380	0.14776	0.00219	-0.00539	-0.00168	-3.13337	1.73714	-6.38833	0.10655	-5.70682	2.63989	0.87224	2.41033	0.84224	32.64968	6.58585	16.34919	-0.00428	-0.00131	0.00107	0.00008
644			6.43000	4.11806	-4.14011	18.98106	0.65802	-0.00936	0.04246	-0.00241	-0.00056	0.00689	-0.00460	-0.00481	0.96200	-2.09020	1.93549	-11.91642	-0.28943	0.30441	-0.04829	-0.02620	0.00277	-0.00450	8.49737	-4.90048	-0.46443	0.05479	0.52266	0.14819	0.00210	-0.00801	-0.00167	-3.96674	1.55520	-8.93673	-0.23382	-5.48713	5.05015	1.12932	2.05348	0.71085	32.66146	6.58627	16.34343	-0.00426	-0.00130	0.00106	0.00009
645			6.44000	4.11579	-4.18453	18.87638	0.65556	-0.00728	0.04356	-0.00977	-0.00050	0.00945	-0.00507	-0.00389	0.96206	-2.13708	1.92909	-11.85065	-0.29214	0.30518	-0.04927	-0.02284	0.00706	-0.00656	8.47795	-4.88914	-0.45845	0.05777	0.52112	0.14850	0.00177	-0.01088	-0.00320	-4.85333	1.36668	-12.05902	-0.74684	-4.89376	7.45620	1.55840	1.52674	1.13349	32.67433	6.58864	16.33508	-0.00424	-0.00128	0.00104	0.00009
646			6.45000	4.11735	-4.23659	18.73805	0.65301	-0.00188	0.04506	-0.01632	-0.00015	0.01252	-0.00548	-0.00334	0.96137	-2.17463	1.91469	-11.76277	-0.29415	0.30942	-0.05084	-0.01821	0.01217	-0.00842	8.46402	-4.87318	-0.44343	0.06067	0.52482	0.15025	0.00138	-0.01382	-0.00679	-5.70072	1.25886	-15.52815	-1.41702	-4.04368	9.45730	2.17108	0.86649	2.28434	32.68856	6.59139	16.32545	-0.00421	-0.00126	0.00101	0.00010
647			6.46000	4.12131	-4.29574	18.56425	0.64653	0.00347	0.04669	-0.02084	0.00029	0.01574	-0.00599	-0.00265	0.95750	-2.20162	1.89123	-11.65908	-0.29421	0.31303	-0.05259	-0.01306	0.01752	-0.00964	8.45587	-4.85165	-0.41150	0.06513	0.52899	0.15247	0.00105	-0.01629	-0.01243	-6.39746	1.26747	-18.90291	-2.19890	-3.07228	10.62208	2.91098	0.16863	4.15607	32.70397	6.59320	16.31578	-0.00417	-0.00124	0.00097	0.00010
648			6.47000	4.12581	-4.36037	18.35849	0.64091	0.00967	0.04785	-0.02273	0.00085	0.01842	-0.00733	-0.00182	0.95653	-2.21849	1.85866	-11.55025	-0.29518	0.31601	-0.05390	-0.00837	0.02230	-0.00967	8.45296	-4.82454	-0.35592	0.07249	0.53301	0.15460	0.00087	-0.01752	-0.01967	-6.81944	1.38594	-21.62505	-3.00291	-2.11302	10.54501	3.66066	-0.46921	6.59722	32.71946	6.59330	16.30694	-0.00413	-0.00122	0.00092	0.00010
649			6.48000	4.12890	-4.42764	18.13011	0.63763	0.01628	0.04751	-0.02174	0.00141	0.01957	-0.01041	-0.00206	0.96322	-2.22731	1.81839	-11.45037	-0.29182	0.31585	-0.05401	-0.00459	0.02529	-0.00811	8.45389	-4.79295	-0.27236	0.07091	0.53183	0.15412	0.00076	-0.01665	-0.02720	-6.84607	1.57565	-23.15556	-3.68660	-1.27219	8.98600	4.26643	-0.96366	9.31296	32.73326	6.59117	16.29994	-0.00411	-0.00120	0.00087	0.00008
650			6.49000	4.12897	-4.49352	17.89347	0.63822	0.01942	0.04519	-0.01804	0.00156	0.01857	-0.01463	-0.00340	0.97425	-2.23090	1.77365	-11.37457	-0.28568	0.30892	-0.05218	-0.00208	0.02531	-0.00506	8.45695	-4.75932	-0.16046	0.06190	0.52222	0.15002	0.00074	-0.01325	-0.03324	-6.38912	1.78173	-23.11320	-4.09343	-0.59941	5.99981	4.57722	-1.28587	11.88056	32.74372	6.58576	16.29489	-0.00411	-0.00119	0.00082	0.00006
651			6.50000	4.12490	-4.55320	17.66557	0.64520	0.02227	0.04363	-0.01214	0.00151	0.01663	-0.01857	-0.00554	0.98812	-2.23205	1.72890	-11.33557	-0.28155	0.30247	-0.05115	-0.00076	0.02272	-0.00142	8.46079	-4.72685	-0.02463	0.05078	0.51474	0.14733	0.00070	-0.00809	-0.03744	-5.44211	1.95199	-21.43945	-4.11483	-0.10518	2.03604	4.50575	-1.45480	13.81888	32.74957	6.57632	16.29163	-0.00412	-0.00119	0.00077	0.00002
652			6.51000	4.11632	-4.60220	17.46204	0.65289	0.02462	0.04246	-0.00483	0.00123	0.01388	-0.02120	-0.00765	1.00155	-2.23293	1.68886	-11.33938	-0.27819	0.29999	-0.05055	-0.00031	0.01827	0.00228	8.46477	-4.69866	0.12586	0.03985	0.51486	0.14670	0.00059	-0.00219	-0.03918	-4.09713	2.03746	-18.39440	-3.74166	0.22475	-2.18669	4.05398	-1.49719	14.70773	32.74997	6.56341	16.29036	-0.00414	-0.00119	0.00073	-0.00002
653			6.52000	4.10369	-4.63714	17.29478	0.66234	0.02755	0.04205	0.00255	0.00079	0.01072	-0.02191	-0.00921	1.01110	-2.23477	1.65715	-11.38441	-0.28023	0.30315	-0.05058	-0.00042	0.01278	0.00555	8.46865	-4.67698	0.27842	0.03616	0.52477	0.14915	0.00053	0.00339	-0.03827	-2.49272	1.98037	-14.35690	-3.06336	0.40947	-5.98335	3.30907	-1.40085	14.28600	32.74479	6.54896	16.29164	-0.00416	-0.00121	0.00070	-0.00005
654			6.53000	4.08850	-4.65585	17.17195	0.67007	0.03012	0.04239	0.00872	0.00015	0.00724	-0.02106	-0.01046	1.01417	-2.23825	1.63570	-11.46317	-0.28382	0.30898	-0.05126	-0.00098	0.00678	0.00815	8.47184	-4.66268	0.41877	0.03526	0.53886	0.15327	0.00050	0.00778	-0.03399	-0.74689	1.71934	-9.63297	-2.21217	0.45271	-8.92069	2.37096	-1.12180	12.48612	32.73485	6.53616	16.29577	-0.00419	-0.00122	0.00067	-0.00008
655			6.54000	4.07295	-4.65693	17.09944	0.67484	0.03208	0.04271	0.01284	-0.00064	0.00332	-0.01962	-0.01156	1.01344	-2.24390	1.62490	-11.56564	-0.28602	0.31505	-0.05194	-0.00173	0.00078	0.00989	8.47323	-4.65593	0.53305	0.03287	0.55206	0.15698	0.00045	0.01047	-0.02588	1.06427	1.22524	-4.43141	-1.29501	0.39495	-10.83523	1.31436	-0.64928	9.42833	32.72157	6.52857	16.30225	-0.00420	-0.00124	0.00068	-0.00010
656			6.55000	4.05934	-4.63955	17.08129	0.67845	0.03112	0.04285	0.01484	-0.00142	-0.00088	-0.01859	-0.01208	1.01229	-2.25137	1.62433	-11.68125	-0.28879	0.31655	-0.05220	-0.00197	-0.00491	0.01067	8.47175	-4.65635	0.60949	0.03252	0.55744	0.15888	0.00039	0.01133	-0.01450	2.89494	0.52071	1.03913	-0.35528	0.37936	-11.74274	0.19443	-0.09413	5.39695	32.70686	6.52856	16.31017	-0.00420	-0.00125	0.00071	-0.00010
657			6.56000	4.04946	-4.60329	17.11917	0.67926	0.02800	0.04191	0.01504	-0.00202	-0.00500	-0.01779	-0.01152	1.01129	-2.25839	1.63347	-11.80053	-0.29250	0.31588	-0.05116	-0.00074	-0.01012	0.01041	8.46808	-4.66356	0.64027	0.03680	0.55909	0.15887	0.00027	0.01109	-0.00131	4.74447	-0.34258	6.53312	0.59762	0.60118	-11.77048	-0.96407	0.35308	0.79916	32.69238	6.53597	16.31828	-0.00418	-0.00126	0.00078	-0.00009
658			6.57000	4.04442	-4.54754	17.21214	0.68024	0.02343	0.04026	0.01401	-0.00235	-0.00861	-0.01634	-0.01079	1.00985	-2.26093	1.65184	-11.91574	-0.29632	0.31631	-0.04936	0.00266	-0.01481	0.00941	8.46438	-4.67744	0.62226	0.04104	0.56328	0.15826	-0.00008	0.01091	0.01205	6.64610	-1.31051	11.78217	1.53124	1.18960	-11.09253	-2.15757	0.55266	-3.91487	32.67940	6.54899	16.32508	-0.00416	-0.00127	0.00089	-0.00008
659			6.58000	4.04459	-4.47142	17.35642	0.68040	0.01581	0.03840	0.01227	-0.00206	-0.01150	-0.01480	-0.01064	1.00547	-2.25443	1.67847	-12.02105	-0.29637	0.31238	-0.04730	0.00801	-0.01842	0.00803	8.46352	-4.69837	0.55694	0.03879	0.56073	0.15553	-0.00058	0.01150	0.02398	8.58575	-2.31301	16.48233	2.37343	2.12177	-9.91531	-3.35929	0.47951	-8.28526	32.66834	6.56557	16.32921	-0.00415	-0.00128	0.00104	-0.00007
660			6.59000	4.04959	-4.37480	17.54485	0.67834	0.00465	0.03596	0.01024	-0.00074	-0.01325	-0.01335	-0.00987	1.00005	-2.23571	1.71170	-12.11289	-0.29566	0.30397	-0.04439	0.01428	-0.02051	0.00640	8.46753	-4.72670	0.45038	0.03836	0.55075	0.15060	-0.00112	0.01278	0.03286	10.41627	-3.24917	20.25331	3.04590	3.22164	-8.43408	-4.45233	0.22530	-11.87354	32.65909	6.58439	16.33059	-0.00415	-0.00130	0.00121	-0.00006
661			6.60000	4.05843	-4.26000	17.76590	0.67361	-0.01353	0.03226	0.00821	0.00247	-0.01334	-0.01158	-0.00776	0.99519	-2.20407	1.74926	-12.18916	-0.29546	0.29011	-0.03975	0.02028	-0.02076	0.00458	8.47681	-4.76150	0.31271	0.04405	0.53410	0.14325	-0.00181	0.01373	0.03766	11.86059	-3.99387	22.68007	3.49222	4.25720	-6.74197	-5.25679	-0.06514	-14.38558	32.65109	6.60424	16.32958	-0.00415	-0.00132	0.00138	-0.00006
662			6.61000	4.06967	-4.13272	18.00394	0.66786	-0.03099	0.02910	0.00640	0.00607	-0.01248	-0.00798	-0.00481	0.99164	-2.16116	1.78854	-12.24791	-0.29688	0.28481	-0.03573	0.02507	-0.02007	0.00298	8.49005	-4.80026	0.15574	0.05481	0.53124	0.13928	-0.00263	0.01368	0.03992	12.63115	-4.43224	23.46415	3.66001	5.03108	-4.88134	-5.61397	-0.26463	-15.74097	32.64343	6.62409	16.32715	-0.00416	-0.00133	0.00154	-0.00006
663			6.62000	4.08171	-4.00129	18.24132	0.66781	-0.04153	0.02765	0.00476	0.00814	-0.01145	-0.00281	-0.00265	0.98846	-2.11037	1.82634	-12.28774	-0.30166	0.29117	-0.03379	0.02841	-0.01850	0.00179	8.50494	-4.83918	-0.00886	0.06642	0.54498	0.14030	-0.00327	0.01192	0.04058	12.56322	-4.52585	22.60639	3.48157	5.47425	-3.08668	-5.44056	-0.31488	-15.95290	32.63515	6.64271	16.32444	-0.00418	-0.00135	0.00167	-0.00007
664			6.63000	4.09354	-3.87476	18.46237	0.67005	-0.04911	0.02724	0.00296	0.00900	-0.01023	0.00269	-0.00224	0.98186	-2.05526	1.85907	-12.31139	-0.30314	0.29942	-0.03327	0.02981	-0.01535	0.00108	8.51906	-4.87407	-0.16952	0.06996	0.56141	0.14261	-0.00317	0.00834	0.03869	11.66967	-4.31946	20.45577	2.93032	5.64713	-1.82809	-4.78672	-0.25253	-15.03547	32.62577	6.65938	16.32273	-0.00421	-0.00136	0.00177	-0.00008
665			6.64000	4.10477	-3.76107	18.65650	0.67209	-0.05139	0.02827	0.00107	0.00822	-0.00912	0.00787	-0.00281	0.97316	-1.99896	1.88372	-12.32698	-0.30250	0.31113	-0.03453	0.02969	-0.01103	0.00098	8.53096	-4.90206	-0.31485	0.06989	0.58175	0.14713	-0.00269	0.00424	0.03452	10.14066	-3.89042	17.54379	2.06944	5.64204	-1.50368	-3.82885	-0.17453	-13.07798	32.61486	6.67364	16.32294	-0.00425	-0.00138	0.00181	-0.00008
666			6.65000	4.11518	-3.66538	18.81876	0.67418	-0.05047	0.02910	-0.00081	0.00662	-0.00768	0.01069	-0.00479	0.96437	-1.94392	1.89857	-12.34526	-0.29728	0.31694	-0.03579	0.02825	-0.00575	0.00146	8.54043	-4.92221	-0.43512	0.06117	0.59023	0.14899	-0.00186	0.00078	0.02746	8.27272	-3.33943	14.33517	1.01305	5.53832	-2.12613	-2.76332	-0.15347	-10.33978	32.60314	6.68535	16.32523	-0.00431	-0.00139	0.00181	-0.00008
667			6.66000	4.12486	-3.58953	18.94797	0.67623	-0.05046	0.02941	-0.00322	0.00511	-0.00602	0.01020	-0.00631	0.95887	-1.89163	1.90294	-12.37454	-0.29352	0.31106	-0.03615	0.02676	-0.00025	0.00229	8.54791	-4.93493	-0.52426	0.05625	0.57932	0.14706	-0.00130	-0.00119	0.01875	6.33800	-2.80471	11.09871	-0.10683	5.42932	-3.31105	-1.75102	-0.22219	-7.21302	32.59192	6.69351	16.32867	-0.00436	-0.00139	0.00177	-0.00007
668			6.67000	4.13483	-3.53281	19.04477	0.68244	-0.05212	0.03082	-0.00703	0.00385	-0.00456	0.00768	-0.00691	0.95917	-1.84186	1.89715	-12.41786	-0.29572	0.29828	-0.03717	0.02642	0.00446	0.00322	8.55441	-4.94161	-0.58050	0.05950	0.55954	0.14515	-0.00109	-0.00142	0.01032	4.52139	-2.42171	7.97994	-1.14240	5.43871	-4.54640	-0.91132	-0.43401	-4.08764	32.58295	6.69746	16.33228	-0.00440	-0.00139	0.00170	-0.00005
669			6.68000	4.14675	-3.49285	19.11109	0.68991	-0.05571	0.03218	-0.01241	0.00285	-0.00306	0.00411	-0.00717	0.96408	-1.79254	1.88263	-12.47325	-0.29849	0.28184	-0.03802	0.02734	0.00780	0.00393	8.56195	-4.94417	-0.60557	0.06277	0.53696	0.14276	-0.00114	-0.00005	0.00285	2.94261	-2.24096	5.05945	-1.95713	5.65679	-5.42257	-0.32246	-0.86197	-1.24586	32.57731	6.69730	16.33527	-0.00442	-0.00139	0.00161	-0.00003
670			6.69000	4.16184	-3.46639	19.14925	0.69543	-0.06015	0.03303	-0.01854	0.00204	-0.00154	0.00043	-0.00702	0.96705	-1.74074	1.86176	-12.53548	-0.30118	0.26359	-0.03826	0.02973	0.00962	0.00421	8.57334	-4.94493	-0.60323	0.06731	0.51345	0.13981	-0.00160	0.00240	-0.00324	1.65940	-2.21236	2.37047	-2.47880	6.10596	-5.72352	0.01095	-1.54097	1.14400	32.57561	6.69411	16.33779	-0.00441	-0.00138	0.00149	0.00000
671			6.70000	4.18038	-3.45025	19.16176	0.70069	-0.06215	0.03372	-0.02449	0.00132	-0.00014	-0.00193	-0.00685	0.96736	-1.68348	1.83702	-12.59821	-0.30477	0.25158	-0.03846	0.03342	0.01046	0.00409	8.59148	-4.94551	-0.57841	0.07325	0.50070	0.13892	-0.00249	0.00499	-0.00786	0.66342	-2.26020	-0.01562	-2.71973	6.73048	-5.44349	0.16474	-2.40431	2.96968	32.57758	6.68869	16.34080	-0.00438	-0.00135	0.00135	0.00003
672			6.71000	4.20208	-3.44178	19.15228	0.70493	-0.05916	0.03489	-0.02981	0.00071	0.00104	-0.00228	-0.00737	0.96562	-1.61893	1.81055	-12.65603	-0.30582	0.25147	-0.03959	0.03732	0.01093	0.00375	8.61791	-4.94653	-0.53713	0.07463	0.50589	0.14185	-0.00342	0.00705	-0.01114	-0.09523	-2.35052	-1.92983	-2.72985	7.39913	-4.72952	0.22589	-3.26578	4.13094	32.58268	6.68052	16.34549	-0.00433	-0.00132	0.00120	0.00005
673			6.72000	4.22672	-3.43900	19.12664	0.70566	-0.05525	0.03504	-0.03426	0.00029	0.00182	-0.00206	-0.00823	0.96145	-1.54704	1.78419	-12.70543	-0.30302	0.25383	-0.03987	0.04023	0.01073	0.00311	8.65188	-4.94781	-0.48668	0.07270	0.51328	0.14413	-0.00407	0.00812	-0.01249	-0.65439	-2.48125	-3.17350	-2.54282	7.94902	-3.74387	0.21228	-3.91233	4.51839	32.58934	6.66892	16.35259	-0.00427	-0.00129	0.00104	0.00006
674			6.73000	4.25412	-3.44012	19.09247	0.70511	-0.05385	0.03463	-0.03780	0.00005	0.00210	-0.00256	-0.00888	0.95899	-1.46956	1.75974	-12.74408	-0.29899	0.25179	-0.03944	0.04189	0.00951	0.00226	8.69079	-4.94952	-0.43583	0.07196	0.51238	0.14437	-0.00450	0.00832	-0.01153	-1.00432	-2.65177	-3.66992	-2.15685	8.28617	-2.57414	0.07825	-4.22428	4.09654	32.59581	6.65407	16.36224	-0.00421	-0.00126	0.00089	0.00005
675			6.74000	4.28398	-3.44303	19.05714	0.70663	-0.05214	0.03451	-0.04072	-0.00002	0.00200	-0.00373	-0.00937	0.96185	-1.38848	1.73922	-12.77010	-0.29607	0.24945	-0.03922	0.04287	0.00737	0.00133	8.73157	-4.95238	-0.39303	0.07356	0.50894	0.14440	-0.00482	0.00837	-0.00873	-1.12770	-2.86835	-3.53084	-1.54867	8.45299	-1.27577	-0.21416	-4.23351	3.00634	32.60063	6.63673	16.37387	-0.00417	-0.00123	0.00075	0.00004
676			6.75000	4.31617	-3.44549	19.02604	0.71030	-0.05253	0.03466	-0.04335	0.00009	0.00166	-0.00492	-0.00987	0.96848	-1.30481	1.72494	-12.78226	-0.29327	0.24652	-0.03922	0.04357	0.00440	0.00040	8.77213	-4.95763	-0.36423	0.07524	0.50533	0.14445	-0.00501	0.00903	-0.00486	-1.02423	-3.13983	-2.97089	-0.74468	8.55998	0.03351	-0.67323	-4.05603	1.54713	32.60321	6.61840	16.38660	-0.00415	-0.00122	0.00063	0.00002
677			6.76000	4.35063	-3.44525	19.00229	0.71168	-0.05572	0.03453	-0.04522	0.00040	0.00113	-0.00584	-0.01061	0.97605	-1.21858	1.71847	-12.78118	-0.28599	0.24299	-0.03901	0.04339	0.00116	-0.00042	8.81139	-4.96674	-0.35164	0.07113	0.50163	0.14362	-0.00470	0.01045	-0.00077	-0.69695	-3.43594	-2.16124	0.12228	8.64066	1.15466	-1.23472	-3.78781	0.03785	32.60370	6.60072	16.39854	-0.00415	-0.00121	0.00055	0.00001
678			6.77000	4.38669	-3.44022	18.98782	0.71320	-0.05711	0.03469	-0.04564	0.00089	0.00051	-0.00598	-0.01143	0.98245	-1.13059	1.71972	-12.76982	-0.27894	0.24380	-0.03912	0.04247	-0.00166	-0.00099	8.84875	-4.98028	-0.35450	0.06632	0.50359	0.14392	-0.00427	0.01203	0.00294	-0.16088	-3.67773	-1.18484	0.86187	8.59830	1.91711	-1.76236	-3.46593	-1.32086	32.60246	6.58625	16.40800	-0.00416	-0.00121	0.00052	-0.00001
679			6.78000	4.42286	-3.42881	18.98396	0.71255	-0.05893	0.03504	-0.04383	0.00149	-0.00017	-0.00520	-0.01181	0.98681	-1.04324	1.72681	-12.75238	-0.27212	0.24741	-0.03934	0.04016	-0.00366	-0.00129	8.88354	-4.99739	-0.37067	0.06326	0.51020	0.14524	-0.00383	0.01279	0.00608	0.50178	-3.78623	-0.11760	1.34862	8.28913	2.28294	-2.12026	-3.06404	-2.44960	32.59995	6.57718	16.41372	-0.00418	-0.00122	0.00053	-0.00002
680			6.79000	4.45737	-3.41087	18.99100	0.71047	-0.06247	0.03467	-0.03989	0.00212	-0.00081	-0.00423	-0.01175	0.99023	-0.96035	1.73735	-12.73260	-0.26576	0.24987	-0.03875	0.03620	-0.00472	-0.00132	8.91444	-5.01609	-0.39766	0.06224	0.51572	0.14562	-0.00339	0.01207	0.00838	1.13829	-3.71263	0.91074	1.56436	7.62595	2.29679	-2.23211	-2.57886	-3.28126	32.59721	6.57462	16.41536	-0.00421	-0.00123	0.00057	-0.00002
681			6.80000	4.48860	-3.38797	19.00761	0.70748	-0.06648	0.03419	-0.03415	0.00260	-0.00131	-0.00361	-0.01228	0.99297	-0.88599	1.74909	-12.71370	-0.25636	0.25001	-0.03822	0.03024	-0.00489	-0.00113	8.94058	-5.03411	-0.43189	0.05505	0.51740	0.14475	-0.00254	0.01002	0.00944	1.60818	-3.43272	1.75889	1.54111	6.59825	1.97895	-2.09530	-2.04537	-3.69361	32.59545	6.57754	16.41284	-0.00426	-0.00125	0.00065	-0.00001
682			6.81000	4.51507	-3.36276	19.03120	0.70583	-0.06965	0.03365	-0.02729	0.00281	-0.00162	-0.00348	-0.01293	0.99421	-0.82414	1.76029	-12.69897	-0.24885	0.24790	-0.03763	0.02337	-0.00436	-0.00075	8.96119	-5.04962	-0.46835	0.04818	0.51469	0.14298	-0.00175	0.00745	0.00913	1.85993	-2.97231	2.35429	1.32311	5.26095	1.34926	-1.78038	-1.49444	-3.60523	32.59589	6.58396	16.40656	-0.00431	-0.00127	0.00074	0.00001
683			6.82000	4.53592	-3.33762	19.05904	0.70323	-0.07258	0.03258	-0.02011	0.00281	-0.00174	-0.00357	-0.01271	0.99326	-0.77771	1.76957	-12.69128	-0.24540	0.24455	-0.03637	0.01635	-0.00330	-0.00022	8.97598	-5.06188	-0.50189	0.04768	0.50963	0.14064	-0.00122	0.00533	0.00771	1.94603	-2.42334	2.70687	0.95556	3.75906	0.49732	-1.40594	-0.96447	-3.07640	32.59942	6.59161	16.39697	-0.00436	-0.00129	0.00084	0.00003
684			6.83000	4.55120	-3.31373	19.08889	0.70135	-0.07525	0.03179	-0.01376	0.00276	-0.00177	-0.00312	-0.01189	0.99126	-0.74759	1.77586	-12.69221	-0.24604	0.24328	-0.03528	0.00976	-0.00187	0.00032	8.98510	-5.07126	-0.52879	0.05193	0.50859	0.13971	-0.00077	0.00429	0.00585	1.97810	-1.91169	2.88724	0.48196	2.28378	-0.42583	-1.08746	-0.47754	-2.30347	32.60672	6.59877	16.38492	-0.00440	-0.00131	0.00092	0.00006
685			6.84000	4.56190	-3.29069	19.11959	0.70029	-0.07654	0.03170	-0.00901	0.00278	-0.00181	-0.00208	-0.01118	0.98806	-0.73259	1.77825	-12.70181	-0.24812	0.24482	-0.03499	0.00391	-0.00018	0.00082	8.98899	-5.07892	-0.54794	0.05557	0.51208	0.14047	-0.00025	0.00443	0.00409	2.06601	-1.54125	2.98241	-0.04653	0.98268	-1.28298	-0.89801	0.00388	-1.51398	32.61866	6.60408	16.37106	-0.00444	-0.00133	0.00099	0.00010
686			6.85000	4.56950	-3.26705	19.15079	0.69544	-0.07882	0.03123	-0.00600	0.00305	-0.00182	-0.00098	-0.01063	0.98338	-0.73036	1.77634	-12.71905	-0.24650	0.24541	-0.03452	-0.00088	0.00152	0.00125	8.98740	-5.08627	-0.56035	0.05405	0.51452	0.14041	0.00032	0.00560	0.00266	2.26963	-1.34984	3.05595	-0.55457	-0.06223	-2.03927	-0.85593	0.50423	-0.83646	32.63614	6.60722	16.35591	-0.00446	-0.00134	0.00104	0.00015
687			6.86000	4.57539	-3.24110	19.18268	0.68989	-0.08079	0.03099	-0.00451	0.00354	-0.00186	-0.00024	-0.00975	0.97953	-0.73796	1.77060	-12.74322	-0.24568	0.24525	-0.03429	-0.00420	0.00290	0.00165	8.98043	-5.09463	-0.56754	0.05430	0.51551	0.14041	0.00083	0.00758	0.00158	2.59119	-1.31973	3.14311	-0.97127	-0.78199	-2.73948	-0.93937	0.96153	-0.28067	32.65972	6.60901	16.33936	-0.00447	-0.00136	0.00108	0.00019
688			6.87000	4.58066	-3.21144	19.21559	0.68514	-0.08272	0.03005	-0.00420	0.00422	-0.00188	-0.00007	-0.00795	0.97710	-0.75167	1.76206	-12.77417	-0.24936	0.24363	-0.03315	-0.00586	0.00374	0.00198	8.96905	-5.10492	-0.57050	0.06309	0.51429	0.13975	0.00136	0.01013	0.00073	2.99932	-1.41427	3.24381	-1.24888	-1.09849	-3.39829	-1.11883	1.26619	0.17600	32.68941	6.61095	16.32052	-0.00448	-0.00136	0.00111	0.00023
689			6.88000	4.58616	-3.17714	19.24962	0.67831	-0.08544	0.02884	-0.00463	0.00509	-0.00188	-0.00013	-0.00634	0.97472	-0.76698	1.75210	-12.81150	-0.25020	0.24097	-0.03187	-0.00552	0.00390	0.00224	8.95554	-5.11786	-0.56992	0.06870	0.51213	0.13851	0.00161	0.01312	0.00007	3.47348	-1.59355	3.34799	-1.34867	-0.97917	-3.98296	-1.37740	1.33575	0.53245	32.72374	6.61357	16.29853	-0.00447	-0.00136	0.00113	0.00025
690			6.89000	4.59232	-3.13741	19.28486	0.67304	-0.08718	0.02788	-0.00540	0.00609	-0.00193	-0.00050	-0.00544	0.97297	-0.77943	1.74244	-12.85440	-0.24958	0.23796	-0.03098	-0.00344	0.00335	0.00246	8.94250	-5.13401	-0.56652	0.07015	0.50889	0.13718	0.00147	0.01618	-0.00029	4.04180	-1.83311	3.51309	-1.25715	-0.47638	-4.48114	-1.68897	1.17258	0.74502	32.75937	6.61568	16.27383	-0.00446	-0.00135	0.00115	0.00024
691			6.90000	4.59934	-3.09094	19.32253	0.67084	-0.08873	0.02718	-0.00641	0.00735	-0.00209	-0.00103	-0.00529	0.97458	-0.78551	1.73475	-12.90213	-0.24753	0.23546	-0.03049	-0.00021	0.00230	0.00264	8.93219	-5.15347	-0.56181	0.06711	0.50617	0.13610	0.00104	0.01883	-0.00012	4.76386	-2.14770	3.85926	-1.02167	0.27829	-4.87057	-2.01977	0.86731	0.70490	32.79246	6.61494	16.24860	-0.00444	-0.00135	0.00117	0.00021
692			6.91000	4.60758	-3.03574	19.36512	0.66889	-0.09223	0.02628	-0.00778	0.00912	-0.00233	-0.00155	-0.00582	0.97761	-0.78340	1.72988	-12.95333	-0.24182	0.23163	-0.02994	0.00327	0.00123	0.00269	8.92550	-5.17597	-0.55889	0.05847	0.50187	0.13434	0.00052	0.02027	0.00087	5.67001	-2.56375	4.43101	-0.75132	1.10168	-5.03615	-2.31332	0.55904	0.29192	32.82038	6.61021	16.22528	-0.00443	-0.00135	0.00119	0.00017
693			6.92000	4.61755	-2.96979	19.41479	0.66876	-0.09636	0.02553	-0.00954	0.01132	-0.00262	-0.00208	-0.00609	0.98165	-0.77312	1.72727	-13.00494	-0.23839	0.22698	-0.02939	0.00623	0.00061	0.00253	8.92203	-5.20034	-0.56194	0.05421	0.49597	0.13267	0.00019	0.01997	0.00272	6.71364	-3.06004	5.11617	-0.55327	1.80267	-4.80126	-2.51417	0.38099	-0.52551	32.84197	6.60329	16.20521	-0.00441	-0.00135	0.00122	0.00013
694			6.93000	4.62944	-2.89209	19.47176	0.66831	-0.09977	0.02495	-0.01131	0.01359	-0.00288	-0.00234	-0.00614	0.98661	-0.75644	1.72547	-13.05201	-0.23513	0.22430	-0.02896	0.00822	0.00057	0.00215	8.92001	-5.22520	-0.57498	0.05167	0.49248	0.13158	0.00003	0.01816	0.00514	7.75921	-3.55592	5.73065	-0.46125	2.26388	-4.09586	-2.59061	0.37492	-1.61693	32.85715	6.59751	16.18883	-0.00440	-0.00135	0.00123	0.00008
695			6.94000	4.64297	-2.80355	19.53437	0.66649	-0.10479	0.02324	-0.01279	0.01585	-0.00289	-0.00226	-0.00612	0.99047	-0.73564	1.72322	-13.08998	-0.23050	0.22050	-0.02740	0.00940	0.00089	0.00155	8.91799	-5.24903	-0.59972	0.04873	0.48823	0.12898	-0.00006	0.01524	0.00735	8.59135	-3.95593	6.13163	-0.43619	2.53759	-3.06777	-2.52949	0.42975	-2.69927	32.86651	6.59451	16.17620	-0.00438	-0.00134	0.00122	0.00004
696			6.95000	4.65769	-2.70778	19.59987	0.66246	-0.11008	0.02158	-0.01380	0.01745	-0.00274	-0.00150	-0.00588	0.99277	-0.71166	1.72003	-13.11686	-0.22480	0.21855	-0.02589	0.01033	0.00127	0.00099	8.91610	-5.27066	-0.63421	0.04596	0.48750	0.12688	-0.00019	0.01202	0.00869	8.97444	-4.17496	6.23525	-0.42561	2.77111	-1.99584	-2.33070	0.37343	-3.44724	32.87125	6.59233	16.16753	-0.00436	-0.00132	0.00120	0.00002
697			6.96000	4.67300	-2.61069	19.66481	0.65887	-0.11332	0.02043	-0.01435	0.01756	-0.00251	0.00011	-0.00551	0.99188	-0.68430	1.71603	-13.13375	-0.22141	0.22012	-0.02478	0.01149	0.00153	0.00059	8.91595	-5.28911	-0.67320	0.04666	0.49202	0.12635	-0.00042	0.00919	0.00879	8.74428	-4.15898	6.01028	-0.39844	3.06283	-1.13932	-2.02240	0.10765	-3.63190	32.87264	6.58648	16.16290	-0.00433	-0.00130	0.00117	-0.00000
698			6.97000	4.68838	-2.51932	19.72573	0.65385	-0.11414	0.01872	-0.01452	0.01599	-0.00210	0.00188	-0.00516	0.98743	-0.65300	1.71172	-13.14388	-0.21844	0.22328	-0.02308	0.01272	0.00155	0.00034	8.91940	-5.30415	-0.70996	0.04867	0.49731	0.12549	-0.00074	0.00715	0.00756	7.86634	-3.90866	5.48041	-0.33250	3.39457	-0.60486	-1.66813	-0.32496	-3.23622	32.87138	6.57341	16.16271	-0.00431	-0.00128	0.00115	-0.00002
699			6.98000	4.70352	-2.44024	19.77970	0.64739	-0.11493	0.01688	-0.01438	0.01333	-0.00162	0.00318	-0.00477	0.98086	-0.61805	1.70786	-13.15041	-0.21525	0.22428	-0.02120	0.01354	0.00125	0.00020	8.92724	-5.31610	-0.73916	0.05126	0.49815	0.12386	-0.00105	0.00608	0.00555	6.46949	-3.46767	4.71149	-0.21266	3.63921	-0.29706	-1.34487	-0.76717	-2.46505	32.86779	6.55156	16.16718	-0.00428	-0.00126	0.00112	-0.00003
700			6.99000	4.71806	-2.37781	19.82462	0.64245	-0.11623	0.01565	-0.01370	0.01013	-0.00120	0.00344	-0.00438	0.97554	-0.58123	1.70520	-13.15450	-0.21327	0.22144	-0.01985	0.01343	0.00071	0.00008	8.93845	-5.32595	-0.75874	0.05473	0.49206	0.12177	-0.00122	0.00597	0.00355	4.80851	-2.88646	3.77836	-0.04455	3.62012	-0.00312	-1.12715	-1.00812	-1.61996	32.86217	6.52184	16.17603	-0.00425	-0.00125	0.00109	-0.00004
701			7.00000	4.73127	-2.33348	19.85912	0.64257	-0.11608	0.01535	-0.01219	0.00669	-0.00085	0.00274	-0.00441	0.97378	-0.54600	1.70417	-13.15488	-0.21381	0.21729	-0.01944	0.01209	0.00010	-0.00009	8.95001	-5.33502	-0.77009	0.05811	0.48306	0.12019	-0.00108	0.00641	0.00209	3.12547	-2.20081	2.73388	0.14092	3.21557	0.45749	-1.02008	-0.89981	-0.92879	32.85558	6.48757	16.18755	-0.00424	-0.00124	0.00106	-0.00004
702			7.01000	4.74216	-2.30676	19.88222	0.64265	-0.11588	0.01555	-0.00971	0.00345	-0.00050	0.00169	-0.00516	0.97408	-0.51628	1.70471	-13.14901	-0.21081	0.21313	-0.01976	0.00924	-0.00036	-0.00036	8.95819	-5.34408	-0.77614	0.05423	0.47437	0.11876	-0.00052	0.00675	0.00131	1.54811	-1.44913	1.61456	0.30267	2.43739	1.16492	-0.96396	-0.44519	-0.48724	32.84987	6.45613	16.19884	-0.00424	-0.00124	0.00105	-0.00002
703			7.02000	4.74997	-2.29643	19.89333	0.64095	-0.11702	0.01542	-0.00678	0.00051	-0.00015	0.00099	-0.00586	0.97401	-0.49518	1.70631	-13.13411	-0.20630	0.20977	-0.01980	0.00560	-0.00054	-0.00071	8.96010	-5.35309	-0.78005	0.04850	0.46855	0.11738	0.00013	0.00631	0.00118	0.12047	-0.69865	0.49180	0.40238	1.42218	2.12989	-0.88050	0.24744	-0.33779	32.84700	6.43764	16.20670	-0.00425	-0.00124	0.00104	-0.00000
704			7.03000	4.75471	-2.30083	19.89299	0.63961	-0.11768	0.01593	-0.00422	-0.00209	0.00016	0.00086	-0.00646	0.97287	-0.48392	1.70800	-13.10766	-0.20318	0.20891	-0.02045	0.00202	-0.00038	-0.00118	8.95418	-5.36112	-0.78512	0.04355	0.46731	0.11749	0.00069	0.00476	0.00169	-1.12704	-0.04074	-0.49339	0.42769	0.36590	3.30257	-0.72862	1.02081	-0.51380	32.84861	6.43731	16.20888	-0.00428	-0.00126	0.00104	0.00003
705			7.04000	4.75714	-2.31771	19.88352	0.63908	-0.11643	0.01686	-0.00275	-0.00419	0.00041	0.00088	-0.00694	0.97033	-0.48181	1.70897	-13.06811	-0.20237	0.20983	-0.02146	-0.00091	-0.00006	-0.00173	8.94070	-5.36719	-0.79462	0.04048	0.46826	0.11840	0.00106	0.00230	0.00277	-2.15568	0.43525	-1.19958	0.41958	-0.53431	4.56455	-0.53352	1.69417	-0.99024	32.85526	6.45039	16.20518	-0.00432	-0.00127	0.00104	0.00006
706			7.05000	4.75865	-2.34423	19.86843	0.63881	-0.11435	0.01806	-0.00280	-0.00559	0.00059	0.00098	-0.00679	0.96693	-0.48630	1.70912	-13.01547	-0.20501	0.21170	-0.02257	-0.00268	0.00020	-0.00229	8.92171	-5.37084	-0.81085	0.04302	0.47091	0.12004	0.00135	-0.00036	0.00411	-2.90461	0.66889	-1.58284	0.43379	-1.09477	5.73307	-0.35418	2.08101	-1.61774	32.86602	6.46796	16.19763	-0.00437	-0.00129	0.00104	0.00008
707			7.06000	4.76082	-2.37665	19.85099	0.64086	-0.11125	0.01955	-0.00432	-0.00610	0.00068	0.00092	-0.00645	0.96550	-0.49331	1.70888	-12.95197	-0.21010	0.21461	-0.02393	-0.00286	0.00032	-0.00278	8.90109	-5.37241	-0.83364	0.04832	0.47536	0.12235	0.00140	-0.00247	0.00521	-3.27891	0.64103	-1.68168	0.47685	-1.17870	6.58828	-0.22617	2.02499	-2.15846	32.87897	6.48442	16.18921	-0.00443	-0.00131	0.00105	0.00009
708			7.07000	4.76494	-2.41019	19.83397	0.64076	-0.11042	0.02040	-0.00686	-0.00582	0.00064	0.00009	-0.00625	0.96580	-0.49794	1.70854	-12.88213	-0.21121	0.21340	-0.02476	-0.00135	0.00036	-0.00301	8.88378	-5.37250	-0.86017	0.04880	0.47358	0.12251	0.00096	-0.00356	0.00553	-3.20697	0.37187	-1.51929	0.51459	-0.78363	6.92274	-0.15350	1.51887	-2.41354	32.89193	6.49815	16.18211	-0.00447	-0.00133	0.00106	0.00009
709			7.08000	4.77181	-2.43983	19.82015	0.64235	-0.11216	0.02053	-0.01005	-0.00484	0.00047	-0.00116	-0.00601	0.96771	-0.49645	1.70817	-12.81238	-0.21277	0.20816	-0.02482	0.00125	0.00034	-0.00289	8.87356	-5.37190	-0.88633	0.04998	0.46636	0.12110	0.00034	-0.00376	0.00501	-2.72052	-0.08875	-1.10968	0.52285	-0.06589	6.65386	-0.10063	0.75030	-2.32407	32.90314	6.50973	16.17740	-0.00449	-0.00134	0.00107	0.00007
710			7.09000	4.78194	-2.46167	19.81194	0.64336	-0.11239	0.02133	-0.01343	-0.00323	0.00024	-0.00231	-0.00573	0.97076	-0.48724	1.70781	-12.74875	-0.21375	0.20521	-0.02555	0.00420	0.00031	-0.00263	8.87152	-5.37068	-0.90862	0.05100	0.46130	0.12086	-0.00032	-0.00366	0.00402	-1.95659	-0.65555	-0.53851	0.49954	0.76652	5.92726	-0.02890	-0.05639	-1.98924	32.91129	6.52048	16.17520	-0.00448	-0.00134	0.00109	0.00005
711			7.10000	4.79531	-2.47374	19.81031	0.64041	-0.11231	0.02224	-0.01645	-0.00147	-0.00003	-0.00314	-0.00510	0.97383	-0.47045	1.70743	-12.69451	-0.21238	0.20444	-0.02638	0.00693	0.00028	-0.00229	8.87703	-5.36879	-0.92554	0.05188	0.45863	0.12124	-0.00089	-0.00375	0.00296	-1.11240	-1.22181	0.05864	0.46488	1.56517	5.04789	0.07800	-0.75436	-1.60024	32.91516	6.53178	16.17562	-0.00447	-0.00135	0.00110	0.00001
712			7.11000	4.81150	-2.47647	19.81478	0.63808	-0.11381	0.02347	-0.01892	0.00005	-0.00028	-0.00319	-0.00409	0.97583	-0.44688	1.70708	-12.64941	-0.21319	0.20441	-0.02736	0.00938	0.00024	-0.00199	8.88844	-5.36573	-0.93780	0.05772	0.45846	0.12281	-0.00144	-0.00451	0.00213	-0.38483	-1.69836	0.55755	0.43907	2.26308	4.29442	0.24598	-1.26446	-1.30511	32.91344	6.54471	16.17918	-0.00444	-0.00134	0.00110	-0.00003
713			7.12000	4.82986	-2.47213	19.82375	0.63552	-0.11462	0.02452	-0.02072	0.00108	-0.00045	-0.00241	-0.00322	0.97723	-0.41752	1.70674	-12.61105	-0.21353	0.20786	-0.02817	0.01142	0.00030	-0.00177	8.90371	-5.36072	-0.94701	0.06402	0.46438	0.12534	-0.00191	-0.00608	0.00147	0.09061	-2.03052	0.86395	0.40238	2.83961	3.75264	0.48980	-1.59189	-1.08295	32.90526	6.55943	16.18678	-0.00441	-0.00133	0.00109	-0.00008
714			7.13000	4.84972	-2.46399	19.83479	0.63065	-0.11496	0.02471	-0.02195	0.00143	-0.00050	-0.00152	-0.00295	0.97914	-0.38345	1.70595	-12.57750	-0.20896	0.21255	-0.02834	0.01268	0.00049	-0.00155	8.92124	-5.35299	-0.95345	0.06384	0.47182	0.12686	-0.00202	-0.00811	0.00069	0.23411	-2.20860	0.94209	0.33711	3.28008	3.33155	0.79713	-1.74646	-0.80950	32.89004	6.57528	16.19953	-0.00439	-0.00132	0.00106	-0.00013
715			7.14000	4.87069	-2.45593	19.84555	0.62751	-0.11703	0.02502	-0.02314	0.00109	-0.00046	-0.00080	-0.00269	0.98034	-0.34613	1.70451	-12.54817	-0.20595	0.21405	-0.02857	0.01338	0.00069	-0.00135	8.93903	-5.34224	-0.95627	0.06548	0.47458	0.12783	-0.00193	-0.00999	-0.00021	0.01980	-2.26577	0.86150	0.26160	3.55530	2.92224	1.11234	-1.69373	-0.45553	32.86830	6.59010	16.21784	-0.00438	-0.00130	0.00101	-0.00017
716			7.15000	4.89285	-2.45156	19.85506	0.62593	-0.11789	0.02571	-0.02443	0.00006	-0.00040	-0.00033	-0.00266	0.98156	-0.30738	1.70258	-12.52323	-0.20363	0.21539	-0.02920	0.01342	0.00085	-0.00118	8.95483	-5.32888	-0.95536	0.06629	0.47565	0.12891	-0.00156	-0.01155	-0.00093	-0.51048	-2.23520	0.73644	0.19177	3.63395	2.53548	1.38280	-1.41422	-0.14390	32.84156	6.60080	16.24142	-0.00438	-0.00128	0.00095	-0.00019
717			7.16000	4.91618	-2.45380	19.86329	0.62330	-0.11494	0.02669	-0.02538	-0.00147	-0.00031	0.00007	-0.00257	0.98184	-0.26923	1.70026	-12.50181	-0.20153	0.22017	-0.03014	0.01272	0.00104	-0.00109	8.96643	-5.31347	-0.95244	0.06724	0.47981	0.13078	-0.00101	-0.01300	-0.00123	-1.28552	-2.10444	0.59042	0.11730	3.49133	2.28754	1.59194	-0.94728	0.01222	32.81253	6.60544	16.26864	-0.00438	-0.00127	0.00088	-0.00019
718			7.17000	4.94013	-2.46499	19.86973	0.61771	-0.11480	0.02693	-0.02487	-0.00341	-0.00015	0.00026	-0.00228	0.98116	-0.23383	1.69736	-12.48176	-0.19694	0.22180	-0.03038	0.01105	0.00134	-0.00108	8.97250	-5.29654	-0.94955	0.06623	0.48093	0.13111	-0.00035	-0.01421	-0.00127	-2.23730	-1.78838	0.33231	0.01844	3.09669	2.24385	1.75985	-0.40869	0.07919	32.78436	6.60471	16.29644	-0.00438	-0.00127	0.00083	-0.00018
719			7.18000	4.96271	-2.48718	19.87243	0.61621	-0.11525	0.02706	-0.02163	-0.00575	0.00016	0.00019	-0.00221	0.98061	-0.20374	1.69352	-12.46091	-0.19507	0.22110	-0.03049	0.00853	0.00164	-0.00117	8.97307	-5.27829	-0.94670	0.06623	0.47979	0.13087	0.00024	-0.01487	-0.00156	-3.31667	-1.13850	-0.16795	-0.08760	2.38428	2.37032	1.89468	0.07495	0.25642	32.75953	6.60145	16.32176	-0.00438	-0.00128	0.00079	-0.00015
720			7.19000	4.98029	-2.52252	19.86805	0.61467	-0.11448	0.02751	-0.01459	-0.00840	0.00063	0.00012	-0.00232	0.98058	-0.18242	1.68900	-12.43766	-0.19264	0.22195	-0.03099	0.00480	0.00170	-0.00134	8.96912	-5.25933	-0.94158	0.06404	0.48110	0.13118	0.00074	-0.01483	-0.00245	-4.50826	-0.06578	-0.96423	-0.13988	1.29276	2.58335	1.99986	0.46766	0.70066	32.73915	6.59883	16.34304	-0.00440	-0.00128	0.00076	-0.00012
721			7.20000	4.98907	-2.57323	19.85346	0.61083	-0.11356	0.02784	-0.00459	-0.01133	0.00121	0.00015	-0.00206	0.97946	-0.17374	1.68490	-12.41132	-0.19053	0.22356	-0.03136	0.00007	0.00128	-0.00148	8.96119	-5.24006	-0.93098	0.06333	0.48346	0.13164	0.00128	-0.01424	-0.00397	-5.79988	1.33442	-1.91294	-0.09176	-0.12831	2.72484	2.10402	0.84760	1.42349	32.72325	6.59912	16.36050	-0.00441	-0.00129	0.00074	-0.00009
722			7.21000	4.98710	-2.64076	19.82831	0.61025	-0.11255	0.02785	0.00647	-0.01435	0.00174	-0.00030	-0.00171	0.97928	-0.18039	1.68261	-12.38342	-0.19247	0.22321	-0.03133	-0.00526	0.00038	-0.00150	8.94867	-5.22060	-0.91256	0.06651	0.48194	0.13140	0.00203	-0.01352	-0.00578	-7.12808	2.84979	-2.77044	0.04734	-1.72534	2.65558	2.24198	1.31345	2.29041	32.71096	6.60338	16.37483	-0.00441	-0.00130	0.00073	-0.00008
723			7.22000	4.97420	-2.72501	19.79460	0.60897	-0.11067	0.02804	0.01718	-0.01698	0.00218	-0.00081	-0.00174	0.97964	-0.20343	1.68311	-12.35626	-0.19275	0.22414	-0.03160	-0.01067	-0.00068	-0.00145	8.93027	-5.20047	-0.88601	0.06571	0.48146	0.13134	0.00282	-0.01361	-0.00743	-8.34949	4.28750	-3.40495	0.21410	-3.33470	2.41902	2.45960	1.90397	3.08450	32.70067	6.61191	16.38701	-0.00442	-0.00130	0.00074	-0.00007
724			7.23000	4.95126	-2.82365	19.75486	0.60878	-0.10872	0.02899	0.02664	-0.01891	0.00257	-0.00134	-0.00256	0.97909	-0.24229	1.68626	-12.33079	-0.19164	0.22457	-0.03276	-0.01557	-0.00158	-0.00145	8.90478	-5.17855	-0.85332	0.05973	0.48007	0.13164	0.00337	-0.01486	-0.00852	-9.28629	5.50540	-3.85391	0.35115	-4.82092	2.22276	2.75888	2.58926	3.61199	32.69118	6.62356	16.39753	-0.00445	-0.00131	0.00075	-0.00006
725			7.24000	4.91990	-2.93236	19.71052	0.61105	-0.10509	0.02931	0.03432	-0.01957	0.00286	-0.00185	-0.00372	0.97820	-0.29506	1.69140	-12.30544	-0.19235	0.22620	-0.03327	-0.01990	-0.00220	-0.00157	8.87174	-5.15396	-0.81792	0.05372	0.48012	0.13150	0.00372	-0.01728	-0.00880	-9.81012	6.41369	-4.24640	0.44718	-6.10692	2.29341	3.10680	3.29182	3.77030	32.68234	6.63700	16.40689	-0.00448	-0.00132	0.00077	-0.00005
726			7.25000	4.88212	-3.04581	19.66165	0.61564	-0.09920	0.03010	0.03954	-0.01875	0.00318	-0.00175	-0.00525	0.97664	-0.35926	1.69769	-12.27678	-0.19452	0.23194	-0.03427	-0.02350	-0.00261	-0.00190	8.83166	-5.12597	-0.78364	0.04676	0.48691	0.13291	0.00372	-0.02060	-0.00839	-9.87852	6.93435	-4.65432	0.52265	-7.13343	2.69649	3.43681	3.90491	3.56381	32.67509	6.65108	16.41513	-0.00451	-0.00132	0.00078	-0.00004
727			7.26000	4.84087	-3.15843	19.60837	0.61924	-0.09098	0.03154	0.04082	-0.01657	0.00348	-0.00192	-0.00719	0.97466	-0.43164	1.70471	-12.24198	-0.19473	0.23893	-0.03607	-0.02550	-0.00293	-0.00237	8.78628	-5.09495	-0.75360	0.03508	0.49402	0.13460	0.00300	-0.02361	-0.00740	-9.49786	6.94269	-4.96606	0.60206	-7.75288	3.23541	3.64945	4.30826	3.08691	32.67044	6.66445	16.42176	-0.00452	-0.00133	0.00079	-0.00002
728			7.27000	4.80060	-3.26440	19.55315	0.61837	-0.08392	0.03242	0.03725	-0.01389	0.00350	-0.00249	-0.00801	0.97220	-0.50710	1.71231	-12.20166	-0.19498	0.24422	-0.03718	-0.02553	-0.00314	-0.00266	8.73849	-5.06223	-0.72956	0.02726	0.49844	0.13527	0.00232	-0.02519	-0.00609	-8.66495	6.36351	-4.96167	0.67200	-7.77654	3.57035	3.66863	4.37204	2.50085	32.66876	6.67561	16.42602	-0.00451	-0.00133	0.00081	-0.00000
729			7.28000	4.76573	-3.35780	19.50064	0.61638	-0.07971	0.03343	0.03022	-0.01117	0.00325	-0.00324	-0.00727	0.97168	-0.57925	1.72019	-12.16002	-0.19891	0.24761	-0.03812	-0.02385	-0.00319	-0.00265	8.69249	-5.02986	-0.71121	0.02874	0.50157	0.13629	0.00222	-0.02486	-0.00498	-7.39520	5.30659	-4.54144	0.70202	-7.13896	3.48960	3.47692	4.00736	1.98191	32.66978	6.68329	16.42708	-0.00450	-0.00133	0.00082	0.00002
730			7.29000	4.73871	-3.43374	19.45521	0.61209	-0.07835	0.03348	0.02189	-0.00851	0.00269	-0.00430	-0.00549	0.97379	-0.64211	1.72789	-12.12204	-0.20282	0.24872	-0.03792	-0.02015	-0.00313	-0.00230	8.65278	-4.99977	-0.69659	0.03435	0.50244	0.13615	0.00214	-0.02253	-0.00428	-5.78770	4.01391	-3.81259	0.70755	-5.93097	3.04447	3.10289	3.21446	1.64033	32.67330	6.68740	16.42418	-0.00448	-0.00133	0.00083	0.00003
731			7.30000	4.71987	-3.48947	19.41900	0.60802	-0.07787	0.03319	0.01410	-0.00578	0.00202	-0.00526	-0.00305	0.97822	-0.69098	1.73539	-12.09076	-0.20838	0.25012	-0.03722	-0.01493	-0.00314	-0.00179	8.62339	-4.97363	-0.68318	0.04455	0.50426	0.13605	0.00188	-0.01888	-0.00406	-4.00185	2.70575	-2.95403	0.73259	-4.30565	2.42589	2.60947	2.09019	1.48186	32.67952	6.68931	16.41712	-0.00447	-0.00133	0.00085	0.00005
732			7.31000	4.70833	-3.52430	19.39250	0.60104	-0.07940	0.03349	0.00755	-0.00318	0.00139	-0.00563	-0.00050	0.98361	-0.72256	1.74295	-12.06712	-0.21046	0.25246	-0.03714	-0.00689	-0.00337	-0.00108	8.60680	-4.95221	-0.66911	0.05419	0.50808	0.13731	0.00072	-0.01395	-0.00508	-2.19755	1.50856	-2.08429	0.80639	-2.01515	1.47693	2.06256	0.39794	1.76755	32.68922	6.69086	16.40601	-0.00446	-0.00133	0.00088	0.00008
733			7.32000	4.70280	-3.53917	19.37531	0.59407	-0.08306	0.03345	0.00265	-0.00076	0.00081	-0.00567	0.00100	0.98982	-0.73489	1.75026	-12.05033	-0.20714	0.25354	-0.03693	-0.00123	-0.00281	-0.00099	8.60377	-4.93513	-0.65372	0.05599	0.51019	0.13777	-0.00016	-0.01169	-0.00416	-0.54037	0.51117	-1.30470	0.75198	-0.46952	1.44970	1.66991	-0.45388	1.32093	32.70310	6.69369	16.39146	-0.00445	-0.00133	0.00091	0.00011
734			7.33000	4.70156	-3.53701	19.36572	0.59249	-0.08638	0.03363	-0.00023	0.00134	0.00037	-0.00513	0.00139	0.99739	-0.72842	1.75606	-12.03649	-0.20356	0.25610	-0.03704	0.00484	-0.00177	-0.00101	8.61277	-4.92107	-0.63875	0.05367	0.51463	0.13870	-0.00112	-0.01038	-0.00352	0.80359	-0.19256	-0.70904	0.61086	1.23803	1.59802	1.39847	-1.42820	0.94463	32.72021	6.69876	16.37455	-0.00443	-0.00132	0.00094	0.00012
735			7.34000	4.70239	-3.52243	19.36136	0.59111	-0.08970	0.03299	-0.00081	0.00286	0.00008	-0.00396	0.00055	1.00344	-0.70668	1.75856	-12.01915	-0.19508	0.25977	-0.03659	0.00876	0.00014	-0.00141	8.62993	-4.90792	-0.62835	0.04423	0.52095	0.13900	-0.00142	-0.01151	-0.00188	1.72665	-0.53483	-0.32127	0.31399	2.42414	2.34965	1.31215	-1.95900	0.17530	32.73763	6.70614	16.35747	-0.00442	-0.00132	0.00097	0.00011
736			7.35000	4.70279	-3.50078	19.35996	0.59375	-0.08924	0.03253	0.00104	0.00352	-0.00006	-0.00228	-0.00079	1.00757	-0.67561	1.75599	-11.99231	-0.18955	0.26700	-0.03632	0.01034	0.00277	-0.00210	8.65056	-4.89371	-0.62717	0.03751	0.53168	0.14039	-0.00134	-0.01468	0.00063	2.20822	-0.49654	-0.10762	-0.11668	2.93415	3.53329	1.36604	-2.00891	-0.92011	32.75146	6.71478	16.34353	-0.00441	-0.00131	0.00099	0.00008
737			7.36000	4.70028	-3.47718	19.35978	0.59861	-0.08947	0.03185	0.00510	0.00347	-0.00010	-0.00054	-0.00247	1.00907	-0.64212	1.74743	-11.95271	-0.18545	0.27165	-0.03580	0.00980	0.00566	-0.00285	8.66997	-4.87740	-0.63822	0.03192	0.53939	0.14097	-0.00105	-0.01856	0.00357	2.28025	-0.12122	-0.00159	-0.60779	2.78946	4.81995	1.47333	-1.67166	-2.13422	32.75974	6.72297	16.33562	-0.00441	-0.00131	0.00101	0.00004
738			7.37000	4.69303	-3.45616	19.35995	0.60256	-0.08944	0.03092	0.01039	0.00276	-0.00008	0.00105	-0.00457	1.00748	-0.61224	1.73311	-11.90083	-0.18009	0.27447	-0.03511	0.00765	0.00815	-0.00344	8.68520	-4.85910	-0.66190	0.02387	0.54452	0.14052	-0.00062	-0.02180	0.00626	1.97240	0.48068	0.04398	-1.05322	2.15590	5.87833	1.55029	-1.12820	-3.21209	32.76295	6.72927	16.33464	-0.00443	-0.00132	0.00103	0.00001
739			7.38000	4.68052	-3.44170	19.35984	0.60636	-0.08840	0.03047	0.01572	0.00148	0.00001	0.00243	-0.00676	1.00185	-0.59006	1.71460	-11.84005	-0.17616	0.27555	-0.03488	0.00468	0.00969	-0.00380	8.69495	-4.83976	-0.69578	0.01682	0.54697	0.13994	-0.00029	-0.02339	0.00805	1.31418	1.18370	-0.01059	-1.36328	1.22433	6.48703	1.55486	-0.53151	-3.89562	32.76290	6.73351	16.33911	-0.00443	-0.00132	0.00104	-0.00000
740			7.39000	4.66319	-3.43708	19.35796	0.60984	-0.08588	0.03000	0.02024	-0.00016	0.00022	0.00314	-0.00820	0.99404	-0.57807	1.69410	-11.77536	-0.17655	0.27469	-0.03443	0.00124	0.01007	-0.00384	8.69904	-4.82064	-0.73476	0.01657	0.54540	0.13878	-0.00012	-0.02279	0.00843	0.37112	1.89509	-0.27359	-1.50459	0.10581	6.56051	1.49022	0.05935	-3.97501	32.76122	6.73639	16.34649	-0.00443	-0.00133	0.00106	-0.00001
741			7.40000	4.64199	-3.44447	19.35163	0.61197	-0.08118	0.02990	0.02340	-0.00184	0.00058	0.00315	-0.00914	0.98652	-0.57825	1.67389	-11.71192	-0.17831	0.27393	-0.03428	-0.00268	0.00944	-0.00361	8.69713	-4.80295	-0.77209	0.01784	0.54234	0.13765	0.00007	-0.02030	0.00722	-0.75576	2.54620	-0.82850	-1.48841	-1.13532	6.12359	1.39603	0.64709	-3.36412	32.75840	6.73942	16.35492	-0.00441	-0.00134	0.00107	-0.00002
742			7.41000	4.61816	-3.46482	19.33778	0.61209	-0.07613	0.03058	0.02490	-0.00335	0.00114	0.00271	-0.00986	0.97784	-0.59175	1.65584	-11.65431	-0.17968	0.27189	-0.03492	-0.00670	0.00800	-0.00324	8.68882	-4.78733	-0.80089	0.01740	0.53678	0.13672	0.00028	-0.01656	0.00455	-1.96570	3.08765	-1.70640	-1.34561	-2.37418	5.30521	1.32417	1.16604	-2.12195	32.75385	6.74424	16.36344	-0.00441	-0.00135	0.00109	-0.00004
743			7.42000	4.59304	-3.49810	19.31317	0.61288	-0.06985	0.03176	0.02492	-0.00448	0.00190	0.00236	-0.01011	0.96866	-0.61786	1.64125	-11.60534	-0.18419	0.27170	-0.03596	-0.01040	0.00617	-0.00275	8.67508	-4.77377	-0.81530	0.01988	0.53432	0.13704	0.00051	-0.01251	0.00073	-3.17347	3.50252	-2.88740	-1.11187	-3.43165	4.28494	1.31355	1.46767	-0.40452	32.74672	6.75189	16.37188	-0.00442	-0.00136	0.00110	-0.00006
744			7.43000	4.56773	-3.54352	19.27516	0.61594	-0.06382	0.03321	0.02372	-0.00521	0.00282	0.00162	-0.01011	0.96090	-0.65391	1.63077	-11.56631	-0.19158	0.27039	-0.03718	-0.01332	0.00421	-0.00218	8.65866	-4.76172	-0.81104	0.02431	0.53018	0.13756	0.00072	-0.00871	-0.00384	-4.27674	3.77183	-4.22250	-0.84356	-4.13731	3.18493	1.38220	1.42205	1.55793	32.73661	6.76194	16.38015	-0.00446	-0.00137	0.00111	-0.00008
745			7.44000	4.54335	-3.59901	19.22351	0.61636	-0.05678	0.03418	0.02110	-0.00536	0.00367	0.00019	-0.00986	0.95591	-0.69563	1.62415	-11.53790	-0.19694	0.26954	-0.03801	-0.01461	0.00254	-0.00151	8.64336	-4.75032	-0.78639	0.02641	0.52494	0.13742	0.00072	-0.00582	-0.00848	-5.14845	3.84137	-5.44671	-0.60233	-4.35198	2.06315	1.52596	0.98509	3.46823	32.72430	6.77242	16.38823	-0.00451	-0.00138	0.00111	-0.00009
746			7.45000	4.52133	-3.66116	19.16095	0.61584	-0.05046	0.03537	0.01726	-0.00513	0.00436	-0.00151	-0.00922	0.95320	-0.73760	1.62052	-11.52052	-0.20219	0.26837	-0.03902	-0.01408	0.00122	-0.00085	8.63318	-4.73853	-0.74280	0.02943	0.51878	0.13761	0.00054	-0.00427	-0.01241	-5.70529	3.68604	-6.33843	-0.39603	-4.04097	1.02612	1.71836	0.23454	5.00213	32.71116	6.78070	16.39579	-0.00457	-0.00139	0.00110	-0.00010
747			7.46000	4.50281	-3.72627	19.09171	0.61492	-0.04788	0.03743	0.01282	-0.00494	0.00492	-0.00266	-0.00799	0.95218	-0.77470	1.61927	-11.51282	-0.20817	0.26693	-0.04074	-0.01200	0.00012	-0.00033	8.63080	-4.72548	-0.68526	0.03591	0.51473	0.13946	0.00019	-0.00421	-0.01507	-5.93359	3.35323	-6.82662	-0.18737	-3.32069	0.26638	1.91235	-0.65731	5.87829	32.69877	6.78520	16.40248	-0.00462	-0.00140	0.00108	-0.00009
748			7.47000	4.48827	-3.79091	19.01988	0.61272	-0.04554	0.03952	0.00843	-0.00454	0.00524	-0.00329	-0.00671	0.95246	-0.80341	1.62012	-11.51117	-0.21250	0.26838	-0.04249	-0.00880	-0.00079	-0.00008	8.63716	-4.71067	-0.62137	0.04215	0.51595	0.14237	-0.00038	-0.00563	-0.01597	-5.85434	2.91530	-6.95006	0.03324	-2.38085	-0.05744	2.07346	-1.50059	5.94872	32.68827	6.78540	16.40743	-0.00466	-0.00140	0.00104	-0.00007
749			7.48000	4.47761	-3.85216	18.94880	0.60884	-0.04065	0.04089	0.00458	-0.00374	0.00527	-0.00395	-0.00614	0.95507	-0.82211	1.62267	-11.51080	-0.21200	0.27350	-0.04372	-0.00506	-0.00135	-0.00015	8.65137	-4.69380	-0.55967	0.04258	0.52137	0.14497	-0.00093	-0.00842	-0.01489	-5.49595	2.43466	-6.80074	0.21690	-1.39234	0.09103	2.19724	-2.15129	5.25064	32.68046	6.78218	16.40988	-0.00467	-0.00140	0.00100	-0.00005
750			7.49000	4.47029	-3.90744	18.88064	0.60863	-0.03674	0.04229	0.00152	-0.00295	0.00517	-0.00496	-0.00616	0.96029	-0.83067	1.62582	-11.50721	-0.21167	0.27656	-0.04499	-0.00153	-0.00125	-0.00055	8.67145	-4.67467	-0.50746	0.04303	0.52383	0.14706	-0.00136	-0.01216	-0.01220	-4.90482	1.95321	-6.51846	0.29465	-0.47209	0.65186	2.29528	-2.54019	3.98708	32.67561	6.77688	16.40924	-0.00464	-0.00139	0.00095	-0.00003
751			7.50000	4.46570	-3.95488	18.81589	0.61299	-0.03475	0.04354	-0.00105	-0.00231	0.00506	-0.00614	-0.00696	0.96906	-0.82997	1.62803	-11.49676	-0.21095	0.27743	-0.04616	0.00146	-0.00054	-0.00124	8.69490	-4.65318	-0.46943	0.04173	0.52385	0.14844	-0.00155	-0.01623	-0.00854	-4.18025	1.48751	-6.25614	0.26913	0.28811	1.54234	2.37113	-2.63834	2.43766	32.67411	6.77091	16.40572	-0.00458	-0.00137	0.00091	-0.00000
752			7.51000	4.46350	-3.99386	18.75362	0.61614	-0.03233	0.04465	-0.00334	-0.00171	0.00502	-0.00704	-0.00840	0.97873	-0.82184	1.62849	-11.47649	-0.20582	0.28003	-0.04740	0.00353	0.00027	-0.00214	8.71879	-4.62960	-0.44747	0.03472	0.52617	0.14968	-0.00131	-0.01996	-0.00474	-3.47058	1.06670	-6.13692	0.22990	0.80974	2.63408	2.41054	-2.45363	0.91422	32.67562	6.76520	16.39984	-0.00450	-0.00135	0.00089	0.00001
753			7.52000	4.46328	-4.02547	18.69183	0.61927	-0.02962	0.04487	-0.00483	-0.00125	0.00509	-0.00763	-0.00980	0.98669	-0.80884	1.62769	-11.44505	-0.20104	0.28291	-0.04775	0.00445	0.00068	-0.00303	8.74040	-4.60470	-0.44008	0.02911	0.52855	0.14994	-0.00098	-0.02237	-0.00162	-2.91280	0.78462	-6.25633	0.25482	1.02767	3.70976	2.38847	-2.05394	-0.26129	32.67919	6.76087	16.39201	-0.00441	-0.00132	0.00088	0.00002
754			7.53000	4.46359	-4.05220	18.62756	0.62163	-0.02743	0.04484	-0.00462	-0.00098	0.00536	-0.00748	-0.01111	0.99271	-0.79440	1.62676	-11.40361	-0.19602	0.28741	-0.04787	0.00406	0.00061	-0.00375	8.75780	-4.57979	-0.44260	0.02363	0.53401	0.15042	-0.00063	-0.02286	0.00016	-2.57257	0.74486	-6.64640	0.33816	0.88956	4.54342	2.28010	-1.54817	-0.86188	32.68337	6.75920	16.38260	-0.00433	-0.00130	0.00089	0.00002
755			7.54000	4.46233	-4.07691	18.55800	0.62419	-0.02540	0.04477	-0.00217	-0.00085	0.00582	-0.00664	-0.01240	0.99623	-0.78254	1.62648	-11.35527	-0.19201	0.29339	-0.04796	0.00220	0.00047	-0.00418	8.77017	-4.55641	-0.44878	0.01864	0.54217	0.15138	-0.00033	-0.02149	0.00042	-2.42511	0.98391	-7.23750	0.38042	0.32521	5.01101	2.11004	-1.01579	-0.83972	32.68677	6.76105	16.37227	-0.00426	-0.00128	0.00090	0.00001
756			7.55000	4.45719	-4.10182	18.48153	0.62730	-0.02207	0.04489	0.00252	-0.00074	0.00640	-0.00573	-0.01353	0.99811	-0.77843	1.62628	-11.30371	-0.19033	0.30016	-0.04824	-0.00127	0.00093	-0.00433	8.77708	-4.53539	-0.45273	0.01550	0.55044	0.15267	-0.00011	-0.01900	-0.00064	-2.38293	1.46731	-7.91140	0.24866	-0.71701	5.09912	1.95405	-0.46290	-0.29842	32.68830	6.76612	16.36144	-0.00420	-0.00127	0.00091	-0.00001
757			7.56000	4.44626	-4.12796	18.39777	0.62723	-0.01918	0.04462	0.00850	-0.00067	0.00688	-0.00524	-0.01439	0.99742	-0.78729	1.62435	-11.25243	-0.18819	0.30424	-0.04818	-0.00605	0.00237	-0.00413	8.77787	-4.51658	-0.45009	0.01164	0.55385	0.15271	0.00006	-0.01622	-0.00262	-2.36502	2.07411	-8.52991	-0.12105	-2.14117	4.80936	1.87531	0.10463	0.58454	32.68763	6.77281	16.35045	-0.00417	-0.00126	0.00092	-0.00002
758			7.57000	4.42916	-4.15537	18.30802	0.62447	-0.01567	0.04433	0.01418	-0.00057	0.00721	-0.00523	-0.01482	0.99488	-0.81246	1.61872	-11.20529	-0.18674	0.30682	-0.04815	-0.01132	0.00451	-0.00362	8.77240	-4.49922	-0.43836	0.00852	0.55447	0.15233	0.00014	-0.01359	-0.00505	-2.33970	2.64156	-8.96422	-0.65928	-3.70840	4.14508	1.86108	0.64324	1.62665	32.68497	6.77738	16.33951	-0.00415	-0.00125	0.00093	-0.00003
759			7.58000	4.40698	-4.18371	18.21470	0.61990	-0.01173	0.04434	0.01846	-0.00044	0.00738	-0.00571	-0.01469	0.99111	-0.85433	1.60871	-11.16593	-0.18702	0.30777	-0.04840	-0.01640	0.00656	-0.00288	8.76113	-4.48303	-0.41669	0.00754	0.55267	0.15197	0.00020	-0.01086	-0.00753	-2.32128	3.06783	-9.15361	-1.19635	-5.17514	3.18273	1.84148	1.08658	2.67634	32.68115	6.77402	16.32937	-0.00416	-0.00124	0.00093	-0.00004
760			7.59000	4.38136	-4.21280	18.12051	0.61422	-0.00907	0.04440	0.02106	-0.00035	0.00734	-0.00653	-0.01396	0.98682	-0.91103	1.59532	-11.13677	-0.18910	0.30628	-0.04864	-0.02083	0.00774	-0.00198	8.74550	-4.46832	-0.38551	0.00890	0.54832	0.15140	0.00031	-0.00786	-0.00967	-2.31409	3.32332	-9.06076	-1.58012	-6.37682	2.05211	1.75996	1.38213	3.59459	32.67679	6.75503	16.32103	-0.00419	-0.00124	0.00094	-0.00004
761			7.60000	4.35403	-4.24227	18.02866	0.60524	-0.00814	0.04436	0.02181	-0.00032	0.00700	-0.00736	-0.01252	0.98196	-0.97926	1.58050	-11.11884	-0.19114	0.30379	-0.04874	-0.02409	0.00779	-0.00104	8.72723	-4.45568	-0.34666	0.01172	0.54398	0.15088	0.00045	-0.00498	-0.01111	-2.28377	3.38248	-8.61948	-1.74080	-7.20982	0.88851	1.61527	1.52514	4.23533	32.67176	6.71327	16.31612	-0.00423	-0.00125	0.00095	-0.00004
762			7.61000	4.32696	-4.27118	17.94320	0.59433	-0.00799	0.04419	0.02056	-0.00030	0.00630	-0.00795	-0.01050	0.97607	-1.05479	1.56634	-11.11192	-0.19423	0.30172	-0.04861	-0.02605	0.00681	-0.00016	8.70806	-4.44515	-0.30345	0.01763	0.54159	0.15076	0.00069	-0.00272	-0.01162	-2.17648	3.20225	-7.77616	-1.67130	-7.61009	-0.18535	1.43392	1.55743	4.48816	32.66545	6.64261	16.31551	-0.00428	-0.00127	0.00097	-0.00005
763			7.62000	4.30246	-4.29792	17.86847	0.58290	-0.00844	0.04371	0.01762	-0.00029	0.00527	-0.00859	-0.00827	0.97083	-1.13282	1.55471	-11.11471	-0.19747	0.29944	-0.04813	-0.02655	0.00504	0.00058	8.68900	-4.43663	-0.25999	0.02489	0.53961	0.15046	0.00096	-0.00124	-0.01108	-1.94419	2.78887	-6.56197	-1.41387	-7.58813	-1.08751	1.23494	1.55043	4.33056	32.65712	6.54031	16.32013	-0.00432	-0.00129	0.00100	-0.00007
764			7.63000	4.28220	-4.32065	17.80790	0.56999	-0.00841	0.04258	0.01406	-0.00024	0.00405	-0.00942	-0.00579	0.96754	-1.20923	1.54678	-11.12538	-0.19969	0.29799	-0.04700	-0.02586	0.00293	0.00109	8.67035	-4.42980	-0.22020	0.03301	0.53825	0.14959	0.00125	-0.00056	-0.00958	-1.58832	2.26023	-5.16037	-1.04902	-7.28134	-1.74102	1.03405	1.58814	3.81560	32.64635	6.40750	16.33024	-0.00436	-0.00130	0.00103	-0.00008
765			7.64000	4.26619	-4.33831	17.76199	0.55726	-0.01100	0.04151	0.01141	-0.00024	0.00296	-0.01011	-0.00355	0.96768	-1.28194	1.54289	-11.14106	-0.19902	0.29580	-0.04596	-0.02455	0.00084	0.00127	8.65139	-4.42439	-0.18737	0.03766	0.53677	0.14856	0.00145	-0.00068	-0.00730	-1.17615	1.80672	-3.86085	-0.64948	-6.92984	-2.01163	0.84797	1.76283	2.99703	32.63374	6.25214	16.34516	-0.00439	-0.00131	0.00105	-0.00008
766			7.65000	4.25271	-4.35120	17.72806	0.54652	-0.01253	0.04091	0.01069	-0.00019	0.00222	-0.01049	-0.00178	0.97022	-1.35144	1.54282	-11.15703	-0.19748	0.29618	-0.04547	-0.02359	-0.00095	0.00103	8.63047	-4.41990	-0.16459	0.04001	0.53808	0.14835	0.00169	-0.00172	-0.00435	-0.77156	1.57950	-2.93228	-0.26112	-6.74203	-1.74878	0.69883	2.14171	1.91166	32.62081	6.09111	16.36251	-0.00442	-0.00131	0.00106	-0.00008
767			7.66000	4.23914	-4.36015	17.70102	0.53668	-0.01491	0.03973	0.01184	-0.00014	0.00187	-0.01090	-0.00030	0.97327	-1.41954	1.54598	-11.16719	-0.19546	0.29531	-0.04442	-0.02315	-0.00228	0.00036	8.60547	-4.41573	-0.15456	0.04190	0.53672	0.14695	0.00205	-0.00376	-0.00098	-0.38606	1.59976	-2.53313	0.07955	-6.75223	-0.94061	0.62279	2.71474	0.66430	32.60978	5.94546	16.37918	-0.00444	-0.00131	0.00105	-0.00006
768			7.67000	4.22340	-4.36575	17.67500	0.53218	-0.01586	0.03872	0.01392	-0.00007	0.00190	-0.01130	0.00005	0.97741	-1.48744	1.55145	-11.16661	-0.19400	0.29503	-0.04369	-0.02301	-0.00299	-0.00053	8.57477	-4.41083	-0.15823	0.04031	0.53508	0.14540	0.00232	-0.00677	0.00220	-0.05187	1.76882	-2.65860	0.32675	-6.84398	0.19631	0.66577	3.38483	-0.54340	32.60233	5.82978	16.39250	-0.00446	-0.00130	0.00102	-0.00003
769			7.68000	4.20493	-4.36900	17.64515	0.52840	-0.01859	0.03727	0.01567	-0.00003	0.00216	-0.01110	-0.00036	0.98266	-1.55508	1.55795	-11.15370	-0.18916	0.29582	-0.04271	-0.02236	-0.00305	-0.00136	8.53789	-4.40397	-0.17393	0.03221	0.53655	0.14354	0.00213	-0.01051	0.00454	0.10545	1.97702	-3.16702	0.44691	-6.89858	1.32917	0.85051	4.00536	-1.47925	32.59930	5.74746	16.40063	-0.00449	-0.00130	0.00097	-0.00000
770			7.69000	4.18437	-4.37241	17.60862	0.52504	-0.02254	0.03579	0.01678	-0.00009	0.00253	-0.01012	-0.00042	0.98694	-1.62190	1.56425	-11.13034	-0.18572	0.29828	-0.04168	-0.02181	-0.00265	-0.00193	8.49584	-4.39400	-0.19753	0.02661	0.54202	0.14239	0.00193	-0.01459	0.00561	-0.05487	2.20823	-3.86355	0.45022	-6.90681	2.16360	1.16755	4.41214	-1.95785	32.60053	5.69442	16.40249	-0.00452	-0.00129	0.00089	0.00002
771			7.70000	4.16215	-4.37969	17.56450	0.52308	-0.02463	0.03426	0.01801	-0.00031	0.00289	-0.00928	-0.00074	0.98841	-1.68818	1.56963	-11.10081	-0.18345	0.30027	-0.04062	-0.02161	-0.00214	-0.00213	8.45118	-4.38012	-0.22325	0.02086	0.54491	0.14065	0.00155	-0.01812	0.00514	-0.53964	2.53026	-4.58728	0.38631	-6.94723	2.51440	1.55980	4.49717	-1.87368	32.60537	5.66363	16.39847	-0.00456	-0.00128	0.00080	0.00005
772			7.71000	4.13762	-4.39386	17.51305	0.52397	-0.02520	0.03285	0.02026	-0.00063	0.00321	-0.00883	-0.00179	0.98874	-1.75524	1.57418	-11.07051	-0.18150	0.30117	-0.03972	-0.02182	-0.00182	-0.00199	8.40702	-4.36247	-0.24468	0.01196	0.54479	0.13833	0.00086	-0.02027	0.00325	-1.21304	3.00067	-5.28332	0.30948	-7.07274	2.37308	1.94508	4.23532	-1.23439	32.61303	5.64765	16.39078	-0.00459	-0.00127	0.00069	0.00006
773			7.72000	4.10939	-4.41625	17.45438	0.52551	-0.02492	0.03172	0.02376	-0.00095	0.00356	-0.00847	-0.00250	0.98686	-1.82435	1.57829	-11.04374	-0.18282	0.30205	-0.03897	-0.02271	-0.00169	-0.00164	8.36649	-4.34189	-0.25625	0.00798	0.54483	0.13665	0.00052	-0.02073	0.00038	-1.90166	3.61277	-6.02016	0.23820	-7.27027	1.91496	2.25231	3.68066	-0.15707	32.62289	5.64062	16.38220	-0.00461	-0.00126	0.00060	0.00008
774			7.73000	4.07611	-4.44648	17.38734	0.52667	-0.02395	0.03092	0.02819	-0.00117	0.00399	-0.00856	-0.00258	0.98408	-1.89624	1.58212	-11.02240	-0.18737	0.30221	-0.03835	-0.02414	-0.00154	-0.00128	8.33183	-4.31978	-0.25417	0.01003	0.54340	0.13549	0.00056	-0.01948	-0.00293	-2.46286	4.30634	-6.87746	0.15733	-7.49987	1.39453	2.43145	2.94747	1.13842	32.63393	5.63860	16.37418	-0.00461	-0.00125	0.00052	0.00008
775			7.74000	4.03690	-4.48279	17.31051	0.52559	-0.02245	0.03065	0.03270	-0.00125	0.00447	-0.00898	-0.00205	0.98289	-1.97095	1.58539	-11.00580	-0.19241	0.30331	-0.03823	-0.02552	-0.00119	-0.00101	8.30420	-4.29765	-0.23765	0.01473	0.54290	0.13538	0.00066	-0.01704	-0.00592	-2.78647	4.96711	-7.77583	0.05231	-7.68927	1.00160	2.45261	2.15671	2.33295	32.64456	5.63920	16.36712	-0.00461	-0.00125	0.00048	0.00007
776			7.75000	3.99209	-4.52212	17.22449	0.52516	-0.02043	0.03041	0.03625	-0.00116	0.00480	-0.00931	-0.00126	0.98257	-2.04742	1.58765	-10.99217	-0.19945	0.30580	-0.03811	-0.02657	-0.00067	-0.00082	8.28383	-4.27695	-0.20962	0.02242	0.54489	0.13609	0.00075	-0.01395	-0.00798	-2.79666	5.42216	-8.42535	-0.06488	-7.69726	0.71633	2.30112	1.38656	3.14031	32.65304	5.64067	16.36091	-0.00460	-0.00124	0.00046	0.00005
777			7.76000	3.94387	-4.56049	17.13392	0.52267	-0.01788	0.03038	0.03746	-0.00093	0.00482	-0.00979	-0.00055	0.98277	-2.12291	1.58878	-10.98137	-0.20430	0.30876	-0.03829	-0.02614	-0.00031	-0.00054	8.27071	-4.25894	-0.17520	0.02774	0.54740	0.13708	0.00060	-0.01043	-0.00887	-2.50141	5.50956	-8.48251	-0.15221	-7.36548	0.31868	1.98979	0.67402	3.47095	32.65764	5.64226	16.35616	-0.00459	-0.00123	0.00046	0.00001
778			7.77000	3.89583	-4.59435	17.04655	0.51973	-0.01772	0.03005	0.03593	-0.00078	0.00439	-0.01055	-0.00005	0.98449	-2.19358	1.58938	-10.97620	-0.20685	0.30870	-0.03814	-0.02406	-0.00055	-0.00007	8.26442	-4.24466	-0.13917	0.02991	0.54642	0.13701	0.00031	-0.00672	-0.00864	-2.02323	5.19062	-7.80692	-0.14000	-6.65668	-0.33315	1.56402	0.05779	3.38462	32.65734	5.64350	16.35343	-0.00458	-0.00123	0.00048	-0.00002
779			7.78000	3.85152	-4.62198	16.96988	0.51824	-0.01861	0.02999	0.03222	-0.00064	0.00368	-0.01099	0.00018	0.98701	-2.25615	1.59089	-10.97931	-0.20879	0.30875	-0.03823	-0.02096	-0.00156	0.00046	8.26406	-4.23461	-0.10551	0.03037	0.54684	0.13742	0.00002	-0.00334	-0.00757	-1.52461	4.56030	-6.55591	0.01100	-5.69654	-1.09010	1.08944	-0.41127	2.95466	32.65208	5.64391	16.35311	-0.00460	-0.00124	0.00051	-0.00006
780			7.79000	3.81346	-4.64342	16.90842	0.51787	-0.01867	0.03014	0.02714	-0.00049	0.00286	-0.01108	-0.00002	0.98709	-2.30898	1.59462	-10.99032	-0.21037	0.30943	-0.03852	-0.01748	-0.00293	0.00088	8.26806	-4.22865	-0.07755	0.02950	0.54820	0.13811	-0.00017	-0.00079	-0.00590	-1.10251	3.76082	-5.04260	0.24394	-4.67342	-1.66705	0.64682	-0.67231	2.28707	32.64288	5.64340	16.35448	-0.00463	-0.00126	0.00055	-0.00008
781			7.80000	3.78284	-4.65946	16.86321	0.51710	-0.02006	0.02991	0.02141	-0.00038	0.00200	-0.01112	-0.00012	0.98550	-2.35209	1.60068	-11.00603	-0.21157	0.30819	-0.03830	-0.01408	-0.00394	0.00105	8.27410	-4.22594	-0.05718	0.02932	0.54710	0.13791	-0.00024	0.00095	-0.00397	-0.74391	2.90616	-3.54245	0.44446	-3.71560	-1.87826	0.27590	-0.69055	1.54362	32.63140	5.64258	16.35599	-0.00466	-0.00128	0.00060	-0.00009
782			7.81000	3.75988	-4.67031	16.83304	0.51730	-0.02101	0.02897	0.01811	-0.00028	0.00121	-0.01109	-0.00024	0.98445	-2.38612	1.60797	-11.02231	-0.21285	0.30762	-0.03737	-0.01095	-0.00420	0.00096	8.27968	-4.22589	-0.04456	0.02909	0.54695	0.13703	-0.00017	0.00284	-0.00221	-0.43752	2.34388	-2.15927	0.53559	-2.86178	-1.73337	-0.08134	-0.45809	0.91513	32.61983	5.64228	16.35657	-0.00469	-0.00129	0.00064	-0.00009
783			7.82000	3.74429	-4.67562	16.81592	0.51609	-0.02045	0.02780	0.00992	-0.00005	0.00056	-0.01090	-0.00056	0.98404	-2.41190	1.61510	-11.03617	-0.21137	0.30947	-0.03640	-0.00789	-0.00389	0.00077	8.28213	-4.22915	-0.03796	0.02490	0.54988	0.13617	0.00002	0.00635	-0.00108	0.04214	1.21055	-1.05546	0.52784	-2.07073	-1.40945	-0.53222	-0.01024	0.60197	32.61000	5.64254	16.35611	-0.00470	-0.00130	0.00069	-0.00007
784			7.83000	3.73599	-4.67472	16.80998	0.51382	-0.02308	0.02732	0.00407	0.00017	0.00004	-0.01042	-0.00032	0.98257	-2.42959	1.62135	-11.04705	-0.21027	0.30895	-0.03594	-0.00474	-0.00342	0.00064	8.27945	-4.23768	-0.03366	0.02353	0.55133	0.13565	0.00025	0.01276	-0.00098	0.50426	0.35671	-0.07434	0.48772	-1.23647	-1.16745	-1.16503	0.54510	0.79959	32.60318	5.64320	16.35516	-0.00470	-0.00130	0.00074	-0.00004
785			7.84000	3.73504	-4.66737	16.81378	0.51130	-0.02612	0.02764	-0.00173	0.00044	-0.00042	-0.00948	0.00086	0.98101	-2.43835	1.62690	-11.05725	-0.21223	0.30978	-0.03611	-0.00119	-0.00339	0.00073	8.27093	-4.25421	-0.02593	0.02909	0.55571	0.13658	0.00059	0.02253	-0.00222	0.94362	-0.48119	0.77041	0.49835	-0.25731	-1.23324	-1.98813	1.02016	1.61417	32.59972	5.64447	16.35420	-0.00468	-0.00131	0.00081	-0.00002
786			7.85000	3.74116	-4.65433	16.82601	0.50770	-0.02876	0.02791	-0.00686	0.00070	-0.00079	-0.00866	0.00215	0.98029	-2.43667	1.63288	-11.07073	-0.21282	0.31085	-0.03621	0.00288	-0.00405	0.00107	8.25823	-4.28098	-0.00847	0.03361	0.55941	0.13714	0.00088	0.03396	-0.00470	1.27046	-1.21039	1.44661	0.60147	0.86856	-1.70491	-2.84989	1.21581	2.93056	32.59920	5.64673	16.35292	-0.00465	-0.00131	0.00088	0.00000
787			7.86000	3.75301	-4.63746	16.84445	0.50201	-0.03422	0.02821	-0.01055	0.00097	-0.00101	-0.00802	0.00327	0.97976	-2.42382	1.64040	-11.09171	-0.20977	0.30876	-0.03628	0.00690	-0.00502	0.00162	8.24467	-4.31741	0.02304	0.03435	0.55862	0.13671	0.00088	0.04303	-0.00768	1.41945	-1.71938	1.82770	0.73481	2.02743	-2.52042	-3.46016	1.01647	4.35868	32.60069	5.65034	16.35065	-0.00459	-0.00131	0.00094	0.00001
788			7.87000	3.76841	-4.61929	16.86509	0.49866	-0.03871	0.02861	-0.01260	0.00111	-0.00101	-0.00709	0.00450	0.98006	-2.40048	1.64934	-11.12282	-0.20928	0.30886	-0.03637	0.01051	-0.00558	0.00230	8.23455	-4.35911	0.06811	0.03896	0.56108	0.13727	0.00069	0.04662	-0.01035	1.38883	-1.96011	1.77946	0.76327	3.08546	-3.52285	-3.55600	0.40446	5.43413	32.60313	5.65475	16.34697	-0.00454	-0.00130	0.00098	0.00002
789			7.88000	3.78508	-4.60193	16.88295	0.49697	-0.04146	0.02945	-0.01337	0.00111	-0.00079	-0.00604	0.00485	0.98009	-2.36841	1.65804	-11.16512	-0.20736	0.31057	-0.03704	0.01320	-0.00507	0.00304	8.23197	-4.39928	0.12244	0.03965	0.56512	0.13868	0.00017	0.04364	-0.01219	1.22567	-1.97921	1.29545	0.58217	3.93008	-4.53476	-3.09170	-0.46724	5.93602	32.60563	5.65869	16.34206	-0.00451	-0.00129	0.00101	0.00001
790			7.89000	3.80156	-4.58674	16.89397	0.49687	-0.04308	0.03000	-0.01371	0.00099	-0.00038	-0.00531	0.00405	0.97930	-2.33027	1.66414	-11.21771	-0.20288	0.31127	-0.03756	0.01459	-0.00331	0.00367	8.23838	-4.43225	0.18083	0.03407	0.56669	0.13935	-0.00032	0.03540	-0.01303	0.96655	-1.89461	0.49841	0.18404	4.46864	-5.35904	-2.22886	-1.28655	5.93232	32.60705	5.66110	16.33668	-0.00450	-0.00129	0.00103	-0.00000
791			7.90000	3.81774	-4.57464	16.89579	0.49816	-0.04410	0.02996	-0.01459	0.00078	0.00013	-0.00480	0.00280	0.97768	-2.28927	1.66567	-11.27760	-0.19838	0.31090	-0.03752	0.01484	-0.00081	0.00403	8.25164	-4.45477	0.23912	0.02755	0.56696	0.13936	-0.00050	0.02471	-0.01306	0.58952	-1.82810	-0.45207	-0.32421	4.68020	-5.84553	-1.19706	-1.79833	5.61051	32.60633	5.66115	16.33134	-0.00451	-0.00129	0.00104	-0.00002
792			7.91000	3.83462	-4.56691	16.88775	0.50030	-0.04202	0.02990	-0.01653	0.00041	0.00063	-0.00476	0.00207	0.97604	-2.24814	1.66223	-11.34074	-0.19747	0.31153	-0.03738	0.01460	0.00150	0.00414	8.26801	-4.46626	0.29461	0.02727	0.56787	0.13983	-0.00057	0.01427	-0.01264	0.05276	-1.84839	-1.38978	-0.77235	4.65519	-6.00948	-0.22296	-1.94280	5.15079	32.60324	5.65810	16.32607	-0.00455	-0.00130	0.00105	-0.00003
793			7.92000	3.85362	-4.56499	16.87094	0.50337	-0.04055	0.02907	-0.01920	0.00000	0.00100	-0.00548	0.00170	0.97560	-2.20821	1.65517	-11.40439	-0.19816	0.30902	-0.03634	0.01411	0.00273	0.00405	8.28409	-4.46839	0.34609	0.02986	0.56479	0.13890	-0.00058	0.00590	-0.01182	-0.60115	-1.93745	-2.13320	-1.01194	4.50485	-6.02541	0.52709	-1.81024	4.67075	32.59864	5.65218	16.32099	-0.00461	-0.00132	0.00106	-0.00004
794			7.93000	3.87520	-4.56946	16.84828	0.50777	-0.03927	0.02746	-0.02138	-0.00037	0.00114	-0.00668	0.00137	0.97688	-2.17023	1.64721	-11.46795	-0.19923	0.30525	-0.03453	0.01331	0.00237	0.00385	8.29792	-4.46406	0.39314	0.03197	0.56055	0.13691	-0.00050	0.00089	-0.01065	-1.20357	-2.00100	-2.51144	-0.96356	4.25210	-6.05541	0.92949	-1.53935	4.17633	32.59389	5.64450	16.31650	-0.00467	-0.00134	0.00105	-0.00004
795			7.94000	3.89815	-4.57893	16.82410	0.51157	-0.03807	0.02727	-0.02182	-0.00059	0.00109	-0.00756	0.00144	0.97923	-2.13534	1.64144	-11.53182	-0.20078	0.30380	-0.03416	0.01225	0.00066	0.00384	8.30894	-4.45734	0.43482	0.03510	0.56086	0.13721	-0.00044	-0.00032	-0.00924	-1.55002	-1.96176	-2.40451	-0.66097	3.92004	-6.15553	0.91628	-1.27588	3.59754	32.59042	5.63635	16.31282	-0.00472	-0.00136	0.00104	-0.00002
796			7.95000	3.92050	-4.59036	16.80356	0.51326	-0.03827	0.02677	-0.02016	-0.00063	0.00078	-0.00823	0.00174	0.98237	-2.10399	1.63994	-11.59659	-0.20076	0.30301	-0.03352	0.01124	-0.00166	0.00383	8.31826	-4.45227	0.46964	0.03709	0.56290	0.13743	-0.00048	0.00152	-0.00733	-1.51976	-1.82286	-1.75950	-0.24606	3.63415	-6.32438	0.54526	-1.17350	2.86999	32.58883	5.62921	16.30984	-0.00475	-0.00138	0.00104	-0.00001
797			7.96000	3.94060	-4.60002	16.79205	0.51618	-0.03785	0.02605	-0.01689	-0.00044	0.00022	-0.00838	0.00201	0.98652	-2.07491	1.64291	-11.66296	-0.20179	0.30531	-0.03268	0.01088	-0.00374	0.00382	8.32840	-4.45155	0.49596	0.03982	0.56941	0.13832	-0.00071	0.00481	-0.00490	-1.09713	-1.63025	-0.58105	0.12012	3.51774	-6.51167	-0.02722	-1.30217	1.92190	32.58937	5.62514	16.30722	-0.00478	-0.00139	0.00103	0.00001
798			7.97000	3.95730	-4.60433	16.79471	0.51967	-0.03835	0.02611	-0.01240	-0.00006	-0.00055	-0.00820	0.00195	0.99015	-2.04608	1.64912	-11.73087	-0.20224	0.30755	-0.03264	0.01095	-0.00504	0.00387	8.34185	-4.45597	0.51134	0.04128	0.57539	0.13994	-0.00105	0.00757	-0.00170	-0.32117	-1.42370	1.10806	0.34501	3.53458	-6.62825	-0.61873	-1.54218	0.64358	32.59187	5.62535	16.30401	-0.00481	-0.00139	0.00101	0.00003
799			7.98000	3.96990	-4.60014	16.81654	0.52277	-0.03866	0.02591	-0.00689	0.00052	-0.00156	-0.00805	0.00122	0.99226	-2.01681	1.65684	-11.79932	-0.20009	0.30901	-0.03244	0.01059	-0.00538	0.00387	8.35879	-4.46444	0.51197	0.03843	0.57887	0.14067	-0.00121	0.00849	0.00244	0.78964	-1.22969	3.30973	0.39679	3.46744	-6.68119	-1.11431	-1.63688	-1.00848	32.59624	5.62910	16.29967	-0.00482	-0.00138	0.00099	0.00004
800			7.99000	3.97785	-4.58413	16.86275	0.52717	-0.03974	0.02566	-0.00068	0.00135	-0.00281	-0.00779	-0.00006	0.99507	-1.98941	1.66425	-11.86812	-0.19657	0.31015	-0.03231	0.00921	-0.00480	0.00396	8.37653	-4.47548	0.49406	0.03225	0.58252	0.14116	-0.00104	0.00778	0.00723	2.26046	-1.09424	6.06528	0.26200	3.13598	-6.88507	-1.50156	-1.40710	-2.89786	32.60217	5.63398	16.29407	-0.00482	-0.00137	0.00096	0.00005
801			8.00000	3.98116	-4.55248	16.93926	0.53681	-0.04297	0.02622	0.00555	0.00262	-0.00444	-0.00714	-0.00223	0.99860	-1.96718	1.66968	-11.94034	-0.19382	0.30988	-0.03305	0.00730	-0.00360	0.00440	8.39149	-4.48812	0.45597	0.02262	0.58655	0.14230	-0.00066	0.00670	0.01224	4.11467	-1.11508	9.41609	-0.02441	2.65276	-7.50638	-1.86030	-0.94158	-4.81379	32.60905	5.63797	16.28831	-0.00480	-0.00136	0.00094	0.00006
802			8.01000	3.98100	-4.50101	17.05225	0.54550	-0.04755	0.02671	0.01077	0.00449	-0.00640	-0.00628	-0.00415	1.00148	-1.95068	1.67232	-12.02123	-0.19116	0.30890	-0.03372	0.00590	-0.00238	0.00518	8.40254	-4.50281	0.39817	0.01386	0.59093	0.14334	-0.00037	0.00676	0.01700	6.35174	-1.40417	13.30014	-0.36347	2.33984	-8.66297	-2.29932	-0.51984	-6.58593	32.61636	5.63921	16.28378	-0.00478	-0.00135	0.00093	0.00006
803			8.02000	3.97943	-4.42540	17.20658	0.55259	-0.05365	0.02619	0.01435	0.00725	-0.00827	-0.00572	-0.00468	1.00400	-1.93697	1.67252	-12.11650	-0.19258	0.30511	-0.03307	0.00589	-0.00161	0.00604	8.41153	-4.52095	0.32302	0.01523	0.59170	0.14300	-0.00043	0.00897	0.02084	8.96503	-2.00342	17.46331	-0.65873	2.43389	-10.30498	-2.87789	-0.38450	-8.03951	32.62397	5.63642	16.28130	-0.00475	-0.00134	0.00092	0.00006
804			8.03000	3.97823	-4.32137	17.40341	0.55897	-0.06387	0.02445	0.01629	0.01162	-0.00953	-0.00566	-0.00509	1.00912	-1.92173	1.67130	-12.23058	-0.19183	0.29590	-0.03112	0.00716	-0.00155	0.00673	8.42199	-4.54442	0.23503	0.01452	0.58539	0.13999	-0.00051	0.01354	0.02301	11.86895	-2.85494	21.48546	-0.83582	2.94113	-12.20622	-3.58968	-0.63791	-9.01433	32.63185	5.62923	16.28042	-0.00472	-0.00133	0.00092	0.00007
805			8.04000	3.97847	-4.18642	17.63911	0.56612	-0.07681	0.02150	0.01675	0.01774	-0.00975	-0.00540	-0.00587	1.01418	-1.90144	1.67020	-12.36460	-0.18937	0.28364	-0.02796	0.00915	-0.00225	0.00689	8.43758	-4.57476	0.14002	0.01038	0.57510	0.13500	-0.00049	0.01986	0.02353	14.82004	-3.84835	24.87338	-0.82860	3.67369	-13.89961	-4.38254	-1.22870	-9.50095	32.64010	5.61902	16.28018	-0.00467	-0.00132	0.00093	0.00007
806			8.05000	3.98076	-4.02138	17.90485	0.57329	-0.08903	0.01934	0.01582	0.02464	-0.00964	-0.00385	-0.00710	1.01547	-1.87461	1.67100	-12.51335	-0.18617	0.27441	-0.02570	0.01098	-0.00351	0.00673	8.46078	-4.61287	0.04264	0.00362	0.56892	0.13172	-0.00022	0.02696	0.02359	17.49813	-4.85822	27.20791	-0.61384	4.32631	-14.77242	-5.19134	-1.97653	-9.69676	32.64882	5.60909	16.27968	-0.00460	-0.00131	0.00093	0.00007
807			8.06000	3.98522	-3.83040	18.18843	0.57907	-0.10025	0.01765	0.01397	0.03159	-0.00921	-0.00093	-0.00896	1.01101	-1.84265	1.67504	-12.66529	-0.18073	0.26819	-0.02410	0.01169	-0.00491	0.00615	8.49189	-4.65866	-0.05557	-0.00804	0.56623	0.12960	0.00060	0.03344	0.02385	19.65763	-5.75408	28.34356	-0.24608	4.61165	-14.39520	-5.93668	-2.67919	-9.91387	32.65783	5.60288	16.27852	-0.00452	-0.00129	0.00093	0.00007
808			8.07000	3.99131	-3.61960	18.47793	0.58787	-0.10798	0.01567	0.01214	0.03703	-0.00825	0.00254	-0.01081	1.00361	-1.80903	1.68257	-12.80637	-0.17987	0.26488	-0.02221	0.01136	-0.00601	0.00501	8.52968	-4.71093	-0.15658	-0.01555	0.56543	0.12787	0.00133	0.03785	0.02474	21.16378	-6.41833	28.43058	0.17095	4.39882	-12.75315	-6.53231	-3.23350	-10.41458	32.66673	5.60120	16.27682	-0.00444	-0.00126	0.00092	0.00007
809			8.08000	3.99785	-3.39635	18.76403	0.59600	-0.11172	0.01436	0.01081	0.04002	-0.00740	0.00560	-0.01186	0.99628	-1.77786	1.69287	-12.92472	-0.18277	0.26355	-0.02093	0.00998	-0.00657	0.00376	8.57269	-4.76740	-0.26417	-0.01650	0.56379	0.12690	0.00156	0.03925	0.02643	21.92626	-6.78150	27.70493	0.54112	3.72663	-10.18940	-6.90998	-3.63623	-11.26167	32.67513	5.60295	16.27449	-0.00437	-0.00124	0.00092	0.00006
810			8.09000	4.00380	-3.16890	19.03942	0.60061	-0.11569	0.01368	0.00969	0.04155	-0.00672	0.00794	-0.01243	0.98793	-1.75260	1.70472	-13.01334	-0.18511	0.25922	-0.02021	0.00766	-0.00641	0.00257	8.61966	-4.82537	-0.38143	-0.01569	0.55651	0.12535	0.00161	0.03734	0.02815	21.85203	-6.84612	26.30216	0.79822	2.77383	-7.23421	-7.02131	-3.94881	-12.25280	32.68229	5.60697	16.27085	-0.00430	-0.00121	0.00091	0.00005
811			8.10000	4.00894	-2.94645	19.29750	0.60269	-0.11810	0.01254	0.00809	0.04073	-0.00570	0.00935	-0.01263	0.97931	-1.73482	1.71671	-13.07125	-0.18744	0.25316	-0.01899	0.00521	-0.00565	0.00149	8.67007	-4.88197	-0.50790	-0.01344	0.54521	0.12235	0.00149	0.03315	0.02880	20.87820	-6.65906	24.29363	0.90398	1.82249	-4.50685	-6.84990	-4.28530	-12.99334	32.68840	5.61225	16.26570	-0.00424	-0.00119	0.00090	0.00004
812			8.11000	4.01388	-2.73825	19.53250	0.60392	-0.11758	0.01175	0.00552	0.03709	-0.00479	0.01023	-0.01249	0.97052	-1.72349	1.72757	-13.10418	-0.19138	0.24817	-0.01810	0.00357	-0.00462	0.00080	8.72445	-4.93490	-0.63850	-0.00891	0.53443	0.11972	0.00106	0.02815	0.02798	19.01038	-6.27128	21.74274	0.86295	1.18388	-2.55259	-6.40950	-4.80200	-13.08257	32.69436	5.61691	16.25992	-0.00417	-0.00117	0.00090	0.00004
813			8.12000	4.01972	-2.55314	19.73913	0.60280	-0.11731	0.01089	0.00171	0.03190	-0.00382	0.01113	-0.01167	0.96091	-1.71496	1.73651	-13.12241	-0.19631	0.24368	-0.01700	0.00342	-0.00363	0.00045	8.78496	-4.98226	-0.76440	-0.00126	0.52524	0.11749	0.00017	0.02333	0.02539	16.30136	-5.71471	18.65496	0.74523	1.05707	-1.54317	-5.74783	-5.61314	-12.32244	32.70075	5.61984	16.25520	-0.00410	-0.00115	0.00093	0.00004
814			8.13000	4.02769	-2.39918	19.91180	0.59932	-0.11672	0.01058	-0.00348	0.02520	-0.00298	0.01186	-0.00959	0.95120	-1.70444	1.74371	-13.13520	-0.20476	0.24016	-0.01615	0.00508	-0.00289	0.00034	8.85425	-5.02303	-0.87637	0.01499	0.51696	0.11666	-0.00219	0.01899	0.02149	12.82086	-5.02103	14.97732	0.63469	1.46324	-1.18566	-4.92253	-6.70339	-10.79026	32.70713	5.62148	16.25309	-0.00404	-0.00114	0.00096	0.00004
815			8.14000	4.03931	-2.28368	20.04422	0.59354	-0.11731	0.01147	-0.01011	0.01746	-0.00231	0.01247	-0.00687	0.94212	-1.68726	1.74961	-13.14690	-0.21341	0.23670	-0.01636	0.00842	-0.00230	0.00028	8.93432	-5.05636	-0.96723	0.03400	0.50860	0.11756	-0.00548	0.01497	0.01672	8.65802	-4.22529	10.65975	0.56425	2.28834	-0.90046	-3.97575	-7.92788	-8.71292	32.71295	5.62257	16.25484	-0.00400	-0.00114	0.00100	0.00004
816			8.15000	4.05603	-2.21280	20.12982	0.58776	-0.11768	0.01345	-0.01758	0.00869	-0.00146	0.01290	-0.00437	0.93462	-1.65987	1.75428	-13.15504	-0.22076	0.23439	-0.01770	0.01290	-0.00156	0.00008	9.02520	-5.08170	-1.03275	0.05085	0.50188	0.12009	-0.00883	0.01175	0.01123	3.99016	-3.32458	5.72551	0.51028	3.33805	-0.12300	-2.99024	-9.05127	-6.22216	32.71784	5.62260	16.26011	-0.00398	-0.00114	0.00106	0.00004
817			8.16000	4.07823	-2.19046	20.16278	0.58368	-0.11561	0.01575	-0.02458	-0.00052	-0.00013	0.01300	-0.00245	0.92892	-1.62050	1.75709	-13.15248	-0.22729	0.23462	-0.01952	0.01756	-0.00044	-0.00042	9.12438	-5.09968	-1.06922	0.06505	0.49841	0.12370	-0.01164	0.01006	0.00489	-0.87918	-2.28646	0.33198	0.43203	4.34046	1.44270	-2.06231	-9.80470	-3.34867	32.72187	5.62081	16.26761	-0.00398	-0.00115	0.00113	0.00003
818			8.17000	4.10467	-2.21727	20.13962	0.57927	-0.11345	0.01867	-0.02976	-0.00902	0.00176	0.01248	-0.00127	0.92429	-1.57058	1.75713	-13.13063	-0.23016	0.23413	-0.02216	0.02082	0.00113	-0.00134	9.22661	-5.11171	-1.07396	0.07351	0.49424	0.12761	-0.01276	0.00961	-0.00190	-5.53060	-1.12861	-5.16175	0.29664	4.98211	3.74556	-1.23682	-9.95823	-0.33018	32.72506	5.61599	16.27524	-0.00400	-0.00118	0.00120	0.00002
819			8.18000	4.13312	-2.28911	20.06167	0.57805	-0.11187	0.02168	-0.03286	-0.01611	0.00406	0.01116	-0.00064	0.92251	-1.51470	1.75347	-13.08307	-0.23287	0.23155	-0.02498	0.02193	0.00292	-0.00263	9.32504	-5.11892	-1.04873	0.08010	0.48819	0.13113	-0.01253	0.00939	-0.00810	-9.50772	0.02088	-10.17491	0.10044	5.06498	6.36350	-0.51787	-9.38550	2.37729	32.72755	5.60848	16.28121	-0.00402	-0.00121	0.00126	0.00002
820			8.19000	4.16160	-2.39732	19.93718	0.57839	-0.11092	0.02403	-0.03429	-0.02128	0.00622	0.00900	-0.00043	0.92391	-1.45893	1.74589	-13.00939	-0.23419	0.22717	-0.02729	0.02075	0.00447	-0.00393	9.41237	-5.12197	-1.00025	0.08372	0.48118	0.13346	-0.01079	0.00876	-0.01278	-12.45212	0.96043	-14.02268	-0.11851	4.63371	8.57847	0.08587	-8.12055	4.44942	32.72871	5.60093	16.28408	-0.00405	-0.00124	0.00129	0.00000
821			8.20000	4.18923	-2.52996	19.78137	0.57898	-0.10899	0.02693	-0.03481	-0.02400	0.00805	0.00664	-0.00058	0.92785	-1.40813	1.73514	-12.91750	-0.23368	0.22483	-0.03037	0.01803	0.00534	-0.00495	9.48279	-5.12157	-0.93664	0.08382	0.47915	0.13685	-0.00796	0.00805	-0.01603	-14.17703	1.51954	-16.16029	-0.28874	3.92444	9.64232	0.54738	-6.38048	5.88137	32.72756	5.59755	16.28385	-0.00409	-0.00125	0.00127	-0.00002
822			8.21000	4.21616	-2.67395	19.61358	0.57813	-0.10661	0.02935	-0.03473	-0.02437	0.00894	0.00317	-0.00127	0.93509	-1.36484	1.72328	-12.82207	-0.22856	0.22042	-0.03319	0.01465	0.00508	-0.00516	9.53335	-5.11886	-0.86411	0.07669	0.47366	0.13834	-0.00459	0.00762	-0.01791	-14.66811	1.64854	-16.44340	-0.32985	3.19700	9.17181	0.84417	-4.50054	6.83478	32.72319	5.60172	16.28152	-0.00413	-0.00126	0.00120	-0.00004
823			8.22000	4.24272	-2.81684	19.45198	0.57970	-0.10577	0.03156	-0.03422	-0.02324	0.00893	-0.00130	-0.00120	0.94820	-1.32932	1.71298	-12.73882	-0.22668	0.21232	-0.03553	0.01195	0.00362	-0.00447	9.56480	-5.11518	-0.78664	0.07506	0.46208	0.13847	-0.00220	0.00773	-0.01875	-14.08681	1.43657	-15.23633	-0.17616	2.63009	7.41870	0.96399	-2.82369	7.41943	32.71560	5.61407	16.27929	-0.00417	-0.00124	0.00107	-0.00006
824			8.23000	4.26886	-2.94898	19.30852	0.58610	-0.10564	0.03314	-0.03314	-0.02097	0.00818	-0.00566	-0.00034	0.96683	-1.30009	1.70712	-12.67750	-0.23064	0.20476	-0.03692	0.01034	0.00130	-0.00326	9.58099	-5.11198	-0.70728	0.08147	0.45082	0.13839	-0.00059	0.00825	-0.01866	-12.74743	1.05438	-13.27326	0.21255	2.27754	5.21065	0.91923	-1.56470	7.59300	32.70560	5.63167	16.27960	-0.00422	-0.00122	0.00090	-0.00008
825			8.24000	4.29393	-3.06468	19.18652	0.59160	-0.10612	0.03406	-0.03081	-0.01816	0.00719	-0.00889	0.00055	0.98457	-1.27494	1.70799	-12.63733	-0.23358	0.19975	-0.03760	0.00938	-0.00139	-0.00226	9.58701	-5.11015	-0.63018	0.08681	0.44281	0.13817	0.00048	0.00860	-0.01755	-11.03717	0.69992	-11.34988	0.81033	2.07810	3.50629	0.77426	-0.77687	7.28911	32.69433	5.64911	16.28422	-0.00426	-0.00119	0.00073	-0.00008
826			8.25000	4.31647	-3.16259	19.08179	0.59362	-0.10739	0.03469	-0.02675	-0.01544	0.00643	-0.01021	0.00156	0.99807	-1.25201	1.71664	-12.60892	-0.23438	0.19937	-0.03798	0.00868	-0.00397	-0.00190	9.58783	-5.10968	-0.55942	0.09106	0.44178	0.13886	0.00092	0.00817	-0.01581	-9.32767	0.54555	-10.00870	1.48658	1.90406	2.86785	0.64654	-0.40176	6.59192	32.68267	5.66141	16.29386	-0.00430	-0.00117	0.00057	-0.00008
827			8.26000	4.33458	-3.24492	18.98662	0.59385	-0.10620	0.03482	-0.02133	-0.01286	0.00605	-0.00924	0.00251	1.00684	-1.23081	1.73206	-12.58033	-0.23488	0.20794	-0.03794	0.00763	-0.00596	-0.00226	9.58720	-5.10931	-0.49745	0.09562	0.45341	0.14156	0.00098	0.00627	-0.01391	-7.89805	0.65117	-9.41184	2.02228	1.59811	3.33587	0.67881	-0.25934	5.66794	32.67114	5.66563	16.30817	-0.00434	-0.00117	0.00044	-0.00007
828			8.27000	4.34699	-3.31598	18.89352	0.59408	-0.10269	0.03473	-0.01568	-0.01086	0.00603	-0.00685	0.00297	1.01169	-1.21273	1.75096	-12.54149	-0.23514	0.22211	-0.03780	0.00556	-0.00675	-0.00315	9.58620	-5.10656	-0.44534	0.09889	0.47184	0.14531	0.00109	0.00203	-0.01183	-6.91656	0.94706	-9.44574	2.22268	1.01007	4.66354	0.96441	-0.07242	4.61216	32.65971	5.66137	16.32649	-0.00440	-0.00117	0.00034	-0.00007
829			8.28000	4.35387	-3.38088	18.79714	0.59573	-0.09806	0.03450	-0.01089	-0.00967	0.00624	-0.00435	0.00267	1.01300	-1.20080	1.76889	-12.48547	-0.23537	0.23558	-0.03760	0.00219	-0.00581	-0.00434	9.58283	-5.09864	-0.40429	0.10000	0.48760	0.14822	0.00160	-0.00466	-0.00941	-6.43063	1.32144	-9.86711	2.03167	0.09550	6.47906	1.48528	0.36271	3.47036	32.64821	5.64994	16.34747	-0.00448	-0.00119	0.00027	-0.00007
830			8.29000	4.35624	-3.44435	18.69502	0.59861	-0.09128	0.03499	-0.00744	-0.00895	0.00667	-0.00183	0.00140	1.00998	-1.19798	1.78200	-12.40964	-0.23493	0.24920	-0.03831	-0.00206	-0.00347	-0.00565	9.57405	-5.08365	-0.37513	0.09713	0.50345	0.15156	0.00245	-0.01254	-0.00697	-6.35884	1.67970	-10.39347	1.54780	-1.02504	8.29838	2.10365	1.03051	2.36026	32.63672	5.63377	16.36877	-0.00457	-0.00122	0.00026	-0.00007
831			8.30000	4.35552	-3.50953	18.58757	0.60223	-0.08264	0.03619	-0.00520	-0.00836	0.00713	0.00039	-0.00058	1.00251	-1.20560	1.78840	-12.31673	-0.23435	0.26192	-0.03985	-0.00650	-0.00051	-0.00677	9.55815	-5.06173	-0.35692	0.09133	0.51886	0.15523	0.00330	-0.01937	-0.00484	-6.50375	1.95808	-10.72557	0.94417	-2.16416	9.57966	2.60415	1.77717	1.45950	32.62558	5.61620	16.38776	-0.00467	-0.00126	0.00028	-0.00008
832			8.31000	4.35288	-3.57707	18.47838	0.60474	-0.07224	0.03821	-0.00347	-0.00753	0.00745	0.00154	-0.00246	0.99372	-1.22370	1.78835	-12.21490	-0.23387	0.27241	-0.04226	-0.01065	0.00202	-0.00741	9.53509	-5.03552	-0.34687	0.08486	0.53055	0.15880	0.00396	-0.02283	-0.00336	-6.62721	2.14478	-10.58674	0.40278	-3.18500	9.88385	2.79853	2.45696	0.91135	32.61463	5.60054	16.40267	-0.00478	-0.00130	0.00032	-0.00008
833			8.32000	4.34873	-3.64557	18.37341	0.61028	-0.06255	0.03993	-0.00125	-0.00658	0.00729	0.00035	-0.00397	0.98843	-1.25151	1.78418	-12.11550	-0.23658	0.27408	-0.04419	-0.01448	0.00299	-0.00714	9.50605	-5.00909	-0.34112	0.08101	0.52774	0.15920	0.00445	-0.02132	-0.00268	-6.58306	2.29118	-9.86394	0.10275	-4.03097	9.06436	2.61002	2.96181	0.78089	32.60339	5.58935	16.41307	-0.00488	-0.00134	0.00039	-0.00009
834			8.33000	4.34253	-3.71315	18.27840	0.61764	-0.05555	0.04068	0.00227	-0.00577	0.00663	-0.00328	-0.00489	0.98892	-1.28807	1.77991	-12.02939	-0.24125	0.26585	-0.04489	-0.01799	0.00184	-0.00597	9.47314	-4.98667	-0.33544	0.07943	0.50927	0.15553	0.00475	-0.01562	-0.00283	-6.34912	2.48118	-8.72338	0.15262	-4.70707	7.36297	2.10240	3.22568	1.03727	32.59173	5.58395	16.41983	-0.00497	-0.00136	0.00047	-0.00010
835			8.34000	4.33304	-3.77834	18.19589	0.62348	-0.04994	0.04093	0.00744	-0.00500	0.00582	-0.00746	-0.00487	0.99174	-1.33223	1.77968	-11.96299	-0.24755	0.25581	-0.04489	-0.02112	-0.00083	-0.00437	9.43885	-4.97099	-0.32628	0.08197	0.48903	0.15117	0.00496	-0.00797	-0.00373	-5.94865	2.77594	-7.52563	0.52324	-5.21914	5.24943	1.40182	3.21139	1.60861	32.58036	5.58456	16.42393	-0.00504	-0.00139	0.00055	-0.00009
836			8.35000	4.31871	-3.83991	18.12433	0.62823	-0.04594	0.04085	0.01403	-0.00433	0.00514	-0.01050	-0.00421	0.99204	-1.38235	1.78623	-11.91784	-0.25628	0.24804	-0.04436	-0.02359	-0.00411	-0.00275	9.40603	-4.96362	-0.31052	0.08916	0.47518	0.14801	0.00500	0.00002	-0.00534	-5.40813	3.18202	-6.59196	1.08026	-5.50666	3.13179	0.65269	2.86913	2.43763	32.57034	5.59037	16.42546	-0.00508	-0.00141	0.00062	-0.00008
837			8.36000	4.29835	-3.89685	18.05982	0.63195	-0.04370	0.03983	0.02118	-0.00375	0.00460	-0.01139	-0.00390	0.98966	-1.43550	1.80038	-11.89248	-0.26332	0.24607	-0.04302	-0.02452	-0.00726	-0.00132	9.37813	-4.96429	-0.28533	0.09289	0.47354	0.14633	0.00431	0.00715	-0.00738	-4.74349	3.62976	-6.00297	1.64718	-5.48274	1.27534	0.00527	2.19749	3.36501	32.56245	5.59959	16.42442	-0.00510	-0.00141	0.00068	-0.00006
838			8.37000	4.27183	-3.94785	17.99930	0.63310	-0.04196	0.03899	0.02742	-0.00313	0.00421	-0.01030	-0.00409	0.98528	-1.48797	1.82089	-11.88354	-0.26665	0.25107	-0.04214	-0.02352	-0.00963	-0.00030	9.35811	-4.97126	-0.25046	0.09104	0.48351	0.14719	0.00296	0.01242	-0.00916	-3.95933	3.98030	-5.59076	2.03753	-5.13552	-0.10556	-0.44203	1.31524	4.05474	32.55724	5.60950	16.42127	-0.00507	-0.00140	0.00073	-0.00003
839			8.38000	4.24064	-3.99134	17.94242	0.63599	-0.03796	0.03956	0.03156	-0.00231	0.00390	-0.00817	-0.00454	0.98343	-1.53636	1.84452	-11.88558	-0.27039	0.26299	-0.04288	-0.02132	-0.01059	0.00025	9.34738	-4.98174	-0.20987	0.08838	0.50173	0.15145	0.00156	0.01476	-0.00977	-3.07151	4.09154	-5.09221	2.09848	-4.55812	-0.81246	-0.64860	0.45458	4.11165	32.55532	5.61666	16.41678	-0.00501	-0.00137	0.00077	-0.00000
840			8.39000	4.20749	-4.02574	17.89161	0.64257	-0.03406	0.04033	0.03337	-0.00155	0.00339	-0.00646	-0.00535	0.98387	-1.57858	1.86682	-11.89136	-0.27531	0.27274	-0.04382	-0.01881	-0.00936	0.00023	9.34468	-4.99251	-0.17173	0.08576	0.51357	0.15488	0.00047	0.01298	-0.00806	-2.13467	3.93562	-4.33261	1.78666	-3.94517	-0.71861	-0.62895	-0.13050	3.26627	32.55738	5.61806	16.41230	-0.00493	-0.00135	0.00081	0.00003
841			8.40000	4.17466	-4.05047	17.85005	0.64877	-0.03217	0.04023	0.03351	-0.00099	0.00264	-0.00571	-0.00680	0.98430	-1.61487	1.88366	-11.89272	-0.27656	0.27592	-0.04398	-0.01671	-0.00615	-0.00036	9.34665	-5.00063	-0.14610	0.07808	0.51363	0.15480	-0.00011	0.00718	-0.00384	-1.24077	3.62171	-3.35918	1.19576	-3.51878	0.14261	-0.41544	-0.28711	1.55493	32.56408	5.61115	16.40857	-0.00483	-0.00133	0.00085	0.00007
842			8.41000	4.14318	-4.06626	17.81910	0.65632	-0.02983	0.04033	0.03321	-0.00053	0.00192	-0.00566	-0.00807	0.98435	-1.64751	1.89264	-11.88270	-0.28003	0.27607	-0.04423	-0.01614	-0.00222	-0.00138	9.34893	-5.00370	-0.14093	0.07484	0.50838	0.15391	-0.00012	-0.00102	0.00174	-0.47312	3.29534	-2.40358	0.51947	-3.41579	1.54456	-0.05718	0.00823	-0.66043	32.57547	5.59540	16.40532	-0.00473	-0.00132	0.00089	0.00011
843			8.42000	4.11292	-4.07477	17.79709	0.66275	-0.02886	0.03995	0.03322	-0.00023	0.00138	-0.00589	-0.00906	0.98340	-1.67975	1.89393	-11.85720	-0.28358	0.27373	-0.04394	-0.01727	0.00123	-0.00253	9.34728	-5.00046	-0.15929	0.07398	0.50126	0.15199	0.00036	-0.00952	0.00725	0.11353	3.06879	-1.71585	-0.05335	-3.67154	3.10745	0.36604	0.67802	-2.85129	32.59037	5.57344	16.40115	-0.00462	-0.00131	0.00093	0.00012
844			8.43000	4.08297	-4.07827	17.78020	0.66821	-0.02806	0.03932	0.03414	-0.00006	0.00113	-0.00622	-0.00971	0.98193	-1.71512	1.88945	-11.81652	-0.28777	0.27115	-0.04338	-0.02014	0.00341	-0.00345	9.33836	-4.99109	-0.19859	0.07544	0.49536	0.14992	0.00128	-0.01631	0.01136	0.48109	3.01169	-1.41944	-0.40924	-4.25195	4.37807	0.75240	1.60528	-4.49695	32.60695	5.55046	16.39359	-0.00452	-0.00131	0.00096	0.00012
845			8.44000	4.05203	-4.07944	17.76418	0.67119	-0.02560	0.03888	0.03578	-0.00000	0.00114	-0.00599	-0.01003	0.98112	-1.75693	1.88225	-11.76551	-0.29110	0.27378	-0.04319	-0.02416	0.00411	-0.00390	9.31976	-4.97732	-0.25146	0.07675	0.49846	0.14965	0.00254	-0.02030	0.01342	0.61168	3.11192	-1.44154	-0.51535	-5.02669	4.95373	1.01636	2.63163	-5.24361	32.62328	5.53157	16.38088	-0.00444	-0.00130	0.00097	0.00011
846			8.45000	4.01951	-4.08085	17.74670	0.67375	-0.02245	0.03939	0.03720	-0.00004	0.00125	-0.00498	-0.01062	0.97936	-1.80681	1.87541	-11.71260	-0.29357	0.28016	-0.04413	-0.02822	0.00342	-0.00377	9.29097	-4.96167	-0.30800	0.07537	0.50857	0.15161	0.00376	-0.02107	0.01331	0.53796	3.25287	-1.57298	-0.41019	-5.76599	4.62494	1.11948	3.56548	-5.01454	32.63858	5.51983	16.36272	-0.00436	-0.00128	0.00096	0.00010
847			8.46000	3.98618	-4.08406	17.72784	0.67592	-0.02096	0.03955	0.03738	-0.00010	0.00132	-0.00446	-0.01142	0.97674	-1.86386	1.87134	-11.66713	-0.29498	0.28269	-0.04470	-0.03131	0.00168	-0.00301	9.25336	-4.94672	-0.35884	0.07128	0.51250	0.15195	0.00462	-0.01851	0.01117	0.36258	3.30707	-1.64869	-0.17747	-6.28777	3.52912	1.06726	4.29011	-4.03275	32.65258	5.51686	16.34081	-0.00430	-0.00125	0.00093	0.00008
848			8.47000	3.95344	-4.08908	17.70876	0.67794	-0.01934	0.03937	0.03600	-0.00014	0.00131	-0.00482	-0.01188	0.97667	-1.92591	1.87109	-11.63512	-0.29697	0.28303	-0.04482	-0.03314	-0.00036	-0.00195	9.20898	-4.93437	-0.39816	0.06752	0.51088	0.15099	0.00515	-0.01415	0.00807	0.20880	3.21433	-1.63997	0.08684	-6.53044	2.11004	0.92044	4.77438	-2.71352	32.66506	5.52319	16.31775	-0.00424	-0.00123	0.00089	0.00007
849			8.48000	3.92265	-4.09482	17.69023	0.67950	-0.01900	0.03935	0.03314	-0.00014	0.00126	-0.00528	-0.01206	0.97867	-1.99011	1.87447	-11.61730	-0.29847	0.28273	-0.04508	-0.03347	-0.00203	-0.00099	9.16026	-4.92518	-0.42460	0.06254	0.50834	0.15007	0.00520	-0.01000	0.00509	0.13324	2.97231	-1.57800	0.29886	-6.49841	0.84916	0.77488	4.99672	-1.47275	32.67566	5.53722	16.29571	-0.00418	-0.00120	0.00085	0.00006
850			8.49000	3.89498	-4.10015	17.67274	0.68241	-0.01882	0.03938	0.02894	-0.00012	0.00117	-0.00566	-0.01183	0.97986	-2.05359	1.88019	-11.61019	-0.30283	0.28177	-0.04519	-0.03256	-0.00285	-0.00036	9.11010	-4.91831	-0.44029	0.06133	0.50507	0.14928	0.00515	-0.00729	0.00283	0.10297	2.59583	-1.48344	0.39357	-6.19180	0.04298	0.70441	4.91487	-0.57117	32.68427	5.55584	16.27580	-0.00413	-0.00117	0.00080	0.00004
851			8.50000	3.87166	-4.10469	17.65666	0.68298	-0.01939	0.03885	0.02314	-0.00011	0.00107	-0.00580	-0.01092	0.97923	-2.11304	1.88636	-11.60869	-0.30791	0.28054	-0.04459	-0.02981	-0.00280	-0.00011	9.06203	-4.91228	-0.44878	0.06420	0.50249	0.14818	0.00496	-0.00615	0.00137	0.03556	2.10124	-1.39181	0.37859	-5.56069	-0.23182	0.70857	4.45252	-0.06173	32.69065	5.57561	16.25780	-0.00408	-0.00115	0.00077	0.00002
852			8.51000	3.85393	-4.10899	17.64174	0.67984	-0.02047	0.03834	0.01582	-0.00013	0.00099	-0.00551	-0.00957	0.97847	-2.16446	1.89172	-11.60783	-0.31092	0.28118	-0.04404	-0.02441	-0.00240	-0.00017	9.02056	-4.90613	-0.45302	0.06769	0.50417	0.14789	0.00422	-0.00588	0.00048	-0.12969	1.51039	-1.33799	0.34497	-4.51696	-0.08137	0.73268	3.56003	0.15659	32.69413	5.59385	16.24099	-0.00404	-0.00113	0.00075	0.00000
853			8.52000	3.84290	-4.11393	17.62763	0.67954	-0.02140	0.03828	0.00752	-0.00016	0.00093	-0.00484	-0.00825	0.97913	-2.20288	1.89630	-11.60460	-0.31585	0.28373	-0.04390	-0.01640	-0.00209	-0.00039	8.99011	-4.89966	-0.45453	0.07373	0.50991	0.14903	0.00301	-0.00596	-0.00012	-0.36575	0.84354	-1.30622	0.36377	-3.01110	0.29437	0.74622	2.31027	0.20358	32.69413	5.60885	16.22530	-0.00399	-0.00111	0.00076	-0.00002
854			8.53000	3.83929	-4.11965	17.61436	0.68099	-0.02163	0.03863	-0.00117	-0.00018	0.00088	-0.00381	-0.00779	0.97888	-2.22363	1.90054	-11.59798	-0.31905	0.28759	-0.04427	-0.00602	-0.00189	-0.00065	8.97362	-4.89276	-0.45418	0.07623	0.51767	0.15089	0.00124	-0.00640	-0.00049	-0.57387	0.13495	-1.26292	0.42348	-1.13955	0.73810	0.76667	0.89438	0.12522	32.69136	5.61944	16.21158	-0.00397	-0.00110	0.00078	-0.00003
855			8.54000	3.84305	-4.12528	17.60218	0.68019	-0.01939	0.03930	-0.00937	-0.00015	0.00084	-0.00316	-0.00849	0.97651	-2.22394	1.90449	-11.58800	-0.31617	0.29151	-0.04520	0.00510	-0.00165	-0.00095	8.97162	-4.88507	-0.45309	0.07043	0.52267	0.15223	-0.00051	-0.00740	-0.00052	-0.70228	-0.54919	-1.23039	0.48110	0.84150	1.21169	0.81821	-0.44256	-0.08001	32.68775	5.62569	16.20143	-0.00396	-0.00110	0.00080	-0.00003
856			8.55000	3.85337	-4.13026	17.59060	0.68081	-0.01817	0.03933	-0.01637	-0.00013	0.00086	-0.00350	-0.00941	0.97370	-2.20434	1.90795	-11.57417	-0.31357	0.28985	-0.04519	0.01483	-0.00135	-0.00133	8.98211	-4.87612	-0.45282	0.06635	0.51767	0.15109	-0.00172	-0.00888	-0.00008	-0.81761	-1.12231	-1.30822	0.53918	2.59641	1.80136	0.90247	-1.47358	-0.43335	32.68506	5.62872	16.19607	-0.00397	-0.00110	0.00083	-0.00002
857			8.56000	3.86884	-4.13539	17.57773	0.68086	-0.01770	0.03933	-0.02162	-0.00016	0.00105	-0.00384	-0.00968	0.97343	-2.16861	1.91112	-11.55440	-0.31190	0.28899	-0.04501	0.02168	-0.00125	-0.00189	9.00112	-4.86556	-0.45556	0.06706	0.51439	0.15048	-0.00248	-0.01078	0.00085	-1.02447	-1.50511	-1.60639	0.64103	3.82327	2.58690	0.99881	-2.04717	-0.91889	32.68390	5.63046	16.19619	-0.00399	-0.00112	0.00085	-0.00000
858			8.57000	3.88760	-4.14248	17.56077	0.68059	-0.01693	0.03943	-0.02470	-0.00022	0.00142	-0.00425	-0.00970	0.97429	-2.12309	1.91472	-11.52621	-0.31025	0.28888	-0.04486	0.02475	-0.00150	-0.00253	9.02360	-4.85342	-0.46304	0.06934	0.51266	0.15020	-0.00274	-0.01252	0.00192	-1.35181	-1.65224	-2.14661	0.79702	4.35977	3.43511	1.08047	-2.13520	-1.38013	32.68380	5.63231	16.20085	-0.00401	-0.00113	0.00086	0.00000
859			8.58000	3.90750	-4.15310	17.53733	0.67727	-0.01735	0.03959	-0.02545	-0.00033	0.00194	-0.00465	-0.00969	0.97416	-2.07504	1.91947	-11.48995	-0.30570	0.28792	-0.04481	0.02404	-0.00205	-0.00304	9.04484	-4.84023	-0.47449	0.06925	0.51059	0.14963	-0.00244	-0.01329	0.00253	-1.73832	-1.58002	-2.85569	0.97149	4.25248	4.07082	1.11902	-1.85947	-1.59529	32.68415	5.63450	16.20774	-0.00405	-0.00115	0.00087	0.00001
860			8.59000	3.92669	-4.16781	17.50610	0.67571	-0.01598	0.03984	-0.02459	-0.00039	0.00254	-0.00464	-0.00979	0.97408	-2.03037	1.92571	-11.44873	-0.30285	0.29036	-0.04492	0.02100	-0.00265	-0.00331	9.06203	-4.82700	-0.48696	0.07015	0.51399	0.15022	-0.00189	-0.01304	0.00238	-2.08253	-1.36492	-3.66094	1.09835	3.69608	4.36476	1.11506	-1.39749	-1.46100	32.68448	5.63629	16.21448	-0.00408	-0.00116	0.00086	0.00001
861			8.60000	3.94403	-4.18588	17.46624	0.67630	-0.01459	0.03933	-0.02283	-0.00040	0.00312	-0.00442	-0.01012	0.97456	-1.99275	1.93290	-11.40580	-0.30112	0.29356	-0.04428	0.01660	-0.00274	-0.00332	9.07387	-4.81439	-0.49711	0.07061	0.51905	0.15038	-0.00115	-0.01216	0.00152	-2.28608	-1.09465	-4.52077	1.08728	2.87916	4.39323	1.11590	-0.84136	-1.02916	32.68464	5.63696	16.22015	-0.00409	-0.00116	0.00086	0.00000
862			8.61000	3.95891	-4.20554	17.41740	0.67707	-0.01506	0.03884	-0.02078	-0.00042	0.00370	-0.00436	-0.01065	0.97487	-1.96429	1.93940	-11.36307	-0.29863	0.29393	-0.04367	0.01132	-0.00185	-0.00324	9.07943	-4.80231	-0.50266	0.06879	0.52021	0.14974	-0.00024	-0.01132	0.00015	-2.32375	-0.83583	-5.41194	0.87271	1.90085	4.31094	1.18284	-0.18683	-0.40540	32.68455	5.63585	16.22509	-0.00410	-0.00116	0.00084	0.00000
863			8.62000	3.97135	-4.22528	17.35933	0.67995	-0.01354	0.03931	-0.01886	-0.00036	0.00439	-0.00444	-0.01105	0.97505	-1.94646	1.94306	-11.32092	-0.29926	0.29475	-0.04400	0.00535	0.00005	-0.00325	9.07742	-4.78995	-0.50223	0.06933	0.52039	0.15001	0.00085	-0.01090	-0.00159	-2.27475	-0.60278	-6.34747	0.45798	0.77019	4.25865	1.34003	0.60510	0.37102	32.68424	5.63266	16.22989	-0.00411	-0.00116	0.00083	0.00000
864			8.63000	3.98141	-4.24479	17.29144	0.67976	-0.01136	0.03964	-0.01666	-0.00029	0.00516	-0.00484	-0.01155	0.97409	-1.94093	1.94208	-11.27848	-0.29691	0.29459	-0.04436	-0.00150	0.00276	-0.00333	9.06614	-4.77668	-0.49439	0.06526	0.51789	0.14930	0.00199	-0.01025	-0.00395	-2.25199	-0.33782	-7.39413	-0.10696	-0.52956	4.30404	1.54395	1.51424	1.40188	32.68386	5.62752	16.23450	-0.00413	-0.00117	0.00081	0.00000
865			8.64000	3.98852	-4.26499	17.21204	0.67779	-0.00928	0.04039	-0.01379	-0.00025	0.00613	-0.00509	-0.01168	0.97187	-1.94932	1.93524	-11.23466	-0.29489	0.29456	-0.04520	-0.00876	0.00594	-0.00346	9.04462	-4.76279	-0.47579	0.06196	0.51617	0.14913	0.00311	-0.00831	-0.00744	-2.32059	0.01501	-8.60138	-0.76346	-1.92610	4.37356	1.72082	2.43418	2.89810	32.68380	5.62104	16.23806	-0.00416	-0.00118	0.00079	0.00000
866			8.65000	3.99193	-4.28710	17.11946	0.67798	-0.00634	0.04158	-0.01057	-0.00018	0.00728	-0.00500	-0.01112	0.97007	-1.97197	1.92195	-11.19008	-0.29815	0.29676	-0.04642	-0.01590	0.00941	-0.00351	9.01310	-4.74949	-0.44065	0.06537	0.51873	0.15063	0.00458	-0.00442	-0.01252	-2.47288	0.42837	-9.88798	-1.47010	-3.25753	4.32009	1.82511	3.28370	4.98931	32.68464	5.61458	16.23982	-0.00419	-0.00119	0.00075	0.00001
867			8.66000	3.99155	-4.31179	17.01370	0.67703	-0.00036	0.04331	-0.00767	-0.00001	0.00853	-0.00497	-0.01056	0.96934	-2.00749	1.90189	-11.14671	-0.30104	0.30248	-0.04840	-0.02207	0.01314	-0.00349	8.97208	-4.73824	-0.38293	0.06690	0.52511	0.15343	0.00599	0.00136	-0.01906	-2.66775	0.81625	-11.10687	-2.19199	-4.37194	4.12614	1.84746	4.05345	7.56117	32.68675	5.60973	16.23994	-0.00422	-0.00119	0.00071	0.00002
868			8.67000	3.98811	-4.33912	16.89615	0.67204	0.00337	0.04419	-0.00588	0.00012	0.00953	-0.00540	-0.01025	0.96784	-2.05318	1.87510	-11.10563	-0.29916	0.30445	-0.04971	-0.02606	0.01653	-0.00338	8.92212	-4.73024	-0.29912	0.06173	0.52630	0.15415	0.00662	0.00821	-0.02586	-2.89089	1.09577	-12.14170	-2.85358	-5.13241	3.90725	1.79566	4.69597	10.28341	32.69038	5.60715	16.23894	-0.00424	-0.00118	0.00066	0.00003
869			8.68000	3.98307	-4.36915	16.76927	0.66919	0.00411	0.04499	-0.00586	0.00016	0.01031	-0.00630	-0.00953	0.96727	-2.10467	1.84251	-11.06657	-0.30053	0.30154	-0.05068	-0.02749	0.01872	-0.00326	8.86506	-4.72610	-0.18956	0.06061	0.52184	0.15391	0.00717	0.01430	-0.03189	-3.17695	1.21309	-12.89409	-3.31815	-5.36368	3.73186	1.73527	4.98690	12.70450	32.69558	5.60610	16.23755	-0.00425	-0.00117	0.00060	0.00004
870			8.69000	3.97836	-4.40242	16.63651	0.66604	0.00731	0.04542	-0.00788	0.00033	0.01073	-0.00770	-0.00833	0.96927	-2.15553	1.80672	-11.02928	-0.30328	0.30037	-0.05127	-0.02541	0.01942	-0.00313	8.80640	-4.72470	-0.05889	0.06229	0.51893	0.15376	0.00722	0.01737	-0.03613	-3.56326	1.14306	-13.28146	-3.46146	-4.91692	3.58371	1.79633	4.61555	14.29896	32.70229	5.60499	16.23676	-0.00423	-0.00115	0.00056	0.00005
871			8.70000	3.97612	-4.43963	16.50201	0.66245	0.01098	0.04499	-0.01163	0.00058	0.01064	-0.00956	-0.00732	0.97402	-2.19840	1.77112	-10.99384	-0.30387	0.29943	-0.05108	-0.01974	0.01844	-0.00301	8.75477	-4.72276	0.08332	0.06130	0.51612	0.15270	0.00596	0.01526	-0.03731	-4.04233	0.90793	-13.28261	-3.26144	-3.84397	3.50528	2.10591	3.47216	14.60772	32.70990	5.60234	16.23800	-0.00419	-0.00113	0.00052	0.00006
872			8.71000	3.97782	-4.48130	16.36961	0.66049	0.01259	0.04503	-0.01624	0.00077	0.01041	-0.01169	-0.00658	0.97961	-2.22780	1.73877	-10.95909	-0.30416	0.29568	-0.05119	-0.01232	0.01612	-0.00309	8.71834	-4.71553	0.22397	0.06042	0.51010	0.15160	0.00403	0.00773	-0.03541	-4.56532	0.58025	-12.97171	-2.80390	-2.46721	3.62978	2.67916	1.82980	13.56329	32.71722	5.59672	16.24260	-0.00414	-0.00112	0.00051	0.00005
873			8.72000	3.98396	-4.52749	16.24186	0.65873	0.01220	0.04522	-0.02077	0.00084	0.01005	-0.01336	-0.00578	0.98316	-2.24265	1.71140	-10.92221	-0.30500	0.29120	-0.05124	-0.00555	0.01336	-0.00345	8.70034	-4.69932	0.35144	0.06274	0.50476	0.15099	0.00220	-0.00306	-0.03130	-5.07829	0.23838	-12.46228	-2.23469	-1.23167	4.04521	3.40139	0.25043	11.55690	32.72234	5.58687	16.25158	-0.00409	-0.00110	0.00051	0.00003
874			8.73000	3.99427	-4.57796	16.12021	0.65719	0.01374	0.04617	-0.02451	0.00105	0.00976	-0.01440	-0.00540	0.98638	-2.24629	1.68925	-10.87992	-0.30450	0.29124	-0.05220	-0.00130	0.01097	-0.00414	8.69734	-4.67273	0.45849	0.06361	0.50593	0.15238	0.00076	-0.01489	-0.02618	-5.53286	-0.05604	-11.82716	-1.67373	-0.49257	4.72264	4.13153	-0.77439	9.08461	32.72366	5.57252	16.26507	-0.00406	-0.00110	0.00053	0.00000
875			8.74000	4.00784	-4.63207	16.00566	0.65552	0.01733	0.04750	-0.02674	0.00143	0.00940	-0.01515	-0.00575	0.98803	-2.24482	1.67183	-10.82970	-0.30148	0.29390	-0.05373	-0.00043	0.00900	-0.00501	8.70223	-4.63621	0.54157	0.06021	0.50980	0.15441	0.00005	-0.02613	-0.02040	-5.85489	-0.25886	-11.05431	-1.18523	-0.39312	5.48789	4.74365	-1.06891	6.50290	32.72032	5.55463	16.28203	-0.00404	-0.00110	0.00056	-0.00003
876			8.75000	4.02323	-4.68831	15.89982	0.65335	0.01857	0.04709	-0.02683	0.00159	0.00851	-0.01576	-0.00632	0.98784	-2.24478	1.65836	-10.77164	-0.29692	0.29434	-0.05348	-0.00260	0.00717	-0.00557	8.70774	-4.59178	0.59973	0.05522	0.51155	0.15404	0.00004	-0.03489	-0.01420	-5.95790	-0.33568	-10.06666	-0.77174	-0.86185	6.03594	5.10841	-0.74768	4.06316	32.71247	5.53532	16.30057	-0.00405	-0.00112	0.00059	-0.00005
877			8.76000	4.03853	-4.74449	15.80518	0.65179	0.02040	0.04642	-0.02455	0.00173	0.00737	-0.01617	-0.00705	0.98908	-2.25139	1.64863	-10.70936	-0.29192	0.29710	-0.05311	-0.00655	0.00524	-0.00565	8.70887	-4.54296	0.63444	0.04840	0.51700	0.15388	0.00033	-0.04024	-0.00852	-5.78162	-0.27912	-8.80324	-0.39284	-1.66148	6.07418	5.12558	-0.09977	1.95226	32.70164	5.51635	16.31840	-0.00409	-0.00114	0.00062	-0.00007
878			8.77000	4.05192	-4.79796	15.72454	0.64897	0.02042	0.04606	-0.02024	0.00161	0.00608	-0.01626	-0.00748	0.99137	-2.26697	1.64294	-10.64901	-0.28634	0.30050	-0.05306	-0.01067	0.00294	-0.00515	8.70396	-4.49402	0.64909	0.04129	0.52516	0.15438	0.00059	-0.04167	-0.00380	-5.28382	-0.12947	-7.28186	-0.01634	-2.48501	5.44512	4.78450	0.58582	0.30581	32.69002	5.49928	16.33320	-0.00414	-0.00117	0.00064	-0.00007
879			8.78000	4.06216	-4.84549	15.66008	0.64615	0.01924	0.04604	-0.01474	0.00130	0.00470	-0.01617	-0.00740	0.99368	-2.29090	1.64184	-10.59770	-0.28273	0.30370	-0.05326	-0.01378	0.00019	-0.00403	8.69363	-4.44882	0.64865	0.03734	0.53407	0.15542	0.00075	-0.03914	-0.00043	-4.43601	0.04550	-5.59058	0.36508	-3.07041	4.13084	4.14610	1.10478	-0.76022	32.67944	5.48656	16.34293	-0.00420	-0.00119	0.00066	-0.00006
880			8.79000	4.06866	-4.88356	15.61296	0.64511	0.02037	0.04637	-0.00894	0.00103	0.00328	-0.01632	-0.00692	0.99666	-2.32034	1.64571	-10.56225	-0.28268	0.30800	-0.05376	-0.01514	-0.00287	-0.00239	8.68011	-4.41053	0.63949	0.03715	0.54235	0.15689	0.00083	-0.03313	0.00142	-3.25687	0.18130	-3.84612	0.73790	-3.23744	2.27565	3.30436	1.33281	-1.21174	32.67130	5.48041	16.34601	-0.00427	-0.00120	0.00066	-0.00005
881			8.80000	4.07150	-4.90903	15.58310	0.64648	0.02056	0.04703	-0.00392	0.00060	0.00187	-0.01628	-0.00572	0.99851	-2.35083	1.65458	-10.54717	-0.28812	0.31095	-0.05430	-0.01431	-0.00600	-0.00049	8.66636	-4.38119	0.62778	0.04403	0.54776	0.15861	0.00089	-0.02472	0.00202	-1.85257	0.20722	-2.15769	1.09578	-2.88775	0.21502	2.36207	1.23999	-1.19786	32.66727	5.48033	16.34150	-0.00432	-0.00120	0.00065	-0.00001
882			8.81000	4.07191	-4.92015	15.56961	0.64715	0.01831	0.04729	-0.00096	0.00010	0.00049	-0.01548	-0.00404	0.99894	-2.37696	1.66822	-10.55275	-0.29464	0.31371	-0.05432	-0.01084	-0.00882	0.00130	8.65532	-4.36159	0.61723	0.05293	0.55315	0.16023	0.00076	-0.01581	0.00205	-0.37516	0.03735	-0.56727	1.41287	-2.03428	-1.66559	1.43036	0.91022	-1.00595	32.66978	5.48316	16.32879	-0.00436	-0.00120	0.00064	0.00004
883			8.82000	4.07223	-4.91639	15.57173	0.64504	0.01476	0.04703	-0.00099	-0.00027	-0.00088	-0.01373	-0.00307	0.99748	-2.39382	1.68565	-10.57583	-0.29551	0.31820	-0.05408	-0.00502	-0.01074	0.00271	8.64853	-4.35100	0.60833	0.05310	0.56101	0.16159	0.00038	-0.00845	0.00222	1.07118	-0.39384	0.97153	1.59375	-0.80540	-3.12508	0.65096	0.52174	-0.91744	32.68076	5.48546	16.30752	-0.00437	-0.00119	0.00064	0.00010
884			8.83000	4.07538	-4.89781	15.58960	0.64364	0.01240	0.04615	-0.00411	-0.00051	-0.00223	-0.01173	-0.00277	0.99481	-2.39815	1.70447	-10.61185	-0.29460	0.32372	-0.05334	0.00198	-0.01114	0.00370	8.64564	-4.34689	0.59901	0.04991	0.56895	0.16226	0.00007	-0.00427	0.00293	2.40566	-1.08567	2.52640	1.53812	0.62162	-4.13211	0.15711	0.22587	-1.08803	32.70083	5.48523	16.27759	-0.00439	-0.00119	0.00066	0.00016
885			8.84000	4.08398	-4.86549	15.62383	0.64271	0.00842	0.04455	-0.00952	-0.00051	-0.00348	-0.00983	-0.00300	0.99126	-2.38852	1.72172	-10.65692	-0.29150	0.32623	-0.05184	0.00901	-0.00997	0.00428	8.64529	-4.34560	0.58654	0.04415	0.57272	0.16123	-0.00010	-0.00390	0.00413	3.50244	-1.94053	4.08255	1.26327	2.05647	-4.76941	-0.00032	0.07787	-1.52386	32.72862	5.48157	16.24054	-0.00443	-0.00120	0.00068	0.00020
886			8.85000	4.09952	-4.82234	15.67414	0.63952	-0.00143	0.04226	-0.01585	0.00011	-0.00446	-0.00818	-0.00287	0.98682	-2.36560	1.73552	-10.70786	-0.28647	0.32182	-0.04938	0.01504	-0.00798	0.00447	8.64600	-4.34359	0.56870	0.04036	0.56813	0.15789	-0.00017	-0.00624	0.00562	4.23594	-2.80165	5.53170	0.90876	3.32491	-5.11228	0.08133	0.05343	-2.14583	32.76034	5.47421	16.20073	-0.00447	-0.00122	0.00073	0.00022
887			8.86000	4.12203	-4.77251	15.73872	0.63212	-0.01331	0.03950	-0.02181	0.00107	-0.00509	-0.00638	-0.00205	0.98276	-2.33152	1.74584	-10.76187	-0.27931	0.31709	-0.04639	0.01871	-0.00374	0.00451	8.64687	-4.33930	0.54419	0.03796	0.56642	0.15457	-0.00007	-0.01343	0.00667	4.59720	-3.55491	6.78330	0.14161	4.18639	-5.35920	0.68157	0.25139	-2.72816	32.79100	5.46372	16.16437	-0.00452	-0.00124	0.00079	0.00020
888			8.87000	4.15078	-4.71951	15.81526	0.62463	-0.02068	0.03740	-0.02707	0.00171	-0.00556	-0.00369	-0.00148	0.97841	-2.28880	1.75380	-10.81754	-0.27165	0.32046	-0.04436	0.02274	-0.00549	0.00437	8.64747	-4.33335	0.51313	0.03463	0.57747	0.15426	-0.00019	-0.01088	0.00869	4.68804	-4.18565	7.85506	0.45588	5.14150	-5.40290	0.21291	0.15484	-3.40722	32.81720	5.45129	16.13642	-0.00457	-0.00127	0.00086	0.00017
889			8.88000	4.18514	-4.66557	15.90229	0.62314	-0.02523	0.03591	-0.03206	0.00207	-0.00598	-0.00140	-0.00197	0.97473	-2.23908	1.76092	-10.87553	-0.26558	0.32418	-0.04297	0.02544	-0.00555	0.00447	8.64793	-4.32767	0.47693	0.02921	0.58729	0.15423	-0.00018	-0.01032	0.00986	4.62337	-4.73359	8.83100	0.43688	5.85178	-5.66794	0.03064	0.16238	-3.81398	32.83743	5.43885	16.11774	-0.00461	-0.00130	0.00096	0.00013
890			8.89000	4.22471	-4.61177	15.99924	0.62372	-0.02918	0.03479	-0.03677	0.00235	-0.00635	-0.00021	-0.00288	0.97171	-2.18273	1.76874	-10.93742	-0.25977	0.32418	-0.04184	0.02808	-0.00623	0.00461	8.64899	-4.32447	0.43743	0.02278	0.59120	0.15343	-0.00020	-0.00759	0.01069	4.51216	-5.22817	9.71425	0.53342	6.57685	-5.99516	-0.31930	0.05891	-4.07913	32.85136	5.42962	16.10589	-0.00465	-0.00135	0.00107	0.00008
891			8.90000	4.26897	-4.55811	16.10472	0.62436	-0.03289	0.03382	-0.04079	0.00266	-0.00659	0.00010	-0.00290	0.97138	-2.11916	1.77810	-11.00271	-0.25694	0.32269	-0.04059	0.03118	-0.00694	0.00461	8.65205	-4.32514	0.39554	0.02352	0.59261	0.15264	-0.00033	-0.00401	0.01147	4.50104	-5.66204	10.38729	0.66294	7.34569	-6.14359	-0.74314	-0.18185	-4.32761	32.85894	5.42628	16.09681	-0.00469	-0.00138	0.00117	0.00003
892			8.91000	4.31678	-4.50281	16.21581	0.62217	-0.03849	0.03265	-0.04316	0.00330	-0.00661	-0.00017	-0.00192	0.97436	-2.04773	1.78854	-11.06834	-0.25395	0.31975	-0.03896	0.03428	-0.00696	0.00435	8.65846	-4.32974	0.35092	0.02849	0.59309	0.15162	-0.00059	-0.00081	0.01230	4.75923	-5.99262	10.76249	0.71022	8.11738	-5.98770	-1.14146	-0.52683	-4.63085	32.86102	5.42989	16.08790	-0.00472	-0.00140	0.00125	-0.00001
893			8.92000	4.36608	-4.44269	16.32928	0.61866	-0.04463	0.03115	-0.04314	0.00432	-0.00639	-0.00081	-0.00070	0.97798	-1.96848	1.79844	-11.13143	-0.25023	0.31538	-0.03695	0.03690	-0.00591	0.00391	8.66900	-4.33758	0.30318	0.03438	0.59154	0.14988	-0.00098	0.00149	0.01301	5.38976	-6.16727	10.85452	0.59622	8.81026	-5.59720	-1.45255	-0.91248	-4.94780	32.85879	5.43954	16.07881	-0.00472	-0.00140	0.00131	-0.00004
894			8.93000	4.41423	-4.37422	16.44242	0.61789	-0.05180	0.02932	-0.04077	0.00585	-0.00598	-0.00153	-0.00009	0.98306	-1.88255	1.80585	-11.19030	-0.24572	0.30928	-0.03469	0.03852	-0.00409	0.00338	8.68367	-4.34759	0.25273	0.03677	0.58744	0.14723	-0.00132	0.00296	0.01347	6.33282	-6.15260	10.71927	0.35154	9.31385	-5.05197	-1.67161	-1.29191	-5.22584	32.85399	5.45225	16.07123	-0.00471	-0.00138	0.00134	-0.00005
895			8.94000	4.45876	-4.29559	16.55307	0.61752	-0.05923	0.02750	-0.03627	0.00770	-0.00549	-0.00161	-0.00010	0.98949	-1.79234	1.80990	-11.24350	-0.23826	0.30509	-0.03270	0.03825	-0.00230	0.00280	8.70225	-4.35911	0.20012	0.03297	0.58580	0.14489	-0.00140	0.00393	0.01390	7.35334	-5.93571	10.39797	0.11267	9.48886	-4.33340	-1.83859	-1.62472	-5.49693	32.84806	5.46337	16.06732	-0.00467	-0.00136	0.00136	-0.00005
896			8.95000	4.49778	-4.20796	16.65935	0.61770	-0.06539	0.02581	-0.03031	0.00935	-0.00494	-0.00077	-0.00075	0.99418	-1.70167	1.81139	-11.28860	-0.22948	0.30399	-0.03107	0.03589	-0.00114	0.00213	8.72398	-4.37182	0.14493	0.02475	0.58766	0.14325	-0.00116	0.00452	0.01459	8.16918	-5.51903	9.90223	0.00352	9.19154	-3.37062	-1.98495	-1.82571	-5.84197	32.84235	5.46919	16.06819	-0.00463	-0.00134	0.00136	-0.00004
897			8.96000	4.53013	-4.11502	16.75937	0.62161	-0.07212	0.02478	-0.02367	0.01077	-0.00446	0.00060	-0.00233	0.99569	-1.61561	1.81186	-11.32236	-0.22161	0.30151	-0.03020	0.03166	-0.00060	0.00144	8.74706	-4.38552	0.08578	0.01333	0.58728	0.14177	-0.00062	0.00452	0.01550	8.61133	-4.92918	9.26932	0.02003	8.34133	-2.21672	-2.09062	-1.76379	-6.25230	32.83736	5.46836	16.07314	-0.00458	-0.00133	0.00135	-0.00003
898			8.97000	4.55525	-4.02113	16.85203	0.62829	-0.07859	0.02475	-0.01672	0.01166	-0.00415	0.00239	-0.00349	0.99525	-1.53969	1.81213	-11.34333	-0.21929	0.29930	-0.03017	0.02632	-0.00028	0.00084	8.76808	-4.39957	0.02210	0.00901	0.58727	0.14163	-0.00036	0.00360	0.01638	8.65368	-4.22001	8.62605	0.05494	6.96307	-1.16122	-2.08195	-1.34866	-6.57340	32.83310	5.46211	16.08106	-0.00454	-0.00132	0.00133	-0.00003
899			8.98000	4.57317	-3.93029	16.93809	0.63343	-0.08506	0.02470	-0.01000	0.01196	-0.00388	0.00448	-0.00424	0.99327	-1.47907	1.81207	-11.35423	-0.21830	0.29798	-0.03014	0.01960	0.00019	0.00046	8.78321	-4.41265	-0.04453	0.00773	0.58880	0.14180	-0.00021	0.00197	0.01666	8.31742	-3.47115	8.10415	0.00277	5.18878	-0.54225	-1.92885	-0.60022	-6.61168	32.82871	5.45345	16.09074	-0.00451	-0.00133	0.00131	-0.00003
900			8.99000	4.58480	-3.84613	17.01919	0.63419	-0.08956	0.02456	-0.00444	0.01141	-0.00365	0.00639	-0.00514	0.98979	-1.43735	1.81093	-11.36068	-0.21391	0.29827	-0.03023	0.01187	0.00102	0.00039	8.78920	-4.42389	-0.11075	0.00212	0.59139	0.14176	-0.00002	0.00065	0.01594	7.65572	-2.77662	7.71376	-0.18740	3.22451	-0.52044	-1.69896	0.36496	-6.23020	32.82279	5.44774	16.10128	-0.00448	-0.00133	0.00131	-0.00005
901			9.00000	4.59181	-3.77119	17.09641	0.63347	-0.09290	0.02444	-0.00062	0.01032	-0.00344	0.00778	-0.00561	0.98491	-1.41592	1.80779	-11.36895	-0.21126	0.29764	-0.03029	0.00451	0.00225	0.00066	8.78441	-4.43356	-0.17209	-0.00063	0.59196	0.14134	-0.00001	0.00095	0.01400	6.79324	-2.20234	7.38071	-0.52569	1.30804	-1.11710	-1.49832	1.34695	-5.33627	32.81443	5.45077	16.11086	-0.00446	-0.00133	0.00129	-0.00006
902			9.01000	4.59585	-3.70633	17.17000	0.63404	-0.09641	0.02390	0.00153	0.00912	-0.00318	0.00831	-0.00562	0.98023	-1.41368	1.80166	-11.38539	-0.21215	0.29357	-0.02977	-0.00177	0.00371	0.00126	8.76953	-4.44303	-0.22301	0.00070	0.58765	0.13969	0.00002	0.00403	0.01058	5.88501	-1.77190	7.06192	-0.98291	-0.30854	-2.35781	-1.42311	2.10941	-3.84575	32.80455	5.46515	16.11787	-0.00445	-0.00132	0.00126	-0.00007
903			9.02000	4.59835	-3.65094	17.24020	0.63415	-0.09929	0.02340	0.00217	0.00792	-0.00297	0.00789	-0.00505	0.97662	-1.42701	1.79212	-11.41705	-0.21509	0.28692	-0.02917	-0.00640	0.00511	0.00217	8.74760	-4.45456	-0.25690	0.00453	0.57861	0.13732	0.00017	0.01001	0.00579	5.04618	-1.49926	6.77834	-1.50479	-1.40842	-4.22759	-1.49793	2.46849	-1.76441	32.79536	5.48698	16.12211	-0.00445	-0.00129	0.00119	-0.00006
904			9.03000	4.60071	-3.60357	17.30771	0.63165	-0.10176	0.02330	0.00134	0.00689	-0.00282	0.00703	-0.00407	0.97478	-1.45043	1.77912	-11.47015	-0.21682	0.28020	-0.02903	-0.00876	0.00635	0.00330	8.72301	-4.46998	-0.26789	0.00672	0.56890	0.13537	0.00028	0.01767	0.00022	4.33108	-1.39254	6.52337	-2.03407	-1.86706	-6.46835	-1.66854	2.36879	0.69283	32.78934	5.50839	16.12453	-0.00445	-0.00126	0.00112	-0.00003
905			9.04000	4.60426	-3.56251	17.37266	0.62899	-0.10570	0.02286	-0.00089	0.00616	-0.00261	0.00573	-0.00274	0.97342	-1.47734	1.76287	-11.54667	-0.21958	0.27020	-0.02840	-0.00871	0.00726	0.00427	8.70013	-4.49003	-0.25334	0.01030	0.55441	0.13256	0.00040	0.02484	-0.00521	3.72971	-1.43497	6.17478	-2.49638	-1.68532	-8.52914	-1.84550	1.85702	3.11520	32.78728	5.52272	16.12600	-0.00445	-0.00124	0.00106	-0.00000
906			9.05000	4.61014	-3.52653	17.43326	0.62925	-0.10839	0.02262	-0.00438	0.00546	-0.00232	0.00432	-0.00158	0.97192	-1.50117	1.74389	-11.64175	-0.22490	0.25987	-0.02789	-0.00658	0.00781	0.00485	8.68288	-4.51391	-0.21543	0.01567	0.53919	0.13019	0.00046	0.02977	-0.00960	3.16956	-1.58297	5.53306	-2.80484	-1.00063	-9.79920	-1.94282	1.03183	5.08012	32.78876	5.52805	16.12720	-0.00445	-0.00123	0.00102	0.00002
907			9.06000	4.61920	-3.49545	17.48560	0.62861	-0.10862	0.02272	-0.00895	0.00465	-0.00191	0.00324	-0.00068	0.96902	-1.51689	1.72321	-11.74490	-0.22918	0.25247	-0.02779	-0.00294	0.00803	0.00492	8.67413	-4.53982	-0.15996	0.01959	0.52804	0.12900	0.00030	0.03173	-0.01253	2.56412	-1.78968	4.48229	-2.90209	-0.04772	-9.92433	-1.89965	0.05682	6.32508	32.79238	5.52644	16.12845	-0.00445	-0.00124	0.00100	0.00003
908			9.07000	4.63208	-3.46992	17.52550	0.62936	-0.10809	0.02313	-0.01434	0.00370	-0.00140	0.00263	0.00018	0.96618	-1.52195	1.70207	-11.84384	-0.23445	0.24742	-0.02802	0.00126	0.00790	0.00452	8.67483	-4.56520	-0.09460	0.02480	0.52138	0.12913	0.00001	0.03062	-0.01387	1.87022	-2.02880	3.14487	-2.78727	0.93408	-8.95106	-1.70146	-0.87251	6.74764	32.79637	5.52230	16.13013	-0.00443	-0.00125	0.00100	0.00003
909			9.08000	4.64930	-3.45076	17.55146	0.62872	-0.10704	0.02381	-0.02022	0.00268	-0.00089	0.00250	0.00091	0.96321	-1.51618	1.68172	-11.92868	-0.23759	0.24525	-0.02864	0.00543	0.00751	0.00378	8.68406	-4.58777	-0.02772	0.02818	0.51986	0.13042	-0.00037	0.02706	-0.01360	1.12986	-2.30825	1.84513	-2.51075	1.82262	-7.23859	-1.40027	-1.62882	6.37000	32.79890	5.51997	16.13257	-0.00441	-0.00126	0.00100	0.00001
910			9.09000	4.67137	-3.43787	17.56580	0.62895	-0.10539	0.02465	-0.02632	0.00176	-0.00051	0.00231	0.00146	0.96085	-1.50019	1.66301	-11.99423	-0.24048	0.24407	-0.02947	0.00944	0.00687	0.00287	8.70021	-4.60610	0.03298	0.03179	0.51998	0.13216	-0.00080	0.02175	-0.01184	0.46118	-2.65072	0.90777	-2.14028	2.63003	-5.23018	-1.06763	-2.18162	5.31794	32.79849	5.52177	16.13641	-0.00439	-0.00126	0.00101	-0.00002
911			9.10000	4.69859	-3.42979	17.57353	0.63059	-0.10341	0.02550	-0.03236	0.00114	-0.00034	0.00132	0.00208	0.96004	-1.47443	1.64655	-12.03955	-0.24447	0.24087	-0.03018	0.01357	0.00586	0.00190	8.72166	-4.61961	0.08138	0.03841	0.51567	0.13314	-0.00137	0.01557	-0.00877	-0.01161	-3.06513	0.49430	-1.69196	3.42809	-3.23591	-0.78571	-2.57601	3.76061	32.79392	5.52804	16.14250	-0.00436	-0.00126	0.00101	-0.00005
912			9.11000	4.73102	-3.42402	17.58021	0.63162	-0.10357	0.02636	-0.03788	0.00096	-0.00041	-0.00018	0.00235	0.96333	-1.43866	1.63330	-12.06573	-0.24416	0.23593	-0.03101	0.01761	0.00432	0.00096	8.74750	-4.62884	0.11307	0.04028	0.50886	0.13334	-0.00182	0.00973	-0.00476	-0.21727	-3.53438	0.58332	-1.13415	4.25634	-1.39937	-0.62796	-2.86468	1.86929	32.78393	5.53769	16.15212	-0.00431	-0.00126	0.00102	-0.00009
913			9.12000	4.76832	-3.41776	17.59039	0.63458	-0.10278	0.02711	-0.04255	0.00118	-0.00066	-0.00153	0.00197	0.96880	-1.39277	1.62468	-12.07469	-0.24197	0.23323	-0.03185	0.02133	0.00236	0.00009	8.77700	-4.63503	0.12531	0.03848	0.50477	0.13364	-0.00207	0.00477	-0.00020	-0.14511	-4.00446	1.05193	-0.47530	5.05872	0.22007	-0.60637	-3.06115	-0.21585	32.76751	5.54878	16.16692	-0.00426	-0.00124	0.00101	-0.00013
914			9.13000	4.80947	-3.40853	17.60711	0.63971	-0.10168	0.02809	-0.04557	0.00176	-0.00105	-0.00225	0.00159	0.97424	-1.33774	1.62160	-12.06861	-0.24153	0.23287	-0.03282	0.02434	0.00030	-0.00071	8.80937	-4.63928	0.11645	0.03968	0.50415	0.13481	-0.00241	0.00033	0.00470	0.18052	-4.38094	1.74288	0.19411	5.68327	1.59623	-0.66329	-3.15377	-2.39517	32.74427	5.55986	16.18908	-0.00421	-0.00123	0.00100	-0.00017
915			9.14000	4.85241	-3.39439	17.63163	0.64586	-0.10173	0.02976	-0.04577	0.00259	-0.00152	-0.00201	0.00091	0.98003	-1.27657	1.62374	-12.04990	-0.24016	0.23497	-0.03449	0.02559	-0.00150	-0.00143	8.84347	-4.64190	0.08582	0.03968	0.50835	0.13738	-0.00260	-0.00411	0.00975	0.69906	-4.53751	2.46994	0.76390	5.93228	2.69921	-0.71639	-3.11843	-4.54107	32.71550	5.57082	16.21903	-0.00416	-0.00121	0.00097	-0.00019
916			9.15000	4.89398	-3.37453	17.66308	0.65059	-0.10199	0.03177	-0.04223	0.00345	-0.00197	-0.00070	0.00039	0.98678	-1.21428	1.62994	-12.02125	-0.23745	0.24168	-0.03655	0.02442	-0.00278	-0.00207	8.87784	-4.64264	0.03439	0.03931	0.51996	0.14155	-0.00265	-0.00919	0.01475	1.29566	-4.37445	3.06760	1.14751	5.65853	3.51075	-0.67473	-2.94098	-6.51744	32.68476	5.58306	16.25401	-0.00411	-0.00118	0.00093	-0.00019
917			9.16000	4.93076	-3.34970	17.69929	0.65497	-0.10180	0.03380	-0.03531	0.00409	-0.00233	0.00146	0.00004	0.99312	-1.15686	1.63828	-11.98538	-0.23541	0.25190	-0.03862	0.02097	-0.00321	-0.00257	8.91082	-4.64032	-0.03571	0.04026	0.53673	0.14676	-0.00265	-0.01590	0.01945	1.82780	-3.88345	3.46136	1.26284	4.83210	4.02521	-0.42411	-2.62207	-8.22983	32.65671	5.59916	16.28850	-0.00407	-0.00117	0.00088	-0.00015
918			9.17000	4.96012	-3.32190	17.73787	0.65951	-0.10217	0.03482	-0.02645	0.00433	-0.00250	0.00355	-0.00089	0.99559	-1.11001	1.64606	-11.94522	-0.23273	0.25891	-0.03970	0.01554	-0.00238	-0.00282	8.94078	-4.63262	-0.12139	0.03806	0.54754	0.14968	-0.00231	-0.02459	0.02307	2.15139	-3.16300	3.67024	1.05907	3.54410	4.22605	0.11506	-2.13988	-9.59676	32.63496	5.62328	16.31757	-0.00405	-0.00116	0.00084	-0.00011
919			9.18000	4.98123	-3.29420	17.77719	0.66130	-0.10318	0.03491	-0.01743	0.00404	-0.00250	0.00521	-0.00204	0.99484	-1.07800	1.65042	-11.90403	-0.22787	0.26224	-0.03992	0.00893	-0.00041	-0.00281	8.96549	-4.61692	-0.21880	0.03177	0.55185	0.15026	-0.00161	-0.03406	0.02511	2.15831	-2.35684	3.73013	0.57459	1.98012	4.12613	0.87292	-1.47180	-10.47489	32.62082	5.66098	16.33883	-0.00406	-0.00116	0.00081	-0.00006
920			9.19000	4.99480	-3.27007	17.81580	0.66182	-0.10282	0.03479	-0.00933	0.00315	-0.00236	0.00614	-0.00265	0.99234	-1.06278	1.64935	-11.86467	-0.22522	0.26345	-0.03987	0.00221	0.00215	-0.00261	8.98275	-4.59259	-0.32224	0.02826	0.55173	0.14990	-0.00101	-0.04128	0.02515	1.83344	-1.54491	3.61745	-0.05773	0.33368	3.80557	1.61502	-0.62283	-10.58333	32.61442	5.71780	16.35121	-0.00408	-0.00117	0.00078	-0.00001
921			9.20000	5.00164	-3.25249	17.85170	0.66417	-0.10096	0.03541	-0.00205	0.00182	-0.00211	0.00636	-0.00254	0.98813	-1.06457	1.64245	-11.82884	-0.22853	0.26224	-0.04035	-0.00422	0.00452	-0.00236	8.99020	-4.56223	-0.42275	0.03169	0.54767	0.14980	-0.00051	-0.04293	0.02285	1.24656	-0.72444	3.26488	-0.66694	-1.24299	3.37073	2.07072	0.36277	-9.64263	32.61514	5.79739	16.35450	-0.00411	-0.00119	0.00077	0.00003
922			9.21000	5.00210	-3.24353	17.88208	0.66831	-0.09776	0.03606	0.00475	0.00029	-0.00164	0.00568	-0.00215	0.98357	-1.08198	1.63085	-11.79718	-0.23543	0.25839	-0.04078	-0.01006	0.00601	-0.00211	8.98634	-4.53116	-0.50950	0.03790	0.53927	0.14895	0.00020	-0.03801	0.01825	0.48226	0.11549	2.59925	-1.09798	-2.59549	2.93454	2.11120	1.32785	-7.71170	32.62153	5.89776	16.35009	-0.00413	-0.00120	0.00077	0.00005
923			9.22000	4.99643	-3.24457	17.90347	0.67148	-0.09448	0.03598	0.01078	-0.00126	-0.00090	0.00409	-0.00178	0.97829	-1.11183	1.61692	-11.76905	-0.24199	0.25091	-0.04048	-0.01452	0.00626	-0.00189	8.97210	-4.50438	-0.57453	0.04243	0.52520	0.14609	0.00101	-0.02849	0.01226	-0.39599	0.93636	1.56405	-1.25864	-3.56092	2.60283	1.81252	2.05231	-5.21014	32.63160	6.00945	16.34134	-0.00414	-0.00121	0.00077	0.00007
924			9.23000	4.98540	-3.25624	17.91199	0.67383	-0.09046	0.03667	0.01528	-0.00269	0.00007	0.00255	-0.00144	0.97446	-1.14921	1.60331	-11.74303	-0.24750	0.24545	-0.04105	-0.01691	0.00555	-0.00184	8.95082	-4.48477	-0.61452	0.04443	0.51447	0.14451	0.00160	-0.01778	0.00629	-1.34339	1.66375	0.15177	-1.15606	-4.03324	2.44345	1.34058	2.40723	-2.60824	32.64346	6.12001	16.33224	-0.00415	-0.00121	0.00077	0.00008
925			9.24000	4.97048	-3.27867	17.90412	0.67971	-0.08587	0.03845	0.01779	-0.00392	0.00132	0.00150	-0.00115	0.97372	-1.18869	1.59203	-11.71729	-0.25524	0.24342	-0.04271	-0.01718	0.00432	-0.00200	8.92649	-4.47302	-0.63012	0.04708	0.50932	0.14523	0.00192	-0.00802	0.00103	-2.33556	2.23839	-1.57211	-0.86407	-3.99013	2.54396	0.84402	2.37784	-0.29770	32.65583	6.21886	16.32605	-0.00416	-0.00121	0.00077	0.00009
926			9.25000	4.95342	-3.31173	17.87736	0.68702	-0.08129	0.03965	0.01806	-0.00495	0.00276	0.00080	-0.00095	0.97409	-1.22483	1.58406	-11.68881	-0.26367	0.24329	-0.04381	-0.01515	0.00292	-0.00244	8.90317	-4.46822	-0.62542	0.05021	0.50678	0.14604	0.00191	-0.00044	-0.00299	-3.34840	2.63078	-3.49079	-0.46038	-3.46918	3.03663	0.42279	1.98795	1.41048	32.66801	6.29841	16.32448	-0.00416	-0.00121	0.00077	0.00009
927			9.26000	4.93609	-3.35499	17.83055	0.69264	-0.07710	0.04001	0.01591	-0.00575	0.00421	0.00075	-0.00098	0.97209	-1.25276	1.57965	-11.65324	-0.27034	0.24486	-0.04410	-0.01097	0.00167	-0.00316	8.88473	-4.46841	-0.60704	0.05254	0.50690	0.14659	0.00152	0.00401	-0.00538	-4.33018	2.81289	-5.44399	-0.03147	-2.57295	3.97807	0.16031	1.33766	2.35978	32.67958	6.35818	16.32724	-0.00416	-0.00121	0.00076	0.00009
928			9.27000	4.92048	-3.40724	17.76445	0.69674	-0.07146	0.04057	0.01147	-0.00615	0.00556	0.00115	-0.00165	0.96807	-1.26906	1.57802	-11.60644	-0.27381	0.24927	-0.04474	-0.00540	0.00090	-0.00414	8.87337	-4.47068	-0.58230	0.05137	0.51077	0.14789	0.00087	0.00495	-0.00632	-5.21280	2.76750	-7.21821	0.32633	-1.46444	5.21791	0.12732	0.60582	2.61861	32.69084	6.40679	16.33144	-0.00416	-0.00121	0.00074	0.00009
929			9.28000	4.90839	-3.46672	17.68218	0.70521	-0.06296	0.04199	0.00551	-0.00596	0.00678	0.00137	-0.00283	0.96380	-1.27245	1.57786	-11.54700	-0.27999	0.25514	-0.04621	0.00039	0.00070	-0.00522	8.86927	-4.47184	-0.55680	0.05280	0.51558	0.15033	0.00028	0.00276	-0.00628	-5.92700	2.52208	-8.58205	0.54514	-0.33432	6.43816	0.33169	-0.04445	2.40899	32.70261	6.45255	16.33325	-0.00416	-0.00121	0.00071	0.00009
930			9.29000	4.90091	-3.53110	17.58909	0.71186	-0.05314	0.04333	-0.00082	-0.00529	0.00759	0.00106	-0.00425	0.96013	-1.26391	1.57772	-11.47701	-0.28326	0.26111	-0.04769	0.00538	0.00097	-0.00606	8.87108	-4.46934	-0.53390	0.05199	0.51941	0.15231	-0.00015	-0.00119	-0.00565	-6.39673	2.15613	-9.36988	0.61614	0.62136	7.30905	0.66938	-0.46897	1.97462	32.71607	6.49489	16.32993	-0.00417	-0.00121	0.00069	0.00010
931			9.30000	4.89795	-3.59760	17.49153	0.71779	-0.04469	0.04496	-0.00610	-0.00450	0.00801	-0.00029	-0.00575	0.95892	-1.24666	1.57682	-11.40135	-0.28418	0.26305	-0.04944	0.00851	0.00126	-0.00649	8.87583	-4.46268	-0.51506	0.04942	0.51693	0.15324	-0.00025	-0.00505	-0.00481	-6.57820	1.77129	-9.55093	0.60364	1.23158	7.59848	0.99420	-0.54787	1.53188	32.73212	6.52806	16.32051	-0.00417	-0.00120	0.00066	0.00011
932			9.31000	4.89849	-3.66358	17.39530	0.72652	-0.03772	0.04653	-0.00944	-0.00371	0.00801	-0.00269	-0.00720	0.96292	-1.22544	1.57551	-11.32640	-0.28575	0.26136	-0.05105	0.00930	0.00108	-0.00638	8.87959	-4.45273	-0.49999	0.04754	0.50937	0.15308	-0.00001	-0.00768	-0.00415	-6.48325	1.45383	-9.25012	0.60766	1.40203	7.24474	1.23360	-0.23694	1.25614	32.74981	6.54886	16.30627	-0.00417	-0.00120	0.00064	0.00011
933			9.32000	4.90089	-3.72682	17.30415	0.73958	-0.03219	0.04697	-0.01027	-0.00300	0.00764	-0.00582	-0.00867	0.96942	-1.20540	1.57517	-11.25800	-0.29017	0.25567	-0.05138	0.00782	0.00023	-0.00571	8.87833	-4.44082	-0.48696	0.04805	0.49648	0.15082	0.00052	-0.00913	-0.00394	-6.16238	1.28125	-8.73580	0.69323	1.12590	6.41762	1.42543	0.39542	1.24229	32.76675	6.55816	16.29018	-0.00418	-0.00120	0.00062	0.00010
934			9.33000	4.90292	-3.78591	17.21842	0.75369	-0.02546	0.04709	-0.00795	-0.00219	0.00727	-0.00902	-0.01017	0.97818	-1.19107	1.57716	-11.19901	-0.29469	0.25166	-0.05144	0.00414	-0.00103	-0.00490	8.86933	-4.42729	-0.47356	0.04696	0.48522	0.14843	0.00120	-0.01022	-0.00426	-5.68149	1.32673	-8.29232	0.85139	0.44045	5.43270	1.64076	1.21104	1.45990	32.78096	6.55951	16.27536	-0.00419	-0.00120	0.00060	0.00008
935			9.34000	4.90189	-3.84014	17.13606	0.76717	-0.02005	0.04782	-0.00227	-0.00157	0.00715	-0.01102	-0.01141	0.98690	-1.18629	1.58211	-11.14903	-0.29915	0.25104	-0.05213	-0.00144	-0.00229	-0.00424	8.85135	-4.41192	-0.45811	0.04479	0.48034	0.14780	0.00185	-0.01169	-0.00488	-5.12155	1.61932	-8.04015	1.01557	-0.59496	4.54666	1.91802	2.07034	1.77375	32.79202	6.55746	16.26356	-0.00421	-0.00120	0.00058	0.00006
936			9.35000	4.89538	-3.88973	17.05494	0.77948	-0.01513	0.04868	0.00594	-0.00107	0.00718	-0.01110	-0.01269	0.99148	-1.19401	1.58956	-11.10602	-0.30367	0.25555	-0.05303	-0.00839	-0.00325	-0.00376	8.82461	-4.39392	-0.44036	0.04123	0.48482	0.14901	0.00229	-0.01398	-0.00552	-4.57785	2.10305	-7.91801	1.11153	-1.86606	3.85315	2.25540	2.84868	2.04025	32.80058	6.55602	16.25537	-0.00421	-0.00119	0.00055	0.00005
937			9.36000	4.88219	-3.93557	16.97429	0.79030	-0.00878	0.05004	0.01474	-0.00058	0.00726	-0.00992	-0.01414	0.99220	-1.21570	1.59840	-11.06802	-0.30800	0.26463	-0.05456	-0.01565	-0.00376	-0.00343	8.79053	-4.37276	-0.42111	0.03596	0.49595	0.15185	0.00239	-0.01693	-0.00601	-4.12767	2.63421	-7.76830	1.10024	-3.16190	3.29634	2.60808	3.44297	2.18536	32.80764	6.55782	16.25009	-0.00420	-0.00118	0.00053	0.00004
938			9.37000	4.86306	-3.97879	16.89538	0.79860	-0.00184	0.05209	0.02182	-0.00011	0.00725	-0.00821	-0.01527	0.99073	-1.25023	1.60735	-11.03442	-0.31254	0.27572	-0.05681	-0.02190	-0.00373	-0.00308	8.75152	-4.34833	-0.40139	0.03181	0.50970	0.15591	0.00230	-0.01999	-0.00634	-3.80507	3.04223	-7.42332	0.97359	-4.22937	2.74907	2.91657	3.77581	2.21441	32.81351	6.56348	16.24683	-0.00420	-0.00117	0.00050	0.00003
939			9.38000	4.84025	-4.02027	16.82101	0.80754	0.00553	0.05386	0.02572	0.00034	0.00693	-0.00697	-0.01638	0.98778	-1.29426	1.61524	-11.00613	-0.31875	0.28446	-0.05873	-0.02645	-0.00309	-0.00257	8.71058	-4.32125	-0.38179	0.02950	0.51898	0.15889	0.00217	-0.02229	-0.00653	-3.61330	3.21724	-6.81002	0.73504	-4.92258	2.11668	3.13073	3.83663	2.19125	32.81774	6.57144	16.24450	-0.00421	-0.00116	0.00048	0.00002
940			9.39000	4.81665	-4.06073	16.75408	0.81735	0.01549	0.05522	0.02609	0.00094	0.00632	-0.00715	-0.01701	0.98562	-1.34391	1.62094	-10.98463	-0.32825	0.29012	-0.06010	-0.02941	-0.00189	-0.00184	8.67028	-4.29255	-0.36217	0.03258	0.52044	0.16023	0.00232	-0.02312	-0.00675	-3.54968	3.14477	-6.00451	0.39541	-5.24594	1.38067	3.22264	3.69897	2.20465	32.81948	6.57934	16.24286	-0.00422	-0.00116	0.00046	0.00000
941			9.40000	4.79482	-4.10092	16.69590	0.82525	0.02432	0.05640	0.02319	0.00151	0.00564	-0.00806	-0.01699	0.98356	-1.39595	1.62352	-10.97116	-0.33861	0.29227	-0.06114	-0.03057	-0.00031	-0.00102	8.63204	-4.26364	-0.34164	0.03984	0.51667	0.16066	0.00265	-0.02221	-0.00710	-3.58799	2.86683	-5.19503	-0.00297	-5.22433	0.61436	3.16308	3.41673	2.30006	32.81822	6.58503	16.24212	-0.00423	-0.00117	0.00047	-0.00002
942			9.41000	4.77669	-4.14119	16.64553	0.83020	0.03054	0.05774	0.01777	0.00191	0.00516	-0.00873	-0.01664	0.98043	-1.44683	1.62260	-10.96562	-0.34758	0.29303	-0.06226	-0.02932	0.00137	-0.00035	8.59732	-4.23625	-0.31939	0.04776	0.51312	0.16145	0.00281	-0.01998	-0.00740	-3.65531	2.44249	-4.61451	-0.38409	-4.83532	0.05202	2.94835	2.97081	2.39076	32.81416	6.58607	16.24273	-0.00424	-0.00118	0.00049	-0.00004
943			9.42000	4.76334	-4.18103	16.59957	0.83116	0.03621	0.05914	0.01095	0.00222	0.00504	-0.00880	-0.01618	0.97741	-1.49241	1.61833	-10.96450	-0.35292	0.29661	-0.06354	-0.02523	0.00300	-0.00015	8.56801	-4.21166	-0.29624	0.05286	0.51585	0.16341	0.00251	-0.01734	-0.00742	-3.65732	1.94224	-4.42450	-0.68946	-4.08077	-0.05948	2.62451	2.33795	2.35781	32.80734	6.57874	16.24541	-0.00425	-0.00119	0.00052	-0.00006
944			9.43000	4.75490	-4.21918	16.55375	0.83320	0.04185	0.06082	0.00383	0.00240	0.00533	-0.00843	-0.01599	0.97440	-1.52867	1.61108	-10.96269	-0.35794	0.30170	-0.06514	-0.01888	0.00447	-0.00045	8.54617	-4.19040	-0.27355	0.05689	0.52273	0.16644	0.00190	-0.01484	-0.00723	-3.56097	1.42704	-4.62284	-0.89141	-3.02149	0.30160	2.27706	1.55065	2.21682	32.79730	6.55775	16.25160	-0.00425	-0.00119	0.00055	-0.00008
945			9.44000	4.75109	-4.25477	16.50461	0.83407	0.04955	0.06222	-0.00320	0.00260	0.00588	-0.00827	-0.01632	0.97190	-1.55262	1.60157	-10.95611	-0.35958	0.30814	-0.06662	-0.01080	0.00554	-0.00114	8.53298	-4.17209	-0.25173	0.05612	0.53078	0.16921	0.00103	-0.01273	-0.00706	-3.43800	0.93316	-5.07376	-0.96432	-1.75711	0.98335	1.97836	0.70903	2.07174	32.78310	6.51687	16.26280	-0.00426	-0.00120	0.00058	-0.00011
946			9.45000	4.75164	-4.28816	16.45053	0.83814	0.05510	0.06327	-0.00992	0.00272	0.00649	-0.00906	-0.01692	0.97109	-1.56251	1.59100	-10.94251	-0.36194	0.30868	-0.06764	-0.00228	0.00587	-0.00202	8.52832	-4.15612	-0.23021	0.05575	0.52999	0.17010	0.00030	-0.01082	-0.00706	-3.40020	0.48801	-5.58084	-0.89890	-0.44886	1.79716	1.75267	-0.02538	2.01263	32.76424	6.45093	16.28049	-0.00428	-0.00120	0.00060	-0.00014
947			9.46000	4.75622	-4.32086	16.39193	0.84107	0.05815	0.06319	-0.01579	0.00284	0.00690	-0.01047	-0.01763	0.97224	-1.55888	1.58071	-10.92133	-0.36119	0.30552	-0.06750	0.00524	0.00555	-0.00287	8.53002	-4.14190	-0.20802	0.05273	0.52442	0.16882	-0.00012	-0.00902	-0.00737	-3.49603	0.12826	-5.98881	-0.73191	0.69084	2.59105	1.59110	-0.47768	2.11633	32.74097	6.35822	16.30502	-0.00428	-0.00120	0.00061	-0.00016
948			9.47000	4.76408	-4.35440	16.33023	0.84500	0.06208	0.06291	-0.02038	0.00315	0.00715	-0.01201	-0.01802	0.97350	-1.54452	1.57153	-10.89315	-0.36282	0.30291	-0.06703	0.01097	0.00484	-0.00359	8.53436	-4.12921	-0.18357	0.05465	0.51969	0.16759	-0.00019	-0.00681	-0.00831	-3.69067	-0.12570	-6.25816	-0.51122	1.54453	3.25893	1.44985	-0.58824	2.49641	32.71463	6.24528	16.33523	-0.00428	-0.00120	0.00060	-0.00017
949			9.48000	4.77434	-4.38971	16.26660	0.84803	0.06454	0.06203	-0.02362	0.00345	0.00725	-0.01355	-0.01859	0.97411	-1.52252	1.56407	-10.85943	-0.36281	0.29904	-0.06595	0.01504	0.00385	-0.00403	8.53786	-4.11862	-0.15389	0.05523	0.51414	0.16538	0.00005	-0.00338	-0.01020	-3.90063	-0.28899	-6.43716	-0.26893	2.15129	3.70989	1.27406	-0.43676	3.28896	32.68803	6.12785	16.36733	-0.00427	-0.00119	0.00059	-0.00016
950			9.49000	4.78616	-4.42661	16.20154	0.85278	0.06666	0.06173	-0.02581	0.00367	0.00732	-0.01439	-0.01947	0.97547	-1.49510	1.55866	-10.82266	-0.36275	0.29792	-0.06549	0.01800	0.00275	-0.00411	8.53823	-4.11128	-0.11462	0.05448	0.51420	0.16456	0.00046	0.00173	-0.01334	-4.02395	-0.39865	-6.54299	-0.04168	2.60749	3.80991	1.02296	-0.16581	4.55928	32.66455	6.02409	16.39693	-0.00424	-0.00118	0.00058	-0.00013
951			9.50000	4.79894	-4.46385	16.13596	0.85460	0.06947	0.06155	-0.02688	0.00376	0.00729	-0.01401	-0.02039	0.97629	-1.46369	1.55537	-10.78718	-0.36000	0.30302	-0.06531	0.02002	0.00163	-0.00365	8.53479	-4.10864	-0.06119	0.05107	0.52472	0.16559	0.00083	0.00801	-0.01761	-3.99140	-0.47982	-6.53626	0.13829	2.97065	3.41061	0.74821	0.07624	6.17973	32.64600	5.94144	16.42136	-0.00421	-0.00117	0.00058	-0.00010
952			9.51000	4.81206	-4.49982	16.07117	0.85233	0.07223	0.06074	-0.02662	0.00368	0.00702	-0.01327	-0.02108	0.97483	-1.42964	1.55413	-10.75853	-0.35529	0.30923	-0.06451	0.02096	0.00036	-0.00255	8.52837	-4.11049	0.00878	0.04716	0.53619	0.16612	0.00102	0.01324	-0.02190	-3.79376	-0.52400	-6.39336	0.27629	3.22225	2.47120	0.60739	0.16549	7.75868	32.63209	5.87268	16.44049	-0.00419	-0.00117	0.00059	-0.00007
953			9.52000	4.82473	-4.53313	16.00854	0.85004	0.07252	0.05984	-0.02489	0.00330	0.00660	-0.01266	-0.02129	0.97336	-1.39485	1.55518	-10.74183	-0.35234	0.31262	-0.06348	0.02065	-0.00117	-0.00103	8.52117	-4.11422	0.09283	0.04670	0.54340	0.16610	0.00105	0.01487	-0.02498	-3.44337	-0.50946	-6.11790	0.40259	3.28306	1.11400	0.72784	0.07518	8.82234	32.62252	5.80704	16.45474	-0.00419	-0.00117	0.00061	-0.00004
954			9.53000	4.83599	-4.56247	15.94927	0.84539	0.07285	0.05874	-0.02151	0.00280	0.00602	-0.01267	-0.02091	0.97267	-1.36200	1.55889	-10.74003	-0.34943	0.31439	-0.06221	0.01860	-0.00288	0.00058	8.51510	-4.11597	0.18431	0.04767	0.54575	0.16528	0.00101	0.01228	-0.02601	-2.95965	-0.42270	-5.70173	0.53701	3.06939	-0.38906	1.09096	-0.06212	9.12148	32.61745	5.74271	16.46404	-0.00421	-0.00118	0.00063	-0.00002
955			9.54000	4.84486	-4.58690	15.89488	0.83989	0.07203	0.05736	-0.01674	0.00218	0.00527	-0.01336	-0.01996	0.97375	-1.33415	1.56543	-10.75271	-0.34730	0.31349	-0.06060	0.01490	-0.00463	0.00187	8.51006	-4.11301	0.27542	0.05027	0.54283	0.16352	0.00104	0.00683	-0.02484	-2.38463	-0.26784	-5.12685	0.70294	2.55802	-1.68823	1.55547	-0.04686	8.67592	32.61596	5.68515	16.46861	-0.00424	-0.00119	0.00065	-0.00000
956			9.55000	4.85065	-4.60592	15.84693	0.83229	0.06695	0.05551	-0.01122	0.00146	0.00435	-0.01399	-0.01831	0.97551	-1.31379	1.57499	-10.77579	-0.34513	0.30953	-0.05842	0.01000	-0.00642	0.00253	8.50400	-4.10447	0.35907	0.05449	0.53713	0.16099	0.00129	0.00040	-0.02171	-1.76441	-0.07922	-4.38474	0.94441	1.80433	-2.48799	1.96558	0.26073	7.58985	32.61655	5.63909	16.46899	-0.00425	-0.00120	0.00067	0.00001
957			9.56000	4.85327	-4.61933	15.80714	0.82346	0.06038	0.05312	-0.00610	0.00080	0.00327	-0.01448	-0.01662	0.97735	-1.30234	1.58806	-10.80294	-0.34184	0.30515	-0.05578	0.00456	-0.00841	0.00252	8.49398	-4.09100	0.42878	0.05688	0.53170	0.15786	0.00176	-0.00555	-0.01702	-1.13121	0.07073	-3.45502	1.30209	0.91355	-2.69207	2.20457	0.89487	6.00070	32.61854	5.60523	16.46556	-0.00424	-0.00120	0.00069	0.00002
958			9.57000	4.85356	-4.62698	15.77761	0.81721	0.05306	0.05176	-0.00278	0.00024	0.00213	-0.01454	-0.01519	0.98015	-1.29997	1.60540	-10.82827	-0.33975	0.30200	-0.05420	-0.00057	-0.01058	0.00207	8.47717	-4.07439	0.47982	0.05857	0.52956	0.15621	0.00246	-0.01014	-0.01162	-0.49835	0.08424	-2.32201	1.75359	0.02544	-2.39813	2.22272	1.79042	4.12543	32.62270	5.58201	16.45873	-0.00422	-0.00119	0.00071	0.00004
959			9.58000	4.85341	-4.62852	15.76052	0.81421	0.04963	0.05131	-0.00251	-0.00023	0.00084	-0.01347	-0.01416	0.98344	-1.30550	1.62721	-10.84762	-0.33992	0.30722	-0.05367	-0.00445	-0.01284	0.00142	8.45164	-4.05674	0.51009	0.06012	0.54034	0.15757	0.00325	-0.01338	-0.00613	0.14428	-0.13769	-0.96802	2.19909	-0.67575	-1.81854	2.04387	2.75517	2.18908	32.62998	5.56678	16.44810	-0.00419	-0.00118	0.00073	0.00006
[truncated: 750 more rows]
[truncated: 29 more columns]
