# Supplementary material for: Analysis of the impact of different landing heights and lateralities on lower limb joint load based on statistical parametric mapping
Source: PLoS One. 2025 May 30;20(5):e0324656. doi: 10.1371/journal.pone.0324656 (PMC12124505; doi:10.1371/journal.pone.0324656)
Supplement: S1 File — (ZIP) [file pone.0324656.s001.zip › Original data/011/右前45.txt]

	C:\Users\dell\Documents\Qualisys-GAIT1214\Data\quan_zhengquan_2023-11-18_WJN010\2023-11-18\2023-11-18_unspecified\Gait LB - CAST 10.c3d	C:\Users\dell\Documents\Qualisys-GAIT1214\Data\quan_zhengquan_2023-11-18_WJN010\2023-11-18\2023-11-18_unspecified\Gait LB - CAST 10.c3d	C:\Users\dell\Documents\Qualisys-GAIT1214\Data\quan_zhengquan_2023-11-18_WJN010\2023-11-18\2023-11-18_unspecified\Gait LB - CAST 10.c3d	C:\Users\dell\Documents\Qualisys-GAIT1214\Data\quan_zhengquan_2023-11-18_WJN010\2023-11-18\2023-11-18_unspecified\Gait LB - CAST 10.c3d	C:\Users\dell\Documents\Qualisys-GAIT1214\Data\quan_zhengquan_2023-11-18_WJN010\2023-11-18\2023-11-18_unspecified\Gait LB - CAST 10.c3d	C:\Users\dell\Documents\Qualisys-GAIT1214\Data\quan_zhengquan_2023-11-18_WJN010\2023-11-18\2023-11-18_unspecified\Gait LB - CAST 10.c3d	C:\Users\dell\Documents\Qualisys-GAIT1214\Data\quan_zhengquan_2023-11-18_WJN010\2023-11-18\2023-11-18_unspecified\Gait LB - CAST 10.c3d	C:\Users\dell\Documents\Qualisys-GAIT1214\Data\quan_zhengquan_2023-11-18_WJN010\2023-11-18\2023-11-18_unspecified\Gait LB - CAST 10.c3d	C:\Users\dell\Documents\Qualisys-GAIT1214\Data\quan_zhengquan_2023-11-18_WJN010\2023-11-18\2023-11-18_unspecified\Gait LB - CAST 10.c3d	C:\Users\dell\Documents\Qualisys-GAIT1214\Data\quan_zhengquan_2023-11-18_WJN010\2023-11-18\2023-11-18_unspecified\Gait LB - CAST 10.c3d	C:\Users\dell\Documents\Qualisys-GAIT1214\Data\quan_zhengquan_2023-11-18_WJN010\2023-11-18\2023-11-18_unspecified\Gait LB - CAST 10.c3d	C:\Users\dell\Documents\Qualisys-GAIT1214\Data\quan_zhengquan_2023-11-18_WJN010\2023-11-18\2023-11-18_unspecified\Gait LB - CAST 10.c3d	C:\Users\dell\Documents\Qualisys-GAIT1214\Data\quan_zhengquan_2023-11-18_WJN010\2023-11-18\2023-11-18_unspecified\Gait LB - CAST 10.c3d	C:\Users\dell\Documents\Qualisys-GAIT1214\Data\quan_zhengquan_2023-11-18_WJN010\2023-11-18\2023-11-18_unspecified\Gait LB - CAST 10.c3d	C:\Users\dell\Documents\Qualisys-GAIT1214\Data\quan_zhengquan_2023-11-18_WJN010\2023-11-18\2023-11-18_unspecified\Gait LB - CAST 10.c3d	C:\Users\dell\Documents\Qualisys-GAIT1214\Data\quan_zhengquan_2023-11-18_WJN010\2023-11-18\2023-11-18_unspecified\Gait LB - CAST 10.c3d	C:\Users\dell\Documents\Qualisys-GAIT1214\Data\quan_zhengquan_2023-11-18_WJN010\2023-11-18\2023-11-18_unspecified\Gait LB - CAST 10.c3d	C:\Users\dell\Documents\Qualisys-GAIT1214\Data\quan_zhengquan_2023-11-18_WJN010\2023-11-18\2023-11-18_unspecified\Gait LB - CAST 10.c3d	C:\Users\dell\Documents\Qualisys-GAIT1214\Data\quan_zhengquan_2023-11-18_WJN010\2023-11-18\2023-11-18_unspecified\Gait LB - CAST 10.c3d	C:\Users\dell\Documents\Qualisys-GAIT1214\Data\quan_zhengquan_2023-11-18_WJN010\2023-11-18\2023-11-18_unspecified\Gait LB - CAST 10.c3d	C:\Users\dell\Documents\Qualisys-GAIT1214\Data\quan_zhengquan_2023-11-18_WJN010\2023-11-18\2023-11-18_unspecified\Gait LB - CAST 10.c3d	C:\Users\dell\Documents\Qualisys-GAIT1214\Data\quan_zhengquan_2023-11-18_WJN010\2023-11-18\2023-11-18_unspecified\Gait LB - CAST 10.c3d	C:\Users\dell\Documents\Qualisys-GAIT1214\Data\quan_zhengquan_2023-11-18_WJN010\2023-11-18\2023-11-18_unspecified\Gait LB - CAST 10.c3d	C:\Users\dell\Documents\Qualisys-GAIT1214\Data\quan_zhengquan_2023-11-18_WJN010\2023-11-18\2023-11-18_unspecified\Gait LB - CAST 10.c3d	C:\Users\dell\Documents\Qualisys-GAIT1214\Data\quan_zhengquan_2023-11-18_WJN010\2023-11-18\2023-11-18_unspecified\Gait LB - CAST 10.c3d	C:\Users\dell\Documents\Qualisys-GAIT1214\Data\quan_zhengquan_2023-11-18_WJN010\2023-11-18\2023-11-18_unspecified\Gait LB - CAST 10.c3d	C:\Users\dell\Documents\Qualisys-GAIT1214\Data\quan_zhengquan_2023-11-18_WJN010\2023-11-18\2023-11-18_unspecified\Gait LB - CAST 10.c3d	C:\Users\dell\Documents\Qualisys-GAIT1214\Data\quan_zhengquan_2023-11-18_WJN010\2023-11-18\2023-11-18_unspecified\Gait LB - CAST 10.c3d	C:\Users\dell\Documents\Qualisys-GAIT1214\Data\quan_zhengquan_2023-11-18_WJN010\2023-11-18\2023-11-18_unspecified\Gait LB - CAST 10.c3d	C:\Users\dell\Documents\Qualisys-GAIT1214\Data\quan_zhengquan_2023-11-18_WJN010\2023-11-18\2023-11-18_unspecified\Gait LB - CAST 10.c3d	C:\Users\dell\Documents\Qualisys-GAIT1214\Data\quan_zhengquan_2023-11-18_WJN010\2023-11-18\2023-11-18_unspecified\Gait LB - CAST 10.c3d	C:\Users\dell\Documents\Qualisys-GAIT1214\Data\quan_zhengquan_2023-11-18_WJN010\2023-11-18\2023-11-18_unspecified\Gait LB - CAST 10.c3d	C:\Users\dell\Documents\Qualisys-GAIT1214\Data\quan_zhengquan_2023-11-18_WJN010\2023-11-18\2023-11-18_unspecified\Gait LB - CAST 10.c3d	C:\Users\dell\Documents\Qualisys-GAIT1214\Data\quan_zhengquan_2023-11-18_WJN010\2023-11-18\2023-11-18_unspecified\Gait LB - CAST 10.c3d	C:\Users\dell\Documents\Qualisys-GAIT1214\Data\quan_zhengquan_2023-11-18_WJN010\2023-11-18\2023-11-18_unspecified\Gait LB - CAST 10.c3d	C:\Users\dell\Documents\Qualisys-GAIT1214\Data\quan_zhengquan_2023-11-18_WJN010\2023-11-18\2023-11-18_unspecified\Gait LB - CAST 10.c3d	C:\Users\dell\Documents\Qualisys-GAIT1214\Data\quan_zhengquan_2023-11-18_WJN010\2023-11-18\2023-11-18_unspecified\Gait LB - CAST 10.c3d	C:\Users\dell\Documents\Qualisys-GAIT1214\Data\quan_zhengquan_2023-11-18_WJN010\2023-11-18\2023-11-18_unspecified\Gait LB - CAST 10.c3d	C:\Users\dell\Documents\Qualisys-GAIT1214\Data\quan_zhengquan_2023-11-18_WJN010\2023-11-18\2023-11-18_unspecified\Gait LB - CAST 10.c3d	C:\Users\dell\Documents\Qualisys-GAIT1214\Data\quan_zhengquan_2023-11-18_WJN010\2023-11-18\2023-11-18_unspecified\Gait LB - CAST 10.c3d	C:\Users\dell\Documents\Qualisys-GAIT1214\Data\quan_zhengquan_2023-11-18_WJN010\2023-11-18\2023-11-18_unspecified\Gait LB - CAST 10.c3d	C:\Users\dell\Documents\Qualisys-GAIT1214\Data\quan_zhengquan_2023-11-18_WJN010\2023-11-18\2023-11-18_unspecified\Gait LB - CAST 10.c3d	C:\Users\dell\Documents\Qualisys-GAIT1214\Data\quan_zhengquan_2023-11-18_WJN010\2023-11-18\2023-11-18_unspecified\Gait LB - CAST 10.c3d	C:\Users\dell\Documents\Qualisys-GAIT1214\Data\quan_zhengquan_2023-11-18_WJN010\2023-11-18\2023-11-18_unspecified\Gait LB - CAST 10.c3d	C:\Users\dell\Documents\Qualisys-GAIT1214\Data\quan_zhengquan_2023-11-18_WJN010\2023-11-18\2023-11-18_unspecified\Gait LB - CAST 10.c3d	C:\Users\dell\Documents\Qualisys-GAIT1214\Data\quan_zhengquan_2023-11-18_WJN010\2023-11-18\2023-11-18_unspecified\Gait LB - CAST 10.c3d	C:\Users\dell\Documents\Qualisys-GAIT1214\Data\quan_zhengquan_2023-11-18_WJN010\2023-11-18\2023-11-18_unspecified\Gait LB - CAST 10.c3d	C:\Users\dell\Documents\Qualisys-GAIT1214\Data\quan_zhengquan_2023-11-18_WJN010\2023-11-18\2023-11-18_unspecified\Gait LB - CAST 10.c3d	C:\Users\dell\Documents\Qualisys-GAIT1214\Data\quan_zhengquan_2023-11-18_WJN010\2023-11-18\2023-11-18_unspecified\Gait LB - CAST 10.c3d
	CD	ZD	TIME	Right Ankle Angles	Right Ankle Angles	Right Ankle Angles	Right Ankle Moment	Right Ankle Moment	Right Ankle Moment	Right Ankle Power	Right Ankle Power	Right Ankle Power	Right GRF	Right GRF	Right GRF	Right Knee Angles	Right Knee Angles	Right Knee Angles	Right Knee Moment	Right Knee Moment	Right Knee Moment	Right Knee Power	Right Knee Power	Right Knee Power	Right Hip Angles	Right Hip Angles	Right Hip Angles	Right Hip Moment	Right Hip Moment	Right Hip Moment	Right Hip Power	Right Hip Power	Right Hip Power	Left Ankle Angles	Left Ankle Angles	Left Ankle Angles	Left Ankle Moment	Left Ankle Moment	Left Ankle Moment	Left Ankle Power	Left Ankle Power	Left Ankle Power	Left Knee Angles	Left Knee Angles	Left Knee Angles	Left Knee Moment	Left Knee Moment	Left Knee Moment	Left Knee Power
	EVENT_LABEL	EVENT_LABEL	FRAME_NUMBERS	LINK_MODEL_BASED	LINK_MODEL_BASED	LINK_MODEL_BASED	LINK_MODEL_BASED	LINK_MODEL_BASED	LINK_MODEL_BASED	LINK_MODEL_BASED	LINK_MODEL_BASED	LINK_MODEL_BASED	LINK_MODEL_BASED	LINK_MODEL_BASED	LINK_MODEL_BASED	LINK_MODEL_BASED	LINK_MODEL_BASED	LINK_MODEL_BASED	LINK_MODEL_BASED	LINK_MODEL_BASED	LINK_MODEL_BASED	LINK_MODEL_BASED	LINK_MODEL_BASED	LINK_MODEL_BASED	LINK_MODEL_BASED	LINK_MODEL_BASED	LINK_MODEL_BASED	LINK_MODEL_BASED	LINK_MODEL_BASED	LINK_MODEL_BASED	LINK_MODEL_BASED	LINK_MODEL_BASED	LINK_MODEL_BASED	LINK_MODEL_BASED	LINK_MODEL_BASED	LINK_MODEL_BASED	LINK_MODEL_BASED	LINK_MODEL_BASED	LINK_MODEL_BASED	LINK_MODEL_BASED	LINK_MODEL_BASED	LINK_MODEL_BASED	LINK_MODEL_BASED	LINK_MODEL_BASED	LINK_MODEL_BASED	LINK_MODEL_BASED	LINK_MODEL_BASED	LINK_MODEL_BASED	LINK_MODEL_BASED
	ORIGINAL	ORIGINAL	ORIGINAL	ORIGINAL	ORIGINAL	ORIGINAL	ORIGINAL	ORIGINAL	ORIGINAL	ORIGINAL	ORIGINAL	ORIGINAL	ORIGINAL	ORIGINAL	ORIGINAL	ORIGINAL	ORIGINAL	ORIGINAL	ORIGINAL	ORIGINAL	ORIGINAL	ORIGINAL	ORIGINAL	ORIGINAL	ORIGINAL	ORIGINAL	ORIGINAL	ORIGINAL	ORIGINAL	ORIGINAL	ORIGINAL	ORIGINAL	ORIGINAL	ORIGINAL	ORIGINAL	ORIGINAL	ORIGINAL	ORIGINAL	ORIGINAL	ORIGINAL	ORIGINAL	ORIGINAL	ORIGINAL	ORIGINAL	ORIGINAL	ORIGINAL	ORIGINAL	ORIGINAL	ORIGINAL
ITEM	X	X	X	X	Y	Z	X	Y	Z	X	Y	Z	X	Y	Z	X	Y	Z	X	Y	Z	X	Y	Z	X	Y	Z	X	Y	Z	X	Y	Z	X	Y	Z	X	Y	Z	X	Y	Z	X	Y	Z	X	Y	Z	X
1	0.87000	1.00000	0.00000	2.27924	5.12920	13.67131							-0.00000	0.00000	0.00000	-0.01472	1.49786	-17.62190							8.05207	-5.32661	-3.00965							9.53753	-6.33002	5.39017							-0.20460	-0.60355	-6.99496
2			0.01000	2.73463	5.50856	14.24937							-0.00000	0.00000	0.00000	1.21670	1.28518	-18.58315							8.59563	-5.29439	-2.59458							9.70248	-6.27283	5.45639							-0.07969	-0.58872	-6.80941
3			0.02000	3.26520	5.86688	14.75356	-0.00968	-0.00181	0.00088	0.01054	0.00097	-0.00070	-0.00000	0.00000	0.00000	2.58146	1.11905	-19.51026	-0.01050	0.00523	0.00097	0.02674	0.00155	-0.00148	9.19014	-5.23585	-2.14164	-0.05210	0.03290	0.00010	0.05282	0.00007	-0.00008	9.88515	-6.21600	5.54059	-0.01030	0.00004	-0.00051	0.00331	-0.00000	0.00009	0.04903	-0.56982	-6.63857	-0.01534	-0.01069	0.00000	0.00370
4			0.03000	3.89214	6.17507	15.13720	-0.00957	-0.00189	0.00083	0.01177	0.00085	-0.00048	-0.00000	0.00000	0.00000	4.09975	1.02648	-20.34750	-0.00808	0.00671	0.00147	0.02268	0.00130	-0.00198	9.84280	-5.14494	-1.65572	-0.08231	0.03497	-0.00088	0.09158	-0.00127	0.00078	10.09175	-6.15899	5.65264	-0.01037	0.00001	-0.00061	0.00377	-0.00000	0.00015	0.19342	-0.54657	-6.50404	-0.01119	-0.01310	0.00003	0.00308
5			0.04000	4.60810	6.42427	15.37982	-0.00950	-0.00194	0.00082	0.01267	0.00071	-0.00027	-0.00000	0.00000	0.00000	5.76942	1.01020	-21.06472	-0.00452	0.01152	0.00208	0.01378	0.00106	-0.00236	10.55434	-5.02015	-1.14208	-0.10843	0.04226	0.00006	0.13116	-0.00302	-0.00005	10.32983	-6.09925	5.80401	-0.01039	-0.00003	-0.00068	0.00432	0.00000	0.00022	0.36201	-0.51800	-6.42749	-0.00874	-0.01532	0.00012	0.00279
6			0.05000	5.38131	6.62286	15.48451	-0.00950	-0.00197	0.00084	0.01303	0.00061	-0.00009	-0.00000	0.00000	0.00000	7.57115	1.05332	-21.65009	-0.00223	0.01664	0.00284	0.00725	0.00019	-0.00259	11.32008	-4.86680	-0.61058	-0.12623	0.04850	0.00193	0.16406	-0.00459	-0.00185	10.60609	-6.03336	6.00630	-0.01040	-0.00008	-0.00074	0.00494	0.00000	0.00031	0.55899	-0.48327	-6.42861	-0.00726	-0.01743	0.00024	0.00266
7			0.06000	6.17061	6.78568	15.47144	-0.00957	-0.00200	0.00088	0.01288	0.00055	0.00006	-0.00000	0.00000	0.00000	9.48123	1.13412	-22.10017	-0.00278	0.01971	0.00353	0.00953	-0.00097	-0.00242	12.13358	-4.69686	-0.07953	-0.13324	0.05087	0.00399	0.18425	-0.00509	-0.00377	10.92321	-5.95772	6.26951	-0.01042	-0.00014	-0.00080	0.00553	0.00001	0.00043	0.78237	-0.44252	-6.52402	-0.00617	-0.01926	0.00035	0.00248
8			0.07000	6.93769	6.92600	15.37024	-0.00973	-0.00202	0.00095	0.01231	0.00052	0.00018	-0.00000	0.00000	0.00000	11.48033	1.23666	-22.41611	-0.00613	0.02028	0.00395	0.02187	-0.00205	-0.00186	12.98935	-4.52670	0.42567	-0.12985	0.05184	0.00634	0.18974	-0.00450	-0.00556	11.27609	-5.87028	6.60030	-0.01044	-0.00021	-0.00086	0.00594	0.00001	0.00056	1.02223	-0.39599	-6.72423	-0.00551	-0.02049	0.00040	0.00228
9			0.08000	7.65179	7.05311	15.21269	-0.00999	-0.00205	0.00102	0.01145	0.00052	0.00027	-0.00000	0.00000	0.00000	13.55499	1.35276	-22.60647	-0.01105	0.01852	0.00395	0.04072	-0.00287	-0.00111	13.88376	-4.37354	0.87978	-0.11941	0.05298	0.00893	0.18356	-0.00305	-0.00683	11.65010	-5.77098	7.00104	-0.01050	-0.00029	-0.00091	0.00605	0.00001	0.00070	1.26038	-0.34382	-7.03248	-0.00628	-0.02032	0.00030	0.00246
10			0.09000	8.29364	7.17100	15.02790	-0.01030	-0.00210	0.00103	0.01044	0.00050	0.00030	-0.00000	0.00000	0.00000	15.69601	1.48149	-22.68826	-0.01596	0.01469	0.00338	0.06050	-0.00317	-0.00044	14.81483	-4.25168	1.26351	-0.10661	0.05329	0.01128	0.17189	-0.00099	-0.00701	12.02335	-5.66240	7.46323	-0.01058	-0.00038	-0.00094	0.00581	0.00001	0.00080	1.47426	-0.28639	-7.43679	-0.00965	-0.01761	-0.00010	0.00321
11			0.10000	8.85986	7.27745	14.83896	-0.01064	-0.00217	0.00093	0.00950	0.00047	0.00027	-0.00000	0.00000	0.00000	17.89598	1.62737	-22.68364	-0.01932	0.00959	0.00226	0.07501	-0.00272	-0.00007	15.78221	-4.17047	1.56473	-0.09510	0.05266	0.01309	0.16052	0.00123	-0.00604	12.37400	-5.55172	7.95364	-0.01067	-0.00047	-0.00095	0.00534	0.00000	0.00081	1.64569	-0.22507	-7.89685	-0.01489	-0.01294	-0.00072	0.00378
12			0.11000	9.36302	7.36548	14.66207	-0.01101	-0.00226	0.00072	0.00887	0.00039	0.00019	-0.00000	0.00000	0.00000	20.14635	1.79734	-22.62010	-0.01969	0.00432	0.00076	0.07783	-0.00152	0.00001	16.78688	-4.13348	1.78144	-0.08630	0.05265	0.01449	0.15219	0.00345	-0.00451	12.68900	-5.44920	8.41888	-0.01076	-0.00056	-0.00093	0.00479	-0.00000	0.00071	1.76882	-0.16244	-8.34967	-0.01945	-0.00878	-0.00129	0.00340
13			0.12000	9.82542	7.42722	14.50877	-0.01141	-0.00237	0.00039	0.00868	0.00028	0.00009	-0.00000	0.00000	0.00000	22.43169	1.99976	-22.53687	-0.01606	-0.00038	-0.00095	0.06401	0.00015	0.00004	17.82935	-4.13936	1.92917	-0.08018	0.05334	0.01565	0.14686	0.00591	-0.00316	12.96596	-5.36258	8.81441	-0.01086	-0.00063	-0.00089	0.00429	-0.00000	0.00055	1.84818	-0.10099	-8.74163	-0.02173	-0.00652	-0.00158	0.00230
14			0.13000	10.26994	7.45627	14.38850	-0.01183	-0.00250	-0.00000	0.00890	0.00012	-0.00000	-0.00000	0.00000	0.00000	24.71968	2.24518	-22.48495	-0.00788	-0.00443	-0.00287	0.03110	0.00195	0.00052	18.90450	-4.18372	2.04119	-0.07850	0.05063	0.01591	0.14717	0.00818	-0.00236	13.20718	-5.29457	9.12107	-0.01096	-0.00069	-0.00083	0.00382	-0.00000	0.00039	1.89132	-0.04271	-9.04712	-0.02201	-0.00556	-0.00164	0.00107
15			0.14000	10.71248	7.44790	14.31377	-0.01223	-0.00264	-0.00039	0.00936	-0.00009	-0.00004	-0.00000	0.00000	0.00000	26.95264	2.54397	-22.51500	0.00255	-0.00713	-0.00446	-0.00964	0.00320	0.00170	19.99390	-4.25963	2.15062	-0.07955	0.04279	0.01496	0.14865	0.00904	-0.00199	13.41388	-5.24416	9.33653	-0.01105	-0.00073	-0.00079	0.00333	0.00000	0.00024	1.90406	0.01067	-9.26138	-0.02108	-0.00522	-0.00161	-0.00004
16			0.15000	11.16106	7.39636	14.28283	-0.01255	-0.00278	-0.00068	0.00984	-0.00034	-0.00004	-0.00000	0.00000	0.00000	29.04934	2.90099	-22.64053	0.01348	-0.00808	-0.00532	-0.04691	0.00365	0.00302	21.06263	-4.35936	2.26785	-0.08609	0.03186	0.01265	0.15469	0.00787	-0.00149	13.58322	-5.20977	9.46357	-0.01112	-0.00076	-0.00077	0.00271	0.00001	0.00012	1.88912	0.05872	-9.38732	-0.01955	-0.00523	-0.00158	-0.00100
17			0.16000	11.61611	7.29817	14.27436	-0.01269	-0.00287	-0.00085	0.01004	-0.00058	-0.00006	-0.00000	0.00000	0.00000	30.92502	3.31210	-22.83360	0.02291	-0.00717	-0.00518	-0.06982	0.00335	0.00360	22.07025	-4.47560	2.37914	-0.09851	0.02396	0.01003	0.16436	0.00627	-0.00082	13.70846	-5.19150	9.50454	-0.01116	-0.00077	-0.00077	0.00193	0.00001	0.00000	1.84555	0.10324	-9.42926	-0.01785	-0.00556	-0.00160	-0.00189
18			0.17000	12.07193	7.15638	14.25420	-0.01259	-0.00290	-0.00092	0.00980	-0.00074	-0.00011	-0.00000	0.00000	0.00000	32.51788	3.76927	-23.05037	0.03023	-0.00481	-0.00424	-0.07665	0.00239	0.00324	22.99014	-4.60241	2.46719	-0.11667	0.02154	0.00768	0.17662	0.00554	-0.00023	13.78122	-5.19205	9.45960	-0.01114	-0.00076	-0.00081	0.00099	0.00001	-0.00013	1.76799	0.14769	-9.39203	-0.01634	-0.00622	-0.00165	-0.00280
19			0.18000	12.51727	6.98522	14.19966	-0.01227	-0.00285	-0.00096	0.00905	-0.00077	-0.00018	-0.00000	0.00000	0.00000	33.80238	4.26297	-23.26727	0.03569	-0.00146	-0.00278	-0.07154	0.00076	0.00224	23.81658	-4.73391	2.52534	-0.13943	0.02225	0.00518	0.18996	0.00527	0.00012	13.79460	-5.21584	9.32803	-0.01108	-0.00073	-0.00088	-0.00003	0.00001	-0.00027	1.64967	0.19603	-9.28037	-0.01509	-0.00750	-0.00164	-0.00368
20			0.19000	12.93457	6.80801	14.11306	-0.01181	-0.00273	-0.00101	0.00783	-0.00069	-0.00023	-0.00000	0.00000	0.00000	34.78236	4.77596	-23.48981	0.03917	0.00204	-0.00114	-0.05855	-0.00102	0.00096	24.55835	-4.86181	2.55193	-0.16317	0.02304	0.00220	0.20103	0.00453	0.00016	13.74688	-5.26634	9.11302	-0.01100	-0.00068	-0.00095	-0.00098	-0.00000	-0.00042	1.48928	0.24997	-9.09702	-0.01366	-0.00996	-0.00145	-0.00422
21			0.20000	13.29990	6.64628	14.01363	-0.01129	-0.00257	-0.00109	0.00620	-0.00056	-0.00024	-0.00000	0.00000	0.00000	35.47604	5.28145	-23.73722	0.04025	0.00469	0.00020	-0.04119	-0.00199	-0.00018	25.22976	-4.97436	2.54199	-0.18308	0.02337	-0.00068	0.20648	0.00311	-0.00008	13.64641	-5.34227	8.83176	-0.01091	-0.00062	-0.00102	-0.00167	-0.00001	-0.00054	1.29785	0.30762	-8.84961	-0.01144	-0.01399	-0.00100	-0.00392
22			0.21000	13.58620	6.50904	13.92336	-0.01079	-0.00240	-0.00118	0.00422	-0.00044	-0.00021	-0.00000	0.00000	0.00000	35.90529	5.75333	-24.02789	0.03915	0.00590	0.00094	-0.02318	-0.00182	-0.00085	25.84531	-5.05959	2.49030	-0.19654	0.02442	-0.00249	0.20579	0.00128	-0.00040	13.51628	-5.43309	8.52280	-0.01086	-0.00056	-0.00107	-0.00191	-0.00002	-0.00058	1.09936	0.36126	-8.56483	-0.00886	-0.01864	-0.00044	-0.00295
23			0.22000	13.76575	6.39291	13.86055	-0.01033	-0.00225	-0.00127	0.00195	-0.00038	-0.00015	-0.00000	0.00000	0.00000	36.09044	6.17583	-24.37593	0.03609	0.00584	0.00120	-0.00711	-0.00101	-0.00113	26.41707	-5.10987	2.40019	-0.20296	0.02756	-0.00254	0.19921	-0.00075	-0.00046	13.38877	-5.52080	8.23600	-0.01085	-0.00051	-0.00107	-0.00167	-0.00001	-0.00050	0.91998	0.39838	-8.28764	-0.00733	-0.02169	0.00001	-0.00209
24			0.23000	13.81279	6.28645	13.83442	-0.00994	-0.00212	-0.00135	-0.00052	-0.00039	-0.00009	-0.00000	0.00000	0.00000	36.04929	6.54650	-24.78662	0.03108	0.00516	0.00149	0.00519	-0.00025	-0.00144	26.95226	-5.12402	2.28995	-0.20273	0.03386	-0.00050	0.18628	-0.00284	-0.00008	13.29007	-5.58809	8.00816	-0.01084	-0.00048	-0.00102	-0.00114	-0.00001	-0.00035	0.77531	0.40832	-8.05797	-0.00731	-0.02208	0.00020	-0.00162
25			0.24000	13.70807	6.17366	13.83982	-0.00962	-0.00203	-0.00140	-0.00310	-0.00043	-0.00004	-0.00000	0.00000	0.00000	35.79946	6.87499	-25.25082	0.02505	0.00457	0.00208	0.01251	0.00020	-0.00208	27.45160	-5.10641	2.19410	-0.19823	0.04293	0.00330	0.16814	-0.00431	0.00027	13.23093	-5.62525	7.85160	-0.01082	-0.00045	-0.00093	-0.00053	0.00001	-0.00020	0.66877	0.38958	-7.89475	-0.00827	-0.02043	0.00018	-0.00130
26			0.25000	13.44040	6.04304	13.86331	-0.00936	-0.00196	-0.00139	-0.00568	-0.00049	-0.00002	-0.00000	0.00000	0.00000	35.36148	7.17493	-25.75185	0.01868	0.00421	0.00282	0.01482	0.00041	-0.00286	27.91213	-5.06435	2.15433	-0.19207	0.05209	0.00767	0.14756	-0.00389	-0.00036	13.20916	-5.63083	7.75884	-0.01076	-0.00042	-0.00084	-0.00001	0.00002	-0.00010	0.59726	0.35008	-7.79660	-0.00950	-0.01788	0.00002	-0.00095
27			0.26000	13.00750	5.89231	13.89394	-0.00918	-0.00191	-0.00130	-0.00813	-0.00054	-0.00001	-0.00000	0.00000	0.00000	34.76193	7.45633	-26.27547	0.01126	0.00354	0.00329	0.01168	0.00045	-0.00339	28.33263	-5.00524	2.20192	-0.18401	0.05805	0.01139	0.12658	-0.00107	-0.00229	13.21596	-5.60912	7.71164	-0.01068	-0.00041	-0.00076	0.00036	0.00003	-0.00004	0.55516	0.30096	-7.74929	-0.01055	-0.01535	-0.00020	-0.00056
28			0.27000	12.41937	5.72409	13.92706	-0.00909	-0.00187	-0.00113	-0.01032	-0.00058	-0.00000	-0.00000	0.00000	0.00000	34.03526	7.72747	-26.81241	0.00311	0.00294	0.00366	0.00378	0.00041	-0.00381	28.71722	-4.93605	2.34818	-0.17533	0.06067	0.01412	0.10851	0.00312	-0.00497	13.24101	-5.56773	7.68839	-0.01060	-0.00039	-0.00072	0.00059	0.00003	-0.00001	0.53661	0.25222	-7.73183	-0.01123	-0.01339	-0.00042	-0.00017
29			0.28000	11.69833	5.54775	13.96923	-0.00907	-0.00185	-0.00088	-0.01215	-0.00058	0.00003	-0.00000	0.00000	0.00000	33.22378	7.99138	-27.36324	-0.00431	0.00321	0.00432	-0.00568	0.00050	-0.00458	29.07476	-4.86315	2.58508	-0.16846	0.06188	0.01627	0.09576	0.00740	-0.00770	13.27536	-5.51557	7.66945	-0.01053	-0.00038	-0.00070	0.00071	0.00004	-0.00001	0.53792	0.21157	-7.72265	-0.01166	-0.01232	-0.00058	0.00023
30			0.29000	10.87315	5.38188	14.03779	-0.00908	-0.00183	-0.00057	-0.01354	-0.00053	0.00006	-0.00000	0.00000	0.00000	32.37055	8.24170	-27.93674	-0.01071	0.00412	0.00527	-0.01445	0.00077	-0.00567	29.41460	-4.79242	2.89040	-0.16248	0.06261	0.01827	0.08725	0.01103	-0.01004	13.31382	-5.46044	7.64134	-0.01048	-0.00037	-0.00070	0.00080	0.00004	-0.00003	0.55921	0.18423	-7.70573	-0.01211	-0.01212	-0.00064	0.00071
31			0.30000	9.97346	5.24535	14.14390	-0.00911	-0.00183	-0.00024	-0.01449	-0.00043	0.00004	-0.00000	0.00000	0.00000	31.50972	8.47012	-28.53097	-0.01633	0.00483	0.00618	-0.02186	0.00103	-0.00661	29.74446	-4.72966	3.23507	-0.15585	0.06182	0.01982	0.08113	0.01334	-0.01141	13.35641	-5.40745	7.59978	-0.01044	-0.00037	-0.00070	0.00094	0.00004	-0.00004	0.60498	0.17343	-7.67502	-0.01285	-0.01268	-0.00059	0.00139
32			0.31000	9.02831	5.14862	14.28156	-0.00909	-0.00182	0.00010	-0.01493	-0.00031	-0.00002	-0.00000	0.00000	0.00000	30.66286	8.67380	-29.12205	-0.02125	0.00514	0.00689	-0.02776	0.00111	-0.00699	30.06869	-4.67985	3.58814	-0.14852	0.05808	0.02014	0.07594	0.01351	-0.01107	13.40895	-5.35661	7.55060	-0.01043	-0.00036	-0.00070	0.00121	0.00004	-0.00004	0.68365	0.18046	-7.63514	-0.01380	-0.01350	-0.00046	0.00240
33			0.32000	8.06412	5.09534	14.43243	-0.00899	-0.00178	0.00041	-0.01491	-0.00016	-0.00011	-0.00000	0.00000	0.00000	29.84114	8.85098	-29.66897	-0.02365	0.00511	0.00691	-0.03003	0.00100	-0.00624	30.38602	-4.64494	3.91596	-0.14616	0.05073	0.01864	0.07325	0.01115	-0.00882	13.48063	-5.30348	7.50507	-0.01043	-0.00036	-0.00070	0.00162	0.00004	-0.00003	0.80418	0.20383	-7.59722	-0.01471	-0.01410	-0.00032	0.00368
34			0.33000	7.09991	5.08931	14.59174	-0.00881	-0.00172	0.00068	-0.01452	-0.00001	-0.00020	-0.00000	0.00000	0.00000	29.05101	8.99574	-30.14303	-0.02371	0.00506	0.00637	-0.02916	0.00088	-0.00484	30.69134	-4.62308	4.18510	-0.14819	0.04243	0.01639	0.07182	0.00745	-0.00581	13.57968	-5.24295	7.47240	-0.01045	-0.00037	-0.00070	0.00214	0.00004	-0.00001	0.97046	0.23834	-7.57005	-0.01551	-0.01420	-0.00021	0.00507
35			0.34000	6.14448	5.13282	14.77132	-0.00856	-0.00163	0.00091	-0.01394	0.00013	-0.00032	-0.00000	0.00000	0.00000	28.29628	9.10073	-30.53655	-0.02252	0.00508	0.00566	-0.02680	0.00083	-0.00344	30.97794	-4.61082	4.36935	-0.15081	0.03555	0.01443	0.06896	0.00379	-0.00299	13.71112	-5.17165	7.45713	-0.01047	-0.00037	-0.00070	0.00273	0.00005	0.00002	1.17892	0.27605	-7.55588	-0.01642	-0.01385	-0.00010	0.00647
36			0.35000	5.19681	5.22152	14.98662	-0.00828	-0.00154	0.00106	-0.01339	0.00022	-0.00045	-0.00000	0.00000	0.00000	27.57458	9.16172	-30.85353	-0.02144	0.00518	0.00520	-0.02489	0.00084	-0.00238	31.23679	-4.60559	4.45290	-0.15052	0.03194	0.01350	0.06247	0.00077	-0.00065	13.87725	-5.08702	7.46222	-0.01049	-0.00038	-0.00067	0.00334	0.00006	0.00005	1.42166	0.30919	-7.55289	-0.01751	-0.01304	0.00003	0.00783
37			0.36000	4.24790	5.34070	15.23823	-0.00802	-0.00146	0.00114	-0.01304	0.00027	-0.00054	-0.00000	0.00000	0.00000	26.87727	9.17929	-31.09436	-0.02068	0.00507	0.00488	-0.02369	0.00081	-0.00152	31.45848	-4.60581	4.43138	-0.14845	0.03173	0.01362	0.05360	-0.00188	0.00144	14.07943	-4.98572	7.49191	-0.01050	-0.00039	-0.00061	0.00398	0.00007	0.00007	1.69163	0.33174	-7.55905	-0.01856	-0.01185	0.00017	0.00915
38			0.37000	3.28529	5.46921	15.51197	-0.00782	-0.00140	0.00116	-0.01294	0.00026	-0.00057	-0.00000	0.00000	0.00000	26.19682	9.16024	-31.25925	-0.01967	0.00463	0.00445	-0.02238	0.00070	-0.00080	31.63939	-4.61079	4.31411	-0.14765	0.03332	0.01402	0.04496	-0.00436	0.00330	14.31969	-4.86333	7.55135	-0.01050	-0.00040	-0.00053	0.00466	0.00008	0.00010	1.98668	0.34019	-7.57323	-0.01926	-0.01045	0.00029	0.01043
39			0.38000	2.29915	5.58494	15.79291	-0.00767	-0.00136	0.00115	-0.01302	0.00021	-0.00056	-0.00000	0.00000	0.00000	25.53144	9.11590	-31.35965	-0.01865	0.00442	0.00419	-0.02097	0.00062	-0.00034	31.78260	-4.61980	4.12190	-0.14773	0.03633	0.01452	0.03764	-0.00665	0.00478	14.60067	-4.71691	7.64315	-0.01049	-0.00041	-0.00045	0.00537	0.00009	0.00011	2.31205	0.33725	-7.59372	-0.01911	-0.00916	0.00034	0.01156
40			0.39000	1.28528	5.67099	16.06861	-0.00756	-0.00134	0.00111	-0.01319	0.00014	-0.00051	-0.00000	0.00000	0.00000	24.88412	9.05627	-31.41405	-0.01852	0.00449	0.00430	-0.02033	0.00058	-0.00005	31.89649	-4.63121	3.88118	-0.14609	0.03985	0.01477	0.03215	-0.00850	0.00565	14.92426	-4.54740	7.76522	-0.01048	-0.00042	-0.00041	0.00610	0.00010	0.00012	2.67986	0.33240	-7.61588	-0.01760	-0.00820	0.00031	0.01216
41			0.40000	0.24772	5.71799	16.32384	-0.00750	-0.00134	0.00105	-0.01335	0.00006	-0.00044	-0.00000	0.00000	0.00000	24.26197	8.98820	-31.43501	-0.01919	0.00423	0.00446	-0.02019	0.00049	0.00017	31.99424	-4.64401	3.61885	-0.14289	0.04167	0.01393	0.02973	-0.00919	0.00554	15.28924	-4.36043	7.90947	-0.01049	-0.00044	-0.00040	0.00680	0.00011	0.00013	3.10333	0.33608	-7.62928	-0.01469	-0.00756	0.00022	0.01170
42			0.41000	-0.80091	5.72588	16.54522	-0.00748	-0.00137	0.00097	-0.01339	-0.00001	-0.00034	-0.00000	0.00000	0.00000	23.67613	8.91630	-31.42940	-0.02003	0.00341	0.00442	-0.01978	0.00036	0.00034	32.09275	-4.65828	3.35925	-0.13777	0.04105	0.01217	0.03019	-0.00849	0.00462	15.69035	-4.16298	8.06291	-0.01052	-0.00048	-0.00041	0.00744	0.00013	0.00014	3.59245	0.35253	-7.62297	-0.01101	-0.00733	0.00012	0.01011
43			0.42000	-1.84308	5.70375	16.72577	-0.00749	-0.00144	0.00086	-0.01326	-0.00006	-0.00024	-0.00000	0.00000	0.00000	23.13518	8.84276	-31.40280	-0.02084	0.00240	0.00433	-0.01916	0.00023	0.00049	32.20511	-4.67455	3.12263	-0.12865	0.03791	0.00996	0.03055	-0.00677	0.00340	16.12126	-3.96012	8.21090	-0.01058	-0.00052	-0.00045	0.00802	0.00014	0.00015	4.15582	0.37931	-7.59529	-0.00761	-0.00755	0.00006	0.00804
44			0.43000	-2.86029	5.66569	16.86102	-0.00752	-0.00151	0.00072	-0.01293	-0.00009	-0.00014	-0.00000	0.00000	0.00000	22.63441	8.76639	-31.35222	-0.02126	0.00177	0.00431	-0.01856	0.00015	0.00070	32.32895	-4.69355	2.91769	-0.11690	0.03341	0.00788	0.02771	-0.00493	0.00238	16.57806	-3.75464	8.34135	-0.01066	-0.00056	-0.00048	0.00859	0.00016	0.00014	4.80405	0.41116	-7.55641	-0.00536	-0.00803	0.00009	0.00652
45			0.44000	-3.83634	5.62637	16.95005	-0.00752	-0.00158	0.00060	-0.01237	-0.00008	-0.00007	-0.00000	0.00000	0.00000	22.15552	8.68233	-31.26721	-0.02116	0.00157	0.00429	-0.01823	0.00012	0.00097	32.44538	-4.71622	2.73907	-0.10582	0.03028	0.00680	0.02145	-0.00367	0.00184	17.06026	-3.54789	8.44715	-0.01072	-0.00060	-0.00050	0.00917	0.00018	0.00013	5.54990	0.44355	-7.52194	-0.00470	-0.00827	0.00018	0.00657
46			0.45000	-4.75954	5.59679	16.99798	-0.00748	-0.00162	0.00048	-0.01161	-0.00006	-0.00003	-0.00000	0.00000	0.00000	21.67845	8.58550	-31.14417	-0.02085	0.00112	0.00406	-0.01830	0.00009	0.00115	32.53352	-4.74262	2.58073	-0.09695	0.02956	0.00682	0.01359	-0.00283	0.00163	17.56927	-3.33966	8.52579	-0.01077	-0.00062	-0.00049	0.00976	0.00020	0.00011	6.40535	0.47461	-7.50453	-0.00563	-0.00805	0.00032	0.00899
47			0.46000	-5.62082	5.57990	17.01349	-0.00743	-0.00166	0.00036	-0.01072	-0.00004	-0.00000	-0.00000	0.00000	0.00000	21.19063	8.47721	-30.99503	-0.02024	0.00016	0.00355	-0.01832	0.00001	0.00111	32.58205	-4.77056	2.44854	-0.09156	0.02972	0.00698	0.00583	-0.00196	0.00133	18.10684	-3.12800	8.57880	-0.01078	-0.00065	-0.00044	0.01036	0.00022	0.00008	7.37911	0.50614	-7.50951	-0.00791	-0.00725	0.00047	0.01429
48			0.47000	-6.41342	5.57167	17.00900	-0.00736	-0.00170	0.00023	-0.00974	-0.00002	0.00000	-0.00000	0.00000	0.00000	20.68591	8.36347	-30.84231	-0.01895	-0.00035	0.00311	-0.01775	-0.00004	0.00094	32.58778	-4.79612	2.35556	-0.08980	0.03081	0.00739	-0.00165	-0.00097	0.00089	18.67446	-2.90875	8.61183	-0.01077	-0.00067	-0.00035	0.01093	0.00024	0.00006	8.47581	0.54289	-7.53275	-0.01097	-0.00590	0.00062	0.02219
49			0.48000	-7.13686	5.56791	16.99977	-0.00727	-0.00173	0.00010	-0.00879	-0.00001	0.00000	-0.00000	0.00000	0.00000	20.15894	8.24602	-30.70927	-0.01717	0.00015	0.00303	-0.01672	0.00002	0.00079	32.54965	-4.81421	2.31252	-0.08986	0.03348	0.00852	-0.00931	0.00010	0.00028	19.27281	-2.67520	8.63441	-0.01072	-0.00069	-0.00023	0.01146	0.00027	0.00004	9.69646	0.58897	-7.55960	-0.01409	-0.00435	0.00072	0.03152
50			0.49000	-7.79747	5.56827	16.99777	-0.00715	-0.00177	-0.00003	-0.00790	0.00001	0.00000	-0.00000	0.00000	0.00000	19.60322	8.11914	-30.61200	-0.01547	0.00069	0.00302	-0.01576	0.00012	0.00061	32.46656	-4.81896	2.32600	-0.09028	0.03581	0.00948	-0.01739	0.00121	-0.00066	19.90105	-2.41939	8.65774	-0.01066	-0.00071	-0.00013	0.01191	0.00030	0.00003	11.03984	0.64364	-7.56649	-0.01677	-0.00307	0.00075	0.04104
51			0.50000	-8.40296	5.57460	17.00770	-0.00701	-0.00180	-0.00013	-0.00708	0.00004	0.00000	-0.00000	0.00000	0.00000	19.01297	7.97479	-30.55728	-0.01391	0.00046	0.00277	-0.01489	0.00011	0.00040	32.33628	-4.80424	2.40049	-0.09160	0.03581	0.00933	-0.02619	0.00210	-0.00169	20.55626	-2.13490	8.68983	-0.01057	-0.00072	-0.00010	0.01226	0.00034	0.00002	12.50177	0.69890	-7.52566	-0.01900	-0.00248	0.00071	0.05027
52			0.51000	-8.95819	5.58805	17.02984	-0.00685	-0.00181	-0.00020	-0.00632	0.00007	0.00001	-0.00000	0.00000	0.00000	18.38637	7.80701	-30.54560	-0.01210	-0.00030	0.00224	-0.01356	-0.00009	0.00019	32.15664	-4.76474	2.53838	-0.09523	0.03359	0.00829	-0.03638	0.00259	-0.00247	21.23316	-1.82021	8.73063	-0.01046	-0.00073	-0.00012	0.01247	0.00037	0.00003	14.07311	0.73996	-7.41129	-0.02152	-0.00258	0.00062	0.06067
53			0.52000	-9.46563	5.60810	17.06537	-0.00666	-0.00179	-0.00023	-0.00558	0.00009	0.00002	-0.00000	0.00000	0.00000	17.72656	7.61190	-30.57469	-0.00953	-0.00098	0.00152	-0.01110	-0.00037	0.00005	31.92653	-4.69743	2.73804	-0.10202	0.03000	0.00701	-0.04875	0.00266	-0.00287	21.92536	-1.48124	8.76989	-0.01032	-0.00073	-0.00019	0.01254	0.00039	0.00005	15.73749	0.74825	-7.20299	-0.02548	-0.00306	0.00049	0.07537
54			0.53000	-9.92806	5.63180	17.12135	-0.00645	-0.00177	-0.00023	-0.00489	0.00011	0.00003	-0.00000	0.00000	0.00000	17.03967	7.38682	-30.64252	-0.00658	-0.00148	0.00078	-0.00789	-0.00066	-0.00001	31.64612	-4.60294	2.99188	-0.11008	0.02511	0.00573	-0.06288	0.00230	-0.00287	22.62742	-1.13159	8.78951	-0.01016	-0.00072	-0.00027	0.01251	0.00040	0.00006	17.46982	0.70626	-6.88837	-0.03205	-0.00336	0.00031	0.09762
55			0.54000	-10.34972	5.65408	17.20884	-0.00622	-0.00173	-0.00022	-0.00426	0.00011	0.00004	-0.00000	0.00000	0.00000	16.33167	7.12929	-30.74263	-0.00465	-0.00202	0.00023	-0.00571	-0.00103	-0.00001	31.31563	-4.48573	3.28358	-0.11407	0.01857	0.00445	-0.07559	0.00155	-0.00246	23.33661	-0.78821	8.77074	-0.00997	-0.00070	-0.00031	0.01241	0.00040	0.00005	19.23622	0.60253	-6.46416	-0.04180	-0.00293	0.00005	0.12830
56			0.55000	-10.73468	5.66936	17.33199	-0.00598	-0.00170	-0.00019	-0.00370	0.00010	0.00004	-0.00000	0.00000	0.00000	15.60601	6.83853	-30.85040	-0.00472	-0.00260	0.00008	-0.00597	-0.00144	0.00000	30.93309	-4.35505	3.58577	-0.11054	0.01095	0.00335	-0.08354	0.00067	-0.00183	24.05286	-0.46584	8.70258	-0.00978	-0.00069	-0.00031	0.01229	0.00038	0.00002	20.99650	0.43441	-5.93774	-0.05440	-0.00147	-0.00034	0.16446
57			0.56000	-11.08483	5.67378	17.48003	-0.00575	-0.00166	-0.00013	-0.00320	0.00008	0.00003	-0.00000	0.00000	0.00000	14.86276	6.51753	-30.91439	-0.00625	-0.00278	0.00027	-0.00819	-0.00158	0.00004	30.49329	-4.22470	3.85878	-0.10104	0.00590	0.00373	-0.08597	0.00015	-0.00174	24.77573	-0.17366	8.58660	-0.00960	-0.00067	-0.00028	0.01211	0.00036	-0.00000	22.70904	0.20868	-5.32824	-0.06842	0.00103	-0.00090	0.19905
58			0.57000	-11.40129	5.66643	17.63214	-0.00554	-0.00161	-0.00003	-0.00279	0.00005	0.00001	-0.00000	0.00000	0.00000	14.10113	6.17503	-30.87405	-0.00798	-0.00231	0.00058	-0.01084	-0.00125	0.00019	29.99308	-4.11057	4.06221	-0.08957	0.00848	0.00721	-0.08378	-0.00008	-0.00236	25.49758	0.08441	8.43529	-0.00947	-0.00065	-0.00025	0.01174	0.00032	-0.00002	24.33464	-0.05893	-4.66629	-0.08159	0.00393	-0.00146	0.22303
59			0.58000	-11.68942	5.64952	17.76866	-0.00537	-0.00155	0.00011	-0.00252	0.00002	-0.00002	-0.00000	0.00000	0.00000	13.32906	5.82573	-30.69444	-0.00889	-0.00105	0.00079	-0.01227	-0.00051	0.00044	29.44436	-4.02861	4.17881	-0.07967	0.01956	0.01371	-0.07816	-0.00042	-0.00236	26.19764	0.30719	8.26833	-0.00946	-0.00063	-0.00027	0.01111	0.00028	-0.00002	25.84005	-0.34359	-3.99283	-0.09067	0.00515	-0.00106	0.22798
60			0.59000	-11.96307	5.62779	17.87964	-0.00525	-0.00147	0.00027	-0.00245	-0.00000	-0.00005	-0.00000	0.00000	0.00000	12.56783	5.48555	-30.38372	-0.00864	0.00067	0.00077	-0.01177	0.00029	0.00057	28.88014	-3.99247	4.22232	-0.07332	0.03049	0.01933	-0.07114	0.00002	-0.00061	26.84509	0.49876	8.11939	-0.00964	-0.00061	-0.00037	0.01016	0.00023	-0.00001	27.20814	-0.61086	-3.36730	-0.09280	0.00237	0.00152	0.21237
61			0.60000	-12.24354	5.60607	17.96706	-0.00517	-0.00139	0.00044	-0.00259	-0.00001	-0.00006	-0.00000	0.00000	0.00000	11.83689	5.16210	-29.97067	-0.00763	0.00220	0.00051	-0.01009	0.00084	0.00046	28.33480	-4.01206	4.21045	-0.07095	0.03073	0.01996	-0.06531	0.00119	0.00221	27.40725	0.67360	8.04644	-0.01005	-0.00061	-0.00055	0.00885	0.00016	0.00008	28.45094	-0.82160	-2.87379	-0.08771	-0.00395	0.00602	0.18507
62			0.61000	-12.55331	5.58680	18.04072	-0.00513	-0.00131	0.00060	-0.00291	-0.00001	-0.00008	-0.00000	0.00000	0.00000	11.13389	4.84942	-29.46870	-0.00671	0.00301	0.00010	-0.00875	0.00106	0.00010	27.81891	-4.09204	4.13099	-0.07082	0.01891	0.01543	-0.06167	0.00111	0.00458	27.85346	0.85147	8.11986	-0.01074	-0.00063	-0.00077	0.00706	0.00009	0.00032	29.61560	-0.93952	-2.60149	-0.07762	-0.01069	0.01053	0.15811
63			0.62000	-12.90777	5.56909	18.11004	-0.00513	-0.00125	0.00073	-0.00332	-0.00001	-0.00009	-0.00000	0.00000	0.00000	10.43652	4.53443	-28.86451	-0.00635	0.00283	-0.00037	-0.00841	0.00097	-0.00046	27.31763	-4.23048	3.94026	-0.07167	0.00200	0.00855	-0.06069	0.00007	0.00469	28.15469	1.04250	8.39117	-0.01173	-0.00073	-0.00102	0.00456	-0.00001	0.00075	30.78083	-0.93794	-2.60882	-0.06501	-0.01514	0.01325	0.13782
64			0.63000	-13.30941	5.54799	18.17863	-0.00515	-0.00122	0.00081	-0.00372	-0.00002	-0.00010	-0.00000	0.00000	0.00000	9.72025	4.20793	-28.13601	-0.00621	0.00171	-0.00084	-0.00857	0.00058	-0.00122	26.80874	-4.41852	3.59057	-0.07347	-0.01280	0.00172	-0.06235	0.00034	0.00145	28.28519	1.23939	8.87373	-0.01303	-0.00093	-0.00124	0.00111	-0.00017	0.00129	32.04978	-0.80057	-2.90596	-0.05170	-0.01614	0.01342	0.12408
65			0.64000	-13.74733	5.51618	18.24511	-0.00519	-0.00123	0.00081	-0.00398	-0.00005	-0.00010	-0.00000	0.00000	0.00000	8.97023	3.86901	-27.27723	-0.00598	-0.00026	-0.00124	-0.00865	-0.00009	-0.00207	26.27715	-4.64051	3.05748	-0.07423	-0.02212	-0.00399	-0.06401	0.00263	-0.00456	28.22713	1.42146	9.54243	-0.01466	-0.00128	-0.00139	-0.00351	-0.00045	0.00175	33.54233	-0.52003	-3.45907	-0.03913	-0.01380	0.01116	0.11355
66			0.65000	-14.19922	5.46636	18.30290	-0.00520	-0.00129	0.00070	-0.00398	-0.00011	-0.00007	-0.00000	0.00000	0.00000	8.18492	3.52334	-26.30767	-0.00557	-0.00301	-0.00152	-0.00834	-0.00104	-0.00276	25.72045	-4.87555	2.35103	-0.07195	-0.02631	-0.00847	-0.06260	0.00583	-0.01174	27.97478	1.56488	10.34165	-0.01655	-0.00177	-0.00141	-0.00943	-0.00088	0.00195	35.38651	-0.09487	-4.20242	-0.02802	-0.00951	0.00750	0.10163
67			0.66000	-14.63370	5.39356	18.34069	-0.00511	-0.00142	0.00046	-0.00362	-0.00019	-0.00003	-0.00000	0.00000	0.00000	7.37662	3.17960	-25.26661	-0.00486	-0.00663	-0.00165	-0.00735	-0.00232	-0.00313	25.14896	-5.10038	1.51044	-0.06779	-0.02762	-0.01240	-0.05808	0.00879	-0.01910	27.53012	1.65531	11.20415	-0.01862	-0.00242	-0.00128	-0.01681	-0.00143	0.00179	37.70024	0.47481	-5.05932	-0.01863	-0.00526	0.00397	0.08447
68			0.67000	-15.01400	5.29594	18.34653	-0.00489	-0.00157	0.00012	-0.00287	-0.00030	-0.00000	-0.00000	0.00000	0.00000	6.56933	2.84802	-24.20274	-0.00381	-0.01095	-0.00164	-0.00560	-0.00377	-0.00309	24.58261	-5.29497	0.59111	-0.06379	-0.02711	-0.01594	-0.05163	0.01075	-0.02537	26.89149	1.69608	12.07277	-0.02080	-0.00317	-0.00099	-0.02592	-0.00198	0.00133	40.56598	1.19055	-5.96126	-0.01163	-0.00198	0.00129	0.06452
69			0.68000	-15.30341	5.17455	18.31101	-0.00447	-0.00171	-0.00028	-0.00184	-0.00042	-0.00001	-0.00000	0.00000	0.00000	5.79824	2.54018	-23.16739	-0.00225	-0.01536	-0.00148	-0.00304	-0.00504	-0.00263	24.05083	-5.44610	-0.34545	-0.06117	-0.02431	-0.01866	-0.04366	0.01084	-0.02876	26.05233	1.70721	12.90627	-0.02296	-0.00397	-0.00060	-0.03668	-0.00234	0.00076	44.01842	2.04785	-6.84251	-0.00882	0.00007	-0.00056	0.05807
70			0.69000	-15.47422	5.03407	18.22915	-0.00381	-0.00180	-0.00070	-0.00077	-0.00052	-0.00007	-0.00000	0.00000	0.00000	5.10680	2.26693	-22.21229	0.00035	-0.01885	-0.00121	0.00041	-0.00566	-0.00191	23.59177	-5.54860	-1.23727	-0.06044	-0.01903	-0.02009	-0.03402	0.00873	-0.02805	25.01303	1.71908	13.66945	-0.02484	-0.00472	-0.00024	-0.04800	-0.00225	0.00027	48.04837	3.01727	-7.61853	-0.01295	0.00083	-0.00199	0.09783
71			0.70000	-15.51841	4.88451	18.10503	-0.00291	-0.00178	-0.00105	-0.00001	-0.00055	-0.00017	-0.00000	0.00000	0.00000	4.53591	2.03382	-21.38700	0.00400	-0.02032	-0.00086	0.00367	-0.00544	-0.00114	23.24333	-5.60578	-2.02967	-0.05989	-0.01115	-0.01949	-0.02211	0.00482	-0.02301	23.79509	1.76254	14.32141	-0.02606	-0.00527	0.00001	-0.05744	-0.00153	-0.00001	52.60823	4.02796	-8.18055	-0.02551	0.00004	-0.00326	0.21422
72			0.71000	-15.45319	4.74164	17.95208	-0.00179	-0.00162	-0.00128	0.00027	-0.00048	-0.00026	-0.00000	0.00000	0.00000	4.11004	1.84007	-20.73107	0.00802	-0.01924	-0.00049	0.00520	-0.00450	-0.00049	23.02768	-5.62847	-2.68267	-0.05692	-0.00077	-0.01634	-0.00946	0.00028	-0.01508	22.45172	1.85940	14.81539	-0.02635	-0.00550	0.00007	-0.06200	-0.00034	-0.00005	57.61664	4.96766	-8.42050	-0.04487	-0.00247	-0.00403	0.40575
73			0.72000	-15.31916	4.62334	17.78612	-0.00051	-0.00129	-0.00133	0.00011	-0.00031	-0.00031	-0.00000	0.00000	0.00000	3.82930	1.68351	-20.26586	0.01145	-0.01562	-0.00012	0.00461	-0.00307	-0.00008	22.94072	-5.63307	-3.17338	-0.05100	0.01066	-0.01116	0.00024	-0.00286	-0.00732	21.07333	2.01591	15.11230	-0.02568	-0.00535	-0.00010	-0.05954	0.00091	0.00004	62.96523	5.70321	-8.27505	-0.06627	-0.00611	-0.00365	0.62699
74			0.73000	-15.17534	4.54453	17.61835	0.00088	-0.00077	-0.00115	-0.00015	-0.00013	-0.00029	-0.00000	0.00000	0.00000	3.67085	1.56411	-19.98771	0.01386	-0.00958	0.00018	0.00293	-0.00147	0.00006	22.95292	-5.63898	-3.49824	-0.04392	0.02166	-0.00489	0.00489	-0.00308	-0.00201	19.78107	2.21971	15.20060	-0.02410	-0.00486	-0.00043	-0.04983	0.00168	0.00005	68.52525	6.11748	-7.76329	-0.08448	-0.00942	-0.00199	0.81510
75			0.74000	-15.09394	4.51363	17.45786	0.00226	-0.00006	-0.00077	0.00000	-0.00000	-0.00019	-0.00000	0.00000	0.00000	3.59797	1.48142	-19.87111	0.01513	-0.00160	0.00034	0.00137	-0.00017	0.00003	23.01909	-5.66688	-3.67303	-0.03583	0.03201	0.00192	0.00496	0.00008	0.00041	18.70405	2.44011	15.10935	-0.02179	-0.00414	-0.00079	-0.03507	0.00177	-0.00010	74.15694	6.15137	-6.99625	-0.09590	-0.01097	0.00014	0.92338
76			0.75000	-15.15283	4.52685	17.31898	0.00356	0.00076	-0.00026	0.00109	0.00001	-0.00005	-0.00000	0.00000	0.00000	3.56958	1.43180	-19.88376	0.01490	0.00720	0.00038	0.00064	0.00052	-0.00004	23.08914	-5.73789	-3.72442	-0.02427	0.04180	0.00882	0.00203	0.00689	0.00065	17.94993	2.63548	14.90357	-0.01909	-0.00337	-0.00109	-0.01899	0.00134	-0.00030	79.73071	5.83246	-6.14432	-0.09885	-0.01049	0.00211	0.93440
77			0.76000	-15.42617	4.56387	17.22200	0.00471	0.00156	0.00021	0.00342	-0.00003	0.00003	-0.00000	0.00000	0.00000	3.54594	1.40728	-20.00226	0.01259	0.01522	0.00038	0.00078	0.00073	-0.00011	23.11474	-5.87384	-3.67666	-0.00607	0.05102	0.01557	-0.00029	0.01791	-0.00036	17.58416	2.77351	14.66427	-0.01634	-0.00270	-0.00133	-0.00495	0.00080	-0.00041	85.15363	5.27202	-5.37636	-0.09384	-0.00875	0.00361	0.86218
78			0.77000	-15.97447	4.58896	17.18653	0.00564	0.00224	0.00052	0.00694	0.00001	-0.00000	-0.00000	0.00000	0.00000	3.49062	1.39722	-20.22107	0.00804	0.02062	0.00038	0.00112	0.00086	-0.00018	23.05293	-6.09737	-3.54131	0.01781	0.05766	0.02125	0.00438	0.03279	-0.00206	17.62386	2.84898	14.45920	-0.01376	-0.00219	-0.00155	0.00534	0.00040	-0.00040	90.38323	4.63093	-4.79700	-0.08325	-0.00686	0.00453	0.74018
79			0.78000	-16.83565	4.55573	17.22758	0.00628	0.00272	0.00063	0.01112	0.00028	-0.00012	-0.00000	0.00000	0.00000	3.37322	1.39283	-20.55217	0.00127	0.02208	0.00037	0.00033	0.00101	-0.00025	22.87089	-6.42998	-3.31757	0.03835	0.05559	0.02325	0.01862	0.04529	-0.00361	18.04600	2.88393	14.31850	-0.01148	-0.00181	-0.00178	0.01169	0.00021	-0.00030	95.42121	4.06849	-4.41144	-0.06952	-0.00543	0.00555	0.59836
80			0.79000	-18.01596	4.41249	17.35546	0.00652	0.00295	0.00055	0.01491	0.00080	-0.00022	-0.00000	0.00000	0.00000	3.17775	1.39064	-21.00391	-0.00808	0.01940	0.00043	-0.00306	0.00098	-0.00037	22.55587	-6.88857	-3.01210	0.04522	0.03800	0.01860	0.03259	0.04044	-0.00319	18.80161	2.91486	14.23388	-0.00954	-0.00152	-0.00198	0.01476	0.00017	-0.00017	100.29404	3.70274	-4.13274	-0.05386	-0.00402	0.00799	0.44981
81			0.80000	-19.48057	4.11282	17.57608	0.00623	0.00289	0.00029	0.01681	0.00141	-0.00020	-0.00000	0.00000	0.00000	2.91458	1.39000	-21.54853	-0.02082	0.01334	0.00074	-0.00961	0.00068	-0.00071	22.12336	-7.48117	-2.66500	0.04086	0.00556	0.00797	0.03673	0.00710	-0.00080	19.82482	2.97167	14.18458	-0.00789	-0.00129	-0.00203	0.01537	0.00018	-0.00003	105.02945	3.59989	-3.82600	-0.03697	-0.00165	0.01238	0.30008
82			0.81000	-21.14402	3.62978	17.89049	0.00523	0.00244	-0.00011	0.01524	0.00172	0.00010	-0.00000	0.00000	0.00000	2.62226	1.38860	-22.11168	-0.03725	0.00421	0.00145	-0.01731	0.00021	-0.00131	21.61216	-8.20284	-2.34966	0.03739	-0.03602	-0.00553	0.03685	-0.05131	-0.00046	21.03735	3.05600	14.16424	-0.00642	-0.00109	-0.00180	0.01420	0.00015	0.00009	109.64251	3.78487	-3.36029	-0.02025	0.00189	0.01676	0.15961
83			0.82000	-22.86163	2.96671	18.29191	0.00331	0.00151	-0.00061	0.00935	0.00134	0.00073	-0.00000	0.00000	0.00000	2.35719	1.38204	-22.58691	-0.05651	-0.00867	0.00258	-0.02063	-0.00042	-0.00166	21.06782	-9.03355	-2.14737	0.04056	-0.08422	-0.02069	0.03949	-0.12474	-0.00754	22.35780	3.13550	14.18375	-0.00507	-0.00092	-0.00123	0.01189	0.00006	0.00013	114.13935	4.25029	-2.64032	-0.00546	0.00561	0.01834	0.04174
84			0.83000	-24.42393	2.16146	18.76245	0.00024	0.00002	-0.00114	0.00057	0.00002	0.00157	-0.00000	0.00000	0.00000	2.18623	1.36522	-22.84945	-0.07641	-0.02602	0.00396	-0.01102	-0.00132	-0.00060	20.53136	-9.93665	-2.12700	0.04434	-0.13999	-0.03891	0.03860	-0.20082	-0.02772	23.71636	3.16661	14.25313	-0.00380	-0.00079	-0.00034	0.00901	-0.00005	0.00005	118.53339	4.94749	-1.61970	0.00700	0.00835	0.01604	-0.05198
85			0.84000	-25.55878	1.28593	19.27009	-0.00418	-0.00206	-0.00161	-0.00546	-0.00204	0.00230	-0.00000	0.00000	0.00000	2.18766	1.33119	-22.76211	-0.09370	-0.04719	0.00526	0.02074	-0.00288	0.00306	20.03775	-10.85953	-2.33784	0.03722	-0.20017	-0.06124	0.02548	-0.25558	-0.06625	25.06446	3.13246	14.36422	-0.00255	-0.00065	0.00081	0.00593	-0.00012	-0.00012	122.85301	5.76681	-0.31163	0.01808	0.00982	0.01077	-0.13102
86			0.85000	-25.94469	0.44099	19.76175	-0.01007	-0.00467	-0.00192	0.00285	-0.00413	0.00245	-0.00000	0.00000	0.00000	2.45522	1.26797	-22.18567	-0.10428	-0.06974	0.00591	0.07949	-0.00566	0.00910	19.62083	-11.73677	-2.80123	0.00581	-0.25349	-0.08730	0.00245	-0.25658	-0.12306	26.37069	3.05396	14.49284	-0.00125	-0.00049	0.00210	0.00280	-0.00011	-0.00027	127.12535	6.55294	1.20426	0.02887	0.01055	0.00452	-0.20513
87			0.86000	-25.24422	-0.25828	20.14806	-0.01732	-0.00756	-0.00199	0.04195	-0.00540	0.00167	-0.00000	0.00000	0.00000	3.10060	1.15603	-21.00430	-0.10256	-0.08907	0.00511	0.15556	-0.00956	0.01349	19.32061	-12.49604	-3.49183	-0.06650	-0.28023	-0.11541	-0.00601	-0.18702	-0.18455	27.61406	2.96316	14.61361	0.00013	-0.00027	0.00333	-0.00028	-0.00006	-0.00032	131.35126	7.16138	2.79208	0.03980	0.01193	-0.00010	-0.27723
88			0.87000	-23.17119	-0.71412	20.28730	-0.00410	-0.00638	0.00198	0.02017	-0.00351	-0.00018	0.00189	-0.02751	0.04148	4.25569	0.96799	-19.17178	-0.00018	-0.10367	-0.00491	0.00046	-0.01352	-0.01827	19.19356	-13.06722	-4.31029	-0.35673	-0.24414	-0.16667	0.11014	-0.07142	-0.25400	28.78268	2.87922	14.70846	0.00164	0.00006	0.00420	-0.00324	0.00001	-0.00019	135.49162	7.50069	4.28692	0.05043	0.01527	-0.00124	-0.34146
89			0.88000	-19.61420	-0.90082	19.99164	0.22461	0.04958	-0.02167	-1.64615	0.02396	-0.02007	0.02682	-0.31176	0.47869	6.06513	0.67180	-16.76735	0.91652	-0.12603	-0.01251	-3.46239	-0.01752	-0.05673	19.32048	-13.39001	-5.06917	-2.17049	0.07668	-0.48190	1.66779	-0.00415	-0.51624	29.87494	2.80388	14.76134	0.00327	0.00054	0.00437	-0.00603	0.00008	0.00015	139.46442	7.53260	5.52479	0.05929	0.02092	0.00167	-0.38196
90			0.89000	-14.79253	-0.92087	19.09493	0.63914	0.20049	-0.01625	-5.77906	0.11339	-0.03290	0.10369	-0.41307	0.91058	8.64901	0.24445	-14.03195	1.06883	0.24064	0.04143	-5.55401	0.02977	0.19962	19.79512	-13.41756	-5.52172	-2.46337	0.90971	-0.29819	3.13965	-0.29876	-0.06529	30.89639	2.72184	14.75081	0.00500	0.00123	0.00350	-0.00860	0.00013	0.00059	143.14441	7.25650	6.36549	0.06453	0.02863	0.00846	-0.38060
91			0.90000	-9.29276	-0.97253	17.58419	1.26209	0.24824	0.07997	-12.12974	0.17722	0.23334	0.16642	-0.03110	2.29343	12.04791	-0.30034	-11.33898	-0.64486	0.96126	0.14075	4.26179	0.07398	0.62700	20.69328	-13.12078	-5.44697	2.19509	1.84059	1.08342	-3.97117	-0.94029	-0.96227	31.85105	2.59833	14.65465	0.00673	0.00208	0.00143	-0.01070	0.00024	0.00052	146.37299	6.70705	6.70592	0.06456	0.03811	0.01852	-0.32796
92			0.91000	-3.83937	-1.19036	15.67151	1.67566	-0.15591	0.08163	-15.22291	-0.11581	0.27439	-0.04162	0.02964	5.22978	16.20133	-0.88908	-9.06110	0.10887	0.20265	-0.00878	-0.85149	-0.00258	-0.03145	22.03895	-12.50583	-4.76641	5.42198	1.00083	1.58096	-12.68535	-0.60467	-3.05049	32.73170	2.38792	14.46722	0.00818	0.00298	-0.00170	-0.01176	0.00055	-0.00098	148.98421	5.95821	6.48653	0.05848	0.04808	0.03020	-0.23277
93			0.92000	1.03798	-1.52751	13.68902	1.81543	-0.34913	-0.03413	-14.35184	-0.19095	-0.11161	-0.40538	-0.32689	5.45791	20.95204	-1.40485	-7.38588	2.35987	-1.57852	-0.52952	-20.35579	0.25690	-1.34985	23.76939	-11.64296	-3.62748	2.96128	-1.63362	0.31974	-8.21532	1.02375	-0.80304	33.51534	2.05959	14.21198	0.00888	0.00367	-0.00545	-0.01099	0.00109	-0.00408	150.83974	5.11847	5.70658	0.04631	0.05561	0.04083	-0.12294
94			0.93000	5.12626	-1.83226	11.93487	1.85056	-0.16221	-0.11315	-12.07226	-0.03523	-0.30497	-0.34082	-0.70234	3.64930	26.01725	-1.74707	-6.24663	3.54024	-1.57056	-0.54516	-31.16646	0.56190	-0.92274	25.70385	-10.68665	-2.38387	-1.21385	-1.58340	-0.51660	3.58616	0.96176	1.21559	34.16664	1.62504	13.94059	0.00841	0.00395	-0.00909	-0.00820	0.00162	-0.00729	151.85545	4.31006	4.44093	0.02878	0.05725	0.04771	-0.03456
95			0.94000	8.42323	-2.00073	10.63298	1.99829	-0.02837	-0.07326	-10.36478	0.00141	-0.12879	-0.03331	-0.71519	2.82790	30.98028	-1.90136	-5.44511	3.47290	-0.42033	-0.01455	-28.57314	0.20825	-0.01690	27.56331	-9.85266	-1.46404	-1.63848	0.52921	-0.03212	4.51742	-0.31488	0.04626	34.64518	1.14935	13.71983	0.00673	0.00374	-0.01190	-0.00436	0.00176	-0.00814	152.01175	3.64015	2.85407	0.00635	0.05090	0.04918	0.00170
96			0.95000	11.00459	-2.03026	9.93355	2.19770	-0.02774	0.00200	-8.74786	0.00358	0.00132	0.16341	-0.60790	2.81067	35.39770	-1.97932	-4.81122	3.37451	0.28290	0.39722	-23.59452	-0.12333	0.38719	29.06850	-9.32760	-1.21220	-0.47593	1.92275	0.53509	1.05216	-1.26070	-0.02815	34.91429	0.73232	13.60616	0.00423	0.00312	-0.01336	-0.00114	0.00136	-0.00552	151.34857	3.17528	1.20650	-0.02108	0.03813	0.04548	-0.03485
97			0.96000	12.95808	-1.97191	9.86414	2.30664	-0.04492	0.05691	-6.74642	0.00226	-0.01900	0.18287	-0.55180	2.77417	38.95144	-2.17589	-4.25871	3.37859	0.30253	0.40423	-18.19041	-0.04310	0.43205	30.04709	-9.16856	-1.77276	0.17685	1.89435	0.63955	-0.26433	-1.52797	0.85701	34.95239	0.46696	13.62040	0.00153	0.00224	-0.01332	0.00020	0.00069	-0.00088	149.95192	2.94730	-0.16134	-0.05318	0.02319	0.03832	-0.15326
98			0.97000	14.36770	-1.87357	10.29468	2.29852	-0.02456	0.08524	-4.65985	-0.00186	-0.08494	0.13436	-0.52638	2.59082	41.52601	-2.64215	-3.77156	3.28693	0.09673	0.24559	-12.27863	0.02597	0.30925	30.49217	-9.28821	-3.02410	0.30264	1.37288	0.52453	-0.25322	-1.31149	1.18513	34.76094	0.40072	13.74627	-0.00085	0.00127	-0.01196	-0.00043	0.00016	0.00314	147.93674	2.99148	-0.91008	-0.08943	0.00901	0.02921	-0.35029
99			0.98000	15.31746	-1.76702	10.99266	2.22480	0.01547	0.09924	-2.87366	0.00267	-0.12495	0.10332	-0.48584	2.39569	43.19016	-3.36605	-3.38751	3.08460	-0.02811	0.16553	-7.04875	-0.01715	0.20932	30.55246	-9.52722	-4.59646	0.37575	1.09661	0.44797	-0.14324	-1.03300	1.07961	34.36375	0.52499	13.94566	-0.00268	0.00035	-0.00966	-0.00222	-0.00003	0.00482	145.43079	3.37639	-0.83041	-0.13043	-0.00477	0.01872	-0.61817
100			0.99000	15.89239	-1.68219	11.73933	2.11594	0.04765	0.10552	-1.49941	0.01142	-0.12860	0.08722	-0.42348	2.22491	44.11189	-4.13849	-3.18819	2.79581	-0.07467	0.14833	-3.10568	-0.05454	0.12588	30.44143	-9.75406	-5.99276	0.55253	1.01371	0.43856	-0.06196	-0.65613	0.78489	33.80455	0.79318	14.16832	-0.00398	-0.00042	-0.00693	-0.00420	0.00010	0.00415	142.57176	4.18185	0.05765	-0.17646	-0.01987	0.00721	-0.93989
101			1.00000	16.17144	-1.64833	12.41177	1.96999	0.06285	0.10637	-0.50329	0.01877	-0.11088	0.06699	-0.37163	2.06000	44.45823	-4.63940	-3.26462	2.52925	-0.11324	0.11299	-0.41210	-0.06681	0.00020	30.31422	-9.92298	-6.77231	0.61431	0.90609	0.42457	0.05390	-0.08483	0.28589	33.14645	1.13813	14.35807	-0.00485	-0.00097	-0.00422	-0.00565	0.00035	0.00235	139.51305	5.43591	1.50636	-0.22524	-0.03654	-0.00385	-1.27098
102			1.01000	16.22107	-1.67752	12.98246	1.79597	0.06160	0.11180	0.17120	0.02161	-0.09636	0.04040	-0.33290	1.88479	44.33865	-4.62280	-3.65961	2.27700	-0.14492	0.03828	1.46692	-0.04142	-0.03900	30.21509	-10.05004	-6.72427	0.54282	0.71257	0.39058	0.16633	0.38045	-0.20485	32.46200	1.48448	14.47465	-0.00530	-0.00127	-0.00190	-0.00615	0.00050	0.00079	136.41087	7.05606	3.12474	-0.27181	-0.05407	-0.01289	-1.54085
103			1.02000	16.09323	-1.75747	13.47283	1.61794	0.05212	0.12614	0.59889	0.01977	-0.09221	0.02113	-0.29253	1.71180	43.80430	-4.06255	-4.33616	2.00597	-0.12567	-0.02791	2.74706	0.00261	0.05160	30.11056	-10.15082	-5.93221	0.47092	0.53777	0.36636	0.26048	0.53418	-0.52583	31.81112	1.76866	14.51708	-0.00534	-0.00135	-0.00012	-0.00575	0.00045	0.00003	133.39066	8.84043	4.49626	-0.31179	-0.07227	-0.02021	-1.69151
104			1.03000	15.82513	-1.86200	13.90823	1.44720	0.04375	0.14648	0.85655	0.01632	-0.09419	0.02017	-0.25254	1.55689	42.87408	-3.14526	-5.18342	1.75639	-0.04323	-0.04582	3.57075	0.00913	0.10202	29.93964	-10.21320	-4.69855	0.40032	0.48037	0.36015	0.31938	0.54088	-0.67044	31.22426	1.95899	14.51735	-0.00502	-0.00127	0.00106	-0.00485	0.00028	-0.00013	130.52338	10.52180	5.29352	-0.34295	-0.09043	-0.02738	-1.70602
105			1.04000	15.44162	-1.96698	14.29880	1.28694	0.03737	0.16389	0.99946	0.01258	-0.09402	0.02934	-0.21044	1.43098	41.56752	-2.15349	-6.04893	1.52991	0.06335	-0.03047	4.01163	-0.01575	0.06376	29.64594	-10.20846	-3.39932	0.36910	0.50216	0.36637	0.37213	0.45970	-0.66009	30.70367	2.05213	14.51147	-0.00451	-0.00111	0.00169	-0.00388	0.00008	-0.00008	127.83791	11.85382	5.35674	-0.36494	-0.10584	-0.03450	-1.60379
106			1.05000	14.96028	-2.05779	14.64510	1.13067	0.02747	0.17472	1.05535	0.00775	-0.08918	0.03434	-0.16103	1.32382	39.93121	-1.34109	-6.78873	1.29080	0.14508	-0.01984	4.00631	-0.02236	0.03120	29.20016	-10.10684	-2.34781	0.42004	0.51329	0.37824	0.48818	0.23690	-0.53019	30.23856	2.05519	14.52211	-0.00407	-0.00095	0.00189	-0.00313	-0.00007	-0.00001	125.36031	12.69139	4.71291	-0.37779	-0.11533	-0.04015	-1.41607
107			1.06000	14.39519	-2.12750	14.94788	0.97442	0.01348	0.17780	1.03853	0.00299	-0.07983	0.02761	-0.11424	1.21331	38.04274	-0.85759	-7.31046	1.04970	0.16658	-0.03797	3.61886	0.00305	0.03338	28.60906	-9.88773	-1.71256	0.47700	0.45224	0.37246	0.59890	-0.03629	-0.32337	29.81978	1.97831	14.56001	-0.00387	-0.00088	0.00183	-0.00267	-0.00018	0.00002	123.13942	13.02961	3.53543	-0.38111	-0.11776	-0.04350	-1.17391
108			1.07000	13.75976	-2.17503	15.20719	0.81744	0.00015	0.17484	0.95967	0.00002	-0.06639	0.01662	-0.07653	1.08996	35.99388	-0.73081	-7.58506	0.83227	0.15158	-0.06456	3.03359	0.03013	0.01403	27.90564	-9.54949	-1.50550	0.48626	0.37279	0.35105	0.63398	-0.20798	-0.13558	29.44290	1.84052	14.62808	-0.00386	-0.00090	0.00167	-0.00239	-0.00027	0.00001	121.23521	12.98877	2.07006	-0.37489	-0.11419	-0.04468	-0.90861
109			1.08000	13.06762	-2.20622	15.41595	0.68000	-0.00663	0.16729	0.85402	-0.00080	-0.04837	0.01224	-0.04443	0.96333	33.87016	-0.89014	-7.63711	0.63053	0.14819	-0.06926	2.34000	0.04816	-0.01850	27.13085	-9.11495	-1.61920	0.49160	0.36188	0.33921	0.65579	-0.31276	-0.02623	29.10438	1.67369	14.72650	-0.00392	-0.00098	0.00152	-0.00217	-0.00034	-0.00006	119.69364	12.75406	0.55574	-0.36004	-0.10707	-0.04457	-0.64882
110			1.09000	12.33421	-2.23361	15.56160	0.57943	-0.00484	0.15488	0.75791	-0.00047	-0.02721	0.01279	-0.01720	0.84478	31.74010	-1.20813	-7.53378	0.43783	0.15935	-0.05741	1.60821	0.05811	-0.02869	26.31767	-8.62726	-1.88329	0.52137	0.40057	0.33705	0.71418	-0.38341	0.00414	28.80111	1.51580	14.85587	-0.00405	-0.00108	0.00148	-0.00199	-0.00035	-0.00016	118.53056	12.50096	-0.83051	-0.33824	-0.09878	-0.04424	-0.41686
111			1.10000	11.57732	-2.27119	15.63669	0.51166	0.00037	0.13707	0.67895	0.00004	-0.00784	0.01022	0.00023	0.73769	29.65554	-1.54810	-7.36978	0.27355	0.15293	-0.05145	0.97343	0.04909	-0.02453	25.48566	-8.13792	-2.12446	0.53744	0.40638	0.32138	0.76291	-0.34899	-0.03000	28.53398	1.40174	15.01593	-0.00432	-0.00120	0.00156	-0.00182	-0.00032	-0.00031	117.73019	12.34333	-1.99183	-0.31126	-0.09074	-0.04426	-0.22670
112			1.11000	10.81702	-2.32839	15.64807	0.46597	0.00392	0.11722	0.61117	0.00045	0.00444	0.00352	0.00656	0.64806	27.65512	-1.80263	-7.24411	0.15699	0.12266	-0.05539	0.53253	0.02722	-0.01400	24.64424	-7.69284	-2.21439	0.51350	0.36156	0.28826	0.75764	-0.22988	-0.09305	28.30936	1.35770	15.20365	-0.00469	-0.00132	0.00175	-0.00159	-0.00022	-0.00053	117.25320	12.31990	-2.90327	-0.28108	-0.08332	-0.04456	-0.08314
113			1.12000	10.07353	-2.40672	15.61828	0.43728	0.00823	0.09908	0.55312	0.00113	0.00840	-0.00327	0.00651	0.58339	25.76474	-1.91367	-7.23577	0.08239	0.09085	-0.05870	0.26335	0.00941	0.00481	23.79929	-7.32123	-2.09266	0.47147	0.30654	0.25250	0.71727	-0.11397	-0.14843	28.13620	1.39953	15.41392	-0.00504	-0.00141	0.00201	-0.00122	-0.00007	-0.00082	117.05085	12.41273	-3.58941	-0.24988	-0.07658	-0.04498	0.01744
114			1.13000	9.36465	-2.50044	15.57964	0.42516	0.01108	0.08347	0.50700	0.00176	0.00613	-0.00710	0.00289	0.54611	23.99695	-1.87405	-7.38460	0.04039	0.06902	-0.05662	0.12075	-0.00028	0.02409	22.95824	-7.03070	-1.76702	0.42396	0.26794	0.22347	0.65325	-0.03805	-0.18048	28.01995	1.52914	15.63914	-0.00528	-0.00147	0.00232	-0.00076	0.00011	-0.00113	117.07748	12.57685	-4.09496	-0.21955	-0.07058	-0.04558	0.08313
115			1.14000	8.70472	-2.60078	15.56467	0.42598	0.01296	0.07170	0.46847	0.00227	0.00078	-0.00640	-0.00339	0.53554	22.35285	-1.71442	-7.68234	0.02764	0.06522	-0.04836	0.07693	-0.00564	0.03324	22.13129	-6.80973	-1.29843	0.36928	0.26298	0.20585	0.56244	0.00085	-0.19020	27.95952	1.73492	15.86808	-0.00547	-0.00151	0.00264	-0.00027	0.00027	-0.00142	117.29532	12.76493	-4.46094	-0.19144	-0.06539	-0.04650	0.12272
116			1.15000	8.10532	-2.70111	15.59752	0.43496	0.01586	0.06465	0.43125	0.00294	-0.00538	-0.00331	-0.00748	0.54708	20.82756	-1.48349	-8.07675	0.02024	0.07866	-0.03786	0.05226	-0.01121	0.03053	21.33058	-6.63464	-0.77806	0.34215	0.28533	0.20195	0.50097	0.01284	-0.18359	27.94991	1.99817	16.08602	-0.00569	-0.00156	0.00295	0.00020	0.00042	-0.00162	117.67587	12.93914	-4.71263	-0.16645	-0.06092	-0.04752	0.14429
117			1.16000	7.57454	-2.79828	15.68898	0.44898	0.01894	0.06152	0.39257	0.00361	-0.01136	0.00020	-0.00762	0.57677	19.41558	-1.23130	-8.48806	0.00773	0.10254	-0.02838	0.01842	-0.01807	0.02164	20.56877	-6.47839	-0.30259	0.35360	0.32298	0.20846	0.48311	-0.00214	-0.15999	27.98580	2.30270	16.27921	-0.00593	-0.00161	0.00323	0.00065	0.00056	-0.00173	118.19905	13.07416	-4.86206	-0.14477	-0.05684	-0.04804	0.15366
118			1.17000	7.11511	-2.89001	15.83628	0.46357	0.01644	0.06179	0.35085	0.00309	-0.01691	0.00420	-0.00704	0.61839	18.11306	-0.99888	-8.83262	0.00306	0.12784	-0.02267	0.00670	-0.02454	0.01308	19.85823	-6.31832	0.04801	0.36799	0.36453	0.21813	0.45536	-0.04412	-0.11580	28.06147	2.63728	16.43889	-0.00615	-0.00167	0.00347	0.00104	0.00069	-0.00173	118.84624	13.15609	-4.91624	-0.12608	-0.05288	-0.04763	0.15372
119			1.18000	6.72435	-2.97351	16.02727	0.47676	0.01089	0.06472	0.30735	0.00193	-0.02190	0.00796	-0.00563	0.66529	16.91846	-0.81235	-9.04631	0.00177	0.15239	-0.02076	0.00353	-0.02953	0.00631	19.20890	-6.14127	0.22574	0.38336	0.40274	0.22737	0.41795	-0.10442	-0.05663	28.16774	2.99104	16.56155	-0.00628	-0.00171	0.00365	0.00131	0.00079	-0.00165	119.59089	13.17861	-4.88545	-0.11023	-0.04906	-0.04636	0.14600
120			1.19000	6.39764	-3.04668	16.24580	0.48525	0.00637	0.06994	0.26155	0.00103	-0.02608	0.01243	-0.00431	0.71283	15.83427	-0.68100	-9.09966	0.00755	0.18211	-0.02033	0.01351	-0.03398	0.00023	18.62733	-5.94397	0.22075	0.38848	0.44615	0.23606	0.36447	-0.17220	0.00530	28.28989	3.34910	16.64703	-0.00622	-0.00170	0.00376	0.00136	0.00082	-0.00148	120.39294	13.13890	-4.78909	-0.09775	-0.04579	-0.04465	0.13326
121			1.20000	6.13040	-3.10984	16.47318	0.48992	0.00131	0.07662	0.21547	0.00019	-0.02852	0.01860	-0.00327	0.76005	14.86634	-0.60014	-8.99902	0.02112	0.21906	-0.02004	0.03336	-0.03822	-0.00486	18.11653	-5.73059	0.05903	0.38179	0.50297	0.24645	0.30258	-0.23941	0.05762	28.41040	3.69266	16.69481	-0.00591	-0.00161	0.00378	0.00117	0.00077	-0.00118	121.20528	13.03310	-4.65544	-0.08934	-0.04351	-0.04291	0.11933
122			1.21000	5.91765	-3.16571	16.68819	0.50523	-0.00446	0.08415	0.17588	-0.00058	-0.02804	0.02529	-0.00172	0.81048	14.02145	-0.55749	-8.77886	0.02656	0.25848	-0.02078	0.03608	-0.04119	-0.00865	17.67659	-5.50918	-0.20592	0.38779	0.56854	0.26102	0.25610	-0.29333	0.09124	28.51359	4.00275	16.70154	-0.00545	-0.00148	0.00370	0.00084	0.00067	-0.00078	121.98560	12.85606	-4.51367	-0.08493	-0.04222	-0.04117	0.10662
123			1.22000	5.75334	-3.21841	16.86897	0.52734	-0.01182	0.08906	0.13960	-0.00141	-0.02308	0.03015	-0.00253	0.86184	13.30488	-0.53829	-8.49177	0.03591	0.28708	-0.02203	0.04060	-0.04068	-0.01073	17.30568	-5.28926	-0.50512	0.38404	0.62100	0.27042	0.20871	-0.31195	0.09586	28.59005	4.26333	16.66050	-0.00505	-0.00136	0.00352	0.00050	0.00056	-0.00031	122.70434	12.60531	-4.38357	-0.08354	-0.04130	-0.03896	0.09528
124			1.23000	5.63168	-3.27170	16.99789	0.54958	-0.01903	0.09046	0.10348	-0.00214	-0.01451	0.03238	-0.00646	0.90799	12.72037	-0.52865	-8.19832	0.05369	0.30149	-0.02305	0.04826	-0.03704	-0.01042	17.00216	-5.08076	-0.76781	0.36015	0.65280	0.27179	0.15818	-0.28680	0.06949	28.63807	4.46481	16.56512	-0.00483	-0.00129	0.00325	0.00022	0.00047	0.00015	123.34573	12.28579	-4.27066	-0.08402	-0.04010	-0.03589	0.08461
125			1.24000	5.54875	-3.32854	17.06494	0.57333	-0.02339	0.09079	0.06694	-0.00255	-0.00457	0.03338	-0.00925	0.94697	12.26983	-0.51623	-7.95555	0.06107	0.31376	-0.02314	0.04080	-0.03331	-0.00761	16.76444	-4.89370	-0.93463	0.35054	0.68373	0.27502	0.12081	-0.23022	0.02210	28.66203	4.60566	16.41320	-0.00475	-0.00124	0.00293	0.00001	0.00040	0.00052	123.90436	11.91231	-4.16807	-0.08586	-0.03843	-0.03208	0.07436
126			1.25000	5.50188	-3.39042	17.06751	0.60191	-0.02172	0.09019	0.03014	-0.00231	0.00534	0.03151	-0.01187	0.97978	11.95119	-0.49109	-7.80416	0.05731	0.31955	-0.02331	0.02559	-0.03029	-0.00359	16.59022	-4.73793	-0.96838	0.35462	0.70185	0.27741	0.09136	-0.14631	-0.03616	28.66881	4.69134	16.20921	-0.00475	-0.00122	0.00257	-0.00014	0.00035	0.00074	124.38117	11.50768	-4.06301	-0.08859	-0.03603	-0.02747	0.06441
127			1.26000	5.48799	-3.45623	17.00900	0.63116	-0.01771	0.08693	-0.00620	-0.00178	0.01390	0.02495	-0.01553	1.00395	11.75641	-0.44727	-7.76072	0.04859	0.30564	-0.02444	0.01190	-0.02752	0.00070	16.47550	-4.62198	-0.85970	0.36214	0.68330	0.27127	0.06478	-0.04879	-0.08998	28.66505	4.73421	15.96797	-0.00479	-0.00121	0.00223	-0.00022	0.00031	0.00078	124.78160	11.09985	-3.94713	-0.09185	-0.03275	-0.02200	0.05511
128			1.27000	5.50269	-3.52287	16.89581	0.65823	-0.01406	0.08324	-0.03953	-0.00127	0.02072	0.01649	-0.01697	1.01887	11.67043	-0.38376	-7.81537	0.02753	0.28342	-0.02625	0.00206	-0.02573	0.00461	16.41290	-4.55139	-0.62613	0.39138	0.64968	0.26460	0.04391	0.03646	-0.12876	28.65591	4.75160	15.71681	-0.00485	-0.00122	0.00194	-0.00026	0.00027	0.00069	125.11440	10.71839	-3.82590	-0.09506	-0.02913	-0.01651	0.04692
129			1.28000	5.53986	-3.58702	16.73450	0.68215	-0.00858	0.08112	-0.06698	-0.00067	0.02644	0.01085	-0.01666	1.02227	11.67169	-0.30472	-7.93685	-0.00027	0.27198	-0.02677	0.00001	-0.02540	0.00684	16.39103	-4.52581	-0.30493	0.42905	0.63415	0.26470	0.02734	0.09875	-0.15123	28.64379	4.76243	15.48971	-0.00491	-0.00123	0.00172	-0.00026	0.00024	0.00050	125.38980	10.38821	-3.71757	-0.09773	-0.02623	-0.01241	0.04013
130			1.29000	5.59236	-3.64748	16.53191	0.69880	-0.00117	0.07920	-0.08580	-0.00008	0.03068	0.00949	-0.01812	1.01581	11.73263	-0.21962	-8.08058	-0.01450	0.27433	-0.02419	0.00189	-0.02506	0.00618	16.39363	-4.53758	0.05445	0.43906	0.64239	0.26817	0.01773	0.13608	-0.15451	28.62777	4.78330	15.31590	-0.00497	-0.00125	0.00157	-0.00027	0.00020	0.00029	125.61777	10.12374	-3.64319	-0.09973	-0.02463	-0.01031	0.03476
131			1.30000	5.65280	-3.70433	16.29907	0.70847	0.00723	0.07672	-0.09438	0.00039	0.03253	0.00993	-0.02224	1.00390	11.82199	-0.14269	-8.20209	-0.01197	0.28070	-0.02008	0.00184	-0.02203	0.00371	16.40044	-4.57225	0.39918	0.41880	0.65684	0.26976	0.01923	0.14325	-0.13661	28.60474	4.82522	15.21471	-0.00505	-0.00128	0.00150	-0.00029	0.00017	0.00007	125.80627	9.92771	-3.62032	-0.10120	-0.02425	-0.00995	0.03074
132			1.31000	5.71409	-3.75725	16.05344	0.71645	0.01411	0.07321	-0.09283	0.00064	0.03109	0.00935	-0.02582	0.99397	11.90925	-0.08822	-8.26956	-0.00888	0.28280	-0.01594	0.00115	-0.01560	0.00119	16.39112	-4.61352	0.68370	0.40363	0.66562	0.26882	0.03095	0.12172	-0.10270	28.57218	4.89242	15.19725	-0.00515	-0.00132	0.00151	-0.00031	0.00013	-0.00016	125.96254	9.79542	-3.66222	-0.10241	-0.02488	-0.01092	0.02807
133			1.32000	5.76983	-3.80468	15.81893	0.73219	0.01902	0.06881	-0.08270	0.00071	0.02626	0.00527	-0.02674	0.99446	11.97027	-0.06329	-8.27273	-0.02014	0.27390	-0.01351	0.00144	-0.00794	-0.00049	16.35117	-4.64986	0.87984	0.42311	0.65790	0.26533	0.05118	0.08255	-0.06169	28.53016	4.98220	15.26791	-0.00530	-0.00139	0.00157	-0.00033	0.00008	-0.00040	126.09375	9.72068	-3.77651	-0.10347	-0.02651	-0.01310	0.02654
134			1.33000	5.81493	-3.84400	15.62173	0.75967	0.02380	0.06380	-0.06565	0.00071	0.01877	-0.00119	-0.02995	1.00448	11.99112	-0.06436	-8.22217	-0.02957	0.25448	-0.01317	-0.00004	-0.00252	-0.00150	16.27658	-4.67658	0.98079	0.43776	0.63177	0.25643	0.07177	0.04163	-0.02247	28.48146	5.08737	15.42206	-0.00552	-0.00148	0.00167	-0.00032	0.00002	-0.00063	126.20582	9.69713	-3.96167	-0.10458	-0.02938	-0.01666	0.02555
135			1.34000	5.84661	-3.87272	15.48618	0.79326	0.02935	0.05913	-0.04302	0.00065	0.01005	-0.00554	-0.03613	1.01111	11.96841	-0.07933	-8.14256	-0.03361	0.23868	-0.01266	-0.00249	-0.00098	-0.00178	16.17291	-4.69424	0.99779	0.42859	0.60990	0.24626	0.08338	0.01045	0.00743	28.43152	5.20036	15.64052	-0.00580	-0.00160	0.00177	-0.00026	-0.00003	-0.00080	126.30150	9.71140	-4.20394	-0.10609	-0.03349	-0.02149	0.02414
136			1.35000	5.86419	-3.88913	15.43013	0.82569	0.03481	0.05595	-0.01678	0.00051	0.00133	-0.00553	-0.04179	1.00918	11.90583	-0.09307	-8.06370	-0.04093	0.23692	-0.01064	-0.00567	-0.00271	-0.00122	16.05136	-4.70509	0.95300	0.41302	0.60992	0.24074	0.08625	-0.00988	0.02630	28.38773	5.31565	15.88765	-0.00596	-0.00168	0.00183	-0.00016	-0.00004	-0.00085	126.37932	9.73865	-4.47782	-0.10819	-0.03785	-0.02631	0.02143
137			1.36000	5.86819	-3.89224	15.46078	0.84942	0.03766	0.05452	0.01039	0.00025	-0.00679	-0.00109	-0.04626	1.00396	11.80946	-0.09347	-8.01153	-0.04324	0.25040	-0.00705	-0.00837	-0.00682	-0.00035	15.92329	-4.71102	0.87198	0.38796	0.63501	0.24069	0.08155	-0.02179	0.03583	28.35665	5.42786	16.12083	-0.00588	-0.00168	0.00183	-0.00004	-0.00002	-0.00075	126.43542	9.74842	-4.75330	-0.11099	-0.04102	-0.02933	0.01703
138			1.37000	5.85986	-3.88197	15.57321	0.86392	0.03712	0.05507	0.03512	-0.00006	-0.01416	0.00637	-0.04983	0.99902	11.68391	-0.07399	-8.00222	-0.03742	0.27376	-0.00342	-0.00907	-0.01275	0.00013	15.79607	-4.71410	0.77759	0.35116	0.67537	0.24453	0.07226	-0.02622	0.03814	28.34104	5.52940	16.30671	-0.00565	-0.00163	0.00176	0.00007	0.00002	-0.00055	126.46535	9.71750	-5.00746	-0.11408	-0.04233	-0.02997	0.01114
139			1.38000	5.84143	-3.86043	15.75440	0.87100	0.03714	0.05674	0.05454	-0.00024	-0.02068	0.01363	-0.05007	0.99312	11.53185	-0.03233	-8.04343	-0.03881	0.29940	-0.00062	-0.01114	-0.02001	0.00008	15.67228	-4.71688	0.68728	0.32902	0.71322	0.24952	0.06652	-0.02253	0.03523	28.34090	5.61057	16.42951	-0.00540	-0.00156	0.00162	0.00015	0.00004	-0.00032	126.46721	9.63879	-5.22729	-0.11704	-0.04207	-0.02879	0.00451
140			1.39000	5.81602	-3.83214	15.98896	0.87715	0.03433	0.05778	0.06839	-0.00020	-0.02563	0.01793	-0.04601	0.98831	11.35522	0.03172	-8.13733	-0.05804	0.31430	0.00044	-0.01896	-0.02712	-0.00010	15.55072	-4.72296	0.61151	0.33941	0.72883	0.25211	0.06852	-0.01072	0.02940	28.35516	5.66444	16.48942	-0.00519	-0.00149	0.00142	0.00021	0.00005	-0.00012	126.44238	9.51999	-5.40787	-0.11971	-0.04079	-0.02652	-0.00209
141			1.40000	5.78586	-3.80225	16.26049	0.88423	0.02487	0.05789	0.07913	-0.00002	-0.02848	0.01870	-0.03946	0.98689	11.15730	0.11597	-8.28007	-0.08816	0.31221	-0.00101	-0.03167	-0.03189	0.00031	15.42992	-4.73646	0.55358	0.37101	0.71587	0.25065	0.07509	0.00606	0.02328	28.38125	5.69067	16.49706	-0.00501	-0.00143	0.00120	0.00025	0.00005	0.00000	126.39394	9.37816	-5.54874	-0.12203	-0.03893	-0.02373	-0.00815
142			1.41000	5.75073	-3.77442	16.55099	0.89524	0.01338	0.05769	0.09045	0.00008	-0.02929	0.01837	-0.03320	0.98940	10.94280	0.21472	-8.46089	-0.11969	0.30496	-0.00311	-0.04584	-0.03378	0.00112	15.31049	-4.76061	0.51114	0.40374	0.69572	0.24833	0.08069	0.02305	0.01912	28.41527	5.69596	16.46849	-0.00487	-0.00137	0.00098	0.00027	0.00004	0.00006	126.32592	9.23374	-5.65255	-0.12421	-0.03704	-0.02099	-0.01333
143			1.42000	5.70832	-3.75076	16.84117	0.90466	0.00993	0.05953	0.10349	0.00012	-0.02928	0.02024	-0.03023	0.99049	10.71690	0.31919	-8.66297	-0.13760	0.31164	-0.00464	-0.05478	-0.03412	0.00178	15.19465	-4.79635	0.47821	0.40713	0.69643	0.24985	0.07850	0.03746	0.01807	28.45281	5.69015	16.42042	-0.00475	-0.00132	0.00080	0.00027	0.00004	0.00007	126.24303	9.10676	-5.72206	-0.12635	-0.03542	-0.01867	-0.01747
144			1.43000	5.65655	-3.73227	17.11439	0.91529	0.01200	0.06232	0.11755	0.00021	-0.02820	0.02331	-0.03127	0.98733	10.48436	0.41946	-8.86860	-0.14441	0.32303	-0.00655	-0.05855	-0.03142	0.00245	15.08419	-4.84179	0.44705	0.38235	0.70394	0.25191	0.06978	0.04660	0.01997	28.48968	5.68221	16.36714	-0.00462	-0.00127	0.00070	0.00024	0.00004	0.00006	126.15031	9.01262	-5.76063	-0.12855	-0.03411	-0.01676	-0.02041
145			1.44000	5.59499	-3.71937	17.36021	0.92749	0.01495	0.06422	0.13042	0.00032	-0.02570	0.02471	-0.03234	0.98300	10.24936	0.50670	-9.06402	-0.15614	0.32767	-0.00887	-0.06335	-0.02493	0.00305	14.97975	-4.89322	0.40997	0.36685	0.70174	0.25226	0.06258	0.04856	0.02411	28.52198	5.67769	16.31973	-0.00448	-0.00123	0.00067	0.00019	0.00004	0.00004	126.05304	8.96005	-5.77347	-0.13064	-0.03309	-0.01528	-0.02214
146			1.45000	5.52529	-3.71204	17.57408	0.94081	0.01736	0.06546	0.14000	0.00043	-0.02239	0.02420	-0.03174	0.98269	10.01620	0.57531	-9.24085	-0.17563	0.32724	-0.01129	-0.07000	-0.01661	0.00340	14.88141	-4.94668	0.36144	0.37315	0.69564	0.25313	0.05883	0.04553	0.02934	28.54672	5.67808	16.28549	-0.00434	-0.00119	0.00071	0.00014	0.00003	0.00003	125.95464	8.94975	-5.77017	-0.13259	-0.03237	-0.01417	-0.02283
147			1.46000	5.45001	-3.71000	17.75390	0.95517	0.02025	0.06581	0.14545	0.00056	-0.01847	0.02173	-0.03057	0.98561	9.78932	0.62406	-9.39413	-0.19862	0.32133	-0.01365	-0.07627	-0.00894	0.00346	14.78965	-4.99980	0.30045	0.39206	0.68439	0.25320	0.05610	0.04158	0.03363	28.56388	5.68176	16.26828	-0.00424	-0.00116	0.00078	0.00011	0.00001	0.00001	125.85715	8.97697	-5.76432	-0.13429	-0.03196	-0.01344	-0.02260
148			1.47000	5.37178	-3.71275	17.89788	0.97233	0.02294	0.06551	0.14695	0.00066	-0.01433	0.01761	-0.03049	0.98956	9.57315	0.65608	-9.52158	-0.22072	0.30773	-0.01666	-0.07985	-0.00370	0.00346	14.70612	-5.05284	0.23155	0.41004	0.66353	0.25100	0.05157	0.04059	0.03482	28.57738	5.68537	16.26921	-0.00418	-0.00114	0.00084	0.00011	-0.00001	-0.00001	125.76165	9.03388	-5.77095	-0.13565	-0.03189	-0.01309	-0.02158
149			1.48000	5.29324	-3.71923	18.00711	0.99082	0.02515	0.06394	0.14438	0.00069	-0.01053	0.01337	-0.03203	0.99187	9.37210	0.67720	-9.62656	-0.23821	0.29060	-0.01899	-0.07910	-0.00124	0.00336	14.63351	-5.10798	0.16394	0.41756	0.63994	0.24660	0.04389	0.04520	0.03181	28.59330	5.68521	16.28820	-0.00414	-0.00114	0.00089	0.00016	-0.00003	-0.00004	125.66862	9.11125	-5.80401	-0.13657	-0.03219	-0.01319	-0.01989
150			1.49000	5.21721	-3.72672	18.08912	1.00591	0.02917	0.06223	0.13801	0.00064	-0.00810	0.01021	-0.03425	0.99068	9.19026	0.69384	-9.72059	-0.25063	0.27790	-0.02036	-0.07425	-0.00066	0.00350	14.57471	-5.16852	0.10849	0.41560	0.62381	0.24288	0.03401	0.05600	0.02532	28.61728	5.67831	16.32486	-0.00411	-0.00113	0.00092	0.00024	-0.00006	-0.00005	125.57861	9.20025	-5.87256	-0.13719	-0.03304	-0.01395	-0.01785
151			1.50000	5.14584	-3.73081	18.15821	1.01713	0.03477	0.06120	0.13006	0.00039	-0.00750	0.00803	-0.03592	0.98679	9.03025	0.71133	-9.82082	-0.26224	0.27037	-0.02137	-0.06763	-0.00110	0.00419	14.53162	-5.23762	0.07385	0.41413	0.61481	0.24129	0.02418	0.07088	0.01709	28.65197	5.66269	16.37712	-0.00409	-0.00113	0.00094	0.00032	-0.00009	-0.00007	125.49183	9.29392	-5.97675	-0.13771	-0.03450	-0.01545	-0.01595
152			1.51000	5.07987	-3.72680	18.23046	1.02546	0.03955	0.06071	0.12314	-0.00021	-0.00855	0.00647	-0.03707	0.98158	8.89199	0.73368	-9.94192	-0.27313	0.26447	-0.02242	-0.06056	-0.00237	0.00537	14.50363	-5.31678	0.06292	0.41420	0.60745	0.24089	0.01583	0.08604	0.00921	28.69641	5.63792	16.43934	-0.00410	-0.00114	0.00097	0.00039	-0.00011	-0.00007	125.40810	9.38626	-6.10632	-0.13824	-0.03635	-0.01744	-0.01448
153			1.52000	5.01866	-3.71052	18.31877	1.03217	0.04373	0.06043	0.11922	-0.00122	-0.01070	0.00501	-0.03717	0.97667	8.77271	0.76391	-10.09059	-0.28622	0.25911	-0.02329	-0.05492	-0.00433	0.00667	14.48767	-5.40574	0.07210	0.42183	0.59886	0.24106	0.01013	0.09773	0.00384	28.74796	5.60556	16.50299	-0.00413	-0.00116	0.00102	0.00043	-0.00012	-0.00007	125.32825	9.47101	-6.24357	-0.13864	-0.03810	-0.01942	-0.01334
154			1.53000	4.96041	-3.67731	18.43028	1.03687	0.04746	0.06004	0.11899	-0.00283	-0.01331	0.00343	-0.03662	0.97216	8.66784	0.80270	-10.26357	-0.29953	0.25333	-0.02387	-0.05101	-0.00633	0.00766	14.47890	-5.50240	0.09215	0.43327	0.58653	0.24049	0.00719	0.10282	0.00257	28.80413	5.57072	16.56038	-0.00412	-0.00117	0.00110	0.00045	-0.00011	-0.00006	125.25449	9.54093	-6.36983	-0.13890	-0.03953	-0.02113	-0.01219
155			1.54000	4.90298	-3.62043	18.56642	1.04418	0.05105	0.06063	0.12269	-0.00534	-0.01612	0.00303	-0.03687	0.96944	8.57252	0.84768	-10.44982	-0.30969	0.25094	-0.02486	-0.04863	-0.00764	0.00827	14.47236	-5.60330	0.11064	0.43802	0.57839	0.24107	0.00658	0.10167	0.00582	28.86317	5.54034	16.60667	-0.00406	-0.00116	0.00121	0.00045	-0.00009	-0.00005	125.19021	9.58915	-6.46956	-0.13909	-0.04068	-0.02267	-0.01083
156			1.55000	4.84424	-3.53181	18.72426	1.04971	0.05209	0.06189	0.12897	-0.00852	-0.01885	0.00451	-0.03759	0.96847	8.48242	0.89407	-10.63548	-0.31261	0.25320	-0.02589	-0.04701	-0.00775	0.00835	14.46399	-5.70435	0.11583	0.43258	0.57965	0.24332	0.00759	0.09606	0.01269	28.92305	5.51820	16.64014	-0.00393	-0.00114	0.00135	0.00042	-0.00006	-0.00003	125.13844	9.61220	-6.53116	-0.13926	-0.04164	-0.02411	-0.00928
157			1.56000	4.78256	-3.40430	18.89899	1.05018	0.05379	0.06412	0.13628	-0.01250	-0.02151	0.00817	-0.03765	0.96791	8.39460	0.93693	-10.81004	-0.31064	0.26559	-0.02646	-0.04581	-0.00685	0.00788	14.45121	-5.80211	0.10018	0.42272	0.59818	0.24919	0.00902	0.08952	0.02180	28.98167	5.50224	16.66108	-0.00376	-0.00110	0.00152	0.00038	-0.00004	-0.00002	125.10083	9.61072	-6.54748	-0.13924	-0.04230	-0.02540	-0.00767
158			1.57000	4.71688	-3.23430	19.08583	1.04601	0.05161	0.06567	0.14327	-0.01569	-0.02361	0.01269	-0.03670	0.96652	8.30800	0.97319	-10.96899	-0.30664	0.27808	-0.02640	-0.04449	-0.00472	0.00716	14.43403	-5.89543	0.06128	0.41330	0.61974	0.25498	0.00927	0.08313	0.03144	29.03635	5.48663	16.67170	-0.00358	-0.00106	0.00171	0.00032	-0.00004	0.00001	125.07758	9.58773	-6.51778	-0.13898	-0.04263	-0.02646	-0.00611
159			1.58000	4.64707	-3.02328	19.28152	1.04147	0.04648	0.06623	0.14903	-0.01714	-0.02505	0.01636	-0.03466	0.96611	8.22320	1.00109	-11.11463	-0.30580	0.28474	-0.02621	-0.04318	-0.00119	0.00661	14.41532	-5.98618	0.00115	0.41218	0.63291	0.25881	0.00729	0.07928	0.03996	29.08358	5.46477	16.67569	-0.00341	-0.00103	0.00190	0.00025	-0.00005	0.00004	125.06701	9.54709	-6.44828	-0.13854	-0.04261	-0.02724	-0.00471
160			1.59000	4.57382	-2.77806	19.48423	1.03624	0.04103	0.06638	0.15258	-0.01718	-0.02606	0.01959	-0.03197	0.96612	8.14123	1.01925	-11.25418	-0.30676	0.28943	-0.02593	-0.04165	0.00369	0.00637	14.39952	-6.07849	-0.07509	0.41590	0.64287	0.26201	0.00277	0.08113	0.04652	29.12031	5.43117	16.67744	-0.00331	-0.00102	0.00208	0.00018	-0.00007	0.00006	125.06639	9.49278	-6.35052	-0.13800	-0.04225	-0.02764	-0.00351
161			1.60000	4.49818	-2.50922	19.69214	1.03035	0.03562	0.06677	0.15423	-0.01604	-0.02670	0.02213	-0.02882	0.96716	8.06265	1.02651	-11.39565	-0.30922	0.29178	-0.02623	-0.04012	0.00973	0.00656	14.39053	-6.17686	-0.16088	0.42475	0.64888	0.26530	-0.00374	0.08848	0.05062	29.14549	5.38252	16.68066	-0.00339	-0.00107	0.00223	0.00013	-0.00010	0.00009	125.07253	9.42993	-6.23790	-0.13721	-0.04155	-0.02762	-0.00258
162			1.61000	4.42054	-2.22784	19.90094	1.02775	0.03319	0.06709	0.15474	-0.01540	-0.02657	0.02332	-0.02630	0.96938	7.98743	1.02158	-11.54343	-0.31406	0.29017	-0.02710	-0.03881	0.01652	0.00698	14.39089	-6.28420	-0.24903	0.43572	0.64608	0.26711	-0.01100	0.09825	0.05167	29.16223	5.31907	16.68715	-0.00370	-0.00118	0.00234	0.00011	-0.00013	0.00011	125.08215	9.36587	-6.12287	-0.13613	-0.04054	-0.02715	-0.00195
163			1.62000	4.34173	-1.94391	20.10380	1.02671	0.03059	0.06585	0.15102	-0.01412	-0.02491	0.02304	-0.02528	0.97344	7.91572	1.00286	-11.69698	-0.31509	0.28051	-0.02776	-0.03646	0.02285	0.00724	14.40055	-6.40075	-0.33329	0.43886	0.63007	0.26448	-0.01711	0.10611	0.04937	29.17815	5.24584	16.69619	-0.00411	-0.00131	0.00238	0.00015	-0.00016	0.00012	125.09224	9.30852	-6.01613	-0.13505	-0.03939	-0.02628	-0.00168
164			1.63000	4.26543	-1.66750	20.29328	1.02614	0.02744	0.06248	0.13871	-0.01213	-0.02162	0.02141	-0.02453	0.97871	7.84946	0.97028	-11.85246	-0.31632	0.26395	-0.02732	-0.03289	0.02714	0.00700	14.41769	-6.52434	-0.40922	0.44325	0.60361	0.25806	-0.02135	0.10963	0.04452	29.20219	5.16981	16.70469	-0.00443	-0.00141	0.00234	0.00024	-0.00017	0.00013	125.09988	9.26474	-5.92517	-0.13423	-0.03819	-0.02499	-0.00196
165			1.64000	4.19742	-1.40936	20.46170	1.02706	0.02346	0.05695	0.11775	-0.00951	-0.01703	0.01908	-0.02475	0.98463	7.79141	0.92623	-12.00391	-0.31505	0.24236	-0.02553	-0.02793	0.02854	0.00615	14.43977	-6.65155	-0.47385	0.44294	0.57107	0.24813	-0.02360	0.10887	0.03781	29.23936	5.09498	16.70898	-0.00456	-0.00144	0.00220	0.00034	-0.00016	0.00014	125.10150	9.23859	-5.85482	-0.13370	-0.03704	-0.02338	-0.00310
166			1.65000	4.14183	-1.17891	20.60107	1.02794	0.02122	0.05117	0.09312	-0.00756	-0.01215	0.01698	-0.02513	0.98827	7.74317	0.87400	-12.14443	-0.31415	0.22273	-0.02316	-0.02293	0.02819	0.00498	14.46538	-6.77945	-0.52461	0.44231	0.54263	0.23872	-0.02501	0.10693	0.03028	29.28800	5.02017	16.70624	-0.00454	-0.00140	0.00196	0.00040	-0.00015	0.00015	125.09220	9.23022	-5.80778	-0.13333	-0.03598	-0.02159	-0.00550
167			1.66000	4.09879	-0.98237	20.70365	1.02589	0.01960	0.04542	0.07045	-0.00585	-0.00730	0.01561	-0.02422	0.98676	7.70375	0.81573	-12.26775	-0.31803	0.20727	-0.01999	-0.01917	0.02695	0.00356	14.49455	-6.90651	-0.55876	0.45039	0.52261	0.23185	-0.02721	0.10611	0.02239	29.34181	4.94303	16.69570	-0.00446	-0.00134	0.00166	0.00040	-0.00014	0.00015	125.06528	9.23510	-5.78590	-0.13294	-0.03506	-0.01981	-0.00947
168			1.67000	4.06606	-0.82449	20.76039	1.02021	0.01897	0.03942	0.04962	-0.00440	-0.00261	0.01429	-0.02259	0.98110	7.67097	0.75368	-12.36655	-0.32408	0.19342	-0.01621	-0.01584	0.02421	0.00206	14.52869	-7.03242	-0.57388	0.46214	0.50497	0.22544	-0.03107	0.10594	0.01422	29.39224	4.86376	16.67833	-0.00439	-0.00128	0.00131	0.00033	-0.00013	0.00013	125.01324	9.24340	-5.79083	-0.13253	-0.03419	-0.01802	-0.01496
169			1.68000	4.04401	-0.71194	20.76047	1.01178	0.01710	0.03390	0.02335	-0.00262	0.00152	0.01229	-0.02050	0.97178	7.64560	0.69306	-12.43148	-0.33177	0.17593	-0.01335	-0.01063	0.01873	0.00086	14.57041	-7.15737	-0.56849	0.47524	0.47969	0.21803	-0.03666	0.10432	0.00618	29.43146	4.78578	16.65757	-0.00436	-0.00123	0.00096	0.00022	-0.00012	0.00009	124.92990	9.24419	-5.82338	-0.13224	-0.03339	-0.01634	-0.02137
170			1.69000	4.03889	-0.65322	20.69665	1.00403	0.01542	0.02966	-0.01498	-0.00097	0.00472	0.01030	-0.01752	0.95986	7.63317	0.64264	-12.45626	-0.34451	0.15956	-0.01146	-0.00173	0.01184	0.00003	14.62101	-7.28178	-0.54236	0.49395	0.45284	0.21203	-0.04264	0.10199	-0.00101	29.45447	4.71462	16.63751	-0.00440	-0.00120	0.00066	0.00010	-0.00010	0.00005	124.81351	9.22920	-5.88132	-0.13204	-0.03263	-0.01486	-0.02735
171			1.70000	4.05895	-0.65307	20.57342	0.99497	0.01486	0.02634	-0.06283	0.00044	0.00675	0.00863	-0.01518	0.94602	7.63970	0.60910	-12.44542	-0.35326	0.14663	-0.01000	0.00980	0.00575	-0.00044	14.67832	-7.40571	-0.49750	0.50449	0.42733	0.20607	-0.04467	0.09868	-0.00650	29.45951	4.65783	16.62186	-0.00446	-0.00118	0.00042	-0.00003	-0.00007	0.00002	124.67094	9.19506	-5.95813	-0.13203	-0.03191	-0.01360	-0.03093
172			1.71000	4.10784	-0.70827	20.40622	0.98604	0.01448	0.02409	-0.11021	0.00163	0.00782	0.00675	-0.01384	0.93408	7.66546	0.59145	-12.41245	-0.35671	0.13562	-0.00932	0.01949	0.00200	-0.00066	14.73572	-7.52860	-0.43945	0.50826	0.40265	0.20055	-0.03996	0.09284	-0.00915	29.44812	4.62194	16.61306	-0.00451	-0.00117	0.00028	-0.00014	-0.00004	0.00001	124.51940	9.14570	-6.04193	-0.13234	-0.03122	-0.01251	-0.03045
173			1.72000	4.18243	-0.80882	20.21142	0.98421	0.01794	0.02218	-0.14928	0.00318	0.00819	0.00437	-0.01394	0.92732	7.70314	0.58157	-12.36765	-0.35956	0.12788	-0.00851	0.02349	0.00091	-0.00077	14.78396	-7.64796	-0.37872	0.51043	0.38217	0.19601	-0.02835	0.08395	-0.00797	29.42404	4.60850	16.61214	-0.00444	-0.00113	0.00022	-0.00022	-0.00001	-0.00000	124.38177	9.09058	-6.11858	-0.13294	-0.03064	-0.01170	-0.02570
174			1.73000	4.27579	-0.94158	19.99914	0.98360	0.02159	0.02028	-0.17720	0.00474	0.00807	0.00221	-0.01533	0.92380	7.74134	0.56947	-12.31104	-0.35664	0.12271	-0.00743	0.02077	0.00145	-0.00085	14.81402	-7.76009	-0.32918	0.50488	0.36996	0.19237	-0.01161	0.07326	-0.00320	29.39057	4.61244	16.61849	-0.00424	-0.00106	0.00025	-0.00027	0.00000	-0.00001	124.27643	9.03857	-6.17767	-0.13352	-0.03018	-0.01120	-0.01809
175			1.74000	4.38164	-1.09370	19.77521	0.98397	0.02406	0.01836	-0.19680	0.00582	0.00760	0.00020	-0.01781	0.92194	7.77117	0.55037	-12.23887	-0.34863	0.11735	-0.00651	0.01430	0.00212	-0.00091	14.82070	-7.86247	-0.30161	0.49089	0.36310	0.18881	0.00571	0.06231	0.00329	29.34847	4.62197	16.63107	-0.00406	-0.00100	0.00033	-0.00032	-0.00000	-0.00001	124.21124	8.99436	-6.21610	-0.13374	-0.02982	-0.01105	-0.00948
176			1.75000	4.49636	-1.25444	19.54732	0.98959	0.02815	0.01669	-0.21117	0.00699	0.00688	-0.00264	-0.02186	0.92363	7.78984	0.52715	-12.15438	-0.33741	0.10959	-0.00637	0.00738	0.00211	-0.00098	14.80497	-7.95529	-0.29788	0.46790	0.35396	0.18360	0.01884	0.05218	0.00895	29.29827	4.62432	16.64839	-0.00416	-0.00103	0.00046	-0.00037	-0.00002	-0.00001	124.18608	8.95925	-6.23595	-0.13314	-0.02957	-0.01128	-0.00128
177			1.76000	4.61641	-1.41420	19.32640	0.99751	0.03082	0.01468	-0.21766	0.00741	0.00575	-0.00744	-0.02533	0.93064	7.79782	0.50473	-12.06786	-0.32814	0.09459	-0.00683	0.00109	0.00160	-0.00101	14.77304	-8.04008	-0.31258	0.45056	0.33311	0.17593	0.02621	0.04271	0.01224	29.24490	4.61434	16.66744	-0.00452	-0.00114	0.00059	-0.00039	-0.00004	-0.00001	124.19619	8.93261	-6.24195	-0.13181	-0.02936	-0.01173	0.00564
178			1.77000	4.73600	-1.56501	19.12195	1.00615	0.03078	0.01239	-0.21292	0.00687	0.00446	-0.01348	-0.02516	0.94349	7.79511	0.48491	-11.98865	-0.33112	0.07637	-0.00708	-0.00518	0.00115	-0.00094	14.73271	-8.11770	-0.33790	0.46145	0.30767	0.17030	0.03019	0.03485	0.01313	29.19730	4.59632	16.68417	-0.00487	-0.00126	0.00069	-0.00034	-0.00005	-0.00000	124.23447	8.91294	-6.23974	-0.13034	-0.02922	-0.01219	0.01092
179			1.78000	4.84835	-1.70320	18.93656	1.01543	0.02963	0.00944	-0.19735	0.00605	0.00312	-0.01922	-0.02418	0.96075	7.78114	0.46705	-11.91928	-0.33517	0.05903	-0.00644	-0.01166	0.00085	-0.00077	14.69060	-8.18806	-0.36553	0.47646	0.28418	0.16486	0.03072	0.02867	0.01164	29.16269	4.57729	16.69497	-0.00504	-0.00132	0.00074	-0.00023	-0.00004	0.00000	124.29356	8.89895	-6.23332	-0.12920	-0.02911	-0.01243	0.01462
180			1.79000	4.94814	-1.83013	18.76458	1.02205	0.02769	0.00714	-0.17389	0.00524	0.00225	-0.02303	-0.02430	0.97850	7.75631	0.45000	-11.85504	-0.33085	0.04689	-0.00580	-0.01743	0.00066	-0.00069	14.65180	-8.25006	-0.38730	0.47617	0.26880	0.15975	0.02782	0.02379	0.00818	29.14322	4.56179	16.69763	-0.00505	-0.00133	0.00074	-0.00011	-0.00002	0.00001	124.36645	8.88894	-6.22471	-0.12852	-0.02897	-0.01232	0.01685
181			1.80000	5.03240	-1.95060	18.59447	1.02669	0.02649	0.00760	-0.14759	0.00481	0.00246	-0.02340	-0.02371	0.99259	7.72182	0.43260	-11.78610	-0.32820	0.04780	-0.00605	-0.02238	0.00064	-0.00083	14.61916	-8.30104	-0.39696	0.47600	0.27292	0.16137	0.02426	0.01980	0.00370	29.13757	4.55113	16.69159	-0.00497	-0.00129	0.00069	-0.00001	-0.00001	0.00002	124.44669	8.88052	-6.21435	-0.12828	-0.02881	-0.01192	0.01775
182			1.81000	5.10086	-2.07017	18.41269	1.02834	0.02806	0.00939	-0.12327	0.00506	0.00333	-0.02082	-0.02337	0.99955	7.67932	0.41353	-11.70062	-0.32529	0.06035	-0.00605	-0.02622	0.00073	-0.00106	14.59277	-8.33712	-0.39178	0.46991	0.29205	0.16628	0.02150	0.01474	-0.00136	29.14349	4.54343	16.67735	-0.00487	-0.00125	0.00060	0.00008	0.00000	0.00002	124.52869	8.87097	-6.20083	-0.12840	-0.02858	-0.01124	0.01748
183			1.82000	5.15576	-2.19263	18.20811	1.02579	0.03169	0.01155	-0.10531	0.00575	0.00460	-0.01783	-0.02335	1.00091	7.63087	0.39208	-11.58854	-0.32102	0.07510	-0.00622	-0.02835	0.00071	-0.00140	14.57020	-8.35467	-0.37309	0.45847	0.30932	0.16993	0.02069	0.00703	-0.00602	29.15901	4.53676	16.65667	-0.00477	-0.00120	0.00048	0.00015	0.00001	0.00002	124.60751	8.85702	-6.18290	-0.12874	-0.02826	-0.01041	0.01625
184			1.83000	5.20178	-2.31837	17.97663	1.02291	0.03690	0.01400	-0.09759	0.00670	0.00618	-0.01563	-0.02219	0.99877	7.57988	0.36848	-11.44625	-0.32430	0.08921	-0.00675	-0.02875	0.00058	-0.00184	14.54778	-8.35213	-0.34544	0.45852	0.32200	0.17397	0.02273	-0.00223	-0.00953	29.18324	4.53071	16.63221	-0.00469	-0.00116	0.00038	0.00022	0.00002	0.00002	124.67952	8.83642	-6.16040	-0.12938	-0.02793	-0.00956	0.01448
185			1.84000	5.24544	-2.44564	17.72278	1.01742	0.04241	0.01704	-0.09943	0.00756	0.00804	-0.01328	-0.02091	0.99292	7.53128	0.34344	-11.27966	-0.32758	0.10589	-0.00753	-0.02648	0.00055	-0.00229	14.52202	-8.33121	-0.31369	0.45886	0.34015	0.17956	0.02656	-0.01108	-0.01203	29.21643	4.52633	16.60683	-0.00462	-0.00113	0.00029	0.00029	0.00002	0.00001	124.74310	8.80841	-6.13492	-0.13009	-0.02767	-0.00893	0.01263
186			1.85000	5.29159	-2.57109	17.45654	1.00606	0.04949	0.02082	-0.10484	0.00838	0.01003	-0.01092	-0.02032	0.98166	7.48932	0.31699	-11.10229	-0.32574	0.12516	-0.00879	-0.02186	0.00088	-0.00270	14.49095	-8.29675	-0.27981	0.45158	0.36433	0.18587	0.03071	-0.01757	-0.01425	29.25916	4.52426	16.58286	-0.00454	-0.00111	0.00025	0.00036	0.00002	0.00001	124.79857	8.77453	-6.10956	-0.13057	-0.02745	-0.00856	0.01107
187			1.86000	5.34102	-2.68984	17.19063	0.99082	0.05575	0.02482	-0.10799	0.00864	0.01156	-0.00977	-0.01989	0.96954	7.45631	0.28965	-10.93245	-0.32019	0.14042	-0.01088	-0.01584	0.00128	-0.00299	14.45448	-8.25572	-0.24169	0.44099	0.38511	0.19135	0.03394	-0.01907	-0.01700	29.30993	4.52504	16.56262	-0.00445	-0.00109	0.00026	0.00040	0.00002	0.00001	124.84721	8.73792	-6.08925	-0.13065	-0.02726	-0.00855	0.00982
188			1.87000	5.39236	-2.79753	16.94108	0.97930	0.06009	0.02707	-0.10773	0.00823	0.01138	-0.01173	-0.01870	0.96463	7.43423	0.26570	-10.79121	-0.31830	0.14372	-0.01285	-0.00872	0.00062	-0.00266	14.41503	-8.21638	-0.19450	0.44093	0.38943	0.19347	0.03594	-0.01361	-0.02047	29.36410	4.52952	16.54868	-0.00433	-0.00109	0.00033	0.00039	0.00002	0.00000	124.88909	8.70287	-6.08083	-0.13031	-0.02717	-0.00893	0.00874
189			1.88000	5.44447	-2.89129	16.72534	0.97760	0.06145	0.02726	-0.10462	0.00716	0.00946	-0.01659	-0.01659	0.97169	7.42601	0.25404	-10.69812	-0.32345	0.13534	-0.01422	-0.00019	-0.00172	-0.00157	14.37660	-8.18674	-0.13314	0.45665	0.37873	0.19326	0.03622	-0.00280	-0.02441	29.41507	4.53889	16.54366	-0.00422	-0.00109	0.00046	0.00034	0.00002	-0.00001	124.92379	8.67481	-6.09121	-0.12974	-0.02732	-0.00979	0.00778
190			1.89000	5.49574	-2.96818	16.55736	0.98530	0.05943	0.02472	-0.09726	0.00543	0.00627	-0.02273	-0.01511	0.98872	7.43412	0.26382	-10.66420	-0.32895	0.11923	-0.01382	0.00924	-0.00480	-0.00004	14.34402	-8.17223	-0.05499	0.47436	0.35933	0.18964	0.03295	0.00914	-0.02763	29.45651	4.55469	16.54932	-0.00413	-0.00111	0.00064	0.00025	0.00002	-0.00002	124.95109	8.65967	-6.12535	-0.12908	-0.02782	-0.01116	0.00694
191			1.90000	5.54321	-3.02323	16.44576	0.99947	0.05762	0.02279	-0.08397	0.00329	0.00334	-0.02656	-0.01516	1.00909	7.45824	0.29937	-10.68911	-0.33051	0.11068	-0.01293	0.01774	-0.00784	0.00125	14.32130	-8.17359	0.03757	0.48187	0.35347	0.18869	0.02559	0.01875	-0.02958	29.48394	4.57744	16.56527	-0.00408	-0.00114	0.00083	0.00015	0.00002	-0.00004	124.97134	8.66244	-6.18438	-0.12847	-0.02871	-0.01299	0.00614
192			1.91000	5.58359	-3.04953	16.39614	1.00862	0.05956	0.02299	-0.06495	0.00069	0.00070	-0.02542	-0.01663	1.02290	7.49512	0.35870	-10.76379	-0.32276	0.12238	-0.01136	0.02329	-0.01173	0.00199	14.31036	-8.18667	0.13603	0.47055	0.37821	0.19352	0.01567	0.02503	-0.02940	29.49516	4.60596	16.58913	-0.00409	-0.00117	0.00102	0.00004	0.00003	-0.00007	124.98476	8.68582	-6.26525	-0.12796	-0.02998	-0.01516	0.00523
193			1.92000	5.61523	-3.03981	16.41216	1.01190	0.06140	0.02412	-0.04393	-0.00278	-0.00219	-0.02049	-0.01841	1.02794	7.53980	0.43446	-10.87392	-0.31117	0.14563	-0.00903	0.02555	-0.01587	0.00202	14.31016	-8.20403	0.22695	0.45108	0.41947	0.20132	0.00627	0.02523	-0.02541	29.49087	4.63700	16.61723	-0.00415	-0.00121	0.00120	-0.00006	0.00003	-0.00008	124.99141	8.72945	-6.36130	-0.12762	-0.03153	-0.01754	0.00410
194			1.93000	5.63850	-2.98771	16.49474	1.01042	0.05819	0.02514	-0.02468	-0.00652	-0.00532	-0.01386	-0.01944	1.02768	7.58747	0.51616	-11.00215	-0.29930	0.16903	-0.00647	0.02540	-0.01830	0.00156	14.31710	-8.21770	0.29484	0.43305	0.46116	0.20908	-0.00058	0.01695	-0.01657	29.47455	4.66718	16.64593	-0.00425	-0.00125	0.00136	-0.00013	0.00003	-0.00009	124.99132	8.78907	-6.46443	-0.12754	-0.03328	-0.01998	0.00275
195			1.94000	5.65500	-2.88829	16.64103	1.00412	0.05009	0.02667	-0.00892	-0.00934	-0.00867	-0.00637	-0.01853	1.02201	7.63481	0.59391	-11.13145	-0.29225	0.19056	-0.00452	0.02441	-0.01851	0.00104	14.32590	-8.22238	0.32637	0.42600	0.50060	0.21793	-0.00439	0.00214	-0.00362	29.45202	4.69458	16.67233	-0.00438	-0.00129	0.00149	-0.00015	0.00002	-0.00009	124.98483	8.85768	-6.56585	-0.12781	-0.03511	-0.02234	0.00124
196			1.95000	5.66608	-2.73836	16.84470	0.99168	0.03923	0.02729	0.00385	-0.01043	-0.01161	0.00044	-0.01627	1.01257	7.68072	0.66160	-11.24967	-0.28630	0.20657	-0.00241	0.02355	-0.01690	0.00049	14.33176	-8.21772	0.31472	0.42442	0.53035	0.22396	-0.00555	-0.01381	0.01155	29.43039	4.71892	16.69422	-0.00452	-0.00133	0.00161	-0.00013	0.00003	-0.00008	124.97272	8.92677	-6.65716	-0.12836	-0.03689	-0.02451	-0.00040
197			1.96000	5.67201	-2.53695	17.09651	0.97387	0.02408	0.02742	0.01520	-0.00834	-0.01392	0.00607	-0.01281	1.00379	7.72658	0.71823	-11.35200	-0.27864	0.21519	-0.00087	0.02358	-0.01472	0.00015	14.33155	-8.20810	0.26103	0.42580	0.54874	0.22717	-0.00494	-0.02440	0.02600	29.41617	4.74086	16.71039	-0.00464	-0.00136	0.00170	-0.00006	0.00003	-0.00006	124.95567	8.98841	-6.73102	-0.12912	-0.03854	-0.02644	-0.00222
198			1.97000	5.67179	-2.28616	17.38497	0.95575	0.00888	0.02807	0.02713	-0.00374	-0.01593	0.01113	-0.00869	0.99704	7.77534	0.76660	-11.44071	-0.27180	0.22250	-0.00007	0.02497	-0.01330	0.00001	14.32490	-8.20082	0.17358	0.43096	0.56398	0.23043	-0.00392	-0.02601	0.03744	29.41395	4.76099	16.72017	-0.00473	-0.00138	0.00178	0.00004	0.00003	-0.00005	124.93355	9.03606	-6.78166	-0.12998	-0.03996	-0.02807	-0.00433
199			1.98000	5.66315	-1.99262	17.69643	0.94116	-0.00288	0.02861	0.04129	0.00139	-0.01719	0.01548	-0.00534	0.99400	7.82961	0.81056	-11.52203	-0.26365	0.22986	0.00073	0.02688	-0.01259	-0.00011	14.31408	-8.20297	0.06555	0.43315	0.57594	0.23228	-0.00384	-0.01880	0.04407	29.42561	4.77932	16.72348	-0.00476	-0.00138	0.00187	0.00015	0.00004	-0.00003	124.90585	9.06575	-6.80546	-0.13084	-0.04105	-0.02938	-0.00665
200			1.99000	5.64331	-1.66865	18.01597	0.93239	-0.01410	0.02862	0.05876	0.00734	-0.01733	0.01906	-0.00350	0.99535	7.88989	0.85215	-11.60217	-0.25275	0.23306	0.00126	0.02787	-0.01153	-0.00019	14.30335	-8.21834	-0.04859	0.42896	0.57945	0.23143	-0.00579	-0.00588	0.04516	29.45003	4.79551	16.72132	-0.00473	-0.00138	0.00196	0.00023	0.00004	-0.00001	124.87214	9.07636	-6.80157	-0.13149	-0.04164	-0.03024	-0.00909
201			2.00000	5.60936	-1.33106	18.32836	0.93034	-0.02220	0.02788	0.08033	0.01179	-0.01619	0.02226	-0.00273	1.00001	7.95356	0.89024	-11.68410	-0.24315	0.23531	0.00228	0.02722	-0.00925	-0.00034	14.29782	-8.24696	-0.15630	0.42438	0.57878	0.22923	-0.01018	0.00813	0.04188	29.48313	4.80959	16.71641	-0.00463	-0.00136	0.00207	0.00028	0.00003	-0.00001	124.83172	9.06998	-6.77296	-0.13198	-0.04176	-0.03069	-0.01159
202			2.01000	5.55857	-0.99818	18.61910	0.93229	-0.02467	0.02796	0.10484	0.01262	-0.01479	0.02601	-0.00343	1.00486	8.01562	0.92051	-11.76587	-0.23291	0.24158	0.00283	0.02425	-0.00521	-0.00040	14.30199	-8.28566	-0.24957	0.41469	0.58162	0.22814	-0.01609	0.01968	0.03615	29.51907	4.82200	16.71205	-0.00449	-0.00134	0.00220	0.00027	0.00003	-0.00001	124.78357	9.05158	-6.72492	-0.13248	-0.04148	-0.03073	-0.01410
203			2.02000	5.49035	-0.68890	18.87502	0.93681	-0.02433	0.02879	0.12714	0.01119	-0.01303	0.03043	-0.00585	1.00923	8.07035	0.93742	-11.84207	-0.21985	0.24913	0.00252	0.01906	0.00062	-0.00031	14.31804	-8.32940	-0.32441	0.39629	0.58673	0.22762	-0.02164	0.02703	0.02885	29.55175	4.83341	16.71064	-0.00432	-0.00132	0.00232	0.00021	0.00002	-0.00002	124.72706	9.02857	-6.66293	-0.13312	-0.04099	-0.03050	-0.01655
204			2.03000	5.40905	-0.42386	19.08514	0.94170	-0.02358	0.02867	0.13913	0.00879	-0.01021	0.03458	-0.00843	1.01080	8.11267	0.93767	-11.90734	-0.20996	0.25312	0.00260	0.01272	0.00700	-0.00026	14.34587	-8.37273	-0.37857	0.38099	0.58766	0.22604	-0.02558	0.02960	0.02023	29.57601	4.84357	16.71266	-0.00415	-0.00130	0.00243	0.00013	0.00001	-0.00003	124.66199	9.00939	-6.59175	-0.13394	-0.04038	-0.03003	-0.01881
205			2.04000	5.32414	-0.22507	19.24113	0.94423	-0.02128	0.02747	0.13531	0.00535	-0.00670	0.03740	-0.00952	1.00804	8.13788	0.92199	-11.95836	-0.20906	0.25337	0.00347	0.00538	0.01267	-0.00024	14.38245	-8.41073	-0.41039	0.38066	0.58283	0.22401	-0.02716	0.02803	0.01049	29.58842	4.85155	16.71706	-0.00402	-0.00128	0.00249	0.00004	0.00001	-0.00003	124.58911	9.00200	-6.51577	-0.13479	-0.03970	-0.02932	-0.02066
206			2.05000	5.24611	-0.11115	19.33672	0.94561	-0.01816	0.02564	0.11801	0.00191	-0.00303	0.03789	-0.00992	1.00195	8.14077	0.89235	-11.99538	-0.21465	0.24650	0.00414	-0.00417	0.01749	-0.00018	14.42198	-8.43944	-0.41727	0.38890	0.56685	0.22007	-0.02450	0.02353	-0.00054	29.58774	4.85633	16.72244	-0.00396	-0.00127	0.00250	-0.00004	0.00000	-0.00003	124.51003	9.01108	-6.44024	-0.13567	-0.03902	-0.02839	-0.02182
207			2.06000	5.18150	-0.09259	19.36483	0.94788	-0.01410	0.02386	0.09381	-0.00070	0.00056	0.03580	-0.01001	0.99067	8.11467	0.84858	-12.01934	-0.22868	0.23149	0.00383	-0.01725	0.02169	-0.00006	14.45681	-8.45611	-0.39565	0.40421	0.53800	0.21441	-0.01617	0.01731	-0.01258	29.57515	4.85784	16.72787	-0.00397	-0.00127	0.00242	-0.00011	-0.00000	-0.00002	124.42743	9.03638	-6.37140	-0.13658	-0.03835	-0.02717	-0.02191
208			2.07000	5.13262	-0.17050	19.31499	0.94524	-0.00763	0.02355	0.06588	-0.00152	0.00433	0.03180	-0.00976	0.97097	8.05390	0.78843	-12.02739	-0.24759	0.21293	0.00170	-0.03409	0.02520	0.00004	14.47883	-8.45837	-0.34216	0.42053	0.50229	0.20869	-0.00112	0.01017	-0.02508	29.55450	4.85710	16.73285	-0.00405	-0.00127	0.00227	-0.00015	-0.00001	-0.00001	124.34583	9.07275	-6.31559	-0.13747	-0.03775	-0.02575	-0.02052
209			2.08000	5.10082	-0.33840	19.17562	0.93855	-0.00217	0.02519	0.03393	-0.00072	0.00897	0.02621	-0.00901	0.94407	7.95704	0.71062	-12.01263	-0.27086	0.18900	-0.00309	-0.05351	0.02679	-0.00022	14.48052	-8.44417	-0.25500	0.43714	0.45876	0.20345	0.02028	0.00257	-0.03738	29.53175	4.85487	16.73664	-0.00417	-0.00127	0.00204	-0.00015	-0.00001	-0.00000	124.27118	9.11117	-6.27725	-0.13815	-0.03708	-0.02402	-0.01744
210			2.09000	5.08853	-0.58350	18.94241	0.92861	0.00657	0.02876	-0.00327	0.00285	0.01501	0.02120	-0.00761	0.91354	7.82830	0.61643	-11.97093	-0.29606	0.17385	-0.00866	-0.07263	0.02805	-0.00100	14.45611	-8.41198	-0.13446	0.45169	0.43162	0.20323	0.04630	-0.00477	-0.04999	29.51383	4.85056	16.73816	-0.00430	-0.00126	0.00176	-0.00010	-0.00001	0.00001	124.21045	9.14215	-6.25693	-0.13844	-0.03625	-0.02197	-0.01264
211			2.10000	5.09871	-0.88752	18.62441	0.91222	0.02096	0.03498	-0.04445	0.01060	0.02302	0.01828	-0.00667	0.87750	7.67714	0.50934	-11.90687	-0.31557	0.17510	-0.01486	-0.08620	0.03072	-0.00216	14.40289	-8.36159	0.01772	0.45156	0.43352	0.20965	0.07182	-0.01155	-0.06359	29.50648	4.84222	16.73611	-0.00439	-0.00124	0.00144	-0.00001	-0.00002	0.00002	124.17065	9.15780	-6.25127	-0.13807	-0.03510	-0.01954	-0.00638
212			2.11000	5.13309	-1.22768	18.24296	0.89977	0.03649	0.03813	-0.08588	0.01961	0.02847	0.01273	-0.00812	0.84783	7.51662	0.39478	-11.83243	-0.32612	0.16803	-0.01958	-0.08981	0.03046	-0.00296	14.32218	-8.29597	0.19813	0.43377	0.42429	0.20865	0.09003	-0.01539	-0.07333	29.51257	4.82764	16.72936	-0.00442	-0.00121	0.00110	0.00009	-0.00002	0.00003	124.15780	9.15383	-6.25501	-0.13702	-0.03366	-0.01688	0.00080
213			2.12000	5.19080	-1.57765	17.82719	0.90481	0.04751	0.03392	-0.12406	0.02502	0.02654	-0.00035	-0.01128	0.84307	7.36264	0.28058	-11.76215	-0.33434	0.12939	-0.02138	-0.08314	0.02264	-0.00291	14.22044	-8.22169	0.40167	0.41806	0.36633	0.19115	0.09962	-0.01294	-0.07377	29.53106	4.80567	16.71697	-0.00439	-0.00117	0.00077	0.00017	-0.00003	0.00003	124.17567	9.13023	-6.26194	-0.13533	-0.03198	-0.01412	0.00814
214			2.13000	5.26719	-1.90976	17.40432	0.92318	0.05404	0.02739	-0.15349	0.02555	0.02132	-0.01911	-0.01248	0.86638	7.23235	0.17588	-11.70348	-0.34800	0.07058	-0.02316	-0.06730	0.01088	-0.00280	14.10966	-8.14804	0.62120	0.42830	0.27709	0.16871	0.10363	-0.00624	-0.06796	29.55824	4.77693	16.69867	-0.00434	-0.00113	0.00048	0.00021	-0.00003	0.00003	124.22474	9.09012	-6.26752	-0.13322	-0.03020	-0.01149	0.01489
215			2.14000	5.35361	-2.19905	16.98820	0.94632	0.05503	0.02228	-0.16848	0.02112	0.01696	-0.03703	-0.01113	0.90545	7.14138	0.08788	-11.64694	-0.36434	0.01369	-0.02563	-0.04185	0.00166	-0.00349	14.00645	-8.08404	0.84754	0.45836	0.19435	0.15213	0.09763	-0.00048	-0.06078	29.58904	4.74443	16.67582	-0.00428	-0.00109	0.00022	0.00021	-0.00003	0.00001	124.30253	9.03866	-6.26949	-0.13099	-0.02844	-0.00908	0.02061
216			2.15000	5.43973	-2.42894	16.57620	0.96626	0.05545	0.02015	-0.16724	0.01529	0.01518	-0.04681	-0.00916	0.94674	7.10091	0.01819	-11.56590	-0.37242	-0.01228	-0.02684	-0.00881	-0.00105	-0.00545	13.92869	-8.03433	1.06922	0.48222	0.16383	0.14841	0.07436	0.00237	-0.05562	29.61954	4.71213	16.65119	-0.00425	-0.00105	0.00002	0.00020	-0.00003	0.00000	124.40516	8.98357	-6.26669	-0.12899	-0.02684	-0.00699	0.02528
217			2.16000	5.51704	-2.59525	16.15783	0.97716	0.05963	0.02073	-0.15306	0.01008	0.01579	-0.04565	-0.00762	0.97926	7.11427	-0.03789	-11.42817	-0.36857	0.00466	-0.02521	0.02378	0.00026	-0.00808	13.88926	-7.99663	1.27254	0.48878	0.20045	0.15814	0.03864	0.00321	-0.05195	29.64776	4.68336	16.62797	-0.00426	-0.00103	-0.00013	0.00019	-0.00002	-0.00001	124.52885	8.93296	-6.25814	-0.12741	-0.02553	-0.00533	0.02912
218			2.17000	5.58092	-2.70568	15.72509	0.98141	0.06536	0.02292	-0.13255	0.00534	0.01787	-0.03738	-0.00810	0.99942	7.17451	-0.09056	-11.20955	-0.35345	0.04507	-0.02226	0.04680	0.00193	-0.01045	13.89012	-7.96166	1.44269	0.47517	0.26847	0.17236	0.00342	-0.00192	-0.04530	29.67415	4.65918	16.60854	-0.00430	-0.00102	-0.00022	0.00019	-0.00002	-0.00001	124.67105	8.89530	-6.24093	-0.12641	-0.02463	-0.00416	0.03244
219			2.18000	5.63041	-2.77520	15.27702	0.98151	0.06852	0.02438	-0.11086	0.00152	0.01943	-0.02732	-0.01045	1.00950	7.26505	-0.15378	-10.90075	-0.33164	0.08535	-0.01866	0.05547	0.00454	-0.01166	13.92165	-7.91630	1.56576	0.45104	0.33010	0.18244	-0.01994	-0.01851	-0.03339	29.70082	4.63901	16.59363	-0.00436	-0.00103	-0.00025	0.00021	-0.00002	-0.00001	124.83025	8.87732	-6.21067	-0.12601	-0.02415	-0.00350	0.03530
220			2.19000	5.66652	-2.82043	14.81783	0.97879	0.07292	0.02474	-0.09090	-0.00063	0.01995	-0.01857	-0.01359	1.01305	7.36415	-0.24168	-10.50728	-0.30930	0.12003	-0.01480	0.05135	0.01022	-0.01126	13.96691	-7.84883	1.63256	0.42779	0.37755	0.18771	-0.02808	-0.04590	-0.01870	29.73074	4.62239	16.58210	-0.00443	-0.00104	-0.00022	0.00025	-0.00001	-0.00001	125.00398	8.88274	-6.16399	-0.12619	-0.02409	-0.00334	0.03722
221			2.20000	5.69150	-2.85654	14.35527	0.97626	0.08209	0.02519	-0.07500	-0.00114	0.02021	-0.01295	-0.01784	1.01258	7.45155	-0.36233	-10.04900	-0.28786	0.14660	-0.01233	0.03923	0.01868	-0.01049	14.00749	-7.75356	1.64364	0.40353	0.40866	0.18873	-0.02308	-0.07630	-0.00553	29.76711	4.60925	16.57127	-0.00450	-0.00107	-0.00015	0.00031	-0.00001	-0.00000	125.18501	8.91023	-6.10213	-0.12678	-0.02431	-0.00350	0.03698
222			2.21000	5.70880	-2.89575	13.90036	0.97517	0.08615	0.02489	-0.06447	0.00000	0.01940	-0.01133	-0.02215	1.01025	7.51421	-0.51281	-9.56026	-0.27008	0.15378	-0.01191	0.02498	0.02533	-0.01036	14.02984	-7.63311	1.61320	0.38301	0.41502	0.18479	-0.01034	-0.09649	0.00162	29.81259	4.59935	16.55851	-0.00457	-0.00109	-0.00006	0.00040	0.00000	-0.00000	125.35825	8.95218	-6.03452	-0.12759	-0.02472	-0.00390	0.03346
223			2.22000	5.72224	-2.94547	13.46515	0.97382	0.08564	0.02441	-0.05850	0.00203	0.01804	-0.01354	-0.02451	1.00923	7.54891	-0.67974	-9.08538	-0.26060	0.14569	-0.01349	0.01306	0.02681	-0.01092	14.02848	-7.49750	1.56869	0.37681	0.40427	0.17968	0.00465	-0.09920	0.00008	29.86845	4.59305	16.54184	-0.00463	-0.00111	0.00005	0.00048	0.00001	0.00000	125.50513	8.99742	-5.97616	-0.12837	-0.02518	-0.00442	0.02689
224			2.23000	5.73440	-3.00722	13.05943	0.97263	0.08213	0.02283	-0.05513	0.00392	0.01560	-0.01842	-0.02506	1.01230	7.56117	-0.84363	-8.66830	-0.25706	0.12804	-0.01531	0.00545	0.02283	-0.01037	14.00670	-7.36041	1.54401	0.38026	0.38404	0.17367	0.01789	-0.08524	-0.00964	29.93407	4.59159	16.52064	-0.00465	-0.00113	0.00014	0.00055	0.00003	0.00000	125.61274	9.03677	-5.94171	-0.12909	-0.02568	-0.00505	0.01874
225			2.24000	5.74657	-3.07818	12.69045	0.97025	0.07928	0.02079	-0.05251	0.00529	0.01281	-0.02432	-0.02386	1.01724	7.56245	-0.98442	-8.34271	-0.25904	0.10936	-0.01673	0.00300	0.01617	-0.00834	13.97460	-7.23533	1.56887	0.39144	0.36279	0.16878	0.02610	-0.06179	-0.02437	30.00640	4.59718	16.49542	-0.00463	-0.00113	0.00020	0.00057	0.00004	0.00001	125.67701	9.06550	-5.94109	-0.12960	-0.02618	-0.00573	0.01043
226			2.25000	5.75912	-3.15403	12.36368	0.96420	0.07889	0.01858	-0.04906	0.00627	0.01003	-0.02953	-0.02055	1.02016	7.56526	-1.08681	-8.12396	-0.26733	0.09667	-0.01696	0.00499	0.00964	-0.00524	13.94471	-7.13107	1.65831	0.41285	0.34830	0.16687	0.02806	-0.03735	-0.04000	30.07936	4.61213	16.46767	-0.00457	-0.00112	0.00025	0.00053	0.00006	0.00001	125.69902	9.08234	-5.97946	-0.13003	-0.02676	-0.00651	0.00265
227			2.26000	5.77157	-3.23094	12.08309	0.95487	0.07663	0.01696	-0.04360	0.00671	0.00777	-0.03164	-0.01701	1.02028	7.57759	-1.14439	-8.00638	-0.27315	0.09340	-0.01606	0.00897	0.00430	-0.00233	13.92642	-7.04986	1.80768	0.42866	0.34940	0.16860	0.02371	-0.01808	-0.05276	30.14427	4.63862	16.43924	-0.00449	-0.00112	0.00028	0.00042	0.00008	0.00000	125.68202	9.08813	-6.05736	-0.13049	-0.02742	-0.00737	-0.00434
228			2.27000	5.78265	-3.30657	11.85085	0.94680	0.07342	0.01748	-0.03527	0.00679	0.00655	-0.03002	-0.01406	1.01482	7.59976	-1.16100	-7.96635	-0.27925	0.10118	-0.01542	0.01157	-0.00011	-0.00050	13.92266	-6.98717	1.99465	0.43918	0.36801	0.17557	0.01670	-0.00705	-0.06021	30.19122	4.67801	16.41202	-0.00442	-0.00112	0.00033	0.00025	0.00010	-0.00000	125.63083	9.08604	-6.17017	-0.13115	-0.02815	-0.00827	-0.01029
229			2.28000	5.79031	-3.37965	11.66613	0.93512	0.07506	0.01996	-0.02316	0.00713	0.00588	-0.02613	-0.01235	1.00410	7.62431	-1.14815	-7.96915	-0.27942	0.12034	-0.01486	0.00936	-0.00399	0.00022	13.92899	-6.93398	2.18666	0.43674	0.39945	0.18459	0.01167	-0.00649	-0.05932	30.21203	4.72986	16.38770	-0.00441	-0.00115	0.00042	0.00003	0.00012	-0.00001	125.55257	9.08227	-6.30828	-0.13210	-0.02896	-0.00923	-0.01478
230			2.29000	5.79193	-3.44886	11.52539	0.92237	0.07746	0.02249	-0.00779	0.00727	0.00500	-0.02170	-0.01234	0.99293	7.63839	-1.12104	-7.97832	-0.27106	0.14061	-0.01400	0.00097	-0.00665	0.00003	13.93499	-6.88046	2.35018	0.41725	0.42993	0.19056	0.01231	-0.01717	-0.04820	30.20294	4.79031	16.36798	-0.00451	-0.00121	0.00058	-0.00019	0.00013	-0.00002	125.45730	9.08673	-6.45753	-0.13294	-0.03001	-0.01068	-0.01727
231			2.30000	5.78544	-3.51239	11.42320	0.91775	0.07943	0.02523	0.00879	0.00708	0.00402	-0.01808	-0.01288	0.98616	7.62837	-1.09412	-7.96407	-0.26476	0.15642	-0.01414	-0.01182	-0.00722	-0.00077	13.92778	-6.81981	2.45890	0.39447	0.45205	0.19415	0.01883	-0.03618	-0.02965	30.16594	4.85212	16.35459	-0.00475	-0.00132	0.00086	-0.00040	0.00013	-0.00003	125.35726	9.10986	-6.60222	-0.13293	-0.03155	-0.01323	-0.01735
232			2.31000	5.77050	-3.56894	11.35385	0.91799	0.08128	0.02749	0.02405	0.00669	0.00293	-0.01533	-0.01319	0.98609	7.58594	-1.07688	-7.90913	-0.25825	0.16963	-0.01437	-0.02578	-0.00624	-0.00189	13.89795	-6.74937	2.49904	0.36640	0.46973	0.19508	0.02745	-0.05808	-0.00804	30.10729	4.90859	16.34921	-0.00517	-0.00147	0.00127	-0.00059	0.00012	-0.00006	125.26462	9.15655	-6.72970	-0.13161	-0.03376	-0.01732	-0.01489
233			2.32000	5.74847	-3.61856	11.31105	0.91583	0.08177	0.02941	0.03557	0.00616	0.00192	-0.01304	-0.01270	0.98833	7.51106	-1.07213	-7.80909	-0.24862	0.18096	-0.01462	-0.03684	-0.00481	-0.00302	13.84331	-6.67093	2.47082	0.32937	0.48425	0.19332	0.03327	-0.07707	0.01173	30.03589	4.95607	16.35310	-0.00573	-0.00166	0.00181	-0.00072	0.00009	-0.00009	125.19095	9.22368	-6.83269	-0.12900	-0.03661	-0.02291	-0.00987
234			2.33000	5.72186	-3.66231	11.28796	0.91159	0.08152	0.03155	0.04178	0.00567	0.00114	-0.01145	-0.01133	0.98889	7.41169	-1.07751	-7.67064	-0.23927	0.18932	-0.01563	-0.04271	-0.00369	-0.00410	13.76919	-6.58892	2.38713	0.28712	0.49246	0.18952	0.03362	-0.08814	0.02579	29.96156	4.99423	16.36667	-0.00638	-0.00189	0.00245	-0.00077	0.00007	-0.00014	125.14830	9.30195	-6.90850	-0.12534	-0.03984	-0.02954	-0.00226
235			2.34000	5.69384	-3.70192	11.27782							-0.01075	-0.01009	0.98905	7.30089	-1.08870	-7.50819							13.68602	-6.50881	2.26925							29.89407	5.02483	16.38987							125.15005	9.37933	-6.95778
236			2.35000	5.66783	-3.73918	11.27467							-0.01023	-0.00881	0.98940	7.19357	-1.10237	-7.33955							13.60498	-6.43613	2.14128							29.84094	5.05079	16.42353							125.20961	9.44382	-6.98326
[truncated: 11 more columns]
