# Supplementary material for: Analysis of the impact of different landing heights and lateralities on lower limb joint load based on statistical parametric mapping
Source: PLoS One. 2025 May 30;20(5):e0324656. doi: 10.1371/journal.pone.0324656 (PMC12124505; doi:10.1371/journal.pone.0324656)
Supplement: S1 File — (ZIP) [file pone.0324656.s001.zip › Original data/011/左前30.xlsx]

## Sheet: Sheet1
Var1	C__Users_dell_Documents_Qualisys_GAIT1214_Data_quan_zhengquan_2	C__Users_dell_Documents_Qualisys_GAIT1214_Data_quan_zhengqua_1	C__Users_dell_Documents_Qualisys_GAIT1214_Data_quan_zhengqua_2	C__Users_dell_Documents_Qualisys_GAIT1214_Data_quan_zhengqua_3	C__Users_dell_Documents_Qualisys_GAIT1214_Data_quan_zhengqua_4	C__Users_dell_Documents_Qualisys_GAIT1214_Data_quan_zhengqua_5	C__Users_dell_Documents_Qualisys_GAIT1214_Data_quan_zhengqua_6	C__Users_dell_Documents_Qualisys_GAIT1214_Data_quan_zhengqua_7	C__Users_dell_Documents_Qualisys_GAIT1214_Data_quan_zhengqua_8	C__Users_dell_Documents_Qualisys_GAIT1214_Data_quan_zhengqua_9	C__Users_dell_Documents_Qualisys_GAIT1214_Data_quan_zhengqua_10	C__Users_dell_Documents_Qualisys_GAIT1214_Data_quan_zhengqua_11	C__Users_dell_Documents_Qualisys_GAIT1214_Data_quan_zhengqua_12	C__Users_dell_Documents_Qualisys_GAIT1214_Data_quan_zhengqua_13	C__Users_dell_Documents_Qualisys_GAIT1214_Data_quan_zhengqua_14	C__Users_dell_Documents_Qualisys_GAIT1214_Data_quan_zhengqua_15	C__Users_dell_Documents_Qualisys_GAIT1214_Data_quan_zhengqua_16	C__Users_dell_Documents_Qualisys_GAIT1214_Data_quan_zhengqua_17	C__Users_dell_Documents_Qualisys_GAIT1214_Data_quan_zhengqua_18	C__Users_dell_Documents_Qualisys_GAIT1214_Data_quan_zhengqua_19	C__Users_dell_Documents_Qualisys_GAIT1214_Data_quan_zhengqua_20	C__Users_dell_Documents_Qualisys_GAIT1214_Data_quan_zhengqua_21	C__Users_dell_Documents_Qualisys_GAIT1214_Data_quan_zhengqua_22	C__Users_dell_Documents_Qualisys_GAIT1214_Data_quan_zhengqua_23	C__Users_dell_Documents_Qualisys_GAIT1214_Data_quan_zhengqua_24	C__Users_dell_Documents_Qualisys_GAIT1214_Data_quan_zhengqua_25	C__Users_dell_Documents_Qualisys_GAIT1214_Data_quan_zhengqua_26	C__Users_dell_Documents_Qualisys_GAIT1214_Data_quan_zhengqua_27	C__Users_dell_Documents_Qualisys_GAIT1214_Data_quan_zhengqua_28	C__Users_dell_Documents_Qualisys_GAIT1214_Data_quan_zhengqua_29	C__Users_dell_Documents_Qualisys_GAIT1214_Data_quan_zhengqua_30	C__Users_dell_Documents_Qualisys_GAIT1214_Data_quan_zhengqua_31	C__Users_dell_Documents_Qualisys_GAIT1214_Data_quan_zhengqua_32	C__Users_dell_Documents_Qualisys_GAIT1214_Data_quan_zhengqua_33	C__Users_dell_Documents_Qualisys_GAIT1214_Data_quan_zhengqua_34	C__Users_dell_Documents_Qualisys_GAIT1214_Data_quan_zhengqua_35	C__Users_dell_Documents_Qualisys_GAIT1214_Data_quan_zhengqua_36	C__Users_dell_Documents_Qualisys_GAIT1214_Data_quan_zhengqua_37	C__Users_dell_Documents_Qualisys_GAIT1214_Data_quan_zhengqua_38	C__Users_dell_Documents_Qualisys_GAIT1214_Data_quan_zhengqua_39	C__Users_dell_Documents_Qualisys_GAIT1214_Data_quan_zhengqua_40	C__Users_dell_Documents_Qualisys_GAIT1214_Data_quan_zhengqua_41	C__Users_dell_Documents_Qualisys_GAIT1214_Data_quan_zhengqua_42	C__Users_dell_Documents_Qualisys_GAIT1214_Data_quan_zhengqua_43	C__Users_dell_Documents_Qualisys_GAIT1214_Data_quan_zhengqua_44	C__Users_dell_Documents_Qualisys_GAIT1214_Data_quan_zhengqua_45	C__Users_dell_Documents_Qualisys_GAIT1214_Data_quan_zhengqua_46	C__Users_dell_Documents_Qualisys_GAIT1214_Data_quan_zhengqua_47	C__Users_dell_Documents_Qualisys_GAIT1214_Data_quan_zhengqua_48
	CD	ZD	TIME	Right Ankle Angles	Right Ankle Angles	Right Ankle Angles	Right Ankle Moment	Right Ankle Moment	Right Ankle Moment	Right Ankle Power	Right Ankle Power	Right Ankle Power	Right Knee Angles	Right Knee Angles	Right Knee Angles	Right Knee Moment	Right Knee Moment	Right Knee Moment	Right Knee Power	Right Knee Power	Right Knee Power	Right Hip Angles	Right Hip Angles	Right Hip Angles	Right Hip Moment	Right Hip Moment	Right Hip Moment	Right Hip Power	Right Hip Power	Right Hip Power	Left Ankle Angles	Left Ankle Angles	Left Ankle Angles	Left Ankle Moment	Left Ankle Moment	Left Ankle Moment	Left Ankle Power	Left Ankle Power	Left Ankle Power	Left Knee Angles	Left Knee Angles	Left Knee Angles	Left Knee Moment	Left Knee Moment	Left Knee Moment	Left Knee Power	Left Knee Power	Left Knee Power	Left Hip Angles
	EVENT_LABEL	EVENT_LABEL	FRAME_NUMBERS	LINK_MODEL_BASED	LINK_MODEL_BASED	LINK_MODEL_BASED	LINK_MODEL_BASED	LINK_MODEL_BASED	LINK_MODEL_BASED	LINK_MODEL_BASED	LINK_MODEL_BASED	LINK_MODEL_BASED	LINK_MODEL_BASED	LINK_MODEL_BASED	LINK_MODEL_BASED	LINK_MODEL_BASED	LINK_MODEL_BASED	LINK_MODEL_BASED	LINK_MODEL_BASED	LINK_MODEL_BASED	LINK_MODEL_BASED	LINK_MODEL_BASED	LINK_MODEL_BASED	LINK_MODEL_BASED	LINK_MODEL_BASED	LINK_MODEL_BASED	LINK_MODEL_BASED	LINK_MODEL_BASED	LINK_MODEL_BASED	LINK_MODEL_BASED	LINK_MODEL_BASED	LINK_MODEL_BASED	LINK_MODEL_BASED	LINK_MODEL_BASED	LINK_MODEL_BASED	LINK_MODEL_BASED	LINK_MODEL_BASED	LINK_MODEL_BASED	LINK_MODEL_BASED	LINK_MODEL_BASED	LINK_MODEL_BASED	LINK_MODEL_BASED	LINK_MODEL_BASED	LINK_MODEL_BASED	LINK_MODEL_BASED	LINK_MODEL_BASED	LINK_MODEL_BASED	LINK_MODEL_BASED	LINK_MODEL_BASED
	ORIGINAL	ORIGINAL	ORIGINAL	ORIGINAL	ORIGINAL	ORIGINAL	ORIGINAL	ORIGINAL	ORIGINAL	ORIGINAL	ORIGINAL	ORIGINAL	ORIGINAL	ORIGINAL	ORIGINAL	ORIGINAL	ORIGINAL	ORIGINAL	ORIGINAL	ORIGINAL	ORIGINAL	ORIGINAL	ORIGINAL	ORIGINAL	ORIGINAL	ORIGINAL	ORIGINAL	ORIGINAL	ORIGINAL	ORIGINAL	ORIGINAL	ORIGINAL	ORIGINAL	ORIGINAL	ORIGINAL	ORIGINAL	ORIGINAL	ORIGINAL	ORIGINAL	ORIGINAL	ORIGINAL	ORIGINAL	ORIGINAL	ORIGINAL	ORIGINAL	ORIGINAL	ORIGINAL	ORIGINAL	ORIGINAL
ITEM	X	X	X	X	Y	Z	X	Y	Z	X	Y	Z	X	Y	Z	X	Y	Z	X	Y	Z	X	Y	Z	X	Y	Z	X	Y	Z	X	Y	Z	X	Y	Z	X	Y	Z	X	Y	Z	X	Y	Z	X	Y	Z	X
1	2.64000	2.78000	0.00000	5.78092	5.47628	15.95994							10.77129	-3.10023	-6.33539							16.49854	-1.56773	2.02108							8.24733	-3.26656	7.25267							2.47562	-0.52410	-9.83551							10.45155
2			0.01000	5.97748	5.39460	15.86611							11.20930	-3.04515	-6.43644							16.64620	-1.52759	2.18009							8.24366	-3.29433	7.16816							2.24239	-0.51718	-9.63850							10.25692
3			0.02000	6.18313	5.33099	15.77420	-0.00940	-0.00193	0.00074	0.00330	-0.00013	0.00012	11.66773	-3.01174	-6.53663	-0.01314	0.02068	0.00276	0.01062	0.00011	-0.00049	16.80323	-1.48297	2.32562	-0.05198	0.03494	0.00866	0.01444	-0.00035	-0.00214	8.24762	-3.32050	7.08998	-0.01071	-0.00047	-0.00052	0.00026	-0.00001	-0.00007	2.01802	-0.51122	-9.44631	-0.00632	-0.00980	0.00000	-0.00235	0.00019	-0.00000	10.07038
4			0.03000	6.39661	5.29710	15.69243	-0.00940	-0.00192	0.00076	0.00347	-0.00003	0.00010	12.14658	-3.00980	-6.63885	-0.01423	0.02182	0.00300	0.01207	0.00134	-0.00052	16.97154	-1.43493	2.44775	-0.05470	0.04018	0.01048	0.01653	-0.00106	-0.00214	8.26270	-3.34308	7.02302	-0.01075	-0.00046	-0.00057	0.00049	-0.00001	-0.00006	1.81315	-0.50854	-9.26419	-0.00467	-0.01125	-0.00003	-0.00154	0.00013	0.00001	9.90076
5			0.04000	6.61907	5.29577	15.62737	-0.00940	-0.00191	0.00080	0.00367	0.00006	0.00007	12.65054	-3.03889	-6.74650	-0.01542	0.02065	0.00274	0.01384	0.00228	-0.00048	17.15483	-1.38575	2.54025	-0.05690	0.04006	0.01086	0.01898	-0.00164	-0.00165	8.29310	-3.36093	6.96930	-0.01075	-0.00046	-0.00063	0.00080	-0.00001	-0.00005	1.63803	-0.50936	-9.09584	-0.00339	-0.01238	-0.00011	-0.00092	0.00004	0.00003	9.75515
6			0.05000	6.85337	5.32224	15.58605	-0.00938	-0.00190	0.00084	0.00391	0.00013	0.00003	13.18716	-3.08911	-6.86494	-0.01643	0.01807	0.00213	0.01576	0.00255	-0.00042	17.35761	-1.33870	2.60025	-0.05836	0.03659	0.01028	0.02175	-0.00184	-0.00099	8.34196	-3.37408	6.92831	-0.01073	-0.00047	-0.00069	0.00113	-0.00000	-0.00004	1.49990	-0.51371	-8.94195	-0.00232	-0.01313	-0.00024	-0.00047	-0.00006	0.00006	9.63771
7			0.06000	7.10180	5.36873	15.57713	-0.00935	-0.00189	0.00090	0.00418	0.00017	-0.00003	13.76369	-3.14510	-7.00239	-0.01729	0.01564	0.00156	0.01781	0.00234	-0.00037	17.58387	-1.29774	2.62853	-0.05801	0.03367	0.00971	0.02419	-0.00175	-0.00042	8.40991	-3.38342	6.89718	-0.01068	-0.00047	-0.00074	0.00145	-0.00000	-0.00004	1.40139	-0.52267	-8.79881	-0.00136	-0.01353	-0.00037	-0.00018	-0.00021	0.00009	9.54877
8			0.07000	7.36368	5.42895	15.60715	-0.00930	-0.00188	0.00096	0.00439	0.00019	-0.00010	14.38381	-3.19204	-7.16635	-0.01814	0.01458	0.00137	0.01997	0.00205	-0.00039	17.83615	-1.26696	2.62953	-0.05513	0.03427	0.00990	0.02555	-0.00153	0.00002	8.49454	-3.39045	6.87112	-0.01061	-0.00046	-0.00077	0.00170	-0.00000	-0.00004	1.34199	-0.53819	-8.66026	-0.00051	-0.01361	-0.00047	-0.00003	-0.00038	0.00011	9.48649
9			0.08000	7.63355	5.49988	15.67590	-0.00926	-0.00189	0.00102	0.00449	0.00021	-0.00017	15.04506	-3.21989	-7.35897	-0.01878	0.01457	0.00151	0.02186	0.00176	-0.00051	18.11454	-1.24984	2.61089	-0.05107	0.03676	0.01046	0.02588	-0.00104	0.00036	8.59088	-3.39737	6.84512	-0.01055	-0.00046	-0.00078	0.00185	-0.00000	-0.00004	1.31992	-0.56145	-8.52108	0.00032	-0.01352	-0.00051	0.00000	-0.00056	0.00013	9.44858
10			0.09000	7.90272	5.58177	15.77903	-0.00922	-0.00190	0.00106	0.00445	0.00023	-0.00024	15.74036	-3.22432	-7.57942	-0.01935	0.01455	0.00168	0.02349	0.00142	-0.00066	18.41574	-1.24833	2.58200	-0.04733	0.03738	0.01049	0.02564	-0.00023	0.00056	8.69220	-3.40612	6.81671	-0.01050	-0.00045	-0.00076	0.00187	-0.00000	-0.00004	1.33188	-0.59206	-8.37921	0.00107	-0.01326	-0.00049	-0.00005	-0.00069	0.00012	9.43175
11			0.10000	8.16337	5.67555	15.91258	-0.00918	-0.00192	0.00110	0.00430	0.00026	-0.00030	16.46200	-3.20450	-7.82582	-0.02015	0.01407	0.00173	0.02524	0.00105	-0.00077	18.73395	-1.26230	2.55086	-0.04445	0.03476	0.00966	0.02512	0.00058	0.00059	8.79165	-3.41783	6.78728	-0.01048	-0.00044	-0.00074	0.00178	-0.00001	-0.00004	1.37247	-0.62765	-8.23615	0.00154	-0.01283	-0.00044	-0.00014	-0.00074	0.00011	9.43175
12			0.11000	8.41090	5.78057	16.07251	-0.00916	-0.00194	0.00112	0.00409	0.00028	-0.00036	17.20424	-3.16184	-8.09301	-0.02082	0.01364	0.00186	0.02671	0.00073	-0.00090	19.06205	-1.28906	2.52180	-0.04298	0.03191	0.00869	0.02481	0.00116	0.00053	8.88364	-3.43215	6.76047	-0.01048	-0.00043	-0.00072	0.00161	-0.00001	-0.00003	1.43460	-0.66513	-8.09499	0.00151	-0.01225	-0.00037	-0.00019	-0.00071	0.00009	9.44318
13			0.12000	8.64148	5.89503	16.25218	-0.00914	-0.00198	0.00110	0.00378	0.00031	-0.00038	17.96216	-3.09902	-8.37273	-0.02056	0.01414	0.00241	0.02678	0.00049	-0.00121	19.39426	-1.32474	2.49827	-0.04373	0.03230	0.00842	0.02538	0.00169	0.00044	8.96455	-3.44759	6.74006	-0.01051	-0.00042	-0.00069	0.00138	-0.00001	-0.00002	1.50994	-0.70136	-7.95790	0.00085	-0.01155	-0.00032	-0.00012	-0.00063	0.00007	9.46008
14			0.13000	8.84725	6.01780	16.44034	-0.00914	-0.00202	0.00105	0.00329	0.00034	-0.00037	18.72693	-3.02158	-8.65474	-0.01932	0.01566	0.00345	0.02512	0.00037	-0.00172	19.72614	-1.36535	2.48547	-0.04620	0.03523	0.00867	0.02656	0.00223	0.00029	9.03235	-3.46247	6.72794	-0.01054	-0.00042	-0.00066	0.00112	-0.00001	-0.00001	1.58963	-0.73434	-7.82513	-0.00036	-0.01088	-0.00028	0.00005	-0.00052	0.00006	9.47610
15			0.14000	9.01527	6.14763	16.62018	-0.00916	-0.00206	0.00098	0.00257	0.00037	-0.00031	19.48166	-2.94088	-8.92452	-0.01807	0.01714	0.00452	0.02292	0.00041	-0.00211	20.05265	-1.40563	2.48719	-0.04883	0.03780	0.00883	0.02732	0.00251	0.00005	9.08541	-3.47553	6.72430	-0.01059	-0.00042	-0.00065	0.00083	-0.00001	-0.00000	1.66562	-0.76295	-7.69725	-0.00185	-0.01033	-0.00023	0.00024	-0.00041	0.00005	9.48630
16			0.15000	9.13307	6.27967	16.77423	-0.00918	-0.00210	0.00088	0.00169	0.00039	-0.00024	20.20646	-2.86969	-9.16778	-0.01784	0.01727	0.00500	0.02154	0.00057	-0.00206	20.36780	-1.43923	2.50508	-0.05018	0.03802	0.00860	0.02688	0.00238	-0.00024	9.12195	-3.48592	6.72966	-0.01064	-0.00041	-0.00064	0.00050	-0.00001	0.00001	1.73162	-0.78692	-7.57895	-0.00332	-0.01002	-0.00017	0.00035	-0.00033	0.00003	9.48792
17			0.16000	9.19598	6.40447	16.89234	-0.00921	-0.00213	0.00080	0.00078	0.00037	-0.00016	20.88853	-2.81370	-9.38083	-0.01873	0.01595	0.00470	0.02122	0.00073	-0.00169	20.66788	-1.46174	2.54205	-0.05053	0.03532	0.00793	0.02564	0.00196	-0.00054	9.14050	-3.49325	6.74689	-0.01067	-0.00041	-0.00063	0.00015	-0.00001	0.00003	1.78293	-0.80702	-7.47943	-0.00464	-0.00995	-0.00008	0.00035	-0.00028	0.00001	9.48051
18			0.17000	9.20826	6.51228	16.97557	-0.00923	-0.00216	0.00074	-0.00000	0.00032	-0.00011	21.52471	-2.77117	-9.57292	-0.02031	0.01388	0.00387	0.02145	0.00083	-0.00128	20.95186	-1.47105	2.60121	-0.05091	0.02991	0.00676	0.02436	0.00143	-0.00076	9.14086	-3.49778	6.78063	-0.01069	-0.00041	-0.00064	-0.00020	-0.00001	0.00005	1.81634	-0.82486	-7.40894	-0.00577	-0.01008	-0.00001	0.00025	-0.00027	0.00000	9.46473
19			0.18000	9.17967	6.59903	17.03416	-0.00927	-0.00220	0.00071	-0.00059	0.00026	-0.00008	22.11715	-2.73822	-9.75997	-0.02208	0.01166	0.00280	0.02172	0.00091	-0.00093	21.21969	-1.46690	2.68158	-0.05216	0.02333	0.00543	0.02347	0.00091	-0.00082	9.12405	-3.50016	6.83528	-0.01071	-0.00043	-0.00065	-0.00054	-0.00001	0.00007	1.83016	-0.84144	-7.37431	-0.00671	-0.01036	0.00002	0.00005	-0.00027	-0.00000	9.44196
20			0.19000	9.12246	6.66835	17.08351	-0.00933	-0.00225	0.00073	-0.00095	0.00022	-0.00008	22.67036	-2.71032	-9.96023	-0.02402	0.00954	0.00167	0.02206	0.00094	-0.00061	21.47210	-1.45018	2.77821	-0.05376	0.01717	0.00433	0.02283	0.00051	-0.00077	9.09139	-3.50110	6.91315	-0.01072	-0.00044	-0.00066	-0.00085	-0.00001	0.00010	1.82457	-0.85630	-7.37669	-0.00748	-0.01064	0.00001	-0.00019	-0.00025	0.00000	9.41408
21			0.20000	9.05120	6.72969	17.13903	-0.00943	-0.00232	0.00078	-0.00101	0.00022	-0.00010	23.18983	-2.68089	-10.19047	-0.02671	0.00791	0.00071	0.02301	0.00092	-0.00030	21.71145	-1.42355	2.88476	-0.05306	0.01288	0.00381	0.02140	0.00028	-0.00074	9.04413	-3.50156	7.01332	-0.01072	-0.00047	-0.00068	-0.00114	-0.00001	0.00013	1.80145	-0.86730	-7.41022	-0.00815	-0.01080	-0.00005	-0.00045	-0.00017	-0.00000	9.38397
22			0.21000	8.98489	6.79611	17.20866	-0.00959	-0.00242	0.00083	-0.00071	0.00027	-0.00012	23.68097	-2.64211	-10.45966	-0.03072	0.00742	0.00033	0.02499	0.00094	-0.00016	21.93954	-1.39079	2.99466	-0.04719	0.01246	0.00438	0.01810	0.00019	-0.00087	8.98340	-3.50286	7.13101	-0.01073	-0.00049	-0.00069	-0.00139	-0.00002	0.00015	1.76266	-0.87143	-7.46262	-0.00874	-0.01085	-0.00013	-0.00072	-0.00003	-0.00001	9.35343
23			0.22000	8.94903	6.88337	17.28660	-0.00981	-0.00253	0.00085	0.00006	0.00042	-0.00013	24.14851	-2.58809	-10.76323	-0.03576	0.00861	0.00086	0.02766	0.00106	-0.00046	22.15615	-1.35556	3.10166	-0.03587	0.01757	0.00640	0.01297	0.00020	-0.00121	8.91089	-3.50582	7.25884	-0.01073	-0.00052	-0.00069	-0.00159	-0.00002	0.00015	1.70895	-0.86688	-7.51917	-0.00921	-0.01082	-0.00023	-0.00099	0.00014	-0.00002	9.32239
24			0.23000	8.97399	7.00984	17.35299	-0.01007	-0.00265	0.00079	0.00135	0.00067	-0.00010	24.59530	-2.51814	-11.08307	-0.04044	0.01080	0.00209	0.02978	0.00118	-0.00116	22.35872	-1.32099	3.20079	-0.02183	0.02672	0.00935	0.00728	0.00023	-0.00163	8.82910	-3.51037	7.38933	-0.01073	-0.00055	-0.00069	-0.00174	-0.00002	0.00015	1.64049	-0.85357	-7.56761	-0.00944	-0.01072	-0.00030	-0.00125	0.00029	-0.00002	9.28986
25			0.24000	9.09053	7.19244	17.38242	-0.01034	-0.00276	0.00061	0.00316	0.00102	-0.00004	25.02007	-2.43616	-11.39597	-0.04282	0.01238	0.00330	0.02968	0.00107	-0.00178	22.54241	-1.28885	3.29032	-0.00982	0.03545	0.01192	0.00290	0.00028	-0.00190	8.74069	-3.51448	7.51753	-0.01072	-0.00058	-0.00069	-0.00184	-0.00002	0.00015	1.55847	-0.83326	-7.60247	-0.00931	-0.01053	-0.00034	-0.00143	0.00039	-0.00002	9.25555
26			0.25000	9.32339	7.43854	17.35738	-0.01053	-0.00282	0.00032	0.00534	0.00137	0.00000	25.41513	-2.34632	-11.68605	-0.04158	0.01217	0.00389	0.02626	0.00075	-0.00197	22.70090	-1.25930	3.37328	-0.00370	0.03989	0.01302	0.00091	0.00038	-0.00199	8.64778	-3.51428	7.64232	-0.01071	-0.00061	-0.00069	-0.00191	-0.00002	0.00015	1.46511	-0.80925	-7.62513	-0.00881	-0.01029	-0.00035	-0.00151	0.00042	-0.00001	9.22051
27			0.26000	9.68504	7.74009	17.27729	-0.01056	-0.00281	-0.00004	0.00756	0.00161	-0.00000	25.76635	-2.25074	-11.95091	-0.03684	0.01021	0.00374	0.01996	0.00040	-0.00178	22.82699	-1.23138	3.45599	-0.00502	0.03893	0.01239	0.00092	0.00052	-0.00193	8.55169	-3.50580	7.76548	-0.01070	-0.00064	-0.00070	-0.00196	-0.00000	0.00015	1.36232	-0.78518	-7.63944	-0.00798	-0.01013	-0.00036	-0.00149	0.00040	-0.00001	9.18544
28			0.27000	10.17131	8.07262	17.15679	-0.01035	-0.00270	-0.00040	0.00937	0.00164	-0.00005	26.05604	-2.14974	-12.19679	-0.02980	0.00735	0.00315	0.01253	0.00015	-0.00143	22.91507	-1.20412	3.54393	-0.01259	0.03393	0.01051	0.00144	0.00065	-0.00174	8.45331	-3.48617	7.88939	-0.01068	-0.00066	-0.00071	-0.00199	0.00001	0.00016	1.25114	-0.76376	-7.64709	-0.00687	-0.01022	-0.00038	-0.00138	0.00035	-0.00000	9.15029
29			0.28000	10.75950	8.40095	17.01534	-0.00989	-0.00252	-0.00063	0.01032	0.00146	-0.00009	26.26607	-2.04324	-12.42907	-0.02182	0.00484	0.00259	0.00586	0.00002	-0.00113	22.96219	-1.17777	3.63904	-0.02414	0.02788	0.00830	0.00104	0.00073	-0.00144	8.35305	-3.45469	8.01592	-0.01066	-0.00069	-0.00072	-0.00203	0.00002	0.00017	1.13271	-0.74553	-7.64800	-0.00564	-0.01055	-0.00041	-0.00119	0.00031	0.00000	9.11490
30			0.29000	11.40914	8.69143	16.86689	-0.00926	-0.00230	-0.00070	0.01020	0.00115	-0.00011	26.37998	-1.93270	-12.64630	-0.01399	0.00354	0.00239	0.00128	-0.00005	-0.00098	22.96849	-1.15417	3.73896	-0.03735	0.02333	0.00656	-0.00095	0.00081	-0.00114	8.25064	-3.41239	8.14581	-0.01065	-0.00071	-0.00074	-0.00208	0.00003	0.00018	1.00984	-0.73037	-7.64246	-0.00443	-0.01106	-0.00047	-0.00095	0.00027	0.00001	9.08093
31			0.30000	12.06801	8.92280	16.71651	-0.00858	-0.00210	-0.00061	0.00918	0.00083	-0.00011	26.38494	-1.82218	-12.84236	-0.00716	0.00351	0.00253	-0.00075	-0.00009	-0.00094	22.93699	-1.13652	3.83847	-0.04994	0.02124	0.00562	-0.00439	0.00096	-0.00092	8.14510	-3.36177	8.27834	-0.01063	-0.00074	-0.00076	-0.00214	0.00004	0.00018	0.88629	-0.71811	-7.63034	-0.00332	-0.01163	-0.00054	-0.00071	0.00022	0.00002	9.05119
32			0.31000	12.68157	9.08809	16.56383	-0.00800	-0.00193	-0.00045	0.00758	0.00055	-0.00009	26.27132	-1.71683	-13.01352	-0.00206	0.00420	0.00275	-0.00065	-0.00014	-0.00091	22.87164	-1.12848	3.93273	-0.05976	0.02079	0.00533	-0.00861	0.00122	-0.00078	8.03526	-3.30624	8.41161	-0.01061	-0.00077	-0.00078	-0.00222	0.00005	0.00019	0.76433	-0.70918	-7.60906	-0.00238	-0.01219	-0.00061	-0.00050	0.00016	0.00003	9.02740
33			0.32000	13.20168	9.18846	16.40909	-0.00757	-0.00180	-0.00027	0.00568	0.00032	-0.00006	26.03208	-1.62131	-13.16417	0.00065	0.00499	0.00283	0.00035	-0.00013	-0.00084	22.77541	-1.13312	4.01937	-0.06519	0.02028	0.00519	-0.01283	0.00150	-0.00065	7.92034	-3.24915	8.54380	-0.01058	-0.00079	-0.00079	-0.00231	0.00005	0.00019	0.64335	-0.70383	-7.57445	-0.00176	-0.01266	-0.00066	-0.00037	0.00009	0.00005	9.00888
34			0.33000	13.59091	9.22448	16.25645	-0.00727	-0.00169	-0.00011	0.00364	0.00010	-0.00003	25.66304	-1.53993	-13.30608	0.00017	0.00569	0.00273	0.00013	-0.00003	-0.00077	22.64948	-1.15156	4.09747	-0.06440	0.01952	0.00519	-0.01602	0.00175	-0.00053	7.80030	-3.19327	8.67414	-0.01057	-0.00082	-0.00081	-0.00239	0.00005	0.00019	0.52139	-0.70193	-7.52455	-0.00156	-0.01301	-0.00071	-0.00033	0.00002	0.00007	8.99363
35			0.34000	13.82332	9.18960	16.11187	-0.00707	-0.00158	0.00004	0.00153	-0.00012	0.00001	25.16403	-1.47596	-13.45263	-0.00410	0.00623	0.00250	-0.00404	0.00017	-0.00070	22.49328	-1.18249	4.16713	-0.05625	0.01884	0.00546	-0.01700	0.00191	-0.00045	7.67559	-3.14071	8.80279	-0.01056	-0.00085	-0.00082	-0.00247	0.00005	0.00019	0.39611	-0.70271	-7.46099	-0.00169	-0.01325	-0.00075	-0.00038	-0.00002	0.00009	8.97933
36			0.35000	13.88268	9.06946	15.97922	-0.00695	-0.00149	0.00021	-0.00062	-0.00036	0.00006	24.54112	-1.43091	-13.61165	-0.01214	0.00670	0.00217	-0.01444	0.00041	-0.00062	22.30585	-1.22321	4.22892	-0.04139	0.01864	0.00612	-0.01474	0.00205	-0.00039	7.54633	-3.09234	8.93092	-0.01056	-0.00089	-0.00084	-0.00256	0.00005	0.00020	0.26495	-0.70491	-7.38889	-0.00203	-0.01337	-0.00078	-0.00048	-0.00004	0.00010	8.96375
37			0.36000	13.76144	8.84545	15.85960	-0.00693	-0.00141	0.00044	-0.00275	-0.00061	0.00013	23.80926	-1.40331	-13.78241	-0.02334	0.00736	0.00186	-0.03169	0.00065	-0.00054	22.08776	-1.27109	4.28299	-0.02223	0.02004	0.00742	-0.00903	0.00231	-0.00036	7.41143	-3.04786	9.06022	-0.01056	-0.00092	-0.00085	-0.00268	0.00004	0.00020	0.12381	-0.70656	-7.31359	-0.00255	-0.01335	-0.00081	-0.00066	0.00000	0.00011	8.94352
38			0.37000	13.46216	8.50151	15.75349	-0.00706	-0.00137	0.00076	-0.00486	-0.00089	0.00025	22.99337	-1.38818	-13.95895	-0.03705	0.00896	0.00188	-0.05466	0.00087	-0.00054	21.84267	-1.32472	4.32991	-0.00072	0.02562	0.00997	-0.00032	0.00310	-0.00036	7.26927	-3.00664	9.19202	-0.01056	-0.00096	-0.00086	-0.00283	0.00004	0.00021	-0.03316	-0.70487	-7.23721	-0.00326	-0.01323	-0.00084	-0.00095	0.00011	0.00011	8.91359
39			0.38000	13.00274	8.03131	15.65659	-0.00741	-0.00139	0.00120	-0.00689	-0.00120	0.00045	22.12702	-1.37712	-14.12987	-0.05272	0.01213	0.00249	-0.08053	0.00097	-0.00066	21.57705	-1.38441	4.37262	0.02253	0.03730	0.01422	0.01071	0.00489	-0.00043	7.11831	-2.96844	9.32673	-0.01058	-0.00099	-0.00087	-0.00301	0.00003	0.00021	-0.21172	-0.69649	-7.15789	-0.00404	-0.01316	-0.00088	-0.00134	0.00029	0.00013	8.86864
40			0.39000	12.42408	7.44474	15.55146	-0.00802	-0.00150	0.00174	-0.00869	-0.00154	0.00077	21.25074	-1.35858	-14.27454	-0.06814	0.01677	0.00357	-0.10251	0.00047	-0.00076	21.30026	-1.45163	4.41767	0.04410	0.05434	0.01982	0.02144	0.00813	-0.00077	6.95723	-2.93393	9.46431	-0.01061	-0.00102	-0.00088	-0.00322	0.00003	0.00022	-0.41520	-0.67900	-7.07220	-0.00483	-0.01325	-0.00093	-0.00181	0.00051	0.00015	8.80609
41			0.40000	11.79126	6.77465	15.40941	-0.00879	-0.00165	0.00228	-0.00987	-0.00183	0.00122	20.40879	-1.31825	-14.36956	-0.07861	0.02246	0.00494	-0.11068	-0.00113	-0.00071	21.02269	-1.52791	4.47646	0.05485	0.07336	0.02554	0.02631	0.01292	-0.00172	6.78510	-2.90467	9.60481	-0.01065	-0.00105	-0.00089	-0.00344	0.00002	0.00022	-0.64422	-0.65075	-6.97668	-0.00555	-0.01338	-0.00098	-0.00232	0.00076	0.00018	8.72573
42			0.41000	11.17652	6.07946	15.20970	-0.00952	-0.00179	0.00270	-0.01002	-0.00193	0.00165	19.64035	-1.24742	-14.40769	-0.08029	0.02853	0.00645	-0.10099	-0.00364	-0.00050	20.75449	-1.61229	4.56225	0.04758	0.09024	0.03011	0.02183	0.01849	-0.00347	6.60153	-2.88198	9.74821	-0.01071	-0.00109	-0.00089	-0.00368	0.00001	0.00023	-0.89747	-0.61112	-6.86822	-0.00592	-0.01337	-0.00103	-0.00272	0.00101	0.00021	8.62886
43			0.42000	10.63304	5.43085	14.95551	-0.01000	-0.00187	0.00287	-0.00914	-0.00175	0.00189	18.96822	-1.15062	-14.40497	-0.07381	0.03382	0.00783	-0.08029	-0.00601	-0.00030	20.50291	-1.70070	4.68327	0.02597	0.10195	0.03292	0.01116	0.02319	-0.00564	6.40588	-2.86573	9.89499	-0.01076	-0.00113	-0.00087	-0.00394	-0.00001	0.00023	-1.17327	-0.56059	-6.74568	-0.00568	-0.01306	-0.00105	-0.00283	0.00119	0.00024	8.51715
44			0.43000	10.18092	4.88633	14.66545	-0.01020	-0.00187	0.00281	-0.00777	-0.00137	0.00186	18.39330	-1.04100	-14.38237	-0.06257	0.03746	0.00891	-0.05848	-0.00741	-0.00009	20.27034	-1.78764	4.83757	-0.00079	0.10759	0.03417	-0.00032	0.02543	-0.00743	6.19645	-2.85364	10.04683	-0.01080	-0.00116	-0.00085	-0.00424	-0.00001	0.00023	-1.47064	-0.50098	-6.61189	-0.00479	-0.01256	-0.00106	-0.00256	0.00130	0.00025	8.39256
45			0.44000	9.81110	4.47153	14.35587	-0.01021	-0.00182	0.00258	-0.00651	-0.00093	0.00166	17.89616	-0.93200	-14.34476	-0.04994	0.03897	0.00945	-0.04129	-0.00775	0.00029	20.05336	-1.86840	5.01112	-0.02603	0.10632	0.03392	-0.00997	0.02412	-0.00786	5.97138	-2.84226	10.20626	-0.01081	-0.00120	-0.00082	-0.00455	-0.00001	0.00023	-1.78879	-0.43478	-6.47528	-0.00352	-0.01187	-0.00106	-0.00201	0.00133	0.00025	8.25778
46			0.45000	9.49926	4.18319	14.03730	-0.01013	-0.00174	0.00227	-0.00563	-0.00054	0.00138	17.44406	-0.83506	-14.27822	-0.03851	0.03795	0.00913	-0.02990	-0.00727	0.00095	19.84239	-1.94081	5.17646	-0.04583	0.09822	0.03230	-0.01750	0.01943	-0.00626	5.73041	-2.82850	10.37522	-0.01081	-0.00123	-0.00077	-0.00484	-0.00000	0.00023	-2.12643	-0.36413	-6.34831	-0.00222	-0.01108	-0.00106	-0.00134	0.00131	0.00022	8.11519
47			0.46000	9.22129	4.00281	13.72403	-0.01002	-0.00166	0.00193	-0.00507	-0.00025	0.00106	17.00373	-0.75774	-14.16541	-0.02969	0.03444	0.00788	-0.02299	-0.00627	0.00153	19.62538	-2.00630	5.29704	-0.05810	0.08609	0.02997	-0.02303	0.01332	-0.00286	5.47566	-2.81041	10.55415	-0.01078	-0.00126	-0.00072	-0.00505	0.00001	0.00023	-2.48231	-0.29030	-6.24458	-0.00108	-0.01033	-0.00107	-0.00069	0.00129	0.00017	7.96571
48			0.47000	8.96167	3.90903	13.44260	-0.00990	-0.00158	0.00161	-0.00469	-0.00006	0.00071	16.55343	-0.70006	-14.00446	-0.02360	0.02907	0.00594	-0.01885	-0.00500	0.00161	19.39387	-2.07111	5.33893	-0.06355	0.07217	0.02721	-0.02657	0.00781	0.00154	5.21170	-2.78754	10.74192	-0.01072	-0.00128	-0.00068	-0.00514	0.00002	0.00023	-2.85485	-0.21357	-6.17498	-0.00011	-0.00978	-0.00112	-0.00008	0.00130	0.00010	7.80855
49			0.48000	8.71222	3.88411	13.22955	-0.00979	-0.00153	0.00132	-0.00441	0.00007	0.00036	16.08392	-0.65617	-13.81210	-0.01944	0.02278	0.00378	-0.01623	-0.00366	0.00118	19.14549	-2.14476	5.27723	-0.06513	0.05665	0.02367	-0.02865	0.00365	0.00589	4.94497	-2.76076	10.93610	-0.01066	-0.00130	-0.00066	-0.00510	0.00002	0.00023	-3.24038	-0.13355	-6.14621	0.00090	-0.00961	-0.00121	0.00061	0.00137	0.00002	7.64382
50			0.49000	8.46736	3.91438	13.11962	-0.00968	-0.00150	0.00105	-0.00419	0.00015	0.00008	15.59230	-0.62106	-13.61002	-0.01661	0.01659	0.00191	-0.01451	-0.00245	0.00062	18.88066	-2.23437	5.09339	-0.06450	0.04159	0.01957	-0.02962	0.00092	0.00916	4.68217	-2.73248	11.13308	-0.01058	-0.00132	-0.00065	-0.00494	0.00003	0.00022	-3.63260	-0.04915	-6.16165	0.00212	-0.00972	-0.00134	0.00145	0.00152	-0.00007	7.47367
51			0.50000	8.22325	3.98596	13.13119	-0.00957	-0.00149	0.00081	-0.00399	0.00019	-0.00011	15.07819	-0.59124	-13.41166	-0.01483	0.01102	0.00059	-0.01350	-0.00153	0.00019	18.59970	-2.34232	4.77750	-0.06098	0.03016	0.01552	-0.02901	-0.00054	0.01070	4.42880	-2.70514	11.32821	-0.01050	-0.00135	-0.00066	-0.00469	0.00003	0.00022	-4.02275	0.04092	-6.22033	0.00362	-0.01009	-0.00151	0.00243	0.00174	-0.00019	7.30236
52			0.51000	7.97959	4.08035	13.25764	-0.00948	-0.00151	0.00058	-0.00380	0.00019	-0.00018	14.54535	-0.56021	-13.22142	-0.01406	0.00598	-0.00024	-0.01316	-0.00085	-0.00007	18.30450	-2.46663	4.33757	-0.05360	0.02231	0.01143	-0.02611	-0.00114	0.01002	4.18859	-2.68071	11.51640	-0.01042	-0.00138	-0.00069	-0.00439	0.00002	0.00022	-4.40042	0.13771	-6.31680	0.00531	-0.01068	-0.00168	0.00340	0.00202	-0.00030	7.13591
53			0.52000	7.73985	4.17549	13.47063	-0.00941	-0.00154	0.00038	-0.00358	0.00014	-0.00016	14.00227	-0.51808	-13.04204	-0.01414	0.00158	-0.00070	-0.01337	-0.00025	-0.00019	17.99949	-2.60230	3.80433	-0.04309	0.01560	0.00684	-0.02119	-0.00112	0.00683	3.96352	-2.66054	11.69347	-0.01036	-0.00142	-0.00072	-0.00407	0.00001	0.00021	-4.75584	0.24121	-6.44230	0.00700	-0.01130	-0.00185	0.00416	0.00229	-0.00040	6.98005
54			0.53000	7.50928	4.25109	13.73036	-0.00936	-0.00158	0.00024	-0.00334	0.00007	-0.00011	13.45898	-0.45720	-12.87848	-0.01472	-0.00146	-0.00077	-0.01383	0.00026	-0.00018	17.69019	-2.74150	3.22371	-0.03168	0.00889	0.00198	-0.01557	-0.00073	0.00205	3.75399	-2.64538	11.85623	-0.01031	-0.00145	-0.00074	-0.00376	0.00001	0.00020	-5.08227	0.34832	-6.58462	0.00848	-0.01171	-0.00199	0.00458	0.00240	-0.00046	6.83942
55			0.54000	7.29274	4.29378	13.99533	-0.00933	-0.00162	0.00017	-0.00309	-0.00002	-0.00007	12.92298	-0.37771	-12.73638	-0.01524	-0.00260	-0.00047	-0.01410	0.00051	-0.00009	17.38079	-2.87314	2.64438	-0.02196	0.00246	-0.00260	-0.01074	-0.00021	-0.00257	3.55934	-2.63548	12.00146	-0.01028	-0.00148	-0.00074	-0.00348	-0.00000	0.00017	-5.37725	0.45182	-6.72622	0.00970	-0.01158	-0.00205	0.00472	0.00220	-0.00044	6.71685
56			0.55000	7.09249	4.29917	14.23071	-0.00932	-0.00166	0.00016	-0.00287	-0.00011	-0.00006	12.39724	-0.28784	-12.62119	-0.01548	-0.00220	0.00002	-0.01406	0.00042	0.00000	17.07388	-2.98582	2.10841	-0.01505	-0.00340	-0.00642	-0.00733	0.00031	-0.00566	3.37814	-2.63017	12.12529	-0.01027	-0.00151	-0.00072	-0.00323	-0.00001	0.00014	-5.64139	0.54209	-6.84771	0.01061	-0.01091	-0.00203	0.00461	0.00171	-0.00034	6.61402
57			0.56000	6.90799	4.26966	14.41222	-0.00932	-0.00168	0.00019	-0.00271	-0.00018	-0.00005	11.88116	-0.19844	-12.53765	-0.01570	-0.00102	0.00049	-0.01404	0.00017	0.00004	16.77128	-3.07086	1.64714	-0.01076	-0.00899	-0.00936	-0.00522	0.00084	-0.00680	3.20881	-2.62718	12.22406	-0.01028	-0.00152	-0.00068	-0.00301	-0.00000	0.00010	-5.87699	0.61194	-6.93439	0.01119	-0.00986	-0.00191	0.00433	0.00112	-0.00020	6.53107
58			0.57000	6.73779	4.20940	14.52499	-0.00934	-0.00170	0.00025	-0.00258	-0.00024	-0.00003	11.37207	-0.11745	-12.48637	-0.01585	0.00049	0.00085	-0.01402	-0.00007	0.00003	16.47382	-3.12414	1.27912	-0.00910	-0.01366	-0.01120	-0.00441	0.00131	-0.00616	3.05064	-2.62320	12.29659	-0.01030	-0.00153	-0.00062	-0.00278	0.00001	0.00007	-6.08589	0.65899	-6.98059	0.01146	-0.00880	-0.00172	0.00390	0.00060	-0.00007	6.46732
59			0.58000	6.58064	4.12297	14.56316	-0.00936	-0.00170	0.00030	-0.00247	-0.00029	0.00000	10.86695	-0.05013	-12.46419	-0.01543	0.00226	0.00109	-0.01358	-0.00023	-0.00001	16.18136	-3.14456	1.01009	-0.01072	-0.01595	-0.01167	-0.00520	0.00159	-0.00436	2.90491	-2.61465	12.34582	-0.01032	-0.00153	-0.00056	-0.00251	0.00003	0.00004	-6.26739	0.68453	-6.98834	0.01157	-0.00828	-0.00152	0.00334	0.00022	0.00002	6.42260
60			0.59000	6.43442	4.01723	14.53272	-0.00939	-0.00170	0.00035	-0.00240	-0.00031	0.00004	10.36403	-0.00144	-12.47034	-0.01424	0.00424	0.00121	-0.01247	-0.00024	-0.00006	15.89355	-3.13356	0.83561	-0.01540	-0.01475	-0.01067	-0.00748	0.00155	-0.00225	2.77598	-2.59856	12.38047	-0.01034	-0.00153	-0.00053	-0.00213	0.00005	0.00003	-6.41690	0.69179	-6.96593	0.01186	-0.00873	-0.00137	0.00268	-0.00005	0.00007	6.39741
61			0.60000	6.29565	3.90108	14.45012	-0.00942	-0.00169	0.00038	-0.00237	-0.00031	0.00007	9.86349	0.02410	-12.50780	-0.01249	0.00629	0.00123	-0.01086	-0.00003	-0.00012	15.61070	-3.09511	0.74381	-0.02159	-0.00956	-0.00830	-0.01042	0.00106	-0.00062	2.67230	-2.57354	12.41618	-0.01037	-0.00154	-0.00052	-0.00159	0.00007	0.00004	-6.52525	0.68525	-6.92817	0.01239	-0.00999	-0.00133	0.00178	-0.00026	0.00008	6.39223
62			0.61000	6.15988	3.78384	14.33712	-0.00944	-0.00167	0.00043	-0.00237	-0.00029	0.00010	9.36761	0.02342	-12.58106	-0.01052	0.00821	0.00116	-0.00902	0.00041	-0.00019	15.33409	-3.03485	0.71852	-0.02704	0.00007	-0.00466	-0.01286	-0.00001	0.00015	2.60494	-2.54017	12.47204	-0.01040	-0.00156	-0.00054	-0.00090	0.00009	0.00007	-6.58083	0.66982	-6.89338	0.01235	-0.01076	-0.00138	0.00059	-0.00040	0.00007	6.40674
63			0.62000	6.02315	3.67450	14.21637	-0.00945	-0.00164	0.00050	-0.00240	-0.00026	0.00011	8.88080	-0.00289	-12.69727	-0.00892	0.00970	0.00102	-0.00746	0.00098	-0.00024	15.06592	-2.96018	0.74523	-0.02957	0.01261	-0.00023	-0.01369	-0.00139	0.00003	2.57880	-2.50069	12.55561	-0.01042	-0.00158	-0.00056	-0.00024	0.00010	0.00009	-6.57898	0.64939	-6.86936	0.01111	-0.01001	-0.00147	-0.00050	-0.00043	0.00006	6.43879
64			0.63000	5.88360	3.57907	14.10581	-0.00946	-0.00161	0.00059	-0.00243	-0.00022	0.00011	8.40881	-0.04973	-12.86210	-0.00814	0.01061	0.00086	-0.00658	0.00148	-0.00027	14.80856	-2.87892	0.81286	-0.02890	0.02477	0.00420	-0.01291	-0.00249	-0.00073	2.58599	-2.45866	12.65324	-0.01044	-0.00161	-0.00057	0.00023	0.00010	0.00009	-6.52889	0.62621	-6.84436	0.00948	-0.00836	-0.00153	-0.00108	-0.00041	0.00008	6.48407
65			0.64000	5.74194	3.49879	14.01429	-0.00946	-0.00158	0.00066	-0.00242	-0.00018	0.00010	7.95541	-0.10915	-13.06970	-0.00801	0.01104	0.00072	-0.00621	0.00177	-0.00026	14.56211	-2.79779	0.90830	-0.02664	0.03353	0.00794	-0.01149	-0.00299	-0.00161	2.61216	-2.41740	12.74230	-0.01046	-0.00163	-0.00056	0.00049	0.00010	0.00008	-6.44754	0.60097	-6.80060	0.00840	-0.00692	-0.00154	-0.00130	-0.00040	0.00014	6.53679
66			0.65000	5.60021	3.43181	13.94361	-0.00948	-0.00156	0.00071	-0.00238	-0.00015	0.00008	7.52136	-0.17360	-13.30031	-0.00819	0.01102	0.00058	-0.00608	0.00178	-0.00022	14.32406	-2.72185	1.01175	-0.02403	0.03766	0.01062	-0.01007	-0.00297	-0.00203	2.64608	-2.37834	12.80807	-0.01047	-0.00164	-0.00053	0.00060	0.00010	0.00005	-6.34982	0.57323	-6.73021	0.00786	-0.00595	-0.00146	-0.00138	-0.00040	0.00020	6.59111
67			0.66000	5.46141	3.37483	13.89281	-0.00949	-0.00155	0.00074	-0.00229	-0.00013	0.00006	7.10607	-0.23578	-13.52573	-0.00846	0.01065	0.00044	-0.00601	0.00155	-0.00015	14.09080	-2.65603	1.09787	-0.02135	0.03776	0.01215	-0.00877	-0.00269	-0.00163	2.68196	-2.34112	12.84700	-0.01047	-0.00164	-0.00049	0.00064	0.00010	0.00002	-6.24515	0.54211	-6.63673	0.00754	-0.00524	-0.00131	-0.00138	-0.00040	0.00022	6.64259
68			0.67000	5.32921	3.32428	13.86041	-0.00951	-0.00154	0.00074	-0.00214	-0.00012	0.00004	6.70917	-0.28881	-13.71743	-0.00871	0.01006	0.00031	-0.00591	0.00115	-0.00009	13.85951	-2.60529	1.14145	-0.01814	0.03570	0.01271	-0.00734	-0.00233	-0.00051	2.71779	-2.30404	12.86205	-0.01047	-0.00163	-0.00044	0.00065	0.00011	0.00001	-6.13845	0.50735	-6.52784	0.00725	-0.00475	-0.00113	-0.00134	-0.00040	0.00021	6.68864
69			0.68000	5.20685	3.27784	13.84509	-0.00952	-0.00154	0.00071	-0.00194	-0.00012	0.00001	6.32998	-0.32791	-13.85509	-0.00903	0.00916	0.00019	-0.00586	0.00068	-0.00003	13.62849	-2.57252	1.12491	-0.01369	0.03236	0.01235	-0.00548	-0.00197	0.00092	2.75353	-2.26470	12.85939	-0.01046	-0.00162	-0.00039	0.00066	0.00012	-0.00000	-6.03137	0.47032	-6.41090	0.00694	-0.00444	-0.00097	-0.00129	-0.00038	0.00019	6.72861
70			0.69000	5.09691	3.23345	13.84493	-0.00953	-0.00155	0.00065	-0.00170	-0.00012	-0.00000	5.96740	-0.35057	-13.92984	-0.00951	0.00785	0.00009	-0.00590	0.00025	-0.00001	13.39646	-2.55758	1.04202	-0.00811	0.02747	0.01106	-0.00322	-0.00160	0.00211	2.78962	-2.22059	12.84566	-0.01044	-0.00160	-0.00035	0.00068	0.00013	-0.00001	-5.92342	0.43320	-6.29083	0.00653	-0.00436	-0.00086	-0.00123	-0.00037	0.00017	6.76337
71			0.70000	5.00151	3.18799	13.85659	-0.00953	-0.00156	0.00058	-0.00144	-0.00013	-0.00001	5.62022	-0.35464	-13.94176	-0.00985	0.00647	0.00001	-0.00584	-0.00008	0.00000	13.16273	-2.55827	0.89642	-0.00279	0.02172	0.00912	-0.00110	-0.00123	0.00269	2.82650	-2.17036	12.82605	-0.01043	-0.00160	-0.00034	0.00070	0.00015	-0.00001	-5.81290	0.39805	-6.16980	0.00605	-0.00462	-0.00084	-0.00118	-0.00037	0.00017	6.79496
72			0.71000	4.92195	3.13827	13.87640	-0.00951	-0.00157	0.00051	-0.00117	-0.00015	-0.00002	5.28752	-0.33913	-13.89770	-0.00979	0.00539	-0.00002	-0.00556	-0.00028	-0.00000	12.92791	-2.57144	0.69837	0.00127	0.01617	0.00693	0.00050	-0.00089	0.00260	2.86467	-2.11460	12.80344	-0.01042	-0.00159	-0.00036	0.00072	0.00016	-0.00001	-5.69826	0.36636	-6.04763	0.00553	-0.00516	-0.00089	-0.00112	-0.00038	0.00019	6.82552
73			0.72000	4.85833	3.08258	13.90089	-0.00948	-0.00158	0.00045	-0.00091	-0.00017	-0.00002	4.96884	-0.30628	-13.80986	-0.00917	0.00477	0.00000	-0.00499	-0.00039	0.00000	12.69334	-2.59295	0.46264	0.00370	0.01187	0.00480	0.00144	-0.00065	0.00205	2.90441	-2.05521	12.77856	-0.01041	-0.00160	-0.00039	0.00075	0.00017	-0.00002	-5.57918	0.33825	-5.92300	0.00505	-0.00587	-0.00098	-0.00106	-0.00040	0.00021	6.85607
74			0.73000	4.80895	3.02110	13.92687	-0.00944	-0.00158	0.00039	-0.00071	-0.00018	-0.00001	4.66335	-0.26176	-13.69467	-0.00786	0.00455	0.00004	-0.00410	-0.00044	0.00001	12.46039	-2.61768	0.20738	0.00375	0.00948	0.00299	0.00144	-0.00053	0.00132	2.94548	-1.99463	12.75097	-0.01040	-0.00160	-0.00043	0.00077	0.00017	-0.00002	-5.45723	0.31302	-5.79602	0.00467	-0.00651	-0.00106	-0.00099	-0.00042	0.00023	6.88592
75			0.74000	4.76975	2.95614	13.95261	-0.00940	-0.00158	0.00035	-0.00059	-0.00019	-0.00001	4.36948	-0.21424	-13.57203	-0.00603	0.00456	0.00008	-0.00304	-0.00043	0.00002	12.23057	-2.63977	-0.04752	0.00144	0.00850	0.00153	0.00054	-0.00051	0.00065	2.98737	-1.93507	12.72023	-0.01040	-0.00160	-0.00045	0.00078	0.00017	-0.00002	-5.33540	0.28881	-5.66987	0.00442	-0.00696	-0.00112	-0.00092	-0.00044	0.00023	6.91305
76			0.75000	4.73482	2.89027	13.97735	-0.00936	-0.00158	0.00034	-0.00057	-0.00019	-0.00001	4.08544	-0.17206	-13.46066	-0.00418	0.00467	0.00010	-0.00204	-0.00036	0.00002	12.00587	-2.65409	-0.28424	-0.00196	0.00828	0.00047	-0.00072	-0.00054	0.00018	3.02935	-1.87921	12.68627	-0.01041	-0.00160	-0.00046	0.00077	0.00015	-0.00003	-5.21731	0.26389	-5.55044	0.00430	-0.00721	-0.00114	-0.00085	-0.00045	0.00022	6.93491
77			0.76000	4.69816	2.82481	14.00019	-0.00933	-0.00157	0.00034	-0.00064	-0.00018	-0.00001	3.81085	-0.14015	-13.37334	-0.00256	0.00510	0.00011	-0.00120	-0.00027	0.00001	11.78940	-2.65820	-0.49042	-0.00482	0.00947	0.00002	-0.00170	-0.00064	0.00001	3.06991	-1.82946	12.64906	-0.01041	-0.00160	-0.00047	0.00073	0.00013	-0.00003	-5.10668	0.23692	-5.44364	0.00426	-0.00718	-0.00114	-0.00078	-0.00047	0.00019	6.94929
78			0.77000	4.65425	2.76113	14.02072	-0.00933	-0.00157	0.00036	-0.00079	-0.00017	-0.00001	3.54599	-0.12035	-13.31788	-0.00154	0.00587	0.00013	-0.00070	-0.00016	0.00001	11.58468	-2.65291	-0.65897	-0.00521	0.01247	0.00027	-0.00173	-0.00083	0.00007	3.10684	-1.78699	12.60828	-0.01042	-0.00159	-0.00046	0.00064	0.00012	-0.00003	-5.00654	0.20713	-5.35277	0.00416	-0.00686	-0.00110	-0.00068	-0.00046	0.00015	6.95552
79			0.78000	4.59896	2.70153	14.03911	-0.00935	-0.00157	0.00039	-0.00099	-0.00016	-0.00001	3.29063	-0.11309	-13.29959	-0.00178	0.00667	0.00016	-0.00078	-0.00002	-0.00000	11.39421	-2.64073	-0.78578	-0.00125	0.01627	0.00103	-0.00039	-0.00099	0.00018	3.13788	-1.75124	12.56324	-0.01043	-0.00159	-0.00044	0.00053	0.00010	-0.00004	-4.91808	0.17401	-5.27682	0.00389	-0.00628	-0.00103	-0.00056	-0.00045	0.00012	6.95526
80			0.79000	4.53124	2.64686	14.05299	-0.00938	-0.00157	0.00042	-0.00118	-0.00015	-0.00000	3.04307	-0.11640	-13.31852	-0.00351	0.00709	0.00018	-0.00150	0.00010	-0.00001	11.21774	-2.62417	-0.86925	0.00711	0.01901	0.00195	0.00209	-0.00099	0.00020	3.16202	-1.72079	12.51341	-0.01043	-0.00157	-0.00042	0.00041	0.00009	-0.00004	-4.83995	0.13770	-5.21144	0.00345	-0.00558	-0.00093	-0.00045	-0.00042	0.00010	6.95183
81			0.80000	4.45390	2.59517	14.05684	-0.00942	-0.00157	0.00045	-0.00131	-0.00014	0.00001	2.80015	-0.12573	-13.36727	-0.00615	0.00716	0.00018	-0.00261	0.00016	-0.00002	11.05222	-2.60458	-0.91154	0.01743	0.01954	0.00279	0.00492	-0.00087	0.00010	3.17994	-1.69410	12.45941	-0.01044	-0.00156	-0.00037	0.00032	0.00008	-0.00003	-4.76894	0.09868	-5.15161	0.00297	-0.00488	-0.00080	-0.00036	-0.00038	0.00008	6.94927
82			0.81000	4.37213	2.54335	14.04516	-0.00944	-0.00156	0.00047	-0.00135	-0.00014	0.00002	2.55690	-0.13618	-13.43229	-0.00884	0.00695	0.00015	-0.00380	0.00015	-0.00002	10.89182	-2.58213	-0.92061	0.02692	0.01751	0.00336	0.00757	-0.00071	-0.00003	3.19365	-1.66937	12.40371	-0.01044	-0.00154	-0.00032	0.00026	0.00007	-0.00003	-4.70162	0.05782	-5.09415	0.00254	-0.00427	-0.00065	-0.00030	-0.00034	0.00006	6.95051
83			0.82000	4.29160	2.48894	14.01576	-0.00946	-0.00156	0.00047	-0.00130	-0.00015	0.00003	2.30727	-0.14441	-13.49768	-0.01109	0.00641	0.00008	-0.00494	0.00009	-0.00001	10.72987	-2.55690	-0.91012	0.03515	0.01421	0.00360	0.01018	-0.00057	-0.00011	3.20569	-1.64476	12.34967	-0.01044	-0.00152	-0.00027	0.00025	0.00008	-0.00002	-4.63532	0.01634	-5.03811	0.00231	-0.00376	-0.00051	-0.00027	-0.00030	0.00005	6.95732
84			0.83000	4.21789	2.43051	13.97043	-0.00948	-0.00156	0.00045	-0.00116	-0.00015	0.00004	2.04708	-0.14784	-13.55203	-0.01276	0.00551	-0.00000	-0.00593	0.00001	0.00000	10.56104	-2.53004	-0.89336	0.04306	0.01171	0.00365	0.01311	-0.00047	-0.00014	3.21819	-1.61828	12.30076	-0.01045	-0.00150	-0.00023	0.00027	0.00008	-0.00002	-4.56895	-0.02438	-4.98459	0.00226	-0.00330	-0.00039	-0.00026	-0.00025	0.00003	6.96954
85			0.84000	4.15593	2.36727	13.91305	-0.00949	-0.00156	0.00040	-0.00094	-0.00017	0.00005	1.77467	-0.14378	-13.59400	-0.01379	0.00434	-0.00006	-0.00672	-0.00005	0.00000	10.38239	-2.50396	-0.87562	0.05054	0.01051	0.00353	0.01634	-0.00040	-0.00015	3.23253	-1.58828	12.25992	-0.01045	-0.00148	-0.00019	0.00031	0.00009	-0.00001	-4.50326	-0.06298	-4.93575	0.00226	-0.00288	-0.00028	-0.00025	-0.00020	0.00002	6.98524
86			0.85000	4.10934	2.29822	13.84685	-0.00951	-0.00156	0.00035	-0.00068	-0.00018	0.00005	1.48910	-0.13124	-13.63013	-0.01411	0.00310	-0.00009	-0.00721	-0.00008	0.00001	10.19231	-2.47903	-0.85388	0.05593	0.00907	0.00317	0.01928	-0.00032	-0.00017	3.24981	-1.55400	12.22925	-0.01045	-0.00146	-0.00017	0.00037	0.00010	-0.00001	-4.43977	-0.09851	-4.89349	0.00221	-0.00248	-0.00022	-0.00024	-0.00016	0.00001	7.00188
87			0.86000	4.08010	2.22213	13.77371	-0.00952	-0.00156	0.00029	-0.00038	-0.00020	0.00004	1.18928	-0.11093	-13.66713	-0.01366	0.00203	-0.00011	-0.00731	-0.00008	0.00001	9.98949	-2.45344	-0.82353	0.05761	0.00665	0.00266	0.02118	-0.00023	-0.00018	3.27146	-1.51496	12.20949	-0.01044	-0.00145	-0.00015	0.00046	0.00011	-0.00000	-4.37895	-0.13089	-4.85754	0.00215	-0.00211	-0.00018	-0.00023	-0.00012	0.00001	7.01755
88			0.87000	4.06926	2.13872	13.69626	-0.00952	-0.00156	0.00023	-0.00007	-0.00022	0.00003	0.87618	-0.08396	-13.70860	-0.01243	0.00138	-0.00013	-0.00689	-0.00007	0.00001	9.77408	-2.42567	-0.78334	0.05524	0.00392	0.00220	0.02146	-0.00014	-0.00018	3.29917	-1.47038	12.19964	-0.01043	-0.00145	-0.00014	0.00058	0.00012	-0.00000	-4.31930	-0.16068	-4.82495	0.00214	-0.00188	-0.00018	-0.00023	-0.00010	0.00001	7.03186
89			0.88000	4.07741	2.04947	13.61911	-0.00952	-0.00155	0.00019	0.00025	-0.00023	0.00003	0.55389	-0.05093	-13.75622	-0.01068	0.00121	-0.00013	-0.00604	-0.00007	0.00001	9.54798	-2.39617	-0.73578	0.05012	0.00205	0.00193	0.02027	-0.00007	-0.00018	3.33458	-1.41974	12.19763	-0.01042	-0.00145	-0.00014	0.00073	0.00013	0.00000	-4.25785	-0.18884	-4.79163	0.00227	-0.00177	-0.00021	-0.00025	-0.00010	0.00001	7.04554
90			0.89000	4.10458	1.95708	13.54643	-0.00952	-0.00154	0.00017	0.00057	-0.00024	0.00002	0.22861	-0.01242	-13.80983	-0.00906	0.00116	-0.00010	-0.00511	-0.00008	0.00001	9.31473	-2.36701	-0.68442	0.04466	0.00071	0.00172	0.01845	-0.00002	-0.00017	3.37939	-1.36324	12.20066	-0.01041	-0.00145	-0.00014	0.00091	0.00015	0.00000	-4.19114	-0.21719	-4.75414	0.00253	-0.00178	-0.00025	-0.00031	-0.00010	0.00002	7.06006
91			0.90000	4.15131	1.86266	13.47724	-0.00951	-0.00152	0.00016	0.00091	-0.00024	0.00002	-0.09239	0.03303	-13.86430	-0.00788	0.00098	-0.00002	-0.00433	-0.00009	0.00000	9.07878	-2.34093	-0.63243	0.04042	-0.00047	0.00148	0.01673	0.00001	-0.00014	3.43524	-1.30156	12.20534	-0.01040	-0.00145	-0.00014	0.00112	0.00016	0.00000	-4.11571	-0.24841	-4.71046	0.00297	-0.00182	-0.00030	-0.00042	-0.00012	0.00002	7.07748
92			0.91000	4.21929	1.76444	13.40416	-0.00950	-0.00150	0.00015	0.00126	-0.00025	0.00002	-0.40111	0.08966	-13.90870	-0.00650	0.00070	0.00006	-0.00339	-0.00008	-0.00000	8.84452	-2.32088	-0.58201	0.03606	-0.00151	0.00117	0.01470	0.00002	-0.00010	3.50340	-1.23553	12.20786	-0.01040	-0.00145	-0.00014	0.00135	0.00017	0.00000	-4.02832	-0.28528	-4.65956	0.00361	-0.00195	-0.00034	-0.00060	-0.00015	0.00003	7.09965
93			0.92000	4.30876	1.66041	13.31989	-0.00948	-0.00148	0.00013	0.00158	-0.00026	0.00002	-0.69096	0.16112	-13.93416	-0.00414	0.00044	0.00008	-0.00201	-0.00006	-0.00000	8.61572	-2.30895	-0.53356	0.02948	-0.00242	0.00076	0.01166	0.00000	-0.00007	3.58402	-1.16592	12.20536	-0.01039	-0.00146	-0.00015	0.00156	0.00018	-0.00000	-3.92591	-0.33074	-4.60228	0.00440	-0.00215	-0.00039	-0.00085	-0.00021	0.00004	7.12848
94			0.93000	4.41567	1.55135	13.22409	-0.00947	-0.00146	0.00011	0.00180	-0.00026	0.00002	-0.95819	0.24552	-13.94150	-0.00099	0.00021	0.00003	-0.00044	-0.00003	0.00000	8.39529	-2.30524	-0.48525	0.02096	-0.00355	0.00031	0.00795	-0.00004	-0.00003	3.67580	-1.09349	12.19601	-0.01037	-0.00146	-0.00015	0.00174	0.00019	-0.00000	-3.80737	-0.38742	-4.54124	0.00511	-0.00234	-0.00044	-0.00113	-0.00028	0.00004	7.16416
95			0.94000	4.53185	1.43961	13.12146	-0.00946	-0.00144	0.00007	0.00186	-0.00026	0.00001	-1.20190	0.33695	-13.93686	0.00248	-0.00007	-0.00004	0.00101	0.00001	-0.00000	8.18499	-2.30836	-0.43540	0.01163	-0.00511	-0.00014	0.00420	-0.00011	0.00001	3.77627	-1.01960	12.17744	-0.01035	-0.00145	-0.00016	0.00187	0.00019	-0.00001	-3.67363	-0.45751	-4.47828	0.00558	-0.00244	-0.00051	-0.00138	-0.00035	0.00005	7.20474
96			0.95000	4.64615	1.32782	13.01843	-0.00947	-0.00143	0.00002	0.00173	-0.00025	0.00000	-1.42342	0.42836	-13.92645	0.00598	-0.00052	-0.00011	0.00221	0.00008	-0.00000	7.98579	-2.31624	-0.38430	0.00223	-0.00706	-0.00054	0.00076	-0.00020	0.00005	3.88230	-0.94637	12.14584	-0.01033	-0.00145	-0.00016	0.00194	0.00019	-0.00001	-3.52522	-0.54241	-4.41049	0.00565	-0.00237	-0.00057	-0.00155	-0.00040	0.00007	7.24852
97			0.96000	4.74560	1.21898	12.92298	-0.00949	-0.00143	-0.00004	0.00141	-0.00025	-0.00001	-1.62599	0.51313	-13.91593	0.00873	-0.00094	-0.00016	0.00297	0.00013	-0.00000	7.79827	-2.32651	-0.33445	-0.00502	-0.00837	-0.00070	-0.00161	-0.00024	0.00006	3.99062	-0.87600	12.09627	-0.01032	-0.00144	-0.00016	0.00196	0.00018	-0.00002	-3.36142	-0.64211	-4.33070	0.00527	-0.00209	-0.00059	-0.00158	-0.00041	0.00008	7.29507
98			0.97000	4.81973	1.11467	12.84092	-0.00953	-0.00143	-0.00008	0.00096	-0.00024	-0.00001	-1.81286	0.58765	-13.90710	0.01010	-0.00109	-0.00019	0.00317	0.00013	-0.00000	7.62246	-2.33592	-0.28984	-0.00832	-0.00837	-0.00052	-0.00250	-0.00018	0.00003	4.09830	-0.80998	12.02474	-0.01034	-0.00143	-0.00015	0.00194	0.00017	-0.00002	-3.18406	-0.75504	-4.23689	0.00431	-0.00167	-0.00055	-0.00137	-0.00036	0.00009	7.34198
99			0.98000	4.86360	1.01518	12.77494	-0.00958	-0.00143	-0.00011	0.00046	-0.00023	-0.00001	-1.98591	0.65061	-13.89845	0.01008	-0.00110	-0.00021	0.00294	0.00011	-0.00000	7.45783	-2.34070	-0.25438	-0.00767	-0.00806	-0.00022	-0.00215	-0.00007	0.00001	4.20319	-0.74879	11.93044	-0.01037	-0.00141	-0.00012	0.00188	0.00016	-0.00002	-2.99964	-0.87805	-4.13753	0.00282	-0.00117	-0.00044	-0.00091	-0.00027	0.00007	7.38302
100			0.99000	4.87681	0.92236	12.72815	-0.00962	-0.00142	-0.00011	-0.00000	-0.00021	-0.00001	-2.14659	0.69983	-13.88995	0.00875	-0.00106	-0.00021	0.00236	0.00008	-0.00000	7.30325	-2.33763	-0.23098	-0.00342	-0.00769	0.00010	-0.00090	0.00008	-0.00000	4.30385	-0.69170	11.81758	-0.01040	-0.00139	-0.00009	0.00180	0.00016	-0.00002	-2.81632	-1.00694	-4.04730	0.00098	-0.00068	-0.00025	-0.00031	-0.00016	0.00003	7.41164
101			1.00000	4.86428	0.83891	12.70276	-0.00965	-0.00141	-0.00009	-0.00033	-0.00019	-0.00000	-2.29444	0.73249	-13.88229	0.00626	-0.00091	-0.00016	0.00152	0.00004	-0.00000	7.15821	-2.32408	-0.22129	0.00384	-0.00663	0.00051	0.00094	0.00022	-0.00000	4.39911	-0.63713	11.69457	-0.01043	-0.00137	-0.00005	0.00170	0.00015	-0.00001	-2.64111	-1.13692	-3.97947	-0.00093	-0.00019	-0.00002	0.00027	-0.00004	0.00000	7.42432
102			1.01000	4.83764	0.76546	12.69617	-0.00966	-0.00140	-0.00007	-0.00044	-0.00017	-0.00000	-2.42509	0.74907	-13.87236	0.00318	-0.00091	-0.00003	0.00066	0.00002	-0.00000	7.02259	-2.29878	-0.22624	0.01286	-0.00523	0.00085	0.00291	0.00030	0.00001	4.48768	-0.58342	11.57166	-0.01047	-0.00135	-0.00001	0.00156	0.00015	-0.00000	-2.47926	-1.26227	-3.94164	-0.00263	0.00030	0.00021	0.00071	0.00006	-0.00001	7.42034
103			1.02000	4.81206	0.69962	12.70057	-0.00964	-0.00139	-0.00005	-0.00031	-0.00016	-0.00000	-2.53132	0.75361	-13.85328	0.00010	-0.00132	0.00016	0.00002	0.00000	0.00001	6.89804	-2.26179	-0.24586	0.02240	-0.00427	0.00097	0.00457	0.00033	0.00004	4.56777	-0.52906	11.45885	-0.01049	-0.00133	0.00003	0.00139	0.00015	0.00000	-2.33484	-1.37713	-3.93402	-0.00402	0.00087	0.00042	0.00094	0.00016	0.00001	7.40155
104			1.03000	4.80097	0.63618	12.70372	-0.00961	-0.00138	-0.00004	0.00001	-0.00016	-0.00000	-2.60725	0.75385	-13.81519	-0.00233	-0.00203	0.00038	-0.00024	0.00000	0.00003	6.78695	-2.21549	-0.27884	0.03084	-0.00392	0.00084	0.00548	0.00036	0.00005	4.63711	-0.47294	11.36413	-0.01050	-0.00131	0.00006	0.00116	0.00015	0.00001	-2.21192	-1.47620	-3.94916	-0.00512	0.00155	0.00059	0.00098	0.00024	0.00002	7.37059
105			1.04000	4.81304	0.56858	12.69265	-0.00957	-0.00138	-0.00005	0.00042	-0.00017	-0.00000	-2.65047	0.75876	-13.74876	-0.00355	-0.00286	0.00055	-0.00018	0.00003	0.00008	6.69145	-2.16366	-0.32213	0.03625	-0.00466	0.00047	0.00540	0.00047	0.00003	4.69347	-0.41420	11.29281	-0.01051	-0.00129	0.00009	0.00091	0.00015	0.00001	-2.11460	-1.55586	-3.97461	-0.00591	0.00219	0.00071	0.00085	0.00026	0.00003	7.32972
106			1.05000	4.85175	0.49223	12.65973	-0.00952	-0.00137	-0.00008	0.00085	-0.00018	-0.00001	-2.66218	0.77498	-13.65021	-0.00360	-0.00370	0.00065	0.00000	0.00011	0.00013	6.61268	-2.11081	-0.37202	0.03822	-0.00681	-0.00013	0.00458	0.00067	-0.00001	4.73559	-0.35225	11.24758	-0.01051	-0.00128	0.00011	0.00064	0.00015	0.00001	-2.04598	-1.61472	-3.99623	-0.00641	0.00269	0.00077	0.00060	0.00023	0.00002	7.28062
107			1.06000	4.91591	0.40654	12.60441	-0.00948	-0.00135	-0.00010	0.00123	-0.00020	-0.00001	-2.64650	0.80464	-13.52243	-0.00309	-0.00435	0.00068	0.00013	0.00022	0.00017	6.55020	-2.06129	-0.42551	0.03822	-0.00978	-0.00082	0.00354	0.00089	-0.00007	4.76340	-0.28706	11.22890	-0.01050	-0.00128	0.00012	0.00039	0.00015	0.00000	-2.00716	-1.65356	-4.00233	-0.00656	0.00304	0.00079	0.00028	0.00016	-0.00000	7.22452
108			1.07000	5.00149	0.31412	12.52942	-0.00945	-0.00134	-0.00013	0.00154	-0.00020	-0.00002	-2.60874	0.84581	-13.37151	-0.00240	-0.00473	0.00066	0.00018	0.00031	0.00018	6.50264	-2.01868	-0.48054	0.03733	-0.01257	-0.00151	0.00254	0.00096	-0.00013	4.77763	-0.21911	11.23557	-0.01048	-0.00128	0.00013	0.00015	0.00015	-0.00001	-1.99732	-1.67464	-3.98692	-0.00624	0.00317	0.00077	-0.00003	0.00008	-0.00003	7.16259
109			1.08000	5.10321	0.21897	12.43822	-0.00943	-0.00132	-0.00016	0.00175	-0.00020	-0.00003	-2.55344	0.89397	-13.20569	-0.00140	-0.00500	0.00060	0.00015	0.00036	0.00018	6.46839	-1.98535	-0.53440	0.03522	-0.01496	-0.00219	0.00161	0.00088	-0.00018	4.77962	-0.14927	11.26541	-0.01047	-0.00128	0.00013	-0.00006	0.00015	-0.00001	-2.01350	-1.68077	-3.95103	-0.00550	0.00307	0.00071	-0.00025	0.00001	-0.00005	7.09589
110			1.09000	5.21485	0.12600	12.33664	-0.00942	-0.00130	-0.00020	0.00186	-0.00018	-0.00004	-2.48414	0.94306	-13.03740	-0.00011	-0.00519	0.00053	0.00001	0.00036	0.00015	6.44660	-1.96247	-0.58256	0.03202	-0.01664	-0.00281	0.00078	0.00065	-0.00020	4.77164	-0.07808	11.31555	-0.01046	-0.00129	0.00013	-0.00021	0.00015	-0.00001	-2.05095	-1.67547	-3.90019	-0.00445	0.00273	0.00063	-0.00034	-0.00003	-0.00006	7.02601
111			1.10000	5.32996	0.03970	12.23269	-0.00943	-0.00129	-0.00024	0.00188	-0.00016	-0.00005	-2.40315	0.98693	-12.88207	0.00114	-0.00519	0.00045	-0.00017	0.00030	0.00011	6.43746	-1.94972	-0.61876	0.02872	-0.01728	-0.00320	0.00009	0.00035	-0.00015	4.75696	-0.00550	11.38269	-0.01045	-0.00131	0.00012	-0.00029	0.00015	-0.00002	-2.10464	-1.66272	-3.84045	-0.00320	0.00225	0.00052	-0.00033	-0.00005	-0.00006	6.95396
112			1.11000	5.44297	-0.03760	12.13324	-0.00944	-0.00128	-0.00028	0.00181	-0.00014	-0.00005	-2.31168	1.02128	-12.75261	0.00206	-0.00497	0.00039	-0.00034	0.00021	0.00008	6.44121	-1.94549	-0.63694	0.02639	-0.01705	-0.00329	-0.00046	0.00006	-0.00004	4.73930	0.06882	11.46295	-0.01043	-0.00133	0.00011	-0.00032	0.00016	-0.00002	-2.17097	-1.64700	-3.77497	-0.00188	0.00171	0.00038	-0.00023	-0.00004	-0.00005	6.87892
113			1.12000	5.54931	-0.10652	12.04187	-0.00945	-0.00126	-0.00030	0.00167	-0.00013	-0.00005	-2.21099	1.04426	-12.65530	0.00250	-0.00450	0.00034	-0.00045	0.00011	0.00005	6.45716	-1.94735	-0.63312	0.02578	-0.01604	-0.00303	-0.00091	-0.00015	0.00008	4.72199	0.14460	11.55108	-0.01042	-0.00135	0.00009	-0.00028	0.00016	-0.00002	-2.24822	-1.63265	-3.70187	-0.00056	0.00114	0.00023	-0.00008	-0.00002	-0.00003	6.79812
114			1.13000	5.64467	-0.16856	11.96039	-0.00948	-0.00125	-0.00030	0.00146	-0.00011	-0.00004	-2.10384	1.05506	-12.59126	0.00226	-0.00376	0.00027	-0.00042	0.00001	0.00002	6.48287	-1.95289	-0.60619	0.02766	-0.01428	-0.00243	-0.00132	-0.00027	0.00016	4.70797	0.22034	11.64084	-0.01041	-0.00137	0.00008	-0.00020	0.00016	-0.00001	-2.33512	-1.62283	-3.61569	0.00069	0.00058	0.00009	0.00011	-0.00000	-0.00002	6.70782
115			1.14000	5.72500	-0.22348	11.89103	-0.00952	-0.00123	-0.00028	0.00121	-0.00010	-0.00003	-1.99530	1.05197	-12.55942	0.00096	-0.00309	0.00022	-0.00018	-0.00006	0.00001	6.51422	-1.96026	-0.55777	0.03281	-0.01244	-0.00163	-0.00169	-0.00030	0.00016	4.69977	0.29421	11.72674	-0.01040	-0.00139	0.00007	-0.00007	0.00016	-0.00001	-2.42842	-1.61945	-3.51234	0.00183	0.00013	-0.00001	0.00029	0.00000	0.00000	6.60642
116			1.15000	5.78929	-0.27050	11.83572	-0.00956	-0.00122	-0.00025	0.00097	-0.00008	-0.00002	-1.89070	1.03418	-12.55642	-0.00130	-0.00284	0.00021	0.00023	-0.00012	-0.00000	6.54578	-1.96815	-0.49215	0.04049	-0.01117	-0.00083	-0.00189	-0.00030	0.00010	4.69971	0.36522	11.80542	-0.01040	-0.00141	0.00007	0.00010	0.00016	-0.00001	-2.51952	-1.62267	-3.39603	0.00274	-0.00001	-0.00007	0.00038	-0.00000	0.00001	6.49767
117			1.16000	5.84066	-0.30991	11.79543	-0.00959	-0.00122	-0.00021	0.00079	-0.00007	-0.00001	-1.79385	1.00431	-12.57638	-0.00398	-0.00303	0.00025	0.00064	-0.00017	-0.00001	6.57258	-1.97531	-0.41663	0.04913	-0.01049	-0.00016	-0.00175	-0.00027	0.00002	4.70958	0.43362	11.87509	-0.01042	-0.00142	0.00009	0.00029	0.00015	-0.00001	-2.59244	-1.63185	-3.28217	0.00326	0.00023	-0.00007	0.00029	0.00001	0.00001	6.39371
118			1.17000	5.88379	-0.34370	11.76935	-0.00961	-0.00121	-0.00018	0.00069	-0.00006	-0.00001	-1.70773	0.96811	-12.61141	-0.00669	-0.00351	0.00035	0.00093	-0.00021	-0.00002	6.59173	-1.98030	-0.34109	0.05794	-0.01024	0.00034	-0.00126	-0.00020	-0.00004	4.73081	0.50038	11.93421	-0.01044	-0.00143	0.00012	0.00051	0.00016	-0.00001	-2.62844	-1.64564	-3.19169	0.00341	0.00086	-0.00004	0.00006	0.00003	0.00000	6.31078
119			1.18000	5.92213	-0.37551	11.75288	-0.00961	-0.00121	-0.00016	0.00062	-0.00007	-0.00001	-1.63552	0.93289	-12.65078	-0.00903	-0.00415	0.00047	0.00102	-0.00022	-0.00003	6.60241	-1.98177	-0.27548	0.06562	-0.01052	0.00060	-0.00056	-0.00011	-0.00006	4.76463	0.56709	11.98097	-0.01046	-0.00144	0.00015	0.00075	0.00016	-0.00001	-2.61502	-1.66331	-3.14037	0.00333	0.00180	0.00002	-0.00023	0.00007	-0.00000	6.26030
120			1.19000	5.95767	-0.40957	11.73906	-0.00960	-0.00121	-0.00016	0.00059	-0.00007	-0.00001	-1.57907	0.90520	-12.68319	-0.01049	-0.00485	0.00058	0.00091	-0.00018	-0.00003	6.60543	-1.97860	-0.22603	0.07009	-0.01142	0.00060	0.00021	0.00002	-0.00004	4.81189	0.63576	12.01317	-0.01047	-0.00144	0.00019	0.00100	0.00017	-0.00001	-2.54996	-1.68491	-3.13390	0.00318	0.00284	0.00007	-0.00049	0.00011	0.00000	6.24459
121			1.20000	5.99239	-0.44867	11.72229	-0.00957	-0.00120	-0.00017	0.00060	-0.00008	-0.00001	-1.53715	0.88940	-12.70044	-0.01096	-0.00554	0.00066	0.00071	-0.00008	-0.00001	6.60180	-1.97059	-0.19422	0.07092	-0.01274	0.00043	0.00088	0.00015	-0.00002	4.87319	0.70828	12.02808	-0.01048	-0.00144	0.00023	0.00125	0.00019	-0.00000	-2.43871	-1.71077	-3.16985	0.00299	0.00391	0.00009	-0.00067	0.00018	0.00001	6.25834
122			1.21000	6.02892	-0.49451	11.69930	-0.00955	-0.00120	-0.00019	0.00065	-0.00010	-0.00001	-1.50501	0.88811	-12.69769	-0.01052	-0.00597	0.00069	0.00055	0.00006	0.00002	6.59289	-1.95905	-0.17835	0.06870	-0.01379	0.00022	0.00136	0.00027	-0.00000	4.94881	0.78592	12.02116	-0.01050	-0.00144	0.00026	0.00151	0.00021	0.00001	-2.28928	-1.74076	-3.24048	0.00279	0.00480	0.00009	-0.00079	0.00024	0.00001	6.29357
123			1.22000	6.06961	-0.54841	11.66851	-0.00952	-0.00119	-0.00022	0.00071	-0.00011	-0.00002	-1.47698	0.90239	-12.67242	-0.00917	-0.00577	0.00068	0.00044	0.00020	0.00004	6.57974	-1.94626	-0.17564	0.06389	-0.01372	0.00014	0.00165	0.00030	0.00000	5.03853	0.86875	11.98633	-0.01051	-0.00144	0.00027	0.00176	0.00022	0.00002	-2.10756	-1.77367	-3.33454	0.00261	0.00544	0.00005	-0.00089	0.00029	0.00001	6.34395
124			1.23000	6.11416	-0.60995	11.63013	-0.00949	-0.00117	-0.00023	0.00075	-0.00012	-0.00002	-1.44948	0.93009	-12.62461	-0.00717	-0.00484	0.00059	0.00034	0.00025	0.00006	6.56318	-1.93478	-0.18323	0.05725	-0.01214	0.00027	0.00170	0.00023	0.00000	5.14177	0.95579	11.91767	-0.01053	-0.00143	0.00027	0.00200	0.00024	0.00004	-1.89214	-1.80847	-3.43753	0.00248	0.00565	0.00002	-0.00102	0.00032	0.00000	6.41028
125			1.24000	6.15918	-0.67497	11.58620	-0.00946	-0.00115	-0.00022	0.00073	-0.00012	-0.00002	-1.42147	0.96502	-12.55728	-0.00515	-0.00376	0.00041	0.00025	0.00022	0.00005	6.54492	-1.92702	-0.19834	0.05009	-0.01053	0.00046	0.00150	0.00012	0.00001	5.25907	1.04491	11.81253	-0.01056	-0.00142	0.00024	0.00228	0.00025	0.00005	-1.63067	-1.84422	-3.53392	0.00261	0.00518	0.00001	-0.00133	0.00030	0.00000	6.50364
126			1.25000	6.20173	-0.73612	11.54353	-0.00942	-0.00113	-0.00018	0.00070	-0.00010	-0.00001	-1.39167	1.00064	-12.47846	-0.00365	-0.00310	0.00017	0.00020	0.00017	0.00002	6.52759	-1.92600	-0.21926	0.04339	-0.01021	0.00059	0.00107	-0.00002	0.00002	5.39424	1.13353	11.67563	-0.01060	-0.00141	0.00022	0.00269	0.00025	0.00005	-1.30100	-1.88006	-3.61655	0.00316	0.00402	0.00007	-0.00206	0.00023	0.00001	6.64235
127			1.26000	6.24287	-0.78484	11.51518	-0.00938	-0.00112	-0.00011	0.00069	-0.00007	-0.00000	-1.35544	1.03336	-12.40167	-0.00289	-0.00274	-0.00008	0.00021	0.00014	-0.00001	6.51500	-1.93484	-0.24635	0.03788	-0.01064	0.00073	0.00048	-0.00022	0.00004	5.55515	1.22007	11.52093	-0.01065	-0.00140	0.00018	0.00326	0.00024	0.00005	-0.87762	-1.91469	-3.69808	0.00388	0.00266	0.00017	-0.00324	0.00015	0.00003	6.84453
128			1.27000	6.28622	-0.81299	11.51595	-0.00932	-0.00111	-0.00004	0.00074	-0.00003	0.00000	-1.30636	1.06318	-12.34064	-0.00263	-0.00238	-0.00029	0.00026	0.00012	-0.00003	6.51107	-1.95660	-0.28262	0.03375	-0.01054	0.00096	-0.00022	-0.00045	0.00008	5.75112	1.30426	11.36672	-0.01069	-0.00139	0.00016	0.00401	0.00024	0.00004	-0.33854	-1.94637	-3.80743	0.00467	0.00156	0.00031	-0.00489	0.00008	0.00008	7.12308
129			1.28000	6.33480	-0.81403	11.55666	-0.00927	-0.00111	0.00001	0.00082	0.00001	-0.00000	-1.23863	1.09292	-12.30452	-0.00250	-0.00200	-0.00039	0.00034	0.00011	-0.00002	6.51953	-1.99411	-0.33219	0.03080	-0.00977	0.00119	-0.00096	-0.00068	0.00013	5.99119	1.38705	11.23135	-0.01072	-0.00138	0.00014	0.00493	0.00023	0.00003	0.33115	-1.97270	-3.97767	0.00561	0.00078	0.00045	-0.00715	0.00003	0.00017	7.48381
130			1.29000	6.38873	-0.78392	11.64071	-0.00923	-0.00113	0.00002	0.00086	0.00007	-0.00000	-1.14880	1.12716	-12.29547	-0.00238	-0.00163	-0.00035	0.00042	0.00011	0.00000	6.54290	-2.04988	-0.39883	0.02905	-0.00863	0.00128	-0.00171	-0.00085	0.00019	6.28430	1.47022	11.13211	-0.01073	-0.00138	0.00015	0.00601	0.00022	0.00002	1.13689	-1.99116	-4.23420	0.00636	0.00068	0.00054	-0.00954	0.00002	0.00028	7.92243
131			1.30000	6.44439	-0.72087	11.76233	-0.00921	-0.00117	-0.00002	0.00082	0.00013	0.00000	-1.03641	1.16985	-12.30736	-0.00226	-0.00133	-0.00017	0.00048	0.00011	0.00000	6.58153	-2.12569	-0.48484	0.02864	-0.00781	0.00116	-0.00245	-0.00101	0.00021	6.63736	1.55584	11.07971	-0.01072	-0.00137	0.00017	0.00717	0.00022	0.00001	2.07033	-2.00074	-4.58145	0.00638	0.00165	0.00051	-0.01084	0.00006	0.00034	8.42144
132			1.31000	6.49421	-0.62414	11.90790	-0.00922	-0.00123	-0.00010	0.00066	0.00021	0.00003	-0.90438	1.22179	-12.32787	-0.00214	-0.00159	0.00009	0.00052	0.00015	-0.00000	6.63374	-2.22158	-0.59028	0.02937	-0.00895	0.00060	-0.00316	-0.00141	0.00013	7.05276	1.64562	11.07235	-0.01069	-0.00138	0.00021	0.00832	0.00022	-0.00001	3.11078	-2.00340	-4.99814	0.00552	0.00355	0.00032	-0.01028	0.00016	0.00024	8.95424
133			1.32000	6.52907	-0.49379	12.06244	-0.00925	-0.00129	-0.00022	0.00036	0.00029	0.00006	-0.75838	1.28022	-12.34553	-0.00236	-0.00269	0.00037	0.00062	0.00028	-0.00001	6.69600	-2.33459	-0.71261	0.03211	-0.01293	-0.00042	-0.00391	-0.00231	-0.00010	7.52852	1.74053	11.09692	-0.01067	-0.00138	0.00028	0.00939	0.00022	-0.00002	4.23505	-2.00401	-5.44700	0.00388	0.00583	0.00001	-0.00772	0.00036	0.00001	9.49480
134			1.33000	6.54141	-0.33208	12.21340	-0.00931	-0.00135	-0.00033	-0.00004	0.00037	0.00009	-0.60591	1.34103	-12.35396	-0.00333	-0.00416	0.00062	0.00088	0.00044	-0.00000	6.76267	-2.45776	-0.84675	0.03779	-0.01805	-0.00156	-0.00471	-0.00336	-0.00041	8.05891	1.84013	11.13393	-0.01066	-0.00138	0.00036	0.01030	0.00023	-0.00003	5.42390	-2.00900	-5.88208	0.00160	0.00806	-0.00037	-0.00334	0.00068	-0.00025	10.02346
135			1.34000	6.52632	-0.14348	12.35019	-0.00938	-0.00140	-0.00041	-0.00049	0.00045	0.00011	-0.45625	1.40020	-12.35122	-0.00501	-0.00557	0.00079	0.00125	0.00055	0.00001	6.82701	-2.58178	-0.98517	0.04580	-0.02295	-0.00249	-0.00525	-0.00413	-0.00065	8.63384	1.94171	11.16179	-0.01067	-0.00138	0.00045	0.01098	0.00023	-0.00002	6.65956	-2.02596	-6.24677	-0.00107	0.00982	-0.00073	0.00231	0.00104	-0.00038	10.52577
136			1.35000	6.48236	0.06676	12.46734	-0.00947	-0.00144	-0.00047	-0.00094	0.00052	0.00011	-0.31884	1.45428	-12.34142	-0.00708	-0.00699	0.00087	0.00158	0.00062	0.00001	6.88163	-2.69817	-1.11928	0.05431	-0.02762	-0.00315	-0.00501	-0.00452	-0.00077	9.23800	2.04063	11.16049	-0.01071	-0.00138	0.00055	0.01136	0.00024	0.00001	7.92410	-2.06350	-6.48183	-0.00371	0.01092	-0.00100	0.00822	0.00133	-0.00026	10.99117
137			1.36000	6.41300	0.29298	12.56807	-0.00957	-0.00148	-0.00053	-0.00131	0.00056	0.00011	-0.20007	1.50144	-12.33526	-0.00914	-0.00850	0.00088	0.00172	0.00065	-0.00000	6.92061	-2.80160	-1.24234	0.06208	-0.03195	-0.00352	-0.00379	-0.00456	-0.00078	9.85089	2.13192	11.11514	-0.01080	-0.00138	0.00066	0.01136	0.00023	0.00006	9.21131	-2.12597	-6.55995	-0.00586	0.01118	-0.00109	0.01340	0.00140	-0.00002	11.42430
138			1.37000	6.32512	0.52906	12.66055	-0.00966	-0.00151	-0.00060	-0.00157	0.00060	0.00012	-0.10300	1.54179	-12.34416	-0.01070	-0.01016	0.00089	0.00160	0.00066	-0.00003	6.94018	-2.89104	-1.35148	0.06803	-0.03602	-0.00371	-0.00170	-0.00443	-0.00073	10.44866	2.21230	11.01826	-0.01097	-0.00139	0.00077	0.01099	0.00023	0.00014	10.54704	-2.20372	-6.52739	-0.00702	0.01049	-0.00095	0.01698	0.00120	0.00007	11.86285
139			1.38000	6.22508	0.76954	12.75302	-0.00972	-0.00154	-0.00070	-0.00174	0.00061	0.00015	-0.03001	1.57610	-12.37521	-0.01155	-0.01227	0.00092	0.00123	0.00067	-0.00007	6.93885	-2.96860	-1.44781	0.07135	-0.04160	-0.00414	0.00081	-0.00447	-0.00072	11.00805	2.28236	10.87180	-0.01122	-0.00139	0.00084	0.01027	0.00024	0.00022	11.98326	-2.27083	-6.49670	-0.00688	0.00872	-0.00055	0.01806	0.00080	-0.00002	12.37079
140			1.39000	6.11701	1.00827	12.85237	-0.00974	-0.00157	-0.00081	-0.00185	0.00060	0.00018	0.01664	1.60428	-12.43120	-0.01227	-0.01517	0.00102	0.00074	0.00066	-0.00012	6.91771	-3.03722	-1.53475	0.07351	-0.05080	-0.00516	0.00320	-0.00478	-0.00082	11.51163	2.34603	10.68703	-0.01154	-0.00139	0.00082	0.00934	0.00024	0.00026	13.55700	-2.29634	-6.57970	-0.00540	0.00592	0.00006	0.01534	0.00035	0.00002	12.99911
141			1.40000	6.00412	1.23474	12.96213	-0.00972	-0.00160	-0.00093	-0.00189	0.00056	0.00022	0.03540	1.62564	-12.51073	-0.01334	-0.01856	0.00120	0.00016	0.00056	-0.00018	6.88004	-3.09751	-1.61539	0.07620	-0.06296	-0.00664	0.00527	-0.00493	-0.00097	11.95084	2.40558	10.48239	-0.01194	-0.00139	0.00069	0.00831	0.00023	0.00023	15.25401	-2.25754	-6.82460	-0.00259	0.00242	0.00081	0.00776	0.00005	0.00045	13.75280
142			1.41000	5.88981	1.43374	13.08097	-0.00969	-0.00162	-0.00104	-0.00186	0.00046	0.00025	0.02514	1.63875	-12.60795	-0.01446	-0.02169	0.00142	-0.00057	0.00030	-0.00025	6.83003	-3.14647	-1.69121	0.07835	-0.07545	-0.00817	0.00692	-0.00418	-0.00112	12.32640	2.45559	10.27996	-0.01239	-0.00140	0.00043	0.00735	0.00019	0.00013	17.01115	-2.14762	-7.20902	0.00144	-0.00134	0.00160	-0.00436	0.00002	0.00125	14.59473
143			1.42000	5.77835	1.58959	13.20507	-0.00966	-0.00165	-0.00113	-0.00175	0.00033	0.00027	-0.01545	1.64156	-12.71341	-0.01518	-0.02368	0.00162	-0.00140	-0.00015	-0.00030	6.77058	-3.17922	-1.76447	0.07849	-0.08468	-0.00934	0.00815	-0.00202	-0.00123	12.64703	2.48247	10.10255	-0.01285	-0.00142	0.00010	0.00658	0.00010	0.00003	18.74717	-1.97654	-7.67489	0.00647	-0.00472	0.00233	-0.01890	0.00023	0.00209	15.47333
144			1.43000	5.67488	1.69017	13.33050	-0.00964	-0.00167	-0.00117	-0.00157	0.00017	0.00026	-0.08685	1.63164	-12.81671	-0.01543	-0.02393	0.00179	-0.00223	-0.00070	-0.00031	6.70296	-3.19147	-1.83823	0.07799	-0.08653	-0.00979	0.00919	0.00104	-0.00123	12.92684	2.47102	9.96992	-0.01325	-0.00146	-0.00023	0.00607	-0.00003	-0.00004	20.38983	-1.76637	-8.16627	0.01204	-0.00700	0.00276	-0.03264	0.00043	0.00256	16.34527
145			1.44000	5.58466	1.72960	13.45189	-0.00964	-0.00170	-0.00115	-0.00131	-0.00001	0.00023	-0.18700	1.60774	-12.91268	-0.01539	-0.02251	0.00190	-0.00295	-0.00113	-0.00031	6.62754	-3.18234	-1.90929	0.07947	-0.07923	-0.00939	0.01050	0.00341	-0.00098	13.18066	2.41388	9.89423	-0.01349	-0.00152	-0.00050	0.00574	-0.00017	-0.00005	21.88394	-1.54227	-8.64871	0.01753	-0.00778	0.00272	-0.04243	0.00041	0.00247	17.17943
146			1.45000	5.51235	1.70788	13.55999	-0.00965	-0.00172	-0.00106	-0.00099	-0.00018	0.00017	-0.31179	1.57340	-13.00494	-0.01488	-0.02019	0.00193	-0.00345	-0.00123	-0.00032	6.54466	-3.15632	-1.96305	0.08216	-0.06599	-0.00841	0.01219	0.00394	-0.00046	13.41815	2.31808	9.87775	-0.01350	-0.00159	-0.00069	0.00540	-0.00029	-0.00002	23.18935	-1.32561	-9.11014	0.02238	-0.00715	0.00216	-0.04634	0.00016	0.00187	17.95432
147			1.46000	5.46114	1.62967	13.64410	-0.00966	-0.00174	-0.00093	-0.00065	-0.00033	0.00009	-0.45778	1.53662	-13.10347	-0.01358	-0.01777	0.00186	-0.00361	-0.00100	-0.00034	6.45373	-3.12143	-1.97890	0.08174	-0.05245	-0.00725	0.01372	0.00307	0.00018	13.63852	2.20342	9.91373	-0.01324	-0.00166	-0.00084	0.00479	-0.00035	0.00004	24.27824	-1.12994	-9.55142	0.02620	-0.00569	0.00120	-0.04404	-0.00011	0.00098	18.65657
148			1.47000	5.43181	1.50221	13.69669	-0.00966	-0.00174	-0.00079	-0.00029	-0.00046	0.00003	-0.62223	1.50712	-13.21674	-0.01146	-0.01578	0.00170	-0.00334	-0.00055	-0.00036	6.35342	-3.08645	-1.94174	0.07359	-0.04331	-0.00621	0.01382	0.00182	0.00072	13.82828	2.09296	9.98874	-0.01274	-0.00169	-0.00097	0.00368	-0.00035	0.00010	25.13265	-0.96103	-9.97669	0.02886	-0.00407	0.00008	-0.03649	-0.00025	0.00006	19.27923
149			1.48000	5.42436	1.33294	13.71556	-0.00964	-0.00173	-0.00068	0.00005	-0.00056	-0.00002	-0.79759	1.49425	-13.34276	-0.00844	-0.01473	0.00147	-0.00251	-0.00001	-0.00032	6.24535	-3.05885	-1.85191	0.05583	-0.04164	-0.00566	0.01112	0.00070	0.00107	13.96299	2.00268	10.08541	-0.01210	-0.00168	-0.00111	0.00203	-0.00029	0.00015	25.74152	-0.81822	-10.38823	0.03030	-0.00294	-0.00084	-0.02526	-0.00029	-0.00062	19.81978
150			1.49000	5.43741	1.12996	13.70650	-0.00960	-0.00171	-0.00064	0.00035	-0.00063	-0.00004	-0.96946	1.50310	-13.46963	-0.00463	-0.01487	0.00121	-0.00128	0.00054	-0.00025	6.13669	-3.04359	-1.72742	0.03189	-0.04682	-0.00572	0.00616	-0.00047	0.00127	14.01301	1.93651	10.18762	-0.01143	-0.00164	-0.00124	-0.00006	-0.00023	0.00018	26.09967	-0.69747	-10.78798	0.03041	-0.00256	-0.00133	-0.01216	-0.00033	-0.00094	20.27894
151			1.50000	5.46631	0.90290	13.68400	-0.00954	-0.00169	-0.00065	0.00056	-0.00068	-0.00005	-1.12165	1.53208	-13.58415	-0.00092	-0.01577	0.00098	-0.00021	0.00105	-0.00018	6.03758	-3.04302	-1.59657	0.00904	-0.05451	-0.00611	0.00152	-0.00182	0.00127	13.95046	1.88949	10.28641	-0.01081	-0.00158	-0.00134	-0.00238	-0.00018	0.00020	26.20920	-0.59386	-11.18226	0.02902	-0.00264	-0.00145	0.00069	-0.00040	-0.00101	20.65986
152			1.51000	5.50573	0.66042	13.66531	-0.00946	-0.00167	-0.00070	0.00071	-0.00072	-0.00004	-1.24041	1.57568	-13.67719	0.00169	-0.01675	0.00087	0.00028	0.00146	-0.00012	5.95652	-3.05661	-1.48678	-0.00731	-0.06081	-0.00653	-0.00095	-0.00300	0.00099	13.75392	1.85310	10.38087	-0.01034	-0.00153	-0.00140	-0.00482	-0.00015	0.00020	26.08048	-0.50325	-11.58112	0.02624	-0.00288	-0.00136	0.01111	-0.00051	-0.00095	20.96727
153			1.52000	5.55313	0.40766	13.66257	-0.00938	-0.00165	-0.00075	0.00084	-0.00074	-0.00002	-1.31504	1.62870	-13.74276	0.00295	-0.01689	0.00088	0.00025	0.00165	-0.00007	5.89775	-3.08120	-1.41741	-0.01581	-0.06327	-0.00674	-0.00137	-0.00353	0.00048	13.41030	1.81874	10.47450	-0.01005	-0.00150	-0.00143	-0.00730	-0.00015	0.00021	25.73116	-0.42375	-11.99213	0.02255	-0.00327	-0.00113	0.01775	-0.00065	-0.00081	21.20692
154			1.53000	5.60788	0.14797	13.67794	-0.00931	-0.00163	-0.00077	0.00093	-0.00074	-0.00001	-1.33912	1.68547	-13.77478	0.00335	-0.01542	0.00092	-0.00001	0.00146	-0.00002	5.86192	-3.11175	-1.39810	-0.01796	-0.06041	-0.00654	-0.00078	-0.00317	-0.00010	12.91557	1.77846	10.57130	-0.01001	-0.00150	-0.00145	-0.00986	-0.00018	0.00022	25.18472	-0.35612	-12.41607	0.01864	-0.00384	-0.00081	0.02063	-0.00085	-0.00058	21.38668
155			1.54000	5.66742	-0.11299	13.70336	-0.00927	-0.00161	-0.00077	0.00095	-0.00073	-0.00000	-1.31202	1.73695	-13.76691	0.00343	-0.01274	0.00095	-0.00030	0.00095	0.00005	5.84745	-3.14290	-1.42947	-0.01606	-0.05339	-0.00602	-0.00005	-0.00220	-0.00059	12.27551	1.72542	10.67292	-0.01024	-0.00154	-0.00145	-0.01254	-0.00022	0.00022	24.46787	-0.30269	-12.84643	0.01505	-0.00450	-0.00047	0.02077	-0.00106	-0.00033	21.51600
156			1.55000	5.72598	-0.36743	13.72710	-0.00925	-0.00160	-0.00074	0.00088	-0.00069	-0.00001	-1.23833	1.77181	-13.71696	0.00315	-0.01017	0.00096	-0.00050	0.00037	0.00012	5.85232	-3.17015	-1.50478	-0.01120	-0.04548	-0.00554	0.00037	-0.00114	-0.00090	11.50568	1.65460	10.77751	-0.01070	-0.00161	-0.00141	-0.01531	-0.00028	0.00021	23.60794	-0.26529	-13.27241	0.01177	-0.00492	-0.00024	0.01891	-0.00120	-0.00017	21.60509
157			1.56000	5.77691	-0.60897	13.73992	-0.00924	-0.00158	-0.00070	0.00073	-0.00064	-0.00002	-1.12557	1.78185	-13.63031	0.00226	-0.00872	0.00096	-0.00049	-0.00008	0.00017	5.87515	-3.19035	-1.61165	-0.00374	-0.03914	-0.00529	0.00025	-0.00030	-0.00106	10.62959	1.56381	10.88024	-0.01124	-0.00170	-0.00132	-0.01790	-0.00035	0.00018	22.63024	-0.24327	-13.68270	0.00839	-0.00495	-0.00016	0.01505	-0.00119	-0.00010	21.66318
158			1.57000	5.81622	-0.83533	13.73723	-0.00926	-0.00157	-0.00065	0.00054	-0.00059	-0.00004	-0.98126	1.76563	-13.51905	0.00084	-0.00843	0.00096	-0.00022	-0.00042	0.00019	5.91480	-3.20244	-1.73322	0.00518	-0.03510	-0.00524	-0.00049	0.00023	-0.00109	9.67450	1.45433	10.97519	-0.01169	-0.00178	-0.00120	-0.01998	-0.00040	0.00014	21.55686	-0.23298	-14.06791	0.00463	-0.00456	-0.00017	0.00900	-0.00102	-0.00011	21.69728
159			1.58000	5.84378	-1.04792	13.71784	-0.00929	-0.00155	-0.00061	0.00038	-0.00055	-0.00005	-0.81164	1.72818	-13.39741	-0.00081	-0.00865	0.00095	0.00025	-0.00069	0.00020	5.96925	-3.20756	-1.85056	0.01421	-0.03274	-0.00521	-0.00164	0.00047	-0.00097	8.66666	1.33074	11.05746	-0.01196	-0.00182	-0.00104	-0.02133	-0.00044	0.00010	20.40628	-0.22869	-14.42164	0.00071	-0.00386	-0.00019	0.00147	-0.00076	-0.00011	21.71124
160			1.59000	5.86175	-1.25002	13.68302	-0.00930	-0.00153	-0.00058	0.00024	-0.00052	-0.00006	-0.62214	1.67713	-13.27809	-0.00235	-0.00864	0.00091	0.00079	-0.00085	0.00018	6.03518	-3.20841	-1.94699	0.02243	-0.03089	-0.00498	-0.00290	0.00048	-0.00070	7.62696	1.20029	11.12648	-0.01200	-0.00183	-0.00085	-0.02195	-0.00044	0.00007	19.19428	-0.22413	-14.74245	-0.00285	-0.00328	-0.00001	-0.00614	-0.00054	-0.00001	21.70644
161			1.60000	5.87096	-1.44486	13.63632	-0.00931	-0.00150	-0.00055	0.00008	-0.00049	-0.00007	-0.41992	1.61740	-13.17121	-0.00378	-0.00812	0.00085	0.00132	-0.00092	0.00014	6.10852	-3.20688	-2.01193	0.02993	-0.02916	-0.00447	-0.00404	0.00039	-0.00037	6.56795	1.07256	11.19063	-0.01184	-0.00181	-0.00066	-0.02202	-0.00040	0.00007	17.93596	-0.21404	-15.03749	-0.00548	-0.00309	0.00042	-0.01219	-0.00041	0.00021	21.68435
162			1.61000	5.86932	-1.63482	13.58224	-0.00931	-0.00147	-0.00052	-0.00011	-0.00046	-0.00007	-0.21530	1.54942	-13.08320	-0.00543	-0.00720	0.00079	0.00188	-0.00092	0.00011	6.18432	-3.20340	-2.04257	0.03742	-0.02757	-0.00372	-0.00491	0.00032	-0.00009	5.49305	0.96003	11.26965	-0.01151	-0.00178	-0.00049	-0.02178	-0.00033	0.00008	16.64752	-0.19547	-15.32475	-0.00708	-0.00319	0.00095	-0.01601	-0.00035	0.00048	21.64790
163			1.62000	5.85381	-1.82105	13.52388	-0.00933	-0.00144	-0.00049	-0.00034	-0.00044	-0.00007	-0.01946	1.47119	-13.01525	-0.00741	-0.00608	0.00074	0.00240	-0.00090	0.00008	6.25708	-3.19660	-2.04223	0.04492	-0.02595	-0.00277	-0.00534	0.00037	0.00006	4.39743	0.87602	11.38895	-0.01108	-0.00174	-0.00035	-0.02145	-0.00023	0.00009	15.34580	-0.16859	-15.62838	-0.00811	-0.00285	0.00120	-0.01844	-0.00028	0.00066	21.60162
164			1.63000	5.82345	-2.00167	13.46231	-0.00936	-0.00142	-0.00044	-0.00056	-0.00042	-0.00006	0.15906	1.38009	-12.96445	-0.00984	-0.00518	0.00069	0.00286	-0.00088	0.00005	6.32192	-3.18418	-2.01795	0.05244	-0.02474	-0.00173	-0.00523	0.00054	0.00010	3.27033	0.83140	11.56722	-0.01060	-0.00171	-0.00024	-0.02120	-0.00010	0.00009	14.04567	-0.13669	-15.96668	-0.00945	-0.00153	0.00096	-0.02135	-0.00015	0.00059	21.55053
165			1.64000	5.78117	-2.17351	13.39789	-0.00938	-0.00140	-0.00037	-0.00068	-0.00039	-0.00005	0.31583	1.27589	-12.92502	-0.01298	-0.00508	0.00062	0.00330	-0.00096	0.00004	6.37481	-3.16444	-1.97919	0.06069	-0.02488	-0.00079	-0.00460	0.00082	0.00006	2.09976	0.83244	11.80669	-0.01012	-0.00167	-0.00014	-0.02105	0.00005	0.00006	12.75866	-0.10496	-16.33993	-0.01192	0.00098	0.00027	-0.02655	0.00010	0.00017	21.49841
166			1.65000	5.73516	-2.33583	13.33366	-0.00936	-0.00137	-0.00031	-0.00064	-0.00036	-0.00004	0.45178	1.16361	-12.89106	-0.01662	-0.00606	0.00053	0.00372	-0.00117	0.00003	6.41335	-3.13709	-1.93634	0.06961	-0.02660	-0.00010	-0.00349	0.00118	0.00001	0.87913	0.88110	12.09246	-0.00970	-0.00163	-0.00002	-0.02099	0.00019	0.00001	11.49379	-0.07908	-16.72639	-0.01538	0.00416	-0.00056	-0.03357	0.00040	-0.00036	21.44679
167			1.66000	5.69789	-2.48992	13.27847	-0.00933	-0.00136	-0.00026	-0.00041	-0.00034	-0.00003	0.57324	1.05368	-12.86116	-0.01989	-0.00757	0.00041	0.00410	-0.00135	0.00002	6.43665	-3.10418	-1.89825	0.07775	-0.02866	0.00035	-0.00193	0.00148	-0.00002	-0.38800	0.97693	12.40365	-0.00940	-0.00157	0.00011	-0.02097	0.00033	-0.00006	10.25854	-0.06414	-17.09261	-0.01879	0.00703	-0.00113	-0.03994	0.00066	-0.00066	21.39478
168			1.67000	5.68152	-2.63303	13.24343	-0.00932	-0.00137	-0.00023	-0.00002	-0.00031	-0.00001	0.68902	0.95822	-12.83844	-0.02211	-0.00865	0.00030	0.00448	-0.00126	0.00001	6.44527	-3.07016	-1.87082	0.08389	-0.02925	0.00073	-0.00011	0.00150	-0.00003	-1.68787	1.11819	12.72709	-0.00924	-0.00152	0.00026	-0.02095	0.00046	-0.00015	9.05900	-0.06401	-17.41021	-0.02139	0.00896	-0.00129	-0.04405	0.00084	-0.00063	21.34020
169			1.68000	5.69312	-2.75616	13.23406	-0.00932	-0.00138	-0.00020	0.00042	-0.00026	-0.00000	0.80589	0.88631	-12.82510	-0.02312	-0.00868	0.00024	0.00479	-0.00088	0.00000	6.44034	-3.04053	-1.85708	0.08701	-0.02762	0.00116	0.00174	0.00116	-0.00002	-2.99878	1.30142	13.05963	-0.00922	-0.00148	0.00042	-0.02084	0.00056	-0.00024	7.89993	-0.08057	-17.66378	-0.02325	0.00994	-0.00113	-0.04613	0.00096	-0.00042	21.28045
170			1.69000	5.73391	-2.84952	13.24880	-0.00931	-0.00137	-0.00018	0.00085	-0.00019	0.00001	0.92677	0.84163	-12.81965	-0.02288	-0.00780	0.00021	0.00491	-0.00043	0.00000	6.42296	-3.02041	-1.85829	0.08566	-0.02490	0.00153	0.00337	0.00062	0.00002	-4.29308	1.52009	13.40139	-0.00929	-0.00143	0.00058	-0.02044	0.00064	-0.00033	6.78615	-0.11399	-17.84773	-0.02464	0.01028	-0.00082	-0.04679	0.00106	-0.00020	21.21384
171			1.70000	5.80065	-2.90685	13.28504	-0.00928	-0.00137	-0.00018	0.00120	-0.00010	0.00001	1.05185	0.82266	-12.81908	-0.02141	-0.00669	0.00021	0.00475	-0.00010	-0.00000	6.39431	-3.01369	-1.87560	0.07928	-0.02319	0.00161	0.00439	0.00008	0.00007	-5.53809	1.76360	13.74987	-0.00941	-0.00138	0.00073	-0.01957	0.00068	-0.00041	5.72445	-0.16355	-17.96161	-0.02555	0.01009	-0.00045	-0.04598	0.00115	-0.00006	21.14062
172			1.71000	5.88697	-2.92525	13.34252	-0.00925	-0.00136	-0.00021	0.00143	-0.00001	0.00002	1.18078	0.82387	-12.82047	-0.01902	-0.00601	0.00023	0.00434	0.00008	0.00000	6.35670	-3.02230	-1.91123	0.06936	-0.02387	0.00122	0.00457	-0.00047	0.00010	-6.69801	2.01603	14.09750	-0.00953	-0.00134	0.00084	-0.01810	0.00067	-0.00046	4.72466	-0.22821	-18.00895	-0.02575	0.00955	-0.00011	-0.04330	0.00122	-0.00000	21.06356
173			1.72000	5.98410	-2.90509	13.41971	-0.00924	-0.00137	-0.00027	0.00150	0.00007	0.00004	1.31330	0.83850	-12.81853	-0.01631	-0.00569	0.00031	0.00381	0.00018	0.00000	6.31386	-3.04652	-1.96830	0.05882	-0.02588	0.00056	0.00405	-0.00107	0.00007	-7.73869	2.25712	14.43166	-0.00963	-0.00132	0.00092	-0.01606	0.00061	-0.00046	3.79822	-0.30718	-17.99791	-0.02501	0.00887	0.00017	-0.03861	0.00129	-0.00001	20.98779
174			1.73000	6.08134	-2.85049	13.50926	-0.00924	-0.00138	-0.00033	0.00140	0.00014	0.00006	1.44866	0.86062	-12.80354	-0.01358	-0.00539	0.00041	0.00320	0.00022	0.00002	6.27040	-3.08534	-2.04921	0.04926	-0.02781	-0.00017	0.00316	-0.00169	-0.00003	-8.63290	2.46548	14.73659	-0.00968	-0.00130	0.00098	-0.01352	0.00051	-0.00043	2.95551	-0.39996	-17.94205	-0.02346	0.00842	0.00041	-0.03259	0.00140	-0.00005	20.91883
175			1.74000	6.16707	-2.76690	13.60104	-0.00925	-0.00140	-0.00039	0.00114	0.00021	0.00007	1.58433	0.88470	-12.76577	-0.01087	-0.00542	0.00041	0.00252	0.00022	0.00003	6.23034	-3.13698	-2.15451	0.04052	-0.03060	-0.00106	0.00218	-0.00234	-0.00022	-9.36337	2.62342	14.99598	-0.00963	-0.00127	0.00107	-0.01068	0.00036	-0.00039	2.20519	-0.50539	-17.85793	-0.02140	0.00854	0.00063	-0.02613	0.00159	-0.00010	20.86240
176			1.75000	6.23109	-2.65832	13.69228	-0.00926	-0.00142	-0.00044	0.00073	0.00027	0.00008	1.71624	0.90408	-12.70633	-0.00837	-0.00627	0.00024	0.00185	0.00016	0.00003	6.19595	-3.19883	-2.28200	0.03282	-0.03561	-0.00225	0.00139	-0.00311	-0.00056	-9.92441	2.72141	15.19685	-0.00948	-0.00121	0.00119	-0.00782	0.00020	-0.00032	1.55466	-0.62042	-17.76183	-0.01886	0.00928	0.00087	-0.01966	0.00185	-0.00015	20.82463
177			1.76000	6.26684	-2.52608	13.79388	-0.00926	-0.00144	-0.00049	0.00024	0.00033	0.00011	1.83932	0.91030	-12.64337	-0.00650	-0.00772	-0.00002	0.00131	-0.00005	-0.00000	6.16667	-3.26705	-2.42630	0.02746	-0.04174	-0.00353	0.00095	-0.00381	-0.00095	-10.32396	2.75926	15.33280	-0.00924	-0.00115	0.00131	-0.00524	0.00006	-0.00023	1.00880	-0.73939	-17.66502	-0.01568	0.01044	0.00110	-0.01347	0.00209	-0.00019	20.81150
178			1.77000	6.27126	-2.36901	13.92573	-0.00928	-0.00146	-0.00052	-0.00029	0.00039	0.00016	1.94789	0.89334	-12.60695	-0.00592	-0.00919	-0.00023	0.00102	-0.00053	-0.00000	6.13948	-3.33617	-2.57899	0.02613	-0.04733	-0.00455	0.00089	-0.00410	-0.00126	-10.58444	2.74434	15.40478	-0.00895	-0.00111	0.00139	-0.00322	-0.00005	-0.00012	0.56746	-0.85396	-17.56949	-0.01174	0.01183	0.00130	-0.00801	0.00220	-0.00023	20.82707
179			1.78000	6.24427	-2.18622	14.10458	-0.00929	-0.00150	-0.00054	-0.00078	0.00045	0.00021	2.03625	0.84392	-12.62332	-0.00734	-0.01032	-0.00024	0.00099	-0.00124	0.00002	6.10988	-3.39976	-2.73160	0.02994	-0.05177	-0.00501	0.00128	-0.00374	-0.00136	-10.74017	2.68924	15.42145	-0.00866	-0.00110	0.00143	-0.00187	-0.00013	-0.00002	0.22434	-0.95443	-17.46811	-0.00725	0.01328	0.00147	-0.00377	0.00207	-0.00028	20.87235
180			1.79000	6.19036	-1.98219	14.33185	-0.00930	-0.00155	-0.00056	-0.00115	0.00049	0.00026	2.10157	0.75920	-12.69701	-0.01081	-0.01101	-0.00001	0.00106	-0.00195	0.00000	6.07268	-3.45159	-2.88103	0.03824	-0.05456	-0.00489	0.00228	-0.00268	-0.00131	-10.83181	2.60976	15.39817	-0.00840	-0.00112	0.00141	-0.00118	-0.00017	0.00004	-0.03142	-1.03332	-17.34993	-0.00258	0.01438	0.00156	-0.00097	0.00167	-0.00036	20.94525
181			1.80000	6.11974	-1.76898	14.59034	-0.00930	-0.00161	-0.00057	-0.00130	0.00051	0.00028	2.14638	0.64701	-12.80547	-0.01557	-0.01170	0.00037	0.00109	-0.00248	-0.00007	6.02365	-3.48825	-3.03156	0.04991	-0.05532	-0.00447	0.00402	-0.00131	-0.00121	-10.89864	2.52182	15.35358	-0.00822	-0.00118	0.00133	-0.00103	-0.00019	0.00007	-0.21268	-1.08755	-17.20724	0.00179	0.01482	0.00157	0.00046	0.00112	-0.00042	21.04192
182			1.81000	6.04632	-1.56404	14.85007	-0.00929	-0.00166	-0.00058	-0.00121	0.00047	0.00027	2.17934	0.52441	-12.91239	-0.02074	-0.01302	0.00077	0.00124	-0.00273	-0.00011	5.96177	-3.51108	-3.18792	0.06418	-0.05472	-0.00412	0.00637	-0.00019	-0.00114	-10.97100	2.43874	15.30511	-0.00817	-0.00129	0.00120	-0.00123	-0.00019	0.00006	-0.33319	-1.11906	-17.04210	0.00569	0.01458	0.00150	0.00094	0.00062	-0.00044	21.15595
183			1.82000	5.98415	-1.38732	15.07654	-0.00927	-0.00170	-0.00059	-0.00089	0.00039	0.00021	2.21298	0.41327	-12.98460	-0.02523	-0.01483	0.00104	0.00177	-0.00251	-0.00007	5.89057	-3.52500	-3.34684	0.07792	-0.05409	-0.00405	0.00868	0.00041	-0.00110	-11.06694	2.37017	15.26770	-0.00824	-0.00141	0.00106	-0.00162	-0.00015	0.00002	-0.40868	-1.13462	-16.86950	0.00917	0.01396	0.00139	0.00093	0.00033	-0.00040	21.27736
184			1.83000	5.94529	-1.25771	15.23967	-0.00924	-0.00172	-0.00058	-0.00043	0.00026	0.00014	2.25919	0.33359	-13.00069	-0.02727	-0.01597	0.00110	0.00266	-0.00163	0.00003	5.81504	-3.53418	-3.49801	0.08456	-0.05343	-0.00413	0.00984	0.00063	-0.00103	-11.19347	2.32211	15.25521	-0.00841	-0.00154	0.00093	-0.00207	-0.00009	-0.00002	-0.45627	-1.14368	-16.71184	0.01213	0.01337	0.00126	0.00081	0.00026	-0.00031	21.39360
185			1.84000	5.93595	-1.18468	15.32664	-0.00923	-0.00173	-0.00057	0.00004	0.00013	0.00006	2.32477	0.29481	-12.95675	-0.02559	-0.01533	0.00096	0.00334	-0.00050	0.00011	5.73972	-3.54033	-3.63156	0.07978	-0.05132	-0.00418	0.00915	0.00067	-0.00089	-11.35004	2.29744	15.27980	-0.00861	-0.00165	0.00083	-0.00252	-0.00001	-0.00007	-0.49066	-1.15484	-16.58613	0.01417	0.01315	0.00112	0.00078	0.00036	-0.00021	21.49529
186			1.85000	5.95299	-1.16203	15.34871	-0.00922	-0.00173	-0.00057	0.00041	0.00002	0.00000	2.40945	0.29062	-12.86909	-0.02156	-0.01318	0.00072	0.00345	0.00020	0.00012	5.66842	-3.54364	-3.74283	0.06765	-0.04749	-0.00404	0.00725	0.00067	-0.00070	-11.53279	2.29567	15.34681	-0.00881	-0.00173	0.00077	-0.00294	0.00008	-0.00011	-0.52352	-1.17304	-16.49552	0.01505	0.01360	0.00096	0.00096	0.00055	-0.00013	21.57854
187			1.86000	5.98692	-1.17302	15.33077	-0.00921	-0.00172	-0.00055	0.00062	-0.00005	-0.00003	2.50891	0.30411	-12.76376	-0.01767	-0.01078	0.00049	0.00322	0.00035	0.00009	5.60458	-3.54387	-3.83177	0.05538	-0.04351	-0.00379	0.00519	0.00070	-0.00052	-11.73887	2.31350	15.45052	-0.00899	-0.00179	0.00076	-0.00333	0.00015	-0.00014	-0.56671	-1.19938	-16.43060	0.01522	0.01449	0.00082	0.00142	0.00077	-0.00008	21.64317
188			1.87000	6.02846	-1.20101	15.29574	-0.00920	-0.00171	-0.00053	0.00070	-0.00008	-0.00004	2.61931	0.31886	-12.66221	-0.01511	-0.00897	0.00032	0.00303	0.00022	0.00005	5.55119	-3.54061	-3.90098	0.04654	-0.04025	-0.00355	0.00351	0.00077	-0.00037	-11.96723	2.34688	15.57789	-0.00913	-0.00182	0.00079	-0.00371	0.00021	-0.00017	-0.63276	-1.23283	-16.37824	0.01538	0.01530	0.00072	0.00216	0.00098	-0.00006	21.69001
189			1.88000	6.07212	-1.23381	15.25939	-0.00918	-0.00170	-0.00050	0.00073	-0.00008	-0.00003	2.73955	0.32360	-12.57847	-0.01433	-0.00799	0.00022	0.00314	0.00001	0.00003	5.51067	-3.53372	-3.95288	0.04274	-0.03806	-0.00332	0.00230	0.00085	-0.00025	-12.21581	2.39255	15.71636	-0.00925	-0.00184	0.00084	-0.00404	0.00025	-0.00018	-0.73000	-1.27198	-16.33047	0.01579	0.01565	0.00071	0.00310	0.00114	-0.00006	21.72054
190			1.89000	6.11753	-1.26427	15.22966	-0.00916	-0.00168	-0.00046	0.00078	-0.00007	-0.00002	2.87089	0.31325	-12.51996	-0.01517	-0.00782	0.00013	0.00365	-0.00021	0.00001	5.48402	-3.52317	-3.98838	0.04356	-0.03752	-0.00308	0.00143	0.00097	-0.00014	-12.47980	2.44826	15.85707	-0.00932	-0.00185	0.00090	-0.00427	0.00029	-0.00019	-0.85942	-1.31532	-16.28543	0.01648	0.01559	0.00075	0.00409	0.00124	-0.00006	21.73719
191			1.90000	6.16920	-1.29028	15.20874	-0.00914	-0.00167	-0.00042	0.00092	-0.00006	-0.00001	3.01604	0.28884	-12.48871	-0.01636	-0.00796	0.00002	0.00436	-0.00040	0.00000	5.46967	-3.50920	-4.00778	0.04501	-0.03858	-0.00284	0.00071	0.00111	-0.00006	-12.75278	2.51236	15.99462	-0.00934	-0.00184	0.00096	-0.00437	0.00031	-0.00019	-1.01606	-1.36189	-16.24465	0.01733	0.01527	0.00082	0.00500	0.00129	-0.00005	21.74238
192			1.91000	6.23219	-1.31148	15.19962	-0.00911	-0.00165	-0.00038	0.00110	-0.00005	-0.00000	3.17628	0.25378	-12.48511	-0.01667	-0.00780	-0.00010	0.00484	-0.00056	0.00000	5.46450	-3.49240	-4.01381	0.04325	-0.04059	-0.00258	0.00019	0.00128	-0.00001	-13.02782	2.58334	16.12576	-0.00933	-0.00183	0.00100	-0.00434	0.00032	-0.00019	-1.19201	-1.41113	-16.21101	0.01825	0.01479	0.00089	0.00574	0.00131	-0.00004	21.73839
193			1.92000	6.30750	-1.32460	15.21000	-0.00908	-0.00165	-0.00034	0.00126	-0.00003	0.00001	3.34850	0.20811	-12.50936	-0.01672	-0.00738	-0.00016	0.00513	-0.00069	0.00001	5.46410	-3.47348	-4.01442	0.04004	-0.04307	-0.00231	-0.00001	0.00150	-0.00001	-13.29773	2.65927	16.24799	-0.00928	-0.00182	0.00103	-0.00419	0.00032	-0.00017	-1.37760	-1.46233	-16.18678	0.01909	0.01420	0.00092	0.00616	0.00128	-0.00003	21.72758
194			1.93000	6.39261	-1.32515	15.24482	-0.00906	-0.00164	-0.00030	0.00141	-0.00000	0.00002	3.52772	0.14968	-12.55436	-0.01842	-0.00716	-0.00005	0.00589	-0.00081	0.00000	5.46424	-3.45312	-4.02210	0.04129	-0.04456	-0.00195	-0.00005	0.00166	-0.00005	-13.55558	2.73735	16.35851	-0.00920	-0.00180	0.00103	-0.00392	0.00031	-0.00015	-1.56293	-1.51339	-16.17132	0.01979	0.01358	0.00090	0.00624	0.00117	-0.00002	21.71221
195			1.94000	6.48776	-1.31577	15.29201	-0.00904	-0.00165	-0.00027	0.00161	0.00001	0.00002	3.71483	0.08397	-12.59619	-0.02222	-0.00733	0.00020	0.00760	-0.00080	-0.00001	5.46359	-3.43367	-4.04790	0.04970	-0.04344	-0.00147	-0.00021	0.00154	-0.00009	-13.79552	2.81397	16.45388	-0.00913	-0.00181	0.00101	-0.00358	0.00029	-0.00012	-1.73946	-1.56073	-16.15989	0.02056	0.01296	0.00084	0.00605	0.00100	-0.00002	21.69376
196			1.95000	6.59872	-1.30966	15.32014	-0.00903	-0.00165	-0.00025	0.00190	-0.00001	0.00000	3.91972	0.02739	-12.59872	-0.02545	-0.00758	0.00042	0.00970	-0.00057	0.00002	5.46490	-3.41915	-4.09371	0.05810	-0.04053	-0.00117	-0.00073	0.00111	-0.00010	-14.01366	2.88638	16.53089	-0.00908	-0.00184	0.00096	-0.00322	0.00027	-0.00008	-1.90089	-1.60065	-16.14619	0.02158	0.01241	0.00074	0.00572	0.00078	-0.00002	21.67273
197			1.96000	6.72945	-1.31881	15.30094	-0.00904	-0.00165	-0.00025	0.00220	-0.00003	-0.00002	4.15170	-0.00675	-12.53730	-0.02574	-0.00777	0.00044	0.01102	-0.00023	0.00007	5.47171	-3.41216	-4.15274	0.05940	-0.03881	-0.00133	-0.00144	0.00062	-0.00014	-14.20864	2.95305	16.58805	-0.00905	-0.00187	0.00090	-0.00287	0.00024	-0.00005	-2.04394	-1.63159	-16.12595	0.02281	0.01199	0.00063	0.00529	0.00059	-0.00002	21.64842
198			1.97000	6.87536	-1.34280	15.23047	-0.00905	-0.00164	-0.00026	0.00239	-0.00005	-0.00004	4.41049	-0.01988	-12.41513	-0.02457	-0.00798	0.00029	0.01153	0.00005	0.00007	5.48535	-3.41239	-4.21611	0.05723	-0.03943	-0.00172	-0.00203	0.00021	-0.00019	-14.38155	3.01301	16.62653	-0.00901	-0.00192	0.00084	-0.00254	0.00021	-0.00002	-2.16794	-1.65510	-16.09897	0.02397	0.01167	0.00052	0.00476	0.00047	-0.00003	21.61961
199			1.98000	7.02802	-1.37450	15.11975	-0.00906	-0.00162	-0.00027	0.00247	-0.00005	-0.00006	4.68933	-0.02128	-12.24958	-0.02396	-0.00774	0.00015	0.01193	0.00020	0.00005	5.50490	-3.41804	-4.27681	0.05681	-0.03993	-0.00188	-0.00247	-0.00010	-0.00019	-14.53473	3.06551	16.64917	-0.00898	-0.00195	0.00078	-0.00225	0.00017	-0.00000	-2.27314	-1.67535	-16.06792	0.02486	0.01139	0.00042	0.00413	0.00044	-0.00002	21.58576
200			1.99000	7.18155	-1.40889	14.97853	-0.00906	-0.00159	-0.00028	0.00247	-0.00004	-0.00008	4.98102	-0.01935	-12.05505	-0.02377	-0.00679	0.00005	0.01225	0.00021	0.00002	5.52834	-3.42634	-4.32989	0.05714	-0.03859	-0.00172	-0.00268	-0.00025	-0.00014	-14.67018	3.10913	16.65886	-0.00896	-0.00197	0.00073	-0.00198	0.00013	0.00001	-2.36024	-1.69667	-16.03662	0.02542	0.01106	0.00032	0.00346	0.00047	-0.00002	21.54682
201			2.00000	7.33344	-1.44191	14.81694	-0.00904	-0.00155	-0.00028	0.00245	-0.00003	-0.00008	5.27959	-0.02168	-11.84512	-0.02390	-0.00594	-0.00006	0.01251	0.00013	-0.00002	5.55300	-3.43464	-4.37204	0.05771	-0.03754	-0.00149	-0.00262	-0.00026	-0.00009	-14.78836	3.14145	16.65739	-0.00896	-0.00200	0.00068	-0.00171	0.00008	0.00002	-2.43101	-1.72139	-16.00708	0.02589	0.01063	0.00021	0.00283	0.00050	-0.00001	21.50202
202			2.01000	7.48385	-1.47060	14.64857	-0.00902	-0.00151	-0.00026	0.00244	-0.00001	-0.00008	5.58064	-0.03342	-11.63578	-0.02506	-0.00607	-0.00023	0.01317	0.00004	-0.00008	5.57618	-3.44114	-4.40126	0.06060	-0.03876	-0.00131	-0.00239	-0.00023	-0.00005	-14.88802	3.15941	16.64569	-0.00898	-0.00203	0.00064	-0.00142	0.00002	0.00002	-2.48712	-1.74859	-15.97739	0.02664	0.01021	0.00010	0.00222	0.00050	-0.00001	21.45053
203			2.02000	7.63492	-1.49526	14.48407	-0.00900	-0.00147	-0.00024	0.00247	-0.00001	-0.00007	5.88152	-0.05423	-11.43850	-0.02779	-0.00684	-0.00036	0.01459	-0.00003	-0.00012	5.59540	-3.44582	-4.41709	0.06768	-0.04087	-0.00102	-0.00204	-0.00026	-0.00002	-14.96715	3.16132	16.62533	-0.00904	-0.00207	0.00060	-0.00110	-0.00004	0.00002	-2.52837	-1.77519	-15.94365	0.02786	0.00990	0.00001	0.00152	0.00046	-0.00000	21.39284
204			2.03000	7.79020	-1.52094	14.32194	-0.00899	-0.00144	-0.00022	0.00258	-0.00002	-0.00006	6.18185	-0.07739	-11.25071	-0.03144	-0.00776	-0.00044	0.01655	0.00002	-0.00015	5.60952	-3.45030	-4.42084	0.07731	-0.04258	-0.00055	-0.00156	-0.00040	0.00000	-15.02449	3.14776	16.59907	-0.00911	-0.00212	0.00057	-0.00077	-0.00010	0.00002	-2.55180	-1.79906	-15.90308	0.02946	0.00971	-0.00009	0.00059	0.00041	0.00001	21.33228
205			2.04000	7.95479	-1.55532	14.15191	-0.00898	-0.00142	-0.00021	0.00276	-0.00004	-0.00007	6.48400	-0.09237	-11.05975	-0.03382	-0.00839	-0.00058	0.01797	0.00021	-0.00020	5.61868	-3.45649	-4.41500	0.08356	-0.04365	-0.00010	-0.00092	-0.00065	0.00000	-15.06070	3.12097	16.56981	-0.00920	-0.00218	0.00054	-0.00046	-0.00015	0.00002	-2.55390	-1.81999	-15.85523	0.03128	0.00959	-0.00018	-0.00059	0.00037	0.00002	21.27299
206			2.05000	8.13283	-1.60004	13.97301	-0.00900	-0.00140	-0.00022	0.00297	-0.00005	-0.00007	6.78999	-0.09289	-10.86243	-0.03379	-0.00813	-0.00076	0.01808	0.00039	-0.00025	5.62322	-3.46569	-4.40265	0.08396	-0.04323	0.00029	-0.00012	-0.00089	-0.00001	-15.07858	3.08405	16.53949	-0.00929	-0.00223	0.00051	-0.00020	-0.00018	0.00002	-2.53337	-1.83915	-15.79899	0.03313	0.00943	-0.00027	-0.00191	0.00035	0.00003	21.21781
207			2.06000	8.32386	-1.64528	13.80069	-0.00901	-0.00137	-0.00023	0.00315	-0.00004	-0.00007	7.09656	-0.08341	-10.67345	-0.03289	-0.00695	-0.00084	0.01735	0.00037	-0.00025	5.62195	-3.47742	-4.38715	0.08330	-0.04145	0.00077	0.00105	-0.00096	-0.00002	-15.08245	3.03997	16.50962	-0.00936	-0.00227	0.00049	-0.00002	-0.00021	0.00001	-2.49194	-1.85740	-15.73257	0.03487	0.00922	-0.00034	-0.00318	0.00034	0.00004	21.16749
208			2.07000	8.52380	-1.67773	13.65228	-0.00902	-0.00135	-0.00024	0.00324	-0.00001	-0.00006	7.39401	-0.07478	-10.50947	-0.03305	-0.00529	-0.00074	0.01652	0.00021	-0.00019	5.61059	-3.48941	-4.37320	0.08642	-0.03880	0.00142	0.00308	-0.00077	-0.00002	-15.07739	2.99135	16.48240	-0.00942	-0.00231	0.00049	0.00010	-0.00022	0.00001	-2.43356	-1.87476	-15.65490	0.03651	0.00896	-0.00038	-0.00429	0.00031	0.00005	21.12130
209			2.08000	8.72743	-1.69012	13.53233	-0.00902	-0.00133	-0.00023	0.00325	0.00003	-0.00004	7.66877	-0.07659	-10.37308	-0.03435	-0.00390	-0.00057	0.01546	0.00005	-0.00012	5.58231	-3.49838	-4.36670	0.09229	-0.03595	0.00209	0.00633	-0.00042	-0.00000	-15.06822	2.94023	16.46101	-0.00949	-0.00233	0.00049	0.00014	-0.00022	0.00000	-2.36272	-1.89058	-15.56649	0.03811	0.00866	-0.00041	-0.00518	0.00028	0.00007	21.07774
210			2.09000	8.92985	-1.68168	13.43586	-0.00901	-0.00130	-0.00022	0.00320	0.00007	-0.00003	7.90941	-0.09308	-10.25814	-0.03618	-0.00338	-0.00049	0.01401	-0.00005	-0.00009	5.53206	-3.50259	-4.37127	0.09822	-0.03418	0.00255	0.01038	-0.00010	0.00004	-15.05912	2.88795	16.44913	-0.00957	-0.00236	0.00049	0.00012	-0.00021	-0.00001	-2.28401	-1.90456	-15.46957	0.03968	0.00837	-0.00043	-0.00580	0.00025	0.00008	21.03534
211			2.10000	9.12884	-1.65581	13.35770	-0.00900	-0.00128	-0.00019	0.00313	0.00010	-0.00002	8.11234	-0.12169	-10.16059	-0.03814	-0.00343	-0.00050	0.01234	-0.00011	-0.00008	5.46001	-3.50363	-4.38602	0.10315	-0.03375	0.00283	0.01441	0.00006	0.00009	-15.05358	2.83642	16.44912	-0.00967	-0.00240	0.00050	0.00005	-0.00020	-0.00002	-2.20194	-1.91740	-15.36728	0.04118	0.00801	-0.00048	-0.00609	0.00023	0.00009	20.99282
212			2.11000	9.32479	-1.61717	13.29482	-0.00899	-0.00126	-0.00016	0.00308	0.00011	-0.00001	8.27976	-0.15685	-10.07870	-0.03999	-0.00316	-0.00046	0.01053	-0.00014	-0.00006	5.36972	-3.50406	-4.40821	0.10745	-0.03328	0.00315	0.01814	0.00010	0.00014	-15.05383	2.78798	16.46070	-0.00978	-0.00244	0.00051	-0.00005	-0.00017	-0.00002	-2.12142	-1.92948	-15.26304	0.04242	0.00771	-0.00053	-0.00600	0.00021	0.00009	20.94922
213			2.12000	9.51837	-1.56907	13.24334	-0.00899	-0.00125	-0.00013	0.00304	0.00013	-0.00001	8.41375	-0.19550	-10.00773	-0.04137	-0.00239	-0.00034	0.00848	-0.00013	-0.00004	5.26346	-3.50491	-4.43649	0.11049	-0.03248	0.00350	0.02168	0.00013	0.00019	-15.06074	2.74517	16.48082	-0.00988	-0.00248	0.00052	-0.00016	-0.00014	-0.00003	-2.04696	-1.94051	-15.15986	0.04332	0.00756	-0.00056	-0.00555	0.00018	0.00010	20.90367
214			2.13000	9.70965	-1.51282	13.19832	-0.00900	-0.00124	-0.00010	0.00300	0.00015	-0.00001	8.51410	-0.23823	-9.93909	-0.04162	-0.00139	-0.00022	0.00604	-0.00009	-0.00003	5.14101	-3.50541	-4.47205	0.11035	-0.03122	0.00376	0.02484	0.00024	0.00026	-15.07450	2.71000	16.50543	-0.00996	-0.00250	0.00054	-0.00027	-0.00010	-0.00003	-1.98151	-1.94980	-15.06141	0.04379	0.00756	-0.00058	-0.00486	0.00015	0.00009	20.85665
215			2.14000	9.89798	-1.44706	13.15805	-0.00901	-0.00123	-0.00006	0.00293	0.00017	-0.00000	8.57933	-0.28826	-9.86623	-0.04010	-0.00019	-0.00016	0.00333	-0.00001	-0.00002	5.00054	-3.50342	-4.51734	0.10574	-0.02807	0.00381	0.02707	0.00039	0.00032	-15.09460	2.68325	16.53050	-0.01001	-0.00250	0.00056	-0.00037	-0.00007	-0.00003	-1.92612	-1.95700	-14.97125	0.04383	0.00749	-0.00059	-0.00407	0.00011	0.00009	20.80984
216			2.15000	10.08050	-1.36578	13.12844	-0.00902	-0.00123	-0.00003	0.00280	0.00021	-0.00000	8.60852	-0.34993	-9.79411	-0.03701	0.00085	-0.00018	0.00084	0.00009	-0.00002	4.84162	-3.49788	-4.57093	0.09748	-0.02289	0.00362	0.02780	0.00044	0.00033	-15.11948	2.66406	16.55244	-0.01002	-0.00249	0.00058	-0.00044	-0.00005	-0.00002	-1.88087	-1.96147	-14.89168	0.04348	0.00734	-0.00059	-0.00323	0.00006	0.00008	20.76505
217			2.16000	10.25298	-1.25944	13.12199	-0.00903	-0.00124	-0.00000	0.00262	0.00026	0.00000	8.60445	-0.42614	-9.74200	-0.03389	0.00104	-0.00031	-0.00098	0.00014	-0.00002	4.66726	-3.49028	-4.62421	0.08800	-0.01879	0.00327	0.02711	0.00037	0.00027	-15.14698	2.65044	16.56815	-0.01000	-0.00247	0.00058	-0.00048	-0.00004	-0.00001	-1.84611	-1.96182	-14.82336	0.04292	0.00712	-0.00058	-0.00237	0.00000	0.00006	20.72255
218			2.17000	10.41348	-1.12168	13.14902	-0.00904	-0.00125	0.00001	0.00244	0.00031	-0.00000	8.57494	-0.51616	-9.72932	-0.03248	0.00019	-0.00044	-0.00208	0.00003	-0.00001	4.48278	-3.48297	-4.66723	0.08060	-0.01815	0.00297	0.02602	0.00031	0.00018	-15.17525	2.64029	16.57579	-0.00995	-0.00246	0.00057	-0.00048	-0.00003	-0.00001	-1.82192	-1.95745	-14.76663	0.04237	0.00673	-0.00058	-0.00158	-0.00005	0.00005	20.68230
219			2.18000	10.56441	-0.95528	13.20584	-0.00906	-0.00128	0.00002	0.00235	0.00036	-0.00000	8.53109	-0.61520	-9.75628	-0.03365	-0.00153	-0.00053	-0.00262	-0.00027	0.00002	4.29295	-3.47646	-4.69635	0.07765	-0.02078	0.00291	0.02564	0.00031	0.00012	-15.20313	2.63188	16.57575	-0.00990	-0.00245	0.00054	-0.00047	-0.00004	0.00000	-1.80683	-1.94930	-14.72360	0.04184	0.00611	-0.00060	-0.00098	-0.00008	0.00004	20.64528
220			2.19000	10.71311	-0.77425	13.27024	-0.00909	-0.00130	0.00003	0.00242	0.00037	-0.00000	8.48646	-0.71338	-9.79713	-0.03689	-0.00381	-0.00059	-0.00235	-0.00062	0.00001	4.10155	-3.46935	-4.71524	0.07894	-0.02491	0.00301	0.02596	0.00040	0.00008	-15.22932	2.62364	16.56971	-0.00983	-0.00246	0.00050	-0.00043	-0.00005	0.00000	-1.79735	-1.93946	-14.69695	0.04116	0.00527	-0.00064	-0.00067	-0.00009	0.00002	20.61358
221			2.20000	10.87134	-0.60088	13.30858	-0.00914	-0.00132	0.00005	0.00270	0.00036	-0.00000	8.45879	-0.79515	-9.81179	-0.04054	-0.00587	-0.00065	-0.00063	-0.00064	-0.00003	3.91417	-3.46056	-4.72892	0.08161	-0.02804	0.00311	0.02570	0.00048	0.00006	-15.25237	2.61357	16.55911	-0.00973	-0.00247	0.00044	-0.00037	-0.00006	0.00001	-1.78954	-1.92948	-14.68720	0.04032	0.00434	-0.00069	-0.00054	-0.00007	0.00000	20.58867
222			2.21000	11.05167	-0.45638	13.29033	-0.00919	-0.00132	0.00009	0.00316	0.00031	0.00000	8.46823	-0.84445	-9.76627	-0.04289	-0.00682	-0.00071	0.00277	-0.00019	-0.00011	3.73934	-3.45112	-4.73816	0.08206	-0.02944	0.00309	0.02358	0.00047	0.00003	-15.27211	2.59979	16.54547	-0.00962	-0.00249	0.00036	-0.00033	-0.00008	0.00001	-1.78208	-1.92060	-14.69117	0.03949	0.00338	-0.00075	-0.00042	-0.00005	-0.00001	20.56901
223			2.22000	11.26409	-0.35157	13.20057	-0.00924	-0.00131	0.00012	0.00374	0.00025	0.00002	8.53038	-0.85296	-9.64573	-0.04303	-0.00633	-0.00075	0.00707	0.00036	-0.00020	3.58423	-3.44307	-4.74090	0.07779	-0.02978	0.00286	0.01952	0.00034	-0.00001	-15.29052	2.58152	16.53178	-0.00949	-0.00253	0.00027	-0.00033	-0.00010	0.00000	-1.77674	-1.91452	-14.70341	0.03875	0.00240	-0.00080	-0.00015	-0.00002	-0.00002	20.55049
224			2.23000	11.51382	-0.28206	13.04616	-0.00926	-0.00128	0.00015	0.00436	0.00021	0.00004	8.65210	-0.82495	-9.45818	-0.04097	-0.00474	-0.00080	0.01104	0.00057	-0.00028	3.45196	-3.43778	-4.73568	0.06853	-0.02973	0.00243	0.01452	0.00015	-0.00004	-15.31100	2.55924	16.52235	-0.00936	-0.00256	0.00018	-0.00039	-0.00011	-0.00000	-1.77671	-1.91223	-14.71827	0.03812	0.00137	-0.00086	0.00027	-0.00000	-0.00002	20.52849
225			2.24000	11.80134	-0.22893	12.85378	-0.00926	-0.00125	0.00014	0.00496	0.00021	0.00004	8.83320	-0.77632	-9.23191	-0.03827	-0.00316	-0.00090	0.01423	0.00046	-0.00034	3.34247	-3.43631	-4.72247	0.05804	-0.03066	0.00192	0.01005	-0.00011	-0.00006	-15.33725	2.53416	16.52151	-0.00922	-0.00260	0.00009	-0.00050	-0.00011	-0.00000	-1.78393	-1.91351	-14.73188	0.03758	0.00034	-0.00094	0.00076	0.00000	-0.00002	20.50010
226			2.25000	12.12581	-0.16811	12.65695	-0.00922	-0.00122	0.00011	0.00554	0.00024	0.00003	9.07199	-0.72607	-9.00236	-0.03653	-0.00263	-0.00108	0.01725	0.00036	-0.00039	3.25555	-3.44007	-4.70155	0.05037	-0.03371	0.00152	0.00679	-0.00050	-0.00006	-15.37307	2.50733	16.53271	-0.00909	-0.00264	0.00001	-0.00066	-0.00010	-0.00000	-1.79906	-1.91734	-14.74178	0.03707	-0.00063	-0.00106	0.00125	-0.00000	-0.00001	20.46477
227			2.26000	12.48863	-0.08269	12.48097	-0.00915	-0.00119	0.00006	0.00612	0.00028	0.00001	9.36875	-0.68668	-8.79603	-0.03571	-0.00307	-0.00130	0.02048	0.00033	-0.00041	3.19102	-3.45050	-4.67355	0.04532	-0.03805	0.00132	0.00440	-0.00105	-0.00007	-15.42176	2.47977	16.55711	-0.00897	-0.00267	-0.00008	-0.00086	-0.00009	0.00000	-1.82222	-1.92227	-14.74540	0.03645	-0.00140	-0.00122	0.00170	-0.00001	0.00000	20.42290
228			2.27000	12.89145	0.03462	12.33930	-0.00906	-0.00117	0.00001	0.00667	0.00032	0.00000	9.72450	-0.66369	-8.62597	-0.03493	-0.00369	-0.00147	0.02354	0.00025	-0.00038	3.14809	-3.46844	-4.64034	0.04028	-0.04226	0.00130	0.00250	-0.00168	-0.00007	-15.48513	2.45262	16.59213	-0.00885	-0.00271	-0.00016	-0.00107	-0.00007	0.00001	-1.85260	-1.92652	-14.73927	0.03568	-0.00179	-0.00143	0.00204	-0.00001	0.00003	20.37511
229			2.28000	13.33238	0.18564	12.23749	-0.00896	-0.00115	-0.00002	0.00714	0.00036	-0.00000	10.13724	-0.66126	-8.49349	-0.03398	-0.00388	-0.00154	0.02608	0.00007	-0.00032	3.12390	-3.49262	-4.60801	0.03432	-0.04508	0.00140	0.00114	-0.00210	-0.00006	-15.56308	2.42776	16.63112	-0.00874	-0.00275	-0.00026	-0.00126	-0.00006	0.00002	-1.88847	-1.92862	-14.72197	0.03481	-0.00172	-0.00168	0.00224	-0.00000	0.00006	20.32195
230			2.29000	13.80528	0.36985	12.17645	-0.00889	-0.00114	-0.00002	0.00752	0.00040	0.00000	10.60115	-0.68574	-8.39106	-0.03340	-0.00360	-0.00151	0.02844	-0.00014	-0.00026	3.11324	-3.51903	-4.58779	0.02942	-0.04481	0.00159	0.00035	-0.00203	-0.00002	-15.65383	2.40728	16.66386	-0.00862	-0.00278	-0.00036	-0.00142	-0.00005	0.00002	-1.92793	-1.92829	-14.69594	0.03393	-0.00137	-0.00196	0.00236	0.00000	0.00010	20.26349
231			2.30000	14.30240	0.58358	12.15315	-0.00886	-0.00113	-0.00001	0.00783	0.00043	0.00000	11.11062	-0.74128	-8.30792	-0.03378	-0.00310	-0.00144	0.03144	-0.00028	-0.00022	3.11145	-3.54354	-4.59004	0.02837	-0.03981	0.00181	-0.00016	-0.00156	0.00005	-15.75446	2.39257	16.67803	-0.00851	-0.00280	-0.00045	-0.00155	-0.00006	0.00000	-1.97005	-1.92604	-14.66425	0.03315	-0.00102	-0.00222	0.00246	0.00000	0.00014	20.19942
232			2.31000	14.81750	0.81848	12.16027	-0.00889	-0.00114	0.00002	0.00810	0.00045	-0.00000	11.66579	-0.82279	-8.23756	-0.03501	-0.00251	-0.00133	0.03552	-0.00032	-0.00019	3.11806	-3.56551	-4.61469	0.03040	-0.03141	0.00201	-0.00077	-0.00111	0.00011	-15.86236	2.38387	16.66299	-0.00839	-0.00280	-0.00053	-0.00164	-0.00007	-0.00003	-2.01534	-1.92198	-14.62590	0.03260	-0.00085	-0.00241	0.00260	0.00001	0.00019	20.12894
233			2.32000	15.34610	1.06332	12.18820	-0.00896	-0.00115	0.00005	0.00836	0.00045	-0.00001	12.27126	-0.91834	-8.17879	-0.03727	-0.00190	-0.00115	0.04117	-0.00027	-0.00015	3.13654	-3.58752	-4.65233	0.03372	-0.02389	0.00223	-0.00165	-0.00083	0.00016	-15.97551	2.38042	16.61259	-0.00828	-0.00278	-0.00057	-0.00170	-0.00010	-0.00007	-2.06446	-1.91533	-14.57392	0.03225	-0.00087	-0.00249	0.00272	0.00001	0.00028	20.05154
234			2.33000	15.88597	1.30462	12.22271	-0.00906	-0.00118	0.00009	0.00865	0.00044	-0.00001	12.92967	-1.01683	-8.12259	-0.04149	-0.00139	-0.00090	0.04967	-0.00019	-0.00014	3.16900	-3.60977	-4.69580	0.03967	-0.01965	0.00263	-0.00289	-0.00062	0.00022	-16.09154	2.38133	16.52625	-0.00818	-0.00274	-0.00058	-0.00172	-0.00012	-0.00010	-2.11616	-1.90484	-14.49873	0.03225	-0.00121	-0.00245	0.00270	0.00002	0.00039	19.96716
235			2.34000	16.43959	1.52284	12.23816	-0.00916	-0.00121	0.00013	0.00901	0.00040	-0.00001	13.64057	-1.10843	-8.03920	-0.04684	-0.00089	-0.00067	0.06049	-0.00008	-0.00015	3.21424	-3.62876	-4.74533	0.04740	-0.01719	0.00307	-0.00453	-0.00037	0.00029	-16.20767	2.38598	16.41036	-0.00810	-0.00269	-0.00055	-0.00169	-0.00014	-0.00012	-2.16623	-1.89018	-14.39385	0.03271	-0.00204	-0.00229	0.00241	0.00004	0.00048	19.87666
236			2.35000	17.01410	1.69748	12.20441	-0.00922	-0.00122	0.00017	0.00944	0.00035	0.00001	14.40508	-1.18345	-7.89301	-0.05033	-0.00023	-0.00056	0.07005	-0.00001	-0.00019	3.27173	-3.64062	-4.80093	0.05033	-0.01462	0.00305	-0.00606	-0.00013	0.00030	-16.32090	2.39344	16.27777	-0.00807	-0.00263	-0.00050	-0.00163	-0.00014	-0.00011	-2.20848	-1.87232	-14.25984	0.03365	-0.00345	-0.00207	0.00179	0.00008	0.00052	19.78148
237			2.36000	17.61626	1.82316	12.10891	-0.00922	-0.00122	0.00020	0.00988	0.00030	0.00003	15.22799	-1.23784	-7.67491	-0.05049	0.00048	-0.00062	0.07584	-0.00002	-0.00027	3.34519	-3.64545	-4.85577	0.04453	-0.01228	0.00231	-0.00681	-0.00001	0.00020	-16.42771	2.40176	16.14508	-0.00808	-0.00259	-0.00044	-0.00152	-0.00013	-0.00009	-2.23654	-1.85346	-14.10448	0.03481	-0.00501	-0.00185	0.00085	0.00010	0.00052	19.68263
238			2.37000	18.24904	1.91321	11.96367	-0.00916	-0.00120	0.00021	0.01026	0.00027	0.00005	16.11592	-1.27577	-7.40843	-0.04842	0.00098	-0.00081	0.07865	-0.00008	-0.00038	3.44085	-3.64729	-4.89921	0.03378	-0.00964	0.00116	-0.00666	-0.00004	0.00006	-16.52517	2.40822	16.02727	-0.00814	-0.00257	-0.00040	-0.00138	-0.00012	-0.00007	-2.24692	-1.83617	-13.93930	0.03582	-0.00621	-0.00169	-0.00016	0.00010	0.00049	19.57941
239			2.38000	18.91112	1.98698	11.79109	-0.00904	-0.00117	0.00018	0.01052	0.00026	0.00005	17.07729	-1.30195	-7.13162	-0.04526	0.00110	-0.00107	0.07964	-0.00011	-0.00048	3.56709	-3.65456	-4.91832	0.02216	-0.00596	-0.00000	-0.00566	-0.00017	-0.00000	-16.61348	2.41007	15.93279	-0.00820	-0.00257	-0.00038	-0.00127	-0.00011	-0.00005	-2.24191	-1.82247	-13.77503	0.03648	-0.00687	-0.00162	-0.00093	0.00006	0.00045	19.46976
240			2.39000	19.59523	2.06128	11.61290	-0.00889	-0.00112	0.00012	0.01058	0.00026	0.00003	18.12052	-1.31608	-6.88370	-0.04173	0.00069	-0.00142	0.07943	-0.00007	-0.00052	3.73348	-3.67970	-4.89806	0.01041	-0.00318	-0.00093	-0.00340	-0.00024	0.00007	-16.69601	2.40472	15.86222	-0.00826	-0.00260	-0.00040	-0.00121	-0.00012	-0.00004	-2.22769	-1.81390	-13.62017	0.03677	-0.00712	-0.00166	-0.00134	-0.00000	0.00042	19.35270
241			2.40000	20.28643	2.14877	11.44873	-0.00878	-0.00109	0.00003	0.01042	0.00027	0.00001	19.24820	-1.31643	-6.69715	-0.03952	-0.00013	-0.00185	0.08072	0.00001	-0.00044	3.94679	-3.73405	-4.82850	0.00119	-0.00295	-0.00130	-0.00048	-0.00040	0.00020	-16.77677	2.39082	15.81122	-0.00830	-0.00265	-0.00046	-0.00120	-0.00014	-0.00003	-2.20941	-1.81190	-13.48206	0.03667	-0.00710	-0.00178	-0.00148	-0.00008	0.00040	19.23016
242			2.41000	20.96513	2.25676	11.31367	-0.00877	-0.00107	-0.00006	0.01008	0.00028	-0.00001	20.45416	-1.30242	-6.59042	-0.04060	-0.00088	-0.00225	0.08790	0.00007	-0.00021	4.20710	-3.82396	-4.71043	-0.00150	-0.00451	-0.00087	0.00071	-0.00092	0.00019	-16.85818	2.36920	15.77312	-0.00829	-0.00270	-0.00053	-0.00121	-0.00016	-0.00002	-2.18938	-1.81704	-13.36493	0.03624	-0.00691	-0.00196	-0.00152	-0.00015	0.00037	19.10595
243			2.42000	21.61277	2.38541	11.21466	-0.00886	-0.00107	-0.00012	0.00963	0.00029	-0.00001	21.72591	-1.27354	-6.56445	-0.04578	-0.00083	-0.00239	0.10373	0.00004	0.00009	4.50788	-3.94897	-4.55401	0.00288	-0.00535	0.00017	-0.00153	-0.00142	-0.00005	-16.94069	2.34302	15.74123	-0.00825	-0.00273	-0.00059	-0.00121	-0.00016	-0.00002	-2.16808	-1.82847	-13.26737	0.03561	-0.00650	-0.00213	-0.00158	-0.00020	0.00034	18.98363
244			2.43000	22.21683	2.53037	11.15128	-0.00906	-0.00111	-0.00009	0.00914	0.00031	0.00000	23.05114	-1.22865	-6.60678	-0.05413	0.00066	-0.00197	0.12750	-0.00003	0.00029	4.84018	-4.10266	-4.37360	0.01096	-0.00209	0.00132	-0.00636	-0.00065	-0.00040	-17.02345	2.31714	15.71127	-0.00816	-0.00274	-0.00064	-0.00118	-0.00015	-0.00002	-2.14444	-1.84467	-13.18271	0.03488	-0.00596	-0.00228	-0.00178	-0.00022	0.00033	18.86704
245			2.44000	22.77271	2.68796	11.11986	-0.00934	-0.00118	0.00003	0.00867	0.00032	-0.00000	24.42805	-1.16431	-6.70164	-0.06385	0.00393	-0.00070	0.15690	-0.00016	0.00016	5.19995	-4.27594	-4.17926	0.01694	0.00777	0.00210	-0.01070	0.00267	-0.00067	-17.10454	2.29633	15.68225	-0.00806	-0.00271	-0.00067	-0.00113	-0.00011	-0.00002	-2.11483	-1.86461	-13.10062	0.03408	-0.00532	-0.00234	-0.00224	-0.00023	0.00035	18.76143
246			2.45000	23.28182	2.85781	11.11450	-0.00973	-0.00127	0.00025	0.00828	0.00036	-0.00003	25.87172	-1.07418	-6.83278	-0.07290	0.00872	0.00155	0.18943	-0.00053	-0.00046	5.59392	-4.46121	-3.97313	0.01346	0.02331	0.00205	-0.00945	0.00848	-0.00069	-17.18129	2.28358	15.65628	-0.00792	-0.00265	-0.00066	-0.00102	-0.00007	-0.00002	-2.07490	-1.88755	-13.00842	0.03339	-0.00473	-0.00231	-0.00289	-0.00023	0.00041	18.67257
247			2.46000	23.74789	3.04155	11.12687	-0.01025	-0.00140	0.00052	0.00799	0.00041	-0.00008	27.41084	-0.95264	-6.97710	-0.07959	0.01437	0.00466	0.22279	-0.00152	-0.00150	6.03719	-4.65330	-3.75605	-0.00496	0.04314	0.00084	0.00398	0.01631	-0.00029	-17.25058	2.27874	15.63858	-0.00776	-0.00255	-0.00060	-0.00087	-0.00002	-0.00001	-2.02239	-1.91185	-12.89434	0.03292	-0.00417	-0.00217	-0.00363	-0.00021	0.00048	18.60437
248			2.47000	24.17370	3.24049	11.14833	-0.01094	-0.00155	0.00083	0.00777	0.00048	-0.00016	29.08403	-0.79713	-7.10405	-0.08248	0.02011	0.00833	0.25381	-0.00353	-0.00257	6.55080	-4.84989	-3.53069	-0.04072	0.06694	-0.00166	0.03864	0.02632	0.00060	-17.30936	2.27887	15.63600	-0.00756	-0.00240	-0.00049	-0.00069	0.00001	0.00001	-1.95724	-1.93516	-12.75194	0.03279	-0.00344	-0.00192	-0.00438	-0.00016	0.00052	18.55955
249			2.48000	24.55852	3.45654	11.17560	-0.01186	-0.00173	0.00115	0.00751	0.00058	-0.00025	30.94025	-0.60584	-7.18706	-0.08084	0.02525	0.01223	0.27874	-0.00670	-0.00331	7.16359	-5.05367	-3.29553	-0.09351	0.09337	-0.00537	0.10759	0.03912	0.00202	-17.35520	2.28030	15.65332	-0.00733	-0.00221	-0.00030	-0.00048	0.00004	0.00001	-1.87975	-1.95506	-12.58229	0.03315	-0.00237	-0.00157	-0.00517	-0.00009	0.00049	18.54180
250			2.49000	24.89603	3.69516	11.21391	-0.01299	-0.00195	0.00145	0.00706	0.00072	-0.00038	33.03629	-0.37795	-7.21200	-0.07530	0.02931	0.01610	0.29486	-0.01063	-0.00359	7.91268	-5.27188	-3.04091	-0.15925	0.11839	-0.00997	0.22566	0.05467	0.00408	-17.38674	2.28086	15.69050	-0.00704	-0.00198	-0.00005	-0.00028	0.00005	0.00000	-1.79062	-1.96887	-12.39384	0.03425	-0.00093	-0.00117	-0.00600	-0.00002	0.00039	18.55536
251			2.50000	25.17491	3.96724	11.27421	-0.01427	-0.00220	0.00170	0.00621	0.00091	-0.00058	35.42780	-0.11960	-7.17294	-0.06795	0.03178	0.01958	0.30379	-0.01435	-0.00323	8.83730	-5.51225	-2.75568	-0.22822	0.13733	-0.01471	0.39795	0.07115	0.00665	-17.40481	2.28134	15.74184	-0.00662	-0.00168	0.00025	-0.00014	0.00005	-0.00002	-1.69218	-1.97384	-12.20173	0.03574	0.00101	-0.00073	-0.00671	0.00001	0.00023	18.60271
252			2.51000	25.38381	4.28734	11.36720	-0.01556	-0.00247	0.00186	0.00488	0.00116	-0.00081	38.15911	0.15098	-7.06417	-0.06165	0.03210	0.02220	0.31345	-0.01676	-0.00184	9.96946	-5.77755	-2.43514	-0.28712	0.14702	-0.01853	0.60642	0.08484	0.00910	-17.41447	2.28389	15.79740	-0.00595	-0.00126	0.00059	-0.00010	0.00004	-0.00005	-1.58806	-1.96798	-12.02631	0.03674	0.00362	-0.00026	-0.00710	-0.00005	0.00007	18.68323
253			2.52000	25.51799	4.66733	11.49771	-0.01666	-0.00273	0.00190	0.00325	0.00147	-0.00102	41.25488	0.40616	-6.87646	-0.05867	0.03003	0.02348	0.33545	-0.01727	0.00088	11.32572	-6.06425	-2.08304	-0.32422	0.14597	-0.02053	0.80787	0.09146	0.01058	-17.42726	2.28808	15.84524	-0.00494	-0.00070	0.00094	-0.00020	0.00002	-0.00006	-1.48147	-1.95064	-11.88916	0.03672	0.00692	0.00021	-0.00711	-0.00024	-0.00004	18.79366
254			2.53000	25.58346	5.11048	11.66121	-0.01741	-0.00293	0.00174	0.00168	0.00180	-0.00109	44.71428	0.61384	-6.59729	-0.06021	0.02558	0.02290	0.38082	-0.01582	0.00460	12.90167	-6.36349	-1.71057	-0.33267	0.13365	-0.02032	0.94680	0.08779	0.01047	-17.46299	2.28677	15.87389	-0.00356	-0.00001	0.00128	-0.00038	-0.00000	-0.00004	-1.37362	-1.92241	-11.81076	0.03559	0.01092	0.00068	-0.00686	-0.00059	-0.00005	18.92812
255			2.54000	25.59780	5.61119	11.84414	-0.01772	-0.00304	0.00137	0.00065	0.00209	-0.00093	48.50914	0.74262	-6.21614	-0.06626	0.01904	0.01978	0.45463	-0.01255	0.00783	14.67037	-6.66406	-1.33447	-0.31104	0.11087	-0.01787	0.97665	0.07345	0.00872	-17.55046	2.26539	15.87535	-0.00184	0.00079	0.00158	-0.00043	0.00006	-0.00000	-1.26322	-1.88632	-11.80919	0.03331	0.01551	0.00116	-0.00648	-0.00104	0.00009	19.07787
256			2.55000	25.58987	6.15649	12.02863	-0.01751	-0.00304	0.00081	0.00059	0.00226	-0.00056	52.58772	0.76950	-5.73467	-0.07573	0.01133	0.01380	0.55252	-0.00791	0.00812	16.58567	-6.95442	-0.97201	-0.26296	0.08082	-0.01347	0.87979	0.05198	0.00595	-17.72824	2.20399	15.85002	0.00013	0.00164	0.00184	0.00006	0.00028	0.00001	-1.14783	-1.84770	-11.89896	0.02948	0.02051	0.00170	-0.00590	-0.00142	0.00041	19.23036
257			2.56000	25.59836	6.72606	12.19897	-0.01678	-0.00290	0.00012	0.00171	0.00225	-0.00008	56.88325	0.68861	-5.17553	-0.08702	0.00381	0.00537	0.66244	-0.00276	0.00393	18.58911	-7.22473	-0.63403	-0.19585	0.04847	-0.00754	0.67511	0.02927	0.00297	-18.04285	2.08186	15.81070	0.00216	0.00245	0.00203	0.00154	0.00069	-0.00006	-1.02502	-1.81248	-12.08852	0.02329	0.02554	0.00229	-0.00495	-0.00157	0.00095	19.36899
258			2.57000	25.66902	7.29409	12.34734	-0.01558	-0.00263	-0.00062	0.00392	0.00201	0.00039	61.32436	0.51713	-4.58509	-0.09846	-0.00232	-0.00463	0.76924	0.00166	-0.00362	20.61795	-7.46596	-0.31885	-0.11934	0.01811	-0.00066	0.41032	0.00997	0.00024	-18.53973	1.88327	15.78346	0.00394	0.00311	0.00212	0.00414	0.00124	-0.00027	-0.88893	-1.78588	-12.37723	0.01341	0.02990	0.00285	-0.00327	-0.00135	0.00164	19.47582
259			2.58000	25.85143	7.83129	12.47602	-0.01399	-0.00226	-0.00131	0.00684	0.00159	0.00076	65.84639	0.29691	-4.02757	-0.10848	-0.00632	-0.01501	0.85889	0.00415	-0.01054	22.61000	-7.66625	-0.01110	-0.04365	-0.00721	0.00648	0.14498	-0.00352	-0.00254	-19.24487	1.60069	15.80129	0.00508	0.00346	0.00203	0.00708	0.00173	-0.00056	-0.72504	-1.77084	-12.74847	-0.00164	0.03246	0.00320	0.00051	-0.00082	0.00218	19.53416
260			2.59000	26.19452	8.30760	12.59446	-0.01213	-0.00184	-0.00187	0.00971	0.00108	0.00097	70.40219	0.09218	-3.56891	-0.11421	-0.00790	-0.02413	0.90860	0.00421	-0.01180	24.50825	-7.81056	0.31496	0.02159	-0.02554	0.01281	-0.06708	-0.01080	-0.00606	-20.13803	1.23614	15.89040	0.00516	0.00332	0.00167	0.00844	0.00191	-0.00075	-0.50580	-1.76651	-13.15812	-0.02297	0.03173	0.00314	0.01024	-0.00030	0.00213	19.53172
261			2.60000	26.73405	8.70085	12.71511	-0.01010	-0.00141	-0.00224	0.01163	0.00063	0.00105	74.96423	-0.02316	-3.25916	-0.11241	-0.00729	-0.02999	0.89388	0.00259	-0.00513	26.26508	-7.88427	0.68790	0.07025	-0.03560	0.01715	-0.19776	-0.01299	-0.01040	-21.12396	0.80315	16.05565	0.00377	0.00254	0.00104	0.00615	0.00156	-0.00062	-0.19004	-1.76674	-13.52590	-0.05087	0.02657	0.00253	0.03388	-0.00016	0.00127	19.46201
262			2.61000	27.47461	9.00622	12.84674	-0.00807	-0.00101	-0.00243	0.01190	0.00031	0.00102	79.51456	0.01182	-3.11563	-0.10243	-0.00547	-0.03125	0.81056	0.00086	0.00585	27.84581	-7.88054	1.12897	0.10132	-0.03799	0.01875	-0.25079	-0.01225	-0.01432	-22.01041	0.33465	16.27507	0.00071	0.00102	0.00018	0.00086	0.00061	-0.00012	0.27552	-1.76183	-13.73585	-0.08395	0.01648	0.00142	0.08353	-0.00036	0.00015	19.32428
263			2.62000	28.38100	9.23491	12.98303	-0.00623	-0.00065	-0.00252	0.01064	0.00013	0.00090	84.03249	0.22300	-3.10887	-0.08724	-0.00374	-0.02902	0.68340	0.00000	0.01478	29.23212	-7.80519	1.64176	0.11629	-0.03740	0.01734	-0.24670	-0.01125	-0.01561	-22.50448	-0.10759	16.50427	-0.00399	-0.00123	-0.00083	-0.00079	-0.00060	0.00048	0.95400	-1.74269	-13.64893	-0.11807	0.00124	0.00005	0.17097	-0.00008	-0.00003	19.12444
264			2.63000	29.39041	9.40344	13.09839	-0.00477	-0.00036	-0.00256	0.00868	0.00005	0.00066	88.49117	0.59267	-3.16351	-0.07173	-0.00276	-0.02603	0.55294	-0.00015	0.01912	30.42320	-7.68083	2.20690	0.11633	-0.04127	0.01220	-0.20815	-0.01237	-0.01176	-22.23895	-0.43261	16.67726	-0.01002	-0.00408	-0.00191	0.01453	-0.00115	0.00057	1.91628	-1.70629	-13.12238	-0.14490	-0.01884	-0.00102	0.29448	0.00237	0.00143	18.87978
265			2.64000	30.43802	9.52476	13.15924	-0.00377	-0.00015	-0.00260	0.00688	0.00002	0.00032	92.86475	1.06114	-3.18263	-0.06015	-0.00233	-0.02380	0.45349	0.00006	0.01972	31.43482	-7.54513	2.77890	0.10432	-0.05315	0.00311	-0.15741	-0.01651	-0.00282	-20.84293	-0.54084	16.70229	0.00288	0.00891	-0.00102	-0.01049	0.00003	-0.00019	3.23565	-1.66061	-12.04436	-0.11907	-0.02319	-0.00113	0.32594	0.00495	0.00269	18.62613
266			2.65000	31.47485	9.60762	13.13962	-0.00321	-0.00001	-0.00264	0.00564	0.00000	-0.00009	97.13204	1.53679	-3.08290	-0.05496	-0.00214	-0.02208	0.40277	0.00047	0.01720	32.29465	-7.44519	3.28996	0.08535	-0.07151	-0.00935	-0.11079	-0.02292	0.00656	-18.06520	-0.37768	16.47123	0.13927	0.07928	0.01765	-0.84022	-0.02025	0.01436	4.97539	-1.62859	-10.38834	0.46732	-0.04593	0.00198	-1.64511	0.01430	-0.00653	18.41911
267			2.66000	32.47185	9.66057	13.02843	-0.00300	0.00009	-0.00268	0.00494	-0.00002	-0.00049	101.27163	1.91447	-2.82284	-0.05696	-0.00199	-0.02073	0.40273	0.00095	0.01231	33.03700	-7.42846	3.66386	0.06327	-0.09381	-0.02425	-0.07373	-0.02977	0.00858	-13.93225	-0.00488	15.89881	0.32105	0.15571	0.05406	-2.58506	-0.05584	0.07688	7.16443	-1.64721	-8.25808	0.90120	-0.00006	0.01948	-3.87505	0.00003	-0.07625	18.32710
268			2.67000	33.41540	9.69372	12.82935	-0.00294	0.00019	-0.00270	0.00450	-0.00005	-0.00083	105.25513	2.09970	-2.41778	-0.06518	-0.00140	-0.02073	0.44030	0.00102	0.00613	33.70008	-7.53086	3.83455	0.03934	-0.11855	-0.04057	-0.04380	-0.03438	-0.00383	-8.83587	0.38340	14.99084	0.65127	0.27872	0.10184	-5.96839	-0.06414	0.18571	9.77634	-1.75597	-5.88667	0.13757	0.53424	-0.00213	-0.68685	-0.22113	0.00868	18.42313
269			2.68000	34.30045	9.71717	12.55951	-0.00287	0.00031	-0.00271	0.00402	-0.00010	-0.00106	109.04429	2.03101	-1.94120	-0.07765	0.00051	-0.02318	0.49489	-0.00044	-0.00191	34.32523	-7.76591	3.76137	0.01466	-0.14237	-0.05580	-0.01671	-0.03268	-0.03192	-3.41758	0.57158	13.89071	1.04870	0.33724	0.13867	-9.62690	0.01734	0.26510	12.74553	-1.97826	-3.58100	-0.30806	1.03943	-0.09497	1.71475	-0.36016	0.35582	18.78020
270			2.69000	35.12251	9.73783	12.24736	-0.00258	0.00049	-0.00270	0.00329	-0.00017	-0.00115	112.59023	1.69682	-1.50873	-0.09246	0.00424	-0.02760	0.54627	-0.00369	-0.01368	34.95337	-8.11790	3.44042	-0.01006	-0.15849	-0.06638	0.01239	-0.02069	-0.06586	1.70335	0.48102	12.81825	1.26606	0.36291	0.22095	-10.53398	0.11029	0.38435	16.01006	-2.31309	-1.61643	0.71868	1.18631	-0.17740	-4.33571	-0.22457	0.54907	19.46400
271			2.70000	35.87192	9.75398	11.92525	-0.00197	0.00072	-0.00268	0.00225	-0.00024	-0.00114	115.83718	1.14090	-1.24300	-0.10765	0.00933	-0.03204	0.57615	-0.00649	-0.02842	35.61732	-8.53930	2.90948	-0.03441	-0.15906	-0.06892	0.04661	0.00169	-0.08721	6.13332	0.20086	11.91585	1.38618	0.32026	0.23587	-9.69479	0.12875	0.35081	19.52066	-2.73896	-0.11432	1.46404	0.22686	0.04332	-9.33811	-0.00330	-0.10410	20.51349
272			2.71000	36.53442	9.75421	11.62335	-0.00105	0.00096	-0.00267	0.00103	-0.00026	-0.00107	118.73222	0.45290	-1.23546	-0.12074	0.01469	-0.03479	0.56845	-0.00551	-0.04162	36.33101	-8.95107	2.24417	-0.05623	-0.13998	-0.06135	0.08199	0.02754	-0.08089	9.72493	-0.13238	11.17220	1.38098	0.25599	0.19546	-7.67864	0.09344	0.25179	23.19611	-3.20559	0.98673	2.20361	-0.40636	0.18190	-14.34863	-0.02156	-0.33399	21.90134
273			2.72000	37.09605	9.72504	11.36747	0.00009	0.00118	-0.00271	-0.00007	-0.00020	-0.00097	121.23390	-0.25377	-1.52104	-0.13017	0.01879	-0.03460	0.51988	0.00044	-0.04743	37.07954	-9.25071	1.54420	-0.07070	-0.10302	-0.04417	0.10508	0.04344	-0.04953	12.50331	-0.44546	10.52972	1.41377	0.26404	0.18863	-6.01152	0.07877	0.20425	26.87634	-3.61194	1.80380	2.90351	0.07100	-0.13474	-18.29276	-0.00392	0.17805	23.49335
274			2.73000	37.54608	9.65918	11.17333	0.00131	0.00134	-0.00276	-0.00083	-0.00008	-0.00085	123.31527	-0.86925	-2.06567	-0.13594	0.02013	-0.03074	0.44001	0.00828	-0.04205	37.82298	-9.33759	0.91099	-0.07201	-0.05356	-0.01965	0.10135	0.03503	-0.01388	14.59028	-0.72276	10.03367	1.54634	0.26486	0.23706	-4.91740	0.07506	0.16694	30.32893	-3.82646	2.37942	3.16441	0.73919	-0.53771	-17.93708	-0.19310	0.39803	25.06245
275			2.74000	37.87667	9.56103	11.04227	0.00249	0.00139	-0.00272	-0.00109	0.00005	-0.00068	124.96270	-1.30425	-2.76814	-0.13918	0.01785	-0.02313	0.34333	0.01266	-0.02666	38.51284	-9.15255	0.42956	-0.05591	0.00318	0.01016	0.06850	-0.00263	0.00162	16.14023	-0.95107	9.82905	1.67143	0.24399	0.31551	-3.93457	0.07978	0.03299	33.31249	-3.78271	2.70033	3.26052	0.97596	-0.67343	-15.23146	-0.38741	0.10459	26.37314
276			2.75000	38.08159	9.45242	10.96817	0.00348	0.00132	-0.00248	-0.00080	0.00011	-0.00042	126.17350	-1.49042	-3.48209	-0.14143	0.01176	-0.01201	0.24138	0.01027	-0.00854	39.10850	-8.70768	0.16644	-0.02559	0.06313	0.04277	0.02481	-0.05475	-0.01782	17.28902	-1.10593	10.02066	1.73743	0.21525	0.37957	-2.98742	0.08320	-0.21084	35.65595	-3.55118	2.78434	3.14987	0.95361	-0.61354	-10.94985	-0.34214	-0.15064	27.27870
277			2.76000	38.15549	9.37077	10.94677	0.00416	0.00109	-0.00196	-0.00006	0.00008	-0.00009	126.95107	-1.37754	-4.05372	-0.14406	0.00210	0.00224	0.13935	0.00192	0.00017	39.58457	-8.07983	0.16946	0.00795	0.12142	0.07388	-0.00542	-0.08962	-0.06923	18.12574	-1.17849	10.56666	1.73546	0.20097	0.40838	-2.08617	0.08519	-0.42554	37.29630	-3.29208	2.71045	2.99879	0.88045	-0.53100	-6.77035	-0.15724	-0.19095	27.76202
278			2.77000	38.09646	9.35667	10.97733	0.00443	0.00074	-0.00111	0.00087	0.00001	0.00012	127.30413	-0.93703	-4.36797	-0.14755	-0.01003	0.01840	0.03832	-0.00873	-0.01231	39.93196	-7.37254	0.45869	0.03325	0.17272	0.09973	-0.01342	-0.08086	-0.13475	18.69358	-1.19329	11.30568	1.68283	0.20090	0.41169	-1.25562	0.08683	-0.50928	38.25551	-3.14269	2.57699	2.87318	0.81224	-0.47351	-3.21880	0.03741	-0.12846	27.90268
279			2.78000	37.91137	9.43833	11.05814	0.00429	0.00029	0.00002	0.00166	-0.00002	-0.00000	127.25749	-0.16516	-4.38350	-0.15171	-0.02282	0.03443	-0.05919	-0.01858	-0.04851	40.15858	-6.67646	1.02115	0.04480	0.21235	0.11869	-0.00756	-0.02694	-0.19469	19.01266	-1.19232	12.06804	1.60387	0.20363	0.40361	-0.52921	0.08624	-0.48238	38.59543	-3.14208	2.43152	2.71503	0.74232	-0.41828	-0.27649	0.17986	-0.07473	27.80718
280			2.79000	37.62011	9.62086	11.18198	0.00383	-0.00017	0.00130	0.00204	0.00003	-0.00056	126.86166	0.91424	-4.13693	-0.15619	-0.03456	0.04842	-0.14789	-0.02731	-0.09832	40.28567	-6.05143	1.81275	0.04434	0.23758	0.13086	0.00021	0.05078	-0.23547	19.10252	-1.20541	12.75885	1.51512	0.20168	0.39165	0.06782	0.08237	-0.41224	38.39067	-3.23270	2.24344	2.50510	0.67609	-0.35805	1.96652	0.25902	-0.08400	27.55443
281			2.80000	37.25407	9.88455	11.33414	0.00316	-0.00060	0.00259	0.00198	0.00014	-0.00134	126.18855	2.24267	-3.71670	-0.16032	-0.04432	0.05931	-0.22145	-0.03577	-0.14498	40.33950	-5.53228	2.76373	0.03875	0.24728	0.13619	0.00450	0.12365	-0.24804	18.98902	-1.23926	13.36128	1.43139	0.19752	0.37965	0.53684	0.07721	-0.34638	37.72361	-3.32167	1.94756	2.23183	0.61967	-0.29023	3.41308	0.28978	-0.13123	27.18431
282			2.81000	36.84965	10.19369	11.49617	0.00240	-0.00095	0.00371	0.00158	0.00026	-0.00203	125.31821	3.72347	-3.23203	-0.16350	-0.05190	0.06697	-0.27458	-0.04410	-0.17381	40.34479	-5.13901	3.78461	0.03483	0.24193	0.13419	0.00608	0.16849	-0.22830	18.69762	-1.28826	13.89359	1.35818	0.19610	0.36973	0.90703	0.07317	-0.29768	36.68152	-3.34383	1.50328	1.91423	0.58163	-0.22167	4.07010	0.29388	-0.16365	26.71471
283			2.82000	36.44277	10.50886	11.65180	0.00165	-0.00120	0.00455	0.00105	0.00033	-0.00235	124.32590	5.23347	-2.79023	-0.16555	-0.05739	0.07161	-0.30552	-0.05178	-0.17689	40.32119	-4.87951	4.77487	0.03573	0.22338	0.12455	0.00698	0.17334	-0.17991	18.24671	-1.34825	14.37265	1.28250	0.19738	0.35818	1.19789	0.07077	-0.25793	35.34723	-3.28562	0.91931	1.60003	0.56244	-0.16488	4.13327	0.28719	-0.16177	26.15733
284			2.83000	36.06544	10.79652	11.79080	0.00098	-0.00134	0.00502	0.00056	0.00032	-0.00225	123.27090	6.64349	-2.48371	-0.16687	-0.06124	0.07395	-0.31712	-0.05830	-0.15529	40.27900	-4.74652	5.62881	0.04132	0.19737	0.10959	0.00798	0.14217	-0.11703	17.64890	-1.42011	14.80625	1.20252	0.19789	0.34393	1.41782	0.06947	-0.22233	33.79351	-3.17483	0.24369	1.29697	0.56186	-0.12428	3.77816	0.28080	-0.13765	25.52533
285			2.84000	35.74142	11.03361	11.90761	0.00045	-0.00141	0.00517	0.00021	0.00027	-0.00184	122.19385	7.84155	-2.37429	-0.16781	-0.06388	0.07488	-0.31396	-0.06289	-0.11699	40.22253	-4.71836	6.24718	0.04970	0.17260	0.09397	0.00856	0.09252	-0.05705	16.91624	-1.50712	15.20071	1.12297	0.20138	0.32869	1.57380	0.07097	-0.19148	32.08530	-3.05793	-0.45685	1.01797	0.56819	-0.09273	3.18380	0.27446	-0.10140	24.83774
286			2.85000	35.48270	11.20993	12.00030	0.00007	-0.00144	0.00507	0.00002	0.00018	-0.00133	121.12491	8.75681	-2.47778	-0.16844	-0.06551	0.07510	-0.29988	-0.06433	-0.07301	40.15871	-4.76637	6.55987	0.05835	0.15594	0.08154	0.00748	0.04130	-0.00954	16.06288	-1.61240	15.56252	1.04419	0.20263	0.30998	1.66732	0.07304	-0.16315	30.28199	-2.97821	-1.11319	0.78037	0.56185	-0.06366	2.52713	0.25865	-0.06060	24.11960
287			2.86000	35.29028	11.32799	12.07092	-0.00015	-0.00143	0.00485	-0.00004	0.00011	-0.00090	120.09299	9.37443	-2.75934	-0.16854	-0.06608	0.07490	-0.27751	-0.06155	-0.03350	40.10069	-4.86386	6.54643	0.06560	0.14883	0.07310	0.00396	-0.00399	0.02469	15.10601	-1.73714	15.89455	0.96666	0.20161	0.28760	1.70105	0.07421	-0.13584	28.43728	-2.96146	-1.66483	0.58458	0.53312	-0.03328	1.90369	0.22710	-0.02384	23.39902
288			2.87000	35.15752	11.40170	12.12686	-0.00023	-0.00141	0.00460	-0.00004	0.00005	-0.00064	119.12791	9.73410	-3.14771	-0.16765	-0.06550	0.07435	-0.24871	-0.05460	-0.00560	40.06247	-4.99225	6.24295	0.07146	0.14839	0.06733	-0.00143	-0.04003	0.04698	14.06547	-1.87810	16.19488	0.89297	0.19917	0.26111	1.68346	0.07282	-0.10910	26.59958	-3.01354	-2.06680	0.42044	0.48490	-0.00452	1.34217	0.18212	-0.00193	22.70504
289			2.88000	35.07365	11.45202	12.17999	-0.00021	-0.00138	0.00443	-0.00002	0.00002	-0.00057	118.25728	9.91477	-3.55956	-0.16534	-0.06410	0.07375	-0.21529	-0.04486	0.00759	40.05233	-5.14196	5.73246	0.07663	0.15050	0.06234	-0.00732	-0.06229	0.05758	12.96404	-2.02621	16.46072	0.82457	0.19275	0.23402	1.62253	0.06660	-0.08588	24.81220	-3.12368	-2.29503	0.29088	0.43250	0.01791	0.88895	0.13343	0.00232	22.06468
290			2.89000	35.02608	11.49845	12.24087	-0.00015	-0.00135	0.00438	-0.00001	0.00001	-0.00062	117.50279	10.01085	-3.91998	-0.16172	-0.06233	0.07340	-0.17952	-0.03406	0.00706	40.07098	-5.31037	5.12317	0.08076	0.15156	0.05671	-0.01226	-0.06677	0.05701	11.82797	-2.16822	16.69352	0.76389	0.18485	0.21012	1.52885	0.05653	-0.06962	23.11286	-3.26943	-2.34972	0.19995	0.38467	0.03441	0.57201	0.08800	-0.00460	21.49922
291			2.90000	35.00139	11.55070	12.31249	-0.00009	-0.00132	0.00444	-0.00000	0.00001	-0.00071	116.87838	10.10754	-4.17502	-0.15715	-0.06040	0.07297	-0.14311	-0.02346	-0.00362	40.11349	-5.49742	4.52065	0.08280	0.14938	0.05026	-0.01517	-0.05407	0.04838	10.68710	-2.28983	16.90430	0.71248	0.17750	0.19102	1.41227	0.04444	-0.06256	21.53171	-3.42319	-2.25718	0.13933	0.34993	0.04479	0.36567	0.05090	-0.01441	21.01979
292			2.91000	34.98773	11.60794	12.39115	-0.00006	-0.00131	0.00455	0.00000	0.00000	-0.00077	116.39323	10.26395	-4.29750	-0.15211	-0.05826	0.07174	-0.10673	-0.01409	-0.01921	40.17363	-5.70395	4.00731	0.08178	0.14290	0.04346	-0.01590	-0.02972	0.03620	9.57316	-2.37931	17.11584	0.67093	0.17520	0.17811	1.28099	0.03286	-0.06483	20.08844	-3.55908	-2.06830	0.10010	0.33493	0.05003	0.23716	0.02293	-0.02053	20.62599
293			2.92000	34.97713	11.66488	12.47213	-0.00009	-0.00129	0.00465	0.00000	-0.00000	-0.00077	116.05438	10.50631	-4.28899	-0.14719	-0.05614	0.06961	-0.07091	-0.00669	-0.03413	40.24791	-5.93111	3.63342	0.07808	0.13278	0.03697	-0.01521	-0.00171	0.02439	8.51765	-2.43170	17.35183	0.64015	0.17106	0.16919	1.14182	0.02179	-0.07198	18.79107	-3.65859	-1.84268	0.07287	0.33219	0.05252	0.15405	0.00058	-0.02142	20.30800
294			2.93000	34.96621	11.71536	12.55056	-0.00019	-0.00127	0.00468	0.00000	-0.00001	-0.00069	115.86453	10.82882	-4.17130	-0.14295	-0.05428	0.06667	-0.03733	-0.00122	-0.04408	40.33592	-6.18120	3.41772	0.07237	0.11930	0.03061	-0.01364	0.02273	0.01484	7.55047	-2.45104	17.62014	0.62033	0.16860	0.16355	0.99787	0.01329	-0.07915	17.63766	-3.71229	-1.62657	0.04930	0.34182	0.05297	0.09236	-0.01889	-0.01818	20.05072
295			2.94000	34.95530	11.75270	12.61999	-0.00031	-0.00124	0.00460	0.00000	-0.00003	-0.00052	115.81426	11.19908	-3.97553	-0.13941	-0.05256	0.06271	-0.00886	0.00280	-0.04654	40.43357	-6.45712	3.34974	0.06512	0.10210	0.02363	-0.01088	0.03781	0.00815	6.69825	-2.44799	17.91398	0.61042	0.16975	0.15974	0.84913	0.00828	-0.08358	16.61883	-3.71837	-1.44885	0.02854	0.35575	0.05311	0.04726	-0.03660	-0.01279	19.83803
296			2.95000	34.94598	11.77022	12.67426	-0.00047	-0.00118	0.00438	0.00000	-0.00004	-0.00030	115.87610	11.56738	-3.73703	-0.13656	-0.05074	0.05761	0.01191	0.00568	-0.04119	40.52477	-6.76037	3.39213	0.05655	0.08197	0.01585	-0.00660	0.04073	0.00421	5.98212	-2.43629	18.22261	0.60932	0.17053	0.15729	0.69501	0.00678	-0.08402	15.72094	-3.67927	-1.32846	0.01026	0.36622	0.05477	0.01499	-0.05165	-0.00661	19.65504
297			2.96000	34.93953	11.76333	12.70979	-0.00064	-0.00110	0.00401	0.00000	-0.00006	-0.00007	116.01092	11.87993	-3.49219	-0.13441	-0.04872	0.05148	0.02484	0.00752	-0.03018	40.58411	-7.08756	3.48924	0.04707	0.06159	0.00841	-0.00168	0.03397	0.00212	5.41726	-2.42910	18.52800	0.61866	0.17559	0.15858	0.53633	0.00847	-0.07943	14.93278	-3.60122	-1.27195	-0.00482	0.38163	0.05787	-0.00618	-0.06481	-0.00059	19.49122
298			2.97000	34.93642	11.73114	12.72622	-0.00084	-0.00100	0.00351	0.00000	-0.00007	0.00011	116.18304	12.09329	-3.27335	-0.13301	-0.04644	0.04460	0.03223	0.00838	-0.01704	40.58991	-7.42830	3.58526	0.03640	0.04277	0.00193	0.00220	0.02281	0.00055	5.01317	-2.43650	18.79971	0.64096	0.18631	0.16274	0.37164	0.01257	-0.06712	14.24714	-3.49508	-1.26704	-0.01734	0.40229	0.06170	-0.01936	-0.07550	0.00376	19.33991
299			2.98000	34.93719	11.67652	12.72500	-0.00106	-0.00089	0.00291	0.00000	-0.00007	0.00022	116.36945	12.18160	-3.10503	-0.13215	-0.04390	0.03731	0.03654	0.00832	-0.00504	40.53464	-7.76513	3.63900	0.02402	0.02586	-0.00386	0.00363	0.01170	-0.00131	4.77319	-2.46416	19.00598	0.67731	0.20153	0.16841	0.19723	0.01827	-0.04660	13.65444	-3.37624	-1.28669	-0.03385	0.42819	0.06562	-0.03270	-0.08175	0.00500	19.19533
300			2.99000	34.94199	11.60386	12.70820	-0.00130	-0.00078	0.00226	0.00000	-0.00007	0.00026	116.55656	12.13555	-3.00414	-0.13165	-0.04119	0.03002	0.03898	0.00755	0.00377	40.42229	-8.07599	3.62599	0.01028	0.01133	-0.00881	0.00233	0.00364	-0.00347	4.69346	-2.51319	19.12469	0.72548	0.22059	0.17592	0.01054	0.02461	-0.01959	13.14180	-3.26233	-1.30007	-0.05231	0.45651	0.07073	-0.04353	-0.08137	0.00272	19.05226
301			3.00000	34.95027	11.51577	12.67667	-0.00152	-0.00065	0.00158	0.00000	-0.00006	0.00024	116.73530	11.95914	-2.97906	-0.13144	-0.03844	0.02313	0.03975	0.00637	0.00866	40.26044	-8.33826	3.53244	-0.00381	0.00012	-0.01231	-0.00109	0.00002	-0.00540	4.76252	-2.58101	19.14385	0.78488	0.23974	0.18282	-0.18477	0.02987	0.01156	12.70064	-3.16764	-1.28287	-0.07280	0.47404	0.07761	-0.05160	-0.07283	-0.00260	18.90940
302			3.01000	34.96059	11.41137	12.62896	-0.00172	-0.00053	0.00090	-0.00000	-0.00006	0.00018	116.89843	11.66720	-3.02842	-0.13124	-0.03571	0.01691	0.03845	0.00515	0.00991	40.05511	-8.53333	3.35196	-0.01655	-0.00626	-0.01313	-0.00554	0.00023	-0.00614	4.96040	-2.66171	19.06437	0.85822	0.25785	0.18822	-0.38011	0.03244	0.04160	12.32528	-3.09930	-1.22353	-0.09602	0.48090	0.08522	-0.05768	-0.06016	-0.00984	18.76658
303			3.02000	34.97013	11.28767	12.56191	-0.00188	-0.00042	0.00026	-0.00003	-0.00005	0.00006	117.03916	11.28545	-3.13899	-0.13081	-0.03295	0.01142	0.03471	0.00417	0.00843	39.81130	-8.65135	3.09097	-0.02685	-0.00745	-0.01090	-0.01013	0.00159	-0.00517	5.25881	-2.74696	18.90384	0.93897	0.27291	0.19253	-0.55865	0.03109	0.06480	12.00358	-3.05603	-1.12265	-0.11475	0.47899	0.09304	-0.05962	-0.04914	-0.01726	18.61862
304			3.03000	34.97519	11.14395	12.47380	-0.00200	-0.00032	-0.00031	-0.00006	-0.00004	-0.00009	117.15211	10.84823	-3.28855	-0.13003	-0.03014	0.00671	0.02905	0.00349	0.00546	39.53580	-8.69371	2.77170	-0.03412	-0.00391	-0.00584	-0.01408	0.00136	-0.00264	5.62427	-2.82745	18.69189	1.02648	0.28940	0.19591	-0.70291	0.02602	0.07760	11.71748	-3.02868	-0.99076	-0.12840	0.47401	0.09995	-0.05997	-0.04464	-0.02224	18.45790
305			3.04000	34.97243	10.98695	12.36851	-0.00209	-0.00025	-0.00077	-0.00010	-0.00003	-0.00024	117.23655	10.39452	-3.45244	-0.12901	-0.02733	0.00275	0.02306	0.00293	0.00224	39.23854	-8.67291	2.42952	-0.03835	0.00273	0.00107	-0.01679	-0.00115	0.00043	6.02170	-2.89420	18.46169	1.11297	0.30210	0.19865	-0.79250	0.01719	0.07939	11.45400	-3.00227	-0.85075	-0.13786	0.46753	0.10604	-0.05941	-0.04815	-0.02212	18.28405
306			3.05000	34.96049	10.83249	12.25761	-0.00215	-0.00021	-0.00109	-0.00014	-0.00002	-0.00032	117.29895	9.96253	-3.61127	-0.12823	-0.02490	-0.00016	0.01836	0.00237	-0.00012	38.93387	-8.60981	2.10548	-0.03985	0.01068	0.00864	-0.01782	-0.00449	0.00277	6.41760	-2.94034	18.24269	1.19010	0.31163	0.20175	-0.81130	0.00617	0.07233	11.21015	-2.96061	-0.73281	-0.14644	0.47026	0.11041	-0.05861	-0.05922	-0.01614	18.10785
307			3.06000	34.94005	10.69914	12.15545	-0.00220	-0.00020	-0.00126	-0.00016	-0.00002	-0.00031	117.34870	9.58345	-3.75237	-0.12828	-0.02330	-0.00169	0.01437	0.00186	-0.00108	38.63708	-8.52932	1.83445	-0.04018	0.01706	0.01469	-0.01790	-0.00619	0.00349	6.78211	-2.96248	18.05539	1.24696	0.31395	0.20430	-0.75123	-0.00495	0.05933	10.98537	-2.89340	-0.65829	-0.15296	0.48340	0.11204	-0.05747	-0.07457	-0.00697	17.94359
308			3.07000	34.91356	10.59807	12.07061	-0.00223	-0.00022	-0.00128	-0.00016	-0.00001	-0.00025	117.38425	9.27149	-3.86928	-0.12939	-0.02267	-0.00179	0.00807	0.00151	-0.00093	38.35268	-8.45541	1.62788	-0.04054	0.02057	0.01811	-0.01821	-0.00577	0.00329	7.09080	-2.96146	17.90960	1.28591	0.31358	0.20758	-0.62523	-0.01406	0.04447	10.77432	-2.80075	-0.62914	-0.15783	0.51504	0.11084	-0.05701	-0.09134	0.00136	17.80125
309			3.08000	34.88464	10.52836	12.00207	-0.00224	-0.00024	-0.00119	-0.00016	-0.00001	-0.00018	117.38651	9.02002	-3.96067	-0.13122	-0.02277	-0.00080	-0.00313	0.00144	-0.00033	38.06830	-8.40653	1.46743	-0.04041	0.02325	0.02032	-0.01909	-0.00480	0.00356	7.32637	-2.94158	17.80507	1.31384	0.31344	0.21195	-0.45760	-0.02033	0.03068	10.57026	-2.69119	-0.63414	-0.15964	0.55825	0.10863	-0.05645	-0.10432	0.00685	17.68763
310			3.09000	34.85691	10.48111	11.94306	-0.00223	-0.00028	-0.00100	-0.00014	-0.00000	-0.00012	117.33201	8.81166	-4.02787	-0.13338	-0.02328	0.00094	-0.01833	0.00164	0.00032	37.76632	-8.39308	1.32060	-0.03914	0.02854	0.02339	-0.01990	-0.00440	0.00498	7.48097	-2.90873	17.73536	1.33723	0.31205	0.21516	-0.27799	-0.02360	0.01926	10.37059	-2.57699	-0.66102	-0.16047	0.59029	0.10756	-0.05538	-0.10577	0.00957	17.60794
311			3.10000	34.83252	10.44643	11.88762	-0.00222	-0.00033	-0.00076	-0.00013	0.00000	-0.00008	117.21202	8.63328	-4.07112	-0.13543	-0.02389	0.00309	-0.03341	0.00199	0.00086	37.44124	-8.41619	1.16307	-0.03683	0.03736	0.02773	-0.01961	-0.00452	0.00738	7.55883	-2.86891	17.69195	1.35356	0.30589	0.21575	-0.11993	-0.02397	0.01044	10.17766	-2.47084	-0.69756	-0.15858	0.60336	0.10738	-0.05147	-0.09364	0.00979	17.56292
312			3.11000	34.81081	10.41850	11.83558	-0.00222	-0.00038	-0.00050	-0.00012	0.00000	-0.00005	117.03991	8.48310	-4.08998	-0.13723	-0.02449	0.00541	-0.04386	0.00229	0.00116	37.10782	-8.46824	0.99043	-0.03442	0.04746	0.03196	-0.01790	-0.00470	0.00966	7.57914	-2.82697	17.66854	1.36086	0.29995	0.21374	-0.02190	-0.02252	0.00304	10.00176	-2.38344	-0.73243	-0.15603	0.60871	0.10597	-0.04298	-0.07251	0.00819	17.54870
313			3.12000	34.78887	10.39674	11.79249	-0.00223	-0.00043	-0.00024	-0.00012	0.00000	-0.00002	116.84335	8.36674	-4.08692	-0.13899	-0.02509	0.00772	-0.04790	0.00231	0.00111	36.79384	-8.53464	0.81438	-0.03318	0.05517	0.03407	-0.01543	-0.00478	0.01031	7.57590	-2.78576	17.66445	1.36046	0.29572	0.21131	-0.00813	-0.02020	-0.00458	9.86468	-2.32093	-0.76106	-0.15268	0.61253	0.10412	-0.02830	-0.04698	0.00656	17.55957
314			3.13000	34.76335	10.38346	11.76527	-0.00226	-0.00048	-0.00000	-0.00012	0.00000	-0.00000	116.64789	8.28836	-4.07015	-0.14102	-0.02584	0.00997	-0.04670	0.00193	0.00080	36.52424	-8.59659	0.64959	-0.03354	0.05896	0.03346	-0.01273	-0.00517	0.00889	7.58666	-2.74610	17.68287	1.35529	0.29496	0.20954	-0.06333	-0.01788	-0.01266	9.79165	-2.28439	-0.78849	-0.14776	0.62000	0.10164	-0.00965	-0.02041	0.00629	17.58976
315			3.14000	34.73250	10.38076	11.75749	-0.00230	-0.00053	0.00020	-0.00013	0.00000	-0.00000	116.46904	8.24639	-4.05116	-0.14336	-0.02682	0.01228	-0.04221	0.00119	0.00034	36.31290	-8.63536	0.50653	-0.03443	0.06037	0.03142	-0.00963	-0.00614	0.00622	7.63229	-2.70777	17.72397	1.34398	0.29586	0.20760	-0.13473	-0.01596	-0.01931	9.79240	-2.27165	-0.82458	-0.14475	0.62904	0.09804	0.00691	0.00516	0.00762	17.63338
316			3.15000	34.69754	10.38896	11.76760	-0.00235	-0.00059	0.00038	-0.00013	0.00000	-0.00001	116.31503	8.23707	-4.03871	-0.14569	-0.02799	0.01471	-0.03568	0.00020	-0.00020	36.16549	-8.63722	0.39504	-0.03487	0.06117	0.02917	-0.00615	-0.00726	0.00307	7.70614	-2.67067	17.78040	1.32264	0.29333	0.20390	-0.16782	-0.01453	-0.02243	9.84994	-2.27848	-0.87792	-0.14536	0.63024	0.09365	0.01690	0.02751	0.01029	17.68433
317			3.16000	34.66159	10.40767	11.79076	-0.00239	-0.00064	0.00054	-0.00012	0.00001	-0.00003	116.19048	8.25691	-4.03672	-0.14755	-0.02928	0.01730	-0.02771	-0.00088	-0.00086	36.08384	-8.59684	0.32680	-0.03408	0.06276	0.02764	-0.00256	-0.00790	-0.00011	7.78317	-2.63460	17.84140	1.29669	0.29006	0.19841	-0.14346	-0.01407	-0.02217	9.93095	-2.29937	-0.95729	-0.15722	0.62108	0.08962	0.02035	0.04492	0.01451	17.73778
318			3.17000	34.62856	10.43727	11.82129	-0.00241	-0.00070	0.00071	-0.00010	0.00001	-0.00006	116.09893	8.30326	-4.04480	-0.14861	-0.03051	0.01993	-0.01883	-0.00196	-0.00165	36.06702	-8.51811	0.31277	-0.03135	0.06550	0.02728	0.00052	-0.00751	-0.00318	7.83843	-2.59825	17.89988	1.26909	0.28620	0.19055	-0.07675	-0.01489	-0.02032	10.00618	-2.32810	-1.07506	-0.17349	0.59974	0.08573	0.01783	0.05678	0.02031	17.79110
319			3.18000	34.60131	10.48000	11.85586	-0.00237	-0.00075	0.00089	-0.00007	0.00003	-0.00009	116.04177	8.37458	-4.06129	-0.14888	-0.03167	0.02257	-0.01015	-0.00299	-0.00257	36.10752	-8.41190	0.35769	-0.02679	0.06902	0.02791	0.00236	-0.00590	-0.00600	7.85760	-2.55889	17.95444	1.24353	0.28067	0.18033	0.00707	-0.01714	-0.01858	10.06040	-2.35902	-1.24373	-0.18796	0.56782	0.08152	0.01111	0.06351	0.02671	17.84148
320			3.19000	34.58070	10.53930	11.89367	-0.00229	-0.00080	0.00109	-0.00004	0.00005	-0.00013	116.01496	8.46815	-4.08503	-0.14849	-0.03279	0.02519	-0.00325	-0.00394	-0.00349	36.18874	-8.29378	0.45549	-0.02130	0.07258	0.02891	0.00276	-0.00317	-0.00811	7.83671	-2.51278	18.00740	1.22739	0.27643	0.16923	0.08977	-0.02112	-0.01795	10.09016	-2.38874	-1.46747	-0.19952	0.53281	0.07705	0.00297	0.06646	0.03188	17.88488
321			3.20000	34.56527	10.61806	11.93418	-0.00215	-0.00084	0.00130	-0.00002	0.00007	-0.00019	116.00866	8.57744	-4.11604	-0.14766	-0.03392	0.02778	0.00135	-0.00471	-0.00424	36.28927	-8.18166	0.58992	-0.01472	0.07684	0.03056	0.00211	0.00056	-0.00931	7.77855	-2.45560	18.06301	1.21322	0.27373	0.15843	0.16025	-0.02672	-0.01853	10.09801	-2.41675	-1.73596	-0.20519	0.50146	0.07220	-0.00451	0.06724	0.03377	17.91755
322			3.21000	34.55233	10.71662	11.97527	-0.00200	-0.00086	0.00151	-0.00002	0.00010	-0.00024	116.01548	8.69518	-4.15224	-0.14672	-0.03505	0.03017	0.00509	-0.00512	-0.00489	36.39457	-8.09390	0.74476	-0.00751	0.08231	0.03313	0.00111	0.00569	-0.00974	7.69039	-2.38382	18.12520	1.19692	0.26897	0.14831	0.21008	-0.03280	-0.01947	10.08842	-2.44610	-2.02258	-0.20918	0.47589	0.06713	-0.01011	0.06684	0.03108	17.93823
323			3.22000	34.53940	10.83095	12.01203	-0.00183	-0.00087	0.00169	-0.00003	0.00012	-0.00027	116.03793	8.81765	-4.18574	-0.14581	-0.03610	0.03212	0.01008	-0.00490	-0.00566	36.50362	-8.04559	0.91131	-0.00062	0.08754	0.03578	0.00010	0.01238	-0.00941	7.58285	-2.29699	18.19351	1.17786	0.26199	0.13939	0.23259	-0.03762	-0.01919	10.06615	-2.48229	-2.28701	-0.20789	0.45684	0.06201	-0.01308	0.06551	0.02370	17.94829
324			3.23000	34.52443	10.95197	12.03854	-0.00168	-0.00085	0.00183	-0.00004	0.00013	-0.00026	116.08684	8.94505	-4.20398	-0.14516	-0.03702	0.03336	0.01698	-0.00392	-0.00666	36.62558	-8.04490	1.08676	0.00459	0.08950	0.03688	-0.00086	0.01935	-0.00823	7.46952	-2.19988	18.25995	1.15598	0.25634	0.13356	0.22256	-0.03981	-0.01633	10.03622	-2.53131	-2.48293	-0.19874	0.45095	0.05740	-0.01263	0.06405	0.01305	17.95023
325			3.24000	34.50611	11.06653	12.05020	-0.00156	-0.00082	0.00192	-0.00005	0.00012	-0.00021	116.17075	9.07636	-4.19419	-0.14482	-0.03766	0.03370	0.02368	-0.00219	-0.00736	36.76893	-8.09185	1.26786	0.00614	0.08411	0.03384	-0.00136	0.02327	-0.00592	7.36670	-2.10230	18.30935	1.13533	0.25298	0.13142	0.17856	-0.03827	-0.00984	10.00580	-2.59710	-2.57211	-0.18426	0.45992	0.05364	-0.00822	0.06247	0.00139	17.94919
326			3.25000	34.48399	11.16177	12.04682	-0.00149	-0.00078	0.00194	-0.00007	0.00010	-0.00013	116.28232	9.19922	-4.15281	-0.14475	-0.03784	0.03289	0.02666	-0.00003	-0.00678	36.92848	-8.17885	1.44066	0.00338	0.07062	0.02603	-0.00080	0.02132	-0.00288	7.29163	-2.01694	18.32278	1.11832	0.25558	0.13224	0.10279	-0.03303	0.00114	9.98752	-2.67939	-2.53926	-0.16687	0.47752	0.05105	0.00056	0.05970	-0.00892	17.95708
327			3.26000	34.45868	11.22921	12.03231	-0.00148	-0.00073	0.00187	-0.00008	0.00007	-0.00005	116.39857	9.28842	-4.08914	-0.14484	-0.03740	0.03089	0.02456	0.00214	-0.00450	37.08344	-8.29224	1.58028	-0.00159	0.05315	0.01605	0.00035	0.01497	-0.00051	7.26040	-1.95664	18.28067	1.10463	0.25777	0.13379	0.00006	-0.02347	0.01725	10.00146	-2.77294	-2.39952	-0.15737	0.48761	0.05054	0.01326	0.05454	-0.01663	17.99330
328			3.27000	34.43139	11.26555	12.01093	-0.00153	-0.00068	0.00170	-0.00009	0.00004	0.00002	116.49833	9.31971	-4.01825	-0.14496	-0.03622	0.02764	0.01950	0.00388	-0.00131	37.21289	-8.41456	1.66659	-0.00704	0.03587	0.00660	0.00127	0.00805	0.00029	7.28611	-1.93219	18.16292	1.09114	0.25890	0.13488	-0.12218	-0.01071	0.03852	10.06716	-2.87113	-2.18989	-0.15720	0.48579	0.05157	0.02851	0.04987	-0.02147	18.07571
329			3.28000	34.40381	11.27136	11.98489	-0.00165	-0.00062	0.00144	-0.00009	0.00001	0.00007	116.57472	9.28247	-3.95328	-0.14501	-0.03432	0.02328	0.01472	0.00493	0.00146	37.30706	-8.52769	1.69674	-0.01270	0.02059	-0.00121	0.00166	0.00307	-0.00011	7.37749	-1.95137	17.94983	1.07679	0.26131	0.13676	-0.25328	0.00363	0.06495	10.18686	-2.97214	-1.94987	-0.16077	0.47359	0.05489	0.04112	0.04991	-0.02464	18.20449
330			3.29000	34.37860	11.24914	11.95386	-0.00180	-0.00055	0.00110	-0.00009	-0.00001	0.00009	116.63348	9.18174	-3.90176	-0.14458	-0.03171	0.01791	0.01234	0.00520	0.00288	37.36561	-8.61599	1.68448	-0.01854	0.00717	-0.00728	0.00151	0.00053	-0.00077	7.53716	-2.01835	17.62502	1.06497	0.26328	0.13858	-0.38212	0.01806	0.09530	10.33524	-3.08081	-1.70439	-0.16970	0.45250	0.05977	0.04561	0.05578	-0.02711	18.35329
331			3.30000	34.35857	11.20246	11.91708	-0.00198	-0.00047	0.00070	-0.00008	-0.00002	0.00008	116.68638	9.03351	-3.86687	-0.14373	-0.02869	0.01204	0.01296	0.00482	0.00279	37.39359	-8.66872	1.65203	-0.02449	-0.00432	-0.01163	0.00090	-0.00005	-0.00089	7.76118	-2.13344	17.17865	1.05595	0.26453	0.14010	-0.49874	0.03103	0.12751	10.46888	-3.20409	-1.46320	-0.17961	0.42760	0.06531	0.03725	0.06484	-0.02923	18.47953
332			3.31000	34.34588	11.13527	11.87343	-0.00214	-0.00039	0.00024	-0.00007	-0.00002	0.00003	116.74534	8.85822	-3.84823	-0.14228	-0.02552	0.00606	0.01601	0.00404	0.00164	37.39819	-8.68028	1.62253	-0.03053	-0.01398	-0.01436	0.00003	0.00045	-0.00020	8.04015	-2.29345	16.60926	1.04994	0.26327	0.14119	-0.59497	0.04111	0.15881	10.54668	-3.34461	-1.23091	-0.18573	0.39943	0.07135	0.01627	0.07210	-0.03083	18.54328
333			3.32000	34.34105	11.05255	11.82225	-0.00228	-0.00030	-0.00024	-0.00005	-0.00002	-0.00004	116.81890	8.67488	-3.84399	-0.14035	-0.02242	0.00030	0.02047	0.00310	0.00009	37.38931	-8.64911	1.61606	-0.03666	-0.02149	-0.01536	-0.00073	0.00127	0.00111	8.35996	-2.49210	15.92674	1.05471	0.26352	0.14319	-0.66870	0.04816	0.18744	10.54337	-3.49791	-1.01353	-0.19520	0.37722	0.07810	-0.01149	0.07514	-0.03154	18.52177
334			3.33000	34.34344	10.96060	11.76425	-0.00237	-0.00021	-0.00074	-0.00003	-0.00002	-0.00013	116.91193	8.49857	-3.85234	-0.13801	-0.01958	-0.00494	0.02546	0.00217	-0.00134	37.37920	-8.57644	1.64728	-0.04265	-0.02653	-0.01462	-0.00089	0.00189	0.00249	8.70300	-2.71988	15.15452	1.07612	0.26427	0.14543	-0.72133	0.05149	0.20941	10.45431	-3.65371	-0.81694	-0.21003	0.35592	0.08585	-0.04114	0.07101	-0.03143	18.41325
335			3.34000	34.35140	10.86710	11.70193	-0.00242	-0.00012	-0.00121	-0.00001	-0.00001	-0.00021	117.02617	8.33970	-3.87228	-0.13552	-0.01723	-0.00923	0.03023	0.00134	-0.00229	37.38126	-8.46557	1.72295	-0.04764	-0.02845	-0.01211	-0.00002	0.00211	0.00325	9.05196	-2.96331	14.32784	1.11126	0.25864	0.14647	-0.75309	0.04904	0.21959	10.29548	-3.79900	-0.64167	-0.22491	0.32537	0.09447	-0.06557	0.05761	-0.03120	18.23396
336			3.35000	34.36246	10.78187	11.63942	-0.00243	-0.00006	-0.00160	-0.00000	-0.00000	-0.00025	117.16025	8.20467	-3.90280	-0.13312	-0.01557	-0.01211	0.03408	0.00067	-0.00262	37.40727	-8.32201	1.84249	-0.05103	-0.02685	-0.00807	0.00197	0.00190	0.00287	9.39357	-3.20505	13.49007	1.15603	0.24982	0.14586	-0.76427	0.04122	0.21541	10.09805	-3.92115	-0.48019	-0.23914	0.29534	0.10130	-0.07867	0.03933	-0.03144	18.01086
337			3.36000	34.37318	10.71711	11.58221	-0.00239	-0.00001	-0.00188	-0.00000	-0.00000	-0.00022	117.30958	8.09664	-3.94250	-0.13099	-0.01470	-0.01337	0.03646	0.00012	-0.00243	37.46554	-8.15378	1.99976	-0.05305	-0.02218	-0.00314	0.00485	0.00141	0.00132	9.71812	-3.42584	12.68647	1.20270	0.24207	0.14408	-0.74914	0.02953	0.19850	9.89636	-4.01165	-0.31760	-0.24568	0.27139	0.10505	-0.07660	0.02022	-0.03342	17.77255
338			3.37000	34.37988	10.68649	11.53726	-0.00231	0.00000	-0.00202	-0.00001	-0.00000	-0.00012	117.46685	8.01529	-3.99057	-0.12951	-0.01469	-0.01292	0.03704	-0.00035	-0.00193	37.56035	-7.97135	2.18371	-0.05387	-0.01513	0.00209	0.00815	0.00081	-0.00095	10.01616	-3.60872	11.95472	1.23881	0.23343	0.14451	-0.69654	0.01540	0.17669	9.71658	-4.06783	-0.13498	-0.24444	0.26152	0.10776	-0.06287	0.00267	-0.03846	17.54362
339			3.38000	34.37968	10.70188	11.51230	-0.00219	-0.00001	-0.00200	-0.00002	0.00000	0.00005	117.62286	7.95772	-4.04647	-0.12884	-0.01551	-0.01090	0.03569	-0.00081	-0.00129	37.69142	-7.78715	2.37945	-0.05381	-0.00588	0.00756	0.01135	0.00025	-0.00345	10.27686	-3.74312	11.31699	1.25953	0.22376	0.14813	-0.60428	0.00117	0.15420	9.57303	-4.09203	0.08441	-0.23944	0.27618	0.10912	-0.04423	-0.01412	-0.04574	17.34328
340			3.39000	34.37126	10.76859	11.51425	-0.00207	-0.00006	-0.00179	-0.00003	0.00001	0.00020	117.76802	7.92283	-4.10776	-0.12900	-0.01699	-0.00758	0.03238	-0.00128	-0.00061	37.85453	-7.61399	2.57158	-0.05290	0.00538	0.01335	0.01398	-0.00015	-0.00568	10.48974	-3.82656	10.77938	1.26827	0.21716	0.15479	-0.48152	-0.01120	0.13274	9.47031	-4.08974	0.34961	-0.22523	0.32284	0.10738	-0.02482	-0.03280	-0.05266	17.18559
341			3.40000	34.35439	10.88031	11.54776	-0.00196	-0.00014	-0.00142	-0.00004	0.00002	0.00028	117.89382	7.91641	-4.16711	-0.12942	-0.01880	-0.00346	0.02710	-0.00175	-0.00008	38.04312	-7.46256	2.74831	-0.05092	0.01750	0.01895	0.01563	-0.00019	-0.00708	10.64695	-3.86317	10.33776	1.27886	0.21320	0.16239	-0.34573	-0.02097	0.11143	9.40578	-4.06949	0.65928	-0.20740	0.38774	0.10317	-0.00924	-0.05132	-0.05692	17.07834
342			3.41000	34.32874	11.02124	11.61568	-0.00186	-0.00025	-0.00089	-0.00004	0.00003	0.00024	117.99319	7.95035	-4.21503	-0.13012	-0.02090	0.00140	0.02020	-0.00227	-0.00008	38.24945	-7.34046	2.90425	-0.04769	0.02907	0.02326	0.01604	0.00032	-0.00728	10.74614	-3.86054	9.98398	1.29016	0.20990	0.16811	-0.21358	-0.02764	0.08977	9.37318	-4.04329	0.99971	-0.17766	0.44997	0.09640	0.00152	-0.06129	-0.05633	17.02245
343			3.42000	34.29391	11.17459	11.71883	-0.00179	-0.00038	-0.00027	-0.00005	0.00004	0.00009	118.06083	8.03496	-4.24591	-0.13130	-0.02349	0.00715	0.01231	-0.00297	-0.00109	38.46597	-7.25061	3.04026	-0.04338	0.03966	0.02569	0.01531	0.00145	-0.00659	10.79424	-3.82865	9.70701	1.29336	0.20957	0.17201	-0.10745	-0.03125	0.07034	9.36712	-4.02445	1.34705	-0.13991	0.50579	0.08812	0.00731	-0.05696	-0.05071	17.01264
344			3.43000	34.25034	11.32871	11.85463	-0.00175	-0.00052	0.00039	-0.00005	0.00004	-0.00014	118.09422	8.17325	-4.26077	-0.13331	-0.02672	0.01372	0.00411	-0.00395	-0.00333	38.68654	-7.19047	3.16243	-0.03864	0.04940	0.02650	0.01383	0.00307	-0.00573	10.80836	-3.78028	9.49062	1.28957	0.20826	0.17320	-0.04393	-0.03111	0.05527	9.38583	-4.02325	1.67304	-0.10722	0.54850	0.07946	0.00945	-0.03773	-0.04130	17.03846
345			3.44000	34.20041	11.47735	12.01516	-0.00175	-0.00065	0.00101	-0.00006	0.00003	-0.00038	118.09352	8.36008	-4.26485	-0.13587	-0.03023	0.02034	-0.00396	-0.00521	-0.00640	38.90615	-7.15133	3.28012	-0.03446	0.05761	0.02608	0.01216	0.00476	-0.00524	10.80735	-3.72904	9.31486	1.27604	0.20720	0.17329	-0.01537	-0.02785	0.04602	9.42591	-4.04379	1.94897	-0.07618	0.58273	0.07101	0.00811	-0.00880	-0.02954	17.08585
346			3.45000	34.14753	11.61646	12.18810	-0.00178	-0.00077	0.00155	-0.00006	0.00002	-0.00058	118.06024	8.58440	-4.26545	-0.13838	-0.03341	0.02595	-0.01162	-0.00667	-0.00938	39.12090	-7.11971	3.40280	-0.03166	0.06335	0.02491	0.01077	0.00583	-0.00528	10.80071	-3.68603	9.16212	1.25270	0.20807	0.17254	-0.00277	-0.02255	0.04161	9.47440	-4.08420	2.14722	-0.04445	0.60839	0.06291	0.00422	0.02340	-0.01695	17.13893
347			3.46000	34.09478	11.74160	12.36169	-0.00182	-0.00086	0.00197	-0.00005	0.00000	-0.00069	117.99626	8.83318	-4.27214	-0.14077	-0.03614	0.03028	-0.01872	-0.00829	-0.01151	39.32787	-7.07993	3.53709	-0.03026	0.06679	0.02352	0.00975	0.00574	-0.00576	10.79082	-3.65887	9.01952	1.22261	0.20837	0.16910	0.00076	-0.01565	0.04026	9.51360	-4.13799	2.24693	-0.02442	0.62009	0.05538	0.00138	0.05172	-0.00537	17.18156
348			3.47000	34.04475	11.84803	12.52580	-0.00187	-0.00093	0.00224	-0.00005	-0.00001	-0.00070	117.90353	9.09231	-4.29363	-0.14345	-0.03868	0.03365	-0.02530	-0.00988	-0.01247	39.52473	-7.01793	3.68453	-0.02924	0.06904	0.02256	0.00878	0.00439	-0.00652	10.78176	-3.65261	8.87742	1.18715	0.20596	0.16286	-0.00575	-0.00791	0.04061	9.53256	-4.19677	2.24125	-0.02423	0.61595	0.04949	0.00012	0.07080	0.00377	17.19979
349			3.48000	34.00089	11.93363	12.66948	-0.00190	-0.00097	0.00236	-0.00004	-0.00001	-0.00060	117.78452	9.34540	-4.33296	-0.14639	-0.04097	0.03610	-0.03146	-0.01098	-0.01212	39.70907	-6.92537	3.84113	-0.02790	0.07071	0.02245	0.00769	0.00198	-0.00740	10.77786	-3.66911	8.72997	1.15117	0.20081	0.15506	-0.01606	-0.00057	0.04126	9.52722	-4.25341	2.13867	-0.04226	0.59630	0.04654	-0.00213	0.07856	0.01054	17.18489
350			3.49000	33.96760	11.99882	12.78224	-0.00193	-0.00099	0.00236	-0.00002	-0.00001	-0.00045	117.64203	9.57573	-4.38735	-0.14919	-0.04273	0.03741	-0.03727	-0.01123	-0.01052	39.87829	-6.80147	3.99769	-0.02590	0.07198	0.02350	0.00642	-0.00113	-0.00828	10.77845	-3.70648	8.57666	1.11944	0.19364	0.14600	-0.02023	0.00529	0.04060	9.49581	-4.30274	1.95957	-0.06660	0.56185	0.04577	-0.00692	0.07512	0.01541	17.13493
351			3.50000	33.94873	12.04491	12.85888	-0.00193	-0.00099	0.00227	0.00001	-0.00000	-0.00028	117.47846	9.77061	-4.45183	-0.15147	-0.04378	0.03761	-0.04270	-0.01063	-0.00812	40.02869	-6.65273	4.14146	-0.02344	0.07317	0.02567	0.00507	-0.00454	-0.00892	10.77864	-3.75949	8.42217	1.09341	0.18744	0.13564	-0.01331	0.00919	0.03733	9.43877	-4.34092	1.73165	-0.08157	0.51938	0.04462	-0.01221	0.06252	0.01779	17.05407
352			3.51000	33.94598	12.07535	12.90184	-0.00191	-0.00098	0.00213	0.00004	0.00001	-0.00015	117.29615	9.92365	-4.52181	-0.15312	-0.04422	0.03708	-0.04751	-0.00948	-0.00556	40.15630	-6.49092	4.25871	-0.02062	0.07499	0.02889	0.00375	-0.00781	-0.00902	10.77273	-3.82064	8.27673	1.07521	0.18244	0.12637	0.00404	0.01118	0.03135	9.36017	-4.36389	1.48474	-0.08738	0.48158	0.04316	-0.01594	0.04355	0.01784	16.95086
353			3.52000	33.95756	12.09691	12.92024	-0.00188	-0.00097	0.00198	0.00006	0.00002	-0.00007	117.09854	10.03605	-4.59329	-0.15406	-0.04431	0.03641	-0.05121	-0.00812	-0.00347	40.25945	-6.33089	4.33924	-0.01754	0.07812	0.03284	0.00262	-0.01047	-0.00825	10.75659	-3.88158	8.15545	1.06947	0.17996	0.12035	0.02893	0.01160	0.02286	9.26668	-4.36610	1.24592	-0.08972	0.45526	0.04278	-0.01795	0.02007	0.01664	16.83621
354			3.53000	33.97804	12.11698	12.92537	-0.00186	-0.00096	0.00187	0.00007	0.00003	-0.00005	116.89100	10.11648	-4.66106	-0.15463	-0.04437	0.03613	-0.05321	-0.00671	-0.00228	40.34100	-6.18774	4.37985	-0.01411	0.08280	0.03710	0.00178	-0.01199	-0.00652	10.72822	-3.93383	8.07623	1.07112	0.18044	0.11768	0.05852	0.01070	0.01159	9.16510	-4.34186	1.03531	-0.08847	0.44835	0.04222	-0.01816	-0.00609	0.01435	16.72051
355			3.54000	34.00124	12.14024	12.92564	-0.00185	-0.00096	0.00185	0.00007	0.00004	-0.00005	116.68244	10.17897	-4.71707	-0.15527	-0.04455	0.03635	-0.05287	-0.00528	-0.00217	40.40912	-6.07417	4.38564	-0.01105	0.08779	0.04073	0.00129	-0.01165	-0.00399	10.68728	-3.96938	8.05694	1.07412	0.17811	0.11715	0.09021	0.00835	-0.00269	9.06054	-4.28857	0.86290	-0.09044	0.46198	0.04071	-0.01832	-0.03352	0.01151	16.61195
356			3.55000	34.02354	12.16743	12.92566	-0.00188	-0.00098	0.00191	0.00007	0.00004	-0.00005	116.48456	10.23867	-4.75311	-0.15605	-0.04483	0.03693	-0.04978	-0.00388	-0.00298	40.47393	-5.99924	4.36661	-0.00909	0.09108	0.04253	0.00111	-0.00927	-0.00101	10.63449	-3.98182	8.11209	1.07285	0.17619	0.11783	0.12075	0.00521	-0.01960	8.95604	-4.20855	0.72762	-0.09060	0.48880	0.03823	-0.01780	-0.05981	0.00899	16.51508
357			3.56000	34.04503	12.19594	12.92779	-0.00193	-0.00101	0.00205	0.00008	0.00004	-0.00006	116.30836	10.30586	-4.76531	-0.15682	-0.04527	0.03794	-0.04438	-0.00251	-0.00428	40.54276	-5.96781	4.33046	-0.00817	0.09240	0.04238	0.00110	-0.00559	0.00199	10.57174	-3.96762	8.25097	1.06579	0.17624	0.11960	0.14611	0.00182	-0.03829	8.85348	-4.10795	0.61789	-0.08646	0.52001	0.03596	-0.01627	-0.08126	0.00758	16.43096
358			3.57000	34.06731	12.22107	12.93127	-0.00197	-0.00105	0.00222	0.00008	0.00003	-0.00006	116.16037	10.38284	-4.75264	-0.15712	-0.04573	0.03912	-0.03766	-0.00103	-0.00566	40.61846	-5.98158	4.28013	-0.00812	0.09217	0.04084	0.00121	-0.00152	0.00473	10.50245	-3.92632	8.47573	1.05295	0.17441	0.11929	0.16236	-0.00143	-0.05601	8.75575	-3.99429	0.51591	-0.08193	0.54227	0.03312	-0.01431	-0.09401	0.00714	16.35904
359			3.58000	34.09077	12.23874	12.93364	-0.00201	-0.00109	0.00241	0.00008	0.00002	-0.00004	116.04287	10.46624	-4.71456	-0.15681	-0.04591	0.03990	-0.03067	0.00059	-0.00669	40.70107	-6.03994	4.21669	-0.00932	0.08979	0.03798	0.00151	0.00226	0.00692	10.43110	-3.86041	8.77959	1.03350	0.16389	0.11377	0.16633	-0.00400	-0.06796	8.66845	-3.87387	0.40336	-0.07925	0.54347	0.02844	-0.01189	-0.09650	0.00698	16.29911
360			3.59000	34.11385	12.24786	12.93424	-0.00203	-0.00113	0.00258	0.00008	0.00001	-0.00002	115.95435	10.54904	-4.65340	-0.15613	-0.04584	0.04025	-0.02428	0.00216	-0.00693	40.78899	-6.13973	4.13987	-0.01198	0.08483	0.03350	0.00204	0.00495	0.00823	10.36298	-3.77498	9.14538	1.01328	0.14642	0.10500	0.15668	-0.00539	-0.07193	8.60068	-3.75067	0.26793	-0.07874	0.53206	0.02232	-0.00855	-0.09278	0.00641	16.25305
361			3.60000	34.13462	12.25020	12.93512	-0.00205	-0.00116	0.00273	0.00007	-0.00000	-0.00001	115.88985	10.62011	-4.57722	-0.15538	-0.04573	0.04046	-0.01909	0.00338	-0.00602	40.87837	-6.27460	4.04618	-0.01533	0.07817	0.02777	0.00264	0.00588	0.00851	10.30429	-3.67775	9.54587	1.00193	0.13004	0.09871	0.13316	-0.00573	-0.07099	8.56345	-3.62703	0.10722	-0.08316	0.53100	0.01702	-0.00407	-0.08881	0.00552	16.22365
362			3.61000	34.15202	12.24919	12.93992	-0.00205	-0.00117	0.00283	0.00006	-0.00001	-0.00003	115.84183	10.66548	-4.50008	-0.15467	-0.04566	0.04075	-0.01544	0.00400	-0.00382	40.96360	-6.43471	3.92943	-0.01820	0.07143	0.02178	0.00300	0.00508	0.00788	10.26222	-3.57792	9.94890	1.00201	0.12326	0.09775	0.09507	-0.00560	-0.06826	8.56609	-3.50573	-0.07190	-0.08300	0.54784	0.01362	0.00193	-0.08517	0.00471	16.21247
363			3.62000	34.16536	12.24799	12.95185	-0.00204	-0.00117	0.00288	0.00005	-0.00002	-0.00007	115.80127	10.67293	-4.43761	-0.15402	-0.04561	0.04111	-0.01321	0.00391	-0.00056	41.03797	-6.60790	3.78487	-0.02018	0.06620	0.01658	0.00298	0.00319	0.00671	10.24430	-3.48389	10.32554	1.00424	0.12076	0.09901	0.04226	-0.00497	-0.06282	8.61247	-3.39177	-0.25859	-0.06985	0.56574	0.01118	0.00679	-0.07688	0.00390	16.21660
364			3.63000	34.17514	12.24899	12.97242	-0.00200	-0.00115	0.00289	0.00005	-0.00002	-0.00011	115.76149	10.63669	-4.40310	-0.15345	-0.04553	0.04149	-0.01141	0.00313	0.00307	41.09649	-6.78077	3.61374	-0.02045	0.06439	0.01371	0.00255	0.00102	0.00580	10.25718	-3.40217	10.65723	1.00829	0.11911	0.10159	-0.02139	-0.00373	-0.05563	8.69953	-3.29182	-0.44416	-0.05419	0.57965	0.01032	0.00876	-0.06212	0.00350	16.22874
365			3.64000	34.18372	12.25436	13.00064	-0.00195	-0.00112	0.00285	0.00005	-0.00002	-0.00014	115.72245	10.56220	-4.40301	-0.15277	-0.04544	0.04192	-0.00878	0.00187	0.00608	41.13894	-6.94028	3.42872	-0.01877	0.06676	0.01387	0.00194	-0.00079	0.00561	10.30508	-3.33679	10.93770	1.01144	0.11937	0.10487	-0.08866	-0.00201	-0.04809	8.81866	-3.21138	-0.62512	-0.03827	0.58958	0.01063	0.00797	-0.04259	0.00349	16.23932
366			3.65000	34.19350	12.26471	13.03155	-0.00189	-0.00108	0.00278	0.00006	-0.00001	-0.00014	115.69010	10.46633	-4.43328	-0.15167	-0.04516	0.04206	-0.00482	0.00051	0.00752	41.17117	-7.07535	3.25325	-0.01615	0.07146	0.01625	0.00145	-0.00167	0.00557	10.38768	-3.28914	11.17162	1.01478	0.11753	0.10598	-0.14781	0.00003	-0.04079	8.95821	-3.15221	-0.80367	-0.02477	0.58566	0.01100	0.00574	-0.02196	0.00358	16.23979
367			3.66000	34.20501	12.27802	13.05773	-0.00184	-0.00105	0.00266	0.00005	-0.00000	-0.00011	115.67180	10.37189	-4.48143	-0.15017	-0.04457	0.04148	-0.00013	-0.00059	0.00696	41.20306	-7.17848	3.11326	-0.01425	0.07544	0.01915	0.00125	-0.00122	0.00471	10.49700	-3.25752	11.37229	1.02163	0.11855	0.10658	-0.18406	0.00199	-0.03610	9.10416	-3.11074	-0.98740	-0.02134	0.57654	0.01221	0.00487	-0.00533	0.00413	16.22631
368			3.67000	34.21709	12.28972	13.07204	-0.00181	-0.00101	0.00250	0.00004	0.00001	-0.00004	115.67142	10.29967	-4.53173	-0.14867	-0.04376	0.04020	0.00421	-0.00119	0.00476	41.24350	-7.24724	3.02710	-0.01351	0.07740	0.02172	0.00127	0.00046	0.00291	10.61611	-3.23736	11.55734	1.02718	0.11782	0.10668	-0.18756	0.00351	-0.03437	9.24029	-3.08032	-1.18558	-0.02330	0.56158	0.01412	0.00464	0.00506	0.00517	16.20088
369			3.68000	34.22876	12.29544	13.06982	-0.00180	-0.00098	0.00234	0.00003	0.00001	0.00003	115.68849	10.26312	-4.56957	-0.14723	-0.04276	0.03833	0.00732	-0.00132	0.00182	41.29676	-7.28476	3.00147	-0.01388	0.07668	0.02339	0.00142	0.00272	0.00063	10.72715	-3.22302	11.74199	1.03008	0.11393	0.10569	-0.16659	0.00421	-0.03442	9.35497	-3.05360	-1.40374	-0.02664	0.53763	0.01649	0.00429	0.00899	0.00653	16.16965
370			3.69000	34.23963	12.29507	13.05256	-0.00180	-0.00096	0.00219	0.00002	0.00002	0.00007	115.71838	10.26594	-4.58812	-0.14611	-0.04185	0.03638	0.00861	-0.00126	-0.00085	41.36084	-7.29803	3.03092	-0.01524	0.07365	0.02382	0.00157	0.00468	-0.00136	10.82253	-3.20947	11.93247	1.03224	0.11109	0.10561	-0.13843	0.00415	-0.03529	9.44884	-3.02552	-1.63722	-0.03315	0.51418	0.01985	0.00431	0.00862	0.00815	16.13939
371			3.70000	34.24994	12.29116	13.02647	-0.00183	-0.00094	0.00206	0.00001	0.00002	0.00009	115.75253	10.30211	-4.58927	-0.14561	-0.04142	0.03505	0.00757	-0.00111	-0.00271	41.42756	-7.29615	3.09951	-0.01723	0.07000	0.02337	0.00159	0.00575	-0.00249	10.90237	-3.19311	12.12673	1.03055	0.10987	0.10587	-0.10866	0.00345	-0.03573	9.52864	-2.99536	-1.87188	-0.03677	0.49830	0.02214	0.00393	0.00738	0.00880	16.11410
372			3.71000	34.26019	12.28427	12.99587	-0.00187	-0.00093	0.00196	0.00001	0.00002	0.00011	115.77991	10.35913	-4.57704	-0.14587	-0.04155	0.03448	0.00440	-0.00076	-0.00374	41.48605	-7.28784	3.18594	-0.01929	0.06732	0.02294	0.00131	0.00593	-0.00279	10.96491	-3.17165	12.31960	1.02527	0.10809	0.10676	-0.07507	0.00229	-0.03560	9.59500	-2.96688	-2.09012	-0.03547	0.49080	0.02347	0.00291	0.00798	0.00834	16.09420
373			3.72000	34.27303	12.27383	12.96024	-0.00193	-0.00093	0.00188	0.00003	0.00002	0.00013	115.79353	10.42318	-4.55351	-0.14639	-0.04180	0.03410	0.00038	-0.00013	-0.00402	41.52703	-7.27964	3.27209	-0.02116	0.06547	0.02275	0.00074	0.00553	-0.00253	11.00731	-3.14430	12.50702	1.01810	0.10728	0.10841	-0.04063	0.00104	-0.03522	9.64362	-2.94594	-2.27708	-0.03038	0.48917	0.02453	0.00159	0.01138	0.00716	16.07692
374			3.73000	34.29250	12.26045	12.91748	-0.00200	-0.00092	0.00181	0.00005	0.00002	0.00015	115.79313	10.48228	-4.52058	-0.14670	-0.04188	0.03357	-0.00321	0.00071	-0.00366	41.54626	-7.27602	3.34662	-0.02275	0.06396	0.02271	-0.00000	0.00485	-0.00193	11.03082	-3.11148	12.68774	1.01242	0.10841	0.10972	-0.01220	-0.00006	-0.03455	9.67236	-2.93719	-2.42476	-0.02793	0.48625	0.02581	0.00065	0.01663	0.00565	16.05869
375			3.74000	34.32081	12.24540	12.86598	-0.00206	-0.00092	0.00173	0.00007	0.00003	0.00016	115.78169	10.52734	-4.48043	-0.14670	-0.04163	0.03265	-0.00593	0.00162	-0.00285	41.54362	-7.28005	3.40374	-0.02433	0.06248	0.02284	-0.00078	0.00415	-0.00117	11.04036	-3.07469	12.86162	1.00879	0.11203	0.11170	0.00660	-0.00086	-0.03376	9.68349	-2.94244	-2.53149	-0.02878	0.48348	0.02805	0.00002	0.02208	0.00412	16.03681
376			3.75000	34.35714	12.22976	12.80640	-0.00212	-0.00091	0.00166	0.00009	0.00003	0.00017	115.76234	10.55311	-4.43547	-0.14621	-0.04080	0.03092	-0.00775	0.00232	-0.00179	41.52162	-7.29411	3.44176	-0.02616	0.05998	0.02278	-0.00153	0.00351	-0.00034	11.04150	-3.03656	13.02645	1.00603	0.11344	0.11414	0.01601	-0.00125	-0.03209	9.68204	-2.96048	-2.59974	-0.03124	0.47880	0.03125	-0.00041	0.02610	0.00253	16.01060
377			3.76000	34.39737	12.21513	12.74493	-0.00217	-0.00090	0.00157	0.00010	0.00003	0.00015	115.73724	10.55895	-4.39142	-0.14556	-0.03961	0.02862	-0.00879	0.00254	-0.00073	41.48388	-7.31897	3.46144	-0.02819	0.05644	0.02227	-0.00220	0.00295	0.00044	11.03878	-3.00057	13.17586	1.00341	0.11150	0.11545	0.01773	-0.00122	-0.02833	9.67379	-2.98841	-2.63360	-0.03437	0.46877	0.03428	-0.00060	0.02774	0.00081	15.98084
378			3.77000	34.43562	12.20248	12.69028	-0.00221	-0.00089	0.00148	0.00009	0.00003	0.00012	115.70779	10.54743	-4.35534	-0.14521	-0.03849	0.02640	-0.00920	0.00231	0.00021	41.43493	-7.35383	3.46485	-0.03018	0.05243	0.02117	-0.00272	0.00242	0.00104	11.03560	-2.97036	13.30042	1.00036	0.10903	0.11592	0.01349	-0.00092	-0.02221	9.66403	-3.02275	-2.63801	-0.03388	0.45858	0.03628	-0.00049	0.02754	-0.00089	15.94919
379			3.78000	34.46680	12.19202	12.64835	-0.00226	-0.00087	0.00139	0.00007	0.00002	0.00008	115.67543	10.52083	-4.33254	-0.14551	-0.03772	0.02463	-0.00903	0.00183	0.00103	41.37964	-7.39584	3.45408	-0.03225	0.04856	0.01956	-0.00304	0.00183	0.00141	11.03442	-2.94903	13.38976	0.99974	0.10662	0.11567	0.00495	-0.00049	-0.01394	9.65653	-3.06096	-2.61748	-0.03213	0.45072	0.03707	-0.00022	0.02652	-0.00244	15.91713
380			3.79000	34.48831	12.18351	12.62034	-0.00231	-0.00085	0.00129	0.00005	0.00001	0.00005	115.64211	10.48011	-4.32559	-0.14631	-0.03716	0.02313	-0.00825	0.00125	0.00175	41.32260	-7.44073	3.43141	-0.03424	0.04487	0.01772	-0.00315	0.00118	0.00152	11.03688	-2.93875	13.43513	0.99973	0.10835	0.11723	-0.00615	-0.00003	-0.00434	9.65287	-3.10186	-2.57496	-0.02923	0.44989	0.03843	0.00003	0.02581	-0.00397	15.88543
381			3.80000	34.50031	12.17661	12.60433	-0.00237	-0.00083	0.00119	0.00002	0.00000	0.00003	115.61034	10.42590	-4.33530	-0.14730	-0.03664	0.02170	-0.00680	0.00064	0.00235	41.26732	-7.48352	3.39958	-0.03609	0.04138	0.01590	-0.00305	0.00050	0.00144	11.04362	-2.94061	13.43139	0.99757	0.11152	0.11892	-0.01712	0.00045	0.00609	9.65198	-3.14563	-2.51154	-0.02470	0.44998	0.03972	0.00013	0.02567	-0.00553	15.85370
382			3.81000	34.50474	12.17138	12.59758	-0.00244	-0.00081	0.00108	0.00001	-0.00000	0.00001	115.58270	10.35981	-4.36178	-0.14832	-0.03611	0.02028	-0.00473	0.00001	0.00275	41.21663	-7.51961	3.36202	-0.03755	0.03845	0.01452	-0.00278	-0.00009	0.00124	11.05362	-2.95456	13.37835	0.99477	0.11450	0.11970	-0.02445	0.00094	0.01633	9.65064	-3.19306	-2.42830	-0.02168	0.44428	0.04123	0.00006	0.02573	-0.00712	15.82136
383			3.82000	34.50475	12.16767	12.59688	-0.00251	-0.00080	0.00097	-0.00000	-0.00000	0.00000	115.56155	10.28570	-4.40327	-0.14914	-0.03557	0.01896	-0.00226	-0.00060	0.00291	41.17245	-7.54585	3.32371	-0.03861	0.03630	0.01370	-0.00242	-0.00050	0.00096	11.06393	-2.97985	13.27954	0.99298	0.11869	0.12063	-0.02448	0.00147	0.02590	9.64468	-3.24421	-2.32743	-0.02471	0.43709	0.04358	-0.00019	0.02554	-0.00881	15.78837
384			3.83000	34.50336	12.16499	12.59992	-0.00256	-0.00078	0.00085	-0.00000	-0.00001	-0.00000	115.54842	10.20945	-4.45655	-0.14968	-0.03510	0.01788	0.00038	-0.00115	0.00285	41.13535	-7.56060	3.29073	-0.03934	0.03483	0.01326	-0.00206	-0.00068	0.00061	11.06941	-3.01569	13.13926	0.99161	0.12148	0.12254	-0.01369	0.00200	0.03490	9.62948	-3.29788	-2.21082	-0.03086	0.43186	0.04685	-0.00081	0.02424	-0.01069	15.75511
385			3.84000	34.50271	12.16255	12.60530	-0.00259	-0.00075	0.00074	0.00001	-0.00001	-0.00000	115.54420	10.13706	-4.51761	-0.14974	-0.03466	0.01704	0.00302	-0.00162	0.00264	41.10525	-7.56373	3.26853	-0.04005	0.03356	0.01281	-0.00174	-0.00070	0.00023	11.06303	-3.06106	12.96241	0.98958	0.12733	0.12610	0.01070	0.00251	0.04341	9.60034	-3.35134	-2.08001	-0.03521	0.43292	0.05071	-0.00186	0.02150	-0.01268	15.72253
386			3.85000	34.50353	12.15978	12.61277	-0.00259	-0.00073	0.00063	0.00002	-0.00001	-0.00001	115.54922	10.07252	-4.58328	-0.14946	-0.03427	0.01641	0.00555	-0.00201	0.00236	41.08152	-7.55602	3.25949	-0.04059	0.03254	0.01247	-0.00145	-0.00061	-0.00013	11.03651	-3.11355	12.75590	0.98756	0.12968	0.12753	0.04945	0.00266	0.04958	9.55285	-3.40174	-1.93734	-0.03834	0.42775	0.05353	-0.00334	0.01723	-0.01424	15.69191
387			3.86000	34.50593	12.15709	12.62228	-0.00257	-0.00070	0.00055	0.00003	-0.00001	-0.00001	115.56342	10.01722	-4.65126	-0.14902	-0.03400	0.01604	0.00794	-0.00225	0.00210	41.06376	-7.53976	3.26337	-0.04077	0.03214	0.01249	-0.00118	-0.00044	-0.00042	10.98209	-3.16943	12.52901	0.98901	0.13274	0.12791	0.09936	0.00246	0.05322	9.48306	-3.44738	-1.78663	-0.03980	0.42039	0.05566	-0.00505	0.01275	-0.01535	15.66520
388			3.87000	34.51069	12.15592	12.63278	-0.00253	-0.00068	0.00048	0.00004	-0.00001	-0.00001	115.58676	9.97017	-4.71855	-0.14854	-0.03381	0.01585	0.01012	-0.00228	0.00187	41.05092	-7.51881	3.27854	-0.04072	0.03243	0.01301	-0.00097	-0.00020	-0.00064	10.89568	-3.22521	12.29115	0.99415	0.13618	0.12829	0.14999	0.00203	0.05496	9.38907	-3.48804	-1.63077	-0.04196	0.41620	0.05737	-0.00689	0.00880	-0.01630	15.64380
389			3.88000	34.51906	12.15710	12.64216	-0.00248	-0.00066	0.00045	0.00005	-0.00000	-0.00001	115.61897	9.92897	-4.78133	-0.14783	-0.03354	0.01559	0.01190	-0.00208	0.00165	41.04143	-7.49728	3.30185	-0.04090	0.03284	0.01381	-0.00086	0.00006	-0.00077	10.78223	-3.27895	12.04942	0.99582	0.13932	0.12876	0.18138	0.00167	0.05552	9.27556	-3.52433	-1.46887	-0.04160	0.41817	0.05803	-0.00766	0.00524	-0.01725	15.62768
390			3.89000	34.53131	12.15934	12.64910	-0.00243	-0.00065	0.00043	0.00006	-0.00000	-0.00000	115.65865	9.89157	-4.83683	-0.14654	-0.03298	0.01501	0.01292	-0.00174	0.00142	41.03341	-7.47847	3.32851	-0.04134	0.03287	0.01464	-0.00084	0.00024	-0.00077	10.65931	-3.33110	11.80757	0.99534	0.14223	0.12902	0.17596	0.00170	0.05553	9.15739	-3.55707	-1.29627	-0.04325	0.42536	0.05775	-0.00749	0.00170	-0.01845	15.61474
391			3.90000	34.54567	12.15985	12.65411	-0.00238	-0.00065	0.00043	0.00006	-0.00000	-0.00000	115.70232	9.85734	-4.88446	-0.14496	-0.03231	0.01437	0.01287	-0.00140	0.00123	41.02489	-7.46403	3.35331	-0.04182	0.03242	0.01509	-0.00091	0.00028	-0.00063	10.55160	-3.38363	11.56645	0.99489	0.14538	0.13004	0.13304	0.00226	0.05591	9.05479	-3.58714	-1.10739	-0.04731	0.43551	0.05783	-0.00624	-0.00169	-0.02020	15.60125
392			3.91000	34.55973	12.15679	12.65773	-0.00235	-0.00065	0.00045	0.00006	-0.00001	0.00000	115.74522	9.82476	-4.92536	-0.14347	-0.03178	0.01402	0.01175	-0.00110	0.00114	41.01405	-7.45458	3.37142	-0.04219	0.03189	0.01510	-0.00106	0.00018	-0.00037	10.47764	-3.43880	11.32560	0.99267	0.14898	0.13236	0.06913	0.00329	0.05705	8.98134	-3.61575	-0.89956	-0.04875	0.44457	0.05913	-0.00380	-0.00432	-0.02245	15.58304
393			3.92000	34.57168	12.15051	12.66019	-0.00234	-0.00065	0.00047	0.00004	-0.00001	0.00000	115.78294	9.79046	-4.96175	-0.14231	-0.03142	0.01397	0.00973	-0.00086	0.00118	40.99937	-7.45016	3.37909	-0.04243	0.03134	0.01471	-0.00128	-0.00004	-0.00006	10.44290	-3.49831	11.08446	0.99246	0.15026	0.13472	0.00504	0.00457	0.05841	8.93829	-3.64419	-0.67505	-0.04686	0.44815	0.06098	-0.00140	-0.00566	-0.02459	15.55638
394			3.93000	34.57978	12.14247	12.66233	-0.00234	-0.00066	0.00049	0.00002	-0.00001	0.00000	115.81135	9.75113	-4.99700	-0.14169	-0.03126	0.01417	0.00694	-0.00076	0.00132	40.97997	-7.45032	3.37428	-0.04246	0.03126	0.01436	-0.00155	-0.00029	0.00023	10.44234	-3.56314	10.84240	0.99370	0.15119	0.13664	-0.04581	0.00587	0.05981	8.91797	-3.67337	-0.43994	-0.04123	0.44882	0.06248	0.00003	-0.00544	-0.02594	15.51859
395			3.94000	34.58245	12.13381	12.66574	-0.00236	-0.00067	0.00051	0.00000	-0.00001	0.00000	115.82677	9.70662	-5.03424	-0.14177	-0.03132	0.01462	0.00361	-0.00081	0.00149	40.95480	-7.45402	3.35833	-0.04207	0.03164	0.01405	-0.00189	-0.00050	0.00044	10.46550	-3.63302	10.59831	0.99416	0.14980	0.13734	-0.07598	0.00677	0.06079	8.90894	-3.70430	-0.20195	-0.03244	0.44601	0.06303	0.00029	-0.00325	-0.02600	15.46798
396			3.95000	34.57969	12.12571	12.67146	-0.00240	-0.00068	0.00053	-0.00001	-0.00001	-0.00000	115.82726	9.65868	-5.07564	-0.14262	-0.03163	0.01529	0.00027	-0.00094	0.00167	40.92334	-7.45993	3.33527	-0.04146	0.03247	0.01385	-0.00225	-0.00060	0.00053	10.49883	-3.70624	10.35203	0.99381	0.15151	0.13934	-0.07955	0.00732	0.06188	8.89800	-3.73838	0.02938	-0.02407	0.45158	0.06366	-0.00023	0.00153	-0.02497	15.40445
397			3.96000	34.57412	12.11947	12.67830	-0.00244	-0.00069	0.00054	-0.00002	-0.00001	-0.00000	115.81447	9.60903	-5.12067	-0.14388	-0.03198	0.01583	-0.00238	-0.00105	0.00178	40.88657	-7.46702	3.31082	-0.04088	0.03319	0.01370	-0.00249	-0.00051	0.00051	10.52545	-3.78022	10.10697	0.99007	0.15323	0.14136	-0.05235	0.00743	0.06164	8.86909	-3.77765	0.24252	-0.01699	0.46038	0.06404	-0.00098	0.00946	-0.02259	15.32934
398			3.97000	34.56937	12.11631	12.68397	-0.00248	-0.00069	0.00052	-0.00001	-0.00000	-0.00000	115.79308	9.55912	-5.16671	-0.14504	-0.03211	0.01591	-0.00394	-0.00103	0.00176	40.84776	-7.47441	3.29114	-0.04060	0.03332	0.01355	-0.00252	-0.00026	0.00037	10.52762	-3.85215	9.86988	0.98241	0.15430	0.14196	-0.00190	0.00726	0.05914	8.80543	-3.82389	0.42604	-0.01193	0.46603	0.06386	-0.00153	0.01964	-0.01900	15.24498
399			3.98000	34.56794	12.11605	12.68634	-0.00251	-0.00069	0.00049	0.00000	0.00000	-0.00000	115.76849	9.51087	-5.21010	-0.14581	-0.03197	0.01552	-0.00450	-0.00088	0.00160	40.81164	-7.48058	3.28139	-0.04066	0.03268	0.01333	-0.00227	0.00009	0.00013	10.49672	-3.92050	9.64641	0.97541	0.15551	0.14203	0.04975	0.00711	0.05558	8.69973	-3.87749	0.57280	-0.01552	0.46808	0.06460	-0.00307	0.02997	-0.01520	15.15419
400			3.99000	34.56968	12.11751	12.68471	-0.00252	-0.00068	0.00045	0.00001	0.00000	0.00000	115.74435	9.46635	-5.24773	-0.14603	-0.03158	0.01480	-0.00449	-0.00067	0.00135	40.78308	-7.48406	3.28478	-0.04107	0.03134	0.01290	-0.00172	0.00043	-0.00015	10.43962	-3.98539	9.43753	0.96780	0.15528	0.14056	0.08201	0.00701	0.05168	8.56132	-3.93720	0.68212	-0.02305	0.46145	0.06561	-0.00558	0.03774	-0.01147	15.06047
401			4.00000	34.57228	12.11962	12.67987	-0.00252	-0.00068	0.00043	0.00000	0.00001	0.00000	115.72205	9.42702	-5.27832	-0.14602	-0.03117	0.01416	-0.00424	-0.00046	0.00110	40.76628	-7.48367	3.30205	-0.04159	0.02990	0.01236	-0.00090	0.00070	-0.00042	10.37140	-4.04771	9.24047	0.96025	0.15423	0.13882	0.08980	0.00692	0.04853	8.40973	-4.00004	0.75739	-0.02973	0.44842	0.06732	-0.00749	0.04156	-0.00810	14.96905
402			4.01000	34.57282	12.12240	12.67335	-0.00251	-0.00068	0.00042	-0.00001	0.00001	0.00000	115.70220	9.39359	-5.30217	-0.14600	-0.03094	0.01392	-0.00379	-0.00030	0.00089	40.76446	-7.47866	3.33239	-0.04186	0.02899	0.01183	0.00015	0.00089	-0.00066	10.30523	-4.10806	9.05180	0.95349	0.15243	0.13705	0.07938	0.00671	0.04607	8.26434	-4.06249	0.80333	-0.03739	0.43741	0.06870	-0.00862	0.04207	-0.00501	14.88656
403			4.02000	34.56913	12.12656	12.66657	-0.00250	-0.00068	0.00045	-0.00003	0.00001	0.00000	115.68543	9.36608	-5.32062	-0.14609	-0.03094	0.01419	-0.00305	-0.00021	0.00072	40.77974	-7.46853	3.37440	-0.04169	0.02899	0.01154	0.00133	0.00108	-0.00088	10.24943	-4.16624	8.86954	0.94402	0.15313	0.13531	0.05820	0.00647	0.04387	8.14085	-4.12116	0.82441	-0.04214	0.43612	0.06832	-0.00777	0.04041	-0.00220	14.82047
404			4.03000	34.56042	12.13288	12.66080	-0.00247	-0.00069	0.00053	-0.00005	0.00001	-0.00000	115.67298	9.34434	-5.33486	-0.14617	-0.03113	0.01496	-0.00192	-0.00017	0.00059	40.81345	-7.45380	3.42718	-0.04083	0.03007	0.01161	0.00255	0.00135	-0.00110	10.20859	-4.22184	8.69383	0.92703	0.15534	0.13316	0.03226	0.00622	0.04133	8.05147	-4.17287	0.82492	-0.03970	0.44110	0.06590	-0.00475	0.03612	0.00011	14.77861
405			4.04000	34.54739	12.14215	12.65744	-0.00245	-0.00072	0.00066	-0.00006	0.00001	-0.00001	115.66624	9.32828	-5.34603	-0.14621	-0.03151	0.01628	-0.00025	-0.00019	0.00046	40.86640	-7.43680	3.49105	-0.03932	0.03235	0.01214	0.00371	0.00186	-0.00134	10.18434	-4.27439	8.52671	0.90988	0.15495	0.12975	0.00681	0.00587	0.03790	8.00470	-4.21381	0.80938	-0.04006	0.44186	0.06281	-0.00175	0.02759	0.00175	14.76813
406			4.05000	34.53249	12.15525	12.65777	-0.00242	-0.00076	0.00085	-0.00006	0.00001	-0.00002	115.66771	9.31796	-5.35533	-0.14599	-0.03208	0.01819	0.00213	-0.00028	0.00035	40.93963	-7.42070	3.56724	-0.03734	0.03573	0.01298	0.00479	0.00267	-0.00161	10.17599	-4.32370	8.37120	0.89900	0.15289	0.12673	-0.01474	0.00545	0.03403	8.00452	-4.23927	0.78327	-0.04355	0.43562	0.06103	0.00156	0.01448	0.00271	14.79442
407			4.06000	34.51823	12.17271	12.66253	-0.00238	-0.00081	0.00107	-0.00005	0.00002	-0.00003	115.67989	9.31274	-5.36496	-0.14548	-0.03283	0.02063	0.00504	-0.00048	0.00029	41.03459	-7.40812	3.65616	-0.03515	0.04000	0.01407	0.00576	0.00379	-0.00189	10.18081	-4.36898	8.23021	0.89641	0.15054	0.12490	-0.03048	0.00485	0.03005	8.04984	-4.24443	0.75354	-0.04300	0.42440	0.06049	0.00474	-0.00191	0.00302	14.85987
408			4.07000	34.50618	12.19465	12.67168	-0.00234	-0.00086	0.00132	-0.00003	0.00002	-0.00005	115.70380	9.31071	-5.37758	-0.14469	-0.03363	0.02325	0.00788	-0.00075	0.00034	41.15165	-7.40123	3.75652	-0.03291	0.04451	0.01525	0.00649	0.00511	-0.00213	10.19476	-4.40875	8.10560	0.89905	0.15155	0.12434	-0.03949	0.00405	0.02610	8.13488	-4.22617	0.72728	-0.03658	0.41888	0.05961	0.00628	-0.01950	0.00271	14.96305
409			4.08000	34.49664	12.22023	12.68496	-0.00229	-0.00091	0.00155	-0.00002	0.00002	-0.00007	115.73734	9.30885	-5.39558	-0.14383	-0.03436	0.02569	0.00987	-0.00105	0.00059	41.28767	-7.40176	3.86506	-0.03085	0.04820	0.01606	0.00688	0.00637	-0.00220	10.21334	-4.44166	7.99816	0.90255	0.14911	0.12256	-0.04168	0.00293	0.02186	8.24993	-4.18429	0.70942	-0.02714	0.41775	0.05637	0.00580	-0.03634	0.00200	15.09790
410			4.09000	34.48978	12.24741	12.70168	-0.00223	-0.00094	0.00175	-0.00001	0.00002	-0.00009	115.77538	9.30215	-5.42129	-0.14320	-0.03501	0.02773	0.01040	-0.00131	0.00119	41.43564	-7.41140	3.97633	-0.02928	0.05046	0.01618	0.00689	0.00725	-0.00201	10.23238	-4.46712	7.90782	0.90417	0.14647	0.12082	-0.03788	0.00193	0.01787	8.38178	-4.12174	0.70134	-0.01342	0.42810	0.05098	0.00309	-0.05145	0.00124	15.25399
411			4.10000	34.48652	12.27282	12.71987	-0.00218	-0.00096	0.00189	0.00001	0.00002	-0.00009	115.81076	9.28338	-5.45640	-0.14286	-0.03550	0.02923	0.00904	-0.00146	0.00220	41.58539	-7.43096	4.08272	-0.02839	0.05133	0.01565	0.00653	0.00752	-0.00159	10.24854	-4.48663	7.83353	0.90255	0.14433	0.12017	-0.02932	0.00153	0.01453	8.51429	-4.04402	0.70182	0.00334	0.45091	0.04452	-0.00073	-0.06407	0.00068	15.41714
412			4.11000	34.48782	12.29282	12.73649	-0.00214	-0.00096	0.00196	0.00003	0.00001	-0.00007	115.83481	9.24496	-5.50224	-0.14288	-0.03573	0.02999	0.00558	-0.00148	0.00355	41.72511	-7.45989	4.17638	-0.02827	0.05116	0.01488	0.00582	0.00711	-0.00107	10.25909	-4.50375	7.77325	0.89933	0.14395	0.12046	-0.01709	0.00213	0.01187	8.63003	-3.95816	0.70819	0.02229	0.47998	0.03799	-0.00388	-0.07231	0.00040	15.57140
413			4.12000	34.49393	12.30458	12.74844	-0.00211	-0.00095	0.00195	0.00004	0.00000	-0.00004	115.83897	9.18188	-5.55966	-0.14317	-0.03552	0.02972	0.00041	-0.00148	0.00497	41.84318	-7.49508	4.25144	-0.02918	0.04977	0.01387	0.00482	0.00600	-0.00058	10.26180	-4.52344	7.72509	0.89305	0.14403	0.12048	-0.00197	0.00382	0.00961	8.71304	-3.87154	0.71570	0.03822	0.50357	0.03256	-0.00408	-0.07336	0.00048	15.70203
414			4.13000	34.50396	12.30712	12.75408	-0.00211	-0.00092	0.00184	0.00004	-0.00000	-0.00000	115.81763	9.09322	-5.63037	-0.14374	-0.03480	0.02830	-0.00543	-0.00160	0.00607	41.93119	-7.53100	4.30518	-0.03120	0.04761	0.01306	0.00360	0.00445	-0.00024	10.25494	-4.54999	7.68847	0.88512	0.14413	0.12067	0.01522	0.00631	0.00762	8.75187	-3.79059	0.71672	0.04473	0.51764	0.02993	-0.00111	-0.06685	0.00094	15.79798
415			4.14000	34.51639	12.30101	12.75319	-0.00214	-0.00088	0.00164	0.00004	-0.00001	0.00003	115.77094	8.98363	-5.71618	-0.14463	-0.03369	0.02588	-0.01048	-0.00193	0.00645	41.98697	-7.56052	4.33979	-0.03406	0.04570	0.01319	0.00230	0.00293	-0.00015	10.23715	-4.58565	7.66266	0.87662	0.14352	0.12072	0.03333	0.00894	0.00600	8.74222	-3.71979	0.70258	0.04350	0.52150	0.02974	0.00255	-0.05470	0.00181	15.85450
416			4.15000	34.52964	12.28704	12.74614	-0.00221	-0.00082	0.00137	0.00004	-0.00001	0.00004	115.70573	8.86465	-5.81572	-0.14580	-0.03233	0.02272	-0.01352	-0.00235	0.00590	42.01625	-7.57694	4.36445	-0.03796	0.04412	0.01422	0.00122	0.00182	-0.00035	10.20789	-4.63031	7.64500	0.86661	0.13956	0.12035	0.05036	0.01087	0.00509	8.68793	-3.66118	0.66582	0.03940	0.51421	0.03143	0.00512	-0.03961	0.00313	15.87434
417			4.16000	34.54146	12.26497	12.73372	-0.00232	-0.00076	0.00105	0.00003	-0.00002	0.00005	115.63284	8.75167	-5.92271	-0.14726	-0.03093	0.01916	-0.01414	-0.00269	0.00463	42.03077	-7.57682	4.39272	-0.04305	0.04195	0.01522	0.00067	0.00127	-0.00085	10.16798	-4.68204	7.63072	0.85426	0.13789	0.11999	0.06383	0.01217	0.00503	8.59969	-3.61536	0.60300	0.03525	0.50708	0.03335	0.00631	-0.02463	0.00465	15.86664
418			4.17000	34.54966	12.23390	12.71695	-0.00245	-0.00071	0.00069	0.00001	-0.00002	0.00004	115.56344	8.65835	-6.02791	-0.14878	-0.02957	0.01543	-0.01247	-0.00284	0.00305	42.04355	-7.55994	4.43594	-0.04843	0.03870	0.01572	0.00088	0.00124	-0.00155	10.11986	-4.73833	7.61552	0.84207	0.13701	0.11864	0.07215	0.01275	0.00543	8.49213	-3.58230	0.51576	0.02914	0.50389	0.03390	0.00589	-0.01062	0.00587	15.84345
419			4.18000	34.55248	12.19415	12.69724	-0.00258	-0.00065	0.00033	-0.00002	-0.00003	0.00002	115.50677	8.59464	-6.12221	-0.15024	-0.02833	0.01176	-0.00891	-0.00277	0.00158	42.06607	-7.52842	4.50193	-0.05336	0.03477	0.01588	0.00198	0.00155	-0.00232	10.06706	-4.79627	7.59774	0.82736	0.13593	0.11690	0.07431	0.01264	0.00569	8.38016	-3.56225	0.41013	0.02533	0.50163	0.03379	0.00506	0.00246	0.00657	15.81693
420			4.19000	34.54964	12.14839	12.67601	-0.00272	-0.00060	-0.00002	-0.00005	-0.00003	-0.00000	115.47015	8.56727	-6.19748	-0.15133	-0.02722	0.00830	-0.00401	-0.00250	0.00047	42.10696	-7.48563	4.59594	-0.05757	0.03071	0.01602	0.00384	0.00206	-0.00312	10.01389	-4.85298	7.57909	0.80936	0.13567	0.11522	0.07016	0.01208	0.00534	8.27698	-3.55542	0.29422	0.02358	0.50090	0.03329	0.00416	0.01413	0.00667	15.79746
421			4.20000	34.54125	12.10059	12.65562	-0.00284	-0.00057	-0.00031	-0.00007	-0.00003	-0.00002	115.45782	8.58095	-6.24693	-0.15204	-0.02633	0.00529	0.00136	-0.00210	-0.00016	42.17099	-7.43589	4.72100	-0.06144	0.02675	0.01605	0.00617	0.00260	-0.00384	9.96480	-4.90598	7.56310	0.78852	0.13469	0.11258	0.06038	0.01115	0.00425	8.19224	-3.56115	0.17772	0.01936	0.49761	0.03223	0.00270	0.02309	0.00608	15.79217
422			4.21000	34.52777	12.05455	12.63890	-0.00293	-0.00054	-0.00054	-0.00009	-0.00003	-0.00003	115.47015	8.63766	-6.26605	-0.15227	-0.02578	0.00307	0.00642	-0.00164	-0.00037	42.25828	-7.38372	4.87640	-0.06437	0.02354	0.01618	0.00847	0.00305	-0.00448	9.92391	-4.95392	7.55284	0.76850	0.13268	0.10950	0.04648	0.01007	0.00283	8.13123	-3.57720	0.07222	0.01324	0.48673	0.03171	0.00126	0.02760	0.00497	15.80378
423			4.22000	34.51010	12.01421	12.62877	-0.00298	-0.00053	-0.00068	-0.00011	-0.00002	-0.00003	115.50518	8.73672	-6.25343	-0.15215	-0.02572	0.00196	0.01068	-0.00118	-0.00040	42.36507	-7.33244	5.05836	-0.06606	0.02129	0.01629	0.01019	0.00338	-0.00494	9.89427	-4.99674	7.54881	0.75211	0.13041	0.10739	0.03036	0.00898	0.00173	8.09484	-3.60004	-0.00956	0.01030	0.46801	0.03285	0.00053	0.02717	0.00342	15.83058
424			4.23000	34.48962	11.98403	12.62702	-0.00300	-0.00054	-0.00072	-0.00011	-0.00002	-0.00001	115.55894	8.87287	-6.21132	-0.15195	-0.02627	0.00220	0.01369	-0.00073	-0.00060	42.48384	-7.28365	5.25905	-0.06681	0.01998	0.01603	0.01090	0.00353	-0.00505	9.87725	-5.03486	7.54820	0.73664	0.12805	0.10694	0.01414	0.00788	0.00139	8.08022	-3.62623	-0.05559	0.00933	0.45202	0.03489	0.00014	0.02345	0.00120	15.86684
425			4.24000	34.46872	11.96765	12.63286	-0.00299	-0.00057	-0.00064	-0.00009	-0.00001	0.00000	115.62514	9.03413	-6.14511	-0.15158	-0.02726	0.00358	0.01512	-0.00026	-0.00113	42.60347	-7.23806	5.46456	-0.06682	0.02006	0.01586	0.01039	0.00359	-0.00485	9.87204	-5.06880	7.54620	0.72406	0.12670	0.10826	0.00027	0.00683	0.00192	8.08112	-3.65334	-0.05703	0.00971	0.45125	0.03626	-0.00010	0.01884	-0.00168	15.90404
426			4.25000	34.45033	11.96705	12.64372	-0.00298	-0.00061	-0.00046	-0.00007	-0.00000	0.00001	115.69667	9.20481	-6.06244	-0.15073	-0.02831	0.00550	0.01516	0.00019	-0.00181	42.71250	-7.19699	5.65911	-0.06647	0.02171	0.01627	0.00894	0.00361	-0.00452	9.87598	-5.09923	7.53869	0.71482	0.12640	0.10992	-0.00990	0.00595	0.00302	8.08870	-3.68106	-0.00969	0.01378	0.46277	0.03585	-0.00025	0.01499	-0.00463	15.93287
427			4.26000	34.43691	11.98136	12.65665	-0.00298	-0.00067	-0.00020	-0.00004	0.00001	0.00001	115.76807	9.37140	-5.97213	-0.14910	-0.02909	0.00745	0.01423	0.00048	-0.00238	42.80346	-7.16224	5.83050	-0.06589	0.02451	0.01732	0.00703	0.00355	-0.00408	9.88597	-5.12731	7.52432	0.70498	0.12614	0.11050	-0.01658	0.00537	0.00415	8.09313	-3.71094	0.08465	0.02295	0.47643	0.03374	-0.00025	0.01310	-0.00688	15.94472
428			4.27000	34.42834	12.00691	12.67013	-0.00298	-0.00074	0.00009	-0.00002	0.00002	-0.00000	115.83501	9.52562	-5.88433	-0.14714	-0.02970	0.00938	0.01261	0.00044	-0.00271	42.87379	-7.13530	5.97214	-0.06545	0.02764	0.01844	0.00514	0.00327	-0.00342	9.89988	-5.15470	7.50449	0.69475	0.12361	0.11040	-0.02093	0.00514	0.00492	8.08648	-3.74518	0.21771	0.03416	0.48486	0.03167	0.00025	0.01339	-0.00818	15.93359
429			4.28000	34.42250	12.03789	12.68334	-0.00299	-0.00080	0.00038	-0.00002	0.00003	-0.00002	115.89317	9.66251	-5.80992	-0.14544	-0.03036	0.01141	0.01043	0.00004	-0.00279	42.92443	-7.11695	6.08042	-0.06528	0.03066	0.01921	0.00354	0.00269	-0.00251	9.91668	-5.18305	7.48201	0.68549	0.12287	0.10980	-0.02387	0.00533	0.00522	8.06600	-3.78391	0.37385	0.04515	0.48916	0.02983	0.00114	0.01421	-0.00834	15.89887
430			4.29000	34.41695	12.06808	12.69548	-0.00300	-0.00086	0.00064	-0.00002	0.00002	-0.00003	115.93829	9.77751	-5.75880	-0.14428	-0.03119	0.01355	0.00779	-0.00068	-0.00252	42.95829	-7.10682	6.15186	-0.06549	0.03333	0.01938	0.00239	0.00172	-0.00141	9.93569	-5.21303	7.45920	0.67765	0.12294	0.10852	-0.02591	0.00553	0.00518	8.03693	-3.82312	0.53098	0.05376	0.48850	0.02828	0.00170	0.01317	-0.00735	15.84778
431			4.30000	34.41028	12.09212	12.70562	-0.00301	-0.00090	0.00084	-0.00003	0.00002	-0.00003	115.96723	9.86539	-5.73807	-0.14363	-0.03211	0.01564	0.00487	-0.00154	-0.00182	42.97886	-7.10353	6.18252	-0.06570	0.03590	0.01930	0.00167	0.00036	-0.00024	9.95639	-5.24324	7.43684	0.66942	0.12165	0.10627	-0.02723	0.00528	0.00494	8.01043	-3.85617	0.66516	0.06269	0.48387	0.02628	0.00134	0.00872	-0.00532	15.79259
432			4.31000	34.40253	12.10684	12.71305	-0.00301	-0.00094	0.00098	-0.00003	0.00001	-0.00002	115.97869	9.92181	-5.74960	-0.14322	-0.03298	0.01755	0.00183	-0.00232	-0.00075	42.98968	-7.10536	6.17041	-0.06553	0.03861	0.01924	0.00129	-0.00129	0.00088	9.97826	-5.27127	7.41510	0.66017	0.11927	0.10482	-0.02759	0.00452	0.00469	7.99724	-3.87591	0.75827	0.07141	0.47940	0.02498	-0.00013	0.00071	-0.00305	15.74479
433			4.32000	34.39445	12.11234	12.71821	-0.00299	-0.00096	0.00108	-0.00004	-0.00000	-0.00001	115.97297	9.94486	-5.78976	-0.14296	-0.03376	0.01926	-0.00141	-0.00283	0.00053	42.99333	-7.11141	6.11734	-0.06487	0.04140	0.01923	0.00101	-0.00306	0.00192	10.00032	-5.29488	7.39368	0.64870	0.11471	0.10316	-0.02648	0.00336	0.00445	8.00317	-3.87729	0.80362	0.08034	0.47880	0.02279	-0.00243	-0.00979	-0.00087	15.71134
434			4.33000	34.38659	12.11107	12.72241	-0.00297	-0.00097	0.00115	-0.00004	-0.00001	-0.00000	115.94984	9.93559	-5.85131	-0.14289	-0.03446	0.02088	-0.00522	-0.00300	0.00185	42.98985	-7.12115	6.02796	-0.06377	0.04425	0.01922	0.00054	-0.00483	0.00281	10.02107	-5.31290	7.37207	0.63630	0.11333	0.10210	-0.02370	0.00222	0.00435	8.02872	-3.85875	0.80478	0.09186	0.48888	0.01937	-0.00526	-0.02125	0.00065	15.69410
435			4.34000	34.37881	12.10582	12.72688	-0.00293	-0.00098	0.00121	-0.00003	-0.00001	-0.00000	115.90762	9.89713	-5.92589	-0.14307	-0.03510	0.02246	-0.00981	-0.00280	0.00307	42.97707	-7.13403	5.90794	-0.06246	0.04742	0.01938	-0.00025	-0.00650	0.00357	10.03889	-5.32549	7.34933	0.62430	0.11205	0.10131	-0.01942	0.00119	0.00445	8.07088	-3.82255	0.77220	0.10332	0.50360	0.01545	-0.00815	-0.03164	0.00130	15.69172
436			4.35000	34.37109	12.09894	12.73181	-0.00290	-0.00098	0.00127	-0.00003	-0.00001	-0.00000	115.84492	9.83443	-6.00433	-0.14357	-0.03571	0.02408	-0.01471	-0.00225	0.00405	42.95245	-7.15030	5.76432	-0.06118	0.05145	0.02005	-0.00124	-0.00789	0.00426	10.05230	-5.33365	7.32444	0.61684	0.11055	0.10048	-0.01407	0.00036	0.00465	8.12475	-3.77395	0.71957	0.11314	0.51796	0.01158	-0.01052	-0.03903	0.00126	15.70103
437			4.36000	34.36444	12.09311	12.73621	-0.00287	-0.00100	0.00134	-0.00002	-0.00001	-0.00000	115.76443	9.75497	-6.07700	-0.14423	-0.03622	0.02565	-0.01884	-0.00139	0.00457	42.91652	-7.17104	5.60780	-0.05999	0.05647	0.02145	-0.00213	-0.00867	0.00483	10.06021	-5.33846	7.29755	0.61705	0.11013	0.09923	-0.00773	-0.00022	0.00470	8.18479	-3.71940	0.66051	0.12090	0.52820	0.00798	-0.01194	-0.04243	0.00089	15.71856
438			4.37000	34.36047	12.09123	12.73831	-0.00286	-0.00102	0.00143	-0.00001	0.00000	-0.00000	115.67315	9.66979	-6.13456	-0.14483	-0.03647	0.02686	-0.02140	-0.00038	0.00438	42.87296	-7.19702	5.45313	-0.05916	0.06123	0.02308	-0.00273	-0.00831	0.00507	10.06163	-5.34086	7.27037	0.62246	0.10775	0.09670	-0.00006	-0.00054	0.00439	8.24525	-3.66473	0.60645	0.12744	0.53109	0.00425	-0.01217	-0.04199	0.00040	15.74044
439			4.38000	34.36019	12.09474	12.73661	-0.00286	-0.00104	0.00153	0.00000	0.00001	-0.00000	115.57947	9.59158	-6.17015	-0.14511	-0.03635	0.02746	-0.02224	0.00059	0.00351	42.82690	-7.22820	5.31528	-0.05913	0.06406	0.02393	-0.00298	-0.00665	0.00475	10.05543	-5.34193	7.24511	0.62957	0.10451	0.09400	0.00892	-0.00054	0.00385	8.30029	-3.61411	0.56543	0.13249	0.53416	0.00047	-0.01098	-0.03930	0.00003	15.76227
440			4.39000	34.36284	12.10273	12.73096	-0.00288	-0.00106	0.00163	0.00001	0.00002	0.00000	115.48963	9.52979	-6.18182	-0.14535	-0.03604	0.02762	-0.02164	0.00135	0.00227	42.78371	-7.26436	5.20357	-0.06000	0.06494	0.02396	-0.00282	-0.00423	0.00405	10.04098	-5.34320	7.22289	0.63899	0.10349	0.09303	0.01847	-0.00022	0.00335	8.34430	-3.57011	0.54168	0.13537	0.54555	-0.00257	-0.00827	-0.03558	-0.00009	15.77972
441			4.40000	34.36774	12.11304	12.72180	-0.00290	-0.00108	0.00172	0.00002	0.00003	0.00001	115.40855	9.48815	-6.17202	-0.14569	-0.03573	0.02759	-0.01991	0.00182	0.00107	42.74837	-7.30521	5.12072	-0.06121	0.06410	0.02313	-0.00221	-0.00177	0.00323	10.01847	-5.34671	7.20390	0.64802	0.10591	0.09326	0.02746	0.00042	0.00296	8.37217	-3.53414	0.53500	0.13917	0.55898	-0.00464	-0.00430	-0.03068	-0.00004	15.78884
442			4.41000	34.37430	12.12388	12.71012	-0.00292	-0.00110	0.00180	0.00002	0.00003	0.00001	115.33863	9.46441	-6.14772	-0.14606	-0.03548	0.02754	-0.01777	0.00194	0.00025	42.72449	-7.34965	5.06364	-0.06216	0.06187	0.02148	-0.00128	0.00006	0.00246	9.98914	-5.35406	7.18768	0.65327	0.10845	0.09287	0.03454	0.00128	0.00265	8.37969	-3.50653	0.54148	0.14332	0.56693	-0.00633	0.00076	-0.02464	0.00007	15.78668
443			4.42000	34.38134	12.13398	12.69727	-0.00295	-0.00112	0.00186	0.00002	0.00003	0.00002	115.27785	9.45184	-6.11924	-0.14645	-0.03532	0.02749	-0.01617	0.00167	-0.00002	42.71241	-7.39514	5.02429	-0.06254	0.05890	0.01937	-0.00032	0.00086	0.00189	9.95509	-5.36575	7.17394	0.65701	0.10884	0.09254	0.03920	0.00209	0.00233	8.36490	-3.48659	0.55401	0.14236	0.57015	-0.00668	0.00615	-0.01797	0.00010	15.77191
444			4.43000	34.38652	12.14231	12.68503	-0.00297	-0.00113	0.00190	0.00000	0.00002	0.00002	115.22032	9.44205	-6.09758	-0.14712	-0.03529	0.02750	-0.01562	0.00109	0.00018	42.70938	-7.43763	4.99245	-0.06231	0.05658	0.01764	0.00044	0.00075	0.00151	9.91847	-5.38075	7.16302	0.66130	0.10843	0.09275	0.04179	0.00262	0.00193	8.32880	-3.47328	0.56374	0.13402	0.56900	-0.00516	0.01033	-0.01119	0.00002	15.74512
445			4.44000	34.38781	12.14778	12.67490	-0.00300	-0.00113	0.00192	-0.00001	0.00002	0.00002	115.16100	9.43012	-6.08985	-0.14811	-0.03539	0.02754	-0.01565	0.00033	0.00053	42.71244	-7.47273	4.96213	-0.06159	0.05575	0.01689	0.00100	0.00025	0.00120	9.88091	-5.39715	7.15519	0.66205	0.10633	0.09243	0.04256	0.00276	0.00149	8.27605	-3.46506	0.56247	0.12407	0.56102	-0.00292	0.01255	-0.00507	-0.00005	15.70958
446			4.45000	34.38454	12.14983	12.66767	-0.00302	-0.00113	0.00191	-0.00004	0.00001	0.00001	115.09930	9.41743	-6.09727	-0.14926	-0.03558	0.02765	-0.01543	-0.00046	0.00076	42.72058	-7.49667	4.93546	-0.06093	0.05583	0.01667	0.00146	-0.00019	0.00080	9.84356	-5.41322	7.14982	0.65933	0.10541	0.09227	0.04164	0.00265	0.00124	8.21400	-3.46007	0.54484	0.11388	0.55404	-0.00061	0.01278	-0.00014	-0.00003	15.67023
447			4.46000	34.37664	12.14909	12.66378	-0.00304	-0.00113	0.00189	-0.00005	0.00000	0.00001	115.03812	9.40796	-6.11705	-0.15042	-0.03583	0.02779	-0.01439	-0.00112	0.00082	42.73433	-7.50723	4.91872	-0.06104	0.05566	0.01616	0.00196	-0.00036	0.00028	9.80757	-5.42817	7.14493	0.65985	0.10499	0.09278	0.03932	0.00247	0.00134	8.15066	-3.45714	0.50941	0.10084	0.55018	0.00203	0.01113	0.00394	0.00015	15.63227
448			4.47000	34.36485	12.14723	12.66312	-0.00306	-0.00112	0.00185	-0.00007	-0.00000	0.00000	114.98192	9.40221	-6.14474	-0.15149	-0.03602	0.02777	-0.01223	-0.00151	0.00083	42.75478	-7.50479	4.91572	-0.06169	0.05470	0.01525	0.00258	-0.00028	-0.00022	9.77416	-5.44255	7.13805	0.65789	0.10635	0.09297	0.03534	0.00244	0.00180	8.09272	-3.45605	0.45856	0.09267	0.54827	0.00367	0.00914	0.00796	0.00035	15.59997
449			4.48000	34.35089	12.14612	12.66531	-0.00308	-0.00111	0.00178	-0.00007	-0.00000	-0.00001	114.93598	9.39736	-6.17586	-0.15224	-0.03601	0.02735	-0.00881	-0.00162	0.00083	42.78337	-7.49169	4.92701	-0.06199	0.05316	0.01441	0.00329	-0.00000	-0.00064	9.74436	-5.45781	7.12743	0.65223	0.10740	0.09280	0.03023	0.00264	0.00245	8.04433	-3.45811	0.39782	0.08950	0.54640	0.00447	0.00734	0.01272	0.00048	15.57582
450			4.49000	34.33769	12.14709	12.67013	-0.00310	-0.00110	0.00170	-0.00005	-0.00000	-0.00002	114.90546	9.39237	-6.20691	-0.15259	-0.03574	0.02648	-0.00433	-0.00158	0.00071	42.82057	-7.47016	4.95341	-0.06128	0.05141	0.01400	0.00385	0.00048	-0.00105	9.71866	-5.47541	7.11294	0.64713	0.10861	0.09271	0.02483	0.00307	0.00305	8.00632	-3.46536	0.33356	0.08527	0.54549	0.00512	0.00557	0.01879	0.00054	15.55979
451			4.50000	34.32848	12.15016	12.67758	-0.00312	-0.00107	0.00159	-0.00002	-0.00000	-0.00002	114.89373	9.39103	-6.23561	-0.15258	-0.03533	0.02532	0.00059	-0.00155	0.00033	42.86455	-7.44107	4.99800	-0.06008	0.04987	0.01422	0.00403	0.00117	-0.00155	9.69734	-5.49606	7.09559	0.64117	0.10985	0.09244	0.01939	0.00356	0.00344	7.97705	-3.48035	0.27241	0.08019	0.54270	0.00576	0.00414	0.02596	0.00054	15.54943
452			4.51000	34.32505	12.15331	12.68736	-0.00314	-0.00104	0.00145	0.00001	-0.00001	-0.00002	114.90132	9.39996	-6.25950	-0.15226	-0.03483	0.02391	0.00534	-0.00152	-0.00025	42.91182	-7.40470	5.06430	-0.05974	0.04816	0.01466	0.00391	0.00195	-0.00212	9.68056	-5.51925	7.07694	0.63466	0.10978	0.09189	0.01385	0.00391	0.00355	7.95400	-3.50487	0.22035	0.07667	0.53392	0.00676	0.00315	0.03303	0.00048	15.54079
453			4.52000	34.32739	12.15363	12.69895	-0.00314	-0.00101	0.00130	0.00004	-0.00001	-0.00002	114.92725	9.42291	-6.27651	-0.15157	-0.03420	0.02217	0.00975	-0.00143	-0.00080	42.95934	-7.36243	5.15200	-0.06088	0.04597	0.01514	0.00370	0.00263	-0.00262	9.66878	-5.54376	7.05865	0.62953	0.10807	0.09107	0.00807	0.00399	0.00334	7.93545	-3.53929	0.18184	0.07401	0.51868	0.00823	0.00235	0.03839	0.00036	15.53021
454			4.53000	34.33433	12.14972	12.71242	-0.00312	-0.00097	0.00112	0.00006	-0.00002	-0.00002	114.97076	9.45776	-6.28578	-0.15069	-0.03347	0.02017	0.01392	-0.00124	-0.00112	43.00593	-7.31765	5.25539	-0.06314	0.04345	0.01568	0.00360	0.00306	-0.00293	9.66255	-5.56796	7.04247	0.62796	0.10758	0.09009	0.00203	0.00387	0.00283	7.92137	-3.58187	0.15824	0.07072	0.50063	0.00990	0.00150	0.04081	0.00018	15.51569
455			4.54000	34.34436	12.14276	12.72860	-0.00309	-0.00093	0.00093	0.00008	-0.00003	-0.00002	115.03117	9.49828	-6.28843	-0.14966	-0.03266	0.01799	0.01775	-0.00099	-0.00114	43.05189	-7.27512	5.36556	-0.06549	0.04085	0.01639	0.00365	0.00324	-0.00303	9.66229	-5.59044	7.02994	0.62813	0.10782	0.08929	-0.00424	0.00360	0.00214	7.91322	-3.62895	0.14839	0.06670	0.48375	0.01157	0.00050	0.03965	-0.00004	15.49743
456			4.55000	34.35559	12.13524	12.74822	-0.00305	-0.00089	0.00074	0.00008	-0.00003	-0.00002	115.10654	9.53848	-6.28656	-0.14861	-0.03185	0.01577	0.02073	-0.00075	-0.00097	43.09756	-7.23921	5.47409	-0.06744	0.03802	0.01699	0.00375	0.00314	-0.00286	9.66827	-5.61032	7.02177	0.62756	0.10782	0.08941	-0.01066	0.00319	0.00139	7.91335	-3.67550	0.14963	0.06538	0.47158	0.01326	-0.00064	0.03540	-0.00026	15.47697
457			4.56000	34.36581	12.12858	12.77058	-0.00302	-0.00085	0.00055	0.00007	-0.00003	-0.00001	115.19193	9.57382	-6.28283	-0.14765	-0.03103	0.01357	0.02212	-0.00056	-0.00069	43.14167	-7.21252	5.57272	-0.06903	0.03470	0.01715	0.00364	0.00272	-0.00237	9.68059	-5.62682	7.01804	0.62524	0.10793	0.08971	-0.01700	0.00266	0.00062	7.92379	-3.71724	0.15876	0.06889	0.46919	0.01333	-0.00201	0.02959	-0.00038	15.45599
458			4.57000	34.37285	12.12260	12.79341	-0.00301	-0.00081	0.00039	0.00005	-0.00002	-0.00001	115.27927	9.59976	-6.28047	-0.14678	-0.03028	0.01160	0.02149	-0.00041	-0.00035	43.18037	-7.19668	5.65238	-0.07037	0.03123	0.01680	0.00309	0.00203	-0.00159	9.69912	-5.63952	7.01866	0.62316	0.10888	0.09079	-0.02313	0.00213	-0.00009	7.94535	-3.75160	0.17205	0.07440	0.47469	0.01286	-0.00361	0.02330	-0.00039	15.43529
459			4.58000	34.37583	12.11612	12.81383	-0.00301	-0.00078	0.00027	0.00003	-0.00002	-0.00001	115.35974	9.61143	-6.28243	-0.14603	-0.02963	0.01006	0.01908	-0.00031	-0.00001	43.20849	-7.19271	5.70396	-0.07104	0.02847	0.01642	0.00205	0.00127	-0.00068	9.72361	-5.64875	7.02300	0.62229	0.11173	0.09305	-0.02909	0.00168	-0.00068	7.97761	-3.77780	0.18580	0.08151	0.48400	0.01285	-0.00540	0.01736	-0.00035	15.41476
460			4.59000	34.37550	12.10853	12.83057	-0.00303	-0.00077	0.00020	0.00001	-0.00002	-0.00000	115.42728	9.60633	-6.29077	-0.14542	-0.02913	0.00904	0.01570	-0.00025	0.00027	43.22229	-7.20129	5.72252	-0.07109	0.02687	0.01624	0.00073	0.00057	0.00024	9.75379	-5.65512	7.02990	0.62065	0.11224	0.09466	-0.03483	0.00126	-0.00103	8.01962	-3.79659	0.19696	0.08847	0.49020	0.01257	-0.00726	0.01224	-0.00024	15.39425
461			4.60000	34.37337	12.10021	12.84324	-0.00304	-0.00076	0.00015	-0.00000	-0.00002	-0.00000	115.47945	9.58516	-6.30616	-0.14499	-0.02881	0.00849	0.01210	-0.00022	0.00051	43.22085	-7.22215	5.70816	-0.07139	0.02582	0.01582	-0.00056	-0.00005	0.00111	9.78937	-5.65930	7.03760	0.61900	0.11241	0.09574	-0.03553	0.00103	-0.00099	8.07045	-3.80921	0.20358	0.09482	0.49481	0.01197	-0.00919	0.00788	-0.00011	15.37386
462			4.61000	34.37107	12.09191	12.85080	-0.00306	-0.00076	0.00014	-0.00001	-0.00001	0.00000	115.51659	9.54850	-6.32854	-0.14461	-0.02871	0.00859	0.00864	-0.00016	0.00077	43.20568	-7.25474	5.66209	-0.07220	0.02536	0.01499	-0.00164	-0.00063	0.00185	9.83017	-5.66231	7.04370	0.61680	0.11321	0.09668	-0.04587	0.00076	-0.00056	8.13014	-3.81610	0.20462	0.10267	0.49717	0.01138	-0.01156	0.00320	0.00004	15.35446
463			4.62000	34.36961	12.08427	12.85193	-0.00307	-0.00077	0.00018	-0.00001	-0.00001	0.00000	115.53950	9.49506	-6.35704	-0.14411	-0.02886	0.00948	0.00537	-0.00003	0.00114	43.17923	-7.29845	5.58448	-0.07292	0.02612	0.01409	-0.00243	-0.00124	0.00246	9.87535	-5.66571	7.04546	0.61322	0.11095	0.09642	-0.04994	0.00074	0.00041	8.19976	-3.81598	0.19895	0.10985	0.49473	0.01030	-0.01434	-0.00268	0.00019	15.33793
464			4.63000	34.36951	12.07844	12.84690	-0.00308	-0.00079	0.00029	-0.00000	0.00000	0.00000	115.54914	9.42428	-6.39022	-0.14361	-0.02932	0.01124	0.00238	0.00016	0.00165	43.14397	-7.35209	5.47757	-0.07232	0.02881	0.01370	-0.00293	-0.00190	0.00296	9.92314	-5.67068	7.04021	0.61095	0.10864	0.09575	-0.05185	0.00080	0.00174	8.28106	-3.80701	0.18504	0.11756	0.49361	0.00851	-0.01777	-0.00964	0.00031	15.32726
465			4.64000	34.37133	12.07592	12.83672	-0.00308	-0.00082	0.00043	0.00000	0.00001	0.00001	115.54735	9.34037	-6.42498	-0.14341	-0.03013	0.01378	-0.00012	0.00042	0.00221	43.10283	-7.41276	5.34990	-0.07041	0.03361	0.01415	-0.00311	-0.00255	0.00339	9.97070	-5.67759	7.02626	0.60939	0.10656	0.09518	-0.05072	0.00081	0.00313	8.37551	-3.78781	0.16094	0.12831	0.49552	0.00610	-0.02221	-0.01688	0.00036	15.32642
466			4.65000	34.37574	12.07806	12.82189	-0.00308	-0.00086	0.00061	0.00001	0.00002	0.00001	115.53754	9.25200	-6.45586	-0.14351	-0.03129	0.01703	-0.00189	0.00080	0.00265	43.05964	-7.47612	5.21576	-0.06782	0.03986	0.01511	-0.00299	-0.00293	0.00361	10.01496	-5.68576	7.00438	0.61157	0.10417	0.09487	-0.04662	0.00072	0.00416	8.48339	-3.75858	0.12434	0.13658	0.50047	0.00359	-0.02646	-0.02313	0.00030	15.33885
467			4.66000	34.38375	12.08638	12.80204	-0.00306	-0.00089	0.00079	0.00003	0.00004	0.00002	115.52403	9.16702	-6.47600	-0.14402	-0.03275	0.02072	-0.00292	0.00145	0.00287	43.01853	-7.53812	5.09004	-0.06520	0.04635	0.01603	-0.00266	-0.00284	0.00351	10.05327	-5.69417	6.97791	0.61585	0.10373	0.09464	-0.04008	0.00064	0.00459	8.60330	-3.72108	0.07275	0.14318	0.50834	0.00074	-0.03010	-0.02768	0.00008	15.36634
468			4.67000	34.39734	12.10312	12.77425	-0.00304	-0.00092	0.00093	0.00006	0.00006	0.00003	115.51062	9.08699	-6.47888	-0.14470	-0.03416	0.02413	-0.00338	0.00248	0.00290	42.98221	-7.59607	4.98234	-0.06289	0.05168	0.01657	-0.00226	-0.00230	0.00313	10.08419	-5.70240	6.95056	0.61880	0.10308	0.09453	-0.03214	0.00063	0.00453	8.73199	-3.67749	0.00553	0.14837	0.51521	-0.00180	-0.03247	-0.03025	-0.00025	15.40792
469			4.68000	34.41928	12.13090	12.73254	-0.00301	-0.00094	0.00104	0.00008	0.00009	0.00004	115.49977	9.00707	-6.46001	-0.14500	-0.03494	0.02628	-0.00366	0.00385	0.00281	42.95157	-7.64843	4.89524	-0.06128	0.05500	0.01698	-0.00189	-0.00155	0.00266	10.10752	-5.71061	6.92486	0.62218	0.10198	0.09381	-0.02407	0.00065	0.00408	8.86346	-3.63060	-0.07332	0.15076	0.51770	-0.00409	-0.03231	-0.03050	-0.00061	15.45919
470			4.69000	34.45070	12.17041	12.67061	-0.00298	-0.00094	0.00111	0.00010	0.00013	0.00007	115.49134	8.92221	-6.41692	-0.14442	-0.03451	0.02620	-0.00437	0.00519	0.00251	42.92633	-7.69479	4.82756	-0.06098	0.05537	0.01732	-0.00159	-0.00076	0.00219	10.12374	-5.71837	6.90249	0.62659	0.10203	0.09352	-0.01619	0.00059	0.00340	8.98774	-3.58426	-0.15451	0.15075	0.51682	-0.00517	-0.02896	-0.02832	-0.00075	15.51176
471			4.70000	34.48859	12.21783	12.58655	-0.00295	-0.00094	0.00115	0.00009	0.00015	0.00010	115.48209	8.83379	-6.35020	-0.14304	-0.03286	0.02390	-0.00596	0.00599	0.00187	42.90592	-7.73564	4.77724	-0.06214	0.05267	0.01739	-0.00133	-0.00005	0.00173	10.13313	-5.72442	6.88477	0.63202	0.10207	0.09314	-0.00819	0.00035	0.00247	9.09322	-3.54279	-0.22713	0.14888	0.51417	-0.00577	-0.02282	-0.02411	-0.00071	15.55577
472			4.71000	34.52642	12.26525	12.48601	-0.00293	-0.00095	0.00120	0.00006	0.00015	0.00012	115.46687	8.75129	-6.26519	-0.14141	-0.03073	0.02074	-0.00834	0.00598	0.00102	42.89034	-7.77153	4.74272	-0.06422	0.04834	0.01686	-0.00102	0.00053	0.00125	10.13566	-5.72759	6.87308	0.63758	0.10202	0.09249	0.00032	0.00001	0.00131	9.17152	-3.50897	-0.28549	0.14718	0.51253	-0.00659	-0.01537	-0.01880	-0.00064	15.58448
473			4.72000	34.55703	12.30413	12.38047	-0.00292	-0.00096	0.00127	0.00001	0.00014	0.00014	115.44183	8.68727	-6.17083	-0.14031	-0.02910	0.01839	-0.01094	0.00538	0.00016	42.88047	-7.80276	4.72308	-0.06595	0.04453	0.01586	-0.00054	0.00100	0.00079	10.13096	-5.72741	6.86874	0.64166	0.09981	0.09051	0.00927	-0.00022	0.00006	9.21928	-3.48351	-0.33096	0.14814	0.50942	-0.00845	-0.00778	-0.01341	-0.00064	15.59550
474			4.73000	34.57564	12.32942	12.28182	-0.00292	-0.00097	0.00135	-0.00004	0.00011	0.00015	115.40607	8.65107	-6.07618	-0.14027	-0.02844	0.01753	-0.01320	0.00450	-0.00063	42.87758	-7.82913	4.71813	-0.06660	0.04244	0.01474	0.00009	0.00144	0.00036	10.11899	-5.72524	6.87194	0.64662	0.09777	0.08961	0.01785	-0.00009	-0.00099	9.23660	-3.46530	-0.36655	0.15004	0.50974	-0.00962	-0.00032	-0.00939	-0.00054	15.58921
475			4.74000	34.58072	12.34079	12.19816	-0.00294	-0.00098	0.00141	-0.00009	0.00008	0.00014	115.36161	8.64652	-5.98729	-0.14123	-0.02859	0.01779	-0.01474	0.00353	-0.00144	42.88280	-7.85050	4.72888	-0.06615	0.04185	0.01380	0.00077	0.00197	-0.00004	10.10055	-5.72414	6.88101	0.65390	0.09826	0.09032	0.02488	0.00053	-0.00157	9.22537	-3.45226	-0.39178	0.14630	0.51566	-0.00946	0.00642	-0.00757	-0.00033	15.56695
476			4.75000	34.57359	12.34064	12.13327	-0.00297	-0.00099	0.00144	-0.00012	0.00005	0.00012	115.31193	8.67434	-5.90688	-0.14290	-0.02924	0.01853	-0.01542	0.00252	-0.00231	42.89634	-7.86652	4.75745	-0.06490	0.04199	0.01315	0.00139	0.00262	-0.00044	10.07746	-5.72784	6.89275	0.65819	0.09829	0.09115	0.02934	0.00159	-0.00163	9.18851	-3.44228	-0.40338	0.14127	0.52067	-0.00871	0.01189	-0.00763	-0.00008	15.53008
477			4.76000	34.55756	12.33213	12.08771	-0.00300	-0.00099	0.00145	-0.00014	0.00002	0.00009	115.26093	8.73328	-5.83517	-0.14502	-0.03014	0.01937	-0.01529	0.00157	-0.00318	42.91786	-7.87677	4.80637	-0.06334	0.04207	0.01262	0.00187	0.00332	-0.00084	10.05182	-5.73876	6.90456	0.65856	0.09876	0.09244	0.03135	0.00282	-0.00144	9.12934	-3.43405	-0.39914	0.13654	0.52258	-0.00675	0.01611	-0.00858	0.00012	15.48032
478			4.77000	34.53733	12.31794	12.05919	-0.00302	-0.00098	0.00143	-0.00013	-0.00000	0.00007	115.21174	8.81920	-5.77114	-0.14718	-0.03107	0.02002	-0.01456	0.00072	-0.00388	42.94643	-7.88075	4.87616	-0.06228	0.04109	0.01164	0.00223	0.00379	-0.00114	10.02524	-5.75695	6.91610	0.65840	0.09844	0.09348	0.03186	0.00393	-0.00135	9.05195	-3.42690	-0.38039	0.13018	0.51857	-0.00377	0.01868	-0.00991	0.00015	15.42073
479			4.78000	34.51777	12.30046	12.04395	-0.00305	-0.00097	0.00138	-0.00010	-0.00002	0.00005	115.16594	8.92302	-5.71519	-0.14912	-0.03192	0.02038	-0.01349	0.00001	-0.00419	42.98017	-7.87783	4.96175	-0.06177	0.03921	0.01038	0.00246	0.00375	-0.00124	9.99881	-5.78092	6.92890	0.65583	0.09763	0.09373	0.03139	0.00477	-0.00166	8.96210	-3.41936	-0.35190	0.12387	0.51191	-0.00104	0.01956	-0.01217	0.00005	15.35601
480			4.79000	34.50282	12.28194	12.03769	-0.00306	-0.00096	0.00131	-0.00007	-0.00002	0.00003	115.12384	9.03225	-5.66958	-0.15066	-0.03260	0.02046	-0.01219	-0.00060	-0.00401	43.01627	-7.86739	5.05310	-0.06150	0.03733	0.00945	0.00254	0.00320	-0.00122	9.97342	-5.80855	6.94598	0.65321	0.09698	0.09416	0.03022	0.00529	-0.00270	8.86744	-3.40867	-0.32086	0.11696	0.50609	0.00180	0.01859	-0.01563	-0.00008	15.29119
481			4.80000	34.49462	12.26468	12.03648	-0.00306	-0.00095	0.00125	-0.00003	-0.00002	0.00002	115.08536	9.13551	-5.63802	-0.15165	-0.03312	0.02045	-0.01060	-0.00118	-0.00348	43.05175	-7.84836	5.13900	-0.06129	0.03672	0.00960	0.00250	0.00235	-0.00123	9.95019	-5.83675	6.97236	0.65348	0.09625	0.09494	0.02849	0.00534	-0.00494	8.77670	-3.39203	-0.29738	0.10868	0.50215	0.00475	0.01589	-0.01933	-0.00009	15.23039
482			4.81000	34.49334	12.25069	12.03757	-0.00305	-0.00095	0.00122	0.00001	-0.00002	0.00001	115.05107	9.22596	-5.62332	-0.15209	-0.03349	0.02050	-0.00868	-0.00174	-0.00277	43.08464	-7.82081	5.21174	-0.06124	0.03779	0.01091	0.00240	0.00140	-0.00129	9.93059	-5.86092	7.01605	0.65581	0.09603	0.09630	0.02641	0.00488	-0.00904	8.69831	-3.36830	-0.29329	0.10265	0.50228	0.00743	0.01242	-0.02227	0.00019	15.17665
483			4.82000	34.49773	12.24142	12.04034	-0.00304	-0.00095	0.00122	0.00004	-0.00001	0.00000	115.02184	9.30102	-5.62620	-0.15193	-0.03376	0.02073	-0.00651	-0.00225	-0.00204	43.11416	-7.78683	5.26794	-0.06130	0.04029	0.01311	0.00227	0.00047	-0.00134	9.91597	-5.87559	7.08903	0.66185	0.09629	0.09797	0.02501	0.00393	-0.01578	8.63937	-3.33729	-0.31928	0.09830	0.50683	0.00954	0.00850	-0.02430	0.00082	15.13321
484			4.83000	34.50600	12.23810	12.04637	-0.00303	-0.00096	0.00124	0.00006	-0.00001	-0.00001	114.99839	9.36050	-5.64522	-0.15160	-0.03405	0.02119	-0.00433	-0.00263	-0.00135	43.13998	-7.75073	5.30696	-0.06148	0.04376	0.01576	0.00208	-0.00032	-0.00125	9.90681	-5.87523	7.20694	0.66920	0.09626	0.09957	0.02553	0.00254	-0.02573	8.60437	-3.29918	-0.38253	0.09389	0.51444	0.01098	0.00449	-0.02565	0.00171	15.10368
485			4.84000	34.51683	12.24082	12.05661	-0.00302	-0.00098	0.00127	0.00007	-0.00000	-0.00003	114.98099	9.40473	-5.67628	-0.15125	-0.03441	0.02189	-0.00234	-0.00277	-0.00077	43.16122	-7.71872	5.32908	-0.06118	0.04777	0.01856	0.00177	-0.00080	-0.00094	9.90276	-5.85450	7.38748	0.67655	0.09651	0.10021	0.02904	0.00085	-0.03871	8.59429	-3.25406	-0.48755	0.08901	0.52141	0.01145	0.00096	-0.02629	0.00266	15.09017
486			4.85000	34.52913	12.24806	12.06945	-0.00300	-0.00099	0.00130	0.00008	-0.00000	-0.00003	114.96961	9.43604	-5.71278	-0.15080	-0.03478	0.02267	-0.00068	-0.00266	-0.00043	43.17702	-7.69705	5.33626	-0.05990	0.05199	0.02135	0.00127	-0.00080	-0.00044	9.90244	-5.80906	7.64706	0.68204	0.09463	0.09803	0.03626	-0.00100	-0.05273	8.60657	-3.20225	-0.63753	0.08599	0.51786	0.01040	-0.00166	-0.02579	0.00324	15.09263
487			4.86000	34.54183	12.25728	12.08184	-0.00298	-0.00100	0.00133	0.00008	0.00000	-0.00003	114.96420	9.46164	-5.74739	-0.15016	-0.03511	0.02346	0.00069	-0.00239	-0.00053	43.18616	-7.68975	5.33440	-0.05820	0.05591	0.02375	0.00057	-0.00012	0.00008	9.90327	-5.73664	7.99576	0.67983	0.08538	0.09131	0.04734	-0.00261	-0.06374	8.63579	-3.14417	-0.83277	0.09079	0.49845	0.00661	-0.00350	-0.02443	0.00255	15.10831
488			4.87000	34.55366	12.26579	12.09098	-0.00297	-0.00101	0.00138	0.00006	0.00000	-0.00002	114.96493	9.49222	-5.77347	-0.14935	-0.03534	0.02411	0.00189	-0.00206	-0.00105	43.18757	-7.69790	5.33170	-0.05744	0.05845	0.02498	-0.00025	0.00116	0.00049	9.90100	-5.63710	8.43296	0.67225	0.07190	0.08339	0.06235	-0.00367	-0.07059	8.67442	-3.08035	-1.06696	0.09719	0.48278	0.00080	-0.00434	-0.02357	0.00035	15.13288
489			4.88000	34.56340	12.27200	12.09580	-0.00296	-0.00102	0.00142	0.00005	0.00000	-0.00001	114.97207	9.53516	-5.78742	-0.14852	-0.03553	0.02463	0.00308	-0.00169	-0.00177	43.18103	-7.72184	5.33347	-0.05830	0.05929	0.02485	-0.00104	0.00270	0.00084	9.89009	-5.51231	8.94580	0.66626	0.05840	0.07720	0.08160	-0.00421	-0.07451	8.71351	-3.01265	-1.32500	0.10212	0.48112	-0.00543	-0.00366	-0.02310	-0.00253	15.16178
490			4.89000	34.57085	12.27561	12.09610	-0.00298	-0.00103	0.00146	0.00003	0.00001	-0.00000	114.98622	9.58983	-5.78841	-0.14785	-0.03572	0.02501	0.00433	-0.00123	-0.00232	43.16819	-7.76249	5.33905	-0.06042	0.05854	0.02352	-0.00161	0.00400	0.00125	9.86425	-5.36582	9.51333	0.66728	0.04915	0.07341	0.10520	-0.00456	-0.07676	8.74285	-2.94526	-1.58653	0.11108	0.48811	-0.01080	-0.00116	-0.02087	-0.00491	15.19131
491			4.90000	34.57614	12.27721	12.09230	-0.00300	-0.00103	0.00149	0.00002	0.00001	0.00001	115.00718	9.64839	-5.77815	-0.14747	-0.03589	0.02520	0.00541	-0.00067	-0.00247	43.15167	-7.82064	5.34267	-0.06290	0.05648	0.02127	-0.00188	0.00470	0.00172	9.81846	-5.20241	10.11330	0.67537	0.04160	0.07157	0.13162	-0.00462	-0.07788	8.75172	-2.88512	-1.83322	0.11837	0.49672	-0.01427	0.00370	-0.01429	-0.00594	15.21775
492			4.91000	34.57940	12.27692	12.08488	-0.00303	-0.00104	0.00151	0.00000	0.00001	0.00002	115.03302	9.70051	-5.75985	-0.14741	-0.03601	0.02515	0.00595	-0.00009	-0.00218	43.13363	-7.89552	5.33659	-0.06475	0.05376	0.01866	-0.00186	0.00469	0.00212	9.75074	-5.02782	10.72526	0.68745	0.03541	0.07176	0.15714	-0.00441	-0.07854	8.73063	-2.84016	-2.05364	0.12116	0.50452	-0.01524	0.01046	-0.00258	-0.00552	15.23653
493			4.92000	34.58059	12.27434	12.07456	-0.00306	-0.00104	0.00153	-0.00001	0.00001	0.00003	115.06020	9.73960	-5.73801	-0.14755	-0.03602	0.02485	0.00580	0.00033	-0.00170	43.11506	-7.98251	5.31585	-0.06534	0.05135	0.01649	-0.00170	0.00421	0.00231	9.66314	-4.84918	11.32983	0.69855	0.02783	0.07241	0.17657	-0.00365	-0.07712	8.67317	-2.81638	-2.24304	0.12064	0.50615	-0.01448	0.01784	0.01218	-0.00437	15.24249
494			4.93000	34.57998	12.26943	12.06252	-0.00309	-0.00104	0.00152	-0.00002	0.00000	0.00003	115.08537	9.76730	-5.71652	-0.14779	-0.03592	0.02433	0.00515	0.00046	-0.00133	43.09637	-8.07368	5.28335	-0.06513	0.04946	0.01486	-0.00156	0.00360	0.00221	9.56111	-4.67449	11.90739	0.70845	0.01825	0.07251	0.18661	-0.00237	-0.07262	8.57827	-2.81526	-2.40036	0.11675	0.49984	-0.01271	0.02404	0.02549	-0.00309	15.23140
495			4.94000	34.57811	12.26316	12.05027	-0.00312	-0.00103	0.00150	-0.00003	0.00000	0.00003	115.10698	9.79014	-5.69765	-0.14789	-0.03571	0.02361	0.00428	0.00033	-0.00114	43.07803	-8.16005	5.24751	-0.06549	0.04755	0.01336	-0.00149	0.00298	0.00185	9.45199	-4.51153	12.44055	0.71854	0.01039	0.07254	0.18681	-0.00125	-0.06608	8.45123	-2.83266	-2.52756	0.11212	0.49314	-0.01073	0.02805	0.03376	-0.00207	15.20176
496			4.95000	34.57497	12.25703	12.04009	-0.00315	-0.00102	0.00147	-0.00003	-0.00000	0.00002	115.12419	9.81280	-5.68315	-0.14791	-0.03541	0.02273	0.00340	0.00005	-0.00104	43.06076	-8.23487	5.21560	-0.06683	0.04554	0.01204	-0.00140	0.00240	0.00139	9.34287	-4.36650	12.91759	0.72812	0.00622	0.07308	0.17848	-0.00065	-0.05883	8.30305	-2.86037	-2.63138	0.10744	0.48973	-0.00854	0.02929	0.03553	-0.00139	15.15670
497			4.96000	34.57023	12.25113	12.03457	-0.00317	-0.00101	0.00142	-0.00003	-0.00001	0.00001	115.13741	9.83684	-5.67360	-0.14786	-0.03504	0.02165	0.00276	-0.00028	-0.00099	43.04589	-8.29473	5.19127	-0.06845	0.04376	0.01133	-0.00118	0.00190	0.00098	9.23933	-4.24326	13.33395	0.73663	0.00090	0.07393	0.16408	-0.00008	-0.05136	8.14868	-2.88815	-2.72409	0.10195	0.48077	-0.00504	0.02729	0.03026	-0.00080	15.10372
498			4.97000	34.56314	12.24386	12.03694	-0.00319	-0.00099	0.00135	-0.00004	-0.00002	-0.00000	115.14803	9.86421	-5.66885	-0.14778	-0.03456	0.02032	0.00234	-0.00067	-0.00101	43.03546	-8.33859	5.17705	-0.06937	0.04184	0.01115	-0.00081	0.00149	0.00060	9.14497	-4.14383	13.69004	0.74316	-0.00367	0.07592	0.14612	0.00022	-0.04454	8.00590	-2.90613	-2.82194	0.09563	0.46952	-0.00004	0.02233	0.01996	-0.00001	15.05469
499			4.98000	34.55329	12.23267	12.05038	-0.00319	-0.00097	0.00126	-0.00004	-0.00004	-0.00002	115.15628	9.89785	-5.66951	-0.14756	-0.03395	0.01869	0.00176	-0.00121	-0.00105	43.02991	-8.36652	5.17381	-0.06951	0.03945	0.01120	-0.00054	0.00108	0.00026	9.06149	-4.06908	13.98862	0.74884	-0.00569	0.07830	0.12716	0.00019	-0.03792	7.89210	-2.90710	-2.94049	0.08493	0.46145	0.00494	0.01499	0.00777	0.00114	15.02345
500			4.99000	34.54058	12.21527	12.07793	-0.00320	-0.00096	0.00118	-0.00003	-0.00006	-0.00003	115.16006	9.94006	-5.67848	-0.14707	-0.03323	0.01696	0.00093	-0.00193	-0.00110	43.02687	-8.37952	5.17941	-0.06931	0.03743	0.01182	-0.00051	0.00070	-0.00004	8.98905	-4.01867	14.23345	0.75374	-0.00577	0.08103	0.10879	0.00004	-0.03153	7.81700	-2.88914	-3.08613	0.07172	0.45561	0.00984	0.00810	-0.00329	0.00270	15.01903
501			5.00000	34.52579	12.19025	12.12254	-0.00320	-0.00095	0.00111	-0.00002	-0.00009	-0.00005	115.15846	9.99321	-5.69880	-0.14623	-0.03251	0.01541	0.00029	-0.00279	-0.00115	43.02409	-8.37965	5.19113	-0.06906	0.03641	0.01304	-0.00064	0.00038	-0.00030	8.92702	-3.99079	14.42875	0.75523	-0.00463	0.08350	0.09107	-0.00007	-0.02527	7.77823	-2.85623	-3.25091	0.06103	0.44989	0.01412	0.00358	-0.01091	0.00419	15.04091
502			5.01000	34.50972	12.15753	12.18691	-0.00320	-0.00094	0.00105	-0.00000	-0.00012	-0.00007	115.15307	10.05948	-5.73197	-0.14497	-0.03192	0.01427	0.00024	-0.00370	-0.00124	43.02028	-8.37019	5.20738	-0.06862	0.03632	0.01447	-0.00084	0.00019	-0.00054	8.87502	-3.98259	14.57964	0.75428	-0.00421	0.08548	0.07385	-0.00015	-0.01942	7.76637	-2.81555	-3.42004	0.05234	0.44251	0.01787	0.00105	-0.01423	0.00528	15.08152
503			5.02000	34.49257	12.11821	12.27250	-0.00319	-0.00094	0.00101	0.00001	-0.00014	-0.00009	115.14651	10.13973	-5.77785	-0.14355	-0.03158	0.01369	0.00081	-0.00456	-0.00135	43.01537	-8.35475	5.22708	-0.06773	0.03690	0.01579	-0.00101	0.00012	-0.00074	8.83319	-3.99071	14.69289	0.74991	-0.00238	0.08719	0.05660	-0.00012	-0.01437	7.77155	-2.77399	-3.58155	0.04535	0.43611	0.02100	-0.00015	-0.01400	0.00576	15.13219
504			5.03000	34.47417	12.07458	12.37863	-0.00317	-0.00094	0.00097	0.00003	-0.00016	-0.00012	115.14133	10.23240	-5.83521	-0.14221	-0.03162	0.01384	0.00195	-0.00532	-0.00150	43.00937	-8.33663	5.24947	-0.06639	0.03830	0.01697	-0.00110	0.00020	-0.00087	8.80219	-4.01223	14.77583	0.74317	-0.00096	0.08894	0.03907	-0.00006	-0.01017	7.78508	-2.73656	-3.72709	0.03705	0.42905	0.02422	-0.00048	-0.01159	0.00577	15.18405
505			5.04000	34.45477	12.03001	12.50227	-0.00315	-0.00093	0.00094	0.00004	-0.00017	-0.00013	115.14019	10.33393	-5.90175	-0.14117	-0.03225	0.01498	0.00362	-0.00591	-0.00169	43.00320	-8.31893	5.27455	-0.06457	0.04083	0.01806	-0.00103	0.00042	-0.00095	8.78283	-4.04521	14.83424	0.73139	-0.00013	0.09065	0.02125	-0.00001	-0.00654	7.79902	-2.70631	-3.84824	0.03214	0.42117	0.02727	-0.00036	-0.00855	0.00510	15.22844
506			5.05000	34.43557	11.98801	12.63638	-0.00312	-0.00093	0.00089	0.00005	-0.00017	-0.00013	115.14606	10.43856	-5.97277	-0.14062	-0.03355	0.01718	0.00555	-0.00616	-0.00190	42.99878	-8.30411	5.30239	-0.06241	0.04445	0.01902	-0.00075	0.00078	-0.00098	8.77564	-4.08831	14.87148	0.72024	0.00117	0.09246	0.00394	0.00010	-0.00312	7.80786	-2.68442	-3.93647	0.02868	0.41461	0.03012	-0.00015	-0.00617	0.00373	15.25872
507			5.06000	34.41827	11.95131	12.76872	-0.00309	-0.00092	0.00085	0.00006	-0.00015	-0.00012	115.16022	10.53811	-6.04080	-0.14041	-0.03510	0.01975	0.00706	-0.00584	-0.00197	42.99765	-8.29336	5.33201	-0.06055	0.04803	0.01959	-0.00041	0.00107	-0.00093	8.78039	-4.14017	14.88816	0.71403	0.00310	0.09512	-0.01237	0.00030	0.00047	7.81134	-2.67014	-3.98660	0.02333	0.41141	0.03342	-0.00007	-0.00500	0.00188	15.27331
508			5.07000	34.40456	11.92173	12.88521	-0.00306	-0.00092	0.00081	0.00005	-0.00013	-0.00010	115.18066	10.62339	-6.09890	-0.14004	-0.03613	0.02141	0.00763	-0.00493	-0.00172	42.99927	-8.28582	5.36017	-0.05988	0.04980	0.01949	-0.00019	0.00104	-0.00078	8.79628	-4.19898	14.88292	0.71098	0.00677	0.09887	-0.02762	0.00068	0.00451	7.81421	-2.66188	-3.99835	0.01796	0.41331	0.03704	-0.00019	-0.00481	-0.00032	15.27592
509			5.08000	34.39535	11.90024	12.97692	-0.00303	-0.00091	0.00078	0.00005	-0.00009	-0.00007	115.20344	10.68782	-6.14501	-0.13940	-0.03636	0.02172	0.00728	-0.00375	-0.00117	43.00132	-8.27951	5.38232	-0.06035	0.04978	0.01919	-0.00012	0.00061	-0.00057	8.82240	-4.26276	14.85416	0.70909	0.01039	0.10210	-0.04217	0.00106	0.00882	7.82297	-2.65828	-3.97494	0.01664	0.41568	0.03986	-0.00047	-0.00484	-0.00257	15.27218
510			5.09000	34.39096	11.88726	13.04238	-0.00301	-0.00091	0.00077	0.00005	-0.00006	-0.00005	115.22530	10.72981	-6.18104	-0.13871	-0.03602	0.02111	0.00641	-0.00267	-0.00057	43.00201	-8.27273	5.39526	-0.06129	0.04894	0.01907	-0.00016	0.00003	-0.00037	8.85844	-4.32923	14.80270	0.70864	0.01633	0.10423	-0.05648	0.00160	0.01266	7.84339	-2.65872	-3.92318	0.01753	0.41695	0.04162	-0.00095	-0.00440	-0.00440	15.26747
511			5.10000	34.39092	11.88263	13.08514	-0.00301	-0.00091	0.00077	0.00005	-0.00003	-0.00004	115.24435	10.75221	-6.20980	-0.13811	-0.03544	0.02010	0.00526	-0.00185	-0.00010	43.00074	-8.26495	5.39908	-0.06235	0.04783	0.01911	-0.00025	-0.00047	-0.00020	8.90461	-4.39546	14.73362	0.71075	0.02225	0.10492	-0.07057	0.00203	0.01516	7.87951	-2.66282	-3.85325	0.02016	0.41563	0.04219	-0.00171	-0.00342	-0.00542	15.26548
512			5.11000	34.39426	11.88506	13.11091	-0.00301	-0.00091	0.00078	0.00005	-0.00001	-0.00003	115.25909	10.76040	-6.23365	-0.13773	-0.03482	0.01902	0.00385	-0.00131	0.00020	42.99763	-8.25644	5.39618	-0.06349	0.04659	0.01907	-0.00038	-0.00079	-0.00008	8.96088	-4.45824	14.65490	0.71171	0.02572	0.10528	-0.08333	0.00208	0.01603	7.93345	-2.66958	-3.77584	0.02482	0.41360	0.04228	-0.00289	-0.00254	-0.00570	15.26848
513			5.12000	34.40011	11.89232	13.12551	-0.00303	-0.00091	0.00079	0.00005	0.00000	-0.00002	115.26798	10.75977	-6.25461	-0.13758	-0.03428	0.01804	0.00208	-0.00101	0.00035	42.99250	-8.24748	5.38916	-0.06451	0.04530	0.01891	-0.00066	-0.00095	-0.00001	9.02648	-4.51437	14.57524	0.71263	0.02912	0.10562	-0.09386	0.00198	0.01536	8.00578	-2.67719	-3.69897	0.03132	0.41425	0.04172	-0.00464	-0.00275	-0.00541	15.27720
514			5.13000	34.40808	11.90194	13.13380	-0.00305	-0.00092	0.00081	0.00005	0.00001	-0.00002	115.26884	10.75454	-6.27438	-0.13760	-0.03392	0.01738	-0.00020	-0.00089	0.00043	42.98364	-8.23828	5.38027	-0.06556	0.04415	0.01854	-0.00122	-0.00102	0.00002	9.09980	-4.56143	14.50207	0.71739	0.03266	0.10685	-0.10207	0.00174	0.01366	8.09618	-2.68277	-3.62737	0.03897	0.41749	0.04148	-0.00694	-0.00459	-0.00493	15.29135
515			5.14000	34.41779	11.91180	13.13914	-0.00307	-0.00092	0.00082	0.00006	0.00001	-0.00001	115.25880	10.74692	-6.29471	-0.13777	-0.03372	0.01700	-0.00319	-0.00090	0.00051	42.96854	-8.22875	5.37023	-0.06681	0.04291	0.01782	-0.00210	-0.00111	0.00005	9.17875	-4.59775	14.43976	0.72676	0.03513	0.10825	-0.10801	0.00132	0.01135	8.20345	-2.68390	-3.56225	0.04361	0.42356	0.04094	-0.00891	-0.00747	-0.00441	15.31037
516			5.15000	34.42808	11.92030	13.14360	-0.00309	-0.00093	0.00083	0.00006	0.00001	-0.00001	115.23424	10.73671	-6.31754	-0.13809	-0.03364	0.01682	-0.00701	-0.00100	0.00066	42.94431	-8.21872	5.35749	-0.06840	0.04142	0.01665	-0.00332	-0.00134	0.00013	9.26113	-4.62321	14.38997	0.73162	0.03546	0.10848	-0.11076	0.00083	0.00870	8.32448	-2.68040	-3.50215	0.05198	0.43322	0.03834	-0.01162	-0.00987	-0.00386	15.33273
517			5.16000	34.43729	11.92715	13.14844	-0.00310	-0.00094	0.00085	0.00005	0.00000	-0.00001	115.19113	10.72107	-6.34560	-0.13859	-0.03364	0.01680	-0.01172	-0.00116	0.00092	42.90832	-8.20795	5.33801	-0.06979	0.04008	0.01547	-0.00482	-0.00175	0.00028	9.34525	-4.63914	14.35309	0.73307	0.03408	0.10791	-0.11114	0.00043	0.00597	8.45407	-2.67480	-3.44427	0.06423	0.44270	0.03466	-0.01493	-0.00996	-0.00343	15.35578
518			5.17000	34.44387	11.93309	13.15410	-0.00312	-0.00095	0.00086	0.00003	0.00000	-0.00001	115.12550	10.69646	-6.38117	-0.13936	-0.03373	0.01694	-0.01730	-0.00134	0.00131	42.85810	-8.19647	5.30762	-0.07080	0.03937	0.01465	-0.00655	-0.00235	0.00049	9.42998	-4.64784	14.32961	0.73189	0.03345	0.10766	-0.10964	0.00020	0.00322	8.58550	-2.67159	-3.38612	0.07675	0.45306	0.03109	-0.01767	-0.00698	-0.00313	15.37588
519			5.18000	34.44651	11.93931	13.16063	-0.00315	-0.00097	0.00088	0.00001	0.00000	-0.00001	115.03398	10.66030	-6.42582	-0.14047	-0.03392	0.01727	-0.02349	-0.00153	0.00177	42.79166	-8.18377	5.26274	-0.07135	0.03959	0.01437	-0.00839	-0.00316	0.00073	9.51425	-4.65153	14.32029	0.73025	0.03106	0.10675	-0.10652	0.00008	0.00044	8.71244	-2.67458	-3.32756	0.08684	0.46020	0.02748	-0.01900	-0.00155	-0.00276	15.38971
520			5.19000	34.44484	11.94635	13.16754	-0.00319	-0.00098	0.00091	-0.00001	0.00000	-0.00002	114.91568	10.61192	-6.47946	-0.14184	-0.03416	0.01775	-0.02952	-0.00170	0.00223	42.70831	-8.16886	5.20151	-0.07158	0.04115	0.01492	-0.01010	-0.00418	0.00100	9.59680	-4.65145	14.32542	0.72912	0.02821	0.10551	-0.10169	-0.00001	-0.00235	8.83092	-2.68520	-3.27179	0.09967	0.46165	0.02438	-0.02021	0.00439	-0.00223	15.39524
521			5.20000	34.43990	11.95452	13.17453	-0.00324	-0.00100	0.00095	-0.00002	0.00001	-0.00002	114.77438	10.55348	-6.54033	-0.14334	-0.03442	0.01834	-0.03409	-0.00182	0.00256	42.61050	-8.15052	5.12563	-0.07103	0.04451	0.01670	-0.01113	-0.00528	0.00127	9.67611	-4.64696	14.34546	0.72934	0.02531	0.10372	-0.09490	-0.00014	-0.00526	8.94001	-2.70140	-3.22577	0.11130	0.45798	0.02172	-0.02072	0.00895	-0.00148	15.39285
522			5.21000	34.43354	11.96399	13.18116	-0.00330	-0.00103	0.00099	-0.00003	0.00001	-0.00002	114.62038	10.49204	-6.60368	-0.14485	-0.03470	0.01901	-0.03593	-0.00184	0.00257	42.50640	-8.12798	5.04374	-0.06958	0.04917	0.01959	-0.01094	-0.00602	0.00138	9.75048	-4.63557	14.38183	0.73235	0.02149	0.10183	-0.08611	-0.00032	-0.00841	9.04076	-2.71941	-3.19828	0.11933	0.45172	0.01968	-0.02041	0.01137	-0.00059	15.38497
523			5.22000	34.42776	11.97493	13.18663	-0.00336	-0.00105	0.00102	-0.00002	0.00001	-0.00002	114.46793	10.43822	-6.66204	-0.14631	-0.03502	0.01971	-0.03536	-0.00172	0.00224	42.40823	-8.10145	4.96988	-0.06821	0.05253	0.02164	-0.00986	-0.00594	0.00112	9.81816	-4.61385	14.43605	0.73638	0.01746	0.10064	-0.07487	-0.00054	-0.01189	9.13458	-2.73528	-3.19622	0.12445	0.44913	0.01794	-0.01951	0.01235	0.00031	15.37476
524			5.23000	34.42377	11.98759	13.19011	-0.00342	-0.00107	0.00106	-0.00002	0.00002	-0.00002	114.32407	10.39705	-6.71066	-0.14774	-0.03536	0.02040	-0.03469	-0.00149	0.00185	42.32216	-8.07219	4.91146	-0.06792	0.05313	0.02172	-0.00887	-0.00536	0.00073	9.87725	-4.57740	14.50955	0.74317	0.01357	0.09916	-0.06143	-0.00074	-0.01569	9.22155	-2.74739	-3.22267	0.12757	0.44925	0.01565	-0.01799	0.01337	0.00106	15.36478
525			5.24000	34.42181	12.00181	13.19078	-0.00347	-0.00109	0.00109	-0.00001	0.00002	-0.00001	114.18297	10.36321	-6.75023	-0.14904	-0.03566	0.02099	-0.03583	-0.00117	0.00170	42.24354	-8.04199	4.86251	-0.06767	0.05246	0.02115	-0.00846	-0.00505	0.00060	9.92629	-4.52102	14.60447	0.74797	0.00987	0.09778	-0.04629	-0.00085	-0.02005	9.30010	-2.75647	-3.27851	0.13811	0.45113	0.01293	-0.01690	0.01577	0.00155	15.35652
526			5.25000	34.42118	12.01681	13.18855	-0.00351	-0.00111	0.00113	-0.00001	0.00003	-0.00001	114.03540	10.32793	-6.78408	-0.15025	-0.03588	0.02152	-0.03891	-0.00082	0.00184	42.16498	-8.01236	4.81214	-0.06717	0.05197	0.02087	-0.00857	-0.00528	0.00078	9.96506	-4.43908	14.72454	0.75118	0.00496	0.09553	-0.03141	-0.00063	-0.02493	9.36857	-2.76476	-3.36464	0.14846	0.45173	0.00969	-0.01521	0.01995	0.00168	15.35032
527			5.26000	34.42062	12.03113	13.18390	-0.00353	-0.00113	0.00117	-0.00001	0.00003	-0.00001	113.87458	10.28446	-6.81507	-0.15126	-0.03598	0.02198	-0.04321	-0.00049	0.00223	42.08179	-7.98457	4.75153	-0.06714	0.05183	0.02054	-0.00902	-0.00591	0.00118	9.99504	-4.32674	14.87477	0.75322	-0.00058	0.09316	-0.01889	0.00010	-0.03047	9.42740	-2.77404	-3.48317	0.15453	0.45121	0.00685	-0.01329	0.02524	0.00159	15.34677
528			5.27000	34.41879	12.04328	13.17804	-0.00353	-0.00114	0.00123	-0.00003	0.00002	-0.00000	113.69699	10.22808	-6.84623	-0.15211	-0.03599	0.02251	-0.04683	-0.00024	0.00270	41.99180	-7.95936	4.67439	-0.06638	0.05370	0.02136	-0.00906	-0.00688	0.00169	10.01901	-4.18073	15.06053	0.75635	-0.00472	0.09087	-0.01006	0.00103	-0.03649	9.48032	-2.78456	-3.63708	0.15663	0.45050	0.00443	-0.01225	0.03063	0.00130	15.34749
529			5.28000	34.41482	12.05286	13.17253	-0.00350	-0.00114	0.00129	-0.00004	0.00002	-0.00000	113.51054	10.16176	-6.87830	-0.15275	-0.03600	0.02325	-0.04669	-0.00012	0.00292	41.90232	-7.93587	4.58446	-0.06414	0.05823	0.02387	-0.00763	-0.00773	0.00206	10.04004	-4.00021	15.28547	0.76246	-0.00949	0.08795	-0.00479	0.00250	-0.04199	9.53386	-2.79542	-3.82863	0.15600	0.44558	0.00229	-0.01277	0.03478	0.00082	15.35502
530			5.29000	34.40827	12.06084	13.16852	-0.00344	-0.00115	0.00136	-0.00005	0.00002	-0.00001	113.33582	10.09745	-6.90808	-0.15313	-0.03603	0.02419	-0.04117	-0.00011	0.00269	41.83109	-7.91213	4.49769	-0.06151	0.06277	0.02604	-0.00469	-0.00762	0.00184	10.06001	-3.78853	15.54787	0.76904	-0.01332	0.08480	-0.00126	0.00397	-0.04582	9.59453	-2.80507	-4.05536	0.15534	0.43967	0.00007	-0.01466	0.03677	0.00003	15.37166
531			5.30000	34.39905	12.06993	13.16733	-0.00336	-0.00115	0.00144	-0.00006	0.00002	-0.00002	113.19292	10.04620	-6.93273	-0.15317	-0.03607	0.02518	-0.03155	-0.00020	0.00210	41.79355	-7.88631	4.42970	-0.05922	0.06532	0.02667	-0.00107	-0.00645	0.00106	10.07820	-3.55552	15.83662	0.77672	-0.01464	0.08227	0.00361	0.00462	-0.04705	9.66531	-2.81217	-4.30505	0.15273	0.43589	-0.00183	-0.01646	0.03600	-0.00078	15.39780
532			5.31000	34.38725	12.08358	13.17081	-0.00326	-0.00115	0.00153	-0.00007	0.00002	-0.00004	113.09205	10.01198	-6.95247	-0.15297	-0.03614	0.02617	-0.02033	-0.00039	0.00141	41.79521	-7.85809	4.38737	-0.05685	0.06615	0.02623	0.00236	-0.00474	0.00010	10.09083	-3.31810	16.13097	0.78299	-0.01441	0.08071	0.01262	0.00443	-0.04506	9.74251	-2.81628	-4.55391	0.15080	0.43515	-0.00330	-0.01693	0.03255	-0.00132	15.43171
533			5.32000	34.37329	12.10429	13.18025	-0.00316	-0.00115	0.00161	-0.00007	0.00003	-0.00007	113.03434	9.99430	-6.96884	-0.15260	-0.03624	0.02707	-0.00955	-0.00062	0.00070	41.83321	-7.82789	4.37119	-0.05407	0.06599	0.02535	0.00498	-0.00297	-0.00079	10.09282	-3.09682	16.40582	0.78739	-0.01630	0.07784	0.02598	0.00444	-0.03885	9.81696	-2.81892	-4.77297	0.14766	0.43137	-0.00540	-0.01504	0.02735	-0.00178	15.47012
534			5.33000	34.35806	12.13234	13.19556	-0.00307	-0.00115	0.00171	-0.00006	0.00003	-0.00009	113.01512	9.99221	-6.98249	-0.15207	-0.03634	0.02784	-0.00065	-0.00084	0.00001	41.89958	-7.79598	4.37946	-0.05137	0.06496	0.02409	0.00646	-0.00139	-0.00150	10.08076	-2.91023	16.64009	0.79165	-0.01509	0.07605	0.04068	0.00324	-0.03083	9.87809	-2.82365	-4.93822	0.14181	0.43020	-0.00656	-0.01081	0.02279	-0.00147	15.50864
535			5.34000	34.34243	12.16598	13.21565	-0.00300	-0.00115	0.00179	-0.00006	0.00003	-0.00011	113.02509	10.00417	-6.99386	-0.15145	-0.03647	0.02848	0.00531	-0.00101	-0.00057	41.98242	-7.76211	4.40823	-0.04881	0.06270	0.02218	0.00674	-0.00028	-0.00191	10.05525	-2.77352	16.82072	0.79528	-0.01263	0.07610	0.05260	0.00172	-0.02214	9.91723	-2.83479	-5.03632	0.13698	0.42984	-0.00586	-0.00511	0.02005	-0.00060	15.54195
536			5.35000	34.32731	12.20155	13.23801	-0.00294	-0.00115	0.00185	-0.00005	0.00003	-0.00012	113.05177	10.02588	-7.00303	-0.15068	-0.03655	0.02887	0.00752	-0.00105	-0.00086	42.06727	-7.72605	4.45022	-0.04689	0.05909	0.01960	0.00590	0.00011	-0.00193	10.01976	-2.69852	16.94145	0.79583	-0.01255	0.07613	0.05988	0.00054	-0.01275	9.92705	-2.85596	-5.06407	0.13439	0.42363	-0.00411	0.00195	0.01926	0.00006	15.56374
537			5.36000	34.31330	12.23468	13.25941	-0.00291	-0.00115	0.00187	-0.00005	0.00003	-0.00011	113.07930	10.04846	-7.01090	-0.14980	-0.03653	0.02895	0.00564	-0.00088	-0.00064	42.13821	-7.68828	4.49409	-0.04587	0.05479	0.01675	0.00412	-0.00029	-0.00157	9.97764	-2.69187	17.00140	0.79504	-0.00913	0.07782	0.06424	-0.00051	-0.00352	9.90019	-2.88919	-5.02771	0.12743	0.42028	-0.00089	0.01017	0.02083	0.00011	15.56824
538			5.37000	34.30113	12.26068	13.27635	-0.00289	-0.00114	0.00186	-0.00004	0.00002	-0.00007	113.09213	10.06014	-7.01872	-0.14868	-0.03626	0.02857	0.00105	-0.00054	0.00003	42.18033	-7.64968	4.52634	-0.04524	0.05188	0.01525	0.00175	-0.00124	-0.00115	9.93009	-2.75258	17.00361	0.79111	-0.00349	0.08121	0.06743	-0.00052	0.00557	9.82945	-2.93505	-4.94087	0.11531	0.42019	0.00373	0.01796	0.02412	-0.00072	15.55027
539			5.38000	34.29123	12.27624	13.28660	-0.00288	-0.00112	0.00179	-0.00004	0.00001	-0.00003	113.08456	10.05411	-7.02719	-0.14734	-0.03571	0.02772	-0.00285	-0.00014	0.00069	42.18880	-7.61004	4.54019	-0.04396	0.05216	0.01656	-0.00033	-0.00222	-0.00098	9.87758	-2.87315	16.95325	0.78218	0.00280	0.08449	0.06860	0.00063	0.01429	9.71116	-2.99165	-4.82118	0.10359	0.41922	0.00844	0.02426	0.02738	-0.00198	15.50628
540			5.39000	34.28395	12.28004	13.28960	-0.00287	-0.00109	0.00168	-0.00003	-0.00000	0.00000	113.06725	10.03569	-7.03433	-0.14589	-0.03495	0.02640	-0.00300	0.00017	0.00086	42.17399	-7.56814	4.54385	-0.04261	0.05434	0.01963	-0.00134	-0.00262	-0.00118	9.82212	-3.04201	16.85711	0.77549	0.01191	0.08836	0.06644	0.00339	0.02224	9.54794	-3.05427	-4.68763	0.08692	0.41699	0.01434	0.02637	0.02859	-0.00349	15.43483
541			5.40000	34.27953	12.27266	13.28595	-0.00287	-0.00105	0.00152	-0.00002	-0.00001	0.00003	113.05930	10.01774	-7.03676	-0.14448	-0.03407	0.02464	0.00126	0.00034	0.00046	42.15457	-7.52292	4.55430	-0.04216	0.05602	0.02263	-0.00116	-0.00203	-0.00184	9.76715	-3.24400	16.72437	0.77003	0.02161	0.09177	0.06015	0.00684	0.02851	9.34955	-3.11544	-4.55894	0.07335	0.40863	0.02084	0.02583	0.02578	-0.00454	15.33786
542			5.41000	34.27818	12.25580	13.27701	-0.00285	-0.00100	0.00133	-0.00001	-0.00002	0.00005	113.07761	10.01155	-7.03226	-0.14327	-0.03320	0.02255	0.00886	0.00038	-0.00025	42.14782	-7.47466	4.58545	-0.04251	0.05629	0.02499	0.00001	-0.00062	-0.00288	9.71614	-3.46010	16.56737	0.76544	0.02756	0.09301	0.05037	0.00878	0.03172	9.13166	-3.16632	-4.45257	0.06396	0.38647	0.02732	0.02376	0.01827	-0.00446	15.22137
543			5.42000	34.28015	12.23147	13.26399	-0.00283	-0.00095	0.00111	0.00000	-0.00002	0.00005	113.13313	10.02429	-7.01947	-0.14225	-0.03244	0.02030	0.01808	0.00036	-0.00102	42.16660	-7.42507	4.64433	-0.04306	0.05517	0.02667	0.00193	0.00119	-0.00403	9.67218	-3.66965	16.40016	0.76821	0.03132	0.09321	0.03815	0.00913	0.03200	8.91421	-3.19880	-4.38247	0.04909	0.35456	0.03450	0.01743	0.00772	-0.00310	15.09578
544			5.43000	34.28530	12.20151	13.24789	-0.00280	-0.00089	0.00088	0.00002	-0.00003	0.00005	113.22936	10.05953	-6.99725	-0.14138	-0.03177	0.01799	0.02695	0.00034	-0.00165	42.21810	-7.37672	4.73169	-0.04370	0.05219	0.02722	0.00417	0.00289	-0.00490	9.63802	-3.85532	16.23497	0.77113	0.03022	0.09321	0.02429	0.00734	0.03049	8.71938	-3.20710	-4.35457	0.03533	0.32228	0.04109	0.01066	-0.00375	-0.00078	14.97580
545			5.44000	34.29350	12.16826	13.22990	-0.00277	-0.00083	0.00065	0.00003	-0.00003	0.00004	113.36089	10.11585	-6.96588	-0.14063	-0.03120	0.01575	0.03299	0.00033	-0.00192	42.30127	-7.33329	4.84148	-0.04490	0.04633	0.02566	0.00610	0.00377	-0.00486	9.61440	-4.00691	16.07652	0.77271	0.02752	0.09335	0.01098	0.00507	0.02865	8.56726	-3.18900	-4.35909	0.02193	0.30463	0.04505	0.00476	-0.01509	0.00101	14.87790
546			5.45000	34.30407	12.13470	13.21210	-0.00274	-0.00079	0.00047	0.00004	-0.00002	0.00003	113.51012	10.18329	-6.92952	-0.14001	-0.03070	0.01370	0.03336	0.00031	-0.00170	42.40255	-7.29939	4.95689	-0.04741	0.03727	0.02136	0.00688	0.00322	-0.00350	9.60000	-4.12222	15.92271	0.77426	0.02799	0.09422	-0.00148	0.00349	0.02712	8.47178	-3.14716	-4.37162	0.01801	0.31004	0.04536	0.00200	-0.02617	0.00089	14.81626
547			5.46000	34.31581	12.10433	13.19740	-0.00273	-0.00076	0.00033	0.00004	-0.00002	0.00001	113.64600	10.24177	-6.89751	-0.13968	-0.03035	0.01214	0.02606	0.00027	-0.00102	42.49376	-7.27979	5.04849	-0.05071	0.02721	0.01551	0.00540	0.00164	-0.00144	9.59494	-4.20297	15.77436	0.77159	0.02621	0.09524	-0.01570	0.00187	0.02498	8.44031	-3.09001	-4.36711	0.02690	0.33092	0.04249	-0.00010	-0.03524	-0.00090	14.79820
548			5.47000	34.32680	12.08050	13.18826	-0.00274	-0.00074	0.00026	0.00004	-0.00002	0.00001	113.73254	10.26726	-6.88109	-0.13965	-0.03016	0.01123	0.01178	0.00023	-0.00006	42.54059	-7.27817	5.08308	-0.05353	0.01990	0.01065	0.00121	0.00010	0.00016	9.60259	-4.25272	15.63924	0.77081	0.02600	0.09694	-0.03353	0.00073	0.02176	8.47393	-3.03005	-4.32955	0.03751	0.36450	0.03796	-0.00431	-0.03994	-0.00329	14.82281
549			5.48000	34.33498	12.06526	13.18526	-0.00277	-0.00075	0.00024	0.00003	-0.00001	0.00000	113.74454	10.24414	-6.88685	-0.13997	-0.03007	0.01098	-0.00582	0.00024	0.00094	42.51851	-7.29529	5.03991	-0.05546	0.01781	0.00857	-0.00464	-0.00111	0.00114	9.62637	-4.27775	15.52548	0.77343	0.02877	0.09914	-0.05350	-0.00001	0.01775	8.56591	-2.98054	-4.25027	0.04828	0.39730	0.03371	-0.01004	-0.03741	-0.00555	14.88205
550			5.49000	34.33910	12.05850	13.18655	-0.00283	-0.00076	0.00028	0.00001	-0.00000	-0.00000	113.67933	10.17360	-6.91267	-0.14051	-0.02997	0.01110	-0.02151	0.00030	0.00176	42.42411	-7.32793	4.92129	-0.05661	0.02077	0.00950	-0.01017	-0.00250	0.00216	9.66673	-4.28654	15.43627	0.77546	0.02891	0.09972	-0.07182	-0.00043	0.01332	8.70174	-2.95161	-4.12680	0.06142	0.41525	0.02973	-0.01668	-0.02730	-0.00713	14.96325
551			5.50000	34.33956	12.05919	13.18971	-0.00291	-0.00079	0.00034	0.00000	0.00000	-0.00000	113.55794	10.07327	-6.94999	-0.14128	-0.02983	0.01142	-0.03105	0.00034	0.00217	42.27581	-7.36943	4.75180	-0.05736	0.02645	0.01213	-0.01374	-0.00402	0.00335	9.72098	-4.28666	15.37128	0.77755	0.02889	0.10003	-0.08506	-0.00054	0.00911	8.86245	-2.94786	-3.96672	0.07646	0.42329	0.02678	-0.02298	-0.01357	-0.00784	15.05212
552			5.51000	34.33833	12.06575	13.19310	-0.00300	-0.00082	0.00041	-0.00000	0.00001	-0.00001	113.41415	9.96889	-6.98865	-0.14204	-0.02972	0.01188	-0.03327	0.00029	0.00211	42.10413	-7.41152	4.56716	-0.05827	0.03184	0.01449	-0.01493	-0.00494	0.00394	9.78410	-4.28290	15.32945	0.77867	0.02879	0.09941	-0.09092	-0.00049	0.00508	9.02881	-2.96715	-3.78926	0.09574	0.42520	0.02360	-0.02846	-0.00056	-0.00720	15.13590
553			5.52000	34.33769	12.07643	13.19612	-0.00309	-0.00085	0.00048	0.00000	0.00001	-0.00001	113.27704	9.88188	-7.02197	-0.14269	-0.02972	0.01251	-0.03028	0.00012	0.00172	41.93655	-7.44664	4.39828	-0.05955	0.03541	0.01569	-0.01431	-0.00493	0.00361	9.85019	-4.27728	15.31002	0.77821	0.02722	0.09777	-0.08927	-0.00038	0.00111	9.18522	-3.00124	-3.62106	0.11392	0.42258	0.02027	-0.03072	0.00856	-0.00542	15.20595
554			5.53000	34.33904	12.08921	13.19805	-0.00317	-0.00087	0.00054	0.00001	0.00002	-0.00001	113.16084	9.82238	-7.04765	-0.14313	-0.02985	0.01324	-0.02525	-0.00011	0.00116	41.78926	-7.46915	4.26192	-0.06075	0.03769	0.01634	-0.01257	-0.00441	0.00277	9.91437	-4.26925	15.31380	0.77738	0.02344	0.09589	-0.08218	-0.00032	-0.00304	9.32219	-3.03891	-3.49018	0.12568	0.41560	0.01793	-0.02877	0.01284	-0.00327	15.25866
555			5.54000	34.34234	12.10187	13.19785	-0.00324	-0.00090	0.00058	0.00002	0.00002	-0.00001	113.06741	9.79121	-7.06590	-0.14344	-0.03004	0.01393	-0.02050	-0.00035	0.00056	41.66884	-7.47610	4.16240	-0.06176	0.03938	0.01700	-0.01030	-0.00381	0.00180	9.97379	-4.25572	15.34317	0.77512	0.01942	0.09359	-0.07287	-0.00037	-0.00758	9.43691	-3.06992	-3.42044	0.13343	0.40788	0.01574	-0.02497	0.01353	-0.00097	15.29445
556			5.55000	34.34661	12.11234	13.19517	-0.00328	-0.00091	0.00062	0.00002	0.00001	-0.00000	112.99185	9.78486	-7.07844	-0.14375	-0.03024	0.01445	-0.01710	-0.00060	0.00001	41.57658	-7.46693	4.09640	-0.06249	0.04096	0.01800	-0.00786	-0.00335	0.00088	10.02860	-4.23175	15.40163	0.77577	0.01689	0.09199	-0.06520	-0.00055	-0.01265	9.53326	-3.08789	-3.42675	0.13344	0.40353	0.01430	-0.02071	0.01281	0.00109	15.31776
557			5.56000	34.35130	12.11939	13.19086	-0.00330	-0.00093	0.00064	0.00002	0.00001	0.00000	112.92740	9.79938	-7.08760	-0.14410	-0.03049	0.01494	-0.01525	-0.00088	-0.00048	41.51107	-7.44326	4.05748	-0.06288	0.04268	0.01926	-0.00547	-0.00307	0.00007	10.08108	-4.19128	15.49221	0.77926	0.01517	0.09039	-0.06143	-0.00085	-0.01812	9.61972	-3.09128	-3.51262	0.13014	0.40333	0.01247	-0.01819	0.01253	0.00262	15.33644
558			5.57000	34.35613	12.12277	13.18630	-0.00331	-0.00094	0.00068	0.00002	0.00001	0.00000	112.86776	9.83140	-7.09499	-0.14444	-0.03087	0.01562	-0.01479	-0.00114	-0.00092	41.46940	-7.40805	4.03802	-0.06275	0.04472	0.02060	-0.00330	-0.00300	-0.00057	10.13464	-4.12858	15.61718	0.78278	0.01348	0.08902	-0.06180	-0.00117	-0.02380	9.70663	-3.08266	-3.67061	0.13004	0.40619	0.01022	-0.01850	0.01363	0.00331	15.35935
559			5.58000	34.36038	12.12354	13.18309	-0.00330	-0.00096	0.00073	0.00002	0.00000	0.00000	112.80784	9.87800	-7.10071	-0.14465	-0.03137	0.01665	-0.01539	-0.00131	-0.00136	41.44719	-7.36484	4.02989	-0.06215	0.04722	0.02191	-0.00155	-0.00311	-0.00096	10.19198	-4.03970	15.77707	0.78513	0.01105	0.08789	-0.06421	-0.00134	-0.02910	9.80280	-3.06664	-3.88499	0.13010	0.40913	0.00814	-0.02063	0.01562	0.00327	15.39376
560			5.59000	34.36255	12.12377	13.18271	-0.00329	-0.00099	0.00080	0.00000	0.00000	-0.00000	112.74441	9.93605	-7.10315	-0.14481	-0.03199	0.01800	-0.01669	-0.00132	-0.00181	41.43928	-7.31815	4.02567	-0.06121	0.05003	0.02305	-0.00030	-0.00332	-0.00107	10.25289	-3.92430	15.96682	0.78745	0.00869	0.08701	-0.06428	-0.00136	-0.03293	9.91304	-3.04744	-4.13182	0.12721	0.41043	0.00668	-0.02297	0.01675	0.00288	15.44396
561			5.60000	34.36089	12.12573	13.18602	-0.00328	-0.00101	0.00090	-0.00002	-0.00000	-0.00001	112.67596	10.00266	-7.09959	-0.14510	-0.03272	0.01960	-0.01835	-0.00112	-0.00233	41.44033	-7.27262	4.01952	-0.05983	0.05308	0.02405	0.00045	-0.00347	-0.00093	10.31253	-3.78633	16.17285	0.78811	0.00627	0.08551	-0.05729	-0.00117	-0.03393	10.03614	-3.02760	-4.38082	0.12484	0.40854	0.00508	-0.02488	0.01530	0.00208	15.51085
562			5.61000	34.35393	12.13041	13.19272	-0.00328	-0.00104	0.00101	-0.00005	0.00000	-0.00002	112.60239	10.07695	-7.08651	-0.14549	-0.03348	0.02126	-0.02006	-0.00075	-0.00295	41.44577	-7.23247	4.00924	-0.05812	0.05588	0.02475	0.00072	-0.00341	-0.00065	10.36321	-3.63236	16.37672	0.78738	0.00510	0.08416	-0.04188	-0.00108	-0.03237	10.16623	-3.00804	-4.60174	0.12674	0.40671	0.00345	-0.02646	0.01120	0.00119	15.59251
563			5.62000	34.34090	12.13792	13.20194	-0.00328	-0.00108	0.00115	-0.00008	0.00000	-0.00003	112.52460	10.15942	-7.06161	-0.14599	-0.03420	0.02285	-0.02150	-0.00031	-0.00365	41.45158	-7.20040	3.99543	-0.05655	0.05802	0.02495	0.00061	-0.00305	-0.00031	10.39822	-3.46870	16.56355	0.78874	0.00328	0.08288	-0.02051	-0.00075	-0.02917	10.29605	-2.98928	-4.77441	0.12836	0.40385	0.00220	-0.02666	0.00580	0.00056	15.68470
564			5.63000	34.32225	12.14804	13.21289	-0.00329	-0.00111	0.00130	-0.00010	0.00001	-0.00004	112.44453	10.25002	-7.02497	-0.14659	-0.03488	0.02432	-0.02225	0.00010	-0.00432	41.45444	-7.17783	3.97991	-0.05551	0.05927	0.02451	0.00022	-0.00243	0.00000	10.41420	-3.30034	16.72650	0.79209	0.00044	0.08068	0.00354	-0.00011	-0.02516	10.41937	-2.97221	-4.89198	0.12902	0.40041	0.00031	-0.02528	0.00071	0.00005	15.78187
565			5.64000	34.29964	12.16102	13.22503	-0.00330	-0.00115	0.00145	-0.00012	0.00001	-0.00005	112.36525	10.34614	-6.97974	-0.14728	-0.03550	0.02563	-0.02206	0.00038	-0.00477	41.45214	-7.16529	3.96406	-0.05501	0.05959	0.02351	-0.00031	-0.00172	0.00027	10.41055	-3.13306	16.86572	0.79705	-0.00125	0.07866	0.02741	0.00030	-0.02143	10.53012	-2.95777	-4.95761	0.13183	0.39851	-0.00166	-0.02280	-0.00326	-0.00013	15.87808
566			5.65000	34.27547	12.17710	13.23769	-0.00332	-0.00118	0.00160	-0.00012	0.00002	-0.00006	112.28976	10.44268	-6.93098	-0.14800	-0.03608	0.02674	-0.02096	0.00049	-0.00487	41.44394	-7.16195	3.94780	-0.05503	0.05915	0.02206	-0.00084	-0.00113	0.00049	10.38898	-2.97581	16.98470	0.80121	-0.00233	0.07711	0.04839	0.00051	-0.01814	10.62207	-2.94658	-4.97889	0.13641	0.39791	-0.00340	-0.01886	-0.00587	-0.00003	15.96789
567			5.66000	34.25212	12.19570	13.25002	-0.00336	-0.00121	0.00172	-0.00012	0.00002	-0.00006	112.22025	10.53331	-6.88449	-0.14868	-0.03659	0.02761	-0.01919	0.00046	-0.00457	41.43043	-7.16577	3.93010	-0.05527	0.05846	0.02061	-0.00124	-0.00078	0.00064	10.35287	-2.84011	17.08640	0.80559	-0.00315	0.07533	0.06466	0.00055	-0.01489	10.68889	-2.93942	-4.96382	0.13933	0.39783	-0.00527	-0.01284	-0.00698	0.00026	16.04646
568			5.67000	34.23082	12.21491	13.26116	-0.00339	-0.00123	0.00181	-0.00010	0.00002	-0.00006	112.15770	10.61302	-6.84447	-0.14929	-0.03701	0.02819	-0.01701	0.00034	-0.00398	41.41372	-7.17400	3.91086	-0.05551	0.05774	0.01938	-0.00141	-0.00058	0.00069	10.30633	-2.73732	17.17165	0.80952	-0.00433	0.07413	0.07575	0.00051	-0.01162	10.72462	-2.93727	-4.91977	0.13876	0.39895	-0.00652	-0.00491	-0.00665	0.00061	16.10976
569			5.68000	34.21250	12.23171	13.27013	-0.00343	-0.00125	0.00186	-0.00009	0.00002	-0.00005	112.10291	10.67905	-6.81264	-0.14982	-0.03731	0.02840	-0.01452	0.00021	-0.00319	41.39653	-7.18391	3.89176	-0.05569	0.05671	0.01827	-0.00134	-0.00045	0.00063	10.25300	-2.67626	17.23936	0.81124	-0.00546	0.07357	0.08172	0.00025	-0.00817	10.72381	-2.94067	-4.85427	0.13466	0.39907	-0.00661	0.00409	-0.00533	0.00082	16.15430
570			5.69000	34.19806	12.24318	13.27611	-0.00347	-0.00125	0.00186	-0.00007	0.00001	-0.00003	112.05695	10.72993	-6.78890	-0.15021	-0.03749	0.02834	-0.01169	0.00015	-0.00231	41.38169	-7.19315	3.87509	-0.05586	0.05533	0.01715	-0.00105	-0.00037	0.00048	10.19635	-2.66288	17.28758	0.80976	-0.00496	0.07418	0.08233	-0.00016	-0.00449	10.68251	-2.94875	-4.77660	0.12943	0.39740	-0.00495	0.01310	-0.00361	0.00068	16.17703
571			5.70000	34.18828	12.24788	13.27865	-0.00350	-0.00124	0.00182	-0.00004	0.00000	-0.00000	112.02123	10.76400	-6.77250	-0.15043	-0.03755	0.02803	-0.00847	0.00017	-0.00137	41.37137	-7.19950	3.86214	-0.05605	0.05367	0.01604	-0.00057	-0.00042	0.00030	10.13999	-2.69934	17.31407	0.80749	-0.00276	0.07534	0.07762	-0.00030	-0.00058	10.59987	-2.95942	-4.69842	0.12107	0.39357	-0.00198	0.02070	-0.00200	0.00025	16.17581
572			5.71000	34.18327	12.24616	13.27775	-0.00352	-0.00123	0.00175	-0.00002	-0.00000	0.00001	111.99728	10.77985	-6.76270	-0.15034	-0.03744	0.02746	-0.00493	0.00024	-0.00043	41.36721	-7.20041	3.85313	-0.05645	0.05211	0.01524	-0.00001	-0.00065	0.00008	10.08763	-2.78297	17.31804	0.80367	-0.00066	0.07726	0.06788	-0.00012	0.00326	10.47927	-2.96957	-4.63366	0.11048	0.38899	0.00215	0.02563	-0.00094	-0.00019	16.15015
573			5.72000	34.18290	12.24009	13.27397	-0.00352	-0.00121	0.00165	0.00000	-0.00001	0.00002	111.98617	10.77773	-6.75884	-0.14995	-0.03712	0.02656	-0.00126	0.00030	0.00039	41.36935	-7.19285	3.84788	-0.05706	0.05085	0.01497	0.00056	-0.00104	-0.00016	10.04257	-2.90565	17.30173	0.79372	0.00074	0.07856	0.05396	0.00017	0.00640	10.32871	-2.97556	-4.59626	0.10300	0.38307	0.00582	0.02846	-0.00091	-0.00018	16.10170
574			5.73000	34.18670	12.23241	13.26833	-0.00352	-0.00119	0.00155	0.00003	-0.00001	0.00002	111.98804	10.76075	-6.76048	-0.14908	-0.03658	0.02542	0.00226	0.00027	0.00096	41.37772	-7.17454	3.84692	-0.05787	0.05001	0.01527	0.00115	-0.00147	-0.00045	10.00732	-3.05354	17.27115	0.78676	0.00570	0.07997	0.03841	0.00143	0.00829	10.16080	-2.97328	-4.59890	0.09115	0.38051	0.00926	0.02702	-0.00241	0.00046	16.03568
575			5.74000	34.19399	12.22528	13.26206	-0.00350	-0.00117	0.00145	0.00005	-0.00000	0.00002	112.00201	10.73442	-6.76722	-0.14795	-0.03594	0.02421	0.00533	0.00014	0.00123	41.39248	-7.14502	3.85119	-0.05888	0.04965	0.01611	0.00176	-0.00184	-0.00078	9.98304	-3.20867	17.23448	0.78012	0.01027	0.08101	0.02271	0.00252	0.00867	9.99178	-2.95864	-4.65056	0.07832	0.37575	0.01274	0.02246	-0.00569	0.00177	15.96122
576			5.75000	34.20414	12.21928	13.25616	-0.00347	-0.00114	0.00135	0.00006	-0.00000	0.00002	112.02596	10.70505	-6.77847	-0.14657	-0.03528	0.02309	0.00765	-0.00009	0.00126	41.41370	-7.10593	3.86063	-0.05974	0.04961	0.01723	0.00234	-0.00210	-0.00108	9.96994	-3.35220	17.19912	0.77622	0.01087	0.08116	0.00787	0.00233	0.00769	9.84006	-2.92874	-4.75264	0.06581	0.36408	0.01638	0.01612	-0.01026	0.00363	15.89024
577			5.76000	34.21635	12.21393	13.25151	-0.00344	-0.00112	0.00126	0.00007	-0.00000	0.00001	112.05692	10.67767	-6.79366	-0.14511	-0.03470	0.02222	0.00909	-0.00035	0.00113	41.44014	-7.06120	3.87316	-0.06041	0.05000	0.01861	0.00278	-0.00223	-0.00125	9.96766	-3.46891	17.16993	0.77697	0.01247	0.08184	-0.00526	0.00202	0.00597	9.72358	-2.88350	-4.89545	0.05119	0.35547	0.01987	0.00889	-0.01519	0.00552	15.83437
578			5.77000	34.22940	12.20834	13.24854	-0.00339	-0.00110	0.00119	0.00007	-0.00001	0.00001	112.09155	10.65534	-6.81174	-0.14346	-0.03417	0.02158	0.00963	-0.00059	0.00093	41.46947	-7.01641	3.88483	-0.06062	0.05083	0.02016	0.00296	-0.00222	-0.00121	9.97466	-3.54938	17.14873	0.78007	0.01393	0.08280	-0.01566	0.00139	0.00400	9.65639	-2.82667	-5.05850	0.03882	0.35302	0.02214	0.00317	-0.01941	0.00645	15.80344
579			5.78000	34.24174	12.20271	13.24785	-0.00334	-0.00108	0.00114	0.00007	-0.00001	0.00001	112.12692	10.63944	-6.83133	-0.14198	-0.03380	0.02125	0.00950	-0.00074	0.00069	41.49830	-6.97828	3.89166	-0.06033	0.05214	0.02181	0.00277	-0.00196	-0.00089	9.98851	-3.59083	17.13509	0.78192	0.01417	0.08315	-0.02296	0.00053	0.00208	9.64579	-2.76534	-5.21413	0.03902	0.35885	0.02146	-0.00072	-0.02193	0.00544	15.80320
580			5.79000	34.25260	12.19774	13.24896	-0.00329	-0.00107	0.00111	0.00006	-0.00001	0.00000	112.16125	10.63018	-6.84955	-0.14067	-0.03357	0.02119	0.00895	-0.00072	0.00044	41.52282	-6.95335	3.89121	-0.05950	0.05362	0.02333	0.00220	-0.00137	-0.00030	10.00701	-3.59629	17.12781	0.78388	0.01390	0.08323	-0.02799	-0.00023	0.00044	9.69098	-2.70894	-5.33335	0.04762	0.37173	0.01862	-0.00537	-0.02159	0.00311	15.83397
581			5.80000	34.26199	12.19489	13.25114	-0.00325	-0.00106	0.00110	0.00005	-0.00000	-0.00000	112.19390	10.62663	-6.86358	-0.13971	-0.03349	0.02134	0.00822	-0.00054	0.00021	41.53966	-6.94660	3.88327	-0.05867	0.05489	0.02437	0.00134	-0.00049	0.00045	10.02886	-3.57289	17.12578	0.78939	0.01410	0.08336	-0.03204	-0.00081	-0.00085	9.78337	-2.66754	-5.39195	0.05255	0.38894	0.01496	-0.00989	-0.01743	0.00068	15.89051
582			5.81000	34.27065	12.19483	13.25323	-0.00323	-0.00106	0.00111	0.00005	-0.00000	-0.00000	112.22465	10.62664	-6.87139	-0.13912	-0.03354	0.02166	0.00728	-0.00024	0.00004	41.54629	-6.95985	3.86843	-0.05795	0.05578	0.02493	0.00029	0.00048	0.00122	10.05353	-3.52945	17.12792	0.79187	0.01399	0.08404	-0.03539	-0.00117	-0.00178	9.90874	-2.64963	-5.37601	0.06258	0.40367	0.01185	-0.01485	-0.00932	-0.00107	15.96332
583			5.82000	34.27888	12.19677	13.25398	-0.00323	-0.00106	0.00112	0.00004	0.00000	-0.00000	112.25229	10.62799	-6.87209	-0.13871	-0.03358	0.02188	0.00593	0.00009	-0.00008	41.54099	-6.99113	3.84777	-0.05777	0.05608	0.02502	-0.00087	0.00129	0.00184	10.08051	-3.47468	17.13298	0.79024	0.01321	0.08419	-0.03757	-0.00126	-0.00235	10.05033	-2.65952	-5.28521	0.08027	0.41162	0.00895	-0.02063	0.00093	-0.00193	16.04095
584			5.83000	34.28581	12.19913	13.25322	-0.00324	-0.00106	0.00114	0.00003	0.00000	-0.00000	112.27448	10.62937	-6.86675	-0.13847	-0.03356	0.02193	0.00405	0.00035	-0.00013	41.52336	-7.03538	3.82250	-0.05833	0.05555	0.02452	-0.00200	0.00171	0.00221	10.10874	-3.41614	17.14026	0.79426	0.01184	0.08410	-0.03814	-0.00114	-0.00279	10.19191	-2.69544	-5.13309	0.09245	0.41251	0.00730	-0.02302	0.01047	-0.00223	16.11274
585			5.84000	34.28989	12.20029	13.25167	-0.00327	-0.00107	0.00115	0.00001	0.00000	0.00000	112.28842	10.62955	-6.85815	-0.13850	-0.03353	0.02180	0.00174	0.00049	-0.00008	41.49498	-7.08601	3.79329	-0.05953	0.05438	0.02360	-0.00295	0.00167	0.00233	10.13661	-3.35935	17.15103	0.79685	0.01013	0.08334	-0.03605	-0.00090	-0.00332	10.31958	-2.75030	-4.94473	0.10546	0.40879	0.00581	-0.02298	0.01693	-0.00201	16.17057
586			5.85000	34.28980	12.19935	13.25061	-0.00332	-0.00108	0.00114	-0.00001	-0.00000	0.00000	112.29205	10.62693	-6.84952	-0.13897	-0.03354	0.02158	-0.00081	0.00052	0.00007	41.45887	-7.13671	3.76055	-0.06099	0.05283	0.02236	-0.00361	0.00128	0.00225	10.16216	-3.30768	17.16727	0.79952	0.00876	0.08280	-0.03114	-0.00068	-0.00395	10.42329	-2.81307	-4.75156	0.11504	0.40370	0.00503	-0.01970	0.01927	-0.00165	16.20944
587			5.86000	34.28543	12.19643	13.25063	-0.00337	-0.00108	0.00111	-0.00003	-0.00001	0.00000	112.28456	10.61947	-6.84291	-0.13979	-0.03356	0.02122	-0.00331	0.00049	0.00028	41.41874	-7.18304	3.72484	-0.06221	0.05120	0.02113	-0.00389	0.00073	0.00204	10.18344	-3.26225	17.18929	0.80101	0.00560	0.08229	-0.02391	-0.00037	-0.00444	10.49810	-2.87211	-4.58407	0.11889	0.39656	0.00504	-0.01401	0.01773	-0.00132	16.22797
588			5.87000	34.27789	12.19303	13.25212	-0.00341	-0.00107	0.00107	-0.00005	-0.00001	-0.00000	112.26675	10.60635	-6.83953	-0.14094	-0.03358	0.02072	-0.00541	0.00042	0.00050	41.37819	-7.22206	3.68796	-0.06306	0.04962	0.02002	-0.00378	0.00020	0.00173	10.19907	-3.22216	17.21474	0.79772	0.00115	0.08159	-0.01601	-0.00007	-0.00449	10.54400	-2.91800	-4.46567	0.12357	0.39089	0.00465	-0.00819	0.01345	-0.00075	16.22749
589			5.88000	34.26926	12.19084	13.25501	-0.00344	-0.00107	0.00102	-0.00004	-0.00000	-0.00000	112.24110	10.58854	-6.83988	-0.14227	-0.03360	0.02019	-0.00677	0.00032	0.00066	41.34094	-7.25215	3.65289	-0.06348	0.04823	0.01914	-0.00331	-0.00021	0.00138	10.20929	-3.18684	17.23983	0.79322	-0.00067	0.08075	-0.00972	0.00003	-0.00411	10.56519	-2.94464	-4.40931	0.12496	0.39032	0.00348	-0.00297	0.00764	-0.00016	16.21169
590			5.89000	34.26275	12.19071	13.25818	-0.00346	-0.00105	0.00098	-0.00002	-0.00000	-0.00000	112.21146	10.56769	-6.84350	-0.14359	-0.03362	0.01968	-0.00728	0.00023	0.00074	41.31010	-7.27275	3.62237	-0.06368	0.04718	0.01856	-0.00256	-0.00048	0.00101	10.21576	-3.15613	17.26223	0.78777	-0.00196	0.08018	-0.00571	0.00009	-0.00368	10.56878	-2.94969	-4.41799	0.12605	0.39059	0.00266	0.00068	0.00143	0.00018	16.18569
591			5.90000	34.26134	12.19171	13.25952	-0.00348	-0.00104	0.00094	0.00001	0.00000	-0.00000	112.18129	10.54546	-6.84907	-0.14456	-0.03357	0.01922	-0.00719	0.00017	0.00074	41.28794	-7.28456	3.59780	-0.06358	0.04679	0.01854	-0.00166	-0.00062	0.00069	10.21997	-3.12804	17.28279	0.78247	-0.00352	0.07971	-0.00289	0.00015	-0.00361	10.56291	-2.93467	-4.48572	0.12835	0.38971	0.00227	0.00255	-0.00394	0.00037	16.15568
592			5.91000	34.26568	12.19212	13.25782	-0.00348	-0.00104	0.00092	0.00003	0.00000	0.00000	112.15237	10.52488	-6.85498	-0.14510	-0.03345	0.01886	-0.00697	0.00009	0.00061	41.27486	-7.28935	3.58008	-0.06334	0.04710	0.01904	-0.00083	-0.00062	0.00040	10.22230	-3.09769	17.30444	0.78085	-0.00692	0.07818	0.00008	0.00036	-0.00398	10.55534	-2.90406	-4.59983	0.12682	0.38675	0.00149	0.00263	-0.00763	0.00034	16.12748
593			5.92000	34.27365	12.19078	13.25365	-0.00349	-0.00104	0.00091	0.00004	0.00000	0.00001	112.12420	10.51020	-6.86022	-0.14523	-0.03330	0.01859	-0.00699	-0.00004	0.00034	41.26931	-7.28924	3.56950	-0.06287	0.04795	0.01997	-0.00025	-0.00045	0.00015	10.22238	-3.05936	17.32977	0.78314	-0.00953	0.07714	0.00359	0.00064	-0.00471	10.55206	-2.86405	-4.74159	0.12237	0.38455	0.00123	0.00140	-0.00953	0.00032	16.10554
594			5.93000	34.28175	12.18819	13.24868	-0.00348	-0.00105	0.00091	0.00004	0.00000	0.00001	112.09544	10.50595	-6.86447	-0.14523	-0.03323	0.01853	-0.00725	-0.00024	-0.00002	41.26862	-7.28704	3.56647	-0.06235	0.04898	0.02092	0.00005	-0.00010	-0.00006	10.22000	-3.00986	17.35983	0.78577	-0.01137	0.07664	0.00684	0.00096	-0.00553	10.55670	-2.82143	-4.88857	0.12044	0.38189	0.00148	-0.00049	-0.00967	0.00037	16.09228
595			5.94000	34.28732	12.18610	13.24427	-0.00347	-0.00105	0.00092	0.00002	0.00000	0.00001	112.06564	10.51451	-6.86754	-0.14535	-0.03331	0.01871	-0.00751	-0.00044	-0.00042	41.27026	-7.28553	3.57031	-0.06181	0.05005	0.02178	0.00009	0.00037	-0.00018	10.21577	-2.94986	17.39416	0.78484	-0.01165	0.07677	0.00903	0.00114	-0.00625	10.57037	-2.78293	-5.01876	0.12371	0.38231	0.00149	-0.00259	-0.00832	0.00030	16.08816
596			5.95000	34.28914	12.18578	13.24089	-0.00346	-0.00106	0.00093	-0.00000	0.00000	0.00000	112.03550	10.53571	-6.86871	-0.14570	-0.03359	0.01914	-0.00758	-0.00056	-0.00082	41.27195	-7.28733	3.57915	-0.06123	0.05097	0.02237	-0.00005	0.00085	-0.00017	10.21053	-2.88294	17.43183	0.78144	-0.01154	0.07671	0.01035	0.00121	-0.00676	10.59165	-2.75391	-5.11470	0.12724	0.38688	0.00043	-0.00440	-0.00589	0.00006	16.09137
597			5.96000	34.28720	12.18645	13.23820	-0.00345	-0.00106	0.00096	-0.00002	0.00000	0.00000	112.00618	10.56715	-6.86671	-0.14609	-0.03396	0.01972	-0.00746	-0.00055	-0.00116	41.27187	-7.29405	3.58983	-0.06044	0.05167	0.02267	-0.00029	0.00122	-0.00005	10.20452	-2.81340	17.47226	0.77536	-0.01300	0.07620	0.01148	0.00137	-0.00710	10.61715	-2.73758	-5.16662	0.13378	0.39199	-0.00138	-0.00563	-0.00265	-0.00007	16.09855
598			5.97000	34.28212	12.18622	13.23579	-0.00344	-0.00106	0.00100	-0.00004	-0.00000	0.00000	111.97850	10.60533	-6.86050	-0.14643	-0.03434	0.02034	-0.00722	-0.00042	-0.00142	41.26896	-7.30592	3.59925	-0.05944	0.05217	0.02275	-0.00058	0.00143	0.00013	10.19766	-2.74517	17.51554	0.76977	-0.01502	0.07614	0.01297	0.00151	-0.00742	10.64270	-2.73507	-5.17338	0.13988	0.39533	-0.00239	-0.00593	0.00130	0.00005	16.10626
599			5.98000	34.27481	12.18324	13.23345	-0.00344	-0.00107	0.00105	-0.00005	-0.00000	0.00001	111.95290	10.64682	-6.84944	-0.14660	-0.03465	0.02093	-0.00688	-0.00022	-0.00158	41.26264	-7.32210	3.60555	-0.05852	0.05221	0.02236	-0.00085	0.00145	0.00032	10.18951	-2.68058	17.56186	0.76279	-0.01789	0.07480	0.01463	0.00163	-0.00751	10.66458	-2.74608	-5.14186	0.14421	0.39577	-0.00409	-0.00522	0.00604	0.00034	16.11149
600			5.99000	34.26569	12.17718	13.23163	-0.00344	-0.00108	0.00110	-0.00006	-0.00001	0.00001	111.92959	10.68823	-6.83439	-0.14674	-0.03491	0.02144	-0.00635	-0.00001	-0.00160	41.25334	-7.34069	3.60786	-0.05773	0.05184	0.02158	-0.00101	0.00130	0.00046	10.18012	-2.62180	17.61031	0.75516	-0.02153	0.07320	0.01586	0.00168	-0.00728	10.67985	-2.76969	-5.08390	0.14747	0.39346	-0.00548	-0.00352	0.01112	0.00066	16.11164
601			6.00000	34.25498	12.16909	13.23099	-0.00343	-0.00109	0.00116	-0.00007	-0.00001	0.00001	111.90929	10.72628	-6.81730	-0.14696	-0.03514	0.02187	-0.00544	0.00015	-0.00147	41.24271	-7.35964	3.60628	-0.05712	0.05107	0.02043	-0.00096	0.00104	0.00051	10.16986	-2.57228	17.65823	0.74937	-0.02319	0.07209	0.01662	0.00138	-0.00657	10.68568	-2.80340	-5.01246	0.14960	0.38945	-0.00597	-0.00087	0.01539	0.00081	16.10426
602			6.01000	34.24339	12.16082	13.23169	-0.00343	-0.00110	0.00121	-0.00007	-0.00001	0.00001	111.89346	10.75761	-6.80049	-0.14734	-0.03537	0.02227	-0.00403	0.00029	-0.00119	41.23320	-7.37711	3.60157	-0.05664	0.05027	0.01920	-0.00068	0.00077	0.00049	10.15880	-2.53626	17.70121	0.74383	-0.02499	0.07001	0.01677	0.00088	-0.00518	10.67942	-2.84319	-4.93833	0.15267	0.38068	-0.00648	0.00255	0.01764	0.00087	16.08768
603			6.02000	34.23226	12.15388	13.23313	-0.00343	-0.00111	0.00125	-0.00006	-0.00001	0.00000	111.88393	10.77981	-6.78509	-0.14791	-0.03558	0.02253	-0.00213	0.00042	-0.00083	41.22754	-7.39206	3.59582	-0.05648	0.04933	0.01795	-0.00018	0.00058	0.00039	10.14742	-2.51761	17.73466	0.74204	-0.02673	0.06793	0.01544	0.00014	-0.00324	10.65950	-2.88414	-4.87078	0.15367	0.37132	-0.00666	0.00640	0.01761	0.00078	16.06154
604			6.03000	34.22263	12.14880	13.23485	-0.00343	-0.00111	0.00128	-0.00005	-0.00001	0.00000	111.88235	10.79190	-6.77174	-0.14847	-0.03572	0.02260	0.00020	0.00052	-0.00043	41.22829	-7.40371	3.59140	-0.05666	0.04813	0.01669	0.00050	0.00043	0.00025	10.13728	-2.52055	17.75397	0.74563	-0.02614	0.06686	0.01235	-0.00079	-0.00083	10.62554	-2.92151	-4.81588	0.15272	0.36493	-0.00613	0.01031	0.01523	0.00056	16.02656
605			6.04000	34.21533	12.14536	13.23658	-0.00343	-0.00111	0.00128	-0.00003	-0.00001	0.00000	111.89001	10.79397	-6.76087	-0.14887	-0.03574	0.02246	0.00283	0.00058	-0.00003	41.23684	-7.41088	3.58980	-0.05706	0.04674	0.01549	0.00124	0.00025	0.00008	10.12933	-2.54915	17.75482	0.74885	-0.02445	0.06560	0.00866	-0.00167	0.00189	10.57736	-2.95056	-4.77610	0.15237	0.36049	-0.00604	0.01418	0.01047	0.00038	15.98335
606			6.05000	34.21075	12.14341	13.23829	-0.00343	-0.00110	0.00127	-0.00002	-0.00000	-0.00000	111.90758	10.78660	-6.75346	-0.14891	-0.03565	0.02220	0.00551	0.00057	0.00033	41.25308	-7.41207	3.59114	-0.05736	0.04567	0.01472	0.00192	0.00001	-0.00009	10.12318	-2.60338	17.73521	0.74827	-0.02215	0.06514	0.00616	-0.00223	0.00442	10.51559	-2.96737	-4.75173	0.15304	0.36137	-0.00606	0.01788	0.00422	0.00019	15.93235
607			6.06000	34.20879	12.14310	13.23982	-0.00341	-0.00109	0.00124	-0.00000	-0.00000	-0.00000	111.93445	10.77140	-6.74989	-0.14852	-0.03545	0.02188	0.00784	0.00050	0.00061	41.27596	-7.40626	3.59531	-0.05748	0.04517	0.01445	0.00246	-0.00029	-0.00026	10.11731	-2.67657	17.69858	0.74435	-0.01864	0.06487	0.00613	-0.00223	0.00608	10.44182	-2.97025	-4.74346	0.15466	0.36729	-0.00677	0.02122	-0.00244	-0.00002	15.87416
608			6.07000	34.20897	12.14528	13.24139	-0.00339	-0.00108	0.00121	0.00001	0.00000	-0.00001	111.96864	10.75108	-6.75042	-0.14773	-0.03514	0.02153	0.00942	0.00033	0.00077	41.30363	-7.39282	3.60219	-0.05741	0.04532	0.01480	0.00278	-0.00060	-0.00045	10.10992	-2.75714	17.65343	0.74188	-0.01688	0.06451	0.00860	-0.00203	0.00640	10.35842	-2.95945	-4.75288	0.15509	0.36839	-0.00650	0.02367	-0.00834	-0.00024	15.81027
609			6.08000	34.21046	12.15097	13.24374	-0.00336	-0.00107	0.00119	0.00001	0.00001	-0.00001	112.00652	10.72917	-6.75528	-0.14665	-0.03480	0.02125	0.00992	0.00009	0.00082	41.33347	-7.37175	3.61168	-0.05723	0.04589	0.01548	0.00280	-0.00092	-0.00064	10.09982	-2.83210	17.61080	0.74266	-0.01709	0.06412	0.01247	-0.00178	0.00533	10.26882	-2.93708	-4.78079	0.15173	0.36462	-0.00515	0.02429	-0.01265	-0.00036	15.74321
610			6.09000	34.21248	12.16053	13.24770	-0.00333	-0.00106	0.00117	0.00002	0.00001	-0.00002	112.04350	10.70874	-6.76456	-0.14550	-0.03453	0.02116	0.00926	-0.00019	0.00078	41.36235	-7.34410	3.62287	-0.05699	0.04698	0.01645	0.00254	-0.00120	-0.00081	10.08710	-2.89119	17.58045	0.74287	-0.01722	0.06452	0.01594	-0.00132	0.00330	10.17863	-2.90605	-4.82465	0.14716	0.36333	-0.00353	0.02288	-0.01548	-0.00033	15.67719
611			6.10000	34.21423	12.17274	13.25345	-0.00329	-0.00106	0.00117	0.00002	0.00001	-0.00002	112.07541	10.69254	-6.77713	-0.14448	-0.03441	0.02136	0.00768	-0.00042	0.00064	41.38755	-7.31245	3.63477	-0.05675	0.04843	0.01751	0.00207	-0.00139	-0.00091	10.07311	-2.92900	17.56848	0.74046	-0.01779	0.06505	0.01793	-0.00081	0.00070	10.09555	-2.87006	-4.87771	0.14290	0.36551	-0.00259	0.01951	-0.01685	-0.00027	15.61772
612			6.11000	34.21532	12.18549	13.26033	-0.00326	-0.00106	0.00120	0.00001	0.00001	-0.00003	112.09948	10.68230	-6.79092	-0.14358	-0.03441	0.02183	0.00549	-0.00056	0.00044	41.40722	-7.27984	3.64618	-0.05643	0.04997	0.01844	0.00148	-0.00147	-0.00093	10.05920	-2.94454	17.57733	0.73695	-0.01870	0.06570	0.01872	-0.00026	-0.00200	10.02757	-2.83336	-4.93150	0.13914	0.37081	-0.00230	0.01452	-0.01654	-0.00022	15.57078
613			6.12000	34.21555	12.19689	13.26719	-0.00324	-0.00106	0.00123	0.00001	0.00001	-0.00002	112.11430	10.67812	-6.80351	-0.14267	-0.03445	0.02241	0.00302	-0.00058	0.00024	41.42034	-7.24912	3.65588	-0.05620	0.05135	0.01913	0.00085	-0.00146	-0.00084	10.04591	-2.93859	17.60561	0.73108	-0.02014	0.06628	0.01896	0.00032	-0.00433	9.98091	-2.80061	-4.97694	0.13880	0.37689	-0.00258	0.00883	-0.01438	-0.00019	15.54049
614			6.13000	34.21478	12.20623	13.27332	-0.00323	-0.00107	0.00128	-0.00000	0.00001	-0.00002	112.11954	10.67830	-6.81360	-0.14184	-0.03450	0.02300	0.00058	-0.00049	0.00010	41.42661	-7.22200	3.66255	-0.05622	0.05237	0.01949	0.00023	-0.00144	-0.00068	10.03309	-2.91331	17.64798	0.72497	-0.02109	0.06706	0.01867	0.00088	-0.00591	9.95829	-2.77595	-5.00538	0.13985	0.38399	-0.00307	0.00295	-0.01074	-0.00011	15.52785
615			6.14000	34.21319	12.21374	13.27801	-0.00324	-0.00109	0.00132	-0.00000	0.00001	-0.00002	112.11578	10.67968	-6.82085	-0.14117	-0.03456	0.02357	-0.00150	-0.00034	0.00008	41.42620	-7.19903	3.66521	-0.05660	0.05317	0.01964	-0.00033	-0.00143	-0.00050	10.02102	-2.87399	17.69678	0.72123	-0.02171	0.06786	0.01729	0.00125	-0.00652	9.95841	-2.76214	-5.01066	0.14118	0.38981	-0.00348	-0.00229	-0.00600	0.00003	15.53046
616			6.15000	34.21185	12.22016	13.28048	-0.00327	-0.00110	0.00136	-0.00000	0.00001	-0.00001	112.10510	10.67880	-6.82560	-0.14077	-0.03465	0.02409	-0.00296	-0.00012	0.00018	41.42019	-7.17960	3.66403	-0.05722	0.05402	0.01980	-0.00074	-0.00145	-0.00037	10.01048	-2.82892	17.74499	0.71830	-0.02086	0.06842	0.01451	0.00125	-0.00628	9.97619	-2.76051	-4.99138	0.14469	0.39223	-0.00369	-0.00609	-0.00059	0.00019	15.54370
617			6.16000	34.21172	12.22552	13.27983	-0.00331	-0.00112	0.00140	0.00000	0.00001	-0.00000	112.09034	10.67345	-6.82787	-0.14074	-0.03476	0.02451	-0.00368	0.00013	0.00031	41.41079	-7.16196	3.66082	-0.05788	0.05488	0.02001	-0.00093	-0.00145	-0.00035	10.00240	-2.78795	17.78843	0.71725	-0.01744	0.06941	0.01067	0.00082	-0.00548	10.00375	-2.77081	-4.95143	0.15061	0.39418	-0.00353	-0.00790	0.00484	0.00030	15.56175
618			6.17000	34.21300	12.22862	13.27549	-0.00336	-0.00113	0.00141	0.00000	0.00001	0.00001	112.07488	10.66366	-6.82718	-0.14090	-0.03480	0.02466	-0.00349	0.00038	0.00038	41.40108	-7.14363	3.65906	-0.05855	0.05568	0.02036	-0.00081	-0.00132	-0.00051	9.99733	-2.76003	17.82475	0.71649	-0.01572	0.07015	0.00636	0.00033	-0.00422	10.03180	-2.79123	-4.89808	0.15635	0.39224	-0.00294	-0.00720	0.00940	0.00030	15.57819
619			6.18000	34.21540	12.22810	13.26773	-0.00341	-0.00114	0.00141	0.00001	0.00001	0.00002	112.06284	10.65227	-6.82288	-0.14123	-0.03474	0.02449	-0.00206	0.00057	0.00029	41.39541	-7.12251	3.66443	-0.05940	0.05639	0.02087	-0.00022	-0.00087	-0.00090	9.99532	-2.75209	17.85225	0.71623	-0.01581	0.06994	0.00251	-0.00021	-0.00255	10.05109	-2.81835	-4.84015	0.15902	0.38617	-0.00243	-0.00377	0.01239	0.00025	15.58711
620			6.19000	34.21863	12.22375	13.25769	-0.00345	-0.00115	0.00139	0.00001	0.00000	0.00003	112.06052	10.64396	-6.81449	-0.14164	-0.03459	0.02398	0.00119	0.00067	-0.00001	41.40007	-7.09768	3.68458	-0.06043	0.05686	0.02144	0.00111	0.00010	-0.00155	9.99543	-2.76782	17.86868	0.71288	-0.01567	0.06926	0.00086	-0.00078	-0.00049	10.05344	-2.84839	-4.78609	0.16189	0.37988	-0.00232	0.00197	0.01372	0.00022	15.58361
621			6.20000	34.22227	12.21695	13.24734	-0.00348	-0.00114	0.00134	0.00001	-0.00000	0.00003	112.07639	10.64437	-6.80165	-0.14226	-0.03446	0.02325	0.00668	0.00069	-0.00052	41.42430	-7.06919	3.72849	-0.06173	0.05710	0.02206	0.00345	0.00166	-0.00250	9.99481	-2.80692	17.87024	0.70894	-0.01434	0.06907	0.00338	-0.00117	0.00213	10.03234	-2.87767	-4.74249	0.16184	0.37572	-0.00191	0.00934	0.01349	0.00014	15.56524
622			6.21000	34.22591	12.20934	13.23829	-0.00350	-0.00113	0.00127	0.00001	-0.00000	0.00002	112.12016	10.65933	-6.78306	-0.14308	-0.03441	0.02241	0.01443	0.00066	-0.00123	41.47898	-7.03681	3.80485	-0.06301	0.05696	0.02258	0.00690	0.00368	-0.00373	9.98904	-2.86603	17.85001	0.70430	-0.01535	0.06894	0.01097	-0.00161	0.00570	9.98355	-2.90340	-4.71128	0.16324	0.36979	-0.00115	0.01782	0.01160	0.00006	15.53202
623			6.22000	34.22893	12.20241	13.23174	-0.00352	-0.00112	0.00120	0.00001	-0.00000	0.00002	112.20029	10.69425	-6.75677	-0.14399	-0.03447	0.02158	0.02384	0.00063	-0.00205	41.57339	-6.99929	3.92078	-0.06418	0.05607	0.02274	0.01117	0.00584	-0.00513	9.97331	-2.94198	17.79778	0.69919	-0.01533	0.06898	0.02294	-0.00187	0.01062	9.90449	-2.92388	-4.68749	0.16198	0.36462	-0.00017	0.02650	0.00818	0.00001	15.48496
624			6.23000	34.23050	12.19749	13.22856	-0.00353	-0.00110	0.00113	0.00000	-0.00000	0.00001	112.32130	10.75214	-6.72154	-0.14488	-0.03464	0.02081	0.03338	0.00059	-0.00280	41.71190	-6.95452	4.07948	-0.06523	0.05335	0.02180	0.01554	0.00749	-0.00625	9.94369	-3.03448	17.70034	0.69213	-0.01388	0.06974	0.03770	-0.00190	0.01745	9.79340	-2.93874	-4.65861	0.15878	0.36073	0.00146	0.03487	0.00346	-0.00011	15.42495
625			6.24000	34.23019	12.19561	13.22903	-0.00354	-0.00109	0.00107	-0.00000	-0.00000	-0.00000	112.47888	10.82934	-6.67884	-0.14565	-0.03489	0.02013	0.04052	0.00054	-0.00317	41.88936	-6.90069	4.27574	-0.06648	0.04797	0.01899	0.01896	0.00778	-0.00636	9.89725	-3.14633	17.54212	0.68459	-0.01095	0.07248	0.05357	-0.00168	0.02710	9.64867	-2.94907	-4.60640	0.15130	0.36310	0.00426	0.04179	-0.00204	-0.00055	15.35212
626			6.25000	34.22841	12.19713	13.23252	-0.00354	-0.00107	0.00102	-0.00001	0.00000	-0.00001	112.65645	10.91221	-6.63467	-0.14617	-0.03514	0.01952	0.04292	0.00049	-0.00293	42.08835	-6.83665	4.49216	-0.06782	0.04122	0.01515	0.02037	0.00657	-0.00540	9.83232	-3.28168	17.30796	0.67341	-0.00643	0.07688	0.06795	-0.00111	0.04005	9.46941	-2.95710	-4.51242	0.14087	0.37425	0.00748	0.04655	-0.00788	-0.00157	15.26646
627			6.26000	34.22633	12.20125	13.23707	-0.00353	-0.00106	0.00098	-0.00001	0.00000	-0.00001	112.83099	10.98173	-6.59637	-0.14630	-0.03528	0.01898	0.04030	0.00048	-0.00212	42.28452	-6.76242	4.70440	-0.06852	0.03600	0.01239	0.01927	0.00476	-0.00434	9.74962	-3.44395	16.98698	0.65676	0.00016	0.08329	0.07720	0.00003	0.05651	9.25750	-2.96501	-4.36415	0.13214	0.39623	0.01108	0.04974	-0.01377	-0.00337	15.16782
628			6.27000	34.22474	12.20682	13.24085	-0.00351	-0.00105	0.00095	-0.00000	0.00001	-0.00001	112.98448	11.02411	-6.56946	-0.14600	-0.03523	0.01839	0.03452	0.00049	-0.00106	42.45795	-6.67899	4.89372	-0.06842	0.03360	0.01170	0.01641	0.00309	-0.00381	9.65350	-3.63258	16.57803	0.63311	0.00932	0.09036	0.07740	0.00197	0.07438	9.01993	-2.97403	-4.16108	0.13240	0.42258	0.01464	0.05364	-0.01870	-0.00564	15.05628
629			6.28000	34.22386	12.21231	13.24246	-0.00347	-0.00104	0.00091	-0.00000	0.00001	-0.00000	113.10979	11.03627	-6.55507	-0.14538	-0.03500	0.01778	0.02785	0.00050	-0.00007	42.59988	-6.58829	5.05320	-0.06818	0.03325	0.01242	0.01299	0.00168	-0.00366	9.55280	-3.84067	16.09577	0.61515	0.01991	0.09646	0.06790	0.00433	0.08921	8.77022	-2.98431	-3.91932	0.13573	0.43872	0.01927	0.05530	-0.02082	-0.00820	14.93391
630			6.29000	34.22383	12.21657	13.24140	-0.00342	-0.00102	0.00086	0.00000	0.00001	-0.00000	113.20726	11.02187	-6.55228	-0.14465	-0.03465	0.01712	0.02155	0.00047	0.00071	42.70956	-6.49315	5.18323	-0.06783	0.03380	0.01384	0.00964	0.00049	-0.00361	9.45950	-4.05429	15.57201	0.61235	0.02816	0.09880	0.04994	0.00586	0.09499	8.52749	-2.99481	-3.67032	0.13531	0.43004	0.02452	0.05104	-0.01916	-0.01003	14.80550
631			6.30000	34.22510	12.21933	13.23804	-0.00337	-0.00100	0.00080	0.00001	0.00001	0.00000	113.27963	10.98618	-6.55969	-0.14399	-0.03426	0.01647	0.01583	0.00041	0.00131	42.78908	-6.39745	5.28598	-0.06749	0.03464	0.01552	0.00652	-0.00050	-0.00349	9.38514	-4.25680	15.04557	0.61985	0.03015	0.09709	0.02558	0.00548	0.09086	8.31331	-3.00352	-3.44772	0.12820	0.39751	0.02948	0.04026	-0.01572	-0.01028	14.67892
632			6.31000	34.22849	12.22146	13.23342	-0.00332	-0.00098	0.00073	0.00002	0.00001	0.00000	113.32870	10.93311	-6.57617	-0.14342	-0.03390	0.01592	0.01015	0.00032	0.00176	42.84013	-6.30611	5.36225	-0.06683	0.03568	0.01736	0.00346	-0.00131	-0.00316	9.33616	-4.43453	14.54507	0.63152	0.03306	0.09474	-0.00136	0.00470	0.08278	8.14653	-3.00789	-3.26793	0.11825	0.36622	0.03325	0.02651	-0.01370	-0.00936	14.56478
633			6.32000	34.23420	12.22414	13.22893	-0.00328	-0.00096	0.00066	0.00003	0.00001	0.00000	113.35293	10.86521	-6.60075	-0.14310	-0.03360	0.01552	0.00368	0.00025	0.00216	42.86222	-6.22456	5.41125	-0.06615	0.03659	0.01899	0.00029	-0.00201	-0.00249	9.31327	-4.57985	14.08118	0.63963	0.03612	0.09244	-0.02753	0.00346	0.07419	8.03928	-3.00692	-3.12174	0.11801	0.35594	0.03285	0.01396	-0.01393	-0.00808	14.47324
634			6.33000	34.24185	12.22807	13.22552	-0.00324	-0.00094	0.00061	0.00004	0.00001	-0.00000	113.34760	10.78317	-6.63248	-0.14289	-0.03333	0.01531	-0.00433	0.00023	0.00256	42.85244	-6.15755	5.43012	-0.06551	0.03713	0.02006	-0.00324	-0.00270	-0.00143	9.31440	-4.69157	13.65236	0.64323	0.04218	0.09202	-0.05130	0.00214	0.06771	7.99595	-3.00295	-2.98220	0.12323	0.37573	0.02925	0.00105	-0.01547	-0.00760	14.41075
635			6.34000	34.25007	12.23283	13.22318	-0.00322	-0.00093	0.00059	0.00004	0.00001	-0.00000	113.30513	10.68612	-6.67068	-0.14285	-0.03304	0.01522	-0.01431	0.00024	0.00299	42.80594	-6.10820	5.41437	-0.06512	0.03735	0.02053	-0.00726	-0.00347	-0.00006	9.33728	-4.77359	13.25567	0.64207	0.04878	0.09251	-0.07221	0.00071	0.06220	8.01370	-3.00166	-2.82002	0.12902	0.41321	0.02369	-0.01206	-0.01587	-0.00753	14.37832
636			6.35000	34.25726	12.23744	13.22128	-0.00322	-0.00093	0.00060	0.00003	0.00001	-0.00000	113.21741	10.57290	-6.71539	-0.14293	-0.03269	0.01524	-0.02582	0.00023	0.00345	42.71722	-6.07705	5.35987	-0.06505	0.03766	0.02055	-0.01173	-0.00441	0.00138	9.38011	-4.83290	12.89207	0.63843	0.05301	0.09323	-0.09019	-0.00047	0.05666	8.08383	-3.01028	-2.61497	0.13490	0.44768	0.01854	-0.02418	-0.01254	-0.00742	14.37204
637			6.36000	34.26236	12.24123	13.21938	-0.00325	-0.00094	0.00063	0.00002	0.00001	-0.00000	113.08043	10.44426	-6.76717	-0.14323	-0.03233	0.01542	-0.03714	0.00014	0.00386	42.58351	-6.06171	5.26606	-0.06537	0.03930	0.02098	-0.01622	-0.00556	0.00269	9.44100	-4.87701	12.56450	0.63882	0.05647	0.09517	-0.10562	-0.00113	0.05147	8.19496	-3.03465	-2.36052	0.13812	0.46948	0.01636	-0.03382	-0.00515	-0.00791	14.38552
638			6.37000	34.26500	12.24447	13.21750	-0.00330	-0.00097	0.00068	0.00001	0.00001	-0.00000	112.90035	10.30676	-6.82509	-0.14360	-0.03196	0.01574	-0.04544	-0.00005	0.00402	42.40980	-6.05692	5.14079	-0.06565	0.04302	0.02253	-0.01963	-0.00676	0.00372	9.51711	-4.91189	12.27465	0.64246	0.06037	0.09704	-0.11708	-0.00138	0.04594	8.33520	-3.07705	-2.06422	0.14140	0.47767	0.01594	-0.04084	0.00411	-0.00863	14.41150
639			6.38000	34.26516	12.24787	13.21607	-0.00338	-0.00099	0.00073	-0.00001	0.00001	-0.00000	112.69677	10.17507	-6.88454	-0.14397	-0.03163	0.01615	-0.04821	-0.00030	0.00373	42.21308	-6.05637	5.00326	-0.06594	0.04766	0.02465	-0.02098	-0.00736	0.00413	9.60349	-4.94087	12.02312	0.64908	0.06422	0.09768	-0.12241	-0.00137	0.03948	8.49301	-3.13450	-1.74757	0.14608	0.47439	0.01580	-0.04542	0.01209	-0.00871	14.44357
640			6.39000	34.26289	12.25200	13.21579	-0.00346	-0.00102	0.00078	-0.00002	0.00001	-0.00000	112.49651	10.06700	-6.93883	-0.14429	-0.03143	0.01666	-0.04506	-0.00054	0.00298	42.01744	-6.05491	4.87805	-0.06706	0.05078	0.02563	-0.02020	-0.00672	0.00356	9.69340	-4.96502	11.81216	0.65781	0.06641	0.09660	-0.11960	-0.00122	0.03182	8.65746	-3.19935	-1.44267	0.15271	0.46670	0.01444	-0.04761	0.01653	-0.00723	14.47651
641			6.40000	34.25831	12.25680	13.21691	-0.00354	-0.00104	0.00081	-0.00003	0.00001	-0.00001	112.32166	9.99327	-6.98287	-0.14472	-0.03140	0.01722	-0.03764	-0.00072	0.00203	41.84463	-6.05019	4.78251	-0.06914	0.05103	0.02476	-0.01760	-0.00508	0.00235	9.77922	-4.98360	11.64603	0.66393	0.06619	0.09460	-0.10765	-0.00102	0.02338	8.81889	-3.26095	-1.18555	0.16210	0.45892	0.01198	-0.04767	0.01672	-0.00468	14.50768
642			6.41000	34.25163	12.26177	13.21946	-0.00360	-0.00107	0.00084	-0.00004	0.00000	-0.00001	112.18508	9.95233	-7.01576	-0.14527	-0.03153	0.01780	-0.02779	-0.00080	0.00118	41.70902	-6.04261	4.71988	-0.07142	0.04946	0.02297	-0.01344	-0.00336	0.00127	9.85460	-4.99568	11.52896	0.66775	0.06777	0.09298	-0.08866	-0.00083	0.01471	8.96963	-3.30910	-1.00603	0.16955	0.45673	0.00917	-0.04442	0.01341	-0.00218	14.53607
643			6.42000	34.24373	12.26622	13.22307	-0.00364	-0.00108	0.00087	-0.00004	0.00000	-0.00001	112.09264	9.93399	-7.03945	-0.14582	-0.03171	0.01829	-0.01717	-0.00078	0.00060	41.61853	-6.03431	4.68275	-0.07262	0.04807	0.02173	-0.00819	-0.00207	0.00064	9.91555	-5.00080	11.46430	0.67085	0.06893	0.09149	-0.06563	-0.00057	0.00580	9.10386	-3.33658	-0.92074	0.17429	0.45833	0.00612	-0.03826	0.00797	-0.00042	14.56138
644			6.43000	34.23596	12.26955	13.22740	-0.00366	-0.00109	0.00089	-0.00004	-0.00000	-0.00001	112.04308	9.92795	-7.05658	-0.14621	-0.03186	0.01864	-0.00765	-0.00070	0.00023	41.57367	-6.02827	4.66155	-0.07217	0.04836	0.02208	-0.00305	-0.00111	0.00037	9.96031	-4.99871	11.45553	0.67056	0.06757	0.08903	-0.04059	-0.00026	-0.00342	9.21686	-3.34108	-0.93166	0.17870	0.46024	0.00217	-0.03033	0.00218	0.00021	14.58336
645			6.44000	34.22954	12.27145	13.23251	-0.00365	-0.00110	0.00092	-0.00003	-0.00000	-0.00001	112.02763	9.93013	-7.06880	-0.14633	-0.03198	0.01896	-0.00064	-0.00065	-0.00005	41.56668	-6.02726	4.65098	-0.07046	0.04971	0.02327	0.00089	-0.00022	0.00028	9.98862	-4.98886	11.50704	0.66759	0.06668	0.08646	-0.01559	0.00006	-0.01273	9.30465	-3.32453	-1.02888	0.18177	0.46310	-0.00179	-0.02111	-0.00279	-0.00042	14.60192
646			6.45000	34.22504	12.27229	13.23890	-0.00362	-0.00110	0.00094	-0.00001	-0.00001	-0.00001	112.03446	9.93973	-7.07733	-0.14615	-0.03210	0.01934	0.00363	-0.00063	-0.00030	41.58664	-6.03376	4.64778	-0.06846	0.05109	0.02433	0.00346	0.00063	0.00036	10.00157	-4.97038	11.62247	0.66438	0.06390	0.08387	0.00731	0.00031	-0.02180	9.36521	-3.29103	-1.19516	0.18195	0.46101	-0.00463	-0.01172	-0.00665	-0.00157	14.61752
647			6.46000	34.22211	12.27298	13.24679	-0.00358	-0.00109	0.00095	-0.00000	-0.00001	-0.00001	112.05357	9.95505	-7.08330	-0.14582	-0.03227	0.01979	0.00574	-0.00061	-0.00048	41.62416	-6.04926	4.64754	-0.06640	0.05214	0.02496	0.00497	0.00130	0.00063	10.00158	-4.94263	11.80244	0.65948	0.05744	0.08032	0.02646	0.00045	-0.02965	9.40037	-3.24492	-1.41096	0.18025	0.45149	-0.00695	-0.00394	-0.00963	-0.00286	14.63160
648			6.47000	34.22009	12.27454	13.25553	-0.00352	-0.00108	0.00095	0.00000	-0.00001	-0.00001	112.07788	9.97345	-7.08706	-0.14553	-0.03244	0.02016	0.00629	-0.00051	-0.00059	41.67204	-6.07431	4.64505	-0.06459	0.05274	0.02522	0.00569	0.00172	0.00107	9.99171	-4.90567	12.04216	0.65422	0.05101	0.07667	0.04102	0.00044	-0.03569	9.41641	-3.18988	-1.65761	0.17805	0.43998	-0.00893	0.00094	-0.01221	-0.00405	14.64668
649			6.48000	34.21883	12.27722	13.26351	-0.00347	-0.00107	0.00096	0.00000	-0.00000	-0.00001	112.10239	9.99293	-7.08732	-0.14539	-0.03260	0.02042	0.00570	-0.00027	-0.00070	41.72387	-6.10936	4.63607	-0.06317	0.05294	0.02517	0.00582	0.00198	0.00162	9.97492	-4.85991	12.33148	0.64856	0.04399	0.07362	0.05120	0.00028	-0.03987	9.42259	-3.12862	-1.91892	0.17903	0.42841	-0.01042	0.00269	-0.01485	-0.00489	14.66593
650			6.49000	34.21819	12.27999	13.26905	-0.00342	-0.00107	0.00098	0.00000	-0.00000	-0.00001	112.12386	10.01323	-7.08111	-0.14543	-0.03273	0.02055	0.00440	0.00009	-0.00086	41.77469	-6.15540	4.61827	-0.06226	0.05275	0.02483	0.00556	0.00221	0.00221	9.95326	-4.80538	12.65683	0.64725	0.03711	0.07231	0.05825	-0.00001	-0.04284	9.42790	-3.06255	-2.18310	0.17666	0.42449	-0.01129	0.00178	-0.01796	-0.00529	14.69245
651			6.50000	34.21749	12.28137	13.27165	-0.00338	-0.00106	0.00101	-0.00000	-0.00000	-0.00000	112.14077	10.03604	-7.06592	-0.14563	-0.03286	0.02071	0.00283	0.00053	-0.00112	41.82140	-6.21326	4.59159	-0.06165	0.05223	0.02408	0.00508	0.00252	0.00273	9.92795	-4.74216	13.00248	0.64848	0.03119	0.07219	0.06289	-0.00034	-0.04448	9.43896	-2.99280	-2.44162	0.17455	0.42802	-0.01227	-0.00068	-0.02118	-0.00557	14.72837
652			6.51000	34.21634	12.27982	13.27150	-0.00335	-0.00107	0.00106	-0.00001	-0.00000	0.00000	112.15324	10.06345	-7.04011	-0.14598	-0.03300	0.02088	0.00151	0.00095	-0.00144	41.86251	-6.28323	4.55794	-0.06120	0.05141	0.02300	0.00451	0.00294	0.00308	9.89962	-4.67119	13.35261	0.65183	0.02594	0.07302	0.06566	-0.00062	-0.04480	9.45874	-2.92121	-2.68821	0.17586	0.43389	-0.01287	-0.00352	-0.02327	-0.00552	14.77406
653			6.52000	34.21496	12.27513	13.26990	-0.00334	-0.00107	0.00111	-0.00001	-0.00001	0.00001	112.16338	10.09682	-7.00457	-0.14636	-0.03316	0.02111	0.00093	0.00126	-0.00177	41.89813	-6.36434	4.52083	-0.06079	0.05041	0.02170	0.00398	0.00343	0.00319	9.86872	-4.59445	13.69270	0.65555	0.02033	0.07420	0.06679	-0.00074	-0.04360	9.48613	-2.85142	-2.91695	0.17870	0.43946	-0.01313	-0.00565	-0.02283	-0.00514	14.82723
654			6.53000	34.21423	12.26855	13.26885	-0.00333	-0.00107	0.00115	-0.00000	-0.00001	0.00001	112.17416	10.13590	-6.96250	-0.14687	-0.03343	0.02146	0.00128	0.00141	-0.00202	41.92938	-6.45386	4.48417	-0.06016	0.04952	0.02041	0.00357	0.00390	0.00310	9.83564	-4.51474	14.01102	0.66122	0.01556	0.07531	0.06689	-0.00073	-0.04096	9.51653	-2.78856	-3.12145	0.18150	0.44383	-0.01319	-0.00611	-0.01915	-0.00453	14.88331
655			6.54000	34.21467	12.26185	13.26973	-0.00333	-0.00108	0.00118	0.00001	-0.00001	0.00000	112.18870	10.17860	-6.91773	-0.14738	-0.03378	0.02192	0.00249	0.00143	-0.00215	41.95838	-6.54761	4.45125	-0.05946	0.04892	0.01933	0.00340	0.00423	0.00285	9.80061	-4.43512	14.29959	0.67068	0.01095	0.07668	0.06681	-0.00059	-0.03747	9.54324	-2.73760	-3.29724	0.18135	0.44510	-0.01217	-0.00434	-0.01243	-0.00352	14.93639
656			6.55000	34.21599	12.25645	13.27274	-0.00333	-0.00108	0.00120	0.00001	-0.00001	-0.00000	112.20922	10.22156	-6.87379	-0.14790	-0.03419	0.02241	0.00428	0.00137	-0.00211	41.98809	-6.64065	4.42437	-0.05880	0.04850	0.01839	0.00354	0.00436	0.00249	9.76351	-4.35816	14.55387	0.67902	0.00711	0.07689	0.06659	-0.00042	-0.03283	9.55933	-2.70203	-3.44356	0.18307	0.44166	-0.01146	-0.00063	-0.00411	-0.00272	14.98102
657			6.56000	34.21719	12.25267	13.27664	-0.00333	-0.00107	0.00120	0.00001	-0.00001	-0.00000	112.23689	10.26107	-6.83316	-0.14835	-0.03465	0.02292	0.00636	0.00130	-0.00192	42.02202	-6.72792	4.40465	-0.05827	0.04839	0.01763	0.00405	0.00427	0.00205	9.72417	-4.28590	14.77170	0.68647	0.00234	0.07601	0.06639	-0.00014	-0.02753	9.55976	-2.68191	-3.56410	0.18392	0.43277	-0.01068	0.00440	0.00355	-0.00208	15.01356
658			6.57000	34.21719	12.25008	13.27834	-0.00333	-0.00107	0.00119	-0.00001	-0.00000	0.00001	112.27215	10.29416	-6.79639	-0.14889	-0.03521	0.02355	0.00850	0.00134	-0.00166	42.06413	-6.80470	4.39304	-0.05759	0.04888	0.01723	0.00485	0.00401	0.00155	9.68253	-4.21990	14.95241	0.69570	-0.00156	0.07582	0.06651	0.00009	-0.02256	9.54227	-2.67427	-3.66521	0.17748	0.42456	-0.00880	0.00954	0.00887	-0.00145	15.03303
659			6.58000	34.21560	12.24796	13.27273	-0.00334	-0.00106	0.00117	-0.00003	0.00001	0.00002	112.31525	10.31914	-6.76092	-0.14940	-0.03584	0.02431	0.01050	0.00166	-0.00140	42.11691	-6.86679	4.39110	-0.05686	0.04988	0.01707	0.00577	0.00368	0.00098	9.63863	-4.16150	15.09719	0.70298	-0.00416	0.07566	0.06674	0.00023	-0.01784	9.50704	-2.67428	-3.75426	0.16925	0.41830	-0.00702	0.01393	0.01149	-0.00104	15.03967
660			6.59000	34.21286	12.24542	13.25302	-0.00335	-0.00105	0.00114	-0.00005	0.00003	0.00005	112.36622	10.33524	-6.72087	-0.14986	-0.03648	0.02508	0.01208	0.00239	-0.00120	42.18131	-6.91160	4.40108	-0.05624	0.05076	0.01684	0.00665	0.00333	0.00035	9.59238	-4.11156	15.20881	0.70477	-0.00825	0.07406	0.06670	0.00041	-0.01328	9.45598	-2.67735	-3.83771	0.16359	0.40978	-0.00631	0.01752	0.01173	-0.00090	15.03490
661			6.60000	34.21010	12.24184	13.21209	-0.00335	-0.00104	0.00109	-0.00008	0.00005	0.00009	112.42408	10.34135	-6.66902	-0.15001	-0.03692	0.02558	0.01285	0.00356	-0.00101	42.25639	-6.93855	4.42407	-0.05619	0.05078	0.01628	0.00738	0.00293	-0.00024	9.54409	-4.07114	15.29085	0.70300	-0.01076	0.07299	0.06577	0.00044	-0.00940	9.39207	-2.67991	-3.92048	0.16071	0.40306	-0.00540	0.02035	0.01061	-0.00078	15.02098
662			6.61000	34.20866	12.23738	13.14444	-0.00336	-0.00102	0.00106	-0.00010	0.00007	0.00013	112.48613	10.33507	-6.59955	-0.14974	-0.03698	0.02552	0.01220	0.00502	-0.00075	42.33879	-6.94940	4.45831	-0.05673	0.04941	0.01527	0.00768	0.00240	-0.00064	9.49501	-4.04096	15.34700	0.69949	-0.01211	0.07205	0.06324	0.00036	-0.00611	9.31871	-2.68026	-4.00527	0.15637	0.39812	-0.00454	0.02193	0.00904	-0.00067	15.00034
663			6.62000	34.20982	12.23225	13.04788	-0.00335	-0.00101	0.00102	-0.00012	0.00010	0.00016	112.54597	10.31316	-6.50979	-0.14889	-0.03635	0.02436	0.00954	0.00641	-0.00039	42.42046	-6.94741	4.49770	-0.05852	0.04634	0.01399	0.00728	0.00166	-0.00078	9.44689	-4.02139	15.38131	0.69338	-0.01219	0.07095	0.05881	0.00021	-0.00341	9.23937	-2.67815	-4.09226	0.14979	0.39542	-0.00411	0.02209	0.00743	-0.00062	14.97508
664			6.63000	34.21400	12.22641	12.92638	-0.00335	-0.00100	0.00100	-0.00013	0.00011	0.00019	112.59473	10.27440	-6.40264	-0.14727	-0.03485	0.02177	0.00556	0.00720	-0.00007	42.49040	-6.93683	4.53347	-0.06121	0.04265	0.01356	0.00610	0.00090	-0.00075	9.40141	-4.01209	15.39823	0.68337	-0.01229	0.07003	0.05264	0.00006	-0.00135	9.15789	-2.67374	-4.17979	0.14431	0.39210	-0.00344	0.02123	0.00568	-0.00052	14.94767
665			6.64000	34.22053	12.21980	12.79223	-0.00334	-0.00099	0.00099	-0.00012	0.00012	0.00019	112.62906	10.22579	-6.28626	-0.14519	-0.03287	0.01845	0.00231	0.00708	-0.00005	42.54229	-6.92236	4.56115	-0.06392	0.03993	0.01467	0.00456	0.00046	-0.00071	9.36007	-4.01200	15.40216	0.67219	-0.01239	0.06912	0.04518	-0.00008	0.00014	9.07886	-2.66720	-4.26458	0.13653	0.38777	-0.00258	0.01882	0.00358	-0.00037	14.92118
666			6.65000	34.22800	12.21243	12.66215	-0.00333	-0.00099	0.00100	-0.00011	0.00010	0.00018	112.65430	10.18233	-6.16974	-0.14312	-0.03118	0.01580	0.00080	0.00631	-0.00028	42.57816	-6.90903	4.58381	-0.06656	0.03820	0.01590	0.00310	0.00044	-0.00063	9.32431	-4.01931	15.39703	0.66518	-0.01159	0.06884	0.03700	-0.00017	0.00114	9.00750	-2.65842	-4.34290	0.12594	0.38378	-0.00108	0.01505	0.00113	-0.00014	14.89875
667			6.66000	34.23492	12.20448	12.54955	-0.00334	-0.00099	0.00100	-0.00009	0.00008	0.00015	112.67526	10.15518	-6.06102	-0.14143	-0.03029	0.01464	0.00037	0.00526	-0.00057	42.60074	-6.90165	4.60367	-0.06861	0.03774	0.01669	0.00171	0.00063	-0.00044	9.29521	-4.03194	15.38608	0.66345	-0.01132	0.06929	0.02838	-0.00024	0.00174	8.94868	-2.64742	-4.41094	0.11598	0.37932	0.00108	0.01088	-0.00143	0.00012	14.88306
668			6.67000	34.24055	12.19633	12.46032	-0.00336	-0.00099	0.00102	-0.00007	0.00006	0.00012	112.69329	10.14692	-5.96570	-0.14007	-0.03007	0.01471	0.00066	0.00414	-0.00087	42.61101	-6.90293	4.61913	-0.06903	0.03909	0.01791	0.00053	0.00090	-0.00019	9.27356	-4.04757	15.37240	0.66022	-0.01171	0.06868	0.01936	-0.00028	0.00188	8.90563	-2.63468	-4.46581	0.11465	0.37489	0.00164	0.00742	-0.00352	0.00014	14.87547
669			6.68000	34.24474	12.18909	12.39501	-0.00339	-0.00100	0.00104	-0.00005	0.00004	0.00009	112.71144	10.15700	-5.88663	-0.13907	-0.03029	0.01549	0.00148	0.00304	-0.00115	42.61280	-6.91287	4.63074	-0.06873	0.04088	0.01892	-0.00030	0.00118	0.00008	9.25973	-4.06368	15.35941	0.65639	-0.01067	0.06774	0.01057	-0.00025	0.00159	8.87894	-2.62160	-4.50617	0.11819	0.37391	0.00097	0.00434	-0.00468	0.00006	14.87570
670			6.69000	34.24783	12.18432	12.35125	-0.00343	-0.00101	0.00106	-0.00003	0.00003	0.00005	112.73035	10.18083	-5.82477	-0.13842	-0.03072	0.01655	0.00154	0.00203	-0.00124	42.60825	-6.93063	4.63819	-0.06927	0.04131	0.01847	-0.00126	0.00122	0.00042	9.25352	-4.07788	15.35006	0.65409	-0.00871	0.06801	0.00268	-0.00017	0.00100	8.86658	-2.60994	-4.53123	0.11916	0.37670	0.00090	0.00161	-0.00491	0.00003	14.88183
671			6.70000	34.25084	12.18311	12.32563	-0.00347	-0.00102	0.00108	-0.00000	0.00002	0.00003	112.74271	10.20680	-5.78208	-0.13805	-0.03125	0.01767	-0.00018	0.00116	-0.00099	42.59236	-6.95551	4.63433	-0.07019	0.04139	0.01757	-0.00274	0.00083	0.00087	9.25409	-4.08817	15.34622	0.65250	-0.00856	0.06821	-0.00391	-0.00011	0.00030	8.86497	-2.60114	-4.54033	0.11873	0.37960	0.00068	-0.00043	-0.00473	0.00000	14.89148
672			6.71000	34.25445	12.18496	12.31415	-0.00351	-0.00103	0.00110	0.00002	0.00001	0.00001	112.74039	10.22379	-5.75960	-0.13795	-0.03180	0.01877	-0.00312	0.00046	-0.00047	42.56041	-6.98584	4.61194	-0.07090	0.04231	0.01718	-0.00435	0.00012	0.00133	9.26021	-4.09352	15.34756	0.65090	-0.00961	0.06834	-0.00942	-0.00006	-0.00025	8.87081	-2.59524	-4.53292	0.12031	0.38247	0.00022	-0.00206	-0.00502	-0.00001	14.90288
673			6.72000	34.25905	12.18828	12.31199	-0.00353	-0.00103	0.00110	0.00003	0.00000	-0.00000	112.72156	10.22698	-5.75522	-0.13795	-0.03222	0.01960	-0.00627	-0.00006	0.00017	42.51428	-7.01810	4.57049	-0.07238	0.04325	0.01662	-0.00570	-0.00077	0.00166	9.27105	-4.09458	15.35151	0.64922	-0.01027	0.06810	-0.01430	-0.00001	-0.00041	8.88320	-2.59067	-4.50980	0.12500	0.38556	-0.00082	-0.00378	-0.00647	0.00004	14.91618
674			6.73000	34.26442	12.19129	12.31482	-0.00354	-0.00103	0.00109	0.00004	-0.00000	-0.00001	112.68731	10.21562	-5.76524	-0.13813	-0.03248	0.02010	-0.00886	-0.00040	0.00075	42.45806	-7.04805	4.51299	-0.07428	0.04427	0.01606	-0.00648	-0.00169	0.00178	9.28595	-4.09349	15.35461	0.64677	-0.01109	0.06828	-0.01863	0.00002	-0.00023	8.90281	-2.58504	-4.47364	0.13161	0.38889	-0.00160	-0.00580	-0.00878	0.00011	14.93231
675			6.74000	34.27007	12.19296	12.31952	-0.00355	-0.00102	0.00107	0.00004	-0.00000	-0.00001	112.64280	10.19311	-5.78499	-0.13845	-0.03256	0.02025	-0.00925	-0.00062	0.00102	42.39902	-7.07173	4.44631	-0.07537	0.04652	0.01671	-0.00593	-0.00232	0.00172	9.30431	-4.09213	15.35499	0.64440	-0.01261	0.06829	-0.02199	0.00002	0.00010	8.93011	-2.57708	-4.42931	0.13890	0.39092	-0.00240	-0.00790	-0.01092	0.00018	14.95224
676			6.75000	34.27604	12.19399	12.32469	-0.00355	-0.00102	0.00105	0.00005	-0.00000	-0.00001	112.60310	10.17056	-5.80836	-0.13878	-0.03252	0.02012	-0.00577	-0.00080	0.00079	42.35233	-7.08553	4.38639	-0.07591	0.04932	0.01801	-0.00345	-0.00221	0.00123	9.32491	-4.09152	15.35259	0.64285	-0.01318	0.06891	-0.02377	0.00001	0.00045	8.96387	-2.56689	-4.38283	0.14465	0.39362	-0.00265	-0.00952	-0.01206	0.00020	14.97589
677			6.76000	34.28239	12.19632	12.33034	-0.00356	-0.00102	0.00103	0.00005	-0.00000	-0.00001	112.58737	10.16257	-5.82889	-0.13925	-0.03248	0.01989	0.00140	-0.00092	0.00004	42.33551	-7.08674	4.35305	-0.07641	0.05157	0.01920	0.00072	-0.00108	0.00019	9.34613	-4.09226	15.34735	0.64131	-0.01582	0.06948	-0.02380	-0.00002	0.00094	9.00150	-2.55554	-4.34034	0.15001	0.39591	-0.00295	-0.01039	-0.01187	0.00019	15.00161
678			6.77000	34.28853	12.20100	12.33661	-0.00359	-0.00102	0.00102	0.00004	0.00000	-0.00002	112.60906	10.18106	-5.83968	-0.13996	-0.03257	0.01959	0.01045	-0.00091	-0.00108	42.36003	-7.07534	4.36181	-0.07648	0.05268	0.02013	0.00562	0.00097	-0.00126	9.36635	-4.09536	15.33741	0.64027	-0.01589	0.07009	-0.02252	-0.00007	0.00179	9.03982	-2.54427	-4.30595	0.15481	0.40223	-0.00387	-0.01044	-0.01070	0.00019	15.02664
679			6.78000	34.29335	12.20763	12.34346	-0.00363	-0.00103	0.00100	0.00003	0.00000	-0.00002	112.67204	10.23296	-5.83416	-0.14102	-0.03285	0.01934	0.01870	-0.00070	-0.00229	42.42806	-7.05387	4.42072	-0.07639	0.05144	0.01995	0.00991	0.00328	-0.00265	9.38444	-4.10205	15.31924	0.63989	-0.01543	0.07007	-0.02060	-0.00013	0.00303	9.07615	-2.53411	-4.28085	0.15686	0.40688	-0.00503	-0.00970	-0.00876	0.00017	15.04798
680			6.79000	34.29650	12.21482	12.34988	-0.00367	-0.00104	0.00098	0.00003	0.00000	-0.00001	112.76639	10.31547	-5.80950	-0.14212	-0.03326	0.01913	0.02250	-0.00037	-0.00312	42.52875	-7.02628	4.52481	-0.07713	0.04639	0.01727	0.01201	0.00449	-0.00311	9.39984	-4.11303	15.29001	0.63664	-0.01566	0.07007	-0.01817	-0.00019	0.00445	9.10881	-2.52598	-4.26398	0.16273	0.40939	-0.00594	-0.00880	-0.00643	0.00013	15.06331
681			6.80000	34.29889	12.22166	12.35475	-0.00372	-0.00104	0.00097	0.00002	0.00001	-0.00001	112.86444	10.41024	-5.77269	-0.14315	-0.03372	0.01900	0.01880	-0.00009	-0.00310	42.63451	-6.99607	4.64965	-0.07865	0.03917	0.01299	0.01052	0.00386	-0.00240	9.41214	-4.12771	15.24961	0.63560	-0.01433	0.07044	-0.01532	-0.00021	0.00571	9.13695	-2.52024	-4.25359	0.16525	0.41198	-0.00626	-0.00748	-0.00412	0.00008	15.07157
682			6.81000	34.30193	12.22808	12.35740	-0.00377	-0.00105	0.00096	0.00003	0.00001	-0.00001	112.92972	10.48877	-5.73852	-0.14399	-0.03409	0.01892	0.00799	0.00005	-0.00215	42.71053	-6.96614	4.75872	-0.07990	0.03415	0.01018	0.00547	0.00224	-0.00148	9.42103	-4.14448	15.20083	0.63598	-0.01377	0.07014	-0.01206	-0.00020	0.00639	9.16001	-2.51690	-4.24821	0.16692	0.41082	-0.00654	-0.00597	-0.00203	0.00003	15.07311
683			6.82000	34.30643	12.23397	12.35770	-0.00381	-0.00106	0.00096	0.00003	0.00001	-0.00000	112.93766	10.52938	-5.71976	-0.14469	-0.03431	0.01889	-0.00553	0.00002	-0.00074	42.73418	-6.93853	4.82410	-0.08037	0.03449	0.01098	-0.00094	0.00051	-0.00092	9.42660	-4.16108	15.14912	0.63830	-0.01114	0.07046	-0.00874	-0.00014	0.00633	9.17770	-2.51544	-4.24784	0.16819	0.41067	-0.00625	-0.00442	-0.00031	-0.00003	15.06902
684			6.83000	34.31207	12.23874	12.35618	-0.00384	-0.00107	0.00095	0.00004	0.00001	-0.00000	112.88931	10.52978	-5.72016	-0.14536	-0.03441	0.01889	-0.01580	-0.00013	0.00042	42.70715	-6.91340	4.84129	-0.08011	0.04001	0.01520	-0.00565	-0.00117	-0.00050	9.42951	-4.17520	15.10140	0.64001	-0.00803	0.07098	-0.00558	-0.00007	0.00543	9.19033	-2.51524	-4.25305	0.16927	0.41072	-0.00577	-0.00297	0.00092	-0.00008	15.06054
685			6.84000	34.31812	12.24154	12.35328	-0.00385	-0.00107	0.00095	0.00004	0.00001	0.00000	112.81055	10.50735	-5.73388	-0.14601	-0.03444	0.01890	-0.01866	-0.00035	0.00083	42.65399	-6.88836	4.82915	-0.07951	0.04763	0.02069	-0.00671	-0.00231	-0.00033	9.43039	-4.18488	15.06395	0.63961	-0.00820	0.07028	-0.00256	-0.00002	0.00377	9.19847	-2.51556	-4.26324	0.17117	0.40737	-0.00600	-0.00176	0.00148	-0.00012	15.04897
686			6.85000	34.32419	12.24206	12.34953	-0.00386	-0.00107	0.00094	0.00003	0.00000	0.00001	112.73729	10.48809	-5.75087	-0.14656	-0.03448	0.01898	-0.01414	-0.00061	0.00045	42.60756	-6.86011	4.81683	-0.07926	0.05312	0.02446	-0.00437	-0.00221	-0.00081	9.42971	-4.18857	15.04109	0.63889	-0.00692	0.07041	0.00018	0.00003	0.00179	9.20314	-2.51562	-4.27674	0.17088	0.40834	-0.00604	-0.00089	0.00145	-0.00015	15.03557
687			6.86000	34.32999	12.24092	12.34541	-0.00385	-0.00108	0.00094	0.00003	0.00000	0.00001	112.69460	10.49036	-5.76337	-0.14693	-0.03459	0.01912	-0.00603	-0.00083	-0.00032	42.59029	-6.82754	4.82479	-0.07989	0.05438	0.02507	-0.00048	-0.00112	-0.00161	9.42790	-4.18533	15.03439	0.63850	-0.00417	0.07111	0.00251	0.00005	-0.00025	9.20568	-2.51512	-4.29149	0.16963	0.41137	-0.00579	-0.00039	0.00119	-0.00015	15.02216
688			6.87000	34.33502	12.23930	12.34157	-0.00383	-0.00108	0.00095	0.00002	0.00000	0.00001	112.68692	10.51662	-5.76905	-0.14723	-0.03482	0.01938	0.00149	-0.00094	-0.00105	42.60518	-6.79293	4.85527	-0.08026	0.05299	0.02392	0.00305	0.00004	-0.00208	9.42533	-4.17492	15.04291	0.63713	-0.00277	0.07113	0.00451	0.00005	-0.00213	9.20701	-2.51428	-4.30586	0.17038	0.41280	-0.00605	0.00001	0.00100	-0.00015	15.01016
689			6.88000	34.33860	12.23796	12.33814	-0.00382	-0.00109	0.00097	0.00001	0.00000	0.00001	112.70532	10.55942	-5.76802	-0.14751	-0.03514	0.01973	0.00630	-0.00086	-0.00152	42.64268	-6.76063	4.89931	-0.08002	0.05102	0.02247	0.00519	0.00081	-0.00207	9.42200	-4.15795	15.06467	0.63682	-0.00310	0.07007	0.00655	0.00008	-0.00367	9.20686	-2.51340	-4.31944	0.17074	0.41259	-0.00711	0.00066	0.00096	-0.00017	14.99985
690			6.89000	34.34032	12.23710	12.33493	-0.00382	-0.00109	0.00100	0.00000	0.00000	0.00001	112.73746	10.60905	-5.76051	-0.14776	-0.03551	0.02019	0.00820	-0.00057	-0.00173	42.69016	-6.73483	4.94586	-0.07946	0.04952	0.02120	0.00582	0.00119	-0.00170	9.41748	-4.13567	15.09739	0.63607	-0.00482	0.06879	0.00884	0.00015	-0.00483	9.20380	-2.51261	-4.33289	0.17250	0.41278	-0.00854	0.00178	0.00121	-0.00020	14.99021
691			6.90000	34.34010	12.23699	12.33151	-0.00381	-0.00110	0.00104	-0.00001	0.00000	0.00000	112.77283	10.65713	-5.74670	-0.14805	-0.03590	0.02074	0.00831	-0.00014	-0.00176	42.73684	-6.71837	4.98628	-0.07841	0.04940	0.02084	0.00547	0.00137	-0.00125	9.41138	-4.10978	15.13838	0.63401	-0.00652	0.06902	0.01126	0.00022	-0.00564	9.19621	-2.51232	-4.34710	0.17470	0.41351	-0.00854	0.00339	0.00194	-0.00021	14.97961
692			6.91000	34.33820	12.23788	12.32759	-0.00381	-0.00111	0.00110	-0.00002	0.00001	0.00000	112.80809	10.70045	-5.72624	-0.14830	-0.03622	0.02121	0.00818	0.00034	-0.00175	42.77851	-6.71168	5.01829	-0.07727	0.05002	0.02100	0.00484	0.00154	-0.00084	9.40330	-4.08226	15.18362	0.63173	-0.00651	0.06985	0.01373	0.00022	-0.00586	9.18281	-2.51333	-4.36210	0.17414	0.41552	-0.00803	0.00536	0.00338	-0.00020	14.96641
693			6.92000	34.33517	12.23994	12.32359	-0.00380	-0.00112	0.00115	-0.00003	0.00001	0.00000	112.84486	10.73999	-5.69938	-0.14856	-0.03649	0.02156	0.00847	0.00075	-0.00173	42.81546	-6.71315	5.04431	-0.07677	0.05017	0.02071	0.00429	0.00169	-0.00053	9.39279	-4.05509	15.22698	0.62794	-0.00690	0.06965	0.01607	0.00023	-0.00504	9.16220	-2.51707	-4.37620	0.17426	0.41674	-0.00848	0.00786	0.00545	-0.00015	14.94884
694			6.93000	34.33171	12.24274	12.31986	-0.00379	-0.00112	0.00119	-0.00003	0.00001	0.00000	112.88435	10.77610	-5.66783	-0.14869	-0.03667	0.02179	0.00935	0.00104	-0.00170	42.84819	-6.72023	5.06635	-0.07617	0.05027	0.02050	0.00388	0.00182	-0.00037	9.37934	-4.03066	15.25933	0.62472	-0.00707	0.06996	0.01827	0.00022	-0.00293	9.13212	-2.52486	-4.38482	0.17579	0.41850	-0.00857	0.01114	0.00764	-0.00001	14.92472
695			6.94000	34.32878	12.24605	12.31643	-0.00377	-0.00112	0.00122	-0.00002	0.00001	0.00000	112.92924	10.80992	-5.63356	-0.14863	-0.03677	0.02187	0.01102	0.00119	-0.00167	42.87901	-6.72941	5.08806	-0.07541	0.05008	0.02029	0.00376	0.00194	-0.00040	9.36221	-4.01156	15.26848	0.62187	-0.00699	0.07020	0.02017	0.00020	0.00089	9.08980	-2.53744	-4.38126	0.17634	0.41933	-0.00851	0.01503	0.00950	0.00024	14.89182
696			6.95000	34.32754	12.24932	12.31312	-0.00376	-0.00112	0.00123	-0.00000	0.00001	0.00000	112.98231	10.84230	-5.59839	-0.14836	-0.03677	0.02175	0.01288	0.00123	-0.00155	42.91075	-6.73750	5.11328	-0.07543	0.04875	0.01930	0.00375	0.00193	-0.00050	9.34081	-4.00037	15.23963	0.61771	-0.00310	0.07118	0.02129	0.00008	0.00673	9.03324	-2.55560	-4.35695	0.17612	0.42116	-0.00776	0.01911	0.01100	0.00058	14.84846
697			6.96000	34.32887	12.25142	12.31003	-0.00374	-0.00111	0.00123	0.00001	0.00000	0.00000	113.04156	10.87035	-5.56520	-0.14784	-0.03667	0.02148	0.01455	0.00117	-0.00130	42.94225	-6.74256	5.14101	-0.07580	0.04749	0.01844	0.00378	0.00179	-0.00061	9.31490	-3.99974	15.15648	0.61355	0.00361	0.07332	0.02096	-0.00008	0.01507	8.96190	-2.58035	-4.30191	0.17562	0.42250	-0.00563	0.02301	0.01204	0.00079	14.79404
698			6.97000	34.33278	12.25124	12.30777	-0.00372	-0.00109	0.00121	0.00003	-0.00000	0.00000	113.10673	10.89179	-5.53665	-0.14707	-0.03647	0.02108	0.01716	0.00100	-0.00106	42.97469	-6.74340	5.17071	-0.07554	0.04780	0.01905	0.00438	0.00179	-0.00087	9.28511	-4.01285	15.00251	0.61093	0.00767	0.07461	0.01838	-0.00013	0.02564	8.87620	-2.61278	-4.20403	0.17089	0.41977	-0.00342	0.02589	0.01229	0.00077	14.72843
699			6.98000	34.33836	12.24869	12.30738	-0.00371	-0.00108	0.00117	0.00004	-0.00001	0.00000	113.18514	10.91079	-5.51285	-0.14618	-0.03627	0.02066	0.02132	0.00079	-0.00098	43.01674	-6.73853	5.20890	-0.07539	0.04837	0.01998	0.00593	0.00211	-0.00134	9.25288	-4.04352	14.76364	0.60992	0.01520	0.07615	0.01295	-0.00013	0.03828	8.77687	-2.65343	-4.05136	0.16344	0.42137	-0.00136	0.02766	0.01177	0.00045	14.65162
700			6.99000	34.34439	12.24408	12.30894	-0.00371	-0.00107	0.00110	0.00004	-0.00001	0.00000	113.28240	10.93178	-5.49172	-0.14532	-0.03613	0.02017	0.02544	0.00065	-0.00093	43.07545	-6.72765	5.26140	-0.07615	0.04717	0.01969	0.00779	0.00243	-0.00173	9.22037	-4.09562	14.43089	0.60622	0.02205	0.07837	0.00438	0.00010	0.05252	8.66519	-2.70217	-3.83479	0.15730	0.42364	0.00142	0.02889	0.01074	-0.00063	14.56363
701			7.00000	34.35001	12.23823	12.31123	-0.00370	-0.00105	0.00099	0.00004	-0.00001	0.00000	113.39347	10.95138	-5.47224	-0.14455	-0.03600	0.01956	0.02754	0.00069	-0.00073	43.14743	-6.71261	5.32367	-0.07704	0.04498	0.01902	0.00897	0.00239	-0.00185	9.19022	-4.17152	14.00441	0.59923	0.03334	0.08310	-0.00678	0.00071	0.06870	8.54289	-2.75879	-3.55265	0.15532	0.43641	0.00516	0.03031	0.01029	-0.00284	14.46445
702			7.01000	34.35583	12.23194	12.31191	-0.00371	-0.00103	0.00086	0.00004	-0.00001	0.00001	113.50790	10.96230	-5.45394	-0.14394	-0.03577	0.01859	0.02729	0.00092	-0.00036	43.22337	-6.69590	5.38498	-0.07764	0.04304	0.01911	0.00917	0.00198	-0.00173	9.16521	-4.27109	13.49706	0.59299	0.04627	0.08970	-0.01908	0.00189	0.08514	8.41175	-2.82258	-3.21478	0.15601	0.45495	0.01005	0.03193	0.01114	-0.00632	14.35412
703			7.02000	34.36345	12.22537	12.30851	-0.00371	-0.00100	0.00071	0.00005	-0.00000	0.00001	113.61765	10.95992	-5.43579	-0.14335	-0.03536	0.01726	0.02537	0.00127	0.00004	43.29588	-6.68012	5.43611	-0.07808	0.04158	0.02001	0.00871	0.00136	-0.00141	9.14725	-4.39092	12.93505	0.59100	0.05715	0.09485	-0.03070	0.00344	0.09659	8.27345	-2.89200	-2.84339	0.15701	0.46488	0.01506	0.03334	0.01305	-0.00997	14.23344
704			7.03000	34.37427	12.21771	12.29951	-0.00370	-0.00097	0.00055	0.00006	-0.00000	0.00001	113.71783	10.94351	-5.41657	-0.14289	-0.03481	0.01566	0.02241	0.00165	0.00037	43.36106	-6.66778	5.47024	-0.07871	0.04013	0.02113	0.00798	0.00059	-0.00083	9.13698	-4.52471	12.35252	0.59427	0.06643	0.09737	-0.03973	0.00508	0.10006	8.13077	-2.96364	-2.46796	0.15556	0.46201	0.01960	0.03370	0.01444	-0.01263	14.10524
705			7.04000	34.38860	12.20798	12.28436	-0.00368	-0.00093	0.00038	0.00008	0.00000	0.00001	113.80491	10.91335	-5.39612	-0.14270	-0.03423	0.01403	0.01872	0.00200	0.00062	43.41717	-6.66152	5.48045	-0.07930	0.03903	0.02245	0.00716	-0.00032	0.00008	9.13293	-4.66439	11.78274	0.60131	0.07196	0.09785	-0.04425	0.00626	0.09636	7.98768	-3.03199	-2.11627	0.15014	0.44502	0.02429	0.03235	0.01279	-0.01425	13.97486
706			7.05000	34.40623	12.19625	12.26331	-0.00366	-0.00090	0.00024	0.00009	0.00000	0.00001	113.87609	10.86997	-5.37495	-0.14273	-0.03369	0.01255	0.01451	0.00233	0.00080	43.46337	-6.66397	5.46072	-0.07979	0.03850	0.02385	0.00634	-0.00125	0.00133	9.13177	-4.80223	11.25057	0.60921	0.07605	0.09726	-0.04314	0.00690	0.08810	7.84884	-3.08972	-1.80594	0.14543	0.42658	0.02784	0.03022	0.00697	-0.01414	13.84948
707			7.06000	34.42649	12.18381	12.23745	-0.00365	-0.00087	0.00013	0.00010	0.00001	0.00001	113.92965	10.81424	-5.35258	-0.14302	-0.03321	0.01131	0.00994	0.00271	0.00091	43.49973	-6.67849	5.40785	-0.08038	0.03863	0.02525	0.00561	-0.00206	0.00288	9.12952	-4.93168	10.77083	0.61183	0.07915	0.09599	-0.03650	0.00693	0.07738	7.71863	-3.13003	-1.54137	0.14458	0.42052	0.02853	0.02799	-0.00241	-0.01225	13.73652
708			7.07000	34.44771	12.17192	12.20856	-0.00365	-0.00085	0.00006	0.00009	0.00001	0.00000	113.96498	10.74818	-5.32582	-0.14347	-0.03280	0.01039	0.00513	0.00323	0.00093	43.52727	-6.70949	5.32292	-0.08133	0.03876	0.02598	0.00507	-0.00258	0.00452	9.12300	-5.04787	10.35114	0.60726	0.08023	0.09452	-0.02611	0.00634	0.06576	7.60034	-3.14925	-1.31683	0.14678	0.42833	0.02678	0.02554	-0.01398	-0.00975	13.64166
709			7.08000	34.46721	12.16078	12.17830	-0.00367	-0.00084	0.00004	0.00007	0.00001	0.00000	113.98225	10.67430	-5.29023	-0.14399	-0.03243	0.00975	0.00022	0.00384	0.00092	43.54799	-6.76036	5.20939	-0.08296	0.03804	0.02538	0.00482	-0.00279	0.00588	9.11072	-5.14748	9.99504	0.60131	0.08079	0.09350	-0.01463	0.00541	0.05435	7.49621	-3.14806	-1.12243	0.14647	0.44910	0.02382	0.02208	-0.02598	-0.00753	13.56806
710			7.09000	34.48204	12.14988	12.14846	-0.00370	-0.00084	0.00009	0.00003	0.00001	0.00000	113.98182	10.59478	-5.24416	-0.14464	-0.03215	0.00953	-0.00435	0.00438	0.00089	43.56417	-6.83149	5.07081	-0.08517	0.03682	0.02357	0.00497	-0.00284	0.00666	9.09290	-5.22908	9.70297	0.59522	0.08265	0.09283	-0.00410	0.00443	0.04356	7.40736	-3.13069	-0.94861	0.14212	0.47477	0.02080	0.01782	-0.03615	-0.00590	13.51629
711			7.10000	34.48991	12.13864	12.12124	-0.00373	-0.00086	0.00018	-0.00001	0.00001	0.00001	113.96630	10.51266	-5.18966	-0.14551	-0.03213	0.00995	-0.00763	0.00474	0.00087	43.57937	-6.91932	4.91165	-0.08714	0.03628	0.02136	0.00570	-0.00288	0.00681	9.07103	-5.29310	9.47159	0.59152	0.08279	0.09269	0.00425	0.00335	0.03397	7.33431	-3.10341	-0.78812	0.13716	0.49129	0.01951	0.01357	-0.04167	-0.00513	13.48516
712			7.11000	34.49030	12.12619	12.09780	-0.00377	-0.00089	0.00033	-0.00005	0.00000	0.00001	113.94289	10.43433	-5.12839	-0.14654	-0.03247	0.01121	-0.00867	0.00495	0.00077	43.59940	-7.01763	4.74107	-0.08797	0.03708	0.01930	0.00711	-0.00284	0.00641	9.04700	-5.34106	9.29383	0.58914	0.08445	0.09223	0.01023	0.00236	0.02560	7.27713	-3.07271	-0.63696	0.13530	0.50035	0.01858	0.00987	-0.04199	-0.00457	13.47214
713			7.12000	34.48421	12.11140	12.07763	-0.00379	-0.00093	0.00052	-0.00008	-0.00000	0.00002	113.92200	10.36942	-5.05984	-0.14752	-0.03319	0.01334	-0.00731	0.00508	0.00046	43.63064	-7.11848	4.57293	-0.08729	0.03896	0.01737	0.00889	-0.00260	0.00553	9.02228	-5.37471	9.16115	0.59067	0.08506	0.09102	0.01448	0.00135	0.01853	7.23510	-3.04370	-0.49589	0.13106	0.50207	0.01787	0.00642	-0.03805	-0.00401	13.47328
714			7.13000	34.47376	12.09250	12.05794	-0.00379	-0.00097	0.00074	-0.00011	-0.00001	0.00004	113.91247	10.32697	-4.98177	-0.14829	-0.03427	0.01623	-0.00444	0.00526	-0.00021	43.67651	-7.21414	4.42156	-0.08522	0.04165	0.01572	0.01042	-0.00210	0.00442	8.99752	-5.39557	9.06525	0.59393	0.08507	0.08949	0.01788	0.00038	0.01282	7.20686	-3.01895	-0.37037	0.12560	0.50125	0.01711	0.00358	-0.03223	-0.00327	13.48414
715			7.14000	34.46136	12.06648	12.03340	-0.00378	-0.00101	0.00096	-0.00012	-0.00002	0.00007	113.91812	10.31196	-4.89011	-0.14867	-0.03554	0.01949	-0.00131	0.00566	-0.00133	43.73623	-7.29929	4.29792	-0.08255	0.04475	0.01444	0.01131	-0.00127	0.00330	8.97255	-5.40538	8.99906	0.59593	0.08240	0.08705	0.02111	-0.00045	0.00823	7.19045	-2.99811	-0.26873	0.12228	0.49839	0.01546	0.00161	-0.02637	-0.00223	13.50100
716			7.15000	34.44936	12.02950	11.99747	-0.00374	-0.00104	0.00117	-0.00013	-0.00002	0.00012	113.93849	10.32439	-4.78004	-0.14849	-0.03673	0.02262	0.00121	0.00635	-0.00277	43.80647	-7.37181	4.20805	-0.07997	0.04759	0.01344	0.01155	-0.00017	0.00230	8.94670	-5.40625	8.95676	0.59349	0.07935	0.08352	0.02435	-0.00102	0.00464	7.18279	-2.97946	-0.19874	0.12090	0.49759	0.01226	0.00055	-0.02144	-0.00106	13.52103
717			7.16000	34.43939	11.97822	11.94461	-0.00369	-0.00107	0.00137	-0.00014	-0.00003	0.00020	113.97080	10.35971	-4.64821	-0.14759	-0.03749	0.02501	0.00288	0.00718	-0.00417	43.88311	-7.43197	4.15243	-0.07763	0.04921	0.01239	0.01127	0.00095	0.00145	8.91938	-5.40080	8.93357	0.59124	0.07872	0.08111	0.02766	-0.00132	0.00202	7.17978	-2.96147	-0.16450	0.11970	0.50124	0.00957	0.00047	-0.01732	-0.00024	13.54144
718			7.17000	34.43237	11.91267	11.87354	-0.00363	-0.00109	0.00153	-0.00013	-0.00003	0.00027	114.01165	10.40998	-4.49720	-0.14599	-0.03747	0.02598	0.00404	0.00769	-0.00501	43.96222	-7.48054	4.12628	-0.07576	0.04880	0.01117	0.01068	0.00177	0.00080	8.89015	-5.39164	8.92549	0.59095	0.07785	0.07907	0.03123	-0.00138	0.00006	7.17658	-2.94378	-0.16506	0.11837	0.50179	0.00766	0.00139	-0.01347	0.00023	13.55926
719			7.18000	34.42881	11.83865	11.79021	-0.00356	-0.00110	0.00166	-0.00012	-0.00003	0.00031	114.05843	10.46601	-4.33842	-0.14372	-0.03650	0.02522	0.00534	0.00729	-0.00486	44.04077	-7.51866	4.12217	-0.07437	0.04590	0.00963	0.01000	0.00209	0.00036	8.85845	-5.38092	8.92963	0.58981	0.07880	0.07734	0.03527	-0.00125	-0.00146	7.16789	-2.92656	-0.19547	0.11816	0.50009	0.00633	0.00331	-0.01022	0.00047	13.57196
720			7.19000	34.42822	11.76861	11.70928	-0.00347	-0.00110	0.00173	-0.00009	-0.00002	0.00028	114.10940	10.51853	-4.19320	-0.14125	-0.03507	0.02347	0.00725	0.00578	-0.00383	44.11694	-7.54793	4.13156	-0.07339	0.04204	0.00830	0.00935	0.00197	0.00014	8.82338	-5.37042	8.94410	0.58920	0.07754	0.07577	0.03976	-0.00092	-0.00266	7.14871	-2.90985	-0.24728	0.11582	0.49328	0.00599	0.00584	-0.00806	0.00062	13.57794
721			7.20000	34.42916	11.71665	11.64898	-0.00339	-0.00108	0.00177	-0.00005	-0.00001	0.00018	114.16339	10.55958	-4.08548	-0.13927	-0.03409	0.02227	0.00965	0.00357	-0.00244	44.18997	-7.57055	4.14606	-0.07229	0.03999	0.00801	0.00874	0.00167	0.00006	8.78467	-5.36136	8.96744	0.58922	0.07448	0.07434	0.04381	-0.00051	-0.00360	7.11591	-2.89328	-0.31069	0.11255	0.48350	0.00630	0.00845	-0.00735	0.00073	13.57663
722			7.21000	34.42992	11.69090	11.62113	-0.00330	-0.00106	0.00176	-0.00001	-0.00001	0.00005	114.21873	10.58381	-4.02950	-0.13807	-0.03408	0.02250	0.01185	0.00129	-0.00102	44.25906	-7.58875	4.15858	-0.07066	0.04124	0.00922	0.00810	0.00135	0.00009	8.74322	-5.35421	8.99799	0.59138	0.07522	0.07386	0.04643	-0.00015	-0.00435	7.06922	-2.87609	-0.37732	0.10802	0.47918	0.00704	0.01045	-0.00828	0.00083	13.56808
723			7.22000	34.42940	11.69022	11.62570	-0.00321	-0.00104	0.00173	0.00001	-0.00000	-0.00005	114.27306	10.58922	-4.02371	-0.13781	-0.03495	0.02394	0.01315	-0.00055	0.00031	44.32382	-7.60477	4.16468	-0.06859	0.04515	0.01153	0.00748	0.00103	0.00019	8.70093	-5.34886	9.03416	0.59225	0.07541	0.07378	0.04697	0.00016	-0.00502	7.01168	-2.85702	-0.44220	0.10564	0.47756	0.00785	0.01172	-0.01098	0.00090	13.55390
724			7.23000	34.42792	11.70552	11.65175	-0.00314	-0.00101	0.00166	0.00002	-0.00000	-0.00010	114.32384	10.57763	-4.05238	-0.13807	-0.03607	0.02557	0.01313	-0.00154	0.00138	44.38464	-7.62070	4.16343	-0.06646	0.04946	0.01398	0.00693	0.00079	0.00036	8.65959	-5.34477	9.07573	0.59179	0.07460	0.07397	0.04594	0.00039	-0.00579	6.94847	-2.83392	-0.50434	0.10327	0.47788	0.00876	0.01194	-0.01564	0.00098	13.53781
725			7.24000	34.42645	11.72546	11.68431	-0.00307	-0.00099	0.00158	0.00003	-0.00000	-0.00009	114.36900	10.55313	-4.09490	-0.13860	-0.03690	0.02655	0.01188	-0.00158	0.00196	44.44230	-7.63830	4.15663	-0.06471	0.05237	0.01579	0.00649	0.00072	0.00052	8.62036	-5.34134	9.12414	0.59048	0.07427	0.07461	0.04404	0.00058	-0.00682	6.88521	-2.80429	-0.56494	0.10174	0.47976	0.00995	0.01136	-0.02201	0.00111	13.52427
726			7.25000	34.42613	11.74084	11.71050	-0.00302	-0.00096	0.00148	0.00002	-0.00000	-0.00005	114.40722	10.52094	-4.13339	-0.13914	-0.03730	0.02671	0.00967	-0.00087	0.00199	44.49737	-7.65845	4.14739	-0.06348	0.05354	0.01681	0.00602	0.00084	0.00062	8.58392	-5.33793	9.18102	0.59009	0.07432	0.07605	0.04166	0.00071	-0.00807	6.82648	-2.76636	-0.62547	0.10085	0.48354	0.01165	0.01016	-0.02910	0.00133	13.51704
727			7.26000	34.42783	11.74593	11.72198	-0.00299	-0.00093	0.00138	0.00002	-0.00000	-0.00000	114.43752	10.48633	-4.15575	-0.13972	-0.03735	0.02628	0.00675	0.00028	0.00161	44.54859	-7.68074	4.13909	-0.06270	0.05333	0.01719	0.00533	0.00108	0.00061	8.55083	-5.33396	9.24656	0.59120	0.07465	0.07792	0.03887	0.00074	-0.00928	6.77568	-2.72028	-0.68649	0.09719	0.48981	0.01358	0.00824	-0.03538	0.00156	13.51790
728			7.27000	34.43225	11.73809	11.71429	-0.00298	-0.00091	0.00128	0.00001	-0.00000	0.00005	114.45864	10.45365	-4.15499	-0.14012	-0.03689	0.02503	0.00334	0.00150	0.00100	44.59303	-7.70366	4.13452	-0.06247	0.05125	0.01668	0.00428	0.00128	0.00049	8.52133	-5.32892	9.31832	0.59353	0.07384	0.07975	0.03587	0.00066	-0.01007	6.73508	-2.66859	-0.74683	0.09063	0.49638	0.01546	0.00597	-0.03912	0.00173	13.52737
729			7.28000	34.43945	11.71873	11.68845	-0.00299	-0.00089	0.00118	0.00001	-0.00000	0.00007	114.46913	10.42559	-4.13196	-0.13991	-0.03544	0.02224	-0.00008	0.00212	0.00047	44.62653	-7.72468	4.13534	-0.06298	0.04600	0.01486	0.00283	0.00130	0.00026	8.49507	-5.32271	9.39183	0.59626	0.07255	0.08109	0.03280	0.00052	-0.01009	6.70566	-2.61553	-0.80365	0.08348	0.50098	0.01696	0.00385	-0.03925	0.00174	13.54443
730			7.29000	34.44767	11.69701	11.65611	-0.00303	-0.00087	0.00109	0.00001	0.00000	0.00006	114.46766	10.40320	-4.10164	-0.13924	-0.03325	0.01820	-0.00273	0.00157	0.00032	44.64566	-7.74081	4.14297	-0.06450	0.03813	0.01190	0.00109	0.00109	0.00002	8.47155	-5.31596	9.46111	0.59922	0.07093	0.08197	0.02959	0.00038	-0.00919	6.68715	-2.56569	-0.85319	0.07857	0.50319	0.01804	0.00218	-0.03563	0.00156	13.56742
731			7.30000	34.45397	11.68801	11.63729	-0.00308	-0.00085	0.00099	0.00002	0.00001	0.00000	114.45418	10.38499	-4.09045	-0.13913	-0.03145	0.01465	-0.00419	-0.00006	0.00051	44.64894	-7.74911	4.15756	-0.06662	0.03129	0.00947	-0.00081	0.00080	-0.00017	8.45040	-5.30986	9.52039	0.60111	0.07005	0.08247	0.02618	0.00030	-0.00753	6.67780	-2.52343	-0.89247	0.07976	0.50621	0.01824	0.00110	-0.02885	0.00119	13.59401
732			7.31000	34.45641	11.70373	11.64817	-0.00314	-0.00084	0.00089	0.00003	0.00001	-0.00006	114.42975	10.36818	-4.12043	-0.14025	-0.03097	0.01305	-0.00474	-0.00217	0.00084	44.63651	-7.74744	4.17809	-0.06876	0.02866	0.00904	-0.00270	0.00053	-0.00033	8.43133	-5.30537	9.56580	0.60262	0.07035	0.08349	0.02291	0.00027	-0.00550	6.67435	-2.49212	-0.92005	0.08291	0.51098	0.01860	0.00051	-0.01998	0.00079	13.62085
733			7.32000	34.45557	11.74533	11.69128	-0.00322	-0.00083	0.00078	0.00005	0.00002	-0.00010	114.39644	10.35073	-4.19597	-0.14253	-0.03188	0.01352	-0.00508	-0.00413	0.00126	44.60998	-7.73454	4.20276	-0.07054	0.03064	0.01085	-0.00443	0.00025	-0.00059	8.41383	-5.30316	9.59600	0.60422	0.07256	0.08436	0.02013	0.00032	-0.00331	6.67261	-2.47326	-0.93560	0.08509	0.51507	0.01890	0.00043	-0.01052	0.00037	13.64436
734			7.33000	34.45412	11.80246	11.75470	-0.00331	-0.00083	0.00066	0.00007	0.00002	-0.00010	114.35618	10.33249	-4.30250	-0.14521	-0.03342	0.01498	-0.00590	-0.00531	0.00159	44.57153	-7.71002	4.22970	-0.07209	0.03518	0.01398	-0.00591	-0.00015	-0.00099	8.39735	-5.30382	9.61126	0.60673	0.07175	0.08462	0.01799	0.00043	-0.00115	6.66940	-2.46628	-0.93957	0.08416	0.51146	0.01963	0.00067	-0.00204	-0.00003	13.66220
735			7.34000	34.45502	11.85949	11.81948	-0.00340	-0.00082	0.00053	0.00009	0.00001	-0.00007	114.31050	10.31531	-4.41549	-0.14739	-0.03456	0.01589	-0.00736	-0.00537	0.00159	44.52336	-7.67432	4.25757	-0.07372	0.03865	0.01662	-0.00712	-0.00067	-0.00140	8.38137	-5.30767	9.61253	0.60608	0.07010	0.08431	0.01627	0.00057	0.00086	6.66341	-2.46895	-0.93322	0.08110	0.50356	0.02040	0.00094	0.00409	-0.00040	13.67380
736			7.35000	34.45959	11.90440	11.87078	-0.00348	-0.00082	0.00040	0.00009	0.00001	-0.00004	114.26083	10.30116	-4.51532	-0.14864	-0.03474	0.01536	-0.00900	-0.00458	0.00126	44.46822	-7.62834	4.28495	-0.07561	0.03926	0.01803	-0.00730	-0.00104	-0.00172	8.36564	-5.31478	9.60105	0.60388	0.07081	0.08398	0.01470	0.00073	0.00267	6.65524	-2.47813	-0.91833	0.07765	0.49791	0.02091	0.00103	0.00739	-0.00071	13.68060
737			7.36000	34.46696	11.93352	11.90413	-0.00355	-0.00081	0.00028	0.00008	0.00001	-0.00002	114.20905	10.29181	-4.59470	-0.14912	-0.03402	0.01352	-0.01013	-0.00363	0.00081	44.40881	-7.57381	4.31090	-0.07796	0.03730	0.01833	-0.00866	-0.00156	-0.00185	8.35029	-5.32464	9.57809	0.60189	0.07214	0.08403	0.01290	0.00083	0.00427	6.64657	-2.49036	-0.89642	0.07472	0.49456	0.02152	0.00089	0.00822	-0.00097	13.68441
738			7.37000	34.47497	11.95050	11.92459	-0.00362	-0.00081	0.00018	0.00007	0.00000	-0.00001	114.15759	10.28861	-4.65727	-0.14905	-0.03281	0.01097	-0.01023	-0.00305	0.00044	44.34744	-7.51332	4.33420	-0.08043	0.03421	0.01833	-0.00902	-0.00173	-0.00187	8.33589	-5.33626	9.54515	0.60293	0.07486	0.08515	0.01064	0.00086	0.00565	6.63941	-2.50305	-0.86906	0.07168	0.49516	0.02276	0.00053	0.00737	-0.00120	13.68715
739			7.38000	34.48122	11.96313	11.94300	-0.00369	-0.00082	0.00011	0.00006	-0.00000	-0.00000	114.10932	10.29337	-4.71270	-0.14900	-0.03192	0.00908	-0.00924	-0.00298	0.00021	44.28598	-7.45085	4.35432	-0.08257	0.03253	0.01892	-0.00909	-0.00176	-0.00184	8.32321	-5.34863	9.50443	0.60523	0.07779	0.08651	0.00789	0.00083	0.00666	6.63560	-2.51430	-0.83832	0.07067	0.49700	0.02400	0.00002	0.00562	-0.00134	13.69084
740			7.39000	34.48474	11.97711	11.96735	-0.00376	-0.00083	0.00006	0.00005	-0.00000	-0.00000	114.06689	10.30821	-4.76735	-0.14938	-0.03196	0.00887	-0.00756	-0.00311	0.00003	44.22614	-7.39104	4.37129	-0.08395	0.03412	0.02075	-0.00884	-0.00175	-0.00183	8.31294	-5.36114	9.45930	0.60882	0.08037	0.08788	0.00496	0.00081	0.00710	6.63641	-2.52330	-0.80703	0.06630	0.49745	0.02557	-0.00050	0.00348	-0.00137	13.69770
741			7.40000	34.48647	11.99223	11.99688	-0.00382	-0.00084	0.00004	0.00005	-0.00001	-0.00000	114.03246	10.33531	-4.81792	-0.14973	-0.03255	0.00976	-0.00573	-0.00305	-0.00022	44.16930	-7.33834	4.38573	-0.08492	0.03757	0.02311	-0.00833	-0.00162	-0.00170	8.30544	-5.37337	9.41414	0.61030	0.08320	0.08907	0.00252	0.00081	0.00681	6.64166	-2.52936	-0.77825	0.06203	0.49833	0.02688	-0.00084	0.00097	-0.00125	13.70860
742			7.41000	34.48755	12.00494	12.02578	-0.00388	-0.00086	0.00007	0.00004	-0.00001	-0.00000	114.00705	10.37549	-4.85645	-0.14963	-0.03314	0.01085	-0.00406	-0.00261	-0.00057	44.11708	-7.29684	4.39775	-0.08595	0.04094	0.02514	-0.00756	-0.00125	-0.00135	8.30022	-5.38484	9.37380	0.60956	0.08414	0.08976	0.00155	0.00079	0.00571	6.64958	-2.53169	-0.75426	0.06044	0.49790	0.02771	-0.00094	-0.00205	-0.00100	13.72332
743			7.42000	34.48836	12.01211	12.04896	-0.00393	-0.00089	0.00011	0.00003	-0.00001	-0.00000	113.99070	10.42693	-4.87698	-0.14910	-0.03360	0.01188	-0.00266	-0.00184	-0.00095	44.07102	-7.27018	4.40579	-0.08726	0.04353	0.02644	-0.00653	-0.00075	-0.00071	8.29587	-5.39454	9.34323	0.60893	0.08447	0.08999	0.00267	0.00068	0.00382	6.65757	-2.52944	-0.73678	0.05832	0.49585	0.02827	-0.00077	-0.00548	-0.00063	13.74096
744			7.43000	34.48881	12.01181	12.06330	-0.00398	-0.00092	0.00018	0.00001	-0.00001	-0.00000	113.98296	10.48486	-4.87672	-0.14837	-0.03401	0.01290	-0.00152	-0.00082	-0.00131	44.03240	-7.26141	4.40618	-0.08840	0.04556	0.02712	-0.00523	-0.00025	0.00020	8.29078	-5.40105	9.32677	0.60640	0.08378	0.08903	0.00551	0.00046	0.00137	6.66356	-2.52207	-0.72742	0.05891	0.49231	0.02771	-0.00050	-0.00909	-0.00018	13.76072
745			7.44000	34.48856	12.00249	12.06672	-0.00401	-0.00094	0.00027	-0.00001	-0.00002	0.00000	113.98305	10.54474	-4.85440	-0.14753	-0.03439	0.01392	-0.00069	0.00035	-0.00166	44.00183	-7.27156	4.39528	-0.08886	0.04726	0.02737	-0.00377	0.00016	0.00120	8.28390	-5.40337	9.32666	0.60202	0.08062	0.08738	0.00905	0.00021	-0.00119	6.66683	-2.50929	-0.72693	0.06210	0.48838	0.02637	-0.00021	-0.01294	0.00027	13.78209
746			7.45000	34.48743	11.98251	12.05782	-0.00402	-0.00096	0.00036	-0.00003	-0.00002	0.00002	113.98994	10.60519	-4.80943	-0.14678	-0.03478	0.01493	-0.00017	0.00158	-0.00204	43.97955	-7.29923	4.37247	-0.08899	0.04852	0.02711	-0.00230	0.00049	0.00209	8.27505	-5.40170	9.34276	0.60001	0.07896	0.08673	0.01255	0.00003	-0.00357	6.66782	-2.49058	-0.73539	0.06319	0.49069	0.02542	0.00004	-0.01715	0.00068	13.80511
747			7.46000	34.48602	11.95011	12.03557	-0.00402	-0.00097	0.00045	-0.00005	-0.00003	0.00004	114.00252	10.66667	-4.74138	-0.14603	-0.03517	0.01594	0.00010	0.00285	-0.00243	43.96513	-7.34145	4.33922	-0.08943	0.04897	0.02599	-0.00092	0.00070	0.00276	8.26434	-5.39704	9.37357	0.59805	0.07782	0.08648	0.01566	-0.00003	-0.00564	6.66722	-2.46598	-0.75258	0.06558	0.49604	0.02446	0.00023	-0.02105	0.00104	13.83003
748			7.47000	34.48566	11.90485	11.99928	-0.00399	-0.00098	0.00054	-0.00006	-0.00003	0.00006	114.02014	10.72708	-4.65080	-0.14508	-0.03543	0.01682	0.00030	0.00412	-0.00271	43.95798	-7.39542	4.29566	-0.09017	0.04840	0.02394	0.00040	0.00071	0.00318	8.25202	-5.39054	9.41697	0.59596	0.07505	0.08642	0.01819	-0.00000	-0.00736	6.66571	-2.43663	-0.77816	0.06736	0.50114	0.02375	0.00035	-0.02351	0.00136	13.85708
749			7.48000	34.48740	11.84944	11.94953	-0.00395	-0.00099	0.00063	-0.00006	-0.00003	0.00008	114.04224	10.78089	-4.54091	-0.14386	-0.03538	0.01730	0.00057	0.00522	-0.00272	43.95754	-7.45922	4.24035	-0.09062	0.04683	0.02129	0.00164	0.00053	0.00337	8.23849	-5.38296	9.47064	0.59490	0.07364	0.08679	0.01998	0.00006	-0.00870	6.66377	-2.40499	-0.81149	0.06664	0.50725	0.02346	0.00037	-0.02394	0.00162	13.88617
750			7.49000	34.49150	11.79025	11.88979	-0.00390	-0.00099	0.00073	-0.00005	-0.00002	0.00010	114.06808	10.82288	-4.41893	-0.14239	-0.03495	0.01723	0.00101	0.00582	-0.00245	43.96276	-7.53062	4.17315	-0.09019	0.04466	0.01858	0.00258	0.00031	0.00331	8.22425	-5.37498	9.53127	0.59335	0.07347	0.08711	0.02097	0.00013	-0.00955	6.66235	-2.37373	-0.85056	0.06595	0.51256	0.02318	0.00028	-0.02226	0.00178	13.91691
751			7.50000	34.49724	11.73625	11.82720	-0.00385	-0.00100	0.00082	-0.00004	-0.00001	0.00011	114.09642	10.85205	-4.29583	-0.14120	-0.03458	0.01718	0.00163	0.00585	-0.00210	43.97167	-7.60653	4.09792	-0.08908	0.04324	0.01656	0.00310	0.00020	0.00310	8.20972	-5.36692	9.59582	0.59080	0.07051	0.08718	0.02135	0.00014	-0.00998	6.66236	-2.34535	-0.89317	0.06613	0.51178	0.02333	0.00009	-0.01847	0.00190	13.94855
752			7.51000	34.50363	11.69415	11.76835	-0.00380	-0.00100	0.00091	-0.00003	0.00000	0.00010	114.12617	10.87190	-4.18055	-0.14056	-0.03463	0.01771	0.00225	0.00552	-0.00188	43.98254	-7.68322	4.02125	-0.08780	0.04363	0.01570	0.00323	0.00024	0.00288	8.19508	-5.35851	9.66202	0.58737	0.06844	0.08675	0.02125	0.00008	-0.01005	6.66438	-2.32181	-0.93864	0.06851	0.50988	0.02299	-0.00012	-0.01344	0.00198	13.98048
753			7.52000	34.51024	11.66479	11.71578	-0.00376	-0.00100	0.00099	-0.00002	0.00001	0.00010	114.15629	10.88849	-4.07560	-0.14060	-0.03515	0.01881	0.00252	0.00513	-0.00190	43.99401	-7.75702	3.94958	-0.08664	0.04574	0.01605	0.00303	0.00040	0.00271	8.18060	-5.34932	9.72796	0.58436	0.06803	0.08557	0.02044	-0.00005	-0.00966	6.66825	-2.30392	-0.98772	0.07098	0.50878	0.02177	-0.00028	-0.00816	0.00197	14.01187
754			7.53000	34.51737	11.64227	11.66788	-0.00372	-0.00101	0.00107	-0.00001	0.00001	0.00010	114.18520	10.90936	-3.97696	-0.14092	-0.03589	0.02015	0.00208	0.00486	-0.00224	44.00461	-7.82480	3.88788	-0.08552	0.04854	0.01699	0.00254	0.00064	0.00248	8.16696	-5.33927	9.79046	0.58141	0.06401	0.08346	0.01864	-0.00018	-0.00863	6.67300	-2.29148	-1.03982	0.07269	0.50412	0.02003	-0.00029	-0.00376	0.00185	14.04101
755			7.54000	34.52539	11.61731	11.62127	-0.00369	-0.00101	0.00115	-0.00001	0.00000	0.00011	114.21057	10.94105	-3.87829	-0.14110	-0.03653	0.02132	0.00071	0.00475	-0.00282	44.01294	-7.88406	3.83884	-0.08440	0.05068	0.01761	0.00183	0.00087	0.00209	8.15478	-5.32927	9.84531	0.57715	0.06047	0.08204	0.01615	-0.00023	-0.00715	6.67701	-2.28310	-1.09210	0.07802	0.50246	0.01849	-0.00009	-0.00099	0.00165	14.06580
756			7.55000	34.53407	11.58262	11.57303	-0.00367	-0.00101	0.00121	-0.00001	-0.00001	0.00013	114.22929	10.98638	-3.77530	-0.14085	-0.03678	0.02190	-0.00142	0.00465	-0.00337	44.01785	-7.93335	3.80316	-0.08325	0.05094	0.01719	0.00102	0.00102	0.00155	8.14407	-5.32073	9.88915	0.57341	0.05984	0.08157	0.01382	-0.00019	-0.00548	6.67832	-2.27735	-1.14127	0.08562	0.50551	0.01730	0.00044	0.00045	0.00142	14.08455
757			7.56000	34.54230	11.53721	11.52334	-0.00366	-0.00101	0.00127	-0.00002	-0.00002	0.00015	114.23872	11.04268	-3.67007	-0.14030	-0.03658	0.02168	-0.00371	0.00428	-0.00356	44.01881	-7.97243	3.77972	-0.08233	0.04903	0.01560	0.00028	0.00101	0.00101	8.13421	-5.31480	9.92139	0.57005	0.06078	0.08133	0.01216	-0.00004	-0.00389	6.67489	-2.27317	-1.18584	0.08959	0.50736	0.01670	0.00126	0.00114	0.00124	14.09606
758			7.57000	34.54844	11.48718	11.47687	-0.00366	-0.00101	0.00130	-0.00002	-0.00003	0.00014	114.23795	11.10284	-3.57197	-0.13991	-0.03630	0.02125	-0.00554	0.00357	-0.00331	44.01659	-8.00174	3.76584	-0.08151	0.04669	0.01387	-0.00024	0.00087	0.00060	8.12467	-5.31219	9.94355	0.56590	0.05927	0.08086	0.01095	0.00016	-0.00250	6.66552	-2.27006	-1.22582	0.08924	0.50478	0.01664	0.00214	0.00159	0.00110	14.10039
759			7.58000	34.55133	11.44067	11.43876	-0.00367	-0.00102	0.00132	-0.00003	-0.00003	0.00012	114.22787	11.15912	-3.49083	-0.13997	-0.03632	0.02113	-0.00671	0.00265	-0.00279	44.01245	-8.02218	3.75863	-0.08085	0.04542	0.01280	-0.00053	0.00068	0.00033	8.11533	-5.31284	9.95699	0.56181	0.05779	0.08032	0.00969	0.00034	-0.00126	6.65041	-2.26797	-1.26141	0.08617	0.50123	0.01678	0.00277	0.00191	0.00097	14.09812
760			7.59000	34.55075	11.40276	11.41100	-0.00367	-0.00102	0.00132	-0.00004	-0.00003	0.00009	114.21027	11.20654	-3.43107	-0.14041	-0.03658	0.02126	-0.00736	0.00172	-0.00216	44.00768	-8.03484	3.75604	-0.08035	0.04518	0.01242	-0.00060	0.00050	0.00016	8.10666	-5.31624	9.96239	0.55663	0.05642	0.07963	0.00798	0.00045	-0.00013	6.63135	-2.26669	-1.29252	0.08443	0.49688	0.01684	0.00308	0.00200	0.00084	14.09058
761			7.60000	34.54707	11.37519	11.39268	-0.00366	-0.00101	0.00131	-0.00005	-0.00002	0.00006	114.18700	11.24317	-3.39198	-0.14101	-0.03689	0.02139	-0.00757	0.00093	-0.00153	44.00365	-8.04129	3.75703	-0.07979	0.04544	0.01253	-0.00051	0.00041	0.00002	8.09919	-5.32165	9.96008	0.55312	0.05673	0.07931	0.00577	0.00052	0.00090	6.61089	-2.26592	-1.31900	0.08194	0.49522	0.01701	0.00297	0.00189	0.00072	14.08019
762			7.61000	34.54166	11.35805	11.38190	-0.00366	-0.00100	0.00128	-0.00004	-0.00001	0.00003	114.16066	11.26943	-3.36993	-0.14179	-0.03719	0.02142	-0.00722	0.00035	-0.00098	44.00124	-8.04366	3.76192	-0.07957	0.04582	0.01287	-0.00033	0.00047	-0.00009	8.09365	-5.32839	9.95101	0.54855	0.05707	0.07849	0.00314	0.00055	0.00170	6.59173	-2.26543	-1.34154	0.08276	0.49590	0.01627	0.00267	0.00178	0.00059	14.06983
763			7.62000	34.53699	11.35056	11.37660	-0.00365	-0.00100	0.00124	-0.00002	-0.00000	0.00001	114.13483	11.28647	-3.36027	-0.14251	-0.03741	0.02133	-0.00618	-0.00003	-0.00054	44.00083	-8.04401	3.77125	-0.07972	0.04616	0.01334	-0.00018	0.00064	-0.00020	8.09047	-5.33601	9.93689	0.54322	0.05713	0.07783	0.00036	0.00056	0.00222	6.57564	-2.26523	-1.36083	0.08724	0.49675	0.01551	0.00228	0.00184	0.00048	14.06176
764			7.63000	34.53578	11.35113	11.37511	-0.00365	-0.00099	0.00121	0.00001	0.00000	-0.00000	114.11312	11.29614	-3.35883	-0.14309	-0.03750	0.02108	-0.00462	-0.00028	-0.00021	44.00195	-8.04323	3.78538	-0.08012	0.04616	0.01370	-0.00013	0.00080	-0.00031	8.09002	-5.34405	9.92012	0.53753	0.05546	0.07668	-0.00253	0.00055	0.00244	6.56313	-2.26559	-1.37724	0.09149	0.49451	0.01460	0.00188	0.00226	0.00036	14.05653
765			7.64000	34.53904	11.35731	11.37620	-0.00366	-0.00098	0.00117	0.00004	0.00001	-0.00001	114.09724	11.30054	-3.36346	-0.14354	-0.03753	0.02075	-0.00294	-0.00050	0.00002	44.00351	-8.04047	3.80372	-0.08073	0.04592	0.01401	-0.00022	0.00083	-0.00042	8.09264	-5.35238	9.90221	0.53508	0.05484	0.07624	-0.00554	0.00056	0.00258	6.55326	-2.26719	-1.38957	0.09268	0.49300	0.01440	0.00164	0.00320	0.00022	14.05251
766			7.65000	34.54623	11.36575	11.37870	-0.00367	-0.00097	0.00113	0.00006	0.00001	-0.00001	114.08675	11.30112	-3.37347	-0.14388	-0.03750	0.02038	-0.00156	-0.00071	0.00022	44.00439	-8.03429	3.82472	-0.08134	0.04563	0.01437	-0.00039	0.00069	-0.00053	8.09844	-5.36111	9.88328	0.53144	0.05338	0.07616	-0.00828	0.00058	0.00279	6.54360	-2.27102	-1.39512	0.09420	0.49068	0.01464	0.00188	0.00472	-0.00001	14.04655
767			7.66000	34.55587	11.37306	11.38151	-0.00369	-0.00097	0.00109	0.00007	0.00001	-0.00001	114.07985	11.29840	-3.38882	-0.14410	-0.03743	0.01997	-0.00061	-0.00093	0.00039	44.00404	-8.02386	3.84644	-0.08184	0.04550	0.01495	-0.00054	0.00046	-0.00063	8.10677	-5.37052	9.86223	0.52719	0.05216	0.07614	-0.01013	0.00059	0.00318	6.53037	-2.27822	-1.39020	0.09538	0.48925	0.01487	0.00284	0.00710	-0.00034	14.03485
768			7.67000	34.56633	11.37676	11.38379	-0.00371	-0.00096	0.00104	0.00007	0.00000	-0.00000	114.07486	11.29247	-3.40936	-0.14427	-0.03736	0.01956	-0.00000	-0.00112	0.00055	44.00282	-8.00913	3.86786	-0.08228	0.04552	0.01568	-0.00062	0.00019	-0.00073	8.11617	-5.38067	9.83745	0.52161	0.05233	0.07614	-0.01053	0.00059	0.00370	6.50847	-2.29047	-1.37132	0.09764	0.49023	0.01487	0.00480	0.01079	-0.00073	14.01322
769			7.68000	34.57637	11.37561	11.38495	-0.00373	-0.00095	0.00098	0.00006	-0.00001	0.00000	114.07095	11.28327	-3.43417	-0.14439	-0.03725	0.01911	0.00045	-0.00123	0.00069	44.00132	-7.99027	3.88838	-0.08277	0.04547	0.01638	-0.00056	-0.00012	-0.00082	8.12489	-5.39118	9.80872	0.51621	0.05135	0.07605	-0.00931	0.00054	0.00407	6.47193	-2.30967	-1.33685	0.10062	0.49068	0.01496	0.00790	0.01582	-0.00115	13.97694
770			7.69000	34.58549	11.36943	11.38472	-0.00375	-0.00094	0.00091	0.00006	-0.00001	0.00001	114.06821	11.27038	-3.46170	-0.14447	-0.03711	0.01862	0.00092	-0.00122	0.00082	44.00050	-7.96730	3.90738	-0.08312	0.04522	0.01693	-0.00033	-0.00041	-0.00088	8.13126	-5.40122	9.77811	0.51212	0.04932	0.07544	-0.00619	0.00044	0.00394	6.41512	-2.33712	-1.28769	0.10458	0.48951	0.01485	0.01213	0.02166	-0.00149	13.92182
771			7.70000	34.59419	11.35916	11.38308	-0.00376	-0.00094	0.00085	0.00006	-0.00001	0.00001	114.06728	11.25258	-3.49034	-0.14441	-0.03689	0.01807	0.00139	-0.00111	0.00096	44.00179	-7.94125	3.92440	-0.08308	0.04480	0.01739	0.00009	-0.00065	-0.00091	8.13327	-5.40987	9.75067	0.50590	0.04787	0.07443	-0.00084	0.00036	0.00292	6.33453	-2.37289	-1.22811	0.11383	0.48821	0.01434	0.01786	0.02729	-0.00161	13.84642
772			7.71000	34.60352	11.34683	11.38057	-0.00377	-0.00093	0.00079	0.00006	-0.00001	0.00001	114.06803	11.22868	-3.51931	-0.14429	-0.03664	0.01759	0.00166	-0.00095	0.00112	44.00615	-7.91365	3.93922	-0.08265	0.04440	0.01779	0.00058	-0.00081	-0.00090	8.12906	-5.41605	9.73460	0.49941	0.04621	0.07346	0.00640	0.00028	0.00081	6.23027	-2.41494	-1.16693	0.12332	0.48714	0.01404	0.02394	0.03104	-0.00146	13.75358
773			7.72000	34.61401	11.33475	11.37788	-0.00377	-0.00092	0.00075	0.00007	-0.00001	0.00001	114.06920	11.19795	-3.54838	-0.14420	-0.03639	0.01718	0.00158	-0.00078	0.00129	44.01357	-7.88608	3.95161	-0.08198	0.04408	0.01815	0.00103	-0.00093	-0.00084	8.11749	-5.41846	9.73901	0.49436	0.04547	0.07315	0.01481	0.00020	-0.00241	6.10742	-2.45842	-1.11720	0.12978	0.48892	0.01434	0.02842	0.03124	-0.00101	13.65045
774			7.73000	34.62514	11.32479	11.37595	-0.00376	-0.00092	0.00072	0.00007	-0.00001	0.00001	114.06919	11.16030	-3.57785	-0.14418	-0.03617	0.01688	0.00113	-0.00063	0.00145	44.02351	-7.85955	3.96076	-0.08122	0.04406	0.01863	0.00139	-0.00106	-0.00074	8.09833	-5.41580	9.77282	0.49237	0.04470	0.07330	0.02375	0.00012	-0.00672	5.97626	-2.49628	-1.09478	0.13205	0.49136	0.01527	0.02965	0.02672	-0.00012	13.54788
775			7.74000	34.63567	11.31790	11.37518	-0.00373	-0.00091	0.00070	0.00006	-0.00001	0.00000	114.06670	11.11636	-3.60786	-0.14428	-0.03598	0.01665	0.00039	-0.00052	0.00157	44.03512	-7.83443	3.96546	-0.08035	0.04450	0.01938	0.00162	-0.00122	-0.00062	8.07211	-5.40683	9.84386	0.49365	0.04322	0.07356	0.03274	0.00004	-0.01190	5.84998	-2.52140	-1.11441	0.13057	0.49180	0.01663	0.02740	0.01807	0.00124	13.45729
776			7.75000	34.64418	11.31370	11.37565	-0.00368	-0.00090	0.00068	0.00005	-0.00001	0.00000	114.06069	11.06849	-3.63804	-0.14452	-0.03582	0.01647	-0.00056	-0.00045	0.00159	44.04726	-7.81144	3.96532	-0.07928	0.04543	0.02047	0.00166	-0.00134	-0.00048	8.03971	-5.39075	9.95735	0.49928	0.04294	0.07446	0.04173	-0.00004	-0.01773	5.73975	-2.52948	-1.18413	0.12523	0.49148	0.01872	0.02260	0.00752	0.00307	13.38739
777			7.76000	34.64977	11.31100	11.37746	-0.00363	-0.00089	0.00068	0.00003	-0.00001	-0.00000	114.05080	11.02111	-3.66743	-0.14492	-0.03573	0.01643	-0.00150	-0.00044	0.00148	44.05847	-7.79133	3.96120	-0.07806	0.04674	0.02169	0.00148	-0.00133	-0.00034	8.00180	-5.36775	10.11516	0.50602	0.04175	0.07496	0.05103	-0.00005	-0.02361	5.65152	-2.52005	-1.30356	0.11895	0.48982	0.02036	0.01730	-0.00246	0.00502	13.34224
778			7.77000	34.65223	11.30845	11.38045	-0.00358	-0.00089	0.00070	0.00001	-0.00001	-0.00000	114.03815	10.97988	-3.69396	-0.14534	-0.03573	0.01659	-0.00219	-0.00044	0.00123	44.06765	-7.77549	3.95563	-0.07679	0.04812	0.02268	0.00117	-0.00105	-0.00022	7.95770	-5.33919	10.31610	0.51337	0.03791	0.07442	0.06113	0.00003	-0.02870	5.58544	-2.49592	-1.46531	0.11316	0.48550	0.02092	0.01276	-0.01034	0.00651	13.32209
779			7.78000	34.65148	11.30588	11.38451	-0.00354	-0.00089	0.00073	-0.00001	-0.00001	-0.00000	114.02429	10.94939	-3.71581	-0.14577	-0.03586	0.01702	-0.00256	-0.00042	0.00087	44.07465	-7.76568	3.95159	-0.07566	0.04942	0.02326	0.00082	-0.00047	-0.00011	7.90624	-5.30759	10.55487	0.52028	0.03164	0.07297	0.07139	0.00019	-0.03229	5.53767	-2.46107	-1.65649	0.11090	0.48077	0.02019	0.00969	-0.01572	0.00706	13.32453
780			7.79000	34.64838	11.30382	11.38892	-0.00352	-0.00090	0.00078	-0.00002	-0.00001	-0.00000	114.01104	10.93193	-3.73078	-0.14621	-0.03613	0.01767	-0.00273	-0.00032	0.00043	44.07960	-7.76382	3.95192	-0.07457	0.05045	0.02340	0.00039	0.00036	-0.00003	7.84719	-5.27621	10.82146	0.52743	0.02608	0.07142	0.08022	0.00035	-0.03418	5.50227	-2.41998	-1.86067	0.10945	0.48118	0.01857	0.00780	-0.01867	0.00666	13.34522
781			7.80000	34.64390	11.30263	11.39225	-0.00351	-0.00091	0.00084	-0.00003	-0.00000	-0.00000	113.99886	10.92775	-3.73687	-0.14661	-0.03646	0.01843	-0.00295	-0.00011	-0.00003	44.08152	-7.77053	3.95854	-0.07381	0.05097	0.02303	-0.00020	0.00126	0.00001	7.78232	-5.24791	11.10252	0.53392	0.02064	0.07024	0.08537	0.00044	-0.03439	5.47309	-2.37744	-2.06143	0.10822	0.48525	0.01680	0.00690	-0.01877	0.00571	13.37795
782			7.81000	34.63894	11.30181	11.39294	-0.00353	-0.00092	0.00090	-0.00003	-0.00000	0.00000	113.98756	10.93509	-3.73319	-0.14700	-0.03682	0.01915	-0.00323	0.00016	-0.00044	44.07910	-7.78457	3.97123	-0.07370	0.05073	0.02207	-0.00092	0.00192	0.00004	7.71533	-5.22429	11.38297	0.53741	0.01592	0.07015	0.08515	0.00043	-0.03331	5.44514	-2.33872	-2.24438	0.10813	0.48908	0.01605	0.00679	-0.01554	0.00479	13.41539
783			7.82000	34.63409	11.30041	11.39003	-0.00356	-0.00093	0.00095	-0.00003	0.00000	0.00001	113.97662	10.95002	-3.72123	-0.14735	-0.03712	0.01972	-0.00343	0.00042	-0.00070	44.07106	-7.80313	3.98733	-0.07415	0.04980	0.02072	-0.00168	0.00214	0.00007	7.65047	-5.20562	11.64819	0.54463	0.01257	0.07064	0.08097	0.00037	-0.03093	5.41485	-2.30874	-2.39860	0.10322	0.48931	0.01650	0.00690	-0.00939	0.00401	13.44999
784			7.83000	34.63043	11.29769	11.38313	-0.00359	-0.00094	0.00099	-0.00003	0.00000	0.00002	113.96638	10.96696	-3.70414	-0.14757	-0.03730	0.02004	-0.00335	0.00063	-0.00073	44.05740	-7.82268	4.00284	-0.07479	0.04848	0.01928	-0.00232	0.00192	0.00011	7.59071	-5.19125	11.88683	0.55292	0.01022	0.07135	0.07412	0.00029	-0.02755	5.37963	-2.29052	-2.51997	0.09912	0.48528	0.01769	0.00739	-0.00156	0.00331	13.47614
785			7.84000	34.62877	11.29361	11.37277	-0.00362	-0.00095	0.00101	-0.00002	0.00000	0.00002	113.95732	10.98024	-3.68607	-0.14747	-0.03726	0.01999	-0.00292	0.00071	-0.00053	44.03927	-7.84011	4.01456	-0.07548	0.04707	0.01805	-0.00271	0.00142	0.00013	7.53713	-5.17987	12.09304	0.56088	0.00739	0.07164	0.06636	0.00018	-0.02356	5.33794	-2.28494	-2.61203	0.09428	0.47646	0.01912	0.00792	0.00622	0.00272	13.49121
786			7.85000	34.62926	11.28924	11.36061	-0.00366	-0.00095	0.00100	-0.00001	0.00001	0.00002	113.94991	10.98590	-3.67137	-0.14717	-0.03702	0.01960	-0.00220	0.00061	-0.00018	44.01872	-7.85308	4.02134	-0.07610	0.04577	0.01720	-0.00283	0.00084	0.00011	7.48937	-5.17005	12.26579	0.56703	0.00404	0.07120	0.05898	0.00008	-0.01943	5.28989	-2.29023	-2.68395	0.08786	0.46639	0.02014	0.00815	0.01219	0.00233	13.49568
787			7.86000	34.63087	11.28677	11.34957	-0.00369	-0.00095	0.00098	-0.00000	0.00001	0.00001	113.94442	10.98245	-3.66404	-0.14667	-0.03658	0.01893	-0.00123	0.00030	0.00022	43.99799	-7.86019	4.02420	-0.07685	0.04439	0.01650	-0.00269	0.00031	0.00005	7.44625	-5.16040	12.40711	0.56985	0.00141	0.07138	0.05260	0.00002	-0.01585	5.23706	-2.30257	-2.74669	0.08217	0.45909	0.02160	0.00808	0.01538	0.00231	13.49204
788			7.87000	34.63163	11.28942	11.34344	-0.00372	-0.00095	0.00096	-0.00001	0.00001	-0.00000	113.94093	10.96966	-3.66808	-0.14606	-0.03598	0.01804	-0.00007	-0.00023	0.00065	43.97912	-7.86110	4.02477	-0.07765	0.04274	0.01577	-0.00233	-0.00010	-0.00004	7.40653	-5.14999	12.52080	0.56943	-0.00170	0.07091	0.04724	-0.00001	-0.01271	5.18230	-2.31726	-2.80982	0.07763	0.45314	0.02230	0.00764	0.01580	0.00252	13.48392
789			7.88000	34.62952	11.30101	11.34656	-0.00373	-0.00094	0.00093	-0.00001	0.00002	-0.00003	113.93931	10.94768	-3.68809	-0.14528	-0.03519	0.01688	0.00137	-0.00105	0.00109	43.96352	-7.85635	4.02415	-0.07848	0.04052	0.01482	-0.00183	-0.00041	-0.00010	7.36958	-5.13792	12.61211	0.56805	-0.00565	0.06992	0.04268	0.00003	-0.01027	5.12969	-2.33069	-2.87930	0.07334	0.44588	0.02261	0.00668	0.01438	0.00286	13.47551
790			7.89000	34.62308	11.32631	11.36420	-0.00373	-0.00094	0.00089	-0.00002	0.00002	-0.00007	113.93990	10.91618	-3.73050	-0.14437	-0.03429	0.01562	0.00325	-0.00218	0.00153	43.95204	-7.84718	4.02251	-0.07907	0.03815	0.01389	-0.00124	-0.00062	-0.00014	7.33538	-5.12326	12.68767	0.56694	-0.01011	0.06877	0.03846	0.00013	-0.00869	5.08401	-2.34111	-2.95785	0.07027	0.43711	0.02285	0.00532	0.01237	0.00327	13.47097
791			7.90000	34.61113	11.37015	11.40185	-0.00371	-0.00093	0.00085	-0.00003	0.00003	-0.00011	113.94351	10.87492	-3.80231	-0.14342	-0.03345	0.01447	0.00561	-0.00359	0.00195	43.94489	-7.83506	4.01935	-0.07946	0.03637	0.01342	-0.00066	-0.00076	-0.00014	7.30456	-5.10534	12.75454	0.56748	-0.01355	0.06797	0.03408	0.00027	-0.00796	5.04981	-2.34847	-3.04568	0.06617	0.42897	0.02333	0.00351	0.01069	0.00368	13.47351
792			7.91000	34.59302	11.43634	11.46420	-0.00369	-0.00092	0.00080	-0.00004	0.00004	-0.00015	113.95113	10.82489	-3.90878	-0.14269	-0.03290	0.01378	0.00834	-0.00515	0.00235	43.94137	-7.82160	4.01442	-0.07964	0.03604	0.01383	-0.00021	-0.00083	-0.00013	7.27820	-5.08378	12.81844	0.57177	-0.01473	0.06808	0.02886	0.00039	-0.00781	5.03062	-2.35366	-3.14050	0.06000	0.42355	0.02442	0.00151	0.00956	0.00402	13.48474
793			7.92000	34.56926	11.52592	11.55264	-0.00366	-0.00091	0.00076	-0.00004	0.00004	-0.00018	113.96400	10.76915	-4.04992	-0.14242	-0.03298	0.01406	0.01105	-0.00664	0.00276	43.94041	-7.80843	4.00864	-0.07943	0.03804	0.01544	0.00006	-0.00081	-0.00013	7.25797	-5.05876	12.88161	0.57695	-0.01635	0.06875	0.02188	0.00052	-0.00778	5.02881	-2.35766	-3.23623	0.05542	0.42028	0.02563	-0.00034	0.00873	0.00408	13.50491
794			7.93000	34.54177	11.63450	11.66197	-0.00363	-0.00092	0.00073	-0.00003	0.00005	-0.00020	113.98255	10.71281	-4.21642	-0.14288	-0.03394	0.01569	0.01309	-0.00768	0.00318	43.94086	-7.79747	4.00410	-0.07904	0.04282	0.01832	0.00016	-0.00063	-0.00013	7.24570	-5.03095	12.94287	0.58130	-0.01715	0.06952	0.01329	0.00063	-0.00756	5.04532	-2.36135	-3.32452	0.05135	0.42002	0.02649	-0.00194	0.00802	0.00372	13.53345
795			7.94000	34.51413	11.74909	11.77813	-0.00361	-0.00092	0.00072	-0.00002	0.00005	-0.00019	114.00626	10.66266	-4.38715	-0.14374	-0.03542	0.01813	0.01371	-0.00773	0.00328	43.94194	-7.79051	4.00286	-0.07862	0.04890	0.02162	0.00010	-0.00023	-0.00013	7.24219	-5.00161	13.00035	0.58496	-0.01953	0.06956	0.00435	0.00075	-0.00711	5.07888	-2.36528	-3.39873	0.04840	0.41879	0.02653	-0.00316	0.00750	0.00302	13.56923
796			7.95000	34.49039	11.85115	11.88192	-0.00359	-0.00093	0.00072	-0.00001	0.00004	-0.00015	114.03293	10.62504	-4.53486	-0.14414	-0.03653	0.02006	0.01249	-0.00646	0.00272	43.94257	-7.78862	4.00549	-0.07832	0.05321	0.02385	-0.00013	0.00031	-0.00011	7.24686	-4.97233	13.05390	0.58455	-0.02196	0.06887	-0.00349	0.00083	-0.00663	5.12561	-2.37024	-3.45644	0.05031	0.41851	0.02545	-0.00426	0.00722	0.00217	13.60995
797			7.96000	34.47301	11.92603	11.95870	-0.00358	-0.00094	0.00074	-0.00001	0.00002	-0.00011	114.05894	10.60344	-4.63971	-0.14368	-0.03676	0.02072	0.00978	-0.00431	0.00164	43.94123	-7.79172	4.01119	-0.07821	0.05418	0.02423	-0.00051	0.00077	-0.00004	7.25808	-4.94476	13.10466	0.58136	-0.02392	0.06875	-0.00924	0.00082	-0.00631	5.18002	-2.37624	-3.49808	0.05400	0.41932	0.02469	-0.00512	0.00671	0.00143	13.65237
798			7.97000	34.46240	11.96944	12.00415	-0.00357	-0.00095	0.00076	-0.00001	0.00001	-0.00006	114.08105	10.59679	-4.69721	-0.14243	-0.03621	0.02027	0.00653	-0.00213	0.00059	43.93677	-7.79887	4.01835	-0.07838	0.05221	0.02292	-0.00092	0.00099	0.00003	7.27368	-4.92020	13.15363	0.57917	-0.02509	0.06883	-0.01264	0.00073	-0.00604	5.23712	-2.38252	-3.52438	0.05716	0.41892	0.02423	-0.00559	0.00555	0.00077	13.69380
799			7.98000	34.45731	11.98667	12.02304	-0.00357	-0.00095	0.00077	-0.00001	0.00000	-0.00002	114.09743	10.60033	-4.71625	-0.14079	-0.03512	0.01902	0.00366	-0.00060	-0.00004	43.92969	-7.80839	4.02522	-0.07863	0.04833	0.02056	-0.00119	0.00094	0.00008	7.29132	-4.89907	13.20057	0.58177	-0.02669	0.06851	-0.01395	0.00064	-0.00567	5.29367	-2.38804	-3.53584	0.05941	0.41528	0.02374	-0.00571	0.00375	0.00018	13.73359
800			7.99000	34.45555	11.98953	12.02631	-0.00357	-0.00094	0.00078	-0.00001	0.00000	-0.00000	114.10767	10.60724	-4.71432	-0.13916	-0.03386	0.01737	0.00169	-0.00000	-0.00016	43.92110	-7.81819	4.03061	-0.07909	0.04371	0.01786	-0.00131	0.00068	0.00010	7.30892	-4.88069	13.24459	0.58656	-0.02743	0.06794	-0.01335	0.00059	-0.00523	5.34768	-2.39202	-3.53415	0.06182	0.41280	0.02290	-0.00561	0.00189	-0.00027	13.77174
801			8.00000	34.45464	11.99233	12.02732	-0.00357	-0.00094	0.00077	-0.00000	0.00001	-0.00001	114.11217	10.61030	-4.71187	-0.13822	-0.03309	0.01632	0.00059	-0.00015	0.00007	43.91178	-7.82561	4.03330	-0.07955	0.04078	0.01613	-0.00137	0.00031	0.00008	7.32461	-4.86351	13.28518	0.59191	-0.02875	0.06807	-0.01107	0.00061	-0.00485	5.39717	-2.39450	-3.52312	0.06355	0.41148	0.02272	-0.00517	0.00050	-0.00053	13.80762
802			8.01000	34.45322	12.00378	12.03436	-0.00358	-0.00093	0.00075	0.00000	0.00001	-0.00002	114.11136	10.60499	-4.72104	-0.13849	-0.03329	0.01658	-0.00024	-0.00048	0.00041	43.90167	-7.82858	4.03253	-0.08014	0.04107	0.01608	-0.00145	-0.00014	0.00006	7.33697	-4.84601	13.32271	0.59488	-0.03151	0.06789	-0.00728	0.00075	-0.00455	5.43983	-2.39592	-3.50779	0.06693	0.40975	0.02225	-0.00451	0.00002	-0.00058	13.83933
803			8.02000	34.45200	12.02138	12.04541	-0.00358	-0.00093	0.00074	0.00001	0.00001	-0.00002	114.10525	10.59131	-4.73875	-0.13942	-0.03399	0.01748	-0.00156	-0.00048	0.00065	43.89031	-7.82579	4.02757	-0.08079	0.04309	0.01702	-0.00162	-0.00069	0.00004	7.34480	-4.82675	13.35816	0.59811	-0.03313	0.06767	-0.00219	0.00093	-0.00441	5.47323	-2.39737	-3.49341	0.06924	0.41013	0.02164	-0.00338	0.00069	-0.00044	13.86479
804			8.03000	34.45221	12.03600	12.05324	-0.00358	-0.00093	0.00073	0.00001	0.00001	-0.00001	114.09254	10.57243	-4.75372	-0.14045	-0.03461	0.01821	-0.00381	0.00003	0.00067	43.87671	-7.81700	4.01785	-0.08139	0.04488	0.01791	-0.00193	-0.00130	0.00002	7.34707	-4.80465	13.39295	0.60140	-0.03370	0.06721	0.00390	0.00112	-0.00441	5.49473	-2.40005	-3.48491	0.07152	0.41147	0.02080	-0.00183	0.00249	-0.00016	13.88194
805			8.04000	34.45447	12.03897	12.05130	-0.00358	-0.00093	0.00072	0.00001	0.00000	0.00001	114.07112	10.55227	-4.75547	-0.14146	-0.03502	0.01864	-0.00695	0.00093	0.00047	43.85984	-7.80298	4.00334	-0.08133	0.04601	0.01851	-0.00237	-0.00183	0.00002	7.34322	-4.77933	13.42805	0.60366	-0.03484	0.06599	0.01044	0.00132	-0.00442	5.50220	-2.40508	-3.48552	0.07537	0.41313	0.01921	0.00006	0.00478	0.00017	13.88946
806			8.05000	34.45942	12.02558	12.03512	-0.00360	-0.00094	0.00073	0.00001	-0.00001	0.00004	114.03926	10.53385	-4.73719	-0.14241	-0.03524	0.01887	-0.01058	0.00206	0.00011	43.83890	-7.78521	3.98485	-0.08079	0.04659	0.01877	-0.00286	-0.00218	0.00003	7.33316	-4.75176	13.46384	0.60417	-0.03772	0.06434	0.01692	0.00150	-0.00443	5.49429	-2.41226	-3.49641	0.07846	0.41185	0.01762	0.00223	0.00642	0.00045	13.88712
807			8.06000	34.46812	11.99541	12.00239	-0.00361	-0.00094	0.00075	0.00002	-0.00001	0.00007	113.99681	10.51890	-4.69608	-0.14318	-0.03515	0.01870	-0.01406	0.00314	-0.00028	43.81402	-7.76579	3.96436	-0.08010	0.04622	0.01850	-0.00327	-0.00225	0.00004	7.31715	-4.72397	13.50070	0.60378	-0.03936	0.06370	0.02293	0.00151	-0.00453	5.47096	-2.42003	-3.51665	0.07979	0.40978	0.01734	0.00432	0.00649	0.00070	13.87633
808			8.07000	34.48095	11.95241	11.95463	-0.00364	-0.00095	0.00078	0.00002	-0.00001	0.00009	113.94540	10.50799	-4.63500	-0.14345	-0.03455	0.01786	-0.01665	0.00376	-0.00056	43.78669	-7.74660	3.94428	-0.07965	0.04448	0.01754	-0.00348	-0.00204	0.00001	7.29586	-4.69784	13.53929	0.60112	-0.04027	0.06315	0.02780	0.00137	-0.00468	5.43421	-2.42589	-3.54452	0.08079	0.40790	0.01724	0.00603	0.00482	0.00090	13.86028
809			8.08000	34.49606	11.90536	11.89999	-0.00366	-0.00096	0.00081	0.00002	-0.00001	0.00009	113.88764	10.50142	-4.56527	-0.14323	-0.03348	0.01630	-0.01769	0.00350	-0.00063	43.75893	-7.72806	3.92737	-0.07966	0.04137	0.01592	-0.00346	-0.00165	-0.00009	7.27066	-4.67458	13.58025	0.59609	-0.04211	0.06254	0.03088	0.00118	-0.00479	5.38796	-2.42781	-3.57780	0.08064	0.40493	0.01727	0.00704	0.00194	0.00104	13.84251
810			8.09000	34.50986	11.86667	11.85234	-0.00368	-0.00096	0.00083	0.00002	-0.00001	0.00007	113.82753	10.50003	-4.50517	-0.14318	-0.03269	0.01505	-0.01682	0.00242	-0.00058	43.73327	-7.70897	3.91722	-0.08013	0.03939	0.01489	-0.00314	-0.00122	-0.00029	7.24328	-4.65486	13.62265	0.59309	-0.04238	0.06275	0.03207	0.00091	-0.00475	5.33709	-2.42488	-3.61374	0.07641	0.40250	0.01825	0.00700	-0.00125	0.00115	13.82567
811			8.10000	34.51954	11.84511	11.82252	-0.00369	-0.00096	0.00084	0.00002	-0.00000	0.00004	113.77071	10.50735	-4.46822	-0.14430	-0.03323	0.01568	-0.01432	0.00114	-0.00069	43.71295	-7.68672	3.91915	-0.08066	0.04159	0.01586	-0.00240	-0.00077	-0.00070	7.21545	-4.63920	13.66347	0.59216	-0.04244	0.06287	0.03158	0.00063	-0.00426	5.28605	-2.41756	-3.64939	0.07034	0.40146	0.01906	0.00628	-0.00397	0.00115	13.81085
812			8.11000	34.52620	11.83582	11.80708	-0.00371	-0.00096	0.00085	0.00002	-0.00000	0.00003	113.72421	10.53025	-4.44811	-0.14636	-0.03495	0.01803	-0.01116	0.00045	-0.00124	43.70208	-7.65890	3.93913	-0.08070	0.04671	0.01816	-0.00130	-0.00018	-0.00135	7.18824	-4.62835	13.69772	0.58932	-0.04246	0.06341	0.02974	0.00032	-0.00319	5.23761	-2.40726	-3.68139	0.06776	0.40147	0.02001	0.00566	-0.00571	0.00103	13.79808
813			8.12000	34.53385	11.82244	11.78978	-0.00372	-0.00096	0.00085	0.00003	-0.00001	0.00005	113.69173	10.57332	-4.42232	-0.14808	-0.03655	0.02015	-0.00861	0.00087	-0.00218	43.70238	-7.62460	3.97833	-0.07998	0.05001	0.01959	-0.00022	0.00040	-0.00199	7.16217	-4.62344	13.71973	0.58464	-0.04034	0.06399	0.02694	-0.00003	-0.00147	5.19275	-2.39594	-3.70667	0.06687	0.40340	0.02073	0.00515	-0.00631	0.00077	13.78718
814			8.13000	34.54577	11.79148	11.75601	-0.00374	-0.00096	0.00085	0.00003	-0.00002	0.00008	113.67152	10.63264	-4.37217	-0.14851	-0.03698	0.02049	-0.00726	0.00202	-0.00293	43.71099	-7.58517	4.03030	-0.07905	0.04904	0.01915	0.00044	0.00063	-0.00223	7.13756	-4.62603	13.72405	0.57846	-0.03843	0.06377	0.02322	-0.00040	0.00088	5.15110	-2.38556	-3.72202	0.06704	0.40443	0.02067	0.00479	-0.00578	0.00033	13.77765
815			8.14000	34.56168	11.74244	11.70430	-0.00375	-0.00096	0.00085	0.00003	-0.00002	0.00011	113.65885	10.69835	-4.29693	-0.14757	-0.03604	0.01881	-0.00654	0.00285	-0.00294	43.72289	-7.54300	4.08579	-0.07828	0.04425	0.01715	0.00061	0.00048	-0.00205	7.11501	-4.63712	13.70538	0.57252	-0.03846	0.06375	0.01842	-0.00074	0.00383	5.11153	-2.37796	-3.72368	0.06683	0.40101	0.02123	0.00454	-0.00432	-0.00026	13.76878
816			8.15000	34.57792	11.68848	11.64756	-0.00375	-0.00096	0.00085	0.00003	-0.00002	0.00010	113.64997	10.76023	-4.21463	-0.14598	-0.03443	0.01613	-0.00545	0.00259	-0.00226	43.73417	-7.49980	4.13866	-0.07780	0.03810	0.01468	0.00044	0.00022	-0.00169	7.09537	-4.65656	13.65834	0.56702	-0.03665	0.06427	0.01250	-0.00096	0.00738	5.07260	-2.37450	-3.70719	0.06442	0.39832	0.02233	0.00427	-0.00243	-0.00106	13.75922
817			8.16000	34.58986	11.64847	11.60491	-0.00375	-0.00096	0.00084	0.00002	-0.00001	0.00006	113.64330	10.81062	-4.15100	-0.14471	-0.03322	0.01412	-0.00354	0.00138	-0.00140	43.74246	-7.45661	4.18656	-0.07754	0.03392	0.01316	0.00005	-0.00000	-0.00142	7.07941	-4.68301	13.57812	0.56211	-0.03075	0.06512	0.00550	-0.00090	0.01148	5.03330	-2.37582	-3.66884	0.06079	0.40008	0.02338	0.00394	-0.00056	-0.00205	13.74711
818			8.17000	34.59491	11.63555	11.58956	-0.00375	-0.00095	0.00083	0.00001	0.00000	0.00000	113.63898	10.84531	-4.12398	-0.14441	-0.03320	0.01396	-0.00103	-0.00017	-0.00068	43.74667	-7.41414	4.22884	-0.07744	0.03405	0.01366	-0.00039	-0.00019	-0.00136	7.06806	-4.71492	13.46135	0.55808	-0.02302	0.06650	-0.00290	-0.00069	0.01609	4.99416	-2.38170	-3.60697	0.05702	0.40444	0.02473	0.00343	0.00085	-0.00317	13.73135
819			8.18000	34.59414	11.64915	11.60101	-0.00374	-0.00095	0.00081	0.00001	0.00001	-0.00004	113.63844	10.86426	-4.13346	-0.14499	-0.03432	0.01560	0.00141	-0.00133	-0.00013	43.74677	-7.37303	4.26508	-0.07743	0.03844	0.01622	-0.00078	-0.00041	-0.00146	7.06301	-4.75098	13.30626	0.55584	-0.01581	0.06822	-0.01347	-0.00044	0.02105	4.95824	-2.39102	-3.52245	0.05281	0.40725	0.02656	0.00255	0.00159	-0.00438	13.71184
820			8.19000	34.59119	11.67519	11.62584	-0.00373	-0.00095	0.00079	0.00002	0.00001	-0.00004	113.64302	10.87201	-4.16159	-0.14574	-0.03575	0.01782	0.00318	-0.00157	0.00016	43.74357	-7.33422	4.29525	-0.07769	0.04426	0.01943	-0.00099	-0.00062	-0.00153	7.06697	-4.79022	13.11315	0.55199	-0.00812	0.06980	-0.02668	-0.00020	0.02600	4.93097	-2.40249	-3.41902	0.05042	0.41102	0.02805	0.00134	0.00169	-0.00541	13.68990
821			8.20000	34.59001	11.69538	11.64680	-0.00371	-0.00095	0.00077	0.00002	0.00000	-0.00003	113.65374	10.87484	-4.18479	-0.14564	-0.03633	0.01881	0.00424	-0.00092	0.00013	43.73916	-7.29925	4.31946	-0.07802	0.04726	0.02125	-0.00092	-0.00071	-0.00139	7.08318	-4.83212	12.88477	0.54651	0.00088	0.07175	-0.04219	0.00002	0.03087	4.91861	-2.41475	-3.30234	0.05117	0.41655	0.02957	-0.00026	0.00115	-0.00626	13.66798
822			8.21000	34.59182	11.70130	11.65585	-0.00369	-0.00094	0.00076	0.00002	-0.00000	-0.00001	113.67067	10.87624	-4.19189	-0.14426	-0.03549	0.01768	0.00517	-0.00021	0.00005	43.73539	-7.26998	4.33767	-0.07839	0.04525	0.02058	-0.00064	-0.00068	-0.00102	7.11432	-4.87635	12.62529	0.54006	0.00811	0.07361	-0.05870	0.00016	0.03527	4.92660	-2.42649	-3.17729	0.05344	0.42026	0.03104	-0.00237	-0.00015	-0.00693	13.64840
823			8.22000	34.59471	11.70064	11.65983	-0.00367	-0.00094	0.00075	0.00002	-0.00000	-0.00001	113.69336	10.87451	-4.19258	-0.14236	-0.03399	0.01554	0.00657	-0.00026	0.00020	43.73348	-7.24763	4.34891	-0.07861	0.04093	0.01875	-0.00027	-0.00061	-0.00060	7.16145	-4.92222	12.34068	0.53542	0.01370	0.07515	-0.07456	0.00022	0.03873	4.95859	-2.43634	-3.04718	0.05410	0.42312	0.03223	-0.00477	-0.00238	-0.00743	13.63308
824			8.23000	34.59596	11.70899	11.67234	-0.00366	-0.00094	0.00074	0.00003	0.00000	-0.00003	113.72086	10.86597	-4.20634	-0.14114	-0.03323	0.01455	0.00827	-0.00101	0.00053	43.73335	-7.23244	4.35225	-0.07847	0.03928	0.01815	0.00006	-0.00061	-0.00026	7.22364	-4.96855	12.03955	0.53379	0.02059	0.07592	-0.08832	0.00026	0.04049	5.01644	-2.44293	-2.91339	0.05376	0.42731	0.03250	-0.00718	-0.00544	-0.00767	13.62341
825			8.24000	34.59474	11.73411	11.69939	-0.00365	-0.00094	0.00074	0.00003	0.00001	-0.00005	113.75120	10.85046	-4.24211	-0.14130	-0.03396	0.01585	0.00932	-0.00176	0.00086	43.73425	-7.22368	4.34828	-0.07812	0.04278	0.01991	0.00023	-0.00066	0.00002	7.29851	-5.01352	11.73400	0.53454	0.02452	0.07516	-0.09898	0.00020	0.03978	5.10000	-2.44551	-2.77612	0.05460	0.42699	0.03147	-0.00965	-0.00870	-0.00765	13.62083
826			8.25000	34.59302	11.76753	11.73174	-0.00364	-0.00094	0.00075	0.00003	0.00001	-0.00005	113.78118	10.83325	-4.28720	-0.14236	-0.03563	0.01855	0.00870	-0.00173	0.00091	43.73508	-7.22055	4.33918	-0.07796	0.04906	0.02280	0.00024	-0.00069	0.00029	7.38317	-5.05502	11.43678	0.54132	0.02756	0.07546	-0.10687	0.00008	0.03811	5.20698	-2.44450	-2.63361	0.05542	0.42687	0.03135	-0.01191	-0.01147	-0.00797	13.62617
827			8.26000	34.59393	11.79060	11.75173	-0.00363	-0.00094	0.00076	0.00003	0.00001	-0.00002	113.80718	10.82157	-4.31691	-0.14325	-0.03701	0.02078	0.00626	-0.00056	0.00039	43.73508	-7.22200	4.32652	-0.07821	0.05390	0.02482	0.00019	-0.00069	0.00053	7.47404	-5.09126	11.15822	0.55122	0.03203	0.07719	-0.11082	-0.00009	0.03588	5.33380	-2.44137	-2.48284	0.05707	0.43438	0.03176	-0.01404	-0.01349	-0.00855	13.64008
828			8.27000	34.59899	11.78810	11.74616	-0.00362	-0.00095	0.00078	0.00002	-0.00000	0.00003	113.82655	10.82036	-4.31225	-0.14325	-0.03727	0.02137	0.00281	0.00120	-0.00047	43.73432	-7.22699	4.31106	-0.07864	0.05470	0.02473	0.00012	-0.00066	0.00070	7.56650	-5.12111	10.90621	0.56171	0.03654	0.07841	-0.10957	-0.00030	0.03227	5.47560	-2.43784	-2.32273	0.06206	0.44818	0.03072	-0.01652	-0.01415	-0.00873	13.66304
829			8.28000	34.60709	11.75845	11.71479	-0.00362	-0.00095	0.00082	0.00000	-0.00002	0.00007	113.83807	10.82994	-4.27209	-0.14224	-0.03632	0.02017	-0.00041	0.00248	-0.00111	43.73263	-7.23441	4.29326	-0.07903	0.05155	0.02275	-0.00004	-0.00061	0.00076	7.65558	-5.14410	10.68756	0.57079	0.03873	0.07859	-0.10288	-0.00047	0.02720	5.62487	-2.43650	-2.15510	0.06961	0.46131	0.02846	-0.01887	-0.01231	-0.00835	13.69326
830			8.29000	34.61496	11.71415	11.67036	-0.00362	-0.00096	0.00087	-0.00002	-0.00002	0.00009	113.84187	10.84662	-4.21336	-0.14091	-0.03491	0.01830	-0.00256	0.00263	-0.00123	43.72901	-7.24353	4.27393	-0.07919	0.04701	0.02018	-0.00039	-0.00051	0.00074	7.73750	-5.16017	10.50965	0.57785	0.04298	0.07903	-0.09155	-0.00061	0.02120	5.77181	-2.44045	-1.98480	0.07684	0.47607	0.02623	-0.01983	-0.00751	-0.00766	13.72586
831			8.30000	34.61915	11.67270	11.62995	-0.00362	-0.00097	0.00095	-0.00003	-0.00002	0.00008	113.83839	10.86543	-4.15987	-0.14021	-0.03417	0.01750	-0.00368	0.00191	-0.00105	43.72198	-7.25421	4.25410	-0.07924	0.04495	0.01884	-0.00088	-0.00038	0.00073	7.80945	-5.16918	10.37958	0.58461	0.04720	0.07970	-0.07657	-0.00073	0.01425	5.90631	-2.45223	-1.82007	0.08226	0.48892	0.02444	-0.01878	-0.00013	-0.00670	13.75483
832			8.31000	34.61793	11.64347	11.60319	-0.00362	-0.00099	0.00103	-0.00005	-0.00002	0.00006	113.82838	10.88352	-4.12551	-0.14052	-0.03457	0.01843	-0.00439	0.00097	-0.00087	43.71136	-7.26748	4.23469	-0.07916	0.04692	0.01948	-0.00136	-0.00015	0.00082	7.86901	-5.17033	10.30335	0.58875	0.04722	0.07885	-0.05812	-0.00081	0.00640	6.02004	-2.47249	-1.67224	0.08711	0.49135	0.02228	-0.01621	0.00822	-0.00522	13.77605
833			8.32000	34.61188	11.62312	11.58808	-0.00362	-0.00101	0.00112	-0.00007	-0.00002	0.00004	113.81245	10.90190	-4.10760	-0.14126	-0.03548	0.02011	-0.00525	0.00032	-0.00084	43.69755	-7.28511	4.21626	-0.07879	0.05071	0.02108	-0.00174	0.00027	0.00100	7.91399	-5.16236	10.28436	0.59107	0.04800	0.07717	-0.03724	-0.00095	-0.00153	6.10807	-2.49946	-1.55472	0.09181	0.48879	0.01993	-0.01262	0.01538	-0.00342	13.78827
834			8.33000	34.60234	11.60348	11.57789	-0.00362	-0.00103	0.00120	-0.00008	-0.00002	0.00004	113.79134	10.92325	-4.09630	-0.14188	-0.03627	0.02153	-0.00632	0.00007	-0.00100	43.68157	-7.30937	4.19940	-0.07792	0.05393	0.02245	-0.00201	0.00092	0.00121	7.94295	-5.14465	10.32277	0.59321	0.04771	0.07511	-0.01548	-0.00109	-0.00885	6.16923	-2.52925	-1.48034	0.09379	0.48194	0.01789	-0.00832	0.01947	-0.00159	13.79311
835			8.34000	34.59095	11.57901	11.56707	-0.00361	-0.00104	0.00127	-0.00009	-0.00003	0.00006	113.76593	10.94952	-4.08376	-0.14250	-0.03705	0.02290	-0.00758	0.00020	-0.00133	43.66401	-7.34191	4.18472	-0.07651	0.05677	0.02350	-0.00221	0.00174	0.00144	7.95559	-5.11785	10.41497	0.59413	0.04567	0.07346	0.00558	-0.00111	-0.01518	6.20550	-2.55640	-1.45851	0.09479	0.47540	0.01639	-0.00423	0.01953	0.00011	13.79352
836			8.35000	34.57964	11.54580	11.55046	-0.00361	-0.00105	0.00133	-0.00009	-0.00004	0.00009	113.73666	10.98189	-4.06324	-0.14307	-0.03770	0.02404	-0.00900	0.00062	-0.00180	43.64502	-7.38315	4.17265	-0.07499	0.05873	0.02391	-0.00242	0.00260	0.00162	7.95282	-5.08431	10.55429	0.59113	0.04150	0.07176	0.02446	-0.00092	-0.02026	6.22097	-2.57524	-1.49296	0.09759	0.46928	0.01483	-0.00081	0.01538	0.00156	13.79264
837			8.36000	34.57013	11.50255	11.52533	-0.00360	-0.00106	0.00137	-0.00009	-0.00004	0.00012	113.70393	11.02041	-4.03110	-0.14328	-0.03784	0.02428	-0.01030	0.00105	-0.00217	43.62429	-7.43235	4.16321	-0.07378	0.05845	0.02314	-0.00268	0.00328	0.00170	7.93635	-5.04789	10.73307	0.58621	0.03688	0.06963	0.04001	-0.00056	-0.02393	6.22054	-2.58069	-1.58254	0.10025	0.46415	0.01283	0.00188	0.00783	0.00254	13.79302
838			8.37000	34.56288	11.45395	11.49472	-0.00360	-0.00105	0.00139	-0.00008	-0.00004	0.00013	113.66797	11.06267	-3.99161	-0.14334	-0.03770	0.02400	-0.01119	0.00120	-0.00226	43.60120	-7.48783	4.15586	-0.07285	0.05664	0.02150	-0.00298	0.00366	0.00167	7.90883	-5.01285	10.94353	0.58030	0.03297	0.06770	0.05150	-0.00011	-0.02643	6.20974	-2.56987	-1.72116	0.10018	0.46237	0.01086	0.00354	-0.00144	0.00301	13.79662
839			8.38000	34.55746	11.40773	11.46453	-0.00359	-0.00105	0.00141	-0.00006	-0.00004	0.00012	113.62941	11.10452	-3.95312	-0.14380	-0.03774	0.02390	-0.01153	0.00104	-0.00208	43.57566	-7.54733	4.14960	-0.07206	0.05471	0.01961	-0.00323	0.00375	0.00158	7.87346	-4.98255	11.17729	0.57424	0.02517	0.06588	0.05842	0.00027	-0.02769	6.19422	-2.54282	-1.89814	0.09782	0.45929	0.00925	0.00399	-0.01053	0.00308	13.80505
840			8.39000	34.55387	11.36921	11.43818	-0.00359	-0.00104	0.00142	-0.00005	-0.00003	0.00010	113.58964	11.14160	-3.92130	-0.14472	-0.03802	0.02400	-0.01130	0.00076	-0.00172	43.54817	-7.60840	4.14300	-0.07123	0.05301	0.01781	-0.00339	0.00361	0.00146	7.83400	-4.95898	11.42411	0.57245	0.02005	0.06524	0.06060	0.00049	-0.02806	6.17974	-2.50252	-2.09865	0.09386	0.45886	0.00858	0.00334	-0.01799	0.00309	13.81968
841			8.40000	34.55214	11.34011	11.41610	-0.00358	-0.00104	0.00142	-0.00003	-0.00002	0.00008	113.55051	11.17054	-3.89824	-0.14589	-0.03835	0.02409	-0.01049	0.00048	-0.00123	43.51922	-7.66863	4.13508	-0.07032	0.05140	0.01618	-0.00347	0.00331	0.00131	7.79486	-4.94311	11.67114	0.57057	0.01622	0.06506	0.05719	0.00058	-0.02708	6.17115	-2.45367	-2.30440	0.09236	0.45850	0.00821	0.00206	-0.02312	0.00290	13.84047
842			8.41000	34.55193	11.32005	11.39754	-0.00357	-0.00102	0.00141	-0.00002	-0.00001	0.00006	113.51446	11.18928	-3.88410	-0.14712	-0.03861	0.02397	-0.00889	0.00025	-0.00066	43.48942	-7.72589	4.12623	-0.06944	0.04976	0.01477	-0.00345	0.00297	0.00113	7.76050	-4.93505	11.90397	0.56993	0.01227	0.06557	0.04864	0.00053	-0.02480	6.17114	-2.40146	-2.49591	0.09140	0.45744	0.00855	0.00051	-0.02544	0.00269	13.86526
843			8.42000	34.55297	11.30852	11.38172	-0.00355	-0.00101	0.00138	-0.00001	0.00000	0.00004	113.48511	11.19661	-3.87858	-0.14822	-0.03869	0.02354	-0.00631	0.00003	-0.00008	43.46009	-7.77853	4.11858	-0.06872	0.04809	0.01370	-0.00329	0.00273	0.00091	7.73474	-4.93352	12.10886	0.56939	0.00904	0.06657	0.03605	0.00040	-0.02124	6.17953	-2.35157	-2.65600	0.09388	0.45778	0.00908	-0.00096	-0.02471	0.00226	13.89000
844			8.43000	34.55488	11.30524	11.36898	-0.00354	-0.00099	0.00134	-0.00000	0.00001	0.00002	113.46620	11.19255	-3.88156	-0.14907	-0.03853	0.02273	-0.00293	-0.00022	0.00045	43.43313	-7.82537	4.11571	-0.06831	0.04632	0.01301	-0.00303	0.00260	0.00065	7.71983	-4.93634	12.27454	0.56933	0.00722	0.06777	0.02162	0.00029	-0.01659	6.19429	-2.30920	-2.77332	0.09583	0.46031	0.00961	-0.00208	-0.02112	0.00163	13.91077
845			8.44000	34.55641	11.31017	11.36130	-0.00353	-0.00098	0.00129	-0.00000	0.00002	-0.00001	113.45964	11.17849	-3.89380	-0.14944	-0.03810	0.02158	0.00069	-0.00061	0.00090	43.40965	-7.86476	4.12097	-0.06830	0.04427	0.01252	-0.00278	0.00250	0.00036	7.71577	-4.94151	12.39402	0.57078	0.00547	0.06883	0.00799	0.00018	-0.01125	6.21197	-2.27827	-2.84412	0.09872	0.46209	0.01010	-0.00256	-0.01526	0.00091	13.92437
846			8.45000	34.55529	11.32382	11.36212	-0.00353	-0.00097	0.00123	-0.00001	0.00002	-0.00004	113.46442	11.15614	-3.91798	-0.14924	-0.03736	0.02005	0.00408	-0.00128	0.00130	43.38937	-7.89493	4.13636	-0.06865	0.04149	0.01185	-0.00260	0.00229	0.00005	7.72025	-4.94776	12.46579	0.57312	0.00688	0.06979	-0.00267	0.00015	-0.00581	6.22792	-2.26036	-2.87231	0.10114	0.46287	0.01074	-0.00213	-0.00826	0.00023	13.92842
847			8.46000	34.54927	11.34865	11.37651	-0.00353	-0.00095	0.00116	-0.00003	0.00002	-0.00008	113.47803	11.12571	-3.96077	-0.14852	-0.03633	0.01822	0.00720	-0.00237	0.00174	43.37174	-7.91385	4.16147	-0.06910	0.03808	0.01097	-0.00249	0.00190	-0.00023	7.72958	-4.95424	12.49236	0.57536	0.01011	0.07090	-0.00954	0.00013	-0.00061	6.23700	-2.25534	-2.86587	0.10047	0.45939	0.01224	-0.00080	-0.00112	-0.00042	13.92180
848			8.47000	34.53698	11.38957	11.41034	-0.00353	-0.00094	0.00108	-0.00004	0.00003	-0.00013	113.49790	11.08535	-4.03245	-0.14751	-0.03520	0.01633	0.01016	-0.00390	0.00225	43.35592	-7.91968	4.19391	-0.06942	0.03457	0.01016	-0.00247	0.00135	-0.00045	7.74026	-4.96061	12.47758	0.57560	0.01262	0.07249	-0.01327	0.00004	0.00432	6.23552	-2.26182	-2.83325	0.09998	0.45357	0.01457	0.00096	0.00489	-0.00111	13.90444
849			8.48000	34.51854	11.45224	11.46858	-0.00354	-0.00093	0.00099	-0.00004	0.00004	-0.00017	113.52182	11.03179	-4.14352	-0.14642	-0.03424	0.01479	0.01285	-0.00572	0.00281	43.34045	-7.91138	4.22977	-0.06972	0.03215	0.01002	-0.00255	0.00073	-0.00062	7.75015	-4.96721	12.42488	0.57559	0.01673	0.07500	-0.01513	-0.00007	0.00915	6.22258	-2.27713	-2.78014	0.10072	0.45138	0.01744	0.00270	0.00898	-0.00191	13.87721
850			8.49000	34.49487	11.53988	11.55308	-0.00354	-0.00091	0.00088	-0.00004	0.00004	-0.00021	113.54735	10.96193	-4.29997	-0.14575	-0.03384	0.01411	0.01499	-0.00755	0.00349	43.32365	-7.88950	4.26421	-0.07060	0.03209	0.01112	-0.00274	0.00007	-0.00080	7.75827	-4.97466	12.33792	0.57761	0.02309	0.07746	-0.01615	-0.00022	0.01369	6.19987	-2.29813	-2.71053	0.10033	0.45196	0.02009	0.00403	0.01101	-0.00272	13.84211
851			8.50000	34.46795	11.64905	11.65990	-0.00354	-0.00090	0.00076	-0.00003	0.00005	-0.00021	113.57245	10.87448	-4.49731	-0.14576	-0.03422	0.01465	0.01610	-0.00892	0.00431	43.30455	-7.85701	4.29172	-0.07212	0.03547	0.01400	-0.00294	-0.00068	-0.00097	7.76458	-4.98370	12.22188	0.57880	0.02919	0.07857	-0.01697	-0.00036	0.01740	6.17050	-2.32168	-2.62851	0.09923	0.45015	0.02179	0.00477	0.01108	-0.00334	13.80193
852			8.51000	34.44064	11.76669	11.77689	-0.00354	-0.00088	0.00064	-0.00002	0.00005	-0.00017	113.59545	10.77237	-4.71589	-0.14630	-0.03509	0.01594	0.01566	-0.00925	0.00502	43.28283	-7.81887	4.30752	-0.07356	0.04125	0.01812	-0.00310	-0.00154	-0.00105	7.76976	-4.99514	12.08361	0.57929	0.03436	0.07918	-0.01812	-0.00042	0.02013	6.13782	-2.34505	-2.53871	0.09499	0.44681	0.02337	0.00484	0.00974	-0.00381	13.75936
853			8.52000	34.41606	11.87374	11.88695	-0.00353	-0.00088	0.00053	-0.00001	0.00003	-0.00012	113.61499	10.66474	-4.92604	-0.14659	-0.03565	0.01682	0.01357	-0.00823	0.00501	43.25880	-7.78037	4.31088	-0.07418	0.04669	0.02216	-0.00320	-0.00221	-0.00097	7.77501	-5.00927	11.93019	0.57927	0.03678	0.08015	-0.01982	-0.00039	0.02205	6.10467	-2.36650	-2.44522	0.08894	0.44424	0.02530	0.00442	0.00766	-0.00422	13.71668
854			8.53000	34.39609	11.95468	11.97642	-0.00353	-0.00087	0.00044	-0.00001	0.00002	-0.00008	113.63012	10.56552	-5.10163	-0.14616	-0.03550	0.01674	0.01038	-0.00625	0.00412	43.23327	-7.74513	4.30678	-0.07419	0.04954	0.02469	-0.00328	-0.00232	-0.00083	7.78143	-5.02571	11.76834	0.57561	0.03891	0.08121	-0.02155	-0.00035	0.02307	6.07316	-2.38501	-2.35078	0.08647	0.44501	0.02685	0.00396	0.00526	-0.00445	13.67568
855			8.54000	34.38090	12.00356	12.04004	-0.00354	-0.00086	0.00038	-0.00001	-0.00000	-0.00004	113.64076	10.48698	-5.22918	-0.14524	-0.03488	0.01605	0.00701	-0.00403	0.00280	43.20689	-7.71485	4.30207	-0.07414	0.04986	0.02547	-0.00338	-0.00189	-0.00075	7.78942	-5.04310	11.60503	0.56914	0.04403	0.08207	-0.02226	-0.00036	0.02287	6.04439	-2.40007	-2.25761	0.08888	0.44936	0.02764	0.00369	0.00271	-0.00440	13.63740
856			8.55000	34.36998	12.02251	12.07895	-0.00355	-0.00086	0.00034	-0.00002	-0.00001	-0.00002	113.64804	10.43536	-5.30672	-0.14401	-0.03403	0.01514	0.00416	-0.00208	0.00152	43.18034	-7.69045	4.30155	-0.07430	0.04827	0.02476	-0.00342	-0.00117	-0.00070	7.79823	-5.05960	11.44949	0.56378	0.04757	0.08248	-0.02088	-0.00040	0.02112	6.01807	-2.41109	-2.16997	0.09043	0.45139	0.02829	0.00351	-0.00008	-0.00408	13.60228
857			8.56000	34.36280	12.01909	12.09806	-0.00356	-0.00086	0.00034	-0.00002	-0.00002	-0.00000	113.65350	10.40985	-5.34127	-0.14267	-0.03318	0.01429	0.00219	-0.00065	0.00054	43.15475	-7.67253	4.30669	-0.07473	0.04573	0.02317	-0.00331	-0.00044	-0.00062	7.80601	-5.07333	11.31180	0.56120	0.04866	0.08282	-0.01693	-0.00044	0.01806	5.99303	-2.41720	-2.09314	0.08866	0.45094	0.02924	0.00342	-0.00306	-0.00355	13.57105
858			8.57000	34.35896	12.00323	12.10371	-0.00357	-0.00087	0.00037	-0.00001	-0.00002	0.00001	113.65868	10.40467	-5.34516	-0.14153	-0.03253	0.01378	0.00117	0.00021	-0.00006	43.13159	-7.66138	4.31666	-0.07531	0.04315	0.02125	-0.00298	0.00012	-0.00050	7.81069	-5.08319	11.19945	0.56048	0.05032	0.08374	-0.01068	-0.00049	0.01433	5.96797	-2.41790	-2.03048	0.08584	0.45177	0.03063	0.00349	-0.00606	-0.00295	13.54447
859			8.58000	34.35803	11.98413	12.10185	-0.00358	-0.00088	0.00043	-0.00000	-0.00002	0.00001	113.66460	10.41160	-5.33215	-0.14067	-0.03216	0.01375	0.00090	0.00059	-0.00034	43.11231	-7.65641	4.32890	-0.07606	0.04123	0.01948	-0.00243	0.00044	-0.00034	7.81044	-5.08903	11.11521	0.56116	0.05116	0.08477	-0.00247	-0.00048	0.01029	5.94170	-2.41337	-1.98170	0.08407	0.45217	0.03209	0.00382	-0.00873	-0.00232	13.52301
860			8.59000	34.35908	11.96823	12.09706	-0.00359	-0.00090	0.00052	0.00000	-0.00001	0.00001	113.67163	10.42209	-5.31409	-0.14004	-0.03204	0.01410	0.00108	0.00063	-0.00036	43.09809	-7.65659	4.33987	-0.07693	0.04028	0.01818	-0.00168	0.00054	-0.00015	7.80335	-5.09144	11.05967	0.56127	0.05099	0.08462	0.00758	-0.00039	0.00598	5.91237	-2.40446	-1.94572	0.08638	0.45288	0.03212	0.00465	-0.01060	-0.00159	13.50656
861			8.60000	34.36084	11.95896	12.09235	-0.00361	-0.00093	0.00062	0.00000	-0.00000	0.00001	113.67941	10.42919	-5.29928	-0.13966	-0.03208	0.01467	0.00131	0.00048	-0.00020	43.08962	-7.66105	4.34662	-0.07770	0.04031	0.01744	-0.00084	0.00050	0.00003	7.78772	-5.09130	11.03347	0.55931	0.05077	0.08337	0.01851	-0.00023	0.00172	5.87748	-2.39252	-1.92233	0.08892	0.45605	0.03073	0.00589	-0.01137	-0.00086	13.49449
862			8.61000	34.36171	11.95702	12.08944	-0.00362	-0.00095	0.00072	-0.00000	0.00000	0.00000	113.68642	10.42934	-5.29194	-0.13960	-0.03227	0.01541	0.00126	0.00025	0.00005	43.08683	-7.66862	4.34806	-0.07818	0.04102	0.01707	-0.00004	0.00039	0.00018	7.76326	-5.08956	11.03541	0.55856	0.04921	0.08209	0.02835	-0.00002	-0.00194	5.83499	-2.37930	-1.91087	0.08706	0.46175	0.02915	0.00698	-0.01091	-0.00030	13.48516
863			8.62000	34.36084	11.96085	12.08858	-0.00363	-0.00097	0.00081	-0.00001	0.00001	-0.00000	113.69097	10.42231	-5.29253	-0.13974	-0.03253	0.01623	0.00090	0.00002	0.00030	43.08877	-7.67744	4.34519	-0.07841	0.04201	0.01679	0.00060	0.00025	0.00025	7.73193	-5.08728	11.06030	0.55746	0.04752	0.08097	0.03448	0.00016	-0.00449	5.78496	-2.36678	-1.90788	0.08633	0.46792	0.02760	0.00786	-0.00929	-0.00001	13.47612
864			8.63000	34.35859	11.96816	12.08951	-0.00363	-0.00098	0.00089	-0.00001	0.00001	-0.00001	113.69234	10.40964	-5.29977	-0.13991	-0.03279	0.01702	0.00041	-0.00019	0.00052	43.09461	-7.68525	4.34031	-0.07843	0.04274	0.01626	0.00111	0.00011	0.00021	7.69805	-5.08494	11.09923	0.55412	0.04534	0.07942	0.03510	0.00025	-0.00568	5.73052	-2.35669	-1.90834	0.08665	0.46948	0.02604	0.00817	-0.00674	0.00005	13.46554
865			8.64000	34.35604	11.97731	12.09228	-0.00363	-0.00099	0.00095	-0.00001	0.00001	-0.00001	113.69064	10.39317	-5.31293	-0.14006	-0.03302	0.01775	-0.00007	-0.00043	0.00069	43.10381	-7.68975	4.33617	-0.07838	0.04326	0.01556	0.00153	-0.00002	0.00008	7.66665	-5.08245	11.14264	0.54997	0.04357	0.07814	0.03071	0.00021	-0.00577	5.67697	-2.35021	-1.90835	0.08843	0.46806	0.02502	0.00777	-0.00373	0.00003	13.45318
866			8.65000	34.35443	11.98737	12.09702	-0.00361	-0.00100	0.00099	0.00000	0.00001	-0.00002	113.68598	10.37486	-5.33182	-0.14025	-0.03325	0.01842	-0.00062	-0.00069	0.00079	43.11643	-7.68879	4.33573	-0.07822	0.04397	0.01513	0.00191	-0.00009	-0.00014	7.64160	-5.07919	11.18423	0.54750	0.04267	0.07735	0.02355	0.00012	-0.00535	5.62985	-2.34747	-1.90865	0.08911	0.46554	0.02468	0.00653	-0.00097	0.00013	13.44116
867			8.66000	34.35399	11.99732	12.10354	-0.00359	-0.00100	0.00102	0.00001	0.00001	-0.00002	113.67800	10.35741	-5.35517	-0.14055	-0.03348	0.01896	-0.00137	-0.00092	0.00079	43.13256	-7.68094	4.34213	-0.07800	0.04481	0.01504	0.00221	-0.00009	-0.00041	7.62439	-5.07506	11.22188	0.54365	0.04211	0.07660	0.01609	0.00002	-0.00489	5.59325	-2.34725	-1.91397	0.09030	0.46310	0.02435	0.00481	0.00089	0.00048	13.43248
868			8.67000	34.35432	12.00617	12.11112	-0.00358	-0.00100	0.00103	0.00001	0.00000	-0.00002	113.66608	10.34367	-5.38056	-0.14090	-0.03367	0.01937	-0.00234	-0.00108	0.00067	43.15180	-7.66557	4.35741	-0.07773	0.04579	0.01537	0.00239	-0.00002	-0.00074	7.61414	-5.07015	11.25715	0.53908	0.04026	0.07547	0.01051	-0.00002	-0.00479	5.56976	-2.34747	-1.93143	0.09178	0.46121	0.02349	0.00234	0.00138	0.00119	13.43020
869			8.68000	34.35490	12.01350	12.11905	-0.00356	-0.00101	0.00105	0.00001	0.00000	-0.00002	113.64999	10.33593	-5.40539	-0.14132	-0.03384	0.01970	-0.00340	-0.00116	0.00045	43.17318	-7.64304	4.38210	-0.07723	0.04683	0.01601	0.00239	0.00008	-0.00107	7.60844	-5.06487	11.29419	0.53478	0.03921	0.07444	0.00745	0.00002	-0.00526	5.56072	-2.34577	-1.96794	0.09247	0.46201	0.02240	0.00050	0.00069	0.00187	13.43689
870			8.69000	34.35560	12.01950	12.12651	-0.00356	-0.00102	0.00107	0.00001	0.00000	-0.00002	113.63006	10.33534	-5.42771	-0.14173	-0.03398	0.01995	-0.00444	-0.00118	0.00019	43.19490	-7.61465	4.41492	-0.07658	0.04791	0.01692	0.00215	0.00018	-0.00137	7.60530	-5.06012	11.33786	0.53059	0.03986	0.07405	0.00585	0.00017	-0.00628	5.56743	-2.33988	-2.02712	0.09343	0.46590	0.02148	-0.00204	-0.00152	0.00263	13.45387
871			8.70000	34.35598	12.02458	12.13325	-0.00356	-0.00103	0.00109	0.00001	0.00000	-0.00002	113.60665	10.34186	-5.44687	-0.14210	-0.03410	0.02017	-0.00536	-0.00119	-0.00005	43.21484	-7.58259	4.45331	-0.07587	0.04892	0.01793	0.00176	0.00026	-0.00159	7.60440	-5.05698	11.39155	0.52920	0.03929	0.07367	0.00448	0.00040	-0.00762	5.59147	-2.32845	-2.10721	0.09316	0.46717	0.02074	-0.00477	-0.00452	0.00320	13.48111
872			8.71000	34.35541	12.02903	12.13933	-0.00357	-0.00104	0.00112	0.00000	0.00000	-0.00001	113.58036	10.35420	-5.46369	-0.14253	-0.03424	0.02039	-0.00606	-0.00121	-0.00023	43.23190	-7.54973	4.49367	-0.07520	0.04990	0.01901	0.00134	0.00033	-0.00167	7.60613	-5.05592	11.45737	0.52878	0.03941	0.07277	0.00335	0.00064	-0.00915	5.63323	-2.31161	-2.20213	0.09364	0.46664	0.01950	-0.00744	-0.00736	0.00341	13.51771
873			8.72000	34.35396	12.03297	12.14449	-0.00358	-0.00105	0.00114	-0.00000	0.00000	-0.00001	113.55207	10.37010	-5.47927	-0.14306	-0.03442	0.02058	-0.00650	-0.00123	-0.00031	43.24565	-7.51927	4.53247	-0.07461	0.05070	0.01995	0.00093	0.00039	-0.00158	7.61000	-5.05638	11.53740	0.52793	0.03740	0.07117	0.00314	0.00081	-0.01079	5.69044	-2.29080	-2.30482	0.09668	0.46225	0.01773	-0.00988	-0.00923	0.00324	13.56205
874			8.73000	34.35243	12.03664	12.14790	-0.00359	-0.00106	0.00115	-0.00000	0.00000	-0.00001	113.52269	10.38657	-5.49467	-0.14361	-0.03461	0.02073	-0.00676	-0.00122	-0.00029	43.25574	-7.49386	4.56647	-0.07416	0.05133	0.02074	0.00049	0.00041	-0.00134	7.61483	-5.05751	11.63347	0.52846	0.03350	0.06900	0.00383	0.00089	-0.01238	5.75855	-2.26808	-2.40841	0.10059	0.45785	0.01527	-0.01176	-0.01017	0.00273	13.61172
875			8.74000	34.35174	12.04021	12.14876	-0.00360	-0.00106	0.00114	-0.00000	0.00001	-0.00000	113.49246	10.40087	-5.51061	-0.14428	-0.03480	0.02082	-0.00697	-0.00120	-0.00017	43.26116	-7.47508	4.59346	-0.07396	0.05175	0.02129	-0.00006	0.00038	-0.00100	7.62009	-5.05921	11.74604	0.52746	0.02754	0.06668	0.00468	0.00087	-0.01375	5.83235	-2.24497	-2.50596	0.10485	0.45529	0.01237	-0.01291	-0.01075	0.00201	13.66341
876			8.75000	34.35225	12.04371	12.14681	-0.00361	-0.00106	0.00114	0.00000	0.00001	0.00000	113.46136	10.41105	-5.52765	-0.14509	-0.03497	0.02081	-0.00709	-0.00116	-0.00000	43.26080	-7.46296	4.61194	-0.07414	0.05179	0.02147	-0.00071	0.00023	-0.00062	7.62583	-5.06188	11.87338	0.52611	0.02153	0.06532	0.00521	0.00077	-0.01494	5.90674	-2.22232	-2.59056	0.10938	0.45648	0.01000	-0.01329	-0.01129	0.00135	13.71307
877			8.76000	34.35433	12.04690	12.14270	-0.00362	-0.00105	0.00112	0.00001	0.00001	0.00000	113.43008	10.41617	-5.54604	-0.14611	-0.03516	0.02073	-0.00695	-0.00111	0.00018	43.25385	-7.45618	4.62123	-0.07459	0.05148	0.02132	-0.00137	-0.00001	-0.00026	7.63222	-5.06523	12.01223	0.52744	0.01831	0.06473	0.00547	0.00069	-0.01584	5.97749	-2.20083	-2.65765	0.11243	0.46106	0.00811	-0.01278	-0.01130	0.00085	13.75690
878			8.77000	34.35820	12.04925	12.13741	-0.00364	-0.00105	0.00110	0.00002	0.00001	0.00001	113.40005	10.41607	-5.56538	-0.14711	-0.03529	0.02053	-0.00642	-0.00102	0.00036	43.24112	-7.45323	4.62196	-0.07530	0.05069	0.02079	-0.00183	-0.00027	0.00003	7.63909	-5.06770	12.15821	0.52845	0.01473	0.06387	0.00556	0.00053	-0.01618	6.04148	-2.18195	-2.70682	0.11576	0.46366	0.00621	-0.01175	-0.00989	0.00047	13.79302
879			8.78000	34.36349	12.05041	12.13198	-0.00365	-0.00104	0.00107	0.00003	0.00001	0.00001	113.37301	10.41087	-5.58511	-0.14802	-0.03536	0.02023	-0.00547	-0.00088	0.00050	43.22535	-7.45286	4.61572	-0.07605	0.04968	0.02011	-0.00191	-0.00045	0.00023	7.64616	-5.06732	12.30663	0.53209	0.01060	0.06343	0.00557	0.00032	-0.01616	6.09698	-2.16735	-2.74206	0.11819	0.46304	0.00521	-0.01026	-0.00670	0.00030	13.82193
880			8.79000	34.36942	12.04973	12.12689	-0.00366	-0.00104	0.00103	0.00003	0.00000	0.00001	113.35081	10.40143	-5.60351	-0.14875	-0.03532	0.01979	-0.00415	-0.00067	0.00057	43.21016	-7.45449	4.60516	-0.07656	0.04856	0.01942	-0.00160	-0.00048	0.00032	7.65315	-5.06272	12.45330	0.53514	0.00733	0.06309	0.00564	0.00016	-0.01577	6.14335	-2.15846	-2.77063	0.12134	0.46183	0.00445	-0.00860	-0.00208	0.00023	13.84519
881			8.80000	34.37499	12.04721	12.12261	-0.00368	-0.00103	0.00100	0.00003	-0.00000	0.00001	113.33495	10.38937	-5.61876	-0.14926	-0.03521	0.01928	-0.00246	-0.00042	0.00056	43.19855	-7.45770	4.59381	-0.07677	0.04736	0.01874	-0.00100	-0.00033	0.00032	7.65952	-5.05331	12.59494	0.53766	0.00371	0.06273	0.00596	0.00004	-0.01504	6.18044	-2.15586	-2.80063	0.12470	0.45827	0.00402	-0.00676	0.00315	0.00024	13.86421
882			8.81000	34.38002	12.04403	12.11958	-0.00369	-0.00103	0.00096	0.00003	-0.00000	0.00001	113.32715	10.37622	-5.62983	-0.14958	-0.03504	0.01876	-0.00041	-0.00018	0.00051	43.19258	-7.46210	4.58535	-0.07662	0.04617	0.01813	-0.00029	-0.00002	0.00023	7.66468	-5.03906	12.72838	0.53986	0.00042	0.06310	0.00627	0.00000	-0.01409	6.20805	-2.15901	-2.83870	0.12682	0.45532	0.00439	-0.00470	0.00791	0.00033	13.87952
883			8.82000	34.38472	12.04188	12.11803	-0.00370	-0.00102	0.00093	0.00003	-0.00000	0.00000	113.32855	10.36309	-5.63666	-0.14961	-0.03481	0.01822	0.00174	0.00003	0.00043	43.19278	-7.46710	4.58293	-0.07632	0.04507	0.01772	0.00035	0.00035	0.00007	7.66858	-5.02060	12.84970	0.54184	-0.00318	0.06377	0.00592	0.00002	-0.01271	6.22616	-2.16637	-2.88804	0.12553	0.45202	0.00530	-0.00250	0.01119	0.00050	13.89067
884			8.83000	34.38889	12.04177	12.11784	-0.00369	-0.00101	0.00090	0.00002	0.00000	-0.00000	113.33869	10.35074	-5.63991	-0.14941	-0.03456	0.01772	0.00357	0.00020	0.00037	43.19823	-7.47176	4.58807	-0.07613	0.04396	0.01742	0.00076	0.00065	-0.00009	7.67194	-5.00012	12.95449	0.54128	-0.00637	0.06407	0.00447	0.00008	-0.01072	6.23503	-2.17558	-2.94827	0.12531	0.44721	0.00606	-0.00042	0.01228	0.00066	13.89647
885			8.84000	34.39156	12.04327	12.11815	-0.00367	-0.00100	0.00086	0.00001	0.00000	-0.00000	113.35528	10.33822	-5.64014	-0.14897	-0.03427	0.01718	0.00477	0.00038	0.00038	43.20631	-7.47530	4.59908	-0.07646	0.04269	0.01708	0.00084	0.00074	-0.00019	7.67560	-4.98129	13.03868	0.53847	-0.01017	0.06360	0.00229	0.00011	-0.00818	6.23488	-2.18406	-3.01603	0.12638	0.43946	0.00643	0.00167	0.01113	0.00076	13.89467
886			8.85000	34.39163	12.04534	12.11822	-0.00364	-0.00098	0.00081	-0.00001	0.00000	-0.00000	113.37566	10.32222	-5.63833	-0.14845	-0.03398	0.01665	0.00548	0.00062	0.00050	43.21383	-7.47778	4.61097	-0.07706	0.04140	0.01670	0.00068	0.00059	-0.00014	7.67967	-4.96812	13.09949	0.53471	-0.01172	0.06317	0.00026	0.00005	-0.00541	6.22517	-2.18968	-3.08650	0.12720	0.43385	0.00670	0.00390	0.00855	0.00080	13.88245
887			8.86000	34.38873	12.04694	12.11689	-0.00360	-0.00095	0.00076	-0.00003	0.00000	0.00000	113.39854	10.29819	-5.63465	-0.14775	-0.03363	0.01607	0.00599	0.00092	0.00070	43.21884	-7.48043	4.61767	-0.07733	0.04022	0.01637	0.00043	0.00027	0.00002	7.68345	-4.96299	13.13560	0.53220	-0.01095	0.06287	-0.00099	-0.00004	-0.00260	6.20503	-2.19176	-3.15399	0.12724	0.43018	0.00701	0.00624	0.00551	0.00076	13.85801
888			8.87000	34.38299	12.04776	12.11365	-0.00356	-0.00093	0.00070	-0.00005	0.00000	0.00000	113.42377	10.26387	-5.62916	-0.14693	-0.03320	0.01543	0.00648	0.00121	0.00087	43.22084	-7.48424	4.61531	-0.07684	0.03931	0.01624	0.00016	-0.00012	0.00022	7.68592	-4.96574	13.14713	0.52997	-0.00924	0.06301	-0.00112	-0.00009	0.00005	6.17378	-2.19077	-3.21247	0.12522	0.42560	0.00805	0.00847	0.00259	0.00072	13.82124
889			8.88000	34.37474	12.04783	12.10899	-0.00352	-0.00091	0.00064	-0.00006	0.00000	0.00000	113.45133	10.22197	-5.62196	-0.14593	-0.03269	0.01476	0.00689	0.00138	0.00093	43.21945	-7.48843	4.60389	-0.07602	0.03874	0.01630	-0.00022	-0.00047	0.00037	7.68591	-4.97401	13.13614	0.52782	-0.00792	0.06276	-0.00001	-0.00010	0.00236	6.13142	-2.18766	-3.25685	0.12202	0.41932	0.00902	0.01038	-0.00004	0.00057	13.77336
890			8.89000	34.36436	12.04776	12.10461	-0.00350	-0.00089	0.00059	-0.00007	0.00000	0.00000	113.48067	10.17842	-5.61337	-0.14491	-0.03223	0.01425	0.00709	0.00142	0.00086	43.21384	-7.49161	4.58671	-0.07554	0.03834	0.01627	-0.00074	-0.00072	0.00042	7.68237	-4.98518	13.10610	0.52624	-0.00472	0.06315	0.00196	-0.00005	0.00425	6.07902	-2.18299	-3.28397	0.11779	0.41665	0.01032	0.01167	-0.00250	0.00033	13.71641
891			8.90000	34.35234	12.04766	12.10173	-0.00349	-0.00088	0.00056	-0.00008	0.00000	0.00000	113.51071	10.13833	-5.60306	-0.14397	-0.03188	0.01398	0.00700	0.00140	0.00071	43.20348	-7.49296	4.56711	-0.07555	0.03809	0.01612	-0.00134	-0.00086	0.00041	7.67513	-4.99728	13.06116	0.52415	0.00169	0.06389	0.00373	0.00001	0.00571	6.01926	-2.17689	-3.29298	0.11610	0.42061	0.01119	0.01243	-0.00497	0.00002	13.65363
892			8.91000	34.33942	12.04716	12.10085	-0.00350	-0.00088	0.00056	-0.00008	-0.00000	0.00000	113.54049	10.10502	-5.59018	-0.14315	-0.03165	0.01397	0.00667	0.00136	0.00052	43.18832	-7.49251	4.54747	-0.07595	0.03795	0.01581	-0.00193	-0.00092	0.00036	7.66546	-5.00881	13.00555	0.52202	0.00603	0.06449	0.00430	0.00003	0.00673	5.95640	-2.16928	-3.28488	0.11392	0.42405	0.01199	0.01223	-0.00747	-0.00031	13.58883
893			8.92000	34.32583	12.04600	12.10207	-0.00351	-0.00089	0.00058	-0.00008	-0.00000	-0.00000	113.56916	10.07983	-5.57442	-0.14255	-0.03157	0.01420	0.00616	0.00133	0.00031	43.16933	-7.49050	4.52860	-0.07648	0.03800	0.01544	-0.00237	-0.00096	0.00031	7.65536	-5.01852	12.94283	0.51926	0.00860	0.06524	0.00330	-0.00000	0.00752	5.89503	-2.15987	-3.26147	0.11192	0.42748	0.01289	0.01124	-0.00993	-0.00067	13.52576
894			8.93000	34.31153	12.04429	12.10501	-0.00354	-0.00090	0.00061	-0.00009	-0.00001	-0.00000	113.59608	10.06271	-5.55559	-0.14225	-0.03163	0.01463	0.00549	0.00132	0.00011	43.14795	-7.48723	4.51067	-0.07685	0.03828	0.01510	-0.00262	-0.00098	0.00027	7.64668	-5.02606	12.87403	0.51471	0.01192	0.06558	0.00066	-0.00006	0.00837	5.83900	-2.14888	-3.22311	0.11296	0.43170	0.01311	0.00989	-0.01203	-0.00103	13.46725
895			8.94000	34.29646	12.04226	12.10871	-0.00357	-0.00092	0.00065	-0.00009	-0.00001	-0.00000	113.62050	10.05247	-5.53359	-0.14216	-0.03179	0.01519	0.00463	0.00137	-0.00007	43.12563	-7.48297	4.49330	-0.07682	0.03900	0.01504	-0.00270	-0.00101	0.00024	7.64107	-5.03202	12.79657	0.51216	0.01437	0.06681	-0.00366	-0.00014	0.00985	5.79120	-2.13730	-3.16822	0.11164	0.43484	0.01435	0.00790	-0.01325	-0.00159	13.41497
896			8.95000	34.28088	12.04015	12.11170	-0.00360	-0.00094	0.00070	-0.00009	-0.00000	-0.00000	113.64177	10.04789	-5.50762	-0.14226	-0.03197	0.01576	0.00363	0.00147	-0.00025	43.10331	-7.47822	4.47672	-0.07653	0.04000	0.01521	-0.00268	-0.00098	0.00021	7.63998	-5.03758	12.70444	0.51076	0.01799	0.06865	-0.00953	-0.00024	0.01230	5.75306	-2.12698	-3.09289	0.11029	0.44088	0.01582	0.00578	-0.01325	-0.00239	13.36899
897			8.96000	34.26548	12.03857	12.11292	-0.00362	-0.00095	0.00076	-0.00009	-0.00000	0.00000	113.65952	10.04806	-5.47731	-0.14257	-0.03219	0.01631	0.00257	0.00159	-0.00043	43.08147	-7.47355	4.46209	-0.07619	0.04104	0.01546	-0.00268	-0.00086	0.00016	7.64434	-5.04429	12.59021	0.51036	0.02142	0.07038	-0.01652	-0.00035	0.01573	5.72468	-2.12038	-2.99258	0.10930	0.44729	0.01708	0.00378	-0.01148	-0.00338	13.32827
898			8.97000	34.25139	12.03792	12.11170	-0.00365	-0.00096	0.00080	-0.00009	0.00000	0.00000	113.67377	10.05254	-5.44269	-0.14305	-0.03240	0.01673	0.00159	0.00169	-0.00058	43.05964	-7.46884	4.45134	-0.07623	0.04167	0.01549	-0.00281	-0.00067	0.00006	7.65444	-5.05323	12.44716	0.51115	0.02515	0.07171	-0.02402	-0.00049	0.01986	5.70492	-2.12035	-2.86409	0.10718	0.45333	0.01803	0.00207	-0.00757	-0.00447	13.29061
899			8.98000	34.23962	12.03857	12.10851	-0.00366	-0.00097	0.00083	-0.00007	0.00000	0.00000	113.68478	10.06038	-5.40537	-0.14356	-0.03258	0.01700	0.00084	0.00173	-0.00067	43.03717	-7.46312	4.44598	-0.07679	0.04178	0.01530	-0.00298	-0.00048	-0.00008	7.67009	-5.06434	12.27148	0.51097	0.02959	0.07297	-0.03147	-0.00070	0.02432	5.69196	-2.12961	-2.70779	0.11003	0.46080	0.01858	0.00085	-0.00161	-0.00546	13.25373
900			8.99000	34.23048	12.04011	12.10429	-0.00366	-0.00097	0.00085	-0.00006	0.00001	0.00000	113.69355	10.06970	-5.36774	-0.14400	-0.03268	0.01709	0.00054	0.00166	-0.00066	43.01454	-7.45534	4.44640	-0.07799	0.04137	0.01492	-0.00301	-0.00036	-0.00022	7.69114	-5.07735	12.06357	0.51224	0.03444	0.07473	-0.03884	-0.00093	0.02881	5.68355	-2.14982	-2.52820	0.11406	0.46832	0.01960	0.00003	0.00571	-0.00645	13.21565
901			9.00000	34.22339	12.04207	12.10046	-0.00365	-0.00097	0.00085	-0.00005	0.00001	0.00000	113.70174	10.07773	-5.33295	-0.14422	-0.03271	0.01700	0.00080	0.00151	-0.00054	42.99367	-7.44451	4.45155	-0.07943	0.04069	0.01456	-0.00272	-0.00039	-0.00034	7.71767	-5.09276	11.82770	0.51305	0.03953	0.07655	-0.04586	-0.00111	0.03281	5.67763	-2.18089	-2.33357	0.11869	0.47405	0.02090	-0.00046	0.01298	-0.00728	13.17489
902			9.01000	34.21700	12.04343	12.09811	-0.00363	-0.00096	0.00083	-0.00005	0.00000	0.00000	113.71110	10.08188	-5.30366	-0.14423	-0.03265	0.01677	0.00152	0.00129	-0.00033	42.97692	-7.42913	4.45871	-0.08072	0.04000	0.01439	-0.00206	-0.00063	-0.00043	7.74977	-5.11144	11.57059	0.51107	0.04429	0.07816	-0.05197	-0.00117	0.03590	5.67300	-2.22053	-2.13403	0.12212	0.47633	0.02242	-0.00079	0.01868	-0.00783	13.13030
903			9.02000	34.20964	12.04363	12.09789	-0.00362	-0.00096	0.00080	-0.00005	-0.00000	-0.00000	113.72277	10.07997	-5.28182	-0.14409	-0.03252	0.01642	0.00247	0.00104	-0.00006	42.96605	-7.40809	4.46421	-0.08143	0.03965	0.01466	-0.00114	-0.00105	-0.00047	7.78715	-5.13370	11.29994	0.50641	0.04743	0.07859	-0.05646	-0.00108	0.03744	5.66972	-2.26521	-1.93941	0.12418	0.47535	0.02318	-0.00119	0.02181	-0.00775	13.08166
904			9.03000	34.20039	12.04245	12.09978	-0.00362	-0.00095	0.00076	-0.00006	-0.00000	-0.00000	113.73698	10.07127	-5.26792	-0.14382	-0.03234	0.01605	0.00333	0.00080	0.00018	42.96169	-7.38160	4.46508	-0.08160	0.03984	0.01538	-0.00016	-0.00154	-0.00048	7.82860	-5.15948	11.02397	0.50542	0.04971	0.07852	-0.05920	-0.00088	0.03763	5.66914	-2.31070	-1.75780	0.12232	0.47266	0.02375	-0.00186	0.02203	-0.00728	13.03078
905			9.04000	34.18921	12.04004	12.10313	-0.00362	-0.00095	0.00073	-0.00007	-0.00001	-0.00000	113.75302	10.05709	-5.26059	-0.14347	-0.03217	0.01577	0.00385	0.00062	0.00033	42.96329	-7.35140	4.46008	-0.08145	0.04053	0.01635	0.00070	-0.00197	-0.00043	7.87198	-5.18845	10.75088	0.50472	0.04858	0.07747	-0.05951	-0.00056	0.03632	5.67327	-2.35306	-1.59479	0.11977	0.46650	0.02368	-0.00292	0.01975	-0.00642	12.98146
906			9.05000	34.17651	12.03694	12.10715	-0.00362	-0.00095	0.00070	-0.00008	-0.00001	-0.00000	113.76962	10.04008	-5.25732	-0.14311	-0.03206	0.01565	0.00399	0.00051	0.00039	42.96952	-7.32025	4.44922	-0.08090	0.04157	0.01736	0.00137	-0.00225	-0.00033	7.91521	-5.21999	10.48772	0.50164	0.04822	0.07644	-0.05782	-0.00025	0.03426	5.68455	-2.38971	-1.45301	0.12002	0.46524	0.02293	-0.00450	0.01663	-0.00538	12.93797
907			9.06000	34.16324	12.03398	12.11118	-0.00362	-0.00095	0.00068	-0.00008	-0.00001	-0.00000	113.78593	10.02361	-5.25530	-0.14292	-0.03205	0.01573	0.00381	0.00047	0.00032	42.97927	-7.29125	4.43342	-0.07981	0.04284	0.01834	0.00185	-0.00231	-0.00018	7.95752	-5.25320	10.23917	0.49609	0.05050	0.07578	-0.05538	0.00001	0.03179	5.70523	-2.42046	-1.33106	0.12278	0.46935	0.02180	-0.00660	0.01407	-0.00440	12.90385
908			9.07000	34.15027	12.03152	12.11463	-0.00362	-0.00094	0.00068	-0.00007	-0.00001	-0.00000	113.80120	10.01163	-5.25121	-0.14288	-0.03216	0.01605	0.00333	0.00053	0.00013	42.99178	-7.26746	4.41479	-0.07832	0.04420	0.01911	0.00215	-0.00211	-0.00000	7.99938	-5.28666	10.00964	0.48769	0.05265	0.07425	-0.05277	0.00021	0.02830	5.73658	-2.44689	-1.22618	0.12799	0.47394	0.01954	-0.00912	0.01294	-0.00337	12.88122
909			9.08000	34.13855	12.02938	12.11658	-0.00360	-0.00095	0.00071	-0.00007	-0.00000	0.00000	113.81505	10.00746	-5.24160	-0.14293	-0.03236	0.01656	0.00266	0.00069	-0.00017	43.00601	-7.25115	4.39589	-0.07684	0.04534	0.01947	0.00227	-0.00165	0.00017	8.04157	-5.31855	9.80549	0.48006	0.05411	0.07234	-0.05035	0.00035	0.02391	5.77863	-2.47134	-1.13740	0.12986	0.47836	0.01693	-0.01151	0.01331	-0.00242	12.87064
910			9.09000	34.12880	12.02731	12.11556	-0.00358	-0.00095	0.00075	-0.00006	-0.00000	0.00000	113.82735	10.01263	-5.22345	-0.14306	-0.03258	0.01709	0.00193	0.00095	-0.00054	43.02108	-7.24358	4.37894	-0.07565	0.04605	0.01943	0.00223	-0.00102	0.00029	8.08477	-5.34685	9.63402	0.47550	0.05392	0.06985	-0.04831	0.00038	0.01871	5.83127	-2.49513	-1.06609	0.12838	0.47755	0.01426	-0.01364	0.01381	-0.00158	12.87208
911			9.10000	34.12172	12.02543	12.11074	-0.00355	-0.00095	0.00081	-0.00004	0.00000	0.00001	113.83851	10.02732	-5.19563	-0.14324	-0.03275	0.01749	0.00132	0.00121	-0.00093	43.03597	-7.24447	4.36569	-0.07501	0.04612	0.01899	0.00205	-0.00034	0.00037	8.12968	-5.36975	9.50142	0.47514	0.05539	0.06766	-0.04690	0.00036	0.01328	5.89498	-2.51723	-1.01420	0.12992	0.47364	0.01193	-0.01621	0.01251	-0.00091	12.88535
912			9.11000	34.11781	12.02390	12.10290	-0.00352	-0.00096	0.00088	-0.00003	0.00001	0.00001	113.84909	10.05102	-5.15940	-0.14339	-0.03287	0.01776	0.00086	0.00135	-0.00127	43.04969	-7.25253	4.35686	-0.07493	0.04567	0.01824	0.00177	0.00025	0.00039	8.17709	-5.38602	9.41146	0.47402	0.05459	0.06580	-0.04583	0.00028	0.00793	5.97058	-2.53424	-0.98225	0.13865	0.46513	0.00994	-0.02008	0.00783	-0.00041	12.90988
913			9.12000	34.11670	12.02273	12.09445	-0.00349	-0.00096	0.00094	-0.00001	0.00001	0.00001	113.85889	10.08296	-5.11819	-0.14346	-0.03301	0.01806	0.00041	0.00133	-0.00154	43.06126	-7.26566	4.35195	-0.07527	0.04496	0.01726	0.00139	0.00064	0.00038	8.22769	-5.39523	9.36499	0.47442	0.05391	0.06491	-0.04527	0.00016	0.00296	6.05893	-2.54139	-0.96901	0.14670	0.46119	0.00833	-0.02437	0.00009	-0.00008	12.94493
914			9.13000	34.11740	12.02175	12.08810	-0.00345	-0.00097	0.00100	0.00000	0.00000	0.00001	113.86694	10.12169	-5.07621	-0.14342	-0.03320	0.01846	-0.00017	0.00114	-0.00172	43.06994	-7.28182	4.34944	-0.07583	0.04414	0.01607	0.00099	0.00081	0.00037	8.28160	-5.39683	9.35994	0.47873	0.05473	0.06533	-0.04526	-0.00004	-0.00154	6.16045	-2.53563	-0.97170	0.15045	0.46663	0.00709	-0.02825	-0.00905	0.00013	12.98947
915			9.14000	34.11857	12.02084	12.08606	-0.00344	-0.00098	0.00105	0.00000	-0.00000	-0.00000	113.87170	10.16470	-5.03780	-0.14334	-0.03352	0.01910	-0.00099	0.00081	-0.00179	43.07566	-7.29908	4.34701	-0.07604	0.04364	0.01492	0.00061	0.00076	0.00037	8.33853	-5.39038	9.39173	0.48251	0.05219	0.06566	-0.04524	-0.00031	-0.00547	6.27489	-2.51716	-0.98677	0.15472	0.47391	0.00541	-0.03224	-0.01721	0.00020	13.04256
916			9.15000	34.11868	12.02061	12.08922	-0.00343	-0.00099	0.00111	0.00000	-0.00000	-0.00001	113.87130	10.20860	-5.00652	-0.14340	-0.03399	0.02003	-0.00209	0.00041	-0.00174	43.07822	-7.31578	4.34243	-0.07563	0.04388	0.01412	0.00019	0.00055	0.00037	8.39785	-5.37622	9.45385	0.48252	0.04888	0.06577	-0.04488	-0.00054	-0.00856	6.40093	-2.48961	-1.01007	0.16109	0.48216	0.00320	-0.03634	-0.02216	0.00016	13.10279
917			9.16000	34.11692	12.02234	12.09667	-0.00343	-0.00101	0.00117	-0.00001	-0.00000	-0.00002	113.86451	10.24990	-4.98420	-0.14361	-0.03454	0.02111	-0.00338	0.00003	-0.00157	43.07691	-7.33029	4.33464	-0.07455	0.04503	0.01397	-0.00036	0.00027	0.00037	8.45881	-5.35604	9.53811	0.48473	0.04527	0.06612	-0.04482	-0.00066	-0.01067	6.53562	-2.45852	-1.03741	0.16622	0.49002	0.00122	-0.03938	-0.02289	0.00007	13.16739
918			9.17000	34.11300	12.02729	12.10636	-0.00344	-0.00102	0.00123	-0.00002	0.00000	-0.00002	113.85072	10.28617	-4.97066	-0.14404	-0.03506	0.02204	-0.00469	-0.00027	-0.00132	43.07044	-7.34154	4.32470	-0.07332	0.04653	0.01428	-0.00101	0.00005	0.00034	8.52073	-5.33242	9.63515	0.48757	0.04296	0.06723	-0.04496	-0.00068	-0.01182	6.67481	-2.42942	-1.06550	0.17343	0.49677	-0.00002	-0.04171	-0.01971	-0.00000	13.23233
919			9.18000	34.10727	12.03573	12.11605	-0.00346	-0.00103	0.00126	-0.00002	0.00001	-0.00003	113.83080	10.31619	-4.96421	-0.14462	-0.03545	0.02264	-0.00565	-0.00045	-0.00102	43.05866	-7.34979	4.31548	-0.07242	0.04773	0.01472	-0.00162	0.00001	0.00026	8.58284	-5.30823	9.73558	0.49098	0.04204	0.06821	-0.04501	-0.00062	-0.01196	6.81354	-2.40635	-1.09226	0.17932	0.50105	-0.00106	-0.04223	-0.01402	-0.00005	13.29352
920			9.19000	34.10099	12.04722	12.12426	-0.00347	-0.00104	0.00129	-0.00003	0.00001	-0.00003	113.80732	10.33910	-4.96312	-0.14529	-0.03574	0.02295	-0.00594	-0.00052	-0.00068	43.04292	-7.35576	4.30976	-0.07198	0.04845	0.01509	-0.00205	0.00013	0.00015	8.64400	-5.28575	9.83212	0.49647	0.04193	0.06889	-0.04447	-0.00050	-0.01138	6.94685	-2.39092	-1.11741	0.18492	0.50187	-0.00193	-0.04111	-0.00771	-0.00009	13.34783
921			9.20000	34.09574	12.06092	12.12983	-0.00349	-0.00104	0.00129	-0.00002	0.00002	-0.00002	113.78365	10.35408	-4.96588	-0.14588	-0.03591	0.02296	-0.00549	-0.00051	-0.00034	43.02521	-7.35953	4.30938	-0.07198	0.04879	0.01548	-0.00229	0.00030	-0.00001	8.70262	-5.26633	9.92153	0.50280	0.03919	0.06956	-0.04246	-0.00031	-0.01065	7.07037	-2.38243	-1.14289	0.19000	0.49681	-0.00193	-0.03833	-0.00245	-0.00009	13.39300
922			9.21000	34.09301	12.07553	12.13200	-0.00350	-0.00104	0.00127	-0.00001	0.00002	-0.00002	113.76274	10.36131	-4.97117	-0.14629	-0.03589	0.02265	-0.00457	-0.00045	-0.00006	43.00724	-7.36018	4.31527	-0.07245	0.04881	0.01597	-0.00235	0.00044	-0.00021	8.75663	-5.25031	10.00491	0.50825	0.03819	0.07036	-0.03814	-0.00014	-0.01026	7.18033	-2.37838	-1.17253	0.19299	0.49263	-0.00164	-0.03373	0.00075	-0.00010	13.42755
923			9.22000	34.09309	12.08894	12.13077	-0.00352	-0.00103	0.00124	0.00000	0.00002	-0.00001	113.74561	10.36255	-4.97817	-0.14652	-0.03573	0.02206	-0.00362	-0.00043	0.00014	42.99040	-7.35680	4.32756	-0.07316	0.04843	0.01645	-0.00224	0.00049	-0.00042	8.80373	-5.23689	10.08666	0.51310	0.03860	0.07147	-0.03124	-0.00000	-0.01053	7.27350	-2.37561	-1.21105	0.19619	0.49110	-0.00120	-0.02790	0.00181	-0.00009	13.45103
924			9.23000	34.09523	12.09858	12.12704	-0.00352	-0.00103	0.00119	0.00001	0.00001	-0.00000	113.73163	10.36005	-4.98692	-0.14661	-0.03548	0.02137	-0.00288	-0.00049	0.00028	42.97593	-7.34881	4.34483	-0.07393	0.04796	0.01698	-0.00195	0.00041	-0.00060	8.84170	-5.22444	10.17249	0.51878	0.03873	0.07320	-0.02207	0.00008	-0.01168	7.34700	-2.37115	-1.26259	0.19790	0.49116	-0.00007	-0.02077	0.00108	-0.00001	13.46393
925			9.24000	34.09808	12.10313	12.12268	-0.00352	-0.00102	0.00115	0.00001	0.00001	0.00000	113.71938	10.35523	-4.99893	-0.14667	-0.03526	0.02078	-0.00234	-0.00064	0.00040	42.96484	-7.33634	4.36415	-0.07453	0.04789	0.01772	-0.00149	0.00020	-0.00071	8.86902	-5.21120	10.26842	0.52329	0.03751	0.07398	-0.01126	0.00013	-0.01349	7.39866	-2.36295	-1.32899	0.19754	0.49179	0.00031	-0.01284	-0.00089	0.00004	13.46737
926			9.25000	34.10070	12.10320	12.11947	-0.00351	-0.00101	0.00110	0.00001	0.00000	0.00000	113.70818	10.34820	-5.01546	-0.14668	-0.03510	0.02035	-0.00189	-0.00084	0.00055	42.95774	-7.32087	4.38217	-0.07475	0.04820	0.01859	-0.00092	-0.00007	-0.00071	8.88524	-5.19616	10.38039	0.52533	0.03558	0.07450	0.00023	0.00019	-0.01600	7.42755	-2.35006	-1.40916	0.19817	0.49280	0.00053	-0.00500	-0.00345	0.00008	13.46277
927			9.26000	34.10206	12.10107	12.11884	-0.00349	-0.00100	0.00104	0.00000	-0.00000	0.00000	113.69776	10.33799	-5.03694	-0.14670	-0.03498	0.02006	-0.00147	-0.00098	0.00072	42.95471	-7.30508	4.39552	-0.07450	0.04880	0.01955	-0.00030	-0.00032	-0.00057	8.89072	-5.17911	10.51359	0.52762	0.03312	0.07514	0.01157	0.00026	-0.01907	7.43460	-2.33257	-1.50030	0.19799	0.49317	0.00115	0.00211	-0.00605	0.00019	13.45166
928			9.27000	34.10118	12.09924	12.12149	-0.00348	-0.00099	0.00100	-0.00001	-0.00001	-0.00001	113.68834	10.32337	-5.06219	-0.14678	-0.03487	0.01978	-0.00098	-0.00101	0.00089	42.95554	-7.29271	4.40156	-0.07390	0.04935	0.02037	0.00029	-0.00043	-0.00026	8.88629	-5.16020	10.67036	0.52807	0.02881	0.07484	0.02216	0.00031	-0.02191	7.42311	-2.31113	-1.59922	0.19845	0.48992	0.00136	0.00754	-0.00837	0.00025	13.43652
929			9.28000	34.09786	12.10006	12.12787	-0.00346	-0.00098	0.00097	-0.00001	-0.00000	-0.00001	113.68074	10.30389	-5.08909	-0.14696	-0.03478	0.01956	-0.00034	-0.00094	0.00102	42.95965	-7.28775	4.39936	-0.07286	0.04965	0.02086	0.00078	-0.00034	0.00015	8.87272	-5.13961	10.84827	0.52838	0.02488	0.07382	0.03157	0.00032	-0.02385	7.39927	-2.28640	-1.70344	0.19798	0.48641	0.00096	0.01015	-0.01057	0.00018	13.42175
930			9.29000	34.09309	12.10472	12.13760	-0.00344	-0.00097	0.00095	-0.00001	-0.00000	-0.00002	113.67618	10.28092	-5.11541	-0.14727	-0.03476	0.01945	0.00043	-0.00080	0.00103	42.96640	-7.29253	4.39027	-0.07110	0.04984	0.02112	0.00107	-0.00002	0.00052	8.85093	-5.11780	11.03985	0.52942	0.02042	0.07324	0.03919	0.00029	-0.02468	7.37291	-2.25827	-1.81306	0.19684	0.48373	0.00085	0.00904	-0.01303	0.00017	13.41494
931			9.30000	34.08858	12.11262	12.14912	-0.00343	-0.00097	0.00094	-0.00001	0.00000	-0.00002	113.67527	10.25872	-5.13865	-0.14758	-0.03478	0.01943	0.00112	-0.00066	0.00088	42.97429	-7.30650	4.37843	-0.06936	0.04969	0.02098	0.00109	0.00045	0.00072	8.82228	-5.09606	11.23381	0.53260	0.01652	0.07339	0.04447	0.00024	-0.02419	7.35556	-2.22596	-1.93029	0.19380	0.48403	0.00102	0.00498	-0.01538	0.00022	13.42488
932			9.31000	34.08583	12.12149	12.16050	-0.00343	-0.00096	0.00095	0.00000	0.00000	-0.00002	113.67753	10.24222	-5.15673	-0.14775	-0.03479	0.01947	0.00155	-0.00053	0.00058	42.98158	-7.32684	4.36842	-0.06831	0.04915	0.02042	0.00085	0.00093	0.00073	8.78877	-5.07640	11.41713	0.53943	0.01555	0.07477	0.04723	0.00023	-0.02252	7.35271	-2.19074	-2.05199	0.19020	0.49125	0.00140	0.00103	-0.01615	0.00030	13.45480
933			9.32000	34.08572	12.12894	12.17042	-0.00342	-0.00096	0.00097	0.00002	-0.00000	-0.00002	113.68192	10.23426	-5.16891	-0.14765	-0.03474	0.01946	0.00169	-0.00045	0.00024	42.98658	-7.35012	4.36325	-0.06808	0.04823	0.01957	0.00043	0.00129	0.00058	8.75250	-5.06031	11.57883	0.54503	0.01476	0.07547	0.04762	0.00021	-0.01944	7.35833	-2.15760	-2.16587	0.18802	0.49584	0.00132	0.00009	-0.01349	0.00025	13.49741
934			9.33000	34.08840	12.13340	12.17873	-0.00343	-0.00096	0.00098	0.00003	-0.00000	-0.00001	113.68716	10.23525	-5.17640	-0.14739	-0.03466	0.01940	0.00163	-0.00047	-0.00007	42.98831	-7.37261	4.36424	-0.06836	0.04712	0.01862	-0.00007	0.00146	0.00035	8.71473	-5.04793	11.71262	0.54916	0.01448	0.07595	0.04690	0.00017	-0.01573	7.36000	-2.13255	-2.25943	0.18528	0.49486	0.00185	0.00287	-0.00749	0.00027	13.54039
935			9.34000	34.09357	12.13435	12.18584	-0.00343	-0.00096	0.00097	0.00004	-0.00001	-0.00001	113.69235	10.24395	-5.18165	-0.14705	-0.03462	0.01936	0.00148	-0.00057	-0.00028	42.98645	-7.39073	4.37188	-0.06890	0.04603	0.01776	-0.00059	0.00143	0.00006	8.67556	-5.03793	11.81649	0.55203	0.01653	0.07707	0.04584	0.00011	-0.01189	7.34665	-2.11905	-2.32906	0.18233	0.49414	0.00310	0.00836	0.00011	0.00032	13.57348
936			9.35000	34.10057	12.13232	12.19206	-0.00344	-0.00096	0.00096	0.00005	-0.00001	-0.00001	113.69677	10.25786	-5.18725	-0.14666	-0.03453	0.01919	0.00135	-0.00074	-0.00035	42.98127	-7.40137	4.38572	-0.06981	0.04474	0.01692	-0.00099	0.00119	-0.00022	8.63510	-5.02860	11.88922	0.55526	0.01787	0.07759	0.04412	-0.00004	-0.00767	7.31182	-2.11762	-2.37731	0.17626	0.49125	0.00431	0.01466	0.00779	0.00029	13.59040
937			9.36000	34.10847	12.12876	12.19773	-0.00345	-0.00096	0.00093	0.00006	-0.00001	-0.00000	113.70037	10.27267	-5.19591	-0.14631	-0.03441	0.01888	0.00137	-0.00091	-0.00023	42.97431	-7.40289	4.40366	-0.07105	0.04346	0.01629	-0.00116	0.00078	-0.00043	8.59433	-5.01854	11.92856	0.55811	0.01908	0.07823	0.04117	-0.00024	-0.00309	7.25423	-2.12727	-2.40791	0.17055	0.48590	0.00615	0.02046	0.01433	0.00022	13.58893
938			9.37000	34.11651	12.12511	12.20314	-0.00347	-0.00096	0.00090	0.00005	-0.00001	-0.00000	113.70346	10.28306	-5.20979	-0.14595	-0.03420	0.01839	0.00158	-0.00104	0.00005	42.96729	-7.39567	4.42239	-0.07270	0.04228	0.01594	-0.00104	0.00030	-0.00054	8.55433	-5.00768	11.93206	0.55705	0.02267	0.07861	0.03700	-0.00052	0.00178	7.17601	-2.14593	-2.42269	0.16587	0.48006	0.00797	0.02514	0.01910	0.00006	13.56953
939			9.38000	34.12422	12.12236	12.20839	-0.00349	-0.00096	0.00084	0.00005	-0.00001	-0.00000	113.70673	10.28366	-5.22977	-0.14574	-0.03398	0.01781	0.00199	-0.00106	0.00046	42.96227	-7.38227	4.43783	-0.07455	0.04142	0.01591	-0.00063	-0.00021	-0.00051	8.51564	-4.99648	11.89890	0.55464	0.02492	0.07882	0.03220	-0.00080	0.00667	7.08109	-2.17145	-2.42215	0.15861	0.47295	0.01008	0.02780	0.02195	-0.00020	13.53511
940			9.39000	34.13140	12.12089	12.21312	-0.00351	-0.00095	0.00078	0.00005	-0.00001	-0.00000	113.71098	10.27003	-5.25528	-0.14554	-0.03368	0.01710	0.00250	-0.00095	0.00090	42.96057	-7.36622	4.44572	-0.07596	0.04091	0.01621	-0.00005	-0.00069	-0.00037	8.47894	-4.98563	11.83029	0.55120	0.02808	0.07993	0.02712	-0.00111	0.01133	6.97453	-2.20159	-2.40621	0.15080	0.46845	0.01294	0.02864	0.02336	-0.00059	13.48915
941			9.40000	34.13787	12.12044	12.21653	-0.00353	-0.00093	0.00070	0.00004	-0.00000	-0.00000	113.71668	10.24159	-5.28435	-0.14537	-0.03334	0.01632	0.00294	-0.00074	0.00121	42.96238	-7.35013	4.44416	-0.07663	0.04081	0.01687	0.00048	-0.00108	-0.00020	8.44467	-4.97570	11.73097	0.55018	0.03195	0.08120	0.02249	-0.00141	0.01522	6.86170	-2.23459	-2.37681	0.13969	0.46501	0.01610	0.02735	0.02379	-0.00106	13.43536
942			9.41000	34.14397	12.11997	12.21731	-0.00355	-0.00092	0.00062	0.00004	-0.00000	0.00000	113.72382	10.20266	-5.31370	-0.14518	-0.03295	0.01547	0.00314	-0.00048	0.00131	42.96640	-7.33489	4.43493	-0.07680	0.04074	0.01761	0.00072	-0.00129	-0.00005	8.41296	-4.96727	11.60962	0.54971	0.03700	0.08218	0.01829	-0.00166	0.01785	6.74752	-2.26880	-2.33855	0.12887	0.46370	0.01873	0.02489	0.02358	-0.00145	13.37726
943			9.42000	34.15030	12.11835	12.21439	-0.00357	-0.00090	0.00053	0.00003	0.00000	0.00000	113.73167	10.15956	-5.33963	-0.14477	-0.03247	0.01455	0.00303	-0.00019	0.00122	42.97025	-7.32138	4.42168	-0.07730	0.04043	0.01815	0.00060	-0.00129	0.00007	8.38449	-4.96128	11.47627	0.54753	0.04167	0.08301	0.01353	-0.00175	0.01921	6.63713	-2.30289	-2.29557	0.12114	0.46420	0.02081	0.02190	0.02290	-0.00174	13.31800
944			9.43000	34.15714	12.11517	12.20792	-0.00358	-0.00089	0.00045	0.00003	0.00000	0.00001	113.73972	10.11754	-5.35935	-0.14419	-0.03192	0.01360	0.00274	0.00009	0.00101	42.97176	-7.31096	4.40659	-0.07819	0.03992	0.01858	0.00021	-0.00115	0.00019	8.36124	-4.95827	11.33926	0.54443	0.04586	0.08380	0.00711	-0.00171	0.01959	6.53679	-2.33603	-2.24990	0.11446	0.46508	0.02266	0.01792	0.02148	-0.00199	13.26046
945			9.44000	34.16400	12.11088	12.19928	-0.00360	-0.00088	0.00038	0.00003	0.00000	0.00001	113.74789	10.08059	-5.37122	-0.14356	-0.03144	0.01279	0.00244	0.00037	0.00074	42.96931	-7.30520	4.39031	-0.07915	0.03951	0.01897	-0.00033	-0.00093	0.00034	8.34598	-4.95803	11.20406	0.54361	0.05018	0.08444	-0.00141	-0.00163	0.01933	6.45388	-2.36696	-2.20130	0.10467	0.46395	0.02457	0.01249	0.01888	-0.00230	13.20715
946			9.45000	34.17007	12.10597	12.18982	-0.00361	-0.00087	0.00034	0.00002	0.00000	0.00001	113.75668	10.05178	-5.37383	-0.14295	-0.03108	0.01225	0.00221	0.00065	0.00044	42.96273	-7.30529	4.37275	-0.08002	0.03938	0.01934	-0.00085	-0.00067	0.00053	8.34123	-4.95947	11.07329	0.54268	0.05293	0.08528	-0.01175	-0.00155	0.01890	6.39591	-2.39443	-2.14847	0.09649	0.46214	0.02648	0.00678	0.01537	-0.00271	13.16126
947			9.46000	34.17452	12.10046	12.18007	-0.00363	-0.00087	0.00031	0.00001	0.00000	0.00001	113.76652	10.03320	-5.36583	-0.14239	-0.03081	0.01190	0.00200	0.00093	0.00014	42.95256	-7.31217	4.35383	-0.08089	0.03922	0.01950	-0.00122	-0.00037	0.00073	8.34857	-4.96165	10.94693	0.54213	0.05554	0.08578	-0.02317	-0.00153	0.01852	6.36866	-2.41791	-2.08885	0.09421	0.46124	0.02743	0.00133	0.01187	-0.00318	13.12576
948			9.47000	34.17663	12.09407	12.17049	-0.00365	-0.00087	0.00030	-0.00001	-0.00000	0.00001	113.77736	10.02543	-5.34732	-0.14185	-0.03060	0.01166	0.00177	0.00117	-0.00013	42.94044	-7.32671	4.33361	-0.08169	0.03882	0.01934	-0.00136	-0.00003	0.00094	8.36856	-4.96415	10.82301	0.54332	0.05688	0.08593	-0.03501	-0.00152	0.01835	6.37431	-2.43847	-2.01970	0.09618	0.46069	0.02756	-0.00408	0.00958	-0.00366	13.10287
949			9.48000	34.17622	12.08647	12.16162	-0.00367	-0.00087	0.00030	-0.00002	-0.00000	0.00001	113.78886	10.02756	-5.31982	-0.14148	-0.03046	0.01149	0.00150	0.00135	-0.00036	42.92814	-7.34940	4.31220	-0.08237	0.03814	0.01882	-0.00128	0.00031	0.00112	8.40099	-4.96694	10.69943	0.54607	0.05981	0.08592	-0.04668	-0.00156	0.01844	6.41097	-2.45853	-1.93996	0.09876	0.46666	0.02649	-0.00919	0.00953	-0.00399	13.09314
950			9.49000	34.17345	12.07736	12.15389	-0.00368	-0.00087	0.00031	-0.00003	-0.00001	0.00001	113.80029	10.03812	-5.28540	-0.14127	-0.03038	0.01137	0.00112	0.00147	-0.00056	42.91697	-7.37985	4.28985	-0.08269	0.03739	0.01818	-0.00109	0.00063	0.00124	8.44499	-4.97043	10.57441	0.54909	0.06041	0.08579	-0.05767	-0.00151	0.01882	6.47368	-2.48103	-1.85048	0.10090	0.47190	0.02517	-0.01350	0.01194	-0.00420	13.09517
951			9.50000	34.16897	12.06653	12.14723	-0.00369	-0.00087	0.00032	-0.00004	-0.00001	0.00001	113.81094	10.05656	-5.24534	-0.14122	-0.03038	0.01131	0.00059	0.00155	-0.00074	42.90735	-7.41667	4.26804	-0.08273	0.03645	0.01722	-0.00089	0.00093	0.00125	8.49937	-4.97553	10.44569	0.55163	0.06167	0.08633	-0.06766	-0.00140	0.01977	6.55624	-2.50894	-1.75294	0.10400	0.47650	0.02435	-0.01699	0.01661	-0.00441	13.10601
952			9.51000	34.16315	12.05404	12.14085	-0.00369	-0.00087	0.00033	-0.00005	-0.00001	0.00001	113.81996	10.08270	-5.20034	-0.14117	-0.03038	0.01120	-0.00002	0.00160	-0.00088	42.89939	-7.45783	4.24867	-0.08289	0.03487	0.01572	-0.00066	0.00116	0.00114	8.56261	-4.98343	10.30998	0.55484	0.06407	0.08670	-0.07610	-0.00124	0.02110	6.65208	-2.54442	-1.64881	0.10771	0.47839	0.02352	-0.01951	0.02276	-0.00447	13.12194
953			9.52000	34.15628	12.04144	12.13421	-0.00368	-0.00086	0.00033	-0.00006	-0.00001	0.00001	113.82708	10.11487	-5.15235	-0.14111	-0.03037	0.01105	-0.00048	0.00156	-0.00096	42.89367	-7.50125	4.23298	-0.08315	0.03261	0.01366	-0.00035	0.00127	0.00095	8.63219	-4.99504	10.16556	0.55676	0.06568	0.08667	-0.08151	-0.00099	0.02243	6.75444	-2.58834	-1.54251	0.11384	0.47515	0.02269	-0.02127	0.02928	-0.00431	13.13968
954			9.53000	34.14867	12.03142	12.12740	-0.00366	-0.00085	0.00033	-0.00006	-0.00000	0.00001	113.83283	10.14953	-5.10494	-0.14100	-0.03036	0.01090	-0.00065	0.00142	-0.00093	42.89087	-7.54459	4.22056	-0.08309	0.03023	0.01153	0.00001	0.00123	0.00074	8.70450	-5.01083	10.01300	0.55608	0.06507	0.08570	-0.08333	-0.00066	0.02342	6.85686	-2.64009	-1.44098	0.12105	0.46709	0.02140	-0.02211	0.03496	-0.00380	13.15672
955			9.54000	34.14042	12.02749	12.12144	-0.00364	-0.00085	0.00032	-0.00006	0.00000	0.00000	113.83765	10.18280	-5.06246	-0.14099	-0.03037	0.01078	-0.00057	0.00115	-0.00082	42.89088	-7.58556	4.21067	-0.08271	0.02820	0.00973	0.00031	0.00110	0.00056	8.77660	-5.03090	9.85309	0.55448	0.06727	0.08495	-0.08305	-0.00036	0.02436	6.95491	-2.69774	-1.35058	0.12581	0.46297	0.01994	-0.02176	0.03925	-0.00312	13.17102
[truncated: 1,283 more rows]
[truncated: 11 more columns]
