# Supplementary material for: Analysis of the impact of different landing heights and lateralities on lower limb joint load based on statistical parametric mapping
Source: PLoS One. 2025 May 30;20(5):e0324656. doi: 10.1371/journal.pone.0324656 (PMC12124505; doi:10.1371/journal.pone.0324656)
Supplement: S1 File — (ZIP) [file pone.0324656.s001.zip › Original data/011/左前45.xlsx]

## Sheet: Sheet1
Var1	C__Users_dell_Documents_Qualisys_GAIT1214_Data_quan_zhengquan_2	C__Users_dell_Documents_Qualisys_GAIT1214_Data_quan_zhengqua_1	C__Users_dell_Documents_Qualisys_GAIT1214_Data_quan_zhengqua_2	C__Users_dell_Documents_Qualisys_GAIT1214_Data_quan_zhengqua_3	C__Users_dell_Documents_Qualisys_GAIT1214_Data_quan_zhengqua_4	C__Users_dell_Documents_Qualisys_GAIT1214_Data_quan_zhengqua_5	C__Users_dell_Documents_Qualisys_GAIT1214_Data_quan_zhengqua_6	C__Users_dell_Documents_Qualisys_GAIT1214_Data_quan_zhengqua_7	C__Users_dell_Documents_Qualisys_GAIT1214_Data_quan_zhengqua_8	C__Users_dell_Documents_Qualisys_GAIT1214_Data_quan_zhengqua_9	C__Users_dell_Documents_Qualisys_GAIT1214_Data_quan_zhengqua_10	C__Users_dell_Documents_Qualisys_GAIT1214_Data_quan_zhengqua_11	C__Users_dell_Documents_Qualisys_GAIT1214_Data_quan_zhengqua_12	C__Users_dell_Documents_Qualisys_GAIT1214_Data_quan_zhengqua_13	C__Users_dell_Documents_Qualisys_GAIT1214_Data_quan_zhengqua_14	C__Users_dell_Documents_Qualisys_GAIT1214_Data_quan_zhengqua_15	C__Users_dell_Documents_Qualisys_GAIT1214_Data_quan_zhengqua_16	C__Users_dell_Documents_Qualisys_GAIT1214_Data_quan_zhengqua_17	C__Users_dell_Documents_Qualisys_GAIT1214_Data_quan_zhengqua_18	C__Users_dell_Documents_Qualisys_GAIT1214_Data_quan_zhengqua_19	C__Users_dell_Documents_Qualisys_GAIT1214_Data_quan_zhengqua_20	C__Users_dell_Documents_Qualisys_GAIT1214_Data_quan_zhengqua_21	C__Users_dell_Documents_Qualisys_GAIT1214_Data_quan_zhengqua_22	C__Users_dell_Documents_Qualisys_GAIT1214_Data_quan_zhengqua_23	C__Users_dell_Documents_Qualisys_GAIT1214_Data_quan_zhengqua_24	C__Users_dell_Documents_Qualisys_GAIT1214_Data_quan_zhengqua_25	C__Users_dell_Documents_Qualisys_GAIT1214_Data_quan_zhengqua_26	C__Users_dell_Documents_Qualisys_GAIT1214_Data_quan_zhengqua_27	C__Users_dell_Documents_Qualisys_GAIT1214_Data_quan_zhengqua_28	C__Users_dell_Documents_Qualisys_GAIT1214_Data_quan_zhengqua_29	C__Users_dell_Documents_Qualisys_GAIT1214_Data_quan_zhengqua_30	C__Users_dell_Documents_Qualisys_GAIT1214_Data_quan_zhengqua_31	C__Users_dell_Documents_Qualisys_GAIT1214_Data_quan_zhengqua_32	C__Users_dell_Documents_Qualisys_GAIT1214_Data_quan_zhengqua_33	C__Users_dell_Documents_Qualisys_GAIT1214_Data_quan_zhengqua_34	C__Users_dell_Documents_Qualisys_GAIT1214_Data_quan_zhengqua_35	C__Users_dell_Documents_Qualisys_GAIT1214_Data_quan_zhengqua_36	C__Users_dell_Documents_Qualisys_GAIT1214_Data_quan_zhengqua_37	C__Users_dell_Documents_Qualisys_GAIT1214_Data_quan_zhengqua_38	C__Users_dell_Documents_Qualisys_GAIT1214_Data_quan_zhengqua_39	C__Users_dell_Documents_Qualisys_GAIT1214_Data_quan_zhengqua_40	C__Users_dell_Documents_Qualisys_GAIT1214_Data_quan_zhengqua_41	C__Users_dell_Documents_Qualisys_GAIT1214_Data_quan_zhengqua_42	C__Users_dell_Documents_Qualisys_GAIT1214_Data_quan_zhengqua_43	C__Users_dell_Documents_Qualisys_GAIT1214_Data_quan_zhengqua_44	C__Users_dell_Documents_Qualisys_GAIT1214_Data_quan_zhengqua_45	C__Users_dell_Documents_Qualisys_GAIT1214_Data_quan_zhengqua_46	C__Users_dell_Documents_Qualisys_GAIT1214_Data_quan_zhengqua_47	C__Users_dell_Documents_Qualisys_GAIT1214_Data_quan_zhengqua_48
	CD	ZD	TIME	Right Ankle Angles	Right Ankle Angles	Right Ankle Angles	Right Ankle Moment	Right Ankle Moment	Right Ankle Moment	Right Ankle Power	Right Ankle Power	Right Ankle Power	Right Knee Angles	Right Knee Angles	Right Knee Angles	Right Knee Moment	Right Knee Moment	Right Knee Moment	Right Knee Power	Right Knee Power	Right Knee Power	Right Hip Angles	Right Hip Angles	Right Hip Angles	Right Hip Moment	Right Hip Moment	Right Hip Moment	Right Hip Power	Right Hip Power	Right Hip Power	Left Ankle Angles	Left Ankle Angles	Left Ankle Angles	Left Ankle Moment	Left Ankle Moment	Left Ankle Moment	Left Ankle Power	Left Ankle Power	Left Ankle Power	Left Knee Angles	Left Knee Angles	Left Knee Angles	Left Knee Moment	Left Knee Moment	Left Knee Moment	Left Knee Power	Left Knee Power	Left Knee Power	Left Hip Angles
	EVENT_LABEL	EVENT_LABEL	FRAME_NUMBERS	LINK_MODEL_BASED	LINK_MODEL_BASED	LINK_MODEL_BASED	LINK_MODEL_BASED	LINK_MODEL_BASED	LINK_MODEL_BASED	LINK_MODEL_BASED	LINK_MODEL_BASED	LINK_MODEL_BASED	LINK_MODEL_BASED	LINK_MODEL_BASED	LINK_MODEL_BASED	LINK_MODEL_BASED	LINK_MODEL_BASED	LINK_MODEL_BASED	LINK_MODEL_BASED	LINK_MODEL_BASED	LINK_MODEL_BASED	LINK_MODEL_BASED	LINK_MODEL_BASED	LINK_MODEL_BASED	LINK_MODEL_BASED	LINK_MODEL_BASED	LINK_MODEL_BASED	LINK_MODEL_BASED	LINK_MODEL_BASED	LINK_MODEL_BASED	LINK_MODEL_BASED	LINK_MODEL_BASED	LINK_MODEL_BASED	LINK_MODEL_BASED	LINK_MODEL_BASED	LINK_MODEL_BASED	LINK_MODEL_BASED	LINK_MODEL_BASED	LINK_MODEL_BASED	LINK_MODEL_BASED	LINK_MODEL_BASED	LINK_MODEL_BASED	LINK_MODEL_BASED	LINK_MODEL_BASED	LINK_MODEL_BASED	LINK_MODEL_BASED	LINK_MODEL_BASED	LINK_MODEL_BASED	LINK_MODEL_BASED
	ORIGINAL	ORIGINAL	ORIGINAL	ORIGINAL	ORIGINAL	ORIGINAL	ORIGINAL	ORIGINAL	ORIGINAL	ORIGINAL	ORIGINAL	ORIGINAL	ORIGINAL	ORIGINAL	ORIGINAL	ORIGINAL	ORIGINAL	ORIGINAL	ORIGINAL	ORIGINAL	ORIGINAL	ORIGINAL	ORIGINAL	ORIGINAL	ORIGINAL	ORIGINAL	ORIGINAL	ORIGINAL	ORIGINAL	ORIGINAL	ORIGINAL	ORIGINAL	ORIGINAL	ORIGINAL	ORIGINAL	ORIGINAL	ORIGINAL	ORIGINAL	ORIGINAL	ORIGINAL	ORIGINAL	ORIGINAL	ORIGINAL	ORIGINAL	ORIGINAL	ORIGINAL	ORIGINAL	ORIGINAL	ORIGINAL
ITEM	X	X	X	X	Y	Z	X	Y	Z	X	Y	Z	X	Y	Z	X	Y	Z	X	Y	Z	X	Y	Z	X	Y	Z	X	Y	Z	X	Y	Z	X	Y	Z	X	Y	Z	X	Y	Z	X	Y	Z	X	Y	Z	X
1	0.40000	0.54000	0.00000	21.15120	5.77284	10.38045							21.46814	-1.05870	-10.11415							4.35447	-2.28656	-2.99244							-12.80683	1.54827	16.15011							-1.19998	-0.58841	-18.03880							22.39073
2			0.01000	22.06539	5.69356	9.93321							22.53097	-0.92123	-9.25475							4.38157	-2.37963	-3.21031							-12.53611	1.58299	16.53709							-0.76784	-0.62769	-18.07037							22.17438
3			0.02000	22.98492	5.63937	9.53486	-0.00826	-0.00092	0.00008	0.01263	0.00017	0.00005	23.56239	-0.81590	-8.48792	-0.06669	0.00174	-0.00148	0.11803	-0.00110	-0.00157	4.38359	-2.46872	-3.38701	0.13669	-0.01216	0.00291	0.00162	-0.00153	0.00078	-12.27986	1.60672	16.92521	-0.00987	-0.00252	0.00027	0.00439	0.00042	-0.00017	-0.36254	-0.66562	-18.12501	0.05102	0.00503	-0.00052	-0.03417	0.00031	-0.00006	21.94895
4			0.03000	23.88988	5.61623	9.19509	-0.00832	-0.00087	0.00002	0.01248	0.00017	0.00001	24.53863	-0.74129	-7.85186	-0.06329	0.00186	-0.00132	0.10464	-0.00096	-0.00113	4.35538	-2.54654	-3.50473	0.12992	-0.01083	0.00243	0.00939	-0.00123	0.00039	-12.04715	1.61319	17.29755	-0.00955	-0.00234	0.00052	0.00370	0.00028	-0.00031	0.00116	-0.69947	-18.19697	0.04805	0.00803	-0.00040	-0.02789	0.00044	-0.00005	21.72253
5			0.04000	24.76516	5.61832	8.91217	-0.00834	-0.00083	0.00004	0.01204	0.00017	0.00002	25.44189	-0.68499	-7.34842	-0.06197	0.00312	-0.00071	0.09363	-0.00128	-0.00047	4.29304	-2.61221	-3.56184	0.12701	-0.00675	0.00252	0.01745	-0.00070	0.00015	-11.85538	1.59812	17.62663	-0.00932	-0.00222	0.00071	0.00283	0.00014	-0.00037	0.30443	-0.72853	-18.26737	0.04520	0.01036	-0.00034	-0.02111	0.00048	-0.00004	21.50240
6			0.05000	25.59457	5.64677	8.68647	-0.00836	-0.00083	0.00013	0.01138	0.00018	0.00003	26.25923	-0.63772	-6.97004	-0.06229	0.00557	0.00041	0.08401	-0.00176	0.00019	4.19519	-2.66951	-3.56608	0.12647	0.00038	0.00284	0.02577	0.00004	-0.00006	-11.71591	1.56061	17.89009	-0.00926	-0.00218	0.00085	0.00195	-0.00000	-0.00034	0.53770	-0.75249	-18.31614	0.04362	0.01138	-0.00024	-0.01529	0.00042	-0.00001	21.29338
7			0.06000	26.36257	5.71209	8.52117	-0.00844	-0.00086	0.00026	0.01059	0.00021	0.00004	26.98025	-0.59679	-6.70707	-0.06517	0.00842	0.00176	0.07648	-0.00193	0.00053	4.06098	-2.72218	-3.53104	0.12968	0.00869	0.00335	0.03515	0.00084	-0.00025	-11.62650	1.50415	18.07966	-0.00934	-0.00221	0.00095	0.00122	-0.00012	-0.00027	0.70693	-0.76986	-18.33071	0.04307	0.01127	-0.00007	-0.01095	0.00025	0.00000	21.09786
8			0.07000	27.05939	5.82467	8.41661	-0.00858	-0.00092	0.00039	0.00977	0.00025	0.00000	27.59946	-0.55972	-6.54270	-0.07060	0.01101	0.00307	0.07034	-0.00177	0.00050	3.88898	-2.77333	-3.47352	0.13616	0.01762	0.00402	0.04605	0.00171	-0.00041	-11.57462	1.43613	18.19718	-0.00951	-0.00228	0.00101	0.00071	-0.00020	-0.00017	0.82899	-0.77827	-18.30637	0.04281	0.01056	0.00016	-0.00813	0.00004	-0.00001	20.91561
9			0.08000	27.68283	5.99043	8.36954	-0.00879	-0.00099	0.00049	0.00900	0.00031	-0.00006	28.11941	-0.51996	-6.45632	-0.07750	0.01299	0.00416	0.06437	-0.00151	0.00021	3.67941	-2.82554	-3.40806	0.14223	0.02645	0.00471	0.05715	0.00262	-0.00050	-11.54487	1.36647	18.24922	-0.00971	-0.00236	0.00105	0.00042	-0.00025	-0.00007	0.92336	-0.77573	-18.24562	0.04244	0.00932	0.00042	-0.00656	-0.00016	-0.00005	20.74468
10			0.09000	28.23687	6.21098	8.37547	-0.00906	-0.00106	0.00052	0.00833	0.00038	-0.00013	28.55010	-0.46967	-6.42835	-0.08440	0.01415	0.00493	0.05815	-0.00138	-0.00017	3.43483	-2.87903	-3.34550	0.14232	0.03373	0.00525	0.06505	0.00335	-0.00048	-11.52585	1.30414	18.24540	-0.00990	-0.00245	0.00107	0.00026	-0.00026	0.00003	1.00408	-0.76121	-18.15827	0.04186	0.00759	0.00069	-0.00563	-0.00029	-0.00011	20.58245
11			0.10000	28.72929	6.48456	8.43075	-0.00938	-0.00112	0.00048	0.00778	0.00043	-0.00017	28.90872	-0.40285	-6.43839	-0.09024	0.01459	0.00544	0.05306	-0.00151	-0.00051	3.16122	-2.93277	-3.29712	0.13263	0.04033	0.00548	0.06542	0.00399	-0.00031	-11.51374	1.25488	18.19755	-0.01005	-0.00253	0.00104	0.00010	-0.00024	0.00010	1.07510	-0.73487	-18.05862	0.04094	0.00555	0.00094	-0.00465	-0.00033	-0.00016	20.42628
12			0.11000	29.16877	6.80378	8.53251	-0.00975	-0.00116	0.00034	0.00735	0.00047	-0.00016	29.22424	-0.31432	-6.46393	-0.09460	0.01455	0.00582	0.05239	-0.00202	-0.00071	2.87328	-2.98864	-3.27446	0.11150	0.04867	0.00518	0.05478	0.00523	-0.00002	-11.51116	1.22050	18.11785	-0.01013	-0.00259	0.00098	-0.00012	-0.00020	0.00014	1.13161	-0.69783	-17.95910	0.03947	0.00365	0.00109	-0.00319	-0.00027	-0.00018	20.27481
13			0.12000	29.56371	7.15472	8.67828	-0.01020	-0.00119	0.00011	0.00706	0.00048	-0.00006	29.54367	-0.19652	-6.48204	-0.09713	0.01409	0.00610	0.06016	-0.00291	-0.00077	2.59883	-3.05541	-3.28536	0.07701	0.05989	0.00416	0.03295	0.00823	0.00023	-11.52358	1.20001	18.01472	-0.01014	-0.00263	0.00088	-0.00045	-0.00017	0.00017	1.16530	-0.65284	-17.86364	0.03748	0.00217	0.00109	-0.00125	-0.00018	-0.00018	20.12992
14			0.13000	29.92010	7.51942	8.86817	-0.01078	-0.00124	-0.00017	0.00688	0.00045	0.00011	29.93416	-0.03733	-6.47287	-0.09730	0.01333	0.00631	0.07946	-0.00412	-0.00076	2.37983	-3.14896	-3.33160	0.02681	0.07368	0.00235	0.00756	0.01471	0.00028	-11.55746	1.19026	17.89049	-0.01007	-0.00266	0.00073	-0.00091	-0.00016	0.00017	1.16775	-0.60474	-17.76692	0.03539	0.00100	0.00093	0.00100	-0.00008	-0.00016	19.99839
15			0.14000	30.23833	7.88086	9.10930	-0.01156	-0.00133	-0.00047	0.00671	0.00039	0.00034	30.47967	0.17814	-6.42367	-0.09475	0.01265	0.00661	0.11063	-0.00554	-0.00074	2.26870	-3.28968	-3.41004	-0.04088	0.08866	-0.00031	-0.00169	0.02635	-0.00006	-11.62090	1.18640	17.74203	-0.00990	-0.00267	0.00053	-0.00149	-0.00018	0.00015	1.13076	-0.56059	-17.65842	0.03355	-0.00013	0.00061	0.00348	0.00001	-0.00013	19.89101
16			0.15000	30.50921	8.22843	9.41777	-0.01259	-0.00150	-0.00072	0.00631	0.00031	0.00059	31.27300	0.45908	-6.32833	-0.08918	0.01240	0.00715	0.14987	-0.00711	-0.00075	2.32159	-3.49747	-3.51911	-0.12597	0.10351	-0.00398	0.03729	0.04392	-0.00095	-11.72274	1.18086	17.56320	-0.00965	-0.00267	0.00028	-0.00217	-0.00024	0.00009	1.04648	-0.52808	-17.52689	0.03196	-0.00141	0.00016	0.00614	0.00007	-0.00004	19.82052
17			0.16000	30.71166	8.56259	9.81641	-0.01390	-0.00182	-0.00085	0.00532	0.00019	0.00083	32.40796	0.80000	-6.18463	-0.08064	0.01253	0.00787	0.18960	-0.00865	-0.00074	2.59233	-3.78695	-3.66383	-0.22474	0.11854	-0.00882	0.16262	0.06759	-0.00279	-11.87018	1.16361	17.34540	-0.00929	-0.00265	-0.00001	-0.00286	-0.00036	-0.00001	0.90804	-0.51268	-17.36124	0.03057	-0.00295	-0.00037	0.00885	0.00005	0.00012	19.79842
18			0.17000	30.81202	8.89648	10.32817	-0.01553	-0.00231	-0.00082	0.00316	0.00003	0.00096	33.97285	1.18108	-5.99320	-0.06941	0.01252	0.00842	0.21964	-0.00966	-0.00061	3.12865	-4.16700	-3.85156	-0.33077	0.13408	-0.01483	0.40648	0.09715	-0.00603	-12.06545	1.12219	17.08050	-0.00882	-0.00261	-0.00035	-0.00342	-0.00054	-0.00016	0.71135	-0.51530	-17.15224	0.02952	-0.00502	-0.00092	0.01146	-0.00006	0.00037	19.83138
19			0.18000	30.76656	9.25433	10.96761	-0.01741	-0.00303	-0.00061	-0.00086	-0.00010	0.00085	36.04368	1.57479	-5.75793	-0.05687	0.01174	0.00838	0.23266	-0.00950	-0.00034	3.97000	-4.64200	-4.08265	-0.43439	0.14840	-0.02169	0.77853	0.13050	-0.01071	-12.30287	1.04373	16.76649	-0.00823	-0.00256	-0.00071	-0.00367	-0.00076	-0.00037	0.45907	-0.53256	-16.89790	0.02927	-0.00810	-0.00140	0.01378	-0.00028	0.00066	19.92017
20			0.19000	30.52855	9.66910	11.73248	-0.01943	-0.00396	-0.00023	-0.00732	-0.00004	0.00037	38.67519	1.95156	-5.48461	-0.04598	0.01004	0.00762	0.23384	-0.00808	0.00004	5.14242	-5.21199	-4.34503	-0.52122	0.15865	-0.02868	1.24206	0.16286	-0.01601	-12.56482	0.91734	16.41574	-0.00748	-0.00250	-0.00108	-0.00345	-0.00099	-0.00059	0.16680	-0.55837	-16.61261	0.03003	-0.01226	-0.00180	0.01540	-0.00056	0.00089	20.05933
21			0.20000	30.05983	10.17762	12.59665	-0.02135	-0.00501	0.00024	-0.01616	0.00054	-0.00044	41.89198	2.28384	-5.17751	-0.04087	0.00743	0.00622	0.24907	-0.00572	0.00042	6.65263	-5.87138	-4.61302	-0.57374	0.16139	-0.03464	1.69921	0.18694	-0.02003	-12.82028	0.73804	16.05772	-0.00657	-0.00243	-0.00144	-0.00274	-0.00117	-0.00073	-0.13406	-0.58626	-16.33113	0.03113	-0.01646	-0.00221	0.01543	-0.00078	0.00099	20.23795
22			0.21000	29.34501	10.81144	13.50830	-0.02288	-0.00598	0.00060	-0.02623	0.00191	-0.00117	45.68349	2.55119	-4.83853	-0.04564	0.00370	0.00417	0.32189	-0.00268	0.00059	8.48500	-6.60730	-4.84816	-0.57687	0.15241	-0.03802	2.01074	0.19312	-0.02033	-13.03471	0.50973	15.72912	-0.00548	-0.00235	-0.00177	-0.00178	-0.00126	-0.00073	-0.40637	-0.61151	-16.09851	0.03157	-0.01915	-0.00269	0.01344	-0.00079	0.00089	20.44104
23			0.22000	28.40570	11.57980	14.39591	-0.02371	-0.00660	0.00061	-0.03511	0.00386	-0.00118	50.00438	2.74551	-4.46927	-0.06217	-0.00111	0.00142	0.49143	0.00077	0.00031	10.60235	-7.39751	-5.00312	-0.52467	0.12887	-0.03768	2.05426	0.17331	-0.01573	-13.18799	0.24761	15.45676	-0.00422	-0.00225	-0.00202	-0.00092	-0.00123	-0.00061	-0.62584	-0.63151	-15.95197	0.03124	-0.01957	-0.00323	0.01039	-0.00062	0.00053	20.65027
24			0.23000	27.31107	12.44992	15.17920	-0.02365	-0.00669	0.00011	-0.03981	0.00553	-0.00019	54.77769	2.87094	-4.07145	-0.08850	-0.00618	-0.00159	0.76134	0.00420	-0.00044	12.94845	-8.20907	-5.03231	-0.42302	0.09305	-0.03350	1.78559	0.12874	-0.00776	-13.28358	-0.02056	15.25136	-0.00284	-0.00213	-0.00221	-0.00039	-0.00106	-0.00042	-0.78947	-0.64653	-15.91093	0.03080	-0.01811	-0.00373	0.00763	-0.00043	-0.00009	20.84464
25			0.24000	26.17790	13.34244	15.78184	-0.02259	-0.00619	-0.00088	-0.03822	0.00601	0.00123	59.90234	2.93853	-3.64794	-0.11857	-0.01046	-0.00435	1.08089	0.00719	-0.00137	15.45409	-9.00092	-4.90245	-0.28853	0.05155	-0.02618	1.26664	0.07126	0.00022	-13.34498	-0.25655	15.11243	-0.00144	-0.00201	-0.00234	-0.00015	-0.00077	-0.00025	-0.90924	-0.65943	-15.97902	0.03088	-0.01575	-0.00413	0.00577	-0.00032	-0.00085	21.00307
26			0.25000	25.15088	14.15455	16.14594	-0.02058	-0.00523	-0.00214	-0.03052	0.00514	0.00193	65.26739	2.96351	-3.20567	-0.14427	-0.01360	-0.00752	1.36243	0.00955	-0.00234	18.04755	-9.73215	-4.59384	-0.14622	0.00796	-0.01759	0.64743	0.01073	0.00503	-13.40748	-0.42116	15.03284	-0.00016	-0.00188	-0.00243	-0.00002	-0.00041	-0.00011	-1.00063	-0.67399	-16.14805	0.03192	-0.01319	-0.00435	0.00471	-0.00030	-0.00160	21.10868
27			0.26000	24.36547	14.80386	16.25216	-0.01779	-0.00404	-0.00334	-0.01934	0.00357	0.00132	70.76894	2.96350	-2.76073	-0.15792	-0.01562	-0.01287	1.51708	0.01085	-0.00342	20.66298	-10.36893	-4.10024	-0.02255	-0.03931	-0.01139	0.09810	-0.05074	0.00656	-13.51258	-0.48707	15.00255	0.00092	-0.00169	-0.00241	0.00024	-0.00004	-0.00003	-1.07347	-0.69290	-16.39926	0.03386	-0.01035	-0.00428	0.00394	-0.00028	-0.00207	21.15342
28			0.27000	23.90822	15.26286	16.13644	-0.01449	-0.00283	-0.00427	-0.00844	0.00206	-0.00007	76.31919	2.95032	-2.34351	-0.15536	-0.01613	-0.02146	1.49632	0.01017	-0.00417	23.23977	-10.88394	-3.43649	0.06720	-0.08895	-0.01042	-0.28045	-0.10690	0.00881	-13.70552	-0.44744	15.01395	0.00178	-0.00133	-0.00215	0.00081	0.00021	0.00004	-1.12725	-0.71503	-16.70243	0.03603	-0.00655	-0.00378	0.00278	-0.00017	-0.00206	21.14017
29			0.28000	23.79505	15.55634	15.88323	-0.01106	-0.00175	-0.00482	-0.00067	0.00098	-0.00121	81.84408	2.92866	-1.99433	-0.13740	-0.01454	-0.03251	1.31096	0.00728	-0.00376	25.71929	-11.25398	-2.64221	0.12313	-0.13353	-0.01395	-0.48181	-0.14325	0.01492	-14.03262	-0.31519	15.06766	0.00246	-0.00076	-0.00160	0.00179	0.00024	0.00010	-1.15396	-0.73503	-17.02164	0.03749	-0.00141	-0.00279	0.00090	-0.00002	-0.00152	21.08025
30			0.29000	23.98313	15.73084	15.59347	-0.00787	-0.00087	-0.00502	0.00321	0.00035	-0.00158	87.28283	2.90903	-1.74469	-0.10929	-0.01063	-0.04315	1.02312	0.00360	-0.00147	28.04738	-11.46350	-1.76995	0.15521	-0.16387	-0.01872	-0.55660	-0.14887	0.02317	-14.53701	-0.11741	15.17162	0.00297	-0.00002	-0.00080	0.00317	0.00001	0.00010	-1.14652	-0.74525	-17.32877	0.03733	0.00475	-0.00138	-0.00132	-0.00003	-0.00072	20.98679
31			0.30000	24.40683	15.82738	15.34644	-0.00524	-0.00023	-0.00488	0.00417	0.00006	-0.00130	92.59118	2.91386	-1.59304	-0.07733	-0.00512	-0.04953	0.70487	0.00106	0.00276	30.17972	-11.51101	-0.86851	0.17466	-0.17401	-0.02159	-0.56071	-0.12704	0.02923	-15.25386	0.11094	15.33311	0.00331	0.00083	0.00015	0.00481	-0.00039	-0.00003	-1.10566	-0.74000	-17.61414	0.03471	0.01143	0.00025	-0.00300	-0.00038	0.00012	20.86908
32			0.31000	25.00814	15.87366	15.17819	-0.00328	0.00017	-0.00447	0.00362	-0.00002	-0.00078	97.74055	2.96493	-1.49408	-0.04620	0.00036	-0.04903	0.40757	-0.00006	0.00784	32.08325	-11.41273	0.02564	0.18858	-0.16306	-0.02047	-0.52787	-0.09209	0.02911	-16.20417	0.33188	15.55066	0.00340	0.00170	0.00113	0.00631	-0.00077	-0.00034	-1.03999	-0.71844	-17.88653	0.02892	0.01792	0.00193	-0.00347	-0.00102	0.00091	20.73126
33			0.32000	25.74359	15.88837	15.08612	-0.00196	0.00035	-0.00383	0.00262	-0.00002	-0.00037	102.71267	3.06954	-1.37026	-0.01866	0.00408	-0.04160	0.15854	-0.00102	0.01181	33.73473	-11.20013	0.88935	0.19814	-0.13475	-0.01463	-0.46845	-0.05841	0.02109	-17.38541	0.50738	15.81158	0.00311	0.00246	0.00198	0.00693	-0.00091	-0.00076	-0.96105	-0.68460	-18.15782	0.01944	0.02304	0.00341	-0.00266	-0.00165	0.00157	20.57288
34			0.33000	26.57834	15.88357	15.04421	-0.00119	0.00035	-0.00304	0.00178	-0.00000	-0.00019	107.49408	3.21546	-1.13265	0.00417	0.00499	-0.02928	-0.03396	-0.00234	0.01264	35.11938	-10.91428	1.70741	0.20094	-0.09585	-0.00476	-0.38508	-0.03273	0.00670	-18.75976	0.60119	16.09510	0.00228	0.00293	0.00254	0.00567	-0.00065	-0.00113	-0.87657	-0.64537	-18.41469	0.00620	0.02535	0.00442	-0.00094	-0.00185	0.00171	20.38930
35			0.34000	27.48070	15.86129	15.01647	-0.00083	0.00018	-0.00212	0.00132	0.00000	-0.00017	112.07364	3.37409	-0.70103	0.02325	0.00348	-0.01558	-0.18030	-0.00275	0.00939	36.22949	-10.59743	2.46340	0.19606	-0.05476	0.00749	-0.28780	-0.01521	-0.00983	-20.24176	0.58064	16.37649	0.00066	0.00289	0.00266	0.00169	-0.00005	-0.00131	-0.78304	-0.60804	-18.60315	-0.01043	0.02320	0.00470	0.00199	-0.00146	0.00093	20.17201
36			0.35000	28.41800	15.81624	14.97475	-0.00075	-0.00009	-0.00107	0.00120	-0.00000	-0.00013	116.44386	3.50866	-0.02972	0.04087	0.00114	-0.00376	-0.30082	-0.00130	0.00291	37.06489	-10.28616	3.13497	0.18618	-0.01910	0.01984	-0.19225	-0.00428	-0.02291	-21.68872	0.42075	16.62934	-0.00196	0.00208	0.00225	-0.00454	0.00049	-0.00116	-0.65543	-0.57691	-18.64198	-0.02947	0.01510	0.00403	0.00887	-0.00076	-0.00056	19.91562
37			0.36000	29.35459	15.74830	14.91486	-0.00079	-0.00044	0.00011	0.00125	-0.00003	0.00002	120.60422	3.58013	0.86695	0.05831	-0.00080	0.00520	-0.40704	0.00115	-0.00465	37.63348	-10.00811	3.69499	0.17506	0.00704	0.02952	-0.11000	0.00114	-0.02759	-22.89659	0.11243	16.82627	-0.00575	0.00033	0.00130	-0.00962	0.00016	-0.00066	-0.43969	-0.54943	-18.44330	-0.04900	-0.00014	0.00234	0.02618	0.00001	-0.00147	19.62466
38			0.37000	30.25512	15.66925	14.85392	-0.00085	-0.00079	0.00142	0.00127	-0.00006	0.00020	124.56361	3.54920	1.90971	0.07501	-0.00216	0.01173	-0.49779	0.00349	-0.01052	37.95530	-9.78101	4.11191	0.16411	0.02182	0.03359	-0.04598	0.00163	-0.02198	-23.60549	-0.32831	16.94008	-0.01073	-0.00239	-0.00012	-0.00583	-0.00176	0.00005	-0.04975	-0.51693	-17.92321	-0.06627	-0.02257	-0.00016	0.06287	0.00165	0.00020	19.32065
39			0.38000	31.09305	15.59787	14.81316	-0.00082	-0.00109	0.00280	0.00114	-0.00007	0.00027	128.33894	3.37757	2.97001	0.08991	-0.00331	0.01633	-0.56992	0.00546	-0.01175	38.06594	-9.61553	4.34917	0.15161	0.02399	0.02944	-0.00245	-0.00110	-0.00916	-23.51870	-0.85590	16.94184	-0.01670	-0.00577	-0.00182	0.01846	-0.00525	0.00046	0.63535	-0.47082	-17.00651	-0.07705	-0.05002	-0.00272	0.12371	0.00613	0.00543	19.05063
40			0.39000	31.85803	15.54928	14.79622	-0.00060	-0.00126	0.00413	0.00077	-0.00005	0.00027	131.94502	3.02914	3.89745	0.10203	-0.00436	0.01874	-0.61924	0.00682	-0.00627	38.01601	-9.52007	4.36410	0.13313	0.01293	0.01592	0.01862	-0.00262	0.00166	-22.34249	-1.40102	16.79502	-0.02311	-0.00906	-0.00347	0.07406	-0.00896	-0.00021	1.77286	-0.41311	-15.63845	-0.07481	-0.07718	-0.00400	0.19109	0.01482	0.01116	18.89521
41			0.40000	32.55681	15.52161	14.77227	-0.00009	-0.00122	0.00522	0.00010	0.00001	0.00059	135.37859	2.47555	4.55220	0.11058	-0.00430	0.01772	-0.63898	0.00604	0.00413	37.86608	-9.50600	4.10896	0.10398	-0.00996	-0.00532	0.01812	0.00384	-0.00318	-19.86222	-1.89024	16.44857	0.06983	0.05897	0.02123	-0.38495	0.05797	0.01113	3.54149	-0.36650	-13.80913	0.42879	0.02456	0.01040	-1.62679	-0.00647	-0.03668	18.96694
42			0.41000	33.20912	15.48657	14.67854	0.00082	-0.00090	0.00584	-0.00085	0.00005	0.00170	138.60956	1.71050	4.83250	0.11482	-0.00102	0.01186	-0.62099	0.00124	0.01074	37.68078	-9.59058	3.54069	0.06166	-0.04145	-0.03090	0.00556	0.02381	-0.03558	-16.05972	-2.28256	15.84658	0.35311	0.12436	0.05256	-2.68636	0.11518	0.05637	6.09678	-0.38035	-11.59071	1.25103	0.19110	0.01329	-6.54853	-0.05901	-0.05395	19.39696
43			0.42000	33.84179	15.39318	14.44465	0.00211	-0.00029	0.00577	-0.00202	0.00003	0.00348	141.58527	0.76562	4.68844	0.11492	0.00732	0.00102	-0.56461	-0.00725	0.00160	37.51958	-9.79103	2.64112	0.00673	-0.07639	-0.05722	-0.00058	0.05656	-0.09778	-11.20501	-2.60383	14.97279	0.73452	0.22692	0.10438	-6.62786	0.19420	0.16451	9.51089	-0.52255	-9.15418	0.15320	0.97042	-0.06052	-1.02828	-0.28635	0.25870	20.30898
44			0.43000	34.47631	15.18554	14.02389	0.00364	0.00052	0.00492	-0.00320	-0.00005	0.00489	144.23715	-0.28582	4.12618	0.11189	0.02067	-0.01312	-0.47728	-0.01522	-0.02806	37.42588	-10.11004	1.44020	-0.05814	-0.10764	-0.08095	0.01785	0.09263	-0.17554	-5.80912	-2.92008	13.88700	0.94571	0.17039	0.16677	-8.98348	0.12982	0.32248	13.74536	-0.85756	-6.71558	-0.64304	1.50773	-0.18674	5.17608	-0.31936	0.78581	21.78161
45			0.44000	35.11540	14.82617	13.41598	0.00510	0.00137	0.00336	-0.00409	-0.00005	0.00461	146.48825	-1.34280	3.20423	0.10671	0.03626	-0.02747	-0.36955	-0.01617	-0.06894	37.41771	-10.51882	0.02868	-0.12658	-0.12535	-0.09732	0.06372	0.11628	-0.23450	-0.43557	-3.25818	12.68407	1.00568	0.02793	0.19270	-9.15051	0.01698	0.41170	18.66553	-1.42188	-4.42610	1.32501	0.29040	0.03784	-12.02220	-0.03294	-0.15192	23.79886
46			0.45000	35.73867	14.31052	12.67320	0.00610	0.00206	0.00132	-0.00437	0.00011	0.00218	148.26131	-2.30012	2.02533	0.09911	0.04890	-0.03844	-0.25027	-0.00665	-0.10117	37.48278	-10.94488	-1.44542	-0.18577	-0.11901	-0.09972	0.11270	0.11346	-0.23138	4.48034	-3.59332	11.43577	1.22438	0.07500	0.12725	-9.92309	0.03131	0.27764	24.03512	-2.19222	-2.32475	2.52820	-0.67766	0.27551	-24.23121	0.08057	-1.03905	26.20122
47			0.46000	36.31193	13.66726	11.88298	0.00639	0.00246	-0.00084	-0.00392	0.00042	-0.00148	149.48508	-3.07073	0.73459	0.08765	0.05357	-0.04336	-0.13021	0.00796	-0.10669	37.58419	-11.27112	-2.79530	-0.22070	-0.08381	-0.08312	0.12650	0.08040	-0.15295	8.70138	-3.91396	10.23006	1.43540	0.17954	0.10166	-9.81922	0.05202	0.20181	29.49703	-3.04612	-0.42220	2.75035	-0.08668	-0.08646	-25.89310	0.02566	0.28988	28.68660
48			0.47000	36.80256	12.95351	11.13544	0.00600	0.00252	-0.00277	-0.00299	0.00070	-0.00467	150.09964	-3.59876	-0.48194	0.07047	0.04837	-0.04146	-0.02755	0.01716	-0.08164	37.67910	-11.36024	-3.83154	-0.22436	-0.02402	-0.04807	0.09230	0.02295	-0.04832	12.17325	-4.23831	9.23732	1.67031	0.21998	0.16041	-9.29346	0.06508	0.23463	34.63808	-3.78324	1.20336	2.99767	0.69180	-0.64354	-25.66348	-0.37465	1.68848	30.90881
49			0.48000	37.19107	12.24756	10.49921	0.00525	0.00230	-0.00412	-0.00197	0.00077	-0.00599	150.06833	-3.85566	-1.42237	0.04717	0.03555	-0.03382	0.03324	0.01647	-0.03986	37.74053	-11.10826	-4.40764	-0.20229	0.05051	-0.00033	0.03605	-0.04660	0.00001	14.96518	-4.56665	8.66078	1.90139	0.19204	0.24849	-8.39947	0.07773	0.16802	39.12141	-4.24448	2.42969	3.24844	0.81620	-0.80354	-23.45847	-0.53183	1.33614	32.62016
50			0.49000	37.47048	11.63637	10.02009	0.00439	0.00188	-0.00469	-0.00112	0.00060	-0.00507	149.38869	-3.81805	-1.92130	0.01808	0.01885	-0.02200	0.03169	0.00959	-0.00388	37.76377	-10.49338	-4.45089	-0.16837	0.12940	0.05189	-0.00860	-0.10665	-0.05762	17.18854	-4.85873	8.60487	2.06200	0.15347	0.32884	-7.08214	0.08025	-0.05278	42.76889	-4.40754	3.17420	3.27330	0.59620	-0.61252	-18.61037	-0.31163	0.42039	33.75055
51			0.50000	37.63986	11.20125	9.72751	0.00352	0.00132	-0.00445	-0.00047	0.00031	-0.00268	148.09320	-3.45220	-1.90126	-0.01628	0.00097	-0.00723	-0.04426	0.00054	0.00650	37.76085	-9.58269	-3.97202	-0.13693	0.20410	0.10081	-0.02858	-0.13063	-0.20324	18.93305	-5.06664	9.01147	2.12127	0.14943	0.37821	-5.48504	0.08755	-0.31229	45.56046	-4.33697	3.42633	3.36170	0.46895	-0.48613	-14.12964	-0.10950	-0.08654	34.40156
52			0.51000	37.69916	11.00216	9.63281	0.00258	0.00068	-0.00351	-0.00002	0.00006	-0.00026	146.24664	-2.72220	-1.39126	-0.05557	-0.01666	0.00947	-0.19821	-0.01069	-0.01807	37.75894	-8.49998	-3.05223	-0.11408	0.26885	0.14222	-0.02869	-0.10034	-0.37721	20.25113	-5.17773	9.71915	2.10199	0.16889	0.40830	-3.86294	0.10082	-0.50074	47.58082	-4.06993	3.22835	3.33946	0.51447	-0.50965	-9.70798	0.03117	-0.48169	34.77642
53			0.52000	37.64809	11.06593	9.72715	0.00148	0.00001	-0.00208	0.00018	-0.00000	0.00093	143.94783	-1.60754	-0.50472	-0.09897	-0.03376	0.02713	-0.42116	-0.02683	-0.07431	37.79724	-7.38526	-1.80475	-0.09710	0.31880	0.17404	-0.01724	-0.01121	-0.52174	21.18020	-5.21835	10.57160	2.02050	0.18704	0.42462	-2.38937	0.11033	-0.60124	48.94555	-3.58070	2.64601	3.27341	0.54945	-0.50445	-5.94471	0.14560	-0.83192	35.06915
54			0.53000	37.48981	11.38700	9.98588	0.00016	-0.00065	-0.00041	0.00004	0.00017	0.00037	141.32564	-0.11990	0.59681	-0.14541	-0.05091	0.04496	-0.68894	-0.05129	-0.14893	37.91053	-6.36466	-0.33763	-0.08310	0.34740	0.19279	-0.00201	0.12080	-0.59451	21.76685	-5.22009	11.48307	1.90546	0.19389	0.43947	-1.19742	0.11293	-0.66265	49.75116	-2.84471	1.75571	3.10544	0.59041	-0.46438	-2.79046	0.22518	-1.03423	35.38272
55			0.54000	37.23656	11.93327	10.37268	-0.00137	-0.00128	0.00126	-0.00047	0.00056	-0.00156	138.52504	1.67987	1.72787	-0.19358	-0.06897	0.06219	-0.96511	-0.08682	-0.22182	38.11474	-5.52984	1.24845	-0.07093	0.35004	0.19587	0.01100	0.25014	-0.57693	22.06955	-5.19627	12.43127	1.76602	0.19337	0.45480	-0.32049	0.11061	-0.71593	50.07136	-1.91943	0.65800	2.85964	0.65732	-0.42806	-0.37374	0.29696	-1.08311	35.72584
56			0.55000	36.91449	12.64463	10.83801	-0.00299	-0.00183	0.00270	-0.00121	0.00103	-0.00387	135.68184	3.67411	2.70304	-0.24144	-0.08771	0.07755	-1.20891	-0.13323	-0.26897	38.40069	-4.92597	2.83913	-0.05825	0.32830	0.18477	0.01794	0.32146	-0.48141	22.14919	-5.14886	13.40886	1.61560	0.18808	0.46898	0.25493	0.10321	-0.75444	49.97627	-0.95888	-0.50807	2.57348	0.73115	-0.40012	1.26735	0.36797	-0.97539	36.05497
57			0.56000	36.56204	13.43232	11.31971	-0.00454	-0.00228	0.00376	-0.00189	0.00143	-0.00537	132.89391	5.69981	3.36702	-0.28660	-0.10569	0.08942	-1.39007	-0.18505	-0.27104	38.73475	-4.55429	4.29696	-0.04311	0.28933	0.16391	0.01714	0.30896	-0.34162	22.06392	-5.08304	14.38357	1.47570	0.18328	0.48370	0.57968	0.09234	-0.75740	49.54640	-0.15471	-1.58310	2.24329	0.80546	-0.38681	2.18589	0.43578	-0.75612	36.31425
58			0.57000	36.22281	14.19295	11.75150	-0.00582	-0.00259	0.00432	-0.00223	0.00157	-0.00536	130.21053	7.57546	3.61877	-0.32706	-0.12089	0.09647	-1.49665	-0.23207	-0.22359	39.06950	-4.38548	5.47644	-0.02697	0.24305	0.13860	0.01119	0.23191	-0.19722	21.86635	-5.00917	15.29606	1.35412	0.17794	0.49399	0.72696	0.07684	-0.70157	48.86745	0.34266	-2.43226	1.96235	0.84664	-0.36589	2.61410	0.47909	-0.44621	36.45834
59			0.58000	35.93696	14.83360	12.07735	-0.00668	-0.00270	0.00436	-0.00208	0.00142	-0.00399	127.65022	9.13631	3.42538	-0.36140	-0.13144	0.09801	-1.52773	-0.26267	-0.14129	39.36273	-4.37504	6.25792	-0.01247	0.19967	0.11426	0.00480	0.13462	-0.07959	21.59750	-4.93526	16.08473	1.24654	0.16697	0.49590	0.76743	0.05566	-0.58782	48.01316	0.47252	-2.98714	1.80857	0.83743	-0.32232	2.88299	0.48628	-0.14064	36.46372
60			0.59000	35.73299	15.29234	12.26570	-0.00703	-0.00263	0.00392	-0.00155	0.00102	-0.00206	125.23383	10.27113	2.83004	-0.38854	-0.13637	0.09439	-1.48124	-0.26835	-0.05260	39.59642	-4.47620	6.58683	-0.00042	0.16748	0.09564	0.00015	0.05356	-0.00107	21.28239	-4.86319	16.70489	1.15077	0.15461	0.49010	0.75762	0.03315	-0.43867	47.03452	0.27046	-3.25733	1.69793	0.80251	-0.27620	3.03717	0.46840	0.05757	36.33117
61			0.60000	35.62233	15.54451	12.31455	-0.00689	-0.00237	0.00313	-0.00085	0.00054	-0.00044	123.01422	10.95208	1.95138	-0.40741	-0.13596	0.08710	-1.35202	-0.24736	0.01500	39.78841	-4.64884	6.50201	0.01129	0.14863	0.08409	-0.00418	0.00061	0.04381	20.93235	-4.79050	17.13347	1.06678	0.14413	0.47655	0.73188	0.01238	-0.27776	45.96219	-0.15821	-3.31127	1.56476	0.76360	-0.24351	3.03147	0.43258	0.14668	36.07764
62			0.61000	35.59605	15.59828	12.24663	-0.00631	-0.00199	0.00214	-0.00030	0.00013	0.00038	121.07349	11.24069	0.95679	-0.41677	-0.13137	0.07813	-1.14575	-0.20578	0.04961	39.98372	-4.86156	6.12949	0.02431	0.13784	0.07652	-0.01083	-0.02611	0.06302	20.55181	-4.71500	17.36631	0.98351	0.13184	0.45096	0.69596	-0.00493	-0.12461	44.81535	-0.67913	-3.24417	1.43697	0.71136	-0.21491	2.94752	0.37249	0.15466	35.72285
63			0.62000	35.62569	15.48657	12.10101	-0.00543	-0.00156	0.00114	-0.00005	-0.00013	0.00045	119.48544	11.25893	0.01002	-0.41585	-0.12416	0.06938	-0.88934	-0.15468	0.05611	40.22525	-5.08895	5.63626	0.03874	0.12829	0.06931	-0.02138	-0.03061	0.06140	20.14501	-4.63769	17.41600	0.90325	0.11979	0.41539	0.65283	-0.01688	0.00074	43.61134	-1.16906	-3.15169	1.32378	0.64635	-0.18586	2.82209	0.29720	0.11294	35.28171
64			0.63000	35.67121	15.25679	11.92370	-0.00436	-0.00114	0.00029	-0.00008	-0.00023	0.00015	118.28530	11.14184	-0.77274	-0.40495	-0.11564	0.06193	-0.62107	-0.10462	0.04662	40.53138	-5.30839	5.17406	0.05289	0.11589	0.06059	-0.03428	-0.02046	0.04603	19.71919	-4.56268	17.30868	0.84397	0.11307	0.37600	0.61372	-0.02437	0.08844	42.37133	-1.54599	-3.10754	1.20194	0.58122	-0.15884	2.61372	0.22425	0.05750	34.76474
65			0.64000	35.69413	14.95936	11.75600	-0.00327	-0.00080	-0.00028	-0.00022	-0.00023	-0.00014	117.46758	10.99505	-1.33755	-0.38560	-0.10660	0.05582	-0.37476	-0.06215	0.03187	40.89444	-5.50078	4.83960	0.06532	0.09963	0.05024	-0.04586	-0.00633	0.02685	19.28499	-4.49497	17.07794	0.80524	0.10849	0.33724	0.57711	-0.02814	0.14066	41.12055	-1.78032	-3.14763	1.08006	0.52125	-0.13413	2.34906	0.16132	0.01202	34.18171
66			0.65000	35.66994	14.63969	11.62487	-0.00228	-0.00055	-0.00053	-0.00031	-0.00019	-0.00025	116.99757	10.87229	-1.68521	-0.35995	-0.09740	0.05065	-0.17165	-0.02985	0.01880	41.28687	-5.65379	4.66090	0.07568	0.08154	0.03963	-0.05265	0.00332	0.01201	18.85482	-4.43909	16.75767	0.77711	0.10752	0.30189	0.53612	-0.02970	0.16608	39.88461	-1.88467	-3.26718	0.96809	0.47393	-0.11635	2.06546	0.10999	-0.01447	33.54385
67			0.66000	35.59441	14.33493	11.53916	-0.00148	-0.00041	-0.00051	-0.00029	-0.00014	-0.00019	116.82379	10.77692	-1.85354	-0.33033	-0.08828	0.04627	-0.01960	-0.00739	0.01042	41.66895	-5.76449	4.60804	0.08518	0.06679	0.03215	-0.05353	0.00679	0.00425	18.44021	-4.39851	16.37688	0.75836	0.10936	0.27212	0.49222	-0.02981	0.17460	38.68515	-1.89539	-3.43002	0.86598	0.43765	-0.10219	1.78315	0.06708	-0.02348	32.86439
68			0.67000	35.47988	14.06889	11.49059	-0.00088	-0.00034	-0.00030	-0.00021	-0.00010	-0.00009	116.89104	10.68575	-1.89132	-0.29916	-0.07930	0.04216	0.08409	0.00707	0.00642	42.00341	-5.84126	4.62476	0.09360	0.05810	0.02982	-0.04837	0.00683	0.00144	18.04982	-4.37499	15.95886	0.74153	0.11008	0.24583	0.44424	-0.02810	0.17155	37.53553	-1.85777	-3.58368	0.77983	0.40487	-0.08919	1.53460	0.03108	-0.01876	32.15697
69			0.68000	35.34663	13.84919	11.46226	-0.00048	-0.00030	-0.00003	-0.00012	-0.00008	-0.00001	117.14812	10.57503	-1.84151	-0.26832	-0.07022	0.03740	0.14632	0.01527	0.00523	42.26608	-5.90140	4.65716	0.09803	0.05260	0.03056	-0.03722	0.00542	0.00147	17.68863	-4.36803	15.52329	0.72683	0.11006	0.22276	0.39798	-0.02524	0.16063	36.43813	-1.81737	-3.67473	0.69682	0.37799	-0.07908	1.30876	0.00421	-0.00624	31.43398
70			0.69000	35.21368	13.66986	11.44016	-0.00021	-0.00026	0.00020	-0.00005	-0.00006	0.00004	117.54356	10.42917	-1.74074	-0.23910	-0.06111	0.03173	0.17498	0.01872	0.00538	42.44249	-5.96571	4.66346	0.09665	0.04729	0.03154	-0.02223	0.00348	0.00364	17.35616	-4.37566	15.08912	0.71414	0.11012	0.20316	0.36156	-0.02168	0.14426	35.38587	-1.81232	-3.66304	0.62261	0.35921	-0.07346	1.12445	-0.01230	0.00927	30.70887
71			0.70000	35.09304	13.51673	11.41637	-0.00004	-0.00022	0.00036	-0.00001	-0.00004	0.00007	118.02734	10.24022	-1.61728	-0.21212	-0.05230	0.02566	0.18055	0.01909	0.00565	42.52537	-6.05273	4.61622	0.08962	0.04216	0.03195	-0.00738	0.00182	0.00711	17.04393	-4.39560	14.67680	0.70373	0.11036	0.18830	0.34310	-0.01746	0.12499	34.36409	-1.86655	-3.53253	0.56882	0.34765	-0.07044	1.00216	-0.01877	0.02486	29.99658
72			0.71000	34.98923	13.37488	11.38800	0.00002	-0.00017	0.00042	0.00000	-0.00003	0.00008	118.56401	10.00968	-1.48702	-0.18719	-0.04410	0.01989	0.17388	0.01771	0.00539	42.52039	-6.17447	4.50789	0.07660	0.03733	0.03109	0.00335	0.00093	0.01042	16.73753	-4.42552	14.30637	0.69889	0.11113	0.17747	0.34436	-0.01290	0.10483	33.35476	-1.98681	-3.29241	0.52328	0.33997	-0.06741	0.91237	-0.01754	0.03742	29.31097
73			0.72000	34.90199	13.23520	11.35736	-0.00006	-0.00015	0.00041	-0.00001	-0.00003	0.00007	119.13680	9.74735	-1.35835	-0.16365	-0.03672	0.01497	0.16159	0.01535	0.00463	42.44663	-6.33308	4.35064	0.05680	0.03229	0.02814	0.00772	0.00075	0.01188	16.42619	-4.46350	13.98815	0.69607	0.11201	0.16828	0.35225	-0.00846	0.08646	32.34624	-2.16435	-2.96685	0.48591	0.33161	-0.06381	0.84165	-0.01311	0.04501	28.66334
74			0.73000	34.82739	13.09447	11.33027	-0.00033	-0.00016	0.00033	-0.00004	-0.00003	0.00006	119.73764	9.46678	-1.23812	-0.14069	-0.03019	0.01108	0.14545	0.01254	0.00369	42.32686	-6.52052	4.16657	0.02838	0.02662	0.02264	0.00558	0.00083	0.01064	16.11166	-4.50928	13.71535	0.69750	0.11397	0.16251	0.35027	-0.00474	0.07484	31.34287	-2.37902	-2.58367	0.45343	0.32449	-0.05837	0.77038	-0.01039	0.04641	28.06088
75			0.74000	34.75938	12.95159	11.31109	-0.00086	-0.00022	0.00022	-0.00011	-0.00004	0.00004	120.35881	9.17965	-1.13159	-0.11762	-0.02439	0.00813	0.12540	0.00977	0.00281	42.17862	-6.72192	3.97387	-0.01085	0.02089	0.01503	-0.00255	0.00071	0.00725	15.80970	-4.56436	13.46629	0.70893	0.11857	0.16066	0.32495	-0.00203	0.07213	30.36604	-2.60590	-2.16846	0.41750	0.32272	-0.05203	0.67577	-0.01167	0.04309	27.50400
76			0.75000	34.69195	12.80580	11.29937	-0.00173	-0.00034	0.00009	-0.00021	-0.00007	0.00001	120.99107	8.89341	-1.03964	-0.09376	-0.01890	0.00566	0.10161	0.00723	0.00198	42.01204	-6.92032	3.78060	-0.06315	0.01577	0.00592	-0.01637	0.00035	0.00278	15.54643	-4.63055	13.21341	0.72620	0.12441	0.16013	0.26419	-0.00033	0.07661	29.44984	-2.82310	-1.74314	0.39388	0.32278	-0.04641	0.58162	-0.01585	0.03783	26.98641
77			0.76000	34.62165	12.65875	11.29227	-0.00295	-0.00054	-0.00002	-0.00037	-0.00011	-0.00000	121.62731	8.61122	-0.95990	-0.06889	-0.01328	0.00318	0.07543	0.00486	0.00111	41.83505	-7.10085	3.58789	-0.12937	0.01229	-0.00363	-0.03422	-0.00004	-0.00160	15.34991	-4.70834	12.93553	0.74914	0.13054	0.16085	0.16781	0.00059	0.08538	28.63260	-3.01702	-1.32695	0.38663	0.32015	-0.03939	0.49204	-0.02011	0.03026	26.50051
78			0.77000	34.54896	12.51816	11.28953	-0.00448	-0.00082	-0.00008	-0.00056	-0.00016	-0.00001	122.26827	8.33459	-0.88922	-0.04386	-0.00751	0.00058	0.04889	0.00265	0.00020	41.66166	-7.25460	3.39806	-0.20708	0.01139	-0.01255	-0.04948	-0.00035	-0.00504	15.24148	-4.79644	12.62621	0.77463	0.13693	0.16213	0.04423	0.00124	0.09406	27.94916	-3.18312	-0.93543	0.39019	0.31529	-0.03192	0.39716	-0.02226	0.02243	26.04540
79			0.78000	34.47761	12.39837	11.29600							122.92416	8.06493	-0.82530							41.51456	-7.38051	3.21798							15.23081	-4.89304	12.29459							27.42471	-3.32415	-0.57713							25.62917
80			0.79000	34.41298	12.31633	11.32020							123.61222	7.80279	-0.76697							41.42162	-7.48545	3.05692							15.31219	-4.99671	11.96379							27.06802	-3.44662	-0.25509							25.26539
[truncated: 11 more columns]
