# Supplementary material for: Analysis of the impact of different landing heights and lateralities on lower limb joint load based on statistical parametric mapping
Source: PLoS One. 2025 May 30;20(5):e0324656. doi: 10.1371/journal.pone.0324656 (PMC12124505; doi:10.1371/journal.pone.0324656)
Supplement: S1 File — (ZIP) [file pone.0324656.s001.zip › Original data/012/右前30.xlsx]

## Sheet: Sheet1
Var1	C__Users_dell_Documents_Qualisys_GAIT1214_Data_yangsiyuan_yangs	C__Users_dell_Documents_Qualisys_GAIT1214_Data_yangsiyuan_ya_1	C__Users_dell_Documents_Qualisys_GAIT1214_Data_yangsiyuan_ya_2	C__Users_dell_Documents_Qualisys_GAIT1214_Data_yangsiyuan_ya_3	C__Users_dell_Documents_Qualisys_GAIT1214_Data_yangsiyuan_ya_4	C__Users_dell_Documents_Qualisys_GAIT1214_Data_yangsiyuan_ya_5	C__Users_dell_Documents_Qualisys_GAIT1214_Data_yangsiyuan_ya_6	C__Users_dell_Documents_Qualisys_GAIT1214_Data_yangsiyuan_ya_7	C__Users_dell_Documents_Qualisys_GAIT1214_Data_yangsiyuan_ya_8	C__Users_dell_Documents_Qualisys_GAIT1214_Data_yangsiyuan_ya_9	C__Users_dell_Documents_Qualisys_GAIT1214_Data_yangsiyuan_ya_10	C__Users_dell_Documents_Qualisys_GAIT1214_Data_yangsiyuan_ya_11	C__Users_dell_Documents_Qualisys_GAIT1214_Data_yangsiyuan_ya_12	C__Users_dell_Documents_Qualisys_GAIT1214_Data_yangsiyuan_ya_13	C__Users_dell_Documents_Qualisys_GAIT1214_Data_yangsiyuan_ya_14	C__Users_dell_Documents_Qualisys_GAIT1214_Data_yangsiyuan_ya_15	C__Users_dell_Documents_Qualisys_GAIT1214_Data_yangsiyuan_ya_16	C__Users_dell_Documents_Qualisys_GAIT1214_Data_yangsiyuan_ya_17	C__Users_dell_Documents_Qualisys_GAIT1214_Data_yangsiyuan_ya_18	C__Users_dell_Documents_Qualisys_GAIT1214_Data_yangsiyuan_ya_19	C__Users_dell_Documents_Qualisys_GAIT1214_Data_yangsiyuan_ya_20	C__Users_dell_Documents_Qualisys_GAIT1214_Data_yangsiyuan_ya_21	C__Users_dell_Documents_Qualisys_GAIT1214_Data_yangsiyuan_ya_22	C__Users_dell_Documents_Qualisys_GAIT1214_Data_yangsiyuan_ya_23	C__Users_dell_Documents_Qualisys_GAIT1214_Data_yangsiyuan_ya_24	C__Users_dell_Documents_Qualisys_GAIT1214_Data_yangsiyuan_ya_25	C__Users_dell_Documents_Qualisys_GAIT1214_Data_yangsiyuan_ya_26	C__Users_dell_Documents_Qualisys_GAIT1214_Data_yangsiyuan_ya_27	C__Users_dell_Documents_Qualisys_GAIT1214_Data_yangsiyuan_ya_28	C__Users_dell_Documents_Qualisys_GAIT1214_Data_yangsiyuan_ya_29	C__Users_dell_Documents_Qualisys_GAIT1214_Data_yangsiyuan_ya_30	C__Users_dell_Documents_Qualisys_GAIT1214_Data_yangsiyuan_ya_31	C__Users_dell_Documents_Qualisys_GAIT1214_Data_yangsiyuan_ya_32	C__Users_dell_Documents_Qualisys_GAIT1214_Data_yangsiyuan_ya_33	C__Users_dell_Documents_Qualisys_GAIT1214_Data_yangsiyuan_ya_34	C__Users_dell_Documents_Qualisys_GAIT1214_Data_yangsiyuan_ya_35	C__Users_dell_Documents_Qualisys_GAIT1214_Data_yangsiyuan_ya_36	C__Users_dell_Documents_Qualisys_GAIT1214_Data_yangsiyuan_ya_37	C__Users_dell_Documents_Qualisys_GAIT1214_Data_yangsiyuan_ya_38	C__Users_dell_Documents_Qualisys_GAIT1214_Data_yangsiyuan_ya_39	C__Users_dell_Documents_Qualisys_GAIT1214_Data_yangsiyuan_ya_40	C__Users_dell_Documents_Qualisys_GAIT1214_Data_yangsiyuan_ya_41	C__Users_dell_Documents_Qualisys_GAIT1214_Data_yangsiyuan_ya_42	C__Users_dell_Documents_Qualisys_GAIT1214_Data_yangsiyuan_ya_43	C__Users_dell_Documents_Qualisys_GAIT1214_Data_yangsiyuan_ya_44	C__Users_dell_Documents_Qualisys_GAIT1214_Data_yangsiyuan_ya_45	C__Users_dell_Documents_Qualisys_GAIT1214_Data_yangsiyuan_ya_46	C__Users_dell_Documents_Qualisys_GAIT1214_Data_yangsiyuan_ya_47	C__Users_dell_Documents_Qualisys_GAIT1214_Data_yangsiyuan_ya_48
	CD	ZD	TIME	Right Ankle Angles	Right Ankle Angles	Right Ankle Angles	Right Ankle Moment	Right Ankle Moment	Right Ankle Moment	Right Ankle Power	Right Ankle Power	Right Ankle Power	Right GRF	Right GRF	Right GRF	Right Knee Angles	Right Knee Angles	Right Knee Angles	Right Knee Moment	Right Knee Moment	Right Knee Moment	Right Knee Power	Right Knee Power	Right Knee Power	Right Hip Angles	Right Hip Angles	Right Hip Angles	Right Hip Moment	Right Hip Moment	Right Hip Moment	Right Hip Power	Right Hip Power	Right Hip Power	RANKLE	RANKLE	RANKLE	RKNEE	RKNEE	RKNEE	RHIP	RHIP	RHIP	Left Ankle Angles	Left Ankle Angles	Left Ankle Angles	Left Ankle Moment	Left Ankle Moment	Left Ankle Moment	Left Ankle Power
	EVENT_LABEL	EVENT_LABEL	FRAME_NUMBERS	LINK_MODEL_BASED	LINK_MODEL_BASED	LINK_MODEL_BASED	LINK_MODEL_BASED	LINK_MODEL_BASED	LINK_MODEL_BASED	LINK_MODEL_BASED	LINK_MODEL_BASED	LINK_MODEL_BASED	LINK_MODEL_BASED	LINK_MODEL_BASED	LINK_MODEL_BASED	LINK_MODEL_BASED	LINK_MODEL_BASED	LINK_MODEL_BASED	LINK_MODEL_BASED	LINK_MODEL_BASED	LINK_MODEL_BASED	LINK_MODEL_BASED	LINK_MODEL_BASED	LINK_MODEL_BASED	LINK_MODEL_BASED	LINK_MODEL_BASED	LINK_MODEL_BASED	LINK_MODEL_BASED	LINK_MODEL_BASED	LINK_MODEL_BASED	LINK_MODEL_BASED	LINK_MODEL_BASED	LINK_MODEL_BASED	LINK_MODEL_BASED	LINK_MODEL_BASED	LINK_MODEL_BASED	LINK_MODEL_BASED	LINK_MODEL_BASED	LINK_MODEL_BASED	LINK_MODEL_BASED	LINK_MODEL_BASED	LINK_MODEL_BASED	LINK_MODEL_BASED	LINK_MODEL_BASED	LINK_MODEL_BASED	LINK_MODEL_BASED	LINK_MODEL_BASED	LINK_MODEL_BASED	LINK_MODEL_BASED
	ORIGINAL	ORIGINAL	ORIGINAL	ORIGINAL	ORIGINAL	ORIGINAL	ORIGINAL	ORIGINAL	ORIGINAL	ORIGINAL	ORIGINAL	ORIGINAL	ORIGINAL	ORIGINAL	ORIGINAL	ORIGINAL	ORIGINAL	ORIGINAL	ORIGINAL	ORIGINAL	ORIGINAL	ORIGINAL	ORIGINAL	ORIGINAL	ORIGINAL	ORIGINAL	ORIGINAL	ORIGINAL	ORIGINAL	ORIGINAL	ORIGINAL	ORIGINAL	ORIGINAL	ORIGINAL	ORIGINAL	ORIGINAL	ORIGINAL	ORIGINAL	ORIGINAL	ORIGINAL	ORIGINAL	ORIGINAL	ORIGINAL	ORIGINAL	ORIGINAL	ORIGINAL	ORIGINAL	ORIGINAL	ORIGINAL
ITEM	X	X	X	X	Y	Z	X	Y	Z	X	Y	Z	X	Y	Z	X	Y	Z	X	Y	Z	X	Y	Z	X	Y	Z	X	Y	Z	X	Y	Z	X	Y	Z	X	Y	Z	X	Y	Z	X	Y	Z	X	Y	Z	X
1	1.21000	1.35000	0.00000	-3.33706	8.29716	23.46364							-0.00000	0.00000	0.00000	13.28086	1.37521	-35.32072							34.10411	3.28961	6.74308																9.49979	-9.06480	7.85172
2			0.01000	-3.42133	8.24491	23.47057							-0.00000	0.00000	0.00000	13.38424	1.39807	-35.21000							34.14744	3.24342	6.59226							-0.16986	9.83804	-0.13357	0.73745	11.29562	10.49567	0.29284	-4.94991	-15.14617	9.48589	-9.16045	7.75770
3			0.02000	-3.50326	8.19071	23.46884	-0.01043	-0.00343	0.00029	-0.00145	-0.00033	0.00000	-0.00000	0.00000	0.00000	13.48889	1.42836	-35.09374	0.02268	0.01273	0.00245	-0.00388	-0.00128	0.00043	34.18404	3.19210	6.44578	-0.16542	0.03317	0.02743	0.00575	-0.00196	0.00667	-0.35670	9.60594	-1.14662	1.39322	10.98144	10.39390	-0.21440	-3.60454	-14.01955	9.46888	-9.24809	7.68347	-0.00835	-0.00008	-0.00104	-0.00012
4			0.03000	-3.57870	8.13629	23.45521	-0.01046	-0.00340	0.00040	-0.00133	-0.00032	0.00001	-0.00000	0.00000	0.00000	13.58564	1.46326	-34.98716	0.01984	0.01367	0.00265	-0.00293	-0.00130	0.00037	34.20229	3.14305	6.32319	-0.15930	0.04458	0.03289	-0.00088	-0.00162	0.00603	-0.56249	8.93646	-2.39865	1.87607	9.47966	8.52729	-0.48175	-0.86494	-10.66003	9.44991	-9.32796	7.63656	-0.00832	-0.00005	-0.00104	-0.00022
5			0.04000	-3.64348	8.08395	23.42780	-0.01050	-0.00338	0.00047	-0.00114	-0.00031	0.00003	-0.00000	0.00000	0.00000	13.66285	1.49675	-34.91175	0.01815	0.01432	0.00280	-0.00194	-0.00101	0.00020	34.18853	3.10851	6.24846	-0.15702	0.05340	0.03720	-0.01022	-0.00048	0.00294	-0.80009	7.80993	-3.72549	2.02624	6.73488	4.65890	-0.31429	3.22293	-4.91754	9.42732	-9.40588	7.61431	-0.00831	-0.00001	-0.00100	-0.00035
6			0.05000	-3.69347	8.03563	23.38673	-0.01053	-0.00335	0.00052	-0.00087	-0.00028	0.00004	-0.00000	0.00000	0.00000	13.71066	1.52236	-34.88717	0.01759	0.01503	0.00292	-0.00098	-0.00048	-0.00004	34.13212	3.10079	6.24233	-0.15745	0.05721	0.03923	-0.02111	0.00108	-0.00213	-1.09998	6.27531	-4.91184	1.84978	3.25015	-0.50578	0.22817	8.00619	2.38108	9.39735	-9.48677	7.60631	-0.00833	0.00003	-0.00092	-0.00049
7			0.06000	-3.72563	7.99286	23.33454	-0.01053	-0.00331	0.00058	-0.00057	-0.00025	0.00005	-0.00000	0.00000	0.00000	13.72631	1.53641	-34.92002	0.01815	0.01614	0.00308	-0.00013	0.00015	-0.00031	34.03143	3.12546	6.31208	-0.15992	0.05566	0.03898	-0.03137	0.00242	-0.00726	-1.42762	4.49493	-5.68989	1.45418	-0.05357	-5.53394	0.88286	12.37024	9.61311	9.35773	-9.57239	7.60022	-0.00837	0.00009	-0.00080	-0.00061
8			0.07000	-3.73971	7.95677	23.27684	-0.01048	-0.00324	0.00065	-0.00028	-0.00020	0.00006	-0.00000	0.00000	0.00000	13.71608	1.53884	-35.00013	0.01969	0.01770	0.00329	0.00048	0.00074	-0.00051	33.89615	3.17879	6.44731	-0.16364	0.04992	0.03704	-0.03840	0.00304	-0.01053	-1.67149	2.79247	-5.80531	0.90474	-2.25621	-8.93854	1.36653	15.17910	15.03064	9.31076	-9.66339	7.58936	-0.00844	0.00015	-0.00064	-0.00067
9			0.08000	-3.74004	7.92766	23.22137	-0.01042	-0.00317	0.00071	-0.00008	-0.00016	0.00006	-0.00000	0.00000	0.00000	13.69339	1.53167	-35.10316	0.02166	0.01925	0.00348	0.00071	0.00115	-0.00057	33.74530	3.24909	6.62189	-0.16766	0.04254	0.03453	-0.04039	0.00290	-0.01131	-1.75006	1.60007	-5.19322	0.18103	-2.87586	-9.81394	1.54047	15.80390	17.48623	9.26278	-9.75897	7.57495	-0.00850	0.00020	-0.00051	-0.00064
10			0.09000	-3.73477	7.90359	23.17524	-0.01034	-0.00310	0.00077	-0.00002	-0.00014	0.00005	-0.00000	0.00000	0.00000	13.67292	1.51708	-35.20006	0.02302	0.02016	0.00358	0.00048	0.00127	-0.00047	33.59994	3.32227	6.80339	-0.17012	0.03600	0.03243	-0.03733	0.00231	-0.01021	-1.70252	1.17404	-4.14590	-0.72619	-2.06085	-8.08765	1.48699	14.49656	16.86282	9.22003	-9.85623	7.56137	-0.00856	0.00022	-0.00041	-0.00054
11			0.10000	-3.73140	7.88118	23.14049	-0.01030	-0.00306	0.00082	-0.00006	-0.00014	0.00004	-0.00000	0.00000	0.00000	13.66515	1.49696	-35.26537	0.02322	0.02008	0.00351	-0.00006	0.00106	-0.00020	33.47407	3.38746	6.96350	-0.16973	0.03065	0.03055	-0.03146	0.00153	-0.00788	-1.66076	1.38460	-3.22922	-1.68366	-0.38204	-4.16236	1.37610	12.18025	13.75751	9.18610	-9.95088	7.55063	-0.00861	0.00022	-0.00038	-0.00041
12			0.11000	-3.73293	7.85695	23.11284	-0.01030	-0.00304	0.00087	-0.00013	-0.00015	0.00004	-0.00000	0.00000	0.00000	13.67383	1.47441	-35.27941	0.02287	0.01941	0.00332	-0.00058	0.00057	0.00013	33.37112	3.43779	7.08200	-0.16803	0.02680	0.02904	-0.02609	0.00077	-0.00502	-1.74659	1.87963	-2.88478	-2.42550	1.42443	1.34100	1.28334	9.90144	8.94818	9.16184	-10.03867	7.54248	-0.00865	0.00021	-0.00040	-0.00028
13			0.12000	-3.73840	7.82856	23.08536	-0.01035	-0.00306	0.00092	-0.00020	-0.00017	0.00004	-0.00000	0.00000	0.00000	13.69524	1.45400	-35.23093	0.02316	0.01898	0.00314	-0.00082	-0.00005	0.00045	33.28518	3.46893	7.14717	-0.16822	0.02513	0.02850	-0.02380	0.00013	-0.00205	-1.90858	2.40080	-3.06648	-2.77579	2.55718	7.50961	1.17363	8.45671	3.15131	9.14711	-10.11611	7.53865	-0.00866	0.00018	-0.00046	-0.00016
14			0.13000	-3.74705	7.79617	23.05447	-0.01047	-0.00309	0.00096	-0.00028	-0.00019	0.00005	-0.00000	0.00000	0.00000	13.71818	1.43888	-35.12009	0.02454	0.01929	0.00307	-0.00053	-0.00070	0.00073	33.20462	3.47804	7.15440	-0.17153	0.02538	0.02895	-0.02572	-0.00042	0.00102	-1.91303	2.87735	-3.31336	-2.77350	2.34880	13.38396	0.96204	8.24913	-3.13099	9.14151	-10.18154	7.54396	-0.00866	0.00017	-0.00052	-0.00006
15			0.14000	-3.76031	7.76278	23.02224	-0.01061	-0.00314	0.00098	-0.00038	-0.00018	0.00005	-0.00000	0.00000	0.00000	13.72708	1.42958	-34.95567	0.02630	0.01996	0.00308	0.00044	-0.00131	0.00098	33.11604	3.46255	7.10292	-0.17570	0.02606	0.02947	-0.03146	-0.00091	0.00430	-1.55369	3.25455	-3.19339	-2.55867	0.63852	18.47957	0.58966	9.21695	-9.68515	9.14396	-10.23707	7.56260	-0.00865	0.00018	-0.00056	0.00001
16			0.15000	-3.77965	7.73314	22.99357	-0.01076	-0.00319	0.00099	-0.00047	-0.00015	0.00004	-0.00000	0.00000	0.00000	13.70845	1.42527	-34.74738	0.02737	0.02040	0.00308	0.00190	-0.00185	0.00119	33.00920	3.42009	6.99228	-0.17747	0.02669	0.02959	-0.03888	-0.00135	0.00764	-0.85424	3.35908	-2.63806	-2.22657	-1.97813	22.84079	0.08202	10.81297	-16.36065	9.15141	-10.28783	7.59373	-0.00862	0.00020	-0.00056	0.00002
17			0.16000	-3.80333	7.71160	22.97188	-0.01087	-0.00323	0.00097	-0.00049	-0.00010	0.00003	-0.00000	0.00000	0.00000	13.65868	1.42593	-34.50180	0.02739	0.02021	0.00302	0.00320	-0.00231	0.00134	32.88165	3.34996	6.82287	-0.17546	0.02780	0.02948	-0.04449	-0.00178	0.01079	-0.03245	2.98872	-1.90334	-1.78552	-4.32954	26.58762	-0.50278	12.13094	-22.74289	9.15900	-10.33850	7.63167	-0.00855	0.00021	-0.00056	-0.00003
18			0.17000	-3.82640	7.70083	22.95704	-0.01093	-0.00326	0.00093	-0.00041	-0.00003	0.00002	-0.00000	0.00000	0.00000	13.58743	1.43308	-34.22424	0.02656	0.01950	0.00293	0.00372	-0.00270	0.00144	32.74151	3.25414	6.59931	-0.17084	0.02933	0.02923	-0.04563	-0.00224	0.01351	0.69819	2.09580	-1.33031	-1.26757	-5.31903	29.77974	-1.08125	12.33296	-28.31432	9.16156	-10.39063	7.67008	-0.00846	0.00020	-0.00057	-0.00013
19			0.18000	-3.84328	7.70155	22.94574	-0.01092	-0.00327	0.00087	-0.00026	0.00003	0.00002	-0.00000	0.00000	0.00000	13.51289	1.44810	-33.91813	0.02534	0.01848	0.00282	0.00338	-0.00300	0.00151	32.60349	3.13719	6.32911	-0.16605	0.03088	0.02870	-0.04256	-0.00274	0.01555	1.22393	0.87056	-1.17911	-0.79281	-4.64228	32.59157	-1.52646	11.24300	-32.81815	9.15519	-10.44303	7.70606	-0.00836	0.00019	-0.00056	-0.00027
20			0.19000	-3.85055	7.71228	22.93281	-0.01083	-0.00326	0.00080	-0.00010	0.00008	0.00002	-0.00000	0.00000	0.00000	13.45078	1.47078	-33.58453	0.02443	0.01750	0.00273	0.00267	-0.00316	0.00156	32.47939	3.00501	6.02055	-0.16357	0.03533	0.02941	-0.03797	-0.00353	0.01753	1.56930	-0.27480	-1.49470	-0.53033	-3.02910	34.72116	-1.71536	9.53581	-35.81408	9.13758	-10.49485	7.74031	-0.00831	0.00020	-0.00053	-0.00043
21			0.20000	-3.85000	7.73008	22.91423	-0.01071	-0.00324	0.00072	-0.00005	0.00010	0.00003	-0.00000	0.00000	0.00000	13.40540	1.49712	-33.23383	0.02443	0.01686	0.00266	0.00208	-0.00303	0.00152	32.37094	2.86686	5.69044	-0.16379	0.04607	0.03305	-0.03418	-0.00479	0.01986	1.90443	-0.82076	-2.01679	-0.60907	-1.67266	34.57800	-1.64301	8.17267	-35.97481	9.10919	-10.54895	7.77790	-0.00831	0.00022	-0.00049	-0.00058
22			0.21000	-3.84965	7.75158	22.89024	-0.01058	-0.00322	0.00065	-0.00015	0.00011	0.00003	-0.00000	0.00000	0.00000	13.37098	1.51952	-32.90048	0.02513	0.01642	0.00257	0.00177	-0.00245	0.00129	32.27263	2.73686	5.37446	-0.16427	0.06043	0.03831	-0.03128	-0.00549	0.02033	2.41609	-0.42434	-2.34006	-0.97014	-1.27183	30.16769	-1.49525	7.58311	-31.78749	9.07337	-10.61070	7.82803	-0.00833	0.00023	-0.00046	-0.00071
23			0.22000	-3.86016	7.77413	22.86505	-0.01048	-0.00320	0.00060	-0.00042	0.00011	0.00003	-0.00000	0.00000	0.00000	13.34030	1.53082	-32.63580	0.02573	0.01583	0.00244	0.00169	-0.00144	0.00086	32.18009	2.63020	5.12017	-0.16441	0.07099	0.04206	-0.02895	-0.00409	0.01624	3.12081	0.83137	-2.23693	-1.41206	-1.86957	21.17116	-1.46521	7.69820	-23.25277	9.03343	-10.68240	7.89814	-0.00835	0.00022	-0.00047	-0.00083
24			0.23000	-3.88886	7.79572	22.84343	-0.01045	-0.00321	0.00054	-0.00074	0.00011	0.00002	-0.00000	0.00000	0.00000	13.30674	1.52719	-32.48111	0.02555	0.01486	0.00226	0.00181	-0.00031	0.00038	32.08978	2.55704	4.96440	-0.16437	0.07119	0.04184	-0.02769	-0.00098	0.00863	3.80353	2.46921	-1.81609	-1.79529	-3.24560	9.92631	-1.53488	8.41989	-12.66364	8.98956	-10.76113	7.98829	-0.00836	0.00020	-0.00049	-0.00095
25			0.24000	-3.93573	7.81456	22.82730	-0.01046	-0.00323	0.00048	-0.00099	0.00009	0.00001	-0.00000	0.00000	0.00000	13.26417	1.50900	-32.44124	0.02457	0.01350	0.00206	0.00202	0.00048	0.00004	31.99641	2.51788	4.91125	-0.16295	0.05727	0.03577	-0.02751	0.00128	0.00211	4.12485	3.85909	-1.39277	-2.01669	-4.76690	0.73479	-1.58150	9.37824	-4.02256	8.93973	-10.84137	8.09268	-0.00836	0.00017	-0.00050	-0.00108
26			0.25000	-3.99296	7.82863	22.81491	-0.01053	-0.00327	0.00042	-0.00108	0.00006	0.00001	-0.00000	0.00000	0.00000	13.21282	1.48289	-32.47118	0.02351	0.01224	0.00190	0.00215	0.00066	-0.00007	31.89827	2.49951	4.92049	-0.16135	0.03557	0.02639	-0.02783	0.00125	0.00015	3.83570	4.54822	-1.23035	-1.94668	-5.61127	-2.55633	-1.57977	9.92414	-0.91419	8.88197	-10.91768	8.20404	-0.00835	0.00016	-0.00048	-0.00121
27			0.26000	-4.04949	7.83596	22.80272	-0.01062	-0.00331	0.00039	-0.00100	0.00002	0.00001	-0.00000	0.00000	0.00000	13.15777	1.45929	-32.49822	0.02329	0.01181	0.00185	0.00221	0.00039	0.00001	31.79806	2.48037	4.92690	-0.16127	0.02108	0.02046	-0.02797	0.00051	0.00104	2.99942	4.51531	-1.34381	-1.59166	-5.53337	0.22755	-1.58956	9.69279	-3.55004	8.81530	-10.98690	8.31476	-0.00832	0.00016	-0.00044	-0.00133
28			0.27000	-4.09774	7.83583	22.78858	-0.01073	-0.00333	0.00041	-0.00085	-0.00002	0.00001	-0.00000	0.00000	0.00000	13.10392	1.44508	-32.47342	0.02405	0.01234	0.00191	0.00211	-0.00009	0.00018	31.70106	2.44536	4.88564	-0.16079	0.01917	0.01984	-0.02584	0.00009	0.00284	1.97198	4.06276	-1.54622	-1.01586	-4.58126	5.69581	-1.78329	8.40467	-8.84569	8.73962	-11.04799	8.41844	-0.00827	0.00016	-0.00039	-0.00142
29			0.28000	-4.13587	7.82965	22.77266	-0.01082	-0.00334	0.00045	-0.00068	-0.00005	0.00001	-0.00000	0.00000	0.00000	13.05999	1.44333	-32.39127	0.02514	0.01322	0.00199	0.00161	-0.00065	0.00034	31.61974	2.38971	4.79002	-0.16004	0.02329	0.02102	-0.01999	-0.00020	0.00489	1.12381	3.46164	-1.66680	-0.22391	-2.73928	10.52183	-2.34526	5.85082	-13.76567	8.65564	-11.10042	8.51112	-0.00822	0.00017	-0.00035	-0.00150
30			0.29000	-4.16509	7.82060	22.75620	-0.01087	-0.00335	0.00049	-0.00053	-0.00006	0.00001	-0.00000	0.00000	0.00000	13.03568	1.45509	-32.26886	0.02600	0.01393	0.00204	0.00075	-0.00109	0.00042	31.56756	2.31399	4.65320	-0.16098	0.03193	0.02374	-0.01167	-0.00029	0.00683	0.63360	2.81057	-1.66107	0.65557	-0.47323	12.80122	-3.19017	2.58177	-16.51222	8.56435	-11.14304	8.59167	-0.00817	0.00017	-0.00033	-0.00155
31			0.30000	-4.18710	7.81230	22.74029	-0.01089	-0.00335	0.00051	-0.00041	-0.00005	0.00001	-0.00000	0.00000	0.00000	13.03312	1.47714	-32.13908	0.02655	0.01429	0.00204	-0.00031	-0.00121	0.00035	31.54819	2.22596	4.50329	-0.16067	0.04564	0.02870	-0.00202	0.00035	0.00797	0.47705	2.17048	-1.56494	1.50644	1.74212	10.87306	-4.13574	-0.71128	-15.36789	8.46718	-11.17534	8.66121	-0.00815	0.00016	-0.00034	-0.00159
32			0.31000	-4.20383	7.80688	22.72551	-0.01086	-0.00334	0.00050	-0.00033	-0.00003	0.00001	-0.00000	0.00000	0.00000	13.05475	1.50498	-32.05259	0.02693	0.01431	0.00201	-0.00175	-0.00100	0.00013	31.56350	2.13997	4.38650	-0.15774	0.05611	0.03232	0.00933	0.00252	0.00626	0.49167	1.68531	-1.39954	2.49471	4.24810	4.32661	-5.23419	-4.22828	-9.79818	8.36605	-11.19828	8.72116	-0.00816	0.00016	-0.00037	-0.00160
33			0.32000	-4.21790	7.80370	22.71267	-0.01080	-0.00333	0.00047	-0.00030	-0.00002	0.00001	-0.00000	0.00000	0.00000	13.10970	1.53864	-32.05016	0.02724	0.01414	0.00199	-0.00342	-0.00065	-0.00017	31.62206	2.06588	4.34103	-0.15827	0.05602	0.03181	0.02171	0.00516	0.00236	0.51512	1.52124	-1.14054	3.63190	7.00611	-4.41441	-6.40771	-7.89794	-2.09852	8.26393	-11.21472	8.77303	-0.00818	0.00015	-0.00041	-0.00157
34			0.33000	-4.23264	7.80048	22.70303	-0.01073	-0.00332	0.00042	-0.00033	-0.00003	0.00001	-0.00000	0.00000	0.00000	13.19638	1.57804	-32.13437	0.02737	0.01381	0.00199	-0.00453	-0.00031	-0.00042	31.72133	2.00534	4.36938	-0.16491	0.04869	0.02914	0.03151	0.00628	-0.00083	0.46677	1.71630	-0.76575	4.45194	8.66806	-11.86864	-7.15312	-10.32652	4.40278	8.16433	-11.22859	8.81826	-0.00819	0.00015	-0.00044	-0.00150
35			0.34000	-4.25061	7.79480	22.69786	-0.01066	-0.00332	0.00035	-0.00038	-0.00005	0.00000	-0.00000	0.00000	0.00000	13.29302	1.61821	-32.27837	0.02723	0.01334	0.00201	-0.00449	-0.00004	-0.00056	31.83735	1.95732	4.44660	-0.17136	0.03937	0.02602	0.03421	0.00563	-0.00226	0.30884	2.14377	-0.31419	4.63780	8.27117	-15.98287	-7.14099	-10.48061	7.87637	8.07004	-11.24218	8.85803	-0.00817	0.00014	-0.00045	-0.00140
36			0.35000	-4.27246	7.78493	22.69759	-0.01061	-0.00333	0.00028	-0.00042	-0.00007	-0.00000	-0.00000	0.00000	0.00000	13.37663	1.65479	-32.44519	0.02676	0.01271	0.00203	-0.00365	0.00005	-0.00058	31.94427	1.91854	4.54056	-0.17290	0.02976	0.02234	0.03030	0.00407	-0.00209	0.02820	2.56671	0.10936	4.44948	6.59533	-16.20362	-6.63413	-9.08791	8.02249	7.98217	-11.25496	8.89357	-0.00813	0.00013	-0.00044	-0.00130
37			0.36000	-4.29621	7.77048	22.70126	-0.01058	-0.00334	0.00022	-0.00040	-0.00009	-0.00000	-0.00000	0.00000	0.00000	13.44012	1.68934	-32.59610	0.02592	0.01210	0.00207	-0.00268	-0.00010	-0.00048	32.03233	1.88106	4.62060	-0.17077	0.02348	0.01972	0.02424	0.00277	-0.00110	-0.34862	2.69647	0.34585	4.25506	4.97993	-12.99459	-6.03821	-7.45364	5.49395	7.90074	-11.26667	8.92653	-0.00809	0.00015	-0.00040	-0.00120
38			0.37000	-4.31729	7.75289	22.70592	-0.01058	-0.00335	0.00020	-0.00030	-0.00010	-0.00000	-0.00000	0.00000	0.00000	13.48742	1.72546	-32.70163	0.02501	0.01174	0.00212	-0.00189	-0.00037	-0.00031	32.10283	1.83777	4.66669	-0.16817	0.02359	0.01982	0.01858	0.00223	0.00002	-0.76977	2.31393	0.24950	4.08385	3.86838	-7.86754	-5.44207	-6.02946	1.83889	7.82556	-11.27988	8.95854	-0.00806	0.00017	-0.00036	-0.00110
39			0.38000	-4.33001	7.73472	22.70759	-0.01061	-0.00336	0.00021	-0.00012	-0.00010	0.00000	-0.00000	0.00000	0.00000	13.52221	1.76345	-32.75234	0.02447	0.01185	0.00220	-0.00127	-0.00062	-0.00013	32.15712	1.78868	4.67704	-0.16643	0.02824	0.02186	0.01337	0.00200	0.00109	-1.17378	1.38938	-0.18666	3.75748	2.96605	-2.62369	-4.73338	-4.63435	-1.34104	7.75640	-11.29776	8.99057	-0.00800	0.00016	-0.00034	-0.00102
40			0.39000	-4.32989	7.71881	22.70315	-0.01065	-0.00335	0.00025	0.00012	-0.00008	0.00000	-0.00000	0.00000	0.00000	13.54511	1.80017	-32.75474	0.02456	0.01247	0.00229	-0.00069	-0.00080	0.00003	32.19504	1.73892	4.66158	-0.16580	0.03414	0.02432	0.00847	0.00169	0.00187	-1.50411	0.10411	-0.82003	3.17897	1.96244	1.58007	-3.88970	-3.16849	-3.30580	7.69257	-11.31907	9.02360	-0.00794	0.00014	-0.00033	-0.00094
41			0.40000	-4.31531	7.70700	22.69156	-0.01069	-0.00334	0.00032	0.00035	-0.00006	0.00001	-0.00000	0.00000	0.00000	13.55524	1.83183	-32.72275	0.02525	0.01343	0.00236	-0.00006	-0.00083	0.00013	32.21698	1.69362	4.63255	-0.16652	0.04078	0.02712	0.00389	0.00138	0.00219	-1.71244	-1.21874	-1.44645	2.37416	0.66349	4.05909	-3.02350	-1.65088	-3.87344	7.63350	-11.33807	9.05819	-0.00789	0.00012	-0.00031	-0.00087
42			0.41000	-4.28842	7.69991	22.67395	-0.01070	-0.00330	0.00041	0.00052	-0.00004	0.00001	-0.00000	0.00000	0.00000	13.55015	1.85454	-32.67685	0.02618	0.01446	0.00238	0.00074	-0.00064	0.00014	32.22348	1.65694	4.60399	-0.16827	0.04785	0.03018	-0.00061	0.00125	0.00175	-1.75288	-2.23572	-1.88975	1.42228	-1.13319	4.23053	-2.24857	-0.01811	-2.86402	7.57941	-11.34887	9.09433	-0.00786	0.00011	-0.00028	-0.00080
43			0.42000	-4.25451	7.69695	22.65299	-0.01066	-0.00326	0.00049	0.00057	-0.00002	0.00002	-0.00000	0.00000	0.00000	13.52551	1.86495	-32.64307	0.02715	0.01535	0.00234	0.00179	-0.00017	0.00005	32.21397	1.63299	4.59241	-0.17070	0.05383	0.03282	-0.00543	0.00149	0.00026	-1.58584	-2.67616	-1.99513	0.44314	-3.61039	1.82326	-1.61042	1.84395	-0.22864	7.53116	-11.34740	9.13118	-0.00784	0.00011	-0.00024	-0.00071
44			0.43000	-4.22122	7.69690	22.63303	-0.01059	-0.00320	0.00058	0.00048	-0.00000	0.00002	-0.00000	0.00000	0.00000	13.47535	1.86094	-32.64777	0.02809	0.01604	0.00224	0.00317	0.00053	-0.00012	32.18675	1.62529	4.61331	-0.17344	0.05716	0.03437	-0.01073	0.00212	-0.00216	-1.19297	-2.35567	-1.59274	-0.43170	-6.79875	-2.86479	-1.10792	3.93566	3.65247	7.48984	-11.33168	9.16846	-0.00784	0.00014	-0.00021	-0.00061
45			0.44000	-4.19770	7.69787	22.62021	-0.01051	-0.00315	0.00065	0.00024	-0.00000	0.00001	-0.00000	0.00000	0.00000	13.39416	1.84215	-32.71128	0.02894	0.01653	0.00211	0.00476	0.00135	-0.00033	32.14068	1.63546	4.67605	-0.17563	0.05674	0.03444	-0.01582	0.00289	-0.00481	-0.60492	-1.18743	-0.56000	-1.06056	-10.39940	-8.94720	-0.77926	5.95790	7.93917	7.45666	-11.30411	9.20633	-0.00786	0.00018	-0.00016	-0.00049
46			0.45000	-4.19315	7.69738	22.62141	-0.01043	-0.00309	0.00071	-0.00013	-0.00001	-0.00001	-0.00000	0.00000	0.00000	13.28064	1.81086	-32.84202	0.02970	0.01681	0.00196	0.00630	0.00207	-0.00051	32.07878	1.66089	4.77992	-0.17649	0.05156	0.03253	-0.01898	0.00341	-0.00650	0.09778	0.79343	1.13484	-1.28283	-13.72288	-15.04554	-0.75344	7.28667	11.39337	7.43352	-11.27221	9.24545	-0.00789	0.00021	-0.00013	-0.00035
47			0.46000	-4.21543	7.69251	22.64341	-0.01036	-0.00306	0.00075	-0.00061	-0.00003	-0.00005	-0.00000	0.00000	0.00000	13.14113	1.77280	-33.03194	0.03034	0.01694	0.00183	0.00741	0.00248	-0.00062	32.01064	1.69289	4.91046	-0.17577	0.04257	0.02891	-0.01839	0.00334	-0.00635	0.80464	3.44817	3.42927	-1.00432	-15.98118	-19.62584	-1.15371	7.24002	12.68143	7.42182	-11.24407	9.28588	-0.00791	0.00023	-0.00013	-0.00019
48			0.47000	-4.27010	7.68014	22.69176	-0.01032	-0.00304	0.00077	-0.00114	-0.00007	-0.00008	-0.00000	0.00000	0.00000	12.98801	1.73559	-33.25779	0.03057	0.01684	0.00175	0.00784	0.00250	-0.00066	31.95116	1.71821	5.04111	-0.17419	0.03401	0.02557	-0.01378	0.00285	-0.00484	1.40803	6.51989	6.11924	-0.34740	-16.83603	-21.80449	-1.90819	5.63596	11.22225	7.42128	-11.22497	9.32623	-0.00791	0.00022	-0.00013	-0.00005
49			0.48000	-4.35895	7.65767	22.76901	-0.01030	-0.00305	0.00075	-0.00164	-0.00011	-0.00012	-0.00000	0.00000	0.00000	12.83333	1.70460	-33.49327	0.02980	0.01645	0.00173	0.00745	0.00220	-0.00066	31.91295	1.72616	5.14553	-0.17122	0.02852	0.02362	-0.00641	0.00229	-0.00281	1.79992	9.52341	8.75151	0.41873	-16.37554	-21.56416	-2.74357	2.89173	7.50740	7.43037	-11.21720	9.36417	-0.00790	0.00020	-0.00015	0.00008
50			0.49000	-4.47680	7.62438	22.87138	-0.01030	-0.00309	0.00071	-0.00200	-0.00015	-0.00014	-0.00000	0.00000	0.00000	12.68802	1.68241	-33.71461	0.02777	0.01576	0.00180	0.00616	0.00166	-0.00060	31.90334	1.71203	5.20557	-0.16531	0.02447	0.02186	0.00242	0.00165	-0.00047	1.91359	11.74861	10.67458	1.12241	-14.45580	-18.90549	-3.45153	-0.59718	2.21397	7.44690	-11.21956	9.39812	-0.00787	0.00017	-0.00018	0.00018
51			0.50000	-4.61062	7.58296	22.98800	-0.01032	-0.00314	0.00065	-0.00212	-0.00019	-0.00013	-0.00000	0.00000	0.00000	12.56721	1.67173	-33.89509	0.02502	0.01485	0.00189	0.00424	0.00095	-0.00048	31.92790	1.67340	5.20723	-0.15833	0.02311	0.02079	0.01148	0.00108	0.00187	1.72792	12.61081	11.41857	1.71050	-10.93773	-14.06474	-3.91859	-4.49744	-3.92025	7.46895	-11.22689	9.42801	-0.00784	0.00013	-0.00020	0.00026
52			0.51000	-4.74356	7.53782	23.10543	-0.01033	-0.00319	0.00058	-0.00198	-0.00020	-0.00012	-0.00000	0.00000	0.00000	12.48495	1.67435	-34.01532	0.02225	0.01399	0.00201	0.00225	0.00031	-0.00032	31.98817	1.61217	5.14640	-0.15317	0.02833	0.02255	0.01923	0.00062	0.00418	1.25349	11.96591	10.91849	2.03085	-6.45009	-8.53413	-3.94144	-8.04451	-9.27703	7.49604	-11.23215	9.45463	-0.00780	0.00012	-0.00019	0.00035
53			0.52000	-4.86006	7.49348	23.21159	-0.01032	-0.00323	0.00051	-0.00163	-0.00019	-0.00009	-0.00000	0.00000	0.00000	12.44599	1.68661	-34.07898	0.02014	0.01362	0.00220	0.00058	-0.00008	-0.00018	32.07647	1.53956	5.04010	-0.14997	0.03794	0.02616	0.02457	-0.00006	0.00612	0.57419	10.08457	9.37988	1.85099	-1.88307	-4.22428	-3.35836	-10.50663	-12.07519	7.52949	-11.22897	9.47853	-0.00776	0.00011	-0.00014	0.00045
54			0.53000	-4.94943	7.45355	23.29735	-0.01028	-0.00326	0.00043	-0.00117	-0.00017	-0.00006	-0.00000	0.00000	0.00000	12.44953	1.70083	-34.10565	0.01939	0.01386	0.00244	-0.00083	-0.00017	-0.00009	32.18203	1.47141	4.91842	-0.14876	0.04671	0.02934	0.02812	-0.00092	0.00666	-0.12534	7.58752	7.22039	1.07678	2.37532	-1.97486	-2.26055	-11.94009	-11.83335	7.57100	-11.21098	9.49993	-0.00772	0.00011	-0.00009	0.00056
55			0.54000	-5.00986	7.42007	23.35923	-0.01022	-0.00328	0.00035	-0.00076	-0.00015	-0.00003	-0.00000	0.00000	0.00000	12.49385	1.70910	-34.11612	0.02001	0.01429	0.00264	-0.00218	-0.00000	-0.00005	32.29910	1.42016	4.80787	-0.15016	0.05159	0.03096	0.03131	-0.00166	0.00557	-0.65931	5.26895	5.03433	-0.18254	6.14065	-1.57925	-0.88817	-12.83381	-9.31977	7.62092	-11.17090	9.51843	-0.00769	0.00011	-0.00004	0.00068
56			0.55000	-5.04789	7.39241	23.40031	-0.01017	-0.00330	0.00027	-0.00048	-0.00013	-0.00002	-0.00000	0.00000	0.00000	12.57399	1.70573	-34.12636	0.02125	0.01451	0.00273	-0.00346	0.00033	-0.00005	32.42579	1.39241	4.72439	-0.15389	0.05174	0.03071	0.03431	-0.00209	0.00352	-0.96297	3.65637	3.27536	-1.67733	9.04374	-2.27121	0.52107	-13.34541	-5.77119	7.67829	-11.10297	9.53300	-0.00768	0.00012	0.00001	0.00078
57			0.56000	-5.07270	7.36866	23.42634	-0.01014	-0.00331	0.00021	-0.00034	-0.00012	-0.00001	-0.00000	0.00000	0.00000	12.67947	1.68838	-34.14306	0.02248	0.01440	0.00273	-0.00434	0.00068	-0.00006	32.55787	1.38874	4.67207	-0.15895	0.04766	0.02872	0.03574	-0.00216	0.00155	-1.07316	2.80733	2.06046	-3.09736	10.61966	-2.96122	1.69389	-13.15995	-2.48730	7.74162	-11.00479	9.54191	-0.00770	0.00014	0.00007	0.00086
58			0.57000	-5.09175	7.34693	23.44270	-0.01012	-0.00332	0.00018	-0.00030	-0.00012	-0.00000	-0.00000	0.00000	0.00000	12.79422	1.65858	-34.16195	0.02348	0.01412	0.00267	-0.00454	0.00090	-0.00004	32.68538	1.40296	4.64432	-0.16427	0.04209	0.02613	0.03383	-0.00195	0.00035	-1.04732	2.52828	1.31244	-4.16167	10.54723	-2.82106	2.35344	-11.88093	-0.37096	7.80915	-10.87727	9.54429	-0.00774	0.00016	0.00013	0.00092
59			0.58000	-5.11006	7.32612	23.45354	-0.01012	-0.00332	0.00019	-0.00032	-0.00011	-0.00000	-0.00000	0.00000	0.00000	12.89994	1.62035	-34.17427	0.02421	0.01378	0.00256	-0.00399	0.00097	0.00001	32.79486	1.42509	4.63045	-0.16838	0.03839	0.02444	0.02795	-0.00155	-0.00016	-0.91522	2.59291	0.88352	-4.66841	8.93264	-1.92201	2.33614	-9.49391	0.60989	7.87852	-10.72347	9.54161	-0.00777	0.00019	0.00019	0.00094
60			0.59000	-5.13046	7.30597	23.46121	-0.01014	-0.00332	0.00024	-0.00037	-0.00011	-0.00000	-0.00000	0.00000	0.00000	12.98241	1.57919	-34.17727	0.02466	0.01343	0.00241	-0.00296	0.00093	0.00003	32.87606	1.44601	4.62555	-0.16987	0.03769	0.02418	0.01959	-0.00095	-0.00044	-0.67386	2.79483	0.59877	-4.58629	6.43683	-1.06632	1.67087	-6.52453	1.22380	7.94691	-10.54767	9.53800	-0.00779	0.00019	0.00020	0.00091
61			0.60000	-5.15397	7.28738	23.46628	-0.01018	-0.00332	0.00030	-0.00043	-0.00010	-0.00000	-0.00000	0.00000	0.00000	13.03736	1.53954	-34.17699	0.02480	0.01302	0.00224	-0.00193	0.00084	0.00003	32.92698	1.46073	4.63249	-0.16838	0.03772	0.02428	0.01169	-0.00008	-0.00076	-0.31797	2.93561	0.32829	-4.10851	4.06426	-0.86658	0.59412	-3.81422	2.04334	8.01212	-10.35476	9.53836	-0.00781	0.00017	0.00018	0.00085
62			0.61000	-5.17965	7.27207	23.46846	-0.01023	-0.00333	0.00035	-0.00046	-0.00007	-0.00000	-0.00000	0.00000	0.00000	13.07164	1.50391	-34.18082	0.02469	0.01253	0.00205	-0.00127	0.00074	0.00001	32.95491	1.46765	4.65434	-0.16574	0.03581	0.02351	0.00638	0.00077	-0.00099	0.10197	2.85697	0.04230	-3.52980	2.56986	-1.10231	-0.55590	-1.96811	2.83619	8.07366	-10.14827	9.54708	-0.00780	0.00013	0.00014	0.00079
63			0.62000	-5.20517	7.26160	23.46770	-0.01028	-0.00334	0.00038	-0.00045	-0.00005	0.00000	-0.00000	0.00000	0.00000	13.09622	1.47266	-34.18873	0.02463	0.01223	0.00193	-0.00097	0.00065	0.00000	32.96970	1.46637	4.68649	-0.16470	0.03240	0.02213	0.00331	0.00123	-0.00090	0.51540	2.54988	-0.19299	-3.09927	1.89319	-1.06191	-1.49562	-0.91052	2.91613	8.13245	-9.92574	9.56707	-0.00779	0.00007	0.00012	0.00073
64			0.63000	-5.22891	7.25654	23.46506	-0.01032	-0.00336	0.00038	-0.00043	-0.00001	0.00000	-0.00000	0.00000	0.00000	13.11630	1.44443	-34.19366	0.02487	0.01230	0.00193	-0.00074	0.00059	0.00002	32.97634	1.45649	4.71739	-0.16563	0.03003	0.02128	0.00088	0.00134	-0.00050	0.93594	2.18367	-0.29560	-2.94671	1.40440	-0.38687	-2.11675	-0.14699	1.97353	8.18991	-9.67735	9.59951	-0.00776	0.00003	0.00016	0.00069
65			0.64000	-5.25182	7.25703	23.46215	-0.01033	-0.00338	0.00035	-0.00043	0.00002	0.00000	-0.00000	0.00000	0.00000	13.13014	1.41636	-34.18925	0.02522	0.01232	0.00196	-0.00041	0.00057	0.00006	32.97449	1.43806	4.73671	-0.16666	0.02963	0.02128	-0.00183	0.00127	0.00009	1.41853	1.93196	-0.31455	-3.08205	0.69939	0.67876	-2.43446	0.64526	0.36490	8.24696	-9.39066	9.64346	-0.00775	0.00001	0.00024	0.00066
66			0.65000	-5.27571	7.26292	23.45909	-0.01032	-0.00341	0.00029	-0.00045	0.00005	0.00000	-0.00000	0.00000	0.00000	13.13525	1.38569	-34.17395	0.02540	0.01181	0.00193	-0.00005	0.00055	0.00009	32.96318	1.41279	4.74026	-0.16638	0.02975	0.02128	-0.00435	0.00105	0.00068	1.91701	1.80357	-0.49216	-3.37306	-0.04822	1.81197	-2.44419	1.36835	-1.36353	8.30341	-9.05553	9.69639	-0.00774	0.00000	0.00032	0.00063
67			0.66000	-5.30070	7.27346	23.45262	-0.01030	-0.00344	0.00020	-0.00047	0.00007	0.00000	-0.00000	0.00000	0.00000	13.13348	1.35202	-34.14776	0.02557	0.01093	0.00185	0.00011	0.00049	0.00012	32.94473	1.38415	4.72788	-0.16496	0.02980	0.02104	-0.00551	0.00069	0.00118	2.28923	1.69688	-1.06456	-3.57315	-0.33476	2.90670	-2.14592	1.65846	-2.88626	8.35776	-8.66624	9.75526	-0.00775	-0.00001	0.00037	0.00058
68			0.67000	-5.32489	7.28698	23.43806	-0.01027	-0.00347	0.00012	-0.00046	0.00007	0.00000	-0.00000	0.00000	0.00000	13.13201	1.31836	-34.11087	0.02601	0.01024	0.00180	-0.00008	0.00038	0.00015	32.92586	1.35558	4.70105	-0.16378	0.03073	0.02123	-0.00453	0.00029	0.00155	2.42352	1.57234	-2.00952	-3.46910	0.15091	3.80673	-1.62668	1.24205	-3.99927	8.40796	-8.22276	9.81754	-0.00776	-0.00004	0.00038	0.00052
69			0.68000	-5.34670	7.30115	23.41258	-0.01024	-0.00349	0.00004	-0.00044	0.00007	0.00000	-0.00000	0.00000	0.00000	13.13867	1.28900	-34.06628	0.02670	0.00999	0.00182	-0.00047	0.00027	0.00016	32.91457	1.32989	4.66364	-0.16439	0.03165	0.02153	-0.00210	-0.00014	0.00177	2.37845	1.50168	-3.05654	-3.10840	1.07156	4.36939	-1.00810	0.34180	-4.66613	8.45252	-7.73091	9.88112	-0.00776	-0.00009	0.00032	0.00045
70			0.69000	-5.36673	7.31467	23.37694	-0.01021	-0.00350	-0.00002	-0.00045	0.00006	-0.00000	-0.00000	0.00000	0.00000	13.15418	1.26513	-34.01744	0.02737	0.01002	0.00188	-0.00070	0.00018	0.00018	32.91313	1.30852	4.61897	-0.16679	0.03037	0.02077	-0.00024	-0.00055	0.00191	2.36372	1.57999	-3.88835	-2.79889	1.60435	4.92166	-0.39589	-0.35140	-5.33563	8.49105	-7.19972	9.94444	-0.00774	-0.00017	0.00020	0.00038
71			0.70000	-5.38778	7.32803	23.33475	-0.01017	-0.00349	-0.00007	-0.00051	0.00006	-0.00001	-0.00000	0.00000	0.00000	13.17023	1.24374	-33.96162	0.02790	0.01009	0.00194	-0.00048	0.00013	0.00022	32.91520	1.29002	4.56408	-0.16936	0.02759	0.01924	-0.00066	-0.00088	0.00212	2.51163	1.83958	-4.28365	-2.75526	1.19705	5.97529	0.09443	-0.29665	-6.57288	8.52370	-6.63697	10.00562	-0.00770	-0.00025	0.00008	0.00031
72			0.71000	-5.41280	7.34194	23.29126	-0.01013	-0.00348	-0.00012	-0.00059	0.00006	-0.00001	-0.00000	0.00000	0.00000	13.17640	1.22129	-33.89256	0.02824	0.01009	0.00200	0.00021	0.00010	0.00028	32.91152	1.27069	4.49296	-0.17076	0.02584	0.01816	-0.00359	-0.00114	0.00250	2.79377	2.24715	-4.20044	-2.92381	-0.11253	7.54902	0.32787	0.56008	-8.33789	8.55061	-6.04827	10.06205	-0.00763	-0.00031	0.00002	0.00024
73			0.72000	-5.44385	7.35669	23.25089	-0.01009	-0.00346	-0.00015	-0.00069	0.00007	-0.00001	-0.00000	0.00000	0.00000	13.16502	1.19587	-33.80713	0.02834	0.01003	0.00205	0.00130	0.00009	0.00035	32.89467	1.24690	4.40423	-0.17188	0.02520	0.01759	-0.00905	-0.00128	0.00294	3.15263	2.74015	-3.80915	-3.14752	-2.22795	9.39325	0.20308	2.24315	-10.20790	8.57148	-5.43858	10.11223	-0.00752	-0.00032	0.00005	0.00016
74			0.73000	-5.48181	7.37254	23.21546	-0.01006	-0.00345	-0.00018	-0.00079	0.00008	-0.00001	-0.00000	0.00000	0.00000	13.12760	1.16690	-33.70410	0.02840	0.00969	0.00203	0.00287	0.00006	0.00041	32.85534	1.21571	4.30045	-0.17414	0.02355	0.01649	-0.01794	-0.00122	0.00325	3.47782	3.21823	-3.28322	-3.26805	-5.27456	11.51253	-0.27250	4.99277	-12.09251	8.58447	-4.81293	10.15734	-0.00739	-0.00029	0.00014	0.00005
75			0.74000	-5.52554	7.38878	23.18588	-0.01003	-0.00344	-0.00021	-0.00086	0.00008	-0.00001	-0.00000	0.00000	0.00000	13.05364	1.13536	-33.58059	0.02870	0.00912	0.00193	0.00486	0.00001	0.00047	32.78133	1.17450	4.18211	-0.17601	0.02125	0.01506	-0.02978	-0.00108	0.00346	3.57810	3.61417	-2.65257	-3.18116	-9.02812	14.00121	-0.94688	8.63559	-14.16436	8.58689	-4.17594	10.20114	-0.00729	-0.00026	0.00027	-0.00010
76			0.75000	-5.57288	7.40291	23.16329	-0.01000	-0.00343	-0.00024	-0.00089	0.00006	-0.00001	-0.00000	0.00000	0.00000	12.93877	1.10339	-33.43327	0.02926	0.00860	0.00182	0.00682	-0.00008	0.00052	32.66665	1.12225	4.04717	-0.17516	0.02035	0.01423	-0.04068	-0.00105	0.00375	3.37371	3.98207	-1.93618	-2.95188	-12.50283	16.64622	-1.57175	12.10085	-16.29346	8.57596	-3.52908	10.24731	-0.00723	-0.00026	0.00038	-0.00028
77			0.76000	-5.62288	7.41227	23.14817	-0.00997	-0.00343	-0.00026	-0.00091	0.00003	-0.00001	-0.00000	0.00000	0.00000	12.79247	1.07250	-33.26201	0.02967	0.00801	0.00171	0.00804	-0.00016	0.00054	32.52076	1.06098	3.89565	-0.17173	0.02158	0.01426	-0.04611	-0.00116	0.00414	2.94277	4.36390	-1.26978	-2.69407	-14.49770	18.90373	-1.94793	14.07137	-17.90259	8.54934	-2.86943	10.29834	-0.00720	-0.00030	0.00042	-0.00048
78			0.77000	-5.67457	7.41536	23.13895	-0.00996	-0.00344	-0.00027	-0.00090	-0.00001	-0.00000	-0.00000	0.00000	0.00000	12.63509	1.04441	-33.07256	0.02953	0.00702	0.00152	0.00806	-0.00022	0.00051	32.36475	0.99552	3.73377	-0.16797	0.02366	0.01458	-0.04522	-0.00130	0.00434	2.32051	4.59655	-0.85914	-2.33822	-14.50495	20.21315	-2.04522	14.09521	-18.34596	8.50451	-2.19189	10.35706	-0.00717	-0.00037	0.00036	-0.00072
79			0.78000	-5.72394	7.41171	23.13193	-0.00995	-0.00345	-0.00026	-0.00080	-0.00004	-0.00000	-0.00000	0.00000	0.00000	12.48670	1.02228	-32.87546	0.02901	0.00590	0.00129	0.00723	-0.00026	0.00044	32.21786	0.93145	3.57339	-0.16627	0.02494	0.01450	-0.04101	-0.00132	0.00414	1.50543	4.41782	-0.84830	-1.72603	-13.07422	20.45845	-1.97413	12.87753	-17.49710	8.43895	-1.49563	10.42750	-0.00714	-0.00046	0.00022	-0.00098
80			0.79000	-5.76502	7.40222	23.12260	-0.00996	-0.00345	-0.00023	-0.00063	-0.00008	-0.00000	-0.00000	0.00000	0.00000	12.35654	1.00956	-32.67980	0.02881	0.00531	0.00112	0.00623	-0.00031	0.00037	32.08715	0.87246	3.42498	-0.16685	0.02599	0.01438	-0.03629	-0.00121	0.00370	0.60961	3.76720	-1.18672	-0.85544	-11.14938	19.84699	-1.86006	11.34658	-15.72647	8.35143	-0.78928	10.51525	-0.00710	-0.00055	0.00003	-0.00122
81			0.80000	-5.79385	7.38890	23.10834	-0.00996	-0.00344	-0.00019	-0.00044	-0.00009	-0.00000	-0.00000	0.00000	0.00000	12.24570	1.00773	-32.49332	0.02928	0.00551	0.00106	0.00521	-0.00038	0.00031	31.97288	0.82027	3.29527	-0.16738	0.02952	0.01562	-0.03062	-0.00107	0.00336	-0.13021	2.87209	-1.63055	0.07055	-9.00054	18.09894	-1.75532	9.55872	-13.10136	8.24403	-0.09148	10.62652	-0.00706	-0.00062	-0.00017	-0.00141
82			0.81000	-5.81123	7.37470	23.08966	-0.00994	-0.00341	-0.00013	-0.00028	-0.00009	-0.00000	-0.00000	0.00000	0.00000	12.15870	1.01530	-32.33077	0.03010	0.00624	0.00107	0.00386	-0.00044	0.00026	31.88085	0.77705	3.19389	-0.16720	0.03438	0.01771	-0.02248	-0.00069	0.00278	-0.50801	2.06617	-1.94750	0.79509	-6.30645	14.67682	-1.65438	7.03162	-9.44423	8.12318	0.57303	10.76575	-0.00702	-0.00070	-0.00034	-0.00149
83			0.82000	-5.82156	7.36219	23.06878	-0.00991	-0.00338	-0.00006	-0.00021	-0.00008	-0.00000	-0.00000	0.00000	0.00000	12.10392	1.02874	-32.20986	0.03064	0.00696	0.00108	0.00206	-0.00042	0.00017	31.82108	0.74487	3.13053	-0.16737	0.03634	0.01864	-0.01238	-0.00006	0.00170	-0.50359	1.57799	-2.12219	1.19500	-3.08097	9.98532	-1.51748	3.84185	-5.31123	7.99770	1.18089	10.93187	-0.00698	-0.00079	-0.00047	-0.00147
84			0.83000	-5.82989	7.35267	23.04654	-0.00986	-0.00333	-0.00000	-0.00021	-0.00006	-0.00000	-0.00000	0.00000	0.00000	12.08526	1.04481	-32.13719	0.03077	0.00734	0.00105	0.00012	-0.00034	0.00009	31.79724	0.72358	3.10410	-0.16795	0.03473	0.01810	-0.00230	0.00041	0.00065	-0.25090	1.48788	-2.28854	1.29903	0.24445	5.20851	-1.25335	0.61238	-1.84957	7.87541	1.71854	11.11290	-0.00693	-0.00086	-0.00054	-0.00137
85			0.84000	-5.84049	7.34574	23.02239	-0.00982	-0.00330	0.00003	-0.00029	-0.00005	0.00000	-0.00000	0.00000	0.00000	12.10117	1.06131	-32.10752	0.03068	0.00739	0.00099	-0.00165	-0.00023	0.00002	31.80574	0.71153	3.10245	-0.16873	0.03206	0.01725	0.00619	0.00047	0.00004	0.10965	1.81903	-2.53503	1.14887	3.29303	1.12160	-0.73363	-2.12991	0.24307	7.76115	2.18500	11.29105	-0.00688	-0.00091	-0.00049	-0.00122
86			0.85000	-5.85736	7.34011	22.99530	-0.00979	-0.00329	0.00002	-0.00043	-0.00005	0.00000	-0.00000	0.00000	0.00000	12.14723	1.07609	-32.11257	0.03037	0.00705	0.00093	-0.00310	-0.00012	-0.00003	31.83920	0.70806	3.11083	-0.16958	0.02885	0.01619	0.01229	0.00014	-0.00016	0.47665	2.53842	-2.90708	0.81283	5.85344	-2.01220	0.11980	-4.10476	0.88116	7.65904	2.58642	11.44936	-0.00683	-0.00091	-0.00035	-0.00104
87			0.86000	-5.88321	7.33395	22.96370	-0.00977	-0.00330	-0.00005	-0.00060	-0.00006	-0.00000	-0.00000	0.00000	0.00000	12.21743	1.08817	-32.14215	0.02983	0.00622	0.00087	-0.00416	-0.00004	-0.00005	31.88859	0.71309	3.11517	-0.17047	0.02364	0.01413	0.01567	-0.00044	0.00000	0.73588	3.51897	-3.44179	0.44013	7.86714	-3.75321	1.30392	-5.20980	-0.00352	7.57340	2.93186	11.58191	-0.00675	-0.00091	-0.00018	-0.00082
88			0.87000	-5.91866	7.32515	22.92574	-0.00975	-0.00334	-0.00019	-0.00077	-0.00009	-0.00001	-0.00000	0.00000	0.00000	12.30562	1.09862	-32.17945	0.02963	0.00519	0.00083	-0.00489	-0.00003	-0.00005	31.94465	0.72580	3.09938	-0.17252	0.01679	0.01124	0.01655	-0.00092	0.00041	0.80593	4.63528	-4.00712	0.13033	9.33809	-3.54060	2.74702	-5.49584	-2.57352	7.50764	3.23279	11.69098	-0.00663	-0.00090	-0.00003	-0.00058
89			0.88000	-5.96380	7.31146	22.88243	-0.00973	-0.00340	-0.00037	-0.00095	-0.00013	-0.00003	-0.00000	0.00000	0.00000	12.40534	1.10889	-32.20317	0.02998	0.00429	0.00084	-0.00538	-0.00006	-0.00001	31.99939	0.74385	3.04645	-0.17566	0.01054	0.00863	0.01566	-0.00105	0.00082	0.71608	5.81509	-4.28154	-0.15850	10.27432	-1.29429	4.30371	-5.21238	-6.56284	7.46204	3.50279	11.78369	-0.00648	-0.00089	0.00008	-0.00036
90			0.89000	-6.01907	7.29167	22.83838	-0.00974	-0.00346	-0.00053	-0.00110	-0.00016	-0.00004	-0.00000	0.00000	0.00000	12.51088	1.11905	-32.19476	0.03043	0.00351	0.00084	-0.00567	-0.00010	0.00004	32.04879	0.76477	2.94589	-0.17798	0.00610	0.00681	0.01440	-0.00089	0.00111	0.56350	6.87986	-4.07128	-0.51134	10.84750	2.52250	5.77984	-4.85456	-11.04541	7.43339	3.75494	11.86917	-0.00632	-0.00088	0.00017	-0.00019
91			0.90000	-6.08267	7.26664	22.79861	-0.00976	-0.00351	-0.00063	-0.00119	-0.00018	-0.00004	-0.00000	0.00000	0.00000	12.62001	1.12851	-32.14183	0.03058	0.00300	0.00083	-0.00583	-0.00013	0.00011	32.09541	0.78678	2.79915	-0.17889	0.00436	0.00609	0.01419	-0.00081	0.00135	0.45623	7.50011	-3.51817	-1.01607	11.27814	7.24173	7.01056	-4.83828	-14.92268	7.41535	3.99896	11.95833	-0.00618	-0.00086	0.00024	-0.00011
92			0.91000	-6.14968	7.23991	22.76508	-0.00981	-0.00354	-0.00066	-0.00119	-0.00017	-0.00003	-0.00000	0.00000	0.00000	12.73231	1.13526	-32.03878	0.03056	0.00283	0.00085	-0.00584	-0.00015	0.00018	32.14420	0.80952	2.61749	-0.17970	0.00632	0.00691	0.01467	-0.00134	0.00179	0.49328	7.40161	-2.94486	-1.78653	11.42708	11.96521	7.93897	-4.97670	-17.39953	7.40003	4.23863	12.06176	-0.00605	-0.00084	0.00028	-0.00010
93			0.92000	-6.21334	7.21655	22.73656	-0.00987	-0.00356	-0.00066	-0.00106	-0.00014	-0.00003	-0.00000	0.00000	0.00000	12.84383	1.13505	-31.89113	0.03050	0.00285	0.00086	-0.00550	-0.00015	0.00024	32.19434	0.83482	2.41811	-0.18134	0.01178	0.00923	0.01375	-0.00266	0.00245	0.65588	6.50795	-2.62091	-2.85371	10.81703	15.52457	8.56857	-4.56585	-18.00198	7.37955	4.47144	12.18975	-0.00596	-0.00081	0.00030	-0.00016
94			0.93000	-6.26641	7.20052	22.70975	-0.00989	-0.00355	-0.00063	-0.00084	-0.00009	-0.00003	-0.00000	0.00000	0.00000	12.94545	1.12279	-31.71693	0.03055	0.00304	0.00088	-0.00473	-0.00011	0.00027	32.23689	0.86636	2.22178	-0.18333	0.01764	0.01171	0.00986	-0.00398	0.00284	0.79353	5.01195	-2.65519	-4.02655	9.21155	17.16072	8.81588	-3.15777	-16.79679	7.34668	4.69066	12.35425	-0.00592	-0.00081	0.00030	-0.00028
95			0.94000	-6.30399	7.19261	22.68115	-0.00988	-0.00350	-0.00057	-0.00059	-0.00005	-0.00003	-0.00000	0.00000	0.00000	13.02822	1.09670	-31.53716	0.03095	0.00363	0.00096	-0.00379	-0.00006	0.00030	32.26168	0.90515	2.04500	-0.18451	0.01995	0.01271	0.00434	-0.00424	0.00268	0.80695	3.44234	-2.93482	-4.98143	7.15776	17.39896	8.46648	-1.29569	-14.92100	7.29454	4.88835	12.57144	-0.00594	-0.00083	0.00029	-0.00045
96			0.95000	-6.32785	7.19045	22.64942	-0.00981	-0.00342	-0.00049	-0.00044	-0.00003	-0.00003	-0.00000	0.00000	0.00000	13.09249	1.06017	-31.35920	0.03166	0.00445	0.00107	-0.00321	-0.00003	0.00035	32.26913	0.94368	1.88753	-0.18418	0.01708	0.01142	0.00110	-0.00329	0.00233	0.72980	2.51278	-3.16779	-5.49560	5.82564	17.86998	7.38547	-0.29818	-14.29068	7.21597	5.05985	12.86144	-0.00605	-0.00090	0.00030	-0.00070
97			0.96000	-6.34718	7.18933	22.61651	-0.00966	-0.00333	-0.00043	-0.00047	-0.00004	-0.00002	-0.00000	0.00000	0.00000	13.15105	1.02057	-31.17086	0.03240	0.00510	0.00118	-0.00342	-0.00008	0.00042	32.27370	0.96717	1.72929	-0.18337	0.01262	0.00936	0.00316	-0.00217	0.00228	0.65551	2.79690	-3.11187	-5.55485	6.06560	19.84068	5.68257	-1.13112	-16.10188	7.10261	5.21034	13.24557	-0.00626	-0.00103	0.00038	-0.00105
98			0.97000	-6.37568	7.18385	22.58555	-0.00940	-0.00323	-0.00042	-0.00072	-0.00008	-0.00002	-0.00000	0.00000	0.00000	13.22066	0.98501	-30.95387	0.03303	0.00527	0.00124	-0.00434	-0.00021	0.00051	32.29462	0.96144	1.54627	-0.18393	0.01179	0.00881	0.00994	-0.00178	0.00278	0.67094	4.55915	-2.76053	-5.27592	7.62054	22.95450	3.57742	-3.53599	-19.64950	6.94390	5.36090	13.74430	-0.00655	-0.00117	0.00058	-0.00154
99			0.98000	-6.42818	7.16899	22.55830	-0.00901	-0.00313	-0.00049	-0.00118	-0.00013	-0.00002	-0.00000	0.00000	0.00000	13.30965	0.95744	-30.70338	0.03359	0.00502	0.00128	-0.00549	-0.00034	0.00058	32.34222	0.92002	1.33111	-0.18563	0.01503	0.00989	0.01840	-0.00185	0.00384	0.81785	7.82941	-2.22763	-4.71732	9.53896	25.78493	1.16155	-6.43556	-23.09883	6.72653	5.54522	14.38042	-0.00684	-0.00129	0.00088	-0.00220
100			0.99000	-6.51909	7.14031	22.53539	-0.00849	-0.00300	-0.00058	-0.00177	-0.00020	-0.00002	-0.00000	0.00000	0.00000	13.41657	0.93990	-30.43015	0.03421	0.00462	0.00129	-0.00653	-0.00043	0.00061	32.41535	0.84258	1.09511	-0.18683	0.01909	0.01110	0.02579	-0.00157	0.00488	1.16650	12.53525	-1.53832	-3.86983	11.20665	27.41879	-1.66604	-8.97034	-25.22975	6.43469	5.79938	15.18148	-0.00708	-0.00138	0.00126	-0.00303
101			1.00000	-6.66249	7.09503	22.51798	-0.00781	-0.00283	-0.00065	-0.00243	-0.00027	-0.00001	-0.00000	0.00000	0.00000	13.53764	0.93414	-30.14786	0.03504	0.00438	0.00127	-0.00744	-0.00050	0.00060	32.50733	0.72921	0.85519	-0.18706	0.02350	0.01256	0.03073	-0.00060	0.00586	1.85710	18.56953	-0.54642	-2.83285	12.49848	27.70436	-5.00179	-10.77736	-25.75206	6.05214	6.15293	16.17617	-0.00731	-0.00144	0.00166	-0.00402
102			1.01000	-6.87240	7.03221	22.50960	-0.00700	-0.00259	-0.00066	-0.00305	-0.00032	0.00001	-0.00000	0.00000	0.00000	13.66902	0.93991	-29.87014	0.03611	0.00452	0.00121	-0.00810	-0.00057	0.00054	32.60946	0.58028	0.62874	-0.18629	0.03000	0.01548	0.03240	0.00135	0.00717	3.07085	25.79419	1.01446	-1.89869	13.20908	26.37743	-8.73830	-11.64151	-24.47744	5.56578	6.62519	17.38633	-0.00759	-0.00153	0.00205	-0.00513
103			1.02000	-7.16256	6.95322	22.51686	-0.00610	-0.00229	-0.00056	-0.00355	-0.00033	0.00003	-0.00000	0.00000	0.00000	13.80338	0.95257	-29.61566	0.03732	0.00514	0.00111	-0.00824	-0.00061	0.00043	32.71088	0.39972	0.43555	-0.18355	0.03717	0.01910	0.03021	0.00470	0.00822	4.97096	33.98751	3.42594	-1.32760	12.96344	23.07895	-12.69963	-11.42453	-21.37084	4.96959	7.22421	18.81826	-0.00797	-0.00171	0.00237	-0.00633
104			1.03000	-7.54493	6.86127	22.54917	-0.00518	-0.00193	-0.00034	-0.00386	-0.00030	0.00004	-0.00000	0.00000	0.00000	13.92981	0.96564	-29.40502	0.03848	0.00631	0.00099	-0.00756	-0.00059	0.00030	32.80048	0.19215	0.29238	-0.17781	0.04337	0.02250	0.02423	0.00934	0.00846	7.64793	42.80823	6.77726	-1.11062	11.45326	17.90868	-16.85779	-10.15909	-17.01274	4.26772	7.94729	20.45629	-0.00847	-0.00202	0.00262	-0.00750
105			1.04000	-8.02778	6.76132	22.61529	-0.00433	-0.00155	-0.00002	-0.00396	-0.00024	0.00000	-0.00000	0.00000	0.00000	14.03454	0.97413	-29.25488	0.03933	0.00807	0.00092	-0.00571	-0.00045	0.00018	32.86793	-0.04093	0.20726	-0.16889	0.04955	0.02619	0.01498	0.01524	0.00826	11.04192	51.81521	10.73709	-1.05829	8.37625	11.26458	-21.23271	-7.86116	-12.26869	3.47588	8.78256	22.25929	-0.00901	-0.00248	0.00275	-0.00848
106			1.05000	-8.61339	6.65850	22.71838	-0.00358	-0.00115	0.00038	-0.00387	-0.00017	-0.00009	-0.00000	0.00000	0.00000	14.09994	0.97494	-29.17798	0.03961	0.01047	0.00098	-0.00244	-0.00010	0.00006	32.90217	-0.30004	0.17992	-0.15647	0.05540	0.02992	0.00317	0.02192	0.00794	14.86181	60.50750	14.63793	-0.98225	3.47313	3.67158	-25.70187	-4.44037	-8.12249	2.62296	9.71056	24.16356	-0.00949	-0.00307	0.00272	-0.00892
107			1.06000	-9.29657	6.55649	22.85400	-0.00294	-0.00074	0.00081	-0.00364	-0.00010	-0.00023	-0.00000	0.00000	0.00000	14.10654	0.96643	-29.18044	0.03919	0.01365	0.00124	0.00208	0.00055	-0.00008	32.89122	-0.58672	0.19810	-0.14039	0.05957	0.03293	-0.00963	0.02790	0.00817	18.67371	68.43880	17.85637	-0.79413	-3.20082	-4.03480	-30.03538	0.11916	-5.98712	1.75303	10.70586	26.08922	-0.00973	-0.00371	0.00254	-0.00846
108			1.07000	-10.06624	6.45641	23.01270	-0.00239	-0.00031	0.00127	-0.00329	-0.00004	-0.00040	-0.00000	0.00000	0.00000	14.03766	0.94777	-29.25805	0.03803	0.01763	0.00169	0.00733	0.00153	-0.00029	32.82414	-0.90525	0.23223	-0.12125	0.06186	0.03508	-0.02099	0.03194	0.01013	22.05359	75.38705	20.11761	-0.50126	-11.24689	-10.93394	-34.09177	5.61456	-7.32053	0.92661	11.73801	27.94361	-0.00958	-0.00427	0.00225	-0.00685
109			1.08000	-10.90914	6.35619	23.18396	-0.00187	0.00016	0.00172	-0.00278	0.00002	-0.00057	-0.00000	0.00000	0.00000	13.88197	0.91856	-29.39816	0.03609	0.02194	0.00221	0.01248	0.00275	-0.00058	32.69340	-1.26329	0.24045	-0.09994	0.06150	0.03584	-0.02816	0.03310	0.01432	24.63117	81.43715	21.49928	-0.10913	-20.01203	-16.32145	-37.94403	11.46257	-12.83203	0.21955	12.77302	29.61871	-0.00900	-0.00457	0.00194	-0.00422
110			1.09000	-11.81312	6.24943	23.35862	-0.00130	0.00069	0.00216	-0.00206	0.00009	-0.00072	-0.00000	0.00000	0.00000	13.63610	0.87985	-29.58216	0.03305	0.02601	0.00267	0.01645	0.00390	-0.00084	32.49984	-1.67151	0.17961	-0.07739	0.05828	0.03494	-0.02924	0.03162	0.02018	25.98603	86.95975	22.25258	0.51636	-28.64852	-19.76906	-41.89933	16.75960	-22.22224	-0.28071	13.77380	30.99273	-0.00800	-0.00450	0.00172	-0.00106
111			1.10000	-12.76904	6.12321	23.52875	-0.00061	0.00129	0.00255	-0.00102	0.00024	-0.00085	-0.00000	0.00000	0.00000	13.30556	0.83660	-29.78888	0.02840	0.02933	0.00300	0.01801	0.00450	-0.00101	32.25344	-2.14300	0.01568	-0.05510	0.05313	0.03277	-0.02474	0.02890	0.02642	25.56371	92.56863	22.62007	1.64357	-36.31771	-21.19146	-46.40328	20.78796	-34.37511	-0.48164	14.69846	31.94232	-0.00669	-0.00399	0.00170	0.00193
112			1.11000	-13.77191	5.95618	23.68592	0.00025	0.00196	0.00281	0.00044	0.00055	-0.00093	-0.00000	0.00000	0.00000	12.90317	0.79801	-29.99851	0.02134	0.03143	0.00318	0.01582	0.00410	-0.00105	31.96801	-2.69141	-0.26980	-0.03360	0.04571	0.02905	-0.01650	0.02551	0.03088	22.70580	98.91653	22.76871	3.46629	-42.21415	-20.62113	-51.87968	23.25489	-47.85394	-0.29858	15.49717	32.37087	-0.00520	-0.00302	0.00197	0.00403
113			1.12000	-14.81893	5.71869	23.81999	0.00125	0.00264	0.00290	0.00229	0.00116	-0.00094	-0.00000	0.00000	0.00000	12.45018	0.77578	-30.19141	0.01097	0.03160	0.00320	0.00881	0.00259	-0.00095	31.65742	-3.33007	-0.68013	-0.01270	0.03616	0.02374	-0.00644	0.02157	0.03138	16.70702	106.21664	22.85417	5.88026	-45.45987	-18.14563	-58.55050	24.22831	-61.09399	0.33232	16.11016	32.22236	-0.00366	-0.00168	0.00253	0.00480
114			1.13000	-15.90254	5.37528	23.92008	0.00225	0.00323	0.00273	0.00426	0.00213	-0.00090	-0.00000	0.00000	0.00000	11.97750	0.78005	-30.35059	-0.00326	0.02873	0.00298	-0.00263	0.00052	-0.00073	31.33212	-4.06831	-1.20189	0.00729	0.02602	0.01761	0.00371	0.01735	0.02722	6.81259	113.75855	23.05479	8.40874	-45.36153	-14.44791	-66.22024	24.23782	-71.94694	1.44458	16.46719	31.48816	-0.00225	-0.00018	0.00326	0.00419
115			1.14000	-16.99997	4.88850	23.97597	0.00300	0.00353	0.00226	0.00564	0.00334	-0.00078	-0.00000	0.00000	0.00000	11.52149	0.81439	-30.47083	-0.02121	0.02148	0.00239	-0.01576	-0.00096	-0.00046	30.99442	-4.90377	-1.79818	0.02551	0.01340	0.00979	0.01306	0.01027	0.01652	-7.73532	119.56256	23.59399	10.40032	-41.47446	-10.72721	-74.12191	24.02726	-77.94874	3.03405	16.49178	30.20914	-0.00111	0.00118	0.00393	0.00267
116			1.15000	-18.06122	4.22492	23.98189	0.00313	0.00334	0.00151	0.00546	0.00425	-0.00058	-0.00000	0.00000	0.00000	11.12312	0.87506	-30.55916	-0.04216	0.00901	0.00135	-0.02514	-0.00086	-0.00021	30.64130	-5.81755	-2.41274	0.04026	-0.00706	-0.00220	0.02108	-0.00622	-0.00378	-27.29222	119.97886	24.87489	11.39689	-32.97332	-7.75145	-81.04791	23.85406	-77.58385	5.05095	16.11596	28.47439	-0.00036	0.00212	0.00421	0.00104
117			1.16000	-18.99585	3.36855	23.94519	0.00222	0.00247	0.00054	0.00311	0.00392	-0.00025	-0.00000	0.00000	0.00000	10.83572	0.95584	-30.62531	-0.06516	-0.00869	-0.00017	-0.02195	0.00116	0.00002	30.27418	-6.77718	-2.98498	0.04937	-0.03955	-0.02017	0.02623	-0.03919	-0.03295	-51.25076	109.48879	27.30373	11.27637	-18.10560	-5.24998	-85.68373	23.09332	-70.93625	7.39589	15.30196	26.41375	-0.00000	0.00249	0.00381	0.00000
118			1.17000	-19.66176	2.33866	23.89220	-0.00015	0.00080	-0.00051	-0.00011	0.00144	0.00028	-0.00000	0.00000	0.00000	10.73516	1.05263	-30.67059	-0.08847	-0.03078	-0.00219	0.00717	0.00520	0.00018	29.90884	-7.74236	-3.46306	0.04997	-0.08442	-0.04433	0.02535	-0.09061	-0.06387	-77.91348	81.26035	30.44214	9.97279	5.74643	-1.98618	-86.71852	20.29433	-59.23941	9.92597	14.05888	24.17365	0.00004	0.00234	0.00262	-0.00015
119			1.18000	-19.86026	1.20519	23.86084	-0.00428	-0.00168	-0.00151	0.00118	-0.00311	0.00097	-0.00000	0.00000	0.00000	10.92736	1.16327	-30.67971	-0.10864	-0.05566	-0.00497	0.07686	0.01144	-0.00002	29.58285	-8.66749	-3.80867	0.03559	-0.13742	-0.07360	0.01463	-0.15218	-0.08515	-104.74787	28.70096	32.04240	7.14531	41.44468	3.62002	-82.81906	13.47082	-43.97583	12.46908	12.44788	21.88966	-0.00012	0.00182	0.00077	0.00042
120			1.19000	-19.34795	0.09579	23.87881	-0.01016	-0.00477	-0.00234	0.01763	-0.00784	0.00149	-0.00000	0.00000	0.00000	11.54668	1.28372	-30.62195	-0.12048	-0.08114	-0.00905	0.19061	0.01980	-0.00131	29.35885	-9.50127	-3.99310	-0.00468	-0.19135	-0.10681	-0.00094	-0.20604	-0.08414	-128.78185	-52.09504	27.86002	2.18219	91.19865	12.63305	-72.74162	0.49435	-26.17473	14.85146	10.57077	19.65812	-0.00046	0.00111	-0.00140	0.00149
121			1.20000	-17.87384	-0.81424	23.93195	-0.01715	-0.00801	-0.00297	0.06125	-0.00943	0.00129	-0.00000	0.00000	0.00000	12.74513	1.40479	-30.46102	-0.11735	-0.10431	-0.01512	0.31883	0.02915	-0.00519	29.32319	-10.18598	-3.98997	-0.08465	-0.23810	-0.14364	0.01344	-0.23157	-0.04781	-147.09248	-158.76212	13.06076	-5.55253	155.61763	25.03464	-55.57290	-20.55092	-6.39354	16.93159	8.54641	17.52598	-0.00104	0.00042	-0.00340	0.00289
122			1.21000	-15.25762	-1.34493	23.93823	0.09638	0.03502	-0.00863	-0.53627	0.01821	-0.00007	0.00688	-0.10197	0.20784	14.67125	1.51026	-30.16982	0.18518	-0.03693	-0.00317	-0.75431	0.01104	-0.00180	29.58033	-10.65901	-3.77359	-0.60946	-0.07203	-0.18223	0.42092	-0.05695	0.03742	-157.56697	-278.36008	-14.36951	-16.67237	232.35925	39.35473	-30.95406	-50.77269	14.85792	18.62430	6.48914	15.51441	-0.00191	-0.00009	-0.00474	0.00426
123			1.22000	-11.50272	-1.39782	23.75811	0.42181	0.10965	-0.04355	-3.09042	-0.01725	-0.02724	0.01667	-0.31183	0.70289	17.43199	1.57252	-29.75015	0.83820	0.07680	0.05262	-4.63745	-0.02103	0.04037	30.23732	-10.85488	-3.32560	-1.51612	0.27211	-0.25479	2.09231	0.14381	0.20607	-159.99736	-386.59259	-50.30521	-31.93905	314.40945	52.82589	0.64576	-89.27982	36.67521	19.91089	4.48823	13.64167	-0.00296	-0.00034	-0.00509	0.00502
124			1.23000	-6.87678	-1.04054	23.25904	1.09750	0.28587	0.03059	-9.25661	-0.18709	0.03880	0.08612	-0.23744	1.30449	21.03707	1.54771	-29.24574	0.19214	0.29269	0.09691	-1.32546	-0.05061	0.08763	31.37164	-10.70961	-2.65061	0.09825	0.45569	0.20695	-0.21257	0.08579	-0.29495	-156.34573	-456.56387	-85.54008	-51.59909	390.32419	63.15223	37.26609	-132.33194	57.00673	20.83072	2.59502	11.93110	-0.00395	-0.00035	-0.00449	0.00487
125			1.24000	-1.86018	-0.49135	22.39719	1.88985	0.39088	0.11426	-16.36938	-0.33719	0.20390	0.16834	-0.14387	2.21440	25.36507	1.38779	-28.72453	-0.22554	0.54033	0.18585	1.79560	-0.00184	0.18291	32.99687	-10.18046	-1.79996	2.16666	0.76969	0.82435	-6.36121	-0.15939	-1.61208	-148.96095	-473.95941	-111.19382	-73.73183	448.14828	70.59998	74.64693	-173.85416	72.07448	21.46028	0.82364	10.40086	-0.00459	-0.00023	-0.00315	0.00410
126			1.25000	3.03153	0.01287	21.24852	2.37844	0.34185	0.12021	-19.26617	-0.28509	0.25048	0.13354	-0.24595	3.11672	30.18454	1.06891	-28.23865	0.83224	0.48478	0.21152	-7.13385	0.08622	0.22150	35.04457	-9.28155	-0.88386	2.37772	0.87737	0.96136	-8.47691	-0.53129	-2.18729	-138.26743	-444.67444	-122.82610	-93.94688	479.67401	77.45225	106.46997	-206.39595	77.37936	21.88838	-0.83757	9.05269	-0.00469	-0.00008	-0.00143	0.00316
127			1.26000	7.42026	0.34798	19.96851	2.50885	0.28012	0.09177	-17.70370	-0.19919	0.19641	-0.00774	-0.33815	3.30201	35.20414	0.60383	-27.80031	1.88367	0.07088	0.02597	-16.30919	0.02157	0.02921	37.36185	-8.10959	-0.05170	1.80968	0.35287	0.70582	-7.07476	-0.33230	-1.61720	-123.20728	-387.82904	-120.71004	-107.45401	481.39294	85.23186	126.48035	-222.21371	70.29524	22.19379	-2.41131	7.86855	-0.00414	-0.00002	0.00025	0.00229
128			1.27000	11.13085	0.52192	18.71748	2.40558	0.27297	0.06106	-14.09835	-0.16248	0.12144	-0.06376	-0.44709	2.88329	40.11337	0.03015	-27.39154	2.49303	-0.07434	0.00239	-20.48570	-0.02527	0.00288	39.72802	-6.82988	0.55750	0.78776	0.34421	0.53854	-3.04609	-0.40083	-1.07937	-104.46455	-322.87946	-108.37267	-111.00922	453.77328	92.54671	131.51297	-216.03012	52.52364	22.42908	-3.92124	6.81694	-0.00292	-0.00012	0.00147	0.00141
129			1.28000	14.15709	0.59430	17.60539	2.28281	0.28739	0.04326	-10.83046	-0.14085	0.07428	-0.02751	-0.50948	2.45474	44.61855	-0.59621	-26.99500	2.67053	0.01095	0.18322	-19.53058	0.00313	0.22443	41.90485	-5.61883	0.87101	0.27184	0.76718	0.60180	-0.93304	-0.96358	-0.91893	-86.01483	-262.13174	-90.83411	-103.39873	401.22266	95.42167	123.12250	-188.22417	30.33874	22.61462	-5.38192	5.86125	-0.00113	-0.00043	0.00190	0.00048
130			1.29000	16.58936	0.59756	16.67700	2.21699	0.28576	0.03458	-8.45915	-0.10169	0.04934	0.01569	-0.54182	2.28597	48.48404	-1.19812	-26.61566	2.87333	0.07997	0.38292	-17.46424	0.01345	0.42802	43.69820	-4.59465	0.90822	0.15125	1.16032	0.71903	-0.40919	-1.42769	-0.74521	-72.37327	-210.61481	-72.77431	-85.56254	331.78992	89.80511	106.36886	-145.13449	12.04197	22.74399	-6.78349	4.96900	0.00104	-0.00094	0.00142	-0.00035
131			1.30000	18.54813	0.52574	15.92731	2.16658	0.25191	0.04127	-6.68091	-0.04611	0.04893	0.03654	-0.51527	2.29871	51.56796	-1.68557	-26.28085	3.06086	0.07353	0.48512	-14.35487	0.00229	0.41156	44.99853	-3.78210	0.76434	0.40841	1.34017	0.82153	-0.75654	-1.49550	-0.57267	-64.84289	-168.71431	-57.19497	-60.61579	255.76192	74.03262	86.88500	-96.84460	4.41929	22.79869	-8.08028	4.12453	0.00334	-0.00158	0.00022	-0.00071
132			1.31000	20.13651	0.36815	15.32708	2.06113	0.19031	0.06736	-5.14595	-0.00139	0.06792	0.03918	-0.42568	2.36679	53.84127	-1.97897	-26.02929	3.13861	0.04422	0.49076	-10.46727	-0.00376	0.21588	45.80037	-3.12665	0.57540	0.90636	1.35525	0.89891	-0.95671	-1.26472	-0.54103	-60.88963	-134.35580	-45.18237	-32.91592	183.35905	49.67093	68.39042	-54.06000	10.29793	22.76591	-9.19896	3.33610	0.00545	-0.00219	-0.00112	-0.00041
133			1.32000	21.41711	0.13786	14.84337	1.88536	0.11813	0.09379	-3.73824	0.01455	0.08162	0.02591	-0.31781	2.41139	55.37672	-2.03040	-25.89638	3.15560	0.01271	0.43939	-6.79231	-0.00206	-0.01639	46.19378	-2.54216	0.48297	1.31902	1.26467	0.91389	-0.59647	-0.87181	-0.67757	-56.47318	-104.55102	-36.35206	-6.44698	121.73023	20.99425	51.79570	-24.35142	27.57036	22.65164	-10.06624	2.62971	0.00706	-0.00261	-0.00191	0.00039
134			1.33000	22.41157	-0.12624	14.45252	1.70244	0.05921	0.10497	-2.53184	0.01092	0.07704	0.00681	-0.22725	2.40800	56.30288	-1.83479	-25.89544	3.12003	-0.01037	0.37721	-3.73811	0.00219	-0.18418	46.32010	-1.96700	0.59666	1.53157	1.13844	0.87417	-0.13863	-0.44640	-0.87882	-48.81301	-76.80402	-29.30769	16.23627	73.06753	-6.27231	36.07920	-9.41168	49.59007	22.48018	-10.63579	2.03497	0.00798	-0.00273	-0.00166	0.00123
135			1.34000	23.12047	-0.37738	14.14740	1.55316	0.02475	0.09931	-1.54311	0.00468	0.05668	0.00466	-0.18584	2.36012	56.75254	-1.42938	-26.00359	3.09150	0.01349	0.39115	-1.40936	-0.00349	-0.32016	46.31402	-1.39960	0.95603	1.45684	1.13216	0.83066	0.10130	-0.08228	-1.01992	-37.71045	-50.09376	-22.26197	33.81831	35.36948	-26.57868	20.28925	-5.31147	67.39783	22.28436	-10.89943	1.57461	0.00824	-0.00252	-0.00033	0.00175
136			1.35000	23.54725	-0.58140	13.93614	1.41480	0.00881	0.08687	-0.72987	0.00150	0.03238	0.01814	-0.17807	2.24968	56.83193	-0.88839	-26.16301	3.01290	0.07819	0.45507	0.38369	-0.02469	-0.43516	46.26320	-0.89308	1.50980	1.20014	1.20531	0.79436	0.14169	0.24730	-1.00634	-24.95131	-24.69208	-13.88961	45.22752	4.64445	-36.26635	5.27857	-5.32470	73.45995	22.09270	-10.88921	1.25390	0.00802	-0.00204	0.00183	0.00187
137			1.36000	23.70887	-0.72658	13.83376	1.28396	0.00220	0.07854	-0.09565	0.00036	0.01191	0.02405	-0.16696	2.08950	56.61224	-0.31463	-26.30244	2.81086	0.12577	0.45902	1.72194	-0.04577	-0.40131	46.19804	-0.51415	2.13035	0.99350	1.17721	0.74135	0.14691	0.43023	-0.79399	-12.80585	-1.19641	-3.88461	49.21197	-23.11737	-34.92553	-6.26680	-3.33864	65.00254	21.92110	-10.67296	1.05873	0.00747	-0.00139	0.00436	0.00173
138			1.37000	23.63180	-0.82179	13.85190	1.16726	-0.00022	0.07756	0.37255	-0.00004	-0.00527	0.02240	-0.14245	1.90972	56.13272	0.17833	-26.36761	2.50866	0.14570	0.40330	2.63980	-0.05303	-0.24350	46.10522	-0.29795	2.66192	0.91149	1.05958	0.68166	0.20295	0.38090	-0.47269	-3.02078	20.10405	7.01022	45.14754	-50.74638	-25.55498	-11.54359	4.01623	44.90163	21.77366	-10.33323	0.96679	0.00668	-0.00069	0.00679	0.00148
139			1.38000	23.34551	-0.89048	13.99020	1.07034	0.00804	0.08011	0.70793	0.00196	-0.02051	0.02687	-0.11459	1.71633	55.40772	0.49432	-26.34126	2.14060	0.16360	0.35323	3.16564	-0.04704	-0.07796	45.94794	-0.22781	2.97824	0.89380	0.96396	0.63489	0.32691	0.18506	-0.15569	3.41093	39.16308	17.36940	34.02793	-79.29742	-12.84196	-9.53051	17.01402	19.42286	21.64973	-9.93794	0.96321	0.00573	-0.00004	0.00874	0.00119
140			1.39000	22.87993	-0.96337	14.23214	0.99972	0.02937	0.08541	0.95049	0.00980	-0.03309	0.03563	-0.09339	1.52504	54.43980	0.57640	-26.23717	1.76731	0.18284	0.32065	3.35060	-0.02592	0.06134	45.68760	-0.24932	3.01524	0.87539	0.90348	0.59665	0.49144	-0.07637	0.10327	6.20882	55.91430	25.70160	18.46857	-107.90848	-0.59211	-1.60368	33.52512	-5.47127	21.54762	-9.52385	1.04521	0.00478	0.00053	0.01008	0.00095
141			1.40000	22.26566	-1.07108	14.54781	0.95572	0.05037	0.08995	1.13330	0.02220	-0.04058	0.03745	-0.08149	1.35602	53.23776	0.41331	-26.07690	1.44760	0.17912	0.27369	3.30153	0.00595	0.15424	45.30376	-0.30183	2.76997	0.82920	0.81394	0.54625	0.63758	-0.31830	0.27569	5.79796	70.17091	31.05336	2.01987	-134.28658	9.21616	9.00953	50.20696	-26.02314	21.46288	-9.10174	1.21488	0.00400	0.00099	0.01086	0.00079
142			1.41000	21.53402	-1.23596	14.90176	0.92938	0.06850	0.09336	1.26951	0.03761	-0.04214	0.03226	-0.07380	1.21107	51.82851	0.03865	-25.87579	1.17531	0.15582	0.21303	3.05640	0.02911	0.17831	44.80303	-0.34445	2.28943	0.78008	0.69748	0.48661	0.73747	-0.44723	0.35225	3.19106	81.67916	33.19989	-11.53242	-155.70885	15.37829	18.26268	63.79253	-40.01171	21.38669	-8.67108	1.46733	0.00348	0.00133	0.01120	0.00073
143			1.42000	20.71617	-1.46719	15.25976	0.91322	0.08807	0.09869	1.36277	0.05650	-0.03969	0.02586	-0.06638	1.08657	50.25772	-0.47148	-25.64818	0.93064	0.13423	0.15692	2.63111	0.03775	0.14951	44.21435	-0.36409	1.66321	0.75464	0.59668	0.43672	0.80083	-0.45310	0.35367	-0.39976	90.22593	32.43288	-18.88618	-169.88130	16.22155	22.58043	71.88815	-45.44386	21.30789	-8.23121	1.78656	0.00319	0.00157	0.01124	0.00075
144			1.43000	19.84203	-1.76101	15.59277	0.89873	0.10731	0.10363	1.40766	0.07591	-0.03315	0.01972	-0.06337	0.98107	48.58512	-1.00688	-25.42415	0.73330	0.11999	0.11333	2.16111	0.03665	0.09782	43.57935	-0.36730	1.01717	0.71949	0.52495	0.39938	0.79640	-0.36914	0.29572	-4.01064	95.67648	29.36145	-18.19183	-175.61185	9.69436	20.15724	73.47567	-40.50112	21.21574	-7.78384	2.14793	0.00307	0.00172	0.01114	0.00082
145			1.44000	18.94053	-2.10518	15.87976	0.87843	0.12312	0.10568	1.39554	0.09159	-0.02339	0.01538	-0.06442	0.89272	46.87446	-1.44707	-25.25872	0.58583	0.11523	0.08633	1.73973	0.03147	0.04885	42.93862	-0.36513	0.49287	0.66925	0.48473	0.37349	0.73429	-0.23509	0.19294	-7.18193	97.95715	24.81964	-9.89969	-173.56633	-4.87112	11.72036	69.48700	-25.18368	21.10178	-7.33145	2.52490	0.00301	0.00182	0.01109	0.00092
146			1.45000	18.04044	-2.48461	16.10955	0.85251	0.13540	0.10530	1.33002	0.10218	-0.01282	0.01494	-0.06521	0.81794	45.17779	-1.69878	-25.21458	0.46537	0.12413	0.07668	1.36220	0.02582	0.00992	42.31691	-0.36375	0.20516	0.63077	0.47616	0.36058	0.67258	-0.08212	0.06755	-9.81476	97.07596	19.71038	3.27936	-166.38974	-25.06107	0.13517	62.74911	-2.79807	20.96091	-6.87803	2.89478	0.00292	0.00191	0.01119	0.00101
147			1.46000	17.16986	-2.88352	16.28054	0.82537	0.14342	0.10269	1.22425	0.10661	-0.00351	0.01597	-0.06549	0.75498	43.52281	-1.72625	-25.32982	0.36571	0.13737	0.07369	1.04600	0.01845	-0.02415	41.71487	-0.36339	0.20114	0.60303	0.47495	0.35269	0.63405	0.06575	-0.05664	-11.88204	93.16348	14.82235	17.39818	-157.66106	-45.91151	-10.91733	56.77607	20.83468	20.79298	-6.43094	3.24176	0.00277	0.00200	0.01147	0.00104
148			1.47000	16.35489	-3.28602	16.39890	0.79558	0.14741	0.09885	1.08464	0.10511	0.00325	0.01651	-0.06604	0.70145	41.91155	-1.55757	-25.59864	0.28832	0.14891	0.07129	0.80783	0.01083	-0.04872	41.11361	-0.35930	0.44819	0.57270	0.46731	0.34378	0.61629	0.16854	-0.15062	-13.36864	86.49654	10.67875	28.65141	-150.51227	-62.03185	-18.34647	54.27369	39.70552	20.60411	-6.00008	3.55453	0.00255	0.00208	0.01179	0.00100
149			1.48000	15.61828	-3.67726	16.47504	0.76455	0.14804	0.09357	0.92380	0.09873	0.00717	0.01579	-0.06737	0.65841	40.32891	-1.26944	-25.97199	0.23516	0.15553	0.06825	0.65130	0.00583	-0.05821	40.48579	-0.34409	0.85124	0.53271	0.45060	0.33075	0.60936	0.19950	-0.19278	-14.30311	77.53279	7.49216	34.50144	-146.80893	-69.50211	-20.55695	56.33979	49.57321	20.40723	-5.59854	3.82345	0.00228	0.00213	0.01199	0.00086
150			1.49000	14.97762	-4.04477	16.52070	0.74003	0.14774	0.08925	0.76212	0.08992	0.00885	0.01321	-0.06545	0.62690	38.75459	-0.95995	-26.37249	0.18468	0.15465	0.05900	0.51044	0.00502	-0.04762	39.80770	-0.31105	1.28559	0.51511	0.41984	0.31481	0.63917	0.15861	-0.18006	-14.74860	66.97258	5.22154	34.25926	-146.89819	-66.82867	-17.64521	62.41530	48.88590	20.22028	-5.24183	4.04028	0.00197	0.00215	0.01197	0.00065
151			1.50000	14.44275	-4.37965	16.54624	0.72018	0.14318	0.08667	0.60722	0.07785	0.00929	0.01017	-0.06037	0.60809	37.17430	-0.71928	-26.71502	0.14045	0.14904	0.04614	0.38910	0.00744	-0.02641	39.06795	-0.25661	1.63178	0.51285	0.38652	0.30047	0.68855	0.07609	-0.12677	-14.83119	55.76089	3.58542	29.01347	-149.71722	-54.96996	-11.01028	70.74645	38.76749	20.06262	-4.94339	4.20050	0.00169	0.00214	0.01174	0.00043
152			1.51000	14.01391	-4.67825	16.55774	0.70214	0.13535	0.08382	0.46727	0.06497	0.00937	0.00677	-0.05482	0.60299	35.58725	-0.60693	-26.92649	0.11503	0.14103	0.03469	0.31816	0.01041	-0.00756	38.27137	-0.18102	1.80292	0.50095	0.35978	0.28700	0.71275	-0.01619	-0.05183	-14.79909	45.03173	2.12466	21.07110	-153.24390	-36.89280	-2.72310	79.04102	22.45522	19.95020	-4.70936	4.30377	0.00148	0.00206	0.01127	0.00024
153			1.52000	13.68060	-4.94398	16.55550	0.68823	0.12844	0.08097	0.35383	0.05480	0.00998	0.00266	-0.04614	0.61163	34.00747	-0.63948	-26.96333	0.09286	0.13182	0.02428	0.25322	0.01155	0.00397	37.43798	-0.08742	1.76201	0.50244	0.34048	0.27536	0.73309	-0.09712	0.02347	-14.94384	35.94054	0.44084	13.11497	-155.12988	-16.90796	5.11676	85.05409	4.39890	19.89050	-4.53566	4.35611	0.00134	0.00192	0.01053	0.00009
154			1.53000	13.42268	-5.18646	16.53618	0.69203	0.12328	0.07829	0.27827	0.04815	0.01141	-0.00190	-0.03310	0.64084	32.46117	-0.79172	-26.82390	0.06079	0.12105	0.01414	0.16012	0.00997	0.00675	36.59911	0.01955	1.52634	0.54682	0.33123	0.26952	0.78575	-0.15548	0.08261	-15.42124	29.34514	-1.56292	7.28789	-153.27509	0.31912	10.91848	87.02103	-10.87689	19.87910	-4.40890	4.36987	0.00127	0.00174	0.00959	-0.00001
155			1.54000	13.21434	-5.41795	16.49673	0.71463	0.11845	0.07510	0.23844	0.04423	0.01322	-0.00602	-0.01808	0.69048	30.98310	-1.01030	-26.55075	0.02249	0.11198	0.00712	0.05576	0.00657	0.00462	35.79173	0.13510	1.15904	0.62730	0.33755	0.27094	0.84944	-0.18991	0.11605	-16.18979	25.48511	-3.67431	4.68365	-146.38383	10.93994	13.88467	84.11254	-19.82869	19.90078	-4.31158	4.36232	0.00124	0.00155	0.00856	-0.00006
156			1.55000	13.03087	-5.64910	16.43705	0.74640	0.11511	0.07283	0.22524	0.04277	0.01515	-0.00897	-0.00478	0.74700	29.60977	-1.23195	-26.22012	-0.01648	0.10941	0.00390	-0.03740	0.00241	0.00252	35.04930	0.25515	0.75096	0.71516	0.35751	0.27770	0.87642	-0.19833	0.11759	-17.10538	23.88133	-5.59353	5.41412	-134.49461	12.97869	13.98774	76.85153	-20.67159	19.93431	-4.22778	4.35069	0.00122	0.00137	0.00754	-0.00006
157			1.56000	12.85501	-5.88645	16.35972	0.77407	0.11480	0.07236	0.22552	0.04345	0.01722	-0.01138	-0.00128	0.79300	28.36902	-1.39996	-25.91915	-0.03037	0.11428	0.00438	-0.06167	-0.00259	0.00214	34.39079	0.37631	0.39660	0.74230	0.38090	0.28284	0.80245	-0.17564	0.08490	-18.06087	23.58390	-7.23618	8.87120	-119.11787	7.02311	11.81788	67.07816	-13.82084	19.95986	-4.14657	4.34899	0.00115	0.00123	0.00663	-0.00003
158			1.57000	12.67952	-6.13252	16.26662	0.79624	0.11708	0.07327	0.22779	0.04544	0.01971	-0.01356	-0.00992	0.82566	27.27109	-1.47699	-25.71715	-0.00941	0.12485	0.00835	-0.01689	-0.00901	0.00196	33.81427	0.49640	0.16862	0.69256	0.40202	0.28393	0.66052	-0.12765	0.02827	-19.06817	23.62577	-8.88624	13.92901	-102.71073	-3.90300	8.39478	57.23626	-1.78723	19.96298	-4.06154	4.36647	0.00102	0.00112	0.00588	0.00003
159			1.58000	12.50530	-6.38792	16.15523	0.81512	0.12145	0.07497	0.22325	0.04834	0.02311	-0.01219	-0.02187	0.84955	26.30670	-1.45209	-25.64370	0.01449	0.14933	0.01883	0.02297	-0.01801	-0.00052	33.30038	0.61486	0.09935	0.63590	0.43859	0.29046	0.55028	-0.07448	-0.03501	-20.29328	23.35522	-11.00366	19.13009	-87.72290	-15.59118	4.96431	49.37865	11.73757	19.93554	-3.96911	4.40707	0.00083	0.00104	0.00537	0.00007
160			1.59000	12.33803	-6.65422	16.01883	0.83245	0.12860	0.07918	0.20695	0.05277	0.02848	-0.00463	-0.03050	0.86908	25.45312	-1.34082	-25.68573	0.01771	0.19725	0.03670	0.02514	-0.03110	-0.00838	32.82255	0.73483	0.17731	0.62083	0.51095	0.31370	0.50854	-0.03024	-0.09680	-21.98999	22.49583	-13.81038	23.00414	-75.77004	-24.46075	2.70833	44.46046	23.29612	19.87582	-3.86859	4.46784	0.00060	0.00099	0.00511	0.00008
161			1.60000	12.18502	-6.93527	15.85097	0.85096	0.13439	0.08314	0.17859	0.05755	0.03494	0.00329	-0.03740	0.88888	24.68347	-1.17764	-25.80296	0.01432	0.24603	0.05378	0.01854	-0.04252	-0.01790	32.35841	0.86359	0.35987	0.62433	0.58755	0.33988	0.50080	-0.00439	-0.14830	-24.29244	21.05281	-17.12027	24.58500	-67.28263	-28.82210	2.30751	42.18742	30.85927	19.78922	-3.76511	4.53751	0.00037	0.00097	0.00507	0.00006
162			1.61000	12.05265	-7.23545	15.64890	0.86491	0.13676	0.08537	0.13960	0.06165	0.04122	0.00659	-0.04297	0.90733	23.97516	-1.00209	-25.94981	0.01479	0.27826	0.06378	0.01774	-0.04503	-0.02213	31.89706	1.00975	0.59520	0.62482	0.64052	0.35688	0.49621	-0.00777	-0.17896	-27.00591	19.15536	-20.53261	23.72613	-61.66297	-28.90264	3.69512	41.42767	34.15435	19.68808	-3.67155	4.59769	0.00019	0.00095	0.00515	0.00003
163			1.62000	11.94482	-7.55593	15.41429	0.87739	0.13784	0.08803	0.09537	0.06482	0.04754	0.00523	-0.04620	0.92644	23.31451	-0.84677	-26.09068	0.01349	0.29632	0.06596	0.01508	-0.03855	-0.01965	31.43984	1.17910	0.84047	0.62938	0.67471	0.36881	0.48932	-0.03569	-0.19113	-29.54029	16.92679	-23.72588	21.02929	-57.76050	-25.95812	6.17910	40.88458	34.13801	19.58924	-3.60422	4.63074	0.00010	0.00094	0.00525	0.00002
164			1.63000	11.86234	-7.89076	15.15076	0.89160	0.13593	0.08899	0.05092	0.06439	0.05237	-0.00244	-0.04826	0.94790	22.69750	-0.72995	-26.20403	0.01548	0.29212	0.05991	0.01606	-0.02694	-0.01296	30.99627	1.37131	1.07029	0.62836	0.67820	0.36959	0.46612	-0.06980	-0.18673	-31.06692	14.44433	-26.65177	17.58863	-54.35004	-21.28578	8.75889	39.57639	32.18921	19.50882	-3.57609	4.62952	0.00009	0.00091	0.00528	0.00001
165			1.64000	11.80316	-8.22578	14.86075	0.89915	0.12937	0.08815	0.00947	0.05806	0.05530	-0.01394	-0.04646	0.96646	22.12786	-0.65345	-26.27823	0.01309	0.27093	0.04834	0.01240	-0.01807	-0.00611	30.57929	1.57844	1.27601	0.63562	0.65694	0.36099	0.43501	-0.09087	-0.17265	-30.85389	11.75005	-29.38652	14.62270	-50.43720	-15.86939	10.49236	36.98314	29.55503	19.45618	-3.59177	4.60170	0.00017	0.00087	0.00519	0.00001
166			1.65000	11.76363	-8.54124	14.54609	0.89767	0.12097	0.08624	-0.02648	0.04724	0.05632	-0.02287	-0.04086	0.97942	21.61382	-0.60445	-26.30917	0.00054	0.25562	0.04044	0.00045	-0.01731	-0.00197	30.20122	1.78669	1.46146	0.65837	0.64823	0.35586	0.40091	-0.09362	-0.15981	-28.56071	8.85551	-31.77098	13.09485	-45.43219	-10.62220	10.79711	33.07006	27.15912	19.42999	-3.64456	4.56813	0.00034	0.00081	0.00503	0.00001
167			1.66000	11.74067	-8.81646	14.21220	0.88606	0.11254	0.08391	-0.05597	0.03401	0.05503	-0.02627	-0.03536	0.98603	21.16365	-0.56060	-26.30157	-0.00993	0.25938	0.04108	-0.00721	-0.02566	-0.00009	29.87024	1.98044	1.63753	0.67292	0.67056	0.36026	0.35315	-0.07968	-0.15311	-24.26673	5.75690	-33.20703	13.40792	-39.26374	-6.58543	9.61473	28.27874	25.52056	19.41934	-3.71689	4.55327	0.00056	0.00076	0.00488	0.00001
168			1.67000	11.73304	-9.03321	13.87288	0.86614	0.10555	0.08292	-0.07873	0.02028	0.05167	-0.02414	-0.03062	0.98467	20.78097	-0.49772	-26.27085	-0.01960	0.28187	0.04777	-0.01199	-0.04292	0.00004	29.58765	2.14741	1.81605	0.68003	0.71772	0.37329	0.30222	-0.05056	-0.15218	-18.29688	2.47410	-32.89172	15.30798	-32.37611	-4.64679	7.34815	23.38640	24.68475	19.40719	-3.78723	4.57439	0.00072	0.00073	0.00481	0.00003
169			1.68000	11.74118	-9.17717	13.54971	0.84282	0.10069	0.08238	-0.09491	0.00700	0.04522	-0.01841	-0.02950	0.97845	20.46226	-0.39772	-26.23901	-0.01885	0.31820	0.05955	-0.00960	-0.06789	-0.00223	29.34736	2.28140	2.00410	0.66420	0.78012	0.39082	0.25220	-0.01126	-0.15358	-11.09747	-0.89264	-30.37461	18.07667	-25.55733	-5.00771	4.61369	19.25160	24.26906	19.37483	-3.83848	4.63615	0.00081	0.00074	0.00485	0.00008
170			1.69000	11.76562	-9.23910	13.26552	0.81635	0.09341	0.07883	-0.10431	-0.00532	0.03453	-0.01176	-0.03357	0.96969	20.19726	-0.25357	-26.22574	0.00376	0.35638	0.07547	0.00161	-0.09561	-0.00765	29.13737	2.38259	2.20074	0.60976	0.83984	0.40405	0.20610	0.02834	-0.15064	-3.19456	-4.16589	-25.81791	20.88822	-19.61139	-7.07850	2.00623	16.50824	23.63369	19.30739	-3.86093	4.73452	0.00086	0.00076	0.00498	0.00014
171			1.70000	11.80584	-9.21551	13.03841	0.79127	0.08488	0.07250	-0.10798	-0.01513	0.02191	-0.00555	-0.03712	0.96443	19.97206	-0.06896	-26.24204	0.02752	0.39014	0.09232	0.01018	-0.12021	-0.01578	28.94387	2.45568	2.39645	0.56131	0.88763	0.40993	0.17891	0.05555	-0.13881	4.78573	-7.16027	-19.77806	23.10678	-15.01874	-9.87836	-0.03551	15.30916	22.09989	19.19919	-3.84790	4.86201	0.00091	0.00078	0.00520	0.00022
172			1.71000	11.86035	-9.10994	12.87974	0.77358	0.07596	0.06398	-0.10752	-0.02146	0.01000	0.00057	-0.03813	0.97058	19.77345	0.14532	-26.28928	0.04450	0.42263	0.11072	0.01478	-0.13947	-0.02521	28.75617	2.50762	2.57538	0.53810	0.93217	0.41189	0.16958	0.06166	-0.11687	12.02774	-9.66527	-12.93945	24.39909	-11.87949	-12.39932	-1.26472	15.37998	19.14656	19.05422	-3.79220	5.00854	0.00094	0.00082	0.00556	0.00028
173			1.72000	11.92628	-8.93546	12.79353	0.75867	0.06469	0.05365	-0.10318	-0.02289	0.00087	0.00518	-0.03667	0.98226	19.59121	0.37536	-26.35970	0.05785	0.44540	0.12703	0.01788	-0.14952	-0.03280	28.56872	2.54565	2.71832	0.52906	0.95768	0.40495	0.16867	0.04201	-0.08368	17.48519	-11.43824	-6.00937	24.70761	-10.06829	-13.80904	-1.60542	16.26159	14.59939	18.88373	-3.68957	5.16053	0.00093	0.00092	0.00610	0.00030
174			1.73000	11.99995	-8.71690	12.77658	0.73918	0.04890	0.04214	-0.09441	-0.01842	-0.00437	0.00880	-0.03114	0.99258	19.41853	0.60718	-26.43906	0.06425	0.45601	0.13980	0.01911	-0.14945	-0.03588	28.38056	2.57669	2.80764	0.53721	0.96020	0.38824	0.17422	-0.00060	-0.04382	20.12288	-12.22095	0.39382	24.10995	-9.47358	-13.71935	-1.09202	17.57593	8.77479	18.70357	-3.54366	5.30285	0.00084	0.00107	0.00676	0.00027
175			1.74000	12.07642	-8.48854	12.82021	0.71791	0.03262	0.03219	-0.08176	-0.01111	-0.00618	0.01486	-0.02338	1.00117	19.24902	0.82754	-26.51215	0.06209	0.47145	0.15285	0.01852	-0.14454	-0.03438	28.19198	2.60773	2.83191	0.55924	0.97026	0.37449	0.18486	-0.05967	-0.00530	19.26081	-11.80296	5.79451	22.68865	-10.11918	-12.23662	0.19836	19.13138	2.39808	18.52993	-3.36529	5.42131	0.00074	0.00125	0.00745	0.00022
176			1.75000	12.15018	-8.28937	12.91143	0.70073	0.02008	0.02766	-0.06725	-0.00492	-0.00667	0.02526	-0.01813	1.01175	19.07506	1.02405	-26.56654	0.06136	0.50870	0.16843	0.01920	-0.13830	-0.02848	28.00261	2.64642	2.78863	0.57373	1.01709	0.37776	0.19396	-0.13481	0.02849	14.78447	-10.19036	9.78898	20.50087	-11.99071	-9.69289	2.19710	20.81696	-3.65644	18.37558	-3.16795	5.50472	0.00068	0.00142	0.00804	0.00017
177			1.76000	12.21713	-8.15588	13.03357	0.69385	0.01724	0.03050	-0.05410	-0.00179	-0.00758	0.03910	-0.01858	1.02252	18.88914	1.18549	-26.59334	0.06425	0.57110	0.18538	0.02170	-0.12800	-0.01802	27.81141	2.70120	2.68412	0.56749	1.10628	0.40207	0.19619	-0.22815	0.05731	7.35143	-7.70134	12.02135	17.60178	-14.77484	-6.49418	4.76367	22.42673	-8.54466	18.24761	-2.96449	5.54857	0.00067	0.00159	0.00848	0.00014
178			1.77000	12.27593	-8.11284	13.16706	0.68685	0.02029	0.03567	-0.04437	0.00115	-0.00772	0.04655	-0.02360	1.02345	18.68774	1.30328	-26.58865	0.08047	0.61642	0.19320	0.02921	-0.10229	-0.00421	27.61854	2.77917	2.53357	0.52514	1.16366	0.41887	0.18332	-0.31618	0.07382	-1.62571	-4.88472	12.30744	14.10870	-17.75658	-3.20109	7.56968	23.54819	-11.51374	18.14577	-2.76747	5.55796	0.00067	0.00177	0.00878	0.00011
179			1.78000	12.32786	-8.16681	13.29230	0.67575	0.02354	0.03957	-0.03945	0.00486	-0.00610	0.04338	-0.02561	1.01567	18.47404	1.37373	-26.55589	0.09240	0.61981	0.18739	0.03486	-0.06383	0.00768	27.42716	2.88339	2.36041	0.49117	1.15267	0.41267	0.16816	-0.36375	0.06977	-10.40203	-2.28615	10.74251	10.30611	-20.02688	-0.53712	10.09711	23.67045	-11.97137	18.06428	-2.59210	5.54920	0.00066	0.00197	0.00897	0.00009
180			1.79000	12.37496	-8.30614	13.39229	0.67034	0.02769	0.04413	-0.03937	0.00884	-0.00319	0.03554	-0.02217	1.00900	18.25739	1.40034	-26.50657	0.08205	0.60392	0.17497	0.03051	-0.02712	0.01346	27.24335	3.01082	2.19455	0.50101	1.11981	0.40056	0.16110	-0.36446	0.04801	-17.46636	-0.25833	7.61570	6.72489	-20.83014	0.89856	11.74971	22.42388	-9.66548	17.99713	-2.46068	5.54634	0.00064	0.00218	0.00909	0.00007
181			1.80000	12.41844	-8.50640	13.45344	0.67177	0.03097	0.04799	-0.04272	0.01182	0.00083	0.02535	-0.01752	1.00847	18.05038	1.39486	-26.45596	0.06652	0.58085	0.16139	0.02287	-0.00221	0.01298	27.07415	3.15203	2.06709	0.52548	1.08601	0.38965	0.15047	-0.32097	0.01449	-21.89901	1.03506	3.37563	4.04390	-19.80309	0.94040	12.05653	19.76184	-4.95932	17.94230	-2.40269	5.57407	0.00062	0.00236	0.00919	0.00005
182			1.81000	12.45884	-8.73738	13.46766	0.67483	0.03309	0.04940	-0.04795	0.01291	0.00500	0.01470	-0.01698	1.00959	17.86554	1.37573	-26.41758	0.06657	0.55860	0.15073	0.01972	0.00640	0.00816	26.92579	3.29294	2.00208	0.52089	1.06004	0.38253	0.12527	-0.24346	-0.02309	-23.36743	1.51821	-1.22403	2.77058	-17.04190	-0.20752	10.83682	16.01108	1.10251	17.90178	-2.44795	5.64911	0.00062	0.00248	0.00931	0.00004
183			1.82000	12.49709	-8.96797	13.43637	0.67257	0.03411	0.04894	-0.05333	0.01190	0.00793	0.00701	-0.01901	1.00743	17.71224	1.36314	-26.40101	0.07644	0.54670	0.14556	0.01804	0.00039	0.00085	26.80186	3.41799	2.00940	0.49614	1.05383	0.38260	0.09463	-0.14836	-0.05733	-21.87747	1.16726	-5.17123	2.93742	-13.01828	-2.18143	8.28378	11.79407	7.10488	17.87959	-2.61391	5.77474	0.00068	0.00248	0.00942	0.00002
184			1.83000	12.53463	-9.16806	13.37175	0.66523	0.03367	0.04829	-0.05722	0.00890	0.00893	0.00320	-0.02084	1.00438	17.59531	1.37278	-26.41152	0.08660	0.54739	0.14488	0.01479	-0.01545	-0.00765	26.70244	3.51438	2.08269	0.47286	1.06752	0.38996	0.06821	-0.05018	-0.08244	-17.57947	0.04099	-7.55732	4.11593	-8.39088	-4.49814	4.91929	7.80959	11.70922	17.87976	-2.89391	5.94045	0.00086	0.00236	0.00951	-0.00000
185			1.84000	12.57287	-9.30976	13.29336	0.65654	0.03025	0.04795	-0.05852	0.00432	0.00783	0.00223	-0.02142	1.00271	17.51531	1.41220	-26.44900	0.09312	0.55475	0.14618	0.00991	-0.03573	-0.01583	26.62482	3.57502	2.20194	0.46014	1.08964	0.40050	0.04839	0.03728	-0.09328	-10.73513	-1.72515	-7.90777	5.66740	-3.75110	-6.56918	1.40238	4.54663	13.98560	17.90325	-3.25245	6.12572	0.00118	0.00215	0.00958	-0.00005
186			1.85000	12.61276	-9.36865	13.22271	0.64854	0.02447	0.04698	-0.05664	-0.00021	0.00460	0.00336	-0.01907	1.00454	17.47094	1.48052	-26.50773	0.08995	0.56550	0.14942	0.00399	-0.05525	-0.02230	26.56601	3.59899	2.33934	0.47103	1.11469	0.41017	0.03446	0.10148	-0.08647	-1.71852	-3.96444	-6.16551	6.97025	0.55469	-7.87522	-1.69858	2.14695	13.53437	17.94453	-3.63163	6.30576	0.00163	0.00189	0.00963	-0.00009
187			1.86000	12.65464	-9.32481	13.18036	0.63907	0.01615	0.04301	-0.05096	-0.00294	-0.00029	0.00461	-0.01681	1.01015	17.46114	1.57036	-26.57854	0.09317	0.57554	0.15540	-0.00148	-0.06893	-0.02628	26.52454	3.58980	2.46518	0.47733	1.13480	0.41503	0.02175	0.13424	-0.06171	9.02192	-6.49775	-2.51006	7.51988	4.36702	-8.13564	-4.01402	0.51179	10.43859	17.99015	-3.96424	6.45739	0.00213	0.00165	0.00967	-0.00011
188			1.87000	12.69781	-9.16329	13.18402	0.63058	0.00565	0.03739	-0.04142	-0.00209	-0.00533	0.00528	-0.01632	1.01637	17.48527	1.66961	-26.65144	0.10593	0.58079	0.16127	-0.00775	-0.07307	-0.02659	26.50049	3.55383	2.55276	0.46723	1.14215	0.41452	0.01010	0.13312	-0.02214	20.90974	-9.12705	2.74325	7.05532	7.52557	-7.24018	-5.43723	-0.43608	5.07296	18.02131	-4.18894	6.56299	0.00257	0.00149	0.00972	-0.00004
189			1.88000	12.74035	-8.87629	13.24768	0.62219	-0.00961	0.03084	-0.02831	0.00533	-0.00923	0.00573	-0.01464	1.02070	17.54116	1.76462	-26.71549	0.11752	0.57563	0.16469	-0.01449	-0.06710	-0.02212	26.49271	3.49760	2.57978	0.46119	1.12932	0.40620	0.00195	0.10157	0.02789	33.02548	-11.63053	9.17956	5.67203	9.77526	-5.10186	-6.10002	-0.60879	-2.12229	18.01912	-4.26290	6.61469	0.00283	0.00145	0.00977	0.00014
190			1.89000	12.77972	-8.46784	13.38063	0.61405	-0.02872	0.02289	-0.01281	0.02057	-0.01059	0.00652	-0.01148	1.02356	17.62349	1.84324	-26.75795	0.12642	0.56188	0.16691	-0.02012	-0.05460	-0.01281	26.49714	3.42649	2.52829	0.46255	1.10026	0.39033	-0.00060	0.04824	0.08228	43.97749	-13.74881	16.28621	3.75877	10.79124	-1.71834	-6.21845	0.19055	-10.65238	17.96989	-4.17224	6.61696	0.00283	0.00156	0.00980	0.00037
191			1.90000	12.81339	-7.95849	13.58661	0.61076	-0.04901	0.01545	0.00276	0.04057	-0.00951	0.01005	-0.00780	1.02800	17.72211	1.89720	-26.76564	0.13040	0.55190	0.17024	-0.02253	-0.04119	0.00054	26.50580	3.34485	2.38568	0.47354	1.07787	0.37564	0.00473	-0.01709	0.13620	52.06759	-15.23892	23.45576	1.84003	10.29487	2.64348	-5.96161	2.12375	-19.81666	17.86887	-3.93904	6.58587	0.00255	0.00180	0.00979	0.00054
192			1.91000	12.84047	-7.38656	13.86293	0.61284	-0.06734	0.01071	0.01589	0.05829	-0.00794	0.01801	-0.00679	1.03311	17.82257	1.92341	-26.72850	0.13700	0.55767	0.17617	-0.02173	-0.02998	0.01671	26.50790	3.25733	2.14770	0.47546	1.08238	0.37129	0.01886	-0.08973	0.18864	55.80082	-15.92142	29.99289	0.31172	8.17684	7.39403	-5.37914	5.13905	-28.63151	17.72208	-3.62070	6.54426	0.00207	0.00208	0.00967	0.00058
193			1.92000	12.86182	-6.80254	14.19963	0.61256	-0.08016	0.00944	0.02413	0.06584	-0.00779	0.02858	-0.01007	1.03039	17.90800	1.92241	-26.64326	0.15359	0.57528	0.18222	-0.01797	-0.01995	0.03348	26.49242	3.17008	1.82136	0.44858	1.10337	0.37492	0.03775	-0.16564	0.23548	54.48144	-15.71974	35.20995	-0.75665	4.63946	11.73098	-4.45550	8.87453	-35.96745	17.54502	-3.29154	6.51529	0.00158	0.00229	0.00939	0.00050
194			1.93000	12.88004	-6.25848	14.58033	0.60925	-0.08824	0.01229	0.02656	0.06213	-0.01054	0.03936	-0.01261	1.02186	17.96380	1.89641	-26.51587	0.16475	0.59537	0.18516	-0.00926	-0.00806	0.04711	26.45149	3.09035	1.42567	0.42706	1.12735	0.38163	0.05715	-0.23505	0.26886	48.50384	-14.64504	38.48423	-1.61871	0.26301	14.85972	-3.23383	12.62301	-40.75614	17.35857	-3.01173	6.51465	0.00121	0.00236	0.00900	0.00038
195			1.94000	12.89742	-5.79686	14.98238	0.61094	-0.08924	0.02071	0.02475	0.04801	-0.01726	0.04953	-0.01092	1.01705	17.98177	1.84725	-26.36099	0.15492	0.62106	0.18505	0.00167	0.00890	0.05473	26.38400	3.02453	0.99089	0.44440	1.16251	0.39450	0.07838	-0.28767	0.28533	39.14523	-12.74207	39.25589	-2.64727	-4.16335	16.24515	-1.89478	15.52224	-42.14214	17.18419	-2.80890	6.54398	0.00105	0.00229	0.00862	0.00030
196			1.95000	12.91478	-5.44432	15.37775	0.62053	-0.08726	0.03016	0.02051	0.03081	-0.02274	0.05462	-0.00829	1.01815	17.96171	1.77620	-26.19838	0.14081	0.63563	0.18034	0.00989	0.03169	0.05439	26.29552	2.97620	0.55591	0.46984	1.18324	0.40404	0.09482	-0.30392	0.27368	28.10514	-10.17623	37.22020	-4.02093	-7.82138	15.67366	-0.75911	16.87576	-39.63680	17.03913	-2.68363	6.59087	0.00110	0.00216	0.00833	0.00025
197			1.96000	12.93197	-5.20931	15.73744	0.63284	-0.08599	0.03718	0.01477	0.01539	-0.02345	0.05115	-0.00480	1.02200	17.91100	1.68634	-26.04963	0.12887	0.62152	0.16847	0.01423	0.05488	0.04535	26.19598	2.94464	0.16346	0.49159	1.15923	0.39896	0.10098	-0.26682	0.22744	17.14260	-7.30669	32.64763	-5.56925	-9.98421	13.14424	-0.20600	16.36238	-33.34049	16.93206	-2.62087	6.63688	0.00132	0.00199	0.00812	0.00021
198			1.97000	12.94878	-5.08261	16.03909	0.64709	-0.08517	0.04245	0.00841	0.00336	-0.02059	0.04268	-0.00073	1.02742	17.84301	1.58501	-25.93586	0.11605	0.59094	0.15294	0.01439	0.07195	0.03057	26.09649	2.92449	-0.14768	0.51249	1.11233	0.38743	0.09630	-0.18612	0.16152	7.80507	-4.59465	26.38460	-6.90000	-10.19121	8.87670	-0.54171	14.07736	-24.08153	16.86002	-2.59608	6.66727	0.00161	0.00185	0.00798	0.00017
199			1.98000	12.96482	-5.04060	16.27117	0.65760	-0.08400	0.04643	0.00265	-0.00428	-0.01582	0.03307	0.00186	1.02961	17.77397	1.48323	-25.87429	0.10846	0.55762	0.13770	0.01193	0.07971	0.01402	26.00701	2.90666	-0.35063	0.51871	1.06481	0.37749	0.08008	-0.08041	0.09159	1.15873	-2.41503	19.55704	-7.63009	-8.43225	3.38965	-1.89681	10.48012	-13.29559	16.81072	-2.58336	6.67626	0.00185	0.00176	0.00793	0.00015
200			1.99000	12.97908	-5.05191	16.43421	0.66155	-0.08067	0.04928	-0.00106	-0.00715	-0.01082	0.02437	0.00287	1.02631	17.71880	1.39326	-25.87475	0.10562	0.52900	0.12509	0.00778	0.07844	-0.00152	25.93422	2.88033	-0.43589	0.51145	1.02643	0.37159	0.05777	0.03288	0.02791	-2.32234	-0.98732	13.33178	-7.56627	-5.12724	-2.62879	-4.15648	6.27662	-2.66664	16.76779	-2.56334	6.66764	0.00196	0.00175	0.00796	0.00016
201			2.00000	12.99038	-5.08306	16.54024	0.66501	-0.07644	0.04879	-0.00186	-0.00601	-0.00677	0.01678	0.00340	1.02168	17.68820	1.32553	-25.93932	0.10192	0.50279	0.11692	0.00244	0.06977	-0.01500	25.88065	2.83601	-0.41207	0.50471	0.99401	0.36545	0.03651	0.13806	-0.02252	-2.70863	-0.38781	8.71411	-6.76724	-0.94632	-8.51241	-6.96479	2.23355	6.28317	16.71589	-2.52686	6.65230	0.00193	0.00180	0.00802	0.00021
202			2.01000	12.99785	-5.10392	16.60998	0.67026	-0.07401	0.04625	0.00039	-0.00243	-0.00486	0.01047	0.00361	1.01962	17.68714	1.28642	-26.06322	0.09913	0.47870	0.11174	-0.00286	0.05691	-0.02591	25.84473	2.76800	-0.30271	0.50145	0.96556	0.35934	0.02003	0.22118	-0.05439	-0.56921	-0.52379	6.26435	-5.48730	3.33071	-13.58172	-9.83225	-0.98194	12.45235	16.64453	-2.47470	6.64326	0.00184	0.00186	0.00803	0.00027
203			2.02000	13.00093	-5.09262	16.66661	0.67766	-0.07158	0.04490	0.00524	0.00231	-0.00510	0.00726	0.00386	1.01871	17.71468	1.27652	-26.23395	0.09284	0.46355	0.10853	-0.00693	0.04385	-0.03325	25.82183	2.67542	-0.14121	0.50829	0.94926	0.35763	0.01046	0.27544	-0.06686	3.14812	-1.15734	5.89847	-4.08176	6.91669	-17.06970	-12.26709	-2.91774	15.28105	16.55015	-2.41211	6.65153	0.00170	0.00190	0.00794	0.00031
204			2.03000	12.99953	-5.03853	16.72903	0.68895	-0.06907	0.04398	0.01160	0.00690	-0.00658	0.00706	0.00200	1.01737	17.76458	1.29006	-26.43073	0.08926	0.45591	0.10747	-0.00938	0.03267	-0.03628	25.80542	2.56205	0.03534	0.50968	0.94310	0.35895	0.00848	0.29770	-0.06123	7.33436	-1.99274	7.02320	-2.88559	9.12605	-18.32081	-13.90055	-3.36194	14.79870	16.43553	-2.34018	6.68372	0.00153	0.00189	0.00777	0.00033
205			2.04000	12.99404	-4.94258	16.80840	0.70118	-0.06827	0.04179	0.01818	0.01055	-0.00819	0.00767	-0.00382	1.01404	17.82623	1.31637	-26.62751	0.10007	0.44721	0.10718	-0.01135	0.02441	-0.03424	25.78788	2.43487	0.19256	0.48335	0.93208	0.35733	0.01376	0.28491	-0.03996	10.94927	-2.74877	8.89994	-2.12303	9.49757	-17.10051	-14.55851	-2.32739	11.53569	16.30830	-2.25447	6.73937	0.00135	0.00185	0.00758	0.00031
206			2.05000	12.98523	-4.81553	16.90870	0.71270	-0.06844	0.03916	0.02379	0.01257	-0.00935	0.00866	-0.00988	1.01264	17.88609	1.34256	-26.79854	0.11546	0.43889	0.10738	-0.01119	0.02008	-0.02756	25.76144	2.30240	0.30333	0.45292	0.91821	0.35285	0.02439	0.24383	-0.00884	13.13206	-3.18963	10.90228	-1.86865	7.91996	-13.70330	-14.23937	-0.05452	6.34936	16.17962	-2.14952	6.80983	0.00118	0.00180	0.00742	0.00026
207			2.06000	12.97419	-4.67597	17.02837	0.72171	-0.07038	0.03642	0.02733	0.01252	-0.00970	0.01059	-0.01319	1.01254	17.93038	1.35674	-26.92363	0.12488	0.43146	0.10815	-0.00718	0.01951	-0.01755	25.71982	2.17327	0.35076	0.43768	0.90484	0.34633	0.03870	0.18497	0.02498	13.21478	-3.13087	12.52949	-2.05831	4.65152	-8.83673	-13.06305	3.02938	0.31988	16.06113	-2.02039	6.88399	0.00108	0.00176	0.00732	0.00021
208			2.07000	12.96240	-4.54837	17.16116	0.72627	-0.07383	0.03473	0.02821	0.00974	-0.00937	0.01284	-0.01320	1.01037	17.94740	1.35045	-26.99143	0.12536	0.42230	0.10744	0.00001	0.02163	-0.00584	25.65910	2.05548	0.33050	0.43894	0.88812	0.33798	0.05570	0.11939	0.05401	10.81911	-2.43031	13.35099	-2.52889	0.18672	-3.44641	-11.26497	6.39815	-5.30685	15.95963	-1.86363	6.95291	0.00106	0.00175	0.00732	0.00018
209			2.08000	12.95100	-4.45921	17.29664	0.72753	-0.07361	0.03618	0.02686	0.00357	-0.00880	0.01567	-0.01096	1.00556	17.92846	1.32011	-27.00098	0.11620	0.41827	0.10530	0.00810	0.02573	0.00503	25.57797	1.95514	0.25231	0.45274	0.87798	0.33287	0.07471	0.06048	0.07283	6.02009	-1.02176	13.01111	-3.09976	-4.90714	1.47606	-9.16947	9.56807	-9.30152	15.87490	-1.68047	7.01182	0.00109	0.00179	0.00741	0.00016
210			2.09000	12.94040	-4.43171	17.42124	0.73232	-0.06773	0.03984	0.02406	-0.00420	-0.00734	0.01761	-0.00982	1.00052	17.86818	1.26657	-26.96102	0.10535	0.41716	0.10175	0.01519	0.03076	0.01317	25.47661	1.87605	0.13827	0.46037	0.87180	0.33029	0.09194	0.01656	0.07797	-0.63141	1.01025	11.22969	-3.62070	-10.04474	5.20396	-7.11003	12.16802	-10.79102	15.80008	-1.47879	7.05955	0.00116	0.00185	0.00756	0.00015
211			2.10000	12.93062	-4.48116	17.51892	0.73507	-0.05936	0.04356	0.01937	-0.01094	-0.00404	0.01581	-0.01007	0.99352	17.76584	1.19419	-26.88560	0.10045	0.40686	0.09479	0.02151	0.03440	0.01751	25.35688	1.81916	0.01730	0.45159	0.84824	0.32255	0.10288	-0.00754	0.06706	-8.32026	3.41709	7.81534	-3.95433	-14.63198	7.50616	-5.33515	13.92464	-9.49597	15.72629	-1.27017	7.09828	0.00123	0.00193	0.00769	0.00017
212			2.11000	12.92205	-4.61366	17.57261	0.73626	-0.04978	0.04841	0.01192	-0.01509	0.00130	0.01184	-0.00951	0.98532	17.62637	1.10969	-26.78892	0.09212	0.39144	0.08488	0.02497	0.03545	0.01810	25.22259	1.78324	-0.08153	0.44559	0.81584	0.31352	0.11009	-0.01108	0.04337	-16.21409	5.85218	2.77201	-3.97925	-18.15644	8.47771	-3.96172	14.70909	-5.63466	15.64771	-1.06615	7.13193	0.00130	0.00199	0.00774	0.00018
213			2.12000	12.91579	-4.82655	17.56690	0.73698	-0.03794	0.05476	0.00079	-0.01543	0.00907	0.00754	-0.00764	0.97792	17.45918	1.02121	-26.68411	0.07698	0.37914	0.07438	0.02378	0.03413	0.01602	25.07848	1.76571	-0.13283	0.45037	0.78937	0.30805	0.11567	0.00184	0.01091	-23.58923	7.95673	-3.58505	-3.64285	-20.28258	8.21619	-2.99713	14.54655	0.30168	15.56602	-0.87976	7.16378	0.00130	0.00205	0.00771	0.00018
214			2.13000	12.91368	-5.11017	17.49158	0.73467	-0.02402	0.06271	-0.01453	-0.01171	0.01934	0.00412	-0.00515	0.96880	17.27616	0.93701	-26.58436	0.05759	0.37373	0.06422	0.01871	0.03115	0.01218	24.92940	1.76363	-0.11720	0.46031	0.77448	0.30813	0.11857	0.02647	-0.02759	-29.89729	9.41006	-10.51803	-2.97067	-20.84413	6.65215	-2.40292	13.56688	7.62578	15.48816	-0.72584	7.19546	0.00122	0.00210	0.00765	0.00015
215			2.14000	12.91838	-5.44987	17.34648	0.73225	-0.00835	0.07309	-0.03386	-0.00453	0.03167	0.00317	-0.00409	0.95863	17.08988	0.86517	-26.50492	0.03916	0.38153	0.05549	0.01249	0.02756	0.00736	24.77991	1.77347	-0.02322	0.46447	0.78320	0.31871	0.11612	0.06004	-0.07080	-34.74469	9.95866	-16.85877	-2.04216	-19.78892	3.58359	-2.16836	11.93869	15.46669	15.42210	-0.61711	7.22855	0.00107	0.00213	0.00758	0.00011
216			2.15000	12.93332	-5.82747	17.14511	0.73258	0.01051	0.08366	-0.05588	0.00601	0.04325	0.00240	-0.00695	0.95109	16.91267	0.81296	-26.46357	0.03302	0.39762	0.04886	0.00965	0.02346	0.00208	24.63461	1.79061	0.15086	0.44394	0.80632	0.33496	0.10423	0.10017	-0.11583	-37.77330	9.47385	-21.29765	-0.98609	-17.19090	-1.09188	-2.30795	9.85549	22.84179	15.37320	-0.56062	7.26511	0.00088	0.00214	0.00751	0.00006
217			2.16000	12.96157	-6.22124	16.91359	0.73969	0.02449	0.08930	-0.07816	0.01402	0.04855	-0.00400	-0.01155	0.95116	16.75547	0.78602	-26.47802	0.03910	0.39249	0.04063	0.00972	0.01787	-0.00300	24.49776	1.80934	0.39652	0.40843	0.79729	0.33890	0.08720	0.13639	-0.15081	-38.60341	8.02066	-22.97304	0.06249	-13.33090	-7.05409	-2.81090	7.56024	28.82263	15.34301	-0.55593	7.30855	0.00073	0.00213	0.00744	0.00003
218			2.17000	13.00423	-6.60636	16.68238	0.75680	0.03196	0.08995	-0.09789	0.01733	0.04636	-0.01514	-0.01299	0.96390	16.62654	0.78720	-26.55960	0.03996	0.36639	0.03153	0.00777	0.01146	-0.00622	24.37276	1.82380	0.69644	0.39796	0.75837	0.33052	0.07527	0.16001	-0.16776	-37.06866	5.89321	-21.98186	1.06049	-8.78432	-13.29096	-3.59655	5.36482	32.67469	15.32847	-0.59554	7.36258	0.00067	0.00208	0.00734	0.00001
219			2.18000	13.05950	-6.95946	16.47498	0.77768	0.03844	0.09087	-0.11188	0.01864	0.04099	-0.02349	-0.01168	0.98109	16.52950	0.81626	-26.70480	0.02910	0.34872	0.02534	0.00403	0.00467	-0.00756	24.26105	1.82926	1.02643	0.41619	0.73639	0.32748	0.06900	0.17490	-0.17223	-33.51274	3.54189	-19.29231	2.08355	-4.34733	-18.23189	-4.48879	3.62307	33.91386	15.32347	-0.66506	7.42922	0.00073	0.00201	0.00722	0.00001
220			2.19000	13.12319	-7.26440	16.30156	0.79370	0.04557	0.09176	-0.11787	0.01872	0.03435	-0.02844	-0.01161	0.99534	16.46303	0.86976	-26.89168	0.02378	0.34289	0.02309	0.00212	-0.00344	-0.00808	24.16178	1.82344	1.35806	0.42616	0.73212	0.32899	0.06280	0.17893	-0.16384	-28.74012	1.39646	-16.07753	3.18456	-0.78348	-20.44359	-5.22459	2.64443	32.36161	15.32082	-0.74564	7.50674	0.00090	0.00193	0.00711	0.00001
221			2.20000	13.19027	-7.51521	16.16147	0.80310	0.04988	0.08900	-0.11601	0.01656	0.02683	-0.03182	-0.01380	1.00740	16.42161	0.94102	-27.08630	0.03322	0.33987	0.02553	0.00174	-0.01220	-0.00872	24.07209	1.80742	1.66209	0.41403	0.73052	0.32698	0.05637	0.16619	-0.14017	-23.62021	-0.26951	-13.07574	4.21822	1.40344	-19.38855	-5.50750	2.58495	28.23214	15.31519	-0.81820	7.58935	0.00112	0.00187	0.00703	0.00002
222			2.21000	13.25598	-7.71370	16.04983	0.80790	0.05236	0.08619	-0.10761	0.01354	0.02049	-0.03078	-0.01521	1.01432	16.39714	1.01983	-27.25527	0.03880	0.34719	0.03127	0.00123	-0.01952	-0.00875	23.98834	1.78584	1.91322	0.40815	0.74477	0.32814	0.05423	0.13873	-0.10828	-18.76407	-1.35058	-10.46298	4.83543	2.03805	-15.59055	-5.09235	3.42092	22.17468	15.30570	-0.86992	7.66833	0.00131	0.00183	0.00700	0.00002
223			2.22000	13.31632	-7.86614	15.96248	0.81005	0.05419	0.08551	-0.09410	0.01066	0.01565	-0.02558	-0.01530	1.01570	16.38029	1.09334	-27.37570	0.03555	0.36435	0.03788	0.00098	-0.02294	-0.00697	23.90641	1.76615	2.09459	0.41479	0.77346	0.33395	0.05684	0.09670	-0.07289	-14.53344	-1.84398	-8.16722	4.70350	1.23328	-10.14843	-3.90195	4.98447	15.14273	15.29588	-0.89680	7.73554	0.00143	0.00182	0.00698	0.00002
224			2.23000	13.36816	-7.98134	15.89617	0.80955	0.05880	0.08606	-0.07720	0.00880	0.01198	-0.01988	-0.01622	1.01307	16.36229	1.14855	-27.43724	0.03377	0.38404	0.04387	0.00124	-0.02053	-0.00318	23.82248	1.75623	2.20010	0.41471	0.80079	0.33875	0.06067	0.04195	-0.03709	-11.16786	-1.80086	-6.24985	3.74232	-0.66422	-4.08238	-2.08630	6.94930	8.12342	15.28959	-0.90147	7.78647	0.00146	0.00182	0.00698	0.00001
225			2.24000	13.40944	-8.06986	15.84577	0.80621	0.06197	0.08673	-0.05904	0.00729	0.00963	-0.01538	-0.01833	1.00801	16.33688	1.17557	-27.43821	0.03905	0.39864	0.04796	0.00213	-0.01251	0.00197	23.73449	1.76189	2.23370	0.40115	0.81730	0.33985	0.06282	-0.01677	-0.00549	-8.76875	-1.31602	-4.98561	2.16958	-3.17036	1.93767	0.02508	8.88592	1.94306	15.28754	-0.88985	7.81972	0.00142	0.00184	0.00702	0.00000
226			2.25000	13.43899	-8.14194	15.80276	0.80397	0.06764	0.08997	-0.04177	0.00656	0.00918	-0.01169	-0.02002	1.00270	16.30105	1.16983	-27.38188	0.04080	0.41316	0.04928	0.00304	-0.00149	0.00721	23.64280	1.78518	2.20759	0.39127	0.83232	0.34235	0.06406	-0.06877	0.01799	-7.22283	-0.52952	-4.64091	0.35478	-5.76962	7.42522	2.04101	10.38017	-2.75008	15.28693	-0.86940	7.83638	0.00132	0.00187	0.00709	0.00000
227			2.26000	13.45640	-8.20521	15.75694	0.80494	0.07208	0.09320	-0.02657	0.00598	0.01042	-0.01047	-0.02087	1.00105	16.25487	1.13250	-27.27602	0.04139	0.41974	0.04808	0.00381	0.00985	0.01118	23.54977	1.82445	2.14054	0.38548	0.83686	0.34222	0.06350	-0.10480	0.03075	-6.28388	0.39950	-5.25641	-1.35389	-8.00866	11.88573	3.64308	11.12689	-5.47551	15.28364	-0.84700	7.83952	0.00122	0.00189	0.00714	0.00001
228			2.27000	13.46203	-8.26430	15.69919	0.80687	0.07334	0.09538	-0.01376	0.00525	0.01295	-0.01135	-0.02073	1.00268	16.20052	1.06945	-27.13341	0.04257	0.41849	0.04542	0.00443	0.01899	0.01318	23.45889	1.87557	2.05578	0.38206	0.83300	0.33969	0.06065	-0.11938	0.03128	-5.69583	1.33524	-6.63760	-2.70031	-9.56999	14.83392	4.63088	11.00413	-5.95465	15.27462	-0.82664	7.83483	0.00116	0.00190	0.00713	0.00003
229			2.28000	13.45674	-8.32123	15.62337	0.80597	0.07647	0.09778	-0.00336	0.00456	0.01639	-0.01255	-0.01981	1.00335	16.14117	0.98980	-26.97108	0.04136	0.41886	0.04280	0.00454	0.02493	0.01342	23.37317	1.93306	1.97826	0.38158	0.83274	0.33879	0.05596	-0.11346	0.02048	-5.21616	2.17027	-8.48811	-3.52956	-10.28954	15.98710	4.93811	10.06065	-4.23489	15.25850	-0.80914	7.82937	0.00115	0.00188	0.00704	0.00004
230			2.29000	13.44179	-8.37542	15.52645	0.80566	0.07883	0.09991	0.00450	0.00356	0.02006	-0.01381	-0.01835	1.00206	16.08047	0.90403	-26.80715	0.03590	0.41679	0.03960	0.00387	0.02689	0.01203	23.29507	1.99138	1.93017	0.38509	0.83040	0.33802	0.04997	-0.08979	0.00113	-4.66528	2.81115	-10.46295	-3.77902	-10.13329	15.43080	4.61495	8.46768	-0.82839	15.23489	-0.79340	7.83015	0.00119	0.00185	0.00690	0.00006
231			2.30000	13.41915	-8.42499	15.40932	0.80293	0.07922	0.10073	0.00937	0.00228	0.02288	-0.01538	-0.01730	1.00021	16.02251	0.82228	-26.65690	0.03449	0.41244	0.03683	0.00341	0.02501	0.00984	23.22630	2.04533	1.92570	0.38173	0.82429	0.33602	0.04191	-0.05462	-0.02195	-3.99033	3.16082	-12.10852	-3.49111	-9.17293	13.49431	3.78624	6.48435	3.40620	15.20466	-0.77706	7.84160	0.00127	0.00181	0.00672	0.00007
232			2.31000	13.39206	-8.46786	15.27824	0.79726	0.07747	0.10053	0.01038	0.00105	0.02396	-0.01585	-0.01663	0.99831	15.97119	0.75271	-26.53209	0.03667	0.41086	0.03588	0.00307	0.02060	0.00755	23.16788	2.09068	1.96903	0.37362	0.82342	0.33538	0.03325	-0.01598	-0.04419	-3.27421	3.12611	-12.93133	-2.81031	-7.58379	10.54345	2.65136	4.41594	7.59676	15.17024	-0.75695	7.86533	0.00134	0.00177	0.00656	0.00008
233			2.32000	13.36521	-8.50332	15.14427	0.78924	0.07433	0.09978	0.00723	0.00023	0.02307	-0.01494	-0.01599	0.99620	15.92930	0.70068	-26.44098	0.03992	0.41329	0.03673	0.00263	0.01481	0.00525	23.11959	2.12519	2.05586	0.36561	0.82954	0.33664	0.02578	0.01973	-0.06258	-2.68169	2.69904	-12.70257	-1.90549	-5.66800	7.05249	1.46629	2.59210	11.07952	15.13388	-0.72952	7.90130	0.00140	0.00176	0.00648	0.00009
234			2.33000	13.34315	-8.53251	15.01839	0.78476	0.07318	0.09968	0.00143	-0.00013	0.02109	-0.01380	-0.01559	0.99508	15.89744	0.66827	-26.38593	0.04013	0.41754	0.03761	0.00197	0.00830	0.00300	23.07942	2.14926	2.17578	0.36221	0.83759	0.33910	0.02073	0.04712	-0.07504	-2.30607	2.04266	-11.72594	-0.91981	-3.84332	3.80187	0.47217	1.28747	13.41733	15.09633	-0.69175	7.94892	0.00143	0.00178	0.00650	0.00010
235			2.34000	13.32767	-8.55737	14.90526	0.77909	0.07112	0.09877	-0.00420	-0.00023	0.01888	-0.01318	-0.01498	0.99535	15.87399	0.65373	-26.35938	0.04235	0.42028	0.03901	0.00157	0.00155	0.00148	23.04431	2.16530	2.31459	0.35962	0.84237	0.33989	0.01830	0.06250	-0.07971	-2.09027	1.42969	-10.65932	0.03869	-2.52820	1.69754	-0.20252	0.66156	14.37478	15.05681	-0.64169	8.00770	0.00143	0.00182	0.00660	0.00010
236			2.35000	13.31714	-8.57932	14.80201	0.77174	0.06836	0.09698	-0.00785	-0.00025	0.01728	-0.01228	-0.01428	0.99562	15.85545	0.65232	-26.34527	0.04582	0.42370	0.04157	0.00146	-0.00498	0.00109	23.01052	2.17622	2.45655	0.35680	0.84823	0.33993	0.01846	0.06570	-0.07677	-1.99221	1.03769	-9.98043	0.89923	-1.94617	1.19799	-0.54303	0.72745	13.96805	15.01404	-0.57870	8.07635	0.00141	0.00188	0.00675	0.00011
237			2.36000	13.30921	-8.60035	14.70330	0.76702	0.06656	0.09619	-0.01076	-0.00002	0.01666	-0.01086	-0.01390	0.99453	15.83793	0.65848	-26.32677	0.04641	0.42794	0.04339	0.00151	-0.01103	0.00173	22.97466	2.18477	2.58770	0.35502	0.85543	0.34097	0.02078	0.05836	-0.06829	-2.17313	0.81870	-9.68413	1.64032	-2.00420	2.03598	-0.56471	1.36070	12.49170	14.96781	-0.50342	8.15258	0.00136	0.00194	0.00693	0.00011
238			2.37000	13.30399	-8.62475	14.60656	0.76212	0.06815	0.09630	-0.01509	0.00072	0.01652	-0.00984	-0.01385	0.99240	15.81877	0.66830	-26.29335	0.04667	0.43361	0.04461	0.00171	-0.01610	0.00294	22.93423	2.19382	2.69854	0.35117	0.86266	0.34218	0.02427	0.04318	-0.05676	-2.82440	0.62111	-9.48364	2.21871	-2.42484	3.52443	-0.29530	2.35380	10.42173	14.92046	-0.41863	8.23195	0.00128	0.00201	0.00714	0.00010
239			2.38000	13.30329	-8.65744	14.51260	0.75966	0.06838	0.09584	-0.02145	0.00199	0.01617	-0.00972	-0.01377	0.99214	15.79683	0.67884	-26.24249	0.04763	0.43552	0.04530	0.00198	-0.01896	0.00419	22.88791	2.20601	2.78526	0.34706	0.86560	0.34169	0.02805	0.02347	-0.04475	-3.91578	0.36072	-9.12883	2.52514	-2.93954	5.00069	0.21454	3.46307	8.25388	14.87621	-0.32984	8.30781	0.00120	0.00207	0.00734	0.00009
240			2.39000	13.30886	-8.70172	14.42407	0.75843	0.06777	0.09537	-0.02883	0.00349	0.01546	-0.00998	-0.01364	0.99415	15.77242	0.68743	-26.17772	0.04988	0.43689	0.04587	0.00224	-0.01903	0.00516	22.83582	2.22357	2.84900	0.34256	0.86860	0.34114	0.03116	0.00286	-0.03454	-5.18954	0.03783	-8.52952	2.48481	-3.34976	6.08031	0.87989	4.46088	6.33881	14.83980	-0.24501	8.37269	0.00114	0.00212	0.00749	0.00006
241			2.40000	13.32125	-8.75756	14.34347	0.75700	0.06677	0.09556	-0.03555	0.00478	0.01453	-0.01029	-0.01299	0.99772	15.74702	0.69184	-26.10489	0.05193	0.43888	0.04599	0.00234	-0.01677	0.00569	22.77947	2.24757	2.89375	0.34068	0.87240	0.34126	0.03318	-0.01592	-0.02692	-6.29375	-0.30200	-7.76110	2.14540	-3.54024	6.67752	1.58654	5.18269	4.82636	14.81457	-0.17271	8.41963	0.00112	0.00214	0.00758	0.00004
242			2.41000	13.33948	-8.82167	14.27166	0.75736	0.06348	0.09560	-0.04045	0.00539	0.01345	-0.01086	-0.01207	1.00312	15.72263	0.69111	-26.02934	0.05417	0.43830	0.04561	0.00226	-0.01317	0.00578	22.72124	2.27786	2.92432	0.34045	0.87343	0.34062	0.03374	-0.03081	-0.02187	-6.97704	-0.60204	-6.99821	1.64215	-3.47496	6.83122	2.22749	5.54425	3.76236	14.80115	-0.11938	8.44480	0.00115	0.00214	0.00758	0.00002
243			2.42000	13.36159	-8.88941	14.20742	0.75529	0.06211	0.09597	-0.04319	0.00563	0.01259	-0.01122	-0.01086	1.00656	15.70105	0.68563	-25.95570	0.05508	0.43943	0.04545	0.00196	-0.00922	0.00552	22.66382	2.31326	2.94603	0.34204	0.87590	0.34019	0.03287	-0.04112	-0.01971	-7.23158	-0.83365	-6.41845	1.08889	-3.16794	6.54847	2.77075	5.53444	3.20295	14.79723	-0.08765	8.44778	0.00123	0.00212	0.00753	0.00000
244			2.43000	13.38590	-8.95745	14.14793	0.75020	0.06148	0.09669	-0.04453	0.00563	0.01218	-0.01106	-0.00937	1.00730	15.68359	0.67655	-25.88871	0.05484	0.44224	0.04545	0.00152	-0.00549	0.00493	22.60950	2.35309	2.96488	0.34543	0.88039	0.34041	0.03083	-0.04745	-0.02065	-7.25196	-0.99559	-6.12970	0.57537	-2.67085	5.84963	3.25030	5.20667	3.17630	14.79905	-0.07601	8.43158	0.00131	0.00210	0.00745	-0.00001
245			2.44000	13.41131	-9.02491	14.08989	0.74673	0.06194	0.09775	-0.04556	0.00569	0.01229	-0.01123	-0.00839	1.00776	15.67080	0.66570	-25.83212	0.05463	0.44439	0.04501	0.00108	-0.00268	0.00405	22.55990	2.39701	2.98650	0.34761	0.88299	0.34045	0.02796	-0.05034	-0.02410	-7.29230	-1.09019	-6.12640	0.20473	-2.08433	4.85576	3.66974	4.68689	3.59649	14.80317	-0.07986	8.40236	0.00139	0.00208	0.00738	-0.00001
246			2.45000	13.43743	-9.09336	14.03073	0.74357	0.06194	0.09923	-0.04681	0.00589	0.01290	-0.01136	-0.00837	1.00878	15.66211	0.65536	-25.78759	0.05830	0.44768	0.04454	0.00080	-0.00141	0.00308	22.51522	2.44455	3.01478	0.34334	0.88752	0.34178	0.02480	-0.05082	-0.02910	-7.54070	-1.12466	-6.33262	0.05908	-1.53765	3.74480	4.00420	4.14479	4.29918	14.80754	-0.09317	8.36817	0.00144	0.00206	0.00732	-0.00001
247			2.46000	13.46431	-9.16557	13.96878	0.74321	0.06112	0.10028	-0.04853	0.00618	0.01383	-0.01116	-0.00874	1.01012	15.65598	0.64776	-25.75473	0.06100	0.45090	0.04460	0.00065	-0.00185	0.00221	22.47436	2.49500	3.05157	0.33958	0.89432	0.34371	0.02260	-0.04960	-0.03475	-7.98742	-1.11483	-6.70488	0.15787	-1.13262	2.67484	4.23391	3.71484	5.14376	14.81092	-0.10950	8.33753	0.00147	0.00204	0.00726	-0.00001
248			2.47000	13.49180	-9.24285	13.90238	0.74192	0.06246	0.10125	-0.04989	0.00663	0.01502	-0.01142	-0.00955	1.01034	15.65045	0.64459	-25.73175	0.06474	0.45455	0.04482	0.00071	-0.00383	0.00145	22.43536	2.54756	3.09761	0.33265	0.90047	0.34530	0.02138	-0.04678	-0.04044	-8.40488	-1.07289	-7.22738	0.47139	-0.90132	1.73715	4.34415	3.45799	6.05069	14.81182	-0.12363	8.31686	0.00147	0.00202	0.00722	0.00000
249			2.48000	13.51907	-9.32347	13.83007	0.74090	0.06302	0.10206	-0.05022	0.00668	0.01634	-0.01253	-0.01005	1.01004	15.64380	0.64707	-25.71650	0.06767	0.45384	0.04388	0.00090	-0.00718	0.00083	22.39621	2.60124	3.15300	0.32731	0.89929	0.34502	0.02114	-0.04197	-0.04550	-8.53817	-1.00397	-7.88500	0.96490	-0.79366	1.01545	4.31416	3.33829	6.94075	14.80844	-0.13276	8.30876	0.00147	0.00201	0.00720	0.00001
250			2.49000	13.54485	-9.40379	13.75039	0.74124	0.06249	0.10272	-0.04947	0.00622	0.01769	-0.01370	-0.00994	1.00924	15.63549	0.65617	-25.70586	0.06730	0.45068	0.04235	0.00105	-0.01150	0.00048	22.35593	2.65457	3.21707	0.32675	0.89494	0.34395	0.02145	-0.03598	-0.04941	-8.31289	-0.91846	-8.63753	1.56530	-0.72672	0.61391	4.16096	3.26515	7.69508	14.80053	-0.13615	8.31162	0.00148	0.00200	0.00719	0.00002
251			2.50000	13.56819	-9.48059	13.66263	0.73768	0.06265	0.10264	-0.04755	0.00559	0.01882	-0.01428	-0.00982	1.00692	15.62611	0.67175	-25.69620	0.06870	0.45051	0.04233	0.00114	-0.01574	0.00040	22.31474	2.70645	3.28786	0.32272	0.89405	0.34290	0.02115	-0.03091	-0.05184	-7.85079	-0.81897	-9.37164	2.11160	-0.65620	0.56234	3.98729	3.16031	8.19533	14.79080	-0.13498	8.32002	0.00152	0.00200	0.00717	0.00002
252			2.51000	13.58862	-9.55255	13.56770	0.73653	0.06257	0.10315	-0.04517	0.00490	0.01974	-0.01406	-0.00919	1.00582	15.61674	0.69179	-25.68459	0.06643	0.45257	0.04238	0.00105	-0.01834	0.00055	22.27398	2.75701	3.36245	0.32426	0.89746	0.34348	0.02044	-0.02898	-0.05296	-7.30613	-0.70560	-9.94641	2.40358	-0.58664	0.79283	3.93303	2.98390	8.37512	14.78412	-0.13167	8.32723	0.00155	0.00200	0.00718	0.00001
253			2.52000	13.60613	-9.61944	13.46782	0.73739	0.06197	0.10321	-0.04274	0.00424	0.02017	-0.01304	-0.00823	1.00720	15.60839	0.71251	-25.66950	0.06231	0.45739	0.04376	0.00084	-0.01839	0.00087	22.23533	2.80767	3.43752	0.33010	0.90660	0.34501	0.01926	-0.03172	-0.05276	-6.76232	-0.60481	-10.28063	2.33347	-0.54352	1.20812	4.09028	2.76281	8.22247	14.78376	-0.12862	8.32806	0.00155	0.00201	0.00721	-0.00001
254			2.53000	13.62128	-9.68143	13.36562	0.73878	0.06188	0.10271	-0.04099	0.00374	0.02013	-0.01141	-0.00789	1.00847	15.60175	0.73004	-25.65024	0.05894	0.46460	0.04644	0.00062	-0.01607	0.00138	22.19990	2.86044	3.50967	0.33347	0.91969	0.34684	0.01752	-0.03945	-0.05122	-6.29551	-0.56177	-10.40034	1.94737	-0.55305	1.75262	4.46841	2.55469	7.75981	14.78988	-0.12735	8.32106	0.00152	0.00203	0.00728	-0.00002
255			2.54000	13.63526	-9.73954	13.26297	0.73917	0.06299	0.10319	-0.04058	0.00351	0.02007	-0.00975	-0.00829	1.00799	15.59698	0.74154	-25.62611	0.05730	0.47284	0.04839	0.00044	-0.01228	0.00198	22.16821	2.91712	3.57581	0.33221	0.93259	0.34942	0.01553	-0.05079	-0.04859	-6.01641	-0.60270	-10.37619	1.39260	-0.63130	2.36485	4.98571	2.40459	7.05387	14.79941	-0.12779	8.30798	0.00149	0.00205	0.00736	-0.00003
256			2.55000	13.64961	-9.79601	13.16118	0.73791	0.06335	0.10308	-0.04149	0.00350	0.01980	-0.00915	-0.00942	1.00731	15.59359	0.74608	-25.59698	0.06112	0.47778	0.04992	0.00038	-0.00811	0.00259	22.14000	2.97836	3.63385	0.32308	0.93937	0.35008	0.01349	-0.06290	-0.04481	-5.98253	-0.70842	-10.25921	0.83136	-0.77423	2.93983	5.50447	2.32119	6.20702	14.80899	-0.12870	8.29263	0.00149	0.00207	0.00742	-0.00002
257			2.56000	13.66535	-9.85309	13.06109	0.73610	0.06292	0.10193	-0.04293	0.00363	0.01926	-0.00930	-0.01019	1.00720	15.59075	0.74427	-25.56353	0.06559	0.47981	0.05166	0.00040	-0.00463	0.00310	22.11481	3.04346	3.68289	0.31499	0.94261	0.34895	0.01189	-0.07273	-0.04035	-6.09943	-0.83339	-10.07124	0.39339	-0.95409	3.34922	5.86930	2.27797	5.33693	14.81759	-0.12780	8.27976	0.00151	0.00208	0.00745	-0.00002
258			2.57000	13.68261	-9.91137	12.96344	0.73445	0.06261	0.10138	-0.04380	0.00373	0.01875	-0.00959	-0.00990	1.00623	15.58744	0.73821	-25.52768	0.06535	0.48040	0.05236	0.00051	-0.00261	0.00333	22.09197	3.11016	3.72346	0.31512	0.94462	0.34808	0.01106	-0.07817	-0.03596	-6.16844	-0.92977	-9.83012	0.16732	-1.13195	3.49869	5.97632	2.25988	4.55386	14.82668	-0.12242	8.27347	0.00154	0.00209	0.00746	-0.00003
259			2.58000	13.70053	-9.96945	12.86846	0.73199	0.06232	0.10139	-0.04292	0.00362	0.01825	-0.01021	-0.00908	1.00481	15.58280	0.73070	-25.49171	0.06389	0.47985	0.05211	0.00068	-0.00238	0.00325	22.07059	3.17586	3.75703	0.31781	0.94500	0.34747	0.01072	-0.07880	-0.03199	-6.01922	-0.94058	-9.57267	0.18327	-1.28412	3.39396	5.82330	2.25703	3.92117	14.83801	-0.11060	8.27669	0.00156	0.00210	0.00747	-0.00003
260			2.59000	13.71734	-10.02487	12.77594	0.73022	0.05963	0.10094	-0.03961	0.00314	0.01760	-0.01131	-0.00808	1.00523	15.57612	0.72451	-25.45737	0.06404	0.47661	0.05151	0.00093	-0.00376	0.00296	22.04991	3.23835	3.78541	0.31989	0.94268	0.34627	0.01070	-0.07531	-0.02854	-5.60264	-0.81313	-9.29946	0.41524	-1.40750	3.09271	5.46691	2.26331	3.45277	14.85236	-0.09208	8.28947	0.00155	0.00211	0.00749	-0.00004
261			2.60000	13.73093	-10.07548	12.68594	0.72961	0.05737	0.10016	-0.03381	0.00251	0.01669	-0.01253	-0.00705	1.00687	15.56692	0.72175	-25.42591	0.06380	0.47388	0.05138	0.00121	-0.00603	0.00255	22.02925	3.29617	3.81029	0.32263	0.94159	0.34514	0.01092	-0.06925	-0.02579	-4.92818	-0.54469	-8.94074	0.77000	-1.49926	2.63289	4.98582	2.26488	3.14122	14.86944	-0.06853	8.30890	0.00152	0.00212	0.00751	-0.00004
262			2.61000	13.73962	-10.11898	12.59964	0.73102	0.05630	0.09912	-0.02605	0.00174	0.01533	-0.01306	-0.00663	1.00826	15.55511	0.72332	-25.39876	0.06241	0.47418	0.05238	0.00144	-0.00820	0.00204	22.00838	3.34860	3.83327	0.32424	0.94594	0.34519	0.01113	-0.06220	-0.02379	-3.94824	-0.20149	-8.37987	1.11604	-1.54247	2.01842	4.45769	2.24578	2.95615	14.88629	-0.04151	8.33229	0.00146	0.00213	0.00755	-0.00004
263			2.62000	13.74256	-10.15200	12.51959	0.73523	0.05640	0.09833	-0.01715	0.00071	0.01332	-0.01308	-0.00746	1.00777	15.54107	0.72890	-25.37766	0.06079	0.47571	0.05346	0.00157	-0.00935	0.00136	21.98729	3.39562	3.85536	0.32071	0.95171	0.34605	0.01107	-0.05525	-0.02202	-2.56808	0.10854	-7.47682	1.32992	-1.49801	1.25312	3.94628	2.20870	2.79541	14.89733	-0.01155	8.35948	0.00139	0.00213	0.00758	-0.00001
264			2.63000	13.73999	-10.16988	12.44999	0.73845	0.05672	0.09764	-0.00813	-0.00062	0.01038	-0.01291	-0.00896	1.00601	15.52600	0.73718	-25.36458	0.06138	0.47776	0.05449	0.00158	-0.00907	0.00056	21.96628	3.43758	3.87605	0.31210	0.95638	0.34687	0.01064	-0.04970	-0.01936	-0.78666	0.27525	-6.10047	1.34707	-1.31645	0.39903	3.48388	2.16469	2.46597	14.89666	0.02109	8.39133	0.00133	0.00212	0.00758	0.00002
265			2.64000	13.73343	-10.16876	12.39632	0.74143	0.05771	0.09694	-0.00025	-0.00208	0.00651	-0.01245	-0.00949	1.00406	15.51178	0.74670	-25.36049	0.05803	0.48008	0.05558	0.00131	-0.00760	-0.00024	21.94601	3.47477	3.89246	0.31117	0.96050	0.34714	0.01018	-0.04689	-0.01457	1.18010	0.24227	-4.20126	1.18266	-1.00069	-0.39641	3.08262	2.13107	1.75395	14.88199	0.05515	8.42725	0.00129	0.00211	0.00752	0.00005
266			2.65000	13.72520	-10.14799	12.36402	0.74396	0.05794	0.09586	0.00566	-0.00329	0.00200	-0.01200	-0.00893	1.00102	15.50012	0.75596	-25.36441	0.05083	0.47937	0.05619	0.00090	-0.00542	-0.00086	21.92735	3.50744	3.89979	0.31796	0.95940	0.34537	0.00984	-0.04726	-0.00701	2.95617	0.03566	-1.86101	0.90742	-0.65196	-0.98943	2.74196	2.15303	0.55452	14.85624	0.08884	8.46427	0.00127	0.00209	0.00743	0.00006
267			2.66000	13.71779	-10.11120	12.35707	0.74386	0.05569	0.09387	0.00921	-0.00377	-0.00252	-0.01150	-0.00811	0.99926	15.49125	0.76388	-25.37397	0.04725	0.47755	0.05747	0.00066	-0.00316	-0.00118	21.91051	3.53581	3.89296	0.32333	0.95683	0.34233	0.00972	-0.05083	0.00285	4.17408	-0.25958	0.65762	0.61605	-0.43541	-1.26573	2.45787	2.29598	-1.07152	14.82624	0.12029	8.49820	0.00124	0.00206	0.00732	0.00006
268			2.67000	13.71304	-10.06531	12.37563	0.74754	0.05117	0.09230	0.01059	-0.00342	-0.00622	-0.01042	-0.00802	1.00109	15.48383	0.76956	-25.38508	0.04617	0.47710	0.05887	0.00063	-0.00137	-0.00103	21.89484	3.56035	3.86815	0.32617	0.95861	0.34104	0.01012	-0.05747	0.01379	4.62972	-0.53545	2.92232	0.39227	-0.49890	-1.11136	2.25771	2.58985	-2.91865	14.79925	0.14814	8.52584	0.00118	0.00203	0.00722	0.00005
269			2.68000	13.71162	-10.01840	12.41479	0.75215	0.04954	0.09204	0.01009	-0.00276	-0.00859	-0.00892	-0.00929	1.00400	15.47538	0.77239	-25.39236	0.04866	0.48230	0.06060	0.00085	-0.00033	-0.00030	21.87922	3.58228	3.82422	0.32133	0.96734	0.34243	0.01089	-0.06684	0.02420	4.30970	-0.70978	4.50471	0.27707	-0.89100	-0.47446	2.19870	3.00395	-4.68829	14.78030	0.17171	8.54553	0.00112	0.00200	0.00714	0.00003
270			2.69000	13.71336	-9.97802	12.46585	0.75515	0.05060	0.09219	0.00795	-0.00186	-0.00935	-0.00798	-0.01030	1.00491	15.46364	0.77186	-25.39043	0.04964	0.48688	0.06164	0.00122	0.00001	0.00093	21.86255	3.60365	3.76329	0.31798	0.97179	0.34237	0.01198	-0.07707	0.03220	3.33396	-0.75458	5.18564	0.25744	-1.52997	0.56515	2.30974	3.44473	-6.09442	14.77182	0.19161	8.55675	0.00106	0.00198	0.00711	0.00001
271			2.70000	13.71768	-9.95000	12.51936	0.76066	0.05052	0.09324	0.00456	-0.00069	-0.00871	-0.00678	-0.00975	1.00655	15.44745	0.76776	-25.37572	0.04327	0.49034	0.06149	0.00140	-0.00013	0.00234	21.84447	3.62650	3.69010	0.32798	0.97638	0.34286	0.01339	-0.08640	0.03685	1.92745	-0.69521	5.01768	0.29223	-2.23285	1.76465	2.54297	3.78658	-6.95029	14.77401	0.20953	8.55971	0.00101	0.00197	0.00712	-0.00001
272			2.71000	13.72409	-9.93737	12.56763	0.76705	0.05057	0.09441	0.00046	0.00046	-0.00707	-0.00530	-0.00937	1.00856	15.42720	0.76053	-25.34828	0.03675	0.49574	0.06175	0.00142	-0.00046	0.00348	21.82540	3.65194	3.61092	0.33671	0.98560	0.34481	0.01415	-0.09261	0.03780	0.39454	-0.58327	4.26474	0.34577	-2.79542	2.71791	2.79027	3.92141	-7.14715	14.78511	0.22721	8.55559	0.00097	0.00197	0.00716	-0.00002
273			2.72000	13.73205	-9.93978	12.60651	0.77298	0.05181	0.09506	-0.00349	0.00143	-0.00502	-0.00520	-0.01016	1.01022	15.40405	0.75161	-25.31318	0.03573	0.49859	0.06167	0.00151	-0.00068	0.00385	21.80629	3.67975	3.53313	0.33389	0.98976	0.34554	0.01360	-0.09245	0.03461	-0.94259	-0.46423	3.26023	0.39435	-3.06502	3.01354	2.93562	3.79166	-6.63501	14.80128	0.24560	8.54698	0.00095	0.00198	0.00719	-0.00003
274			2.73000	13.74089	-9.95377	12.63496	0.77651	0.05388	0.09594	-0.00639	0.00208	-0.00314	-0.00583	-0.01055	1.01053	15.37969	0.74305	-25.27898	0.03467	0.49972	0.06076	0.00147	-0.00078	0.00319	21.78815	3.70867	3.46430	0.33094	0.99065	0.34592	0.01218	-0.08485	0.02785	-1.82791	-0.36348	2.27058	0.43821	-2.95049	2.46211	2.89342	3.38809	-5.47336	14.81686	0.26485	8.53949	0.00093	0.00200	0.00721	-0.00002
275			2.74000	13.74970	-9.97389	12.65412	0.77958	0.05465	0.09687	-0.00732	0.00220	-0.00177	-0.00589	-0.00990	1.01052	15.35623	0.73736	-25.25468	0.02967	0.50117	0.05992	0.00115	-0.00083	0.00169	21.77203	3.73665	3.41078	0.33544	0.99481	0.34754	0.01019	-0.07101	0.01889	-2.09665	-0.27423	1.48556	0.47619	-2.44605	1.14511	2.63520	2.74163	-3.87266	14.82617	0.28433	8.53968	0.00092	0.00201	0.00719	-0.00001
276			2.75000	13.75714	-9.99351	12.66668	0.78076	0.05320	0.09690	-0.00546	0.00170	-0.00114	-0.00603	-0.00863	1.01009	15.33581	0.73632	-25.24733	0.02459	0.50016	0.05932	0.00078	-0.00086	-0.00030	21.75910	3.76154	3.37592	0.34231	0.99644	0.34817	0.00752	-0.05286	0.00957	-1.69949	-0.16438	1.03472	0.50236	-1.65963	-0.63328	2.18742	1.93888	-2.18164	14.82568	0.30303	8.55269	0.00093	0.00201	0.00716	0.00001
277			2.76000	13.76156	-10.00636	12.67627	0.78249	0.05292	0.09680	-0.00054	0.00085	-0.00136	-0.00669	-0.00746	1.00973	15.31976	0.74079	-25.25973	0.01922	0.49802	0.05855	0.00045	-0.00093	-0.00231	21.75025	3.78142	3.35887	0.34973	0.99518	0.34811	0.00464	-0.03350	0.00216	-0.72223	-0.00345	0.98697	0.51960	-0.78363	-2.46671	1.58972	1.13543	-0.77942	14.81604	0.31967	8.57899	0.00093	0.00201	0.00711	0.00002
278			2.77000	13.76145	-10.00760	12.68696	0.78553	0.05306	0.09641	0.00722	-0.00024	-0.00238	-0.00746	-0.00668	1.01007	15.30823	0.75035	-25.29046	0.01440	0.49585	0.05812	0.00024	-0.00072	-0.00400	21.74529	3.79473	3.35497	0.35674	0.99389	0.34800	0.00240	-0.01629	-0.00170	0.65667	0.22493	1.36499	0.50407	-0.04875	-4.02269	0.90918	0.52784	0.05273	14.80082	0.33388	8.61540	0.00091	0.00199	0.00709	0.00002
279			2.78000	13.75565	-9.99454	12.70290	0.79009	0.05239	0.09547	0.01742	-0.00139	-0.00406	-0.00771	-0.00647	1.01007	15.29967	0.76320	-25.33530	0.00963	0.49398	0.05841	0.00014	0.00016	-0.00515	21.74267	3.80094	3.35712	0.36346	0.99454	0.34813	0.00173	-0.00443	-0.00127	2.22815	0.53538	2.14199	0.43458	0.31264	-5.08750	0.26155	0.29640	0.16299	14.78430	0.34654	8.65654	0.00088	0.00198	0.00708	0.00002
280			2.79000	13.74324	-9.96649	12.72767	0.79301	0.05236	0.09341	0.02910	-0.00247	-0.00611	-0.00768	-0.00742	1.00865	15.29080	0.77666	-25.38802	0.00886	0.49350	0.06022	0.00016	0.00155	-0.00569	21.73971	3.80102	3.35696	0.36296	0.99666	0.34761	0.00326	-0.00019	0.00369	3.80652	0.91001	3.22739	0.34371	0.14662	-5.50128	-0.25388	0.55913	-0.50789	14.76979	0.35962	8.69668	0.00083	0.00197	0.00709	0.00002
281			2.80000	13.72412	-9.92431	12.76376	0.79775	0.05060	0.09075	0.04089	-0.00328	-0.00826	-0.00828	-0.00971	1.00830	15.27769	0.78828	-25.44071	0.01342	0.48989	0.06168	0.00038	0.00286	-0.00535	21.73312	3.79665	3.34572	0.35361	0.99384	0.34575	0.00690	-0.00352	0.01272	5.26683	1.28036	4.50229	0.29921	-0.56218	-5.20529	-0.62385	1.31553	-1.90139	14.75895	0.37526	8.73159	0.00079	0.00196	0.00711	0.00001
282			2.81000	13.69912	-9.86948	12.81260	0.80498	0.04918	0.08898	0.05153	-0.00396	-0.01044	-0.00856	-0.01229	1.00910	15.25673	0.79639	-25.48570	0.01713	0.48789	0.06261	0.00076	0.00376	-0.00420	21.72003	3.78918	3.31620	0.34445	0.99386	0.34530	0.01186	-0.01180	0.02472	6.59606	1.56362	5.83464	0.32678	-1.69035	-4.29362	-0.91521	2.41323	-3.80924	14.75110	0.39442	8.75866	0.00076	0.00195	0.00713	0.00001
283			2.82000	13.66967	-9.80276	12.87420	0.81422	0.04896	0.08771	0.06014	-0.00473	-0.01255	-0.00839	-0.01484	1.01055	15.22584	0.79998	-25.51716	0.01850	0.48835	0.06362	0.00114	0.00422	-0.00254	21.69905	3.77894	3.26431	0.33688	0.99779	0.34588	0.01682	-0.02124	0.03808	7.90734	1.68432	7.10325	0.39918	-2.97200	-2.97910	-1.21895	3.57367	-5.93225	14.74515	0.41614	8.77660	0.00078	0.00195	0.00713	0.00001
284			2.83000	13.63746	-9.72307	12.94769	0.82223	0.04901	0.08694	0.06621	-0.00573	-0.01461	-0.00836	-0.01624	1.01178	15.18570	0.79888	-25.53247	0.01666	0.48806	0.06369	0.00125	0.00438	-0.00072	21.67116	3.76520	3.18971	0.33465	0.99899	0.34568	0.02066	-0.02825	0.05095	9.39459	1.58751	8.25454	0.45271	-4.06545	-1.52921	-1.59934	4.49520	-7.98065	14.74084	0.43802	8.78440	0.00080	0.00195	0.00712	0.00000
285			2.84000	13.60403	-9.62713	13.03204	0.82817	0.05027	0.08632	0.07005	-0.00726	-0.01671	-0.00813	-0.01600	1.01265	15.13986	0.79345	-25.53230	0.00990	0.48874	0.06370	0.00080	0.00466	0.00083	21.63942	3.74668	3.09502	0.34084	1.00013	0.34485	0.02266	-0.03050	0.06185	11.25118	1.25794	9.32016	0.40736	-4.67059	-0.23543	-2.08012	4.94134	-9.71669	14.73799	0.45811	8.78303	0.00081	0.00195	0.00710	0.00000
286			2.85000	13.57047	-9.51002	13.12694	0.83315	0.05037	0.08491	0.07248	-0.00906	-0.01875	-0.00773	-0.01443	1.01393	15.09381	0.78445	-25.52091	0.00012	0.48810	0.06402	0.00001	0.00541	0.00181	21.60833	3.72190	2.98535	0.35323	0.99926	0.34249	0.02205	-0.02739	0.06947	13.53434	0.73018	10.35697	0.20935	-4.61653	0.66419	-2.62030	4.79478	-10.97561	14.73506	0.47568	8.77637	0.00079	0.00196	0.00709	0.00001
287			2.86000	13.53738	-9.36751	13.23239	0.83481	0.04649	0.08250	0.07376	-0.01015	-0.02055	-0.00758	-0.01269	1.01353	15.05360	0.77275	-25.50431	-0.00596	0.48193	0.06368	-0.00037	0.00672	0.00210	21.58267	3.69027	2.86688	0.36070	0.98885	0.33735	0.01825	-0.02029	0.07295	15.98875	0.08978	11.40610	-0.14234	-3.93093	1.07029	-3.11939	4.12053	-11.68699	14.72964	0.49062	8.76986	0.00075	0.00196	0.00707	0.00001
288			2.87000	13.50527	-9.20002	13.34884	0.83099	0.03733	0.07849	0.07379	-0.00932	-0.02163	-0.00754	-0.01136	1.00996	15.02377	0.75921	-25.48862	-0.00488	0.46942	0.06315	-0.00021	0.00827	0.00181	21.56577	3.65259	2.74578	0.35819	0.96790	0.32886	0.01247	-0.01183	0.07215	18.02387	-0.51506	12.44593	-0.56939	-2.86908	1.03367	-3.47977	3.16124	-11.84891	14.72033	0.50295	8.76869	0.00069	0.00197	0.00706	0.00001
289			2.88000	13.47448	-9.01547	13.47577	0.82272	0.02833	0.07537	0.07296	-0.00748	-0.02221	-0.00620	-0.00906	1.00419	15.00538	0.74473	-25.47775	-0.00613	0.46027	0.06278	-0.00015	0.00955	0.00125	21.55803	3.61087	2.62743	0.36219	0.95088	0.32170	0.00730	-0.00477	0.06852	19.02086	-0.89368	13.30293	-0.93260	-1.82463	0.72764	-3.62533	2.22978	-11.49895	14.70754	0.51278	8.77582	0.00063	0.00198	0.00709	0.00002
290			2.89000	13.44455	-8.82720	13.60995	0.81520	0.01777	0.07316	0.07207	-0.00455	-0.02193	-0.00247	-0.00643	1.00004	14.99565	0.73032	-25.47268	-0.00988	0.45897	0.06396	-0.00014	0.01000	0.00072	21.55714	3.56823	2.51622	0.37359	0.94984	0.31934	0.00388	-0.00073	0.06322	18.63562	-0.89686	13.68569	-1.08754	-1.16174	0.35468	-3.50503	1.56330	-10.68981	14.69131	0.52103	8.79150	0.00058	0.00200	0.00716	0.00002
291			2.90000	13.41447	-8.65047	13.74479	0.81189	0.00880	0.07212	0.07095	-0.00199	-0.02069	0.00180	-0.00563	0.99767	14.98895	0.71727	-25.47171	-0.01100	0.46276	0.06554	-0.00016	0.00924	0.00034	21.55931	3.52833	2.41573	0.37869	0.95817	0.32075	0.00286	-0.00019	0.05621	16.84472	-0.51748	13.37099	-0.96608	-1.08254	0.01894	-3.11413	1.28849	-9.46749	14.67041	0.52901	8.81359	0.00054	0.00202	0.00723	0.00002
292			2.91000	13.38396	-8.49905	13.87257	0.80888	0.00604	0.07306	0.06786	-0.00109	-0.01887	0.00539	-0.00727	0.99528	14.97879	0.70669	-25.47289	-0.00612	0.47311	0.06686	-0.00015	0.00792	-0.00002	21.56001	3.49466	2.32903	0.36969	0.97429	0.32614	0.00453	-0.00197	0.04751	13.98658	0.06415	12.38533	-0.65389	-1.55649	-0.38110	-2.54143	1.42705	-7.85271	14.64489	0.53717	8.83894	0.00052	0.00204	0.00728	0.00002
293			2.92000	13.35429	-8.38075	13.98751	0.80925	0.00691	0.07407	0.06170	-0.00090	-0.01638	0.00617	-0.01063	0.99271	14.96008	0.69880	-25.47692	0.00229	0.47782	0.06644	0.00009	0.00672	-0.00053	21.55483	3.46915	2.25934	0.34997	0.97964	0.32930	0.00796	-0.00291	0.03684	10.74861	0.55878	10.95426	-0.30393	-2.31826	-0.97767	-1.99253	1.86158	-5.94794	14.61686	0.54465	8.86451	0.00053	0.00206	0.00732	0.00003
294			2.93000	13.32787	-8.29461	14.08678	0.81194	0.00747	0.07479	0.05227	-0.00068	-0.01363	0.00364	-0.01246	0.99082	14.93146	0.69346	-25.48586	0.00563	0.47009	0.06283	0.00031	0.00544	-0.00101	21.54125	3.45073	2.20833	0.33963	0.96462	0.32707	0.01179	-0.00026	0.02626	7.97008	0.73182	9.26259	0.01397	-2.97253	-1.57673	-1.69071	2.34734	-4.09321	14.58928	0.55048	8.88774	0.00056	0.00207	0.00734	0.00003
295			2.94000	13.30667	-8.23100	14.16850	0.81224	0.00636	0.07504	0.04043	-0.00046	-0.01081	0.00033	-0.01182	0.99104	14.89648	0.69074	-25.49817	0.00422	0.45981	0.05907	0.00025	0.00303	-0.00101	21.52024	3.43565	2.17348	0.34244	0.94743	0.32371	0.01468	0.00649	0.01888	6.32627	0.49986	7.30290	0.34432	-3.17236	-1.66264	-1.76039	2.62144	-2.71795	14.56506	0.55411	8.90595	0.00061	0.00207	0.00734	0.00002
296			2.95000	13.29131	-8.17543	14.22963	0.81095	0.00410	0.07542	0.02779	-0.00033	-0.00801	-0.00224	-0.00933	0.99419	14.86239	0.69120	-25.50681	-0.00085	0.45334	0.05629	-0.00004	-0.00112	-0.00027	21.49568	3.41892	2.14891	0.35551	0.93919	0.32274	0.01564	0.01656	0.01579	6.08284	-0.09337	5.00914	0.71954	-2.75669	-0.83083	-2.18539	2.52361	-2.02153	14.54675	0.55602	8.91818	0.00064	0.00207	0.00731	0.00002
297			2.96000	13.28140	-8.11335	14.26677	0.80854	0.00032	0.07525	0.01568	-0.00004	-0.00526	-0.00378	-0.00663	0.99896	14.83739	0.69490	-25.50281	-0.00435	0.45067	0.05510	-0.00013	-0.00636	0.00119	21.47249	3.39631	2.12864	0.36731	0.93867	0.32351	0.01362	0.02831	0.01635	7.11681	-0.94290	2.49279	1.05568	-1.76112	0.94578	-2.82802	2.01172	-1.96028	14.53495	0.55736	8.92560	0.00066	0.00206	0.00729	0.00001
298			2.97000	13.27607	-8.03321	14.27891	0.80590	-0.00457	0.07401	0.00523	0.00072	-0.00289	-0.00445	-0.00481	1.00231	14.82847	0.70051	-25.47882	-0.00486	0.44894	0.05517	0.00001	-0.01100	0.00318	21.45563	3.36555	2.10759	0.37195	0.93962	0.32399	0.00864	0.03883	0.01945	9.07466	-1.91834	0.07744	1.18910	-0.35456	3.36697	-3.47460	1.16465	-2.40340	14.52870	0.55968	8.93046	0.00068	0.00206	0.00728	0.00001
299			2.98000	13.27431	-7.92800	14.26902	0.79873	-0.01117	0.07213	-0.00270	0.00233	-0.00125	-0.00441	-0.00370	1.00208	14.83993	0.70513	-25.43179	-0.00046	0.44674	0.05564	0.00002	-0.01340	0.00539	21.44862	3.32707	2.08187	0.36840	0.93740	0.32325	0.00209	0.04475	0.02390	11.46616	-2.87525	-1.87742	0.99517	1.18958	5.98499	-3.90992	0.18279	-3.19479	14.52571	0.56423	8.93437	0.00070	0.00206	0.00727	0.00000
300			2.99000	13.27507	-7.79648	14.24319	0.78681	-0.02274	0.06882	-0.00760	0.00575	-0.00043	-0.00344	-0.00274	0.99991	14.87211	0.70529	-25.36268	0.00940	0.44256	0.05697	-0.00065	-0.01302	0.00756	21.45255	3.28365	2.04866	0.35957	0.93214	0.32073	-0.00388	0.04424	0.02848	13.69132	-3.65342	-3.14049	0.51000	2.52159	8.33786	-4.01160	-0.66130	-4.13855	14.52318	0.57280	8.93955	0.00072	0.00205	0.00726	0.00001
301			3.00000	13.27726	-7.64411	14.20890	0.77509	-0.03477	0.06517	-0.00972	0.00976	-0.00033	-0.00161	-0.00207	0.99779	14.92055	0.69867	-25.27616	0.02011	0.44006	0.05911	-0.00180	-0.01075	0.00937	21.46526	3.23923	2.00695	0.35044	0.92904	0.31818	-0.00731	0.03808	0.03219	15.13701	-4.12402	-3.59773	-0.07246	3.31527	9.98108	-3.79053	-1.09345	-4.99804	14.51761	0.58709	8.94771	0.00075	0.00205	0.00726	0.00001
302			3.01000	13.28030	-7.48218	14.17446	0.76646	-0.04518	0.06166	-0.00993	0.01280	-0.00080	0.00018	-0.00203	0.99726	14.97676	0.68556	-25.18001	0.03123	0.43851	0.06138	-0.00294	-0.00777	0.01037	21.48157	3.19752	1.95780	0.34045	0.92607	0.31545	-0.00717	0.02810	0.03439	15.37803	-4.24357	-3.21086	-0.53222	3.39832	10.58433	-3.35108	-0.95197	-5.59919	14.50586	0.60730	8.95925	0.00079	0.00205	0.00726	0.00002
303			3.02000	13.28417	-7.32462	14.14817	0.76183	-0.05287	0.05886	-0.00927	0.01379	-0.00165	0.00189	-0.00265	0.99903	15.03083	0.66827	-25.08389	0.04166	0.43965	0.06372	-0.00347	-0.00518	0.01038	21.49518	3.16114	1.90329	0.33083	0.92632	0.31376	-0.00378	0.01708	0.03536	14.33876	-4.06200	-2.06534	-0.72829	2.80831	10.09001	-2.85651	-0.26583	-5.91699	14.48653	0.63142	8.97228	0.00084	0.00205	0.00724	0.00003
304			3.03000	13.28938	-7.18393	14.13674	0.75895	-0.05669	0.05765	-0.00881	0.01238	-0.00278	0.00378	-0.00389	1.00142	15.07427	0.65021	-24.99630	0.05120	0.44578	0.06587	-0.00309	-0.00361	0.00937	21.50089	3.13055	1.84521	0.32049	0.93327	0.31474	0.00170	0.00792	0.03565	12.27513	-3.70692	-0.36972	-0.62682	1.75641	8.66637	-2.47355	0.78258	-5.97591	14.46069	0.65582	8.98369	0.00089	0.00206	0.00721	0.00004
305			3.04000	13.29695	-7.06843	14.14445	0.75787	-0.06054	0.05716	-0.00905	0.00995	-0.00407	0.00462	-0.00534	1.00355	15.10185	0.63484	-24.92412	0.06045	0.44820	0.06634	-0.00190	-0.00308	0.00730	21.49552	3.10453	1.78591	0.30857	0.93466	0.31502	0.00780	0.00312	0.03470	9.60858	-3.29263	1.62288	-0.28678	0.52053	6.54214	-2.31272	1.94301	-5.73096	14.43076	0.67603	8.99042	0.00092	0.00206	0.00716	0.00005
306			3.05000	13.30749	-6.98184	14.17301	0.75843	-0.06455	0.05696	-0.00947	0.00697	-0.00535	0.00417	-0.00525	1.00674	15.11164	0.62496	-24.87248	0.06418	0.44571	0.06535	-0.00014	-0.00332	0.00458	21.47822	3.08075	1.72899	0.30655	0.92928	0.31344	0.01352	0.00424	0.03196	6.80651	-2.86217	3.64453	0.17771	-0.61954	3.99001	-2.39623	2.94646	-5.11449	14.39995	0.68787	8.99028	0.00093	0.00206	0.00710	0.00005
307			3.06000	13.32058	-6.92315	14.22126	0.75953	-0.06404	0.05780	-0.00920	0.00372	-0.00652	0.00360	-0.00380	1.01138	15.10529	0.62213	-24.84432	0.06132	0.44771	0.06475	0.00129	-0.00406	0.00178	21.45072	3.05690	1.67895	0.31528	0.93088	0.31367	0.01798	0.01080	0.02751	4.32050	-2.42163	5.37346	0.64257	-1.39529	1.36121	-2.63668	3.52510	-4.12187	14.37109	0.68901	8.98272	0.00092	0.00204	0.00704	0.00004
308			3.07000	13.33480	-6.88722	14.28435	0.76082	-0.06264	0.05871	-0.00801	0.00137	-0.00727	0.00265	-0.00236	1.01585	15.08791	0.62675	-24.83929	0.05803	0.44932	0.06411	0.00195	-0.00507	-0.00079	21.41761	3.03162	1.64018	0.32313	0.93311	0.31424	0.01946	0.02091	0.02117	2.49853	-2.00014	6.48394	1.01923	-1.60603	-0.99501	-2.89154	3.48914	-2.81538	14.34650	0.68006	8.96890	0.00090	0.00202	0.00697	0.00003
309			3.08000	13.34863	-6.86609	14.35455	0.75821	-0.06135	0.05929	-0.00616	0.00020	-0.00741	0.00099	-0.00079	1.01787	15.06673	0.63829	-24.85453	0.05655	0.44779	0.06301	0.00189	-0.00602	-0.00289	21.38501	3.00480	1.61635	0.32799	0.92995	0.31336	0.01748	0.03206	0.01305	1.53305	-1.65331	6.81055	1.23964	-1.19326	-2.86634	-3.03479	2.84285	-1.27554	14.32759	0.66400	8.95109	0.00088	0.00200	0.00692	0.00002
310			3.09000	13.36078	-6.85061	14.42377	0.75921	-0.06204	0.05973	-0.00411	0.00016	-0.00700	-0.00073	0.00061	1.01833	15.04904	0.65527	-24.88605	0.05222	0.44154	0.06089	0.00116	-0.00653	-0.00431	21.35812	2.97743	1.61011	0.33488	0.92146	0.31167	0.01312	0.04231	0.00401	1.44586	-1.42635	6.40815	1.27366	-0.26819	-4.13011	-3.03152	1.78447	0.36141	14.31483	0.64440	8.93223	0.00086	0.00198	0.00688	0.00002
311			3.10000	13.37046	-6.83218	14.48544	0.76059	-0.06273	0.06034	-0.00203	0.00106	-0.00620	-0.00199	0.00081	1.01704	15.04051	0.67569	-24.92842	0.05061	0.43581	0.05876	0.00018	-0.00672	-0.00488	21.33982	2.95043	1.62180	0.33494	0.91339	0.31080	0.00739	0.05114	-0.00424	2.09224	-1.31826	5.43630	1.15728	0.90508	-4.61418	-2.97005	0.58184	1.82760	14.30678	0.62506	8.91578	0.00084	0.00197	0.00688	0.00001
312			3.11000	13.37703	-6.80452	14.53471	0.75892	-0.06259	0.06081	0.00028	0.00253	-0.00510	-0.00244	0.00023	1.01344	15.04391	0.69703	-24.97334	0.05220	0.43307	0.05759	-0.00088	-0.00663	-0.00456	21.33089	2.92336	1.64807	0.32938	0.90873	0.31084	0.00177	0.05798	-0.00986	3.18713	-1.26621	4.08600	0.93125	1.99138	-4.18024	-2.93746	-0.53014	2.80258	14.30075	0.60927	8.90485	0.00084	0.00197	0.00693	0.00001
313			3.12000	13.37992	-6.76489	14.56882	0.75641	-0.06351	0.06007	0.00296	0.00421	-0.00381	-0.00202	-0.00045	1.00886	15.05885	0.71620	-25.01153	0.05428	0.43133	0.05796	-0.00188	-0.00588	-0.00347	21.33059	2.89556	1.68235	0.32367	0.90644	0.31042	-0.00283	0.06156	-0.01164	4.39890	-1.20229	2.62504	0.59878	2.73121	-2.91744	-2.94130	-1.39439	3.06804	14.29403	0.59901	8.90061	0.00083	0.00199	0.00701	0.00001
314			3.13000	13.37887	-6.71381	14.58825	0.75505	-0.06590	0.05862	0.00576	0.00582	-0.00272	-0.00140	-0.00128	1.00451	15.08274	0.72998	-25.03562	0.05679	0.42815	0.05863	-0.00265	-0.00416	-0.00180	21.33745	2.86651	1.71650	0.31759	0.90258	0.30910	-0.00588	0.06086	-0.00941	5.44788	-1.11283	1.39926	0.16468	3.03083	-1.17195	-2.95640	-1.89986	2.59689	14.28490	0.59469	8.90229	0.00082	0.00202	0.00709	0.00002
315			3.14000	13.37452	-6.65410	14.59726	0.75362	-0.06762	0.05728	0.00803	0.00694	-0.00210	-0.00070	-0.00189	1.00195	15.11199	0.73612	-25.04270	0.05965	0.42670	0.05961	-0.00315	-0.00155	0.00005	21.34878	2.83628	1.74304	0.31284	0.90051	0.30808	-0.00709	0.05633	-0.00393	6.14984	-1.03357	0.68991	-0.33506	2.94370	0.63077	-2.96683	-1.98753	1.52186	14.27292	0.59505	8.90779	0.00081	0.00205	0.00714	0.00002
316			3.15000	13.36828	-6.58968	14.60209	0.75367	-0.07081	0.05521	0.00925	0.00763	-0.00196	0.00015	-0.00227	1.00222	15.14320	0.73377	-25.03367	0.06305	0.42548	0.06142	-0.00336	0.00141	0.00181	21.36147	2.80506	1.75625	0.30954	0.90015	0.30672	-0.00651	0.04903	0.00378	6.43798	-0.99713	0.56168	-0.82085	2.58136	2.21187	-2.97934	-1.67626	0.04093	14.25862	0.59776	8.91583	0.00079	0.00206	0.00714	0.00002
317			3.16000	13.36173	-6.52454	14.60838	0.75339	-0.07247	0.05378	0.00920	0.00760	-0.00214	0.00111	-0.00237	1.00243	15.17350	0.72362	-25.01104	0.06492	0.42583	0.06302	-0.00323	0.00389	0.00337	21.37240	2.77301	1.75263	0.30869	0.90123	0.30581	-0.00441	0.04037	0.01235	6.33391	-1.00539	0.83814	-1.18592	2.05508	3.48237	-3.00045	-1.04691	-1.58598	14.24383	0.60042	8.92565	0.00077	0.00206	0.00710	0.00002
318			3.17000	13.35618	-6.46216	14.61882	0.75523	-0.07206	0.05410	0.00774	0.00694	-0.00241	0.00206	-0.00264	1.00294	15.20089	0.70764	-24.97734	0.06487	0.42787	0.06332	-0.00284	0.00514	0.00456	21.37902	2.74039	1.73183	0.30888	0.90406	0.30662	-0.00124	0.03222	0.02010	5.89735	-1.05027	1.19962	-1.34409	1.48377	4.44708	-3.02732	-0.23915	-3.01757	14.23098	0.60154	8.93677	0.00077	0.00205	0.00705	0.00001
319			3.18000	13.35271	-6.40534	14.63262	0.75878	-0.07275	0.05466	0.00476	0.00618	-0.00248	0.00219	-0.00269	1.00494	15.22453	0.68869	-24.93498	0.06478	0.42666	0.06247	-0.00243	0.00494	0.00526	21.37965	2.70760	1.69751	0.30977	0.90230	0.30650	0.00239	0.02589	0.02497	5.23340	-1.13562	1.37638	-1.29565	1.00975	5.06887	-3.02429	0.57975	-3.89852	14.22177	0.60087	8.94777	0.00081	0.00204	0.00701	0.00001
320			3.19000	13.35213	-6.35543	14.64703	0.76164	-0.07405	0.05509	0.00050	0.00546	-0.00227	0.00183	-0.00225	1.00589	15.24503	0.66947	-24.88764	0.06340	0.42279	0.06106	-0.00214	0.00401	0.00541	21.37373	2.67574	1.65681	0.31260	0.89650	0.30512	0.00568	0.02212	0.02572	4.49397	-1.26795	1.27065	-1.15173	0.77352	5.27985	-2.94165	1.22540	-4.03218	14.21639	0.59866	8.95646	0.00086	0.00203	0.00698	0.00001
321			3.20000	13.35491	-6.31225	14.65925	0.76334	-0.07402	0.05577	-0.00431	0.00477	-0.00186	0.00155	-0.00149	1.00471	15.26440	0.65152	-24.83991	0.05972	0.41954	0.05960	-0.00204	0.00318	0.00508	21.36256	2.64606	1.61776	0.31782	0.89109	0.30383	0.00786	0.02112	0.02279	3.80909	-1.42697	0.92111	-1.03617	0.84939	5.10480	-2.78046	1.55676	-3.48824	14.21426	0.59500	8.96017	0.00091	0.00202	0.00696	0.00000
322			3.21000	13.36083	-6.27474	14.66724	0.76328	-0.07419	0.05609	-0.00834	0.00436	-0.00132	0.00127	-0.00058	1.00325	15.28521	0.63537	-24.79572	0.05702	0.41672	0.05865	-0.00220	0.00278	0.00450	21.34862	2.61914	1.58658	0.32264	0.88645	0.30246	0.00845	0.02292	0.01759	3.30695	-1.55584	0.42145	-1.00036	1.20625	4.68160	-2.61601	1.52519	-2.52646	14.21387	0.58979	8.95766	0.00095	0.00201	0.00695	0.00000
323			3.22000	13.36860	-6.24052	14.66991	0.76215	-0.07481	0.05606	-0.01026	0.00437	-0.00076	0.00102	-0.00063	1.00246	15.30962	0.62098	-24.75712	0.05960	0.41524	0.05840	-0.00274	0.00269	0.00387	21.33492	2.59420	1.56641	0.31945	0.88441	0.30187	0.00726	0.02734	0.01172	3.13541	-1.60061	-0.13704	-1.02771	1.73337	4.17738	-2.52577	1.17508	-1.42271	14.21302	0.58341	8.95033	0.00097	0.00200	0.00694	0.00000
324			3.23000	13.37622	-6.20599	14.66689	0.76273	-0.07497	0.05625	-0.00961	0.00480	-0.00030	0.00074	-0.00135	1.00174	15.33868	0.60815	-24.72440	0.06301	0.41382	0.05793	-0.00342	0.00266	0.00328	21.32388	2.56995	1.55799	0.31366	0.88250	0.30181	0.00492	0.03330	0.00633	3.35300	-1.54832	-0.66016	-1.07206	2.30138	3.71842	-2.52732	0.61260	-0.39997	14.20935	0.57652	8.94131	0.00095	0.00199	0.00691	0.00001
325			3.24000	13.38186	-6.16771	14.65892	0.76204	-0.07590	0.05617	-0.00676	0.00557	-0.00004	0.00054	-0.00184	1.00063	15.37238	0.59675	-24.69658	0.06655	0.41184	0.05762	-0.00408	0.00258	0.00280	21.31725	2.54519	1.55976	0.30916	0.88009	0.30150	0.00208	0.03913	0.00217	3.85570	-1.41664	-1.02581	-1.10675	2.78910	3.34722	-2.58073	-0.03434	0.38090	14.20112	0.57027	8.93481	0.00091	0.00197	0.00688	0.00002
326			3.25000	13.38438	-6.12401	14.64816	0.76310	-0.07872	0.05498	-0.00233	0.00651	-0.00007	0.00040	-0.00215	0.99966	15.40949	0.58648	-24.67266	0.06875	0.40719	0.05779	-0.00444	0.00279	0.00240	21.31570	2.51949	1.56883	0.30685	0.87567	0.29993	-0.00056	0.04301	-0.00050	4.45402	-1.21736	-1.09461	-1.14746	3.04518	2.98506	-2.61115	-0.60921	0.86607	14.18803	0.56614	8.93379	0.00085	0.00195	0.00683	0.00002
327			3.26000	13.38314	-6.07512	14.63821	0.76320	-0.08018	0.05445	0.00316	0.00716	-0.00043	0.00075	-0.00187	0.99922	15.44682	0.57655	-24.65279	0.06890	0.40598	0.05827	-0.00423	0.00376	0.00201	21.31835	2.49345	1.58202	0.30901	0.87624	0.29999	-0.00208	0.04394	-0.00177	4.99163	-0.96373	-0.77815	-1.22890	2.92591	2.54379	-2.55482	-0.91903	1.06997	14.17158	0.56493	8.93825	0.00078	0.00194	0.00677	0.00002
328			3.27000	13.37804	-6.02236	14.63309	0.76495	-0.07898	0.05545	0.00876	0.00723	-0.00109	0.00157	-0.00199	0.99918	15.48014	0.56573	-24.63739	0.06774	0.40892	0.05836	-0.00350	0.00537	0.00169	21.32225	2.46842	1.59603	0.31122	0.88194	0.30257	-0.00187	0.04158	-0.00136	5.36046	-0.69724	-0.11269	-1.33477	2.41813	2.10563	-2.42390	-0.83745	0.95084	14.15483	0.56627	8.94500	0.00071	0.00193	0.00673	0.00002
329			3.28000	13.36975	-5.96782	14.63581	0.76953	-0.07868	0.05629	0.01326	0.00703	-0.00190	0.00150	-0.00312	0.99883	15.50628	0.55322	-24.62490	0.06848	0.40682	0.05710	-0.00263	0.00676	0.00157	21.32417	2.44499	1.60647	0.30737	0.87931	0.30330	-0.00012	0.03624	0.00123	5.49414	-0.48101	0.73435	-1.39823	1.66640	1.87169	-2.29515	-0.41318	0.43843	14.14184	0.56897	8.94952	0.00066	0.00193	0.00670	0.00001
330			3.29000	13.35974	-5.91375	14.64716	0.77319	-0.07936	0.05619	0.01539	0.00668	-0.00264	0.00086	-0.00404	0.99919	15.52435	0.53893	-24.61203	0.07053	0.40211	0.05600	-0.00177	0.00710	0.00174	21.32215	2.42274	1.60889	0.30261	0.87274	0.30212	0.00232	0.03016	0.00559	5.40892	-0.38975	1.54814	-1.33967	0.88033	1.91913	-2.24829	0.19056	-0.38625	14.13559	0.57196	8.94881	0.00063	0.00194	0.00669	0.00000
331			3.30000	13.35005	-5.86152	14.66600	0.77623	-0.07892	0.05611	0.01470	0.00619	-0.00323	0.00051	-0.00409	1.00096	15.53526	0.52418	-24.59603	0.07028	0.40019	0.05568	-0.00099	0.00601	0.00204	21.31560	2.40038	1.60110	0.30309	0.87072	0.30161	0.00489	0.02542	0.01062	5.20986	-0.46885	2.21355	-1.10306	0.23502	2.12640	-2.31188	0.81755	-1.30742	14.13651	0.57554	8.94290	0.00062	0.00195	0.00670	-0.00000
332			3.31000	13.34251	-5.81109	14.69091	0.77941	-0.08152	0.05591	0.01169	0.00600	-0.00375	0.00038	-0.00387	1.00325	15.54086	0.51111	-24.57623	0.07071	0.39635	0.05491	-0.00051	0.00327	0.00224	21.30471	2.37691	1.58344	0.30304	0.86699	0.30083	0.00703	0.02259	0.01546	5.00556	-0.71303	2.78158	-0.66959	-0.13324	2.32414	-2.47523	1.33952	-2.17763	14.14152	0.58162	8.93488	0.00064	0.00196	0.00674	-0.00001
333			3.32000	13.33850	-5.76174	14.72170	0.78157	-0.08371	0.05606	0.00691	0.00579	-0.00436	0.00039	-0.00356	1.00506	15.54395	0.50253	-24.55349	0.07160	0.39320	0.05394	-0.00040	-0.00102	0.00220	21.29086	2.35117	1.55704	0.30163	0.86298	0.30008	0.00822	0.02184	0.01980	4.80829	-1.09556	3.39277	-0.04153	-0.13055	2.36450	-2.71650	1.66201	-2.94839	14.14587	0.59239	8.92885	0.00067	0.00198	0.00680	-0.00000
334			3.33000	13.33927	-5.71338	14.75968	0.78336	-0.08319	0.05669	0.00072	0.00529	-0.00515	0.00094	-0.00290	1.00562	15.54768	0.50142	-24.53030	0.06943	0.39323	0.05343	-0.00060	-0.00640	0.00180	21.27595	2.32243	1.52346	0.30363	0.86229	0.29996	0.00860	0.02277	0.02302	4.54596	-1.58282	4.14703	0.72575	0.23978	2.05891	-2.96846	1.77648	-3.50607	14.14543	0.60845	8.92722	0.00071	0.00200	0.00688	0.00000
335			3.34000	13.34590	-5.66686	14.80664	0.78343	-0.08375	0.05734	-0.00654	0.00469	-0.00611	0.00165	-0.00227	1.00591	15.55424	0.51017	-24.51138	0.06947	0.39322	0.05294	-0.00104	-0.01171	0.00086	21.26128	2.29106	1.48601	0.30332	0.86096	0.29962	0.00838	0.02433	0.02409	4.19236	-2.14258	5.06107	1.48690	0.90312	1.22243	-3.12473	1.74255	-3.67962	14.13913	0.62746	8.92952	0.00074	0.00203	0.00696	0.00001
336			3.35000	13.35914	-5.62275	14.86416	0.78589	-0.08511	0.05803	-0.01444	0.00402	-0.00717	0.00235	-0.00164	1.00618	15.56511	0.52930	-24.50317	0.06788	0.39143	0.05207	-0.00162	-0.01550	-0.00058	21.24726	2.25885	1.44930	0.30565	0.85699	0.29861	0.00792	0.02539	0.02236	3.77717	-2.74124	6.06055	2.05008	1.78209	-0.17124	-3.09001	1.60321	-3.37285	14.12837	0.64486	8.93360	0.00075	0.00205	0.00704	0.00002
337			3.36000	13.37927	-5.58150	14.93245	0.78991	-0.08559	0.05948	-0.02300	0.00307	-0.00827	0.00359	-0.00123	1.00569	15.58150	0.55728	-24.51146	0.06449	0.39157	0.05114	-0.00221	-0.01711	-0.00234	21.23425	2.22831	1.41829	0.31008	0.85633	0.29898	0.00722	0.02567	0.01793	3.19368	-3.33310	7.00671	2.30053	2.78917	-1.98386	-2.83133	1.36549	-2.57858	14.11542	0.65635	8.93787	0.00075	0.00207	0.00711	0.00002
338			3.37000	13.40671	-5.54589	15.01025	0.79367	-0.08486	0.06027	-0.03257	0.00153	-0.00899	0.00502	-0.00170	1.00422	15.60407	0.59162	-24.54023	0.06341	0.39336	0.05152	-0.00285	-0.01673	-0.00429	21.22259	2.20194	1.39766	0.30977	0.85880	0.29946	0.00628	0.02553	0.01106	2.17812	-3.85648	7.74341	2.26184	3.79182	-3.98364	-2.39848	1.06474	-1.35796	14.10302	0.65893	8.94055	0.00077	0.00208	0.00714	0.00001
339			3.38000	13.44198	-5.52175	15.09461	0.79628	-0.08209	0.06055	-0.04238	-0.00069	-0.00912	0.00596	-0.00272	1.00274	15.63224	0.62990	-24.59030	0.06524	0.39623	0.05282	-0.00349	-0.01483	-0.00624	21.21207	2.18124	1.39113	0.30517	0.86247	0.29970	0.00537	0.02551	0.00275	0.59049	-4.20082	8.12133	2.01266	4.61145	-5.87589	-1.89239	0.75316	0.12675	14.09458	0.65106	8.93892	0.00079	0.00208	0.00713	0.00001
340			3.39000	13.48415	-5.51510	15.18109	0.79967	-0.07722	0.06181	-0.05134	-0.00320	-0.00886	0.00625	-0.00370	1.00225	15.66406	0.66942	-24.65908	0.06661	0.39961	0.05334	-0.00393	-0.01190	-0.00778	21.20232	2.16655	1.40014	0.30213	0.86588	0.30084	0.00472	0.02577	-0.00545	-1.44839	-4.30667	8.12293	1.62247	5.15748	-7.40629	-1.41837	0.47815	1.59607	14.09251	0.63243	8.93042	0.00080	0.00207	0.00710	-0.00000
341			3.40000	13.53207	-5.52970	15.26622	0.80418	-0.07199	0.06386	-0.05976	-0.00563	-0.00839	0.00582	-0.00405	1.00137	15.69799	0.70787	-24.74195	0.06458	0.39974	0.05220	-0.00403	-0.00871	-0.00863	21.19297	2.15696	1.42285	0.30485	0.86385	0.30152	0.00446	0.02616	-0.01203	-3.72200	-4.26837	7.92351	1.20439	5.50440	-8.50785	-1.06472	0.28613	2.77960	14.09665	0.60317	8.91477	0.00083	0.00207	0.00707	-0.00001
342			3.41000	13.58555	-5.56696	15.34920	0.80543	-0.06512	0.06641	-0.06750	-0.00745	-0.00781	0.00524	-0.00393	0.99948	15.73341	0.74475	-24.83478	0.06200	0.40135	0.05101	-0.00398	-0.00629	-0.00907	21.18350	2.15073	1.45536	0.30990	0.86375	0.30301	0.00486	0.02698	-0.01651	-5.98821	-4.17715	7.62753	0.88264	5.68891	-9.21902	-0.87347	0.24885	3.59594	14.10620	0.56228	8.89143	0.00087	0.00206	0.00703	-0.00002
343			3.42000	13.64391	-5.62553	15.42881	0.80789	-0.05813	0.06917	-0.07333	-0.00841	-0.00698	0.00482	-0.00421	0.99838	15.76897	0.78043	-24.93326	0.05987	0.40481	0.05014	-0.00371	-0.00476	-0.00913	21.17233	2.14615	1.49405	0.31385	0.86912	0.30632	0.00633	0.02831	-0.01935	-7.91982	-3.99507	7.10298	0.69465	5.58214	-9.50042	-0.83045	0.43465	4.12790	14.12093	0.50859	8.85957	0.00092	0.00205	0.00699	-0.00003
344			3.43000	13.70449	-5.70069	15.50145	0.81149	-0.05004	0.07089	-0.07491	-0.00816	-0.00573	0.00316	-0.00526	0.99790	15.80165	0.81445	-25.03196	0.06031	0.40546	0.04941	-0.00322	-0.00366	-0.00873	21.15736	2.14206	1.53641	0.31225	0.86980	0.30761	0.00886	0.02960	-0.02076	-9.18257	-3.63553	6.25227	0.59717	5.02699	-9.30045	-0.89676	0.85519	4.45685	14.13946	0.44377	8.82099	0.00095	0.00205	0.00696	-0.00003
345			3.44000	13.76308	-5.78509	15.56366	0.81904	-0.04078	0.07249	-0.07132	-0.00683	-0.00440	-0.00004	-0.00633	0.99880	15.82743	0.84551	-25.12530	0.05882	0.40099	0.04715	-0.00226	-0.00278	-0.00766	21.13658	2.13769	1.58031	0.31186	0.86060	0.30640	0.01225	0.03047	-0.02060	-9.59563	-3.08926	5.25324	0.56691	4.02028	-8.67464	-1.05685	1.45388	4.55865	14.15784	0.37469	8.78163	0.00096	0.00203	0.00694	-0.00003
346			3.45000	13.81574	-5.87067	15.61534	0.82645	-0.03202	0.07439	-0.06264	-0.00510	-0.00339	-0.00253	-0.00726	0.99987	15.84309	0.87288	-25.20901	0.05647	0.39848	0.04497	-0.00107	-0.00242	-0.00635	21.10914	2.13200	1.62295	0.31214	0.85437	0.30622	0.01604	0.03079	-0.01861	-9.15953	-2.43226	4.36686	0.62466	2.69299	-7.69308	-1.29167	2.16674	4.32381	14.17084	0.31151	8.74903	0.00094	0.00202	0.00692	-0.00001
347			3.46000	13.85961	-5.94980	15.65841	0.83382	-0.02425	0.07606	-0.05043	-0.00341	-0.00278	-0.00372	-0.00809	1.00035	15.84683	0.89640	-25.27916	0.05249	0.39874	0.04365	0.00016	-0.00281	-0.00496	21.07473	2.12425	1.66022	0.31336	0.85327	0.30702	0.02003	0.03003	-0.01449	-8.03909	-1.75153	3.69863	0.78922	1.17151	-6.37582	-1.57183	2.96078	3.68147	14.17500	0.26186	8.72764	0.00091	0.00201	0.00691	0.00000
348			3.47000	13.89329	-6.01716	15.69507	0.84330	-0.01972	0.07713	-0.03674	-0.00231	-0.00255	-0.00437	-0.00916	1.00286	15.83776	0.91622	-25.33218	0.05006	0.39817	0.04253	0.00130	-0.00366	-0.00347	21.03350	2.11381	1.68798	0.31190	0.85221	0.30754	0.02372	0.02771	-0.00850	-6.55293	-1.10567	3.26290	1.01738	-0.44909	-4.81107	-1.85189	3.78789	2.67983	14.16989	0.22791	8.71631	0.00088	0.00200	0.00690	0.00001
349			3.48000	13.91678	-6.07097	15.72771	0.85061	-0.01460	0.07836	-0.02304	-0.00137	-0.00267	-0.00451	-0.01013	1.00602	15.81568	0.93206	-25.36632	0.04906	0.40085	0.04194	0.00237	-0.00420	-0.00206	20.98602	2.10083	1.70318	0.30848	0.85429	0.30847	0.02673	0.02409	-0.00166	-5.03402	-0.52491	3.08038	1.19199	-2.05079	-3.21200	-2.07735	4.56205	1.49275	14.15786	0.20774	8.71079	0.00085	0.00200	0.00690	0.00002
350			3.49000	13.93110	-6.11213	15.75914	0.85545	-0.00921	0.07993	-0.01036	-0.00069	-0.00312	-0.00385	-0.01055	1.00892	15.78148	0.94310	-25.38297	0.04731	0.40685	0.04181	0.00323	-0.00359	-0.00087	20.93357	2.08584	1.70531	0.30685	0.86024	0.31008	0.02896	0.01997	0.00458	-3.69762	-0.01172	3.16231	1.18990	-3.48271	-1.85234	-2.20736	5.16843	0.38540	14.14212	0.19702	8.70546	0.00083	0.00199	0.00690	0.00002
351			3.50000	13.93750	-6.14299	15.79203	0.86002	-0.00703	0.08095	0.00075	-0.00043	-0.00375	-0.00270	-0.01088	1.01127	15.73716	0.94831	-25.38666	0.04607	0.41098	0.04163	0.00387	-0.00138	-0.00005	20.87808	2.06994	1.69688	0.30402	0.86458	0.31091	0.02992	0.01613	0.00870	-2.70198	0.45495	3.45277	0.96285	-4.62631	-0.93684	-2.21480	5.52014	-0.37242	14.12540	0.19166	8.69845	0.00083	0.00199	0.00689	0.00002
352			3.51000	13.93747	-6.16759	15.82805	0.86466	-0.00547	0.08198	0.00964	-0.00031	-0.00436	-0.00145	-0.01083	1.01119	15.68521	0.94719	-25.38325	0.04146	0.41259	0.04072	0.00394	0.00194	0.00036	20.82159	2.05443	1.68295	0.30451	0.86494	0.31064	0.03003	0.01316	0.00965	-2.21060	0.89435	3.82244	0.57514	-5.42082	-0.53117	-2.07999	5.58372	-0.59419	14.10954	0.18843	8.68880	0.00084	0.00199	0.00688	0.00002
353			3.52000	13.93282	-6.19148	15.86733	0.86731	-0.00358	0.08272	0.01552	-0.00022	-0.00463	-0.00053	-0.01039	1.00946	15.62834	0.94041	-25.37845	0.03574	0.41243	0.03963	0.00360	0.00546	0.00041	20.76605	2.04099	1.66978	0.30674	0.86174	0.30905	0.02912	0.01105	0.00715	-2.28891	1.29703	4.07494	0.13646	-5.82998	-0.54112	-1.78507	5.35172	-0.23303	14.09543	0.18582	8.67786	0.00085	0.00198	0.00685	0.00002
354			3.53000	13.92556	-6.21986	15.90763	0.86990	-0.00112	0.08338	0.01807	-0.00008	-0.00429	0.00001	-0.01034	1.00805	15.56979	0.92938	-25.37594	0.03155	0.41204	0.03861	0.00317	0.00829	0.00028	20.71351	2.03129	1.66335	0.30657	0.85808	0.30734	0.02670	0.00999	0.00187	-2.86116	1.64540	3.98899	-0.25098	-5.82590	-0.73362	-1.36973	4.81840	0.60709	14.08322	0.18323	8.66774	0.00087	0.00197	0.00680	0.00002
355			3.54000	13.91739	-6.25663	15.94466	0.87261	0.00283	0.08444	0.01770	0.00024	-0.00317	-0.00015	-0.01025	1.00612	15.51342	0.91595	-25.37653	0.02634	0.41034	0.03692	0.00246	0.00992	0.00014	20.66632	2.02603	1.66798	0.30779	0.85159	0.30532	0.02303	0.01019	-0.00508	-3.77540	1.94046	3.41900	-0.53551	-5.43445	-0.87741	-0.90705	3.98792	1.74152	14.07295	0.18056	8.66019	0.00089	0.00196	0.00674	0.00001
356			3.55000	13.90946	-6.30405	15.97324	0.87569	0.00614	0.08578	0.01551	0.00061	-0.00125	-0.00028	-0.01008	1.00431	15.46274	0.90152	-25.37916	0.02062	0.40858	0.03509	0.00170	0.01065	0.00006	20.62696	2.02519	1.68606	0.31052	0.84683	0.30433	0.01843	0.01163	-0.01293	-4.83896	2.20734	2.33393	-0.73977	-4.80492	-0.88467	-0.44714	2.94376	3.03996	14.06439	0.17798	8.65625	0.00090	0.00195	0.00668	0.00001
357			3.56000	13.90188	-6.36244	15.98835	0.87812	0.01089	0.08769	0.01255	0.00120	0.00140	-0.00012	-0.01058	1.00196	15.41914	0.88662	-25.38262	0.01652	0.40994	0.03365	0.00117	0.01132	0.00002	20.59649	2.02846	1.71911	0.30958	0.84792	0.30543	0.01359	0.01396	-0.02154	-5.90965	2.47052	0.80208	-0.92752	-4.17211	-0.82657	-0.00322	1.87598	4.47480	14.05683	0.17576	8.65602	0.00090	0.00194	0.00663	0.00001
358			3.57000	13.89449	-6.43148	15.98607	0.87878	0.01740	0.09009	0.00913	0.00210	0.00459	-0.00040	-0.01139	0.99724	15.38152	0.87079	-25.38678	0.01267	0.41076	0.03160	0.00079	0.01252	-0.00003	20.57376	2.03596	1.76840	0.30663	0.84706	0.30657	0.00972	0.01651	-0.03054	-6.96182	2.72719	-1.00559	-1.15858	-3.72386	-0.83965	0.41817	0.98295	5.99862	14.04990	0.17246	8.65640	0.00089	0.00194	0.00659	0.00001
359			3.58000	13.88731	-6.51102	15.96480	0.87604	0.02252	0.09206	0.00598	0.00295	0.00796	-0.00091	-0.01151	0.99188	15.34727	0.85318	-25.39278	0.00934	0.41012	0.02964	0.00055	0.01443	-0.00013	20.55608	2.04766	1.83390	0.30579	0.84429	0.30708	0.00759	0.01877	-0.03889	-7.98950	2.99685	-2.84288	-1.44193	-3.54426	-1.01977	0.78183	0.40224	7.45184	14.04367	0.16654	8.65508	0.00087	0.00194	0.00659	0.00001
360			3.59000	13.87978	-6.60082	15.92552	0.87295	0.02807	0.09455	0.00448	0.00395	0.01119	-0.00120	-0.01109	0.98822	15.31330	0.83319	-25.40215	0.00512	0.41196	0.02786	0.00032	0.01672	-0.00027	20.54012	2.06307	1.91333	0.30874	0.84578	0.30918	0.00751	0.02062	-0.04569	-8.94525	3.33345	-4.47113	-1.70807	-3.65877	-1.37653	1.03105	0.22029	8.62885	14.03841	0.15662	8.64909	0.00085	0.00193	0.00659	0.00001
361			3.60000	13.87064	-6.70018	15.87127	0.87265	0.03285	0.09727	0.00510	0.00496	0.01404	-0.00134	-0.01073	0.98664	15.27628	0.81126	-25.41582	0.00017	0.41416	0.02600	0.00001	0.01831	-0.00043	20.52215	2.08092	2.00237	0.31324	0.85004	0.31249	0.00960	0.02179	-0.05030	-9.80428	3.74721	-5.75917	-1.82124	-4.03371	-1.86607	1.14457	0.47990	9.42099	14.03451	0.14299	8.63650	0.00083	0.00193	0.00659	0.00000
362			3.61000	13.85907	-6.80845	15.80564	0.87242	0.03711	0.09870	0.00674	0.00597	0.01624	-0.00238	-0.01104	0.98745	15.23352	0.78935	-25.43398	0.00007	0.41442	0.02485	0.00001	0.01816	-0.00060	20.49836	2.10021	2.09650	0.31133	0.85186	0.31414	0.01335	0.02150	-0.05249	-10.55217	4.16303	-6.72955	-1.67142	-4.56123	-2.40769	1.18558	1.13148	9.85412	14.03226	0.12780	8.61801	0.00083	0.00192	0.00659	0.00000
363			3.62000	13.84519	-6.92426	15.73136	0.87584	0.04152	0.09902	0.00806	0.00699	0.01789	-0.00509	-0.01227	0.99069	15.18375	0.77011	-25.45588	0.00315	0.40939	0.02329	0.00029	0.01598	-0.00071	20.46607	2.12087	2.19199	0.30341	0.84489	0.31274	0.01772	0.01911	-0.05265	-11.13777	4.48621	-7.50798	-1.26523	-5.12265	-2.85786	1.24000	2.01920	10.01528	14.03177	0.11369	8.59693	0.00084	0.00192	0.00660	-0.00000
364			3.63000	13.82970	-7.04539	15.64968	0.88301	0.04511	0.09995	0.00835	0.00781	0.01949	-0.00792	-0.01299	0.99519	15.12713	0.75530	-25.47932	0.00234	0.40273	0.02071	0.00024	0.01271	-0.00066	20.42440	2.14338	2.28643	0.30163	0.83616	0.31144	0.02215	0.01513	-0.05200	-11.57094	4.68582	-8.23735	-0.73104	-5.63540	-3.02192	1.35531	2.91251	9.99926	14.03297	0.10200	8.57841	0.00087	0.00192	0.00659	-0.00000
365			3.64000	13.81338	-7.17046	15.56052	0.89073	0.05009	0.10171	0.00761	0.00885	0.02144	-0.00957	-0.01294	0.99827	15.06514	0.74472	-25.50056	-0.00443	0.40023	0.01851	-0.00049	0.00947	-0.00047	20.37495	2.16822	2.37867	0.30791	0.83389	0.31189	0.02586	0.01054	-0.05142	-11.96316	4.81337	-9.06906	-0.22283	-6.04921	-2.69797	1.53810	3.57079	9.88924	14.03534	0.09308	8.56703	0.00091	0.00191	0.00656	-0.00000
366			3.65000	13.79646	-7.29966	15.46202	0.89798	0.05591	0.10326	0.00636	0.01004	0.02384	-0.01002	-0.01278	1.00030	15.00021	0.73665	-25.51435	-0.01325	0.40206	0.01772	-0.00150	0.00671	-0.00016	20.32125	2.19558	2.46871	0.31601	0.83845	0.31330	0.02754	0.00583	-0.05120	-12.38593	4.94104	-10.15479	0.16233	-6.30966	-1.77078	1.79604	3.81040	9.74835	14.03819	0.08678	8.56498	0.00097	0.00189	0.00651	-0.00000
367			3.66000	13.77860	-7.43333	15.35095	0.90265	0.06184	0.10440	0.00495	0.01120	0.02664	-0.00970	-0.01309	1.00143	14.93564	0.72886	-25.51528	-0.01936	0.40724	0.01821	-0.00212	0.00453	0.00028	20.26825	2.22579	2.55720	0.31884	0.84741	0.31510	0.02614	0.00122	-0.05149	-12.79324	5.08021	-11.49245	0.39528	-6.35254	-0.35382	2.12708	3.57383	9.61434	14.04082	0.08361	8.57300	0.00102	0.00187	0.00644	-0.00000
368			3.67000	13.75953	-7.57085	15.22544	0.90259	0.06754	0.10522	0.00344	0.01221	0.02929	-0.00917	-0.01376	1.00107	14.87476	0.71978	-25.50057	-0.02092	0.41389	0.01927	-0.00213	0.00308	0.00077	20.22044	2.25890	2.64507	0.31433	0.85686	0.31659	0.02212	-0.00277	-0.05236	-13.08649	5.17671	-12.79616	0.47591	-6.14926	1.11766	2.49353	2.95307	9.54731	14.04352	0.08355	8.58700	0.00106	0.00184	0.00637	-0.00001
369			3.68000	13.73957	-7.71045	15.08807	0.90080	0.07218	0.10653	0.00078	0.01291	0.03113	-0.00848	-0.01410	0.99978	14.81973	0.70889	-25.47333	-0.02265	0.42000	0.01964	-0.00204	0.00239	0.00107	20.18065	2.29478	2.73390	0.31046	0.86492	0.31833	0.01733	-0.00571	-0.05403	-13.19762	5.09309	-13.61303	0.43744	-5.66587	2.06748	2.85000	2.14343	9.60293	14.04743	0.08730	8.60179	0.00108	0.00182	0.00632	-0.00001
370			3.69000	13.72109	-7.84954	14.94632	0.90105	0.07594	0.10848	-0.00480	0.01336	0.03162	-0.00798	-0.01402	0.99925	14.77212	0.69749	-25.44187	-0.02679	0.42429	0.01889	-0.00203	0.00200	0.00102	20.14925	2.33310	2.82514	0.31105	0.87040	0.32028	0.01285	-0.00775	-0.05595	-13.11811	4.68134	-13.65810	0.36104	-4.85494	2.20562	3.16064	1.32005	9.71183	14.05404	0.09502	8.61232	0.00109	0.00182	0.00633	-0.00002
371			3.70000	13.70755	-7.98549	14.80881	0.90511	0.07826	0.11095	-0.01374	0.01342	0.03086	-0.00855	-0.01407	1.00074	14.73358	0.68785	-25.41469	-0.03086	0.42410	0.01651	-0.00181	0.00128	0.00071	20.12580	2.37332	2.91847	0.31256	0.86935	0.32167	0.00876	-0.00927	-0.05685	-12.86141	3.93571	-13.04872	0.31904	-3.75978	1.76645	3.38368	0.58076	9.68095	14.06474	0.10511	8.61429	0.00108	0.00186	0.00643	-0.00002
372			3.71000	13.70161	-8.11596	14.68071	0.90733	0.08017	0.11262	-0.02450	0.01318	0.02917	-0.01046	-0.01468	1.00261	14.70553	0.68164	-25.39515	-0.02938	0.42048	0.01405	-0.00116	-0.00008	0.00042	20.10941	2.41427	3.01126	0.30707	0.86163	0.32095	0.00511	-0.01044	-0.05549	-12.42064	2.99731	-12.16823	0.34347	-2.53100	1.25395	3.47719	-0.02072	9.34963	14.07977	0.11427	8.60588	0.00107	0.00191	0.00658	-0.00003
373			3.72000	13.70378	-8.23884	14.56266	0.90903	0.08127	0.11415	-0.03467	0.01249	0.02744	-0.01252	-0.01485	1.00497	14.68857	0.67935	-25.38144	-0.02782	0.41621	0.01167	-0.00058	-0.00204	0.00026	20.09911	2.45448	3.09989	0.30384	0.85333	0.32001	0.00224	-0.01121	-0.05200	-11.77492	2.05818	-11.36442	0.43736	-1.35265	1.03974	3.42121	-0.46410	8.68929	14.09704	0.11921	8.58912	0.00105	0.00196	0.00673	-0.00003
374			3.73000	13.71262	-8.35230	14.45242	0.91027	0.08104	0.11559	-0.04245	0.01127	0.02609	-0.01337	-0.01441	1.00757	14.68206	0.68064	-25.36918	-0.02803	0.41519	0.01044	-0.00011	-0.00424	0.00022	20.09367	2.49240	3.18110	0.30542	0.85275	0.32078	0.00026	-0.01185	-0.04737	-10.92591	1.25434	-10.81230	0.56687	-0.36847	1.19175	3.25694	-0.73058	7.81469	14.11192	0.11869	8.56963	0.00103	0.00199	0.00682	-0.00002
375			3.74000	13.72588	-8.45491	14.34683	0.90856	0.08194	0.11627	-0.04706	0.00993	0.02505	-0.01311	-0.01419	1.00918	14.68422	0.68450	-25.35494	-0.02650	0.41949	0.01148	0.00024	-0.00602	0.00028	20.09146	2.52757	3.25346	0.30443	0.86093	0.32256	-0.00067	-0.01322	-0.04257	-9.90683	0.63798	-10.52860	0.65602	0.35191	1.54649	3.09098	-0.79058	6.91285	14.11917	0.11389	8.55393	0.00103	0.00200	0.00684	-0.00000
376			3.75000	13.74123	-8.54573	14.24321	0.90710	0.08475	0.11754	-0.04870	0.00859	0.02448	-0.01237	-0.01444	1.00879	14.69267	0.68937	-25.33760	-0.02587	0.42589	0.01248	0.00047	-0.00669	0.00036	20.09021	2.56087	3.31722	0.30224	0.87134	0.32523	-0.00047	-0.01567	-0.03839	-8.77254	0.20894	-10.41817	0.62431	0.82010	1.89107	2.99179	-0.64098	6.11897	14.11674	0.10687	8.54611	0.00106	0.00200	0.00680	0.00001
377			3.76000	13.75673	-8.62438	14.14030	0.90548	0.08612	0.11849	-0.04765	0.00704	0.02386	-0.01138	-0.01471	1.00737	14.70534	0.69347	-25.31822	-0.02512	0.43111	0.01348	0.00060	-0.00592	0.00042	20.08788	2.59339	3.37353	0.29998	0.88041	0.32747	0.00053	-0.01852	-0.03476	-7.61104	-0.04744	-10.30694	0.44528	1.09298	2.07543	2.93082	-0.34983	5.45236	14.10648	0.09949	8.54598	0.00109	0.00198	0.00674	0.00002
378			3.77000	13.77092	-8.69155	14.03900	0.90274	0.08769	0.11899	-0.04404	0.00568	0.02282	-0.01085	-0.01484	1.00549	14.72043	0.69549	-25.29889	-0.02380	0.43472	0.01443	0.00064	-0.00393	0.00044	20.08338	2.62528	3.42327	0.29767	0.88582	0.32843	0.00188	-0.02069	-0.03099	-6.52175	-0.13953	-9.99050	0.14978	1.21496	2.04170	2.82336	0.00065	4.81521	14.09120	0.09411	8.55153	0.00110	0.00196	0.00669	0.00003
379			3.78000	13.78271	-8.74876	13.94220	0.90004	0.08763	0.11864	-0.03832	0.00450	0.02105	-0.01074	-0.01519	1.00439	14.73639	0.69460	-25.28177	-0.01999	0.43587	0.01554	0.00055	-0.00105	0.00041	20.07643	2.65565	3.46600	0.29258	0.88834	0.32825	0.00319	-0.02181	-0.02652	-5.53363	-0.09941	-9.34444	-0.22280	1.22834	1.79045	2.62301	0.35577	4.09793	14.07276	0.09411	8.56085	0.00109	0.00195	0.00666	0.00004
380			3.79000	13.79150	-8.79713	13.85340	0.90024	0.08710	0.11794	-0.03133	0.00347	0.01869	-0.01117	-0.01565	1.00426	14.75211	0.69044	-25.26890	-0.01721	0.43403	0.01619	0.00046	0.00214	0.00031	20.06730	2.68348	3.50066	0.28899	0.88765	0.32722	0.00432	-0.02187	-0.02138	-4.57241	0.01112	-8.40951	-0.61199	1.18803	1.35409	2.33454	0.68069	3.29027	14.05193	0.10361	8.57342	0.00107	0.00194	0.00664	0.00004
381			3.80000	13.79700	-8.83642	13.77478	0.89999	0.08635	0.11603	-0.02421	0.00242	0.01591	-0.01232	-0.01621	1.00575	14.76699	0.68347	-25.26173	-0.01189	0.43037	0.01754	0.00030	0.00470	0.00018	20.05644	2.70787	3.52670	0.28354	0.88448	0.32452	0.00508	-0.02083	-0.01601	-3.56138	0.10555	-7.34666	-0.91706	1.17095	0.80837	1.98057	0.93510	2.46306	14.02898	0.12630	8.59119	0.00104	0.00194	0.00665	0.00004
382			3.81000	13.79981	-8.86579	13.70674	0.89845	0.08665	0.11390	-0.01849	0.00133	0.01321	-0.01351	-0.01646	1.00778	14.78135	0.67532	-25.26063	-0.00669	0.42792	0.01940	0.00017	0.00588	0.00001	20.04469	2.72822	3.54455	0.27973	0.88265	0.32168	0.00551	-0.01935	-0.01114	-2.52650	0.10675	-6.31637	-1.05220	1.24019	0.24579	1.62851	1.10866	1.70508	14.00380	0.16437	8.61629	0.00100	0.00194	0.00665	0.00005
383			3.82000	13.80113	-8.88515	13.64843	0.90030	0.08676	0.11272	-0.01485	0.00024	0.01092	-0.01376	-0.01632	1.01074	14.79583	0.66807	-25.26511	-0.00594	0.42778	0.02097	0.00015	0.00564	-0.00018	20.03251	2.74507	3.55541	0.28225	0.88595	0.32089	0.00592	-0.01856	-0.00732	-1.55859	0.00823	-5.41081	-1.00716	1.38306	-0.26311	1.36452	1.24265	1.08824	13.97618	0.21926	8.65271	0.00097	0.00193	0.00663	0.00005
384			3.83000	13.80200	-8.89539	13.59844	0.90341	0.08712	0.11245	-0.01282	-0.00068	0.00912	-0.01338	-0.01658	1.01304	14.81072	0.66324	-25.27408	-0.00572	0.42953	0.02212	0.00015	0.00430	-0.00035	20.01989	2.75973	3.56090	0.28337	0.89143	0.32138	0.00633	-0.01892	-0.00462	-0.76127	-0.13288	-4.67348	-0.81583	1.51300	-0.65326	1.22494	1.37512	0.63789	13.94638	0.28934	8.70119	0.00094	0.00193	0.00661	0.00005
385			3.84000	13.80294	-8.89869	13.55496	0.90496	0.08869	0.11224	-0.01189	-0.00124	0.00784	-0.01308	-0.01750	1.01189	14.82539	0.66164	-25.28568	-0.00469	0.43051	0.02289	0.00011	0.00225	-0.00046	20.00655	2.77356	3.56258	0.27966	0.89267	0.32067	0.00666	-0.02003	-0.00306	-0.26903	-0.25140	-4.13375	-0.52003	1.52263	-0.89034	1.19643	1.49954	0.36702	13.91627	0.36815	8.75861	0.00091	0.00193	0.00659	0.00005
386			3.85000	13.80429	-8.89887	13.51590	0.90440	0.08780	0.11090	-0.01196	-0.00122	0.00709	-0.01230	-0.01842	1.00840	14.83837	0.66339	-25.29801	-0.00292	0.42995	0.02434	0.00006	0.00010	-0.00052	19.99252	2.78763	3.56237	0.27422	0.89185	0.31850	0.00690	-0.02168	-0.00272	-0.20463	-0.30854	-3.80791	-0.19007	1.34633	-0.97184	1.26922	1.60099	0.29482	13.88881	0.44613	8.81767	0.00088	0.00193	0.00658	0.00004
387			3.86000	13.80635	-8.90070	13.47907	0.90153	0.08764	0.10962	-0.01320	-0.00062	0.00694	-0.01097	-0.01892	1.00385	14.84805	0.66760	-25.30926	-0.00241	0.43186	0.02637	0.00003	-0.00161	-0.00050	19.97771	2.80309	3.56224	0.27098	0.89364	0.31663	0.00711	-0.02415	-0.00340	-0.58880	-0.31429	-3.68236	0.09524	1.02339	-0.88703	1.44380	1.67491	0.38220	13.86674	0.51503	8.87118	0.00085	0.00194	0.00658	0.00003
388			3.87000	13.80975	-8.90835	13.44269	0.89773	0.08800	0.10938	-0.01619	0.00041	0.00735	-0.00906	-0.01903	0.99825	14.85406	0.67304	-25.31778	-0.00432	0.43595	0.02790	0.00004	-0.00270	-0.00037	19.96241	2.82094	3.56337	0.27094	0.89820	0.31622	0.00712	-0.02779	-0.00464	-1.31720	-0.33230	-3.75731	0.28140	0.69113	-0.62577	1.72030	1.69492	0.53493	13.85117	0.57114	8.91504	0.00082	0.00194	0.00658	0.00002
389			3.88000	13.81549	-8.92425	13.40467	0.89297	0.08730	0.10924	-0.02149	0.00162	0.00830	-0.00716	-0.01915	0.99411	14.85768	0.67839	-25.32220	-0.00399	0.44078	0.02954	0.00003	-0.00326	-0.00015	19.94740	2.84215	3.56594	0.26880	0.90437	0.31644	0.00662	-0.03233	-0.00608	-2.26075	-0.42785	-4.08653	0.35405	0.49335	-0.18831	2.06903	1.62376	0.69304	13.84121	0.61514	8.94818	0.00080	0.00194	0.00658	0.00001
390			3.89000	13.82483	-8.94978	13.36222	0.88802	0.08760	0.10928	-0.02910	0.00288	0.00982	-0.00636	-0.01902	0.99199	14.86137	0.68278	-25.32137	-0.00241	0.44435	0.03061	0.00002	-0.00336	0.00013	19.93386	2.86696	3.57009	0.26629	0.90751	0.31609	0.00559	-0.03646	-0.00789	-3.32527	-0.62153	-4.70677	0.31241	0.52368	0.36071	2.43235	1.43286	0.90694	13.83474	0.64952	8.97067	0.00078	0.00196	0.00663	0.00001
391			3.90000	13.83869	-8.98545	13.31253	0.88268	0.08777	0.10912	-0.03798	0.00404	0.01172	-0.00648	-0.01852	0.99202	14.86795	0.68556	-25.31545	0.00077	0.44626	0.03140	-0.00001	-0.00285	0.00036	19.92277	2.89518	3.57715	0.26350	0.90814	0.31512	0.00410	-0.03886	-0.01070	-4.39115	-0.88354	-5.55553	0.14789	0.81044	0.85127	2.76632	1.10455	1.31044	13.82976	0.67632	8.98262	0.00076	0.00198	0.00671	0.00001
392			3.91000	13.85722	-9.03046	13.25397	0.87886	0.08600	0.10845	-0.04667	0.00480	0.01372	-0.00703	-0.01780	0.99424	14.87977	0.68645	-25.30669	0.00468	0.44600	0.03218	-0.00012	-0.00196	0.00047	19.91500	2.92631	3.58998	0.26135	0.90769	0.31386	0.00217	-0.03821	-0.01488	-5.29057	-1.16114	-6.53574	-0.09457	1.33652	1.12969	3.01161	0.61332	1.99529	13.82506	0.69715	8.98439	0.00074	0.00201	0.00682	0.00001
393			3.92000	13.87959	-9.08231	13.18550	0.87459	0.08437	0.10757	-0.05382	0.00504	0.01566	-0.00740	-0.01678	0.99559	14.89854	0.68613	-25.29798	0.00682	0.44602	0.03329	-0.00027	-0.00131	0.00043	19.91151	2.95905	3.61185	0.26200	0.90885	0.31290	-0.00028	-0.03400	-0.02015	-5.84253	-1.41740	-7.58522	-0.32716	2.05635	1.17431	3.11509	-0.05332	2.91673	13.81964	0.71391	8.97825	0.00073	0.00204	0.00692	0.00001
394			3.93000	13.90446	-9.13688	13.10660	0.86927	0.08348	0.10673	-0.05866	0.00469	0.01733	-0.00773	-0.01531	0.99600	14.92528	0.68588	-25.29148	0.00704	0.44648	0.03450	-0.00038	-0.00131	0.00028	19.91340	2.99175	3.64484	0.26633	0.91086	0.31228	-0.00314	-0.02675	-0.02555	-5.93451	-1.63890	-8.60122	-0.48369	2.88750	1.05201	3.05607	-0.83252	3.90228	13.81281	0.72846	8.96742	0.00072	0.00206	0.00699	0.00001
395			3.94000	13.93035	-9.18954	13.01822	0.86226	0.08210	0.10546	-0.06084	0.00386	0.01838	-0.00850	-0.01363	0.99654	14.96010	0.68703	-25.28826	0.00855	0.44554	0.03574	-0.00057	-0.00194	0.00006	19.92101	3.02263	3.68863	0.27111	0.91053	0.31103	-0.00608	-0.01821	-0.02968	-5.61694	-1.81033	-9.40500	-0.55244	3.70734	0.84437	2.86145	-1.59896	4.70247	13.80469	0.74211	8.95593	0.00070	0.00208	0.00703	0.00001
396			3.95000	13.95606	-9.23722	12.92340	0.85633	0.08077	0.10400	-0.06070	0.00291	0.01858	-0.00924	-0.01231	0.99803	15.00198	0.69024	-25.28848	0.01102	0.44552	0.03747	-0.00085	-0.00293	-0.00017	19.93409	3.05056	3.73996	0.27528	0.91241	0.31039	-0.00850	-0.01113	-0.03139	-5.07257	-1.91539	-9.80499	-0.54236	4.36449	0.63473	2.60229	-2.18076	5.06649	13.79683	0.75556	8.94819	0.00066	0.00209	0.00701	0.00001
397			3.96000	13.98088	-9.27892	12.82698	0.85199	0.07861	0.10207	-0.05861	0.00207	0.01780	-0.01006	-0.01185	1.00002	15.04848	0.69564	-25.29119	0.01588	0.44476	0.03953	-0.00130	-0.00421	-0.00032	19.95084	3.07528	3.79297	0.27549	0.91405	0.30959	-0.00939	-0.00759	-0.02988	-4.46782	-1.94837	-9.69105	-0.43566	4.68818	0.49535	2.34056	-2.37294	4.84857	13.79167	0.76782	8.94896	0.00062	0.00209	0.00696	0.00000
398			3.97000	14.00441	-9.31484	12.73430	0.84426	0.07552	0.09900	-0.05492	0.00150	0.01607	-0.01145	-0.01260	1.00010	15.09551	0.70311	-25.29459	0.02762	0.44158	0.04197	-0.00215	-0.00574	-0.00036	19.96776	3.09724	3.84081	0.26448	0.91044	0.30676	-0.00787	-0.00825	-0.02516	-3.90863	-1.92640	-9.09236	-0.19976	4.52792	0.43931	2.10467	-2.03669	4.08460	13.79093	0.77693	8.96168	0.00059	0.00209	0.00690	-0.00000
399			3.98000	14.02674	-9.34594	12.64967	0.83710	0.07249	0.09573	-0.05100	0.00122	0.01382	-0.01245	-0.01320	0.99907	15.13771	0.71258	-25.29688	0.03688	0.43828	0.04456	-0.00241	-0.00741	-0.00031	19.98034	3.11714	3.87789	0.25652	0.90688	0.30343	-0.00459	-0.01248	-0.01837	-3.46741	-1.89687	-8.11849	0.16402	3.85769	0.40876	1.90337	-1.19981	2.94015	13.79515	0.78080	8.98613	0.00060	0.00208	0.00688	-0.00001
400			3.99000	14.04859	-9.37360	12.57637	0.83195	0.07034	0.09372	-0.04773	0.00119	0.01149	-0.01197	-0.01377	1.00054	15.17024	0.72391	-25.29731	0.04444	0.44213	0.04788	-0.00205	-0.00931	-0.00020	19.98500	3.13577	3.90072	0.25110	0.91528	0.30358	-0.00046	-0.01939	-0.01057	-3.15997	-1.89842	-6.88989	0.62002	2.81823	0.37451	1.74267	-0.07830	1.55552	13.80348	0.77922	9.01747	0.00064	0.00207	0.00689	-0.00001
401			4.00000	14.07078	-9.39891	12.51638	0.82725	0.06874	0.09261	-0.04501	0.00133	0.00914	-0.01122	-0.01428	1.00338	15.19047	0.73712	-25.29524	0.05222	0.44816	0.05081	-0.00128	-0.01129	-0.00005	19.98086	3.15358	3.90713	0.24494	0.92553	0.30462	0.00333	-0.02795	-0.00224	-2.95717	-1.92725	-5.52113	1.10529	1.65224	0.34417	1.64409	1.03623	0.04745	13.81382	0.77359	9.04782	0.00070	0.00206	0.00692	-0.00001
402			4.01000	14.09369	-9.42268	12.47064	0.82181	0.06615	0.09123	-0.04247	0.00155	0.00677	-0.01079	-0.01409	1.00581	15.19851	0.75204	-25.29075	0.05874	0.45142	0.05309	-0.00030	-0.01269	0.00003	19.96962	3.17117	3.89683	0.24057	0.93021	0.30386	0.00600	-0.03697	0.00527	-2.83301	-1.95769	-4.09908	1.50607	0.59995	0.22737	1.65399	1.91036	-1.35394	13.82362	0.76637	9.07023	0.00076	0.00205	0.00693	-0.00001
403			4.02000	14.11739	-9.44560	12.43934	0.81535	0.06452	0.09047	-0.03955	0.00178	0.00457	-0.01009	-0.01269	1.00770	15.19641	0.76803	-25.28612	0.06084	0.45568	0.05493	0.00061	-0.01295	-0.00015	19.95415	3.18961	3.87285	0.24295	0.93517	0.30316	0.00756	-0.04493	0.01030	-2.72849	-1.95376	-2.70966	1.71887	-0.17969	-0.12811	1.77364	2.43458	-2.33903	13.83079	0.76004	9.08162	0.00079	0.00204	0.00692	-0.00001
404			4.03000	14.14122	-9.46749	12.42156	0.80931	0.06342	0.09093	-0.03574	0.00191	0.00271	-0.00930	-0.01040	1.00892	15.18717	0.78431	-25.28531	0.05849	0.45958	0.05536	0.00112	-0.01182	-0.00066	19.93705	3.20964	3.84136	0.25157	0.93852	0.30295	0.00812	-0.04988	0.01189	-2.54847	-1.87610	-1.50524	1.70458	-0.60806	-0.74948	1.95122	2.58374	-2.69601	13.83438	0.75562	9.08266	0.00080	0.00204	0.00692	-0.00000
405			4.04000	14.16388	-9.48733	12.41430	0.80240	0.06177	0.09189	-0.03099	0.00180	0.00146	-0.00841	-0.00851	1.00950	15.17437	0.80002	-25.29150	0.05789	0.46380	0.05535	0.00124	-0.00982	-0.00127	19.92069	3.23152	3.80971	0.25654	0.94169	0.30339	0.00739	-0.05095	0.01024	-2.25890	-1.70376	-0.71400	1.50457	-0.64839	-1.42112	2.12233	2.36969	-2.43930	13.83506	0.75228	9.07653	0.00080	0.00205	0.00691	0.00000
406			4.05000	14.18389	-9.50434	12.41197	0.79808	0.05892	0.09222	-0.02563	0.00147	0.00105	-0.00768	-0.00710	1.01083	15.16243	0.81461	-25.30440	0.05780	0.46613	0.05554	0.00093	-0.00775	-0.00174	19.90729	3.25474	3.78379	0.26023	0.94319	0.30324	0.00546	-0.04817	0.00650	-1.89127	-1.42728	-0.48222	1.20481	-0.31362	-1.85121	2.22925	1.83309	-1.78461	13.83396	0.74887	9.06721	0.00078	0.00204	0.00691	0.00000
407			4.06000	14.19974	-9.51820	12.40862	0.79467	0.05957	0.09251	-0.01964	0.00108	0.00139	-0.00692	-0.00622	1.01197	15.15553	0.82780	-25.32117	0.05694	0.47158	0.05670	0.00029	-0.00608	-0.00198	19.89911	3.27819	3.76662	0.26348	0.94905	0.30385	0.00259	-0.04293	0.00206	-1.47762	-1.05146	-0.73307	0.86735	0.28696	-1.95373	2.25138	1.06936	-0.98611	13.83189	0.74499	9.05805	0.00076	0.00204	0.00690	0.00000
408			4.07000	14.21026	-9.52873	12.40023	0.78979	0.06141	0.09233	-0.01331	0.00067	0.00210	-0.00609	-0.00652	1.01115	15.15607	0.83936	-25.33924	0.05955	0.47840	0.05875	-0.00048	-0.00466	-0.00212	19.89746	3.30083	3.75879	0.25924	0.95725	0.30485	-0.00060	-0.03630	-0.00213	-1.08662	-0.61737	-1.21029	0.52740	0.98554	-1.88200	2.18920	0.23861	-0.22014	13.82925	0.74043	9.05043	0.00071	0.00203	0.00688	0.00000
409			4.08000	14.21532	-9.53678	12.38611	0.78518	0.06060	0.09187	-0.00758	0.00039	0.00281	-0.00570	-0.00704	1.00936	15.16426	0.84937	-25.35812	0.06322	0.48062	0.05984	-0.00126	-0.00329	-0.00222	19.90219	3.32177	3.75934	0.25434	0.96027	0.30512	-0.00330	-0.02931	-0.00554	-0.84980	-0.19188	-1.66029	0.21700	1.61699	-1.82403	2.06725	-0.49630	0.41785	13.82681	0.73470	9.04418	0.00066	0.00202	0.00684	0.00000
410			4.09000	14.21592	-9.54448	12.36759	0.78391	0.05945	0.09140	-0.00321	0.00036	0.00338	-0.00613	-0.00779	1.00875	15.17841	0.85805	-25.37825	0.06649	0.47932	0.06003	-0.00187	-0.00200	-0.00230	19.91190	3.34080	3.76645	0.25055	0.95875	0.30472	-0.00514	-0.02347	-0.00781	-0.84168	0.17216	-1.98464	-0.03291	2.04636	-1.81003	1.93005	-1.01991	0.85855	13.82633	0.72731	9.03763	0.00063	0.00200	0.00679	-0.00000
411			4.10000	14.21339	-9.55390	12.34612	0.78624	0.05902	0.09131	-0.00034	0.00051	0.00386	-0.00764	-0.00943	1.00891	15.19591	0.86546	-25.39917	0.07113	0.47463	0.05891	-0.00224	-0.00094	-0.00220	19.92462	3.35815	3.77742	0.24301	0.95119	0.30363	-0.00582	-0.01979	-0.00865	-1.00896	0.45166	-2.21486	-0.20073	2.19312	-1.73706	1.80945	-1.26605	1.04436	13.82976	0.71820	9.02904	0.00062	0.00198	0.00673	-0.00001
412			4.11000	14.20891	-9.56605	12.32241	0.78898	0.05938	0.09144	0.00125	0.00075	0.00427	-0.00885	-0.01077	1.00901	15.21389	0.87148	-25.41904	0.07361	0.47121	0.05795	-0.00221	-0.00027	-0.00195	19.93801	3.37435	3.78906	0.23901	0.94591	0.30307	-0.00552	-0.01843	-0.00815	-1.25248	0.64285	-2.38576	-0.27105	2.05326	-1.54421	1.70400	-1.22266	0.98388	13.83780	0.70825	9.01792	0.00063	0.00196	0.00668	-0.00001
413			4.12000	14.20343	-9.58104	12.29717	0.78825	0.05937	0.09061	0.00186	0.00100	0.00445	-0.00890	-0.01122	1.00950	15.22983	0.87620	-25.43614	0.07520	0.47235	0.05926	-0.00186	-0.00012	-0.00167	19.94981	3.38964	3.79880	0.23927	0.94935	0.30321	-0.00444	-0.01856	-0.00679	-1.50189	0.75074	-2.45949	-0.23517	1.69474	-1.30415	1.59341	-0.94330	0.77514	13.84886	0.69940	9.00571	0.00066	0.00196	0.00665	-0.00001
414			4.13000	14.19778	-9.59851	12.27184	0.78479	0.05790	0.08857	0.00185	0.00119	0.00429	-0.00872	-0.01146	1.00764	15.24181	0.88024	-25.45017	0.07717	0.47164	0.06121	-0.00129	-0.00047	-0.00149	19.95828	3.40416	3.80557	0.23853	0.95025	0.30164	-0.00277	-0.01905	-0.00533	-1.69956	0.78131	-2.36797	-0.09963	1.21416	-1.17438	1.48049	-0.52302	0.56514	13.86003	0.69376	8.99512	0.00069	0.00197	0.00666	-0.00001
415			4.14000	14.19261	-9.61749	12.24846	0.78055	0.05695	0.08701	0.00142	0.00135	0.00390	-0.00826	-0.01150	1.00382	15.24852	0.88463	-25.46277	0.07720	0.47095	0.06261	-0.00054	-0.00122	-0.00150	19.96243	3.41815	3.81000	0.23915	0.95020	0.30005	-0.00084	-0.01953	-0.00448	-1.83316	0.74948	-2.12743	0.11303	0.70155	-1.25248	1.38986	-0.05057	0.47322	13.86832	0.69268	8.98881	0.00070	0.00199	0.00671	-0.00001
416			4.15000	14.18839	-9.63745	12.22811	0.77801	0.05761	0.08673	0.00079	0.00154	0.00351	-0.00728	-0.01136	1.00075	15.24946	0.89033	-25.47592	0.07427	0.47347	0.06362	0.00023	-0.00222	-0.00172	19.96184	3.43213	3.81362	0.24330	0.95476	0.30031	0.00108	-0.01968	-0.00463	-1.95570	0.69558	-1.85338	0.36795	0.21312	-1.52020	1.32911	0.39550	0.56355	13.87187	0.69631	8.98815	0.00070	0.00201	0.00678	-0.00000
417			4.16000	14.18508	-9.65861	12.21044	0.77635	0.05890	0.08705	0.00026	0.00177	0.00329	-0.00687	-0.01156	0.99867	15.24461	0.89795	-25.49119	0.07273	0.47539	0.06379	0.00092	-0.00327	-0.00206	19.95682	3.44638	3.81855	0.24461	0.95682	0.30055	0.00261	-0.01869	-0.00593	-2.11138	0.66543	-1.66296	0.62776	-0.22408	-1.91103	1.28440	0.70984	0.86603	13.87038	0.70377	8.99329	0.00069	0.00204	0.00686	0.00000
418			4.17000	14.18229	-9.68149	12.19406	0.77149	0.05858	0.08713	-0.00019	0.00201	0.00327	-0.00696	-0.01177	0.99737	15.23441	0.90764	-25.50950	0.07572	0.47608	0.06374	0.00162	-0.00429	-0.00245	19.94880	3.46088	3.82726	0.24100	0.95556	0.30001	0.00332	-0.01601	-0.00817	-2.34325	0.67173	-1.59197	0.87631	-0.59915	-2.34551	1.22797	0.81540	1.34249	13.86473	0.71347	9.00328	0.00067	0.00206	0.00695	0.00001
419			4.18000	14.17989	-9.70722	12.17791	0.76526	0.05829	0.08777	-0.00101	0.00237	0.00348	-0.00659	-0.01188	0.99696	15.21948	0.91949	-25.53103	0.07936	0.47998	0.06400	0.00229	-0.00544	-0.00286	19.93967	3.47507	3.84136	0.23704	0.95956	0.30120	0.00322	-0.01199	-0.01098	-2.73091	0.69487	-1.62987	1.11965	-0.90374	-2.76212	1.15000	0.71178	1.91079	13.85687	0.72374	9.01580	0.00065	0.00208	0.00702	0.00001
420			4.19000	14.17821	-9.73778	12.16091	0.75882	0.05704	0.08819	-0.00257	0.00282	0.00397	-0.00613	-0.01164	0.99764	15.20063	0.93360	-25.55549	0.08288	0.48412	0.06455	0.00289	-0.00705	-0.00323	19.93116	3.48860	3.86170	0.23426	0.96488	0.30257	0.00255	-0.00714	-0.01406	-3.30362	0.71517	-1.81306	1.39325	-1.12717	-3.11556	1.06213	0.45460	2.51469	13.84943	0.73308	9.02809	0.00062	0.00208	0.00707	0.00001
421			4.20000	14.17758	-9.77480	12.14131	0.75303	0.05575	0.08826	-0.00491	0.00328	0.00473	-0.00672	-0.01121	0.99891	15.17870	0.95063	-25.58205	0.08652	0.48453	0.06433	0.00338	-0.00931	-0.00352	19.92432	3.50120	3.88862	0.23124	0.96355	0.30227	0.00154	-0.00159	-0.01724	-3.95884	0.71247	-2.18173	1.72060	-1.23960	-3.39580	0.96204	0.10051	3.14586	13.84504	0.74044	9.03746	0.00060	0.00209	0.00710	0.00000
422			4.21000	14.17825	-9.81819	12.11721	0.74479	0.05229	0.08678	-0.00814	0.00343	0.00562	-0.00813	-0.01010	1.00016	15.15502	0.97125	-25.61023	0.09143	0.48027	0.06427	0.00364	-0.01185	-0.00377	19.91983	3.51265	3.92262	0.22858	0.95503	0.29919	0.00022	0.00402	-0.02044	-4.51515	0.63475	-2.73517	2.04754	-1.16636	-3.60200	0.88144	-0.33826	3.80750	13.84567	0.74533	9.04294	0.00058	0.00208	0.00710	-0.00000
423			4.22000	14.18082	-9.86580	12.08692	0.73752	0.05011	0.08574	-0.01259	0.00335	0.00660	-0.00930	-0.00813	1.00161	15.13207	0.99550	-25.63962	0.09147	0.47711	0.06411	0.00326	-0.01405	-0.00395	19.91859	3.52334	3.96402	0.23362	0.94844	0.29670	-0.00153	0.00811	-0.02369	-4.81082	0.41734	-3.43406	2.26847	-0.84229	-3.69567	0.90469	-0.86523	4.44415	13.85157	0.74750	9.04393	0.00058	0.00207	0.00706	-0.00001
424			4.23000	14.18618	-9.91411	12.04941	0.73337	0.05035	0.08569	-0.01811	0.00311	0.00764	-0.00999	-0.00632	1.00336	15.11308	1.02228	-25.66964	0.08794	0.47722	0.06394	0.00230	-0.01545	-0.00397	19.92184	3.53461	4.01216	0.24176	0.94698	0.29615	-0.00383	0.00889	-0.02665	-4.77265	0.05276	-4.22537	2.30547	-0.27404	-3.59488	1.11138	-1.44469	4.93768	13.86094	0.74676	9.04098	0.00058	0.00205	0.00698	-0.00001
425			4.24000	14.19485	-9.95953	12.00403	0.72695	0.04943	0.08497	-0.02373	0.00255	0.00848	-0.01043	-0.00512	1.00424	15.10111	1.04985	-25.69859	0.08853	0.47799	0.06463	0.00105	-0.01586	-0.00378	19.93053	3.54836	4.06483	0.24356	0.94636	0.29555	-0.00642	0.00583	-0.02842	-4.42968	-0.39393	-5.01017	2.15133	0.47212	-3.23109	1.48555	-2.02687	5.14298	13.87115	0.74315	9.03472	0.00059	0.00203	0.00689	-0.00001
426			4.25000	14.20667	-9.99938	11.95160	0.72174	0.04687	0.08432	-0.02854	0.00181	0.00899	-0.01045	-0.00454	1.00568	15.09845	1.07644	-25.72440	0.09130	0.47959	0.06555	-0.00048	-0.01517	-0.00335	19.94548	3.56554	4.11837	0.24198	0.94837	0.29605	-0.00902	-0.00010	-0.02845	-3.88915	-0.84109	-5.61486	1.81566	1.30251	-2.63983	1.92599	-2.56398	4.95781	13.88038	0.73707	9.02691	0.00061	0.00200	0.00679	-0.00001
427			4.26000	14.22120	-10.03248	11.89481	0.71617	0.04482	0.08417	-0.03178	0.00120	0.00906	-0.01047	-0.00431	1.00691	15.10622	1.10012	-25.74574	0.09561	0.48229	0.06631	-0.00220	-0.01300	-0.00277	19.96678	3.58604	4.16849	0.23833	0.95149	0.29729	-0.01124	-0.00782	-0.02651	-3.30238	-1.21619	-5.87249	1.28801	2.10438	-1.94376	2.34683	-2.99126	4.37971	13.88814	0.72885	9.01925	0.00063	0.00197	0.00667	-0.00001
428			4.27000	14.23769	-10.05940	11.83778	0.70794	0.04363	0.08376	-0.03264	0.00080	0.00865	-0.01050	-0.00406	1.00590	15.12412	1.11873	-25.76262	0.10043	0.48507	0.06738	-0.00390	-0.00890	-0.00215	19.99372	3.60930	4.21139	0.23440	0.95409	0.29796	-0.01273	-0.01658	-0.02294	-2.80558	-1.43487	-5.75732	0.56712	2.73767	-1.26068	2.71180	-3.22462	3.51878	13.89462	0.71884	9.01270	0.00064	0.00194	0.00656	-0.00001
429			4.28000	14.25461	-10.08195	11.78359	0.70022	0.04219	0.08416	-0.03052	0.00058	0.00809	-0.01051	-0.00292	1.00338	15.15014	1.12996	-25.77560	0.10054	0.48563	0.06711	-0.00501	-0.00302	-0.00149	20.02420	3.63492	4.24475	0.23917	0.95399	0.29850	-0.01364	-0.02531	-0.01854	-2.44186	-1.40346	-5.41081	-0.28558	3.06531	-0.65564	2.99120	-3.19904	2.54508	13.89965	0.70804	9.00756	0.00064	0.00190	0.00646	-0.00000
430			4.29000	14.26934	-10.10192	11.73330	0.69325	0.04031	0.08461	-0.02513	0.00049	0.00756	-0.01077	-0.00150	1.00099	15.18083	1.13226	-25.78531	0.09953	0.48422	0.06630	-0.00539	0.00362	-0.00084	20.05549	3.66224	4.26796	0.24712	0.95159	0.29849	-0.01350	-0.03273	-0.01391	-2.17631	-1.07529	-5.01293	-1.13361	3.00670	-0.14445	3.14117	-2.89630	1.59622	13.90240	0.69799	9.00394	0.00063	0.00188	0.00640	-0.00000
431			4.30000	14.27907	-10.12062	11.68623	0.68701	0.03834	0.08411	-0.01721	0.00046	0.00711	-0.01127	-0.00063	1.00009	15.21192	1.12547	-25.79181	0.10127	0.48268	0.06644	-0.00519	0.00963	-0.00020	20.08445	3.69026	4.28145	0.25148	0.94953	0.29772	-0.01186	-0.03814	-0.00935	-1.98138	-0.49761	-4.67332	-1.81162	2.56443	0.29721	3.13480	-2.33612	0.73801	13.90236	0.69024	9.00156	0.00061	0.00186	0.00636	0.00000
432			4.31000	14.28188	-10.13909	11.64131	0.68763	0.03752	0.08332	-0.00835	0.00049	0.00682	-0.01191	-0.00127	1.00319	15.23934	1.11109	-25.79456	0.10502	0.48279	0.06739	-0.00441	0.01368	0.00045	20.10836	3.71782	4.28599	0.25017	0.95155	0.29779	-0.00892	-0.04136	-0.00519	-1.86130	0.20539	-4.41833	-2.17577	1.83476	0.68761	2.97615	-1.58537	0.01453	13.90000	0.68581	8.99929	0.00058	0.00185	0.00636	0.00000
433			4.32000	14.27739	-10.15823	11.59765	0.69200	0.03718	0.08269	0.00009	0.00056	0.00662	-0.01276	-0.00388	1.00539	15.26003	1.09214	-25.79295	0.11207	0.48173	0.06778	-0.00320	0.01477	0.00098	20.12520	3.74389	4.28308	0.23764	0.95146	0.29795	-0.00529	-0.04205	-0.00190	-1.81578	0.89193	-4.21024	-2.13966	0.97702	0.95863	2.70809	-0.77309	-0.49502	13.89699	0.68496	8.99498	0.00054	0.00184	0.00638	0.00000
434			4.33000	14.26655	-10.17852	11.55527	0.69323	0.03696	0.08205	0.00676	0.00065	0.00638	-0.01341	-0.00562	1.00488	15.27220	1.07283	-25.78784	0.11636	0.47967	0.06773	-0.00158	0.01266	0.00116	20.13458	3.76789	4.27540	0.22956	0.94868	0.29709	-0.00225	-0.04033	-0.00010	-1.81880	1.42935	-3.98235	-1.69982	0.18286	0.96824	2.39838	-0.06303	-0.70178	13.89516	0.68687	8.98669	0.00051	0.00184	0.00641	0.00000
435			4.34000	14.25159	-10.19982	11.51493	0.69220	0.03542	0.08017	0.01099	0.00070	0.00596	-0.01334	-0.00624	1.00438	15.27580	1.05778	-25.78191	0.11826	0.47867	0.06922	0.00003	0.00804	0.00092	20.13751	3.78976	4.26662	0.22762	0.94901	0.29543	-0.00023	-0.03679	-0.00013	-1.82472	1.75726	-3.72251	-0.96270	-0.39740	0.64418	2.11253	0.38708	-0.57004	13.89536	0.69006	8.97424	0.00048	0.00185	0.00644	-0.00000
436			4.35000	14.23450	-10.22148	11.47701	0.69234	0.03492	0.07865	0.01298	0.00072	0.00556	-0.01288	-0.00634	1.00337	15.27206	1.05028	-25.77829	0.11583	0.47889	0.07068	0.00124	0.00206	0.00024	20.13671	3.80977	4.26054	0.23129	0.95111	0.29411	0.00052	-0.03185	-0.00186	-1.78511	1.88802	-3.48822	-0.09673	-0.68053	0.04892	1.89155	0.48062	-0.14167	13.89763	0.69328	8.96037	0.00046	0.00186	0.00646	-0.00000
437			4.36000	14.21700	-10.24248	11.44105	0.69055	0.03523	0.07769	0.01299	0.00068	0.00524	-0.01215	-0.00637	1.00284	15.26359	1.05200	-25.77941	0.11448	0.48232	0.07241	0.00186	-0.00411	-0.00077	20.13537	3.82828	4.26021	0.23366	0.95703	0.29412	-0.00006	-0.02616	-0.00496	-1.68540	1.85029	-3.32529	0.73072	-0.64323	-0.73001	1.75475	0.22057	0.50950	13.90141	0.69598	8.94956	0.00045	0.00187	0.00647	-0.00000
438			4.37000	14.20041	-10.26201	11.40644	0.68680	0.03403	0.07620	0.01146	0.00061	0.00495	-0.01161	-0.00652	1.00262	15.25323	1.06290	-25.78749	0.11642	0.48505	0.07442	0.00208	-0.00925	-0.00208	20.13652	3.84583	4.26793	0.23159	0.96160	0.29373	-0.00157	-0.02046	-0.00910	-1.60528	1.69678	-3.22431	1.38503	-0.37672	-1.65372	1.72055	-0.27828	1.32278	13.90580	0.69819	8.94596	0.00046	0.00188	0.00648	-0.00000
439			4.38000	14.18573	-10.28081	11.37283	0.68489	0.03128	0.07524	0.00890	0.00060	0.00476	-0.01115	-0.00712	1.00326	15.24266	1.08149	-25.80451	0.11968	0.48696	0.07566	0.00209	-0.01265	-0.00354	20.14144	3.86339	4.28520	0.22649	0.96550	0.29428	-0.00323	-0.01573	-0.01385	-1.68537	1.48400	-3.13518	1.81328	-0.03079	-2.66859	1.78672	-0.82873	2.22085	13.91008	0.69996	8.95094	0.00048	0.00189	0.00647	-0.00000
440			4.39000	14.17376	-10.30106	11.34056	0.68158	0.03115	0.07506	0.00573	0.00074	0.00459	-0.01075	-0.00743	1.00412	15.23239	1.10571	-25.83144	0.12202	0.49199	0.07696	0.00200	-0.01445	-0.00497	20.14985	3.88193	4.31224	0.22302	0.97210	0.29590	-0.00456	-0.01274	-0.01834	-1.96509	1.25022	-2.98793	2.03493	0.29016	-3.62777	1.91922	-1.28160	3.03791	13.91370	0.70160	8.96360	0.00049	0.00188	0.00646	-0.00000
441			4.40000	14.16498	-10.32443	11.31063	0.67974	0.03157	0.07484	0.00243	0.00096	0.00428	-0.01096	-0.00710	1.00556	15.22265	1.13339	-25.86703	0.12136	0.49488	0.07771	0.00181	-0.01515	-0.00604	20.16072	3.90197	4.34686	0.22502	0.97483	0.29647	-0.00549	-0.01153	-0.02129	-2.32547	1.00269	-2.71925	2.11915	0.54970	-4.34097	2.04962	-1.55959	3.56515	13.91612	0.70400	8.98227	0.00050	0.00188	0.00645	-0.00000
442			4.41000	14.15964	-10.35078	11.28457	0.67832	0.03059	0.07441	-0.00068	0.00108	0.00373	-0.01144	-0.00636	1.00603	15.21374	1.16295	-25.90817	0.11879	0.49451	0.07778	0.00157	-0.01537	-0.00659	20.17286	3.92302	4.38499	0.23024	0.97334	0.29605	-0.00598	-0.01152	-0.02196	-2.55627	0.72516	-2.29386	2.14017	0.73757	-4.70936	2.10462	-1.65554	3.68288	13.91650	0.70868	9.00539	0.00050	0.00189	0.00648	0.00000
443			4.42000	14.15776	-10.37758	11.26401	0.67818	0.03024	0.07455	-0.00334	0.00106	0.00291	-0.01156	-0.00573	1.00668	15.20577	1.19323	-25.95136	0.11494	0.49595	0.07782	0.00134	-0.01576	-0.00666	20.18532	3.94401	4.42214	0.23668	0.97535	0.29694	-0.00592	-0.01203	-0.02037	-2.46066	0.40329	-1.71162	2.15900	0.84522	-4.73846	2.03240	-1.56814	3.37887	13.91382	0.71704	9.03131	0.00048	0.00191	0.00656	0.00000
444			4.43000	14.15913	-10.40077	11.25043	0.67780	0.03064	0.07492	-0.00522	0.00087	0.00179	-0.01164	-0.00577	1.00805	15.19858	1.22382	-25.99332	0.11409	0.49950	0.07819	0.00121	-0.01660	-0.00633	20.19676	3.96342	4.45407	0.23805	0.98000	0.29877	-0.00512	-0.01270	-0.01649	-1.93313	0.04564	-0.98705	2.21265	0.86962	-4.45800	1.81347	-1.30197	2.66240	13.90782	0.72989	9.05816	0.00045	0.00194	0.00667	0.00001
445			4.44000	14.16318	-10.41580	11.24508	0.67528	0.03034	0.07452	-0.00607	0.00046	0.00040	-0.01186	-0.00614	1.00789	15.19191	1.25432	-26.03094	0.11596	0.50156	0.07886	0.00115	-0.01777	-0.00561	20.20621	3.97979	4.47651	0.23520	0.98144	0.29920	-0.00382	-0.01358	-0.01025	-0.99092	-0.31774	-0.15034	2.29739	0.81987	-3.88391	1.46760	-0.90114	1.54264	13.89950	0.74687	9.08340	0.00042	0.00197	0.00680	0.00001
446			4.45000	14.16912	-10.41903	11.24874	0.67037	0.02838	0.07282	-0.00592	-0.00005	-0.00111	-0.01169	-0.00634	1.00495	15.18575	1.28436	-26.06131	0.11795	0.50157	0.08025	0.00107	-0.01899	-0.00459	20.21321	3.99185	4.48550	0.23216	0.98026	0.29771	-0.00244	-0.01499	-0.00225	0.19574	-0.65333	0.75547	2.38219	0.72971	-3.08175	1.05499	-0.44016	0.10385	13.89051	0.76621	9.10465	0.00039	0.00201	0.00694	0.00001
447			4.46000	14.17632	-10.40939	11.26181	0.66134	0.02584	0.07108	-0.00526	-0.00047	-0.00250	-0.01098	-0.00638	0.99982	15.18037	1.31336	-26.08282	0.12141	0.50243	0.08189	0.00092	-0.02007	-0.00338	20.21810	3.99923	4.47859	0.22749	0.97971	0.29610	-0.00125	-0.01714	0.00626	1.34225	-0.93663	1.63931	2.43288	0.64754	-2.16626	0.65733	-0.00498	-1.46293	13.88201	0.78577	9.12089	0.00036	0.00205	0.00705	0.00000
448			4.47000	14.18448	-10.38895	11.28335	0.65193	0.02454	0.07049	-0.00489	-0.00073	-0.00356	-0.00963	-0.00582	0.99517	15.17632	1.34094	-26.09502	0.12227	0.50651	0.08330	0.00058	-0.02109	-0.00212	20.22160	4.00229	4.45576	0.22772	0.98392	0.29612	-0.00050	-0.01995	0.01396	2.16981	-1.16006	2.32766	2.44081	0.63134	-1.23747	0.35193	0.33003	-2.90286	13.87460	0.80373	9.13238	0.00033	0.00208	0.00712	0.00000
449			4.48000	14.19368	-10.36214	11.31038	0.64495	0.02262	0.07107	-0.00562	-0.00079	-0.00410	-0.00793	-0.00452	0.99258	15.17461	1.36703	-26.09847	0.11965	0.51125	0.08384	-0.00002	-0.02200	-0.00095	20.22473	4.00235	4.41973	0.23503	0.99047	0.29747	-0.00030	-0.02309	0.01961	2.52955	-1.34335	2.64531	2.40768	0.74416	-0.38629	0.20209	0.50231	-3.97086	13.86871	0.81849	9.14067	0.00032	0.00210	0.00714	0.00000
450			4.49000	14.20440	-10.33389	11.33855	0.63560	0.01966	0.07060	-0.00786	-0.00068	-0.00393	-0.00692	-0.00334	0.99069	15.17656	1.39193	-26.09466	0.12149	0.51406	0.08482	-0.00095	-0.02259	-0.00009	20.22865	4.00124	4.37543	0.23725	0.99320	0.29716	-0.00075	-0.02591	0.02208	2.44868	-1.52673	2.50807	2.31899	1.04478	0.27664	0.23650	0.46578	-4.48504	13.86471	0.82892	9.14707	0.00030	0.00210	0.00713	0.00000
451			4.50000	14.21735	-10.30797	11.36331	0.62494	0.01674	0.06903	-0.01145	-0.00054	-0.00317	-0.00654	-0.00222	0.99068	15.18386	1.41597	-26.08649	0.12686	0.51695	0.08689	-0.00237	-0.02273	0.00032	20.23467	4.00096	4.32928	0.23608	0.99555	0.29585	-0.00192	-0.02754	0.02118	2.12620	-1.74530	1.96391	2.14790	1.57420	0.66440	0.41673	0.19503	-4.39794	13.86238	0.83446	9.15244	0.00030	0.00210	0.00711	0.00000
452			4.51000	14.23303	-10.28525	11.38124	0.61894	0.01489	0.06880	-0.01588	-0.00049	-0.00224	-0.00555	-0.00132	0.99227	15.19837	1.43944	-26.07739	0.12881	0.52346	0.08874	-0.00427	-0.02251	0.00030	20.24411	4.00260	4.28728	0.23855	1.00533	0.29764	-0.00383	-0.02682	0.01805	1.91296	-2.03316	1.16259	1.88311	2.35238	0.80090	0.62337	-0.30851	-3.84351	13.86081	0.83524	9.15659	0.00030	0.00209	0.00709	0.00000
453			4.52000	14.25163	-10.26248	11.39067	0.61336	0.01250	0.06879	-0.02029	-0.00053	-0.00139	-0.00512	-0.00099	0.99347	15.22231	1.46252	-26.06989	0.13303	0.52833	0.08987	-0.00690	-0.02188	0.00005	20.25836	4.00560	4.25332	0.23670	1.01205	0.29957	-0.00631	-0.02236	0.01408	2.23321	-2.42085	0.29357	1.53065	3.37723	0.84223	0.70627	-1.01600	-3.10630	13.85879	0.83207	9.15960	0.00030	0.00209	0.00709	0.00000
454			4.53000	14.27282	-10.23208	11.39185	0.60765	0.00960	0.06808	-0.02381	-0.00065	-0.00087	-0.00545	-0.00029	0.99564	15.25812	1.48509	-26.06435	0.13780	0.53089	0.09106	-0.01031	-0.02094	-0.00002	20.27879	4.00770	4.22785	0.23637	1.01516	0.30034	-0.00934	-0.01414	0.01107	3.43954	-2.91354	-0.50120	1.08774	4.60446	1.04634	0.56338	-1.87786	-2.52508	13.85551	0.82636	9.16158	0.00029	0.00208	0.00710	0.00000
455			4.54000	14.29568	-10.18382	11.38576	0.60097	0.00779	0.06732	-0.02573	-0.00085	-0.00076	-0.00560	0.00091	0.99814	15.30833	1.50619	-26.05818	0.14115	0.53551	0.09293	-0.01429	-0.01972	0.00060	20.30680	4.00594	4.20807	0.24023	1.02175	0.30180	-0.01295	-0.00352	0.01052	5.66640	-3.47268	-1.18677	0.53568	5.92445	1.69332	0.17940	-2.81590	-2.36652	13.85078	0.81943	9.16316	0.00028	0.00207	0.00711	0.00000
456			4.55000	14.31859	-10.10764	11.37317	0.59437	0.00462	0.06642	-0.02572	-0.00077	-0.00095	-0.00569	0.00201	0.99934	15.37465	1.52384	-26.04610	0.14450	0.53796	0.09436	-0.01865	-0.01787	0.00230	20.34328	3.99755	4.18894	0.24417	1.02585	0.30299	-0.01664	0.00760	0.01311	8.80809	-4.03099	-1.80370	-0.12373	7.16569	2.98337	-0.39368	-3.70568	-2.77197	13.84502	0.81289	9.16536	0.00027	0.00206	0.00711	0.00000
457			4.56000	14.33973	-9.99565	11.35415	0.58612	-0.00318	0.06394	-0.02352	0.00074	-0.00131	-0.00596	0.00347	0.99899	15.45722	1.53548	-26.02114	0.14963	0.53371	0.09549	-0.02311	-0.01515	0.00521	20.38795	3.98075	4.16445	0.24784	1.02091	0.30123	-0.01970	0.01637	0.01877	12.58057	-4.50619	-2.35915	-0.85245	8.11105	4.91874	-1.04807	-4.35933	-3.77184	13.83912	0.80801	9.16911	0.00027	0.00205	0.00710	0.00000
458			4.57000	14.35700	-9.84368	11.32931	0.57323	-0.01353	0.05859	-0.01895	0.00407	-0.00179	-0.00630	0.00532	0.99579	15.55347	1.53853	-25.97719	0.15727	0.52434	0.09796	-0.02716	-0.01159	0.00913	20.43857	3.95545	4.12828	0.24960	1.00751	0.29486	-0.02109	0.01997	0.02677	16.54099	-4.80913	-2.70089	-1.58477	8.54946	7.24135	-1.65805	-4.56010	-5.31523	13.83372	0.80561	9.17502	0.00026	0.00204	0.00710	0.00000
459			4.58000	14.36869	-9.65284	11.30184	0.55988	-0.02538	0.05185	-0.01247	0.00912	-0.00243	-0.00592	0.00717	0.99312	15.65808	1.53122	-25.91144	0.16629	0.51521	0.10187	-0.02990	-0.00767	0.01357	20.49096	3.92313	4.07467	0.25039	0.99503	0.28726	-0.02018	0.01684	0.03631	20.06763	-4.86873	-2.54226	-2.21133	8.35448	9.50943	-2.11380	-4.15033	-7.28090	13.82927	0.80530	9.18203	0.00026	0.00204	0.00708	0.00000
460			4.59000	14.37396	-9.43140	11.27833	0.54728	-0.03826	0.04582	-0.00496	0.01508	-0.00323	-0.00435	0.00829	0.99431	15.76356	1.51371	-25.82557	0.17969	0.51211	0.10670	-0.03116	-0.00414	0.01776	20.53974	3.88658	3.99909	0.24616	0.99237	0.28259	-0.01651	0.00682	0.04674	22.41904	-4.65232	-1.63415	-2.59729	7.51696	11.25368	-2.33679	-3.10437	-9.46775	13.82630	0.80611	9.18719	0.00026	0.00203	0.00704	0.00000
461			4.60000	14.37338	-9.19512	11.26736	0.53651	-0.05257	0.04031	0.00250	0.02080	-0.00404	-0.00260	0.00817	0.99869	15.86169	1.48828	-25.72529	0.19915	0.51096	0.11142	-0.03057	-0.00143	0.02074	20.57970	3.84926	3.89954	0.23235	0.99230	0.27919	-0.01057	-0.00850	0.05660	23.01384	-4.17024	0.08133	-2.66214	6.13267	12.10126	-2.32406	-1.54776	-11.58258	13.82460	0.80727	9.18739	0.00026	0.00201	0.00697	0.00000
462			4.61000	14.36832	-8.96366	11.27698	0.52871	-0.06613	0.03619	0.00932	0.02403	-0.00481	-0.00060	0.00819	1.00382	15.94479	1.45846	-25.61942	0.21534	0.51103	0.11517	-0.02646	0.00078	0.02171	20.60673	3.81414	3.77764	0.22235	0.99402	0.27680	-0.00421	-0.02587	0.06452	21.78959	-3.46600	2.42337	-2.46391	4.39117	11.87124	-2.13981	0.27912	-13.30724	13.82320	0.80904	9.18152	0.00025	0.00198	0.00687	0.00000
463			4.62000	14.36008	-8.75388	11.31219	0.52754	-0.07551	0.03516	0.01554	0.02325	-0.00576	0.00244	0.00878	1.01005	16.00777	1.42724	-25.51796	0.22091	0.51737	0.11788	-0.01917	0.00310	0.02060	20.61877	3.78321	3.63845	0.22536	1.00669	0.27857	0.00186	-0.04187	0.07034	19.25437	-2.60541	4.96465	-2.14546	2.54295	10.67769	-1.88733	2.07034	-14.39979	13.82086	0.81195	9.17115	0.00025	0.00196	0.00678	0.00000
464			4.63000	14.34901	-8.57527	11.37231	0.53141	-0.08118	0.03546	0.02136	0.01988	-0.00660	0.00492	0.00834	1.01793	16.04899	1.39664	-25.42878	0.22565	0.52623	0.12004	-0.01159	0.00571	0.01801	20.61631	3.75688	3.48942	0.22514	1.02320	0.28218	0.00703	-0.05321	0.07304	16.18708	-1.66322	7.14528	-1.82764	0.85505	8.88062	-1.65789	3.50876	-14.72962	13.81711	0.81605	9.15870	0.00024	0.00194	0.00670	0.00000
465			4.64000	14.33467	-8.42918	11.45080	0.53594	-0.08637	0.03580	0.02663	0.01624	-0.00700	0.00497	0.00840	1.02482	16.07058	1.36777	-25.35613	0.22947	0.52576	0.11941	-0.00515	0.00831	0.01438	20.60259	3.73457	3.33921	0.22554	1.02344	0.28207	0.01035	-0.05670	0.07094	13.28934	-0.72408	8.52091	-1.59567	-0.42304	6.88129	-1.50147	4.33688	-14.26805	13.81292	0.82008	9.14583	0.00024	0.00194	0.00665	0.00000
466			4.65000	14.31636	-8.31103	11.53789	0.54141	-0.09235	0.03629	0.03113	0.01338	-0.00696	0.00360	0.00946	1.03087	16.07777	1.34106	-25.30116	0.22989	0.51783	0.11650	-0.00088	0.01067	0.01039	20.58278	3.71491	3.19668	0.23130	1.01260	0.27974	0.01162	-0.05197	0.06470	10.96436	0.12356	8.96833	-1.49948	-1.12202	4.90632	-1.43694	4.44039	-13.06733	13.80956	0.82239	9.13322	0.00024	0.00193	0.00662	0.00000
467			4.66000	14.29393	-8.21392	11.62463	0.55069	-0.09641	0.03669	0.03458	0.01111	-0.00654	0.00201	0.01096	1.03591	16.07714	1.31676	-25.26439	0.22382	0.50787	0.11325	0.00080	0.01262	0.00648	20.56249	3.69647	3.06985	0.24421	1.00017	0.27685	0.01089	-0.04079	0.05555	9.22707	0.80464	8.66207	-1.52633	-1.19433	3.01228	-1.45420	3.86547	-11.27473	13.80804	0.82182	9.12120	0.00023	0.00192	0.00659	0.00000
468			4.67000	14.26830	-8.13264	11.70492	0.55948	-0.09972	0.03588	0.03606	0.00934	-0.00570	0.00107	0.01141	1.03933	16.07496	1.29552	-25.24599	0.21990	0.50005	0.11188	0.00033	0.01373	0.00282	20.54663	3.67791	2.96449	0.25083	0.99258	0.27447	0.00797	-0.02535	0.04503	7.82527	1.26684	7.90102	-1.59122	-0.72734	1.22454	-1.55819	2.80470	-9.13931	13.80863	0.81781	9.11025	0.00023	0.00192	0.00658	-0.00000
469			4.68000	14.24152	-8.06500	11.77608	0.56583	-0.10104	0.03538	0.03497	0.00754	-0.00486	0.00106	0.01022	1.03893	16.07587	1.27854	-25.24540	0.21943	0.49645	0.11140	-0.00138	0.01355	-0.00064	20.53806	3.65789	2.88315	0.24773	0.99105	0.27432	0.00404	-0.00758	0.03472	6.48628	1.48652	6.97008	-1.58258	0.06915	-0.41791	-1.76579	1.55970	-6.93517	13.81074	0.81010	9.10099	0.00022	0.00192	0.00659	-0.00000
470			4.69000	14.21617	-8.01101	11.83791	0.57178	-0.10024	0.03525	0.03165	0.00551	-0.00414	0.00146	0.00799	1.03396	16.08183	1.26728	-25.26095	0.21836	0.49357	0.11081	-0.00325	0.01201	-0.00376	20.53685	3.63523	2.82532	0.24092	0.98974	0.27479	0.00074	0.01039	0.02542	5.08788	1.49299	6.08864	-1.43611	0.91229	-1.88501	-2.06689	0.45391	-4.90019	13.81369	0.79843	9.09352	0.00021	0.00192	0.00661	-0.00000
471			4.70000	14.19428	-7.97095	11.89213	0.57444	-0.09870	0.03421	0.02702	0.00339	-0.00346	0.00160	0.00587	1.02658	16.09191	1.26252	-25.29048	0.21795	0.48961	0.11085	-0.00422	0.00970	-0.00652	20.54056	3.60943	2.78790	0.23369	0.98569	0.27375	-0.00100	0.02603	0.01776	3.66722	1.36993	5.42121	-1.15816	1.51090	-3.19964	-2.41092	-0.27166	-3.20732	13.81727	0.78232	9.08724	0.00019	0.00192	0.00664	-0.00000
472			4.71000	14.17666	-7.94442	11.94161	0.57718	-0.09709	0.03320	0.02257	0.00142	-0.00299	0.00162	0.00447	1.02019	16.10247	1.26414	-25.33198	0.21542	0.48571	0.11096	-0.00349	0.00741	-0.00887	20.54548	3.58081	2.76619	0.23218	0.98227	0.27268	-0.00099	0.03768	0.01216	2.35935	1.21654	5.02351	-0.78862	1.64694	-4.39250	-2.73558	-0.50571	-1.91974	13.82184	0.76093	9.08035	0.00015	0.00192	0.00667	-0.00000
473			4.72000	14.16284	-7.92945	11.98888	0.58071	-0.09417	0.03272	0.01922	-0.00011	-0.00271	0.00096	0.00324	1.01494	16.10844	1.27114	-25.38342	0.21236	0.48136	0.11036	-0.00096	0.00551	-0.01064	20.54748	3.55033	2.75539	0.23177	0.97698	0.27152	0.00074	0.04468	0.00839	1.33821	1.09640	4.80893	-0.36067	1.24996	-5.41695	-2.99469	-0.24030	-1.00304	13.82805	0.73354	9.07112	0.00011	0.00193	0.00670	-0.00000
474			4.73000	14.15161	-7.92250	12.03486	0.58554	-0.09062	0.03259	0.01718	-0.00095	-0.00254	-0.00077	0.00199	1.00959	16.10519	1.28221	-25.44183	0.20883	0.47333	0.10821	0.00293	0.00391	-0.01151	20.54274	3.51931	2.75140	0.23029	0.96407	0.26894	0.00394	0.04682	0.00606	0.72626	1.02101	4.64462	0.10062	0.39341	-6.15463	-3.16202	0.46466	-0.39714	13.83615	0.70104	9.05885	0.00006	0.00192	0.00671	-0.00000
475			4.74000	14.14168	-7.91927	12.07931	0.58824	-0.08779	0.03250	0.01620	-0.00117	-0.00242	-0.00245	0.00112	1.00446	16.08966	1.29587	-25.50322	0.20628	0.46565	0.10598	0.00743	0.00262	-0.01149	20.52815	3.48915	2.75074	0.22750	0.95056	0.26615	0.00799	0.04499	0.00511	0.50967	0.98025	4.47355	0.54863	-0.75202	-6.48915	-3.23219	1.46905	-0.09521	13.84629	0.66682	9.04514	0.00002	0.00192	0.00669	-0.00000
476			4.75000	14.13206	-7.91644	12.12206	0.58891	-0.08435	0.03348	0.01592	-0.00106	-0.00241	-0.00294	0.00089	0.99875	16.06115	1.31045	-25.56305	0.20145	0.46274	0.10397	0.01154	0.00141	-0.01063	20.50257	3.46081	2.74982	0.22747	0.94336	0.26526	0.01214	0.04069	0.00574	0.51573	0.96694	4.32131	0.95569	-1.95556	-6.35347	-3.23773	2.54713	-0.15100	13.85816	0.63572	9.03307	-0.00001	0.00191	0.00665	0.00000
477			4.76000	14.12230	-7.91307	12.16349	0.58832	-0.08268	0.03472	0.01597	-0.00097	-0.00246	-0.00247	0.00103	0.99382	16.02142	1.32492	-25.61677	0.19692	0.46242	0.10235	0.01450	0.00013	-0.00919	20.46736	3.43417	2.74481	0.22737	0.94066	0.26554	0.01538	0.03526	0.00786	0.55145	0.97356	4.25583	1.28518	-2.96214	-5.81965	-3.21044	3.44727	-0.56020	13.87066	0.61141	9.02530	-0.00001	0.00189	0.00660	0.00000
478			4.77000	14.11236	-7.90960	12.20490	0.58995	-0.08266	0.03515	0.01603	-0.00106	-0.00252	-0.00231	0.00083	0.99046	15.97447	1.33855	-25.66211	0.19416	0.45966	0.10074	0.01586	-0.00086	-0.00758	20.42609	3.40871	2.73302	0.22343	0.93452	0.26444	0.01672	0.02921	0.01073	0.50394	0.97668	4.32290	1.46163	-3.54837	-5.07930	-3.12492	3.97571	-1.19640	13.88175	0.59538	9.02308	0.00000	0.00189	0.00657	-0.00000
479			4.78000	14.10275	-7.90720	12.24768	0.59291	-0.08159	0.03591	0.01528	-0.00145	-0.00266	-0.00246	0.00090	0.98810	15.92588	1.35074	-25.69914	0.18984	0.45645	0.09866	0.01509	-0.00119	-0.00617	20.38344	3.38438	2.71368	0.22186	0.92671	0.26288	0.01639	0.02284	0.01330	0.24445	0.92649	4.50395	1.42616	-3.56991	-4.33690	-2.91770	4.04866	-1.84987	13.88927	0.58696	9.02580	0.00003	0.00189	0.00656	-0.00000
480			4.79000	14.09494	-7.90864	12.29296	0.59696	-0.07903	0.03707	0.01265	-0.00229	-0.00281	-0.00219	0.00179	0.98696	15.88179	1.36109	-25.73019	0.18126	0.45572	0.09709	0.01218	-0.00096	-0.00522	20.34405	3.36203	2.68842	0.22863	0.92298	0.26194	0.01503	0.01626	0.01475	-0.39867	0.76401	4.73148	1.20048	-3.01104	-3.71789	-2.54221	3.70629	-2.32655	13.89203	0.58350	9.03050	0.00006	0.00190	0.00660	-0.00000
481			4.80000	14.09131	-7.91820	12.34099	0.60262	-0.07948	0.03704	0.00760	-0.00369	-0.00281	-0.00211	0.00251	0.98876	15.84746	1.36991	-25.75773	0.17558	0.45308	0.09628	0.00837	-0.00051	-0.00473	20.31126	3.34301	2.66012	0.23437	0.91867	0.26021	0.01250	0.00909	0.01459	-1.45517	0.46085	4.91450	0.86525	-2.01010	-3.25504	-1.98941	3.11049	-2.52161	13.88935	0.58166	9.03304	0.00007	0.00191	0.00666	0.00000
482			4.81000	14.09402	-7.93909	12.39114	0.60796	-0.07803	0.03795	0.00055	-0.00522	-0.00278	-0.00197	0.00264	0.99047	15.82589	1.37771	-25.78400	0.17145	0.45331	0.09544	0.00434	0.00016	-0.00457	20.28621	3.32908	2.63199	0.23801	0.91801	0.26015	0.00969	0.00107	0.01304	-2.74258	0.03683	4.98043	0.47699	-0.82325	-2.95697	-1.28919	2.48556	-2.41835	13.88058	0.57885	9.03058	0.00007	0.00193	0.00672	0.00000
483			4.82000	14.10426	-7.97208	12.44210	0.61409	-0.07409	0.04017	-0.00757	-0.00643	-0.00275	-0.00142	0.00224	0.99133	15.81715	1.38450	-25.81069	0.16647	0.45737	0.09452	0.00085	0.00113	-0.00466	20.26773	3.32183	2.60662	0.24222	0.92305	0.26243	0.00763	-0.00722	0.01054	-4.04784	-0.45311	4.90668	0.09228	0.27183	-2.82931	-0.54733	2.03745	-2.07375	13.86616	0.57365	9.02237	0.00008	0.00194	0.00678	0.00000
484			4.83000	14.12222	-8.01645	12.49253	0.62074	-0.07096	0.04191	-0.01568	-0.00740	-0.00259	-0.00133	0.00072	0.99294	15.81869	1.39040	-25.83915	0.16662	0.46084	0.09396	-0.00151	0.00225	-0.00495	20.25281	3.32155	2.58563	0.23914	0.92838	0.26488	0.00672	-0.01423	0.00741	-5.23651	-0.93157	4.69178	-0.22210	1.05812	-2.87656	0.08739	1.88576	-1.53907	13.84884	0.56602	9.00996	0.00009	0.00195	0.00680	0.00000
485			4.84000	14.14699	-8.07066	12.54086	0.63054	-0.06768	0.04364	-0.02284	-0.00796	-0.00233	-0.00223	-0.00144	0.99580	15.82611	1.39556	-25.87027	0.16838	0.46163	0.09268	-0.00253	0.00330	-0.00536	20.23762	3.32722	2.57042	0.23320	0.93031	0.26691	0.00731	-0.01831	0.00380	-6.19996	-1.32391	4.34182	-0.41014	1.41504	-3.11401	0.50529	2.05689	-0.82317	13.83223	0.55691	8.99604	0.00009	0.00196	0.00680	0.00000
486			4.85000	14.17681	-8.13218	12.58566	0.64077	-0.06374	0.04495	-0.02816	-0.00802	-0.00198	-0.00373	-0.00372	0.99923	15.83426	1.40059	-25.90511	0.17102	0.46168	0.09161	-0.00214	0.00388	-0.00589	20.21823	3.33707	2.56248	0.22595	0.93153	0.26847	0.00911	-0.01858	-0.00001	-6.85453	-1.57836	3.89220	-0.42697	1.34134	-3.51423	0.65054	2.49400	0.02552	13.81872	0.54792	8.98372	0.00008	0.00196	0.00678	0.00000
487			4.86000	14.20937	-8.19805	12.62589	0.64980	-0.05737	0.04627	-0.03113	-0.00739	-0.00161	-0.00598	-0.00512	1.00248	15.83863	1.40640	-25.94384	0.17106	0.46104	0.09033	-0.00058	0.00338	-0.00636	20.19187	3.34868	2.56253	0.22332	0.92974	0.26886	0.01177	-0.01479	-0.00332	-7.18175	-1.67623	3.39888	-0.22815	0.93219	-3.94760	0.49576	3.07807	0.85793	13.80925	0.54107	8.97546	0.00009	0.00195	0.00673	0.00000
488			4.87000	14.24246	-8.26549	12.66121	0.65524	-0.05155	0.04748	-0.03172	-0.00653	-0.00126	-0.00799	-0.00600	1.00395	15.83622	1.41452	-25.98509	0.17104	0.46047	0.08911	0.00154	0.00125	-0.00658	20.15740	3.35906	2.56949	0.22086	0.92754	0.26901	0.01444	-0.00772	-0.00536	-7.16900	-1.64655	2.91646	0.20423	0.35057	-4.24482	0.07163	3.65409	1.48310	13.80372	0.53772	8.97233	0.00011	0.00195	0.00667	0.00000
489			4.88000	14.27431	-8.33119	12.69172	0.65729	-0.04805	0.04895	-0.03029	-0.00568	-0.00100	-0.00911	-0.00582	1.00406	15.82626	1.42650	-26.02610	0.16905	0.46039	0.08771	0.00356	-0.00259	-0.00637	20.11590	3.36550	2.58071	0.22306	0.92679	0.26974	0.01668	0.00062	-0.00559	-6.76077	-1.54217	2.48398	0.82238	-0.21532	-4.26222	-0.50095	4.06417	1.73218	13.80145	0.53769	8.97240	0.00013	0.00194	0.00663	0.00000
490			4.89000	14.30349	-8.39104	12.71794	0.65976	-0.04686	0.05062	-0.02722	-0.00485	-0.00090	-0.00960	-0.00476	1.00597	15.81016	1.44344	-26.06346	0.16514	0.46082	0.08623	0.00489	-0.00772	-0.00572	20.07039	3.36651	2.59210	0.23072	0.92786	0.27108	0.01815	0.00781	-0.00375	-5.93577	-1.39597	2.16023	1.53376	-0.62053	-3.93473	-1.07003	4.21873	1.49599	13.80149	0.53906	8.97173	0.00016	0.00194	0.00661	-0.00000
491			4.90000	14.32881	-8.44121	12.74124	0.66134	-0.04495	0.05179	-0.02264	-0.00381	-0.00103	-0.01020	-0.00360	1.00872	15.79063	1.46567	-26.09397	0.16208	0.46210	0.08541	0.00549	-0.01334	-0.00478	20.02467	3.36188	2.59892	0.23768	0.92855	0.27157	0.01841	0.01204	-0.00001	-4.79487	-1.21872	2.06610	2.23045	-0.82657	-3.33339	-1.52059	4.16042	0.79778	13.80283	0.53897	8.96581	0.00019	0.00195	0.00662	-0.00000
492			4.91000	14.34957	-8.47951	12.76462	0.66489	-0.04368	0.05236	-0.01694	-0.00286	-0.00150	-0.01078	-0.00312	1.01200	15.77000	1.49271	-26.11614	0.16060	0.46263	0.08493	0.00567	-0.01838	-0.00380	19.98131	3.35257	2.59726	0.24083	0.92807	0.27131	0.01778	0.01283	0.00470	-3.52532	-1.01178	2.33127	2.81811	-0.90384	-2.65941	-1.80185	4.02853	-0.17193	13.80476	0.53459	8.95290	0.00021	0.00195	0.00663	-0.00000
493			4.92000	14.36550	-8.50575	12.79215	0.66876	-0.04114	0.05253	-0.01039	-0.00201	-0.00226	-0.01090	-0.00418	1.01320	15.74921	1.52341	-26.13089	0.16197	0.46522	0.08537	0.00589	-0.02206	-0.00302	19.94085	3.34020	2.58565	0.23526	0.93014	0.27123	0.01661	0.01097	0.00919	-2.31007	-0.76900	2.95811	3.23024	-0.97888	-2.10523	-1.91770	3.95225	-1.13492	13.80712	0.52358	8.93491	0.00022	0.00196	0.00664	-0.00000
494			4.93000	14.37658	-8.52137	12.82697	0.67323	-0.04012	0.05272	-0.00342	-0.00143	-0.00318	-0.01029	-0.00591	1.01231	15.72768	1.55600	-26.14038	0.16366	0.46753	0.08573	0.00636	-0.02356	-0.00246	19.90226	3.32663	2.56533	0.22697	0.93282	0.27144	0.01575	0.00758	0.01254	-1.24924	-0.48952	3.79640	3.40730	-1.15790	-1.74187	-1.90031	3.98817	-1.87469	13.81031	0.50364	8.91632	0.00021	0.00198	0.00665	-0.00000
495			4.94000	14.38288	-8.52813	12.87015	0.67765	-0.04125	0.05278	0.00336	-0.00104	-0.00404	-0.00883	-0.00766	1.00995	15.70427	1.58790	-26.14684	0.16427	0.46965	0.08623	0.00702	-0.02270	-0.00201	19.86405	3.31341	2.53896	0.21989	0.93686	0.27190	0.01538	0.00400	0.01447	-0.35686	-0.19427	4.60640	3.32751	-1.46187	-1.49812	-1.80644	4.10171	-2.31017	13.81444	0.47177	8.90210	0.00019	0.00199	0.00667	-0.00000
496			4.95000	14.38470	-8.52764	12.92009	0.68200	-0.04153	0.05357	0.00931	-0.00068	-0.00471	-0.00675	-0.00905	1.00775	15.67840	1.61656	-26.15110	0.16258	0.47467	0.08686	0.00762	-0.02018	-0.00152	19.82531	3.30131	2.50955	0.21627	0.94550	0.27373	0.01525	0.00123	0.01511	0.37805	0.08499	5.16867	3.03872	-1.83161	-1.25405	-1.68212	4.17932	-2.45857	13.81923	0.42378	8.89673	0.00017	0.00202	0.00671	-0.00000
497			4.96000	14.38257	-8.52131	12.97354	0.68896	-0.04032	0.05512	0.01338	-0.00034	-0.00511	-0.00532	-0.00978	1.00622	15.65036	1.64023	-26.15303	0.15655	0.47759	0.08617	0.00766	-0.01677	-0.00092	19.78664	3.29055	2.47985	0.21853	0.94993	0.27503	0.01510	-0.00017	0.01453	0.94476	0.27423	5.35865	2.63236	-2.11859	-0.93562	-1.54720	4.10668	-2.36015	13.82428	0.35490	8.90342	0.00015	0.00203	0.00676	-0.00000
498			4.97000	14.37822	-8.51063	13.02657	0.69684	-0.03828	0.05743	0.01456	-0.00004	-0.00519	-0.00490	-0.00988	1.00522	15.62228	1.65863	-26.15205	0.14840	0.47734	0.08379	0.00692	-0.01327	-0.00025	19.74941	3.28101	2.45244	0.22388	0.94800	0.27560	0.01449	-0.00005	0.01277	1.34183	0.29804	5.13539	2.16903	-2.17471	-0.51947	-1.40487	3.83182	-2.03702	13.82985	0.26183	8.92377	0.00014	0.00203	0.00677	-0.00000
499			4.98000	14.37368	-8.49668	13.07528	0.70184	-0.03894	0.05894	0.01284	0.00027	-0.00477	-0.00491	-0.00985	1.00422	15.59708	1.67183	-26.14774	0.14404	0.47438	0.08135	0.00560	-0.00985	0.00051	19.71532	3.27266	2.42978	0.22489	0.94249	0.27529	0.01295	0.00101	0.01006	1.61994	0.16053	4.48075	1.64701	-1.94903	0.04558	-1.23532	3.37214	-1.53972	13.83628	0.14789	8.95918	0.00018	0.00197	0.00672	-0.00000
500			4.99000	14.37038	-8.47996	13.11535	0.70239	-0.03918	0.06087	0.00909	0.00065	-0.00391	-0.00457	-0.00907	1.00110	15.57809	1.67960	-26.13868	0.13870	0.47291	0.07892	0.00353	-0.00669	0.00151	19.68568	3.26573	2.41336	0.22869	0.93856	0.27563	0.01096	0.00198	0.00703	1.86744	-0.07873	3.38997	1.06438	-1.44712	0.87622	-1.01593	2.76992	-0.99511	13.84276	0.02762	9.01107	0.00026	0.00187	0.00659	-0.00000
501			5.00000	14.36879	-8.46008	13.14262	0.70090	-0.03885	0.06324	0.00460	0.00112	-0.00268	-0.00369	-0.00776	0.99721	15.56864	1.68153	-26.12219	0.13171	0.47407	0.07685	0.00095	-0.00414	0.00279	19.66192	3.26053	2.40301	0.23667	0.93933	0.27735	0.00859	0.00249	0.00434	2.18217	-0.35294	1.97201	0.47522	-0.71417	2.00024	-0.76749	2.06702	-0.53624	13.84592	-0.07275	9.08133	0.00039	0.00175	0.00643	0.00000
502			5.01000	14.36866	-8.43595	13.15473	0.70015	-0.03928	0.06468	0.00069	0.00172	-0.00130	-0.00299	-0.00730	0.99487	15.57110	1.67809	-26.09595	0.12899	0.47574	0.07582	-0.00173	-0.00225	0.00415	19.64500	3.25684	2.39748	0.23894	0.94274	0.27935	0.00570	0.00315	0.00231	2.65597	-0.60799	0.48908	-0.06833	0.14830	3.23560	-0.55882	1.32958	-0.21920	13.83926	-0.12167	9.17198	0.00049	0.00165	0.00632	0.00001
503			5.02000	14.36913	-8.40562	13.15261	0.69846	-0.04002	0.06439	-0.00152	0.00247	-0.00014	-0.00292	-0.00752	0.99237	15.58583	1.66992	-26.06030	0.13031	0.47548	0.07592	-0.00423	-0.00051	0.00532	19.63503	3.25374	2.39536	0.23573	0.94404	0.27964	0.00295	0.00444	0.00092	3.35626	-0.79779	-0.77855	-0.56244	0.96638	4.28010	-0.43585	0.65763	-0.01428	13.81606	-0.09490	9.28387	0.00050	0.00164	0.00633	0.00003
504			5.03000	14.36892	-8.36690	13.13940	0.69582	-0.04180	0.06381	-0.00133	0.00343	0.00062	-0.00303	-0.00784	0.98996	15.61056	1.65770	-26.01827	0.13330	0.47420	0.07602	-0.00612	0.00144	0.00607	19.63075	3.25050	2.39575	0.23207	0.94481	0.27984	0.00105	0.00610	-0.00007	4.31979	-0.88526	-1.72000	-0.99266	1.53841	4.95483	-0.39264	0.17299	0.14227	13.77402	0.01064	9.41386	0.00039	0.00175	0.00648	0.00003
505			5.04000	14.36632	-8.31734	13.11816	0.69324	-0.04567	0.06270	0.00152	0.00483	0.00103	-0.00324	-0.00818	0.98918	15.64097	1.64195	-25.97303	0.13831	0.47182	0.07626	-0.00712	0.00324	0.00655	19.62969	3.24687	2.39813	0.22817	0.94513	0.27988	0.00024	0.00775	-0.00069	5.58348	-0.84415	-2.40222	-1.29556	1.72507	5.32920	-0.41650	-0.05317	0.26021	13.71757	0.17140	9.55406	0.00019	0.00193	0.00674	0.00002
506			5.05000	14.35935	-8.25410	13.09060	0.69385	-0.04977	0.06118	0.00677	0.00663	0.00118	-0.00377	-0.00883	0.99076	15.67216	1.62358	-25.92559	0.14359	0.46842	0.07657	-0.00707	0.00427	0.00703	19.62924	3.24260	2.40157	0.22405	0.94373	0.27933	0.00044	0.00856	-0.00050	7.13509	-0.68631	-2.90107	-1.40909	1.50749	5.62775	-0.48390	-0.00701	0.24263	13.65631	0.34688	9.69522	0.00000	0.00212	0.00699	0.00000
507			5.06000	14.34657	-8.17491	13.05830	0.69640	-0.05442	0.05903	0.01357	0.00882	0.00106	-0.00454	-0.01006	0.99431	15.70017	1.60346	-25.87446	0.15134	0.46435	0.07713	-0.00622	0.00418	0.00778	19.62711	3.23776	2.40354	0.21512	0.94030	0.27802	0.00144	0.00753	0.00117	8.84349	-0.46197	-3.17174	-1.32533	0.95902	6.04192	-0.56819	0.29831	-0.06500	13.60022	0.49886	9.82912	-0.00011	0.00223	0.00714	-0.00001
508			5.07000	14.32758	-8.07930	13.02406	0.69782	-0.05953	0.05654	0.02057	0.01117	0.00061	-0.00532	-0.01111	0.99886	15.72227	1.58239	-25.81711	0.16071	0.46037	0.07787	-0.00469	0.00308	0.00871	19.62165	3.23233	2.40009	0.20366	0.93536	0.27599	0.00288	0.00463	0.00449	10.45664	-0.24301	-3.07630	-1.07784	0.20716	6.54349	-0.66619	0.81038	-0.71100	13.55522	0.60568	9.94717	-0.00013	0.00225	0.00715	-0.00001
509			5.08000	14.30354	-7.96958	12.99251	0.69687	-0.06654	0.05406	0.02622	0.01360	-0.00018	-0.00525	-0.01086	1.00269	15.73697	1.56134	-25.75310	0.16712	0.45654	0.07862	-0.00260	0.00144	0.00944	19.61177	3.22616	2.38788	0.19769	0.93066	0.27364	0.00453	0.00091	0.00874	11.64921	-0.09814	-2.48754	-0.73124	-0.59162	6.87195	-0.78343	1.42225	-1.56101	13.52189	0.66558	10.04331	-0.00007	0.00220	0.00705	-0.00000
510			5.09000	14.27687	-7.85135	12.96932	0.69379	-0.07283	0.05285	0.02918	0.01507	-0.00123	-0.00403	-0.00907	1.00478	15.74366	1.54161	-25.68567	0.16724	0.45543	0.07899	-0.00040	-0.00034	0.00947	19.59732	3.21899	2.36594	0.20151	0.92925	0.27222	0.00622	-0.00209	0.01276	12.09027	-0.06459	-1.39153	-0.34600	-1.26063	6.74803	-0.92047	1.97870	-2.36607	13.49678	0.69082	10.11739	0.00000	0.00212	0.00692	0.00000
511			5.10000	14.25082	-7.73324	12.95958	0.68841	-0.08045	0.05193	0.02874	0.01548	-0.00239	-0.00169	-0.00648	1.00555	15.74331	1.52489	-25.62053	0.16506	0.45632	0.07977	0.00122	-0.00194	0.00869	19.57929	3.21057	2.33633	0.20971	0.93198	0.27156	0.00753	-0.00358	0.01522	11.58759	-0.14547	0.07081	0.00580	-1.62460	6.04477	-1.02586	2.32250	-2.85417	13.47552	0.69745	10.17307	0.00007	0.00205	0.00683	0.00000
512			5.11000	14.22858	-7.62459	12.96619	0.68196	-0.08611	0.05165	0.02506	0.01409	-0.00349	0.00141	-0.00445	1.00496	15.73846	1.51244	-25.56418	0.16329	0.46176	0.08133	0.00189	-0.00298	0.00710	19.55967	3.20161	2.30384	0.21527	0.94181	0.27266	0.00784	-0.00352	0.01513	10.22521	-0.32391	1.62731	0.24610	-1.57664	4.80032	-1.02634	2.34751	-2.81899	13.45534	0.69729	10.21414	0.00011	0.00202	0.00680	0.00000
513			5.12000	14.21256	-7.53245	12.98869	0.67975	-0.08865	0.05309	0.01906	0.01124	-0.00442	0.00415	-0.00343	1.00392	15.73262	1.50488	-25.52222	0.15994	0.46826	0.08161	0.00158	-0.00328	0.00475	19.54099	3.19332	2.27487	0.21936	0.95262	0.27547	0.00716	-0.00179	0.01221	8.30522	-0.57066	2.97023	0.34112	-1.13772	3.19393	-0.91436	2.06095	-2.20858	13.43594	0.69598	10.24322	0.00013	0.00201	0.00681	0.00000
514			5.13000	14.20396	-7.46035	13.02361	0.68084	-0.08997	0.05511	0.01173	0.00794	-0.00506	0.00521	-0.00372	1.00450	15.72887	1.50207	-25.49776	0.16085	0.47153	0.08039	0.00059	-0.00268	0.00209	19.52498	3.18664	2.25517	0.21561	0.95728	0.27803	0.00563	0.00178	0.00695	6.17926	-0.84773	3.90925	0.28509	-0.43815	1.45066	-0.75019	1.55868	-1.14304	13.41860	0.69456	10.26199	0.00013	0.00202	0.00684	0.00000
515			5.14000	14.20292	-7.40860	13.06645	0.68180	-0.09013	0.05651	0.00410	0.00477	-0.00525	0.00422	-0.00408	1.00602	15.72921	1.50305	-25.49171	0.16442	0.46957	0.07836	-0.00079	-0.00120	-0.00038	19.51253	3.18174	2.24856	0.20980	0.95180	0.27799	0.00383	0.00662	0.00061	4.12785	-1.10872	4.39987	0.09747	0.34854	-0.20782	-0.59394	0.95035	0.12127	13.40512	0.69250	10.27214	0.00012	0.00203	0.00685	0.00000
516			5.15000	14.20856	-7.37544	13.11264	0.68415	-0.09033	0.05763	-0.00272	0.00210	-0.00502	0.00275	-0.00384	1.00800	15.73423	1.50639	-25.50234	0.16532	0.46525	0.07614	-0.00218	0.00067	-0.00228	19.50402	3.17829	2.25548	0.21028	0.94391	0.27726	0.00219	0.01123	-0.00513	2.31299	-1.29413	4.44018	-0.15355	1.05243	-1.54126	-0.46290	0.35237	1.26701	13.39627	0.69011	10.27586	0.00012	0.00202	0.00683	0.00000
517			5.16000	14.21916	-7.35828	13.15745	0.68717	-0.09106	0.05814	-0.00823	-0.00004	-0.00434	0.00129	-0.00353	1.00996	15.74341	1.51076	-25.52513	0.16550	0.45992	0.07439	-0.00329	0.00197	-0.00337	19.49924	3.17597	2.27313	0.21302	0.93618	0.27626	0.00083	0.01436	-0.00903	0.76559	-1.36775	4.04275	-0.35050	1.56804	-2.34465	-0.36516	-0.12060	2.04513	13.39164	0.68869	10.27538	0.00012	0.00201	0.00678	0.00000
518			5.17000	14.23303	-7.35492	13.19646	0.69068	-0.09131	0.05831	-0.01214	-0.00172	-0.00334	0.00058	-0.00356	1.01124	15.75569	1.51572	-25.55358	0.16511	0.45704	0.07378	-0.00395	0.00198	-0.00365	19.49726	3.17423	2.29672	0.21592	0.93390	0.27626	0.00008	0.01564	-0.01047	-0.52729	-1.31417	3.30431	-0.39000	1.83917	-2.53854	-0.32605	-0.36132	2.32457	13.38962	0.69003	10.27304	0.00014	0.00200	0.00673	0.00000
519			5.18000	14.24819	-7.36311	13.22687	0.69438	-0.09001	0.05825	-0.01395	-0.00290	-0.00223	0.00079	-0.00428	1.01253	15.76937	1.52137	-25.58106	0.16557	0.45928	0.07490	-0.00403	0.00092	-0.00328	19.49622	3.17237	2.32057	0.21621	0.94054	0.27792	0.00016	0.01499	-0.00930	-1.52693	-1.12924	2.44103	-0.28039	1.82306	-2.20646	-0.35485	-0.30701	2.07081	13.38814	0.69569	10.27095	0.00018	0.00200	0.00671	0.00000
520			5.19000	14.26272	-7.37994	13.24857	0.69984	-0.08504	0.05936	-0.01345	-0.00344	-0.00132	0.00099	-0.00571	1.01317	15.78229	1.52718	-25.60257	0.16502	0.46437	0.07560	-0.00339	-0.00029	-0.00238	19.49405	3.16981	2.33901	0.21458	0.94985	0.28094	0.00113	0.01238	-0.00583	-2.16413	-0.83842	1.67731	-0.12483	1.50080	-1.53808	-0.43844	0.04099	1.36651	13.38470	0.70637	10.27088	0.00023	0.00201	0.00670	0.00000
521			5.20000	14.27488	-7.40174	13.26327	0.70616	-0.07937	0.06108	-0.01114	-0.00344	-0.00067	0.00041	-0.00710	1.01233	15.79201	1.53184	-25.61555	0.16274	0.46575	0.07457	-0.00211	-0.00083	-0.00122	19.48867	3.16622	2.34800	0.21371	0.95191	0.28279	0.00279	0.00866	-0.00113	-2.41816	-0.50858	1.11893	-0.01112	0.92068	-0.76701	-0.56028	0.60556	0.45049	13.37758	0.72214	10.27409	0.00028	0.00202	0.00672	0.00000
522			5.21000	14.28396	-7.42493	13.27312	0.71008	-0.07466	0.06234	-0.00801	-0.00306	-0.00026	-0.00061	-0.00845	1.01129	15.79665	1.53423	-25.62004	0.16308	0.46543	0.07336	-0.00050	-0.00058	-0.00018	19.47865	3.16151	2.34680	0.20945	0.95086	0.28358	0.00465	0.00546	0.00312	-2.32158	-0.21912	0.74148	0.03941	0.21133	-0.10032	-0.69980	1.23069	-0.34895	13.36634	0.74275	10.28123	0.00032	0.00203	0.00677	0.00001
523			5.22000	14.28991	-7.44610	13.27954	0.71247	-0.07300	0.06306	-0.00483	-0.00247	-0.00003	-0.00155	-0.00951	1.00969	15.79546	1.53399	-25.61791	0.16453	0.46241	0.07181	0.00111	0.00015	0.00054	19.46375	3.15581	2.33829	0.20396	0.94674	0.28350	0.00614	0.00405	0.00560	-1.92155	-0.01265	0.46897	0.04219	-0.46017	0.34910	-0.83246	1.73260	-0.78755	13.35209	0.76676	10.29198	0.00034	0.00205	0.00685	0.00001
524			5.23000	14.29305	-7.46238	13.28330	0.71509	-0.06951	0.06451	-0.00187	-0.00157	0.00005	-0.00226	-0.00982	1.00695	15.78918	1.53153	-25.61181	0.16112	0.46019	0.06975	0.00226	0.00126	0.00091	19.44524	3.14936	2.32708	0.20434	0.94249	0.28350	0.00700	0.00464	0.00600	-1.27357	0.10840	0.26692	-0.01920	-0.95259	0.56385	-0.93002	1.96404	-0.82449	13.33707	0.79127	10.30471	0.00035	0.00208	0.00694	0.00001
525			5.24000	14.29364	-7.47144	13.28515	0.71698	-0.06797	0.06470	0.00075	-0.00056	-0.00001	-0.00293	-0.00950	1.00544	15.77974	1.52692	-25.60442	0.15782	0.45658	0.06851	0.00276	0.00290	0.00096	19.42565	3.14242	2.31726	0.20629	0.93670	0.28205	0.00698	0.00649	0.00466	-0.42893	0.14466	0.13734	-0.18193	-1.19384	0.56229	-0.96344	1.89568	-0.54348	13.32368	0.81230	10.31695	0.00033	0.00211	0.00702	0.00001
526			5.25000	14.29220	-7.47141	13.28589	0.71765	-0.06820	0.06393	0.00253	0.00056	-0.00018	-0.00321	-0.00890	1.00532	15.76952	1.52017	-25.59838	0.15597	0.45359	0.06838	0.00261	0.00489	0.00077	19.40727	3.13557	2.31185	0.20782	0.93236	0.28014	0.00621	0.00880	0.00215	0.53001	0.07889	0.06163	-0.43106	-1.17183	0.39325	-0.92346	1.59923	-0.05335	13.31344	0.82600	10.32634	0.00030	0.00212	0.00705	0.00000
527			5.26000	14.28970	-7.46147	13.28599	0.71904	-0.06795	0.06388	0.00285	0.00164	-0.00040	-0.00269	-0.00830	1.00504	15.76082	1.51154	-25.59539	0.15233	0.45332	0.06832	0.00181	0.00666	0.00048	19.39169	3.12930	2.31255	0.21110	0.93179	0.27960	0.00492	0.01107	-0.00066	1.44379	-0.10240	0.01836	-0.69602	-0.90041	0.18727	-0.83718	1.15583	0.48115	13.30708	0.83009	10.33112	0.00026	0.00212	0.00703	0.00000
528			5.27000	14.28766	-7.44281	13.28593	0.72094	-0.06893	0.06388	0.00146	0.00251	-0.00065	-0.00202	-0.00827	1.00452	15.75601	1.50181	-25.59524	0.15072	0.45242	0.06798	0.00050	0.00776	0.00022	19.38015	3.12362	2.31892	0.21022	0.92994	0.27920	0.00310	0.01323	-0.00280	2.13599	-0.38184	0.05155	-0.92739	-0.41645	0.05285	-0.76183	0.61164	0.86832	13.30451	0.82519	10.33105	0.00022	0.00210	0.00696	0.00000
529			5.28000	14.28752	-7.41814	13.28706	0.72074	-0.06950	0.06367	-0.00146	0.00295	-0.00100	-0.00161	-0.00841	1.00380	15.75694	1.49162	-25.59721	0.15170	0.45171	0.06787	-0.00111	0.00819	-0.00001	19.37389	3.11773	2.32881	0.20602	0.92697	0.27839	0.00108	0.01529	-0.00371	2.48136	-0.72362	0.23798	-1.10164	0.19597	-0.02918	-0.74083	0.03686	1.00720	13.30470	0.81561	10.32773	0.00018	0.00207	0.00687	-0.00000
530			5.29000	14.29068	-7.39123	13.29138	0.71762	-0.07141	0.06269	-0.00554	0.00293	-0.00143	-0.00122	-0.00783	1.00233	15.76420	1.48188	-25.60112	0.15282	0.44954	0.06822	-0.00272	0.00804	-0.00032	19.37302	3.11085	2.33961	0.20451	0.92227	0.27647	-0.00065	0.01683	-0.00357	2.41719	-1.09058	0.61307	-1.20354	0.82861	-0.16753	-0.76037	-0.45067	0.94481	13.30523	0.80820	10.32422	0.00014	0.00205	0.00679	0.00000
531			5.30000	14.29815	-7.36621	13.30089	0.71370	-0.07260	0.06207	-0.01022	0.00232	-0.00191	-0.00040	-0.00672	1.00048	15.77706	1.47337	-25.60798	0.15175	0.44933	0.06892	-0.00395	0.00751	-0.00076	19.37637	3.10292	2.34974	0.20778	0.92126	0.27538	-0.00171	0.01746	-0.00291	1.94627	-1.43325	1.13745	-1.21974	1.36809	-0.42956	-0.78519	-0.73149	0.78536	13.30355	0.80868	10.32281	0.00011	0.00203	0.00675	0.00000
532			5.31000	14.31033	-7.34700	13.31667	0.71156	-0.07438	0.06161	-0.01475	0.00131	-0.00235	-0.00002	-0.00561	0.99965	15.79359	1.46691	-25.61855	0.15059	0.44728	0.06904	-0.00463	0.00646	-0.00127	19.38146	3.09439	2.35827	0.21240	0.91824	0.27416	-0.00195	0.01681	-0.00196	1.17631	-1.70128	1.70704	-1.12892	1.73538	-0.77545	-0.79398	-0.75888	0.58131	13.29865	0.81883	10.32379	0.00009	0.00203	0.00673	0.00000
533			5.32000	14.32671	-7.33584	13.33849	0.71111	-0.07454	0.06135	-0.01821	0.00014	-0.00267	0.00012	-0.00489	0.99910	15.81162	1.46317	-25.63274	0.14911	0.44602	0.06927	-0.00477	0.00501	-0.00173	19.38609	3.08585	2.36446	0.21692	0.91675	0.27336	-0.00155	0.01479	-0.00080	0.32409	-1.85032	2.20226	-0.94628	1.91893	-1.11739	-0.76156	-0.59956	0.33382	13.29117	0.83685	10.32646	0.00007	0.00202	0.00673	0.00000
534			5.33000	14.34583	-7.33262	13.36485	0.71355	-0.07149	0.06200	-0.01995	-0.00078	-0.00285	0.00049	-0.00550	0.99954	15.82945	1.46232	-25.64963	0.14899	0.44973	0.07004	-0.00464	0.00346	-0.00206	19.38917	3.07806	2.36758	0.21651	0.92349	0.27512	-0.00092	0.01139	0.00054	-0.36952	-1.86368	2.50926	-0.72436	1.96464	-1.35565	-0.65918	-0.36816	0.03351	13.28246	0.85837	10.32975	0.00006	0.00202	0.00673	0.00000
535			5.34000	14.36573	-7.33494	13.39312	0.71622	-0.06830	0.06267	-0.01967	-0.00117	-0.00284	-0.00021	-0.00691	0.99905	15.84643	1.46389	-25.66759	0.15181	0.44993	0.06972	-0.00452	0.00215	-0.00215	19.39082	3.07177	2.36702	0.20988	0.92396	0.27591	-0.00045	0.00675	0.00195	-0.70426	-1.76169	2.56123	-0.54028	1.93933	-1.43265	-0.48551	-0.16734	-0.30094	13.27471	0.87652	10.33205	0.00005	0.00201	0.00672	0.00000
536			5.35000	14.38440	-7.33870	13.42041	0.71920	-0.06580	0.06368	-0.01772	-0.00100	-0.00265	-0.00173	-0.00785	0.99866	15.86268	1.46670	-25.68511	0.15358	0.44651	0.06799	-0.00445	0.00142	-0.00195	19.39188	3.06747	2.36271	0.20595	0.91815	0.27579	-0.00034	0.00187	0.00333	-0.61224	-1.59096	2.34883	-0.44736	1.88700	-1.31074	-0.28140	-0.05490	-0.64782	13.26957	0.88465	10.33274	0.00005	0.00200	0.00669	0.00000
537			5.36000	14.40047	-7.33996	13.44400	0.72202	-0.06348	0.06418	-0.01482	-0.00043	-0.00226	-0.00305	-0.00805	1.00022	15.87878	1.46935	-25.70016	0.15412	0.44464	0.06728	-0.00448	0.00129	-0.00149	19.39338	3.06497	2.35471	0.20646	0.91531	0.27561	-0.00053	-0.00229	0.00479	-0.18395	-1.39601	1.90840	-0.45122	1.82025	-0.94189	-0.10836	-0.02675	-1.01138	13.26781	0.87986	10.33277	0.00005	0.00199	0.00665	0.00000
538			5.37000	14.41322	-7.33619	13.46186	0.72536	-0.05973	0.06547	-0.01171	0.00032	-0.00178	-0.00382	-0.00793	1.00229	15.89534	1.47044	-25.71038	0.15228	0.44585	0.06666	-0.00458	0.00167	-0.00071	19.39589	3.06356	2.34293	0.21046	0.91649	0.27672	-0.00084	-0.00560	0.00653	0.43209	-1.21117	1.31409	-0.54358	1.73308	-0.29587	0.00527	-0.03320	-1.41526	13.26865	0.86487	10.33402	0.00006	0.00197	0.00659	-0.00000
539			5.38000	14.42266	-7.32621	13.47288	0.72888	-0.05904	0.06592	-0.00875	0.00114	-0.00124	-0.00413	-0.00745	1.00410	15.91289	1.46858	-25.71312	0.14980	0.44477	0.06622	-0.00474	0.00263	0.00029	19.39945	3.06260	2.32683	0.21616	0.91561	0.27686	-0.00116	-0.00838	0.00847	1.13387	-1.05689	0.68039	-0.72837	1.62220	0.55447	0.07557	-0.03868	-1.85245	13.27020	0.84659	10.33805	0.00006	0.00195	0.00653	-0.00000
540			5.39000	14.42896	-7.30939	13.47743	0.73226	-0.05947	0.06509	-0.00584	0.00198	-0.00082	-0.00412	-0.00707	1.00621	15.93170	1.46254	-25.70741	0.14851	0.44343	0.06693	-0.00488	0.00421	0.00130	19.40397	3.06181	2.30634	0.22010	0.91494	0.27588	-0.00135	-0.01048	0.01023	1.87016	-0.93029	0.15673	-0.98617	1.47172	1.39106	0.10754	-0.02283	-2.24857	13.27012	0.83239	10.34493	0.00005	0.00194	0.00647	0.00000
541			5.40000	14.43237	-7.28557	13.47740	0.73427	-0.06207	0.06330	-0.00262	0.00288	-0.00064	-0.00354	-0.00705	1.00709	15.95098	1.45200	-25.69468	0.14934	0.44147	0.06836	-0.00471	0.00615	0.00207	19.40885	3.06087	2.28233	0.22029	0.91461	0.27433	-0.00113	-0.01137	0.01129	2.59833	-0.80583	-0.14219	-1.24910	1.22622	1.95921	0.08767	0.06401	-2.47855	13.26706	0.82683	10.35349	0.00003	0.00193	0.00643	0.00000
542			5.41000	14.43280	-7.25509	13.47540	0.73546	-0.06492	0.06201	0.00117	0.00368	-0.00072	-0.00236	-0.00743	1.00635	15.96857	1.43768	-25.67847	0.15060	0.44068	0.06955	-0.00393	0.00804	0.00237	19.41250	3.05958	2.25706	0.21828	0.91632	0.27376	-0.00032	-0.01037	0.01125	3.24942	-0.64893	-0.17597	-1.43468	0.83371	2.08934	-0.00724	0.25642	-2.42965	13.26046	0.83065	10.36277	0.00002	0.00193	0.00641	0.00000
543			5.42000	14.43013	-7.21931	13.47411	0.73550	-0.06463	0.06164	0.00527	0.00403	-0.00101	-0.00112	-0.00834	1.00441	15.98165	1.42119	-25.66296	0.15240	0.44295	0.07058	-0.00250	0.00926	0.00220	19.41313	3.05745	2.23355	0.21321	0.92020	0.27415	0.00097	-0.00689	0.01029	3.68932	-0.44746	0.04000	-1.45907	0.30770	1.80993	-0.21872	0.52966	-2.13184	13.25033	0.84191	10.37243	0.00002	0.00193	0.00640	0.00000
544			5.43000	14.42465	-7.18122	13.47584	0.73524	-0.06551	0.06124	0.00891	0.00399	-0.00142	-0.00047	-0.00915	1.00344	15.98808	1.40483	-25.65078	0.15580	0.44285	0.07086	-0.00070	0.00912	0.00170	19.40961	3.05338	2.21359	0.20695	0.91958	0.27374	0.00231	-0.00099	0.00905	3.76589	-0.22038	0.46347	-1.27609	-0.26052	1.28625	-0.56239	0.80505	-1.74325	13.23680	0.85803	10.38286	0.00003	0.00192	0.00640	0.00000
545			5.44000	14.41729	-7.14504	13.48250	0.73738	-0.06702	0.06062	0.01135	0.00348	-0.00187	-0.00022	-0.00912	1.00390	15.98732	1.39094	-25.64300	0.15550	0.44006	0.07065	0.00116	0.00751	0.00102	19.40224	3.04603	2.19735	0.20739	0.91538	0.27224	0.00348	0.00604	0.00802	3.41282	-0.00942	1.03438	-0.90645	-0.76932	0.64063	-0.97728	1.01098	-1.39122	13.22029	0.87716	10.39493	0.00002	0.00191	0.00641	0.00000
546			5.45000	14.40944	-7.11488	13.49535	0.73957	-0.06811	0.06082	0.01206	0.00247	-0.00231	-0.00027	-0.00902	1.00495	15.97978	1.38147	-25.64025	0.15545	0.43712	0.06950	0.00283	0.00513	0.00018	19.39196	3.03504	2.18424	0.20705	0.91041	0.27141	0.00430	0.01200	0.00704	2.67455	0.14603	1.66768	-0.44539	-1.16395	-0.10872	-1.31948	1.14200	-1.07299	13.20215	0.89754	10.40847	0.00001	0.00191	0.00644	0.00000
547			5.46000	14.40258	-7.09388	13.51463	0.74271	-0.06757	0.06138	0.01101	0.00111	-0.00266	-0.00046	-0.00890	1.00492	15.96643	1.37717	-25.64381	0.15297	0.43389	0.06794	0.00411	0.00283	-0.00077	19.37965	3.02191	2.17430	0.20813	0.90432	0.27043	0.00474	0.01503	0.00563	1.64540	0.23539	2.24028	-0.00892	-1.41975	-0.95251	-1.44664	1.18842	-0.72765	13.18406	0.91766	10.42159	-0.00002	0.00192	0.00649	-0.00000
548			5.47000	14.39786	-7.08426	13.53911	0.74658	-0.06595	0.06184	0.00844	-0.00038	-0.00279	-0.00010	-0.00870	1.00483	15.94867	1.37785	-25.65473	0.14840	0.43330	0.06737	0.00479	0.00103	-0.00176	19.36671	3.00914	2.16801	0.21153	0.90302	0.27008	0.00465	0.01473	0.00374	0.41741	0.27140	2.63933	0.33046	-1.50149	-1.81864	-1.31388	1.11293	-0.35383	13.16776	0.93581	10.43180	-0.00003	0.00195	0.00657	-0.00000
549			5.48000	14.39606	-7.08741	13.56675	0.74857	-0.06476	0.06160	0.00480	-0.00188	-0.00265	0.00019	-0.00870	1.00430	15.92874	1.38278	-25.67331	0.14622	0.43279	0.06755	0.00492	-0.00019	-0.00278	19.35491	2.99902	2.16553	0.21157	0.90197	0.26923	0.00380	0.01208	0.00144	-0.93537	0.28039	2.82800	0.54635	-1.37301	-2.66245	-0.98491	0.87851	0.03810	13.15440	0.95013	10.43757	-0.00002	0.00198	0.00664	-0.00000
550			5.49000	14.39747	-7.10419	13.59549	0.74763	-0.06237	0.06235	0.00102	-0.00325	-0.00233	0.00013	-0.00807	1.00309	15.90902	1.39127	-25.69994	0.14351	0.43284	0.06693	0.00457	-0.00097	-0.00380	19.34616	2.99263	2.16730	0.21439	0.90005	0.26889	0.00242	0.00895	-0.00127	-2.32865	0.31309	2.82496	0.66889	-1.07546	-3.50661	-0.57635	0.49260	0.49097	13.14442	0.95973	10.43910	0.00001	0.00201	0.00668	0.00000
551			5.50000	14.40151	-7.13461	13.62349	0.75028	-0.05748	0.06443	-0.00184	-0.00422	-0.00185	0.00028	-0.00712	1.00240	15.89075	1.40305	-25.73512	0.13520	0.43529	0.06586	0.00392	-0.00155	-0.00478	19.34152	2.99006	2.17443	0.22515	0.90250	0.27035	0.00075	0.00708	-0.00457	-3.64787	0.42251	2.63829	0.75356	-0.72386	-4.36396	-0.19574	0.01038	1.06745	13.13717	0.96570	10.43843	0.00006	0.00203	0.00668	0.00000
552			5.51000	14.40690	-7.17754	13.64873	0.75313	-0.05165	0.06644	-0.00333	-0.00472	-0.00118	0.00052	-0.00686	1.00181	15.87382	1.41798	-25.77892	0.12856	0.43990	0.06553	0.00351	-0.00193	-0.00577	19.34124	2.99057	2.18860	0.23266	0.90919	0.27282	-0.00095	0.00721	-0.00850	-4.79027	0.61954	2.28710	0.82343	-0.44401	-5.20613	0.09297	-0.47620	1.79266	13.13116	0.97059	10.43870	0.00012	0.00204	0.00666	0.00000
553			5.52000	14.41235	-7.23104	13.66969	0.75422	-0.04581	0.06767	-0.00354	-0.00481	-0.00045	-0.00062	-0.00734	1.00130	15.85706	1.43549	-25.83085	0.12730	0.44104	0.06487	0.00356	-0.00181	-0.00659	19.34427	2.99332	2.21119	0.23232	0.90873	0.27347	-0.00204	0.00871	-0.01251	-5.67636	0.86481	1.86967	0.85166	-0.32525	-5.97198	0.27616	-0.83244	2.58034	13.12540	0.97643	10.44226	0.00017	0.00204	0.00664	0.00000
554			5.53000	14.41701	-7.29227	13.68635	0.75701	-0.03841	0.06869	-0.00262	-0.00438	0.00012	-0.00301	-0.00841	1.00177	15.83903	1.45430	-25.88965	0.12792	0.43955	0.06358	0.00398	-0.00097	-0.00710	19.34854	2.99758	2.24178	0.22808	0.90226	0.27281	-0.00219	0.01023	-0.01558	-6.24910	1.11377	1.54629	0.81286	-0.40593	-6.58017	0.36590	-0.95423	3.22338	13.11976	0.98301	10.44856	0.00021	0.00205	0.00664	0.00000
555			5.54000	14.42023	-7.35801	13.70051	0.76115	-0.03197	0.06912	-0.00048	-0.00381	0.00038	-0.00514	-0.00951	1.00288	15.81828	1.47285	-25.95329	0.12804	0.43773	0.06282	0.00476	0.00031	-0.00734	19.35180	3.00274	2.27734	0.22470	0.89683	0.27202	-0.00144	0.01032	-0.01689	-6.54607	1.36766	1.43820	0.73734	-0.71293	-6.94972	0.40376	-0.80397	3.52323	13.11480	0.98821	10.45421	0.00023	0.00205	0.00667	0.00000
556			5.55000	14.42135	-7.42618	13.71458	0.76610	-0.02786	0.06965	0.00264	-0.00346	0.00033	-0.00649	-0.01020	1.00176	15.79308	1.49000	-26.01873	0.12450	0.43378	0.06140	0.00584	0.00163	-0.00716	19.35215	3.00871	2.31337	0.22571	0.89018	0.27121	0.00015	0.00741	-0.01632	-6.75216	1.64637	1.57379	0.68462	-1.28265	-7.05347	0.47885	-0.36176	3.42880	13.11152	0.98942	10.45540	0.00023	0.00206	0.00671	0.00000
557			5.56000	14.42022	-7.49724	13.73094	0.76707	-0.02322	0.06998	0.00579	-0.00308	0.00012	-0.00738	-0.01092	0.99876	15.76118	1.50507	-26.08303	0.12255	0.43146	0.06053	0.00744	0.00266	-0.00674	19.34747	3.01659	2.34566	0.22382	0.88477	0.27015	0.00261	0.00093	-0.01448	-7.11581	1.94389	1.89164	0.70320	-2.12798	-6.92178	0.66443	0.37174	3.05035	13.11074	0.98536	10.45012	0.00021	0.00206	0.00675	-0.00000
558			5.57000	14.41744	-7.57392	13.75089	0.76873	-0.01886	0.07016	0.00813	-0.00276	-0.00004	-0.00760	-0.01146	0.99736	15.72027	1.51786	-26.14351	0.12007	0.43151	0.06052	0.00934	0.00321	-0.00614	19.33569	3.02793	2.37180	0.22340	0.88349	0.26943	0.00567	-0.00840	-0.01224	-7.79339	2.25135	2.23239	0.81397	-3.19623	-6.55539	0.97613	1.30116	2.55680	13.11369	0.97666	10.43839	0.00019	0.00206	0.00678	-0.00000
559			5.58000	14.41375	-7.65964	13.77370	0.77250	-0.01506	0.07093	0.00949	-0.00248	0.00014	-0.00693	-0.01198	0.99787	15.66901	1.52836	-26.19731	0.11651	0.43461	0.06081	0.01116	0.00315	-0.00526	19.31597	3.04410	2.39122	0.22457	0.88772	0.27010	0.00870	-0.01919	-0.01035	-8.79542	2.58390	2.36962	1.00535	-4.35539	-5.90937	1.39197	2.22304	2.09671	13.12096	0.96568	10.42237	0.00017	0.00206	0.00678	-0.00000
560			5.59000	14.40939	-7.75737	13.79611	0.77552	-0.00824	0.07251	0.01014	-0.00152	0.00092	-0.00635	-0.01278	0.99815	15.60787	1.53666	-26.24128	0.11321	0.44051	0.06103	0.01264	0.00266	-0.00415	19.28954	3.06582	2.40508	0.22309	0.89370	0.27121	0.01075	-0.02928	-0.00966	-10.00509	2.96085	2.07613	1.21641	-5.42618	-5.03189	1.86260	2.89368	1.86335	13.13223	0.95518	10.40550	0.00018	0.00205	0.00675	-0.00000
561			5.60000	14.40403	-7.86833	13.81274	0.78058	-0.00154	0.07435	0.01038	-0.00031	0.00247	-0.00618	-0.01338	0.99858	15.53897	1.54265	-26.27423	0.10784	0.44422	0.06039	0.01321	0.00251	-0.00300	19.25935	3.09303	2.41740	0.22311	0.89638	0.27166	0.01140	-0.03626	-0.01135	-11.19801	3.36858	1.19395	1.32267	-6.22435	-4.11985	2.34681	3.11539	2.11222	13.14570	0.94698	10.39098	0.00019	0.00204	0.00669	-0.00000
562			5.61000	14.39699	-7.99104	13.81709	0.78334	0.00423	0.07602	0.01010	0.00090	0.00485	-0.00646	-0.01309	0.99917	15.46598	1.54567	-26.29790	0.10182	0.44619	0.05946	0.01275	0.00312	-0.00204	19.22937	3.12537	2.43504	0.22622	0.89597	0.27116	0.01042	-0.03848	-0.01605	-12.10867	3.74598	-0.36303	1.24169	-6.56629	-3.29835	2.80325	2.77751	2.99222	13.15902	0.94107	10.38177	0.00020	0.00203	0.00662	-0.00000
563			5.62000	14.38773	-8.12127	13.80209	0.78421	0.01012	0.07808	0.00865	0.00212	0.00806	-0.00682	-0.01239	0.99928	15.39437	1.54541	-26.31437	0.09524	0.44849	0.05823	0.01114	0.00402	-0.00129	19.20396	3.16184	2.46532	0.23074	0.89571	0.27111	0.00750	-0.03537	-0.02352	-12.53887	3.99334	-2.57761	1.00090	-6.27217	-2.53699	3.17846	1.84581	4.44914	13.17031	0.93540	10.37876	0.00020	0.00202	0.00655	-0.00000
564			5.63000	14.37647	-8.25325	13.76169	0.78750	0.01487	0.08084	0.00516	0.00292	0.01195	-0.00677	-0.01171	0.99911	15.33124	1.54250	-26.32515	0.08616	0.45072	0.05643	0.00826	0.00453	-0.00070	19.18776	3.20082	2.51417	0.23776	0.89773	0.27272	0.00266	-0.02766	-0.03284	-12.44480	4.01016	-5.25838	0.65831	-5.23904	-1.76764	3.44176	0.39231	6.25506	13.17922	0.92626	10.38129	0.00019	0.00201	0.00649	-0.00000
565			5.64000	14.36449	-8.38145	13.69283	0.78813	0.02197	0.08336	-0.00100	0.00384	0.01597	-0.00679	-0.01156	0.99672	15.28406	1.53801	-26.33107	0.07871	0.45500	0.05543	0.00496	0.00460	-0.00027	19.18448	3.24055	2.58421	0.24050	0.90217	0.27489	-0.00365	-0.01748	-0.04251	-11.91570	3.73411	-8.04426	0.23383	-3.52253	-0.99715	3.61500	-1.38014	8.09383	13.18694	0.90952	10.38711	0.00017	0.00201	0.00646	-0.00000
566			5.65000	14.35386	-8.50159	13.59689	0.78495	0.02827	0.08518	-0.00978	0.00421	0.01945	-0.00734	-0.01085	0.99263	15.25878	1.53277	-26.33357	0.07209	0.45676	0.05446	0.00163	0.00470	-0.00004	19.19610	3.28003	2.67448	0.24460	0.90288	0.27604	-0.01046	-0.00768	-0.05092	-11.12406	3.15756	-10.51564	-0.28846	-1.35254	-0.33875	3.76303	-3.19108	9.67457	13.19535	0.88147	10.39405	0.00012	0.00201	0.00646	-0.00000
567			5.66000	14.34717	-8.61151	13.47932	0.78134	0.03090	0.08651	-0.02069	0.00384	0.02197	-0.00844	-0.00938	0.99044	15.25805	1.52688	-26.33507	0.06676	0.45464	0.05300	-0.00128	0.00515	-0.00002	19.22224	3.31928	2.78094	0.25264	0.89984	0.27668	-0.01691	-0.00097	-0.05695	-10.30343	2.33552	-12.37570	-0.87476	0.92225	0.13083	3.93331	-4.72916	10.76735	13.20647	0.83947	10.40086	0.00008	0.00200	0.00647	-0.00000
568			5.67000	14.34685	-8.71177	13.34748	0.77840	0.03211	0.08729	-0.03268	0.00337	0.02337	-0.00969	-0.00867	0.99070	15.28069	1.52036	-26.33737	0.06661	0.45314	0.05232	-0.00375	0.00567	-0.00004	19.25990	3.35887	2.89714	0.25557	0.89917	0.27801	-0.02137	0.00106	-0.05975	-9.62862	1.37699	-13.51964	-1.41653	2.93951	0.50227	4.11928	-5.73004	11.17047	13.22134	0.78361	10.40782	0.00006	0.00197	0.00647	-0.00000
569			5.68000	14.35430	-8.80417	13.20877	0.77360	0.03328	0.08740	-0.04388	0.00304	0.02364	-0.01104	-0.00894	0.99102	15.32237	1.51326	-26.33967	0.07239	0.45271	0.05260	-0.00608	0.00576	0.00010	19.30437	3.39926	3.01428	0.25068	0.89944	0.27924	-0.02274	-0.00195	-0.05834	-9.10164	0.41838	-13.96641	-1.79994	4.42098	0.95318	4.27911	-6.05821	10.73759	13.23961	0.71919	10.41489	0.00009	0.00191	0.00643	-0.00000
570			5.69000	14.36935	-8.88993	13.06986	0.76909	0.03384	0.08647	-0.05248	0.00275	0.02277	-0.01204	-0.00970	0.99153	15.37687	1.50572	-26.33906	0.08022	0.45314	0.05426	-0.00805	0.00520	0.00056	19.35048	3.44037	3.12265	0.24348	0.90193	0.27998	-0.02151	-0.00971	-0.05247	-8.60621	-0.41486	-13.79172	-1.97618	5.22780	1.60137	4.38836	-5.72095	9.45178	13.25873	0.65799	10.42051	0.00014	0.00183	0.00633	-0.00000
571			5.70000	14.39041	-8.96912	12.93632	0.76727	0.03428	0.08515	-0.05770	0.00251	0.02106	-0.01287	-0.01064	0.99247	15.43751	1.49746	-26.33186	0.08694	0.45318	0.05630	-0.00916	0.00430	0.00132	19.39368	3.48206	3.21318	0.23774	0.90462	0.28014	-0.01850	-0.02146	-0.04293	-8.06166	-1.05248	-13.07094	-1.97873	5.36977	2.40898	4.45372	-4.81436	7.47061	13.27499	0.61463	10.42160	0.00019	0.00176	0.00621	-0.00000
572			5.71000	14.41552	-9.04168	12.81310	0.76511	0.03346	0.08433	-0.05948	0.00226	0.01890	-0.01332	-0.01116	0.99450	15.49822	1.48807	-26.31605	0.09371	0.45410	0.05808	-0.00950	0.00346	0.00224	19.43012	3.52431	3.27956	0.23430	0.90902	0.28086	-0.01440	-0.03562	-0.03138	-7.48561	-1.48626	-11.89569	-1.87331	4.99090	3.22839	4.48204	-3.51750	5.09477	13.28539	0.59946	10.41629	0.00020	0.00171	0.00609	-0.00000
573			5.72000	14.44299	-9.10800	12.70392	0.76269	0.03371	0.08428	-0.05848	0.00217	0.01659	-0.01348	-0.01103	0.99665	15.55474	1.47719	-26.29150	0.09793	0.45649	0.05951	-0.00897	0.00274	0.00318	19.45759	3.56699	3.31919	0.23549	0.91427	0.28165	-0.00999	-0.05001	-0.01929	-6.94678	-1.73029	-10.43332	-1.69986	4.29574	3.95884	4.45890	-2.06369	2.64471	13.28843	0.61517	10.40509	0.00018	0.00169	0.00601	0.00000
574			5.73000	14.47132	-9.16924	12.61043	0.76049	0.03334	0.08434	-0.05523	0.00210	0.01429	-0.01334	-0.01027	1.00007	15.60462	1.46501	-26.25889	0.10084	0.45955	0.06103	-0.00793	0.00193	0.00403	19.47543	3.60956	3.33279	0.24024	0.92052	0.28220	-0.00574	-0.06241	-0.00822	-6.47747	-1.78677	-8.91335	-1.46719	3.46171	4.53406	4.36920	-0.68506	0.43829	13.28395	0.65743	10.39062	0.00013	0.00171	0.00598	0.00000
575			5.74000	14.49879	-9.22639	12.53174	0.76026	0.03299	0.08442	-0.05032	0.00205	0.01225	-0.01325	-0.00949	1.00460	15.64673	1.45219	-26.21990	0.10305	0.46226	0.06242	-0.00665	0.00110	0.00460	19.48463	3.65136	3.32478	0.24533	0.92618	0.28226	-0.00198	-0.07096	0.00007	-6.03546	-1.67529	-7.54431	-1.20123	2.61963	4.81834	4.22990	0.44581	-1.17957	13.27218	0.71711	10.37632	0.00007	0.00174	0.00600	0.00000
576			5.75000	14.52392	-9.27966	12.46533	0.76247	0.03227	0.08475	-0.04465	0.00194	0.01068	-0.01323	-0.00959	1.00935	15.68065	1.43960	-26.17830	0.10675	0.46432	0.06332	-0.00538	0.00036	0.00464	19.48655	3.69223	3.30318	0.24525	0.93108	0.28253	0.00106	-0.07470	0.00410	-5.60084	-1.45553	-6.46697	-0.92119	1.86625	4.65195	4.07935	1.24902	-1.91977	13.25354	0.78304	10.36546	0.00002	0.00178	0.00605	0.00000
577			5.76000	14.54590	-9.32940	12.40761	0.76075	0.03448	0.08531	-0.03937	0.00201	0.00964	-0.01238	-0.00991	1.01112	15.70646	1.42863	-26.13922	0.10999	0.47171	0.06543	-0.00410	-0.00043	0.00416	19.48268	3.73249	3.27832	0.24330	0.94265	0.28389	0.00316	-0.07441	0.00345	-5.23920	-1.22441	-5.73599	-0.62604	1.29008	3.96910	3.95854	1.71039	-1.70274	13.22994	0.84484	10.36063	-0.00001	0.00182	0.00609	-0.00000
578			5.77000	14.56538	-9.37669	12.35521	0.75852	0.03577	0.08578	-0.03578	0.00204	0.00901	-0.01110	-0.01051	1.01151	15.72515	1.42091	-26.10794	0.11342	0.47949	0.06767	-0.00300	-0.00148	0.00303	19.47447	3.77286	3.25981	0.23917	0.95541	0.28572	0.00426	-0.07013	-0.00108	-5.02159	-1.05924	-5.28235	-0.30769	0.94722	2.81705	3.85726	1.84202	-0.71128	13.20470	0.89587	10.36279	-0.00003	0.00183	0.00612	-0.00000
579			5.78000	14.58343	-9.42296	12.30614	0.75555	0.03598	0.08638	-0.03380	0.00204	0.00860	-0.01045	-0.01136	1.01025	15.73802	1.41812	-26.08879	0.11812	0.48375	0.06859	-0.00213	-0.00284	0.00133	19.46384	3.81323	3.25430	0.23125	0.96166	0.28689	0.00430	-0.06166	-0.00788	-4.89755	-0.98357	-4.96758	0.02984	0.82709	1.31373	3.71382	1.66804	0.73180	13.18095	0.93434	10.37131	-0.00003	0.00185	0.00619	-0.00000
580			5.79000	14.60104	-9.46821	12.25986	0.75418	0.03673	0.08734	-0.03270	0.00200	0.00822	-0.01007	-0.01173	1.00897	15.74639	1.42138	-26.08476	0.11937	0.48687	0.06878	-0.00140	-0.00419	-0.00064	19.45283	3.85263	3.26503	0.22771	0.96616	0.28817	0.00356	-0.05042	-0.01521	-4.70025	-0.98047	-4.68924	0.34458	0.86441	-0.34793	3.48871	1.24772	2.27220	13.16023	0.96157	10.38349	-0.00003	0.00188	0.00629	-0.00000
581			5.80000	14.61834	-9.51068	12.21631	0.74965	0.03722	0.08813	-0.03098	0.00181	0.00771	-0.01020	-0.01111	1.00880	15.75132	1.43054	-26.09646	0.12105	0.48957	0.06886	-0.00089	-0.00519	-0.00249	19.44344	3.88977	3.29151	0.22694	0.96880	0.28907	0.00220	-0.03847	-0.02118	-4.26622	-0.99113	-4.39466	0.58745	0.97373	-1.88676	3.18921	0.67788	3.53194	13.14319	0.97905	10.39502	-0.00004	0.00192	0.00641	-0.00000
582			5.81000	14.63450	-9.54746	12.17578	0.74382	0.03804	0.08891	-0.02736	0.00144	0.00694	-0.01082	-0.00983	1.01081	15.75394	1.44434	-26.12141	0.12332	0.49267	0.06892	-0.00057	-0.00567	-0.00388	19.43737	3.92349	3.32920	0.22825	0.97097	0.29001	0.00051	-0.02792	-0.02409	-3.49585	-0.93656	-4.00593	0.72793	1.07737	-3.03164	2.82268	0.08906	4.17201	13.13022	0.98738	10.40235	-0.00004	0.00196	0.00653	-0.00000
583			5.82000	14.64776	-9.57514	12.13957	0.73884	0.03639	0.08855	-0.02112	0.00082	0.00573	-0.01132	-0.00823	1.01374	15.75517	1.46072	-26.15490	0.12521	0.49390	0.06959	-0.00035	-0.00556	-0.00463	19.43549	3.95252	3.37050	0.23158	0.97223	0.29010	-0.00106	-0.01968	-0.02293	-2.40395	-0.75654	-3.43135	0.76747	1.10046	-3.63200	2.36840	-0.37212	4.02155	13.12181	0.98641	10.40387	-0.00003	0.00199	0.00662	-0.00000
584			5.83000	14.65627	-9.59134	12.10965	0.73828	0.03564	0.08887	-0.01278	0.00023	0.00421	-0.01131	-0.00684	1.01658	15.75538	1.47748	-26.19135	0.12268	0.49585	0.06984	-0.00005	-0.00490	-0.00470	19.43727	3.97550	3.40707	0.23918	0.97599	0.29127	-0.00197	-0.01415	-0.01807	-1.15880	-0.45295	-2.63354	0.72547	0.95974	-3.71038	1.83123	-0.56478	3.14289	13.11843	0.97612	10.40035	-0.00001	0.00203	0.00670	-0.00000
585			5.84000	14.65904	-9.59593	12.08817	0.74177	0.03544	0.08851	-0.00353	-0.00028	0.00244	-0.01154	-0.00643	1.01839	15.75376	1.49256	-26.22614	0.11928	0.49512	0.06999	0.00054	-0.00369	-0.00424	19.44065	3.99184	3.43216	0.24442	0.97599	0.29112	-0.00157	-0.01144	-0.01047	0.01667	-0.08001	-1.66453	0.63967	0.58316	-3.40004	1.25829	-0.37978	1.76147	13.12037	0.95718	10.39388	0.00003	0.00205	0.00675	-0.00000
586			5.85000	14.65617	-9.59067	12.07631	0.74550	0.03318	0.08713	0.00526	-0.00061	0.00064	-0.01159	-0.00720	1.01797	15.74856	1.50455	-26.25590	0.11903	0.49166	0.07030	0.00146	-0.00241	-0.00340	19.44226	4.00188	3.44153	0.24245	0.97238	0.28968	0.00031	-0.01168	-0.00137	0.98743	0.28424	-0.62282	0.57428	-0.02177	-2.81761	0.71058	0.19485	0.09894	13.12721	0.93128	10.38588	0.00007	0.00208	0.00680	-0.00000
587			5.86000	14.64867	-9.57778	12.07447	0.74736	0.03294	0.08624	0.01245	-0.00083	-0.00098	-0.01065	-0.00909	1.01512	15.73832	1.51303	-26.27803	0.12066	0.49322	0.07145	0.00267	-0.00183	-0.00229	19.43913	4.00663	3.43271	0.23456	0.97552	0.28989	0.00309	-0.01418	0.00823	1.72249	0.57344	0.37804	0.60194	-0.76772	-2.02046	0.21082	1.03512	-1.67038	13.13750	0.90114	10.37763	0.00010	0.00210	0.00685	-0.00000
588			5.87000	14.63797	-9.55933	12.08172	0.74750	0.03334	0.08543	0.01751	-0.00099	-0.00232	-0.00939	-0.01131	1.01045	15.72234	1.51864	-26.29018	0.12305	0.49585	0.07271	0.00397	-0.00230	-0.00097	19.42970	4.00676	3.40524	0.22423	0.97931	0.29003	0.00590	-0.01758	0.01736	2.24546	0.75774	1.22848	0.74509	-1.53487	-1.07557	-0.22915	1.94736	-3.35346	13.14862	0.86993	10.37009	0.00012	0.00212	0.00691	-0.00000
589			5.88000	14.62545	-9.53697	12.09631	0.74593	0.03219	0.08467	0.02047	-0.00104	-0.00332	-0.00819	-0.01304	1.00638	15.70101	1.52229	-26.29129	0.12659	0.49760	0.07356	0.00522	-0.00325	0.00039	19.41400	4.00321	3.36101	0.21423	0.98143	0.28978	0.00810	-0.02098	0.02493	2.59665	0.84038	1.88118	0.92508	-2.22310	-0.11804	-0.56937	2.74382	-4.75664	13.15817	0.83958	10.36342	0.00012	0.00214	0.00698	-0.00000
590			5.89000	14.61226	-9.51200	12.11634	0.74662	0.03003	0.08404	0.02185	-0.00101	-0.00398	-0.00706	-0.01406	1.00413	15.67533	1.52419	-26.28224	0.12758	0.49810	0.07394	0.00612	-0.00377	0.00153	19.39346	3.99711	3.30389	0.20918	0.98273	0.28925	0.00946	-0.02356	0.02990	2.79121	0.85259	2.32030	1.03491	-2.76340	0.67358	-0.77558	3.26288	-5.69535	13.16529	0.81049	10.35632	0.00010	0.00216	0.00704	-0.00000
591			5.90000	14.59908	-9.48589	12.13965	0.74464	0.02995	0.08396	0.02194	-0.00100	-0.00427	-0.00631	-0.01405	1.00225	15.64669	1.52422	-26.26606	0.12705	0.49969	0.07400	0.00660	-0.00354	0.00222	19.37065	3.98979	3.23984	0.20804	0.98335	0.28843	0.00976	-0.02428	0.03152	2.81854	0.83340	2.51991	1.03812	-3.09567	1.14432	-0.84607	3.39014	-6.01739	13.17038	0.78266	10.34770	0.00007	0.00216	0.00708	-0.00000
592			5.91000	14.58630	-9.46032	12.16373	0.73930	0.02832	0.08320	0.02085	-0.00088	-0.00410	-0.00574	-0.01282	1.00000	15.61673	1.52276	-26.24698	0.12552	0.49901	0.07408	0.00656	-0.00295	0.00232	19.34861	3.98227	3.17607	0.21123	0.98047	0.28613	0.00894	-0.02235	0.02934	2.66584	0.79874	2.45456	0.97061	-3.14335	1.21379	-0.79642	3.08158	-5.65398	13.17442	0.75666	10.33732	0.00002	0.00216	0.00709	-0.00000
593			5.92000	14.57435	-9.43707	12.18588	0.73429	0.02564	0.08221	0.01863	-0.00070	-0.00348	-0.00495	-0.01109	0.99908	15.58781	1.52106	-26.22963	0.12302	0.49868	0.07458	0.00593	-0.00243	0.00185	19.33046	3.97551	3.12004	0.21717	0.97967	0.28420	0.00705	-0.01826	0.02379	2.33061	0.74388	2.11289	0.87429	-2.86075	0.88285	-0.62698	2.39926	-4.63211	13.17836	0.73368	10.32644	-0.00002	0.00215	0.00707	0.00000
594			5.93000	14.56373	-9.41784	12.20337	0.72968	0.02248	0.08112	0.01526	-0.00048	-0.00250	-0.00454	-0.00990	0.99893	15.56222	1.52052	-26.21815	0.12318	0.49764	0.07498	0.00501	-0.00198	0.00083	19.31817	3.97066	3.07825	0.21855	0.97816	0.28263	0.00434	-0.01307	0.01549	1.81749	0.66042	1.52906	0.75414	-2.29581	0.19703	-0.33316	1.50561	-3.06077	13.18246	0.71520	10.31701	-0.00005	0.00213	0.00705	0.00000
595			5.94000	14.55503	-9.40427	12.21421	0.72429	0.02027	0.08033	0.01096	-0.00027	-0.00132	-0.00485	-0.00903	0.99860	15.54159	1.52204	-26.21616	0.12533	0.49569	0.07480	0.00388	-0.00141	-0.00060	19.31218	3.96917	3.05554	0.21674	0.97361	0.28104	0.00148	-0.00766	0.00551	1.10568	0.55787	0.81801	0.60675	-1.55389	-0.76989	0.05053	0.56174	-1.14029	13.18670	0.70168	10.31031	-0.00007	0.00212	0.00701	0.00000
596			5.95000	14.54877	-9.39853	12.21798	0.71755	0.01839	0.07976	0.00651	-0.00002	-0.00015	-0.00506	-0.00798	0.99816	15.52657	1.52611	-26.22608	0.12752	0.49514	0.07486	0.00265	-0.00077	-0.00220	19.31201	3.97174	3.05401	0.21628	0.97104	0.28020	-0.00108	-0.00224	-0.00441	0.19760	0.47507	0.15016	0.45054	-0.76474	-1.86497	0.42106	-0.31794	0.79682	13.19083	0.69246	10.30631	-0.00008	0.00211	0.00697	0.00000
597			5.96000	14.54493	-9.40238	12.21602	0.71298	0.01749	0.07962	0.00318	0.00022	0.00078	-0.00519	-0.00691	0.99841	15.51688	1.53276	-26.24814	0.12752	0.49571	0.07496	0.00156	-0.00017	-0.00368	19.31679	3.97763	3.07173	0.21940	0.97083	0.28029	-0.00317	0.00285	-0.01247	-0.76633	0.46593	-0.32862	0.31622	-0.07837	-2.88059	0.68136	-1.03052	2.38329	13.19392	0.68632	10.30415	-0.00007	0.00209	0.00692	0.00000
598			5.97000	14.54247	-9.41546	12.21065	0.70842	0.01594	0.07893	0.00203	0.00039	0.00134	-0.00551	-0.00607	0.99954	15.51109	1.54153	-26.28020	0.12929	0.49600	0.07561	0.00096	0.00032	-0.00477	19.32512	3.98543	3.10334	0.22138	0.97110	0.28029	-0.00433	0.00637	-0.01730	-1.52957	0.56300	-0.56456	0.23151	0.33997	-3.61253	0.80600	-1.43385	3.34555	13.19473	0.68247	10.30217	-0.00006	0.00207	0.00684	-0.00000
599			5.98000	14.53970	-9.43465	12.20409	0.70792	0.01537	0.07844	0.00328	0.00049	0.00154	-0.00596	-0.00576	1.00171	15.50653	1.55137	-26.31795	0.12948	0.49651	0.07625	0.00102	0.00067	-0.00516	19.33437	3.99394	3.14112	0.22470	0.97293	0.28083	-0.00414	0.00680	-0.01827	-1.92566	0.75489	-0.59519	0.21137	0.35870	-3.87938	0.82256	-1.39037	3.54306	13.19199	0.68139	10.29918	-0.00005	0.00203	0.00675	-0.00000
600			5.99000	14.53507	-9.45627	12.19785	0.71181	0.01712	0.07853	0.00606	0.00058	0.00146	-0.00706	-0.00639	1.00509	15.50001	1.56075	-26.35531	0.12956	0.49684	0.07628	0.00180	0.00098	-0.00471	19.34114	4.00255	3.17650	0.22575	0.97431	0.28177	-0.00234	0.00323	-0.01553	-1.99976	0.98600	-0.48169	0.24613	-0.04522	-3.61958	0.78169	-0.85180	3.00394	13.18555	0.68446	10.29454	-0.00005	0.00201	0.00668	-0.00000
601			6.00000	14.52812	-9.47786	12.19306	0.71764	0.01822	0.07880	0.00911	0.00062	0.00124	-0.00896	-0.00775	1.00914	15.48875	1.56810	-26.38676	0.13225	0.49395	0.07512	0.00320	0.00111	-0.00356	19.34196	4.01127	3.20212	0.22168	0.97030	0.28198	0.00074	-0.00367	-0.00997	-1.90298	1.18836	-0.29660	0.33819	-0.78137	-2.92902	0.71469	0.08268	1.91499	13.17679	0.69228	10.28889	-0.00006	0.00199	0.00664	-0.00000
602			6.01000	14.51924	-9.49843	12.19002	0.72380	0.01893	0.07860	0.01138	0.00063	0.00102	-0.01053	-0.00932	1.01243	15.47084	1.57276	-26.40833	0.13487	0.49087	0.07434	0.00497	0.00061	-0.00210	19.33474	4.02006	3.21337	0.21604	0.96654	0.28158	0.00416	-0.01157	-0.00302	-1.78636	1.32259	-0.13742	0.52313	-1.68499	-1.98827	0.60663	1.17679	0.56033	13.16843	0.70384	10.28263	-0.00007	0.00198	0.00662	-0.00000
603			6.02000	14.50928	-9.51830	12.18806	0.72618	0.02071	0.07870	0.01240	0.00068	0.00096	-0.01121	-0.01012	1.01324	15.44568	1.57535	-26.41829	0.13510	0.49047	0.07393	0.00668	-0.00063	-0.00066	19.31939	4.02829	3.20920	0.21354	0.96563	0.28126	0.00712	-0.01792	0.00360	-1.75529	1.38996	-0.08808	0.79102	-2.56794	-1.03422	0.44855	2.14158	-0.72499	13.16326	0.71741	10.27586	-0.00008	0.00197	0.00658	-0.00000
604			6.03000	14.49898	-9.53853	12.18583	0.72615	0.01993	0.07801	0.01245	0.00068	0.00111	-0.01126	-0.00995	1.01212	15.41393	1.57690	-26.41779	0.13326	0.48804	0.07369	0.00801	-0.00193	0.00042	19.29803	4.03527	3.19245	0.21469	0.96213	0.27938	0.00907	-0.02122	0.00821	-1.83643	1.42252	-0.18184	1.05252	-3.28750	-0.31709	0.28456	2.75311	-1.62369	13.16290	0.73124	10.26863	-0.00008	0.00195	0.00653	0.00000
605			6.04000	14.48862	-9.56012	12.18194	0.72549	0.01768	0.07662	0.01189	0.00064	0.00143	-0.01095	-0.00914	1.01084	15.37702	1.57799	-26.41074	0.13004	0.48469	0.07389	0.00875	-0.00258	0.00096	19.27380	4.04100	3.16895	0.21851	0.95733	0.27636	0.00973	-0.02165	0.00984	-2.02400	1.44420	-0.40230	1.21151	-3.74759	0.01769	0.19371	2.91153	-1.95744	13.16722	0.74397	10.26174	-0.00007	0.00192	0.00646	0.00000
606			6.05000	14.47845	-9.58411	12.17531	0.72309	0.01798	0.07670	0.01068	0.00073	0.00196	-0.00964	-0.00842	1.00919	15.33726	1.57884	-26.40181	0.12610	0.48806	0.07446	0.00881	-0.00234	0.00097	19.25035	4.04626	3.14525	0.22226	0.96155	0.27629	0.00889	-0.02061	0.00856	-2.35663	1.45947	-0.72763	1.21947	-3.89680	-0.00899	0.24924	2.62530	-1.71934	13.17478	0.75505	10.25707	-0.00004	0.00190	0.00639	0.00000
607			6.06000	14.46887	-9.61227	12.16501	0.71899	0.01812	0.07708	0.00878	0.00084	0.00266	-0.00796	-0.00848	1.00722	15.29737	1.57933	-26.39483	0.12579	0.49422	0.07547	0.00847	-0.00112	0.00060	19.23092	4.05249	3.12721	0.21947	0.97019	0.27793	0.00660	-0.01897	0.00477	-2.82413	1.45961	-1.15510	1.05741	-3.73178	-0.28276	0.46640	1.99074	-1.00460	13.18325	0.76458	10.25667	-0.00002	0.00188	0.00630	0.00000
608			6.07000	14.46023	-9.64541	12.15001	0.71396	0.01971	0.07722	0.00659	0.00102	0.00343	-0.00808	-0.00860	1.00415	15.26032	1.57895	-26.39235	0.12685	0.49510	0.07512	0.00762	0.00098	-0.00006	19.21774	4.06093	3.11923	0.21409	0.96790	0.27728	0.00363	-0.01638	-0.00085	-3.29084	1.44305	-1.64899	0.74114	-3.28640	-0.71485	0.77855	1.14177	0.05135	13.19036	0.77258	10.26147	-0.00001	0.00185	0.00621	0.00000
609			6.08000	14.45242	-9.68264	12.13003	0.70977	0.02118	0.07728	0.00490	0.00116	0.00411	-0.00917	-0.00842	1.00116	15.22850	1.57738	-26.39631	0.12697	0.49232	0.07387	0.00625	0.00337	-0.00092	19.21174	4.07196	3.12415	0.21102	0.96034	0.27575	0.00063	-0.01251	-0.00716	-3.57381	1.42105	-2.10653	0.34718	-2.62244	-1.27110	1.07308	0.21969	1.26559	13.19404	0.77852	10.27133	-0.00001	0.00183	0.00613	0.00000
610			6.09000	14.44492	-9.72123	12.10601	0.70558	0.02037	0.07700	0.00431	0.00107	0.00445	-0.01003	-0.00730	0.99816	15.20347	1.57509	-26.40812	0.12407	0.48787	0.07267	0.00455	0.00533	-0.00189	19.21269	4.08483	3.14248	0.21551	0.95366	0.27437	-0.00207	-0.00786	-0.01291	-3.52501	1.39936	-2.40003	-0.02095	-1.83112	-1.92079	1.27662	-0.62741	2.40247	13.19347	0.78162	10.28468	-0.00001	0.00182	0.00607	-0.00000
611			6.10000	14.43701	-9.75741	12.08015	0.70112	0.01914	0.07624	0.00508	0.00086	0.00432	-0.01095	-0.00627	0.99583	15.18557	1.57313	-26.42843	0.12223	0.48380	0.07212	0.00306	0.00634	-0.00290	19.21932	4.09863	3.17208	0.21984	0.94922	0.27338	-0.00407	-0.00364	-0.01694	-3.09445	1.38009	-2.43577	-0.27179	-1.05650	-2.59381	1.36604	-1.23949	3.21962	13.18902	0.78141	10.29938	-0.00002	0.00180	0.00604	-0.00000
612			6.11000	14.42801	-9.78750	12.05523	0.70068	0.01979	0.07579	0.00713	0.00066	0.00370	-0.01231	-0.00632	0.99553	15.17346	1.57267	-26.45650	0.12181	0.48110	0.07171	0.00202	0.00616	-0.00372	19.22918	4.11235	3.20823	0.22040	0.94707	0.27349	-0.00488	-0.00091	-0.01809	-2.30754	1.35167	-2.15132	-0.34568	-0.45322	-3.15806	1.31590	-1.49527	3.46585	13.18217	0.77800	10.31282	-0.00003	0.00180	0.00605	-0.00000
613			6.12000	14.41764	-9.80816	12.03475	0.70001	0.01992	0.07499	0.00978	0.00036	0.00252	-0.01388	-0.00711	0.99533	15.16485	1.57455	-26.48973	0.12478	0.47802	0.07146	0.00152	0.00457	-0.00413	19.23956	4.12463	3.24348	0.21573	0.94355	0.27338	-0.00447	-0.00075	-0.01504	-1.25753	1.27435	-1.49659	-0.21369	-0.09727	-3.42162	1.11997	-1.37221	2.86416	13.17462	0.77199	10.32190	-0.00003	0.00180	0.00609	-0.00000
614			6.13000	14.40645	-9.81735	12.02265	0.70012	0.02028	0.07458	0.01223	0.00005	0.00083	-0.01508	-0.00808	0.99509	15.15767	1.57944	-26.52334	0.12717	0.47631	0.07117	0.00141	0.00142	-0.00395	19.24866	4.13398	3.26758	0.21170	0.94162	0.27385	-0.00337	-0.00409	-0.00707	-0.05989	1.10038	-0.45850	0.12944	0.02323	-3.24597	0.80907	-0.94028	1.24290	13.16792	0.76477	10.32431	-0.00003	0.00182	0.00617	-0.00000
615			6.14000	14.39560	-9.81383	12.02288	0.70295	0.01828	0.07400	0.01419	-0.00028	-0.00133	-0.01548	-0.00882	0.99684	15.15042	1.58788	-26.55206	0.12817	0.47535	0.07130	0.00161	-0.00288	-0.00328	19.25592	4.13909	3.26984	0.21118	0.94300	0.27481	-0.00207	-0.01138	0.00537	1.29774	0.80473	0.91888	0.62939	-0.04884	-2.67756	0.45846	-0.31514	-1.31872	13.16267	0.75794	10.31915	-0.00002	0.00184	0.00625	-0.00000
616			6.15000	14.38602	-9.79522	12.03853	0.70411	0.01578	0.07314	0.01606	-0.00059	-0.00383	-0.01493	-0.00910	0.99839	15.14191	1.59991	-26.57236	0.12826	0.47731	0.07248	0.00205	-0.00718	-0.00234	19.26175	4.13964	3.24181	0.21327	0.94932	0.27611	-0.00090	-0.02267	0.02083	2.96087	0.40974	2.52267	1.14272	-0.27326	-1.90596	0.17245	0.37377	-4.52115	13.15890	0.75206	10.30718	-0.00001	0.00187	0.00633	-0.00000
617			6.16000	14.37766	-9.75750	12.07115	0.70334	0.01339	0.07226	0.01844	-0.00089	-0.00644	-0.01416	-0.00901	0.99993	15.13127	1.61422	-26.58335	0.12865	0.48062	0.07388	0.00257	-0.01007	-0.00127	19.26729	4.13641	3.17898	0.21638	0.95614	0.27708	-0.00019	-0.03726	0.03735	5.04766	-0.03308	4.16133	1.49049	-0.59533	-1.07115	0.03408	0.98867	-7.97921	13.15632	0.74678	10.28965	-0.00001	0.00189	0.00638	-0.00000
618			6.17000	14.36973	-9.69622	12.11980	0.70604	0.01326	0.07220	0.02167	-0.00137	-0.00898	-0.01336	-0.00950	1.00146	15.11864	1.62822	-26.58512	0.12725	0.48508	0.07467	0.00290	-0.01091	-0.00007	19.27437	4.13082	3.08082	0.21895	0.96288	0.27849	-0.00023	-0.05291	0.05312	7.55895	-0.48183	5.61301	1.57628	-0.92469	-0.18149	0.03506	1.40400	-11.28676	13.15449	0.74197	10.26855	-0.00002	0.00191	0.00641	-0.00000
619			6.18000	14.36103	-9.60751	12.18142	0.70792	0.01153	0.07094	0.02559	-0.00169	-0.01101	-0.01270	-0.01024	1.00243	15.10529	1.63936	-26.57762	0.12838	0.48702	0.07575	0.00295	-0.01008	0.00125	19.28487	4.12370	2.95127	0.21723	0.96446	0.27789	-0.00084	-0.06533	0.06553	10.39222	-0.90431	6.73358	1.43575	-1.16615	0.78400	0.05967	1.58182	-13.97037	13.15291	0.73795	10.24540	-0.00005	0.00192	0.00642	-0.00000
620			6.19000	14.35035	-9.48906	12.25216	0.70750	0.00667	0.06781	0.02969	-0.00128	-0.01218	-0.01270	-0.01071	1.00265	15.09303	1.64619	-26.56063	0.13278	0.48270	0.07674	0.00274	-0.00867	0.00256	19.29901	4.11483	2.79939	0.21143	0.95505	0.27354	-0.00122	-0.06907	0.07132	13.21406	-1.26457	7.49087	1.20811	-1.27680	1.73903	-0.05703	1.62114	-15.42063	13.15152	0.73517	10.22156	-0.00008	0.00194	0.00644	-0.00000
621			6.20000	14.33714	-9.34370	12.32842	0.70260	-0.00142	0.06316	0.03267	0.00032	-0.01236	-0.01251	-0.01043	1.00038	15.08288	1.64929	-26.53531	0.13838	0.47398	0.07790	0.00243	-0.00796	0.00360	19.31375	4.10317	2.64110	0.20474	0.93793	0.26615	-0.00055	-0.06107	0.06837	15.34741	-1.51929	7.92057	1.06638	-1.27904	2.48235	-0.42442	1.67470	-15.08688	13.15095	0.73292	10.19852	-0.00013	0.00196	0.00647	-0.00000
622			6.21000	14.32223	-9.18253	12.40730	0.69211	-0.01206	0.05859	0.03325	0.00286	-0.01175	-0.01083	-0.00851	0.99656	15.07452	1.65100	-26.50452	0.14165	0.46717	0.07956	0.00225	-0.00875	0.00419	19.32381	4.08788	2.49612	0.20506	0.92385	0.25888	0.00134	-0.04342	0.05776	16.03846	-1.60900	8.04252	1.13380	-1.23990	2.87418	-0.98632	1.81935	-12.90413	13.15193	0.72955	10.17810	-0.00016	0.00198	0.00652	0.00000
623			6.22000	14.30722	-9.02335	12.48584	0.67874	-0.02250	0.05568	0.03124	0.00492	-0.01068	-0.00704	-0.00564	0.99567	15.06649	1.65433	-26.47144	0.14374	0.47101	0.08264	0.00247	-0.01132	0.00439	19.32475	4.06939	2.38136	0.21144	0.92710	0.25611	0.00416	-0.02169	0.04267	14.88835	-1.46782	7.80941	1.44278	-1.24553	2.91774	-1.53541	2.02527	-9.36632	13.15468	0.72334	10.16253	-0.00020	0.00201	0.00657	0.00000
624			6.23000	14.29351	-8.88533	12.56024	0.67084	-0.02971	0.05560	0.02755	0.00516	-0.00939	-0.00147	-0.00359	0.99861	15.05674	1.66176	-26.43850	0.14301	0.48695	0.08648	0.00308	-0.01496	0.00418	19.31476	4.05000	2.30661	0.22010	0.95195	0.26017	0.00715	-0.00122	0.02549	12.08147	-1.08403	7.14971	1.88510	-1.33770	2.63312	-1.81299	2.19509	-5.18318	13.15930	0.71321	10.15414	-0.00024	0.00202	0.00662	0.00000
625			6.24000	14.28185	-8.78270	12.62599	0.66885	-0.03249	0.05736	0.02282	0.00368	-0.00778	0.00315	-0.00405	1.00086	15.04365	1.67396	-26.40882	0.14402	0.50451	0.08895	0.00392	-0.01783	0.00318	19.29509	4.03364	2.27467	0.21770	0.97966	0.26706	0.00886	0.01387	0.00721	8.28090	-0.54807	6.11562	2.25014	-1.44468	1.89283	-1.64187	2.18830	-0.99931	13.16561	0.69952	10.15459	-0.00027	0.00203	0.00667	0.00000
626			6.25000	14.27278	-8.72126	12.68023	0.66849	-0.03244	0.05868	0.01743	0.00165	-0.00586	0.00359	-0.00502	1.00104	15.02699	1.69024	-26.38840	0.14638	0.50924	0.08825	0.00462	-0.01780	0.00103	19.26982	4.02446	2.28272	0.20983	0.98429	0.26904	0.00861	0.02105	-0.01010	4.32489	-0.02134	4.96752	2.34614	-1.40602	0.49528	-1.03919	1.87299	2.65821	13.17290	0.68400	10.16433	-0.00029	0.00203	0.00670	0.00000
627			6.26000	14.26682	-8.69818	12.72364	0.66762	-0.03298	0.05949	0.01185	-0.00008	-0.00415	0.00181	-0.00491	1.00285	15.00818	1.70917	-26.38551	0.14833	0.50749	0.08638	0.00467	-0.01484	-0.00204	19.24465	4.02470	2.32349	0.20676	0.97970	0.26900	0.00678	0.02196	-0.02365	0.94549	0.34616	4.00530	2.11433	-1.06730	-1.51151	-0.22580	1.21178	5.38808	13.17998	0.66900	10.18107	-0.00030	0.00203	0.00674	0.00000
628			6.27000	14.26442	-8.70433	12.75938	0.66931	-0.03250	0.06019	0.00676	-0.00126	-0.00294	-0.00109	-0.00397	1.00691	14.99037	1.72960	-26.40588	0.14682	0.50331	0.08420	0.00373	-0.01063	-0.00520	19.22493	4.03341	2.38655	0.21142	0.97291	0.26860	0.00387	0.01970	-0.03169	-1.38282	0.49295	3.30533	1.67437	-0.39429	-3.62577	0.51610	0.31560	6.91152	13.18530	0.65689	10.20125	-0.00030	0.00203	0.00678	0.00000
629			6.28000	14.26523	-8.72735	12.78958	0.67091	-0.03066	0.06049	0.00278	-0.00169	-0.00213	-0.00466	-0.00265	1.01064	14.97721	1.75085	-26.44765	0.14373	0.49723	0.08203	0.00203	-0.00718	-0.00742	19.21413	4.04732	2.45912	0.21944	0.96317	0.26738	0.00032	0.01532	-0.03312	-2.51975	0.46152	2.74120	1.22136	0.46925	-5.14514	1.02747	-0.59230	7.05745	13.18760	0.64916	10.22141	-0.00032	0.00203	0.00680	0.00000
630			6.29000	14.26807	-8.75556	12.81465	0.67350	-0.03065	0.06073	0.00027	-0.00166	-0.00159	-0.00741	-0.00155	1.01289	14.97125	1.77237	-26.50174	0.13948	0.49052	0.07992	0.00012	-0.00530	-0.00805	19.21335	4.06292	2.52694	0.22899	0.95498	0.26692	-0.00314	0.00758	-0.02808	-2.62803	0.33126	2.20597	0.86361	1.26835	-5.59914	1.33858	-1.26701	5.80919	13.18662	0.64562	10.24000	-0.00034	0.00204	0.00682	-0.00000
631			6.30000	14.27160	-8.78012	12.83446	0.67645	-0.03181	0.06021	-0.00072	-0.00131	-0.00127	-0.00903	-0.00175	1.01478	14.97288	1.79264	-26.55603	0.13928	0.48654	0.07928	-0.00147	-0.00424	-0.00723	19.22154	4.07840	2.57622	0.23135	0.95229	0.26744	-0.00568	-0.00533	-0.01749	-2.00109	0.16454	1.73892	0.56831	1.75262	-4.95352	1.57833	-1.54941	3.35014	13.18317	0.64472	10.25598	-0.00035	0.00204	0.00683	-0.00000
632			6.31000	14.27471	-8.79536	12.85023	0.67627	-0.03343	0.05886	-0.00014	-0.00074	-0.00125	-0.00914	-0.00296	1.01531	14.98024	1.80904	-26.60019	0.14377	0.48764	0.08072	-0.00238	-0.00285	-0.00537	19.23658	4.09364	2.59575	0.22652	0.95723	0.26888	-0.00684	-0.02397	-0.00296	-0.94840	0.01350	1.47948	0.26308	1.75655	-3.52221	1.85694	-1.41489	0.03978	13.17829	0.64468	10.26917	-0.00036	0.00203	0.00683	-0.00000
633			6.32000	14.27645	-8.79871	12.86464	0.67665	-0.03590	0.05772	0.00222	-0.00006	-0.00151	-0.00791	-0.00447	1.01484	14.98959	1.81882	-26.62803	0.14751	0.49110	0.08260	-0.00217	-0.00042	-0.00281	19.25599	4.10964	2.57868	0.22248	0.96641	0.27114	-0.00689	-0.04661	0.01320	0.26821	-0.05142	1.49005	-0.06977	1.21110	-1.74469	2.20265	-0.94052	-3.58176	13.17267	0.64452	10.27982	-0.00037	0.00202	0.00681	-0.00000
634			6.33000	14.27552	-8.78992	12.88014	0.67676	-0.03700	0.05681	0.00677	0.00062	-0.00190	-0.00616	-0.00662	1.01262	14.99591	1.82008	-26.63763	0.15166	0.49623	0.08459	-0.00052	0.00255	-0.00003	19.27717	4.12741	2.52468	0.21526	0.97688	0.27359	-0.00579	-0.06873	0.02783	1.44846	0.05998	1.67388	-0.33209	0.12529	-0.01251	2.53923	-0.23768	-6.78888	13.16673	0.64423	10.28817	-0.00037	0.00201	0.00680	-0.00000
635			6.34000	14.26999	-8.77072	12.89737	0.67234	-0.03835	0.05480	0.01352	0.00120	-0.00214	-0.00473	-0.00828	1.00810	14.99346	1.81325	-26.63000	0.15692	0.49898	0.08687	0.00266	0.00457	0.00257	19.29670	4.14727	2.44169	0.20677	0.98164	0.27341	-0.00366	-0.08310	0.03703	2.43580	0.41535	1.85034	-0.35031	-1.38733	1.42521	2.68996	0.58106	-8.78546	13.16085	0.64431	10.29361	-0.00036	0.00200	0.00679	-0.00000
636			6.35000	14.25780	-8.74420	12.91506	0.66761	-0.04141	0.05278	0.02182	0.00169	-0.00215	-0.00378	-0.00859	1.00316	14.97746	1.80118	-26.60765	0.15820	0.49719	0.08787	0.00679	0.00429	0.00463	19.31038	4.16770	2.34569	0.20503	0.97883	0.27114	-0.00078	-0.08270	0.03827	3.13248	0.99696	1.90149	-0.02231	-3.06907	2.45024	2.43504	1.37348	-9.00438	13.15618	0.64497	10.29436	-0.00035	0.00200	0.00680	-0.00000
637			6.36000	14.23774	-8.71394	12.93157	0.66376	-0.04406	0.05248	0.02983	0.00205	-0.00202	-0.00268	-0.00824	0.99879	14.94604	1.78808	-26.57414	0.15583	0.49673	0.08746	0.01054	0.00175	0.00590	19.31448	4.18516	2.25653	0.20711	0.97767	0.27047	0.00250	-0.06585	0.03199	3.57297	1.63772	1.78456	0.56218	-4.52506	3.03736	1.68053	1.95614	-7.39210	13.15401	0.64601	10.28955	-0.00032	0.00200	0.00678	-0.00000
638			6.37000	14.21085	-8.68162	12.94514	0.66000	-0.04513	0.05315	0.03498	0.00237	-0.00177	-0.00221	-0.00744	0.99577	14.90224	1.77735	-26.53393	0.15201	0.49684	0.08613	0.01262	-0.00184	0.00631	19.30774	4.19571	2.19185	0.21008	0.97573	0.27021	0.00538	-0.03576	0.01978	3.92859	2.07390	1.46490	1.15638	-5.33828	3.23169	0.56283	2.15721	-4.37952	13.15456	0.64655	10.27991	-0.00028	0.00200	0.00673	0.00000
639			6.38000	14.18038	-8.64633	12.95399	0.65479	-0.04695	0.05356	0.03578	0.00291	-0.00137	-0.00251	-0.00608	0.99504	14.85346	1.77060	-26.49191	0.14969	0.49609	0.08473	0.01260	-0.00489	0.00606	19.29193	4.19706	2.16324	0.21245	0.97188	0.26935	0.00704	-0.00042	0.00445	4.38034	2.13583	0.92648	1.51522	-5.30157	3.15657	-0.60497	1.91265	-0.69006	13.15707	0.64556	10.26694	-0.00023	0.00198	0.00667	0.00000
640			6.39000	14.14993	-8.60546	12.95636	0.64992	-0.04934	0.05393	0.03278	0.00378	-0.00090	-0.00285	-0.00450	0.99555	14.80835	1.76724	-26.45175	0.14722	0.49585	0.08348	0.01051	-0.00638	0.00551	19.27109	4.18991	2.17378	0.21534	0.96943	0.26894	0.00698	0.03098	-0.01045	5.01000	1.83645	0.20419	1.52062	-4.50292	2.99946	-1.49214	1.26427	2.81711	13.16024	0.64304	10.25268	-0.00019	0.00196	0.00661	0.00000
641			6.40000	14.12216	-8.55656	12.95108	0.64464	-0.05191	0.05431	0.02727	0.00489	-0.00038	-0.00309	-0.00268	0.99689	14.77401	1.76550	-26.41497	0.14473	0.49674	0.08255	0.00705	-0.00617	0.00501	19.25083	4.17719	2.21751	0.21925	0.96917	0.26918	0.00499	0.05172	-0.02197	5.74898	1.29468	-0.62429	1.20023	-3.20750	2.94591	-1.88233	0.30375	5.41229	13.16287	0.64046	10.23968	-0.00016	0.00195	0.00656	0.00000
642			6.41000	14.09868	-8.49889	12.93772	0.64006	-0.05656	0.05428	0.02077	0.00633	0.00017	-0.00334	-0.00093	0.99835	14.75473	1.76325	-26.38078	0.14296	0.49559	0.08153	0.00302	-0.00474	0.00492	19.23707	4.16302	2.28255	0.22305	0.96666	0.26912	0.00140	0.05929	-0.02838	6.47282	0.66163	-1.50266	0.66776	-1.73194	3.20516	-1.76388	-0.80149	6.72506	13.16417	0.63948	10.22982	-0.00014	0.00194	0.00653	0.00000
643			6.42000	14.07979	-8.43308	12.91594	0.63418	-0.06260	0.05280	0.01490	0.00806	0.00074	-0.00352	0.00063	0.99895	14.75197	1.75848	-26.34528	0.14324	0.49310	0.08161	-0.00093	-0.00273	0.00572	19.23363	4.15064	2.35512	0.22510	0.96232	0.26777	-0.00279	0.05539	-0.02895	7.15246	0.09633	-2.39761	0.04562	-0.38878	4.02874	-1.31374	-1.80547	6.69121	13.16390	0.64055	10.22320	-0.00014	0.00194	0.00651	-0.00000
644			6.43000	14.06413	-8.35966	12.88562	0.62904	-0.06888	0.05110	0.01141	0.00996	0.00125	-0.00357	0.00185	0.99968	14.76459	1.74892	-26.30142	0.14451	0.49063	0.08193	-0.00426	-0.00021	0.00761	19.24119	4.14157	2.42163	0.22657	0.95804	0.26650	-0.00632	0.04289	-0.02417	7.82714	-0.26226	-3.22205	-0.60771	0.53659	5.52635	-0.72292	-2.44804	5.44164	13.16209	0.64288	10.21875	-0.00016	0.00194	0.00651	-0.00000
645			6.44000	14.04911	-8.27909	12.84783	0.62335	-0.07619	0.04899	0.01087	0.01203	0.00158	-0.00343	0.00256	1.00117	14.78885	1.73180	-26.24213	0.14925	0.48884	0.08279	-0.00656	0.00288	0.01051	19.25727	4.13646	2.47043	0.22451	0.95537	0.26558	-0.00806	0.02476	-0.01511	8.44912	-0.35831	-3.83996	-1.24286	0.85612	7.55404	-0.13753	-2.53734	3.25809	13.15900	0.64522	10.21631	-0.00018	0.00194	0.00651	-0.00000
646			6.45000	14.03255	-8.19308	12.80505	0.61928	-0.08284	0.04709	0.01251	0.01375	0.00171	-0.00273	0.00297	1.00407	14.81916	1.70526	-26.16245	0.15382	0.49004	0.08427	-0.00744	0.00600	0.01412	19.27719	4.13504	2.49317	0.22363	0.95824	0.26583	-0.00765	0.00389	-0.00316	8.87470	-0.24234	-4.15685	-1.76191	0.54504	9.84428	0.33277	-2.00544	0.47942	13.15476	0.64685	10.21683	-0.00021	0.00194	0.00651	-0.00000
647			6.46000	14.01351	-8.10467	12.76044	0.61807	-0.08974	0.04539	0.01523	0.01508	0.00164	-0.00160	0.00238	1.00652	14.84965	1.66913	-26.06004	0.15917	0.49154	0.08559	-0.00688	0.00838	0.01788	19.29544	4.13656	2.48487	0.21908	0.96291	0.26679	-0.00505	-0.01701	0.01035	9.04620	-0.01181	-4.13812	-2.07042	-0.27231	12.08107	0.60838	-0.92722	-2.54602	13.14957	0.64793	10.22157	-0.00025	0.00194	0.00651	-0.00000
648			6.47000	13.99195	-8.01627	12.71744	0.61754	-0.09465	0.04429	0.01819	0.01563	0.00137	-0.00082	0.00121	1.00637	14.87527	1.62503	-25.93601	0.16401	0.49152	0.08585	-0.00504	0.00964	0.02095	19.30714	4.13945	2.44439	0.21151	0.96377	0.26715	-0.00107	-0.03479	0.02373	9.00964	0.24355	-3.78454	-2.14129	-1.39134	13.90482	0.64422	0.49031	-5.44031	13.14398	0.64921	10.23047	-0.00029	0.00194	0.00651	-0.00000
649			6.48000	13.96844	-7.92963	12.67938	0.61694	-0.09847	0.04362	0.02057	0.01550	0.00095	-0.00014	0.00043	1.00527	14.89236	1.57561	-25.79544	0.16680	0.49087	0.08553	-0.00229	0.00991	0.02278	19.30917	4.14195	2.37486	0.20609	0.96318	0.26695	0.00329	-0.04713	0.03502	8.74543	0.45738	-3.14385	-2.00817	-2.58253	14.97123	0.46518	1.97735	-7.81515	13.13914	0.65070	10.24132	-0.00032	0.00194	0.00651	-0.00000
650			6.49000	13.94427	-7.84727	12.64890	0.61814	-0.10341	0.04336	0.02143	0.01480	0.00045	0.00038	0.00044	1.00677	14.89896	1.52424	-25.64688	0.16777	0.48934	0.08462	0.00073	0.00927	0.02291	19.30049	4.14267	2.28355	0.20528	0.96240	0.26671	0.00731	-0.05308	0.04260	8.12155	0.57090	-2.29651	-1.71305	-3.60442	15.03247	0.15649	3.25896	-9.34215	13.13591	0.65190	10.25105	-0.00035	0.00194	0.00651	-0.00000
651			6.50000	13.92167	-7.77328	12.62793	0.61859	-0.10840	0.04308	0.01969	0.01303	-0.00009	0.00072	0.00106	1.00914	14.89518	1.47487	-25.50108	0.16827	0.48755	0.08369	0.00336	0.00768	0.02134	19.28237	4.14112	2.18071	0.20630	0.96120	0.26602	0.01039	-0.05297	0.04531	6.98294	0.53207	-1.31908	-1.29127	-4.23145	13.99837	-0.16224	4.12150	-9.82510	13.13414	0.65281	10.25728	-0.00035	0.00193	0.00651	-0.00000
652			6.51000	13.90356	-7.71300	12.61774	0.61905	-0.11143	0.04305	0.01491	0.00988	-0.00063	0.00107	0.00213	1.01060	14.88325	1.43170	-25.36908	0.16582	0.48629	0.08279	0.00494	0.00516	0.01817	19.25761	4.13784	2.07792	0.21083	0.95992	0.26501	0.01226	-0.04811	0.04296	5.31452	0.30505	-0.24690	-0.78485	-4.29562	11.93301	-0.38664	4.46515	-9.24836	13.13297	0.65397	10.25909	-0.00035	0.00193	0.00651	-0.00000
653			6.52000	13.89294	-7.67067	12.61964	0.62201	-0.11272	0.04312	0.00769	0.00577	-0.00119	0.00129	0.00285	1.01145	14.86704	1.39851	-25.26102	0.16167	0.48488	0.08188	0.00522	0.00188	0.01372	19.22977	4.13408	1.98589	0.21537	0.95799	0.26389	0.01268	-0.03988	0.03635	3.28248	-0.09001	0.90324	-0.24127	-3.74992	9.02924	-0.47843	4.30943	-7.78232	13.13123	0.65593	10.25699	-0.00034	0.00193	0.00652	-0.00000
654			6.53000	13.89163	-7.64846	12.63444	0.62186	-0.11299	0.04263	-0.00065	0.00126	-0.00172	0.00141	0.00279	1.01007	14.85074	1.37814	-25.18458	0.16161	0.48395	0.08168	0.00462	-0.00177	0.00850	19.20208	4.13090	1.91272	0.21240	0.95570	0.26252	0.01146	-0.02931	0.02672	1.08431	-0.54997	2.06917	0.29695	-2.72211	5.54736	-0.46834	3.76735	-5.67850	13.12771	0.65885	10.25191	-0.00034	0.00194	0.00653	-0.00000
655			6.54000	13.89976	-7.64718	12.66186	0.62005	-0.11204	0.04282	-0.00849	-0.00331	-0.00216	0.00180	0.00225	1.00660	14.83711	1.37200	-25.14466	0.16262	0.48475	0.08140	0.00359	-0.00513	0.00288	19.17675	4.12890	1.86385	0.20701	0.95587	0.26251	0.00955	-0.01776	0.01531	-1.17313	-0.93444	3.09201	0.77895	-1.49370	1.80021	-0.37449	3.02280	-3.16394	13.12175	0.66191	10.24453	-0.00036	0.00194	0.00654	-0.00000
656			6.55000	13.91594	-7.66749	12.69917	0.62078	-0.10890	0.04431	-0.01467	-0.00749	-0.00238	0.00239	0.00142	1.00348	14.82643	1.37948	-25.14228	0.16145	0.48823	0.08074	0.00272	-0.00766	-0.00247	19.15425	4.12906	1.84243	0.20425	0.96034	0.26456	0.00780	-0.00663	0.00305	-3.39299	-1.12007	3.74926	1.16681	-0.38605	-1.81414	-0.20727	2.26226	-0.47517	13.11391	0.66351	10.23544	-0.00039	0.00194	0.00653	-0.00001
657			6.56000	13.93745	-7.70882	12.74129	0.62330	-0.10607	0.04562	-0.01837	-0.01090	-0.00221	0.00205	0.00078	1.00104	14.81709	1.39834	-25.17389	0.15923	0.48791	0.07940	0.00240	-0.00915	-0.00680	19.13405	4.13203	1.84873	0.20422	0.95848	0.26517	0.00650	0.00328	-0.00873	-5.38606	-1.04686	3.88841	1.45454	0.38255	-4.87307	-0.01946	1.61471	2.07748	13.10600	0.66195	10.22595	-0.00043	0.00194	0.00652	-0.00001
658			6.57000	13.96086	-7.76838	12.78222	0.62812	-0.10304	0.04685	-0.01933	-0.01328	-0.00165	0.00103	0.00009	1.00058	14.80697	1.42535	-25.23175	0.15686	0.48621	0.07785	0.00266	-0.00991	-0.00969	19.11509	4.13771	1.87944	0.20532	0.95435	0.26538	0.00567	0.01149	-0.01836	-6.98952	-0.72463	3.50907	1.66630	0.74558	-7.05727	0.11342	1.13772	4.16894	13.10019	0.65617	10.21766	-0.00044	0.00194	0.00651	-0.00000
659			6.58000	13.98292	-7.84238	12.81680	0.63669	-0.09820	0.04901	-0.01788	-0.01442	-0.00079	0.00032	-0.00093	1.00153	14.79437	1.45736	-25.30582	0.15191	0.48768	0.07633	0.00329	-0.01038	-0.01102	19.09665	4.14495	1.92834	0.20874	0.95634	0.26774	0.00531	0.01773	-0.02500	-8.17162	-0.20596	2.71889	1.82403	0.73055	-8.22414	0.15480	0.84419	5.57954	13.09824	0.64605	10.21204	-0.00042	0.00194	0.00652	0.00000
660			6.59000	14.00109	-7.92721	12.84127	0.64384	-0.09270	0.05105	-0.01460	-0.01464	0.00031	-0.00078	-0.00264	1.00182	14.77822	1.49119	-25.38558	0.15018	0.48917	0.07482	0.00424	-0.01052	-0.01097	19.07813	4.15264	1.98778	0.20575	0.95807	0.27039	0.00519	0.02129	-0.02828	-8.98157	0.42159	1.68787	1.92262	0.40297	-8.41864	0.12947	0.74484	6.24949	13.10069	0.63239	10.20859	-0.00036	0.00193	0.00652	0.00000
661			6.60000	14.01403	-8.01969	12.85411	0.64908	-0.08653	0.05315	-0.01045	-0.01410	0.00141	-0.00212	-0.00396	1.00009	14.75797	1.52404	-25.46208	0.14702	0.48939	0.07294	0.00522	-0.01005	-0.00987	19.05894	4.16006	2.05027	0.20400	0.95738	0.27244	0.00548	0.02188	-0.02833	-9.42585	1.03520	0.67991	1.93187	-0.13283	-7.86992	0.06917	0.83080	6.23612	13.10670	0.61705	10.20690	-0.00029	0.00193	0.00650	0.00000
662			6.61000	14.02173	-8.11580	12.85714	0.65200	-0.07981	0.05594	-0.00588	-0.01283	0.00223	-0.00262	-0.00490	0.99780	14.73374	1.55346	-25.52966	0.14292	0.49367	0.07141	0.00600	-0.00883	-0.00824	19.03854	4.16680	2.10928	0.20390	0.96353	0.27643	0.00604	0.01993	-0.02560	-9.37901	1.53379	-0.03255	1.81836	-0.74933	-6.83581	-0.01742	1.05485	5.59708	13.11476	0.60268	10.20672	-0.00021	0.00191	0.00646	0.00000
663			6.62000	14.02440	-8.20948	12.85448	0.65472	-0.07598	0.05798	-0.00058	-0.01131	0.00244	-0.00368	-0.00510	0.99678	14.70652	1.57751	-25.58486	0.13896	0.49374	0.06947	0.00647	-0.00673	-0.00628	19.01711	4.17227	2.15860	0.20607	0.96395	0.27863	0.00669	0.01564	-0.01979	-8.65424	1.88444	-0.26429	1.57820	-1.33779	-5.49979	-0.13647	1.34838	4.36451	13.12336	0.59247	10.20869	-0.00014	0.00190	0.00640	0.00000
664			6.63000	14.02196	-8.29293	12.85164	0.65984	-0.07394	0.05833	0.00568	-0.00939	0.00188	-0.00612	-0.00468	1.00072	14.67777	1.59485	-25.62589	0.13630	0.48925	0.06797	0.00662	-0.00403	-0.00426	18.99528	4.17574	2.19251	0.21036	0.95754	0.27769	0.00730	0.00966	-0.01146	-7.22330	2.09293	0.03956	1.23706	-1.83093	-3.99817	-0.28303	1.65972	2.65270	13.13086	0.58891	10.21340	-0.00008	0.00188	0.00634	0.00000
665			6.64000	14.01445	-8.35956	12.85384	0.66666	-0.07365	0.05822	0.01255	-0.00723	0.00079	-0.00835	-0.00405	1.00583	14.64904	1.60485	-25.65202	0.13281	0.48347	0.06661	0.00643	-0.00112	-0.00228	18.97381	4.17673	2.20719	0.21710	0.95076	0.27608	0.00787	0.00285	-0.00215	-5.30032	2.18495	0.74563	0.83886	-2.22747	-2.42893	-0.42814	1.96052	0.72025	13.13578	0.59257	10.22079	-0.00005	0.00187	0.00628	0.00000
666			6.65000	14.00218	-8.40587	12.86397	0.67197	-0.07382	0.05805	0.01959	-0.00487	-0.00046	-0.00929	-0.00409	1.00876	14.62122	1.60736	-25.66317	0.13064	0.48065	0.06605	0.00616	0.00184	-0.00042	18.95303	4.17539	2.20210	0.22042	0.94974	0.27554	0.00807	-0.00426	0.00634	-3.15237	2.22124	1.55317	0.41290	-2.55235	-0.88585	-0.49795	2.18877	-1.08065	13.13764	0.60203	10.22927	-0.00004	0.00187	0.00626	0.00000
667			6.66000	13.98504	-8.43074	12.88119	0.67493	-0.07463	0.05732	0.02666	-0.00235	-0.00149	-0.00930	-0.00514	1.00996	14.59482	1.60248	-25.66024	0.13267	0.48012	0.06649	0.00587	0.00502	0.00114	18.93379	4.17302	2.18051	0.21595	0.95267	0.27543	0.00730	-0.01124	0.01211	-0.91749	2.26607	2.14773	-0.05008	-2.74858	0.42995	-0.39206	2.20087	-2.35778	13.13672	0.61433	10.23667	-0.00005	0.00187	0.00626	-0.00000
668			6.67000	13.96249	-8.43362	12.90202	0.67991	-0.07510	0.05698	0.03373	0.00035	-0.00216	-0.00863	-0.00664	1.01090	14.57096	1.59083	-25.64725	0.13355	0.48125	0.06693	0.00508	0.00874	0.00199	18.91807	4.17183	2.14993	0.21137	0.95863	0.27608	0.00529	-0.01697	0.01330	1.32659	2.33887	2.37859	-0.59048	-2.64886	1.16920	-0.04218	1.79563	-2.73411	13.13394	0.62615	10.23997	-0.00008	0.00188	0.00628	-0.00000
669			6.68000	13.93427	-8.41500	12.92259	0.68816	-0.07503	0.05696	0.04011	0.00295	-0.00248	-0.00734	-0.00788	1.01234	14.55201	1.57377	-25.63249	0.12984	0.48373	0.06747	0.00335	0.01314	0.00163	18.90943	4.17431	2.12155	0.21258	0.96772	0.27718	0.00158	-0.01996	0.00840	3.39053	2.40931	2.26915	-1.23865	-2.02172	0.94200	0.57614	0.77859	-1.91056	13.13028	0.63563	10.23794	-0.00011	0.00189	0.00631	-0.00000
670			6.69000	13.90126	-8.37790	12.94003	0.69396	-0.07676	0.05631	0.04436	0.00518	-0.00243	-0.00604	-0.00962	1.01380	14.54194	1.55377	-25.62833	0.13084	0.48596	0.06841	0.00071	0.01808	-0.00034	18.91253	4.18294	2.10932	0.20646	0.97608	0.27819	-0.00426	-0.01861	-0.00339	4.99811	2.43247	1.90205	-1.99364	-0.69349	-0.51576	1.43816	-0.97096	0.25908	13.12606	0.64288	10.23124	-0.00013	0.00190	0.00636	-0.00000
671			6.70000	13.86535	-8.32799	12.95241	0.69849	-0.07937	0.05530	0.04586	0.00679	-0.00210	-0.00510	-0.01095	1.01464	14.54533	1.53393	-25.64868	0.13168	0.48584	0.06908	-0.00290	0.02322	-0.00393	18.93262	4.19950	2.12768	0.20028	0.97933	0.27816	-0.01160	-0.01178	-0.02128	5.93865	2.39206	1.37616	-2.81492	1.28333	-3.18192	2.43315	-3.38542	3.64813	13.12112	0.64953	10.22210	-0.00014	0.00191	0.00640	-0.00000
672			6.71000	13.82876	-8.27234	12.95897	0.70203	-0.08111	0.05503	0.04488	0.00747	-0.00165	-0.00426	-0.01128	1.01319	14.56511	1.51714	-25.70517	0.12745	0.48423	0.06880	-0.00650	0.02779	-0.00840	18.97313	4.22442	2.18796	0.20075	0.97680	0.27759	-0.01964	0.00025	-0.04206	6.18200	2.30422	0.83043	-3.56804	3.51020	-6.57202	3.33472	-6.05138	7.68417	13.11461	0.65725	10.21368	-0.00016	0.00193	0.00644	-0.00000
673			6.72000	13.79327	-8.21729	12.96052	0.70476	-0.08264	0.05540	0.04238	0.00737	-0.00124	-0.00360	-0.01082	1.01044	14.59976	1.50546	-25.80062	0.11989	0.48119	0.06766	-0.00861	0.03030	-0.01226	19.03259	4.25570	2.29241	0.20583	0.96780	0.27647	-0.02660	0.01519	-0.05994	5.88438	2.19581	0.43294	-4.00284	5.27042	-9.69173	3.82544	-8.23963	11.28714	13.10583	0.66671	10.20864	-0.00019	0.00194	0.00645	-0.00000
674			6.73000	13.75993	-8.16697	12.95955	0.70525	-0.08411	0.05526	0.03905	0.00667	-0.00101	-0.00306	-0.00960	1.00713	14.64169	1.49966	-25.92434	0.11090	0.47762	0.06701	-0.00845	0.02944	-0.01440	19.10328	4.28846	2.42935	0.21433	0.95606	0.27436	-0.03041	0.02965	-0.06923	5.23220	2.07436	0.30462	-3.89733	5.91505	-11.52766	3.67150	-9.26701	13.37720	13.09446	0.67699	10.20914	-0.00023	0.00195	0.00644	-0.00001
675			6.74000	13.72963	-8.12411	12.95915	0.70300	-0.08522	0.05513	0.03513	0.00548	-0.00102	-0.00224	-0.00818	1.00395	14.68036	1.49936	-26.05677	0.10310	0.47656	0.06703	-0.00659	0.02562	-0.01463	19.17384	4.31676	2.57808	0.22264	0.94992	0.27348	-0.02994	0.04118	-0.06919	4.35458	1.92690	0.49129	-3.28311	5.38051	-11.81662	2.93393	-9.00252	13.63956	13.08054	0.68626	10.21622	-0.00028	0.00195	0.00643	-0.00001
676			6.75000	13.70311	-8.09030	12.96271	0.69900	-0.08654	0.05493	0.03101	0.00404	-0.00129	-0.00137	-0.00707	1.00124	14.70819	1.50346	-26.18204	0.09834	0.47692	0.06742	-0.00420	0.02034	-0.01364	19.23551	4.33673	2.72034	0.22761	0.94983	0.27405	-0.02600	0.04875	-0.06285	3.38160	1.75187	0.96305	-2.41903	4.17136	-11.09703	1.92682	-7.87364	12.58578	13.06467	0.69275	10.23016	-0.00031	0.00195	0.00642	-0.00001
677			6.76000	13.68068	-8.06573	12.97265	0.69950	-0.08778	0.05535	0.02725	0.00258	-0.00173	-0.00048	-0.00677	0.99975	14.72307	1.51095	-26.29356	0.09324	0.47756	0.06725	-0.00198	0.01508	-0.01210	19.28445	4.34777	2.84635	0.23165	0.95448	0.27641	-0.02080	0.05211	-0.05391	2.46407	1.55478	1.60046	-1.56839	2.87333	-10.01675	0.96943	-6.41736	10.90966	13.04777	0.69591	10.25023	-0.00031	0.00195	0.00643	-0.00001
678			6.77000	13.66229	-8.04904	12.98989	0.70009	-0.08690	0.05625	0.02349	0.00130	-0.00226	0.00042	-0.00735	0.99770	14.72698	1.52088	-26.39075	0.09005	0.48081	0.06725	-0.00046	0.01061	-0.01058	19.32082	4.35146	2.95263	0.23145	0.96414	0.28034	-0.01555	0.05152	-0.04437	1.70955	1.32167	2.24485	-0.87943	1.84688	-8.87031	0.23291	-4.99807	9.02195	13.03091	0.69666	10.27445	-0.00031	0.00195	0.00645	-0.00001
679			6.78000	13.64798	-8.03824	13.01367	0.69895	-0.08390	0.05706	0.01929	0.00037	-0.00273	0.00011	-0.00820	0.99404	14.72410	1.53230	-26.47433	0.08873	0.48155	0.06660	0.00030	0.00705	-0.00895	19.34688	4.34998	3.03832	0.22829	0.96777	0.28279	-0.01116	0.04664	-0.03437	1.15380	1.02636	2.77319	-0.40967	1.20976	-7.64467	-0.23690	-3.77238	7.04770	13.01545	0.69687	10.29974	-0.00030	0.00195	0.00648	-0.00001
680			6.79000	13.63802	-8.03117	13.04248	0.69673	-0.08128	0.05749	0.01444	-0.00017	-0.00309	-0.00163	-0.00842	0.98950	14.71899	1.54381	-26.54406	0.08741	0.47603	0.06470	0.00042	0.00440	-0.00708	19.36547	4.34549	3.10276	0.22742	0.95992	0.28219	-0.00795	0.03783	-0.02383	0.78243	0.65579	3.14509	-0.15612	0.90968	-6.23067	-0.47482	-2.74760	4.97475	13.00277	0.69824	10.32299	-0.00031	0.00196	0.00650	-0.00001
681			6.80000	13.63277	-8.02605	13.07478	0.69541	-0.08103	0.05788	0.00927	-0.00041	-0.00335	-0.00328	-0.00762	0.98841	14.71529	1.55393	-26.59836	0.08517	0.47050	0.06293	0.00013	0.00256	-0.00508	19.37889	4.33946	3.14489	0.23308	0.95381	0.28170	-0.00566	0.02669	-0.01324	0.57813	0.23728	3.35698	-0.06568	0.79679	-4.56823	-0.54229	-1.86971	2.82337	12.99423	0.70164	10.34181	-0.00031	0.00195	0.00651	-0.00000
682			6.81000	13.63203	-8.02117	13.10894	0.69674	-0.08170	0.05852	0.00475	-0.00030	-0.00349	-0.00429	-0.00658	0.98977	14.71476	1.56128	-26.63517	0.08149	0.46715	0.06158	-0.00020	0.00148	-0.00297	19.38862	4.33311	3.16439	0.24249	0.95260	0.28229	-0.00361	0.01409	-0.00310	0.59466	-0.15595	3.39218	-0.08154	0.66262	-2.68852	-0.47898	-1.04862	0.71502	12.99054	0.70688	10.35511	-0.00031	0.00195	0.00651	-0.00000
683			6.82000	13.63446	-8.01402	13.14289	0.69881	-0.08239	0.05850	0.00214	0.00027	-0.00344	-0.00504	-0.00645	0.99222	14.71668	1.56444	-26.65270	0.08157	0.46567	0.06125	-0.00031	0.00127	-0.00075	19.39461	4.32766	3.16243	0.24531	0.95361	0.28292	-0.00122	0.00049	0.00610	0.91476	-0.42950	3.22144	-0.17071	0.31876	-0.65969	-0.30861	-0.19933	-1.21324	12.99145	0.71293	10.36191	-0.00030	0.00194	0.00650	0.00000
684			6.83000	13.63761	-8.00167	13.17413	0.69759	-0.08366	0.05784	0.00219	0.00130	-0.00316	-0.00515	-0.00650	0.99429	14.71876	1.56183	-26.64956	0.08487	0.46666	0.06210	-0.00005	0.00177	0.00162	19.39605	4.32436	3.14122	0.24427	0.95701	0.28332	0.00153	-0.01347	0.01400	1.53988	-0.51737	2.82612	-0.28949	-0.32148	1.44356	-0.06252	0.70812	-2.87938	12.99572	0.71862	10.36238	-0.00029	0.00193	0.00648	0.00000
685			6.84000	13.63882	-7.98191	13.20007	0.69661	-0.08339	0.05754	0.00473	0.00262	-0.00269	-0.00445	-0.00678	0.99595	14.71813	1.55265	-26.62496	0.08720	0.47137	0.06349	0.00065	0.00245	0.00409	19.39186	4.32407	3.10350	0.24314	0.96498	0.28455	0.00452	-0.02665	0.02047	2.36038	-0.40931	2.20312	-0.36175	-1.23135	3.50249	0.19827	1.64339	-4.22899	13.00168	0.72319	10.35723	-0.00028	0.00192	0.00646	0.00000
686			6.85000	13.63594	-7.95399	13.21817	0.69627	-0.08492	0.05665	0.00868	0.00401	-0.00200	-0.00371	-0.00754	0.99829	14.71210	1.53730	-26.57960	0.09209	0.47482	0.06496	0.00175	0.00270	0.00641	19.38141	4.32684	3.05271	0.23730	0.97089	0.28502	0.00729	-0.03740	0.02504	3.15773	-0.15452	1.39734	-0.32426	-2.27117	5.29322	0.42064	2.51086	-5.18004	13.00770	0.72635	10.34796	-0.00028	0.00191	0.00643	0.00000
687			6.86000	13.62827	-7.91974	13.22698	0.69690	-0.09073	0.05507	0.01260	0.00532	-0.00122	-0.00338	-0.00799	1.00189	14.69919	1.51763	-26.51717	0.09826	0.47304	0.06556	0.00310	0.00217	0.00804	19.36495	4.33230	2.99356	0.23064	0.96971	0.28368	0.00939	-0.04396	0.02700	3.69077	0.16260	0.54663	-0.16055	-3.22173	6.50451	0.57549	3.17744	-5.61341	13.01256	0.72848	10.33583	-0.00027	0.00190	0.00640	0.00000
688			6.87000	13.61645	-7.88276	13.22702	0.69816	-0.09608	0.05393	0.01576	0.00613	-0.00056	-0.00327	-0.00781	1.00524	14.67949	1.49655	-26.44495	0.10144	0.46970	0.06526	0.00430	0.00086	0.00852	19.34383	4.33968	2.93224	0.22761	0.96492	0.28156	0.01070	-0.04501	0.02594	3.89344	0.46854	-0.14127	0.11613	-3.87210	6.84794	0.63099	3.53018	-5.42185	13.01566	0.73025	10.32179	-0.00027	0.00189	0.00636	0.00000
689			6.88000	13.60162	-7.84586	13.22121	0.69694	-0.09852	0.05290	0.01834	0.00633	-0.00022	-0.00253	-0.00695	1.00696	14.65436	1.47769	-26.37289	0.10123	0.47025	0.06593	0.00510	-0.00093	0.00789	19.31999	4.34777	2.87591	0.22860	0.96461	0.27970	0.01128	-0.04050	0.02192	3.89154	0.73123	-0.46306	0.46163	-4.13115	6.17320	0.56716	3.55262	-4.58318	13.01701	0.73244	10.30685	-0.00026	0.00188	0.00633	0.00000
690			6.89000	13.58454	-7.81006	13.21418	0.69665	-0.10073	0.05270	0.02085	0.00616	-0.00031	-0.00134	-0.00595	1.00849	14.62521	1.46404	-26.31162	0.09891	0.47230	0.06621	0.00553	-0.00255	0.00603	19.29494	4.35537	2.83127	0.23166	0.96693	0.27919	0.01132	-0.03163	0.01556	3.78634	0.94881	-0.29768	0.80018	-4.05656	4.52643	0.41840	3.32974	-3.20672	13.01671	0.73553	10.29259	-0.00026	0.00188	0.00630	-0.00000
691			6.90000	13.56596	-7.77618	13.21122	0.69662	-0.10107	0.05338	0.02322	0.00546	-0.00079	-0.00027	-0.00529	1.00931	14.59289	1.45732	-26.27034	0.09612	0.47556	0.06593	0.00578	-0.00349	0.00329	19.26951	4.36205	2.80305	0.23374	0.96995	0.27973	0.01102	-0.02069	0.00786	3.54825	1.12808	0.31504	1.07100	-3.78130	2.18658	0.24382	2.99392	-1.53519	13.01444	0.73964	10.28124	-0.00025	0.00189	0.00629	-0.00000
692			6.91000	13.54661	-7.74586	13.21616	0.69588	-0.10103	0.05400	0.02511	0.00430	-0.00147	0.00049	-0.00536	1.00957	14.55777	1.45776	-26.25413	0.09618	0.47881	0.06570	0.00611	-0.00368	0.00031	19.24385	4.36782	2.79271	0.23057	0.97252	0.28062	0.01046	-0.00985	0.00019	3.10507	1.28349	1.18113	1.25307	-3.43739	-0.38475	0.07637	2.65934	0.12181	13.01004	0.74422	10.27514	-0.00025	0.00190	0.00628	-0.00000
693			6.92000	13.52719	-7.72138	13.23039	0.69804	-0.10127	0.05471	0.02613	0.00268	-0.00213	0.00052	-0.00550	1.00921	14.52022	1.46450	-26.26297	0.09401	0.47772	0.06439	0.00622	-0.00336	-0.00231	19.21788	4.37276	2.79848	0.22995	0.96904	0.28044	0.01021	-0.00089	-0.00607	2.37904	1.41896	2.05396	1.35557	-3.11676	-2.68974	-0.07044	2.41359	1.47688	13.00361	0.74843	10.27538	-0.00025	0.00190	0.00628	-0.00000
694			6.93000	13.50863	-7.70591	13.25283	0.70276	-0.10230	0.05570	0.02553	0.00056	-0.00256	0.00028	-0.00514	1.00990	14.48094	1.47588	-26.29197	0.08872	0.47461	0.06249	0.00600	-0.00289	-0.00408	19.19121	4.37698	2.81586	0.23567	0.96441	0.28017	0.01052	0.00498	-0.01003	1.29919	1.51549	2.71710	1.39659	-2.86605	-4.35306	-0.18495	2.30414	2.34477	12.99570	0.75230	10.28177	-0.00026	0.00190	0.00628	-0.00000
695			6.94000	13.49230	-7.70300	13.28061	0.70754	-0.10090	0.05724	0.02271	-0.00194	-0.00261	0.00025	-0.00500	1.01139	14.44090	1.48996	-26.33363	0.08329	0.47556	0.06121	0.00563	-0.00236	-0.00496	19.16360	4.38067	2.83929	0.24174	0.96703	0.28178	0.01108	0.00749	-0.01191	-0.10920	1.55109	2.99869	1.37161	-2.69273	-5.24433	-0.23870	2.31777	2.74408	12.98648	0.75727	10.29349	-0.00026	0.00189	0.00626	-0.00000
696			6.95000	13.47943	-7.71520	13.30924	0.71094	-0.09641	0.05865	0.01788	-0.00418	-0.00217	0.00020	-0.00550	1.01108	14.40121	1.50455	-26.38054	0.07890	0.47890	0.06068	0.00517	-0.00152	-0.00513	19.13494	4.38448	2.86465	0.24412	0.97287	0.28386	0.01155	0.00750	-0.01244	-1.61237	1.50906	2.80588	1.25397	-2.56615	-5.42629	-0.22694	2.39502	2.83903	12.97565	0.76589	10.30972	-0.00026	0.00187	0.00624	-0.00001
697			6.96000	13.47064	-7.74142	13.33394	0.71399	-0.09244	0.05994	0.01215	-0.00559	-0.00136	-0.00020	-0.00658	1.00993	14.36332	1.51758	-26.42657	0.07705	0.48068	0.05981	0.00471	-0.00037	-0.00462	19.10552	4.38878	2.88977	0.24192	0.97629	0.28575	0.01165	0.00626	-0.01191	-2.82117	1.38342	2.18455	1.04143	-2.43731	-4.98346	-0.19802	2.46463	2.70792	12.96299	0.77994	10.32947	-0.00026	0.00185	0.00622	-0.00001
698			6.97000	13.46554	-7.77658	13.35097	0.71682	-0.08763	0.06127	0.00664	-0.00582	-0.00037	-0.00128	-0.00733	1.00764	14.32891	1.52736	-26.46611	0.07386	0.47960	0.05819	0.00398	0.00073	-0.00353	19.07612	4.39317	2.91232	0.24174	0.97379	0.28616	0.01153	0.00470	-0.00999	-3.43814	1.17828	1.29524	0.77817	-2.26512	-3.99036	-0.21097	2.48276	2.31014	12.94932	0.79866	10.35087	-0.00026	0.00184	0.00622	-0.00001
699			6.98000	13.46336	-7.81384	13.35862	0.71792	-0.08437	0.06268	0.00184	-0.00524	0.00059	-0.00210	-0.00755	1.00534	14.29969	1.53312	-26.49442	0.07090	0.47833	0.05644	0.00316	0.00126	-0.00215	19.04782	4.39663	2.92950	0.24326	0.97169	0.28676	0.01116	0.00317	-0.00682	-3.46687	0.90818	0.33873	0.53592	-2.02852	-2.62747	-0.27832	2.44219	1.66291	12.93610	0.81800	10.37070	-0.00027	0.00185	0.00627	-0.00001
700			6.99000	13.46345	-7.84826	13.35715	0.71929	-0.08289	0.06359	-0.00209	-0.00433	0.00136	-0.00243	-0.00767	1.00384	14.27668	1.53522	-26.50916	0.06853	0.47735	0.05526	0.00237	0.00100	-0.00081	19.02145	4.39854	2.93938	0.24483	0.97182	0.28753	0.01063	0.00185	-0.00310	-3.14106	0.61460	-0.49906	0.37654	-1.74637	-1.19886	-0.37913	2.36903	0.91113	12.92505	0.83252	10.38629	-0.00028	0.00187	0.00634	-0.00000
701			7.00000	13.46531	-7.87777	13.34857	0.71805	-0.08158	0.06382	-0.00461	-0.00330	0.00180	-0.00251	-0.00785	1.00213	14.25965	1.53492	-26.51119	0.06884	0.47753	0.05495	0.00181	-0.00000	0.00026	18.99710	4.39860	2.94194	0.24310	0.97279	0.28786	0.01017	0.00118	0.00042	-2.62061	0.35571	-1.05511	0.33737	-1.49158	-0.02245	-0.51350	2.33403	0.21562	12.91759	0.83784	10.39593	-0.00030	0.00190	0.00641	-0.00000
702			7.01000	13.46795	-7.90083	13.33634	0.71630	-0.08149	0.06310	-0.00492	-0.00225	0.00173	-0.00248	-0.00818	1.00022	14.24670	1.53391	-26.50399	0.07082	0.47658	0.05524	0.00159	-0.00146	0.00087	18.97360	4.39668	2.93824	0.23882	0.97170	0.28696	0.01024	0.00123	0.00340	-1.92033	0.18469	-1.19175	0.43046	-1.37394	0.66083	-0.68641	2.43085	-0.34827	12.91520	0.83240	10.39893	-0.00033	0.00191	0.00645	0.00000
703			7.02000	13.46996	-7.91591	13.32511	0.71519	-0.07996	0.06242	-0.00295	-0.00133	0.00113	-0.00254	-0.00882	0.99879	14.23441	1.53385	-26.49274	0.07335	0.47654	0.05564	0.00183	-0.00303	0.00090	18.94892	4.39282	2.92953	0.23277	0.97026	0.28583	0.01105	0.00173	0.00562	-1.17123	0.12608	-0.80846	0.64617	-1.47228	0.67439	-0.88129	2.71066	-0.74176	12.91844	0.81882	10.39595	-0.00034	0.00192	0.00646	0.00000
704			7.03000	13.47048	-7.92415	13.32036	0.71358	-0.08019	0.06108	0.00017	-0.00110	0.00006	-0.00274	-0.00921	0.99925	14.21866	1.53639	-26.48414	0.07769	0.47547	0.05637	0.00266	-0.00452	0.00025	18.92080	4.38743	2.91752	0.22635	0.96697	0.28368	0.01249	0.00213	0.00683	-0.75592	0.17068	0.13489	0.97330	-1.80304	-0.07675	-1.05023	3.15467	-0.92696	12.92665	0.80238	10.38829	-0.00036	0.00193	0.00647	0.00001
705			7.04000	13.47005	-7.93142	13.32775	0.71431	-0.08188	0.06023	0.00305	-0.00208	-0.00130	-0.00290	-0.00905	1.00093	14.19539	1.54319	-26.48522	0.07924	0.47250	0.05621	0.00393	-0.00613	-0.00106	18.88762	4.38149	2.90418	0.22534	0.96104	0.28110	0.01458	0.00177	0.00697	-1.07783	0.30474	1.56925	1.42464	-2.33361	-1.52807	-1.13919	3.69348	-0.90821	12.93811	0.78771	10.37736	-0.00036	0.00193	0.00646	0.00001
706			7.05000	13.46989	-7.94667	13.35157	0.71587	-0.08262	0.05990	0.00536	-0.00435	-0.00275	-0.00287	-0.00873	1.00239	14.16132	1.55611	-26.50148	0.07863	0.47027	0.05582	0.00549	-0.00801	-0.00283	18.84868	4.37623	2.89125	0.22702	0.95576	0.27866	0.01685	0.00037	0.00604	-2.23830	0.54674	3.29504	1.98988	-3.01795	-3.50798	-1.11044	4.23182	-0.69505	12.95051	0.77697	10.36447	-0.00037	0.00193	0.00646	0.00001
707			7.06000	13.47057	-7.97781	13.39350	0.71541	-0.08240	0.06019	0.00782	-0.00744	-0.00404	-0.00216	-0.00834	1.00400	14.11402	1.57631	-26.53679	0.07829	0.47260	0.05603	0.00730	-0.00993	-0.00492	18.80437	4.37305	2.88075	0.22896	0.95770	0.27804	0.01889	-0.00147	0.00383	-3.99996	0.94454	5.00486	2.60567	-3.82494	-5.82543	-0.97134	4.68835	-0.23253	12.96141	0.77027	10.35126	-0.00037	0.00194	0.00646	0.00001
708			7.07000	13.47126	-8.02933	13.45147	0.71651	-0.07952	0.06138	0.01134	-0.01043	-0.00497	-0.00063	-0.00850	1.00688	14.05189	1.60399	-26.59329	0.07676	0.48207	0.05724	0.00912	-0.01144	-0.00721	18.75532	4.37281	2.87570	0.23088	0.97187	0.28061	0.02064	-0.00246	0.00004	-6.00519	1.53442	6.35065	3.17846	-4.74983	-8.22282	-0.78091	5.03363	0.54979	12.96907	0.76627	10.33888	-0.00037	0.00195	0.00648	0.00000
709			7.08000	13.47012	-8.10232	13.51991	0.71907	-0.07460	0.06261	0.01606	-0.01257	-0.00525	0.00053	-0.00998	1.00939	13.97410	1.63771	-26.67025	0.07733	0.49301	0.05872	0.01119	-0.01199	-0.00934	18.70202	4.37575	2.87967	0.22533	0.98832	0.28414	0.02142	-0.00139	-0.00521	-7.92992	2.28406	7.06298	3.62358	-5.77778	-10.35105	-0.62023	5.26898	1.62037	12.97287	0.76236	10.32711	-0.00037	0.00196	0.00650	0.00000
710			7.09000	13.46539	-8.19479	13.59130	0.72041	-0.06738	0.06386	0.02089	-0.01330	-0.00482	-0.00050	-0.01184	1.00962	13.88120	1.67499	-26.76342	0.07941	0.49758	0.05840	0.01332	-0.01166	-0.01059	18.64491	4.38108	2.89514	0.21439	0.99115	0.28508	0.02122	0.00297	-0.01098	-9.51047	3.05976	7.03469	3.92438	-6.78868	-11.86059	-0.59454	5.36155	2.82123	12.97306	0.75590	10.31519	-0.00037	0.00196	0.00651	-0.00000
711			7.10000	13.45659	-8.30208	13.65810	0.72093	-0.05970	0.06594	0.02440	-0.01275	-0.00380	-0.00296	-0.01209	1.00818	13.77619	1.71361	-26.86570	0.07575	0.49536	0.05562	0.01390	-0.01134	-0.01059	18.58532	4.38660	2.92272	0.21290	0.98193	0.28378	0.02118	0.01143	-0.01627	-10.54334	3.69256	6.29495	4.11996	-7.55150	-12.53455	-0.78429	5.21855	3.98357	12.97081	0.74533	10.30352	-0.00038	0.00196	0.00652	-0.00000
712			7.11000	13.44427	-8.41750	13.71368	0.71922	-0.05657	0.06718	0.02594	-0.01220	-0.00218	-0.00486	-0.01086	1.00808	13.66482	1.75238	-26.96910	0.07079	0.49199	0.05348	0.01333	-0.01191	-0.00994	18.52583	4.38939	2.96186	0.21749	0.97458	0.28231	0.02059	0.02346	-0.02062	-10.91896	4.09290	4.94803	4.24742	-7.84991	-12.33021	-1.17316	4.74665	4.99360	12.96766	0.73052	10.29332	-0.00038	0.00196	0.00651	-0.00000
713			7.12000	13.42908	-8.53383	13.75274	0.71605	-0.05219	0.06857	0.02596	-0.01068	-0.00025	-0.00650	-0.00886	1.00694	13.55427	1.79085	-27.06615	0.06290	0.48947	0.05142	0.01139	-0.01315	-0.00876	18.47006	4.38704	3.01111	0.22640	0.96800	0.28086	0.01899	0.03623	-0.02386	-10.64414	4.26766	3.20424	4.26862	-7.58997	-11.37790	-1.60634	3.94056	5.76843	12.96533	0.71253	10.28633	-0.00038	0.00195	0.00647	-0.00000
714			7.13000	13.41146	-8.64457	13.77282	0.71350	-0.04758	0.06951	0.02534	-0.00875	0.00164	-0.00774	-0.00677	1.00635	13.45169	1.82808	-27.15183	0.05428	0.48825	0.05013	0.00888	-0.01379	-0.00745	18.42160	4.37955	3.06809	0.23633	0.96369	0.27952	0.01629	0.04550	-0.02590	-9.83457	4.26565	1.40909	4.07033	-6.86553	-9.95842	-1.86626	2.95951	6.23332	12.96505	0.69335	10.28332	-0.00037	0.00192	0.00642	0.00000
715			7.14000	13.39176	-8.74501	13.77548	0.71327	-0.04489	0.06951	0.02472	-0.00709	0.00305	-0.00767	-0.00540	1.00721	13.36181	1.86192	-27.22426	0.04689	0.49036	0.05060	0.00661	-0.01254	-0.00633	18.38206	4.36927	3.12928	0.24435	0.96742	0.27949	0.01314	0.04884	-0.02665	-8.66473	4.12730	-0.06139	3.57534	-5.93241	-8.40943	-1.84577	2.06172	6.32929	12.96694	0.67571	10.28430	-0.00036	0.00191	0.00637	0.00000
716			7.15000	13.37065	-8.83224	13.76580	0.71158	-0.04090	0.06996	0.02413	-0.00535	0.00378	-0.00664	-0.00561	1.00739	13.28585	1.88971	-27.28452	0.04462	0.49833	0.05186	0.00530	-0.00905	-0.00532	18.35066	4.35912	3.19040	0.24331	0.97919	0.28210	0.01031	0.04632	-0.02595	-7.30474	3.87950	-0.99488	2.82472	-5.07236	-6.95132	-1.60635	1.47351	6.02265	12.97051	0.66157	10.28793	-0.00034	0.00190	0.00635	0.00000
717			7.16000	13.34894	-8.90500	13.74963	0.71128	-0.03760	0.07071	0.02366	-0.00393	0.00387	-0.00582	-0.00717	1.00749	13.22206	1.90923	-27.33403	0.04655	0.50533	0.05244	0.00471	-0.00374	-0.00429	18.32455	4.35102	3.24674	0.23518	0.98889	0.28516	0.00878	0.03904	-0.02332	-5.89641	3.55760	-1.39024	1.95204	-4.49409	-5.63987	-1.28468	1.31978	5.31649	12.97518	0.65096	10.29204	-0.00033	0.00190	0.00636	0.00000
718			7.17000	13.32731	-8.96330	13.73206	0.71102	-0.03549	0.07161	0.02329	-0.00287	0.00347	-0.00519	-0.00880	1.00682	13.16682	1.91940	-27.37386	0.04892	0.50989	0.05226	0.00443	0.00208	-0.00324	18.30002	4.34565	3.29390	0.22762	0.99490	0.28758	0.00897	0.02937	-0.01875	-4.54246	3.20167	-1.36371	1.13379	-4.28452	-4.46093	-1.01941	1.61459	4.27456	12.97993	0.64268	10.29444	-0.00033	0.00191	0.00639	0.00000
719			7.18000	13.30625	-9.00807	13.71659	0.70789	-0.03280	0.07207	0.02283	-0.00198	0.00272	-0.00447	-0.00984	1.00450	13.11597	1.92085	-27.40422	0.05024	0.51458	0.05260	0.00434	0.00664	-0.00226	18.27318	4.34235	3.32853	0.22332	1.00066	0.28897	0.01066	0.02043	-0.01257	-3.30677	2.83652	-1.04599	0.55564	-4.39295	-3.39410	-0.94341	2.26750	3.00507	12.98372	0.63602	10.29492	-0.00034	0.00193	0.00643	0.00000
720			7.19000	13.28622	-9.04066	13.70567	0.70733	-0.03102	0.07293	0.02245	-0.00134	0.00180	-0.00422	-0.01056	1.00348	13.06608	1.91620	-27.42522	0.05004	0.51671	0.05192	0.00438	0.00832	-0.00129	18.24117	4.33906	3.34873	0.22172	1.00304	0.28992	0.01334	0.01504	-0.00525	-2.22330	2.48559	-0.56221	0.36212	-4.69971	-2.40405	-1.16678	3.11973	1.61076	12.98571	0.63060	10.29473	-0.00036	0.00194	0.00649	0.00000
721			7.20000	13.26731	-9.06276	13.70022	0.70586	-0.03066	0.07306	0.02212	-0.00089	0.00085	-0.00483	-0.01091	1.00361	13.01468	1.90933	-27.43620	0.05190	0.51550	0.05103	0.00476	0.00657	-0.00039	18.20236	4.33252	3.35368	0.21827	0.99982	0.28909	0.01615	0.01474	0.00270	-1.31046	2.17419	-0.02660	0.57914	-5.08382	-1.46819	-1.71577	3.99858	0.18796	12.98557	0.62668	10.29599	-0.00039	0.00195	0.00653	-0.00000
722			7.21000	13.24948	-9.07618	13.70035	0.70235	-0.03008	0.07259	0.02185	-0.00054	-0.00002	-0.00578	-0.01041	1.00319	12.96059	1.90396	-27.43709	0.05270	0.51287	0.05039	0.00511	0.00233	0.00036	18.15676	4.31967	3.34383	0.21690	0.99376	0.28669	0.01876	0.01917	0.01013	-0.57243	1.91981	0.47572	1.08291	-5.43084	-0.65563	-2.48985	4.74039	-1.09693	12.98346	0.62461	10.30013	-0.00043	0.00195	0.00657	-0.00000
723			7.22000	13.23246	-9.08278	13.70525	0.69930	-0.02947	0.07269	0.02162	-0.00029	-0.00068	-0.00605	-0.00923	1.00311	12.90380	1.90244	-27.42938	0.05033	0.51229	0.04973	0.00507	-0.00269	0.00088	18.10565	4.29889	3.32199	0.22005	0.99188	0.28530	0.02091	0.02658	0.01585	-0.02721	1.72742	0.86930	1.66129	-5.62808	-0.06174	-3.29370	5.20531	-2.04636	12.98002	0.62414	10.30667	-0.00048	0.00195	0.00659	-0.00000
724			7.23000	13.21613	-9.08473	13.71348	0.69892	-0.02875	0.07353	0.02103	-0.00014	-0.00106	-0.00592	-0.00812	1.00423	12.84584	1.90531	-27.41597	0.04637	0.51330	0.04872	0.00465	-0.00704	0.00114	18.05168	4.27071	3.29273	0.22411	0.99277	0.28511	0.02178	0.03458	0.01915	0.28339	1.57653	1.08358	2.11354	-5.55376	0.29824	-3.92912	5.27491	-2.55825	12.97600	0.62484	10.31390	-0.00052	0.00195	0.00660	-0.00000
725			7.24000	13.20076	-9.08461	13.72289	0.69894	-0.02821	0.07403	0.01964	-0.00009	-0.00111	-0.00560	-0.00733	1.00548	12.78991	1.91180	-27.39978	0.04345	0.51483	0.04814	0.00407	-0.00986	0.00116	17.99880	4.23709	3.26101	0.22566	0.99422	0.28488	0.02076	0.04168	0.01968	0.36873	1.43903	1.07725	2.32222	-5.13239	0.43389	-4.28783	4.90595	-2.59794	12.97246	0.62607	10.31935	-0.00056	0.00195	0.00658	-0.00000
726			7.25000	13.18674	-9.08427	13.73130	0.69958	-0.02782	0.07392	0.01754	-0.00007	-0.00091	-0.00498	-0.00632	1.00736	12.73955	1.92059	-27.38417	0.03939	0.51708	0.04843	0.00320	-0.01076	0.00092	17.95076	4.20056	3.23214	0.22980	0.99715	0.28423	0.01854	0.04712	0.01733	0.32983	1.29166	0.89697	2.25087	-4.37772	0.29082	-4.33583	4.18023	-2.15099	12.97038	0.62718	10.32075	-0.00059	0.00194	0.00656	-0.00000
727			7.26000	13.17434	-9.08421	13.73748	0.70059	-0.02678	0.07377	0.01495	-0.00006	-0.00060	-0.00422	-0.00533	1.00837	12.69763	1.93025	-27.37321	0.03404	0.51929	0.04887	0.00220	-0.00968	0.00040	17.91000	4.16404	3.21112	0.23598	0.99960	0.28335	0.01558	0.04996	0.01255	0.25677	1.12226	0.63351	1.91696	-3.37899	-0.14967	-4.07675	3.26351	-1.29182	12.97026	0.62747	10.31760	-0.00061	0.00193	0.00652	0.00000
728			7.27000	13.16383	-9.08450	13.74106	0.70163	-0.02726	0.07408	0.01190	-0.00006	-0.00025	-0.00320	-0.00525	1.00779	12.66584	1.93936	-27.37029	0.03140	0.52056	0.04863	0.00144	-0.00704	-0.00028	17.87736	4.13046	3.20139	0.23724	1.00072	0.28336	0.01197	0.04967	0.00660	0.14316	0.92831	0.33832	1.39392	-2.26547	-0.75030	-3.57660	2.31841	-0.24467	12.97169	0.62653	10.31102	-0.00061	0.00192	0.00649	0.00000
729			7.28000	13.15560	-9.08574	13.74186	0.70329	-0.02698	0.07464	0.00844	-0.00009	0.00016	-0.00197	-0.00641	1.00584	12.64487	1.94679	-27.37615	0.03134	0.52308	0.04845	0.00084	-0.00384	-0.00087	17.85275	4.10172	3.20316	0.23256	1.00356	0.28451	0.00829	0.04718	0.00112	-0.04274	0.72126	0.00996	0.80487	-1.16624	-1.26154	-2.98532	1.44663	0.68652	12.97378	0.62463	10.30309	-0.00061	0.00191	0.00645	0.00000
730			7.29000	13.14983	-9.08867	13.73947	0.70357	-0.02565	0.07510	0.00482	-0.00013	0.00065	-0.00095	-0.00819	1.00387	12.63446	1.95206	-27.38851	0.03440	0.52703	0.04871	0.00031	-0.00094	-0.00122	17.83565	4.07780	3.21366	0.22371	1.00810	0.28621	0.00508	0.04423	-0.00267	-0.27775	0.52053	-0.36091	0.26183	-0.19247	-1.49251	-2.47838	0.70871	1.28475	12.97629	0.62215	10.29452	-0.00060	0.00190	0.00642	0.00000
731			7.30000	13.14642	-9.09353	13.73345	0.70513	-0.02608	0.07494	0.00129	-0.00017	0.00115	-0.00103	-0.00965	1.00281	12.63348	1.95505	-27.40366	0.03773	0.52547	0.04843	-0.00023	0.00138	-0.00128	17.82493	4.05713	3.22880	0.21659	1.00533	0.28603	0.00270	0.04170	-0.00430	-0.51011	0.32860	-0.75059	-0.19042	0.58847	-1.42741	-2.15433	0.14234	1.49632	12.97953	0.61949	10.28517	-0.00060	0.00188	0.00638	0.00000
732			7.31000	13.14526	-9.10007	13.72383	0.70574	-0.02678	0.07430	-0.00203	-0.00022	0.00162	-0.00191	-0.01028	1.00219	12.64028	1.95573	-27.41865	0.04015	0.52085	0.04807	-0.00072	0.00305	-0.00111	17.81918	4.03782	3.24470	0.21372	0.99806	0.28427	0.00112	0.03991	-0.00391	-0.72292	0.14824	-1.11890	-0.53933	1.15954	-1.13662	-2.01702	-0.23748	1.35542	12.98356	0.61665	10.27537	-0.00059	0.00187	0.00634	0.00000
733			7.32000	13.14616	-9.10822	13.71099	0.70441	-0.02611	0.07402	-0.00484	-0.00026	0.00202	-0.00290	-0.01007	1.00232	12.65304	1.95432	-27.43107	0.04123	0.51803	0.04788	-0.00109	0.00388	-0.00078	17.81685	4.01833	3.25790	0.21533	0.99325	0.28296	0.00025	0.03839	-0.00187	-0.94552	0.00411	-1.42864	-0.75981	1.52828	-0.66010	-2.00945	-0.42416	0.91357	12.98816	0.61312	10.26535	-0.00058	0.00185	0.00630	0.00000
734			7.33000	13.14868	-9.11841	13.69563	0.70331	-0.02493	0.07393	-0.00669	-0.00033	0.00233	-0.00369	-0.00986	1.00197	12.66996	1.95143	-27.43865	0.04164	0.51595	0.04777	-0.00131	0.00397	-0.00031	17.81639	3.99797	3.26550	0.21707	0.99032	0.28220	-0.00000	0.03638	0.00117	-1.19302	-0.06691	-1.63733	-0.85670	1.69173	-0.05968	-2.05559	-0.42530	0.28552	12.99339	0.60816	10.25515	-0.00056	0.00184	0.00626	0.00001
735			7.34000	13.15198	-9.13103	13.67889	0.70157	-0.02317	0.07377	-0.00710	-0.00040	0.00248	-0.00464	-0.00963	1.00027	12.68889	1.94734	-27.44021	0.04174	0.51290	0.04751	-0.00136	0.00400	0.00020	17.81628	3.97679	3.26627	0.21826	0.98563	0.28094	0.00027	0.03359	0.00421	-1.44339	-0.03406	-1.70918	-0.89422	1.62970	0.54829	-2.08801	-0.28038	-0.34052	12.99882	0.60129	10.24506	-0.00054	0.00183	0.00622	0.00000
736			7.35000	13.15495	-9.14624	13.66214	0.70035	-0.02167	0.07330	-0.00600	-0.00047	0.00243	-0.00588	-0.00931	0.99925	12.70746	1.94165	-27.43594	0.04209	0.50865	0.04729	-0.00127	0.00443	0.00064	17.81526	3.95553	3.26110	0.21953	0.97890	0.27892	0.00076	0.03075	0.00647	-1.67124	0.09811	-1.60818	-0.92575	1.38021	1.04534	-2.09051	-0.09188	-0.81600	13.00336	0.59328	10.23679	-0.00052	0.00182	0.00618	0.00000
737			7.36000	13.15676	-9.16392	13.64723	0.70055	-0.02139	0.07227	-0.00355	-0.00057	0.00213	-0.00674	-0.00876	0.99987	12.72398	1.93418	-27.42724	0.04145	0.50494	0.04782	-0.00107	0.00506	0.00098	17.81328	3.93439	3.25194	0.22372	0.97449	0.27674	0.00109	0.02896	0.00789	-1.84075	0.30747	-1.32217	-0.94699	1.03885	1.38287	-2.09333	0.02705	-1.12316	13.00591	0.58570	10.23237	-0.00049	0.00182	0.00615	0.00000
738			7.37000	13.15656	-9.18341	13.63578	0.70100	-0.02092	0.07111	0.00001	-0.00063	0.00165	-0.00708	-0.00860	1.00097	12.73765	1.92526	-27.41552	0.04159	0.50364	0.04901	-0.00084	0.00545	0.00122	17.81111	3.91312	3.24037	0.22646	0.97417	0.27532	0.00107	0.02805	0.00881	-1.89674	0.56516	-0.88994	-0.92118	0.67700	1.56822	-2.09366	0.04455	-1.32955	13.00633	0.58001	10.23249	-0.00047	0.00182	0.00613	-0.00000
739			7.38000	13.15383	-9.20339	13.62894	0.70263	-0.01910	0.07054	0.00404	-0.00060	0.00107	-0.00720	-0.00943	1.00048	12.74800	1.91579	-27.40210	0.04229	0.50322	0.04974	-0.00058	0.00535	0.00133	17.80956	3.89177	3.22708	0.22488	0.97472	0.27484	0.00092	0.02649	0.00944	-1.81393	0.82012	-0.38599	-0.82397	0.30820	1.60603	-2.03443	0.03680	-1.48616	13.00525	0.57687	10.23552	-0.00045	0.00182	0.00613	-0.00000
740			7.39000	13.14856	-9.22247	13.62694	0.70320	-0.01702	0.07025	0.00762	-0.00054	0.00049	-0.00734	-0.01076	0.99888	12.75437	1.90660	-27.38824	0.04494	0.50272	0.05005	-0.00027	0.00472	0.00132	17.80834	3.87143	3.21238	0.21904	0.97388	0.27449	0.00096	0.02307	0.00977	-1.66616	1.02242	0.10490	-0.64697	-0.09246	1.50815	-1.86681	0.10147	-1.60193	13.00376	0.57615	10.23875	-0.00044	0.00182	0.00614	-0.00000
741			7.40000	13.14148	-9.24052	13.62939	0.70259	-0.01661	0.07005	0.01005	-0.00054	0.00000	-0.00739	-0.01172	0.99693	12.75585	1.89861	-27.37493	0.04771	0.50087	0.04990	0.00016	0.00345	0.00121	17.80661	3.85345	3.19649	0.21394	0.97075	0.27378	0.00135	0.01816	0.00979	-1.58685	1.15518	0.52410	-0.37363	-0.54847	1.29164	-1.61922	0.27049	-1.66791	13.00257	0.57764	10.23870	-0.00043	0.00183	0.00616	-0.00000
742			7.41000	13.13353	-9.25868	13.63545	0.70084	-0.01643	0.07036	0.01133	-0.00058	-0.00032	-0.00719	-0.01203	0.99592	12.75134	1.89279	-27.36297	0.04955	0.50043	0.04956	0.00071	0.00151	0.00099	17.80331	3.83850	3.17984	0.21158	0.96908	0.27357	0.00200	0.01329	0.00944	-1.66154	1.24412	0.82417	-0.00038	-1.04953	0.96056	-1.36298	0.50268	-1.64515	13.00192	0.58161	10.23247	-0.00043	0.00184	0.00620	-0.00000
743			7.42000	13.12527	-9.27861	13.64375	0.69987	-0.01618	0.07105	0.01186	-0.00065	-0.00039	-0.00678	-0.01188	0.99604	12.74012	1.89016	-27.35329	0.04945	0.50111	0.04911	0.00128	-0.00105	0.00069	17.79797	3.82641	3.16359	0.21214	0.96891	0.27374	0.00271	0.00990	0.00841	-1.90182	1.33135	0.94690	0.45289	-1.54072	0.52763	-1.15200	0.71472	-1.46286	13.00209	0.58884	10.21710	-0.00043	0.00185	0.00625	0.00000
744			7.43000	13.11681	-9.30186	13.65219	0.69610	-0.01619	0.07191	0.01190	-0.00075	-0.00014	-0.00634	-0.01155	0.99678	12.72228	1.89158	-27.34667	0.05154	0.50348	0.04878	0.00188	-0.00394	0.00032	17.79068	3.81658	3.14983	0.21019	0.97026	0.27439	0.00312	0.00883	0.00624	-2.29347	1.44757	0.83721	0.92930	-1.95514	0.01132	-0.99339	0.81257	-1.02375	13.00396	0.60134	10.19071	-0.00044	0.00187	0.00629	0.00000
745			7.44000	13.10802	-9.32995	13.65821	0.69420	-0.01572	0.07333	0.01134	-0.00086	0.00049	-0.00587	-0.01085	0.99758	12.69872	1.89729	-27.34409	0.05021	0.50561	0.04792	0.00223	-0.00663	-0.00014	17.78238	3.80852	3.14191	0.21207	0.97154	0.27531	0.00315	0.01023	0.00238	-2.83525	1.58149	0.45381	1.34915	-2.22093	-0.57429	-0.85889	0.73772	-0.22542	13.00862	0.62168	10.15286	-0.00047	0.00187	0.00630	0.00001
746			7.45000	13.09917	-9.36434	13.65891	0.69544	-0.01401	0.07558	0.00965	-0.00089	0.00155	-0.00526	-0.01020	0.99907	12.67133	1.90696	-27.34655	0.04576	0.50903	0.04662	0.00220	-0.00876	-0.00064	17.77403	3.80208	3.14409	0.21665	0.97558	0.27746	0.00266	0.01370	-0.00344	-3.52050	1.68503	-0.21057	1.64487	-2.24671	-1.20898	-0.70655	0.46443	0.96394	13.01763	0.65067	10.10542	-0.00051	0.00187	0.00629	0.00001
747			7.46000	13.09104	-9.40621	13.65169	0.69555	-0.01043	0.07752	0.00624	-0.00077	0.00294	-0.00561	-0.00956	1.00066	12.64314	1.91998	-27.35515	0.04233	0.51136	0.04531	0.00193	-0.01004	-0.00118	17.76711	3.79752	3.16038	0.21967	0.97583	0.27853	0.00143	0.01796	-0.01068	-4.32364	1.69814	-1.07977	1.76401	-1.93917	-1.86013	-0.49185	-0.01556	2.41549	13.03232	0.68583	10.05312	-0.00055	0.00187	0.00625	0.00002
748			7.47000	13.08502	-9.45627	13.63533	0.69625	-0.00550	0.07895	0.00113	-0.00046	0.00440	-0.00671	-0.00904	1.00160	12.61819	1.93543	-27.37073	0.03839	0.51159	0.04406	0.00138	-0.01014	-0.00171	17.76338	3.79540	3.19247	0.22277	0.97205	0.27834	-0.00054	0.02151	-0.01803	-5.15313	1.57645	-1.98771	1.65921	-1.25709	-2.47668	-0.20239	-0.66692	3.86168	13.05277	0.72132	10.00412	-0.00058	0.00186	0.00621	0.00002
749			7.48000	13.08243	-9.51369	13.61061	0.69698	-0.00272	0.07938	-0.00478	-0.00024	0.00556	-0.00770	-0.00882	1.00378	12.60073	1.95186	-27.39365	0.03711	0.51158	0.04379	0.00073	-0.00897	-0.00223	17.76469	3.79602	3.23897	0.22352	0.97023	0.27824	-0.00300	0.02339	-0.02417	-5.79200	1.32509	-2.76135	1.32723	-0.26912	-2.99798	0.13950	-1.39638	5.02920	13.07776	0.75032	9.96780	-0.00059	0.00186	0.00619	0.00003
750			7.49000	13.08368	-9.57500	13.57969	0.69829	-0.00032	0.07952	-0.01017	-0.00003	0.00632	-0.00860	-0.00897	1.00593	12.59377	1.96778	-27.42340	0.03674	0.51154	0.04390	0.00000	-0.00677	-0.00266	17.77194	3.79947	3.29590	0.22335	0.96970	0.27845	-0.00548	0.02304	-0.02824	-6.00355	0.99184	-3.33320	0.83042	0.85566	-3.34906	0.49554	-2.07225	5.74900	13.10588	0.76791	9.95224	-0.00057	0.00186	0.00618	0.00003
751			7.50000	13.08810	-9.63501	13.54444	0.69955	0.00198	0.07992	-0.01410	0.00016	0.00674	-0.00938	-0.00949	1.00694	12.59841	1.98181	-27.45817	0.03709	0.51115	0.04375	-0.00072	-0.00406	-0.00286	17.78492	3.80557	3.35820	0.22212	0.96910	0.27909	-0.00751	0.02050	-0.02985	-5.75096	0.65081	-3.73324	0.26958	1.90411	-3.43293	0.81897	-2.58147	5.95266	13.13610	0.77184	9.96235	-0.00053	0.00186	0.00620	0.00003
752			7.51000	13.09447	-9.68985	13.50619	0.69928	0.00311	0.08028	-0.01618	0.00022	0.00696	-0.00987	-0.00996	1.00585	12.61358	1.99300	-27.49457	0.03770	0.50953	0.04346	-0.00133	-0.00142	-0.00274	17.80244	3.81383	3.42027	0.22157	0.96717	0.27945	-0.00885	0.01615	-0.02886	-5.20331	0.38253	-4.03307	-0.24533	2.67594	-3.15863	1.07045	-2.85440	5.64480	13.16755	0.76224	10.00027	-0.00047	0.00186	0.00624	0.00003
753			7.52000	13.10130	-9.73798	13.46528	0.69733	0.00468	0.08066	-0.01641	0.00028	0.00713	-0.00998	-0.01044	1.00308	12.63647	2.00071	-27.52809	0.03825	0.50892	0.04346	-0.00172	0.00072	-0.00233	17.82278	3.82354	3.47698	0.22140	0.96682	0.27997	-0.00929	0.01045	-0.02574	-4.54980	0.23809	-4.29006	-0.63072	3.03340	-2.53817	1.24104	-2.84865	4.92369	13.19945	0.74071	10.06449	-0.00041	0.00186	0.00629	0.00002
754			7.53000	13.10718	-9.77945	13.42185	0.69365	0.00717	0.08114	-0.01535	0.00035	0.00728	-0.00978	-0.01102	1.00036	12.66295	2.00483	-27.55484	0.04007	0.51128	0.04403	-0.00188	0.00213	-0.00173	17.84354	3.83428	3.52457	0.21992	0.97092	0.28132	-0.00857	0.00380	-0.02141	-3.95724	0.20909	-4.49625	-0.83596	2.94565	-1.73009	1.34629	-2.53488	3.97583	13.23108	0.70932	10.15063	-0.00037	0.00185	0.00634	0.00002
755			7.54000	13.11158	-9.81593	13.37653	0.68788	0.01026	0.08126	-0.01381	0.00043	0.00733	-0.01002	-0.01150	0.99710	12.68868	2.00594	-27.57314	0.04334	0.51300	0.04471	-0.00182	0.00273	-0.00108	17.86179	3.84599	3.56154	0.21671	0.97255	0.28164	-0.00671	-0.00329	-0.01661	-3.56734	0.25098	-4.59020	-0.85721	2.48985	-0.93401	1.39938	-1.92767	2.98724	13.26070	0.67009	10.25156	-0.00035	0.00184	0.00636	0.00002
756			7.55000	13.11467	-9.85001	13.33088	0.68181	0.01218	0.08106	-0.01198	0.00048	0.00719	-0.01056	-0.01170	0.99509	12.71012	2.00495	-27.58320	0.04762	0.51370	0.04540	-0.00153	0.00274	-0.00047	17.87475	3.85870	3.58785	0.21324	0.97257	0.28129	-0.00405	-0.00986	-0.01196	-3.37748	0.34493	-4.52338	-0.73906	1.79077	-0.26192	1.39084	-1.11210	2.07005	13.28501	0.62548	10.35788	-0.00034	0.00183	0.00635	0.00001
757			7.56000	13.11632	-9.88323	13.28655	0.67919	0.01187	0.08137	-0.00950	0.00046	0.00696	-0.01132	-0.01129	0.99533	12.72500	2.00258	-27.58601	0.04934	0.51162	0.04494	-0.00098	0.00246	0.00006	17.88069	3.87199	3.60444	0.21467	0.96971	0.28072	-0.00127	-0.01478	-0.00794	-3.23733	0.49853	-4.33738	-0.55337	0.99560	0.26309	1.31437	-0.26100	1.30829	13.29963	0.57864	10.45925	-0.00034	0.00181	0.00631	0.00001
758			7.57000	13.11582	-9.91529	13.24416	0.67750	0.01294	0.08208	-0.00631	0.00046	0.00674	-0.01218	-0.01102	0.99566	12.73280	1.99924	-27.58293	0.05024	0.51009	0.04413	-0.00040	0.00206	0.00044	17.87982	3.88527	3.61341	0.21550	0.96668	0.28023	0.00112	-0.01752	-0.00518	-2.98714	0.69139	-4.14771	-0.35393	0.25827	0.62774	1.20332	0.43707	0.80544	13.30247	0.53342	10.54789	-0.00036	0.00179	0.00626	-0.00000
759			7.58000	13.11261	-9.94451	13.20301	0.67417	0.01304	0.08153	-0.00297	0.00038	0.00647	-0.01290	-0.01093	0.99577	12.73437	1.99554	-27.57582	0.05345	0.50842	0.04440	0.00008	0.00152	0.00065	17.87378	3.89825	3.61824	0.21257	0.96338	0.27860	0.00256	-0.01830	-0.00406	-2.54012	0.86459	-4.04224	-0.17015	-0.28510	0.79084	1.11850	0.84532	0.62566	13.29462	0.49458	10.61983	-0.00038	0.00178	0.00621	-0.00001
760			7.59000	13.10669	-9.96864	13.16204	0.67457	0.01397	0.08138	-0.00036	0.00027	0.00627	-0.01309	-0.01091	0.99785	12.73172	1.99220	-27.56735	0.05371	0.50930	0.04492	0.00035	0.00084	0.00065	17.86539	3.91111	3.62263	0.21296	0.96469	0.27805	0.00286	-0.01847	-0.00431	-1.91817	0.94710	-4.01693	-0.02092	-0.54385	0.73180	1.12500	0.92049	0.68466	13.27968	0.46644	10.67406	-0.00041	0.00178	0.00616	-0.00001
761			7.60000	13.09900	-9.98611	13.12081	0.67343	0.01437	0.08098	0.00055	0.00013	0.00608	-0.01251	-0.01116	1.00046	12.72741	1.99005	-27.56012	0.05604	0.51377	0.04644	0.00039	-0.00011	0.00047	17.85770	3.92458	3.62842	0.21063	0.97180	0.27869	0.00201	-0.01949	-0.00503	-1.31495	0.88985	-4.03011	0.09548	-0.49280	0.49641	1.25406	0.70553	0.78665	13.26153	0.45008	10.71150	-0.00044	0.00179	0.00612	-0.00001
762			7.61000	13.09143	-9.99823	13.07937	0.67255	0.01360	0.08027	-0.00103	0.00004	0.00591	-0.01175	-0.01147	1.00224	12.72411	1.98987	-27.55595	0.05811	0.51718	0.04804	0.00018	-0.00123	0.00012	17.85359	3.93934	3.63530	0.20829	0.97801	0.27908	0.00019	-0.02210	-0.00548	-1.00540	0.68191	-4.04570	0.17184	-0.16322	0.12258	1.50831	0.24927	0.77904	13.24343	0.44343	10.73498	-0.00046	0.00179	0.00611	-0.00001
763			7.62000	13.08641	-10.00874	13.03818	0.67133	0.01305	0.07991	-0.00502	0.00005	0.00583	-0.01158	-0.01161	1.00259	12.72401	1.99206	-27.55664	0.05950	0.51768	0.04859	-0.00025	-0.00224	-0.00037	17.85573	3.95612	3.64194	0.20667	0.97830	0.27863	-0.00255	-0.02660	-0.00523	-1.10124	0.35165	-4.04731	0.19134	0.37775	-0.36785	1.88884	-0.42875	0.57561	13.22728	0.44354	10.74822	-0.00047	0.00180	0.00611	-0.00001
764			7.63000	13.08579	-10.02127	12.99761	0.66811	0.01239	0.07921	-0.01036	0.00011	0.00582	-0.01189	-0.01151	1.00214	12.72868	1.99665	-27.56347	0.06188	0.51648	0.04906	-0.00086	-0.00310	-0.00093	17.86696	3.97559	3.64624	0.20482	0.97461	0.27717	-0.00616	-0.03325	-0.00393	-1.49713	-0.03223	-4.06488	0.16181	1.05545	-0.88388	2.38962	-1.31290	0.10299	13.21403	0.44856	10.75494	-0.00048	0.00181	0.00613	-0.00001
765			7.64000	13.09010	-10.03781	12.95729	0.66402	0.01074	0.07893	-0.01583	0.00017	0.00598	-0.01184	-0.01115	1.00128	12.73925	2.00354	-27.57623	0.06386	0.51586	0.04933	-0.00160	-0.00400	-0.00138	17.88993	3.99830	3.64540	0.20481	0.97241	0.27663	-0.01049	-0.04202	-0.00148	-2.02048	-0.39410	-4.16451	0.10938	1.79192	-1.26594	2.98476	-2.34503	-0.65626	13.20420	0.45746	10.75809	-0.00049	0.00182	0.00617	-0.00001
766			7.65000	13.09887	-10.05896	12.91595	0.65761	0.01077	0.07928	-0.02044	0.00025	0.00636	-0.01116	-0.01076	1.00059	12.75640	2.01239	-27.59276	0.06630	0.52066	0.05027	-0.00241	-0.00483	-0.00166	17.92632	4.02458	3.63683	0.20505	0.97850	0.27849	-0.01485	-0.05209	0.00148	-2.53619	-0.67867	-4.37779	0.03508	2.48390	-1.42424	3.60577	-3.35697	-1.52880	13.19781	0.46951	10.75953	-0.00050	0.00183	0.00624	-0.00000
767			7.66000	13.11088	-10.08435	12.87238	0.65105	0.01035	0.07922	-0.02378	0.00029	0.00673	-0.01048	-0.01022	1.00083	12.77968	2.02227	-27.61082	0.06904	0.52622	0.05185	-0.00318	-0.00500	-0.00179	17.97464	4.05446	3.62077	0.20619	0.98694	0.28073	-0.01819	-0.06113	0.00361	-2.92724	-0.88286	-4.61288	-0.09648	3.03459	-1.40032	4.14560	-4.09741	-2.17355	13.19454	0.48350	10.75970	-0.00052	0.00184	0.00632	-0.00000
768			7.67000	13.12516	-10.11228	12.82708	0.64471	0.00878	0.07842	-0.02580	0.00026	0.00675	-0.01052	-0.00936	1.00135	12.80795	2.03174	-27.62892	0.07176	0.52842	0.05340	-0.00390	-0.00404	-0.00177	18.02999	4.08754	3.60082	0.20884	0.99082	0.28163	-0.01982	-0.06671	0.00397	-3.05620	-1.05150	-4.68384	-0.32459	3.43689	-1.24121	4.49881	-4.39013	-2.36166	13.19376	0.49828	10.75763	-0.00055	0.00185	0.00637	0.00000
769			7.68000	13.14097	-10.13948	12.78260	0.64049	0.00758	0.07744	-0.02631	0.00018	0.00622	-0.01096	-0.00838	1.00199	12.84065	2.03922	-27.64585	0.07232	0.52896	0.05480	-0.00451	-0.00226	-0.00152	18.08617	4.12282	3.58141	0.21465	0.99262	0.28192	-0.01996	-0.06832	0.00346	-2.72841	-1.22174	-4.43752	-0.64481	3.76725	-0.86823	4.59194	-4.26736	-2.26615	13.19473	0.51253	10.75258	-0.00057	0.00185	0.00638	0.00000
770			7.69000	13.15735	-10.16031	12.74252	0.63982	0.00677	0.07648	-0.02503	0.00006	0.00508	-0.01149	-0.00786	1.00377	12.87839	2.04356	-27.65881	0.07185	0.52969	0.05627	-0.00517	-0.00046	-0.00088	18.13927	4.15817	3.56288	0.22098	0.99600	0.28263	-0.01912	-0.06732	0.00433	-1.74230	-1.40622	-3.84357	-1.00116	4.09817	-0.10200	4.41062	-3.90559	-2.37183	13.19654	0.52494	10.74493	-0.00060	0.00185	0.00636	0.00000
771			7.70000	13.17298	-10.16749	12.70991	0.63645	0.00631	0.07573	-0.02168	-0.00011	0.00342	-0.01222	-0.00781	1.00490	12.92251	2.04415	-27.66306	0.07510	0.53146	0.05758	-0.00625	0.00062	0.00029	18.18826	4.19097	3.54051	0.22210	0.99987	0.28385	-0.01749	-0.06463	0.00828	0.02524	-1.61635	-2.97789	-1.32127	4.43887	1.16579	3.95889	-3.45576	-3.04148	13.19874	0.53363	10.73643	-0.00064	0.00185	0.00631	0.00000
772			7.71000	13.18654	-10.15291	12.68675	0.63305	0.00378	0.07371	-0.01688	-0.00021	0.00137	-0.01319	-0.00771	1.00581	12.97391	2.04096	-27.65348	0.07939	0.52996	0.05932	-0.00749	0.00036	0.00195	18.23351	4.21811	3.50784	0.22273	0.99985	0.28307	-0.01569	-0.05934	0.01522	2.59161	-1.88182	-1.96414	-1.51630	4.73179	2.84777	3.21330	-2.96916	-4.26729	13.20141	0.53666	10.72951	-0.00068	0.00184	0.00624	0.00000
773			7.72000	13.19714	-10.10882	12.67370	0.63144	0.00017	0.07067	-0.01164	-0.00002	-0.00073	-0.01355	-0.00786	1.00743	13.03199	2.03493	-27.62655	0.08350	0.52917	0.06220	-0.00863	-0.00167	0.00404	18.27486	4.23630	3.46048	0.22329	1.00237	0.28172	-0.01358	-0.05087	0.02389	5.79975	-2.23809	-0.95942	-1.50122	4.90226	4.76387	2.17613	-2.42970	-5.79426	13.20460	0.53327	10.72709	-0.00069	0.00183	0.00620	0.00000
774			7.73000	13.20469	-10.03002	12.66976	0.62879	-0.00275	0.06845	-0.00723	0.00045	-0.00259	-0.01312	-0.00827	1.00813	13.09499	2.02767	-27.58009	0.08806	0.53126	0.06476	-0.00961	-0.00573	0.00644	18.31139	4.24287	3.39702	0.22179	1.00690	0.28130	-0.01100	-0.03945	0.03307	9.24749	-2.70085	-0.10457	-1.23236	4.92335	6.79554	0.93374	-1.83354	-7.36558	13.20782	0.52469	10.73110	-0.00068	0.00183	0.00621	0.00000
775			7.74000	13.21020	-9.91658	12.67306	0.62666	-0.00898	0.06463	-0.00461	0.00193	-0.00399	-0.01291	-0.00842	1.00781	13.16104	2.02110	-27.51266	0.09322	0.52689	0.06716	-0.01040	-0.01131	0.00896	18.34220	4.23660	3.31809	0.21893	0.99976	0.27688	-0.00827	-0.02646	0.04084	12.39338	-3.23985	0.58546	-0.74456	4.81941	8.77670	-0.33398	-1.23322	-8.76206	13.21002	0.51412	10.74114	-0.00066	0.00183	0.00625	0.00000
776			7.75000	13.21531	-9.77401	12.68256	0.62099	-0.01760	0.05845	-0.00363	0.00445	-0.00483	-0.01228	-0.00753	1.00614	13.22829	2.01677	-27.42551	0.09854	0.51951	0.07104	-0.01083	-0.01719	0.01142	18.36726	4.21848	3.22658	0.21727	0.98599	0.26833	-0.00584	-0.01456	0.04546	14.72296	-3.75245	1.25454	-0.12910	4.58528	10.34569	-1.41690	-0.69976	-9.73795	13.21009	0.50606	10.75528	-0.00066	0.00182	0.00630	-0.00000
777			7.76000	13.22134	-9.61285	12.69930	0.61324	-0.02801	0.05245	-0.00328	0.00754	-0.00532	-0.00995	-0.00595	1.00503	13.29363	2.01585	-27.32457	0.10325	0.51636	0.07569	-0.01056	-0.02221	0.01318	18.38697	4.19149	3.12798	0.21811	0.97856	0.26086	-0.00387	-0.00575	0.04667	15.83372	-4.07904	2.09324	0.50827	4.16281	11.06269	-2.14168	-0.27281	-10.07863	13.20756	0.50471	10.77111	-0.00070	0.00182	0.00636	-0.00000
778			7.77000	13.22865	-9.44716	12.72588	0.60647	-0.03716	0.04909	-0.00230	0.00966	-0.00581	-0.00541	-0.00472	1.00486	13.35276	2.01883	-27.21986	0.10625	0.52292	0.08007	-0.00928	-0.02542	0.01357	18.40199	4.16020	3.02936	0.21989	0.98632	0.25877	-0.00236	-0.00131	0.04500	15.53312	-4.06339	3.15451	1.05303	3.48740	10.67233	-2.39075	0.03728	-9.69248	13.20252	0.51357	10.78663	-0.00076	0.00183	0.00644	-0.00001
779			7.78000	13.23629	-9.29192	12.76409	0.60326	-0.04465	0.04871	-0.00013	0.01014	-0.00634	0.00077	-0.00465	1.00576	13.40085	2.02520	-27.12255	0.10798	0.53821	0.08366	-0.00712	-0.02568	0.01233	18.41309	4.13004	2.93791	0.22007	1.00969	0.26290	-0.00138	-0.00193	0.04046	13.91427	-3.64498	4.25316	1.36642	2.57045	9.19597	-2.11101	0.22204	-8.56575	13.19573	0.53489	10.79999	-0.00085	0.00185	0.00653	-0.00001
780			7.79000	13.24287	-9.15964	12.81260	0.59838	-0.05197	0.04890	0.00263	0.00923	-0.00654	0.00618	-0.00544	1.00529	13.43464	2.03291	-27.04283	0.11352	0.55254	0.08640	-0.00477	-0.02154	0.00950	18.42130	4.10659	2.86092	0.21260	1.03202	0.26797	-0.00106	-0.00692	0.03198	11.29123	-2.91541	5.12917	1.31409	1.57210	6.80046	-1.35174	0.23055	-6.71692	13.18832	0.56849	10.80924	-0.00094	0.00188	0.00663	-0.00001
781			7.80000	13.24780	-9.05876	12.86803	0.59229	-0.05594	0.04934	0.00495	0.00672	-0.00637	0.00845	-0.00539	1.00320	13.45370	2.03940	-26.98957	0.11690	0.55834	0.08691	-0.00244	-0.01276	0.00526	18.42830	4.09412	2.80537	0.20846	1.03843	0.26964	-0.00170	-0.01359	0.01981	8.13943	-2.05678	5.64755	0.83387	0.76218	3.72910	-0.28836	-0.02918	-4.29039	13.18118	0.61132	10.81330	-0.00103	0.00193	0.00674	-0.00001
782			7.81000	13.25124	-8.99173	12.92656	0.58922	-0.05542	0.05127	0.00648	0.00362	-0.00604	0.00808	-0.00471	1.00281	13.46118	2.04224	-26.96921	0.11622	0.55972	0.08507	-0.00084	-0.00163	0.00049	18.43672	4.09421	2.77611	0.21018	1.03677	0.27084	-0.00347	-0.01784	0.00630	5.03449	-1.22869	5.74880	0.04551	0.36921	0.41631	0.77403	-0.62065	-1.63081	13.17459	0.65747	10.81236	-0.00112	0.00199	0.00687	-0.00001
783			7.82000	13.25329	-8.95505	12.98369	0.58976	-0.05560	0.05322	0.00723	0.00123	-0.00532	0.00512	-0.00360	1.00535	13.46227	2.04110	-26.98232	0.11488	0.55264	0.08130	-0.00036	0.00795	-0.00353	18.44947	4.10439	2.77376	0.21470	1.02336	0.27025	-0.00615	-0.01573	-0.00587	2.48213	-0.53269	5.33074	-0.74504	0.46760	-2.47298	1.47829	-1.48163	0.79815	13.16884	0.69925	10.80796	-0.00118	0.00205	0.00699	-0.00001
784			7.83000	13.25386	-8.94087	13.03351	0.59200	-0.05524	0.05498	0.00712	-0.00027	-0.00412	0.00072	-0.00190	1.00902	13.46291	2.03778	-27.02143	0.11144	0.54059	0.07670	-0.00087	0.01285	-0.00579	18.46827	4.11879	2.79418	0.22376	1.00293	0.26820	-0.00925	-0.00676	-0.01427	0.72003	-0.01659	4.30053	-1.25856	0.96147	-4.26910	1.62029	-2.41089	2.57139	13.16525	0.72881	10.80217	-0.00122	0.00209	0.00706	-0.00000
785			7.84000	13.25287	-8.94086	13.06967	0.59332	-0.05508	0.05590	0.00626	-0.00095	-0.00243	-0.00262	0.00001	1.01266	13.46803	2.03473	-27.07277	0.10691	0.53177	0.07395	-0.00194	0.01308	-0.00622	18.49288	4.13102	2.82927	0.23584	0.99034	0.26705	-0.01197	0.00548	-0.01804	-0.32534	0.34059	2.70999	-1.42925	1.61054	-4.65400	1.27406	-3.14220	3.47066	13.16545	0.73946	10.79670	-0.00124	0.00210	0.00707	0.00001
786			7.85000	13.25012	-8.94867	13.08726	0.59403	-0.05615	0.05614	0.00508	-0.00111	-0.00050	-0.00427	0.00148	1.01506	13.48010	2.03282	-27.12180	0.10284	0.52657	0.07284	-0.00300	0.01095	-0.00524	18.52101	4.13732	2.86980	0.24708	0.98612	0.26724	-0.01336	0.01584	-0.01785	-0.87507	0.59715	0.80667	-1.40166	2.12685	-3.83919	0.72917	-3.45637	3.55166	13.17048	0.72729	10.79234	-0.00123	0.00207	0.00699	0.00002
787			7.86000	13.24544	-8.96054	13.08488	0.59025	-0.05614	0.05550	0.00420	-0.00099	0.00131	-0.00451	0.00164	1.01534	13.49840	2.03080	-27.15861	0.10484	0.52768	0.07395	-0.00384	0.00911	-0.00354	18.54917	4.13788	2.90790	0.24825	0.99074	0.26868	-0.01256	0.02014	-0.01500	-1.14108	0.81368	-1.02049	-1.36767	2.30508	-2.38922	0.29612	-3.27782	3.02754	13.18018	0.69327	10.78854	-0.00120	0.00199	0.00682	0.00002
788			7.87000	13.23856	-8.97454	13.06540	0.58604	-0.05686	0.05405	0.00425	-0.00085	0.00255	-0.00360	0.00063	1.01371	13.51999	2.02638	-27.17978	0.10984	0.53096	0.07628	-0.00420	0.00884	-0.00165	18.57408	4.13559	2.93804	0.24313	0.99902	0.27028	-0.01022	0.01722	-0.01060	-1.25429	1.02514	-2.36859	-1.41827	2.10385	-0.90208	0.12071	-2.70140	2.12403	13.19311	0.64377	10.78437	-0.00114	0.00187	0.00657	0.00003
789			7.88000	13.22942	-8.98959	13.03548	0.58353	-0.05598	0.05316	0.00526	-0.00075	0.00311	-0.00225	-0.00139	1.01115	13.54118	2.01806	-27.18726	0.11533	0.53631	0.07848	-0.00392	0.00998	-0.00004	18.59380	4.13346	2.95691	0.23451	1.00946	0.27268	-0.00719	0.00893	-0.00549	-1.28026	1.21729	-3.00127	-1.51672	1.60514	0.22872	0.16466	-1.89426	1.03073	13.20687	0.58915	10.77914	-0.00106	0.00176	0.00631	0.00002
790			7.89000	13.21846	-9.00494	13.00282	0.58309	-0.05316	0.05323	0.00667	-0.00074	0.00310	-0.00164	-0.00375	1.00841	13.55873	2.00580	-27.18540	0.11993	0.54007	0.07928	-0.00299	0.01144	0.00105	18.60741	4.13333	2.96322	0.22532	1.01519	0.27461	-0.00409	-0.00117	-0.00025	-1.26626	1.35253	-2.96456	-1.56411	0.91903	0.89688	0.28068	-1.00167	-0.08639	13.21939	0.53966	10.77280	-0.00098	0.00167	0.00610	0.00002
791			7.90000	13.20657	-9.02030	12.97329	0.58515	-0.05141	0.05304	0.00785	-0.00082	0.00269	-0.00252	-0.00543	1.00587	13.57009	1.99089	-27.17815	0.12200	0.53599	0.07847	-0.00158	0.01188	0.00161	18.61457	4.13505	2.95748	0.22006	1.00796	0.27318	-0.00135	-0.00897	0.00444	-1.27105	1.40886	-2.50545	-1.46416	0.17007	1.17509	0.31075	-0.17101	-1.05960	13.22908	0.50235	10.76593	-0.00091	0.00161	0.00595	0.00001
792			7.91000	13.19476	-9.03598	12.94971	0.58536	-0.05038	0.05202	0.00833	-0.00101	0.00213	-0.00399	-0.00629	1.00253	13.57420	1.97559	-27.16844	0.12329	0.52854	0.07766	-0.00006	0.01057	0.00178	18.61593	4.13706	2.94228	0.21644	0.99490	0.26937	0.00075	-0.01174	0.00772	-1.37521	1.40075	-1.90404	-1.17054	-0.50937	1.18505	0.17567	0.44480	-1.72162	13.23470	0.48085	10.76010	-0.00084	0.00158	0.00586	0.00000
793			7.92000	13.18383	-9.05332	12.93234	0.58299	-0.04975	0.05155	0.00804	-0.00132	0.00170	-0.00483	-0.00620	0.99947	13.57132	1.96246	-27.15803	0.12314	0.52400	0.07703	0.00129	0.00758	0.00168	18.61317	4.13738	2.92195	0.21612	0.98672	0.26680	0.00190	-0.00898	0.00904	-1.64942	1.36667	-1.38780	-0.70379	-1.01642	1.03960	-0.10789	0.72633	-1.93698	13.23558	0.47616	10.75724	-0.00079	0.00158	0.00581	-0.00000
794			7.93000	13.17419	-9.07418	12.91938	0.57952	-0.04811	0.05265	0.00705	-0.00167	0.00155	-0.00500	-0.00521	0.99641	13.56292	1.95361	-27.14799	0.11946	0.52288	0.07573	0.00210	0.00369	0.00140	18.60877	4.13456	2.90206	0.22099	0.98324	0.26626	0.00183	-0.00176	0.00816	-2.07826	1.32696	-1.09199	-0.18315	-1.26755	0.81737	-0.45001	0.59359	-1.66173	13.23219	0.48637	10.75781	-0.00076	0.00160	0.00581	-0.00001
795			7.94000	13.16610	-9.09970	12.90830	0.57685	-0.04681	0.05358	0.00556	-0.00198	0.00161	-0.00516	-0.00396	0.99452	13.55177	1.94961	-27.13928	0.11508	0.52193	0.07467	0.00220	0.00034	0.00102	18.60614	4.12812	2.88793	0.22656	0.97984	0.26560	0.00033	0.00769	0.00527	-2.53443	1.27264	-1.04801	0.20598	-1.20890	0.56519	-0.73499	0.05359	-0.97892	13.22617	0.50721	10.76081	-0.00075	0.00163	0.00586	-0.00001
796			7.95000	13.15956	-9.12923	12.89663	0.57529	-0.04632	0.05401	0.00374	-0.00220	0.00181	-0.00538	-0.00288	0.99508	13.54148	1.94920	-27.13288	0.11232	0.52173	0.07424	0.00160	-0.00122	0.00061	18.60843	4.11878	2.88333	0.23018	0.97757	0.26503	-0.00236	0.01654	0.00116	-2.89367	1.18649	-1.19575	0.31487	-0.83615	0.32235	-0.86391	-0.77207	-0.07841	13.21946	0.53385	10.76548	-0.00075	0.00168	0.00594	-0.00001
797			7.96000	13.15463	-9.16139	12.88303	0.57312	-0.04617	0.05440	0.00186	-0.00231	0.00203	-0.00555	-0.00178	0.99698	13.53581	1.95002	-27.12953	0.11102	0.52270	0.07410	0.00040	-0.00033	0.00017	18.61781	4.10815	2.88939	0.23315	0.97670	0.26496	-0.00565	0.02212	-0.00320	-3.11768	1.07014	-1.40303	0.08197	-0.21554	0.09143	-0.77200	-1.68359	0.81356	13.21367	0.56165	10.77142	-0.00077	0.00174	0.00606	-0.00001
798			7.97000	13.15122	-9.19480	12.86763	0.57046	-0.04572	0.05469	0.00036	-0.00231	0.00214	-0.00560	-0.00092	0.99793	13.53740	1.94930	-27.13020	0.11015	0.52387	0.07418	-0.00103	0.00290	-0.00035	18.63469	4.09860	2.90478	0.23536	0.97625	0.26504	-0.00856	0.02310	-0.00695	-3.19356	0.94629	-1.51510	-0.42952	0.48714	-0.19829	-0.47922	-2.42397	1.52818	13.21018	0.58581	10.77773	-0.00079	0.00180	0.00618	-0.00000
799			7.98000	13.14898	-9.22791	12.85213	0.56880	-0.04522	0.05517	-0.00054	-0.00226	0.00206	-0.00578	-0.00047	0.99839	13.54627	1.94514	-27.13632	0.10976	0.52402	0.07384	-0.00224	0.00741	-0.00102	18.65683	4.09206	2.92663	0.23696	0.97499	0.26539	-0.01017	0.02035	-0.00959	-3.16186	0.83410	-1.43247	-1.04391	1.07364	-0.63286	-0.10621	-2.78861	1.99352	13.20996	0.60178	10.78304	-0.00080	0.00185	0.00630	0.00000
800			7.99000	13.14767	-9.26022	12.83866	0.56764	-0.04475	0.05578	-0.00104	-0.00225	0.00183	-0.00617	-0.00077	0.99834	13.56010	1.93724	-27.14935	0.11153	0.52334	0.07316	-0.00296	0.01161	-0.00171	18.68049	4.08920	2.95180	0.23508	0.97279	0.26602	-0.00993	0.01552	-0.01069	-3.14784	0.74514	-1.18246	-1.55424	1.40786	-1.15259	0.21241	-2.70448	2.15252	13.21352	0.60641	10.78618	-0.00080	0.00189	0.00640	0.00001
801			8.00000	13.14725	-9.29266	12.82841	0.56762	-0.04464	0.05589	-0.00148	-0.00236	0.00158	-0.00652	-0.00171	0.99879	13.57557	1.92671	-27.16841	0.11494	0.52301	0.07310	-0.00310	0.01404	-0.00217	18.70170	4.08949	2.97622	0.23086	0.97256	0.26685	-0.00810	0.00981	-0.00979	-3.24511	0.68373	-0.90795	-1.80344	1.44321	-1.52400	0.39763	-2.21917	1.92713	13.22101	0.59856	10.78654	-0.00076	0.00192	0.00646	0.00001
802			8.01000	13.14774	-9.32659	12.82067	0.56772	-0.04453	0.05528	-0.00193	-0.00249	0.00142	-0.00708	-0.00299	0.99826	13.58970	1.91533	-27.18969	0.11916	0.52135	0.07343	-0.00271	0.01384	-0.00221	18.71760	4.09173	2.99543	0.22468	0.97106	0.26677	-0.00524	0.00430	-0.00697	-3.39342	0.64567	-0.73717	-1.72396	1.21665	-1.58902	0.41374	-1.45319	1.34586	13.23180	0.57950	10.78442	-0.00071	0.00191	0.00647	0.00001
803			8.02000	13.14883	-9.36176	12.81405	0.56845	-0.04395	0.05508	-0.00219	-0.00250	0.00137	-0.00814	-0.00396	0.99736	13.60022	1.90524	-27.20909	0.12176	0.51780	0.07289	-0.00179	0.01122	-0.00189	18.72630	4.09429	3.00629	0.22085	0.96671	0.26623	-0.00194	0.00021	-0.00314	-3.44055	0.62178	-0.68419	-1.34829	0.80251	-1.41549	0.26358	-0.53661	0.59561	13.24434	0.55243	10.78084	-0.00064	0.00189	0.00643	0.00001
804			8.03000	13.15001	-9.39650	12.80748	0.57001	-0.04282	0.05533	-0.00199	-0.00232	0.00134	-0.00930	-0.00430	0.99817	13.60543	1.89819	-27.22445	0.12232	0.51534	0.07218	-0.00057	0.00731	-0.00146	18.72676	4.09584	3.00836	0.22136	0.96438	0.26613	0.00148	-0.00219	0.00065	-3.27884	0.60587	-0.67293	-0.80201	0.29298	-1.16436	0.01071	0.40952	-0.11980	13.25693	0.52161	10.77705	-0.00058	0.00185	0.00633	0.00001
805			8.04000	13.15070	-9.42844	12.80102	0.57128	-0.04229	0.05491	-0.00116	-0.00199	0.00120	-0.01066	-0.00434	1.00163	13.60470	1.89490	-27.23553	0.12416	0.51384	0.07230	0.00060	0.00312	-0.00104	18.71891	4.09586	3.00281	0.22204	0.96358	0.26562	0.00453	-0.00327	0.00396	-2.85426	0.59105	-0.62273	-0.22878	-0.18093	-0.89086	-0.27031	1.23409	-0.73101	13.26832	0.49128	10.77448	-0.00053	0.00180	0.00620	0.00001
806			8.05000	13.15035	-9.45483	12.79524	0.57425	-0.04189	0.05519	0.00037	-0.00147	0.00096	-0.01206	-0.00422	1.00587	13.59929	1.89530	-27.24213	0.12447	0.51217	0.07164	0.00138	-0.00063	-0.00052	18.70465	4.09404	2.99090	0.22463	0.96201	0.26545	0.00664	-0.00349	0.00686	-2.11534	0.57235	-0.51050	0.24912	-0.50362	-0.51399	-0.52495	1.78844	-1.27643	13.27749	0.46467	10.77394	-0.00051	0.00175	0.00607	0.00001
807			8.06000	13.14824	-9.47226	12.79062	0.57703	-0.04178	0.05581	0.00299	-0.00073	0.00064	-0.01285	-0.00395	1.00875	13.59173	1.89822	-27.24321	0.12305	0.51135	0.07085	0.00167	-0.00319	0.00017	18.68715	4.09030	2.97335	0.22887	0.96193	0.26575	0.00761	-0.00354	0.00927	-1.01822	0.58020	-0.37330	0.53767	-0.67794	0.02291	-0.69780	2.02789	-1.75031	13.28352	0.44388	10.77609	-0.00051	0.00171	0.00595	0.00000
808			8.07000	13.14304	-9.47724	12.78689	0.57603	-0.04297	0.05551	0.00690	0.00021	0.00032	-0.01288	-0.00372	1.00993	13.58391	1.90162	-27.23782	0.12381	0.51210	0.07129	0.00170	-0.00394	0.00099	18.66936	4.08524	2.95160	0.23042	0.96467	0.26587	0.00742	-0.00409	0.01070	0.35245	0.67058	-0.29424	0.59132	-0.80161	0.67282	-0.73502	1.99771	-2.06159	13.28601	0.42975	10.78058	-0.00054	0.00169	0.00588	0.00000
809			8.08000	13.13322	-9.46828	12.78279	0.57675	-0.04270	0.05534	0.01166	0.00119	0.00014	-0.01243	-0.00390	1.00965	13.57655	1.90306	-27.22570	0.12238	0.51413	0.07192	0.00165	-0.00325	0.00196	18.65345	4.08014	2.92800	0.23247	0.96882	0.26621	0.00651	-0.00518	0.01114	1.75002	0.85734	-0.34900	0.47799	-0.96261	1.42023	-0.65010	1.78329	-2.19479	13.28527	0.42204	10.78592	-0.00060	0.00167	0.00585	-0.00000
810			8.09000	13.11819	-9.44677	12.77661	0.57791	-0.04240	0.05489	0.01608	0.00205	0.00017	-0.01195	-0.00471	1.00910	13.56949	1.90133	-27.20572	0.12248	0.51623	0.07271	0.00168	-0.00268	0.00319	18.64064	4.07570	2.90408	0.23078	0.97213	0.26634	0.00520	-0.00590	0.01131	2.95366	1.07396	-0.58243	0.37664	-1.18273	2.34149	-0.55662	1.48943	-2.27541	13.28212	0.41965	10.79059	-0.00067	0.00167	0.00585	-0.00000
811			8.10000	13.09867	-9.41524	12.76652	0.57891	-0.04398	0.05347	0.01903	0.00292	0.00044	-0.01115	-0.00597	1.00816	13.56246	1.89705	-27.17543	0.12430	0.51790	0.07422	0.00180	-0.00340	0.00480	18.63108	4.07118	2.87955	0.22580	0.97574	0.26606	0.00394	-0.00539	0.01188	3.96136	1.21489	-1.05779	0.40998	-1.44204	3.51019	-0.55900	1.20738	-2.42406	13.27768	0.42115	10.79346	-0.00074	0.00167	0.00587	-0.00001
812			8.11000	13.07615	-9.37467	12.74982	0.58004	-0.04579	0.05245	0.02015	0.00397	0.00097	-0.00990	-0.00706	1.00592	13.55537	1.89126	-27.13184	0.12392	0.51993	0.07536	0.00193	-0.00525	0.00674	18.62424	4.06535	2.85344	0.22274	0.98043	0.26638	0.00312	-0.00356	0.01287	4.98162	1.21068	-1.86674	0.55855	-1.73857	4.90396	-0.67559	1.00514	-2.62402	13.27309	0.42505	10.79472	-0.00080	0.00168	0.00592	-0.00001
813			8.12000	13.05177	-9.32322	12.72288	0.58142	-0.04921	0.05134	0.01973	0.00552	0.00172	-0.00896	-0.00786	1.00418	13.54799	1.88429	-27.07304	0.12356	0.51972	0.07584	0.00211	-0.00745	0.00883	18.61884	4.05744	2.82562	0.21954	0.98148	0.26609	0.00281	-0.00059	0.01386	6.20029	1.05238	-3.02551	0.74594	-2.07274	6.42434	-0.88080	0.91130	-2.79898	13.26894	0.43031	10.79524	-0.00086	0.00170	0.00598	-0.00001
814			8.13000	13.02640	-9.25818	12.68258	0.58118	-0.05291	0.05022	0.01800	0.00749	0.00257	-0.00872	-0.00789	1.00268	13.54017	1.87598	-26.99823	0.12287	0.51711	0.07555	0.00218	-0.00939	0.01088	18.61359	4.04695	2.79653	0.21770	0.97631	0.26437	0.00282	0.00321	0.01477	7.59006	0.76150	-4.40080	0.89723	-2.36888	7.98206	-1.14843	0.88200	-2.95542	13.26533	0.43656	10.79676	-0.00089	0.00172	0.00605	-0.00001
815			8.14000	13.00103	-9.17835	12.62795	0.57944	-0.05691	0.04945	0.01539	0.00971	0.00336	-0.00833	-0.00705	1.00150	13.53309	1.86590	-26.90772	0.12074	0.51490	0.07487	0.00190	-0.01065	0.01271	18.60822	4.03343	2.76601	0.21885	0.97045	0.26269	0.00280	0.00685	0.01586	8.94716	0.38838	-5.73081	0.94175	-2.51829	9.46261	-1.41710	0.84163	-3.15347	13.26234	0.44330	10.80008	-0.00092	0.00174	0.00614	-0.00000
816			8.15000	12.97663	-9.08521	12.56114	0.57593	-0.06312	0.04779	0.01249	0.01227	0.00382	-0.00751	-0.00554	1.00143	13.52850	1.85350	-26.80351	0.11925	0.51305	0.07508	0.00124	-0.01070	0.01429	18.60337	4.01721	2.73341	0.22109	0.96574	0.26051	0.00248	0.00881	0.01704	10.06506	0.00055	-6.72383	0.82266	-2.46068	10.67689	-1.58451	0.74389	-3.41480	13.26050	0.44963	10.80483	-0.00092	0.00177	0.00621	-0.00000
817			8.16000	12.95393	-8.98186	12.48697	0.57179	-0.07019	0.04585	0.00985	0.01472	0.00385	-0.00622	-0.00397	1.00268	13.52818	1.83810	-26.68995	0.11893	0.51317	0.07601	0.00028	-0.00912	0.01537	18.60014	3.99962	2.69815	0.22260	0.96485	0.25898	0.00175	0.00810	0.01805	10.81311	-0.35309	-7.17337	0.50608	-2.19333	11.41155	-1.57031	0.58370	-3.68514	13.26035	0.45469	10.81007	-0.00093	0.00179	0.00626	0.00000
818			8.17000	12.93356	-8.87257	12.41168	0.56774	-0.07692	0.04448	0.00772	0.01651	0.00353	-0.00437	-0.00269	1.00369	13.53320	1.81910	-26.57333	0.11878	0.51560	0.07698	-0.00084	-0.00578	0.01559	18.59942	3.98261	2.66059	0.22356	0.96850	0.25898	0.00074	0.00476	0.01835	11.09118	-0.63579	-7.00951	0.00685	-1.77000	11.49055	-1.34638	0.37900	-3.82705	13.26209	0.45758	10.81451	-0.00093	0.00181	0.00629	0.00000
819			8.18000	12.91589	-8.76254	12.34145	0.56453	-0.08279	0.04319	0.00611	0.01724	0.00291	-0.00240	-0.00196	1.00361	13.54352	1.79629	-26.46124	0.11875	0.51849	0.07809	-0.00189	-0.00100	0.01478	18.60156	3.96837	2.62280	0.22318	0.97415	0.25956	-0.00029	-0.00013	0.01720	10.84260	-0.83134	-6.27596	-0.60195	-1.25767	10.79663	-0.95187	0.16950	-3.67330	13.26543	0.45755	10.81684	-0.00094	0.00182	0.00632	0.00001
820			8.19000	12.90131	-8.65721	12.28161	0.56184	-0.08729	0.04186	0.00484	0.01666	0.00207	-0.00110	-0.00174	1.00241	13.55812	1.77044	-26.36180	0.11947	0.51954	0.07893	-0.00271	0.00416	0.01291	18.60591	3.95853	2.58838	0.22105	0.97661	0.25944	-0.00100	-0.00475	0.01450	10.05552	-0.94369	-5.07880	-1.18408	-0.72876	9.37038	-0.50518	0.01149	-3.18443	13.26947	0.45441	10.81635	-0.00095	0.00183	0.00636	0.00001
821			8.20000	12.89015	-8.56204	12.23621	0.55742	-0.09025	0.04044	0.00363	0.01477	0.00114	-0.00087	-0.00146	1.00080	13.57512	1.74343	-26.28109	0.12169	0.51857	0.07949	-0.00317	0.00806	0.01034	18.61110	3.95323	2.56019	0.21841	0.97409	0.25805	-0.00114	-0.00715	0.01118	8.77095	-0.98802	-3.57304	-1.56543	-0.26555	7.48898	-0.17920	-0.03939	-2.52816	13.27319	0.44901	10.81358	-0.00097	0.00184	0.00640	0.00001
822			8.21000	12.88278	-8.48160	12.20747	0.55597	-0.09288	0.03950	0.00228	0.01211	0.00027	-0.00097	-0.00109	0.99958	13.59229	1.71812	-26.22098	0.12119	0.51592	0.07943	-0.00313	0.00941	0.00763	18.61532	3.95065	2.53854	0.22039	0.97019	0.25666	-0.00067	-0.00623	0.00854	7.14719	-0.99247	-1.99368	-1.62394	0.07347	5.56196	-0.10562	0.03291	-1.94533	13.27585	0.44248	10.80966	-0.00099	0.00185	0.00644	0.00000
823			8.22000	12.87931	-8.41814	12.19470	0.55527	-0.09747	0.03858	0.00061	0.00938	-0.00038	-0.00105	-0.00127	1.00091	13.60780	1.69726	-26.17896	0.12427	0.51416	0.07960	-0.00286	0.00813	0.00541	18.61725	3.94804	2.52163	0.21902	0.97009	0.25663	0.00022	-0.00275	0.00721	5.41615	-0.98094	-0.64973	-1.37825	0.27258	3.97200	-0.27067	0.19359	-1.58398	13.27742	0.43628	10.80592	-0.00102	0.00185	0.00647	0.00000
824			8.23000	12.87952	-8.37158	12.19387	0.55740	-0.10023	0.03861	-0.00153	0.00654	-0.00072	-0.00153	-0.00164	1.00341	13.62082	1.68218	-26.14946	0.12590	0.51275	0.07903	-0.00243	0.00511	0.00387	18.61636	3.94345	2.50693	0.21924	0.97060	0.25740	0.00124	0.00161	0.00683	3.76461	-0.97244	0.20056	-0.95284	0.36452	2.89693	-0.54438	0.38910	-1.40657	13.27833	0.43150	10.80380	-0.00106	0.00185	0.00648	0.00000
825			8.24000	12.88308	-8.34045	12.19905	0.55781	-0.10085	0.03877	-0.00418	0.00410	-0.00072	-0.00207	-0.00177	1.00392	13.63147	1.67293	-26.12706	0.12628	0.51167	0.07850	-0.00205	0.00135	0.00298	18.61274	3.93653	2.49334	0.22057	0.97016	0.25759	0.00216	0.00526	0.00659	2.35144	-0.99240	0.46664	-0.47425	0.41956	2.28663	-0.78205	0.57005	-1.27465	13.27904	0.42882	10.80433	-0.00109	0.00184	0.00647	0.00000
826			8.25000	12.88963	-8.32147	12.20438	0.55544	-0.10194	0.03794	-0.00704	0.00250	-0.00045	-0.00233	-0.00204	1.00368	13.64064	1.66897	-26.10783	0.12959	0.51139	0.07912	-0.00195	-0.00262	0.00254	18.60690	3.92821	2.48106	0.21760	0.97048	0.25709	0.00269	0.00773	0.00605	1.33419	-1.05940	0.25733	-0.01098	0.52746	1.98124	-0.91917	0.67235	-1.10953	13.28027	0.42808	10.80698	-0.00112	0.00182	0.00644	0.00000
827			8.26000	12.89863	-8.30999	12.20609	0.55513	-0.10433	0.03692	-0.00971	0.00176	-0.00012	-0.00222	-0.00216	1.00398	13.64983	1.66999	-26.08997	0.13150	0.51046	0.07983	-0.00216	-0.00635	0.00213	18.60013	3.91927	2.47065	0.21611	0.97090	0.25649	0.00265	0.00974	0.00511	0.76387	-1.17114	-0.15258	0.38935	0.76021	1.73276	-0.97669	0.62694	-0.88236	13.28249	0.42882	10.80959	-0.00114	0.00180	0.00639	0.00000
828			8.27000	12.90958	-8.30174	12.20379	0.55438	-0.10592	0.03637	-0.01171	0.00153	0.00007	-0.00184	-0.00186	1.00460	13.66044	1.67561	-26.07474	0.13216	0.51117	0.08051	-0.00259	-0.00904	0.00140	18.59408	3.91003	2.46306	0.21704	0.97313	0.25647	0.00201	0.01201	0.00369	0.52725	-1.29883	-0.44397	0.65926	1.10926	1.27492	-0.98643	0.41161	-0.56613	13.28456	0.43090	10.81048	-0.00114	0.00177	0.00632	0.00000
829			8.28000	12.92198	-8.29439	12.20011	0.55420	-0.10533	0.03598	-0.01287	0.00132	0.00005	-0.00141	-0.00155	1.00594	13.67302	1.68496	-26.06575	0.13187	0.51423	0.08164	-0.00305	-0.01013	0.00020	18.59026	3.90061	2.45950	0.21902	0.97796	0.25690	0.00096	0.01460	0.00181	0.40687	-1.40149	-0.40820	0.76000	1.49763	0.48306	-0.96202	0.07756	-0.15799	13.28471	0.43432	10.80972	-0.00112	0.00175	0.00625	-0.00000
830			8.29000	12.93548	-8.28808	12.19885	0.55431	-0.10560	0.03507	-0.01343	0.00078	-0.00018	-0.00159	-0.00130	1.00728	13.68721	1.69687	-26.06663	0.13265	0.51405	0.08252	-0.00342	-0.00956	-0.00139	18.58923	3.89125	2.46086	0.21962	0.97726	0.25587	-0.00014	0.01672	-0.00030	0.17985	-1.46859	0.01225	0.71082	1.84568	-0.57797	-0.90265	-0.25963	0.29182	13.28138	0.43890	10.80782	-0.00108	0.00173	0.00618	-0.00001
831			8.30000	12.95029	-8.28488	12.20389	0.55401	-0.10408	0.03486	-0.01337	-0.00030	-0.00058	-0.00199	-0.00104	1.00750	13.70218	1.71022	-26.07943	0.13253	0.51392	0.08279	-0.00346	-0.00774	-0.00313	18.59048	3.88245	2.46704	0.22093	0.97507	0.25499	-0.00084	0.01785	-0.00219	-0.25147	-1.47281	0.78571	0.56486	2.05378	-1.77066	-0.82292	-0.47693	0.69560	13.27435	0.44401	10.80570	-0.00104	0.00173	0.00615	-0.00002
832			8.31000	12.96595	-8.28696	12.21839	0.55230	-0.10365	0.03481	-0.01219	-0.00174	-0.00111	-0.00220	-0.00090	1.00781	13.71600	1.72390	-26.10463	0.13447	0.51440	0.08305	-0.00302	-0.00506	-0.00483	18.59248	3.87450	2.47690	0.22035	0.97452	0.25485	-0.00085	0.01793	-0.00350	-0.83003	-1.36406	1.81964	0.38042	2.01523	-2.98137	-0.75123	-0.50188	0.98222	13.26435	0.44896	10.80404	-0.00100	0.00173	0.00615	-0.00002
833			8.32000	12.98139	-8.29548	12.24422	0.55136	-0.10327	0.03501	-0.00960	-0.00325	-0.00166	-0.00202	-0.00109	1.00787	13.72604	1.73699	-26.14157	0.13602	0.51628	0.08347	-0.00185	-0.00193	-0.00629	18.59344	3.86748	2.48874	0.21973	0.97795	0.25587	-0.00008	0.01709	-0.00420	-1.41018	-1.10869	2.90068	0.21155	1.64688	-4.06873	-0.70196	-0.30566	1.14121	13.25315	0.45329	10.80361	-0.00099	0.00174	0.00616	-0.00002
834			8.33000	12.99482	-8.30991	12.28009	0.55304	-0.10188	0.03552	-0.00554	-0.00436	-0.00210	-0.00202	-0.00170	1.00723	13.72911	1.74856	-26.18757	0.13580	0.51730	0.08343	0.00008	0.00119	-0.00721	18.59127	3.86152	2.50117	0.21922	0.98110	0.25712	0.00152	0.01545	-0.00445	-1.81365	-0.69686	3.75143	0.10643	0.91606	-4.86795	-0.67991	0.12093	1.21592	13.24243	0.45673	10.80435	-0.00099	0.00174	0.00618	-0.00002
835			8.34000	13.00414	-8.32796	12.32219	0.55457	-0.10042	0.03620	-0.00014	-0.00474	-0.00233	-0.00303	-0.00225	1.00525	13.72241	1.75793	-26.23847	0.13542	0.51381	0.08205	0.00251	0.00361	-0.00730	18.58382	3.85670	2.51335	0.21795	0.97601	0.25679	0.00379	0.01365	-0.00427	-1.89003	-0.15742	4.16348	0.10531	-0.09783	-5.22022	-0.71497	0.72903	1.22514	13.23374	0.45911	10.80515	-0.00099	0.00175	0.00620	-0.00001
836			8.35000	13.00742	-8.34607	12.36504	0.55546	-0.09761	0.03739	0.00582	-0.00429	-0.00231	-0.00449	-0.00223	1.00444	13.70476	1.76492	-26.28856	0.13394	0.51071	0.08019	0.00486	0.00449	-0.00651	18.56976	3.85239	2.52438	0.21930	0.96958	0.25628	0.00624	0.01270	-0.00337	-1.60885	0.43079	4.06301	0.23751	-1.17685	-4.97421	-0.84485	1.36729	1.09653	13.22777	0.46048	10.80474	-0.00100	0.00176	0.00622	-0.00001
837			8.36000	13.00395	-8.36105	12.40351	0.55998	-0.09560	0.03835	0.01138	-0.00336	-0.00205	-0.00556	-0.00217	1.00711	13.67799	1.77018	-26.33123	0.13106	0.50956	0.07897	0.00647	0.00366	-0.00496	18.54996	3.84726	2.53245	0.22283	0.96747	0.25645	0.00811	0.01290	-0.00137	-1.10461	0.97371	3.54697	0.46345	-2.07904	-4.07427	-1.06292	1.83642	0.72225	13.22430	0.46130	10.80360	-0.00099	0.00177	0.00626	-0.00000
838			8.37000	12.99421	-8.37157	12.43439	0.56523	-0.09434	0.03858	0.01562	-0.00239	-0.00159	-0.00644	-0.00301	1.00991	13.64592	1.77394	-26.36049	0.13127	0.50869	0.07831	0.00729	0.00189	-0.00285	18.52734	3.83986	2.53507	0.21903	0.96583	0.25650	0.00856	0.01346	0.00170	-0.61082	1.39849	2.80053	0.67468	-2.66776	-2.64048	-1.30158	2.02334	0.08818	13.22260	0.46202	10.80271	-0.00098	0.00179	0.00630	-0.00000
839			8.38000	12.97999	-8.37870	12.45655	0.57037	-0.09352	0.03867	0.01794	-0.00170	-0.00109	-0.00676	-0.00376	1.00973	13.61302	1.77590	-26.37284	0.12918	0.50647	0.07749	0.00704	0.00035	-0.00056	18.50531	3.82971	2.53033	0.21640	0.96239	0.25589	0.00789	0.01317	0.00515	-0.31483	1.66222	2.02045	0.75191	-2.90015	-0.97261	-1.45561	1.93091	-0.67989	13.22223	0.46211	10.80280	-0.00095	0.00181	0.00635	0.00000
840			8.39000	12.96349	-8.38457	12.47096	0.57626	-0.09327	0.03864	0.01855	-0.00132	-0.00068	-0.00604	-0.00412	1.00813	13.58322	1.77513	-26.36870	0.12348	0.50519	0.07714	0.00591	-0.00017	0.00142	18.48669	3.81766	2.51812	0.21863	0.96202	0.25551	0.00659	0.01167	0.00809	-0.20624	1.76502	1.38557	0.64949	-2.81382	0.53640	-1.46681	1.64135	-1.38039	13.22278	0.46079	10.80381	-0.00092	0.00183	0.00638	0.00000
841			8.40000	12.94653	-8.39004	12.48008	0.58118	-0.09261	0.03933	0.01803	-0.00106	-0.00045	-0.00484	-0.00460	1.00712	13.55881	1.77135	-26.35228	0.11884	0.50681	0.07671	0.00461	0.00016	0.00268	18.47279	3.80503	2.50027	0.22007	0.96575	0.25667	0.00496	0.00992	0.00987	-0.13654	1.72997	1.00814	0.44181	-2.51525	1.55539	-1.37866	1.26862	-1.83324	13.22349	0.45809	10.80636	-0.00090	0.00184	0.00640	0.00000
842			8.41000	12.93028	-8.39443	12.48696	0.58342	-0.09250	0.03988	0.01668	-0.00081	-0.00044	-0.00380	-0.00521	1.00550	13.53997	1.76539	-26.32988	0.11715	0.50791	0.07622	0.00348	0.00095	0.00304	18.46339	3.79253	2.47996	0.21820	0.96761	0.25749	0.00340	0.00897	0.01010	-0.02361	1.57343	0.92736	0.21514	-2.09497	1.91838	-1.25584	0.89718	-1.93567	13.22360	0.45461	10.81079	-0.00088	0.00184	0.00639	-0.00000
843			8.42000	12.91591	-8.39705	12.49478	0.58446	-0.09299	0.04013	0.01451	-0.00069	-0.00062	-0.00306	-0.00573	1.00363	13.52614	1.75858	-26.30838	0.11674	0.50755	0.07570	0.00250	0.00188	0.00252	18.45753	3.78072	2.46093	0.21544	0.96668	0.25750	0.00219	0.00908	0.00858	0.05496	1.30837	1.12586	0.01283	-1.59415	1.62471	-1.11417	0.57269	-1.64488	13.22278	0.45117	10.81720	-0.00086	0.00183	0.00637	-0.00000
844			8.43000	12.90465	-8.39879	12.50626	0.58400	-0.09317	0.04028	0.01152	-0.00088	-0.00093	-0.00258	-0.00595	1.00197	13.51652	1.75235	-26.29382	0.11681	0.50729	0.07538	0.00171	0.00266	0.00129	18.45389	3.77023	2.44709	0.21337	0.96548	0.25727	0.00151	0.01039	0.00526	-0.03404	0.97215	1.54205	-0.12825	-1.06425	0.78198	-0.96421	0.33487	-0.93636	13.22144	0.44809	10.82430	-0.00084	0.00182	0.00632	-0.00000
845			8.44000	12.89747	-8.40173	12.52332	0.58445	-0.09171	0.04119	0.00796	-0.00142	-0.00132	-0.00250	-0.00612	1.00055	13.50986	1.74814	-26.29070	0.11568	0.50727	0.07446	0.00113	0.00274	-0.00036	18.45061	3.76160	2.44256	0.21283	0.96382	0.25749	0.00147	0.01349	0.00032	-0.33733	0.60783	2.07149	-0.15066	-0.55238	-0.40260	-0.85556	0.20993	0.16729	13.22030	0.44607	10.83042	-0.00084	0.00181	0.00627	-0.00000
846			8.45000	12.89492	-8.40787	12.54648	0.58548	-0.09050	0.04215	0.00417	-0.00215	-0.00168	-0.00301	-0.00616	0.99934	13.50506	1.74763	-26.30069	0.11434	0.50521	0.07307	0.00074	0.00170	-0.00202	18.44575	3.75457	2.45082	0.21298	0.95925	0.25726	0.00209	0.01888	-0.00581	-0.78167	0.25514	2.56511	-0.02721	-0.08608	-1.63216	-0.84833	0.20969	1.58004	13.21957	0.44652	10.83425	-0.00083	0.00180	0.00623	-0.00000
847			8.46000	12.89681	-8.41803	12.57456	0.58529	-0.08813	0.04349	0.00055	-0.00277	-0.00195	-0.00325	-0.00611	0.99779	13.50148	1.75178	-26.32234	0.11270	0.50581	0.07204	0.00044	-0.00031	-0.00330	18.43728	3.74838	2.47430	0.21368	0.95903	0.25818	0.00338	0.02685	-0.01253	-1.22480	-0.05554	2.88477	0.20393	0.31007	-2.60720	-0.98737	0.33972	3.16762	13.21888	0.45096	10.83555	-0.00083	0.00180	0.00621	-0.00000
848			8.47000	12.90243	-8.43152	12.60517	0.58591	-0.08805	0.04372	-0.00267	-0.00317	-0.00198	-0.00365	-0.00638	0.99648	13.49898	1.76057	-26.35156	0.11285	0.50414	0.07159	0.00011	-0.00277	-0.00396	18.42348	3.74171	2.51384	0.21145	0.95755	0.25828	0.00510	0.03693	-0.01905	-1.53716	-0.31863	2.92826	0.45571	0.64730	-3.08817	-1.28423	0.56794	4.76191	13.21729	0.46038	10.83528	-0.00083	0.00180	0.00623	-0.00000
849			8.48000	12.91088	-8.44666	12.63495	0.58660	-0.08723	0.04391	-0.00552	-0.00317	-0.00180	-0.00472	-0.00629	0.99511	13.49856	1.77270	-26.38259	0.11203	0.50034	0.07074	-0.00048	-0.00488	-0.00384	18.40351	3.73317	2.56865	0.21094	0.95192	0.25721	0.00684	0.04748	-0.02450	-1.66038	-0.54397	2.66669	0.61780	0.97548	-2.95485	-1.67726	0.80573	6.16034	13.21428	0.47451	10.83476	-0.00083	0.00181	0.00627	-0.00001
850			8.49000	12.92139	-8.46161	12.66094	0.58561	-0.08491	0.04480	-0.00811	-0.00283	-0.00150	-0.00539	-0.00575	0.99430	13.50206	1.78597	-26.40953	0.11030	0.50012	0.07009	-0.00138	-0.00605	-0.00305	18.37837	3.72194	2.63572	0.21325	0.95128	0.25741	0.00812	0.05604	-0.02817	-1.62720	-0.75013	2.17901	0.60523	1.33373	-2.24922	-2.02421	0.95013	7.10420	13.21014	0.49158	10.83382	-0.00083	0.00182	0.00632	-0.00001
851			8.50000	12.93360	-8.47524	12.68145	0.58438	-0.08357	0.04586	-0.01066	-0.00238	-0.00115	-0.00543	-0.00487	0.99442	13.51146	1.79781	-26.42785	0.10805	0.50165	0.06974	-0.00250	-0.00587	-0.00183	18.35075	3.70864	2.70924	0.21810	0.95440	0.25839	0.00847	0.05895	-0.02899	-1.50750	-0.96228	1.62006	0.39179	1.71322	-1.17312	-2.14717	0.94498	7.30102	13.20598	0.50934	10.83208	-0.00083	0.00184	0.00637	-0.00001
852			8.51000	12.94757	-8.48695	12.69669	0.58416	-0.08331	0.04642	-0.01313	-0.00190	-0.00085	-0.00535	-0.00462	0.99509	13.52772	1.80603	-26.43567	0.10820	0.50288	0.06974	-0.00367	-0.00421	-0.00056	18.32451	3.69525	2.78035	0.21892	0.95788	0.25923	0.00752	0.05373	-0.02640	-1.32542	-1.18939	1.14492	0.01180	2.05101	-0.05291	-1.94158	0.80798	6.62015	13.20273	0.52579	10.82928	-0.00083	0.00186	0.00640	-0.00000
853			8.52000	12.96329	-8.49605	12.70813	0.58474	-0.08197	0.04668	-0.01517	-0.00137	-0.00071	-0.00541	-0.00472	0.99680	13.55008	1.80928	-26.43450	0.10944	0.50500	0.07020	-0.00461	-0.00138	0.00035	18.30291	3.68431	2.84050	0.21816	0.96220	0.25984	0.00581	0.04219	-0.02140	-1.06557	-1.41374	0.86178	-0.44870	2.27819	0.73316	-1.47544	0.60725	5.32589	13.20095	0.53893	10.82658	-0.00083	0.00187	0.00642	-0.00000
854			8.53000	12.98045	-8.50173	12.71812	0.58639	-0.08240	0.04691	-0.01652	-0.00088	-0.00078	-0.00568	-0.00506	0.99995	13.57618	1.80772	-26.42934	0.11269	0.50558	0.07022	-0.00512	0.00152	0.00058	18.28722	3.67719	2.88596	0.21537	0.96409	0.26027	0.00415	0.02916	-0.01586	-0.74170	-1.61477	0.85146	-0.82140	2.34996	0.91932	-0.96847	0.45279	3.90728	13.20085	0.54613	10.82428	-0.00083	0.00187	0.00641	0.00000
855			8.54000	12.99875	-8.50363	12.72966	0.58800	-0.08365	0.04695	-0.01711	-0.00056	-0.00112	-0.00608	-0.00567	1.00290	13.60246	1.80372	-26.42613	0.11764	0.50467	0.06995	-0.00503	0.00281	0.00006	18.27587	3.67331	2.91783	0.20984	0.96253	0.26008	0.00322	0.01915	-0.01094	-0.46167	-1.77495	1.19199	-0.90682	2.25311	0.46285	-0.63713	0.43844	2.69928	13.20267	0.54424	10.82156	-0.00082	0.00186	0.00638	0.00000
856			8.55000	13.01803	-8.50314	12.74671	0.58794	-0.08466	0.04750	-0.01696	-0.00069	-0.00176	-0.00641	-0.00593	1.00545	13.62518	1.80129	-26.42990	0.12263	0.50412	0.06922	-0.00425	0.00161	-0.00105	18.26624	3.67067	2.93901	0.20514	0.95954	0.25997	0.00317	0.01374	-0.00689	-0.38982	-1.87431	1.95272	-0.62001	2.02102	-0.51128	-0.56109	0.57667	1.76414	13.20589	0.53110	10.81726	-0.00082	0.00183	0.00631	0.00000
857			8.56000	13.03831	-8.50318	12.77372	0.58932	-0.08621	0.04778	-0.01595	-0.00138	-0.00268	-0.00658	-0.00571	1.00836	13.64157	1.80427	-26.44397	0.12502	0.50286	0.06869	-0.00289	-0.00121	-0.00258	18.25599	3.66725	2.95187	0.20491	0.95640	0.25942	0.00365	0.01162	-0.00370	-0.58615	-1.87815	3.11958	-0.09089	1.71840	-1.85729	-0.64633	0.78652	1.07574	13.20939	0.50781	10.81120	-0.00081	0.00179	0.00622	0.00000
858			8.57000	13.05904	-8.50645	12.81430	0.58990	-0.08593	0.04805	-0.01347	-0.00243	-0.00377	-0.00627	-0.00533	1.00999	13.65034	1.81413	-26.47115	0.12544	0.50431	0.06893	-0.00123	-0.00385	-0.00439	18.24455	3.66256	2.95893	0.20666	0.95781	0.25942	0.00415	0.01081	-0.00163	-0.96122	-1.72917	4.53785	0.45089	1.35777	-3.43011	-0.73875	0.95650	0.64001	13.21193	0.47860	10.80394	-0.00081	0.00175	0.00613	0.00000
859			8.58000	13.07867	-8.51439	12.86960	0.59150	-0.08465	0.04875	-0.00923	-0.00352	-0.00484	-0.00506	-0.00539	1.01044	13.65064	1.82999	-26.51282	0.12411	0.50948	0.06978	0.00053	-0.00531	-0.00625	18.23230	3.65723	2.96279	0.20874	0.96745	0.26151	0.00435	0.01012	-0.00090	-1.37308	-1.38823	5.91497	0.86696	0.91755	-5.01942	-0.74360	1.02217	0.47673	13.21267	0.44920	10.79645	-0.00081	0.00171	0.00606	-0.00000
860			8.59000	13.09512	-8.52709	12.93720	0.59352	-0.08231	0.04950	-0.00365	-0.00429	-0.00563	-0.00420	-0.00615	1.00993	13.64233	1.84998	-26.56819	0.12374	0.51438	0.07051	0.00218	-0.00540	-0.00785	18.22018	3.65242	2.96644	0.20714	0.97707	0.26385	0.00403	0.00929	-0.00153	-1.67418	-0.89237	6.92480	1.11046	0.43516	-6.37735	-0.64247	0.94749	0.58490	13.21150	0.42457	10.78987	-0.00083	0.00169	0.00603	-0.00000
861			8.60000	13.10679	-8.54300	13.01172	0.59516	-0.07948	0.04967	0.00226	-0.00449	-0.00594	-0.00501	-0.00648	1.00896	13.62653	1.87178	-26.63406	0.12285	0.51315	0.07035	0.00341	-0.00400	-0.00883	18.20936	3.64897	2.97254	0.20694	0.97544	0.26326	0.00331	0.00792	-0.00319	-1.72642	-0.34825	7.36847	1.13484	0.00400	-7.28892	-0.43787	0.74278	0.89126	13.20900	0.40800	10.78499	-0.00085	0.00169	0.00603	-0.00000
862			8.61000	13.11300	-8.55907	13.08691	0.59698	-0.07778	0.05021	0.00741	-0.00411	-0.00582	-0.00614	-0.00615	1.00912	13.60600	1.89251	-26.70589	0.12038	0.51025	0.06944	0.00391	-0.00106	-0.00893	18.20084	3.64792	2.98258	0.21111	0.97121	0.26256	0.00230	0.00521	-0.00511	-1.46017	0.12714	7.18334	0.88874	-0.29196	-7.54142	-0.12648	0.46114	1.22331	13.20649	0.40025	10.78168	-0.00087	0.00171	0.00605	-0.00000
863			8.62000	13.11409	-8.57187	13.15638	0.60134	-0.07526	0.05203	0.01095	-0.00313	-0.00537	-0.00665	-0.00545	1.00997	13.58462	1.90874	-26.77679	0.11332	0.50985	0.06800	0.00349	0.00320	-0.00797	18.19542	3.65009	2.99568	0.22161	0.97152	0.26382	0.00113	0.00049	-0.00632	-0.90828	0.45180	6.37865	0.37260	-0.43921	-6.93073	0.26552	0.17845	1.36739	13.20533	0.40026	10.77966	-0.00087	0.00173	0.00610	0.00000
864			8.63000	13.11111	-8.57863	13.21430	0.60282	-0.07367	0.05338	0.01248	-0.00176	-0.00442	-0.00685	-0.00578	1.00985	13.56630	1.91708	-26.83825	0.11204	0.51098	0.06711	0.00268	0.00783	-0.00611	18.19332	3.65595	3.00891	0.22253	0.97415	0.26582	-0.00008	-0.00518	-0.00626	-0.13208	0.59838	5.03656	-0.29129	-0.47915	-5.43476	0.63451	-0.05326	1.22795	13.20658	0.40585	10.77848	-0.00087	0.00176	0.00617	0.00000
865			8.64000	13.10523	-8.57699	13.25603	0.60411	-0.07386	0.05317	0.01243	-0.00006	-0.00306	-0.00712	-0.00661	1.00936	13.55366	1.91614	-26.88236	0.11362	0.51012	0.06711	0.00169	0.01116	-0.00365	18.19430	3.66431	3.01946	0.21862	0.97504	0.26648	-0.00089	-0.00856	-0.00500	0.84819	0.58862	3.34122	-0.87341	-0.48553	-3.31465	0.79363	-0.20029	0.89048	13.21000	0.41515	10.77745	-0.00085	0.00179	0.00624	0.00001
866			8.65000	13.09725	-8.56464	13.27937	0.60744	-0.07465	0.05227	0.01168	0.00192	-0.00164	-0.00715	-0.00703	1.00901	13.54702	1.90729	-26.90467	0.11206	0.50811	0.06753	0.00080	0.01194	-0.00097	18.19690	3.67222	3.02622	0.21952	0.97570	0.26622	-0.00101	-0.00683	-0.00316	2.00015	0.47933	1.54993	-1.16962	-0.53600	-1.00173	0.60246	-0.22274	0.53049	13.21453	0.42691	10.77563	-0.00083	0.00181	0.00631	0.00001
867			8.66000	13.08749	-8.54010	13.28476	0.61033	-0.07538	0.05154	0.01099	0.00400	-0.00041	-0.00685	-0.00694	1.00909	13.54471	1.89383	-26.90470	0.10901	0.50739	0.06800	0.00035	0.01016	0.00158	18.19892	3.67618	3.02991	0.22317	0.97782	0.26619	-0.00026	-0.00014	-0.00126	3.22108	0.34480	-0.11440	-1.12584	-0.70063	1.16871	0.08849	-0.08218	0.25102	13.21901	0.44036	10.77249	-0.00080	0.00184	0.00638	0.00001
868			8.67000	13.07588	-8.50338	13.27434	0.60916	-0.07813	0.05053	0.01082	0.00615	0.00058	-0.00615	-0.00675	1.00869	13.54402	1.87874	-26.88413	0.10946	0.50746	0.06864	0.00040	0.00691	0.00390	18.19789	3.67406	3.03132	0.22250	0.97984	0.26619	0.00135	0.00867	0.00072	4.40928	0.24212	-1.51725	-0.84790	-1.02071	3.07905	-0.58525	0.24335	0.01217	13.22282	0.45443	10.76841	-0.00076	0.00186	0.00644	0.00000
869			8.68000	13.06217	-8.45523	13.25116	0.60843	-0.08141	0.04923	0.01139	0.00826	0.00125	-0.00551	-0.00656	1.00774	13.54248	1.86341	-26.84506	0.10955	0.50595	0.06903	0.00082	0.00364	0.00598	18.19194	3.66558	3.03014	0.22051	0.97777	0.26509	0.00344	0.01587	0.00309	5.51691	0.18369	-2.56841	-0.51218	-1.48235	4.74698	-1.21830	0.72344	-0.31691	13.22561	0.46793	10.76477	-0.00074	0.00188	0.00648	0.00000
870			8.69000	13.04633	-8.39665	13.21919	0.60963	-0.08515	0.04799	0.01233	0.01019	0.00152	-0.00531	-0.00604	1.00674	13.53853	1.84747	-26.78950	0.10747	0.50108	0.06846	0.00138	0.00134	0.00770	18.18047	3.65223	3.02442	0.22047	0.96892	0.26246	0.00556	0.01866	0.00615	6.45955	0.13463	-3.14474	-0.25103	-2.00644	6.16814	-1.65609	1.27391	-0.85898	13.22732	0.47921	10.76323	-0.00073	0.00190	0.00650	0.00000
871			8.70000	13.02921	-8.32989	13.18406	0.60558	-0.09013	0.04645	0.01276	0.01174	0.00130	-0.00497	-0.00514	1.00470	13.53181	1.83025	-26.72034	0.10864	0.49646	0.06806	0.00196	0.00019	0.00890	18.16425	3.63624	3.01149	0.21732	0.95910	0.25935	0.00724	0.01698	0.00968	7.09271	0.03437	-3.06892	-0.09721	-2.46326	7.14793	-1.85888	1.80374	-1.59036	13.22736	0.48609	10.76495	-0.00074	0.00190	0.00649	-0.00000
872			8.71000	13.01267	-8.25850	13.15353	0.60213	-0.09461	0.04489	0.01226	0.01235	0.00056	-0.00429	-0.00429	1.00199	13.52255	1.81200	-26.64387	0.10879	0.49243	0.06785	0.00244	-0.00019	0.00919	18.14449	3.61962	2.99006	0.21450	0.95071	0.25628	0.00839	0.01280	0.01297	7.27521	-0.15729	-2.21342	-0.00525	-2.74411	7.37200	-1.88228	2.23733	-2.34152	13.22454	0.48640	10.77093	-0.00077	0.00189	0.00648	-0.00001
873			8.72000	12.99897	-8.18730	13.13597	0.60281	-0.09776	0.04418	0.01074	0.01173	-0.00058	-0.00311	-0.00358	1.00004	13.51092	1.79439	-26.56925	0.10517	0.49050	0.06752	0.00273	-0.00021	0.00835	18.12260	3.60352	2.96107	0.21602	0.94738	0.25464	0.00920	0.00836	0.01526	6.94344	-0.42928	-0.67442	0.07426	-2.80235	6.67697	-1.80050	2.52751	-2.89389	13.21857	0.47929	10.78052	-0.00080	0.00188	0.00645	-0.00001
874			8.73000	12.98990	-8.12116	13.13719	0.60369	-0.09941	0.04441	0.00836	0.00993	-0.00190	-0.00150	-0.00346	0.99931	13.49716	1.77936	-26.50587	0.10313	0.49332	0.06745	0.00291	-0.00013	0.00662	18.09959	3.58865	2.92780	0.21553	0.95170	0.25538	0.00941	0.00514	0.01607	6.12248	-0.71952	1.19802	0.15780	-2.64021	5.21962	-1.66744	2.64097	-3.09696	13.21063	0.46674	10.79113	-0.00083	0.00187	0.00643	-0.00001
875			8.74000	12.98624	-8.06469	13.15835	0.60248	-0.10248	0.04392	0.00552	0.00754	-0.00305	-0.00025	-0.00372	0.99972	13.48202	1.76843	-26.45975	0.10596	0.49600	0.06810	0.00299	-0.00019	0.00441	18.07676	3.57524	2.89433	0.21046	0.95659	0.25587	0.00877	0.00415	0.01504	4.91293	-0.95243	2.97017	0.24539	-2.26425	3.34898	-1.52780	2.52709	-2.89716	13.20271	0.45258	10.80009	-0.00086	0.00187	0.00641	-0.00001
876			8.75000	12.98770	-8.02113	13.19633	0.60206	-0.10174	0.04498	0.00271	0.00456	-0.00394	0.00067	-0.00366	0.99924	13.46708	1.76247	-26.43350	0.10478	0.50010	0.06781	0.00266	-0.00042	0.00195	18.05574	3.56302	2.86517	0.21124	0.96257	0.25740	0.00769	0.00604	0.01217	3.48000	-1.07651	4.30661	0.31943	-1.70247	1.35582	-1.40923	2.16088	-2.27176	13.19591	0.44051	10.80669	-0.00088	0.00186	0.00641	-0.00001
877			8.76000	12.99323	-7.99207	13.24537	0.60507	-0.10004	0.04668	0.00009	0.00173	-0.00442	0.00109	-0.00380	0.99943	13.45388	1.76170	-26.42746	0.10168	0.50293	0.06680	0.00213	-0.00063	-0.00041	18.03813	3.55161	2.84495	0.21401	0.96769	0.25946	0.00622	0.01054	0.00758	1.99088	-1.08803	5.02124	0.36380	-1.06150	-0.55259	-1.32044	1.61999	-1.26310	13.19036	0.43328	10.81201	-0.00089	0.00186	0.00641	-0.00001
878			8.77000	13.00173	-7.97749	13.29851	0.60639	-0.09750	0.04808	-0.00240	-0.00066	-0.00434	0.00021	-0.00384	0.99919	13.44291	1.76549	-26.43996	0.10036	0.50213	0.06524	0.00171	-0.00080	-0.00235	18.02418	3.54078	2.83715	0.21497	0.96554	0.25993	0.00481	0.01657	0.00189	0.57434	-1.01406	5.06383	0.40152	-0.50968	-2.19268	-1.27258	1.07953	-0.01291	13.18642	0.43227	10.81700	-0.00091	0.00185	0.00642	-0.00000
879			8.78000	13.01216	-7.97636	13.34900	0.60689	-0.09602	0.04886	-0.00464	-0.00251	-0.00374	-0.00139	-0.00366	0.99961	13.43313	1.77307	-26.46724	0.10063	0.49850	0.06366	0.00157	-0.00117	-0.00368	18.01259	3.53033	2.84312	0.21495	0.95902	0.25928	0.00410	0.02255	-0.00372	-0.68233	-0.87412	4.51977	0.47542	-0.17898	-3.39252	-1.26927	0.72778	1.24363	13.18498	0.43811	10.82170	-0.00092	0.00184	0.00642	0.00000
880			8.79000	13.02342	-7.98689	13.39160	0.60783	-0.09593	0.04929	-0.00645	-0.00385	-0.00281	-0.00283	-0.00312	0.99986	13.42306	1.78348	-26.50374	0.09954	0.49354	0.06220	0.00165	-0.00189	-0.00435	18.00083	3.52024	2.86117	0.21737	0.95203	0.25840	0.00447	0.02686	-0.00816	-1.70294	-0.69551	3.59842	0.59857	-0.07731	-4.07798	-1.29006	0.68181	2.26922	13.18689	0.45079	10.82584	-0.00093	0.00183	0.00640	0.00001
881			8.80000	13.03471	-8.00644	13.42376	0.60939	-0.09625	0.04930	-0.00781	-0.00466	-0.00182	-0.00384	-0.00256	0.99985	13.41176	1.79594	-26.54418	0.09749	0.48912	0.06132	0.00181	-0.00270	-0.00457	17.98627	3.51076	2.88761	0.22052	0.94741	0.25768	0.00575	0.02844	-0.01098	-2.40568	-0.53223	2.58016	0.72984	-0.11493	-4.34902	-1.28369	0.92024	2.94327	13.19277	0.47007	10.82886	-0.00093	0.00182	0.00636	0.00001
882			8.81000	13.04568	-8.03137	13.44596	0.61142	-0.09497	0.04990	-0.00893	-0.00485	-0.00102	-0.00414	-0.00228	0.99991	13.39921	1.80945	-26.58537	0.09458	0.48888	0.06085	0.00191	-0.00333	-0.00450	17.96743	3.50261	2.91836	0.22368	0.94937	0.25872	0.00758	0.02685	-0.01229	-2.75553	-0.44090	1.68026	0.82054	-0.19148	-4.32738	-1.19877	1.35465	3.24577	13.20269	0.49523	10.83043	-0.00092	0.00180	0.00630	0.00002
883			8.82000	13.05651	-8.05814	13.46006	0.61351	-0.09125	0.05108	-0.01015	-0.00444	-0.00045	-0.00432	-0.00258	1.00008	13.38611	1.82317	-26.62484	0.09275	0.49178	0.06045	0.00185	-0.00393	-0.00414	17.94366	3.49672	2.94952	0.22361	0.95414	0.26069	0.00941	0.02223	-0.01195	-2.78032	-0.46232	1.00053	0.86994	-0.22610	-4.01500	-1.03608	1.87802	3.14401	13.21591	0.52515	10.83010	-0.00089	0.00178	0.00623	0.00002
884			8.83000	13.06783	-8.08345	13.46870	0.61571	-0.08763	0.05171	-0.01170	-0.00375	-0.00016	-0.00497	-0.00300	0.99976	13.37397	1.83653	-26.65966	0.09168	0.49225	0.05996	0.00161	-0.00465	-0.00345	17.91566	3.49340	2.97665	0.22213	0.95353	0.26094	0.01102	0.01507	-0.00959	-2.54954	-0.60871	0.59070	0.89331	-0.19798	-3.37159	-0.83823	2.42645	2.59609	13.23078	0.55752	10.82789	-0.00087	0.00175	0.00615	0.00002
885			8.84000	13.08037	-8.10504	13.47482	0.62008	-0.08496	0.05170	-0.01355	-0.00300	-0.00018	-0.00564	-0.00331	1.00064	13.36399	1.84899	-26.68660	0.08987	0.49142	0.05983	0.00129	-0.00554	-0.00253	17.88403	3.49244	2.99524	0.22215	0.95130	0.26006	0.01268	0.00664	-0.00541	-2.17647	-0.85214	0.49473	0.91603	-0.16987	-2.46919	-0.66640	3.01821	1.65068	13.24499	0.58829	10.82489	-0.00085	0.00173	0.00610	0.00002
886			8.85000	13.09474	-8.12198	13.48192	0.62607	-0.08443	0.05180	-0.01530	-0.00247	-0.00053	-0.00595	-0.00377	1.00243	13.35609	1.86031	-26.70385	0.08880	0.48997	0.05941	0.00111	-0.00630	-0.00156	17.84871	3.49311	3.00183	0.22147	0.94916	0.25937	0.01451	-0.00165	-0.00012	-1.79979	-1.12827	0.77132	0.94247	-0.22946	-1.53878	-0.57386	3.68164	0.47207	13.25614	0.61238	10.82257	-0.00082	0.00172	0.00606	0.00001
887			8.86000	13.11108	-8.13498	13.49405	0.63034	-0.08485	0.05210	-0.01640	-0.00231	-0.00121	-0.00593	-0.00454	1.00394	13.34880	1.87025	-26.71240	0.09091	0.48943	0.05889	0.00124	-0.00647	-0.00083	17.80894	3.49451	2.99515	0.21645	0.94784	0.25904	0.01622	-0.00885	0.00532	-1.56728	-1.36336	1.44762	0.94951	-0.42083	-0.86855	-0.56232	4.39002	-0.72393	13.26308	0.62674	10.82182	-0.00080	0.00171	0.00604	0.00001
888			8.87000	13.12926	-8.14632	13.51515	0.63280	-0.08563	0.05220	-0.01659	-0.00270	-0.00211	-0.00549	-0.00543	1.00600	13.34007	1.87876	-26.71604	0.09557	0.49117	0.05907	0.00169	-0.00570	-0.00054	17.76439	3.49609	2.97609	0.20884	0.94988	0.25902	0.01753	-0.01511	0.01007	-1.61365	-1.49380	2.45976	0.90243	-0.71599	-0.64398	-0.56251	5.05149	-1.76040	13.26650	0.63138	10.82224	-0.00077	0.00171	0.00604	0.00000
889			8.88000	13.14876	-8.15963	13.54792	0.63544	-0.08399	0.05308	-0.01594	-0.00365	-0.00312	-0.00455	-0.00627	1.00677	13.32834	1.88562	-26.71958	0.09774	0.49559	0.05925	0.00227	-0.00425	-0.00073	17.71568	3.49826	2.94705	0.20370	0.95541	0.25977	0.01843	-0.02055	0.01344	-2.04740	-1.47677	3.63629	0.81396	-1.02453	-0.89533	-0.50954	5.53993	-2.49782	13.26769	0.62810	10.82332	-0.00075	0.00171	0.00605	0.00000
890			8.89000	13.16904	-8.17950	13.59282	0.63986	-0.08228	0.05455	-0.01480	-0.00513	-0.00403	-0.00345	-0.00686	1.00579	13.31307	1.89158	-26.72757	0.09596	0.49832	0.05866	0.00276	-0.00268	-0.00137	17.66461	3.50153	2.91199	0.20330	0.95985	0.26054	0.01888	-0.02454	0.01461	-2.88613	-1.30242	4.73034	0.73335	-1.24541	-1.58870	-0.37456	5.73981	-2.77412	13.26690	0.61845	10.82617	-0.00073	0.00171	0.00606	-0.00000
891			8.90000	13.18944	-8.20994	13.64756	0.64321	-0.08069	0.05532	-0.01354	-0.00689	-0.00453	-0.00277	-0.00766	1.00499	13.29455	1.89781	-26.74428	0.09622	0.50032	0.05862	0.00322	-0.00147	-0.00243	17.61355	3.50668	2.87680	0.19999	0.96406	0.26077	0.01812	-0.02627	0.01291	-4.02932	-1.00587	5.49235	0.69501	-1.33046	-2.66465	-0.16308	5.60387	-2.44861	13.26300	0.60318	10.83319	-0.00073	0.00171	0.00606	-0.00001
892			8.91000	13.20958	-8.25342	13.70766	0.64681	-0.07554	0.05708	-0.01286	-0.00822	-0.00463	-0.00281	-0.00856	1.00330	13.27324	1.90578	-26.77310	0.09482	0.50273	0.05778	0.00349	-0.00100	-0.00369	17.56469	3.51412	2.84835	0.19725	0.96731	0.26156	0.01663	-0.02493	0.00863	-5.29858	-0.66609	5.76326	0.73086	-1.27525	-3.96204	0.05992	5.16245	-1.56134	13.25449	0.58274	10.84618	-0.00073	0.00172	0.00607	-0.00001
893			8.92000	13.22948	-8.31011	13.76773	0.64948	-0.06928	0.05872	-0.01288	-0.00888	-0.00427	-0.00395	-0.00919	1.00080	13.25003	1.91682	-26.81506	0.09305	0.50203	0.05633	0.00359	-0.00163	-0.00487	17.51970	3.52342	2.83174	0.19479	0.96414	0.26109	0.01467	-0.01984	0.00295	-6.45085	-0.35690	5.55386	0.86943	-1.10512	-5.24308	0.18265	4.50074	-0.35696	13.24159	0.55925	10.86421	-0.00074	0.00172	0.00608	-0.00002
894			8.93000	13.24906	-8.37740	13.82354	0.65213	-0.06422	0.05988	-0.01307	-0.00897	-0.00364	-0.00577	-0.00928	1.00009	13.22580	1.93211	-26.86874	0.09149	0.49915	0.05487	0.00358	-0.00318	-0.00586	17.47962	3.53271	2.82886	0.19419	0.95805	0.25990	0.01266	-0.01147	-0.00276	-7.21011	-0.11612	5.04552	1.08918	-0.86517	-6.37891	0.13326	3.73726	0.89703	13.22621	0.53762	10.88407	-0.00076	0.00173	0.00609	-0.00002
895			8.94000	13.26783	-8.44993	13.87328	0.65534	-0.06164	0.06084	-0.01254	-0.00869	-0.00306	-0.00757	-0.00907	1.00216	13.20122	1.95193	-26.93262	0.09112	0.49610	0.05352	0.00356	-0.00446	-0.00668	17.44455	3.54017	2.83924	0.19438	0.95341	0.25935	0.01084	-0.00181	-0.00770	-7.38762	0.05744	4.49644	1.26767	-0.62583	-7.37704	-0.04500	3.00654	2.01715	13.21057	0.52326	10.90320	-0.00077	0.00175	0.00611	-0.00002
896			8.95000	13.28484	-8.52144	13.91778	0.66075	-0.05827	0.06245	-0.01083	-0.00777	-0.00278	-0.00846	-0.00892	1.00422	13.17636	1.97480	-27.00572	0.08755	0.49620	0.05237	0.00343	-0.00407	-0.00733	17.41376	3.54499	2.86072	0.19823	0.95503	0.26062	0.00961	0.00608	-0.01150	-6.99219	0.18267	4.09629	1.25186	-0.46896	-8.23723	-0.21324	2.43678	2.87278	13.19601	0.51919	10.92009	-0.00078	0.00176	0.00613	-0.00002
897			8.96000	13.29930	-8.58684	13.95899	0.66691	-0.05487	0.06433	-0.00814	-0.00652	-0.00278	-0.00829	-0.00934	1.00606	13.15102	1.99765	-27.08683	0.08399	0.49995	0.05180	0.00334	-0.00161	-0.00777	17.38589	3.54835	2.88977	0.20099	0.96298	0.26354	0.00892	0.00955	-0.01368	-6.16698	0.26648	3.86481	0.99951	-0.45117	-8.82402	-0.25398	2.13245	3.32118	13.18323	0.52565	10.93436	-0.00078	0.00178	0.00616	-0.00002
898			8.97000	13.31082	-8.64268	13.99819	0.67238	-0.05101	0.06584	-0.00498	-0.00510	-0.00289	-0.00822	-0.01052	1.00695	13.12498	2.01749	-27.17234	0.08297	0.50350	0.05139	0.00339	0.00198	-0.00773	17.35915	3.55192	2.92101	0.19882	0.96894	0.26591	0.00880	0.00808	-0.01350	-5.05819	0.30871	3.68846	0.61517	-0.59507	-8.89719	-0.18344	2.14793	3.23512	13.17250	0.54062	10.94570	-0.00077	0.00180	0.00621	-0.00001
899			8.98000	13.31923	-8.68671	14.03514	0.67602	-0.04811	0.06647	-0.00183	-0.00374	-0.00298	-0.00849	-0.01183	1.00805	13.09824	2.03243	-27.25591	0.08474	0.50565	0.05136	0.00360	0.00532	-0.00720	17.33155	3.55658	2.94824	0.19363	0.97179	0.26696	0.00931	0.00356	-0.01080	-3.76941	0.30400	3.48145	0.24702	-0.88185	-8.36125	-0.11697	2.46350	2.63261	13.16415	0.56052	10.95356	-0.00075	0.00182	0.00626	-0.00001
900			8.99000	13.32468	-8.71748	14.06947	0.67971	-0.04612	0.06706	0.00100	-0.00246	-0.00305	-0.00853	-0.01281	1.00987	13.07068	2.04213	-27.33157	0.08583	0.50803	0.05138	0.00384	0.00759	-0.00623	17.30121	3.56173	2.96661	0.19051	0.97586	0.26810	0.01057	-0.00105	-0.00634	-2.37322	0.24586	3.22769	-0.00543	-1.27633	-7.34429	-0.17755	3.00817	1.69467	13.15878	0.58149	10.95705	-0.00073	0.00184	0.00632	-0.00000
901			9.00000	13.32747	-8.73410	14.10067	0.68244	-0.04454	0.06714	0.00342	-0.00124	-0.00304	-0.00853	-0.01347	1.01000	13.04197	2.04717	-27.39520	0.08570	0.50872	0.05146	0.00414	0.00863	-0.00501	17.26637	3.56582	2.97380	0.18834	0.97766	0.26812	0.01232	-0.00357	-0.00119	-0.94361	0.14765	2.91144	-0.11740	-1.75995	-6.05439	-0.41682	3.67874	0.66968	13.15681	0.60026	10.95598	-0.00071	0.00185	0.00637	-0.00000
902			9.01000	13.32784	-8.73662	14.12808	0.68308	-0.04233	0.06703	0.00520	-0.00015	-0.00289	-0.00858	-0.01374	1.00920	13.01135	2.04839	-27.44483	0.08519	0.50954	0.05165	0.00448	0.00853	-0.00369	17.22602	3.56723	2.97022	0.18659	0.97880	0.26755	0.01412	-0.00290	0.00358	0.39967	0.02930	2.48024	-0.09598	-2.28633	-4.63254	-0.81818	4.32431	-0.23205	13.15843	0.61438	10.95096	-0.00069	0.00185	0.00639	0.00000
903			9.02000	13.32625	-8.72657	14.15015	0.68327	-0.04218	0.06697	0.00574	0.00074	-0.00246	-0.00867	-0.01313	1.00912	12.97875	2.04690	-27.47923	0.08318	0.50842	0.05129	0.00462	0.00705	-0.00222	17.18061	3.56452	2.95812	0.18886	0.97712	0.26635	0.01576	0.00094	0.00744	1.48865	-0.11168	1.86209	0.05161	-2.72702	-3.07619	-1.32269	4.77527	-0.92948	13.16355	0.62218	10.94270	-0.00069	0.00184	0.00637	0.00001
904			9.03000	13.32379	-8.70725	14.16488	0.68356	-0.04476	0.06632	0.00448	0.00150	-0.00173	-0.00853	-0.01245	1.00847	12.94588	2.04406	-27.49678	0.08152	0.50515	0.05093	0.00441	0.00420	-0.00068	17.13231	3.55671	2.93989	0.19018	0.97319	0.26448	0.01636	0.00680	0.01030	2.20357	-0.29229	1.04852	0.28846	-2.91661	-1.35096	-1.83664	4.89826	-1.43962	13.17177	0.62286	10.93197	-0.00070	0.00182	0.00632	0.00001
905			9.04000	13.32185	-8.68243	14.17067	0.68297	-0.04555	0.06588	0.00145	0.00202	-0.00080	-0.00797	-0.01189	1.00640	12.91614	2.04103	-27.49619	0.07895	0.50439	0.05087	0.00368	0.00062	0.00090	17.08453	3.54372	2.91775	0.19089	0.97192	0.26312	0.01578	0.01287	0.01217	2.58096	-0.52542	0.10310	0.52713	-2.76160	0.49592	-2.24757	4.66729	-1.78627	13.18154	0.61550	10.91997	-0.00071	0.00179	0.00624	0.00001
906			9.05000	13.32165	-8.65462	14.16679	0.68042	-0.04605	0.06522	-0.00255	0.00246	0.00019	-0.00706	-0.01147	1.00388	12.89320	2.03815	-27.47736	0.07783	0.50596	0.05148	0.00262	-0.00267	0.00242	17.04046	3.52663	2.89359	0.18926	0.97402	0.26230	0.01408	0.01777	0.01297	2.82199	-0.80371	-0.89396	0.66680	-2.30370	2.31112	-2.47915	4.16146	-1.95593	13.19034	0.59938	10.90837	-0.00075	0.00174	0.00611	0.00001
907			9.06000	13.32351	-8.62374	14.15312	0.67615	-0.04763	0.06438	-0.00642	0.00304	0.00114	-0.00601	-0.01119	1.00169	12.87944	2.03488	-27.44224	0.07927	0.50848	0.05240	0.00143	-0.00474	0.00380	17.00223	3.50712	2.86962	0.18488	0.97777	0.26194	0.01172	0.02109	0.01263	3.15226	-1.09630	-1.89276	0.64177	-1.68158	3.91956	-2.52789	3.50182	-1.92453	13.19623	0.57551	10.89865	-0.00079	0.00169	0.00597	0.00001
908			9.07000	13.32698	-8.58807	14.12974	0.67271	-0.05073	0.06335	-0.00947	0.00394	0.00199	-0.00512	-0.01073	0.99902	12.87544	2.03006	-27.39396	0.07973	0.50837	0.05294	0.00019	-0.00538	0.00493	16.97060	3.48682	2.84790	0.18261	0.97819	0.26093	0.00946	0.02354	0.01137	3.68563	-1.37149	-2.86788	0.46752	-1.03572	5.24821	-2.47556	2.80478	-1.71834	13.19883	0.54816	10.89123	-0.00082	0.00164	0.00584	0.00000
909			9.08000	13.33126	-8.54548	14.09690	0.67078	-0.05454	0.06275	-0.01144	0.00517	0.00277	-0.00453	-0.00976	0.99716	12.88052	2.02292	-27.33548	0.07787	0.50642	0.05272	-0.00092	-0.00546	0.00582	16.94526	3.46617	2.82986	0.18562	0.97582	0.25972	0.00767	0.02695	0.00988	4.43371	-1.60631	-3.81650	0.26204	-0.45097	6.36849	-2.48000	2.15142	-1.44380	13.19886	0.52247	10.88632	-0.00084	0.00161	0.00574	-0.00000
910			9.09000	13.33537	-8.49412	14.05466	0.66931	-0.05762	0.06220	-0.01248	0.00659	0.00349	-0.00442	-0.00937	0.99612	12.89341	2.01390	-27.26784	0.07814	0.50456	0.05236	-0.00182	-0.00645	0.00663	16.92522	3.44384	2.81535	0.18548	0.97251	0.25862	0.00616	0.03319	0.00899	5.34657	-1.80085	-4.75056	0.19540	0.02446	7.40859	-2.70214	1.60543	-1.23521	13.19716	0.50175	10.88401	-0.00083	0.00160	0.00569	-0.00000
911			9.10000	13.33878	-8.43283	14.00307	0.66726	-0.06127	0.06120	-0.01307	0.00828	0.00411	-0.00475	-0.00943	0.99531	12.91230	2.00483	-27.19071	0.08129	0.50149	0.05203	-0.00250	-0.00936	0.00738	16.90882	3.41717	2.80310	0.18138	0.96700	0.25701	0.00523	0.04331	0.00897	6.34458	-1.98065	-5.64093	0.39880	0.34147	8.37313	-3.23957	1.23651	-1.13666	13.19422	0.48759	10.88456	-0.00081	0.00160	0.00568	-0.00001
912			9.11000	13.34145	-8.36120	13.94289	0.66313	-0.06461	0.05970	-0.01341	0.01004	0.00454	-0.00488	-0.00945	0.99501	12.93441	1.99841	-27.10443	0.08605	0.50059	0.05261	-0.00281	-0.01420	0.00810	16.89356	3.38310	2.79198	0.17622	0.96479	0.25552	0.00521	0.05697	0.00955	7.34340	-2.15610	-6.40507	0.89478	0.43776	9.10991	-4.05886	1.11833	-1.08399	13.18974	0.48105	10.88833	-0.00079	0.00161	0.00572	-0.00001
913			9.12000	13.34348	-8.27964	13.87589	0.66027	-0.07018	0.05751	-0.01370	0.01218	0.00471	-0.00471	-0.00961	0.99556	12.95601	1.99702	-27.01135	0.09152	0.49887	0.05360	-0.00265	-0.02017	0.00858	16.87623	3.33997	2.78173	0.17028	0.96339	0.25387	0.00604	0.07183	0.01017	8.26470	-2.32942	-6.97278	1.60706	0.32522	9.45993	-5.00406	1.27755	-0.98718	13.18318	0.48212	10.89501	-0.00077	0.00164	0.00581	-0.00001
914			9.13000	13.34528	-8.18926	13.80429	0.65871	-0.07740	0.05523	-0.01342	0.01465	0.00464	-0.00460	-0.00980	0.99674	12.97419	2.00244	-26.91522	0.09737	0.49544	0.05416	-0.00210	-0.02604	0.00862	16.85404	3.28801	2.77281	0.16353	0.95980	0.25197	0.00731	0.08495	0.01058	9.10148	-2.45884	-7.29354	2.38298	0.09140	9.38767	-5.88767	1.63777	-0.84488	13.17444	0.48912	10.90302	-0.00076	0.00169	0.00594	-0.00001
915			9.14000	13.34618	-8.09081	13.73078	0.65566	-0.08381	0.05299	-0.01179	0.01696	0.00432	-0.00446	-0.00935	0.99775	12.98744	2.01475	-26.81993	0.10181	0.49272	0.05483	-0.00138	-0.03075	0.00836	16.82596	3.22896	2.76506	0.15968	0.95598	0.24970	0.00861	0.09428	0.01086	9.87551	-2.48873	-7.31909	3.05132	-0.14331	8.96828	-6.55590	2.03909	-0.73016	13.16415	0.49915	10.90979	-0.00076	0.00174	0.00608	-0.00001
916			9.15000	13.34537	-7.98523	13.65839	0.65339	-0.08891	0.05141	-0.00915	0.01883	0.00384	-0.00416	-0.00831	0.99909	12.99627	2.03286	-26.72873	0.10286	0.49113	0.05516	-0.00076	-0.03379	0.00781	16.79313	3.16542	2.75779	0.16065	0.95316	0.24782	0.00964	0.09872	0.01113	10.52526	-2.43187	-7.04369	3.50792	-0.27191	8.30979	-6.90929	2.32873	-0.70012	13.15346	0.50948	10.91309	-0.00077	0.00179	0.00622	-0.00001
917			9.16000	13.34267	-7.87441	13.59000	0.65108	-0.09541	0.04952	-0.00648	0.02062	0.00320	-0.00391	-0.00735	1.00170	13.00213	2.05510	-26.64411	0.10581	0.48905	0.05563	-0.00043	-0.03477	0.00711	16.75804	3.10047	2.75006	0.15909	0.94976	0.24577	0.00983	0.09778	0.01141	10.93154	-2.34475	-6.50976	3.70392	-0.26818	7.51517	-6.91533	2.44293	-0.78061	13.14366	0.51865	10.91239	-0.00079	0.00183	0.00634	-0.00001
918			9.17000	13.33890	-7.76134	13.52798	0.64821	-0.09926	0.04804	-0.00474	0.02123	0.00250	-0.00349	-0.00648	1.00378	13.00668	2.07929	-26.56759	0.10808	0.48958	0.05635	-0.00036	-0.03370	0.00635	16.72325	3.03711	2.74084	0.15705	0.94867	0.24418	0.00938	0.09218	0.01174	10.98689	-2.28488	-5.77027	3.61314	-0.16539	6.64637	-6.60170	2.40509	-0.96396	13.13546	0.52657	10.90919	-0.00081	0.00187	0.00643	-0.00001
919			9.18000	13.33542	-7.64973	13.47431	0.64356	-0.10471	0.04618	-0.00426	0.02143	0.00176	-0.00295	-0.00550	1.00533	13.01113	2.10290	-26.50047	0.11204	0.48899	0.05722	-0.00052	-0.03023	0.00551	16.69069	2.97799	2.72929	0.15364	0.94593	0.24207	0.00843	0.08165	0.01196	10.65642	-2.27077	-4.86666	3.23123	0.00266	5.70782	-5.97777	2.26829	-1.21329	13.12897	0.53356	10.90537	-0.00083	0.00190	0.00650	-0.00001
920			9.19000	13.33349	-7.54319	13.43060	0.63955	-0.11079	0.04430	-0.00457	0.02097	0.00100	-0.00212	-0.00438	1.00584	13.01655	2.12348	-26.44412	0.11456	0.48723	0.05805	-0.00086	-0.02485	0.00454	16.66172	2.92612	2.71499	0.15233	0.94194	0.23960	0.00731	0.06663	0.01196	9.98663	-2.27123	-3.81388	2.62035	0.22116	4.68006	-5.06353	2.06975	-1.49529	13.12400	0.54004	10.90210	-0.00084	0.00193	0.00656	-0.00001
921			9.20000	13.33362	-7.44467	13.39842	0.63549	-0.11285	0.04302	-0.00550	0.01889	0.00024	-0.00106	-0.00347	1.00488	13.02350	2.13967	-26.39990	0.11510	0.48860	0.05923	-0.00136	-0.01882	0.00341	16.63734	2.88393	2.69769	0.15250	0.94144	0.23777	0.00602	0.04915	0.01171	8.96870	-2.27187	-2.59600	1.90087	0.51880	3.51307	-3.95472	1.81245	-1.76058	13.11969	0.54666	10.90099	-0.00083	0.00195	0.00659	-0.00001
922			9.21000	13.33679	-7.35802	13.37966	0.63299	-0.11375	0.04160	-0.00768	0.01547	-0.00052	-0.00000	-0.00310	1.00354	13.03283	2.15160	-26.36979	0.11571	0.49012	0.06077	-0.00196	-0.01297	0.00197	16.61835	2.85264	2.67800	0.15130	0.94206	0.23599	0.00455	0.03169	0.01086	7.41736	-2.28982	-1.19837	1.20125	0.92028	2.10123	-2.79801	1.49408	-1.88980	13.11511	0.55456	10.90381	-0.00082	0.00196	0.00662	-0.00001
923			9.22000	13.34467	-7.28974	13.37629	0.63067	-0.11585	0.03992	-0.01178	0.01062	-0.00124	0.00069	-0.00307	1.00263	13.04456	2.16083	-26.35679	0.11879	0.48969	0.06221	-0.00256	-0.00828	0.00007	16.60483	2.83192	2.65816	0.14749	0.94079	0.23394	0.00312	0.01682	0.00905	5.12458	-2.34032	0.36802	0.65623	1.38626	0.34715	-1.74194	1.14949	-1.75307	13.10977	0.56409	10.91173	-0.00080	0.00197	0.00663	-0.00001
924			9.23000	13.35951	-7.24764	13.39013	0.62730	-0.11678	0.03856	-0.01779	0.00406	-0.00187	0.00084	-0.00319	1.00096	13.05779	2.17018	-26.36414	0.12303	0.48831	0.06326	-0.00293	-0.00562	-0.00221	16.59590	2.82034	2.64135	0.14245	0.93726	0.23180	0.00210	0.00576	0.00638	2.09451	-2.41800	2.02181	0.38276	1.82165	-1.68090	-0.87781	0.87720	-1.33582	13.10403	0.57455	10.92417	-0.00079	0.00198	0.00665	-0.00001
925			9.24000	13.38288	-7.23815	13.42151	0.62419	-0.11678	0.03799	-0.02466	-0.00342	-0.00237	0.00084	-0.00304	0.99960	13.07045	2.18272	-26.39279	0.12593	0.48770	0.06399	-0.00279	-0.00513	-0.00450	16.58936	2.81616	2.62990	0.14104	0.93528	0.23050	0.00169	-0.00195	0.00338	-1.38536	-2.46225	3.56326	0.40336	2.09784	-3.69659	-0.21910	0.76312	-0.75051	13.09862	0.58449	10.93865	-0.00078	0.00198	0.00667	-0.00001
926			9.25000	13.41461	-7.26374	13.46797	0.62462	-0.11374	0.03920	-0.03090	-0.01031	-0.00268	0.00155	-0.00317	0.99899	13.08031	2.20016	-26.44000	0.12474	0.49280	0.06459	-0.00214	-0.00623	-0.00632	16.58299	2.81783	2.62453	0.14455	0.94387	0.23249	0.00175	-0.00743	0.00051	-4.79522	-2.39178	4.65068	0.62923	2.14154	-5.28394	0.27113	0.78019	-0.13415	13.09467	0.59227	10.95222	-0.00077	0.00198	0.00669	-0.00000
927			9.26000	13.45237	-7.32103	13.52260	0.62923	-0.10717	0.04143	-0.03530	-0.01473	-0.00260	0.00200	-0.00478	0.99768	13.08603	2.22220	-26.49878	0.12320	0.49996	0.06469	-0.00136	-0.00805	-0.00724	16.57574	2.82408	2.62489	0.14338	0.95629	0.23624	0.00185	-0.01101	-0.00221	-7.50118	-2.18313	4.93290	0.92261	2.00000	-6.12214	0.62391	0.81447	0.46392	13.09304	0.59651	10.96243	-0.00078	0.00198	0.00670	-0.00000
928			9.27000	13.49262	-7.40021	13.57557	0.63578	-0.10009	0.04372	-0.03728	-0.01606	-0.00202	0.00010	-0.00620	0.99619	13.08825	2.24715	-26.56078	0.12098	0.49836	0.06272	-0.00082	-0.00996	-0.00707	16.56789	2.83353	2.63103	0.14241	0.95326	0.23724	0.00181	-0.01135	-0.00496	-8.98192	-1.90230	4.30292	1.19576	1.82793	-6.20013	0.80974	0.75503	1.09708	13.09439	0.59666	10.96826	-0.00078	0.00197	0.00669	0.00000
929			9.28000	13.53182	-7.48750	13.61772	0.63762	-0.09294	0.04549	-0.03689	-0.01465	-0.00106	-0.00269	-0.00644	0.99598	13.08905	2.27378	-26.61955	0.12013	0.49588	0.06099	-0.00080	-0.01235	-0.00645	16.56022	2.84399	2.64397	0.14356	0.94725	0.23704	0.00152	-0.00719	-0.00778	-9.08532	-1.66502	3.01111	1.45846	1.81341	-5.78646	0.76471	0.52940	1.79728	13.09835	0.59332	10.97042	-0.00079	0.00196	0.00668	0.00001
930			9.29000	13.56787	-7.56964	13.64437	0.63840	-0.08832	0.04699	-0.03542	-0.01191	-0.00008	-0.00466	-0.00569	0.99767	13.09149	2.30239	-26.67244	0.11807	0.49541	0.06002	-0.00141	-0.01550	-0.00578	16.55406	2.85259	2.66464	0.14953	0.94627	0.23766	0.00089	0.00080	-0.01028	-8.06302	-1.57565	1.52501	1.72848	2.08344	-5.17776	0.50090	0.11869	2.44853	13.10370	0.58787	10.97075	-0.00080	0.00194	0.00664	0.00001
931			9.30000	13.60043	-7.63730	13.65609	0.64004	-0.08441	0.04883	-0.03386	-0.00856	0.00066	-0.00622	-0.00538	1.00075	13.09875	2.33369	-26.71902	0.11781	0.49696	0.05897	-0.00257	-0.01907	-0.00511	16.55102	2.85718	2.69181	0.15196	0.94828	0.23962	-0.00016	0.01016	-0.01176	-6.37915	-1.66087	0.26161	1.97618	2.61364	-4.50179	0.11931	-0.41778	2.84612	13.10875	0.58202	10.97057	-0.00082	0.00192	0.00660	0.00001
932			9.31000	13.63015	-7.68618	13.65684	0.64200	-0.08158	0.04923	-0.03229	-0.00531	0.00099	-0.00793	-0.00570	1.00481	13.11298	2.36770	-26.75917	0.12122	0.49766	0.05893	-0.00404	-0.02214	-0.00447	16.55240	2.85685	2.72212	0.14828	0.94836	0.24028	-0.00125	0.01811	-0.01168	-4.44499	-1.85787	-0.57651	2.14638	3.21169	-3.76278	-0.26627	-0.93017	2.87169	13.11120	0.57780	10.97058	-0.00084	0.00190	0.00656	0.00000
933			9.32000	13.65742	-7.71523	13.65130	0.64189	-0.08091	0.04882	-0.02971	-0.00240	0.00094	-0.00855	-0.00543	1.00662	13.13396	2.40308	-26.79226	0.12294	0.49830	0.05974	-0.00521	-0.02375	-0.00377	16.55775	2.85207	2.75150	0.14826	0.94904	0.24017	-0.00201	0.02297	-0.01008	-2.44755	-2.04140	-0.98717	2.18224	3.61138	-2.93707	-0.58411	-1.24681	2.53188	13.10923	0.57649	10.96930	-0.00086	0.00189	0.00653	-0.00001
934			9.33000	13.68137	-7.72436	13.64326	0.64050	-0.08255	0.04784	-0.02513	0.00038	0.00065	-0.00824	-0.00525	1.00687	13.15914	2.43731	-26.81722	0.12547	0.49887	0.06101	-0.00575	-0.02325	-0.00282	16.56528	2.84397	2.77617	0.14712	0.94978	0.23964	-0.00213	0.02377	-0.00716	-0.42441	-2.08834	-1.09372	2.05080	3.60727	-1.96110	-0.78939	-1.25133	1.86863	13.10230	0.57789	10.96275	-0.00087	0.00187	0.00649	-0.00001
935			9.34000	13.70015	-7.71381	13.63466	0.63927	-0.08483	0.04679	-0.01852	0.00313	0.00030	-0.00733	-0.00493	1.00743	13.18481	2.46715	-26.83180	0.12729	0.50042	0.06254	-0.00546	-0.02053	-0.00148	16.57233	2.83435	2.79256	0.14765	0.95133	0.23896	-0.00157	0.01966	-0.00315	1.55610	-1.95217	-1.06362	1.74516	3.13178	-0.74301	-0.82792	-0.90460	0.91703	13.09075	0.58062	10.94492	-0.00088	0.00186	0.00646	-0.00002
936			9.35000	13.71224	-7.68503	13.62589	0.63906	-0.08758	0.04613	-0.01096	0.00564	-0.00000	-0.00561	-0.00465	1.00868	13.20760	2.48928	-26.83298	0.12817	0.50424	0.06415	-0.00438	-0.01594	0.00030	16.57642	2.82558	2.79744	0.14931	0.95644	0.23908	-0.00038	0.01069	0.00174	3.28525	-1.66785	-0.99833	1.29412	2.23022	0.73252	-0.68515	-0.24117	-0.27805	13.07467	0.58327	10.91097	-0.00088	0.00185	0.00643	-0.00003
937			9.36000	13.71744	-7.64214	13.61703	0.63905	-0.09051	0.04560	-0.00408	0.00742	-0.00022	-0.00383	-0.00516	1.01062	13.22456	2.50118	-26.81824	0.13235	0.50903	0.06556	-0.00281	-0.01012	0.00239	16.57542	2.81969	2.78820	0.14440	0.96230	0.23961	0.00121	-0.00149	0.00723	4.44443	-1.31497	-0.90319	0.76680	1.03156	2.34375	-0.42988	0.62775	-1.62786	13.05343	0.58525	10.85780	-0.00087	0.00185	0.00641	-0.00004
938			9.37000	13.71727	-7.59242	13.60874	0.64016	-0.09558	0.04471	0.00071	0.00824	-0.00032	-0.00243	-0.00578	1.01349	13.23392	2.50189	-26.78703	0.13789	0.51075	0.06646	-0.00086	-0.00417	0.00446	16.56846	2.81742	2.76375	0.13716	0.96427	0.23928	0.00271	-0.01374	0.01259	4.79888	-0.96916	-0.78187	0.26956	-0.26416	3.86909	-0.17455	1.51931	-2.95008	13.02623	0.58685	10.78665	-0.00086	0.00185	0.00639	-0.00005
939			9.38000	13.71409	-7.54422	13.60132	0.64271	-0.09914	0.04422	0.00278	0.00770	-0.00029	-0.00146	-0.00560	1.01530	13.23509	2.49270	-26.74122	0.13807	0.51007	0.06656	0.00106	0.00054	0.00603	16.55586	2.81814	2.72566	0.13691	0.96264	0.23802	0.00396	-0.02285	0.01666	4.36749	-0.69084	-0.66653	-0.09247	-1.39728	5.02149	0.00122	2.22663	-3.96460	12.99366	0.58863	10.70381	-0.00085	0.00184	0.00636	-0.00005
940			9.39000	13.71050	-7.50418	13.59489	0.64510	-0.10011	0.04418	0.00227	0.00604	-0.00020	-0.00054	-0.00515	1.01628	13.22949	2.47694	-26.68609	0.13566	0.51088	0.06667	0.00232	0.00345	0.00676	16.53945	2.82064	2.67903	0.13917	0.96350	0.23720	0.00465	-0.02705	0.01839	3.38949	-0.52150	-0.55543	-0.30006	-2.10008	5.51226	0.08488	2.56081	-4.40563	12.95894	0.59075	10.62076	-0.00085	0.00183	0.00631	-0.00005
941			9.40000	13.70856	-7.47581	13.58978	0.64679	-0.10056	0.04437	-0.00026	0.00391	-0.00011	-0.00023	-0.00458	1.01639	13.22031	2.45857	-26.62974	0.13313	0.50985	0.06611	0.00259	0.00464	0.00635	16.52225	2.82370	2.63123	0.14119	0.96139	0.23613	0.00449	-0.02564	0.01729	2.14118	-0.47850	-0.39734	-0.39129	-2.20264	5.17960	0.08579	2.43676	-4.16029	12.92681	0.59285	10.55004	-0.00084	0.00182	0.00627	-0.00004
942			9.41000	13.70993	-7.46027	13.58703	0.64873	-0.10249	0.04455	-0.00432	0.00163	-0.00010	-0.00014	-0.00415	1.01559	13.21169	2.44160	-26.58117	0.13097	0.50645	0.06506	0.00192	0.00439	0.00487	16.50737	2.82609	2.58981	0.14241	0.95744	0.23520	0.00360	-0.01873	0.01361	0.80353	-0.56604	-0.14302	-0.39874	-1.70692	4.03643	-0.01603	1.91316	-3.26759	12.90084	0.59504	10.50035	-0.00086	0.00181	0.00624	-0.00003
943			9.42000	13.71593	-7.45756	13.58788	0.64958	-0.10061	0.04507	-0.00959	0.00005	-0.00026	0.00007	-0.00436	1.01284	13.20701	2.42929	-26.54837	0.12890	0.50680	0.06464	0.00070	0.00341	0.00262	16.49676	2.82635	2.56121	0.14097	0.95895	0.23557	0.00228	-0.00728	0.00795	-0.09454	-0.87940	0.21050	-0.36192	-0.81226	2.20221	-0.23285	1.15173	-1.84513	12.88208	0.59831	10.47397	-0.00088	0.00181	0.00622	-0.00002
944			9.43000	13.72709	-7.46668	13.59357	0.64955	-0.09834	0.04586	-0.01397	-0.00262	-0.00040	0.00005	-0.00481	1.00913	13.20733	2.42348	-26.53767	0.12774	0.50690	0.06394	-0.00056	0.00249	-0.00014	16.49077	2.82345	2.55023	0.13819	0.96029	0.23653	0.00100	0.00680	0.00108	-1.62782	-0.97854	0.69151	-0.32831	0.20400	-0.10183	-0.52694	0.33908	-0.10789	12.87002	0.60367	10.46806	-0.00092	0.00181	0.00623	-0.00001
945			9.44000	13.74279	-7.48482	13.60488	0.64847	-0.09434	0.04668	-0.01750	-0.00378	-0.00072	-0.00068	-0.00520	1.00484	13.21191	2.42441	-26.55219	0.12655	0.50607	0.06307	-0.00164	0.00200	-0.00294	16.48862	2.81709	2.55850	0.13622	0.95851	0.23699	-0.00005	0.02080	-0.00575	-2.35447	-1.19735	1.21660	-0.32521	1.15742	-2.50959	-0.83667	-0.39541	1.61920	12.86360	0.61114	10.47534	-0.00096	0.00181	0.00624	-0.00001
946			9.45000	13.76171	-7.50711	13.62196	0.64652	-0.09096	0.04741	-0.01916	-0.00400	-0.00116	-0.00159	-0.00505	1.00183	13.21997	2.43128	-26.59077	0.12527	0.50503	0.06233	-0.00254	0.00182	-0.00527	16.48955	2.80751	2.58399	0.13771	0.95607	0.23737	-0.00088	0.03240	-0.01110	-2.49502	-1.38699	1.74513	-0.34740	1.96307	-4.57433	-1.11998	-0.98374	2.97674	12.86119	0.61966	10.48612	-0.00099	0.00181	0.00626	-0.00000
947			9.46000	13.78191	-7.52713	13.64438	0.64638	-0.08970	0.04725	-0.01828	-0.00325	-0.00167	-0.00252	-0.00476	1.00128	13.23106	2.44257	-26.64762	0.12441	0.50309	0.06230	-0.00320	0.00189	-0.00683	16.49290	2.79506	2.62098	0.14091	0.95358	0.23724	-0.00145	0.03989	-0.01375	-1.92472	-1.50545	2.25678	-0.39382	2.52839	-5.92555	-1.35338	-1.35001	3.66960	12.86017	0.62803	10.49059	-0.00100	0.00182	0.00628	-0.00000
948			9.47000	13.80064	-7.53780	13.67171	0.64853	-0.08868	0.04673	-0.01407	-0.00148	-0.00226	-0.00366	-0.00489	1.00282	13.24422	2.45583	-26.71414	0.12493	0.50111	0.06254	-0.00348	0.00257	-0.00737	16.49758	2.78040	2.66137	0.14205	0.95119	0.23701	-0.00157	0.04194	-0.01317	-0.61538	-1.48593	2.74625	-0.48675	2.71602	-6.37267	-1.50203	-1.40904	3.56132	12.85824	0.63539	10.48326	-0.00101	0.00182	0.00628	-0.00000
949			9.48000	13.81449	-7.53245	13.70323	0.64923	-0.08755	0.04591	-0.00646	0.00108	-0.00282	-0.00444	-0.00523	1.00371	13.25732	2.46779	-26.78053	0.12670	0.50026	0.06330	-0.00315	0.00396	-0.00682	16.50190	2.76470	2.69649	0.14126	0.95003	0.23663	-0.00105	0.03847	-0.00944	1.27586	-1.28848	3.14699	-0.61717	2.40394	-5.84247	-1.56506	-1.09221	2.67401	12.85486	0.64127	10.46480	-0.00101	0.00182	0.00626	-0.00001
950			9.49000	13.82061	-7.50724	13.73718	0.65060	-0.08745	0.04553	0.00298	0.00392	-0.00324	-0.00461	-0.00530	1.00404	13.26741	2.47529	-26.83644	0.12624	0.49923	0.06362	-0.00208	0.00551	-0.00504	16.50338	2.74890	2.71846	0.14380	0.94912	0.23644	0.00009	0.03084	-0.00305	3.35464	-0.94700	3.33977	-0.72021	1.60246	-4.34105	-1.59530	-0.41914	1.13780	12.85041	0.64602	10.44076	-0.00101	0.00181	0.00622	-0.00001
951			9.50000	13.81805	-7.46305	13.77072	0.65227	-0.08898	0.04469	0.01190	0.00657	-0.00335	-0.00440	-0.00545	1.00468	13.27223	2.47633	-26.87196	0.12643	0.49770	0.06416	-0.00058	0.00644	-0.00235	16.50003	2.73320	2.72128	0.14500	0.94824	0.23574	0.00169	0.02118	0.00494	5.15677	-0.55651	3.24130	-0.72887	0.47440	-2.06669	-1.63668	0.48092	-0.78339	12.84557	0.65001	10.41783	-0.00100	0.00181	0.00619	-0.00001
952			9.51000	13.80798	-7.40460	13.80089	0.65453	-0.09135	0.04385	0.01846	0.00863	-0.00319	-0.00391	-0.00608	1.00621	13.27075	2.47050	-26.88075	0.12883	0.49700	0.06463	0.00110	0.00660	0.00075	16.49077	2.71754	2.70270	0.14121	0.94904	0.23541	0.00331	0.01144	0.01293	6.38919	-0.22120	2.90528	-0.64353	-0.75928	0.51871	-1.68028	1.42537	-2.70745	12.84124	0.65249	10.40172	-0.00098	0.00183	0.00619	-0.00001
953			9.52000	13.79289	-7.33799	13.82632	0.65806	-0.09323	0.04289	0.02214	0.00988	-0.00291	-0.00328	-0.00686	1.00703	13.26289	2.45846	-26.86248	0.13032	0.49575	0.06497	0.00270	0.00626	0.00360	16.47581	2.70210	2.66480	0.13564	0.94852	0.23448	0.00456	0.00334	0.01942	7.02688	-0.00568	2.51501	-0.50886	-1.88369	2.86012	-1.71581	2.22760	-4.28625	12.83779	0.65249	10.39542	-0.00094	0.00184	0.00621	-0.00001
954			9.53000	13.77544	-7.26813	13.84787	0.65775	-0.09397	0.04206	0.02323	0.01036	-0.00268	-0.00247	-0.00667	1.00612	13.24949	2.44187	-26.82230	0.13006	0.49514	0.06532	0.00389	0.00580	0.00565	16.45648	2.68675	2.61272	0.13331	0.94697	0.23288	0.00533	-0.00173	0.02347	7.23636	0.07557	2.24251	-0.38132	-2.70305	4.52577	-1.74367	2.72995	-5.30231	12.83518	0.64997	10.39808	-0.00090	0.00185	0.00624	-0.00000
955			9.54000	13.75764	-7.19782	13.86759	0.65504	-0.09585	0.04095	0.02225	0.01043	-0.00255	-0.00155	-0.00569	1.00396	13.23258	2.42269	-26.76902	0.12888	0.49277	0.06557	0.00440	0.00518	0.00662	16.43527	2.67139	2.55330	0.13329	0.94204	0.23019	0.00546	-0.00343	0.02466	7.11965	0.03186	2.16220	-0.27989	-3.07120	5.30141	-1.74394	2.83971	-5.66732	12.83300	0.64569	10.40669	-0.00086	0.00187	0.00628	-0.00000
956			9.55000	13.74150	-7.13004	13.88772	0.65486	-0.09822	0.04061	0.01910	0.00970	-0.00254	-0.00075	-0.00419	1.00239	13.21497	2.40368	-26.71241	0.12442	0.48846	0.06472	0.00405	0.00413	0.00631	16.41506	2.65603	2.49368	0.13838	0.93418	0.22756	0.00508	-0.00242	0.02306	6.51034	-0.12319	2.28756	-0.18295	-2.92061	5.13559	-1.67396	2.55912	-5.36629	12.83112	0.64005	10.41742	-0.00086	0.00187	0.00631	-0.00000
957			9.56000	13.72957	-7.07088	13.91061	0.65509	-0.09991	0.04048	0.01338	0.00749	-0.00258	0.00017	-0.00276	1.00114	13.19971	2.38771	-26.66236	0.11988	0.48532	0.06402	0.00315	0.00279	0.00489	16.39845	2.64141	2.44096	0.14356	0.92794	0.22539	0.00411	-0.00014	0.01879	5.11304	-0.34726	2.62864	-0.08515	-2.31572	4.01722	-1.46887	1.99612	-4.40182	12.83014	0.63219	10.42742	-0.00088	0.00188	0.00631	0.00000
958			9.57000	13.72439	-7.02926	13.93876	0.65498	-0.10027	0.04078	0.00573	0.00355	-0.00264	0.00115	-0.00194	0.99870	13.18836	2.37729	-26.62867	0.11654	0.48350	0.06330	0.00216	0.00158	0.00250	16.38648	2.62921	2.40187	0.14596	0.92312	0.22393	0.00290	0.00192	0.01215	2.81393	-0.54723	3.14355	0.00337	-1.47350	2.02418	-1.08754	1.34107	-2.82797	12.83102	0.62094	10.43532	-0.00090	0.00187	0.00631	0.00000
959			9.58000	13.72724	-7.01392	13.97349	0.65459	-0.09927	0.04153	-0.00237	-0.00165	-0.00259	0.00247	-0.00211	0.99569	13.18024	2.37375	-26.61919	0.11564	0.48523	0.06307	0.00149	0.00105	-0.00043	16.37842	2.62157	2.38190	0.14408	0.92406	0.22414	0.00187	0.00268	0.00378	-0.21038	-0.60827	3.64216	0.05343	-0.66395	-0.51773	-0.53133	0.76988	-0.79800	12.83459	0.60598	10.44007	-0.00091	0.00187	0.00631	0.00001
960			9.59000	13.73764	-7.03085	14.01315	0.65711	-0.09607	0.04383	-0.00961	-0.00714	-0.00228	0.00404	-0.00334	0.99316	13.17326	2.37664	-26.63681	0.11466	0.49091	0.06239	0.00126	0.00139	-0.00323	16.37243	2.62058	2.38426	0.14067	0.93190	0.22720	0.00129	0.00183	-0.00548	-3.61673	-0.44919	3.79598	0.05131	-0.09659	-3.03612	0.13830	0.37464	1.42901	12.84105	0.58862	10.44070	-0.00090	0.00186	0.00630	0.00001
961			9.60000	13.75366	-7.08246	14.05217	0.65904	-0.08828	0.04714	-0.01530	-0.01145	-0.00139	0.00402	-0.00448	0.99003	13.16521	2.38411	-26.67777	0.11228	0.49535	0.06065	0.00141	0.00249	-0.00521	16.36665	2.62721	2.40909	0.13943	0.93493	0.22988	0.00112	0.00009	-0.01471	-7.01744	-0.05889	3.26124	-0.00647	0.14941	-4.97578	0.81615	0.14006	3.59969	12.84965	0.57152	10.43725	-0.00089	0.00185	0.00629	0.00001
962			9.61000	13.77272	-7.16724	14.08183	0.66048	-0.08072	0.04956	-0.01948	-0.01421	0.00036	0.00251	-0.00577	0.98843	13.15486	2.39343	-26.73398	0.11306	0.49613	0.05894	0.00173	0.00410	-0.00613	16.36002	2.64113	2.45470	0.13462	0.93270	0.23109	0.00104	-0.00111	-0.02309	-10.05867	0.49290	1.83817	-0.12895	0.15016	-6.03496	1.39820	-0.03175	5.57026	12.85916	0.55741	10.43073	-0.00088	0.00183	0.00626	0.00001
963			9.62000	13.79247	-7.28039	14.09254	0.66549	-0.07346	0.05271	-0.02299	-0.01534	0.00293	0.00018	-0.00617	0.98849	13.14278	2.40199	-26.79602	0.10883	0.49326	0.05595	0.00173	0.00581	-0.00596	16.35271	2.66077	2.51870	0.13808	0.92684	0.23229	0.00088	-0.00066	-0.03043	-12.48870	1.07011	-0.41794	-0.31406	0.10361	-6.20400	1.82684	-0.26432	7.28528	12.86894	0.54794	10.42374	-0.00087	0.00182	0.00623	0.00001
964			9.63000	13.81162	-7.41489	14.07689	0.66868	-0.06405	0.05731	-0.02650	-0.01451	0.00624	-0.00139	-0.00641	0.98775	13.13155	2.40807	-26.85613	0.10309	0.49543	0.05275	0.00116	0.00725	-0.00518	16.34602	2.68419	2.59868	0.14276	0.92923	0.23628	0.00037	0.00158	-0.03686	-14.15754	1.51167	-3.14059	-0.54460	0.23630	-5.69952	2.08801	-0.62621	8.66977	12.87889	0.54332	10.42079	-0.00086	0.00181	0.00618	0.00002
965			9.64000	13.83012	-7.56231	14.03292	0.66944	-0.05492	0.06254	-0.03036	-0.01263	0.00973	-0.00216	-0.00657	0.98661	13.12510	2.41124	-26.90963	0.09825	0.50122	0.04970	0.00001	0.00846	-0.00428	16.34166	2.70922	2.69097	0.14601	0.93833	0.24241	-0.00049	0.00474	-0.04194	-14.98197	1.68495	-5.71103	-0.82984	0.69325	-4.90931	2.20722	-1.08457	9.60878	12.89010	0.54237	10.42732	-0.00084	0.00179	0.00611	0.00002
966			9.65000	13.84892	-7.71347	13.96585	0.66782	-0.04793	0.06624	-0.03427	-0.01059	0.01219	-0.00329	-0.00603	0.98735	13.12719	2.41164	-26.95669	0.09566	0.50575	0.04780	-0.00158	0.00995	-0.00373	16.34082	2.73442	2.79076	0.14957	0.94607	0.24715	-0.00150	0.00699	-0.04461	-14.91164	1.51691	-7.44649	-1.21388	1.48629	-4.29281	2.25299	-1.52303	10.00290	12.90412	0.54341	10.44784	-0.00081	0.00175	0.00603	0.00002
967			9.66000	13.86939	-7.85867	13.88753	0.66705	-0.04394	0.06795	-0.03755	-0.00887	0.01269	-0.00593	-0.00503	0.99246	13.14018	2.40958	-27.00180	0.09665	0.50496	0.04651	-0.00337	0.01190	-0.00363	16.34359	2.75929	2.89205	0.15250	0.94576	0.24901	-0.00222	0.00711	-0.04409	-13.97398	1.03485	-7.89702	-1.67413	2.44226	-4.12412	2.24258	-1.76266	9.78021	12.92179	0.54528	10.48476	-0.00076	0.00172	0.00593	0.00003
[truncated: 1,128 more rows]
[truncated: 29 more columns]
