# Supplementary material for: Analysis of the impact of different landing heights and lateralities on lower limb joint load based on statistical parametric mapping
Source: PLoS One. 2025 May 30;20(5):e0324656. doi: 10.1371/journal.pone.0324656 (PMC12124505; doi:10.1371/journal.pone.0324656)
Supplement: S1 File — (ZIP) [file pone.0324656.s001.zip › Original data/012/右前45.xlsx]

## Sheet: Sheet1
Var1	C__Users_dell_Documents_Qualisys_GAIT1214_Data_yangsiyuan_yangs	C__Users_dell_Documents_Qualisys_GAIT1214_Data_yangsiyuan_ya_1	C__Users_dell_Documents_Qualisys_GAIT1214_Data_yangsiyuan_ya_2	C__Users_dell_Documents_Qualisys_GAIT1214_Data_yangsiyuan_ya_3	C__Users_dell_Documents_Qualisys_GAIT1214_Data_yangsiyuan_ya_4	C__Users_dell_Documents_Qualisys_GAIT1214_Data_yangsiyuan_ya_5	C__Users_dell_Documents_Qualisys_GAIT1214_Data_yangsiyuan_ya_6	C__Users_dell_Documents_Qualisys_GAIT1214_Data_yangsiyuan_ya_7	C__Users_dell_Documents_Qualisys_GAIT1214_Data_yangsiyuan_ya_8	C__Users_dell_Documents_Qualisys_GAIT1214_Data_yangsiyuan_ya_9	C__Users_dell_Documents_Qualisys_GAIT1214_Data_yangsiyuan_ya_10	C__Users_dell_Documents_Qualisys_GAIT1214_Data_yangsiyuan_ya_11	C__Users_dell_Documents_Qualisys_GAIT1214_Data_yangsiyuan_ya_12	C__Users_dell_Documents_Qualisys_GAIT1214_Data_yangsiyuan_ya_13	C__Users_dell_Documents_Qualisys_GAIT1214_Data_yangsiyuan_ya_14	C__Users_dell_Documents_Qualisys_GAIT1214_Data_yangsiyuan_ya_15	C__Users_dell_Documents_Qualisys_GAIT1214_Data_yangsiyuan_ya_16	C__Users_dell_Documents_Qualisys_GAIT1214_Data_yangsiyuan_ya_17	C__Users_dell_Documents_Qualisys_GAIT1214_Data_yangsiyuan_ya_18	C__Users_dell_Documents_Qualisys_GAIT1214_Data_yangsiyuan_ya_19	C__Users_dell_Documents_Qualisys_GAIT1214_Data_yangsiyuan_ya_20	C__Users_dell_Documents_Qualisys_GAIT1214_Data_yangsiyuan_ya_21	C__Users_dell_Documents_Qualisys_GAIT1214_Data_yangsiyuan_ya_22	C__Users_dell_Documents_Qualisys_GAIT1214_Data_yangsiyuan_ya_23	C__Users_dell_Documents_Qualisys_GAIT1214_Data_yangsiyuan_ya_24	C__Users_dell_Documents_Qualisys_GAIT1214_Data_yangsiyuan_ya_25	C__Users_dell_Documents_Qualisys_GAIT1214_Data_yangsiyuan_ya_26	C__Users_dell_Documents_Qualisys_GAIT1214_Data_yangsiyuan_ya_27	C__Users_dell_Documents_Qualisys_GAIT1214_Data_yangsiyuan_ya_28	C__Users_dell_Documents_Qualisys_GAIT1214_Data_yangsiyuan_ya_29	C__Users_dell_Documents_Qualisys_GAIT1214_Data_yangsiyuan_ya_30	C__Users_dell_Documents_Qualisys_GAIT1214_Data_yangsiyuan_ya_31	C__Users_dell_Documents_Qualisys_GAIT1214_Data_yangsiyuan_ya_32	C__Users_dell_Documents_Qualisys_GAIT1214_Data_yangsiyuan_ya_33	C__Users_dell_Documents_Qualisys_GAIT1214_Data_yangsiyuan_ya_34	C__Users_dell_Documents_Qualisys_GAIT1214_Data_yangsiyuan_ya_35	C__Users_dell_Documents_Qualisys_GAIT1214_Data_yangsiyuan_ya_36	C__Users_dell_Documents_Qualisys_GAIT1214_Data_yangsiyuan_ya_37	C__Users_dell_Documents_Qualisys_GAIT1214_Data_yangsiyuan_ya_38	C__Users_dell_Documents_Qualisys_GAIT1214_Data_yangsiyuan_ya_39	C__Users_dell_Documents_Qualisys_GAIT1214_Data_yangsiyuan_ya_40	C__Users_dell_Documents_Qualisys_GAIT1214_Data_yangsiyuan_ya_41	C__Users_dell_Documents_Qualisys_GAIT1214_Data_yangsiyuan_ya_42	C__Users_dell_Documents_Qualisys_GAIT1214_Data_yangsiyuan_ya_43	C__Users_dell_Documents_Qualisys_GAIT1214_Data_yangsiyuan_ya_44	C__Users_dell_Documents_Qualisys_GAIT1214_Data_yangsiyuan_ya_45	C__Users_dell_Documents_Qualisys_GAIT1214_Data_yangsiyuan_ya_46	C__Users_dell_Documents_Qualisys_GAIT1214_Data_yangsiyuan_ya_47	C__Users_dell_Documents_Qualisys_GAIT1214_Data_yangsiyuan_ya_48
	CD	ZD	TIME	Right Ankle Angles	Right Ankle Angles	Right Ankle Angles	Right Ankle Moment	Right Ankle Moment	Right Ankle Moment	Right Ankle Power	Right Ankle Power	Right Ankle Power	Right GRF	Right GRF	Right GRF	Right Knee Angles	Right Knee Angles	Right Knee Angles	Right Knee Moment	Right Knee Moment	Right Knee Moment	Right Knee Power	Right Knee Power	Right Knee Power	Right Hip Angles	Right Hip Angles	Right Hip Angles	Right Hip Moment	Right Hip Moment	Right Hip Moment	Right Hip Power	Right Hip Power	Right Hip Power	Left Ankle Angles	Left Ankle Angles	Left Ankle Angles	Left Ankle Moment	Left Ankle Moment	Left Ankle Moment	Left Ankle Power	Left Ankle Power	Left Ankle Power	Left Knee Angles	Left Knee Angles	Left Knee Angles	Left Knee Moment	Left Knee Moment	Left Knee Moment	Left Knee Power
	EVENT_LABEL	EVENT_LABEL	FRAME_NUMBERS	LINK_MODEL_BASED	LINK_MODEL_BASED	LINK_MODEL_BASED	LINK_MODEL_BASED	LINK_MODEL_BASED	LINK_MODEL_BASED	LINK_MODEL_BASED	LINK_MODEL_BASED	LINK_MODEL_BASED	LINK_MODEL_BASED	LINK_MODEL_BASED	LINK_MODEL_BASED	LINK_MODEL_BASED	LINK_MODEL_BASED	LINK_MODEL_BASED	LINK_MODEL_BASED	LINK_MODEL_BASED	LINK_MODEL_BASED	LINK_MODEL_BASED	LINK_MODEL_BASED	LINK_MODEL_BASED	LINK_MODEL_BASED	LINK_MODEL_BASED	LINK_MODEL_BASED	LINK_MODEL_BASED	LINK_MODEL_BASED	LINK_MODEL_BASED	LINK_MODEL_BASED	LINK_MODEL_BASED	LINK_MODEL_BASED	LINK_MODEL_BASED	LINK_MODEL_BASED	LINK_MODEL_BASED	LINK_MODEL_BASED	LINK_MODEL_BASED	LINK_MODEL_BASED	LINK_MODEL_BASED	LINK_MODEL_BASED	LINK_MODEL_BASED	LINK_MODEL_BASED	LINK_MODEL_BASED	LINK_MODEL_BASED	LINK_MODEL_BASED	LINK_MODEL_BASED	LINK_MODEL_BASED	LINK_MODEL_BASED
	ORIGINAL	ORIGINAL	ORIGINAL	ORIGINAL	ORIGINAL	ORIGINAL	ORIGINAL	ORIGINAL	ORIGINAL	ORIGINAL	ORIGINAL	ORIGINAL	ORIGINAL	ORIGINAL	ORIGINAL	ORIGINAL	ORIGINAL	ORIGINAL	ORIGINAL	ORIGINAL	ORIGINAL	ORIGINAL	ORIGINAL	ORIGINAL	ORIGINAL	ORIGINAL	ORIGINAL	ORIGINAL	ORIGINAL	ORIGINAL	ORIGINAL	ORIGINAL	ORIGINAL	ORIGINAL	ORIGINAL	ORIGINAL	ORIGINAL	ORIGINAL	ORIGINAL	ORIGINAL	ORIGINAL	ORIGINAL	ORIGINAL	ORIGINAL	ORIGINAL	ORIGINAL	ORIGINAL	ORIGINAL	ORIGINAL
ITEM	X	X	X	X	Y	Z	X	Y	Z	X	Y	Z	X	Y	Z	X	Y	Z	X	Y	Z	X	Y	Z	X	Y	Z	X	Y	Z	X	Y	Z	X	Y	Z	X	Y	Z	X	Y	Z	X	Y	Z	X	Y	Z	X
1	1.02000	1.17000	0.00000	-1.84382	7.75720	22.25562							-0.00000	0.00000	0.00000	16.20242	-3.10401	-26.56337							34.59075	5.46433	-2.48156							9.06491	0.00808	11.28134							20.13140	-4.32130	-25.19443
2			0.01000	-1.86828	7.81323	22.17845							-0.00000	0.00000	0.00000	16.23177	-3.12188	-26.37163							34.66005	5.44578	-2.60251							9.22888	-0.25605	11.28922							20.11273	-4.30765	-25.33764
3			0.02000	-1.89389	7.87290	22.09941	-0.01118	-0.00348	-0.00006	-0.00068	0.00034	-0.00001	-0.00000	0.00000	0.00000	16.23146	-3.13422	-26.15262	0.03789	0.00402	0.00346	0.00005	-0.00043	0.00136	34.70680	5.41667	-2.74247	-0.21738	-0.01335	0.00836	0.00816	0.00128	0.00217	9.38376	-0.52332	11.25424	-0.00785	-0.00100	-0.00053	0.00202	-0.00044	-0.00010	20.06288	-4.31006	-25.43512	-0.04103	-0.00976	0.00553	-0.00493
4			0.03000	-1.91773	7.93166	22.03050	-0.01076	-0.00335	-0.00009	-0.00059	0.00032	-0.00001	-0.00000	0.00000	0.00000	16.20490	-3.13048	-25.90564	0.03906	0.00390	0.00351	0.00160	-0.00058	0.00152	34.73218	5.36665	-2.91152	-0.21881	-0.01252	0.00880	-0.00037	0.00115	0.00287	9.52194	-0.78400	11.16366	-0.00790	-0.00097	-0.00038	0.00179	-0.00038	-0.00010	19.98487	-4.32936	-25.46795	-0.03528	-0.00542	0.00378	-0.00539
5			0.04000	-1.93916	7.98751	21.97317	-0.01046	-0.00326	-0.00015	-0.00052	0.00030	-0.00001	-0.00000	0.00000	0.00000	16.15606	-3.10868	-25.62947	0.03904	0.00435	0.00372	0.00286	-0.00081	0.00174	34.73923	5.29049	-3.11068	-0.21745	-0.00577	0.01186	-0.00704	0.00046	0.00455	9.63923	-1.02239	11.02796	-0.00795	-0.00091	-0.00014	0.00151	-0.00030	-0.00004	19.88857	-4.35963	-25.44621	-0.03039	-0.00261	0.00295	-0.00505
6			0.05000	-1.95963	8.04055	21.92245	-0.01027	-0.00320	-0.00019	-0.00050	0.00028	-0.00002	-0.00000	0.00000	0.00000	16.09001	-3.07502	-25.33243	0.03887	0.00454	0.00379	0.00363	-0.00093	0.00181	34.73330	5.19149	-3.32691	-0.21631	0.00317	0.01586	-0.00992	-0.00019	0.00653	9.73470	-1.21884	10.87586	-0.00800	-0.00085	0.00011	0.00123	-0.00021	0.00003	19.78924	-4.38939	-25.40012	-0.02633	-0.00109	0.00272	-0.00413
7			0.06000	-1.98172	8.09087	21.87816	-0.01014	-0.00317	-0.00021	-0.00052	0.00026	-0.00001	-0.00000	0.00000	0.00000	16.01742	-3.03604	-25.03825	0.03886	0.00411	0.00359	0.00363	-0.00083	0.00160	34.72538	5.07733	-3.53880	-0.21626	0.01002	0.01876	-0.00722	-0.00029	0.00759	9.80972	-1.35421	10.74224	-0.00806	-0.00081	0.00030	0.00096	-0.00011	0.00007	19.70220	-4.40616	-25.36067	-0.02330	-0.00044	0.00274	-0.00296
8			0.07000	-2.00838	8.13674	21.84712	-0.01005	-0.00315	-0.00020	-0.00058	0.00023	-0.00001	-0.00000	0.00000	0.00000	15.95353	-2.99451	-24.77569	0.03841	0.00346	0.00327	0.00284	-0.00063	0.00123	34.73055	4.95484	-3.72821	-0.21604	0.01490	0.02089	0.00051	0.00009	0.00771	9.86619	-1.41445	10.65504	-0.00814	-0.00079	0.00039	0.00071	-0.00001	0.00004	19.63928	-4.40220	-25.34506	-0.02154	-0.00055	0.00287	-0.00176
9			0.08000	-2.04205	8.17671	21.83473	-0.01001	-0.00313	-0.00016	-0.00066	0.00020	-0.00000	-0.00000	0.00000	0.00000	15.90806	-2.95272	-24.56565	0.03706	0.00286	0.00294	0.00173	-0.00044	0.00083	34.75793	4.83044	-3.88391	-0.21388	0.01841	0.02241	0.00978	0.00072	0.00708	9.90619	-1.39417	10.62811	-0.00822	-0.00079	0.00038	0.00047	0.00008	-0.00001	19.60772	-4.37652	-25.35286	-0.02095	-0.00172	0.00322	-0.00056
10			0.09000	-2.08255	8.20952	21.83928	-0.01002	-0.00311	-0.00007	-0.00071	0.00016	0.00000	-0.00000	0.00000	0.00000	15.88140	-2.91436	-24.41581	0.03487	0.00234	0.00262	0.00086	-0.00027	0.00048	34.80595	4.71175	-4.00077	-0.20952	0.02138	0.02355	0.01651	0.00138	0.00582	9.93219	-1.29762	10.66159	-0.00829	-0.00081	0.00028	0.00028	0.00017	-0.00004	19.61086	-4.33334	-25.37274	-0.02138	-0.00391	0.00381	0.00072
11			0.10000	-2.12531	8.23375	21.85247	-0.01006	-0.00309	0.00004	-0.00067	0.00011	-0.00000	-0.00000	0.00000	0.00000	15.86767	-2.88259	-24.32660	0.03252	0.00216	0.00238	0.00059	-0.00016	0.00019	34.86393	4.60798	-4.07464	-0.20513	0.02603	0.02566	0.01782	0.00214	0.00404	9.94699	-1.13629	10.74526	-0.00832	-0.00085	0.00012	0.00013	0.00025	-0.00003	19.64899	-4.28031	-25.38905	-0.02277	-0.00655	0.00451	0.00215
12			0.11000	-2.16296	8.24805	21.86400	-0.01014	-0.00307	0.00016	-0.00055	0.00005	-0.00000	-0.00000	0.00000	0.00000	15.85490	-2.86034	-24.30316	0.03104	0.00273	0.00234	0.00113	-0.00005	-0.00007	34.91309	4.53133	-4.09511	-0.20335	0.03134	0.02852	0.01242	0.00297	0.00115	9.95333	-0.92509	10.86150	-0.00832	-0.00091	-0.00008	0.00002	0.00032	0.00002	19.72004	-4.22693	-25.38611	-0.02478	-0.00904	0.00513	0.00375
13			0.12000	-2.19008	8.25265	21.86738	-0.01025	-0.00305	0.00029	-0.00038	0.00000	0.00000	-0.00000	0.00000	0.00000	15.82744	-2.85128	-24.35523	0.03071	0.00390	0.00247	0.00236	0.00016	-0.00037	34.93199	4.49240	-4.05038	-0.20393	0.03227	0.02950	0.00124	0.00332	-0.00263	9.95308	-0.67955	10.98867	-0.00829	-0.00097	-0.00031	-0.00006	0.00039	0.00009	19.81957	-4.18328	-25.35150	-0.02689	-0.01141	0.00574	0.00531
14			0.13000	-2.20465	8.24951	21.86131	-0.01038	-0.00305	0.00040	-0.00017	-0.00003	0.00001	-0.00000	0.00000	0.00000	15.77569	-2.85743	-24.48149	0.03108	0.00526	0.00269	0.00373	0.00049	-0.00066	34.90807	4.49309	-3.94329	-0.20523	0.02534	0.02674	-0.01184	0.00260	-0.00515	9.94780	-0.41365	11.10745	-0.00824	-0.00102	-0.00052	-0.00011	0.00044	0.00014	19.93872	-4.15766	-25.27973	-0.02854	-0.01421	0.00658	0.00638
15			0.14000	-2.20627	8.24099	21.84662	-0.01052	-0.00306	0.00048	0.00004	-0.00006	0.00001	-0.00000	0.00000	0.00000	15.70478	-2.87660	-24.65583	0.03186	0.00636	0.00290	0.00445	0.00075	-0.00082	34.84628	4.52211	-3.80112	-0.20668	0.01121	0.02034	-0.02146	0.00102	-0.00459	9.94004	-0.14012	11.20703	-0.00818	-0.00107	-0.00068	-0.00010	0.00047	0.00016	20.06269	-4.15356	-25.17372	-0.02951	-0.01767	0.00777	0.00652
16			0.15000	-2.19554	8.22917	21.82558	-0.01063	-0.00307	0.00050	0.00025	-0.00008	0.00002	-0.00000	0.00000	0.00000	15.63333	-2.89972	-24.83073	0.03262	0.00678	0.00301	0.00385	0.00068	-0.00073	34.76757	4.55538	-3.67076	-0.20792	-0.00509	0.01259	-0.02384	-0.00035	-0.00208	9.93401	0.12719	11.28575	-0.00814	-0.00109	-0.00080	-0.00004	0.00046	0.00016	20.17466	-4.16779	-25.04350	-0.02998	-0.02094	0.00897	0.00574
17			0.16000	-2.17279	8.21439	21.80049	-0.01070	-0.00310	0.00047	0.00047	-0.00010	0.00002	-0.00000	0.00000	0.00000	15.58473	-2.91226	-24.95518	0.03290	0.00645	0.00298	0.00186	0.00025	-0.00041	34.69896	4.56447	-3.59987	-0.20828	-0.01668	0.00681	-0.01844	-0.00075	-0.00018	9.93422	0.37419	11.34598	-0.00811	-0.00111	-0.00088	0.00007	0.00043	0.00014	20.26228	-4.19348	-24.90221	-0.03005	-0.02325	0.00984	0.00435
18			0.17000	-2.13731	8.19521	21.77075	-0.01073	-0.00313	0.00037	0.00068	-0.00013	0.00002	-0.00000	0.00000	0.00000	15.57686	-2.90114	-24.99403	0.03313	0.00582	0.00295	-0.00091	-0.00026	0.00000	34.66183	4.53027	-3.61647	-0.20881	-0.01962	0.00490	-0.00796	-0.00042	0.00070	9.94347	0.59024	11.39121	-0.00810	-0.00113	-0.00093	0.00021	0.00037	0.00012	20.32006	-4.22462	-24.76264	-0.02985	-0.02477	0.01045	0.00273
19			0.18000	-2.09049	8.17032	21.73542	-0.01072	-0.00317	0.00022	0.00083	-0.00016	0.00001	-0.00000	0.00000	0.00000	15.61532	-2.86262	-24.93939	0.03388	0.00532	0.00304	-0.00366	-0.00066	0.00040	34.66486	4.45045	-3.72149	-0.21076	-0.01387	0.00698	0.00371	-0.00002	0.00204	9.96330	0.76901	11.42667	-0.00811	-0.00115	-0.00092	0.00037	0.00030	0.00010	20.34734	-4.25595	-24.63533	-0.02969	-0.02543	0.01078	0.00118
20			0.19000	-2.03858	8.14113	21.69733	-0.01067	-0.00322	0.00003	0.00084	-0.00018	0.00000	-0.00000	0.00000	0.00000	15.69163	-2.80527	-24.81138	0.03493	0.00484	0.00316	-0.00564	-0.00081	0.00068	34.70332	4.33800	-3.89223	-0.21375	-0.00192	0.01209	0.01299	0.00003	0.00459	9.99438	0.90794	11.45757	-0.00812	-0.00116	-0.00086	0.00053	0.00023	0.00008	20.34831	-4.28200	-24.52911	-0.02976	-0.02481	0.01068	0.00003
21			0.20000	-1.99045	8.11043	21.66239	-0.01061	-0.00327	-0.00017	0.00071	-0.00018	-0.00001	-0.00000	0.00000	0.00000	15.78632	-2.74581	-24.64990	0.03570	0.00421	0.00323	-0.00626	-0.00068	0.00077	34.76234	4.21693	-4.09035	-0.21599	0.01124	0.01792	0.01739	-0.00032	0.00693	10.03659	1.00982	11.48828	-0.00813	-0.00116	-0.00075	0.00068	0.00016	0.00006	20.33488	-4.29893	-24.45393	-0.02991	-0.02313	0.01023	-0.00044
22			0.21000	-1.95333	8.08037	21.63607	-0.01057	-0.00331	-0.00034	0.00049	-0.00017	-0.00001	-0.00000	0.00000	0.00000	15.87735	-2.70070	-24.49692	0.03607	0.00345	0.00323	-0.00556	-0.00042	0.00069	34.82388	4.11224	-4.27613	-0.21677	0.01954	0.02142	0.01696	-0.00075	0.00705	10.08878	1.08336	11.52312	-0.00814	-0.00116	-0.00060	0.00081	0.00012	0.00005	20.32321	-4.30479	-24.41797	-0.03013	-0.02066	0.00949	-0.00018
23			0.22000	-1.93140	8.05180	21.62229	-0.01054	-0.00335	-0.00048	0.00024	-0.00016	-0.00000	-0.00000	0.00000	0.00000	15.95004	-2.67818	-24.37708	0.03608	0.00275	0.00319	-0.00419	-0.00019	0.00053	34.87616	4.03738	-4.42599	-0.21648	0.02086	0.02155	0.01390	-0.00090	0.00535	10.14853	1.14183	11.56414	-0.00814	-0.00116	-0.00044	0.00089	0.00010	0.00004	20.32556	-4.30011	-24.42156	-0.03041	-0.01739	0.00842	0.00053
24			0.23000	-1.92545	8.02533	21.62281	-0.01054	-0.00338	-0.00055	-0.00000	-0.00014	0.00001	-0.00000	0.00000	0.00000	16.00063	-2.67658	-24.29126	0.03590	0.00224	0.00315	-0.00279	-0.00006	0.00040	34.91602	3.99004	-4.53848	-0.21588	0.01855	0.02010	0.01036	-0.00080	0.00363	10.21185	1.20032	11.60815	-0.00816	-0.00115	-0.00030	0.00091	0.00011	0.00003	20.34605	-4.28895	-24.45386	-0.03064	-0.01396	0.00724	0.00142
25			0.24000	-1.93350	8.00228	21.63699	-0.01055	-0.00339	-0.00058	-0.00019	-0.00012	0.00002	-0.00000	0.00000	0.00000	16.03200	-2.68915	-24.22788	0.03568	0.00198	0.00311	-0.00163	0.00000	0.00032	34.94498	3.95958	-4.62424	-0.21514	0.01661	0.01898	0.00709	-0.00065	0.00260	10.27475	1.27275	11.64899	-0.00817	-0.00115	-0.00021	0.00089	0.00015	0.00002	20.38407	-4.27745	-24.49570	-0.03070	-0.01143	0.00633	0.00231
26			0.25000	-1.95192	7.98424	21.66273	-0.01057	-0.00340	-0.00054	-0.00032	-0.00008	0.00003	-0.00000	0.00000	0.00000	16.04770	-2.70990	-24.17786	0.03544	0.00200	0.00309	-0.00062	0.00004	0.00026	34.96448	3.93692	-4.69300	-0.21422	0.01704	0.01903	0.00359	-0.00055	0.00203	10.33541	1.36833	11.68063	-0.00818	-0.00116	-0.00018	0.00086	0.00021	0.00001	20.43770	-4.27093	-24.52460	-0.03053	-0.01021	0.00585	0.00319
27			0.26000	-1.97633	7.97239	21.69661	-0.01060	-0.00338	-0.00043	-0.00037	-0.00004	0.00003	-0.00000	0.00000	0.00000	16.04815	-2.73621	-24.14208	0.03505	0.00232	0.00308	0.00044	0.00009	0.00017	34.97251	3.91987	-4.74581	-0.21285	0.01976	0.02031	-0.00116	-0.00047	0.00143	10.39376	1.49062	11.69849	-0.00819	-0.00118	-0.00022	0.00082	0.00027	0.00001	20.50589	-4.27273	-24.52335	-0.03011	-0.01023	0.00579	0.00413
28			0.27000	-2.00181	7.96739	21.73266	-0.01063	-0.00334	-0.00026	-0.00035	-0.00000	0.00001	-0.00000	0.00000	0.00000	16.03108	-2.76807	-24.12974	0.03457	0.00278	0.00304	0.00148	0.00016	0.00004	34.96387	3.91292	-4.77488	-0.21091	0.02019	0.02048	-0.00680	-0.00029	0.00048	10.44996	1.63910	11.70166	-0.00818	-0.00121	-0.00032	0.00079	0.00033	0.00001	20.59231	-4.28417	-24.49017	-0.02955	-0.01122	0.00609	0.00532
29			0.28000	-2.02314	7.96960	21.76316	-0.01066	-0.00329	-0.00007	-0.00025	0.00003	0.00000	-0.00000	0.00000	0.00000	15.99925	-2.80316	-24.14382	0.03436	0.00320	0.00296	0.00198	0.00021	-0.00005	34.93769	3.91772	-4.77722	-0.20873	0.01407	0.01725	-0.01058	-0.00008	-0.00017	10.50424	1.81055	11.69464	-0.00816	-0.00124	-0.00044	0.00076	0.00039	0.00002	20.70581	-4.30405	-24.43798	-0.02916	-0.01298	0.00672	0.00685
30			0.29000	-2.03609	7.97772	21.78211	-0.01065	-0.00325	0.00005	-0.00012	0.00006	-0.00000	-0.00000	0.00000	0.00000	15.96692	-2.83411	-24.16749	0.03490	0.00363	0.00295	0.00146	0.00018	-0.00004	34.90540	3.92475	-4.76932	-0.20800	0.00491	0.01261	-0.00966	-0.00000	0.00001	10.55724	1.99963	11.68568	-0.00812	-0.00126	-0.00054	0.00075	0.00042	0.00003	20.85358	-4.32895	-24.38257	-0.02925	-0.01531	0.00766	0.00862
31			0.30000	-2.03997	7.98924	21.78921	-0.01063	-0.00322	0.00009	-0.00002	0.00007	-0.00000	-0.00000	0.00000	0.00000	15.95294	-2.85244	-24.17492	0.03623	0.00426	0.00309	-0.00007	0.00005	0.00006	34.88457	3.91779	-4.77874	-0.21014	-0.00055	0.01010	-0.00399	-0.00000	0.00060	10.61110	2.19889	11.68336	-0.00806	-0.00127	-0.00059	0.00080	0.00043	0.00004	21.03584	-4.35375	-24.33422	-0.02975	-0.01795	0.00882	0.01038
32			0.31000	-2.03880	8.00254	21.78983	-0.01058	-0.00321	0.00009	0.00002	0.00008	-0.00000	-0.00000	0.00000	0.00000	15.96847	-2.85345	-24.15111	0.03765	0.00489	0.00330	-0.00210	-0.00016	0.00020	34.88741	3.88377	-4.82445	-0.21377	-0.00026	0.01043	0.00408	-0.00000	0.00149	10.66988	2.39921	11.69564	-0.00801	-0.00127	-0.00059	0.00090	0.00042	0.00006	21.24699	-4.37362	-24.29792	-0.03066	-0.01979	0.00973	0.01200
33			0.32000	-2.03818	8.01766	21.79026	-0.01053	-0.00320	0.00005	-0.00002	0.00009	-0.00000	-0.00000	0.00000	0.00000	16.01313	-2.83558	-24.09717	0.03845	0.00504	0.00340	-0.00394	-0.00038	0.00032	34.91516	3.81716	-4.90828	-0.21669	0.00365	0.01224	0.01154	0.00007	0.00270	10.73780	2.59271	11.72627	-0.00797	-0.00126	-0.00055	0.00104	0.00039	0.00007	21.47929	-4.38779	-24.27045	-0.03210	-0.01947	0.00979	0.01352
34			0.33000	-2.04165	8.03452	21.79369	-0.01048	-0.00320	0.00001	-0.00008	0.00009	-0.00000	-0.00000	0.00000	0.00000	16.07956	-2.79914	-24.02363	0.03834	0.00451	0.00333	-0.00508	-0.00050	0.00036	34.96130	3.71995	-5.01875	-0.21776	0.00955	0.01477	0.01630	0.00037	0.00399	10.81651	2.77672	11.76865	-0.00794	-0.00125	-0.00049	0.00119	0.00037	0.00006	21.72500	-4.40183	-24.23651	-0.03392	-0.01703	0.00899	0.01500
35			0.34000	-2.04859	8.05099	21.79832	-0.01042	-0.00319	-0.00004	-0.00011	0.00008	0.00000	-0.00000	0.00000	0.00000	16.15765	-2.74752	-23.94440	0.03741	0.00352	0.00313	-0.00537	-0.00046	0.00031	35.01571	3.60286	-5.13678	-0.21733	0.01653	0.01788	0.01727	0.00097	0.00494	10.90502	2.95447	11.80698	-0.00793	-0.00125	-0.00042	0.00130	0.00037	0.00005	21.97877	-4.42266	-24.17511	-0.03538	-0.01394	0.00788	0.01627
36			0.35000	-2.05425	8.06298	21.79766	-0.01039	-0.00319	-0.00008	-0.00006	0.00004	-0.00000	-0.00000	0.00000	0.00000	16.23670	-2.68663	-23.87321	0.03649	0.00276	0.00299	-0.00499	-0.00037	0.00023	35.06624	3.48333	-5.23964	-0.21678	0.02243	0.02063	0.01449	0.00165	0.00488	11.00149	3.13247	11.82690	-0.00793	-0.00125	-0.00035	0.00139	0.00038	0.00003	22.23967	-4.45345	-24.07603	-0.03622	-0.01148	0.00703	0.01738
37			0.36000	-2.05293	8.06720	21.78484	-0.01038	-0.00319	-0.00011	0.00005	-0.00000	-0.00000	-0.00000	0.00000	0.00000	16.30830	-2.62391	-23.81763	0.03667	0.00296	0.00310	-0.00433	-0.00036	0.00016	35.10289	3.37835	-5.31061	-0.21773	0.02590	0.02240	0.00933	0.00205	0.00380	11.10472	3.31628	11.82026	-0.00793	-0.00124	-0.00029	0.00146	0.00041	0.00001	22.51062	-4.49392	-23.94223	-0.03606	-0.01045	0.00677	0.01822
38			0.37000	-2.04294	8.06421	21.75841	-0.01039	-0.00319	-0.00014	0.00015	-0.00003	-0.00001	-0.00000	0.00000	0.00000	16.36754	-2.56866	-23.77649	0.03821	0.00403	0.00343	-0.00356	-0.00039	0.00013	35.12167	3.29751	-5.34679	-0.22074	0.02742	0.02354	0.00356	0.00203	0.00238	11.21410	3.50964	11.79060	-0.00794	-0.00124	-0.00024	0.00153	0.00044	0.00000	22.79592	-4.54258	-23.78682	-0.03526	-0.01098	0.00721	0.01892
39			0.38000	-2.02804	8.05788	21.72436	-0.01040	-0.00319	-0.00014	0.00018	-0.00004	-0.00001	-0.00000	0.00000	0.00000	16.41168	-2.53089	-23.74525	0.04041	0.00516	0.00373	-0.00262	-0.00029	0.00013	35.12405	3.24235	-5.35681	-0.22479	0.02725	0.02397	-0.00162	0.00164	0.00120	11.33021	3.71311	11.75052	-0.00794	-0.00125	-0.00022	0.00163	0.00046	0.00000	23.10063	-4.59491	-23.62688	-0.03433	-0.01253	0.00809	0.01970
40			0.39000	-2.01436	8.05270	21.69295	-0.01040	-0.00318	-0.00011	0.00012	-0.00002	-0.00000	-0.00000	0.00000	0.00000	16.43942	-2.51698	-23.72060	0.04240	0.00578	0.00383	-0.00151	-0.00008	0.00014	35.11382	3.20822	-5.35384	-0.22841	0.02569	0.02364	-0.00575	0.00109	0.00054	11.45446	3.92538	11.71746	-0.00793	-0.00126	-0.00021	0.00176	0.00047	0.00001	23.42901	-4.64394	-23.48079	-0.03396	-0.01398	0.00897	0.02080
41			0.40000	-2.00729	8.05143	21.67414	-0.01039	-0.00316	-0.00005	0.00002	0.00000	-0.00000	-0.00000	0.00000	0.00000	16.45050	-2.52697	-23.70161	0.04362	0.00581	0.00374	-0.00029	0.00014	0.00014	35.09486	3.18735	-5.35019	-0.23059	0.02363	0.02289	-0.00893	0.00061	0.00042	11.58802	4.14440	11.70434	-0.00792	-0.00127	-0.00022	0.00191	0.00048	0.00002	23.78105	-4.68434	-23.36076	-0.03424	-0.01466	0.00948	0.02215
42			0.41000	-2.00944	8.05479	21.67313	-0.01038	-0.00315	0.00002	-0.00010	0.00003	-0.00000	-0.00000	0.00000	0.00000	16.44573	-2.55530	-23.68847	0.04386	0.00551	0.00355	0.00084	0.00028	0.00012	35.06948	3.17169	-5.35409	-0.23091	0.02162	0.02195	-0.01148	0.00029	0.00068	11.73106	4.36870	11.71726	-0.00791	-0.00129	-0.00025	0.00207	0.00049	0.00003	24.15337	-4.71473	-23.27309	-0.03543	-0.01429	0.00952	0.02395
43			0.42000	-2.01999	8.06120	21.68814	-0.01038	-0.00313	0.00011	-0.00019	0.00004	-0.00000	-0.00000	0.00000	0.00000	16.42770	-2.59341	-23.67965	0.04364	0.00524	0.00338	0.00170	0.00032	0.00011	35.03898	3.15435	-5.37020	-0.23043	0.02024	0.02118	-0.01362	0.00013	0.00114	11.88364	4.59645	11.75282	-0.00789	-0.00131	-0.00028	0.00221	0.00049	0.00004	24.54397	-4.73689	-23.21610	-0.03699	-0.01328	0.00924	0.02607
44			0.43000	-2.03604	8.06847	21.71342	-0.01040	-0.00312	0.00018	-0.00024	0.00004	-0.00001	-0.00000	0.00000	0.00000	16.40030	-2.63364	-23.67347	0.04361	0.00509	0.00327	0.00228	0.00032	0.00008	35.00431	3.13060	-5.40042	-0.23052	0.01964	0.02067	-0.01536	0.00006	0.00167	12.04560	4.82639	11.80361	-0.00787	-0.00132	-0.00030	0.00236	0.00049	0.00005	24.95333	-4.75474	-23.18183	-0.03842	-0.01260	0.00911	0.02827
45			0.44000	-2.05485	8.07501	21.74460	-0.01043	-0.00311	0.00024	-0.00026	0.00004	-0.00001	-0.00000	0.00000	0.00000	16.36748	-2.67144	-23.67216	0.04368	0.00483	0.00315	0.00257	0.00030	0.00004	34.96664	3.09821	-5.44388	-0.23098	0.01897	0.01996	-0.01652	0.00007	0.00212	12.21757	5.05730	11.86323	-0.00785	-0.00134	-0.00032	0.00252	0.00049	0.00006	25.38248	-4.77127	-23.15883	-0.03936	-0.01300	0.00948	0.03033
46			0.45000	-2.07337	8.07949	21.77957	-0.01046	-0.00312	0.00026	-0.00021	0.00002	-0.00002	-0.00000	0.00000	0.00000	16.33329	-2.70470	-23.68042	0.04353	0.00443	0.00305	0.00257	0.00026	-0.00003	34.92763	3.05756	-5.49815	-0.23107	0.01773	0.01876	-0.01694	0.00008	0.00239	12.40172	5.28722	11.92964	-0.00784	-0.00136	-0.00032	0.00271	0.00049	0.00007	25.83252	-4.78586	-23.13705	-0.03987	-0.01406	0.01018	0.03231
47			0.46000	-2.08787	8.08120	21.81576	-0.01049	-0.00314	0.00024	-0.00011	0.00001	-0.00001	-0.00000	0.00000	0.00000	16.30109	-2.73269	-23.70002	0.04310	0.00414	0.00307	0.00236	0.00023	-0.00008	34.88888	3.01052	-5.56076	-0.23047	0.01646	0.01741	-0.01684	0.00006	0.00249	12.60133	5.51444	12.00338	-0.00783	-0.00138	-0.00033	0.00296	0.00049	0.00007	26.30694	-4.79580	-23.11072	-0.04009	-0.01495	0.01082	0.03448
48			0.47000	-2.09459	8.08007	21.84813	-0.01049	-0.00317	0.00017	0.00004	-0.00001	-0.00001	-0.00000	0.00000	0.00000	16.27284	-2.75660	-23.72667	0.04268	0.00404	0.00322	0.00205	0.00021	-0.00010	34.85084	2.96066	-5.63029	-0.22940	0.01564	0.01621	-0.01657	-0.00003	0.00248	12.81919	5.73876	12.08539	-0.00785	-0.00140	-0.00033	0.00323	0.00049	0.00008	26.81331	-4.79902	-23.08052	-0.03989	-0.01540	0.01124	0.03691
49			0.48000	-2.09093	8.07626	21.87045	-0.01047	-0.00319	0.00006	0.00020	-0.00002	-0.00000	-0.00000	0.00000	0.00000	16.24851	-2.77925	-23.75210	0.04279	0.00415	0.00350	0.00183	0.00021	-0.00008	34.81361	2.91218	-5.70572	-0.22894	0.01577	0.01551	-0.01628	-0.00019	0.00243	13.05644	5.96117	12.17716	-0.00787	-0.00143	-0.00034	0.00353	0.00049	0.00009	27.36268	-4.79397	-23.05544	-0.03918	-0.01538	0.01143	0.03958
50			0.49000	-2.07739	8.07016	21.87978	-0.01043	-0.00322	-0.00008	0.00031	-0.00004	0.00000	-0.00000	0.00000	0.00000	16.22585	-2.80527	-23.76979	0.04350	0.00421	0.00380	0.00184	0.00024	-0.00002	34.77723	2.86928	-5.78564	-0.22929	0.01662	0.01526	-0.01601	-0.00042	0.00236	13.31235	6.18325	12.28184	-0.00790	-0.00147	-0.00034	0.00381	0.00049	0.00010	27.96855	-4.77795	-23.05100	-0.03817	-0.01503	0.01146	0.04260
51			0.50000	-2.05764	8.06245	21.87845	-0.01036	-0.00325	-0.00024	0.00036	-0.00005	-0.00000	-0.00000	0.00000	0.00000	16.20134	-2.83968	-23.77756	0.04417	0.00383	0.00397	0.00208	0.00026	0.00006	34.74172	2.83465	-5.86807	-0.22923	0.01765	0.01514	-0.01567	-0.00067	0.00224	13.58459	6.40680	12.40453	-0.00794	-0.00150	-0.00035	0.00407	0.00049	0.00011	28.64414	-4.74655	-23.08508	-0.03726	-0.01444	0.01138	0.04615
52			0.51000	-2.03585	8.05316	21.87091	-0.01028	-0.00327	-0.00039	0.00037	-0.00006	-0.00001	-0.00000	0.00000	0.00000	16.17213	-2.88351	-23.77585	0.04420	0.00285	0.00393	0.00245	0.00021	0.00012	34.70704	2.80833	-5.94987	-0.22784	0.01893	0.01523	-0.01521	-0.00083	0.00207	13.86975	6.63318	12.55051	-0.00796	-0.00154	-0.00034	0.00428	0.00049	0.00012	29.39807	-4.69525	-23.17330	-0.03710	-0.01369	0.01126	0.05076
53			0.52000	-2.01432	8.04075	21.85972	-0.01019	-0.00328	-0.00051	0.00035	-0.00009	-0.00001	-0.00000	0.00000	0.00000	16.13725	-2.93072	-23.76612	0.04355	0.00154	0.00374	0.00280	0.00010	0.00016	34.67293	2.78738	-6.02511	-0.22529	0.02037	0.01551	-0.01475	-0.00077	0.00183	14.16403	6.86260	12.72247	-0.00794	-0.00157	-0.00031	0.00442	0.00049	0.00012	30.23176	-4.62097	-23.32716	-0.03827	-0.01265	0.01106	0.05711
54			0.53000	-1.99325	8.02278	21.84450	-0.01010	-0.00329	-0.00059	0.00033	-0.00013	-0.00002	-0.00000	0.00000	0.00000	16.09720	-2.97027	-23.75015	0.04270	0.00055	0.00356	0.00306	0.00002	0.00016	34.63860	2.76736	-6.08585	-0.22278	0.02178	0.01592	-0.01455	-0.00044	0.00149	14.46346	7.09406	12.91716	-0.00787	-0.00159	-0.00023	0.00446	0.00048	0.00010	31.13850	-4.52316	-23.54886	-0.04092	-0.01127	0.01071	0.06547
55			0.54000	-1.97188	7.99813	21.82412	-0.01003	-0.00329	-0.00063	0.00032	-0.00016	-0.00002	-0.00000	0.00000	0.00000	16.05321	-2.99299	-23.72953	0.04225	0.00047	0.00356	0.00329	0.00001	0.00015	34.60295	2.74541	-6.12636	-0.22164	0.02342	0.01666	-0.01498	0.00009	0.00109	14.76381	7.32663	13.12556	-0.00777	-0.00160	-0.00014	0.00442	0.00048	0.00006	32.10448	-4.40537	-23.82500	-0.04501	-0.00954	0.01019	0.07575
56			0.55000	-1.95037	7.96914	21.79929	-0.00998	-0.00326	-0.00060	0.00030	-0.00017	-0.00003	-0.00000	0.00000	0.00000	16.00571	-2.99620	-23.70654	0.04248	0.00131	0.00372	0.00361	-0.00002	0.00013	34.56397	2.72092	-6.14517	-0.22231	0.02562	0.01787	-0.01642	0.00070	0.00067	15.06144	7.56005	13.33374	-0.00764	-0.00160	-0.00005	0.00429	0.00049	0.00002	33.11114	-4.27532	-24.12441	-0.04962	-0.00795	0.00971	0.08622
57			0.56000	-1.93049	7.94075	21.77402	-0.00993	-0.00321	-0.00050	0.00026	-0.00015	-0.00002	-0.00000	0.00000	0.00000	15.95364	-2.98369	-23.68677	0.04306	0.00252	0.00388	0.00409	-0.00009	0.00006	34.51915	2.69537	-6.14369	-0.22424	0.02768	0.01911	-0.01902	0.00129	0.00019	15.35429	7.79647	13.53212	-0.00749	-0.00160	0.00001	0.00413	0.00050	-0.00001	34.13952	-4.14260	-24.41330	-0.05423	-0.00670	0.00939	0.09575
58			0.57000	-1.91387	7.91655	21.75406	-0.00990	-0.00312	-0.00032	0.00024	-0.00012	-0.00001	-0.00000	0.00000	0.00000	15.89554	-2.96146	-23.67926	0.04332	0.00345	0.00385	0.00460	-0.00014	-0.00006	34.46579	2.67056	-6.12418	-0.22567	0.02826	0.01959	-0.02243	0.00174	-0.00028	15.64184	8.03906	13.71663	-0.00735	-0.00160	0.00004	0.00398	0.00053	-0.00002	35.17355	-4.01611	-24.66516	-0.05821	-0.00596	0.00933	0.10314
59			0.58000	-1.89888	7.89678	21.74238	-0.00988	-0.00303	-0.00009	0.00027	-0.00010	-0.00000	-0.00000	0.00000	0.00000	15.83232	-2.93301	-23.69203	0.04303	0.00412	0.00368	0.00487	-0.00017	-0.00020	34.40275	2.64674	-6.09003	-0.22558	0.02715	0.01923	-0.02574	0.00196	-0.00059	15.92398	8.29054	13.88905	-0.00724	-0.00160	0.00004	0.00383	0.00056	-0.00002	36.20184	-3.90153	-24.86797	-0.06111	-0.00572	0.00955	0.10772
60			0.59000	-1.88054	7.87950	21.73662	-0.00987	-0.00293	0.00016	0.00038	-0.00009	0.00000	-0.00000	0.00000	0.00000	15.76836	-2.89927	-23.72675	0.04254	0.00478	0.00350	0.00468	-0.00019	-0.00031	34.33152	2.62197	-6.04834	-0.22423	0.02459	0.01823	-0.02781	0.00192	-0.00053	16.20003	8.55184	14.05543	-0.00716	-0.00161	0.00004	0.00371	0.00059	-0.00002	37.21805	-3.79924	-25.02524	-0.06279	-0.00584	0.00999	0.10956
61			0.60000	-1.85350	7.86221	21.73149	-0.00986	-0.00284	0.00039	0.00055	-0.00009	0.00000	-0.00000	0.00000	0.00000	15.71066	-2.86116	-23.77751	0.04219	0.00561	0.00339	0.00393	-0.00022	-0.00037	34.25703	2.59190	-6.01188	-0.22240	0.02134	0.01691	-0.02751	0.00163	-0.00004	16.46802	8.82192	14.22478	-0.00713	-0.00163	0.00003	0.00360	0.00061	-0.00001	38.22031	-3.70457	-25.15260	-0.06339	-0.00609	0.01049	0.10936
62			0.61000	-1.81485	7.84273	21.72359	-0.00984	-0.00276	0.00055	0.00073	-0.00010	0.00001	-0.00000	0.00000	0.00000	15.66706	-2.82141	-23.83452	0.04206	0.00662	0.00340	0.00272	-0.00026	-0.00038	34.18742	2.55088	-5.99691	-0.22093	0.01921	0.01614	-0.02433	0.00135	0.00080	16.72504	9.09865	14.40684	-0.00714	-0.00167	0.00002	0.00350	0.00062	-0.00001	39.21083	-3.61044	-25.26964	-0.06353	-0.00627	0.01091	0.10862
63			0.62000	-1.76539	7.81945	21.71306	-0.00979	-0.00271	0.00063	0.00088	-0.00012	0.00001	-0.00000	0.00000	0.00000	15.64223	-2.78351	-23.89022	0.04191	0.00757	0.00350	0.00136	-0.00026	-0.00037	34.13090	2.49354	-6.01364	-0.21982	0.01966	0.01661	-0.01864	0.00130	0.00182	16.96877	9.37993	14.60928	-0.00718	-0.00172	0.00001	0.00341	0.00063	-0.00001	40.19476	-3.51046	-25.39266	-0.06382	-0.00627	0.01116	0.10868
64			0.63000	-1.70896	7.79112	21.70037	-0.00970	-0.00269	0.00059	0.00094	-0.00015	0.00001	-0.00000	0.00000	0.00000	15.63504	-2.75029	-23.94165	0.04140	0.00800	0.00361	0.00022	-0.00023	-0.00034	34.09291	2.41739	-6.05837	-0.21844	0.02131	0.01747	-0.01134	0.00153	0.00279	17.19959	9.66439	14.83519	-0.00721	-0.00177	-0.00000	0.00335	0.00063	0.00000	41.17808	-3.40113	-25.53031	-0.06477	-0.00613	0.01128	0.11045
65			0.64000	-1.65064	7.75661	21.68331	-0.00959	-0.00271	0.00045	0.00090	-0.00018	0.00002	-0.00000	0.00000	0.00000	15.64069	-2.72261	-23.98649	0.04051	0.00757	0.00361	-0.00057	-0.00018	-0.00028	34.07582	2.32277	-6.11886	-0.21674	0.02219	0.01767	-0.00354	0.00191	0.00341	17.42142	9.95155	15.08252	-0.00719	-0.00182	-0.00001	0.00332	0.00063	0.00001	42.16591	-3.28382	-25.68183	-0.06643	-0.00590	0.01133	0.11387
66			0.65000	-1.59528	7.71506	21.65870	-0.00946	-0.00275	0.00024	0.00079	-0.00022	0.00001	-0.00000	0.00000	0.00000	15.65506	-2.69936	-24.02071	0.03937	0.00642	0.00349	-0.00112	-0.00016	-0.00020	34.07937	2.21178	-6.18616	-0.21524	0.02212	0.01717	0.00360	0.00225	0.00369	17.64088	10.24146	15.34629	-0.00711	-0.00184	-0.00002	0.00335	0.00063	0.00001	43.16015	-3.16489	-25.83943	-0.06856	-0.00574	0.01149	0.11811
67			0.66000	-1.54713	7.66684	21.62538	-0.00932	-0.00280	-0.00000	0.00062	-0.00025	-0.00000	-0.00000	0.00000	0.00000	15.67571	-2.67806	-24.04068	0.03822	0.00494	0.00330	-0.00147	-0.00015	-0.00011	34.10036	2.08817	-6.25743	-0.21437	0.02239	0.01665	0.00899	0.00251	0.00380	17.86545	10.53406	15.62189	-0.00695	-0.00185	-0.00004	0.00341	0.00063	0.00002	44.15707	-3.05374	-25.99357	-0.07088	-0.00563	0.01173	0.12192
68			0.67000	-1.50985	7.61420	21.58564	-0.00920	-0.00284	-0.00023	0.00040	-0.00027	-0.00002	-0.00000	0.00000	0.00000	15.70040	-2.65654	-24.04674	0.03734	0.00358	0.00314	-0.00162	-0.00013	-0.00004	34.13272	1.95850	-6.33089	-0.21459	0.02397	0.01672	0.01167	0.00276	0.00384	18.10123	10.82924	15.90800	-0.00673	-0.00185	-0.00006	0.00350	0.00062	0.00004	45.14725	-2.96074	-26.13696	-0.07300	-0.00554	0.01203	0.12390
69			0.68000	-1.48660	7.56164	21.54510	-0.00910	-0.00287	-0.00040	0.00017	-0.00025	-0.00002	-0.00000	0.00000	0.00000	15.72562	-2.63408	-24.04510	0.03683	0.00266	0.00304	-0.00153	-0.00010	-0.00003	34.16764	1.83157	-6.40112	-0.21548	0.02650	0.01732	0.01114	0.00297	0.00368	18.35049	11.12696	16.20713	-0.00649	-0.00183	-0.00008	0.00356	0.00060	0.00005	46.11596	-2.89668	-26.26450	-0.07494	-0.00541	0.01234	0.12327
70			0.69000	-1.47900	7.51476	21.51073	-0.00904	-0.00288	-0.00048	-0.00006	-0.00021	-0.00002	-0.00000	0.00000	0.00000	15.74787	-2.61190	-24.04407	0.03672	0.00233	0.00302	-0.00127	-0.00008	-0.00004	34.19612	1.71554	-6.46035	-0.21670	0.02847	0.01782	0.00784	0.00304	0.00321	18.61141	11.42720	16.52366	-0.00628	-0.00183	-0.00009	0.00361	0.00058	0.00006	47.04410	-2.87141	-26.37233	-0.07708	-0.00521	0.01262	0.12012
71			0.70000	-1.48655	7.47786	21.48893	-0.00904	-0.00286	-0.00044	-0.00025	-0.00016	-0.00001	-0.00000	0.00000	0.00000	15.76537	-2.59183	-24.04867	0.03692	0.00256	0.00302	-0.00096	-0.00007	-0.00006	34.21221	1.61412	-6.50328	-0.21800	0.02900	0.01786	0.00292	0.00300	0.00257	18.88000	11.72953	16.86076	-0.00612	-0.00183	-0.00008	0.00365	0.00056	0.00006	47.91142	-2.89051	-26.45664	-0.08002	-0.00491	0.01286	0.11537
72			0.71000	-1.50661	7.45315	21.48412	-0.00910	-0.00281	-0.00028	-0.00037	-0.00009	0.00000	-0.00000	0.00000	0.00000	15.77826	-2.57542	-24.05874	0.03718	0.00331	0.00301	-0.00070	-0.00006	-0.00007	34.21348	1.52476	-6.53033	-0.21886	0.02821	0.01756	-0.00250	0.00295	0.00206	19.15392	12.03167	17.21727	-0.00606	-0.00186	-0.00005	0.00373	0.00054	0.00004	48.70338	-2.95127	-26.51344	-0.08417	-0.00454	0.01310	0.11021
73			0.72000	-1.53478	7.44099	21.49681	-0.00918	-0.00274	-0.00002	-0.00043	-0.00003	0.00000	-0.00000	0.00000	0.00000	15.78788	-2.56349	-24.06959	0.03712	0.00442	0.00297	-0.00057	-0.00005	-0.00005	34.20034	1.43952	-6.54720	-0.21868	0.02663	0.01706	-0.00741	0.00298	0.00188	19.43468	12.32961	17.58663	-0.00606	-0.00191	-0.00002	0.00387	0.00052	0.00002	49.41590	-3.04200	-26.53756	-0.08917	-0.00430	0.01360	0.10517
74			0.73000	-1.56520	7.44023	21.52208	-0.00923	-0.00264	0.00030	-0.00041	0.00002	-0.00001	-0.00000	0.00000	0.00000	15.79660	-2.55647	-24.07362	0.03655	0.00558	0.00284	-0.00061	-0.00005	0.00001	34.17549	1.34779	-6.56249	-0.21715	0.02494	0.01657	-0.01106	0.00315	0.00207	19.72722	12.61807	17.95983	-0.00611	-0.00198	-0.00001	0.00407	0.00049	0.00001	50.05545	-3.14273	-26.52467	-0.09420	-0.00448	0.01469	0.10072
75			0.74000	-1.59234	7.44753	21.55079	-0.00923	-0.00254	0.00062	-0.00033	0.00004	-0.00003	-0.00000	0.00000	0.00000	15.80684	-2.55381	-24.06436	0.03548	0.00642	0.00260	-0.00074	-0.00006	0.00007	34.14286	1.23929	-6.58412	-0.21446	0.02403	0.01637	-0.01330	0.00354	0.00255	20.03634	12.89154	18.33154	-0.00620	-0.00205	-0.00004	0.00434	0.00044	0.00003	50.63758	-3.22787	-26.47537	-0.09859	-0.00538	0.01669	0.09799
76			0.75000	-1.61305	7.45739	21.57250	-0.00913	-0.00243	0.00087	-0.00026	0.00003	-0.00002	-0.00000	0.00000	0.00000	15.81910	-2.55386	-24.04165	0.03412	0.00680	0.00227	-0.00076	-0.00008	0.00010	34.10562	1.10783	-6.61581	-0.21094	0.02440	0.01664	-0.01465	0.00419	0.00320	20.36437	13.14320	18.70510	-0.00635	-0.00214	-0.00013	0.00469	0.00034	0.00010	51.18705	-3.27083	-26.39569	-0.10198	-0.00695	0.01948	0.09903
77			0.76000	-1.62855	7.46324	21.57874	-0.00891	-0.00233	0.00100	-0.00025	0.00000	0.00001	-0.00000	0.00000	0.00000	15.83022	-2.55479	-24.01328	0.03272	0.00671	0.00194	-0.00052	-0.00007	0.00008	34.06477	0.95296	-6.65623	-0.20661	0.02519	0.01683	-0.01559	0.00493	0.00376	20.70953	13.36150	19.09189	-0.00662	-0.00227	-0.00027	0.00510	0.00016	0.00021	51.73995	-3.24854	-26.29317	-0.10368	-0.00886	0.02245	0.10588
78			0.77000	-1.64471	7.45923	21.56524	-0.00859	-0.00224	0.00098	-0.00036	-0.00005	0.00004	-0.00000	0.00000	0.00000	15.83513	-2.55560	-23.99006	0.03145	0.00616	0.00170	-0.00002	-0.00004	0.00005	34.02066	0.77839	-6.70258	-0.20139	0.02510	0.01612	-0.01620	0.00539	0.00401	21.06203	13.52736	19.50891	-0.00706	-0.00245	-0.00047	0.00553	-0.00015	0.00037	52.34486	-3.14407	-26.17448	-0.10286	-0.01044	0.02460	0.12000
79			0.78000	-1.67067	7.44029	21.53282	-0.00814	-0.00216	0.00079	-0.00059	-0.00011	0.00005	-0.00000	0.00000	0.00000	15.82936	-2.55593	-23.97942	0.03048	0.00521	0.00161	0.00068	-0.00000	0.00001	33.97402	0.58958	-6.75469	-0.19567	0.02432	0.01457	-0.01673	0.00546	0.00393	21.40030	13.61381	19.97352	-0.00775	-0.00273	-0.00071	0.00580	-0.00070	0.00057	53.06339	-2.94691	-26.04552	-0.09877	-0.01099	0.02492	0.14113
80			0.79000	-1.71775	7.40192	21.48660	-0.00756	-0.00207	0.00046	-0.00093	-0.00019	0.00004	-0.00000	0.00000	0.00000	15.80925	-2.55625	-23.98387	0.03010	0.00386	0.00170	0.00153	0.00003	-0.00003	33.92390	0.39250	-6.81513	-0.19017	0.02280	0.01210	-0.01824	0.00505	0.00354	21.68779	13.58807	20.49915	-0.00872	-0.00312	-0.00094	0.00561	-0.00160	0.00077	53.96901	-2.65188	-25.91155	-0.09123	-0.01019	0.02305	0.16670
81			0.80000	-1.79917	7.33909	21.43443	-0.00687	-0.00198	0.00000	-0.00135	-0.00028	0.00000	-0.00000	0.00000	0.00000	15.77205	-2.55823	-24.00013	0.03039	0.00218	0.00197	0.00246	0.00003	-0.00005	33.86510	0.19216	-6.89108	-0.18444	0.01983	0.00827	-0.02170	0.00403	0.00271	21.87480	13.41474	21.09466	-0.00998	-0.00366	-0.00112	0.00442	-0.00302	0.00093	55.14516	-2.25509	-25.77835	-0.08071	-0.00804	0.01907	0.19156
82			0.81000	-1.92959	7.24543	21.38390	-0.00610	-0.00189	-0.00054	-0.00179	-0.00038	-0.00004	-0.00000	0.00000	0.00000	15.71784	-2.56514	-24.01579	0.03143	0.00038	0.00245	0.00340	0.00001	-0.00001	33.78967	-0.00975	-6.99705	-0.17850	0.01644	0.00369	-0.02727	0.00281	0.00141	21.90311	13.06180	21.76613	-0.01147	-0.00432	-0.00121	0.00157	-0.00510	0.00100	56.67885	-1.75384	-25.65482	-0.06880	-0.00456	0.01302	0.21079
83			0.82000	-2.12404	7.11374	21.33943	-0.00531	-0.00180	-0.00110	-0.00221	-0.00049	-0.00007	-0.00000	0.00000	0.00000	15.64860	-2.58236	-24.01184	0.03348	-0.00126	0.00312	0.00437	-0.00004	0.00016	33.68990	-0.21427	-7.14702	-0.17278	0.01456	-0.00044	-0.03419	0.00193	-0.00020	21.71365	12.50787	22.51308	-0.01306	-0.00508	-0.00120	-0.00357	-0.00789	0.00098	58.64910	-1.15357	-25.55025	-0.05759	-0.00033	0.00544	0.22302
84			0.83000	-2.39622	6.93828	21.30249	-0.00456	-0.00173	-0.00165	-0.00255	-0.00060	-0.00007	-0.00000	0.00000	0.00000	15.56631	-2.61810	-23.96988	0.03662	-0.00261	0.00392	0.00542	-0.00014	0.00054	33.56145	-0.42243	-7.34218	-0.16748	0.01439	-0.00376	-0.04116	0.00148	-0.00192	21.25618	11.74802	23.32324	-0.01462	-0.00590	-0.00112	-0.01121	-0.01122	0.00088	61.11255	-0.47622	-25.46841	-0.04935	0.00339	-0.00220	0.23443
85			0.84000	-2.75647	6.71755	21.27258	-0.00391	-0.00170	-0.00211	-0.00280	-0.00072	-0.00006	-0.00000	0.00000	0.00000	15.47283	-2.68202	-23.87556	0.04048	-0.00365	0.00472	0.00649	-0.00029	0.00118	33.40502	-0.63498	-7.56794	-0.16165	0.01493	-0.00641	-0.04661	0.00140	-0.00347	20.50071	10.79646	24.16804	-0.01600	-0.00671	-0.00099	-0.02090	-0.01465	0.00071	64.09121	0.23438	-25.40048	-0.04617	0.00545	-0.00832	0.25997
86			0.85000	-3.20936	6.45678	21.24773	-0.00338	-0.00169	-0.00245	-0.00295	-0.00081	-0.00003	-0.00000	0.00000	0.00000	15.37071	-2.78310	-23.71771	0.04442	-0.00441	0.00538	0.00738	-0.00051	0.00206	33.22583	-0.85349	-7.80104	-0.15459	0.01526	-0.00830	-0.04959	0.00169	-0.00450	19.44843	9.68842	24.99564	-0.01708	-0.00743	-0.00084	-0.03129	-0.01746	0.00050	67.56555	0.91077	-25.31937	-0.04940	0.00526	-0.01172	0.31824
87			0.86000	-3.75152	6.16891	21.22544	-0.00294	-0.00168	-0.00259	-0.00300	-0.00086	-0.00001	-0.00000	0.00000	0.00000	15.26368	-2.92659	-23.48822	0.04787	-0.00492	0.00574	0.00776	-0.00075	0.00302	33.03068	-1.08175	-8.01806	-0.14604	0.01386	-0.00975	-0.04983	0.00214	-0.00509	18.13892	8.48218	25.72623	-0.01772	-0.00797	-0.00071	-0.04034	-0.01877	0.00027	71.47590	1.46955	-25.18276	-0.05868	0.00294	-0.01138	0.41776
88			0.87000	-4.37160	5.87322	21.20505	-0.00257	-0.00164	-0.00251	-0.00292	-0.00083	0.00002	-0.00000	0.00000	0.00000	15.15754	-3.11085	-23.18017	0.05059	-0.00535	0.00561	0.00730	-0.00094	0.00381	32.82711	-1.32801	-8.20612	-0.13701	0.00920	-0.01139	-0.04765	0.00200	-0.00578	16.65050	7.25931	26.25938	-0.01782	-0.00821	-0.00061	-0.04577	-0.01783	0.00003	75.73212	1.83007	-24.94677	-0.07155	-0.00055	-0.00674	0.54532
89			0.88000	-5.05307	5.58919	21.19245	-0.00216	-0.00150	-0.00217	-0.00265	-0.00071	0.00009	-0.00000	0.00000	0.00000	15.06040	-3.32467	-22.78896	0.05237	-0.00569	0.00495	0.00588	-0.00099	0.00406	32.62393	-1.60669	-8.37113	-0.12858	0.00286	-0.01268	-0.04363	0.00084	-0.00668	15.09477	6.11957	26.49521	-0.01735	-0.00809	-0.00060	-0.04581	-0.01451	-0.00024	80.22795	1.93459	-24.58264	-0.08427	-0.00367	0.00203	0.66911
90			0.89000	-5.78034	5.32820	21.20333	-0.00159	-0.00121	-0.00160	-0.00206	-0.00052	0.00016	-0.00000	0.00000	0.00000	14.97904	-3.54789	-22.32208	0.05247	-0.00573	0.00382	0.00384	-0.00082	0.00352	32.42905	-1.93628	-8.53380	-0.11931	-0.00131	-0.01236	-0.03808	-0.00049	-0.00734	13.60855	5.16586	26.36262	-0.01631	-0.00761	-0.00070	-0.04001	-0.00957	-0.00062	84.85903	1.76457	-24.09153	-0.09260	-0.00486	0.01362	0.74997
91			0.90000	-6.54624	5.08895	21.25946	-0.00070	-0.00073	-0.00088	-0.00096	-0.00028	0.00017	-0.00000	0.00000	0.00000	14.91589	-3.75582	-21.81026	0.04946	-0.00515	0.00239	0.00177	-0.00048	0.00223	32.24649	-2.33470	-8.71441	-0.10484	0.00023	-0.00933	-0.03080	0.00011	-0.00644	12.34066	4.48308	25.84450	-0.01484	-0.00682	-0.00093	-0.02962	-0.00436	-0.00127	89.54163	1.35010	-23.51392	-0.09293	-0.00328	0.02562	0.75712
92			0.91000	-7.35891	4.85887	21.37943	0.00062	-0.00005	-0.00009	0.00091	-0.00002	0.00003	-0.00000	0.00000	0.00000	14.87178	-3.92537	-21.31240	0.04214	-0.00395	0.00075	0.00006	-0.00016	0.00061	32.07681	-2.81423	-8.91534	-0.08113	0.00884	-0.00323	-0.02167	0.00521	-0.00250	11.42978	4.11453	24.98841	-0.01314	-0.00587	-0.00124	-0.01727	-0.00021	-0.00215	94.22350	0.77275	-22.92492	-0.08315	0.00067	0.03530	0.67669
93			0.92000	-8.24618	4.61705	21.57243	0.00239	0.00081	0.00062	0.00388	0.00032	-0.00029	-0.00000	0.00000	0.00000	14.85334	-4.03887	-20.91632	0.02995	-0.00251	-0.00100	-0.00119	-0.00001	-0.00053	31.92102	-3.37895	-9.10739	-0.04754	0.02173	0.00492	-0.01144	0.01633	0.00390	10.97815	4.04138	23.89568	-0.01144	-0.00486	-0.00154	-0.00567	0.00216	-0.00300	98.88298	0.16359	-22.40922	-0.06326	0.00550	0.04061	0.51281
94			0.93000	-9.25375	4.33415	21.83940	0.00443	0.00173	0.00107	0.00828	0.00081	-0.00065	-0.00000	0.00000	0.00000	14.87634	-4.08548	-20.72821	0.01260	-0.00147	-0.00278	-0.00116	-0.00000	-0.00020	31.78234	-4.02584	-9.23058	-0.01015	0.03045	0.01166	-0.00229	0.02928	0.00833	11.02856	4.17917	22.69200	-0.00989	-0.00390	-0.00170	0.00340	0.00280	-0.00339	103.51694	-0.31273	-22.02228	-0.03500	0.00937	0.04051	0.28224
95			0.94000	-10.43177	3.96947	22.17645	0.00633	0.00256	0.00116	0.01384	0.00159	-0.00089	-0.00000	0.00000	0.00000	14.95313	-4.06311	-20.83648	-0.01014	-0.00162	-0.00456	0.00147	-0.00005	0.00218	31.65450	-4.74644	-9.22213	0.02481	0.02514	0.01294	0.00617	0.03009	0.00722	11.55097	4.40179	21.49073	-0.00851	-0.00304	-0.00162	0.00921	0.00230	-0.00309	108.12143	-0.49909	-21.75957	-0.00102	0.01094	0.03526	0.00818
96			0.95000	-11.80893	3.47274	22.57458	0.00749	0.00308	0.00089	0.01881	0.00261	-0.00082	-0.00000	0.00000	0.00000	15.08064	-3.97922	-21.26734	-0.03761	-0.00360	-0.00635	0.00720	-0.00027	0.00633	31.51190	-5.52898	-9.05362	0.05743	0.00095	0.00702	0.01905	0.00134	0.00270	12.44847	4.58192	20.36599	-0.00733	-0.00232	-0.00129	0.01193	0.00138	-0.00230	112.67450	-0.29677	-21.55517	0.03522	0.00972	0.02595	-0.27696
97			0.96000	-13.36020	2.79682	23.01922	0.00722	0.00302	0.00034	0.01970	0.00341	-0.00037	-0.00000	0.00000	0.00000	15.25055	-3.84922	-21.96543	-0.06815	-0.00794	-0.00822	0.01695	-0.00090	0.01115	31.32024	-6.36101	-8.74757	0.08912	-0.04016	-0.00508	0.04163	-0.06326	-0.00133	13.58754	4.62238	19.33986	-0.00645	-0.00177	-0.00077	0.01255	0.00055	-0.00131	117.13267	0.30336	-21.30444	0.06977	0.00604	0.01406	-0.53330
98			0.97000	-14.97639	1.92238	23.49157	0.00496	0.00215	-0.00030	0.01326	0.00300	0.00037	-0.00000	0.00000	0.00000	15.46869	-3.69471	-22.80470	-0.09886	-0.01455	-0.01019	0.03512	-0.00190	0.01485	31.05273	-7.22772	-8.36870	0.11498	-0.09014	-0.02057	0.07193	-0.14739	-0.00472	14.83956	4.46563	18.38360	-0.00594	-0.00139	-0.00014	0.01231	-0.00003	-0.00025	121.44059	1.22376	-20.89952	0.09982	0.00095	0.00158	-0.73058
99			0.98000	-16.45132	0.88809	23.97057	0.00041	0.00033	-0.00081	0.00090	0.00051	0.00106	-0.00000	0.00000	0.00000	15.76411	-3.54618	-23.61762	-0.12581	-0.02269	-0.01226	0.07072	-0.00299	0.01542	30.69748	-8.10237	-8.00154	0.12592	-0.13819	-0.03660	0.09602	-0.21671	-0.01022	16.10940	4.08815	17.43277	-0.00580	-0.00115	0.00050	0.01194	-0.00039	0.00095	125.54680	2.33401	-20.26324	0.12499	-0.00432	-0.00974	-0.86231
100			0.99000	-17.49669	-0.18793	24.43278	-0.00637	-0.00240	-0.00107	-0.00741	-0.00347	0.00133	-0.00000	0.00000	0.00000	16.20143	-3.44653	-24.23472	-0.14423	-0.03142	-0.01446	0.13600	-0.00441	0.01126	30.27041	-8.93690	-7.72085	0.10997	-0.17559	-0.05268	0.08903	-0.23940	-0.01904	17.33930	3.48985	16.41019	-0.00590	-0.00101	0.00103	0.01160	-0.00060	0.00224	129.41383	3.49532	-19.36808	0.14635	-0.00882	-0.01893	-0.93729
101			1.00000	-17.78615	-1.11183	24.84471	-0.01491	-0.00585	-0.00106	0.00607	-0.00604	0.00103	-0.00000	0.00000	0.00000	16.89906	-3.45050	-24.52201	-0.14904	-0.04004	-0.01692	0.23622	-0.00753	0.00164	29.83753	-9.66083	-7.56634	0.05095	-0.19766	-0.07186	0.03469	-0.20253	-0.02896	18.49629	2.68574	15.25079	-0.00606	-0.00093	0.00124	0.01111	-0.00073	0.00317	133.01285	4.59221	-18.24068	0.16471	-0.01221	-0.02578	-0.96298
102			1.01000	-17.02072	-1.65209	25.14449	-0.02430	-0.00959	-0.00094	0.05873	-0.00304	0.00042	-0.00000	0.00000	0.00000	18.02782	-3.62203	-24.40688	-0.13548	-0.04867	-0.01988	0.34539	-0.01494	-0.01353	29.52202	-10.18527	-7.53306	-0.07038	-0.20334	-0.09991	-0.02154	-0.11390	-0.03295	19.55713	1.70275	13.92069	-0.00612	-0.00087	0.00094	0.01026	-0.00079	0.00276	136.30782	5.54333	-16.95802	0.17958	-0.01407	-0.02982	-0.93689
103			1.02000	-15.00804	-1.61221	25.22396	0.05770	0.01599	-0.01216	-0.26525	-0.00921	-0.00394	-0.00779	-0.04947	0.11335	19.78047	-4.03094	-23.89621	-0.00604	-0.08500	-0.01428	0.02311	-0.04459	-0.02035	29.48524	-10.40574	-7.57710	-0.35868	-0.19471	-0.17131	0.12074	0.00504	-0.01466	20.49968	0.58084	12.42940	-0.00600	-0.00084	-0.00002	0.00897	-0.00080	-0.00006	139.24147	6.29976	-15.64066	0.18883	-0.01390	-0.03035	-0.84831
104			1.03000	-11.75590	-0.93329	24.93970	0.36967	0.10987	-0.04139	-2.41220	-0.15415	-0.04989	-0.01240	-0.30816	0.60828	22.31917	-4.74633	-23.08523	0.78786	-0.09691	0.08253	-4.17802	-0.08241	0.16680	29.88950	-10.20787	-7.63525	-1.40855	0.15463	-0.31162	1.69522	-0.11242	0.10639	21.30104	-0.62669	10.83180	-0.00571	-0.00083	-0.00164	0.00736	-0.00079	-0.00555	141.72942	6.83887	-14.43913	0.18921	-0.01124	-0.02676	-0.68903
105			1.04000	-7.54023	0.21985	24.17756	0.85638	0.20589	0.00371	-6.63707	-0.39038	0.00744	0.07496	-0.39474	1.30136	25.71310	-5.81485	-22.14136	0.93145	0.19808	0.21668	-6.30462	0.24710	0.51965	30.84927	-9.48828	-7.66149	-0.81691	0.78962	0.10446	1.78312	-1.19567	-0.09258	21.94233	-1.85661	9.21800	-0.00532	-0.00084	-0.00372	0.00564	-0.00078	-0.01238	143.66463	7.15959	-13.51084	0.17688	-0.00608	-0.01901	-0.46762
106			1.05000	-2.86085	1.50282	22.93416	1.40944	0.19482	0.08277	-11.32531	-0.37684	0.21412	0.19243	-0.17983	2.91422	29.89228	-7.22332	-21.24786	0.47226	0.54013	0.32362	-3.76551	0.86519	0.82711	32.38485	-8.19696	-7.66959	3.10269	1.21422	1.19250	-9.64328	-2.80463	-1.67624	22.41603	-3.04109	7.69274	-0.00488	-0.00089	-0.00586	0.00399	-0.00076	-0.01793	144.93681	7.27828	-12.98728	0.14924	0.00119	-0.00771	-0.22482
107			1.06000	1.74178	2.57766	21.33434	1.61406	0.05898	0.13940	-12.10903	-0.09565	0.40237	0.11757	-0.07859	4.50016	34.65114	-8.85855	-20.52734	1.42775	0.15008	0.24879	-12.44461	0.26312	0.62800	34.39999	-6.39078	-7.74187	5.59041	0.95689	1.63159	-21.17359	-2.85286	-2.81450	22.72919	-4.11076	6.35621	-0.00444	-0.00095	-0.00754	0.00253	-0.00072	-0.01955	145.46165	7.22396	-12.94329	0.10555	0.00967	0.00578	-0.02922
108			1.07000	5.88100	3.27389	19.58605	1.55775	0.02407	0.10157	-10.13515	-0.02844	0.29181	-0.08843	-0.34065	3.81241	39.69164	-10.51700	-20.00422	2.79944	-0.64396	0.04167	-24.90003	-1.04929	0.09661	36.69170	-4.26384	-7.99064	2.64410	0.24026	0.80106	-10.74333	-0.81280	-1.37072	22.90060	-5.00131	5.28882	-0.00402	-0.00103	-0.00821	0.00134	-0.00065	-0.01632	145.20624	7.03718	-13.37931	0.04750	0.01800	0.01964	0.04592
109			1.08000	9.38601	3.61313	17.93149	1.50601	0.08747	0.03186	-8.12698	-0.06829	0.08089	-0.10811	-0.65615	2.63294	44.68303	-11.99844	-19.65152	3.48794	-0.78978	0.27616	-29.70915	-1.04837	0.53734	39.00316	-2.11471	-8.49646	-0.63657	0.53392	0.30178	2.47473	-1.82450	-0.40688	22.95475	-5.66538	4.53722	-0.00369	-0.00107	-0.00750	0.00043	-0.00049	-0.00989	144.20129	6.77666	-14.21675	-0.02144	0.02392	0.03140	-0.04561
110			1.09000	12.25160	3.71005	16.57306	1.65346	0.14295	0.02452	-7.25821	-0.06198	0.04895	0.01528	-0.63362	2.30468	49.33477	-13.18073	-19.45510	3.18157	-0.50855	0.63386	-24.49356	-0.50291	0.90421	41.10174	-0.25127	-9.24972	-0.21862	1.31460	0.56700	0.73112	-4.03244	-0.43642	22.91868	-6.07779	4.10101	-0.00344	-0.00102	-0.00536	-0.00021	-0.00025	-0.00363	142.54427	6.52156	-15.30799	-0.09627	0.02519	0.03860	-0.29883
111			1.10000	14.56679	3.63554	15.59108	1.88372	0.16062	0.05027	-6.73359	-0.01197	0.07329	0.11073	-0.52961	2.47332	53.44796	-13.99053	-19.41393	3.01453	-0.37385	0.87258	-19.92145	-0.25358	0.69030	42.82732	1.11438	-10.12796	1.21984	1.88814	0.87131	-3.16060	-4.54044	-0.17782	22.82101	-6.23135	3.93098	-0.00323	-0.00082	-0.00206	-0.00060	0.00000	-0.00029	140.39055	6.36772	-16.46602	-0.17114	0.02112	0.04005	-0.65352
112			1.11000	16.45186	3.38604	14.93515	2.03274	0.15443	0.07178	-5.98882	0.04533	0.07869	0.10373	-0.52157	2.59597	56.92155	-14.37836	-19.51728	3.26786	-0.53008	0.88274	-17.69077	-0.23110	0.08900	44.10180	1.93224	-10.93631	1.63949	1.88433	0.88654	-2.94425	-2.98279	0.10844	22.69049	-6.13616	3.95155	-0.00299	-0.00044	0.00193	-0.00075	0.00012	-0.00051	137.92328	6.42565	-17.51831	-0.24026	0.01180	0.03578	-1.02127
113			1.12000	18.00886	2.96328	14.48275	2.07874	0.14760	0.09623	-5.08836	0.08481	0.09158	0.05468	-0.51822	2.53691	59.73758	-14.35821	-19.76109	3.37315	-0.68521	0.73128	-14.28443	-0.22356	-0.40656	44.93014	2.32360	-11.48130	1.58032	1.56969	0.78438	-1.73677	-1.23373	0.04878	22.55157	-5.82716	4.09284	-0.00272	0.00011	0.00607	-0.00072	-0.00006	-0.00330	135.30768	6.80992	-18.36003	-0.29944	-0.00336	0.02604	-1.33149
114			1.13000	19.30002	2.42390	14.10231	2.05712	0.14710	0.11992	-4.15410	0.10168	0.11648	0.02492	-0.50082	2.42236	61.93496	-14.00931	-20.16788	3.34040	-0.71926	0.63608	-10.48072	-0.25895	-0.70811	45.38919	2.52194	-11.61850	1.43398	1.37915	0.71581	-0.83608	-0.19464	-0.28048	22.42020	-5.36522	4.30823	-0.00240	0.00077	0.00992	-0.00061	-0.00050	-0.00717	132.65723	7.60535	-18.97650	-0.34605	-0.02438	0.01161	-1.55292
115			1.14000	20.35569	1.84643	13.69437	1.99566	0.13788	0.13086	-3.24705	0.09083	0.14070	0.00826	-0.48172	2.35960	63.56967	-13.41913	-20.74583	3.36077	-0.71607	0.61214	-7.21494	-0.30991	-0.93587	45.58884	2.75655	-11.27882	1.27901	1.31459	0.68327	-0.32541	0.41663	-0.73306	22.30456	-4.82110	4.57668	-0.00200	0.00147	0.01323	-0.00046	-0.00103	-0.01115	130.02734	8.82252	-19.43635	-0.37795	-0.04899	-0.00543	-1.68228
116			1.15000	21.19247	1.28540	13.21006	1.89053	0.11235	0.13216	-2.38893	0.06191	0.15700	0.00054	-0.44526	2.32708	64.68423	-12.65782	-21.42201	3.37169	-0.68096	0.61720	-4.26996	-0.27338	-1.08563	45.62462	3.14343	-10.49575	1.21437	1.31191	0.67480	-0.07307	0.80408	-1.15711	22.20481	-4.25705	4.90069	-0.00153	0.00216	0.01587	-0.00033	-0.00141	-0.01498	127.42379	10.37492	-19.86883	-0.39387	-0.07333	-0.02246	-1.73079
117			1.16000	21.82667	0.76374	12.65394	1.73677	0.08059	0.12744	-1.61985	0.03515	0.15841	-0.00159	-0.39690	2.25946	65.30743	-11.79480	-22.05577	3.29781	-0.60780	0.62537	-1.58896	-0.13281	-1.11379	45.55280	3.66570	-9.39764	1.16691	1.32499	0.66928	0.08641	1.03278	-1.41385	22.10851	-3.72292	5.29997	-0.00109	0.00278	0.01779	-0.00026	-0.00144	-0.01866	124.81264	12.08959	-20.42895	-0.39527	-0.09414	-0.03809	-1.72170
118			1.17000	22.27672	0.29082	12.07417	1.55407	0.04620	0.11935	-0.98833	0.01605	0.14228	-0.00811	-0.34929	2.14308	65.46396	-10.91060	-22.52854	3.15196	-0.52678	0.59720	0.73749	0.01833	-0.96458	45.39034	4.24114	-8.15567	1.06744	1.28178	0.64893	0.22439	1.06068	-1.43126	21.98973	-3.25747	5.79490	-0.00084	0.00328	0.01894	-0.00026	-0.00107	-0.02185	122.13691	13.73562	-21.24992	-0.38621	-0.10926	-0.05189	-1.68190
119			1.18000	22.56207	-0.12254	11.54112	1.37007	0.01466	0.10974	-0.51180	0.00424	0.11198	-0.01793	-0.30369	2.01436	65.18370	-10.09563	-22.80502	2.97538	-0.45566	0.54180	2.64811	0.10632	-0.70585	45.13176	4.79402	-6.93848	0.96925	1.19395	0.61612	0.36276	0.89622	-1.25190	21.81767	-2.88367	6.38928	-0.00086	0.00361	0.01930	-0.00037	-0.00044	-0.02394	119.34605	15.05996	-22.39520	-0.37107	-0.11700	-0.06305	-1.62962
120			1.19000	22.70404	-0.46377	11.12171	1.19909	-0.00887	0.09921	-0.17710	-0.00230	0.07466	-0.01866	-0.25478	1.89141	64.51527	-9.44227	-22.91986	2.75861	-0.38280	0.50168	4.02277	0.11615	-0.44641	44.77420	5.28040	-5.89360	0.94459	1.13686	0.58484	0.52079	0.62871	-0.97047	21.56459	-2.60207	7.06578	-0.00111	0.00375	0.01891	-0.00065	0.00017	-0.02450	116.42637	15.83303	-23.83241	-0.35320	-0.11636	-0.07010	-1.57121
121			1.20000	22.72695	-0.72864	10.85989	1.03990	-0.02383	0.08953	0.04143	-0.00611	0.03964	-0.00790	-0.20942	1.77230	63.53496	-9.02289	-22.92974	2.52488	-0.30658	0.49507	4.79629	0.07807	-0.21253	44.33501	5.68102	-5.13361	0.94475	1.13593	0.55979	0.66923	0.30564	-0.64945	21.21146	-2.38941	7.79234	-0.00154	0.00371	0.01797	-0.00117	0.00051	-0.02358	113.41612	15.90377	-25.44296	-0.33543	-0.10810	-0.07214	-1.50661
122			1.21000	22.65465	-0.93070	10.76707	0.89179	-0.03281	0.08049	0.17290	-0.00938	0.01243	0.00386	-0.17143	1.65463	62.33197	-8.86836	-22.87266	2.30004	-0.24412	0.49279	5.07309	0.03732	0.01120	43.84700	5.98824	-4.72137	0.92509	1.13419	0.53017	0.76508	-0.04605	-0.32355	20.75595	-2.20648	8.52756	-0.00213	0.00354	0.01676	-0.00194	0.00048	-0.02152	110.40026	15.24562	-27.05872	-0.31918	-0.09425	-0.06929	-1.42818
123			1.22000	22.50460	-1.09929	10.82265	0.75909	-0.03762	0.07090	0.24735	-0.01292	-0.00450	0.01089	-0.13642	1.53006	60.98056	-8.96087	-22.75451	2.06289	-0.20116	0.46925	4.96000	0.01360	0.19315	43.33812	6.19923	-4.65940	0.90020	1.08991	0.48843	0.82116	-0.33428	-0.04555	20.22174	-2.01385	9.22574	-0.00288	0.00327	0.01551	-0.00288	0.00017	-0.01867	107.48856	13.96946	-28.51165	-0.30340	-0.07699	-0.06251	-1.32019
124			1.23000	22.28568	-1.26666	10.98475	0.64522	-0.03763	0.06156	0.28784	-0.01563	-0.01182	0.01390	-0.10517	1.39808	59.52874	-9.23973	-22.56702	1.81468	-0.17054	0.42997	4.59964	0.00557	0.29365	42.81964	6.31761	-4.88650	0.86714	1.01439	0.43861	0.84677	-0.47768	0.13399	19.65837	-1.78478	9.84537	-0.00375	0.00296	0.01432	-0.00371	-0.00024	-0.01547	104.78530	12.29491	-29.68154	-0.28546	-0.05843	-0.05338	-1.16958
125			1.24000	22.00208	-1.45652	11.20672	0.55228	-0.03402	0.05400	0.30837	-0.01660	-0.01304	0.01366	-0.07793	1.26862	58.00521	-9.61381	-22.31634	1.57105	-0.14641	0.38137	4.12900	0.00649	0.30096	42.28817	6.35739	-5.28734	0.83463	0.92377	0.38792	0.85967	-0.46188	0.20099	19.12620	-1.50880	10.36229	-0.00456	0.00263	0.01324	-0.00401	-0.00058	-0.01240	102.36522	10.49016	-30.52548	-0.26423	-0.04086	-0.04366	-0.98303
126			1.25000	21.65784	-1.68159	11.45066	0.48401	-0.02805	0.04923	0.31980	-0.01546	-0.01169	0.00961	-0.05588	1.15151	56.42840	-9.97881	-22.03697	1.34830	-0.12789	0.32530	3.64971	0.01054	0.23074	41.73118	6.34210	-5.71672	0.80612	0.82337	0.34096	0.87148	-0.32374	0.17667	18.67508	-1.19189	10.77735	-0.00510	0.00233	0.01225	-0.00363	-0.00077	-0.00983	100.26614	8.80555	-31.07298	-0.24049	-0.02611	-0.03466	-0.78440
127			1.26000	21.25929	-1.94302	11.69271	0.43391	-0.02304	0.04598	0.32506	-0.01368	-0.00959	0.00147	-0.04179	1.04655	54.81111	-10.23991	-21.78271	1.16249	-0.11746	0.26552	3.23473	0.01521	0.12380	41.13190	6.29840	-6.03514	0.75531	0.71320	0.29793	0.85915	-0.12851	0.09841	18.32723	-0.85625	11.11356	-0.00531	0.00208	0.01132	-0.00283	-0.00077	-0.00791	98.49033	7.42380	-31.39695	-0.21593	-0.01513	-0.02719	-0.60061
128			1.27000	20.81528	-2.22887	11.92018	0.39378	-0.01717	0.04414	0.32269	-0.01035	-0.00773	-0.00638	-0.03430	0.95340	53.16343	-10.33277	-21.60572	1.01109	-0.10382	0.21815	2.88695	0.01840	0.02656	40.47417	6.24856	-6.14020	0.68556	0.62340	0.26524	0.82479	0.05552	0.00478	18.07357	-0.53741	11.40465	-0.00523	0.00188	0.01037	-0.00205	-0.00062	-0.00653	97.00955	6.44453	-31.58087	-0.19249	-0.00801	-0.02169	-0.44970
129			1.28000	20.33694	-2.51712	12.12599	0.36122	-0.00984	0.04239	0.31384	-0.00560	-0.00623	-0.00962	-0.02907	0.87600	51.49535	-10.23376	-21.53831	0.88227	-0.07752	0.19312	2.57204	0.01748	-0.04717	39.74774	6.20716	-5.98412	0.62720	0.57998	0.24871	0.79936	0.20809	-0.08413	17.88293	-0.27506	11.68313	-0.00502	0.00169	0.00938	-0.00157	-0.00036	-0.00551	95.77746	5.89367	-31.69394	-0.17225	-0.00432	-0.01837	-0.33656
130			1.29000	19.83630	-2.78156	12.30486	0.33594	-0.00416	0.03843	0.30143	-0.00204	-0.00487	-0.00938	-0.02376	0.81467	49.81826	-9.95694	-21.58288	0.76982	-0.04539	0.18220	2.26905	0.01262	-0.10164	38.95276	6.17997	-5.57567	0.58988	0.56917	0.24405	0.78975	0.33032	-0.16128	17.71791	-0.10081	11.97071	-0.00479	0.00149	0.00835	-0.00141	-0.00008	-0.00465	94.74940	5.74233	-31.77539	-0.15672	-0.00335	-0.01737	-0.25509
131			1.30000	19.32432	-2.99636	12.45347	0.31115	-0.00023	0.03248	0.28266	-0.00008	-0.00382	-0.00831	-0.01689	0.76267	48.14748	-9.54307	-21.71416	0.66827	-0.01420	0.17498	1.96172	0.00478	-0.13476	38.10460	6.16577	-4.97083	0.56686	0.56765	0.24313	0.77920	0.41018	-0.21651	17.54777	-0.02646	12.27389	-0.00461	0.00127	0.00734	-0.00147	0.00014	-0.00387	93.89845	5.92458	-31.83221	-0.14603	-0.00428	-0.01859	-0.19422
132			1.31000	18.80904	-3.13833	12.57313	0.28713	0.00109	0.02540	0.26109	0.00024	-0.00322	-0.00706	-0.00804	0.72190	46.50502	-9.04426	-21.89133	0.57872	0.01269	0.16822	1.66072	-0.00505	-0.14526	37.23588	6.15811	-4.25356	0.56048	0.56790	0.24301	0.76331	0.44119	-0.24140	17.35457	-0.03893	12.58574	-0.00455	0.00104	0.00639	-0.00165	0.00023	-0.00316	93.21832	6.35106	-31.84848	-0.13842	-0.00623	-0.02137	-0.14378
133			1.32000	18.29409	-3.18850	12.67242	0.26731	-0.00116	0.01748	0.24290	-0.00006	-0.00284	-0.00604	0.00074	0.69686	44.91497	-8.51160	-22.06978	0.51039	0.03229	0.16237	1.40824	-0.01483	-0.13638	36.38848	6.14626	-3.51700	0.56209	0.56441	0.24022	0.73098	0.42371	-0.22922	17.13276	-0.10516	12.89183	-0.00466	0.00080	0.00558	-0.00192	0.00022	-0.00255	92.71257	6.91943	-31.79904	-0.13124	-0.00834	-0.02486	-0.09873
134			1.33000	17.77845	-3.13660	12.76862	0.25654	-0.00742	0.00749	0.23462	0.00081	-0.00172	-0.00395	0.01103	0.68331	43.39013	-7.99004	-22.20411	0.44544	0.04464	0.15541	1.17351	-0.02329	-0.10978	35.59645	6.11501	-2.85451	0.58711	0.54995	0.23011	0.71377	0.36166	-0.17693	16.88467	-0.18365	13.17676	-0.00494	0.00058	0.00496	-0.00223	0.00014	-0.00205	92.37921	7.52541	-31.66286	-0.12296	-0.01000	-0.02849	-0.05995
135			1.34000	17.25749	-2.98930	12.88514	0.25115	-0.01718	-0.00214	0.23382	0.00394	0.00069	0.00252	0.01807	0.67657	41.92195	-7.51740	-22.24739	0.39433	0.06227	0.15857	0.99853	-0.03648	-0.07513	34.87219	6.04699	-2.35494	0.60432	0.54799	0.21882	0.69177	0.28011	-0.09843	16.61571	-0.23621	13.42603	-0.00533	0.00038	0.00452	-0.00258	0.00006	-0.00164	92.20235	8.07262	-31.43047	-0.11387	-0.01093	-0.03160	-0.03004
136			1.35000	16.72563	-2.77609	13.04492	0.25297	-0.02542	-0.00661	0.24194	0.00704	0.00281	0.01350	0.02040	0.67426	40.48375	-7.12239	-22.15651	0.35512	0.09347	0.17090	0.87932	-0.06067	-0.02803	34.20487	5.92943	-2.09218	0.60983	0.56808	0.21263	0.68088	0.18350	-0.00767	16.33304	-0.23576	13.62637	-0.00575	0.00023	0.00427	-0.00286	0.00001	-0.00129	92.15487	8.47932	-31.10629	-0.10512	-0.01108	-0.03325	-0.00947
137			1.36000	16.17930	-2.54644	13.26048	0.26519	-0.03252	-0.00510	0.26063	0.00761	0.00258	0.02773	0.01930	0.67721	39.04329	-6.82334	-21.90156	0.32125	0.13659	0.18677	0.79310	-0.09577	0.03597	33.56772	5.76406	-2.11116	0.61680	0.60772	0.21356	0.70537	0.06190	0.08797	16.04674	-0.17092	13.76825	-0.00610	0.00015	0.00420	-0.00301	-0.00002	-0.00097	92.20531	8.68514	-30.70782	-0.09738	-0.01052	-0.03321	0.00358
138			1.37000	15.62070	-2.35775	13.52803	0.28840	-0.03318	0.00385	0.28752	0.00362	-0.00210	0.04378	0.01271	0.68909	37.57457	-6.63081	-21.47037	0.30228	0.19710	0.20883	0.75414	-0.14339	0.11777	32.92752	5.57106	-2.42250	0.61346	0.67778	0.22559	0.74992	-0.09794	0.18779	15.76887	-0.04660	13.84877	-0.00634	0.00011	0.00425	-0.00297	-0.00003	-0.00066	92.32384	8.65722	-30.26436	-0.09085	-0.00936	-0.03217	0.01142
139			1.38000	15.06051	-2.25814	13.83083	0.31717	-0.03075	0.01581	0.31233	-0.00210	-0.00860	0.05581	0.00177	0.70448	36.06622	-6.55072	-20.86994	0.30041	0.25381	0.22480	0.75908	-0.18069	0.20534	32.25384	5.38445	-3.00607	0.58788	0.74033	0.23726	0.78518	-0.29808	0.27926	15.50949	0.12013	13.87240	-0.00648	0.00011	0.00437	-0.00281	-0.00003	-0.00037	92.48392	8.39107	-29.81414	-0.08533	-0.00778	-0.03103	0.01574
140			1.39000	14.51727	-2.27179	14.15041	0.34498	-0.02616	0.02766	0.32345	-0.00670	-0.01418	0.06223	-0.00784	0.71932	34.52684	-6.58300	-20.13108	0.29900	0.29832	0.23000	0.75729	-0.19240	0.27503	31.52829	5.24150	-3.81562	0.56495	0.78356	0.24410	0.82129	-0.50751	0.34496	15.27302	0.30732	13.85011	-0.00656	0.00012	0.00448	-0.00259	-0.00004	-0.00010	92.66197	7.91049	-29.39946	-0.08078	-0.00603	-0.03032	0.01761
141			1.40000	14.01221	-2.39495	14.47363	0.37538	-0.02048	0.03680	0.32197	-0.00847	-0.01741	0.06351	-0.01336	0.74126	32.98516	-6.71604	-19.30825	0.29128	0.33077	0.22804	0.72392	-0.17634	0.31140	30.75134	5.17031	-4.78214	0.56820	0.81892	0.24888	0.87602	-0.69168	0.37914	15.05765	0.49253	13.79749	-0.00660	0.00013	0.00454	-0.00239	-0.00004	0.00010	92.83836	7.26761	-29.05877	-0.07742	-0.00438	-0.03021	0.01792
142			1.41000	13.56179	-2.60047	14.79212	0.41104	-0.01510	0.04215	0.31091	-0.00771	-0.01850	0.05903	-0.01630	0.77497	31.48508	-6.92248	-18.47219	0.28480	0.34874	0.22117	0.67426	-0.13924	0.30731	29.94361	5.18045	-5.81914	0.58720	0.84810	0.25270	0.92096	-0.81122	0.38034	14.85823	0.65408	13.73128	-0.00661	0.00014	0.00452	-0.00225	-0.00004	0.00022	93.00138	6.53703	-28.81786	-0.07547	-0.00306	-0.03053	0.01765
143			1.42000	13.17423	-2.84560	15.10069	0.44736	-0.01187	0.04409	0.28959	-0.00626	-0.01846	0.04958	-0.01878	0.81572	30.07855	-7.15980	-17.69909	0.28671	0.35222	0.21129	0.62343	-0.09601	0.26536	29.14061	5.25853	-6.83248	0.59884	0.86995	0.25630	0.90794	-0.83191	0.35161	14.66955	0.77321	13.66515	-0.00660	0.00012	0.00436	-0.00213	-0.00002	0.00028	93.14948	5.79793	-28.68318	-0.07467	-0.00219	-0.03100	0.01756
144			1.43000	12.85020	-3.07926	15.39812	0.48325	-0.01037	0.04374	0.26192	-0.00473	-0.01833	0.03757	-0.01965	0.85264	28.81770	-7.37738	-17.06025	0.28238	0.34440	0.19771	0.54084	-0.06124	0.19413	28.38254	5.37102	-7.73430	0.60871	0.87962	0.25899	0.84492	-0.73606	0.29883	14.48950	0.83807	13.60693	-0.00663	0.00006	0.00406	-0.00203	-0.00001	0.00030	93.28870	5.11509	-28.63996	-0.07440	-0.00179	-0.03145	0.01803
145			1.44000	12.58450	-3.24889	15.68629	0.51722	-0.01272	0.04083	0.23248	-0.00385	-0.01796	0.02368	-0.01915	0.88417	27.74402	-7.52801	-16.60818	0.27330	0.32301	0.18040	0.44069	-0.04174	0.11093	27.70240	5.47254	-8.45911	0.61525	0.86694	0.25761	0.74206	-0.53316	0.23029	14.32064	0.84868	13.55838	-0.00674	-0.00004	0.00365	-0.00189	0.00000	0.00029	93.42914	4.52624	-28.65595	-0.07374	-0.00175	-0.03166	0.01917
146			1.45000	12.36709	-3.30826	15.96670	0.55151	-0.01727	0.03755	0.20779	-0.00145	-0.01772	0.01284	-0.01700	0.91429	26.87882	-7.57817	-16.36418	0.25785	0.30637	0.16664	0.33456	-0.03946	0.03717	27.11836	5.51786	-8.97484	0.63328	0.85947	0.25927	0.63488	-0.28207	0.16528	14.16959	0.81882	13.51689	-0.00694	-0.00019	0.00315	-0.00168	-0.00001	0.00026	93.58218	4.04017	-28.68945	-0.07136	-0.00192	-0.03130	0.02074
147			1.46000	12.18414	-3.22715	16.23629	0.58758	-0.02153	0.03607	0.19273	0.00362	-0.01797	0.01081	-0.01613	0.93995	26.21813	-7.51454	-16.31299	0.24161	0.31503	0.16459	0.24235	-0.05263	-0.02018	26.63244	5.47376	-9.28468	0.65205	0.89154	0.27265	0.52708	-0.02290	0.11472	14.04396	0.77361	13.47926	-0.00725	-0.00039	0.00258	-0.00141	-0.00002	0.00020	93.75848	3.64186	-28.70088	-0.06586	-0.00213	-0.02961	0.02196
148			1.47000	12.02012	-2.99964	16.48527	0.62031	-0.02631	0.03539	0.18726	0.01085	-0.01775	0.01439	-0.02011	0.95966	25.73479	-7.34578	-16.40744	0.24436	0.33614	0.17086	0.18426	-0.07578	-0.06302	26.23424	5.32784	-9.42099	0.63690	0.94171	0.29095	0.41067	0.22866	0.07679	13.94844	0.74234	13.44530	-0.00770	-0.00065	0.00188	-0.00109	-0.00001	0.00010	93.96558	3.30321	-28.66200	-0.05580	-0.00218	-0.02536	0.02149
149			1.48000	11.86242	-2.64512	16.70097	0.65029	-0.03445	0.03330	0.18819	0.02103	-0.01585	0.01882	-0.02678	0.97365	25.38853	-7.09892	-16.58451	0.26001	0.34928	0.17641	0.14560	-0.09815	-0.08754	25.90721	5.09049	-9.43342	0.59645	0.97295	0.30294	0.30997	0.42775	0.05144	13.88227	0.74914	13.41961	-0.00834	-0.00099	0.00100	-0.00079	0.00006	0.00002	94.20744	2.99429	-28.56118	-0.04001	-0.00191	-0.01706	0.01764
150			1.49000	11.70667	-2.20266	16.87574	0.67978	-0.04216	0.03323	0.18799	0.03088	-0.01417	0.02585	-0.03290	0.98325	25.13983	-6.81123	-16.78626	0.27306	0.36647	0.18093	0.11331	-0.11532	-0.09384	25.63466	4.78972	-9.37553	0.56025	1.00300	0.31463	0.24025	0.54885	0.04007	13.83969	0.80434	13.40845	-0.00923	-0.00145	-0.00010	-0.00056	0.00019	0.00000	94.48414	2.69285	-28.40386	-0.01881	-0.00128	-0.00417	0.00933
151			1.50000	11.55771	-1.72396	17.00955							0.03474	-0.03865	0.98911	24.95897	-6.51999	-16.97206							25.40410	4.46208	-9.29303							13.81242	0.90288	13.41508							94.79215	2.39055	-28.20985
152			1.51000	11.42655	-1.26503	17.10624							0.04125	-0.04317	0.99187	24.82792	-6.25491	-17.12018							25.20817	4.14430	-9.21635							13.79310	1.02971	13.43762							95.12689	2.09255	-28.00815
[truncated: 11 more columns]
