# Supplementary material for: Analysis of the impact of different landing heights and lateralities on lower limb joint load based on statistical parametric mapping
Source: PLoS One. 2025 May 30;20(5):e0324656. doi: 10.1371/journal.pone.0324656 (PMC12124505; doi:10.1371/journal.pone.0324656)
Supplement: S1 File — (ZIP) [file pone.0324656.s001.zip › Original data/012/左前45.txt]

	C:\Users\dell\Documents\Qualisys-GAIT1214\Data\yangsiyuan_yangsiyuan_2023-11-18_WJN011\2023-11-18\2023-11-18_unspecified\Gait LB - CAST 10.c3d	C:\Users\dell\Documents\Qualisys-GAIT1214\Data\yangsiyuan_yangsiyuan_2023-11-18_WJN011\2023-11-18\2023-11-18_unspecified\Gait LB - CAST 10.c3d	C:\Users\dell\Documents\Qualisys-GAIT1214\Data\yangsiyuan_yangsiyuan_2023-11-18_WJN011\2023-11-18\2023-11-18_unspecified\Gait LB - CAST 10.c3d	C:\Users\dell\Documents\Qualisys-GAIT1214\Data\yangsiyuan_yangsiyuan_2023-11-18_WJN011\2023-11-18\2023-11-18_unspecified\Gait LB - CAST 10.c3d	C:\Users\dell\Documents\Qualisys-GAIT1214\Data\yangsiyuan_yangsiyuan_2023-11-18_WJN011\2023-11-18\2023-11-18_unspecified\Gait LB - CAST 10.c3d	C:\Users\dell\Documents\Qualisys-GAIT1214\Data\yangsiyuan_yangsiyuan_2023-11-18_WJN011\2023-11-18\2023-11-18_unspecified\Gait LB - CAST 10.c3d	C:\Users\dell\Documents\Qualisys-GAIT1214\Data\yangsiyuan_yangsiyuan_2023-11-18_WJN011\2023-11-18\2023-11-18_unspecified\Gait LB - CAST 10.c3d	C:\Users\dell\Documents\Qualisys-GAIT1214\Data\yangsiyuan_yangsiyuan_2023-11-18_WJN011\2023-11-18\2023-11-18_unspecified\Gait LB - CAST 10.c3d	C:\Users\dell\Documents\Qualisys-GAIT1214\Data\yangsiyuan_yangsiyuan_2023-11-18_WJN011\2023-11-18\2023-11-18_unspecified\Gait LB - CAST 10.c3d	C:\Users\dell\Documents\Qualisys-GAIT1214\Data\yangsiyuan_yangsiyuan_2023-11-18_WJN011\2023-11-18\2023-11-18_unspecified\Gait LB - CAST 10.c3d	C:\Users\dell\Documents\Qualisys-GAIT1214\Data\yangsiyuan_yangsiyuan_2023-11-18_WJN011\2023-11-18\2023-11-18_unspecified\Gait LB - CAST 10.c3d	C:\Users\dell\Documents\Qualisys-GAIT1214\Data\yangsiyuan_yangsiyuan_2023-11-18_WJN011\2023-11-18\2023-11-18_unspecified\Gait LB - CAST 10.c3d	C:\Users\dell\Documents\Qualisys-GAIT1214\Data\yangsiyuan_yangsiyuan_2023-11-18_WJN011\2023-11-18\2023-11-18_unspecified\Gait LB - CAST 10.c3d	C:\Users\dell\Documents\Qualisys-GAIT1214\Data\yangsiyuan_yangsiyuan_2023-11-18_WJN011\2023-11-18\2023-11-18_unspecified\Gait LB - CAST 10.c3d	C:\Users\dell\Documents\Qualisys-GAIT1214\Data\yangsiyuan_yangsiyuan_2023-11-18_WJN011\2023-11-18\2023-11-18_unspecified\Gait LB - CAST 10.c3d	C:\Users\dell\Documents\Qualisys-GAIT1214\Data\yangsiyuan_yangsiyuan_2023-11-18_WJN011\2023-11-18\2023-11-18_unspecified\Gait LB - CAST 10.c3d	C:\Users\dell\Documents\Qualisys-GAIT1214\Data\yangsiyuan_yangsiyuan_2023-11-18_WJN011\2023-11-18\2023-11-18_unspecified\Gait LB - CAST 10.c3d	C:\Users\dell\Documents\Qualisys-GAIT1214\Data\yangsiyuan_yangsiyuan_2023-11-18_WJN011\2023-11-18\2023-11-18_unspecified\Gait LB - CAST 10.c3d	C:\Users\dell\Documents\Qualisys-GAIT1214\Data\yangsiyuan_yangsiyuan_2023-11-18_WJN011\2023-11-18\2023-11-18_unspecified\Gait LB - CAST 10.c3d	C:\Users\dell\Documents\Qualisys-GAIT1214\Data\yangsiyuan_yangsiyuan_2023-11-18_WJN011\2023-11-18\2023-11-18_unspecified\Gait LB - CAST 10.c3d	C:\Users\dell\Documents\Qualisys-GAIT1214\Data\yangsiyuan_yangsiyuan_2023-11-18_WJN011\2023-11-18\2023-11-18_unspecified\Gait LB - CAST 10.c3d	C:\Users\dell\Documents\Qualisys-GAIT1214\Data\yangsiyuan_yangsiyuan_2023-11-18_WJN011\2023-11-18\2023-11-18_unspecified\Gait LB - CAST 10.c3d	C:\Users\dell\Documents\Qualisys-GAIT1214\Data\yangsiyuan_yangsiyuan_2023-11-18_WJN011\2023-11-18\2023-11-18_unspecified\Gait LB - CAST 10.c3d	C:\Users\dell\Documents\Qualisys-GAIT1214\Data\yangsiyuan_yangsiyuan_2023-11-18_WJN011\2023-11-18\2023-11-18_unspecified\Gait LB - CAST 10.c3d	C:\Users\dell\Documents\Qualisys-GAIT1214\Data\yangsiyuan_yangsiyuan_2023-11-18_WJN011\2023-11-18\2023-11-18_unspecified\Gait LB - CAST 10.c3d	C:\Users\dell\Documents\Qualisys-GAIT1214\Data\yangsiyuan_yangsiyuan_2023-11-18_WJN011\2023-11-18\2023-11-18_unspecified\Gait LB - CAST 10.c3d	C:\Users\dell\Documents\Qualisys-GAIT1214\Data\yangsiyuan_yangsiyuan_2023-11-18_WJN011\2023-11-18\2023-11-18_unspecified\Gait LB - CAST 10.c3d	C:\Users\dell\Documents\Qualisys-GAIT1214\Data\yangsiyuan_yangsiyuan_2023-11-18_WJN011\2023-11-18\2023-11-18_unspecified\Gait LB - CAST 10.c3d	C:\Users\dell\Documents\Qualisys-GAIT1214\Data\yangsiyuan_yangsiyuan_2023-11-18_WJN011\2023-11-18\2023-11-18_unspecified\Gait LB - CAST 10.c3d	C:\Users\dell\Documents\Qualisys-GAIT1214\Data\yangsiyuan_yangsiyuan_2023-11-18_WJN011\2023-11-18\2023-11-18_unspecified\Gait LB - CAST 10.c3d	C:\Users\dell\Documents\Qualisys-GAIT1214\Data\yangsiyuan_yangsiyuan_2023-11-18_WJN011\2023-11-18\2023-11-18_unspecified\Gait LB - CAST 10.c3d	C:\Users\dell\Documents\Qualisys-GAIT1214\Data\yangsiyuan_yangsiyuan_2023-11-18_WJN011\2023-11-18\2023-11-18_unspecified\Gait LB - CAST 10.c3d	C:\Users\dell\Documents\Qualisys-GAIT1214\Data\yangsiyuan_yangsiyuan_2023-11-18_WJN011\2023-11-18\2023-11-18_unspecified\Gait LB - CAST 10.c3d	C:\Users\dell\Documents\Qualisys-GAIT1214\Data\yangsiyuan_yangsiyuan_2023-11-18_WJN011\2023-11-18\2023-11-18_unspecified\Gait LB - CAST 10.c3d	C:\Users\dell\Documents\Qualisys-GAIT1214\Data\yangsiyuan_yangsiyuan_2023-11-18_WJN011\2023-11-18\2023-11-18_unspecified\Gait LB - CAST 10.c3d	C:\Users\dell\Documents\Qualisys-GAIT1214\Data\yangsiyuan_yangsiyuan_2023-11-18_WJN011\2023-11-18\2023-11-18_unspecified\Gait LB - CAST 10.c3d	C:\Users\dell\Documents\Qualisys-GAIT1214\Data\yangsiyuan_yangsiyuan_2023-11-18_WJN011\2023-11-18\2023-11-18_unspecified\Gait LB - CAST 10.c3d	C:\Users\dell\Documents\Qualisys-GAIT1214\Data\yangsiyuan_yangsiyuan_2023-11-18_WJN011\2023-11-18\2023-11-18_unspecified\Gait LB - CAST 10.c3d	C:\Users\dell\Documents\Qualisys-GAIT1214\Data\yangsiyuan_yangsiyuan_2023-11-18_WJN011\2023-11-18\2023-11-18_unspecified\Gait LB - CAST 10.c3d	C:\Users\dell\Documents\Qualisys-GAIT1214\Data\yangsiyuan_yangsiyuan_2023-11-18_WJN011\2023-11-18\2023-11-18_unspecified\Gait LB - CAST 10.c3d	C:\Users\dell\Documents\Qualisys-GAIT1214\Data\yangsiyuan_yangsiyuan_2023-11-18_WJN011\2023-11-18\2023-11-18_unspecified\Gait LB - CAST 10.c3d	C:\Users\dell\Documents\Qualisys-GAIT1214\Data\yangsiyuan_yangsiyuan_2023-11-18_WJN011\2023-11-18\2023-11-18_unspecified\Gait LB - CAST 10.c3d	C:\Users\dell\Documents\Qualisys-GAIT1214\Data\yangsiyuan_yangsiyuan_2023-11-18_WJN011\2023-11-18\2023-11-18_unspecified\Gait LB - CAST 10.c3d	C:\Users\dell\Documents\Qualisys-GAIT1214\Data\yangsiyuan_yangsiyuan_2023-11-18_WJN011\2023-11-18\2023-11-18_unspecified\Gait LB - CAST 10.c3d	C:\Users\dell\Documents\Qualisys-GAIT1214\Data\yangsiyuan_yangsiyuan_2023-11-18_WJN011\2023-11-18\2023-11-18_unspecified\Gait LB - CAST 10.c3d	C:\Users\dell\Documents\Qualisys-GAIT1214\Data\yangsiyuan_yangsiyuan_2023-11-18_WJN011\2023-11-18\2023-11-18_unspecified\Gait LB - CAST 10.c3d	C:\Users\dell\Documents\Qualisys-GAIT1214\Data\yangsiyuan_yangsiyuan_2023-11-18_WJN011\2023-11-18\2023-11-18_unspecified\Gait LB - CAST 10.c3d	C:\Users\dell\Documents\Qualisys-GAIT1214\Data\yangsiyuan_yangsiyuan_2023-11-18_WJN011\2023-11-18\2023-11-18_unspecified\Gait LB - CAST 10.c3d	C:\Users\dell\Documents\Qualisys-GAIT1214\Data\yangsiyuan_yangsiyuan_2023-11-18_WJN011\2023-11-18\2023-11-18_unspecified\Gait LB - CAST 10.c3d
	CD	ZD	TIME	Right Ankle Angles	Right Ankle Angles	Right Ankle Angles	Right Ankle Moment	Right Ankle Moment	Right Ankle Moment	Right Ankle Power	Right Ankle Power	Right Ankle Power	Right Knee Angles	Right Knee Angles	Right Knee Angles	Right Knee Moment	Right Knee Moment	Right Knee Moment	Right Knee Power	Right Knee Power	Right Knee Power	Right Hip Angles	Right Hip Angles	Right Hip Angles	Right Hip Moment	Right Hip Moment	Right Hip Moment	Right Hip Power	Right Hip Power	Right Hip Power	Left Ankle Angles	Left Ankle Angles	Left Ankle Angles	Left Ankle Moment	Left Ankle Moment	Left Ankle Moment	Left Ankle Power	Left Ankle Power	Left Ankle Power	Left Knee Angles	Left Knee Angles	Left Knee Angles	Left Knee Moment	Left Knee Moment	Left Knee Moment	Left Knee Power	Left Knee Power	Left Knee Power	Left Hip Angles
	EVENT_LABEL	EVENT_LABEL	FRAME_NUMBERS	LINK_MODEL_BASED	LINK_MODEL_BASED	LINK_MODEL_BASED	LINK_MODEL_BASED	LINK_MODEL_BASED	LINK_MODEL_BASED	LINK_MODEL_BASED	LINK_MODEL_BASED	LINK_MODEL_BASED	LINK_MODEL_BASED	LINK_MODEL_BASED	LINK_MODEL_BASED	LINK_MODEL_BASED	LINK_MODEL_BASED	LINK_MODEL_BASED	LINK_MODEL_BASED	LINK_MODEL_BASED	LINK_MODEL_BASED	LINK_MODEL_BASED	LINK_MODEL_BASED	LINK_MODEL_BASED	LINK_MODEL_BASED	LINK_MODEL_BASED	LINK_MODEL_BASED	LINK_MODEL_BASED	LINK_MODEL_BASED	LINK_MODEL_BASED	LINK_MODEL_BASED	LINK_MODEL_BASED	LINK_MODEL_BASED	LINK_MODEL_BASED	LINK_MODEL_BASED	LINK_MODEL_BASED	LINK_MODEL_BASED	LINK_MODEL_BASED	LINK_MODEL_BASED	LINK_MODEL_BASED	LINK_MODEL_BASED	LINK_MODEL_BASED	LINK_MODEL_BASED	LINK_MODEL_BASED	LINK_MODEL_BASED	LINK_MODEL_BASED	LINK_MODEL_BASED	LINK_MODEL_BASED	LINK_MODEL_BASED
	ORIGINAL	ORIGINAL	ORIGINAL	ORIGINAL	ORIGINAL	ORIGINAL	ORIGINAL	ORIGINAL	ORIGINAL	ORIGINAL	ORIGINAL	ORIGINAL	ORIGINAL	ORIGINAL	ORIGINAL	ORIGINAL	ORIGINAL	ORIGINAL	ORIGINAL	ORIGINAL	ORIGINAL	ORIGINAL	ORIGINAL	ORIGINAL	ORIGINAL	ORIGINAL	ORIGINAL	ORIGINAL	ORIGINAL	ORIGINAL	ORIGINAL	ORIGINAL	ORIGINAL	ORIGINAL	ORIGINAL	ORIGINAL	ORIGINAL	ORIGINAL	ORIGINAL	ORIGINAL	ORIGINAL	ORIGINAL	ORIGINAL	ORIGINAL	ORIGINAL	ORIGINAL	ORIGINAL	ORIGINAL	ORIGINAL
ITEM	X	X	X	X	Y	Z	X	Y	Z	X	Y	Z	X	Y	Z	X	Y	Z	X	Y	Z	X	Y	Z	X	Y	Z	X	Y	Z	X	Y	Z	X	Y	Z	X	Y	Z	X	Y	Z	X	Y	Z	X	Y	Z	X
1	0.38000	0.53000	0.00000	19.51732	17.75175	19.01160							40.18139	-9.02100	-24.92007							20.19173	5.08330	-13.31493							-3.83106	0.71049	19.51155							11.58832	-6.15972	-27.20441							34.17751
2			0.01000	19.94457	18.22472	19.16504							40.88343	-9.04698	-25.14493							20.15305	4.99835	-13.41744							-3.73631	0.65673	19.43161							11.53910	-6.12856	-27.18565							34.10083
3			0.02000	20.36694	18.68176	19.31094	-0.00905	-0.00267	-0.00031	0.00724	0.00169	0.00015	41.55789	-9.07485	-25.36568	-0.07343	-0.00407	-0.02000	0.07961	-0.00115	0.00506	20.09285	4.92540	-13.51216	0.02966	-0.09481	-0.01842	0.00393	-0.00502	-0.00341	-3.64351	0.60274	19.36519	-0.00968	-0.00265	0.00008	0.00153	-0.00027	0.00001	11.49649	-6.09835	-27.19292	0.05591	0.00957	-0.00769	0.00367	-0.00039	-0.00031	34.03716
4			0.03000	20.77087	19.09930	19.44470	-0.00915	-0.00271	-0.00046	0.00690	0.00153	0.00020	42.19481	-9.09734	-25.58224	-0.06721	-0.00490	-0.01950	0.06808	-0.00132	0.00509	20.01658	4.86845	-13.59649	0.01168	-0.09020	-0.01653	0.00188	-0.00313	-0.00246	-3.55410	0.54811	19.31144	-0.00927	-0.00256	0.00004	0.00138	-0.00025	0.00000	11.46775	-6.07318	-27.22211	0.05453	0.00898	-0.00748	0.00223	-0.00023	-0.00052	33.98975
5			0.04000	21.14816	19.46502	19.56731	-0.00930	-0.00279	-0.00043	0.00654	0.00134	0.00017	42.78750	-9.10344	-25.80061	-0.06638	-0.00358	-0.01857	0.06193	-0.00090	0.00540	19.92111	4.82969	-13.65912	0.00206	-0.08181	-0.01400	0.00041	-0.00178	-0.00135	-3.47232	0.49551	19.26707	-0.00898	-0.00254	-0.00003	0.00116	-0.00023	-0.00000	11.45722	-6.05421	-27.26518	0.05342	0.00846	-0.00734	0.00061	-0.00010	-0.00059	33.95736
6			0.05000	21.49561	19.78012	19.68799	-0.00949	-0.00292	-0.00023	0.00623	0.00118	0.00009	43.33444	-9.08254	-26.02841	-0.06962	-0.00052	-0.01718	0.05959	-0.00012	0.00586	19.79755	4.80751	-13.69182	-0.00314	-0.07119	-0.01092	-0.00078	-0.00120	-0.00048	-3.40524	0.45026	19.22767	-0.00881	-0.00257	-0.00012	0.00085	-0.00019	-0.00001	11.46394	-6.04141	-27.30984	0.05236	0.00804	-0.00724	-0.00077	-0.00003	-0.00048	33.93384
7			0.06000	21.81280	20.05772	19.82527	-0.00972	-0.00308	0.00006	0.00604	0.00104	-0.00003	43.84277	-9.02729	-26.27202	-0.07492	0.00357	-0.01534	0.06007	0.00075	0.00622	19.63915	4.79431	-13.70029	-0.00897	-0.05850	-0.00712	-0.00274	-0.00127	-0.00013	-3.36063	0.41700	19.18864	-0.00874	-0.00261	-0.00021	0.00046	-0.00013	-0.00001	11.48195	-6.03547	-27.34003	0.05126	0.00737	-0.00706	-0.00160	0.00002	-0.00019	33.91078
8			0.07000	22.09826	20.31769	20.00491	-0.01001	-0.00326	0.00035	0.00597	0.00094	-0.00018	44.33285	-8.93433	-26.53633	-0.08004	0.00785	-0.01312	0.06366	0.00152	0.00627	19.44883	4.77680	-13.70372	-0.02125	-0.04324	-0.00236	-0.00738	-0.00168	-0.00009	-3.34403	0.39666	19.14701	-0.00872	-0.00266	-0.00029	0.00002	-0.00008	-0.00002	11.50284	-6.03831	-27.34012	0.05009	0.00597	-0.00669	-0.00179	0.00004	0.00025	33.88006
9			0.08000	22.34624	20.57942	20.25554	-0.01038	-0.00347	0.00055	0.00595	0.00086	-0.00035	44.83999	-8.80314	-26.82519	-0.08321	0.01160	-0.01061	0.07169	0.00212	0.00590	19.24320	4.73767	-13.72744	-0.04509	-0.02476	0.00358	-0.01589	-0.00177	0.00039	-3.35690	0.38620	19.10283	-0.00873	-0.00274	-0.00040	-0.00041	-0.00004	-0.00003	11.51858	-6.05216	-27.29957	0.04874	0.00368	-0.00614	-0.00140	0.00005	0.00070	33.83624
10			0.09000	22.54432	20.85517	20.60441	-0.01083	-0.00370	0.00060	0.00584	0.00074	-0.00049	45.41299	-8.63401	-27.14270	-0.08328	0.01444	-0.00784	0.08496	0.00261	0.00502	19.05245	4.65840	-13.79443	-0.08344	-0.00261	0.01071	-0.02500	-0.00033	0.00233	-3.39741	0.38309	19.05818	-0.00871	-0.00284	-0.00055	-0.00080	-0.00001	-0.00004	11.52233	-6.07860	-27.21364	0.04701	0.00066	-0.00548	-0.00052	0.00001	0.00109	33.77694
11			0.10000	22.67217	21.14565	21.07496	-0.01139	-0.00395	0.00052	0.00546	0.00052	-0.00052	46.10964	-8.42659	-27.49427	-0.08005	0.01633	-0.00487	0.10267	0.00308	0.00357	18.91501	4.52076	-13.91612	-0.13640	0.02288	0.01874	-0.02436	0.00473	0.00639	-3.46201	0.38900	19.01467	-0.00863	-0.00296	-0.00074	-0.00113	0.00005	-0.00006	11.50791	-6.11851	-27.07936	0.04473	-0.00260	-0.00479	0.00074	-0.00007	0.00139	33.70056
12			0.11000	22.70300	21.43831	21.68783	-0.01203	-0.00423	0.00034	0.00464	0.00008	-0.00041	46.99202	-8.17892	-27.88753	-0.07414	0.01742	-0.00176	0.12240	0.00364	0.00148	18.87063	4.30733	-14.08772	-0.20069	0.05129	0.02722	0.00219	0.01647	0.01238	-3.54628	0.40888	18.97156	-0.00846	-0.00307	-0.00096	-0.00135	0.00014	-0.00008	11.46901	-6.17313	-26.89266	0.04204	-0.00611	-0.00410	0.00226	-0.00020	0.00158	33.60436
13			0.12000	22.60785	21.70751	22.46255	-0.01272	-0.00457	0.00011	0.00326	-0.00068	-0.00016	48.12099	-7.88633	-28.33339	-0.06687	0.01797	0.00146	0.14154	0.00439	-0.00141	18.95528	4.00356	-14.29064	-0.26986	0.08112	0.03544	0.07019	0.03786	0.01915	-3.64451	0.44658	18.92785	-0.00816	-0.00316	-0.00122	-0.00146	0.00024	-0.00010	11.40026	-6.24340	-26.65237	0.03895	-0.01014	-0.00333	0.00383	-0.00043	0.00158	33.48513
14			0.13000	22.35990	21.91740	23.41494	-0.01345	-0.00499	-0.00012	0.00126	-0.00190	0.00021	49.54866	-7.54312	-28.84121	-0.06009	0.01817	0.00463	0.15990	0.00526	-0.00505	19.19703	3.59986	-14.49948	-0.33604	0.10783	0.04213	0.18557	0.06850	0.02505	-3.75012	0.50296	18.88480	-0.00771	-0.00319	-0.00148	-0.00144	0.00035	-0.00012	11.29896	-6.32766	-26.36606	0.03530	-0.01402	-0.00256	0.00524	-0.00072	0.00139	33.34029
15			0.14000	21.93889	22.02617	24.54974	-0.01421	-0.00552	-0.00032	-0.00143	-0.00372	0.00059	51.31110	-7.14929	-29.40455	-0.05543	0.01797	0.00740	0.18056	0.00588	-0.00875	19.61312	3.09142	-14.69415	-0.39315	0.12595	0.04598	0.34078	0.10225	0.02933	-3.85796	0.57673	18.84386	-0.00709	-0.00313	-0.00169	-0.00134	0.00043	-0.00013	11.16361	-6.42317	-26.04855	0.03097	-0.01706	-0.00186	0.00634	-0.00106	0.00109	33.16688
16			0.15000	21.33436	21.99042	25.85317	-0.01502	-0.00620	-0.00045	-0.00487	-0.00625	0.00090	53.42482	-6.71890	-29.98859	-0.05398	0.01711	0.00919	0.20933	0.00575	-0.01095	20.21037	2.47777	-14.87454	-0.43776	0.13347	0.04649	0.51860	0.13005	0.03260	-3.96545	0.66507	18.80399	-0.00629	-0.00299	-0.00184	-0.00117	0.00047	-0.00015	10.99167	-6.52740	-25.71748	0.02590	-0.01970	-0.00111	0.00695	-0.00146	0.00066	32.96116
17			0.16000	20.54722	21.77188	27.28790	-0.01588	-0.00704	-0.00053	-0.00919	-0.00956	0.00108	55.88781	-6.28306	-30.53475	-0.05554	0.01530	0.00949	0.24957	0.00464	-0.01031	20.98642	1.76570	-15.06087	-0.46895	0.13254	0.04410	0.69926	0.14547	0.03519	-4.07051	0.76295	18.76427	-0.00532	-0.00278	-0.00194	-0.00096	0.00047	-0.00016	10.78193	-6.63586	-25.39382	0.02008	-0.02255	-0.00016	0.00671	-0.00185	0.00009	32.72017
18			0.17000	19.58683	21.34706	28.79175	-0.01675	-0.00803	-0.00056	-0.01454	-0.01348	0.00110	58.68350	-5.88578	-30.98058	-0.05900	0.01252	0.00797	0.29964	0.00285	-0.00687	21.93136	0.97567	-15.27610	-0.48725	0.12417	0.03894	0.86559	0.14392	0.03548	-4.17099	0.86334	18.72599	-0.00419	-0.00249	-0.00199	-0.00073	0.00041	-0.00015	10.53799	-6.73965	-25.10233	0.01365	-0.02515	0.00087	0.00537	-0.00205	-0.00042	32.44354
19			0.18000	18.46682	20.71922	30.28158	-0.01755	-0.00911	-0.00052	-0.02096	-0.01745	0.00096	61.78442	-5.57629	-31.27712	-0.06335	0.00900	0.00431	0.35548	0.00101	-0.00234	23.03014	0.14340	-15.53162	-0.49233	0.10668	0.03070	1.00202	0.12212	0.03104	-4.26851	0.95921	18.69075	-0.00291	-0.00212	-0.00198	-0.00051	0.00032	-0.00014	10.26970	-6.82847	-24.86661	0.00695	-0.02667	0.00179	0.00301	-0.00189	-0.00065	32.13589
20			0.19000	17.20491	19.92662	31.66104	-0.01817	-0.01013	-0.00043	-0.02798	-0.02043	0.00068	65.15416	-5.39877	-31.39434	-0.06844	0.00521	-0.00188	0.41583	-0.00022	0.00032	24.26513	-0.68533	-15.82813	-0.48117	0.07887	0.01962	1.08973	0.08299	0.02113	-4.37103	1.04199	18.65862	-0.00155	-0.00166	-0.00188	-0.00030	0.00020	-0.00012	9.99476	-6.89420	-24.70508	0.00037	-0.02672	0.00252	0.00016	-0.00142	-0.00054	31.81028
21			0.20000	15.83124	19.04139	32.83088	-0.01847	-0.01091	-0.00031	-0.03439	-0.02125	0.00037	68.75083	-5.37785	-31.32092	-0.07457	0.00199	-0.01061	0.48227	-0.00047	-0.00205	25.61812	-1.46361	-16.16069	-0.44949	0.04283	0.00710	1.10752	0.03830	0.00777	-4.49261	1.10068	18.62930	-0.00016	-0.00114	-0.00171	-0.00004	0.00008	-0.00009	9.73680	-6.93171	-24.63338	-0.00574	-0.02521	0.00305	-0.00238	-0.00081	-0.00012	31.48667
22			0.21000	14.39940	18.15802	33.70329	-0.01830	-0.01125	-0.00019	-0.03835	-0.01912	0.00015	72.53368	-5.50348	-31.06528	-0.08135	0.00039	-0.02069	0.55242	-0.00018	-0.00970	27.07133	-2.15256	-16.51694	-0.39535	0.00447	-0.00483	1.04078	0.00312	-0.00508	-4.65416	1.12538	18.60365	0.00118	-0.00059	-0.00145	0.00040	0.00000	-0.00006	9.51454	-6.93878	-24.66600	-0.01115	-0.02228	0.00340	-0.00416	-0.00026	0.00053	31.18015
23			0.22000	12.99020	17.37589	34.22184	-0.01759	-0.01103	-0.00015	-0.03820	-0.01437	0.00004	76.46935	-5.72723	-30.66204	-0.08708	0.00103	-0.03017	0.61472	-0.00067	-0.01762	28.60851	-2.72532	-16.87033	-0.32219	-0.02917	-0.01430	0.89329	-0.01458	-0.01326	-4.88357	1.11112	18.58561	0.00242	-0.00005	-0.00113	0.00118	-0.00000	-0.00001	9.33023	-6.91578	-24.81251	-0.01573	-0.01868	0.00371	-0.00537	0.00012	0.00134	30.88831
24			0.23000	11.70401	16.77980	34.38274	-0.01641	-0.01025	-0.00025	-0.03344	-0.00844	-0.00004	80.53485	-5.97205	-30.18122	-0.08984	0.00358	-0.03766	0.65451	-0.00264	-0.01879	30.21740	-3.16505	-17.17701	-0.23684	-0.05321	-0.02006	0.68528	-0.01771	-0.01412	-5.21279	1.05937	18.58487	0.00352	0.00046	-0.00077	0.00243	0.00005	0.00003	9.17298	-6.86445	-25.07696	-0.01960	-0.01506	0.00408	-0.00642	0.00030	0.00234	30.59325
25			0.24000	10.64769	16.41846	34.24240	-0.01491	-0.00909	-0.00052	-0.02502	-0.00311	-0.00025	84.72081	-6.14275	-29.72634	-0.08805	0.00706	-0.04225	0.65910	-0.00454	-0.00905	31.89639	-3.46152	-17.37745	-0.14784	-0.06545	-0.02153	0.44559	-0.01480	-0.00799	-5.67438	0.97715	18.61748	0.00449	0.00094	-0.00038	0.00425	0.00014	0.00004	9.03264	-6.78885	-25.46342	-0.02284	-0.01142	0.00444	-0.00742	0.00026	0.00351	30.27510
26			0.25000	9.91894	16.29182	33.89976	-0.01330	-0.00777	-0.00088	-0.01487	0.00050	-0.00058	89.03050	-6.13857	-29.40881	-0.08046	0.01023	-0.04319	0.61680	-0.00365	0.00913	33.65779	-3.60999	-17.40312	-0.06939	-0.06895	-0.02091	0.21828	-0.01358	0.00113	-6.29974	0.87283	18.70208	0.00534	0.00142	-0.00003	0.00670	0.00025	0.00001	8.90692	-6.69650	-25.97567	-0.02564	-0.00817	0.00478	-0.00820	0.00011	0.00482	29.92142
27			0.26000	9.58647	16.35800	33.46249	-0.01169	-0.00646	-0.00120	-0.00505	0.00228	-0.00083	93.46005	-5.88502	-29.30328	-0.06638	0.01204	-0.04099	0.51808	0.00076	0.02729	35.51170	-3.61495	-17.20268	-0.01771	-0.07033	-0.02198	0.05788	-0.01673	0.01110	-7.11527	0.74414	18.85431	0.00613	0.00192	0.00023	0.00982	0.00043	-0.00008	8.79991	-6.59528	-26.61077	-0.02829	-0.00574	0.00511	-0.00862	-0.00003	0.00616	29.52854
28			0.27000	9.67375	16.55415	33.01486	-0.01012	-0.00528	-0.00133	0.00285	0.00274	-0.00086	97.97411	-5.36830	-29.41743	-0.04666	0.01217	-0.03723	0.36691	0.00613	0.03843	37.44132	-3.49510	-16.77512	0.00368	-0.07154	-0.02476	-0.01231	-0.02264	0.02211	-8.13891	0.56536	19.08315	0.00685	0.00249	0.00042	0.01353	0.00081	-0.00022	8.71592	-6.49098	-27.35300	-0.03117	-0.00336	0.00529	-0.00890	-0.00008	0.00720	29.09631
29			0.28000	10.15595	16.81614	32.59557	-0.00859	-0.00426	-0.00130	0.00797	0.00248	-0.00077	102.50787	-4.63497	-29.69769	-0.02417	0.01103	-0.03292	0.18898	0.00937	0.04112	39.40459	-3.28044	-16.17069	0.00228	-0.06997	-0.02641	-0.00763	-0.02751	0.03052	-9.38113	0.28564	19.39104	0.00744	0.00314	0.00060	0.01754	0.00164	-0.00042	8.64887	-6.38725	-28.16653	-0.03466	0.00021	0.00520	-0.00966	0.00001	0.00747	28.61894
30			0.29000	10.97538	17.08893	32.18832	-0.00713	-0.00339	-0.00117	0.01029	0.00195	-0.00073	106.98768	-3.76547	-30.05205	-0.00238	0.00905	-0.02794	0.01827	0.00924	0.03694	41.35208	-3.00307	-15.46637	-0.01389	-0.06418	-0.02572	0.04557	-0.02784	0.03273	-10.84466	-0.16020	19.77696	0.00775	0.00384	0.00082	0.02124	0.00314	-0.00074	8.57978	-6.28578	-28.99611	-0.03894	0.00506	0.00485	-0.01147	0.00019	0.00686	28.08055
31			0.30000	12.06289	17.32549	31.73094	-0.00583	-0.00269	-0.00098	0.01049	0.00140	-0.00076	111.34441	-2.85196	-30.37345	0.01648	0.00642	-0.02197	-0.12241	0.00632	0.02854	43.23986	-2.69131	-14.74747	-0.03598	-0.05308	-0.02170	0.11379	-0.02208	0.02723	-12.51824	-0.83419	20.23508	0.00760	0.00446	0.00108	0.02348	0.00530	-0.00123	8.48898	-6.18832	-29.78378	-0.04407	0.01043	0.00439	-0.01427	0.00032	0.00572	27.46398
32			0.31000	13.34985	17.48295	31.14423	-0.00472	-0.00214	-0.00074	0.00947	0.00093	-0.00079	115.52462	-1.97561	-30.56648	0.03178	0.00310	-0.01496	-0.22597	0.00241	0.01864	45.04121	-2.36728	-14.09202	-0.05574	-0.03526	-0.01267	0.16859	-0.01191	0.01439	-14.36609	-1.77572	20.74861	0.00679	0.00487	0.00141	0.02272	0.00772	-0.00191	8.36990	-6.09978	-30.48625	-0.05035	0.01514	0.00408	-0.01711	0.00039	0.00462	26.76142
33			0.32000	14.77011	17.52514	30.36643	-0.00385	-0.00175	-0.00048	0.00799	0.00059	-0.00069	119.50053	-1.18538	-30.56850	0.04361	-0.00094	-0.00714	-0.29491	-0.00044	0.00870	46.75579	-2.04629	-13.55413	-0.07039	-0.01171	0.00129	0.20464	-0.00255	-0.00123	-16.31607	-2.98232	21.28803	0.00508	0.00490	0.00177	0.01747	0.00948	-0.00272	8.23803	-6.02739	-31.08125	-0.05823	0.01775	0.00419	-0.01757	0.00053	0.00395	25.97916
34			0.33000	16.26046	17.43008	29.37662	-0.00318	-0.00148	-0.00020	0.00650	0.00034	-0.00036	123.27072	-0.49602	-30.35637	0.05288	-0.00579	0.00118	-0.33943	-0.00087	-0.00146	48.40628	-1.74188	-13.15888	-0.08024	0.01505	0.01875	0.22782	0.00134	-0.01404	-18.24671	-4.39759	21.81488	0.00229	0.00436	0.00211	0.00746	0.00940	-0.00342	8.13779	-5.97775	-31.56583	-0.06755	0.01672	0.00490	-0.01071	0.00078	0.00369	25.13966
35			0.34000	17.76038	17.19316	28.19798	-0.00269	-0.00130	0.00011	0.00519	0.00018	0.00024	126.85100	0.09941	-29.94072	0.06056	-0.01151	0.00964	-0.36948	0.00143	-0.01257	50.02918	-1.47414	-12.90773	-0.08637	0.04232	0.03798	0.24510	-0.00051	-0.01975	-19.97737	-5.90906	22.28794	-0.00170	0.00303	0.00229	-0.00461	0.00661	-0.00361	8.14676	-5.95711	-31.94742	-0.07703	0.01030	0.00624	0.01144	0.00080	0.00356	24.28371
36			0.35000	19.21280	16.82465	26.88427	-0.00231	-0.00119	0.00046	0.00408	0.00005	0.00110	130.26387	0.61542	-29.35462	0.06760	-0.01802	0.01777	-0.39303	0.00591	-0.02447	51.66766	-1.27734	-12.78560	-0.08982	0.06691	0.05641	0.26115	-0.00355	-0.01479	-21.26604	-7.35437	22.66879	-0.00689	0.00079	0.00225	-0.01153	0.00153	-0.00300	8.37671	-5.97259	-32.22914	-0.08409	-0.00281	0.00823	0.05716	-0.00034	0.00307	23.47177
37			0.36000	20.56731	16.34432	25.49792	-0.00199	-0.00108	0.00084	0.00309	-0.00004	0.00212	133.52794	1.06292	-28.64124	0.07461	-0.02484	0.02476	-0.41381	0.01150	-0.03545	53.36391	-1.20156	-12.76706	-0.09221	0.08472	0.07029	0.28033	-0.00089	0.00294	-21.81976	-8.53842	22.92337	-0.01314	-0.00234	0.00191	-0.00124	-0.00337	-0.00169	8.97192	-6.02973	-32.39329	-0.08497	-0.02212	0.01077	0.12605	-0.00345	0.00118	22.78489
38			0.37000	21.78583	15.77474	24.08999	-0.00165	-0.00096	0.00119	0.00218	-0.00010	0.00307	136.64824	1.44246	-27.84657	0.08216	-0.03085	0.02950	-0.43285	0.01681	-0.04248	55.15037	-1.30887	-12.82034	-0.09574	0.09175	0.07547	0.30760	0.01129	0.03059	-21.32661	-9.26522	23.01496	-0.02013	-0.00601	0.00123	0.04058	-0.00420	-0.00029	10.09299	-6.12874	-32.38505	-0.07480	-0.04491	0.01362	0.19213	-0.00707	-0.00387	22.31572
39			0.38000	22.84593	15.13363	22.69017	-0.00125	-0.00077	0.00138	0.00134	-0.00013	0.00362	139.60638	1.74539	-27.01859	0.09025	-0.03455	0.03096	-0.44531	0.02029	-0.04277	57.04213	-1.66292	-12.91098	-0.10241	0.08588	0.06898	0.34741	0.02904	0.05718	-19.51630	-9.38762	22.88896	-0.00680	0.00301	0.00175	0.03057	-0.00053	0.00098	11.88530	-6.26648	-32.10847	-0.08745	-0.05762	0.01973	0.34000	-0.00552	-0.01705	22.14974
40			0.39000	23.73943	14.42839	21.30910	-0.00081	-0.00051	0.00128	0.00066	-0.00012	0.00339	142.35233	1.96117	-26.20944	0.09789	-0.03451	0.02859	-0.43953	0.02055	-0.03554	59.03281	-2.31521	-13.00347	-0.11448	0.06725	0.04920	0.40530	0.04093	0.06367	-16.25977	-8.87673	22.45947	0.25229	0.10695	-0.00581	-1.76269	-0.10508	-0.00815	14.44679	-6.44949	-31.44308	0.36671	0.05107	-0.06212	-1.95778	-0.00176	0.10201	22.35260
41			0.40000	24.47002	13.65880	19.94875	-0.00036	-0.00021	0.00076	0.00021	-0.00007	0.00202	144.80385	2.08221	-25.47698	0.10293	-0.02984	0.02255	-0.40013	0.01703	-0.02282	61.09412	-3.29030	-13.06495	-0.13362	0.03858	0.01614	0.48338	0.03438	0.02842	-11.69621	-7.88612	21.62864	0.77166	0.29578	0.01806	-6.89861	-0.44244	0.03892	17.79965	-6.71899	-30.28073	0.99586	0.29704	-0.20989	-6.73845	-0.05796	0.53847	22.96911
42			0.41000	25.05023	12.82684	18.61688	0.00000	0.00012	-0.00024	-0.00000	0.00005	-0.00064	146.85429	2.10452	-24.88549	0.10255	-0.02029	0.01342	-0.31742	0.01037	-0.00912	63.17715	-4.57090	-13.07229	-0.16028	0.00491	-0.02779	0.57558	0.00554	-0.06031	-6.29430	-6.72977	20.36056	1.28663	0.40576	0.10416	-12.68263	-0.65494	0.27969	21.86601	-7.16898	-28.57689	0.28022	0.55337	-0.18795	-2.23742	-0.17461	0.66081	24.02089
43			0.42000	25.49677	11.94660	17.34215	0.00019	0.00041	-0.00164	-0.00005	0.00021	-0.00419	148.38564	2.02672	-24.50413	0.09364	-0.00668	0.00226	-0.19746	0.00280	-0.00055	65.21684	-6.08663	-13.02118	-0.19168	-0.02639	-0.07591	0.65934	-0.03317	-0.18551	-0.73429	-5.72484	18.76023	1.28611	0.23371	0.19452	-12.31924	-0.33988	0.56239	26.46057	-7.92339	-26.39948	0.57205	0.79131	-0.33812	-5.04029	-0.26161	1.46323	25.48741
44			0.43000	25.82658	11.04809	16.17816	0.00015	0.00061	-0.00321	-0.00002	0.00035	-0.00749	149.28804	1.84978	-24.39356	0.07340	0.00863	-0.00935	-0.07025	-0.00261	-0.00243	67.13905	-7.71102	-12.92929	-0.22172	-0.04703	-0.11677	0.70051	-0.05785	-0.29192	4.34883	-5.00563	17.06614	1.18997	0.05887	0.24862	-9.97096	-0.07386	0.67479	31.31206	-9.07422	-23.94183	1.61634	0.31563	-0.28981	-14.73330	-0.06761	1.40338	27.27350
45			0.44000	26.05359	10.17413	15.18918	-0.00013	0.00064	-0.00457	0.00001	0.00041	-0.00911	149.48111	1.57951	-24.58024	0.04045	0.02245	-0.01958	0.01201	-0.00395	-0.01472	68.86724	-9.26876	-12.83120	-0.24176	-0.05069	-0.13604	0.66701	-0.05256	-0.30833	8.58100	-4.49082	15.54608	1.19726	0.06355	0.23209	-8.10960	-0.07371	0.50730	36.11253	-10.61961	-21.47413	2.82439	-0.25443	-0.30035	-25.01938	-0.00170	1.49019	29.19814
46			0.45000	26.18580	9.37544	14.42711	-0.00063	0.00047	-0.00528	-0.00002	0.00031	-0.00819	148.93268	1.23590	-25.03120	-0.00477	0.03264	-0.02696	-0.00745	-0.00156	-0.03012	70.33060	-10.55864	-12.75944	-0.24512	-0.03630	-0.12272	0.55307	-0.02643	-0.21027	11.89660	-4.02684	14.38572	1.32204	0.15741	0.22201	-6.90992	-0.17760	0.32463	40.58667	-12.43753	-19.26311	3.36305	-0.32738	-0.58740	-27.27588	-0.08875	2.72647	31.03782
47			0.46000	26.22581	8.70787	13.91464	-0.00128	0.00009	-0.00499	-0.00014	0.00006	-0.00524	147.67145	0.86600	-25.64891	-0.05988	0.03931	-0.03100	-0.16339	0.00346	-0.03876	71.47508	-11.39757	-12.71297	-0.23125	-0.00887	-0.07641	0.38759	-0.00372	-0.06783	14.43324	-3.54332	13.63715	1.55862	0.23174	0.25280	-6.20679	-0.23964	0.19579	44.55121	-14.30586	-17.52332	3.16250	-0.18680	-0.84367	-22.20405	-0.09829	3.26893	32.59833
48			0.47000	26.17731	8.22859	13.64218	-0.00200	-0.00042	-0.00358	-0.00039	-0.00018	-0.00195	145.78844	0.55208	-26.29927	-0.12055	0.04366	-0.03218	-0.44642	0.01110	-0.03523	72.27573	-11.67656	-12.63238	-0.20561	0.02336	-0.00845	0.21636	0.00587	0.00067	16.38602	-3.08513	13.23159	1.78013	0.26334	0.29195	-5.46012	-0.21515	0.09438	47.93359	-15.95774	-16.40672	3.09585	-0.19594	-0.98682	-17.85023	-0.14509	2.70073	33.76841
49			0.48000	26.04912	7.97932	13.57353	-0.00274	-0.00096	-0.00124	-0.00077	-0.00021	-0.00012	143.41603	0.40625	-26.85771	-0.18173	0.04601	-0.03134	-0.80630	0.02187	-0.02075	72.74192	-11.40054	-12.40888	-0.17728	0.05321	0.06467	0.07749	0.01704	-0.06493	17.91344	-2.74374	13.01978	1.90627	0.26575	0.30790	-4.57081	-0.14027	0.06170	50.74253	-17.17123	-15.96372	3.12979	-0.41132	-0.90370	-14.08699	-0.36613	1.31103	34.53417
50			0.49000	25.85560	7.95998	13.65358	-0.00349	-0.00146	0.00170	-0.00122	0.00003	-0.00042	140.69742	0.55097	-27.24386	-0.23909	0.04509	-0.02900	-1.17823	0.03431	-0.00054	72.91668	-10.68910	-11.92575	-0.15573	0.07617	0.12769	-0.01549	0.04838	-0.21910	19.11408	-2.58007	12.82885	1.93762	0.26604	0.30041	-3.63831	-0.06922	0.11207	53.01295	-17.86202	-16.10575	3.01890	-0.57758	-0.73965	-10.05305	-0.55140	0.24086	34.95585
51			0.50000	25.61444	8.11922	13.82098	-0.00420	-0.00184	0.00487	-0.00168	0.00035	-0.00216	137.76518	1.08702	-27.43863	-0.28959	0.03856	-0.02468	-1.50718	0.04219	0.01771	72.87076	-9.73832	-11.10867	-0.14750	0.09014	0.16949	-0.07290	0.10034	-0.35653	20.04230	-2.60466	12.51914	1.91396	0.27184	0.28274	-2.76551	-0.01596	0.20443	54.76701	-18.10884	-16.62688	2.81350	-0.60289	-0.65117	-6.47677	-0.55581	-0.26152	35.12852
52			0.51000	25.34456	8.37427	14.02349	-0.00475	-0.00207	0.00788	-0.00203	0.00055	-0.00407	134.73355	2.05248	-27.48755	-0.33072	0.02505	-0.01760	-1.75295	0.03593	0.02446	72.68536	-8.76544	-9.96328	-0.15243	0.09418	0.18404	-0.11096	0.15155	-0.39268	20.73230	-2.80413	12.02770	1.86973	0.26536	0.26044	-2.00488	0.02650	0.28810	56.01855	-18.08770	-17.28338	2.58932	-0.58804	-0.56748	-3.70507	-0.46532	-0.38522	35.15239
53			0.52000	25.06407	8.64329	14.23155	-0.00510	-0.00216	0.01040	-0.00220	0.00052	-0.00530	131.69574	3.39138	-27.48822	-0.36002	0.00575	-0.00785	-1.88964	0.00995	0.01445	72.42519	-7.95773	-8.58682	-0.16399	0.08883	0.17233	-0.13725	0.17469	-0.31789	21.21329	-3.16312	11.37382	1.80470	0.24593	0.23912	-1.35446	0.06234	0.33564	56.79396	-17.96993	-17.87272	2.40795	-0.58058	-0.47310	-1.69629	-0.33504	-0.29250	35.11021
54			0.53000	24.78637	8.86895	14.44221	-0.00529	-0.00213	0.01214	-0.00222	0.00032	-0.00590	128.71899	4.95599	-27.55718	-0.37563	-0.01604	0.00352	-1.90958	-0.03102	-0.00695	72.12094	-7.43567	-7.14688	-0.17271	0.07706	0.14254	-0.15277	0.15961	-0.19027	21.51392	-3.65853	10.63231	1.72125	0.22267	0.22076	-0.81449	0.09061	0.34179	57.13138	-17.85894	-18.27331	2.23956	-0.56441	-0.39015	-0.20229	-0.17533	-0.14876	35.04324
55			0.54000	24.51521	9.02920	14.67197	-0.00536	-0.00202	0.01297	-0.00218	0.00007	-0.00632	125.84439	6.54279	-27.78960	-0.37798	-0.03646	0.01508	-1.82943	-0.07341	-0.02655	71.77192	-7.23503	-5.83448	-0.17326	0.06335	0.10547	-0.15945	0.11923	-0.07770	21.66068	-4.24823	9.89204	1.63777	0.20165	0.20400	-0.37496	0.10736	0.31277	57.07047	-17.79739	-18.43651	2.06726	-0.54081	-0.32044	0.89846	-0.02050	-0.02631	34.94606
56			0.55000	24.24297	9.13346	14.94157	-0.00534	-0.00187	0.01295	-0.00219	-0.00012	-0.00686	123.09283	7.93967	-28.22865	-0.36961	-0.05225	0.02537	-1.68388	-0.10181	-0.03188	71.36269	-7.31184	-4.81632	-0.16731	0.05115	0.06898	-0.16116	0.07294	-0.01230	21.67264	-4.87412	9.22112	1.56662	0.18083	0.18943	-0.00046	0.10832	0.26512	56.66144	-17.80295	-18.36499	1.88057	-0.51239	-0.25612	1.62282	0.09735	0.05550	34.79773
57			0.56000	23.95240	9.21288	15.26323	-0.00531	-0.00172	0.01232	-0.00237	-0.00018	-0.00750	120.47141	8.96231	-28.85980	-0.35377	-0.06130	0.03303	-1.51106	-0.10685	-0.01793	70.87644	-7.56593	-4.20833	-0.16019	0.04238	0.03821	-0.16227	0.03275	0.00949	21.55709	-5.47824	8.65044	1.50266	0.16278	0.17759	0.34587	0.09731	0.21531	55.97898	-17.88295	-18.10096	1.67454	-0.46274	-0.21768	1.96694	0.15550	0.10162	34.59677
58			0.57000	23.62161	9.30940	15.63611	-0.00539	-0.00164	0.01145	-0.00280	-0.00011	-0.00809	117.97730	9.48115	-29.62811	-0.33372	-0.06291	0.03703	-1.34121	-0.09033	0.01049	70.30102	-7.87209	-4.06723	-0.15766	0.03811	0.01631	-0.16805	0.00041	0.00815	21.31064	-6.02152	8.17552	1.45649	0.15255	0.16401	0.68745	0.08365	0.16944	55.11525	-18.02831	-17.71361	1.47068	-0.40443	-0.20269	2.01677	0.16117	0.12667	34.36927
59			0.58000	23.23235	9.46316	16.04902	-0.00572	-0.00164	0.01069	-0.00350	0.00004	-0.00857	115.60157	9.43970	-30.46671	-0.31282	-0.05796	0.03708	-1.19194	-0.06337	0.04130	69.63035	-8.10961	-4.39144	-0.16207	0.03916	0.00558	-0.18195	-0.02978	0.00320	20.92515	-6.49377	7.77047	1.42855	0.14863	0.14562	1.03340	0.07202	0.13115	54.15186	-18.20732	-17.27522	1.28530	-0.35844	-0.18878	1.91606	0.14849	0.12605	34.14977
60			0.59000	22.78202	9.69913	16.48221	-0.00638	-0.00174	0.01027	-0.00443	0.00028	-0.00891	113.33730	8.86421	-31.31718	-0.29383	-0.04842	0.03374	-1.06657	-0.03802	0.06186	68.86673	-8.18458	-5.12277	-0.17250	0.04588	0.00682	-0.20431	-0.06604	0.00338	20.39533	-6.90867	7.40433	1.39770	0.14691	0.12595	1.35897	0.06397	0.10379	53.13296	-18.36951	-16.83671	1.10926	-0.31617	-0.17096	1.76480	0.13785	0.10331	33.95568
61			0.60000	22.29276	10.01677	16.90865	-0.00733	-0.00193	0.01026	-0.00535	0.00056	-0.00900	111.18971	7.86108	-32.13688	-0.27701	-0.03644	0.02847	-0.95415	-0.02054	0.06667	68.02466	-8.04400	-6.15126	-0.18552	0.05709	0.01753	-0.23106	-0.11059	0.00542	19.72532	-7.29055	7.05349	1.36301	0.14451	0.10666	1.63477	0.06019	0.08434	52.05844	-18.46111	-16.41728	0.95918	-0.28136	-0.15115	1.64910	0.14092	0.07174	33.77496
62			0.61000	21.80577	10.38884	17.30059	-0.00833	-0.00215	0.01055	-0.00580	0.00081	-0.00869	109.17836	6.59196	-32.90275	-0.26108	-0.02404	0.02308	-0.84056	-0.01080	0.05968	67.13282	-7.68238	-7.33410	-0.19712	0.06956	0.03141	-0.25440	-0.15315	0.00231	18.93277	-7.66397	6.70624	1.33342	0.14235	0.09044	1.84210	0.06129	0.07000	50.90076	-18.44510	-16.00882	0.84718	-0.25355	-0.13514	1.60096	0.15472	0.04491	33.57539
63			0.62000	21.36547	10.77115	17.63665	-0.00904	-0.00231	0.01088	-0.00546	0.00093	-0.00772	107.33447	5.22996	-33.61000	-0.24483	-0.01281	0.01861	-0.71830	-0.00547	0.04791	66.23047	-7.14156	-8.52918	-0.20422	0.07984	0.04329	-0.26582	-0.17801	-0.00633	18.05120	-8.04545	6.36787	1.30568	0.13945	0.07924	1.95176	0.06540	0.05880	49.63270	-18.31490	-15.59414	0.76605	-0.22551	-0.12631	1.59528	0.16568	0.02834	33.32433
64			0.63000	21.00236	11.11572	17.90135	-0.00923	-0.00235	0.01091	-0.00448	0.00084	-0.00596	105.69347	3.92263	-34.26136	-0.22779	-0.00373	0.01484	-0.58910	-0.00170	0.03493	65.35834	-6.50003	-9.62263	-0.20580	0.08578	0.05146	-0.26138	-0.17597	-0.01530	17.12945	-8.43917	6.05738	1.27432	0.13507	0.07215	1.93945	0.06934	0.04824	48.24784	-18.09444	-15.15929	0.69534	-0.19523	-0.11796	1.57253	0.16287	0.02067	33.00185
65			0.64000	20.72425	11.38019	18.08198	-0.00895	-0.00227	0.01045	-0.00337	0.00059	-0.00360	104.28471	2.77738	-34.85411	-0.21002	0.00270	0.01129	-0.46115	0.00132	0.02241	64.54810	-5.85263	-10.53777	-0.20281	0.08678	0.05590	-0.24381	-0.14899	-0.01995	16.22474	-8.83433	5.80255	1.23463	0.12968	0.06909	1.80468	0.07023	0.03780	46.76513	-17.82641	-14.70351	0.62130	-0.15922	-0.10858	1.48820	0.14022	0.01974	32.60203
66			0.65000	20.51770	11.53426	18.17073	-0.00846	-0.00213	0.00945	-0.00259	0.00027	-0.00120	103.12105	1.86076	-35.37350	-0.19236	0.00639	0.00782	-0.34560	0.00306	0.01196	63.81604	-5.28609	-11.23302	-0.19883	0.08298	0.05596	-0.22190	-0.10669	-0.01866	15.38836	-9.21128	5.62378	1.18840	0.12285	0.06835	1.58399	0.06617	0.02701	45.22105	-17.55326	-14.23629	0.55337	-0.12530	-0.09850	1.36588	0.10904	0.02140	32.12938
67			0.66000	20.35575	11.56583	18.17039	-0.00800	-0.00201	0.00803	-0.00227	-0.00003	0.00058	102.19292	1.19912	-35.79366	-0.17624	0.00774	0.00443	-0.25130	0.00313	0.00467	63.16155	-4.85997	-11.69748	-0.19789	0.07454	0.05051	-0.20463	-0.06138	-0.01295	14.65357	-9.55033	5.52659	1.14541	0.11690	0.06843	1.33698	0.05876	0.01631	43.65726	-17.29970	-13.77578	0.48897	-0.09676	-0.08591	1.21443	0.07925	0.02081	31.59428
68			0.67000	20.20683	11.48727	18.09914	-0.00776	-0.00195	0.00644	-0.00236	-0.00026	0.00137	101.47030	0.78072	-36.08558	-0.16304	0.00751	0.00125	-0.18138	0.00196	0.00077	62.57005	-4.59800	-11.94565	-0.20196	0.06279	0.04020	-0.19697	-0.02435	-0.00656	14.03111	-9.83795	5.50414	1.10660	0.11202	0.06914	1.10523	0.04949	0.00677	42.11046	-17.06592	-13.34625	0.41418	-0.06664	-0.07164	1.01672	0.05019	0.01609	31.01006
69			0.68000	20.04334	11.33704	17.99102	-0.00783	-0.00198	0.00495	-0.00273	-0.00039	0.00130	100.91113	0.56614	-36.22954	-0.15350	0.00651	-0.00129	-0.13358	0.00048	-0.00034	62.01881	-4.48920	-12.00713	-0.21057	0.05054	0.02781	-0.20026	-0.00100	-0.00249	13.51154	-10.06872	5.54106	1.08077	0.11214	0.07084	0.92313	0.04111	-0.00085	40.60780	-16.83295	-12.97017	0.32633	-0.02823	-0.05995	0.78166	0.01973	0.00930	30.39220
70			0.69000	19.84888	11.17244	17.89037	-0.00818	-0.00208	0.00383	-0.00321	-0.00039	0.00078	100.47133	0.50426	-36.22654	-0.14725	0.00535	-0.00254	-0.10251	-0.00061	0.00001	61.48251	-4.49646	-11.91751	-0.22093	0.04123	0.01716	-0.21265	0.01073	-0.00103	13.07208	-10.24302	5.61757	1.07331	0.11652	0.06970	0.80224	0.03306	-0.00613	39.16699	-16.57542	-12.66115	0.24262	0.00607	-0.05140	0.56153	-0.00406	0.00244	29.75728
71			0.70000	19.62220	11.05358	17.84108	-0.00870	-0.00221	0.00322	-0.00361	-0.00026	0.00018	100.11452	0.54732	-36.10126	-0.14324	0.00435	-0.00198	-0.08175	-0.00114	0.00036	60.93924	-4.57130	-11.71146	-0.22884	0.03749	0.01163	-0.22843	0.01703	-0.00093	12.68597	-10.36241	5.71566	1.06989	0.12241	0.06675	0.72669	0.02394	-0.00930	37.79899	-16.27498	-12.42210	0.17148	0.03406	-0.04527	0.38030	-0.02251	-0.00323	29.12069
72			0.71000	19.37567	11.02480	17.87471	-0.00919	-0.00231	0.00313	-0.00371	-0.00002	-0.00045	99.82054	0.65946	-35.89380	-0.14012	0.00356	0.00053	-0.06502	-0.00125	-0.00016	60.37876	-4.66906	-11.41602	-0.23126	0.03986	0.01251	-0.23920	0.02321	-0.00179	12.33114	-10.42648	5.82603	1.06837	0.12899	0.06446	0.68352	0.01341	-0.01193	36.50885	-15.92821	-12.24585	0.11168	0.05939	-0.04074	0.23586	-0.03948	-0.00707	28.49551
73			0.72000	19.12874	11.10073	18.00106	-0.00948	-0.00236	0.00347	-0.00342	0.00025	-0.00116	99.58797	0.81601	-35.64465	-0.13676	0.00293	0.00453	-0.04771	-0.00115	-0.00165	59.80798	-4.75900	-11.04822	-0.22758	0.04678	0.01877	-0.23779	0.03116	-0.00427	11.99555	-10.43352	5.95224	1.07222	0.13590	0.06313	0.65995	0.00188	-0.01549	35.29521	-15.54505	-12.11769	0.07590	0.08062	-0.04121	0.15227	-0.05400	-0.00986	27.89244
74			0.73000	18.89913	11.26331	18.20480	-0.00948	-0.00233	0.00405	-0.00285	0.00042	-0.00190	99.42796	0.99624	-35.38236	-0.13238	0.00239	0.00930	-0.02811	-0.00096	-0.00360	59.24723	-4.82766	-10.62236	-0.21983	0.05617	0.02854	-0.22291	0.04024	-0.00878	11.67698	-10.38370	6.10911	1.07140	0.14288	0.06437	0.63702	-0.00959	-0.02144	34.14912	-15.14314	-12.01794	0.06265	0.10649	-0.04984	0.11974	-0.07133	-0.01302	27.31753
75			0.74000	18.69631	11.47121	18.44996	-0.00924	-0.00226	0.00469	-0.00228	0.00047	-0.00239	99.35364	1.17781	-35.11966	-0.12653	0.00187	0.01418	-0.00740	-0.00075	-0.00522	58.72075	-4.87563	-10.15901	-0.21100	0.06646	0.03996	-0.19860	0.04874	-0.01440	11.37966	-10.28135	6.31638	1.06065	0.14887	0.06813	0.60363	-0.01959	-0.03062	33.05579	-14.74069	-11.92763	0.06643	0.13792	-0.06429	0.12197	-0.09115	-0.01589	26.76981
76			0.75000	18.51933	11.67621	18.69262	-0.00891	-0.00219	0.00519	-0.00192	0.00040	-0.00241	99.37155	1.33716	-34.85863	-0.11899	0.00132	0.01872	0.01168	-0.00054	-0.00584	58.24815	-4.91059	-9.68625	-0.20442	0.07683	0.05129	-0.17129	0.05485	-0.01920	11.11072	-10.13471	6.59203	1.05202	0.15335	0.07241	0.56302	-0.02706	-0.04235	31.99941	-14.35229	-11.83558	0.07455	0.16786	-0.07745	0.13279	-0.10732	-0.01666	26.24153
77			0.76000	18.35946	11.83946	18.89708	-0.00868	-0.00217	0.00542	-0.00183	0.00027	-0.00196	99.47813	1.45395	-34.59986	-0.10940	0.00074	0.02266	0.02647	-0.00030	-0.00515	57.83965	-4.94090	-9.23418	-0.20324	0.08688	0.06118	-0.14658	0.05744	-0.02154	10.87659	-9.95428	6.94487	1.05153	0.15887	0.07744	0.51843	-0.03226	-0.05562	30.96937	-13.98696	-11.74181	0.07470	0.19993	-0.08774	0.12968	-0.12098	-0.01634	25.72196
78			0.77000	18.20516	11.94303	19.04911	-0.00872	-0.00223	0.00530	-0.00197	0.00013	-0.00136	99.66167	1.51653	-34.35086	-0.09681	0.00015	0.02574	0.03502	-0.00006	-0.00330	57.49567	-4.97186	-8.82697	-0.21127	0.09603	0.06837	-0.12849	0.05594	-0.02091	10.67953	-9.75131	7.36807	1.06404	0.16844	0.08411	0.47517	-0.03638	-0.06916	29.96716	-13.64647	-11.65553	0.06373	0.23980	-0.09690	0.10696	-0.13484	-0.01728	25.20542
79			0.78000	18.04604	11.99298	19.16097	-0.00910	-0.00239	0.00483	-0.00227	0.00000	-0.00094	99.90505	1.52326	-34.13054	-0.07956	-0.00043	0.02763	0.03589	0.00014	-0.00073	57.20802	-5.00365	-8.48018	-0.23186	0.10357	0.07197	-0.11879	0.05030	-0.01803	10.51585	-9.53671	7.83780	1.08384	0.18230	0.09141	0.43253	-0.04010	-0.08014	29.01102	-13.32593	-11.59202	0.05133	0.28122	-0.10483	0.08131	-0.14483	-0.02123	24.69909
80			0.79000	17.87512	12.01324	19.26454	-0.00985	-0.00265	0.00397	-0.00265	-0.00008	-0.00080	100.18887	1.48006	-33.96511	-0.05563	-0.00098	0.02767	0.02836	0.00023	0.00189	56.96302	-5.03167	-8.20138	-0.26705	0.10831	0.07133	-0.11697	0.04110	-0.01412	10.38041	-9.32030	8.32305	1.09638	0.19519	0.09798	0.38122	-0.04234	-0.08646	28.13208	-13.01784	-11.56952	0.04757	0.31410	-0.10998	0.06848	-0.14539	-0.02866	24.22098
81			0.80000	17.68916	12.03218	19.39622	-0.01091	-0.00299	0.00272	-0.00305	-0.00011	-0.00074	100.49587	1.39810	-33.87639	-0.02398	-0.00144	0.02498	0.01309	0.00016	0.00361	56.74898	-5.05034	-7.99015	-0.31661	0.10890	0.06636	-0.11909	0.03022	-0.01023	10.27345	-9.11009	8.80043	1.09906	0.20444	0.10412	0.31362	-0.04196	-0.08890	27.36437	-12.71793	-11.60530	0.05705	0.33913	-0.11437	0.07092	-0.13693	-0.03941	23.79119
82			0.81000	17.48927	12.06940	19.58110	-0.01220	-0.00340	0.00111	-0.00339	-0.00010	-0.00041	100.81690	1.29409	-33.87064	0.01407	-0.00181	0.01915	-0.00810	-0.00003	0.00364	56.56398	-5.05810	-7.83726	-0.37728	0.10444	0.05749	-0.11628	0.02042	-0.00685	10.20136	-8.91444	9.25570	1.09567	0.20859	0.10871	0.22903	-0.03774	-0.08686	26.73847	-12.42612	-11.71066	0.07071	0.35585	-0.11732	0.07099	-0.12039	-0.05100	23.42615
83			0.82000	17.28164	12.12957	19.82148							101.15467	1.18792	-33.93551							56.41899	-5.05972	-7.72693							10.16989	-8.74389	9.67543							26.27299	-12.14810	-11.88183							23.13410
84			0.83000	17.07642	12.20522	20.09513							101.52166	1.09541	-34.04578							56.33326	-5.06446	-7.64334							10.17860	-8.60978	10.03951							25.96304	-11.89956	-12.08771							22.90725
[truncated: 11 more columns]
