# Supplementary material for: Analysis of the impact of different landing heights and lateralities on lower limb joint load based on statistical parametric mapping
Source: PLoS One. 2025 May 30;20(5):e0324656. doi: 10.1371/journal.pone.0324656 (PMC12124505; doi:10.1371/journal.pone.0324656)
Supplement: S1 File — (ZIP) [file pone.0324656.s001.zip › Original data/013/右前30.txt]

	C:\Users\dell\Documents\Qualisys-GAIT1214\Data\zhangyahao_zhangyahao_2023-11-19_WJN012\2023-11-19\2023-11-19_unspecified\Gait LB - CAST 1.c3d	C:\Users\dell\Documents\Qualisys-GAIT1214\Data\zhangyahao_zhangyahao_2023-11-19_WJN012\2023-11-19\2023-11-19_unspecified\Gait LB - CAST 1.c3d	C:\Users\dell\Documents\Qualisys-GAIT1214\Data\zhangyahao_zhangyahao_2023-11-19_WJN012\2023-11-19\2023-11-19_unspecified\Gait LB - CAST 1.c3d	C:\Users\dell\Documents\Qualisys-GAIT1214\Data\zhangyahao_zhangyahao_2023-11-19_WJN012\2023-11-19\2023-11-19_unspecified\Gait LB - CAST 1.c3d	C:\Users\dell\Documents\Qualisys-GAIT1214\Data\zhangyahao_zhangyahao_2023-11-19_WJN012\2023-11-19\2023-11-19_unspecified\Gait LB - CAST 1.c3d	C:\Users\dell\Documents\Qualisys-GAIT1214\Data\zhangyahao_zhangyahao_2023-11-19_WJN012\2023-11-19\2023-11-19_unspecified\Gait LB - CAST 1.c3d	C:\Users\dell\Documents\Qualisys-GAIT1214\Data\zhangyahao_zhangyahao_2023-11-19_WJN012\2023-11-19\2023-11-19_unspecified\Gait LB - CAST 1.c3d	C:\Users\dell\Documents\Qualisys-GAIT1214\Data\zhangyahao_zhangyahao_2023-11-19_WJN012\2023-11-19\2023-11-19_unspecified\Gait LB - CAST 1.c3d	C:\Users\dell\Documents\Qualisys-GAIT1214\Data\zhangyahao_zhangyahao_2023-11-19_WJN012\2023-11-19\2023-11-19_unspecified\Gait LB - CAST 1.c3d	C:\Users\dell\Documents\Qualisys-GAIT1214\Data\zhangyahao_zhangyahao_2023-11-19_WJN012\2023-11-19\2023-11-19_unspecified\Gait LB - CAST 1.c3d	C:\Users\dell\Documents\Qualisys-GAIT1214\Data\zhangyahao_zhangyahao_2023-11-19_WJN012\2023-11-19\2023-11-19_unspecified\Gait LB - CAST 1.c3d	C:\Users\dell\Documents\Qualisys-GAIT1214\Data\zhangyahao_zhangyahao_2023-11-19_WJN012\2023-11-19\2023-11-19_unspecified\Gait LB - CAST 1.c3d	C:\Users\dell\Documents\Qualisys-GAIT1214\Data\zhangyahao_zhangyahao_2023-11-19_WJN012\2023-11-19\2023-11-19_unspecified\Gait LB - CAST 1.c3d	C:\Users\dell\Documents\Qualisys-GAIT1214\Data\zhangyahao_zhangyahao_2023-11-19_WJN012\2023-11-19\2023-11-19_unspecified\Gait LB - CAST 1.c3d	C:\Users\dell\Documents\Qualisys-GAIT1214\Data\zhangyahao_zhangyahao_2023-11-19_WJN012\2023-11-19\2023-11-19_unspecified\Gait LB - CAST 1.c3d	C:\Users\dell\Documents\Qualisys-GAIT1214\Data\zhangyahao_zhangyahao_2023-11-19_WJN012\2023-11-19\2023-11-19_unspecified\Gait LB - CAST 1.c3d	C:\Users\dell\Documents\Qualisys-GAIT1214\Data\zhangyahao_zhangyahao_2023-11-19_WJN012\2023-11-19\2023-11-19_unspecified\Gait LB - CAST 1.c3d	C:\Users\dell\Documents\Qualisys-GAIT1214\Data\zhangyahao_zhangyahao_2023-11-19_WJN012\2023-11-19\2023-11-19_unspecified\Gait LB - CAST 1.c3d	C:\Users\dell\Documents\Qualisys-GAIT1214\Data\zhangyahao_zhangyahao_2023-11-19_WJN012\2023-11-19\2023-11-19_unspecified\Gait LB - CAST 1.c3d	C:\Users\dell\Documents\Qualisys-GAIT1214\Data\zhangyahao_zhangyahao_2023-11-19_WJN012\2023-11-19\2023-11-19_unspecified\Gait LB - CAST 1.c3d	C:\Users\dell\Documents\Qualisys-GAIT1214\Data\zhangyahao_zhangyahao_2023-11-19_WJN012\2023-11-19\2023-11-19_unspecified\Gait LB - CAST 1.c3d	C:\Users\dell\Documents\Qualisys-GAIT1214\Data\zhangyahao_zhangyahao_2023-11-19_WJN012\2023-11-19\2023-11-19_unspecified\Gait LB - CAST 1.c3d	C:\Users\dell\Documents\Qualisys-GAIT1214\Data\zhangyahao_zhangyahao_2023-11-19_WJN012\2023-11-19\2023-11-19_unspecified\Gait LB - CAST 1.c3d	C:\Users\dell\Documents\Qualisys-GAIT1214\Data\zhangyahao_zhangyahao_2023-11-19_WJN012\2023-11-19\2023-11-19_unspecified\Gait LB - CAST 1.c3d	C:\Users\dell\Documents\Qualisys-GAIT1214\Data\zhangyahao_zhangyahao_2023-11-19_WJN012\2023-11-19\2023-11-19_unspecified\Gait LB - CAST 1.c3d	C:\Users\dell\Documents\Qualisys-GAIT1214\Data\zhangyahao_zhangyahao_2023-11-19_WJN012\2023-11-19\2023-11-19_unspecified\Gait LB - CAST 1.c3d	C:\Users\dell\Documents\Qualisys-GAIT1214\Data\zhangyahao_zhangyahao_2023-11-19_WJN012\2023-11-19\2023-11-19_unspecified\Gait LB - CAST 1.c3d	C:\Users\dell\Documents\Qualisys-GAIT1214\Data\zhangyahao_zhangyahao_2023-11-19_WJN012\2023-11-19\2023-11-19_unspecified\Gait LB - CAST 1.c3d	C:\Users\dell\Documents\Qualisys-GAIT1214\Data\zhangyahao_zhangyahao_2023-11-19_WJN012\2023-11-19\2023-11-19_unspecified\Gait LB - CAST 1.c3d	C:\Users\dell\Documents\Qualisys-GAIT1214\Data\zhangyahao_zhangyahao_2023-11-19_WJN012\2023-11-19\2023-11-19_unspecified\Gait LB - CAST 1.c3d	C:\Users\dell\Documents\Qualisys-GAIT1214\Data\zhangyahao_zhangyahao_2023-11-19_WJN012\2023-11-19\2023-11-19_unspecified\Gait LB - CAST 1.c3d	C:\Users\dell\Documents\Qualisys-GAIT1214\Data\zhangyahao_zhangyahao_2023-11-19_WJN012\2023-11-19\2023-11-19_unspecified\Gait LB - CAST 1.c3d	C:\Users\dell\Documents\Qualisys-GAIT1214\Data\zhangyahao_zhangyahao_2023-11-19_WJN012\2023-11-19\2023-11-19_unspecified\Gait LB - CAST 1.c3d	C:\Users\dell\Documents\Qualisys-GAIT1214\Data\zhangyahao_zhangyahao_2023-11-19_WJN012\2023-11-19\2023-11-19_unspecified\Gait LB - CAST 1.c3d	C:\Users\dell\Documents\Qualisys-GAIT1214\Data\zhangyahao_zhangyahao_2023-11-19_WJN012\2023-11-19\2023-11-19_unspecified\Gait LB - CAST 1.c3d	C:\Users\dell\Documents\Qualisys-GAIT1214\Data\zhangyahao_zhangyahao_2023-11-19_WJN012\2023-11-19\2023-11-19_unspecified\Gait LB - CAST 1.c3d	C:\Users\dell\Documents\Qualisys-GAIT1214\Data\zhangyahao_zhangyahao_2023-11-19_WJN012\2023-11-19\2023-11-19_unspecified\Gait LB - CAST 1.c3d	C:\Users\dell\Documents\Qualisys-GAIT1214\Data\zhangyahao_zhangyahao_2023-11-19_WJN012\2023-11-19\2023-11-19_unspecified\Gait LB - CAST 1.c3d	C:\Users\dell\Documents\Qualisys-GAIT1214\Data\zhangyahao_zhangyahao_2023-11-19_WJN012\2023-11-19\2023-11-19_unspecified\Gait LB - CAST 1.c3d	C:\Users\dell\Documents\Qualisys-GAIT1214\Data\zhangyahao_zhangyahao_2023-11-19_WJN012\2023-11-19\2023-11-19_unspecified\Gait LB - CAST 1.c3d	C:\Users\dell\Documents\Qualisys-GAIT1214\Data\zhangyahao_zhangyahao_2023-11-19_WJN012\2023-11-19\2023-11-19_unspecified\Gait LB - CAST 1.c3d	C:\Users\dell\Documents\Qualisys-GAIT1214\Data\zhangyahao_zhangyahao_2023-11-19_WJN012\2023-11-19\2023-11-19_unspecified\Gait LB - CAST 1.c3d	C:\Users\dell\Documents\Qualisys-GAIT1214\Data\zhangyahao_zhangyahao_2023-11-19_WJN012\2023-11-19\2023-11-19_unspecified\Gait LB - CAST 1.c3d	C:\Users\dell\Documents\Qualisys-GAIT1214\Data\zhangyahao_zhangyahao_2023-11-19_WJN012\2023-11-19\2023-11-19_unspecified\Gait LB - CAST 1.c3d	C:\Users\dell\Documents\Qualisys-GAIT1214\Data\zhangyahao_zhangyahao_2023-11-19_WJN012\2023-11-19\2023-11-19_unspecified\Gait LB - CAST 1.c3d	C:\Users\dell\Documents\Qualisys-GAIT1214\Data\zhangyahao_zhangyahao_2023-11-19_WJN012\2023-11-19\2023-11-19_unspecified\Gait LB - CAST 1.c3d	C:\Users\dell\Documents\Qualisys-GAIT1214\Data\zhangyahao_zhangyahao_2023-11-19_WJN012\2023-11-19\2023-11-19_unspecified\Gait LB - CAST 1.c3d	C:\Users\dell\Documents\Qualisys-GAIT1214\Data\zhangyahao_zhangyahao_2023-11-19_WJN012\2023-11-19\2023-11-19_unspecified\Gait LB - CAST 1.c3d	C:\Users\dell\Documents\Qualisys-GAIT1214\Data\zhangyahao_zhangyahao_2023-11-19_WJN012\2023-11-19\2023-11-19_unspecified\Gait LB - CAST 1.c3d
	CD	ZD	TIME	Right Ankle Angles	Right Ankle Angles	Right Ankle Angles	Right Ankle Moment	Right Ankle Moment	Right Ankle Moment	Right Ankle Power	Right Ankle Power	Right Ankle Power	Right GRF	Right GRF	Right GRF	Right Knee Angles	Right Knee Angles	Right Knee Angles	Right Knee Moment	Right Knee Moment	Right Knee Moment	Right Knee Power	Right Knee Power	Right Knee Power	Right Hip Angles	Right Hip Angles	Right Hip Angles	Right Hip Moment	Right Hip Moment	Right Hip Moment	Right Hip Power	Right Hip Power	Right Hip Power	RANKLE	RANKLE	RANKLE	RKNEE	RKNEE	RKNEE	RHIP	RHIP	RHIP	Left Ankle Angles	Left Ankle Angles	Left Ankle Angles	Left Ankle Moment	Left Ankle Moment	Left Ankle Moment	Left Ankle Power
	EVENT_LABEL	EVENT_LABEL	FRAME_NUMBERS	LINK_MODEL_BASED	LINK_MODEL_BASED	LINK_MODEL_BASED	LINK_MODEL_BASED	LINK_MODEL_BASED	LINK_MODEL_BASED	LINK_MODEL_BASED	LINK_MODEL_BASED	LINK_MODEL_BASED	LINK_MODEL_BASED	LINK_MODEL_BASED	LINK_MODEL_BASED	LINK_MODEL_BASED	LINK_MODEL_BASED	LINK_MODEL_BASED	LINK_MODEL_BASED	LINK_MODEL_BASED	LINK_MODEL_BASED	LINK_MODEL_BASED	LINK_MODEL_BASED	LINK_MODEL_BASED	LINK_MODEL_BASED	LINK_MODEL_BASED	LINK_MODEL_BASED	LINK_MODEL_BASED	LINK_MODEL_BASED	LINK_MODEL_BASED	LINK_MODEL_BASED	LINK_MODEL_BASED	LINK_MODEL_BASED	LINK_MODEL_BASED	LINK_MODEL_BASED	LINK_MODEL_BASED	LINK_MODEL_BASED	LINK_MODEL_BASED	LINK_MODEL_BASED	LINK_MODEL_BASED	LINK_MODEL_BASED	LINK_MODEL_BASED	LINK_MODEL_BASED	LINK_MODEL_BASED	LINK_MODEL_BASED	LINK_MODEL_BASED	LINK_MODEL_BASED	LINK_MODEL_BASED	LINK_MODEL_BASED
	ORIGINAL	ORIGINAL	ORIGINAL	ORIGINAL	ORIGINAL	ORIGINAL	ORIGINAL	ORIGINAL	ORIGINAL	ORIGINAL	ORIGINAL	ORIGINAL	ORIGINAL	ORIGINAL	ORIGINAL	ORIGINAL	ORIGINAL	ORIGINAL	ORIGINAL	ORIGINAL	ORIGINAL	ORIGINAL	ORIGINAL	ORIGINAL	ORIGINAL	ORIGINAL	ORIGINAL	ORIGINAL	ORIGINAL	ORIGINAL	ORIGINAL	ORIGINAL	ORIGINAL	ORIGINAL	ORIGINAL	ORIGINAL	ORIGINAL	ORIGINAL	ORIGINAL	ORIGINAL	ORIGINAL	ORIGINAL	ORIGINAL	ORIGINAL	ORIGINAL	ORIGINAL	ORIGINAL	ORIGINAL	ORIGINAL
ITEM	X	X	X	X	Y	Z	X	Y	Z	X	Y	Z	X	Y	Z	X	Y	Z	X	Y	Z	X	Y	Z	X	Y	Z	X	Y	Z	X	Y	Z	X	Y	Z	X	Y	Z	X	Y	Z	X	Y	Z	X	Y	Z	X
1	0.15000	0.25000	0.00000	-15.79566	7.09832	12.56742							-0.00000	0.00000	0.00000	-11.42071	-8.29626	-30.64985							7.94122	-0.48987	4.68520																26.81002	11.20959	10.49216
2			0.01000	-16.68137	6.99168	12.68047							-0.00000	0.00000	0.00000	-11.59448	-8.34149	-30.58674							7.71754	-0.59443	4.73432							27.23258	87.94846	15.66988	-3.76284	-18.83023	4.50832	-11.59229	21.66743	4.90849	26.45597	11.59470	11.11865
3			0.02000	-17.66597	6.89454	12.82907	-0.00380	-0.00189	-0.00081	-0.00677	-0.00013	0.00027	-0.00000	0.00000	0.00000	-11.79735	-8.40003	-30.51781	0.03654	0.00835	0.00450	0.01306	0.00115	0.00047	7.48996	-0.69191	4.76271	-0.10948	0.01186	-0.00447	-0.04304	0.00195	0.00000	31.98314	96.75854	20.08300	-4.82500	-21.67498	4.93280	-10.82271	21.75190	2.45707	26.01565	11.96843	11.79449	-0.00929	-0.00180	0.00072	-0.00565
4			0.03000	-18.76314	6.80106	13.01846	-0.00256	-0.00140	-0.00075	-0.00507	-0.00008	0.00029	-0.00000	0.00000	0.00000	-12.02606	-8.47180	-30.43586	0.02602	0.00633	0.00353	0.01010	0.00106	0.00046	7.26732	-0.78130	4.75953	-0.08219	0.00543	-0.00412	-0.03085	0.00080	-0.00023	36.10872	107.23326	24.54377	-6.13685	-23.76725	6.28018	-10.23327	20.95272	-0.77830	25.47018	12.30723	12.51069	-0.00930	-0.00191	0.00068	-0.00732
5			0.04000	-19.98474	6.69021	13.24063	-0.00113	-0.00072	-0.00065	-0.00247	-0.00006	0.00029	-0.00000	0.00000	0.00000	-12.26998	-8.55555	-30.32947	0.01534	0.00407	0.00267	0.00596	0.00079	0.00048	7.05929	-0.86802	4.72110	-0.06274	-0.00089	-0.00426	-0.02138	-0.00013	-0.00049	37.94795	119.52168	27.99294	-7.68986	-24.23656	8.98213	-10.48268	19.17959	-4.10821	24.80292	12.58636	13.25451	-0.00907	-0.00196	0.00072	-0.00901
6			0.05000	-21.33069	6.52725	13.47499	0.00024	0.00010	-0.00049	0.00057	0.00002	0.00024	-0.00000	0.00000	0.00000	-12.50909	-8.64674	-30.18469	0.00387	0.00154	0.00171	0.00132	0.00034	0.00043	6.87504	-0.96413	4.65074	-0.04845	-0.00768	-0.00477	-0.01413	-0.00132	-0.00078	35.79907	132.56920	29.70882	-9.30546	-21.94481	13.16803	-12.12537	16.44566	-6.84045	24.00473	12.78378	14.01288	-0.00850	-0.00193	0.00083	-0.01028
7			0.06000	-22.77786	6.27249	13.69367	0.00125	0.00090	-0.00026	0.00316	0.00034	0.00014	-0.00000	0.00000	0.00000	-12.71034	-8.73705	-29.99096	-0.00875	-0.00144	0.00053	-0.00191	-0.00033	0.00018	6.72229	-1.08622	4.55864	-0.03642	-0.01422	-0.00548	-0.00842	-0.00328	-0.00104	28.56385	143.81363	29.52304	-10.74176	-15.51446	18.18662	-15.44617	12.83361	-8.11391	23.08089	12.88731	14.77617	-0.00761	-0.00182	0.00098	-0.01069
8			0.07000	-24.27073	5.89520	13.86963	0.00161	0.00153	0.00001	0.00409	0.00092	-0.00001	-0.00000	0.00000	0.00000	-12.82522	-8.81661	-29.75168	-0.02240	-0.00514	-0.00088	-0.00010	-0.00109	-0.00034	6.60661	-1.25234	4.46513	-0.02376	-0.01876	-0.00623	-0.00391	-0.00609	-0.00108	16.08594	149.20044	27.76300	-11.73840	-3.61140	22.33805	-20.39302	8.50875	-6.69362	22.05599	12.90286	15.54026	-0.00651	-0.00165	0.00114	-0.01004
9			0.08000	-25.71354	5.38548	13.98464	0.00105	0.00178	0.00028	0.00245	0.00149	-0.00016	-0.00000	0.00000	0.00000	-12.79148	-8.87611	-29.49464	-0.03659	-0.01018	-0.00230	0.01150	-0.00168	-0.00089	6.53011	-1.47859	4.40481	-0.00742	-0.02196	-0.00708	-0.00073	-0.00988	-0.00063	-1.25466	143.53377	24.90454	-11.85536	14.71648	23.47641	-26.58548	3.63549	-1.31297	20.97086	12.85990	16.30801	-0.00536	-0.00146	0.00122	-0.00858
10			0.09000	-26.96248	4.75554	14.03165	-0.00066	0.00149	0.00048	-0.00122	0.00156	-0.00027	-0.00000	0.00000	0.00000	-12.53925	-8.90324	-29.27041	-0.05026	-0.01750	-0.00328	0.03704	-0.00118	-0.00099	6.49296	-1.77606	4.42338	0.01502	-0.02945	-0.00850	0.00054	-0.01756	0.00061	-23.46083	121.19558	21.23052	-10.35395	39.70409	20.33672	-33.37791	-1.65459	8.44233	19.87553	12.80533	17.09093	-0.00436	-0.00131	0.00116	-0.00684
11			0.10000	-27.82140	4.02846	14.01184	-0.00367	0.00052	0.00055	-0.00350	0.00064	-0.00029	-0.00000	0.00000	0.00000	-12.00235	-8.87621	-29.13580	-0.06154	-0.02782	-0.00328	0.07672	0.00263	-0.00048	6.49428	-2.14803	4.56430	0.04418	-0.05019	-0.01141	-0.00089	-0.03736	0.00331	-51.27589	77.15370	16.57143	-6.48826	70.51704	13.62391	-39.83189	-7.12169	21.44260	18.81845	12.78733	17.90782	-0.00370	-0.00126	0.00088	-0.00538
12			0.11000	-28.04849	3.22719	13.92556	-0.00793	-0.00110	0.00046	0.00293	-0.00151	-0.00022	-0.00000	0.00000	0.00000	-11.13282	-8.76123	-29.12785	-0.06781	-0.04077	-0.00202	0.12278	0.01314	0.00006	6.53246	-2.58553	4.85152	0.07859	-0.08910	-0.01648	-0.00539	-0.07706	0.00874	-85.35425	8.40776	9.82270	-0.06961	105.21568	6.07761	-44.62312	-12.39405	35.33557	17.83604	12.84072	18.77099	-0.00344	-0.00136	0.00037	-0.00444
13			0.12000	-27.38511	2.37376	13.75735	-0.01309	-0.00310	0.00026	0.02750	-0.00474	-0.00009	-0.00000	0.00000	0.00000	-9.91167	-8.51855	-29.24248	-0.06592	-0.05378	0.00027	0.15733	0.03201	-0.00004	6.60568	-3.06287	5.28213	0.11273	-0.14240	-0.02336	-0.01272	-0.13099	0.01759	-124.77760	-83.46931	-1.36408	8.02993	140.99394	1.47117	-45.93169	-17.17486	47.70315	16.94755	12.98405	19.66603	-0.00350	-0.00161	-0.00032	-0.00391
14			0.13000	-25.62291	1.49256	13.46166	-0.01833	-0.00495	-0.00001	0.07443	-0.00837	0.00000	-0.00000	0.00000	0.00000	-8.35444	-8.11838	-29.42699	-0.05237	-0.06192	0.00289	0.15291	0.05375	-0.00051	6.71458	-3.53259	5.83186	0.13349	-0.19948	-0.03097	-0.02136	-0.17266	0.02888	-165.97902	-188.67691	-19.63257	15.74496	174.09418	3.15874	-41.45051	-21.29241	56.80944	16.15712	13.22357	20.53956	-0.00368	-0.00194	-0.00109	-0.00356
15			0.14000	-22.71295	0.59945	12.96476	-0.02276	-0.00606	-0.00026	0.13402	-0.01138	-0.00011	-0.00000	0.00000	0.00000	-6.51738	-7.56231	-29.58994	-0.02478	-0.05837	0.00495	0.08280	0.06289	-0.00030	6.86185	-3.92230	6.46200	0.12214	-0.24052	-0.03740	-0.02661	-0.15895	0.03951	-203.05388	-287.62073	-45.13462	20.31845	199.79271	12.20079	-28.86982	-24.65647	61.74275	15.46019	13.55828	21.30800	-0.00375	-0.00220	-0.00180	-0.00324
16			0.15000	-18.86338	-0.32389	12.20384	0.34435	0.06643	-0.03285	-2.46396	0.13807	-0.03070	0.08623	-0.27776	0.23146	-4.49760	-6.89993	-29.63854	0.56354	0.39049	0.06495	-2.02448	-0.45502	0.00910	7.05236	-4.13943	7.12708	-1.46032	0.63455	-0.05219	0.43985	0.18191	0.05896	-229.16771	-356.75735	-73.04516	19.48315	214.14009	25.55857	-6.92050	-27.84484	62.72482	14.85123	13.98279	21.88074	-0.00351	-0.00225	-0.00234	-0.00281
17			0.16000	-14.52533	-1.32211	11.19119	0.80849	0.10059	-0.02097	-6.12299	0.22347	-0.02888	0.09489	-0.24218	0.74434	-2.40652	-6.22052	-29.53633	-0.05784	0.23117	0.00393	0.21234	-0.25735	0.00123	7.30178	-4.08921	7.78988	-0.53362	0.78555	0.12159	0.23440	-0.18423	-0.14317	-237.83662	-380.96106	-94.97792	12.81716	217.09137	36.62414	23.52760	-32.74092	61.15538	14.33153	14.48496	22.18377	-0.00287	-0.00196	-0.00265	-0.00215
18			0.17000	-10.23477	-2.39443	10.04191	1.06437	-0.04096	0.00807	-7.61826	-0.08872	0.01305	0.06949	-0.25379	1.62563	-0.32265	-5.61249	-29.33676	-0.14983	0.01391	-0.02564	0.54659	-0.01338	-0.00894	7.64736	-3.70105	8.43333	-0.13339	0.94699	0.23546	0.08851	-0.78883	-0.28672	-223.90854	-362.22171	-104.01877	2.19415	213.42853	39.57417	58.85271	-41.71754	58.19730	13.91932	15.03553	22.17112	-0.00185	-0.00129	-0.00270	-0.00124
19			0.18000	-6.41363	-3.42267	8.92374	1.07068	-0.33191	0.00830	-6.61453	-0.58743	0.01333	-0.03591	-0.37453	2.76828	1.73609	-5.11838	-29.14547	0.67811	-0.29493	0.02502	-2.45063	0.23106	0.00577	8.14180	-2.95670	9.04605	-0.85324	0.84530	0.16878	0.83192	-1.18569	-0.20711	-185.01698	-316.37399	-98.51342	-9.19383	209.36755	33.83596	92.89535	-55.39556	53.15179	13.65563	15.57743	21.82904	-0.00057	-0.00035	-0.00245	-0.00029
20			0.19000	-3.26983	-4.18425	7.97885	0.97614	-0.54942	0.01233	-4.84668	-0.54445	0.01671	-0.16627	-0.36196	3.42817	3.79299	-4.72514	-29.04675	1.23233	-0.67136	0.01315	-4.43204	0.42997	0.00022	8.82381	-1.90968	9.59538	-0.88572	0.39624	0.12958	1.16308	-0.72272	-0.14882	-123.51595	-261.51389	-80.84383	-18.26129	207.24695	22.89696	118.13048	-70.82703	44.05052	13.59590	16.03242	21.17626	0.00085	0.00068	-0.00192	0.00022
21			0.20000	-0.83310	-4.44805	7.29973	0.86190	-0.57141	0.00731	-3.23125	0.03984	0.00650	-0.19124	-0.33793	3.31510	5.85220	-4.39068	-29.07737	1.52592	-0.58965	0.01419	-5.37207	0.32392	-0.00343	9.67946	-0.68877	10.02209	-0.95136	0.41191	0.15301	1.48562	-0.82063	-0.14279	-47.27115	-208.91882	-53.55434	-22.80143	203.14220	9.14467	127.62914	-81.97771	29.74123	13.78631	16.32829	20.26020	0.00236	0.00163	-0.00118	-0.00015
22			0.21000	0.95220	-4.07404	6.95807	0.78930	-0.45791	0.00287	-2.07594	0.55503	0.00066	-0.10569	-0.32603	2.73464	7.84421	-4.07565	-29.25634	1.49410	-0.14358	0.05582	-4.87046	0.06978	-0.02969	10.62265	0.52033	10.26356	-1.01431	0.91447	0.24313	1.62322	-1.69822	-0.14014	32.38273	-162.23730	-18.24104	-21.93600	189.85760	-7.78542	117.80374	-82.59556	10.93365	14.23474	16.42630	19.15623	0.00400	0.00238	-0.00038	-0.00162
23			0.22000	2.15809	-3.05354	7.01837	0.77256	-0.32600	0.00403	-1.26100	0.72704	-0.00228	0.01492	-0.31823	2.14570	9.62649	-3.76189	-29.60349	1.27479	0.33435	0.11990	-3.47907	-0.13676	-0.10031	11.51241	1.52357	10.28091	-0.95357	1.51349	0.34452	1.30540	-2.19900	-0.04116	104.50642	-121.24172	22.43033	-16.54251	162.00955	-27.87779	90.56269	-69.43673	-10.29504	14.89451	16.32923	17.96675	0.00578	0.00288	0.00034	-0.00394
24			0.23000	2.84174	-1.49140	7.51643	0.76599	-0.21802	0.00252	-0.57264	0.65056	-0.00349	0.11352	-0.31404	1.66772	11.03037	-3.45948	-30.12291	1.04546	0.67226	0.18538	-2.01760	-0.19331	-0.20767	12.19716	2.17853	10.07019	-0.87719	1.91089	0.39611	0.78704	-1.68899	0.14027	161.64888	-84.56453	63.98395	-8.79716	118.76401	-49.35002	52.50927	-43.95898	-30.48562	15.67324	16.07706	16.80647	0.00760	0.00314	0.00107	-0.00639
25			0.24000	3.03750	0.43993	8.44290	0.70858	-0.14817	-0.01092	0.02851	0.50752	0.02322	0.15859	-0.30631	1.25533	11.91242	-3.19802	-30.80201	0.88854	0.78499	0.22626	-0.83515	-0.09347	-0.30851	12.56319	2.42880	9.67427	-0.87293	1.91638	0.36064	0.25538	-0.51488	0.26196	201.07204	-50.76611	101.75460	-0.93073	63.94019	-70.43492	11.69840	-11.92709	-44.39404	16.46499	15.73556	15.76932	0.00921	0.00320	0.00203	-0.00800
26			0.25000	2.76623	2.55369	9.74785	0.59907	-0.11562	-0.02831	0.44240	0.41480	0.07661	0.15832	-0.27189	0.90130	12.19332	-3.00718	-31.62638	0.72761	0.70617	0.22355	0.08063	0.05342	-0.34757	12.56867	2.30057	9.19122	-0.78838	1.61995	0.26778	-0.24141	0.47847	0.23878	224.17967	-19.20325	132.08304	5.30329	4.68106	-89.13282	-24.94656	19.08663	-47.09522	17.18530	15.37396	14.89774	0.01037	0.00315	0.00350	-0.00816
27			0.26000	2.05593	4.69171	11.34893	0.46830	-0.10474	-0.04411	0.62638	0.37190	0.13559	0.13691	-0.21125	0.60420	11.87978	-2.91004	-32.56488	0.51975	0.53961	0.19243	0.55742	0.14653	-0.31601	12.24885	1.87897	8.74754	-0.58330	1.21852	0.16349	-0.45659	0.89766	0.13474	234.55229	9.57812	152.20778	8.46333	-50.82482	-101.07925	-52.50937	42.88317	-37.76823	17.78912	15.03740	14.17487	0.01089	0.00303	0.00556	-0.00696
28			0.27000	0.95847	6.74417	13.13601	0.34763	-0.09972	-0.05093	0.63240	0.33899	0.16322	0.11325	-0.13523	0.36315	11.06311	-2.92874	-33.53471	0.26483	0.36845	0.14839	0.48150	0.16629	-0.22828	11.69647	1.27686	8.44314	-0.28274	0.85217	0.08558	-0.30364	0.86272	0.05099	235.86673	34.39388	160.32614	7.69970	-95.78089	-100.28162	-68.49749	56.44770	-20.93481	18.26890	14.73350	13.54427	0.01073	0.00288	0.00801	-0.00507
29			0.28000	-0.44652	8.64952	14.98249	0.24873	-0.08864	-0.04831	0.53916	0.28327	0.15040	0.10112	-0.05816	0.15658	9.89170	-3.08356	-34.39591	-0.01365	0.25425	0.10626	-0.03110	0.15389	-0.12626	11.02906	0.60430	8.31069	0.04624	0.61307	0.05140	0.05409	0.68411	0.01696	230.85345	54.14209	156.65918	3.29375	-126.22902	-83.20930	-73.09118	59.83484	-3.81145	18.64303	14.44094	12.94550	0.00998	0.00270	0.01048	-0.00325
30			0.29000	-2.06000	10.38354	16.77342	-0.00864	-0.00227	0.00008	-0.02051	0.00675	-0.00024	-0.00000	0.00000	0.00000	8.53285	-3.37999	-34.99578	-0.01137	-0.00195	0.00284	-0.02776	-0.00141	-0.00180	10.35898	-0.05199	8.31516	0.05245	-0.10179	-0.02093	0.05739	-0.10938	-0.00274	221.11708	68.02241	144.28383	-3.34144	-140.96596	-52.26392	-68.63970	54.83607	7.64158	18.94061	14.13097	12.34641	0.00883	0.00248	0.01256	-0.00196
31			0.30000	-3.77627	11.94224	18.43591	-0.00825	-0.00302	-0.00080	-0.02008	0.00827	0.00203	-0.00000	0.00000	0.00000	7.14291	-3.79599	-35.23569	0.01263	-0.00947	0.00334	0.02966	-0.00753	-0.00001	9.77690	-0.63553	8.38494	-0.08074	-0.10166	-0.01781	-0.07151	-0.09522	-0.00082	207.36700	75.51936	128.09151	-10.14516	-140.87956	-15.32309	-58.62074	43.66504	10.93544	19.18794	13.78729	11.75804	0.00748	0.00223	0.01398	-0.00126
32			0.31000	-5.49507	13.32609	19.94737	-0.00781	-0.00379	-0.00169	-0.01838	0.00942	0.00375	-0.00000	0.00000	0.00000	5.84826	-4.28101	-35.11175	0.03350	-0.02123	0.00336	0.06927	-0.01702	0.00183	9.34679	-1.11984	8.44708	-0.18610	-0.11320	-0.02108	-0.10959	-0.08559	-0.00151	190.01575	76.58048	112.43014	-15.09755	-128.70749	18.15981	-46.63284	28.49893	6.70419	19.40077	13.41547	11.22285	0.00612	0.00196	0.01461	-0.00091
33			0.32000	-7.13100	14.53374	21.31843	-0.00731	-0.00450	-0.00251	-0.01575	0.00994	0.00491	-0.00000	0.00000	0.00000	4.73241	-4.77052	-34.70687	0.04835	-0.03646	0.00327	0.08168	-0.02691	0.00294	9.10411	-1.50425	8.44644	-0.25127	-0.13899	-0.02998	-0.06373	-0.08030	-0.00541	169.58633	71.81602	99.50024	-16.96214	-108.78115	41.25085	-35.62991	11.66977	-2.86614	19.58450	13.03944	10.78471	0.00485	0.00169	0.01448	-0.00070
34			0.33000	-8.61730	15.56120	22.56821	-0.00675	-0.00506	-0.00327	-0.01255	0.00968	0.00570	-0.00000	0.00000	0.00000	3.83144	-5.20701	-34.14995	0.05500	-0.05355	0.00324	0.07138	-0.03306	0.00334	9.05390	-1.80654	8.34887	-0.27121	-0.17578	-0.04223	0.01850	-0.07592	-0.01433	146.49008	62.25051	89.35449	-15.69569	-85.92952	51.34674	-27.50573	-4.32898	-15.17759	19.73843	12.68775	10.46344	0.00372	0.00142	0.01373	-0.00051
35			0.34000	-9.89994	16.40174	23.70575	-0.00611	-0.00542	-0.00400	-0.00908	0.00859	0.00621	-0.00000	0.00000	0.00000	3.14248	-5.55462	-33.57156	0.05262	-0.07029	0.00324	0.05003	-0.03289	0.00313	9.17263	-2.05461	8.14091	-0.24856	-0.21707	-0.05521	0.08229	-0.07238	-0.02839	120.68739	48.78454	80.60508	-12.28306	-64.12212	49.86404	-23.01132	-17.21608	-27.69690	19.86068	12.37704	10.24615	0.00279	0.00117	0.01251	-0.00033
36			0.35000	-10.92681	17.04718	24.71878	-0.00546	-0.00556	-0.00467	-0.00570	0.00683	0.00631	-0.00000	0.00000	0.00000	2.63818	-5.80330	-33.06940	0.04243	-0.08450	0.00313	0.02874	-0.02714	0.00244	9.41440	-2.27844	7.82815	-0.19335	-0.25677	-0.06678	0.09695	-0.07307	-0.04510	91.83761	32.02835	71.17889	-8.13382	-45.88916	40.84810	-21.94283	-25.25489	-38.33025	19.95301	12.10251	10.09400	0.00208	0.00093	0.01100	-0.00019
37			0.36000	-11.64279	17.49138	25.57179	-0.00491	-0.00555	-0.00520	-0.00266	0.00464	0.00574	-0.00000	0.00000	0.00000	2.27827	-5.96413	-32.69162	0.02751	-0.09477	0.00278	0.01334	-0.01899	0.00153	9.71867	-2.50389	7.43063	-0.12029	-0.28966	-0.07549	0.06764	-0.08157	-0.06031	59.84450	12.62633	59.31006	-4.38724	-32.37921	28.76518	-23.63363	-27.57677	-45.54410	20.02374	11.84203	9.95778	0.00161	0.00072	0.00931	-0.00010
38			0.37000	-11.99671	17.73271	26.21799	-0.00461	-0.00549	-0.00551	0.00002	0.00230	0.00442	-0.00000	0.00000	0.00000	2.01849	-6.05844	-32.44588	0.01173	-0.10016	0.00220	0.00432	-0.01126	0.00070	10.02134	-2.75196	6.97992	-0.04467	-0.30887	-0.07998	0.02301	-0.09924	-0.06916	25.26873	-8.35978	44.54733	-1.52022	-23.60319	16.25732	-27.39800	-24.37546	-48.16404	20.08410	11.57022	9.79458	0.00136	0.00053	0.00751	-0.00005
39			0.38000	-11.95586	17.77251	26.62008	-0.00465	-0.00547	-0.00554	0.00262	-0.00006	0.00260	-0.00000	0.00000	0.00000	1.81808	-6.10642	-32.32731	-0.00163	-0.10003	0.00142	-0.00052	-0.00501	0.00013	10.26483	-3.03945	6.51822	0.02140	-0.30854	-0.07897	-0.00806	-0.12336	-0.06771	-10.64471	-29.35290	28.06787	0.62853	-18.80817	3.38633	-32.57836	-16.72760	-45.41559	20.13933	11.27102	9.57804	0.00125	0.00037	0.00570	-0.00000
40			0.39000	-11.51894	17.61147	26.76805	-0.00508	-0.00552	-0.00523	0.00555	-0.00241	0.00075	-0.00000	0.00000	0.00000	1.64429	-6.11962	-32.34254	-0.01053	-0.09368	0.00060	-0.00336	0.00016	-0.00009	10.40548	-3.37804	6.09362	0.06923	-0.28731	-0.07194	-0.01198	-0.14585	-0.05590	-46.15223	-48.44989	12.15317	2.58956	-16.99898	-11.03310	-38.44612	-6.19096	-37.54705	20.18402	10.94536	9.30296	0.00118	0.00023	0.00397	0.00004
41			0.40000	-10.72228	17.24892	26.68703	-0.00585	-0.00561	-0.00451	0.00909	-0.00471	-0.00057	-0.00000	0.00000	0.00000	1.47190	-6.09964	-32.51057	-0.01442	-0.08028	-0.00015	-0.00522	0.00460	0.00007	10.41723	-3.77225	5.74604	0.09412	-0.24707	-0.05934	0.00578	-0.15491	-0.03841	-78.94172	-63.77057	-0.82714	4.92181	-17.25535	-27.35814	-44.21089	5.46717	-26.34237	20.20798	10.61447	8.98919	0.00108	0.00010	0.00243	0.00009
42			0.41000	-9.63887	16.69267	26.43331	-0.00689	-0.00567	-0.00332	0.01309	-0.00669	-0.00105	-0.00000	0.00000	0.00000	1.28268	-6.04145	-32.84531	-0.01414	-0.05936	-0.00077	-0.00604	0.00742	0.00056	10.29521	-4.21853	5.49233	0.09703	-0.18919	-0.04219	0.02755	-0.13947	-0.02134	-105.80524	-73.88322	-9.34833	7.93125	-18.55946	-44.32477	-49.15286	16.17191	-14.53036	20.20342	10.31376	8.67612	0.00087	-0.00000	0.00121	0.00011
43			0.42000	-8.37166	15.97682	26.08228	-0.00808	-0.00564	-0.00169	0.01693	-0.00790	-0.00068	-0.00000	0.00000	0.00000	1.06921	-5.93821	-33.34149	-0.01141	-0.03153	-0.00131	-0.00560	0.00644	0.00128	10.06074	-4.70684	5.32521	0.08361	-0.11654	-0.02218	0.03755	-0.09576	-0.00854	-122.83511	-78.17876	-13.02094	11.51286	-19.76830	-59.59075	-52.72442	23.76939	-4.64570	20.16458	10.07655	8.40368	0.00057	-0.00007	0.00037	0.00010
44			0.43000	-7.04094	15.17360	25.71385	-0.00926	-0.00549	0.00025	0.01958	-0.00795	0.00010	-0.00000	0.00000	0.00000	0.83591	-5.78665	-33.96861	-0.00834	0.00075	-0.00193	-0.00443	-0.00022	0.00223	9.75826	-5.22282	5.22099	0.06191	-0.03639	-0.00166	0.03259	-0.03168	-0.00051	-126.52693	-77.03258	-12.37742	15.15219	-20.06961	-70.48021	-54.59449	26.89929	1.59055	20.08548	9.91895	8.19341	0.00017	-0.00011	-0.00006	0.00004
45			0.44000	-5.76736	14.38888	25.39744	-0.01026	-0.00526	0.00222	0.02016	-0.00678	0.00071	-0.00000	0.00000	0.00000	0.59426	-5.59198	-34.67100	-0.00619	0.03299	-0.00267	-0.00332	-0.01160	0.00328	9.44138	-5.74967	5.14738	0.03942	0.04104	0.01670	0.02010	0.03622	0.00462	-115.09848	-71.66054	-8.51169	18.08414	-19.17263	-74.95613	-54.78795	25.44030	3.59360	19.96286	9.83741	8.04581	-0.00027	-0.00011	-0.00013	-0.00008
46			0.45000	-4.65614	13.74341	25.18204	-0.01101	-0.00503	0.00390	0.01833	-0.00467	0.00070	-0.00000	0.00000	0.00000	0.35958	-5.36892	-35.38038	-0.00513	0.05992	-0.00346	-0.00256	-0.02329	0.00411	9.15946	-6.27268	5.07403	0.02131	0.10563	0.03070	0.00880	0.09162	0.00875	-89.29003	-63.68250	-2.66327	19.57572	-16.97760	-72.72240	-53.73600	20.11211	2.07075	19.80075	9.81357	7.94571	-0.00069	-0.00009	0.00008	-0.00023
47			0.46000	-3.78660	13.34651	25.09443	-0.01144	-0.00488	0.00501	0.01439	-0.00202	0.00001	-0.00000	0.00000	0.00000	0.15064	-5.13788	-36.03760	-0.00472	0.07723	-0.00411	-0.00199	-0.03002	0.00439	8.95047	-6.78314	4.98271	0.00919	0.14862	0.03887	0.00239	0.12473	0.01215	-52.46012	-54.59365	4.23328	19.15897	-13.38091	-65.48035	-52.03102	12.01803	-1.46887	19.61027	9.81897	7.86680	-0.00097	-0.00004	0.00048	-0.00036
48			0.47000	-3.20715	13.27050	25.14597	-0.01156	-0.00483	0.00542	0.00917	0.00086	-0.00108	-0.00000	0.00000	0.00000	-0.01227	-4.92002	-36.60991	-0.00452	0.08313	-0.00445	-0.00139	-0.02930	0.00408	8.83780	-7.27848	4.86919	0.00225	0.16468	0.04085	0.00017	0.13302	0.01392	-9.86030	-45.45009	11.79600	16.68183	-8.36321	-56.01623	-50.04648	2.31611	-5.61974	19.40602	9.82266	7.77790	-0.00105	0.00002	0.00095	-0.00041
49			0.48000	-2.93475	13.53673	25.34159	-0.01140	-0.00488	0.00516	0.00372	0.00372	-0.00216	-0.00000	0.00000	0.00000	-0.11023	-4.73414	-37.09398	-0.00436	0.07845	-0.00440	-0.00072	-0.02222	0.00344	8.83257	-7.75786	4.73785	-0.00116	0.15290	0.03722	0.00014	0.11828	0.01337	32.83226	-36.81575	20.07823	12.15033	-2.04645	-46.97585	-47.72454	-8.17704	-9.58803	19.20028	9.80022	7.65393	-0.00089	0.00009	0.00140	-0.00036
50			0.49000	-2.96044	14.11826	25.68624	-0.01103	-0.00499	0.00444	-0.00112	0.00636	-0.00287	-0.00000	0.00000	0.00000	-0.12749	-4.59711	-37.50917	-0.00402	0.06615	-0.00399	-0.00004	-0.01210	0.00274	8.94013	-8.21780	4.59668	-0.00284	0.11643	0.02921	0.00091	0.08475	0.01076	70.99680	-28.89363	29.31006	5.57351	5.05571	-39.94226	-44.62717	-18.79523	-13.36598	19.00009	9.73928	7.48389	-0.00051	0.00016	0.00178	-0.00020
51			0.50000	-3.25808	14.95415	26.18699	-0.01053	-0.00515	0.00346	-0.00487	0.00858	-0.00305	-0.00000	0.00000	0.00000	-0.05727	-4.52636	-37.88238	-0.00368	0.05017	-0.00334	0.00051	-0.00277	0.00210	9.15907	-8.64776	4.44822	-0.00157	0.06592	0.01930	0.00079	0.04356	0.00736	101.80264	-21.73746	39.46461	-2.63067	11.68997	-34.98294	-40.47754	-28.30604	-17.56882	18.80766	9.63942	7.27442	0.00004	0.00024	0.00209	0.00002
52			0.51000	-3.79179	15.96733	26.84753	-0.00996	-0.00530	0.00242	-0.00744	0.01026	-0.00267	-0.00000	0.00000	0.00000	0.08922	-4.53479	-38.23099	-0.00389	0.03422	-0.00254	0.00096	0.00273	0.00148	9.47198	-9.03517	4.28309	0.00697	0.01856	0.01100	-0.00448	0.01074	0.00454	124.16099	-15.35898	49.64265	-10.87150	16.08694	-31.01421	-36.01235	-34.85530	-22.49345	18.62314	9.50854	7.04691	0.00068	0.00032	0.00233	0.00026
53			0.52000	-4.51973	17.08049	27.65543	-0.00935	-0.00544	0.00146	-0.00894	0.01131	-0.00187	-0.00000	0.00000	0.00000	0.27847	-4.61705	-38.55359	-0.00494	0.02060	-0.00167	0.00139	0.00388	0.00087	9.83966	-9.37966	4.08624	0.02347	-0.01555	0.00598	-0.01650	-0.00785	0.00280	138.30232	-9.70618	57.96667	-16.76640	16.68763	-26.58508	-32.78899	-36.76675	-27.45830	18.44763	9.35894	6.82937	0.00132	0.00037	0.00254	0.00047
54			0.53000	-5.39597	18.22771	28.57350	-0.00874	-0.00554	0.00064	-0.00963	0.01179	-0.00087	-0.00000	0.00000	0.00000	0.46070	-4.74783	-38.83031	-0.00635	0.00969	-0.00079	0.00148	0.00240	0.00033	10.20669	-9.69732	3.84732	0.04191	-0.03919	0.00265	-0.02797	-0.01805	0.00142	145.26823	-4.69178	62.43824	-18.86160	12.89792	-20.68654	-31.75403	-33.45552	-31.20416	18.28449	9.20414	6.64570	0.00192	0.00041	0.00272	0.00060
55			0.54000	-6.37219	19.36035	29.54489	-0.00818	-0.00563	-0.00007	-0.00973	0.01183	0.00010	-0.00000	0.00000	0.00000	0.58591	-4.89716	-39.03482	-0.00732	0.00045	0.00004	0.00085	0.00012	-0.00001	10.51745	-10.00761	3.56805	0.05531	-0.05861	-0.00141	-0.03025	-0.02607	-0.00083	146.34047	-0.33071	61.98627	-17.56450	5.50458	-13.54119	-32.45283	-25.82742	-32.47782	18.13822	9.05603	6.50724	0.00244	0.00043	0.00290	0.00066
56			0.55000	-7.39840	20.44611	30.50666	-0.00768	-0.00574	-0.00073	-0.00942	0.01156	0.00093	-0.00000	0.00000	0.00000	0.62099	-5.04356	-39.15368	-0.00733	-0.00852	0.00078	-0.00029	-0.00209	-0.00011	10.73255	-10.32152	3.26623	0.06054	-0.07844	-0.00748	-0.02240	-0.03502	-0.00454	142.57819	3.17430	56.81922	-14.40411	-3.74379	-6.54746	-33.67147	-15.75014	-30.53916	18.01232	8.92216	6.41132	0.00286	0.00043	0.00308	0.00064
57			0.56000	-8.42370	21.46435	31.40256	-0.00727	-0.00586	-0.00136	-0.00879	0.01106	0.00151	-0.00000	0.00000	0.00000	0.55517	-5.17688	-39.19510	-0.00640	-0.01785	0.00140	-0.00128	-0.00393	-0.00003	10.83422	-10.63941	2.96946	0.05790	-0.10076	-0.01534	-0.00983	-0.04541	-0.00891	134.67445	5.48771	48.11922	-10.89686	-13.10314	-1.11308	-34.31188	-5.04766	-25.80931	17.90800	8.80517	6.34609	0.00318	0.00042	0.00326	0.00057
58			0.57000	-9.39783	22.40062	32.19072	-0.00694	-0.00600	-0.00196	-0.00788	0.01032	0.00177	-0.00000	0.00000	0.00000	0.39464	-5.29576	-39.18063	-0.00496	-0.02727	0.00191	-0.00170	-0.00538	0.00010	10.82257	-10.95340	2.69936	0.04947	-0.12321	-0.02370	0.00113	-0.05466	-0.01246	123.04579	6.29412	37.56274	-8.00714	-21.27303	2.09515	-33.74550	4.89675	-19.78652	17.82386	8.70401	6.29717	0.00340	0.00041	0.00341	0.00049
59			0.58000	-10.27405	23.24192	32.84699	-0.00668	-0.00611	-0.00250	-0.00671	0.00927	0.00171	-0.00000	0.00000	0.00000	0.15769	-5.40336	-39.13664	-0.00350	-0.03598	0.00232	-0.00157	-0.00645	0.00017	10.71204	-11.25147	2.46388	0.03809	-0.13910	-0.03068	0.00684	-0.05846	-0.01404	107.90327	5.45270	26.92152	-6.09860	-27.10307	2.70687	-31.87862	12.79117	-13.92027	17.75603	8.61591	6.25328	0.00350	0.00040	0.00354	0.00042
60			0.59000	-11.01151	23.97207	33.36425	-0.00648	-0.00617	-0.00295	-0.00530	0.00785	0.00143	-0.00000	0.00000	0.00000	-0.12522	-5.50176	-39.09501	-0.00271	-0.04299	0.00264	-0.00135	-0.00698	0.00011	10.53205	-11.52392	2.26491	0.02782	-0.14535	-0.03482	0.00772	-0.05596	-0.01341	89.27898	3.08934	17.66254	-5.05367	-29.64212	0.53516	-29.00555	17.45075	-8.94911	17.69798	8.53885	6.21034	0.00349	0.00040	0.00361	0.00039
61			0.60000	-11.57613	24.56909	33.74702	-0.00632	-0.00614	-0.00327	-0.00366	0.00605	0.00104	-0.00000	0.00000	0.00000	-0.41690	-5.58948	-39.08710	-0.00305	-0.04750	0.00288	-0.00151	-0.00677	-0.00008	10.32212	-11.76574	2.10338	0.02245	-0.14647	-0.03596	0.00694	-0.04994	-0.01141	67.14783	-0.41059	10.56631	-4.57002	-28.90300	-3.46075	-25.48386	18.59790	-5.49363	17.64142	8.47327	6.17335	0.00337	0.00040	0.00363	0.00038
62			0.61000	-11.94025	25.00620	34.00330	-0.00622	-0.00607	-0.00346	-0.00186	0.00395	0.00062	-0.00000	0.00000	0.00000	-0.68761	-5.66564	-39.12486	-0.00434	-0.04920	0.00311	-0.00196	-0.00615	-0.00028	10.11807	-11.97344	1.97121	0.02335	-0.14680	-0.03464	0.00668	-0.04161	-0.00941	41.67450	-4.47634	5.47784	-4.44874	-26.10324	-6.94227	-21.44159	17.19462	-4.38400	17.57826	8.42105	6.15274	0.00316	0.00041	0.00361	0.00039
63			0.62000	-12.08243	25.25693	34.13565	0.28750	-0.17720	-0.11182	-0.00206	0.04848	0.00526	0.02317	0.09907	0.01411	-0.92465	-5.73401	-39.19050	-0.53019	-0.33043	0.05775	-0.21012	-0.03874	-0.00605	9.94155	-12.14020	1.84848	0.93327	-0.37656	0.07371	0.21519	-0.07720	0.01911	13.42461	-8.44729	1.24423	-4.58638	-22.82290	-7.40173	-16.78094	14.71058	-5.93701	17.50255	8.38379	6.15812	0.00287	0.00044	0.00354	0.00040
64			0.63000	-11.98736	25.30166	34.13347	0.29925	-0.17378	-0.11520	-0.09576	-0.02351	-0.01193	0.01591	0.10037	0.04108	-1.12996	-5.80187	-39.24315	-0.52927	-0.36340	0.06266	-0.18185	-0.04543	-0.00237	9.79968	-12.25616	1.71343	0.93853	-0.42832	0.06345	0.15557	-0.04428	0.01741	-16.72737	-11.68505	-3.88404	-4.88838	-20.22684	-3.24296	-11.37010	12.35745	-9.51394	17.41198	8.36148	6.19294	0.00256	0.00047	0.00343	0.00041
65			0.64000	-11.64617	25.12947	33.97216	0.32058	-0.16702	-0.11622	-0.19980	-0.09437	-0.03468	0.00908	0.10059	0.08422	-1.31430	-5.87801	-39.23110	-0.52480	-0.39702	0.06614	-0.15917	-0.05969	0.00774	9.68879	-12.31048	1.55209	0.93291	-0.47339	0.05262	0.10345	0.00866	0.01584	-47.92154	-13.74354	-11.41479	-5.28220	-18.92162	5.93276	-5.15367	10.92883	-13.89090	17.30715	8.35219	6.25242	0.00226	0.00050	0.00328	0.00040
66			0.65000	-11.05679	24.73506	33.62090	0.34429	-0.16065	-0.11456	-0.31184	-0.16136	-0.06272	0.00361	0.09961	0.13526	-1.49174	-5.97094	-39.10426	-0.51366	-0.42488	0.06788	-0.14272	-0.08147	0.02355	9.59781	-12.29357	1.36185	0.91236	-0.50356	0.04192	0.07290	0.07620	0.01345	-79.33679	-14.51614	-21.99954	-5.72837	-19.00742	19.36373	1.69829	10.81824	-17.72044	17.18981	8.35229	6.32561	0.00200	0.00053	0.00312	0.00039
67			0.66000	-10.22691	24.11732	33.05426	0.37272	-0.15166	-0.11291	-0.43173	-0.21787	-0.09517	-0.00177	0.10036	0.18995	-1.67480	-6.08723	-38.82569	-0.51323	-0.45126	0.06837	-0.13557	-0.10992	0.04247	9.51214	-12.20080	1.15163	0.90390	-0.52817	0.03474	0.07134	0.14869	0.01102	-109.82098	-14.23534	-35.32738	-6.15913	-20.16619	35.29933	8.72268	11.95927	-19.80027	17.06113	8.35830	6.39987	0.00178	0.00055	0.00296	0.00039
68			0.67000	-9.17905	23.28233	32.26330	0.39906	-0.14481	-0.11059	-0.54707	-0.26601	-0.12843	-0.00621	0.10073	0.24351	-1.87107	-6.22910	-38.38033	-0.51044	-0.46943	0.06813	-0.13074	-0.13865	0.06115	9.41849	-12.03547	0.94049	0.88809	-0.53458	0.02916	0.09442	0.20884	0.00811	-137.73967	-13.35161	-50.25134	-6.38433	-21.79502	51.29248	15.20371	13.87730	-19.18605	16.92002	8.36931	6.46544	0.00162	0.00057	0.00283	0.00040
69			0.68000	-7.95346	22.24640	31.26294	0.41944	-0.14228	-0.10596	-0.64264	-0.30975	-0.15548	-0.00897	0.10276	0.28755	-2.08154	-6.39194	-37.78031	-0.51394	-0.47578	0.06420	-0.12677	-0.15824	0.07242	9.30780	-11.81128	0.75548	0.88279	-0.51789	0.03333	0.13718	0.23764	0.00647	-161.11862	-12.33787	-64.97057	-6.09172	-23.13135	64.55241	20.28793	15.86568	-15.19717	16.76290	8.38827	6.51943	0.00148	0.00058	0.00274	0.00041
70			0.69000	-6.60832	21.03938	30.09523	0.42955	-0.14537	-0.10015	-0.69969	-0.35233	-0.17201	-0.01175	0.10739	0.31196	-2.29975	-6.56317	-37.06665	-0.52754	-0.47636	0.05723	-0.12042	-0.16183	0.07234	9.17674	-11.55257	0.62932	0.89746	-0.49394	0.04523	0.19310	0.23152	0.00282	-177.68446	-11.54271	-77.28160	-4.95636	-23.31045	72.30475	23.17446	17.09361	-7.53008	16.58490	8.42144	6.56839	0.00135	0.00058	0.00271	0.00043
71			0.70000	-5.21746	19.71055	28.82829	0.42139	-0.15841	-0.09794	-0.69472	-0.40279	-0.18302	-0.01805	0.11253	0.31441	-2.51117	-6.72307	-36.30769	-0.53298	-0.48550	0.05471	-0.10372	-0.14788	0.06932	9.02929	-11.29244	0.59613	0.90786	-0.49179	0.04636	0.24592	0.20230	-0.00524	-185.10361	-11.14817	-84.98417	-2.82077	-21.53154	72.30566	23.36228	16.74430	3.47402	16.38202	8.47564	6.62510	0.00123	0.00058	0.00275	0.00044
72			0.71000	-3.86222	18.33146	27.54867	0.40301	-0.17809	-0.09926	-0.63965	-0.44709	-0.18774	-0.02572	0.11744	0.30920	-2.69529	-6.84867	-35.59077	-0.52769	-0.50017	0.05733	-0.07572	-0.11237	0.06432	8.87708	-11.06674	0.68421	0.90757	-0.50073	0.03864	0.27914	0.14732	-0.01222	-181.88786	-11.18140	-86.58096	0.15341	-17.39944	63.73593	21.00761	14.32189	16.63107	16.15447	8.55444	6.70276	0.00111	0.00058	0.00287	0.00043
73			0.72000	-2.61582	16.98790	26.34365	0.37910	-0.19703	-0.09937	-0.55175	-0.45938	-0.17764	-0.03048	0.12264	0.30380	-2.83112	-6.92022	-35.00232	-0.51902	-0.50424	0.05920	-0.04021	-0.05642	0.05066	8.73687	-10.90336	0.90792	0.90721	-0.49420	0.03671	0.28644	0.07151	-0.01920	-168.55586	-11.51055	-82.13412	3.45879	-11.19207	48.24381	17.11927	9.97537	30.01907	15.90766	8.65611	6.80993	0.00101	0.00058	0.00305	0.00041
74			0.73000	-1.52679	15.75953	25.27738	0.35795	-0.20928	-0.09989	-0.45743	-0.42806	-0.15976	-0.03135	0.13139	0.30603	-2.90366	-6.92862	-34.59795	-0.52681	-0.49730	0.05961	-0.00068	0.00384	0.03241	8.62490	-10.81164	1.26174	0.93945	-0.47098	0.04806	0.27668	0.00173	-0.03379	-148.04997	-11.83535	-73.70506	6.38999	-3.84286	30.25431	13.28296	4.53783	41.35920	15.65149	8.77362	6.94613	0.00097	0.00059	0.00326	0.00039
75			0.74000	-0.61087	14.69754	24.37089	0.35423	-0.21659	-0.10077	-0.38383	-0.37098	-0.14064	-0.03184	0.13984	0.32824	-2.90823	-6.87996	-34.37589	-0.53915	-0.49964	0.06070	0.04333	0.05106	0.01732	8.55187	-10.77807	1.71831	0.97529	-0.45677	0.05953	0.24372	-0.04088	-0.04933	-124.67793	-11.82267	-64.76492	8.27047	3.38691	15.58588	11.01270	-0.82001	48.61534	15.39780	8.89609	7.10089	0.00102	0.00060	0.00348	0.00040
76			0.75000	0.14450	13.81688	23.59900	0.36180	-0.22072	-0.10169	-0.32432	-0.30673	-0.12635	-0.03288	0.14099	0.36119	-2.85035	-6.79509	-34.27495	-0.52736	-0.50817	0.06488	0.08559	0.07412	0.01048	8.52057	-10.77150	2.23319	0.96193	-0.45313	0.05676	0.18371	-0.05021	-0.04995	-102.36428	-11.31951	-58.64719	8.65382	9.31369	8.96372	11.15811	-5.04290	50.52294	15.15736	9.01107	7.25577	0.00117	0.00062	0.00367	0.00043
77			0.76000	0.76847	13.10330	22.90626	0.36287	-0.21891	-0.09842	-0.26606	-0.24379	-0.11532	-0.02623	0.13697	0.37931	-2.74330	-6.70385	-34.19803	-0.50586	-0.48126	0.06392	0.11966	0.06253	0.01294	8.52647	-10.75390	2.75269	0.92672	-0.40364	0.06311	0.11837	-0.02334	-0.05354	-83.69111	-10.39737	-56.84223	7.52211	13.09066	12.06953	13.61997	-7.41518	46.76931	14.93644	9.10878	7.39224	0.00141	0.00063	0.00380	0.00047
78			0.77000	1.29482	12.52376	22.23654	0.35381	-0.20954	-0.08954	-0.21366	-0.18954	-0.10445	-0.01098	0.13128	0.37304	-2.60562	-6.63540	-34.04886	-0.49331	-0.41379	0.05396	0.14464	0.02772	0.02042	8.55856	-10.69265	3.22186	0.90102	-0.30291	0.08880	0.06321	0.01551	-0.06540	-69.80376	-9.26898	-58.24121	5.39592	14.40527	23.03365	17.42179	-7.61869	37.99479	14.73535	9.18639	7.49962	0.00169	0.00064	0.00389	0.00052
79			0.78000	1.75297	12.03727	21.56038	0.33400	-0.19776	-0.07735	-0.17074	-0.15102	-0.09094	0.00529	0.12498	0.34582	-2.45727	-6.60772	-33.76544	-0.48472	-0.33713	0.03925	0.15754	-0.00479	0.02411	8.60175	-10.57018	3.59297	0.88236	-0.20092	0.11863	0.02349	0.03676	-0.06652	-60.44510	-8.23608	-59.90294	3.15397	13.62599	37.29356	21.08000	-5.81616	25.81397	14.54980	9.25046	7.57804	0.00196	0.00064	0.00397	0.00058
80			0.79000	2.16262	11.60823	20.88655	0.31028	-0.19278	-0.06926	-0.13994	-0.13019	-0.07912	0.01299	0.12055	0.31429	-2.31478	-6.62182	-33.34019	-0.47467	-0.29671	0.02967	0.15746	-0.02408	0.02425	8.64058	-10.38924	3.83625	0.87128	-0.16209	0.12991	0.00146	0.04847	-0.04603	-54.25524	-7.60806	-58.71383	1.60440	11.74030	49.34835	23.18737	-2.68660	12.68035	14.37404	9.31664	7.63696	0.00220	0.00065	0.00408	0.00063
81			0.80000	2.53316	11.21505	20.25444	0.29527	-0.19261	-0.07292	-0.12238	-0.11932	-0.07540	0.00808	0.11742	0.29301	-2.18631	-6.66313	-32.81964	-0.46116	-0.30971	0.03376	0.14719	-0.03448	0.03081	8.66392	-10.17042	3.94871	0.86136	-0.20631	0.10908	-0.00381	0.07638	-0.01753	-49.70127	-7.47014	-52.98482	1.11232	9.90529	54.85720	23.07414	0.78575	1.36505	14.20526	9.40429	7.68962	0.00240	0.00069	0.00427	0.00065
82			0.81000	2.86686	10.84732	19.71152	0.28530	-0.19405	-0.07523	-0.11140	-0.11363	-0.06477	0.00279	0.11732	0.28168	-2.07173	-6.70962	-32.28329	-0.45604	-0.32682	0.03594	0.13405	-0.03291	0.03139	8.66688	-9.94207	3.95635	0.86850	-0.24598	0.09341	0.00569	0.09527	-0.00212	-46.03639	-7.49580	-43.40562	1.51958	8.79365	52.35913	21.13004	3.74519	-5.81605	14.04676	9.52912	7.74680	0.00257	0.00076	0.00456	0.00062
83			0.82000	3.16387	10.49624	19.28508	0.27451	-0.19595	-0.07507	-0.10107	-0.11264	-0.05076	0.00193	0.11868	0.27548	-1.96763	-6.74235	-31.80834	-0.45454	-0.32690	0.03549	0.11784	-0.02096	0.02598	8.64922	-9.72772	3.90692	0.88295	-0.25018	0.08880	0.02917	0.09060	0.00283	-43.51464	-7.04682	-32.97208	2.30762	8.23516	43.82399	18.57203	5.80314	-7.67460	13.90629	9.69887	7.81536	0.00274	0.00088	0.00492	0.00055
84			0.83000	3.42601	10.14739	18.96160	0.26783	-0.19684	-0.07740	-0.09047	-0.11690	-0.04274	0.00200	0.12059	0.26997	-1.87403	-6.75419	-31.43644	-0.45880	-0.32623	0.03764	0.09815	-0.00914	0.02120	8.61212	-9.53728	3.85636	0.90509	-0.25317	0.08382	0.06683	0.08085	-0.00016	-42.89481	-5.41717	-25.76653	2.84367	7.32803	33.65306	16.82161	7.08114	-4.42475	13.79053	9.91306	7.90033	0.00292	0.00103	0.00531	0.00044
85			0.84000	3.65693	9.77935	18.68470	0.27300	-0.19279	-0.07927	-0.07961	-0.12468	-0.04314	0.00372	0.12307	0.26964	-1.79900	-6.75317	-31.15765	-0.47567	-0.32160	0.03826	0.07307	-0.00585	0.01700	8.55577	-9.36557	3.85359	0.93857	-0.24859	0.08526	0.11853	0.07046	-0.00902	-44.73517	-2.09288	-24.87869	2.61893	4.94478	26.37568	16.81938	7.98364	2.49674	13.70092	10.16491	8.00575	0.00313	0.00120	0.00569	0.00032
86			0.85000	3.85892	9.36795	18.37805	0.28750	-0.18379	-0.07650	-0.06566	-0.13388	-0.05037	0.01053	0.12202	0.27599	-1.75838	-6.75883	-30.92318	-0.48895	-0.29386	0.03404	0.03722	-0.01364	0.01419	8.47921	-9.19807	3.92896	0.94919	-0.20169	0.09763	0.17641	0.05423	-0.02384	-48.85359	2.84455	-30.69001	1.49267	0.49167	24.37693	18.62028	8.97088	10.91893	13.63409	10.44240	8.13087	0.00335	0.00138	0.00605	0.00020
87			0.86000	4.03255	8.89542	17.97881	0.30878	-0.17127	-0.07215	-0.04826	-0.14068	-0.06128	0.01752	0.11789	0.28500	-1.76860	-6.79149	-30.67513	-0.49720	-0.26161	0.02820	-0.00596	-0.02715	0.01326	8.38024	-9.01962	4.08794	0.93693	-0.14516	0.11061	0.23086	0.04001	-0.04166	-54.12669	8.48279	-40.76397	-0.18039	-5.52106	27.03993	21.42492	10.33561	18.67229	13.58409	10.72863	8.26618	0.00360	0.00156	0.00639	0.00012
88			0.87000	4.17820	8.36023	17.46264	0.33127	-0.15559	-0.06613	-0.02927	-0.13978	-0.06892	0.02183	0.11188	0.29168	-1.83672	-6.86091	-30.37705	-0.50157	-0.23391	0.02041	-0.04774	-0.03868	0.01130	8.25729	-8.82277	4.31482	0.90890	-0.09526	0.12172	0.27251	0.02760	-0.05764	-58.72430	13.45390	-51.09971	-1.71428	-11.58579	31.43925	23.91625	11.95456	24.33241	13.54535	11.00225	8.39439	0.00387	0.00174	0.00669	0.00009
89			0.88000	4.29659	7.78148	16.85093	0.34844	-0.13999	-0.05998	-0.01245	-0.13052	-0.06977	0.02126	0.10630	0.29423	-1.95469	-6.96044	-30.03031	-0.50297	-0.22033	0.01248	-0.07769	-0.04462	0.00753	8.11259	-8.61319	4.58325	0.87674	-0.06811	0.12759	0.29474	0.01984	-0.06674	-60.75693	16.57316	-57.74070	-2.45505	-15.81135	33.92149	24.83463	13.25979	27.48257	13.51500	11.23779	8.49606	0.00411	0.00189	0.00696	0.00008
90			0.89000	4.38948	7.19497	16.20182	0.36383	-0.13255	-0.06143	-0.00158	-0.12032	-0.07144	0.00981	0.10448	0.29635	-2.09899	-7.06926	-29.67332	-0.50543	-0.25568	0.01302	-0.08831	-0.05022	0.00740	7.95484	-8.40775	4.86742	0.85902	-0.12085	0.11215	0.29705	0.03223	-0.05939	-59.01069	17.27454	-57.99977	-2.16467	-16.68651	31.67295	23.58102	13.51022	28.42434	13.49266	11.41121	8.55791	0.00430	0.00200	0.00719	0.00008
91			0.90000	4.46002	6.64264	15.59161	0.38793	-0.12952	-0.06158	0.00245	-0.10709	-0.06346	-0.00128	0.10999	0.30479	-2.23656	-7.16160	-29.36654	-0.53589	-0.30238	0.00985	-0.08155	-0.04447	0.00427	7.79902	-8.22655	5.14800	0.89481	-0.18084	0.10814	0.28974	0.03943	-0.05458	-53.45959	15.76587	-51.23405	-1.17145	-13.80887	23.89281	20.54134	12.26785	27.64150	13.47804	11.50991	8.57855	0.00442	0.00204	0.00736	0.00008
92			0.91000	4.51236	6.15893	15.09013	0.42100	-0.12663	-0.06116	0.00111	-0.08992	-0.04905	-0.00696	0.11556	0.32220	-2.33646	-7.21839	-29.16692	-0.57096	-0.33301	0.00580	-0.05505	-0.02436	0.00133	7.66189	-8.08161	5.41207	0.93530	-0.20644	0.11279	0.25598	0.03389	-0.05183	-45.36032	12.90582	-39.28385	-0.12075	-8.15461	12.41433	16.92923	9.73109	25.42378	13.46850	11.53824	8.57035	0.00449	0.00203	0.00747	0.00010
93			0.92000	4.55064	5.75944	14.73402	0.46150	-0.12090	-0.06531	-0.00179	-0.07116	-0.03570	-0.00906	0.11530	0.34127	-2.38071	-7.23472	-29.09857	-0.59207	-0.34970	0.00798	-0.01647	-0.00138	0.00019	7.55607	-7.96980	5.64977	0.94524	-0.21374	0.11035	0.19552	0.02760	-0.04408	-36.76374	9.95544	-25.83459	0.39688	-1.77859	1.04594	14.10781	6.67598	21.80772	13.45858	11.51474	8.55370	0.00453	0.00198	0.00749	0.00012
94			0.93000	4.57561	5.43711	14.51605	0.49943	-0.11054	-0.06856	0.00021	-0.05439	-0.02278	-0.00434	0.10971	0.35215	-2.37178	-7.22177	-29.13953	-0.60268	-0.33701	0.00992	0.01657	0.01076	-0.00115	7.48572	-7.87459	5.85063	0.93297	-0.18385	0.11149	0.12934	0.02397	-0.03614	-29.65988	8.19631	-14.49629	-0.02598	2.90738	-6.46505	12.93050	4.11935	16.72400	13.44350	11.46296	8.54600	0.00456	0.00192	0.00744	0.00015
95			0.94000	4.58268	5.16713	14.39786	0.53090	-0.09615	-0.06764	0.01127	-0.04241	-0.01354	0.00438	0.10277	0.35248	-2.33212	-7.20368	-29.23434	-0.61458	-0.30709	0.00715	0.03024	0.00560	-0.00107	7.44544	-7.77318	6.00187	0.92449	-0.13784	0.12031	0.07780	0.02369	-0.02774	-25.45820	8.26542	-7.44153	-1.46953	4.19282	-7.93884	13.48035	2.97326	10.20738	13.42215	11.40257	8.55243	0.00460	0.00187	0.00734	0.00018
96			0.95000	4.56858	4.91494	14.32693	0.55419	-0.08206	-0.06675	0.02706	-0.03648	-0.01121	0.01158	0.09532	0.34383	-2.29359	-7.20793	-29.31335	-0.62370	-0.28129	0.00469	0.02116	-0.01151	-0.00030	7.42152	-7.64501	6.08924	0.91794	-0.10819	0.12543	0.05046	0.02649	-0.01485	-24.96335	9.74514	-5.56160	-3.45945	1.81840	-2.78823	15.21872	3.78545	2.59790	13.39572	11.34488	8.56616	0.00464	0.00183	0.00721	0.00021
97			0.96000	4.53969	4.64402	14.24612	0.57116	-0.06917	-0.06493	0.03843	-0.03449	-0.01507	0.01702	0.08803	0.33012	-2.28414	-7.25356	-29.30719	-0.63136	-0.25911	0.00117	-0.00513	-0.03268	0.00015	7.39561	-7.47748	6.10108	0.91348	-0.08659	0.12944	0.05151	0.02876	0.00070	-28.21705	11.66424	-8.68805	-5.21440	-3.28272	8.06199	17.34666	6.57155	-5.35556	13.36637	11.29284	8.57400	0.00467	0.00180	0.00705	0.00024
98			0.97000	4.50900	4.32432	14.10647	0.58389	-0.05884	-0.06117	0.04143	-0.03461	-0.02212	0.01889	0.08431	0.31049	-2.32183	-7.34661	-29.16428	-0.64924	-0.25237	-0.00561	-0.04263	-0.05431	-0.00206	7.34968	-7.26832	6.03371	0.93310	-0.08932	0.13420	0.07982	0.03695	0.01672	-34.22272	13.39318	-15.19675	-6.27138	-9.79392	21.78214	19.11415	10.73168	-12.49851	13.33639	11.24441	8.56372	0.00466	0.00177	0.00688	0.00027
99			0.98000	4.48501	3.93949	13.88515	0.58997	-0.04968	-0.05554	0.03908	-0.03425	-0.02794	0.01723	0.08435	0.28581	-2.41510	-7.48271	-28.87266	-0.67490	-0.25845	-0.01542	-0.08756	-0.07490	-0.00912	7.27186	-7.02557	5.89729	0.97197	-0.11229	0.13921	0.12779	0.05277	0.03006	-41.11748	14.79408	-22.27456	-6.67465	-16.34687	34.14032	20.01600	15.13901	-17.46493	13.30758	11.19829	8.53029	0.00463	0.00173	0.00669	0.00029
100			0.99000	4.46773	3.49149	13.59259	0.59415	-0.04194	-0.05125	0.03599	-0.03250	-0.03110	0.01246	0.08587	0.26168	-2.56135	-7.64962	-28.46764	-0.70097	-0.27431	-0.02418	-0.13264	-0.09197	-0.01760	7.16044	-6.76538	5.71780	1.01267	-0.14632	0.14030	0.18200	0.07128	0.03615	-46.83359	15.75635	-27.38438	-6.61499	-21.54176	41.44990	19.82905	18.55564	-19.12281	13.28084	11.15642	8.47821	0.00457	0.00168	0.00648	0.00028
101			1.00000	4.45319	3.00006	13.26011	0.59696	-0.03561	-0.05437	0.03362	-0.02918	-0.03539	0.00216	0.08771	0.24041	-2.74621	-7.82910	-28.01449	-0.72113	-0.30837	-0.02447	-0.16733	-0.10544	-0.01837	7.02292	-6.50842	5.53222	1.04653	-0.20794	0.12712	0.22845	0.09566	0.03039	-49.77958	16.03101	-29.50347	-6.09205	-24.29067	42.22222	18.55263	20.12446	-17.01945	13.25781	11.12273	8.41901	0.00449	0.00163	0.00628	0.00024
102			1.01000	4.43822	2.49735	12.92108	0.59905	-0.03182	-0.06225	0.03097	-0.02574	-0.03971	-0.00911	0.08918	0.22452	-2.94789	-7.99978	-27.58154	-0.73512	-0.34484	-0.01887	-0.18454	-0.10574	-0.01263	6.87186	-6.27566	5.37924	1.07117	-0.26819	0.10827	0.25821	0.10527	0.01788	-49.21426	15.37491	-28.90107	-4.92617	-24.19739	37.10246	16.33082	19.62432	-11.58614	13.23974	11.10184	8.36832	0.00443	0.00160	0.00610	0.00018
103			1.02000	4.42288	2.01912	12.60241	0.60717	-0.02538	-0.06906	0.02597	-0.01889	-0.04002	-0.01703	0.08858	0.21682	-3.14392	-8.14076	-27.22283	-0.74545	-0.36558	-0.01401	-0.18448	-0.08570	-0.00722	6.72000	-6.08451	5.28908	1.08123	-0.29777	0.09549	0.26832	0.08847	0.00528	-45.31600	13.66502	-26.20598	-2.99707	-21.64201	27.86620	13.43074	17.46784	-4.05812	13.22606	11.09848	8.34232	0.00437	0.00157	0.00595	0.00011
104			1.03000	4.41077	1.59576	12.32441	0.62285	-0.01873	-0.07124	0.01647	-0.01197	-0.03481	-0.02116	0.08539	0.22294	-3.31779	-8.23588	-26.97099	-0.74548	-0.37097	-0.01249	-0.17162	-0.05171	-0.00411	6.57646	-5.94498	5.27589	1.06448	-0.29767	0.09035	0.26042	0.05731	-0.00559	-38.98097	10.98733	-22.02967	-0.46095	-17.65586	16.75725	10.24541	14.52887	3.83379	13.21510	11.11616	8.35318	0.00430	0.00155	0.00585	0.00003
105			1.04000	4.40718	1.24625	12.10021	0.64229	-0.01376	-0.06902	0.00170	-0.00705	-0.02644	-0.02098	0.08188	0.23854	-3.46341	-8.27863	-26.83356	-0.74240	-0.36301	-0.01473	-0.15608	-0.01566	-0.00222	6.44437	-5.85723	5.33451	1.03819	-0.27336	0.09386	0.24647	0.02719	-0.01492	-31.44481	7.65844	-17.19011	2.18033	-13.53440	6.14609	7.28247	11.78961	10.41059	13.20587	11.15564	8.40400	0.00422	0.00154	0.00580	-0.00003
106			1.05000	4.41679	0.97682	11.93178	0.65695	-0.00847	-0.06425	-0.01695	-0.00325	-0.01831	-0.01672	0.08149	0.24945	-3.58418	-8.27493	-26.79397	-0.75170	-0.34501	-0.02067	-0.14640	0.01097	-0.00031	6.32173	-5.81128	5.44494	1.03704	-0.23779	0.10638	0.24004	0.00824	-0.02331	-23.90798	4.12693	-12.78351	4.25438	-10.32720	-1.95140	5.06974	9.93904	14.59515	13.19807	11.21409	8.48824	0.00412	0.00154	0.00581	-0.00008
107			1.06000	4.44205	0.78275	11.80845	0.66708	-0.00473	-0.05970	-0.03706	-0.00127	-0.01275	-0.01142	0.08496	0.25411	-3.68871	-8.24124	-26.81876	-0.77443	-0.33076	-0.02734	-0.14246	0.02370	0.00167	6.20414	-5.79015	5.58104	1.06525	-0.21289	0.12116	0.24218	0.00110	-0.02908	-17.33836	0.79934	-9.77018	5.26914	-8.42941	-6.43295	3.93423	9.11856	16.13015	13.19147	11.28595	8.59267	0.00401	0.00154	0.00587	-0.00010
108			1.07000	4.48364	0.65108	11.71149	0.67406	-0.00170	-0.05573	-0.05746	-0.00030	-0.00987	-0.00710	0.08916	0.25714	-3.78409	-8.19749	-26.86993	-0.79613	-0.32175	-0.03291	-0.13682	0.02466	0.00264	6.08889	-5.77569	5.71909	1.09389	-0.19914	0.13278	0.24195	0.00145	-0.03056	-12.41254	-2.10379	-8.50342	5.14463	-7.49932	-7.39344	3.87281	8.95299	15.47486	13.18651	11.36417	8.69989	0.00390	0.00155	0.00596	-0.00011
109			1.08000	4.54193	0.56349	11.62215	0.67685	-0.00096	-0.05525	-0.07790	-0.00011	-0.00944	-0.00638	0.09247	0.25768	-3.87159	-8.15964	-26.91728	-0.80820	-0.32640	-0.03336	-0.12170	0.01884	0.00200	5.97710	-5.75390	5.84370	1.10986	-0.21147	0.13335	0.23057	0.00638	-0.02720	-9.46090	-4.53647	-8.69053	4.15332	-6.79546	-5.80479	4.63043	8.83930	13.47933	13.18427	11.43980	8.79301	0.00381	0.00157	0.00605	-0.00010
110			1.09000	4.61737	0.49991	11.52708	0.67803	-0.00474	-0.05624	-0.09822	-0.00043	-0.01045	-0.00739	0.09594	0.25890	-3.94619	-8.13609	-26.94351	-0.81591	-0.33964	-0.03162	-0.09414	0.00967	0.00061	5.87386	-5.71697	5.94912	1.12283	-0.23467	0.12932	0.20700	0.01459	-0.02267	-8.44771	-6.50960	-9.79424	2.71314	-5.68193	-2.81575	5.87801	8.31440	11.01947	13.18633	11.50247	8.86000	0.00373	0.00159	0.00610	-0.00010
111			1.10000	4.70971	0.44190	11.41835	0.67508	-0.00844	-0.05661	-0.11599	-0.00077	-0.01211	-0.00767	0.09941	0.26079	-4.00034	-8.12856	-26.94169	-0.82104	-0.34653	-0.03083	-0.05606	-0.00045	-0.00088	5.78508	-5.66244	6.03714	1.13562	-0.24508	0.12748	0.17384	0.02323	-0.01953	-9.01530	-7.95477	-11.40461	1.19780	-4.00573	0.72910	7.33395	7.27137	8.76350	13.19442	11.54315	8.89590	0.00365	0.00160	0.00611	-0.00010
112			1.11000	4.81604	0.37537	11.29132	0.67251	-0.01214	-0.05832	-0.12811	-0.00134	-0.01453	-0.00996	0.10120	0.26445	-4.02914	-8.13529	-26.91028	-0.81808	-0.35752	-0.02798	-0.01552	-0.00986	-0.00217	5.71464	-5.59121	6.11361	1.13711	-0.26234	0.12095	0.13642	0.03218	-0.01701	-10.57893	-8.69275	-13.24326	-0.14009	-2.17427	4.31528	8.74475	5.94424	7.05696	13.20817	11.55893	8.90445	0.00356	0.00158	0.00605	-0.00009
113			1.12000	4.92973	0.29207	11.14438	0.67324	-0.01756	-0.06087	-0.13186	-0.00242	-0.01737	-0.01305	0.10128	0.27045	-4.03506	-8.15384	-26.85002	-0.80955	-0.37063	-0.02392	0.01565	-0.01835	-0.00296	5.66191	-5.50651	6.18422	1.12961	-0.27986	0.11212	0.10479	0.04009	-0.01512	-12.48022	-8.58302	-15.04131	-1.13701	-0.86430	7.59010	9.87054	4.76728	5.92719	13.22238	11.55611	8.89870	0.00343	0.00154	0.00593	-0.00006
114			1.13000	5.04199	0.18980	10.97912	0.67637	-0.01981	-0.06235	-0.12616	-0.00326	-0.01961	-0.01543	0.10027	0.27689	-4.02784	-8.18190	-26.76320	-0.80172	-0.37690	-0.02177	0.02899	-0.02497	-0.00356	5.62158	-5.41261	6.25178	1.12085	-0.28483	0.10670	0.08745	0.04414	-0.01385	-14.08959	-7.68983	-16.43866	-1.67331	-0.59055	10.17099	10.47433	4.16279	5.20700	13.22843	11.54861	8.89536	0.00330	0.00149	0.00577	0.00000
115			1.14000	5.14454	0.07245	10.80197	0.68097	-0.01881	-0.06501	-0.11233	-0.00339	-0.02111	-0.01932	0.09763	0.28273	-4.02130	-8.21639	-26.65566	-0.79019	-0.38423	-0.01831	0.02157	-0.02883	-0.00343	5.58487	-5.31519	6.31542	1.10278	-0.29388	0.09836	0.08653	0.04592	-0.01185	-14.78471	-6.29790	-16.85034	-1.68328	-1.44372	11.44841	10.34857	4.33191	4.70275	13.21987	11.55094	8.90593	0.00318	0.00144	0.00560	0.00007
116			1.15000	5.23146	-0.04947	10.62713	0.68492	-0.01706	-0.06622	-0.09290	-0.00301	-0.01990	-0.02294	0.09587	0.28892	-4.02835	-8.25260	-26.54088	-0.78180	-0.38963	-0.01684	-0.00338	-0.02799	-0.00304	5.54282	-5.22099	6.37224	1.08900	-0.29846	0.09325	0.10025	0.04352	-0.00973	-13.99177	-4.79247	-15.49977	-1.19189	-3.06241	10.63898	9.39219	5.18319	4.27914	13.19625	11.57089	8.93273	0.00309	0.00141	0.00543	0.00012
117			1.16000	5.29975	-0.16012	10.47742	0.69082	-0.01354	-0.06260	-0.07120	-0.00200	-0.01437	-0.02400	0.09598	0.29793	-4.05704	-8.28397	-26.44130	-0.78279	-0.38530	-0.02169	-0.03877	-0.02052	-0.00283	5.48880	-5.13732	6.41878	1.08632	-0.28176	0.09886	0.12168	0.03493	-0.00819	-11.38542	-3.50397	-11.71765	-0.32702	-4.76081	7.10260	7.68158	6.33281	3.88320	13.16286	11.60692	8.96991	0.00304	0.00138	0.00529	0.00014
118			1.17000	5.34901	-0.24201	10.38087	0.69759	-0.01185	-0.05812	-0.04885	-0.00111	-0.00622	-0.02378	0.09665	0.30843	-4.10745	-8.30290	-26.38586	-0.78523	-0.37877	-0.02725	-0.07522	-0.00738	-0.00084	5.42176	-5.07049	6.45350	1.08279	-0.25833	0.10650	0.13933	0.02421	-0.00638	-6.96182	-2.58836	-5.25383	0.64005	-5.79940	0.66852	5.51011	7.23171	3.50836	13.12758	11.65082	9.00896	0.00302	0.00137	0.00520	0.00013
119			1.18000	5.37964	-0.27881	10.36531	0.70261	-0.01082	-0.05569	-0.02625	-0.00021	0.00335	-0.02319	0.09939	0.31489	-4.17219	-8.30369	-26.40411	-0.79582	-0.37583	-0.03103	-0.10455	0.00911	0.00350	5.34652	-5.02391	6.47717	1.09476	-0.24249	0.11302	0.14602	0.01461	-0.00441	-0.95353	-2.04539	3.53948	1.34435	-5.67912	-8.13720	3.27519	7.41253	3.10622	13.09708	11.69198	9.04313	0.00302	0.00136	0.00516	0.00010
120			1.19000	5.39215	-0.25719	10.45146	0.70955	-0.01236	-0.05507	-0.00519	0.00089	0.01389	-0.02280	0.10298	0.32141	-4.23890	-8.28457	-26.51807	-0.80932	-0.37929	-0.03241	-0.11852	0.02695	0.00907	5.27228	-4.99757	6.49176	1.11199	-0.23581	0.11692	0.13450	0.00697	-0.00257	6.13364	-1.90591	13.59057	1.57586	-4.17609	-18.00985	1.36006	6.63529	2.57122	13.07631	11.72184	9.06822	0.00303	0.00135	0.00520	0.00006
121			1.20000	5.38905	-0.16941	10.64522	0.71417	-0.01666	-0.05585	0.01065	0.00282	0.02453	-0.02309	0.10588	0.32535	-4.29253	-8.24619	-26.73352	-0.81751	-0.38893	-0.03085	-0.11039	0.04526	0.01357	5.20984	-4.98786	6.49924	1.12399	-0.24184	0.11613	0.10339	0.00176	-0.00093	13.43704	-2.30062	23.29370	1.47517	-1.34510	-27.11653	0.04672	5.00104	1.77539	13.06756	11.73716	9.08272	0.00304	0.00133	0.00528	0.00001
122			1.21000	5.37606	-0.01666	10.93439	0.71571	-0.02050	-0.05713	0.01792	0.00535	0.03384	-0.02223	0.10810	0.32465	-4.31936	-8.18924	-27.03596	-0.82442	-0.39574	-0.02841	-0.08175	0.06205	0.01593	5.16760	-4.98842	6.50019	1.13746	-0.24760	0.11478	0.06025	-0.00072	0.00074	19.97833	-3.28055	31.10596	1.36326	2.34955	-33.72947	-0.57809	2.95203	0.57225	13.06835	11.74174	9.09025	0.00307	0.00132	0.00538	-0.00002
123			1.22000	5.36004	0.19178	11.29306	0.71331	-0.02267	-0.05864	0.01703	0.00765	0.04075	-0.01849	0.10756	0.32094	-4.31205	-8.11532	-27.39446	-0.82266	-0.38868	-0.02528	-0.04207	0.07296	0.01577	5.14852	-4.99186	6.49211	1.13666	-0.23597	0.11369	0.01626	-0.00011	0.00315	25.11311	-4.65761	36.17639	1.45191	5.99732	-36.91806	-0.66723	1.14445	-1.19791	13.07144	11.74491	9.09975	0.00314	0.00132	0.00548	-0.00002
124			1.23000	5.34572	0.44259	11.69122	0.70386	-0.02661	-0.06015	0.01197	0.01049	0.04480	-0.01380	0.10507	0.31166	-4.27409	-8.02837	-27.77208	-0.81092	-0.37782	-0.02111	-0.00717	0.07737	0.01322	5.14845	-4.99183	6.46851	1.12500	-0.22559	0.11012	-0.01541	0.00279	0.00672	28.63188	-6.04511	38.42823	1.77826	8.54831	-36.73259	-0.50606	0.18785	-3.61119	13.06843	11.75705	9.12062	0.00324	0.00134	0.00556	0.00002
125			1.24000	5.33400	0.72115	12.10092	0.69127	-0.03195	-0.06019	0.00737	0.01368	0.04513	-0.00920	0.10267	0.30029	-4.21881	-7.93476	-28.13486	-0.79749	-0.36814	-0.01826	0.01047	0.07593	0.01059	5.15803	-4.98403	6.42095	1.11520	-0.22061	0.10695	-0.02772	0.00704	0.01140	30.48051	-7.04217	38.33335	2.26977	9.29905	-33.95543	-0.33153	0.38211	-6.51211	13.05336	11.78480	9.15726	0.00339	0.00138	0.00563	0.00008
126			1.25000	5.32316	1.01104	12.50119	0.68497	-0.03457	-0.05628	0.00571	0.01506	0.04088	-0.00310	0.10017	0.29593	-4.16425	-7.84157	-28.45889	-0.78720	-0.34958	-0.02052	0.00727	0.06793	0.01043	5.16606	-4.96640	6.34311	1.10358	-0.19623	0.11103	-0.02053	0.01052	0.01751	30.65320	-7.41330	36.88247	2.75701	8.20404	-29.94632	-0.24738	1.62030	-9.46053	13.02349	11.82908	9.20862	0.00354	0.00143	0.00570	0.00016
127			1.26000	5.31066	1.29527	12.88351	0.68117	-0.03728	-0.05328	0.00655	0.01557	0.03706	-0.00044	0.09563	0.29451	-4.12602	-7.75499	-28.73736	-0.76598	-0.34058	-0.02044	-0.01152	0.05937	0.00898	5.16326	-4.93907	6.23478	1.06924	-0.18938	0.10802	-0.00009	0.01376	0.02190	29.42579	-7.22243	35.25892	3.01182	5.91227	-26.27586	-0.24965	3.41930	-11.85283	12.97842	11.88775	9.26993	0.00366	0.00149	0.00577	0.00025
128			1.27000	5.29531	1.56138	13.25071	0.67954	-0.04059	-0.05110	0.00815	0.01559	0.03427	-0.00145	0.09483	0.29223	-4.11111	-7.67861	-28.98032	-0.75758	-0.34925	-0.02025	-0.03547	0.05333	0.00798	5.14554	-4.90433	6.10338	1.05944	-0.21018	0.10309	0.02355	0.01779	0.02377	27.40540	-6.74723	34.12124	2.91199	3.40731	-23.94829	-0.29940	5.12502	-13.16683	12.91939	11.95724	9.33583	0.00371	0.00155	0.00585	0.00032
129			1.28000	5.27732	1.80448	13.60824	0.68143	-0.04093	-0.04804	0.01022	0.01420	0.03129	-0.00221	0.09888	0.28856	-4.11724	-7.61285	-29.20455	-0.77343	-0.35944	-0.02371	-0.05683	0.04818	0.00892	5.11448	-4.86612	5.96191	1.09074	-0.22723	0.10576	0.04328	0.01977	0.02474	25.25028	-6.17013	33.35823	2.48107	1.48429	-23.07999	-0.33544	6.14315	-13.11040	12.85139	12.03193	9.40155	0.00370	0.00160	0.00592	0.00036
130			1.29000	5.25604	2.02587	13.95768	0.68453	-0.04028	-0.04577	0.01436	0.01268	0.02889	-0.00255	0.10345	0.28341	-4.13637	-7.55638	-29.42513	-0.79474	-0.36755	-0.02712	-0.07006	0.04411	0.01027	5.07658	-4.82889	5.82646	1.12955	-0.23641	0.11015	0.05283	0.01883	0.02321	23.40973	-5.46537	32.50158	1.83325	0.48155	-23.24063	-0.29372	6.14470	-11.65781	12.78133	12.10565	9.46458	0.00366	0.00164	0.00598	0.00035
131			1.30000	5.22916	2.22987	14.29581	0.68462	-0.03893	-0.04320	0.02213	0.01136	0.02617	-0.00217	0.10744	0.28050	-4.15950	-7.50701	-29.65124	-0.81121	-0.36874	-0.03073	-0.07378	0.04110	0.01205	5.03989	-4.79659	5.71244	1.15978	-0.23144	0.11623	0.04974	0.01490	0.01928	22.11736	-4.55826	31.27532	1.17101	0.31147	-23.90033	-0.17374	5.18329	-9.11317	12.71449	12.17471	9.52737	0.00360	0.00168	0.00602	0.00032
132			1.31000	5.19342	2.42224	14.61906	0.68659	-0.03860	-0.04063	0.03368	0.01086	0.02352	-0.00146	0.10967	0.27878	-4.18030	-7.46163	-29.88652	-0.82189	-0.36864	-0.03386	-0.07103	0.04021	0.01382	5.01100	-4.77212	5.62996	1.17750	-0.22241	0.12195	0.03755	0.00981	0.01363	21.56036	-3.51392	29.83793	0.71627	0.66121	-24.69465	-0.09556	3.66216	-6.11004	12.65347	12.23776	9.59572	0.00358	0.00170	0.00602	0.00026
133			1.32000	5.14634	2.61088	14.92778	0.68789	-0.03989	-0.04090	0.04781	0.01139	0.02282	-0.00335	0.11024	0.27637	-4.19621	-7.41650	-30.13103	-0.82340	-0.37896	-0.03266	-0.06630	0.04280	0.01379	4.99231	-4.75746	5.57994	1.18149	-0.23483	0.11988	0.02280	0.00504	0.00773	21.94139	-2.50834	28.60397	0.62211	1.15647	-25.42571	-0.27209	2.12008	-3.43958	12.60040	12.29495	9.67371	0.00358	0.00171	0.00598	0.00019
134			1.33000	5.08609	2.80559	15.22721	0.69193	-0.04052	-0.04252	0.06445	0.01239	0.02341	-0.00709	0.10951	0.27716	-4.20853	-7.36801	-30.38260	-0.81892	-0.39543	-0.02917	-0.06509	0.04808	0.01257	4.98257	-4.75405	5.55391	1.17454	-0.25963	0.11343	0.01110	-0.00039	0.00419	23.36486	-1.62653	27.96345	0.92936	1.40547	-25.99515	-0.88243	0.98390	-1.74079	12.55826	12.34661	9.76109	0.00365	0.00172	0.00592	0.00010
135			1.34000	5.01025	3.01590	15.52580	0.69913	-0.04108	-0.04487	0.08400	0.01393	0.02505	-0.01051	0.10781	0.28337	-4.22229	-7.31382	-30.63780	-0.81023	-0.40970	-0.02448	-0.07101	0.05437	0.01058	4.97798	-4.76285	5.53779	1.15862	-0.27892	0.10612	0.00551	-0.00645	0.00363	25.69665	-0.83814	28.05647	1.59149	1.11594	-26.31718	-1.95425	0.46938	-1.27467	12.53201	12.39019	9.85214	0.00376	0.00172	0.00584	-0.00002
136			1.35000	4.91647	3.24849	15.83150	0.70816	-0.04174	-0.04843	0.10526	0.01580	0.02794	-0.01270	0.10586	0.29280	-4.24410	-7.25287	-30.89193	-0.80103	-0.41946	-0.01851	-0.08398	0.06043	0.00785	4.97406	-4.78384	5.51706	1.14026	-0.28937	0.09867	0.00583	-0.01190	0.00532	28.49936	-0.13512	28.68859	2.51748	0.24129	-26.23816	-3.31786	0.56354	-1.96011	12.52693	12.42037	9.93854	0.00388	0.00173	0.00574	-0.00016
137			1.36000	4.80448	3.50469	16.14824	0.71465	-0.04263	-0.05145	0.12471	0.01764	0.03077	-0.01229	0.10440	0.30159	-4.27916	-7.18519	-31.13877	-0.79378	-0.42003	-0.01348	-0.10090	0.06456	0.00547	4.96730	-4.81513	5.48015	1.12529	-0.28537	0.09430	0.00981	-0.01498	0.00838	31.06439	0.45271	29.51114	3.55737	-1.03603	-25.65733	-4.65845	1.10197	-3.50777	12.54498	12.43394	10.01314	0.00400	0.00171	0.00566	-0.00029
138			1.37000	4.67695	3.77842	16.47583	0.71778	-0.04185	-0.05134	0.13968	0.01812	0.03160	-0.00965	0.10502	0.30629	-4.32958	-7.11196	-31.37294	-0.79623	-0.41387	-0.01278	-0.11949	0.06580	0.00488	4.95597	-4.85259	5.42048	1.12759	-0.27381	0.09642	0.01401	-0.01494	0.01252	32.62958	0.98618	30.29724	4.45398	-2.47298	-24.70756	-5.62568	1.82021	-5.53807	12.58204	12.43353	10.07288	0.00408	0.00168	0.00559	-0.00038
139			1.38000	4.53762	4.05668	16.81223	0.71872	-0.04044	-0.04777	0.15021	0.01728	0.02994	-0.00526	0.10643	0.30910	-4.39489	-7.03657	-31.59272	-0.80202	-0.40168	-0.01608	-0.13710	0.06288	0.00578	4.94094	-4.89027	5.33679	1.13419	-0.25465	0.10364	0.01451	-0.01173	0.01739	32.70601	1.64866	30.97672	4.88114	-3.90024	-23.69183	-5.95305	2.42190	-7.65755	12.62820	12.42731	10.11900	0.00412	0.00164	0.00554	-0.00039
140			1.39000	4.38942	4.32329	17.15465	0.71599	-0.03904	-0.04301	0.15651	0.01542	0.02700	-0.00142	0.10638	0.30798	-4.47306	-6.96467	-31.80051	-0.80098	-0.39002	-0.01978	-0.14999	0.05599	0.00675	4.92532	-4.92174	5.23276	1.12827	-0.24166	0.10892	0.00920	-0.00673	0.02129	31.18529	2.55977	31.36352	4.60370	-5.17981	-22.75052	-5.52990	2.71181	-9.50177	12.67196	12.42708	10.15594	0.00413	0.00160	0.00553	-0.00033
141			1.40000	4.23564	4.56302	17.49677	0.71026	-0.03865	-0.03715	0.15805	0.01315	0.02269	0.00117	0.10776	0.30251	-4.56024	-6.90309	-31.99868	-0.80456	-0.38462	-0.02473	-0.15715	0.04601	0.00802	4.91264	-4.94130	5.11553	1.13358	-0.24105	0.11439	-0.00090	-0.00069	0.02391	28.20042	3.65741	30.95471	3.62702	-6.14728	-21.59370	-4.43638	2.64635	-10.80538	12.70504	12.44318	10.18689	0.00413	0.00157	0.00552	-0.00023
142			1.41000	4.08125	4.76389	17.82578	0.70777	-0.03648	-0.03121	0.15526	0.00988	0.01769	0.00294	0.11112	0.29613	-4.65073	-6.85757	-32.18449	-0.82014	-0.38300	-0.03106	-0.15722	0.03352	0.00928	4.90565	-4.94552	4.99353	1.15859	-0.24370	0.12219	-0.01365	0.00593	0.02535	24.04492	4.78323	29.19758	2.20021	-6.64429	-19.74718	-2.90863	2.29211	-11.39952	12.72366	12.47918	10.21144	0.00416	0.00158	0.00550	-0.00011
143			1.42000	3.93241	4.91879	18.12477	0.71009	-0.03377	-0.02730	0.14828	0.00661	0.01354	0.00231	0.11298	0.29079	-4.73788	-6.83092	-32.35061	-0.83266	-0.38890	-0.03490	-0.14601	0.02049	0.00911	4.90547	-4.93386	4.87542	1.17525	-0.25618	0.12519	-0.02601	0.01235	0.02400	19.20341	5.76940	25.97375	0.68639	-6.57433	-17.03029	-1.27080	1.75311	-11.19034	12.72623	12.53147	10.22818	0.00418	0.00159	0.00544	0.00002
144			1.43000	3.79480	5.02665	18.37953	0.71626	-0.03148	-0.02458	0.13776	0.00392	0.01002	-0.00049	0.11310	0.28772	-4.81537	-6.82211	-32.48970	-0.83913	-0.40132	-0.03687	-0.12481	0.00865	0.00786	4.91174	-4.90926	4.76908	1.17976	-0.27646	0.12412	-0.03491	0.01755	0.02039	14.29530	6.48422	21.72533	-0.56992	-5.96562	-13.68515	0.13410	1.13484	-10.16957	12.71154	12.59273	10.23711	0.00418	0.00161	0.00533	0.00016
145			1.44000	3.67208	5.09221	18.58340	0.71746	-0.03035	-0.02379	0.12401	0.00199	0.00750	-0.00488	0.11197	0.28409	-4.87896	-6.82681	-32.59773	-0.83594	-0.41612	-0.03604	-0.09771	-0.00047	0.00576	4.92274	-4.87752	4.68088	1.17246	-0.30257	0.11823	-0.03810	0.02036	0.01525	9.93351	6.86930	17.10654	-1.32961	-4.99490	-10.10246	1.07362	0.55027	-8.45454	12.67990	12.65443	10.23904	0.00415	0.00161	0.00519	0.00028
146			1.45000	3.56519	5.12491	18.73665	0.71652	-0.03066	-0.02520	0.11027	0.00076	0.00574	-0.00931	0.11197	0.27989	-4.92746	-6.83901	-32.67344	-0.83546	-0.43195	-0.03342	-0.07102	-0.00586	0.00352	4.93586	-4.84512	4.61466	1.17502	-0.32978	0.11127	-0.03609	0.01979	0.01004	6.57821	6.94897	12.59402	-1.49708	-3.89687	-6.57716	1.47378	0.07054	-6.28172	12.63499	12.70859	10.23405	0.00408	0.00160	0.00504	0.00036
147			1.46000	3.47259	5.13673	18.84327	0.72184	-0.02874	-0.02624	0.09967	0.00010	0.00395	-0.01132	0.11253	0.27925	-4.96211	-6.85267	-32.71741	-0.84312	-0.43942	-0.03278	-0.04769	-0.00721	0.00175	4.94871	-4.81790	4.57158	1.18773	-0.33810	0.11000	-0.03058	0.01510	0.00569	4.41378	6.79039	8.45030	-1.14254	-2.83890	-3.37067	1.42671	-0.30850	-3.91933	12.58342	12.74937	10.22271	0.00398	0.00158	0.00488	0.00038
148			1.47000	3.39153	5.13928	18.90928	0.72723	-0.02542	-0.02676	0.09103	-0.00001	0.00231	-0.01135	0.11184	0.27960	-4.98514	-6.86304	-32.73315	-0.84769	-0.43778	-0.03305	-0.02803	-0.00526	0.00031	4.96001	-4.79925	4.55101	1.19344	-0.33162	0.11129	-0.02335	0.00868	0.00183	3.35013	6.40020	4.87413	-0.46385	-1.88901	-0.75760	1.14138	-0.60836	-1.64842	12.53274	12.77421	10.20640	0.00386	0.00154	0.00473	0.00034
149			1.48000	3.32026	5.14216	18.94253	0.72698	-0.02242	-0.02827	0.08161	0.00020	0.00108	-0.01014	0.11115	0.27764	-4.99883	-6.86734	-32.72710	-0.85009	-0.43056	-0.03246	-0.01278	-0.00159	-0.00072	4.96934	-4.78966	4.55016	1.19930	-0.31983	0.11245	-0.01575	0.00297	-0.00136	3.11812	5.69471	2.05439	0.29661	-1.07863	1.07188	0.80148	-0.78928	0.24577	12.48962	12.78406	10.18855	0.00375	0.00149	0.00458	0.00026
150			1.49000	3.25904	5.15195	18.95239	0.72757	-0.01973	-0.02990	0.07006	0.00051	0.00023	-0.00748	0.11007	0.27681	-5.00545	-6.86504	-32.70728	-0.85196	-0.41823	-0.03202	-0.00489	-0.00000	-0.00101	4.97613	-4.78746	4.56390	1.20235	-0.29800	0.11546	-0.00324	0.00040	-0.00445	3.40500	4.60652	0.17735	0.54869	-0.60604	1.64614	0.87945	-0.63703	1.92855	12.45922	12.78290	10.17451	0.00365	0.00144	0.00444	0.00016
151			1.50000	3.20926	5.17234	18.94981	0.72650	-0.01473	-0.03094	0.05585	0.00069	-0.00005	-0.00538	0.10814	0.27435	-5.00807	-6.85740	-32.68190	-0.85087	-0.40544	-0.03191	0.00018	0.00510	-0.00137	4.97933	-4.79005	4.58501	1.19924	-0.27969	0.11782	0.00219	-0.00277	-0.00419	4.01510	3.18458	-0.56444	1.34695	-0.21974	2.16651	0.19962	-0.45835	2.05937	12.44424	12.77675	10.17223	0.00359	0.00139	0.00431	0.00004
152			1.51000	3.17138	5.20533	18.94753	0.72246	-0.01475	-0.03346	0.04056	0.00104	0.00035	-0.00548	0.10635	0.26875	-5.01095	-6.84639	-32.65925	-0.84527	-0.40476	-0.02884	-0.00424	0.00716	-0.00094	4.97753	-4.79525	4.60566	1.19346	-0.28408	0.11380	0.01272	-0.00370	-0.00329	4.94995	1.56003	-0.12061	1.51572	-0.34692	1.47489	-0.14254	0.08450	1.91038	12.44469	12.77175	10.18896	0.00357	0.00135	0.00423	-0.00008
153			1.52000	3.14422	5.25347	18.95740	0.71597	-0.01766	-0.03590	0.02642	0.00172	0.00140	-0.00620	0.10549	0.26222	-5.01807	-6.83396	-32.64622	-0.83937	-0.40817	-0.02536	-0.01427	0.00853	-0.00036	4.96999	-4.80205	4.61945	1.18977	-0.29441	0.10886	0.02283	-0.00427	-0.00145	6.25283	-0.11301	1.20436	1.52265	-0.79475	0.27622	-0.58130	0.74233	1.26273	12.45787	12.77295	10.22909	0.00358	0.00133	0.00420	-0.00018
154			1.53000	3.12554	5.31918	18.98605	0.70909	-0.02070	-0.03802	0.01554	0.00262	0.00281	-0.00724	0.10655	0.25695	-5.03209	-6.82113	-32.64525	-0.83879	-0.41349	-0.02249	-0.02710	0.00943	0.00014	4.95694	-4.81049	4.62237	1.19607	-0.30620	0.10511	0.03069	-0.00492	0.00063	7.82712	-1.63002	2.87470	1.46436	-1.42727	-1.04137	-1.09208	1.33476	0.39065	12.47872	12.78321	10.29267	0.00361	0.00132	0.00422	-0.00024
155			1.54000	3.11196	5.40309	19.03426	0.70505	-0.02419	-0.04133	0.00922	0.00374	0.00440	-0.00913	0.10850	0.25497	-5.05395	-6.80855	-32.65581	-0.84038	-0.42337	-0.01822	-0.03970	0.01008	0.00045	4.94015	-4.82099	4.61416	1.20423	-0.32309	0.09942	0.03391	-0.00590	0.00229	9.43282	-2.78450	4.42798	1.37878	-2.06769	-2.24714	-1.57345	1.67320	-0.41303	12.50170	12.80261	10.37570	0.00363	0.00134	0.00428	-0.00027
156			1.55000	3.09990	5.50285	19.09869	0.70018	-0.02852	-0.04422	0.00737	0.00504	0.00578	-0.01021	0.11071	0.25404	-5.08254	-6.79646	-32.67632	-0.84143	-0.43069	-0.01436	-0.04948	0.01032	0.00058	4.92260	-4.83363	4.59775	1.21128	-0.33473	0.09474	0.03153	-0.00671	0.00318	10.76201	-3.45348	5.57678	1.25911	-2.56177	-3.23552	-1.87684	1.67632	-0.95703	12.52316	12.82816	10.47063	0.00363	0.00136	0.00436	-0.00026
157			1.56000	3.08650	5.61324	19.17357	0.69199	-0.03468	-0.04685	0.00872	0.00650	0.00670	-0.01095	0.11373	0.25154	-5.11554	-6.78530	-32.70478	-0.84303	-0.43850	-0.01066	-0.05615	0.01003	0.00055	4.90724	-4.84718	4.57765	1.22289	-0.34899	0.09026	0.02553	-0.00661	0.00332	11.49202	-3.61476	6.15255	1.10679	-2.90891	-3.90093	-1.86226	1.44529	-1.22373	12.54208	12.85530	10.56702	0.00360	0.00138	0.00447	-0.00024
158			1.57000	3.07052	5.72620	19.25142	0.68214	-0.04063	-0.04929	0.01107	0.00745	0.00687	-0.01108	0.11722	0.24903	-5.15163	-6.77559	-32.73758	-0.84606	-0.44388	-0.00742	-0.06177	0.00916	0.00039	4.89528	-4.85887	4.55745	1.23905	-0.36094	0.08697	0.02031	-0.00461	0.00310	11.31597	-3.33555	5.99027	1.02319	-3.27808	-4.03078	-1.49179	1.24350	-1.35231	12.55823	12.88037	10.65480	0.00353	0.00140	0.00457	-0.00020
159			1.58000	3.05305	5.83170	19.32248	0.67718	-0.04305	-0.04943	0.01212	0.00709	0.00579	-0.00773	0.11987	0.25293	-5.19179	-6.76718	-32.76758	-0.85094	-0.43207	-0.00795	-0.06868	0.00768	0.00032	4.88510	-4.86526	4.53801	1.25198	-0.33949	0.09183	0.02094	-0.00051	0.00322	10.14815	-2.79578	4.92810	1.14345	-3.85616	-3.39070	-0.87899	1.36089	-1.52533	12.57160	12.90191	10.72621	0.00344	0.00141	0.00466	-0.00015
160			1.59000	3.03738	5.92179	19.37598	0.68299	-0.04046	-0.04914	0.01023	0.00560	0.00391	-0.00390	0.11808	0.26466	-5.23847	-6.75945	-32.78541	-0.84642	-0.41228	-0.00867	-0.07705	0.00618	0.00011	4.87272	-4.86399	4.51747	1.23557	-0.30159	0.09677	0.03003	0.00366	0.00378	8.34672	-2.29067	3.08107	1.51876	-4.70670	-2.00743	-0.27137	1.95987	-1.87522	12.58282	12.91929	10.77589	0.00333	0.00141	0.00471	-0.00011
161			1.60000	3.02735	5.99492	19.40556	0.69037	-0.03847	-0.05139	0.00540	0.00445	0.00208	-0.00441	0.11319	0.27643	-5.29416	-6.75143	-32.78405	-0.82810	-0.40663	-0.00450	-0.08637	0.00555	-0.00008	4.85336	-4.85521	4.49206	1.19372	-0.29126	0.09082	0.04623	0.00687	0.00451	6.63652	-2.07565	1.10869	2.07636	-5.74283	-0.42762	0.05401	2.99930	-2.41724	12.59372	12.93236	10.80047	0.00323	0.00140	0.00473	-0.00008
162			1.61000	3.02430	6.05672	19.41552	0.69512	-0.03968	-0.05297	0.00011	0.00421	0.00105	-0.00656	0.11127	0.28324	-5.36035	-6.74190	-32.76535	-0.81907	-0.41207	-0.00111	-0.09841	0.00654	-0.00004	4.82333	-4.84187	4.45828	1.17403	-0.29952	0.08488	0.06623	0.00852	0.00546	5.77620	-2.21676	0.03791	2.64909	-6.75765	0.36840	-0.07258	4.20840	-2.99836	12.60611	12.94108	10.79995	0.00316	0.00139	0.00474	-0.00006
163			1.62000	3.02545	6.11759	19.42184	0.69567	-0.04081	-0.05400	-0.00257	0.00464	0.00171	-0.00858	0.11199	0.28600	-5.43669	-6.72931	-32.74273	-0.81895	-0.41813	0.00096	-0.11133	0.01004	0.00003	4.78225	-4.82893	4.41555	1.17313	-0.30892	0.08144	0.08386	0.00752	0.00632	6.20513	-2.62078	0.63630	3.10377	-7.44497	-0.41846	-0.63248	5.16830	-3.37407	12.61974	12.94597	10.77921	0.00312	0.00139	0.00473	-0.00004
164			1.63000	3.02536	6.18874	19.44509	0.69580	-0.04228	-0.05643	-0.00213	0.00579	0.00416	-0.01071	0.11395	0.28942	-5.51966	-6.71139	-32.73520	-0.82227	-0.42529	0.00441	-0.11858	0.01662	-0.00003	4.73373	-4.82146	4.36701	1.17774	-0.31743	0.07720	0.09150	0.00393	0.00643	7.83506	-3.21609	2.76717	3.41833	-7.38375	-2.69809	-1.41619	5.46598	-3.34291	12.63077	12.94894	10.74920	0.00311	0.00139	0.00474	-0.00000
165			1.64000	3.02066	6.27874	19.49828	0.69641	-0.04505	-0.05836	-0.00120	0.00767	0.00743	-0.01134	0.11629	0.29486	-5.60039	-6.68560	-32.75602	-0.82613	-0.42812	0.00727	-0.11123	0.02535	-0.00041	4.68510	-4.82267	4.31898	1.18157	-0.31442	0.07527	0.08318	-0.00111	0.00581	10.11925	-4.02916	5.45776	3.62921	-6.16592	-5.50573	-2.10791	4.83325	-2.84320	12.63341	12.95294	10.72325	0.00312	0.00139	0.00475	0.00004
166			1.65000	3.01236	6.39128	19.58134	0.69563	-0.04711	-0.05845	-0.00168	0.00970	0.01017	-0.00960	0.11896	0.29870	-5.66562	-6.65018	-32.80675	-0.83273	-0.42265	0.00744	-0.08568	0.03331	-0.00074	4.64564	-4.83274	4.27883	1.18989	-0.29807	0.07833	0.05812	-0.00510	0.00473	12.40956	-4.97924	7.73508	3.67299	-3.78282	-7.75505	-2.38419	3.29954	-2.04665	12.62422	12.95996	10.71178	0.00313	0.00140	0.00476	0.00008
167			1.66000	3.00244	6.52477	19.68630	0.69165	-0.04889	-0.05835	-0.00140	0.01150	0.01217	-0.00743	0.12174	0.29850	-5.70397	-6.60703	-32.87974	-0.83954	-0.41688	0.00728	-0.04806	0.03725	-0.00095	4.62343	-4.84782	4.25137	1.20226	-0.28703	0.08142	0.02064	-0.00628	0.00314	14.28331	-5.70961	9.37467	3.30328	-0.86871	-8.99463	-2.04381	1.22967	-1.31536	12.60443	12.97031	10.71816	0.00314	0.00140	0.00476	0.00011
168			1.67000	2.98898	6.67305	19.80731	0.68135	-0.05021	-0.05848	0.00317	0.01265	0.01378	-0.00535	0.12397	0.29436	-5.71285	-6.56310	-32.96638	-0.84157	-0.40991	0.00748	-0.01124	0.03464	-0.00111	4.62241	-4.86129	4.23666	1.21260	-0.28128	0.08312	-0.02057	-0.00417	0.00165	15.54991	-5.82011	10.73467	2.31017	1.64767	-9.40131	-1.12725	-0.82160	-1.00368	12.57947	12.98291	10.73897	0.00313	0.00139	0.00476	0.00010
169			1.68000	2.96729	6.82720	19.94273	0.67093	-0.05430	-0.06130	0.01234	0.01371	0.01584	-0.00446	0.12487	0.29037	-5.69868	-6.52762	-33.05991	-0.83657	-0.40889	0.01130	0.01328	0.02648	-0.00176	4.64106	-4.86659	4.23006	1.21478	-0.28638	0.07905	-0.05445	0.00068	0.00088	16.07745	-5.20803	12.00660	0.83801	3.06959	-9.17352	0.09221	-2.30012	-1.31208	12.55683	12.99654	10.76571	0.00313	0.00138	0.00474	0.00007
170			1.69000	2.93428	6.97736	20.09013	0.66443	-0.05822	-0.06525	0.02372	0.01376	0.01787	-0.00458	0.12381	0.28832	-5.67348	-6.50700	-33.15260	-0.82607	-0.41132	0.01678	0.01925	0.01505	-0.00251	4.67266	-4.85960	4.22367	1.20610	-0.29640	0.07158	-0.07169	0.00735	0.00121	15.73853	-4.03308	13.03649	-0.65142	3.06363	-8.34076	1.22712	-2.81626	-2.26281	12.54200	13.01095	10.78885	0.00313	0.00137	0.00473	0.00004
171			1.70000	2.88974	7.11378	20.24458	0.65690	-0.05943	-0.06879	0.03484	0.01216	0.01913	-0.00508	0.12133	0.28694	-5.65207	-6.50283	-33.23547	-0.81043	-0.41093	0.02186	0.00526	0.00321	-0.00280	4.70734	-4.83983	4.20835	1.18785	-0.30359	0.06355	-0.06827	0.01419	0.00235	14.48023	-2.48646	13.59538	-1.69537	1.58358	-6.97351	1.96307	-2.24222	-3.69337	12.53419	13.02845	10.80324	0.00316	0.00136	0.00471	0.00003
172			1.71000	2.83531	7.22763	20.39901	0.65037	-0.06080	-0.07217	0.04326	0.00975	0.01915	-0.00570	0.11909	0.28577	-5.64931	-6.51253	-33.30025	-0.79673	-0.41125	0.02665	-0.02369	-0.00616	-0.00244	4.73458	-4.80968	4.17682	1.17204	-0.31019	0.05574	-0.04704	0.01988	0.00366	12.32519	-0.81317	13.32455	-1.99266	-1.02209	-5.11556	2.20543	-0.75817	-5.24615	12.52691	13.05339	10.80925	0.00320	0.00136	0.00470	0.00006
173			1.72000	2.77623	7.31236	20.54154	0.64467	-0.06194	-0.07277	0.04550	0.00676	0.01654	-0.00469	0.11795	0.28454	-5.67442	-6.53026	-33.33889	-0.78940	-0.40575	0.02768	-0.05721	-0.01117	-0.00114	4.74651	-4.77286	4.12693	1.16465	-0.30374	0.05383	-0.01504	0.02276	0.00501	9.36676	0.60942	11.69845	-1.44807	-3.98303	-2.69929	2.08726	1.18898	-6.45533	12.51215	13.08940	10.81023	0.00324	0.00137	0.00470	0.00012
174			1.73000	2.72191	7.36513	20.65513	0.63813	-0.06077	-0.07110	0.03942	0.00338	0.01144	-0.00297	0.11872	0.28069	-5.72737	-6.54856	-33.34418	-0.79175	-0.39729	0.02535	-0.08525	-0.01159	0.00045	4.73990	-4.73293	4.06299	1.17200	-0.29326	0.05665	0.01924	0.02327	0.00614	5.75818	1.50728	8.50512	-0.26139	-6.46702	0.10166	1.87426	3.03477	-6.88031	12.48410	13.13711	10.80950	0.00328	0.00139	0.00471	0.00021
175			1.74000	2.68208	7.38491	20.72424	0.63467	-0.06059	-0.06980	0.02576	-0.00008	0.00514	-0.00240	0.12089	0.27565	-5.80053	-6.56149	-33.31508	-0.80108	-0.39710	0.02357	-0.10142	-0.00926	0.00172	4.71683	-4.69249	3.99529	1.18891	-0.29625	0.05785	0.04743	0.02336	0.00595	1.50213	1.91082	4.16183	1.11445	-7.92715	2.78301	1.86184	4.24905	-6.22962	12.43948	13.19431	10.81090	0.00329	0.00141	0.00474	0.00030
176			1.75000	2.66448	7.36765	20.74022	0.63427	-0.06092	-0.06776	0.00527	-0.00419	-0.00167	-0.00147	0.12374	0.27388	-5.88230	-6.56671	-33.25786	-0.81332	-0.39651	0.02088	-0.10206	-0.00613	0.00243	4.68394	-4.65255	3.93775	1.20729	-0.29564	0.06076	0.06288	0.02252	0.00445	-3.64091	1.99560	-0.69680	2.22328	-8.15390	5.04054	2.28417	4.51849	-4.46830	12.37771	13.25676	10.81795	0.00327	0.00144	0.00474	0.00038
177			1.76000	2.67569	7.30491	20.69956	0.63709	-0.05960	-0.06415	-0.02162	-0.00890	-0.00826	-0.00022	0.12590	0.27451	-5.95977	-6.56549	-33.17987	-0.82523	-0.39326	0.01641	-0.08604	-0.00440	0.00247	4.64976	-4.61235	3.90412	1.22073	-0.28941	0.06603	0.06358	0.02146	0.00157	-9.73997	1.85550	-5.76180	2.81021	-7.23520	7.09672	3.21592	3.87138	-1.86430	12.30292	13.31847	10.83195	0.00321	0.00145	0.00473	0.00041
178			1.77000	2.72109	7.18970	20.59969	0.64034	-0.05507	-0.06037	-0.05320	-0.01297	-0.01431	0.00058	0.12672	0.27470	-6.02168	-6.56158	-33.08368	-0.83425	-0.38784	0.01170	-0.05562	-0.00560	0.00214	4.62151	-4.57007	3.90361	1.22703	-0.28186	0.07122	0.05262	0.02104	-0.00261	-16.30715	1.46953	-11.00236	2.81082	-5.48721	9.34693	4.54877	2.60734	1.11296	12.22536	13.37206	10.84997	0.00313	0.00145	0.00471	0.00038
179			1.78000	2.80324	7.02232	20.43916	0.63997	-0.05314	-0.05791	-0.08587	-0.01675	-0.01986	0.00030	0.12618	0.27202	-6.06037	-6.55998	-32.96804	-0.83519	-0.38589	0.00920	-0.01639	-0.01015	0.00198	4.60341	-4.52371	3.93916	1.22378	-0.28155	0.07257	0.03600	0.02197	-0.00704	-22.54815	0.80752	-16.19062	2.26185	-3.32476	11.83824	6.05579	1.13724	3.97549	12.15771	13.41199	10.86594	0.00307	0.00144	0.00470	0.00030
180			1.79000	2.92071	6.80967	20.22208	0.63749	-0.05446	-0.05609	-0.11582	-0.02071	-0.02433	-0.00089	0.12588	0.26863	-6.07280	-6.56549	-32.83302	-0.83368	-0.38872	0.00770	0.02265	-0.01710	0.00187	4.59600	-4.47199	4.00763	1.22178	-0.28789	0.07230	0.02063	0.02401	-0.01068	-27.81074	-0.06009	-20.67235	1.31915	-1.21160	14.15383	7.45518	-0.13866	6.30777	12.10871	13.43762	10.87485	0.00303	0.00143	0.00470	0.00020
181			1.80000	3.06775	6.56166	19.96165	0.63604	-0.05797	-0.05555	-0.13992	-0.02482	-0.02750	-0.00298	0.12571	0.26711	-6.06179	-6.58061	-32.68330	-0.83080	-0.39598	0.00769	0.05238	-0.02479	0.00200	4.59664	-4.41488	4.10070	1.22031	-0.29853	0.07014	0.01152	0.02656	-0.01271	-31.69183	-0.94959	-23.66135	0.23001	0.38546	15.71035	8.48433	-0.91587	7.82411	12.07929	13.45388	10.87615	0.00303	0.00142	0.00471	0.00012
182			1.81000	3.23472	6.28932	19.67836	0.63326	-0.05889	-0.05615	-0.15572	-0.02696	-0.02920	-0.00558	0.12476	0.26533	-6.03553	-6.60543	-32.52771	-0.82546	-0.40137	0.00862	0.06747	-0.03099	0.00226	4.60051	-4.35370	4.20698	1.21579	-0.30725	0.06685	0.01153	0.02865	-0.01294	-34.01822	-1.72139	-24.78586	-0.70928	1.19747	16.26258	8.96868	-1.03048	8.39053	12.06371	13.46937	10.87344	0.00304	0.00142	0.00471	0.00007
183			1.82000	3.41176	6.00416	19.39288	0.62965	-0.05879	-0.05718	-0.16395	-0.02758	-0.02941	-0.00790	0.12451	0.26281	-6.00374	-6.63707	-32.37367	-0.82381	-0.40502	0.00936	0.06950	-0.03399	0.00240	4.60195	-4.29059	4.31390	1.21995	-0.31224	0.06475	0.02100	0.02972	-0.01198	-34.84554	-2.39375	-24.36802	-1.18633	1.28215	16.12058	8.85902	-0.48069	8.02994	12.05377	13.49220	10.87303	0.00306	0.00142	0.00468	0.00005
184			1.83000	3.59167	5.71764	19.11886	0.62246	-0.06072	-0.05839	-0.16536	-0.02807	-0.02867	-0.00947	0.12519	0.25861	-5.97408	-6.67029	-32.22299	-0.82371	-0.40698	0.01014	0.06202	-0.03314	0.00258	4.59599	-4.22794	4.41022	1.23172	-0.31400	0.06351	0.03912	0.02977	-0.01010	-34.36617	-3.00627	-23.12514	-1.01557	0.81546	15.83157	8.22956	0.64190	6.90934	12.04384	13.52498	10.87958	0.00308	0.00142	0.00463	0.00004
185			1.84000	3.76921	5.44018	18.86189	0.61582	-0.06060	-0.05833	-0.16159	-0.02664	-0.02692	-0.01020	0.12634	0.25536	-5.95246	-6.69958	-32.07233	-0.82672	-0.40451	0.00909	0.04744	-0.02884	0.00237	4.57835	-4.16770	4.48736	1.24774	-0.30912	0.06526	0.06539	0.02875	-0.00787	-32.80930	-3.49471	-21.69889	-0.19539	-0.12239	15.81595	7.24165	2.24342	5.25973	12.03285	13.56303	10.89436	0.00310	0.00143	0.00458	0.00003
186			1.85000	3.93961	5.18032	18.62201	0.61755	-0.06062	-0.05847	-0.15372	-0.02449	-0.02523	-0.01174	0.12528	0.26131	-5.94419	-6.72061	-31.91556	-0.82096	-0.40399	0.00945	0.02482	-0.02327	0.00262	4.54536	-4.11068	4.53978	1.23978	-0.30533	0.06409	0.09710	0.02788	-0.00478	-30.36475	-3.67445	-20.36779	1.08125	-1.61717	16.20313	6.08066	4.23086	3.29394	12.02213	13.59772	10.91729	0.00311	0.00145	0.00454	0.00002
187			1.86000	4.09646	4.94446	18.39847	0.62743	-0.06139	-0.05908	-0.13937	-0.02213	-0.02362	-0.01393	0.12177	0.27630	-5.95587	-6.73232	-31.74720	-0.80504	-0.40519	0.01168	-0.00704	-0.01880	0.00351	4.49413	-4.05665	4.56440	1.20445	-0.30296	0.05933	0.12983	0.02762	-0.00148	-27.21880	-3.28210	-19.01436	2.45001	-3.85279	16.83424	4.91893	6.47409	1.16496	12.01253	13.62142	10.94838	0.00311	0.00145	0.00452	0.00001
188			1.87000	4.23131	4.73571	18.19288	0.64010	-0.06206	-0.05838	-0.11607	-0.01961	-0.02132	-0.01592	0.12062	0.29371	-5.99534	-6.73771	-31.56486	-0.79841	-0.40842	0.01213	-0.04732	-0.01770	0.00395	4.42328	-4.00429	4.56012	1.18242	-0.30414	0.05700	0.16294	0.02860	0.00137	-23.72425	-2.14376	-17.49495	3.52729	-6.84233	17.53613	3.93043	8.76627	-0.98254	12.00303	13.63002	10.98719	0.00312	0.00145	0.00451	0.00000
189			1.88000	4.33675	4.55252	18.00649	0.65283	-0.06046	-0.05523	-0.08563	-0.01683	-0.01835	-0.01605	0.12133	0.30949	-6.06833	-6.74262	-31.36777	-0.80232	-0.40541	0.00876	-0.09157	-0.02070	0.00308	4.33371	-3.95136	4.52852	1.17558	-0.29516	0.06058	0.19281	0.02965	0.00400	-20.42573	-0.34466	-16.00244	4.05977	-10.20249	18.31444	3.29887	10.79256	-2.89204	11.99157	13.62334	11.03067	0.00312	0.00144	0.00452	0.00002
190			1.89000	4.41003	4.38889	17.83612	0.66429	-0.05840	-0.04951	-0.05296	-0.01475	-0.01523	-0.01322	0.12268	0.31935	-6.17419	-6.75327	-31.15578	-0.81405	-0.39385	0.00143	-0.13105	-0.02667	0.00053	4.22953	-3.89522	4.47584	1.18022	-0.27035	0.07033	0.21353	0.02955	0.00643	-17.81357	1.79811	-14.84776	3.94575	-13.18354	19.03379	3.18130	12.12072	-4.13148	11.97609	13.60389	11.07176	0.00314	0.00143	0.00454	0.00006
191			1.90000	4.45342	4.23683	17.67628	0.66938	-0.05629	-0.04495	-0.02322	-0.01349	-0.01306	-0.01081	0.12452	0.32239	-6.30386	-6.77400	-30.93388	-0.82694	-0.38424	-0.00472	-0.15499	-0.03357	-0.00176	4.11865	-3.83415	4.41461	1.19059	-0.25138	0.07778	0.21759	0.02942	0.00699	-16.07998	3.87868	-14.00464	3.17389	-14.90353	19.05313	3.62384	12.26888	-4.17494	11.95477	13.57550	11.10044	0.00316	0.00142	0.00454	0.00012
192			1.91000	4.47280	4.08935	17.52447	0.67116	-0.05421	-0.04283	-0.00113	-0.01284	-0.01173	-0.00991	0.12497	0.32356	-6.44065	-6.80592	-30.71774	-0.83232	-0.37846	-0.00752	-0.15509	-0.03892	-0.00256	4.01258	-3.76886	4.36330	1.18925	-0.24093	0.07971	0.19816	0.02880	0.00452	-15.13299	5.50897	-13.06990	1.82030	-14.74486	17.57558	4.51388	10.98616	-2.74760	11.92547	13.54228	11.10849	0.00320	0.00142	0.00454	0.00019
193			1.92000	4.47621	3.94189	17.38387	0.66993	-0.05246	-0.04128	0.01030	-0.01264	-0.01033	-0.00898	0.12374	0.32330	-6.56526	-6.84736	-30.52992	-0.82991	-0.37078	-0.00941	-0.13177	-0.04050	-0.00259	3.92281	-3.70206	4.34000	1.17637	-0.22896	0.08035	0.16003	0.02648	-0.00004	-14.81431	6.38657	-11.69213	0.14150	-12.69258	14.45454	5.61683	8.54949	-0.15654	11.88704	13.50793	11.09261	0.00324	0.00142	0.00452	0.00027
194			1.93000	4.47341	3.79161	17.25961	0.66900	-0.05313	-0.04065	0.00973	-0.01325	-0.00903	-0.00882	0.12162	0.32023	-6.66188	-6.89431	-30.38810	-0.82471	-0.36899	-0.00970	-0.09211	-0.03874	-0.00186	3.85613	-3.63660	4.35474	1.16225	-0.22710	0.07868	0.11511	0.02438	-0.00523	-15.01906	6.35822	-10.04648	-1.43811	-9.26899	10.49749	6.68688	5.61194	2.88505	11.84071	13.47601	11.05705	0.00329	0.00143	0.00451	0.00033
195			1.94000	4.47490	3.63714	17.15178	0.66470	-0.05295	-0.03959	-0.00159	-0.01360	-0.00791	-0.00916	0.12000	0.31311	-6.72133	-6.94141	-30.29573	-0.82107	-0.36898	-0.01061	-0.04399	-0.03395	-0.00122	3.81361	-3.57420	4.40784	1.15680	-0.23058	0.07777	0.07324	0.02239	-0.00993	-15.54443	5.46839	-8.73284	-2.55078	-5.18483	6.88455	7.54775	2.78907	5.73651	11.79005	13.44946	11.01097	0.00335	0.00144	0.00450	0.00037
196			1.95000	4.48921	3.48020	17.05391	0.65850	-0.05278	-0.03839	-0.01876	-0.01357	-0.00721	-0.01034	0.11964	0.30281	-6.74070	-6.98360	-30.24361	-0.82157	-0.37374	-0.01178	0.00526	-0.02769	-0.00068	3.79224	-3.51579	4.49358	1.16410	-0.24296	0.07699	0.03893	0.02096	-0.01360	-15.94286	3.98818	-8.09000	-3.10060	-1.11737	4.26460	8.09539	0.43641	8.05500	11.73791	13.42699	10.95712	0.00338	0.00145	0.00450	0.00040
197			1.96000	4.51920	3.32658	16.95987	0.65299	-0.05143	-0.03725	-0.03521	-0.01253	-0.00670	-0.01164	0.11891	0.29290	-6.72322	-7.01799	-30.21967	-0.82069	-0.37777	-0.01308	0.04811	-0.02082	-0.00022	3.78731	-3.46213	4.60370	1.16890	-0.25381	0.07638	0.01288	0.01905	-0.01607	-15.63287	2.30703	-7.79426	-3.24350	2.37629	2.45681	8.27540	-1.31849	9.69583	11.68301	13.40314	10.88786	0.00341	0.00146	0.00453	0.00045
198			1.97000	4.56168	3.18569	16.87023	0.64799	-0.04776	-0.03581	-0.04647	-0.01013	-0.00587	-0.01223	0.11763	0.28318	-6.67681	-7.04403	-30.21664	-0.81901	-0.37701	-0.01528	0.07921	-0.01391	0.00025	3.79384	-3.41402	4.72891	1.17062	-0.25658	0.07739	-0.00465	0.01626	-0.01762	-14.14144	0.67877	-7.23111	-3.17838	5.01490	0.88403	8.06086	-2.46210	10.59811	11.62197	13.37422	10.79832	0.00343	0.00147	0.00458	0.00051
199			1.98000	4.61077	3.06944	16.79162	0.64082	-0.04608	-0.03490	-0.05142	-0.00739	-0.00466	-0.01257	0.11766	0.27277	-6.61072	-7.06212	-30.23328	-0.81983	-0.37741	-0.01705	0.09794	-0.00737	0.00083	3.80712	-3.37238	4.85963	1.18037	-0.26061	0.07847	-0.01442	0.01351	-0.01786	-11.26495	-0.87064	-6.02721	-3.01024	6.79596	-0.83971	7.46935	-3.01806	10.69632	11.55583	13.34243	10.69565	0.00344	0.00149	0.00466	0.00053
200			1.99000	4.66109	2.99030	16.73235	0.63468	-0.04327	-0.03291	-0.05167	-0.00396	-0.00290	-0.01138	0.11880	0.26531	-6.53334	-7.07271	-30.27012	-0.82551	-0.37174	-0.02093	0.10600	-0.00131	0.00170	3.82296	-3.33744	4.98560	1.19733	-0.25228	0.08369	-0.01731	0.01063	-0.01754	-7.19959	-2.38373	-4.14026	-2.77299	7.79782	-2.68494	6.58784	-3.00481	9.91481	11.49170	13.31203	10.59180	0.00345	0.00151	0.00476	0.00048
201			2.00000	4.70893	2.95676	16.69953	0.63245	-0.04282	-0.03245	-0.04948	-0.00071	-0.00106	-0.01050	0.11801	0.26283	-6.45220	-7.07669	-30.32572	-0.82274	-0.36822	-0.02200	0.10313	0.00362	0.00234	3.83749	-3.30818	5.09646	1.19622	-0.24573	0.08513	-0.01328	0.00904	-0.01485	-2.64009	-3.80202	-1.75585	-2.44621	8.04266	-4.27203	5.56676	-2.43317	8.23887	11.43994	13.28711	10.49896	0.00345	0.00153	0.00485	0.00035
202			2.01000	4.75261	2.96821	16.69657	0.62928	-0.04494	-0.03450	-0.04644	0.00216	0.00075	-0.01091	0.11671	0.26161	-6.37453	-7.07523	-30.39322	-0.81417	-0.37118	-0.01906	0.09143	0.00700	0.00219	3.84706	-3.28200	5.18260	1.18703	-0.25198	0.08060	-0.00354	0.00949	-0.01011	1.39560	-4.96147	0.68234	-1.97473	7.52344	-5.02859	4.57688	-1.37297	5.78819	11.41067	13.27200	10.43202	0.00344	0.00154	0.00493	0.00016
203			2.02000	4.79243	3.01372	16.71998	0.62379	-0.04839	-0.03644	-0.04426	0.00430	0.00226	-0.01000	0.11622	0.26109	-6.30700	-7.06985	-30.45982	-0.80636	-0.36991	-0.01640	0.07448	0.00831	0.00163	3.84897	-3.25550	5.23721	1.18086	-0.25090	0.07718	0.00956	0.01108	-0.00533	3.99366	-5.71522	2.54531	-1.33496	6.32875	-4.51510	3.73137	-0.01188	2.88952	11.41018	13.26876	10.40182	0.00343	0.00156	0.00499	-0.00006
204			2.03000	4.83061	3.07562	16.75903	0.61418	-0.05373	-0.03850	-0.04427	0.00532	0.00297	-0.00872	0.11597	0.25870	-6.25426	-7.06221	-30.51037	-0.79619	-0.36796	-0.01318	0.05599	0.00777	0.00081	3.84208	-3.22620	5.25828	1.17356	-0.25048	0.07265	0.02241	0.01337	-0.00111	4.65002	-6.02573	3.29190	-0.56506	4.73392	-2.73056	3.08712	1.33451	0.07048	11.43701	13.27462	10.40690	0.00340	0.00156	0.00502	-0.00023
205			2.04000	4.87081	3.13420	16.79864	0.60577	-0.05792	-0.04126	-0.04744	0.00461	0.00261	-0.00833	0.11766	0.25609	-6.21739	-7.05350	-30.53327	-0.79452	-0.37046	-0.00967	0.04067	0.00629	0.00010	3.82784	-3.19329	5.25057	1.18086	-0.25857	0.06734	0.03164	0.01590	0.00171	3.36465	-5.95345	2.69616	0.24580	3.13277	-0.13884	2.66602	2.32642	-2.09295	11.48105	13.28480	10.43616	0.00336	0.00156	0.00501	-0.00032
206			2.05000	4.91683	3.17257	16.82363	0.60028	-0.06140	-0.04330	-0.05362	0.00228	0.00105	-0.00656	0.11954	0.25806	-6.19389	-7.04414	-30.52427	-0.79473	-0.36571	-0.00774	0.03082	0.00452	-0.00032	3.80949	-3.15783	5.22443	1.18665	-0.25145	0.06523	0.03472	0.01655	0.00299	0.53806	-5.61643	0.90513	0.97117	1.88946	2.57279	2.47711	2.74613	-3.20051	11.52953	13.29656	10.47884	0.00332	0.00155	0.00497	-0.00033
207			2.06000	4.97185	3.17903	16.82262	0.59746	-0.06378	-0.04458	-0.06209	-0.00122	-0.00133	-0.00531	0.12020	0.26261	-6.17863	-7.03428	-30.48700	-0.79126	-0.36024	-0.00636	0.02755	0.00318	-0.00052	3.79115	-3.12151	5.19311	1.18165	-0.24359	0.06322	0.03119	0.01601	0.00277	-3.23737	-5.15474	-1.58252	1.47816	1.23876	4.73710	2.52351	2.56149	-3.13910	11.57401	13.31117	10.53126	0.00327	0.00153	0.00490	-0.00031
208			2.07000	5.03769	3.14778	16.79155	0.60084	-0.06384	-0.04498	-0.07206	-0.00505	-0.00375	-0.00456	0.12006	0.26979	-6.16535	-7.02400	-30.43156	-0.78936	-0.35473	-0.00625	0.03043	0.00254	-0.00063	3.77624	-3.08600	5.16922	1.17315	-0.23386	0.06274	0.02331	0.01438	0.00142	-7.23256	-4.70298	-4.01656	1.65622	1.24299	5.80665	2.75377	1.90423	-2.04501	11.61220	13.33218	10.59477	0.00323	0.00152	0.00482	-0.00029
209			2.08000	5.11403	3.08032	16.73532	0.60593	-0.06237	-0.04314	-0.08121	-0.00813	-0.00528	-0.00379	0.11946	0.27763	-6.14840	-7.01378	-30.37288	-0.78764	-0.34681	-0.00878	0.03758	0.00249	-0.00080	3.76674	-3.05290	5.16255	1.16277	-0.21814	0.06570	0.01397	0.01176	-0.00082	-10.58990	-4.37186	-5.70739	1.42836	1.82857	5.46105	3.08725	0.97784	-0.18305	11.64487	13.36322	10.67258	0.00321	0.00151	0.00475	-0.00028
210			2.09000	5.19802	2.98648	16.66513	0.61186	-0.06120	-0.04052	-0.08746	-0.00976	-0.00564	-0.00598	0.11980	0.28337	-6.12340	-7.00457	-30.32726	-0.78919	-0.35172	-0.01139	0.04796	0.00299	-0.00066	3.76301	-3.02343	5.17942	1.16097	-0.22361	0.06702	0.00477	0.00973	-0.00370	-12.46512	-4.25952	-6.36819	0.81589	2.89174	3.77404	3.42484	-0.06776	2.13327	11.67262	13.40662	10.76603	0.00321	0.00150	0.00469	-0.00026
211			2.10000	5.28522	2.88386	16.59298	0.61689	-0.06084	-0.03867	-0.08928	-0.00957	-0.00522	-0.00931	0.12062	0.28995	-6.08671	-6.99703	-30.30774	-0.79020	-0.36051	-0.01288	0.06094	0.00411	-0.00009	3.76519	-2.99899	5.22252	1.16090	-0.23268	0.06715	-0.00446	0.00719	-0.00670	-12.34346	-4.41938	-6.16226	-0.01535	4.31817	1.21292	3.67861	-1.15545	4.58517	11.69260	13.46129	10.87106	0.00322	0.00151	0.00465	-0.00021
212			2.11000	5.37081	2.79272	16.52750	0.61738	-0.06083	-0.03784	-0.08586	-0.00760	-0.00441	-0.01232	0.12123	0.29621	-6.03586	-6.99070	-30.32050	-0.78698	-0.36633	-0.01319	0.07516	0.00617	0.00063	3.77327	-2.98058	5.29138	1.15720	-0.23583	0.06673	-0.01366	0.00411	-0.00940	-10.33298	-4.78276	-5.44068	-0.79400	5.92934	-1.57355	3.81123	-2.20737	6.86577	11.69850	13.52186	10.97660	0.00324	0.00152	0.00466	-0.00011
213			2.12000	5.45045	2.72889	16.47331	0.61848	-0.06220	-0.03825	-0.07789	-0.00459	-0.00341	-0.01487	0.12192	0.30205	-5.97039	-6.98352	-30.36424	-0.78423	-0.37334	-0.01222	0.08793	0.00950	0.00117	3.78703	-2.96844	5.38242	1.15557	-0.23903	0.06540	-0.02250	0.00116	-0.01133	-7.10070	-5.11505	-4.39792	-1.28085	7.42260	-4.08060	3.81407	-3.13062	8.68515	11.68506	13.58086	11.06949	0.00325	0.00154	0.00469	0.00002
214			2.13000	5.51961	2.69895	16.43385	0.61781	-0.06442	-0.03925	-0.06445	-0.00124	-0.00213	-0.01608	0.12236	0.30669	-5.89366	-6.97306	-30.43330	-0.77984	-0.37708	-0.01075	0.09404	0.01343	0.00142	3.80584	-2.96193	5.48930	1.15245	-0.23790	0.06415	-0.03012	-0.00111	-0.01235	-3.46389	-5.07758	-2.96530	-1.42045	8.37914	-6.10579	3.71462	-3.81292	9.77759	11.65236	13.63144	11.13929	0.00325	0.00155	0.00472	0.00015
215			2.14000	5.57283	2.70102	16.41358	0.61603	-0.06646	-0.04015	-0.04565	0.00175	-0.00052	-0.01558	0.12300	0.31067	-5.81323	-6.95852	-30.52059	-0.77658	-0.37566	-0.00984	0.09001	0.01640	0.00153	3.82840	-2.95911	5.60315	1.15125	-0.22992	0.06442	-0.03611	-0.00197	-0.01258	-0.08461	-4.43780	-1.08447	-1.32345	8.45570	-7.54426	3.57623	-4.16928	9.92807	11.60532	13.66857	11.17997	0.00324	0.00155	0.00474	0.00026
216			2.15000	5.60537	2.72761	16.41598	0.61496	-0.06950	-0.04199	-0.02390	0.00389	0.00116	-0.01458	0.12237	0.31347	-5.73853	-6.94141	-30.61748	-0.76966	-0.37423	-0.00748	0.07590	0.01737	0.00122	3.85337	-2.95680	5.71360	1.14227	-0.22419	0.06255	-0.04038	-0.00129	-0.01136	2.53184	-3.23685	0.94097	-1.10953	7.60654	-8.15915	3.46191	-4.19755	9.09971	11.55040	13.68933	11.18879	0.00323	0.00155	0.00475	0.00033
217			2.16000	5.61615	2.76802	16.43884	0.61263	-0.07233	-0.04381	-0.00344	0.00487	0.00248	-0.01358	0.12181	0.31306	-5.67702	-6.92426	-30.71257	-0.76430	-0.37428	-0.00503	0.05703	0.01599	0.00075	3.87965	-2.95170	5.81143	1.13658	-0.22438	0.05977	-0.04340	0.00063	-0.00926	4.02000	-1.76310	2.49501	-0.84469	6.10793	-7.67824	3.39417	-3.95941	7.51068	11.49296	13.69355	11.16738	0.00323	0.00154	0.00473	0.00036
218			2.17000	5.60904	2.81067	16.47311	0.61169	-0.07075	-0.04234	0.01125	0.00434	0.00278	-0.01039	0.12165	0.31048	-5.63181	-6.90958	-30.79330	-0.76706	-0.36456	-0.00750	0.03914	0.01230	0.00087	3.90624	-2.94158	5.89074	1.14042	-0.20924	0.06376	-0.04509	0.00303	-0.00777	4.23612	-0.39631	3.08288	-0.55343	4.36948	-6.05695	3.35749	-3.53604	5.54413	11.43693	13.68377	11.12178	0.00325	0.00154	0.00470	0.00037
219			2.18000	5.59175	2.84538	16.50684	0.61118	-0.06657	-0.04048	0.01792	0.00277	0.00222	-0.00743	0.12114	0.30590	-5.60212	-6.89881	-30.84910	-0.77145	-0.35383	-0.01066	0.02473	0.00773	0.00073	3.93205	-2.92566	5.94973	1.14433	-0.19543	0.06793	-0.04373	0.00515	-0.00600	3.28284	0.59870	2.68948	-0.24873	2.71670	-3.60598	3.32020	-2.96064	3.59511	11.38584	13.66522	11.06369	0.00330	0.00153	0.00467	0.00035
220			2.19000	5.57257	2.86427	16.53103	0.60840	-0.06490	-0.03943	0.01704	0.00072	0.00128	-0.00680	0.12137	0.29953	-5.58529	-6.89236	-30.87471	-0.77484	-0.35365	-0.01202	0.01441	0.00325	0.00023	3.95509	-2.90449	5.98983	1.15021	-0.20161	0.06789	-0.03809	0.00736	-0.00407	1.41634	1.17708	1.74756	-0.00190	1.32904	-0.92875	3.27381	-2.25187	1.98910	11.34355	13.64447	11.00866	0.00336	0.00153	0.00464	0.00028
221			2.20000	5.55787	2.86159	16.54275	0.60386	-0.06550	-0.03784	0.01088	-0.00181	0.00026	-0.00652	0.12228	0.29244	-5.57804	-6.89049	-30.87225	-0.77839	-0.35583	-0.01371	0.00767	-0.00118	-0.00033	3.97332	-2.87919	6.01537	1.15880	-0.21101	0.06794	-0.02799	0.00930	-0.00267	-1.07600	1.44967	0.68796	0.10314	0.26539	1.46403	3.23527	-1.44735	0.90063	11.31176	13.62716	10.96970	0.00341	0.00153	0.00462	0.00021
222			2.21000	5.55137	2.83347	16.54192	0.59871	-0.06543	-0.03549	0.00214	-0.00461	-0.00073	-0.00649	0.12352	0.28531	-5.57733	-6.89348	-30.84692	-0.78316	-0.35761	-0.01637	0.00339	-0.00558	-0.00100	3.98485	-2.85098	6.03135	1.17018	-0.21982	0.06925	-0.01324	0.01095	-0.00172	-3.88981	1.56374	-0.43692	0.09053	-0.56309	3.58066	3.20828	-0.51685	0.21921	11.28788	13.61587	10.95036	0.00345	0.00153	0.00461	0.00016
223			2.22000	5.55454	2.77888	16.52699	0.59454	-0.06407	-0.03261	-0.00681	-0.00713	-0.00169	-0.00662	0.12409	0.27835	-5.58172	-6.90148	-30.80023	-0.78701	-0.35800	-0.01969	-0.00072	-0.01006	-0.00198	3.98751	-2.82024	6.03990	1.17916	-0.22653	0.07153	0.00720	0.01262	-0.00070	-6.63245	1.62100	-1.78522	0.10054	-1.40192	5.82738	3.15904	0.67603	-0.43741	11.26654	13.60944	10.94312	0.00347	0.00153	0.00459	0.00015
224			2.23000	5.56674	2.70090	16.49524	0.59110	-0.06349	-0.02960	-0.01419	-0.00900	-0.00251	-0.00662	0.12451	0.27159	-5.59267	-6.91431	-30.72800	-0.79090	-0.35786	-0.02324	-0.00747	-0.01464	-0.00345	3.97818	-2.78650	6.03809	1.18880	-0.23049	0.07458	0.03451	0.01451	0.00101	-8.80515	1.63435	-3.35457	0.25641	-2.50507	8.47204	3.00111	2.28279	-1.47433	11.24167	13.60361	10.93333	0.00346	0.00152	0.00457	0.00019
225			2.24000	5.58584	2.60780	16.44590	0.58987	-0.06325	-0.02794	-0.01924	-0.00981	-0.00317	-0.00770	0.12526	0.26694	-5.61363	-6.93157	-30.62510	-0.79597	-0.36162	-0.02532	-0.01835	-0.01911	-0.00509	3.95324	-2.74933	6.01935	1.20057	-0.23851	0.07582	0.06821	0.01693	0.00366	-9.95079	1.52808	-4.84387	0.58889	-3.92395	11.30049	2.64425	4.29974	-3.05046	11.20971	13.59545	10.91068	0.00343	0.00150	0.00454	0.00025
226			2.25000	5.60920	2.51129	16.38297	0.58966	-0.06245	-0.02724	-0.02191	-0.00938	-0.00351	-0.00950	0.12491	0.26749	-5.64768	-6.95204	-30.49120	-0.79439	-0.36409	-0.02594	-0.03207	-0.02219	-0.00639	3.91017	-2.70914	5.97727	1.19835	-0.24155	0.07528	0.10253	0.01874	0.00674	-9.91571	1.25056	-5.76728	1.05140	-5.42738	13.63910	2.07788	6.43786	-4.93626	11.17147	13.58643	10.87681	0.00340	0.00149	0.00451	0.00029
227			2.26000	5.63413	2.42206	16.31560	0.59400	-0.06102	-0.02682	-0.02234	-0.00801	-0.00335	-0.01081	0.12349	0.27299	-5.69498	-6.97329	-30.33530	-0.79034	-0.36293	-0.02635	-0.04453	-0.02258	-0.00707	3.85007	-2.66760	5.91079	1.18627	-0.23267	0.07515	0.12787	0.01861	0.00940	-8.87611	0.86034	-5.73747	1.49759	-6.53963	14.63755	1.42710	8.11167	-6.53423	11.12963	13.57948	10.83689	0.00337	0.00148	0.00449	0.00031
228			2.27000	5.65772	2.34753	16.25517	0.60351	-0.05947	-0.02680	-0.02066	-0.00617	-0.00277	-0.01183	0.12133	0.28028	-5.75052	-6.99248	-30.17598	-0.78711	-0.36188	-0.02635	-0.05051	-0.02015	-0.00679	3.77970	-2.62729	5.82793	1.17093	-0.22052	0.07474	0.13600	0.01685	0.01060	-7.14064	0.44921	-4.80762	1.76461	-6.78398	13.87632	0.88016	8.74346	-7.22795	11.08635	13.57651	10.79501	0.00335	0.00148	0.00448	0.00029
229			2.28000	5.67776	2.29212	16.20923	0.60729	-0.05848	-0.02732	-0.01743	-0.00417	-0.00204	-0.01346	0.11960	0.28408	-5.80534	-7.00719	-30.03286	-0.78199	-0.36333	-0.02519	-0.04708	-0.01577	-0.00560	3.70926	-2.59093	5.74270	1.15742	-0.21874	0.07217	0.12616	0.01476	0.00984	-5.03722	0.04173	-3.51020	1.82637	-6.06251	11.85294	0.54000	8.20833	-6.87597	11.04651	13.58001	10.76154	0.00335	0.00149	0.00447	0.00023
230			2.29000	5.69372	2.25777	16.17805	0.60582	-0.05844	-0.02787	-0.01411	-0.00222	-0.00139	-0.01479	0.11976	0.28437	-5.85130	-7.01620	-29.91537	-0.78125	-0.36599	-0.02414	-0.03633	-0.01077	-0.00438	3.64750	-2.56024	5.66688	1.15747	-0.22494	0.06984	0.10586	0.01252	0.00811	-2.92798	-0.36841	-2.45011	1.79063	-4.72678	9.61881	0.37144	6.89874	-5.84425	11.01759	13.59266	10.75256	0.00335	0.00150	0.00445	0.00011
231			2.30000	5.70654	2.24307	16.15659	0.60411	-0.06033	-0.02946	-0.01163	-0.00060	-0.00106	-0.01542	0.12067	0.28625	-5.88451	-7.01956	-29.82095	-0.78110	-0.36817	-0.02201	-0.02250	-0.00646	-0.00330	3.59833	-2.53576	5.60572	1.15942	-0.23167	0.06697	0.08223	0.01013	0.00608	-1.22152	-0.71127	-1.94236	1.75161	-3.28879	7.96284	0.30635	5.36118	-4.57973	11.00412	13.61467	10.77758	0.00336	0.00151	0.00444	-0.00002
232			2.31000	5.71734	2.24231	16.13823	0.60387	-0.06232	-0.03094	-0.00962	0.00037	-0.00103	-0.01441	0.12213	0.28986	-5.90557	-7.01864	-29.74138	-0.78379	-0.36548	-0.02071	-0.01056	-0.00376	-0.00271	3.56148	-2.51679	5.55987	1.16459	-0.22945	0.06626	0.06143	0.00789	0.00434	-0.28504	-0.82625	-1.96422	1.69733	-2.16837	7.04638	0.36927	3.97752	-3.33727	11.00565	13.64530	10.83776	0.00337	0.00151	0.00441	-0.00015
233			2.32000	5.72632	2.24608	16.11775	0.60495	-0.06219	-0.03043	-0.00728	0.00033	-0.00121	-0.01172	0.12305	0.29193	-5.91848	-7.01585	-29.66935	-0.78843	-0.35625	-0.02228	-0.00431	-0.00313	-0.00271	3.53448	-2.50111	5.52829	1.17011	-0.21693	0.06948	0.04650	0.00650	0.00295	-0.30642	-0.57613	-2.30619	1.55302	-1.61650	6.62548	0.63573	2.94615	-2.22844	11.01843	13.68485	10.92826	0.00337	0.00151	0.00437	-0.00022
234			2.33000	5.73293	2.24387	16.09232	0.60498	-0.06211	-0.02917	-0.00425	-0.00065	-0.00147	-0.00893	0.12314	0.29203	-5.92902	-7.01428	-29.60064	-0.79042	-0.34639	-0.02445	-0.00477	-0.00452	-0.00283	3.51373	-2.48549	5.50916	1.17101	-0.20419	0.07296	0.03792	0.00638	0.00161	-1.16242	0.02450	-2.73950	1.23033	-1.64213	6.35277	1.13017	2.30489	-1.28705	11.03390	13.73038	11.03137	0.00336	0.00151	0.00431	-0.00019
235			2.34000	5.73657	2.22833	16.06146	0.60609	-0.05986	-0.02734	-0.00070	-0.00205	-0.00165	-0.00724	0.12265	0.29052	-5.94180	-7.01705	-29.53501	-0.79269	-0.33900	-0.02720	-0.00992	-0.00721	-0.00289	3.49618	-2.46695	5.50079	1.17093	-0.19614	0.07620	0.03447	0.00708	0.00030	-2.42115	0.80832	-3.04472	0.69217	-2.00711	5.87016	1.76185	1.96361	-0.46493	11.04045	13.77253	11.11525	0.00334	0.00149	0.00425	-0.00007
236			2.35000	5.73677	2.19785	16.02750	0.60532	-0.05810	-0.02570	0.00325	-0.00330	-0.00164	-0.00769	0.12194	0.28819	-5.95856	-7.02593	-29.47624	-0.79165	-0.33862	-0.02893	-0.01643	-0.01010	-0.00252	3.47969	-2.44447	5.50212	1.16758	-0.19989	0.07682	0.03383	0.00815	-0.00101	-3.53756	1.57477	-3.01173	-0.00150	-2.37995	4.86407	2.35103	1.77093	0.33788	11.02948	13.80004	11.15077	0.00331	0.00148	0.00419	0.00011
237			2.36000	5.73296	2.15631	15.99508	0.60490	-0.05772	-0.02453	0.00729	-0.00409	-0.00143	-0.01019	0.12164	0.28566	-5.97827	-7.04065	-29.43123	-0.79080	-0.34708	-0.02949	-0.02099	-0.01204	-0.00169	3.46350	-2.41941	5.51299	1.16686	-0.21618	0.07501	0.03327	0.00896	-0.00226	-4.12288	2.16278	-2.54949	-0.70098	-2.46154	3.23407	2.72518	1.54845	1.21114	11.00000	13.80666	11.12519	0.00328	0.00146	0.00415	0.00028
238			2.37000	5.72516	2.11031	15.96900	0.60731	-0.05692	-0.02455	0.01054	-0.00423	-0.00112	-0.01246	0.12168	0.28502	-5.99754	-7.05865	-29.40637	-0.79312	-0.35470	-0.02930	-0.02075	-0.01170	-0.00060	3.44835	-2.39497	5.53375	1.16987	-0.22658	0.07336	0.03096	0.00823	-0.00348	-4.08532	2.45153	-1.78364	-1.20771	-2.05474	1.23437	2.79663	1.18945	2.18410	10.95808	13.79445	11.04662	0.00325	0.00145	0.00412	0.00037
239			2.38000	5.71468	2.06645	15.95166	0.61211	-0.05584	-0.02532	0.01208	-0.00377	-0.00077	-0.01374	0.12172	0.28797	-6.01164	-7.07578	-29.40365	-0.79589	-0.35787	-0.02877	-0.01432	-0.00866	0.00040	3.43534	-2.37461	5.56476	1.17128	-0.22565	0.07281	0.02604	0.00590	-0.00467	-3.54599	2.39659	-0.99985	-1.36883	-1.15328	-0.63932	2.59517	0.67776	3.19062	10.91473	13.77269	10.94171	0.00325	0.00144	0.00411	0.00035
240			2.39000	5.70352	2.02977	15.94200	0.61456	-0.05602	-0.02717	0.01201	-0.00297	-0.00047	-0.01473	0.12118	0.29122	-6.01656	-7.08790	-29.41931	-0.79334	-0.36009	-0.02661	-0.00323	-0.00392	0.00102	3.42585	-2.36064	5.60538	1.16493	-0.22443	0.07057	0.01870	0.00316	-0.00548	-2.64244	2.06875	-0.40653	-1.17778	0.02431	-1.97608	2.23162	0.08160	4.03442	10.88090	13.75284	10.84441	0.00326	0.00143	0.00410	0.00026
241			2.40000	5.69277	2.00413	15.93803	0.61532	-0.05647	-0.02892	0.01168	-0.00179	-0.00019	-0.01490	0.12144	0.29025	-6.01101	-7.09279	-29.44648	-0.79501	-0.36239	-0.02488	0.00846	0.00093	0.00127	3.42058	-2.35319	5.65263	1.16854	-0.22595	0.06901	0.01023	0.00099	-0.00579	-1.41850	1.61872	-0.02044	-0.79258	1.12691	-2.65357	1.85947	-0.47333	4.44621	10.86203	13.74272	10.78004	0.00327	0.00143	0.00409	0.00012
242			2.41000	5.68189	1.99282	15.93816	0.61397	-0.05644	-0.02997	0.01186	-0.00031	0.00004	-0.01382	0.12232	0.28547	-5.99709	-7.09109	-29.47820	-0.80053	-0.36169	-0.02444	0.01749	0.00441	0.00127	3.41975	-2.34989	5.70120	1.18068	-0.22502	0.06936	0.00143	0.00016	-0.00555	0.07166	1.13880	0.15642	-0.39069	1.87168	-2.68360	1.60970	-0.87276	4.20321	10.85984	13.74629	10.76265	0.00329	0.00142	0.00408	-0.00005
243			2.42000	5.67057	1.99812	15.94021	0.61232	-0.05571	-0.03105	0.01142	0.00122	0.00016	-0.01208	0.12231	0.28093	-5.97845	-7.08510	-29.50741	-0.80333	-0.35722	-0.02399	0.02280	0.00584	0.00099	3.42294	-2.34690	5.74418	1.18672	-0.21929	0.06990	-0.00595	0.00103	-0.00454	1.56268	0.60541	0.09698	-0.05440	2.17734	-2.08299	1.54732	-1.00856	3.25451	10.87548	13.76569	10.80075	0.00329	0.00142	0.00406	-0.00022
244			2.43000	5.66040	2.01847	15.94172	0.60986	-0.05447	-0.03246	0.00890	0.00231	0.00021	-0.01103	0.12100	0.27782	-5.95849	-7.07737	-29.52744	-0.79970	-0.35283	-0.02258	0.02433	0.00535	0.00048	3.42853	-2.34007	5.77523	1.18072	-0.21644	0.06843	-0.00964	0.00322	-0.00278	2.59960	0.01988	-0.05364	0.18508	2.07639	-0.96517	1.62750	-0.81777	1.75056	10.90668	13.79888	10.89023	0.00327	0.00141	0.00405	-0.00034
245			2.44000	5.65376	2.04729	15.94275	0.60893	-0.05250	-0.03301	0.00438	0.00262	0.00032	-0.01060	0.11985	0.27442	-5.94035	-7.07037	-29.53365	-0.79813	-0.35095	-0.02206	0.02200	0.00334	-0.00004	3.43416	-2.32708	5.78974	1.17755	-0.21870	0.06713	-0.00857	0.00594	-0.00075	2.89219	-0.52543	0.03698	0.28597	1.61604	0.33308	1.70236	-0.32576	-0.01092	10.94436	13.83647	11.00566	0.00325	0.00141	0.00406	-0.00034
246			2.45000	5.65196	2.07645	15.94699	0.60775	-0.05310	-0.03351	-0.00053	0.00239	0.00061	-0.00995	0.11968	0.27147	-5.92705	-7.06629	-29.52628	-0.79871	-0.35026	-0.02166	0.01564	0.00042	-0.00045	3.43731	-2.30826	5.78618	1.17992	-0.22059	0.06599	-0.00337	0.00822	0.00117	2.56588	-0.91618	0.57264	0.21825	0.88437	1.36585	1.66052	0.33860	-1.65750	10.97557	13.86402	11.10836	0.00322	0.00141	0.00408	-0.00024
247			2.46000	5.65418	2.10066	15.95861	0.60690	-0.05490	-0.03388	-0.00373	0.00187	0.00107	-0.00877	0.12042	0.26969	-5.92084	-7.06655	-29.50981	-0.80203	-0.34824	-0.02174	0.00618	-0.00268	-0.00065	3.43651	-2.28569	5.76683	1.18766	-0.21722	0.06595	0.00361	0.00928	0.00262	2.01199	-1.07001	1.43023	-0.00624	0.03100	1.81370	1.50199	0.96522	-2.83031	10.99004	13.86923	11.16563	0.00320	0.00142	0.00412	-0.00006
248			2.47000	5.65782	2.11890	15.97931	0.60423	-0.05589	-0.03390	-0.00380	0.00135	0.00157	-0.00788	0.12148	0.26897	-5.92253	-7.07156	-29.49122	-0.80439	-0.34519	-0.02219	-0.00525	-0.00529	-0.00057	3.43190	-2.26214	5.73776	1.19487	-0.21237	0.06627	0.01074	0.00921	0.00332	1.61396	-0.96708	2.34643	-0.35072	-0.80696	1.51641	1.31481	1.42151	-3.30710	10.98392	13.84687	11.16275	0.00319	0.00142	0.00416	0.00013
249			2.48000	5.65954	2.13346	16.00855	0.59969	-0.05600	-0.03381	-0.00067	0.00109	0.00201	-0.00739	0.12209	0.26843	-5.93217	-7.08098	-29.47851	-0.80354	-0.34137	-0.02253	-0.01789	-0.00690	-0.00019	3.42383	-2.23951	5.70649	1.19730	-0.20703	0.06634	0.01803	0.00849	0.00321	1.58197	-0.66205	3.14575	-0.74882	-1.56182	0.44623	1.20124	1.72021	-3.09468	10.95917	13.80003	11.10629	0.00318	0.00143	0.00421	0.00027
250			2.49000	5.65665	2.14790	16.04487	0.59483	-0.05589	-0.03410	0.00446	0.00119	0.00243	-0.00722	0.12237	0.26856	-5.94953	-7.09360	-29.47919	-0.80082	-0.33761	-0.02231	-0.03098	-0.00693	0.00045	3.41237	-2.21853	5.67948	1.19647	-0.20078	0.06597	0.02598	0.00747	0.00247	1.94561	-0.27769	3.81109	-1.08076	-2.18253	-1.31078	1.19121	1.93157	-2.35761	10.92167	13.73967	11.02149	0.00317	0.00144	0.00425	0.00033
251			2.50000	5.64798	2.16586	16.08755	0.59438	-0.05743	-0.03513	0.00981	0.00168	0.00291	-0.00820	0.12207	0.27112	-5.97391	-7.10681	-29.49936	-0.79672	-0.34013	-0.02066	-0.04299	-0.00499	0.00115	3.39719	-2.19948	5.66105	1.19093	-0.20154	0.06365	0.03495	0.00651	0.00136	2.64250	0.02084	4.39671	-1.20157	-2.59475	-3.51238	1.22071	2.12841	-1.31439	10.87862	13.68058	10.94137	0.00315	0.00145	0.00430	0.00031
252			2.51000	5.63427	2.19065	16.13626	0.59745	-0.05871	-0.03602	0.01390	0.00246	0.00343	-0.01012	0.12179	0.27677	-6.00364	-7.11700	-29.54160	-0.79316	-0.34634	-0.01885	-0.05241	-0.00102	0.00172	3.37772	-2.18299	5.65290	1.18380	-0.20663	0.06104	0.04466	0.00544	0.00031	3.55496	0.10966	4.96022	-1.03137	-2.76263	-5.74628	1.18992	2.35727	-0.23443	10.83823	13.63619	10.89525	0.00311	0.00146	0.00434	0.00021
253			2.52000	5.61734	2.22439	16.19137	0.60396	-0.06015	-0.03728	0.01663	0.00341	0.00408	-0.01218	0.12167	0.28443	-6.03669	-7.12110	-29.60384	-0.79132	-0.35444	-0.01660	-0.05944	0.00412	0.00199	3.35367	-2.16972	5.65354	1.17685	-0.21374	0.05816	0.05417	0.00427	-0.00033	4.55341	0.01622	5.62186	-0.62920	-2.79321	-7.61648	1.03214	2.64507	0.55767	10.81046	13.61418	10.90064	0.00305	0.00146	0.00439	0.00006
254			2.53000	5.59809	2.26755	16.25478	0.61124	-0.06035	-0.03854	0.01910	0.00429	0.00487	-0.01359	0.12173	0.29131	-6.07246	-7.11823	-29.68079	-0.79182	-0.36055	-0.01464	-0.06560	0.00898	0.00202	3.32517	-2.15976	5.65811	1.17197	-0.21899	0.05597	0.06241	0.00313	-0.00037	5.54908	-0.11670	6.44141	-0.12990	-2.87662	-8.86437	0.72111	2.99203	0.80838	10.80302	13.61345	10.95421	0.00300	0.00147	0.00443	-0.00009
255			2.54000	5.57611	2.31957	16.32777	0.61483	-0.06116	-0.03980	0.02145	0.00515	0.00565	-0.01385	0.12225	0.29570	-6.11164	-7.10940	-29.76508	-0.79272	-0.36305	-0.01281	-0.07028	0.01255	0.00182	3.29290	-2.15292	5.66021	1.16955	-0.21989	0.05438	0.06781	0.00210	0.00012	6.46552	-0.22946	7.19194	0.37582	-3.03660	-9.30024	0.27662	3.32058	0.49701	10.81483	13.62448	11.02924	0.00297	0.00148	0.00447	-0.00017
256			2.55000	5.55192	2.37948	16.40757	0.61262	-0.06344	-0.04055	0.02237	0.00607	0.00607	-0.01285	0.12342	0.29612	-6.15336	-7.09614	-29.84801	-0.79366	-0.36191	-0.01158	-0.07066	0.01463	0.00153	3.25861	-2.14899	5.65505	1.17107	-0.21674	0.05375	0.06882	0.00123	0.00088	7.17209	-0.38540	7.50487	0.85318	-3.08482	-8.85265	-0.21178	3.49917	-0.16814	10.83613	13.63543	11.08980	0.00296	0.00149	0.00450	-0.00016
257			2.56000	5.52761	2.44523	16.48799	0.60638	-0.06569	-0.04089	0.02121	0.00682	0.00603	-0.01110	0.12506	0.29332	-6.19432	-7.07957	-29.92168	-0.79552	-0.35799	-0.01103	-0.06498	0.01536	0.00125	3.22484	-2.14748	5.64118	1.17691	-0.21159	0.05391	0.06425	0.00073	0.00160	7.55569	-0.61473	7.29115	1.21919	-2.83630	-7.79136	-0.58058	3.40451	-0.88760	10.85604	13.63838	11.11121	0.00298	0.00150	0.00452	-0.00009
258			2.57000	5.50515	2.51408	16.56433	0.60256	-0.06672	-0.04102	0.01892	0.00716	0.00576	-0.00898	0.12683	0.28983	-6.23025	-7.06129	-29.98364	-0.80122	-0.35316	-0.01127	-0.05453	0.01489	0.00109	3.19476	-2.14696	5.62085	1.18777	-0.20504	0.05504	0.05424	0.00082	0.00203	7.61155	-0.85122	6.85778	1.32317	-2.26407	-6.70133	-0.66149	2.99430	-1.39427	10.86962	13.63243	11.09161	0.00302	0.00151	0.00453	-0.00002
259			2.58000	5.48513	2.58300	16.63645	0.60134	-0.06730	-0.04008	0.01652	0.00711	0.00543	-0.00691	0.12814	0.28764	-6.25801	-7.04356	-30.03804	-0.80687	-0.34821	-0.01276	-0.04116	0.01342	0.00116	3.17092	-2.14526	5.59877	1.19739	-0.19702	0.05748	0.04034	0.00154	0.00197	7.40545	-1.02178	6.59047	1.05828	-1.42943	-6.12458	-0.36733	2.32824	-1.49149	10.87857	13.62320	11.05055	0.00307	0.00151	0.00453	0.00000
260			2.59000	5.46724	2.64941	16.70737	0.60076	-0.06749	-0.03922	0.01436	0.00672	0.00531	-0.00649	0.12763	0.28584	-6.27529	-7.02875	-30.09307	-0.80520	-0.34750	-0.01321	-0.02638	0.01148	0.00130	3.15467	-2.14021	5.58113	1.19455	-0.19785	0.05745	0.02514	0.00278	0.00127	7.01537	-1.11274	6.64336	0.46636	-0.42261	-6.20934	0.25143	1.53266	-1.13730	10.88586	13.61876	11.01476	0.00311	0.00152	0.00453	0.00000
261			2.60000	5.45111	2.71139	16.78014	0.60038	-0.06803	-0.03903	0.01229	0.00622	0.00540	-0.00731	0.12600	0.28392	-6.28121	-7.01827	-30.15525	-0.79891	-0.35081	-0.01230	-0.01238	0.00939	0.00138	3.14584	-2.13056	5.57259	1.18544	-0.20616	0.05513	0.01261	0.00439	0.00026	6.54156	-1.16804	6.88318	-0.26503	0.58648	-6.65264	1.01489	0.80977	-0.49681	10.89060	13.62277	10.99895	0.00312	0.00152	0.00452	0.00000
262			2.61000	5.43679	2.76875	16.85526	0.59892	-0.06934	-0.03889	0.01024	0.00587	0.00548	-0.00801	0.12449	0.28153	-6.27686	-7.01237	-30.22553	-0.79251	-0.35402	-0.01143	-0.00189	0.00632	0.00140	3.14223	-2.11616	5.57437	1.17857	-0.21298	0.05312	0.00722	0.00653	-0.00053	6.14209	-1.24464	7.09954	-1.03005	1.29242	-6.88117	1.82454	0.46099	0.04787	10.88797	13.63292	11.00011	0.00311	0.00151	0.00450	0.00004
263			2.62000	5.42419	2.82327	16.93188	0.59725	-0.06955	-0.03916	0.00866	0.00570	0.00564	-0.00892	0.12414	0.27831	-6.26574	-7.01012	-30.29961	-0.79127	-0.35839	-0.01069	0.00412	0.00580	0.00135	3.14006	-2.09808	5.58371	1.18221	-0.22168	0.05140	0.00770	0.00709	-0.00104	5.98155	-1.35551	7.30084	-1.25138	1.72686	-6.96378	2.09475	0.37493	0.56881	10.87280	13.64328	11.00442	0.00308	0.00150	0.00448	0.00013
264			2.63000	5.41251	2.87791	17.01094	0.59645	-0.07057	-0.04047	0.00786	0.00594	0.00617	-0.00922	0.12416	0.27824	-6.25300	-7.00967	-30.37214	-0.79010	-0.36038	-0.00919	0.00387	0.00516	0.00112	3.13554	-2.07829	5.59562	1.18477	-0.22348	0.04970	0.01498	0.00739	-0.00105	6.14936	-1.50772	7.74397	-1.27933	1.64457	-6.71198	2.14949	0.71475	0.67521	10.84198	13.64753	10.99603	0.00305	0.00149	0.00445	0.00023
265			2.64000	5.40080	2.93577	17.09683	0.59554	-0.07033	-0.04221	0.00739	0.00631	0.00718	-0.00818	0.12376	0.28072	-6.24286	-7.00899	-30.44111	-0.78711	-0.35476	-0.00780	-0.00056	0.00563	0.00091	3.12638	-2.05891	5.60587	1.18095	-0.21062	0.04928	0.02441	0.00652	-0.00080	6.59684	-1.73446	8.68904	-1.07008	1.31056	-6.56236	1.91193	1.20082	0.56495	10.79645	13.64211	10.96675	0.00301	0.00148	0.00441	0.00032
266			2.65000	5.38881	2.99864	17.19566	0.59704	-0.07025	-0.04386	0.00658	0.00672	0.00864	-0.00759	0.12322	0.28327	-6.23715	-7.00621	-30.50866	-0.78484	-0.35255	-0.00625	-0.00660	0.00729	0.00073	3.11246	-2.04186	5.61233	1.17632	-0.20285	0.04820	0.03205	0.00535	-0.00043	7.13810	-2.04169	10.14111	-0.73805	0.94607	-6.73017	1.50125	1.61594	0.34922	10.73983	13.62703	10.91815	0.00299	0.00146	0.00437	0.00038
267			2.66000	5.37692	3.06615	17.31166	0.59987	-0.06985	-0.04513	0.00506	0.00695	0.01020	-0.00829	0.12260	0.28506	-6.23576	-7.00002	-30.57822	-0.78276	-0.35633	-0.00449	-0.01208	0.00974	0.00054	3.09546	-2.02815	5.61445	1.17110	-0.20691	0.04575	0.03553	0.00447	-0.00003	7.55916	-2.38265	11.72341	-0.36536	0.67127	-7.08342	1.07173	1.84544	0.04312	10.67737	13.60500	10.85738	0.00297	0.00145	0.00434	0.00039
268			2.67000	5.36589	3.13640	17.44306	0.59855	-0.06990	-0.04548	0.00275	0.00703	0.01109	-0.00922	0.12291	0.28450	-6.23759	-6.99006	-30.65017	-0.78149	-0.36142	-0.00343	-0.01537	0.01203	0.00041	3.07767	-2.01710	5.61177	1.17078	-0.21609	0.04361	0.03449	0.00413	0.00038	7.70930	-2.69418	12.72186	0.01861	0.49590	-7.14217	0.75636	1.88427	-0.41898	10.61820	13.58354	10.80102	0.00298	0.00145	0.00433	0.00032
269			2.68000	5.35698	3.20699	17.57955	0.59593	-0.07157	-0.04526	-0.00012	0.00708	0.01073	-0.00949	0.12415	0.28397	-6.24119	-6.97691	-30.71877	-0.78220	-0.36532	-0.00306	-0.01580	0.01330	0.00032	3.06131	-2.00683	5.60328	1.17537	-0.22262	0.04262	0.02997	0.00449	0.00081	7.46375	-2.89993	12.34568	0.44047	0.35516	-6.37785	0.62443	1.78944	-1.03815	10.57527	13.57384	10.77385	0.00299	0.00146	0.00435	0.00016
270			2.69000	5.35156	3.27457	17.70332	0.59645	-0.07174	-0.04399	-0.00290	0.00662	0.00875	-0.00881	0.12460	0.28542	-6.24572	-6.96152	-30.77376	-0.78279	-0.36424	-0.00421	-0.01437	0.01313	0.00030	3.04764	-1.99519	5.58865	1.17510	-0.22007	0.04383	0.02403	0.00531	0.00127	6.66312	-2.87038	10.25758	0.92814	0.13952	-4.63739	0.66170	1.64944	-1.69689	10.55838	13.58466	10.79594	0.00303	0.00147	0.00438	-0.00004
271			2.70000	5.35016	3.33349	17.79695	0.59849	-0.07037	-0.04168	-0.00444	0.00535	0.00574	-0.00788	0.12400	0.28620	-6.25167	-6.94482	-30.80591	-0.78233	-0.36106	-0.00657	-0.01354	0.01181	0.00021	3.03667	-1.98099	5.56864	1.17008	-0.21565	0.04604	0.01926	0.00618	0.00165	5.18113	-2.44294	6.96925	1.40698	-0.24202	-2.38767	0.78366	1.53895	-2.19872	10.56907	13.61743	10.87145	0.00308	0.00150	0.00443	-0.00024
272			2.71000	5.35141	3.37608	17.85248	0.59868	-0.06963	-0.03930	-0.00364	0.00337	0.00277	-0.00698	0.12372	0.28600	-6.26069	-6.92820	-30.81396	-0.78213	-0.35770	-0.00904	-0.01524	0.00990	-0.00003	3.02730	-1.96458	5.54580	1.16705	-0.21178	0.04816	0.01781	0.00655	0.00178	3.11034	-1.55836	3.47441	1.72841	-0.76413	-0.47455	0.88924	1.49961	-2.31013	10.60140	13.66670	10.98962	0.00314	0.00153	0.00448	-0.00038
273			2.72000	5.35271	3.39628	17.87243	0.59988	-0.06865	-0.03633	-0.00096	0.00092	0.00039	-0.00576	0.12376	0.28603	-6.27402	-6.91289	-30.80574	-0.78461	-0.35265	-0.01254	-0.01860	0.00817	-0.00026	3.01766	-1.94786	5.52449	1.16799	-0.20313	0.05185	0.02000	0.00597	0.00151	0.78185	-0.38992	0.45948	1.81476	-1.22647	0.49018	0.95433	1.50291	-1.84998	10.64707	13.72407	11.13220	0.00320	0.00156	0.00452	-0.00046
274			2.73000	5.35261	3.39257	17.86320	0.60339	-0.06670	-0.03343	0.00183	-0.00144	-0.00130	-0.00531	0.12376	0.28637	-6.29039	-6.89919	-30.79294	-0.78892	-0.34982	-0.01595	-0.02017	0.00744	-0.00033	3.00648	-1.93270	5.51063	1.17086	-0.19705	0.05531	0.02412	0.00485	0.00063	-1.45245	0.74730	-1.96306	1.72840	-1.35390	0.49574	1.03430	1.45998	-0.78276	10.69845	13.78154	11.28044	0.00327	0.00158	0.00453	-0.00048
275			2.74000	5.35172	3.36742	17.83036	0.60572	-0.06543	-0.03119	0.00334	-0.00328	-0.00244	-0.00623	0.12348	0.28642	-6.30589	-6.88604	-30.78444	-0.79002	-0.35144	-0.01792	-0.01707	0.00773	-0.00018	2.99356	-1.92035	5.50993	1.16998	-0.19942	0.05655	0.02790	0.00374	-0.00079	-3.27979	1.59999	-3.89696	1.55432	-1.02281	-0.03888	1.20444	1.30970	0.70651	10.74823	13.83246	11.41603	0.00332	0.00159	0.00454	-0.00044
276			2.75000	5.35122	3.32707	17.77897	0.60881	-0.06512	-0.02887	0.00376	-0.00430	-0.00308	-0.00667	0.12372	0.28726	-6.31622	-6.87287	-30.78396	-0.79278	-0.35220	-0.02016	-0.00968	0.00807	0.00007	2.97965	-1.91040	5.52554	1.17238	-0.19828	0.05887	0.02975	0.00291	-0.00247	-4.37552	2.06697	-5.33092	1.29592	-0.36185	-0.66064	1.52530	1.04883	2.27452	10.79042	13.87240	11.52477	0.00336	0.00159	0.00452	-0.00035
277			2.76000	5.35129	3.28073	17.71542	0.61239	-0.06436	-0.02663	0.00408	-0.00428	-0.00326	-0.00714	0.12432	0.28750	-6.31909	-6.86036	-30.79107	-0.79771	-0.35380	-0.02253	-0.00059	0.00749	0.00030	2.96607	-1.90108	5.55711	1.17902	-0.19886	0.06149	0.02902	0.00287	-0.00410	-4.53599	2.17038	-6.20734	0.93195	0.34703	-1.02951	1.99720	0.72775	3.56862	10.82176	13.90035	11.60165	0.00339	0.00158	0.00448	-0.00024
278			2.77000	5.35118	3.23820	17.64619	0.61536	-0.06421	-0.02622	0.00477	-0.00341	-0.00335	-0.00796	0.12405	0.28746	-6.31494	-6.85043	-30.80185	-0.79852	-0.35698	-0.02256	0.00752	0.00540	0.00032	2.95395	-1.88993	5.60099	1.17892	-0.20349	0.06126	0.02581	0.00388	-0.00507	-3.85891	1.99711	-6.64703	0.49923	0.84151	-0.85870	2.56919	0.42987	4.29779	10.84187	13.91770	11.64879	0.00340	0.00157	0.00443	-0.00014
279			2.78000	5.35034	3.20650	17.57506	0.61559	-0.06414	-0.02598	0.00535	-0.00207	-0.00335	-0.00779	0.12311	0.28695	-6.30614	-6.84490	-30.80916	-0.79559	-0.35561	-0.02255	0.01344	0.00217	0.00006	2.94407	-1.87436	5.65075	1.17322	-0.20064	0.06136	0.02089	0.00543	-0.00539	-2.75300	1.65526	-6.93210	0.13183	1.03157	-0.01425	3.10856	0.20523	4.36649	10.85177	13.92662	11.67171	0.00340	0.00155	0.00436	-0.00005
280			2.79000	5.34928	3.18752	17.50216	0.61475	-0.06352	-0.02586	0.00506	-0.00078	-0.00336	-0.00633	0.12278	0.28563	-6.29512	-6.84383	-30.80564	-0.79599	-0.34976	-0.02327	0.01743	-0.00074	-0.00041	2.93678	-1.85381	5.69998	1.17369	-0.18884	0.06293	0.01514	0.00643	-0.00527	-1.70647	1.24950	-7.19090	-0.01998	1.00689	1.26905	3.42099	0.03061	3.95979	10.85348	13.92957	11.67693	0.00338	0.00153	0.00429	0.00001
281			2.80000	5.34910	3.17864	17.42784	0.61417	-0.06278	-0.02586	0.00456	0.00007	-0.00322	-0.00475	0.12262	0.28384	-6.28352	-6.84508	-30.78851	-0.79746	-0.34443	-0.02405	0.01835	-0.00224	-0.00083	2.93232	-1.83047	5.74465	1.17563	-0.17840	0.06419	0.00905	0.00645	-0.00480	-0.96680	0.92825	-7.02556	0.00953	0.85097	2.25006	3.37319	-0.14156	3.37888	10.84919	13.92850	11.67090	0.00337	0.00151	0.00423	0.00005
282			2.81000	5.34868	3.17542	17.35966	0.61287	-0.06101	-0.02572	0.00565	0.00038	-0.00252	-0.00389	0.12284	0.28130	-6.27357	-6.84689	-30.76523	-0.79976	-0.34163	-0.02491	0.01401	-0.00248	-0.00073	2.93063	-1.80807	5.78343	1.17922	-0.17584	0.06467	0.00323	0.00570	-0.00411	-0.41501	0.81144	-5.58525	-0.06601	0.58776	1.91865	2.97246	-0.31896	2.79369	10.84125	13.92466	11.65933	0.00334	0.00149	0.00417	0.00007
283			2.82000	5.34479	3.17517	17.31503	0.61303	-0.06019	-0.02564	0.00757	0.00035	-0.00109	-0.00372	0.12318	0.28040	-6.26758	-6.84966	-30.75379	-0.80177	-0.34216	-0.02535	0.00576	-0.00201	0.00014	2.93143	-1.78962	5.81553	1.18187	-0.17910	0.06438	-0.00106	0.00462	-0.00323	0.15407	0.74017	-2.44259	-0.47452	0.37591	-0.11708	2.36702	-0.42062	2.16648	10.83210	13.91813	11.64666	0.00332	0.00148	0.00414	0.00007
284			2.83000	5.33725	3.17760	17.31049	0.61414	-0.05962	-0.02578	0.00654	0.00025	0.00076	-0.00362	0.12340	0.28119	-6.26468	-6.85428	-30.77072	-0.80354	-0.34196	-0.02549	-0.00096	-0.00127	0.00140	2.93341	-1.77562	5.83945	1.18416	-0.18026	0.06434	-0.00121	0.00368	-0.00212	0.70600	0.36527	1.62175	-1.09670	0.42225	-2.92038	1.74243	-0.27381	1.35050	10.82403	13.90797	11.63559	0.00330	0.00147	0.00411	0.00005
285			2.84000	5.33074	3.18309	17.34814	0.61461	-0.05960	-0.02539	0.00126	0.00017	0.00233	-0.00311	0.12387	0.28185	-6.26151	-6.86074	-30.81619	-0.80636	-0.34012	-0.02626	-0.00339	-0.00125	0.00237	2.93373	-1.76432	5.85205	1.19068	-0.17750	0.06565	0.00516	0.00349	-0.00067	1.05153	-0.34491	5.13614	-1.65195	0.60117	-4.86780	1.24043	0.27248	0.23202	10.81792	13.89365	11.62767	0.00326	0.00146	0.00409	0.00004
286			2.85000	5.32910	3.19063	17.41490	0.61358	-0.05984	-0.02491	-0.00559	0.00008	0.00313	-0.00275	0.12412	0.28104	-6.25720	-6.86972	-30.87370	-0.80778	-0.33870	-0.02692	-0.00301	-0.00264	0.00253	2.92876	-1.75254	5.84992	1.19695	-0.17478	0.06663	0.01757	0.00419	0.00104	1.06889	-1.06271	7.04660	-1.94387	0.61398	-5.01460	0.93939	1.16707	-1.07621	10.81325	13.87659	11.62358	0.00323	0.00144	0.00407	0.00003
287			2.86000	5.33321	3.19795	17.49134	0.61105	-0.06039	-0.02519	-0.01218	-0.00005	0.00318	-0.00340	0.12409	0.27968	-6.25299	-6.88135	-30.92316	-0.80606	-0.34051	-0.02627	0.00025	-0.00406	0.00184	2.91632	-1.73778	5.83270	1.19922	-0.17583	0.06537	0.03114	0.00516	0.00240	0.75251	-1.60691	7.10003	-1.80478	0.54939	-3.59494	0.78010	2.06877	-2.14146	10.80873	13.85935	11.62246	0.00319	0.00143	0.00404	0.00003
288			2.87000	5.34390	3.20316	17.55915	0.60905	-0.06096	-0.02709	-0.01869	-0.00018	0.00272	-0.00482	0.12294	0.27960	-6.24742	-6.89202	-30.95234	-0.79870	-0.34404	-0.02339	0.00776	-0.00290	0.00078	2.89768	-1.72113	5.80610	1.18995	-0.17832	0.06106	0.03960	0.00518	0.00271	0.19017	-2.03283	5.66278	-1.10004	0.75724	-1.56396	0.59614	2.55876	-2.44394	10.80356	13.84376	11.62175	0.00315	0.00142	0.00400	0.00004
289			2.88000	5.36195	3.20538	17.60641	0.60880	-0.06099	-0.02923	-0.02386	-0.00022	0.00181	-0.00641	0.12212	0.27955	-6.23738	-6.89511	-30.96056	-0.79343	-0.34948	-0.02034	0.01681	0.00204	0.00005	2.87660	-1.70707	5.78021	1.18281	-0.18505	0.05631	0.04050	0.00368	0.00200	-0.37807	-2.30786	3.48408	0.07976	1.26412	0.05152	0.27169	2.44682	-1.79653	10.79682	13.83012	11.61811	0.00312	0.00141	0.00395	0.00005
290			2.89000	5.38485	3.20565	17.63012	0.61093	-0.06125	-0.03116	-0.02533	-0.00011	0.00068	-0.00718	0.12202	0.28126	-6.22271	-6.88567	-30.95594	-0.79162	-0.35347	-0.01789	0.02225	0.00935	-0.00027	2.85719	-1.70039	5.76431	1.17949	-0.19031	0.05291	0.03491	0.00071	0.00077	-0.70671	-2.29031	1.20664	1.41795	1.73087	0.77816	-0.17801	1.83871	-0.45976	10.78704	13.81791	11.60869	0.00309	0.00139	0.00390	0.00008
291			2.90000	5.40807	3.20560	17.63140	0.61420	-0.06253	-0.03265	-0.02321	-0.00007	-0.00060	-0.00660	0.12224	0.28393	-6.20682	-6.86313	-30.94684	-0.79203	-0.35403	-0.01618	0.02155	0.01620	-0.00040	2.84218	-1.70362	5.76325	1.17867	-0.19076	0.05144	0.02670	-0.00267	-0.00052	-0.97168	-1.93403	-1.04734	2.63757	1.82250	1.03546	-0.62952	1.04756	1.08533	10.77218	13.80631	11.59158	0.00306	0.00138	0.00385	0.00012
292			2.91000	5.42930	3.20245	17.60940	0.61621	-0.06111	-0.03274	-0.02001	-0.00057	-0.00206	-0.00492	0.12287	0.28602	-6.19428	-6.83045	-30.93298	-0.79590	-0.34838	-0.01661	0.01537	0.01977	-0.00070	2.83161	-1.71585	5.77679	1.18266	-0.18443	0.05323	0.02074	-0.00496	-0.00167	-1.72869	-1.29764	-3.47233	3.58872	1.35963	1.70101	-0.89614	0.43469	2.37146	10.75080	13.79518	11.56656	0.00304	0.00137	0.00381	0.00016
293			2.92000	5.44923	3.18815	17.56056	0.61791	-0.05712	-0.03260	-0.01787	-0.00180	-0.00375	-0.00370	0.12257	0.28626	-6.18960	-6.79328	-30.90556	-0.79841	-0.34240	-0.01712	0.00458	0.01892	-0.00127	2.82322	-1.73265	5.80069	1.18234	-0.18202	0.05461	0.02036	-0.00555	-0.00240	-3.33742	-0.45714	-6.16978	4.17138	0.28551	3.28992	-0.84221	0.25223	3.10104	10.72329	13.78564	11.53648	0.00301	0.00136	0.00377	0.00019
294			2.93000	5.46952	3.15388	17.48149	0.61998	-0.05532	-0.03284	-0.01745	-0.00380	-0.00567	-0.00393	0.12240	0.28463	-6.19698	-6.75830	-30.85451	-0.80105	-0.34469	-0.01643	-0.01013	0.01402	-0.00197	2.81346	-1.74829	5.82892	1.18368	-0.19379	0.05335	0.02724	-0.00456	-0.00254	-5.84133	0.53554	-9.03504	4.31201	-1.34105	5.71891	-0.41620	0.58904	3.23227	10.69310	13.78056	11.50952	0.00299	0.00136	0.00376	0.00017
295			2.94000	5.49187	3.09093	17.37074	0.61988	-0.05403	-0.03201	-0.01915	-0.00662	-0.00750	-0.00448	0.12363	0.28178	-6.21967	-6.73210	-30.77316	-0.80789	-0.34882	-0.01700	-0.02760	0.00495	-0.00296	2.79854	-1.75689	5.85643	1.19493	-0.20795	0.05306	0.04133	-0.00133	-0.00236	-9.34155	1.66391	-11.93198	3.98586	-3.37008	8.74357	0.40724	1.39437	2.90814	10.66598	13.78399	11.49812	0.00296	0.00136	0.00376	0.00012
296			2.95000	5.51850	2.98837	17.22752	0.61899	-0.05294	-0.03090	-0.02326	-0.01031	-0.00933	-0.00509	0.12480	0.27956	-6.25930	-6.72052	-30.65688	-0.81370	-0.35212	-0.01787	-0.04554	-0.00775	-0.00420	2.77538	-1.75314	5.88024	1.20418	-0.21887	0.05280	0.06074	0.00422	-0.00211	-13.95168	2.93485	-15.00187	3.25891	-5.60341	12.27974	1.64905	2.51799	2.39757	10.64602	13.79776	11.50881	0.00295	0.00136	0.00378	0.00006
297			2.96000	5.55159	2.83548	17.04747	0.62096	-0.05133	-0.02956	-0.02928	-0.01440	-0.01137	-0.00541	0.12461	0.27845	-6.31564	-6.72781	-30.50111	-0.81683	-0.35302	-0.01908	-0.06075	-0.02290	-0.00580	2.74210	-1.73260	5.90108	1.20471	-0.22239	0.05281	0.08101	0.01131	-0.00214	-19.47958	4.33846	-18.77398	2.28245	-7.81446	16.38938	3.30261	3.68060	2.06393	10.63268	13.81858	11.53386	0.00295	0.00137	0.00381	0.00003
298			2.97000	5.59239	2.62579	16.81969	0.61944	-0.04876	-0.02768	-0.03607	-0.01811	-0.01359	-0.00634	0.12415	0.27401	-6.38631	-6.75608	-30.30025	-0.81838	-0.35455	-0.02080	-0.06995	-0.03972	-0.00797	2.69965	-1.69273	5.92385	1.20473	-0.22908	0.05235	0.09714	0.01946	-0.00273	-25.54951	5.81760	-23.85089	1.19226	-9.78744	21.22389	5.32170	4.55158	2.22690	10.62208	13.84053	11.55774	0.00298	0.00138	0.00384	0.00004
299			2.98000	5.64159	2.35683	16.52860	0.61399	-0.04523	-0.02396	-0.04291	-0.02092	-0.01498	-0.00726	0.12546	0.26750	-6.46700	-6.80650	-30.04706	-0.82529	-0.35535	-0.02516	-0.07213	-0.05839	-0.01201	2.65133	-1.63252	5.95630	1.21789	-0.23717	0.05442	0.10715	0.02869	-0.00416	-31.88997	7.31706	-30.50987	-0.00648	-11.47412	27.02483	7.70318	4.96452	2.94016	10.60975	13.85912	11.56769	0.00303	0.00140	0.00385	0.00008
300			2.99000	5.69896	2.02777	16.15842	0.60855	-0.04189	-0.01842	-0.04954	-0.02311	-0.01445	-0.00679	0.12707	0.26289	-6.55388	-6.88154	-29.73137	-0.83317	-0.34985	-0.03243	-0.06769	-0.07893	-0.01915	2.60114	-1.55020	6.00498	1.23146	-0.23466	0.06037	0.11001	0.03795	-0.00655	-38.36214	8.80383	-38.61765	-1.43131	-13.04095	34.08913	10.51306	4.99657	3.90731	10.59207	13.87200	11.55722	0.00311	0.00141	0.00383	0.00014
301			3.00000	5.76336	1.63832	15.69663	0.60131	-0.03895	-0.01235	-0.05596	-0.02482	-0.01187	-0.00610	0.12847	0.25728	-6.64482	-6.98604	-29.33994	-0.83978	-0.34274	-0.04075	-0.05701	-0.10242	-0.02951	2.55209	-1.44171	6.07219	1.24382	-0.23088	0.06710	0.10668	0.04858	-0.00956	-44.79651	10.16890	-47.79527	-3.21346	-14.60435	42.50204	13.79698	4.79833	4.76856	10.56750	13.87825	11.52476	0.00319	0.00142	0.00377	0.00021
302			3.01000	5.83365	1.19049	15.13550	0.59392	-0.03514	-0.00706	-0.06345	-0.02508	-0.00808	-0.00636	0.12861	0.25088	-6.73756	-7.12557	-28.86090	-0.84233	-0.33697	-0.04849	-0.03855	-0.12826	-0.04218	2.50667	-1.30207	6.15740	1.24828	-0.22950	0.07205	0.09703	0.06091	-0.01264	-50.84071	11.14022	-57.49630	-5.32682	-15.98086	51.79858	17.41853	4.41527	5.40790	10.53714	13.87813	11.47418	0.00328	0.00142	0.00368	0.00025
303			3.02000	5.90985	0.69105	14.47418	0.58434	-0.03022	-0.00322	-0.07355	-0.02335	-0.00425	-0.00799	0.12726	0.24293	-6.82745	-7.30219	-28.29060	-0.83825	-0.33291	-0.05475	-0.01005	-0.15326	-0.05520	2.46725	-1.12904	6.25976	1.24179	-0.23090	0.07397	0.08144	0.07375	-0.01539	-55.91601	11.31694	-66.86473	-7.55987	-16.70534	60.80687	20.99138	3.80676	6.00234	10.50545	13.87391	11.41643	0.00336	0.00141	0.00356	0.00024
304			3.03000	5.99369	0.15370	13.72306	0.57178	-0.02546	-0.00240	-0.08779	-0.02051	-0.00350	-0.01134	0.12595	0.23180	-6.90636	-7.51201	-27.64102	-0.83261	-0.33488	-0.05795	0.02914	-0.17509	-0.06438	2.43586	-0.92611	6.37988	1.23667	-0.24159	0.07105	0.06257	0.08730	-0.01724	-59.35291	10.29217	-74.64194	-9.59908	-16.21832	67.80978	23.96440	2.93750	6.88663	10.47949	13.87037	11.36946	0.00342	0.00138	0.00341	0.00017
305			3.04000	6.08913	-0.40178	12.90732	0.55578	-0.02018	-0.00283	-0.10657	-0.01629	-0.00437	-0.01530	0.12458	0.22012	-6.96346	-7.74398	-26.94314	-0.82371	-0.33685	-0.06009	0.07659	-0.18697	-0.06932	2.41344	-0.70349	6.51996	1.22966	-0.25170	0.06658	0.04362	0.09615	-0.01856	-60.71729	7.86220	-79.54581	-11.15619	-14.19839	71.29083	25.82208	1.89036	8.24289	10.46548	13.87185	11.34698	0.00346	0.00135	0.00323	0.00007
306			3.05000	6.20149	-0.95405	12.06316	0.54391	-0.01726	0.00055	-0.12926	-0.01352	0.00085	-0.01889	0.12411	0.21772	-6.98863	-7.98335	-26.23904	-0.81432	-0.33748	-0.06641	0.12457	-0.18718	-0.07519	2.39890	-0.47528	6.68060	1.22141	-0.25214	0.06767	0.03064	0.09581	-0.02098	-60.10488	4.30517	-80.95708	-12.08932	-11.01399	70.90904	26.35002	0.99289	9.81872	10.46297	13.87765	11.34302	0.00349	0.00130	0.00306	0.00001
307			3.06000	6.33372	-1.48717	11.22725	0.53410	-0.01751	0.00663	-0.15090	-0.01306	0.01008	-0.02165	0.12429	0.22527	-6.97950	-8.21728	-25.56471	-0.80177	-0.33435	-0.07527	0.16165	-0.17705	-0.08047	2.38751	-0.25356	6.85675	1.20851	-0.24029	0.07324	0.03043	0.08714	-0.02400	-58.18340	0.41477	-79.32898	-12.31925	-7.67072	67.78598	25.74727	0.71086	11.07788	10.46379	13.88321	11.33435	0.00351	0.00125	0.00290	0.00005
308			3.07000	6.48324	-1.99542	10.42491	0.52691	-0.01731	0.01201	-0.16650	-0.01228	0.01746	-0.02417	0.12461	0.23542	-6.94370	-8.43709	-24.93612	-0.79074	-0.32985	-0.08344	0.18188	-0.16153	-0.08341	2.37168	-0.04447	7.03842	1.19806	-0.22529	0.07900	0.04627	0.07650	-0.02586	-55.87566	-2.87615	-76.03364	-11.66976	-5.13144	63.86980	24.44092	1.31842	11.66317	10.45740	13.88572	11.29998	0.00352	0.00121	0.00277	0.00015
309			3.08000	6.64190	-2.48249	9.66342	0.51979	-0.01761	0.01515	-0.17183	-0.01201	0.02100	-0.02806	0.12703	0.24594	-6.89454	-8.63607	-24.34659	-0.78596	-0.33241	-0.08898	0.18610	-0.14655	-0.08489	2.34360	0.15071	7.21545	1.20220	-0.22242	0.08149	0.07718	0.07031	-0.02546	-53.80853	-4.92658	-72.62360	-9.90908	-3.85103	60.80167	22.78225	2.75284	11.63198	10.43800	13.88633	11.23425	0.00351	0.00117	0.00267	0.00027
310			3.09000	6.79799	-2.95486	8.93580	0.51369	-0.01732	0.01790	-0.16556	-0.01141	0.02384	-0.03115	0.13049	0.25943	-6.84629	-8.80755	-23.77709	-0.78402	-0.33123	-0.09448	0.17459	-0.12737	-0.08847	2.29728	0.33206	7.38133	1.20889	-0.21182	0.08482	0.11929	0.06191	-0.02459	-51.83119	-5.52444	-69.79140	-7.03428	-3.85492	58.84232	20.91742	4.75795	11.31765	10.40744	13.88830	11.14534	0.00349	0.00114	0.00260	0.00034
311			3.10000	6.93803	-3.41233	8.23536	0.51454	-0.01595	0.01982	-0.14951	-0.00998	0.02531	-0.03415	0.13413	0.27802	-6.81245	-8.94574	-23.21536	-0.78513	-0.32915	-0.09937	0.14729	-0.10560	-0.09183	2.22875	0.49861	7.53403	1.21224	-0.19751	0.08814	0.16728	0.05230	-0.02346	-49.07991	-4.83475	-66.96394	-3.42313	-4.89340	56.76078	18.80920	7.01518	11.05833	10.37226	13.89404	11.04763	0.00344	0.00112	0.00255	0.00034
312			3.11000	7.05013	-3.84320	7.56725	0.53077	-0.01779	0.01689	-0.12734	-0.01012	0.02024	-0.04020	0.13585	0.30904	-6.80360	-9.04702	-22.66843	-0.78087	-0.33918	-0.09716	0.10466	-0.08493	-0.08604	2.13668	0.64707	7.67440	1.19088	-0.19876	0.08410	0.21058	0.04583	-0.02049	-44.62213	-3.30795	-62.94824	0.32945	-6.46810	52.88955	16.35511	9.17582	10.97389	10.34026	13.90424	10.95583	0.00337	0.00110	0.00254	0.00028
313			3.12000	7.12769	-4.22729	6.94959	0.55726	-0.02266	0.00964	-0.09961	-0.01090	0.01040	-0.04594	0.13444	0.34444	-6.82464	-9.11044	-22.16063	-0.77080	-0.34964	-0.08915	0.05321	-0.06150	-0.07142	2.02315	0.77300	7.80331	1.14607	-0.19931	0.07544	0.23963	0.03781	-0.01658	-38.05000	-1.48432	-56.87024	3.66378	-8.00488	46.33148	13.53935	10.92527	10.84591	10.31738	13.91893	10.88382	0.00329	0.00109	0.00256	0.00019
314			3.13000	7.17046	-4.54310	6.40582	0.58475	-0.02397	0.00354	-0.06755	-0.00877	0.00325	-0.04631	0.13365	0.36996	-6.87449	-9.13803	-21.72104	-0.77647	-0.34387	-0.08519	0.00187	-0.03542	-0.05733	1.89386	0.87319	7.91854	1.12430	-0.17534	0.07290	0.25731	0.02561	-0.01375	-29.60243	0.22883	-48.64094	6.18025	-9.08127	37.42894	10.47856	12.02388	10.21292	10.30352	13.93718	10.83792	0.00321	0.00109	0.00261	0.00012
315			3.14000	7.18252	-4.77393	5.95633	0.60612	-0.02273	0.00014	-0.03423	-0.00529	0.00010	-0.04268	0.13301	0.38237	-6.94731	-9.13529	-21.37089	-0.78963	-0.32722	-0.08519	-0.04347	-0.01278	-0.04405	1.75773	0.94735	8.01380	1.11898	-0.14020	0.07499	0.25885	0.01479	-0.01095	-19.94575	1.61215	-38.78030	7.61860	-9.43038	27.31128	7.44687	12.28684	8.70628	10.29095	13.95595	10.81147	0.00313	0.00110	0.00269	0.00012
316			3.15000	7.17021	-4.91094	5.61433	0.61807	-0.02236	-0.00302	-0.00360	-0.00210	-0.00154	-0.03789	0.13190	0.38249	-7.03306	-9.11073	-21.11979	-0.80063	-0.31110	-0.08432	-0.07462	0.00322	-0.02953	1.62611	0.99912	8.08216	1.11907	-0.11377	0.07532	0.23830	0.00837	-0.00720	-9.89392	2.54755	-27.99826	7.82794	-8.81041	17.10414	4.82481	11.52677	6.36065	10.27103	13.97234	10.79128	0.00306	0.00112	0.00281	0.00016
317			3.16000	7.14091	-4.95354	5.38594	0.62174	-0.02144	-0.00732	0.02156	0.00084	-0.00216	-0.03330	0.13073	0.37367	-7.11775	-9.07432	-20.96903	-0.80939	-0.29830	-0.08123	-0.08630	0.01293	-0.01486	1.51187	1.03474	8.12087	1.12429	-0.10004	0.07218	0.19507	0.00531	-0.00327	-0.22990	3.02121	-16.91745	6.82161	-7.11241	7.49719	2.92180	9.67113	3.56704	10.24171	13.98860	10.77328	0.00302	0.00114	0.00298	0.00019
318			3.17000	7.10107	-4.90874	5.27166	0.62226	-0.02300	-0.01395	0.04101	0.00352	-0.00122	-0.03007	0.13034	0.36176	-7.18747	-9.03543	-20.91541	-0.81805	-0.29539	-0.07456	-0.08103	0.01830	-0.00180	1.42638	1.06127	8.13240	1.13660	-0.10438	0.06415	0.13589	0.00457	-0.00012	8.26931	3.16464	-6.15526	4.90784	-4.62160	-1.12438	1.83289	7.02083	0.76694	10.20669	14.01171	10.76199	0.00300	0.00119	0.00324	0.00020
319			3.18000	7.05489	-4.79178	5.26461	0.62270	-0.02646	-0.02198	0.05518	0.00629	0.00211	-0.02683	0.12966	0.34984	-7.23418	-9.00041	-20.95028	-0.82539	-0.29469	-0.06606	-0.06584	0.02102	0.00757	1.37484	1.08497	8.12177	1.14884	-0.10988	0.05428	0.07263	0.00475	0.00172	14.84001	3.11761	3.45642	2.69474	-1.89070	-8.35681	1.41738	4.20483	-1.69226	10.16832	14.04840	10.75947	0.00301	0.00127	0.00357	0.00021
320			3.19000	7.00564	-4.62477	5.34784	0.62327	-0.02820	-0.02847	0.06348	0.00813	0.00679	-0.02276	0.12648	0.33326	-7.25660	-8.97086	-21.05769	-0.82816	-0.29003	-0.05917	-0.04658	0.02237	0.01318	1.35464	1.10990	8.09488	1.15341	-0.10929	0.04623	0.01802	0.00516	0.00247	19.06806	2.90817	11.03490	0.77036	0.65994	-13.85135	1.44041	1.79299	-3.48750	10.12582	14.10249	10.76162	0.00304	0.00137	0.00397	0.00024
321			3.20000	6.95660	-4.43050	5.49630	0.62363	-0.02449	-0.03143	0.06593	0.00761	0.01048	-0.01817	0.12207	0.31214	-7.25687	-8.94500	-21.21800	-0.83165	-0.27997	-0.05693	-0.02724	0.02315	0.01712	1.35814	1.13756	8.05935	1.15987	-0.10122	0.04281	-0.02089	0.00516	0.00257	21.23470	2.52850	16.17462	-0.62195	2.86285	-17.72776	1.67882	0.01179	-4.31699	10.07744	14.17479	10.76446	0.00307	0.00149	0.00441	0.00027
322			3.21000	6.91037	-4.22492	5.68496	0.62700	-0.01912	-0.03331	0.06441	0.00611	0.01309	-0.01549	0.11697	0.29232	-7.23845	-8.92038	-21.41586	-0.83322	-0.27496	-0.05546	-0.01108	0.02468	0.02012	1.37668	1.16666	8.02462	1.16196	-0.10120	0.03961	-0.04361	0.00504	0.00202	22.25255	1.98890	19.42098	-1.59774	4.69415	-20.84077	1.88309	-1.17673	-4.04955	10.02256	14.26314	10.76933	0.00312	0.00163	0.00483	0.00030
323			3.22000	6.86853	-4.01300	5.90030	0.63009	-0.01421	-0.03500	0.06082	0.00467	0.01554	-0.01371	0.11327	0.27705	-7.20536	-8.89532	-21.64850	-0.83581	-0.27183	-0.05440	-0.00206	0.02738	0.02347	1.40237	1.19317	7.99943	1.16677	-0.10051	0.03717	-0.05211	0.00398	0.00113	23.20529	1.28851	22.17546	-2.37990	6.19407	-24.50275	1.76818	-1.86181	-2.85125	9.96242	14.36450	10.79104	0.00316	0.00177	0.00523	0.00028
324			3.23000	6.83189	-3.79036	6.14616	0.63214	-0.01035	-0.03522	0.05661	0.00358	0.01812	-0.01099	0.11253	0.26602	-7.16224	-8.86786	-21.92698	-0.84595	-0.26611	-0.05611	-0.00284	0.03192	0.02940	1.42860	1.21115	7.98868	1.18644	-0.08839	0.03866	-0.04973	0.00166	0.00024	24.79253	0.38756	25.94787	-3.00389	7.44982	-29.73013	1.10272	-2.11779	-1.16452	9.90138	14.47509	10.85099	0.00317	0.00190	0.00560	0.00021
325			3.24000	6.80133	-3.54945	6.43981	0.63466	-0.00909	-0.03555	0.05228	0.00336	0.02193	-0.00901	0.11317	0.25901	-7.11360	-8.83377	-22.26873	-0.85703	-0.26501	-0.05716	-0.01316	0.03996	0.03650	1.45056	1.21454	7.99170	1.20879	-0.07939	0.04009	-0.03889	-0.00078	-0.00046	27.04577	-0.73517	31.43751	-3.27152	8.52622	-36.48325	-0.14352	-1.99103	0.40927	9.84534	14.58795	10.95746	0.00315	0.00199	0.00592	0.00011
326			3.25000	6.77754	-3.28598	6.79915	0.63496	-0.01282	-0.03818	0.04855	0.00503	0.02827	-0.00957	0.11358	0.25521	-7.06366	-8.78698	-22.68355	-0.85839	-0.27572	-0.05293	-0.03106	0.05269	0.03985	1.46518	1.20020	8.00216	1.21851	-0.09038	0.03598	-0.02242	-0.00358	-0.00051	29.41484	-1.90154	38.13306	-2.91937	9.25730	-43.48357	-1.76036	-1.50638	1.24790	9.79854	14.69255	11.09619	0.00311	0.00207	0.00619	0.00003
327			3.26000	6.75860	-3.00335	7.23056	0.63584	-0.02151	-0.04478	0.04844	0.00865	0.03846	-0.01361	0.11300	0.25545	-7.01858	-8.72253	-23.16234	-0.84805	-0.30201	-0.04105	-0.05569	0.07010	0.03420	1.47128	1.16959	8.00916	1.21039	-0.13025	0.02331	-0.00326	-0.00816	0.00010	31.11324	-2.67329	44.68140	-1.81049	9.14487	-48.80698	-3.43276	-0.65813	0.86795	9.76154	14.77861	11.24137	0.00305	0.00212	0.00639	-0.00001
328			3.27000	6.73832	-2.71274	7.72366	0.64167	-0.03292	-0.05233	0.05565	0.01294	0.04942	-0.01718	0.11277	0.26169	-6.98861	-8.63966	-23.67492	-0.83801	-0.32930	-0.02762	-0.08911	0.08630	0.02349	1.46833	1.12830	7.99925	1.19944	-0.16921	0.00963	0.01738	-0.01246	0.00043	31.56079	-2.56559	49.56435	-0.03454	7.55829	-50.79475	-4.89957	0.58767	-0.91612	9.73248	14.84085	11.37252	0.00300	0.00215	0.00652	-0.00002
329			3.28000	6.70746	-2.42894	8.25340	0.65235	-0.03889	-0.05509	0.07165	0.01427	0.05378	-0.01493	0.11201	0.27181	-6.98790	-8.54314	-24.17778	-0.83435	-0.33035	-0.02217	-0.13350	0.08976	0.01761	1.45566	1.08390	7.95957	1.18786	-0.16181	0.00689	0.03978	-0.01159	0.00072	30.66169	-1.37319	51.65006	2.13365	4.14496	-48.74204	-6.04239	2.22113	-3.91652	9.71001	14.87873	11.47932	0.00294	0.00215	0.00658	-0.00002
330			3.29000	6.65756	-2.16459	8.78649	0.66097	-0.04016	-0.05544	0.09301	0.01328	0.05264	-0.01135	0.10956	0.27741	-7.03051	-8.44151	-24.62684	-0.82819	-0.32247	-0.01962	-0.18444	0.08343	0.01327	1.43221	1.04317	7.88094	1.16777	-0.14755	0.00685	0.06295	-0.00891	0.00120	28.76409	0.61649	50.56111	4.30223	-0.77449	-43.18670	-6.87599	4.09964	-7.57070	9.69477	14.89345	11.55667	0.00289	0.00213	0.00657	-0.00002
331			3.30000	6.58561	-1.92626	9.29095	0.66467	-0.04077	-0.05337	0.11234	0.01200	0.04675	-0.00734	0.10921	0.27631	-7.12347	-8.34389	-24.99214	-0.83109	-0.31520	-0.02045	-0.23544	0.07211	0.01083	1.39752	1.00978	7.76141	1.16659	-0.13758	0.00872	0.08527	-0.00634	0.00208	26.39349	2.69894	46.83983	6.04187	-6.14507	-35.80018	-7.44315	5.88385	-11.01851	9.68702	14.88779	11.60285	0.00286	0.00210	0.00649	-0.00001
332			3.31000	6.49639	-1.71419	9.74557	0.66642	-0.04164	-0.04702	0.12219	0.01103	0.03659	-0.00133	0.11267	0.27381	-7.26197	-8.25667	-25.26833	-0.85004	-0.30256	-0.02810	-0.27834	0.05866	0.01113	1.35327	0.98378	7.60881	1.19394	-0.11261	0.01728	0.10377	-0.00396	0.00485	24.02932	4.07269	41.65800	7.05841	-10.55073	-28.79945	-7.74481	7.13161	-13.29191	9.68349	14.86678	11.62124	0.00284	0.00205	0.00635	0.00001
333			3.32000	6.40122	-1.52358	10.14310	0.66652	-0.04004	-0.04119	0.11796	0.00987	0.02805	0.00216	0.11625	0.27193	-7.42924	-8.18091	-25.47554	-0.86719	-0.29403	-0.03490	-0.29768	0.04916	0.01090	1.30347	0.96192	7.44074	1.21710	-0.09662	0.02395	0.11117	-0.00312	0.00687	22.05410	4.19902	36.34456	7.26610	-12.76060	-24.15457	-7.73675	7.45438	-13.61253	9.67929	14.83755	11.61803	0.00282	0.00200	0.00616	0.00004
334			3.33000	6.31354	-1.34623	10.48981	0.66960	-0.04044	-0.03721	0.10150	0.00977	0.02256	0.00195	0.11879	0.27507	-7.60074	-8.11300	-25.65200	-0.87627	-0.29703	-0.03797	-0.28590	0.04650	0.01137	1.25413	0.93930	7.28110	1.22414	-0.09827	0.02618	0.10320	-0.00379	0.00658	20.79564	3.04018	32.12267	6.65638	-12.19698	-23.04989	-7.36149	6.67950	-11.69818	9.67223	14.80755	11.59964	0.00279	0.00194	0.00593	0.00006
335			3.34000	6.24310	-1.17194	10.80330	0.67922	-0.04105	-0.03238	0.07941	0.01034	0.01841	0.00063	0.12163	0.28462	-7.75128	-8.04854	-25.84310	-0.88688	-0.30347	-0.04196	-0.24956	0.04879	0.01508	1.21158	0.91141	7.15368	1.22998	-0.09896	0.03010	0.08254	-0.00511	0.00544	20.59843	1.03440	29.82399	5.19850	-9.13492	-25.65701	-6.61364	4.95807	-7.89775	9.66406	14.78288	11.57477	0.00275	0.00187	0.00568	0.00006
336			3.35000	6.19216	-0.98851	11.10640	0.69235	-0.04263	-0.02814	0.05885	0.01190	0.01601	-0.00217	0.12458	0.29529	-7.86205	-7.98605	-26.08917	-0.89817	-0.31783	-0.04470	-0.19718	0.05508	0.02115	1.18050	0.87573	7.07534	1.23900	-0.10932	0.03296	0.05413	-0.00734	0.00298	21.71513	-1.19175	29.48585	3.01670	-4.46593	-31.02933	-5.57896	2.69018	-3.08161	9.65859	14.76577	11.55571	0.00271	0.00181	0.00540	0.00003
337			3.36000	6.15619	-0.78365	11.41715	0.70471	-0.04777	-0.02634	0.04464	0.01537	0.01565	-0.00569	0.12662	0.30584	-7.92375	-7.92597	-26.41289	-0.90302	-0.33777	-0.04361	-0.13687	0.06374	0.02641	1.16307	0.83232	7.05177	1.24211	-0.12641	0.03263	0.02334	-0.01026	0.00003	24.02604	-3.16414	30.40827	0.59127	0.76990	-37.34949	-4.46994	0.36190	1.63733	9.65942	14.75263	11.54937	0.00266	0.00175	0.00512	-0.00002
338			3.37000	6.12813	-0.54891	11.74384	0.71493	-0.05325	-0.02661	0.03756	0.01989	0.01674	-0.00913	0.12592	0.31407	-7.93594	-7.86740	-26.81310	-0.89659	-0.35691	-0.03938	-0.07659	0.07334	0.02835	1.15895	0.78271	7.07613	1.22848	-0.14436	0.02997	-0.00531	-0.01334	-0.00203	27.05489	-4.72267	31.80820	-1.40011	5.74319	-42.76181	-3.61758	-1.65414	5.22673	9.66657	14.73711	11.55266	0.00262	0.00167	0.00486	-0.00005
339			3.38000	6.10224	-0.28122	12.08826	0.72395	-0.05868	-0.02740	0.03537	0.02508	0.01825	-0.01144	0.12451	0.32053	-7.90429	-7.80647	-27.27040	-0.88774	-0.37329	-0.03483	-0.02282	0.08378	0.02765	1.16694	0.72805	7.13152	1.21275	-0.15887	0.02760	-0.03048	-0.01610	-0.00282	30.31584	-5.96292	33.30664	-2.45561	9.99192	-46.16160	-3.32183	-3.20750	6.97690	9.67644	14.71721	11.56086	0.00260	0.00159	0.00461	-0.00006
340			3.39000	6.07541	0.01909	12.45082	0.73433	-0.05778	-0.02519	0.03545	0.02776	0.01779	-0.01017	0.12156	0.32709	-7.83704	-7.73762	-27.75833	-0.87885	-0.37153	-0.03575	0.02330	0.09121	0.02950	1.18623	0.66899	7.19547	1.18986	-0.14541	0.03251	-0.05432	-0.01583	-0.00314	33.60492	-7.08080	34.98902	-2.51561	13.42991	-47.41925	-3.72262	-4.36885	6.59346	9.68651	14.69657	11.57495	0.00262	0.00151	0.00439	-0.00007
341			3.40000	6.04641	0.35177	12.83507	0.73832	-0.05551	-0.02396	0.03624	0.02957	0.01816	-0.00850	0.11751	0.32827	-7.74145	-7.65659	-28.25439	-0.86354	-0.36693	-0.03535	0.06330	0.09771	0.02926	1.21793	0.60567	7.24490	1.15821	-0.13640	0.03549	-0.08087	-0.01565	-0.00197	36.98279	-8.21338	37.29756	-1.99168	16.27799	-47.23137	-4.72044	-5.39188	4.23327	9.69865	14.68073	11.59858	0.00270	0.00144	0.00420	-0.00010
342			3.41000	6.01392	0.71755	13.25053	0.73728	-0.05457	-0.02157	0.03860	0.03189	0.01791	-0.00618	0.11927	0.32478	-7.62115	-7.56294	-28.74812	-0.86791	-0.36702	-0.03765	0.10233	0.10386	0.03103	1.26554	0.53894	7.26177	1.16998	-0.13561	0.03970	-0.11854	-0.01596	0.00040	40.56192	-9.35226	40.74123	-1.53411	18.87477	-46.68484	-5.99995	-6.57804	0.45307	9.71724	14.67227	11.62886	0.00283	0.00141	0.00406	-0.00015
343			3.42000	5.97500	1.11732	13.71112	0.73894	-0.04998	-0.01626	0.04519	0.03168	0.01507	-0.00213	0.12307	0.32149	-7.47630	-7.46041	-29.24198	-0.88463	-0.36089	-0.04506	0.14266	0.10506	0.03756	1.33410	0.47062	7.23640	1.20053	-0.12331	0.04920	-0.16865	-0.01429	0.00417	44.34435	-10.33234	45.56922	-1.73572	21.39607	-46.73626	-7.17169	-8.06902	-3.98733	9.74435	14.66880	11.65344	0.00302	0.00141	0.00395	-0.00018
344			3.43000	5.92416	1.55026	14.23130	0.73938	-0.04675	-0.01196	0.05763	0.03164	0.01246	0.00083	0.12693	0.31689	-7.30653	-7.35650	-29.74714	-0.89988	-0.36032	-0.05065	0.18095	0.10355	0.04375	1.42730	0.40387	7.16787	1.23261	-0.12299	0.05580	-0.22491	-0.01324	0.00869	48.10691	-10.94111	51.51861	-2.87177	23.73920	-47.76289	-7.91278	-9.69489	-8.38350	9.77873	14.66495	11.65946	0.00324	0.00144	0.00386	-0.00020
345			3.44000	5.85509	2.01175	14.81934	0.73872	-0.04469	-0.00878	0.07374	0.03161	0.01013	0.00229	0.13020	0.31290	-7.11358	-7.25972	-30.27412	-0.91072	-0.36456	-0.05416	0.21492	0.09904	0.04873	1.54445	0.34283	7.06117	1.26200	-0.13152	0.05951	-0.27602	-0.01212	0.01285	51.28127	-11.14287	57.38570	-4.65766	25.69350	-49.00462	-8.08985	-11.03566	-12.27610	9.81825	14.65515	11.64248	0.00346	0.00149	0.00379	-0.00021
346			3.45000	5.76599	2.49141	15.46491	0.73380	-0.04409	-0.00917	0.08847	0.03172	0.01122	0.00145	0.12798	0.30958	-6.90072	-7.17536	-30.81751	-0.89585	-0.37023	-0.05135	0.23803	0.09109	0.04658	1.67943	0.29162	6.92342	1.25076	-0.14735	0.05632	-0.30019	-0.01039	0.01484	53.04071	-10.97283	61.06713	-6.35162	26.94646	-48.63359	-7.76798	-11.60253	-15.43694	9.86170	14.63568	11.60777	0.00366	0.00155	0.00373	-0.00023
347			3.46000	5.65975	2.97272	16.13306	0.72546	-0.04612	-0.01343	0.10105	0.03265	0.01639	-0.00181	0.12367	0.30298	-6.67485	-7.10479	-31.34838	-0.87056	-0.38485	-0.04290	0.24701	0.08175	0.03672	1.82104	0.25322	6.76179	1.22921	-0.18175	0.04559	-0.29482	-0.00829	0.01365	52.79771	-10.20141	60.89053	-7.26310	26.89822	-45.17486	-7.15408	-11.04838	-17.79361	9.90794	14.60494	11.56861	0.00381	0.00159	0.00367	-0.00025
348			3.47000	5.53865	3.43658	16.77853	0.72016	-0.04629	-0.01467	0.11606	0.03115	0.01680	-0.00184	0.12158	0.29887	-6.45060	-7.04769	-31.82771	-0.85823	-0.38805	-0.04039	0.23823	0.06741	0.03016	1.95581	0.22845	6.58222	1.22775	-0.19069	0.04225	-0.26603	-0.00424	0.01378	50.62979	-8.48087	56.92249	-7.14875	24.91924	-38.87106	-6.54860	-9.30483	-19.37255	9.95393	14.56068	11.53912	0.00390	0.00162	0.00363	-0.00026
349			3.48000	5.40187	3.86682	17.36685	0.71649	-0.04243	-0.01399	0.13569	0.02625	0.01435	0.00038	0.11732	0.29622	-6.24883	-7.00324	-32.22784	-0.84140	-0.37726	-0.04102	0.20103	0.05134	0.02492	2.07086	0.21506	6.38923	1.20834	-0.17775	0.04364	-0.21035	-0.00106	0.01508	47.12402	-5.79412	50.69858	-6.12285	20.90191	-31.38343	-6.27893	-6.60111	-20.21796	9.99483	14.50188	11.52707	0.00392	0.00161	0.00363	-0.00025
350			3.49000	5.24793	4.25319	17.88378	0.71527	-0.03672	-0.01447	0.15823	0.02033	0.01297	0.00060	0.11405	0.29017	-6.08970	-6.96858	-32.54193	-0.83164	-0.37583	-0.04052	0.14226	0.04009	0.01909	2.15680	0.20738	6.18665	1.19571	-0.18538	0.04207	-0.14378	-0.00032	0.01509	43.00563	-2.56877	44.10082	-4.45832	15.44277	-24.57096	-6.57867	-3.43021	-20.37424	10.02799	14.43533	11.53647	0.00386	0.00156	0.00368	-0.00024
351			3.50000	5.07738	4.59250	18.33368	0.71772	-0.03021	-0.01362	0.18024	0.01468	0.01071	0.00107	0.11374	0.28477	-5.98559	-6.93906	-32.78174	-0.83580	-0.37608	-0.04254	0.07222	0.03364	0.01553	2.21012	0.19770	5.97840	1.19992	-0.19444	0.04310	-0.07863	-0.00219	0.01575	38.93965	0.59492	38.66481	-2.56288	9.52719	-19.77183	-7.48613	-0.38976	-19.91136	10.05520	14.37766	11.57294	0.00377	0.00151	0.00378	-0.00026
352			3.51000	4.89257	4.88771	18.73462	0.72156	-0.02413	-0.01249	0.19804	0.01019	0.00889	0.00154	0.11476	0.28096	-5.93872	-6.91035	-32.97181	-0.84451	-0.37699	-0.04488	0.00051	0.03107	0.01357	2.23329	0.17846	5.76881	1.20577	-0.20415	0.04488	-0.02392	-0.00639	0.01635	35.33996	3.23831	35.17622	-0.92635	4.10457	-17.45806	-8.76438	1.98612	-18.95654	10.08053	14.34865	11.63983	0.00369	0.00147	0.00390	-0.00030
353			3.52000	4.69726	5.14450	19.10794	0.72731	-0.01781	-0.01319	0.20832	0.00648	0.00877	0.00080	0.11765	0.27781	-5.94192	-6.88103	-33.13877	-0.86102	-0.38416	-0.04520	-0.06028	0.03047	0.01236	2.23409	0.14570	5.56268	1.22235	-0.22404	0.04423	0.01261	-0.01219	0.01573	32.07241	5.10414	33.18412	0.12959	-0.11178	-16.80113	-9.98675	3.39602	-17.72754	10.10755	14.36076	11.73279	0.00366	0.00147	0.00399	-0.00034
354			3.53000	4.49936	5.36588	19.46282	0.73413	-0.01319	-0.01409	0.20624	0.00403	0.00870	0.00075	0.12049	0.27721	-5.98017	-6.85243	-33.29530	-0.87706	-0.38916	-0.04493	-0.09763	0.02851	0.01117	2.22245	0.10035	5.36387	1.23714	-0.23603	0.04426	0.03026	-0.01711	0.01513	28.43984	6.08706	31.15519	0.63967	-2.72836	-15.91119	-10.75684	3.90224	-16.48609	10.13876	14.41113	11.83838	0.00368	0.00152	0.00405	-0.00038
355			3.54000	4.31201	5.54908	19.78866	0.73894	-0.00981	-0.01388	0.18929	0.00235	0.00752	0.00217	0.12301	0.27694	-6.03438	-6.82722	-33.43283	-0.89154	-0.38812	-0.04588	-0.10565	0.02298	0.00914	2.20671	0.04758	5.17450	1.25319	-0.23439	0.04685	0.03296	-0.01861	0.01522	23.71391	6.36318	27.64995	0.80604	-3.81076	-13.13989	-10.81475	3.78782	-15.43645	10.17345	14.48312	11.93875	0.00373	0.00160	0.00410	-0.00037
356			3.55000	4.14805	5.68643	20.06403	0.74211	-0.00558	-0.01466	0.16191	0.00090	0.00631	0.00342	0.12383	0.27581	-6.08793	-6.80895	-33.53106	-0.90050	-0.38462	-0.04562	-0.08681	0.01367	0.00549	2.19263	-0.00489	4.99529	1.26464	-0.22723	0.04822	0.02265	-0.01655	0.01464	17.69222	6.38872	22.29696	0.69803	-3.68108	-8.26080	-10.01171	3.17732	-14.51855	10.20623	14.55669	12.02023	0.00376	0.00167	0.00414	-0.00030
357			3.56000	4.01465	5.76963	20.26986	0.74250	-0.00241	-0.01572	0.13145	0.00018	0.00465	0.00355	0.12202	0.27355	-6.12796	-6.80136	-33.57538	-0.89793	-0.38181	-0.04419	-0.04532	0.00198	0.00142	2.18620	-0.04914	4.83002	1.26327	-0.21972	0.04768	-0.00527	-0.01207	0.01286	10.90651	6.56253	15.69331	0.18676	-2.40150	-2.45928	-8.28185	1.78471	-13.30425	10.22977	14.61570	12.07829	0.00376	0.00173	0.00416	-0.00019
358			3.57000	3.91188	5.79658	20.39745	0.74338	0.00188	-0.01692	0.10680	0.00001	0.00272	0.00267	0.11909	0.27058	-6.14132	-6.80699	-33.56861	-0.89295	-0.37995	-0.04297	0.01155	-0.00958	-0.00145	2.19720	-0.07962	4.68885	1.26191	-0.21269	0.04667	-0.05521	-0.00691	0.01007	4.60731	7.03853	9.03437	-0.87035	0.06490	2.37339	-5.81790	-0.72962	-11.32036	10.23973	14.64886	12.11405	0.00370	0.00175	0.00415	-0.00007
359			3.58000	3.83143	5.77748	20.45461	0.74731	0.00561	-0.02133	0.09660	0.00032	0.00124	-0.00021	0.11325	0.27245	-6.11810	-6.82594	-33.53345	-0.87450	-0.38133	-0.03749	0.06738	-0.01814	-0.00190	2.23603	-0.09588	4.58443	1.23427	-0.21212	0.04094	-0.11726	-0.00317	0.00597	0.44775	7.82332	3.89006	-2.36978	3.14792	4.45145	-3.23240	-4.08486	-8.54717	10.23735	14.65079	12.13156	0.00358	0.00172	0.00411	0.00001
360			3.59000	3.75661	5.73588	20.46839	0.75640	0.00981	-0.02669	0.10633	0.00066	0.00044	-0.00434	0.10706	0.27787	-6.06061	-6.85496	-33.50464	-0.85557	-0.38704	-0.03116	0.10075	-0.02129	-0.00034	2.30580	-0.10329	4.52253	1.20035	-0.22019	0.03425	-0.17065	-0.00219	0.00264	-0.28442	8.81224	1.66933	-3.85830	5.67123	2.96631	-1.35027	-7.31219	-5.55283	10.23017	14.62487	12.13799	0.00342	0.00164	0.00405	0.00001
361			3.60000	3.66795	5.70201	20.47844	0.76939	0.01492	-0.03000	0.13508	0.00045	0.00136	-0.00816	0.10391	0.28402	-5.98544	-6.88725	-33.51414	-0.85090	-0.39520	-0.02834	0.10038	-0.01752	0.00192	2.39878	-0.11086	4.49676	1.18696	-0.23241	0.03152	-0.20076	-0.00469	0.00093	2.69474	9.77368	2.84826	-4.69215	6.57213	-1.42220	-0.80307	-9.34847	-3.17191	10.22969	14.58368	12.14204	0.00327	0.00153	0.00396	-0.00005
362			3.61000	3.55003	5.70454	20.52256	0.78106	0.01988	-0.03246	0.17671	-0.00096	0.00416	-0.01080	0.10205	0.28941	-5.91672	-6.91356	-33.57713	-0.85033	-0.40074	-0.02664	0.06554	-0.00705	0.00411	2.49955	-0.12782	4.48975	1.17679	-0.24132	0.03061	-0.19931	-0.01038	0.00046	8.77622	10.46184	6.57000	-4.40775	5.49203	-7.00549	-1.72186	-9.69925	-1.98153	10.24359	14.54583	12.14951	0.00318	0.00142	0.00382	-0.00012
363			3.62000	3.39429	5.76625	20.62232	0.78823	0.02265	-0.03541	0.22318	-0.00355	0.00818	-0.01307	0.10356	0.29094	-5.87604	-6.92556	-33.68917	-0.85968	-0.41078	-0.02438	0.01002	0.00765	0.00537	2.59283	-0.16082	4.48184	1.18573	-0.25856	0.02831	-0.17727	-0.01883	0.00081	16.76094	10.75616	11.06138	-3.00444	2.98666	-11.94521	-3.68866	-8.72911	-1.91941	10.26867	14.53130	12.16417	0.00319	0.00135	0.00365	-0.00017
364			3.63000	3.19972	5.89925	20.77755	0.79269	0.02265	-0.03733	0.26596	-0.00617	0.01187	-0.01392	0.10801	0.29014	-5.87261	-6.91820	-33.83206	-0.87857	-0.42231	-0.02314	-0.04539	0.02353	0.00571	2.67079	-0.21266	4.46064	1.21247	-0.27649	0.02687	-0.15145	-0.02847	0.00149	24.87059	10.68655	14.58594	-0.87734	0.22923	-14.77539	-5.95848	-7.38215	-2.46594	10.29422	14.55673	12.19446	0.00325	0.00133	0.00351	-0.00018
365			3.64000	2.97373	6.09823	20.97077	0.79162	0.02179	-0.03764	0.29456	-0.00800	0.01369	-0.01228	0.11328	0.28634	-5.90027	-6.89100	-33.97931	-0.89951	-0.42655	-0.02358	-0.07996	0.03627	0.00529	2.73574	-0.28165	4.42398	1.24403	-0.28456	0.02786	-0.13764	-0.03598	0.00223	31.09827	10.36067	16.04862	1.45143	-1.67174	-14.49699	-7.78220	-6.57155	-3.15737	10.31140	14.62893	12.25211	0.00332	0.00136	0.00347	-0.00017
366			3.65000	2.73105	6.34119	21.17442	0.78818	0.02213	-0.03865	0.30411	-0.00929	0.01378	-0.01032	0.11855	0.28033	-5.94232	-6.84771	-34.09987	-0.92115	-0.43007	-0.02308	-0.08200	0.04257	0.00352	2.79715	-0.36174	4.37587	1.27758	-0.29708	0.02731	-0.14655	-0.04071	0.00260	34.05810	9.92936	15.04023	3.47491	-2.19844	-10.83737	-8.62970	-6.75997	-3.79001	10.31633	14.74067	12.33750	0.00336	0.00142	0.00356	-0.00012
367			3.66000	2.48890	6.59835	21.35846	0.78641	0.02268	-0.04126	0.29666	-0.00958	0.01239	-0.00749	0.12180	0.27786	-5.98001	-6.79623	-34.16601	-0.93479	-0.42837	-0.02057	-0.05293	0.03982	0.00093	2.86656	-0.44379	4.32278	1.29521	-0.30216	0.02528	-0.17710	-0.03993	0.00247	33.40379	9.60395	11.86089	4.72994	-1.50598	-4.57972	-8.30952	-7.92468	-4.27554	10.30754	14.87286	12.43165	0.00337	0.00150	0.00373	-0.00004
368			3.67000	2.26175	6.83984	21.49939	0.78631	0.02494	-0.04366	0.27652	-0.00938	0.00927	-0.00273	0.12270	0.27958	-5.99972	-6.74717	-34.16301	-0.94070	-0.41479	-0.01889	-0.00625	0.02781	-0.00132	2.95305	-0.51859	4.27149	1.29783	-0.28637	0.02570	-0.22029	-0.03255	0.00227	29.50411	9.59500	7.45411	4.89418	-0.15396	2.63995	-6.95372	-9.69191	-4.49587	10.28560	15.00141	12.50599	0.00334	0.00158	0.00392	0.00008
369			3.68000	2.05916	7.03883	21.58597	0.78698	0.02956	-0.04505	0.24776	-0.00848	0.00509	0.00210	0.12131	0.28110	-5.99610	-6.71145	-34.09386	-0.94104	-0.39688	-0.01869	0.04089	0.01021	-0.00312	3.06023	-0.57906	4.22862	1.29193	-0.26445	0.02773	-0.26239	-0.02266	0.00187	23.00521	9.98892	2.91890	3.90054	1.19856	9.10438	-4.86457	-11.49385	-4.31860	10.25363	15.10447	12.53666	0.00328	0.00164	0.00410	0.00020
370			3.69000	1.88672	7.17329	21.61776	0.78642	0.03505	-0.04520	0.21335	-0.00578	0.00082	0.00595	0.11855	0.28072	-5.97192	-6.69792	-33.97488	-0.93735	-0.37934	-0.01999	0.07358	-0.00922	-0.00460	3.18507	-0.62076	4.19963	1.28321	-0.24425	0.03074	-0.28877	-0.01293	0.00121	14.70072	10.72377	-0.99536	1.98644	1.92768	13.71280	-2.43333	-12.67886	-3.72396	10.21549	15.16648	12.51190	0.00320	0.00168	0.00424	0.00029
371			3.70000	1.74653	7.22863	21.60060	0.78327	0.03817	-0.04578	0.17760	-0.00098	-0.00294	0.00768	0.11492	0.27676	-5.93725	-6.71174	-33.82712	-0.92897	-0.36905	-0.02028	0.08070	-0.02801	-0.00523	3.31766	-0.64213	4.18688	1.27251	-0.23647	0.03128	-0.28743	-0.00470	0.00031	5.59738	11.70518	-4.02521	-0.38588	1.48778	16.11060	-0.06509	-12.69561	-2.81663	10.17466	15.18125	12.43462	0.00312	0.00169	0.00430	0.00036
372			3.71000	1.63631	7.20058	21.54256	0.77778	0.03909	-0.04790	0.14581	0.00439	-0.00644	0.00623	0.11200	0.26773	-5.90801	-6.75381	-33.66993	-0.92226	-0.37185	-0.01844	0.05855	-0.04525	-0.00477	3.44380	-0.64414	4.18951	1.27066	-0.25060	0.02721	-0.25706	0.00226	-0.00045	-3.20003	12.84847	-6.38963	-2.62578	-0.38994	16.56327	1.89555	-11.36022	-1.69608	10.13408	15.15369	12.32066	0.00304	0.00166	0.00430	0.00038
373			3.72000	1.55061	7.09564	21.44901	0.77439	0.03777	-0.04966	0.12161	0.00877	-0.00995	0.00350	0.11229	0.25799	-5.90111	-6.81988	-33.51583	-0.92821	-0.38339	-0.01768	0.01182	-0.05930	-0.00438	3.54969	-0.63067	4.20526	1.29305	-0.27249	0.02359	-0.20506	0.00811	-0.00092	-10.82560	14.01346	-8.72480	-4.11797	-3.51657	15.85780	3.23234	-8.93640	-0.40452	10.09545	15.09789	12.19221	0.00297	0.00159	0.00423	0.00036
374			3.73000	1.48390	6.92829	21.31869	0.77512	0.03607	-0.05143	0.10471	0.01172	-0.01405	0.00000	0.11351	0.25194	-5.92937	-6.90088	-33.36699	-0.93764	-0.39812	-0.01686	-0.05070	-0.06798	-0.00413	3.62599	-0.60734	4.23204	1.31713	-0.29316	0.02015	-0.13702	0.01178	-0.00115	-16.91540	15.03651	-11.79265	-4.40639	-7.38905	15.10492	3.87310	-5.96113	0.98013	10.06030	15.03251	12.07140	0.00287	0.00151	0.00413	0.00030
375			3.74000	1.43255	6.71540	21.14351	0.77622	0.03469	-0.05506	0.09168	0.01359	-0.01985	-0.00504	0.11385	0.24753	-5.99929	-6.98549	-33.21430	-0.94191	-0.41672	-0.01295	-0.11643	-0.07122	-0.00345	3.66955	-0.58059	4.26756	1.32748	-0.32067	0.01277	-0.06505	0.01308	-0.00088	-21.70858	15.80812	-15.96780	-3.37901	-11.43415	15.38058	3.86668	-2.99558	2.24724	10.03276	14.97608	11.97645	0.00276	0.00142	0.00400	0.00020
376			3.75000	1.39570	6.46911	20.91433	0.77914	0.03402	-0.05875	0.07843	0.01515	-0.02697	-0.00991	0.11462	0.24457	-6.11070	-7.06373	-33.04069	-0.94884	-0.43494	-0.00878	-0.17469	-0.06995	-0.00281	3.68292	-0.55565	4.30797	1.33709	-0.34744	0.00540	-0.00360	0.01241	-0.00039	-25.91649	16.28717	-20.94576	-1.30889	-15.14947	17.35981	3.43026	-0.49161	3.08142	10.01734	14.94403	11.91781	0.00265	0.00134	0.00387	0.00009
377			3.76000	1.37518	6.19242	20.62698	0.78561	0.03640	-0.05962	0.06089	0.01816	-0.03339	-0.01231	0.11583	0.24514	-6.25789	-7.12962	-32.82701	-0.96081	-0.44236	-0.00845	-0.21849	-0.06535	-0.00342	3.67342	-0.53442	4.34794	1.34676	-0.35532	0.00414	0.03867	0.01106	-0.00027	-30.26755	16.44274	-26.08693	1.31900	-18.16478	21.18705	2.88713	1.27896	3.19626	10.01455	14.94621	11.89469	0.00254	0.00128	0.00373	0.00001
378			3.77000	1.37468	5.88201	20.28280	0.79502	0.04029	-0.05901	0.03621	0.02252	-0.03878	-0.01347	0.11660	0.24833	-6.43132	-7.18130	-32.55687	-0.97298	-0.44411	-0.00969	-0.24272	-0.06132	-0.00498	3.65070	-0.51521	4.38117	1.34944	-0.35549	0.00519	0.05901	0.01172	-0.00026	-35.07422	16.19913	-30.94401	3.97811	-20.26661	26.57191	2.57127	2.28137	2.49254	10.01948	14.98415	11.89586	0.00247	0.00126	0.00358	-0.00002
379			3.78000	1.39853	5.53396	19.88572	0.80581	0.04390	-0.05580	0.00349	0.02735	-0.04163	-0.01346	0.11858	0.25264	-6.61963	-7.22086	-32.21976	-0.99036	-0.44259	-0.01416	-0.24709	-0.06065	-0.00892	3.62380	-0.49310	4.40264	1.35878	-0.35129	0.00968	0.06112	0.01576	-0.00029	-40.18461	15.45831	-35.31371	6.12649	-21.34084	32.80408	2.77799	2.64309	1.21924	10.02355	15.04821	11.90458	0.00245	0.00127	0.00340	-0.00001
380			3.79000	1.45032	5.14744	19.44183	0.81479	0.04862	-0.04820	-0.03565	0.03324	-0.03963	-0.01076	0.12138	0.25777	-6.81032	-7.25400	-31.81573	-1.01116	-0.42841	-0.02466	-0.23147	-0.06315	-0.01809	3.59942	-0.46174	4.41214	1.37373	-0.32643	0.02182	0.05041	0.02179	-0.00035	-45.12595	14.17520	-39.02340	7.25440	-21.31072	38.77634	3.69102	2.50494	-0.04082	10.01959	15.11815	11.90627	0.00247	0.00129	0.00320	0.00005
381			3.80000	1.53120	4.72673	18.96009	0.81734	0.05366	-0.03698	-0.07661	0.03929	-0.03255	-0.00622	0.12458	0.25802	-6.99070	-7.28888	-31.35802	-1.03314	-0.40473	-0.04022	-0.19774	-0.06837	-0.03226	3.58185	-0.41560	4.41625	1.39705	-0.28865	0.03954	0.03185	0.02745	-0.00077	-49.25884	12.41370	-41.85791	7.01235	-20.17354	43.24707	5.33653	1.95094	-0.59688	10.00443	15.17033	11.89635	0.00249	0.00131	0.00301	0.00010
382			3.81000	1.63880	4.28151	18.45271	0.81103	0.05553	-0.02681	-0.11367	0.04229	-0.02452	-0.00334	0.12739	0.25068	-7.14932	-7.33432	-30.87210	-1.04940	-0.38705	-0.05395	-0.14976	-0.07651	-0.04425	3.57340	-0.35158	4.42758	1.42305	-0.26597	0.05301	0.00989	0.03303	-0.00248	-52.04696	10.32234	-43.57394	5.38049	-18.05795	45.25935	7.53927	1.07106	0.06529	9.97770	15.18775	11.88246	0.00251	0.00131	0.00284	0.00015
383			3.82000	1.76808	3.82430	17.93472	0.79935	0.05309	-0.02317	-0.14332	0.04091	-0.02141	-0.00583	0.12933	0.23858	-7.27787	-7.39681	-30.38932	-1.05629	-0.39100	-0.05828	-0.09552	-0.08878	-0.04590	3.57416	-0.27021	4.46093	1.44560	-0.28364	0.05228	-0.01007	0.04191	-0.00512	-53.35984	8.10608	-44.11855	2.77337	-15.29464	44.61744	9.94609	0.02980	2.10343	9.94077	15.16407	11.87897	0.00252	0.00127	0.00267	0.00017
384			3.83000	1.91307	3.36601	17.41916	0.78775	0.05029	-0.02191	-0.16450	0.03846	-0.02014	-0.00958	0.13075	0.22774	-7.37341	-7.47823	-29.93610	-1.06028	-0.39925	-0.05991	-0.04674	-0.10014	-0.04343	3.58187	-0.17557	4.52906	1.46898	-0.30569	0.04845	-0.02059	0.04924	-0.00800	-53.52423	6.05183	-43.98132	-0.02794	-12.51629	42.20399	12.11746	-0.86550	5.26060	9.89726	15.09923	11.89135	0.00253	0.00120	0.00250	0.00018
385			3.84000	2.06748	2.91313	16.90976	0.78012	0.04693	-0.02420	-0.17613	0.03529	-0.02220	-0.01398	0.12907	0.22328	-7.44133	-7.57537	-29.52128	-1.05109	-0.40819	-0.05677	-0.01596	-0.10884	-0.03783	3.59077	-0.07415	4.63814	1.46780	-0.32462	0.04055	-0.01228	0.05285	-0.00951	-53.10415	4.55686	-44.12121	-2.17762	-10.64558	39.66688	13.66394	-1.17485	8.92103	9.85057	14.99662	11.91104	0.00257	0.00110	0.00234	0.00019
386			3.85000	2.22355	2.46673	16.39830	0.77642	0.04245	-0.02993	-0.17634	0.03145	-0.02799	-0.01878	0.12426	0.22352	-7.49673	-7.68235	-29.13243	-1.02899	-0.41864	-0.04864	-0.01479	-0.11580	-0.03122	3.59180	0.02748	4.78548	1.44037	-0.34437	0.02815	0.02061	0.05355	-0.00820	-52.65823	4.00163	-45.32452	-3.14763	-10.58033	38.49806	14.38383	-0.49756	12.31671	9.80305	14.86708	11.92576	0.00260	0.00099	0.00219	0.00020
387			3.86000	2.37224	2.02293	15.87090	0.77879	0.04117	-0.03446	-0.16677	0.03038	-0.03360	-0.02068	0.12011	0.22885	-7.56173	-7.79364	-28.74380	-1.01396	-0.41828	-0.04378	-0.04612	-0.11899	-0.02901	3.57425	0.12461	4.96026	1.41680	-0.34192	0.02200	0.07718	0.04957	-0.00715	-52.59549	4.43335	-47.68995	-2.88179	-12.68816	39.30567	14.34777	1.34429	14.76279	9.75742	14.73028	11.93078	0.00259	0.00088	0.00211	0.00020
388			3.87000	2.50685	1.57524	15.31631	0.78411	0.04139	-0.03526	-0.15413	0.03087	-0.03630	-0.01945	0.11852	0.23895	-7.65779	-7.90547	-28.32928	-1.01006	-0.40702	-0.04501	-0.10106	-0.11890	-0.03249	3.52863	0.21646	5.14691	1.40532	-0.31662	0.02480	0.15152	0.04363	-0.00822	-53.15199	5.32217	-50.78955	-1.66751	-16.45689	41.83418	13.84557	4.20215	15.87977	9.71630	14.60794	11.92651	0.00255	0.00082	0.00213	0.00018
389			3.88000	2.62854	1.11733	14.72921	0.78755	0.04239	-0.03386	-0.14915	0.03230	-0.03690	-0.01780	0.11851	0.24778	-7.79647	-8.01502	-27.87104	-1.01147	-0.39444	-0.04899	-0.16108	-0.11771	-0.03933	3.44933	0.30553	5.32989	1.39922	-0.29119	0.03022	0.23255	0.04027	-0.00954	-54.37416	5.76228	-54.15152	0.09066	-20.67294	45.42583	13.24325	7.61773	15.71273	9.67872	14.51728	11.91503	0.00250	0.00082	0.00222	0.00018
390			3.89000	2.74710	0.64558	14.10878	0.79044	0.04597	-0.03049	-0.16155	0.03584	-0.03494	-0.01594	0.11901	0.25421	-7.97515	-8.11938	-27.36209	-1.01672	-0.37893	-0.05565	-0.20505	-0.11381	-0.04912	3.33632	0.39633	5.49834	1.39344	-0.26327	0.03802	0.30467	0.03871	-0.01096	-55.96926	4.94954	-57.30804	1.95077	-23.89925	49.12048	12.86959	10.87597	14.72448	9.64034	14.46716	11.90071	0.00245	0.00087	0.00237	0.00019
391			3.90000	2.87685	0.16199	13.46067	0.78932	0.04918	-0.02476	-0.19409	0.03874	-0.02930	-0.01399	0.12028	0.25666	-8.17726	-8.21546	-26.81088	-1.02319	-0.36232	-0.06485	-0.21379	-0.10624	-0.06059	3.19655	0.49288	5.64992	1.38852	-0.23502	0.04770	0.35138	0.03762	-0.01262	-57.25277	2.43072	-59.56718	3.46440	-24.79075	51.61757	12.88989	13.13060	13.62512	9.59682	14.45566	11.88929	0.00242	0.00096	0.00255	0.00021
392			3.91000	3.03263	-0.32399	12.79984	0.78764	0.05199	-0.01799	-0.24473	0.04023	-0.02135	-0.01386	0.12312	0.25575	-8.37435	-8.29981	-26.24315	-1.03479	-0.35386	-0.07482	-0.17469	-0.09635	-0.06972	3.04379	0.59632	5.79092	1.39292	-0.22112	0.05607	0.36073	0.03779	-0.01439	-57.33168	-1.82761	-60.13306	4.27103	-22.35922	51.66435	13.26618	13.62971	13.05465	9.54557	14.47335	11.88701	0.00242	0.00105	0.00271	0.00023
393			3.92000	3.22589	-0.79545	12.14958	0.79179	0.05236	-0.01279	-0.30743	0.03813	-0.01464	-0.01627	0.12621	0.25744	-8.53126	-8.36896	-25.69744	-1.04696	-0.35746	-0.08191	-0.08327	-0.08455	-0.07050	2.89682	0.70406	5.93314	1.39590	-0.22415	0.05984	0.32254	0.03898	-0.01617	-55.39138	-7.36795	-58.45546	4.09262	-16.34145	48.50626	13.84414	11.97225	13.38677	9.48513	14.51042	11.89880	0.00246	0.00112	0.00283	0.00026
394			3.93000	3.46075	-1.23072	11.53662	0.80122	0.04951	-0.00864	-0.37151	0.03207	-0.00915	-0.01925	0.12908	0.26457	-8.61474	-8.42197	-25.21665	-1.05706	-0.36553	-0.08716	0.05146	-0.06987	-0.06314	2.77532	0.81102	6.09005	1.39474	-0.22907	0.06193	0.23957	0.03833	-0.01884	-51.07628	-13.33531	-54.58920	2.77190	-7.39206	42.28447	14.49384	8.29161	14.62679	9.41550	14.55979	11.92668	0.00253	0.00118	0.00292	0.00028
395			3.94000	3.73308	-1.60919	10.98236	0.81115	0.04644	-0.00485	-0.42506	0.02507	-0.00460	-0.02183	0.13277	0.27400	-8.60176	-8.46157	-24.83466	-1.06932	-0.37341	-0.09250	0.21218	-0.05426	-0.05073	2.69520	0.91258	6.27211	1.40355	-0.23121	0.06456	0.12720	0.03572	-0.02265	-44.79232	-18.79782	-49.40782	0.44139	3.15867	34.28743	15.16528	3.22422	16.39629	9.33871	14.61473	11.96825	0.00262	0.00122	0.00301	0.00031
396			3.95000	4.03282	-1.91826	10.49375	0.81575	0.04137	-0.00111	-0.45770	0.01737	-0.00093	-0.02286	0.13596	0.28060	-8.48347	-8.49285	-24.56332	-1.07733	-0.37809	-0.09784	0.37628	-0.04070	-0.03624	2.66523	1.00695	6.48318	1.41799	-0.22768	0.06789	0.00256	0.03193	-0.02702	-37.50926	-22.99374	-44.22430	-2.45136	13.69068	26.37176	15.80216	-2.29109	18.15598	9.25782	14.66874	12.01807	0.00269	0.00125	0.00308	0.00032
397			3.96000	4.34592	-2.15579	10.06300	0.81344	0.03841	0.00307	-0.46379	0.01159	0.00226	-0.02157	0.13731	0.28371	-8.26695	-8.52101	-24.39178	-1.07751	-0.37180	-0.10443	0.51553	-0.03064	-0.02283	2.68529	1.09457	6.72019	1.43014	-0.20828	0.07393	-0.11223	0.02668	-0.03218	-30.13323	-25.43091	-39.89838	-5.35646	22.60742	19.77220	16.28630	-7.21932	19.45713	9.17879	14.71533	12.06681	0.00274	0.00130	0.00318	0.00030
398			3.97000	4.65594	-2.32657	9.67766	0.80970	0.03882	0.00610	-0.44564	0.00755	0.00400	-0.01855	0.13554	0.28716	-7.97442	-8.55021	-24.29881	-1.06809	-0.35394	-0.11057	0.60329	-0.02391	-0.01115	2.74583	1.17715	6.97451	1.42898	-0.17073	0.08145	-0.19318	0.02033	-0.03695	-23.15508	-25.98291	-36.29060	-7.77605	28.69929	14.54572	16.42540	-10.62937	19.98127	9.11119	14.74481	12.10263	0.00275	0.00135	0.00329	0.00024
399			3.98000	4.94725	-2.43848	9.33187	0.81045	0.03922	0.00615	-0.41029	0.00410	0.00353	-0.01586	0.12954	0.29634	-7.63854	-8.58156	-24.26513	-1.04381	-0.33284	-0.11255	0.62155	-0.01820	-0.00118	2.82975	1.25592	7.23290	1.39804	-0.12635	0.08646	-0.22107	0.01410	-0.03855	-16.86193	-24.91320	-32.47330	-9.21157	31.45062	10.01010	15.94021	-11.89823	19.49100	9.06567	14.74328	12.11529	0.00274	0.00139	0.00337	0.00015
400			3.99000	5.20883	-2.50227	9.03179	0.81802	0.03941	0.00597	-0.36513	0.00143	0.00283	-0.01418	0.12095	0.31317	-7.29513	-8.61068	-24.27827	-1.01020	-0.31197	-0.11314	0.57508	-0.01023	0.00721	2.91608	1.33012	7.47857	1.34360	-0.07914	0.09155	-0.19437	0.00806	-0.03736	-11.42702	-22.74959	-27.33324	-9.23489	31.09133	5.36524	14.54902	-10.87455	17.87355	9.04868	14.69983	12.10174	0.00276	0.00139	0.00336	0.00005
401			4.00000	5.43546	-2.52884	8.79443	0.82929	0.03927	0.00627	-0.31387	-0.00054	0.00214	-0.01449	0.11349	0.33172	-6.97597	-8.62816	-24.33350	-0.98025	-0.30031	-0.11332	0.48561	0.00145	0.01502	2.98492	1.39625	7.69406	1.29326	-0.04640	0.09537	-0.13011	0.00400	-0.03264	-6.61421	-20.03329	-20.20849	-7.74838	28.34386	0.07005	12.13146	-7.93653	15.23471	9.05905	14.61757	12.06731	0.00282	0.00133	0.00322	-0.00005
402			4.01000	5.62538	-2.52317	8.64046	0.84127	0.03732	0.00480	-0.25806	-0.00217	0.00085	-0.01755	0.11011	0.34652	-6.70449	-8.62379	-24.43136	-0.96444	-0.30649	-0.11096	0.37598	0.01743	0.02229	3.02203	1.44919	7.86525	1.26987	-0.04404	0.09347	-0.04879	0.00277	-0.02407	-1.78785	-17.13035	-11.28061	-5.06485	24.11954	-5.88081	8.83574	-3.88306	11.93157	9.08832	14.51640	12.02370	0.00292	0.00123	0.00304	-0.00012
403			4.02000	5.77777	-2.48207	8.58486	0.85098	0.03440	0.00195	-0.19826	-0.00376	-0.00000	-0.02200	0.11060	0.35494	-6.49343	-8.59048	-24.57233	-0.96245	-0.32523	-0.10680	0.26233	0.03796	0.02825	3.02166	1.48379	7.98502	1.27256	-0.06512	0.08698	0.03443	0.00212	-0.01456	3.59506	-14.22357	-1.51136	-1.69291	19.35185	-11.87369	5.04050	0.33351	8.50779	9.12583	14.42417	11.98264	0.00304	0.00116	0.00292	-0.00015
404			4.03000	5.89184	-2.39798	8.63023	0.85467	0.02792	-0.00264	-0.13618	-0.00479	0.00047	-0.02593	0.11281	0.35991	-6.34437	-8.52535	-24.75122	-0.96173	-0.34706	-0.09954	0.15686	0.06147	0.03120	2.98616	1.49643	8.05496	1.27800	-0.09389	0.07686	0.10627	-0.00023	-0.00663	9.53473	-11.40641	7.81659	1.92204	14.86986	-16.96855	1.23676	3.89848	5.51289	9.16280	14.36473	11.95191	0.00315	0.00114	0.00292	-0.00015
405			4.04000	5.96774	-2.26585	8.76614	0.85534	0.02215	-0.00748	-0.07559	-0.00527	0.00244	-0.02680	0.11519	0.36195	-6.24964	-8.42856	-24.95588	-0.96282	-0.35902	-0.09208	0.07237	0.08306	0.03127	2.92382	1.48611	8.08386	1.28085	-0.11004	0.06805	0.15664	-0.00409	-0.00162	15.47388	-8.70463	15.69294	5.37517	11.21590	-20.44809	-2.08701	6.34057	3.30834	9.19411	14.35218	11.93405	0.00323	0.00118	0.00306	-0.00014
406			4.05000	6.00643	-2.08798	8.97438	0.84913	0.01568	-0.01374	-0.01737	-0.00464	0.00607	-0.02543	0.11679	0.36030	-6.19660	-8.30425	-25.17143	-0.95796	-0.36386	-0.08216	0.01145	0.09840	0.02826	2.84527	1.45526	8.08446	1.27263	-0.12290	0.05761	0.18176	-0.00802	0.00093	20.60972	-5.98322	21.70311	8.11931	8.42702	-22.18395	-4.50558	7.59582	1.94481	9.21778	14.39003	11.92804	0.00328	0.00127	0.00331	-0.00011
407			4.06000	6.00801	-1.87539	9.23509	0.83707	0.00518	-0.01974	0.03879	-0.00173	0.01028	-0.02146	0.11885	0.35520	-6.17379	-8.16307	-25.38576	-0.95188	-0.36493	-0.07195	-0.03146	0.10376	0.02404	2.76054	1.41053	8.06916	1.26605	-0.13377	0.04728	0.18696	-0.01073	0.00171	24.20231	-2.98370	25.81698	9.56114	6.07113	-22.52147	-5.74510	7.90928	1.20622	9.23392	14.47237	11.93169	0.00331	0.00141	0.00364	-0.00008
408			4.07000	5.97129	-1.64606	9.52816	0.82586	-0.00026	-0.01935	0.09218	0.00009	0.01080	-0.01112	0.12128	0.35063	-6.17478	-8.02155	-25.59143	-0.95570	-0.33961	-0.07156	-0.06564	0.09099	0.02267	2.67697	1.36142	8.04745	1.27106	-0.09783	0.05060	0.18142	-0.00774	0.00207	25.73636	0.38855	27.94342	9.41411	3.66646	-21.87517	-5.76003	7.67951	0.86703	9.24237	14.58644	11.94432	0.00334	0.00157	0.00402	-0.00005
409			4.08000	5.89722	-1.42129	9.83097	0.81627	0.00366	-0.01415	0.13771	-0.00116	0.00781	0.00168	0.12007	0.34365	-6.19691	-7.89695	-25.78365	-0.95686	-0.29523	-0.07795	-0.09438	0.06658	0.02301	2.59801	1.31779	8.02654	1.26425	-0.03366	0.06291	0.17076	-0.00214	0.00215	25.02879	3.80807	27.93038	7.89876	1.12034	-20.52535	-4.76720	7.32236	0.83921	9.24158	14.71626	11.96613	0.00338	0.00174	0.00440	-0.00000
410			4.09000	5.79280	-1.22086	10.12017	0.80512	0.01015	-0.01130	0.16677	-0.00273	0.00573	0.00861	0.11644	0.33079	-6.23725	-7.80119	-25.95912	-0.94964	-0.26887	-0.08026	-0.11469	0.04567	0.02200	2.52303	1.28669	8.01165	1.24853	-0.00672	0.06753	0.16262	-0.00027	0.00130	22.43803	6.60231	26.00632	5.57497	-1.19485	-18.88826	-3.20481	7.12518	1.12381	9.23003	14.84630	11.99687	0.00346	0.00189	0.00475	0.00004
411			4.10000	5.67174	-1.05629	10.37864	0.79495	0.01388	-0.00931	0.17424	-0.00296	0.00411	0.01162	0.11413	0.31724	-6.28960	-7.73765	-26.12018	-0.94595	-0.25891	-0.08135	-0.12411	0.03024	0.02138	2.44921	1.27044	8.00648	1.24555	-0.00100	0.06873	0.16273	-0.00002	-0.00001	18.86454	8.11767	22.91983	3.07886	-2.72799	-17.63602	-1.59042	7.18134	1.71569	9.21009	14.96473	12.03922	0.00356	0.00202	0.00507	0.00004
412			4.11000	5.55066	-0.92790	10.59978	0.78444	0.01791	-0.00775	0.16118	-0.00292	0.00290	0.01137	0.11310	0.30289	-6.34494	-7.70116	-26.27594	-0.94551	-0.26005	-0.08205	-0.12194	0.02059	0.02202	2.37329	1.26659	8.01269	1.25333	-0.00973	0.06802	0.16982	-0.00002	-0.00138	15.28108	8.15180	19.67102	0.94275	-3.15769	-17.34219	-0.38802	7.41913	2.53917	9.18980	15.06508	12.10080	0.00367	0.00212	0.00534	-0.00003
413			4.12000	5.44304	-0.82884	10.78809	0.77198	0.01863	-0.00913	0.13620	-0.00233	0.00295	0.00759	0.11180	0.28748	-6.39471	-7.68150	-26.43871	-0.93870	-0.27552	-0.07809	-0.11075	0.01659	0.02265	2.29343	1.26894	8.02988	1.25576	-0.04184	0.06104	0.17836	0.00008	-0.00224	12.34122	7.14094	17.14988	-0.59279	-2.65957	-18.06370	0.12674	7.69079	3.38909	9.18000	15.14444	12.18528	0.00377	0.00220	0.00556	-0.00015
414			4.13000	5.35370	-0.75001	10.95542	0.76263	0.01714	-0.01051	0.11173	-0.00174	0.00308	0.00375	0.11090	0.27516	-6.43458	-7.66959	-26.61694	-0.93245	-0.29295	-0.07407	-0.09698	0.01565	0.02333	2.20960	1.27060	8.05457	1.25791	-0.07197	0.05473	0.18483	-0.00025	-0.00238	10.39777	5.84025	15.64498	-1.58170	-1.77368	-19.10277	-0.05890	7.86578	3.90562	9.18852	15.20124	12.28433	0.00386	0.00225	0.00573	-0.00029
415			4.14000	5.27942	-0.68144	11.11197	0.75705	0.01535	-0.01153	0.09404	-0.00143	0.00315	0.00128	0.11050	0.26681	-6.46467	-7.66110	-26.80753	-0.92915	-0.30580	-0.07111	-0.08309	0.01511	0.02275	2.12394	1.26690	8.07986	1.26134	-0.09010	0.05103	0.18551	-0.00118	-0.00180	9.47822	4.75443	14.56151	-2.07147	-1.00320	-19.10757	-0.74470	7.85932	3.65426	9.21505	15.23533	12.37915	0.00391	0.00227	0.00582	-0.00036
416			4.15000	5.21498	-0.61458	11.25743	0.75414	0.01380	-0.01347	0.08215	-0.00132	0.00330	-0.00073	0.11072	0.26061	-6.48717	-7.65462	-26.99100	-0.92914	-0.31789	-0.06759	-0.06836	0.01352	0.01896	2.04016	1.25709	8.09560	1.26824	-0.10709	0.04721	0.17959	-0.00220	-0.00035	9.12786	3.97456	12.90208	-1.92085	-0.63630	-16.66737	-1.67576	7.71337	2.25678	9.25064	15.24890	12.45067	0.00392	0.00225	0.00582	-0.00034
417			4.16000	5.15751	-0.54682	11.38131	0.75140	0.01204	-0.01528	0.07254	-0.00118	0.00299	-0.00124	0.11152	0.25780	-6.50531	-7.64898	-27.13526	-0.92986	-0.32427	-0.06477	-0.05283	0.01013	0.01208	1.96147	1.24368	8.08928	1.27450	-0.11592	0.04488	0.16857	-0.00254	0.00183	8.60156	3.43896	10.09979	-1.02731	-0.80758	-11.23776	-2.66866	7.56422	-0.38446	9.28463	15.24648	12.48837	0.00390	0.00221	0.00575	-0.00024
418			4.17000	5.10644	-0.48272	11.47077	0.74985	0.01135	-0.01598	0.06273	-0.00102	0.00201	0.00063	0.11220	0.25688	-6.52320	-7.64327	-27.20935	-0.93221	-0.32068	-0.06421	-0.03885	0.00498	0.00318	1.88960	1.23036	8.04966	1.27956	-0.11018	0.04570	0.15582	-0.00184	0.00475	7.27570	3.08866	6.21469	0.43894	-1.54269	-3.45813	-3.58754	7.52490	-3.94976	9.31104	15.23355	12.49297	0.00385	0.00215	0.00562	-0.00014
419			4.18000	5.06284	-0.43161	11.51542	0.74964	0.01136	-0.01667	0.05052	-0.00074	0.00065	0.00304	0.11302	0.25685	-6.54523	-7.63772	-27.19415	-0.93662	-0.31438	-0.06426	-0.02869	-0.00117	-0.00685	1.82448	1.22062	7.97078	1.28618	-0.10267	0.04664	0.14455	-0.00060	0.00797	4.83944	2.81595	1.57752	2.11642	-2.72985	5.33942	-4.27863	7.62361	-7.80481	9.32919	15.21544	12.47279	0.00378	0.00208	0.00545	-0.00005
420			4.19000	5.02954	-0.40426	11.50846	0.75013	0.01128	-0.01773	0.03382	-0.00026	-0.00101	0.00496	0.11328	0.25877	-6.57463	-7.63356	-27.08640	-0.93846	-0.30748	-0.06382	-0.02272	-0.00760	-0.01623	1.76499	1.21741	7.85421	1.28698	-0.09593	0.04646	0.13514	0.00081	0.01056	1.27570	2.45369	-3.38698	3.61003	-4.10701	13.64816	-4.58547	7.78301	-11.16221	9.33944	15.19691	12.43709	0.00370	0.00199	0.00524	0.00003
421			4.20000	5.01070	-0.41054	11.44806	0.75395	0.01250	-0.01655	0.01200	0.00041	-0.00249	0.00672	0.11272	0.26089	-6.61219	-7.63246	-26.89883	-0.94118	-0.29907	-0.06612	-0.02006	-0.01346	-0.02435	1.70972	1.22230	7.70996	1.28619	-0.08587	0.04863	0.12841	0.00200	0.01268	-3.16233	1.87415	-8.09353	4.57366	-5.34156	20.09446	-4.41426	7.88657	-13.27355	9.34060	15.18197	12.38925	0.00361	0.00190	0.00500	0.00011
422			4.21000	5.01004	-0.45711	11.33969	0.75984	0.01624	-0.01441	-0.01366	0.00156	-0.00330	0.00660	0.11165	0.26231	-6.65600	-7.63619	-26.65751	-0.94432	-0.29445	-0.06937	-0.01947	-0.01828	-0.02983	1.65701	1.23522	7.55457	1.28497	-0.08328	0.05073	0.12506	0.00290	0.01336	-7.86452	1.04036	-11.85935	4.78900	-6.15018	23.66710	-3.82621	7.86457	-13.65149	9.33248	15.17592	12.33054	0.00352	0.00181	0.00475	0.00017
423			4.22000	5.02920	-0.54340	11.19635	0.76435	0.02029	-0.01329	-0.03984	0.00310	-0.00371	0.00353	0.11109	0.26279	-6.70249	-7.64600	-26.39676	-0.94664	-0.29905	-0.07085	-0.02012	-0.02211	-0.03055	1.60476	1.25351	7.40701	1.28567	-0.09728	0.04973	0.12564	0.00383	0.01170	-11.92439	-0.00703	-14.12502	4.19763	-6.38193	23.90991	-3.02678	7.70156	-12.22911	9.31910	15.18459	12.26395	0.00344	0.00173	0.00450	0.00019
424			4.23000	5.06682	-0.65991	11.03638	0.76741	0.02173	-0.01229	-0.06230	0.00417	-0.00362	-0.00086	0.11178	0.26504	-6.74755	-7.66267	-26.15230	-0.94872	-0.30939	-0.07163	-0.02147	-0.02451	-0.02698	1.55098	1.27275	7.28382	1.28920	-0.11706	0.04800	0.12830	0.00413	0.00879	-14.57085	-1.13011	-14.64486	2.94418	-6.02383	21.05157	-2.22765	7.35391	-9.36346	9.30736	15.21082	12.19046	0.00338	0.00167	0.00425	0.00017
425			4.24000	5.11855	-0.79219	10.87904	0.77010	0.02009	-0.01207	-0.07737	0.00418	-0.00337	-0.00607	0.11284	0.26953	-6.78752	-7.68545	-25.95345	-0.94790	-0.32446	-0.07078	-0.02291	-0.02511	-0.02010	1.49541	1.28824	7.19606	1.28906	-0.14080	0.04513	0.12855	0.00336	0.00531	-15.53594	-2.09863	-13.63856	1.36771	-5.20130	16.03937	-1.55336	6.74458	-5.66267	9.30196	15.25259	12.10915	0.00333	0.00162	0.00399	0.00014
426			4.25000	5.17785	-0.92591	10.73854	0.77532	0.01724	-0.01291	-0.08282	0.00351	-0.00316	-0.01123	0.11354	0.27514	-6.82024	-7.71231	-25.81574	-0.94622	-0.34160	-0.06851	-0.02422	-0.02403	-0.01226	1.43975	1.29655	7.14827	1.28509	-0.16559	0.04154	0.12294	0.00145	0.00206	-15.01085	-2.65853	-11.74613	-0.15694	-4.17440	10.30354	-1.00834	5.84194	-1.80516	9.30192	15.30337	12.02273	0.00330	0.00159	0.00374	0.00013
427			4.26000	5.23683	-1.04991	10.62067	0.78134	0.01546	-0.01369	-0.07771	0.00285	-0.00283	-0.01480	0.11471	0.28074	-6.84572	-7.74114	-25.73824	-0.94817	-0.35457	-0.06702	-0.02541	-0.02205	-0.00585	1.38707	1.29683	7.13886	1.28547	-0.18240	0.03966	0.11004	-0.00096	-0.00047	-13.45160	-2.63637	-9.78792	-1.38790	-3.24033	5.26086	-0.50144	4.65827	1.63339	9.30322	15.35293	11.93803	0.00327	0.00157	0.00351	0.00012
428			4.27000	5.28791	-1.15767	10.52223	0.78712	0.01480	-0.01389	-0.06386	0.00233	-0.00248	-0.01629	0.11622	0.28623	-6.86560	-7.77115	-25.70687	-0.95294	-0.36122	-0.06697	-0.02555	-0.02101	-0.00170	1.34134	1.29084	7.16215	1.28921	-0.18883	0.04006	0.08890	-0.00258	-0.00249	-11.47091	-2.03708	-8.49095	-2.30873	-2.58670	1.88619	0.11357	3.24280	4.28731	9.30246	15.38914	11.86503	0.00323	0.00156	0.00330	0.00010
429			4.28000	5.32604	-1.24845	10.43337	0.78950	0.01543	-0.01375	-0.04586	0.00205	-0.00235	-0.01610	0.11669	0.29000	-6.88146	-7.80384	-25.70107	-0.95361	-0.36106	-0.06748	-0.02225	-0.02258	0.00013	1.30645	1.28283	7.21047	1.28571	-0.18807	0.04151	0.05887	-0.00242	-0.00411	-9.75931	-1.06776	-8.28824	-3.08081	-2.20398	0.53956	0.99581	1.64726	5.99314	9.29938	15.40042	11.81618	0.00320	0.00154	0.00312	0.00006
430			4.29000	5.35053	-1.32753	10.34122	0.78606	0.01733	-0.01293	-0.02976	0.00208	-0.00241	-0.01508	0.11727	0.29054	-6.89320	-7.84257	-25.70047	-0.95290	-0.35761	-0.06890	-0.01344	-0.02762	-0.00001	1.28633	1.27871	7.27597	1.28377	-0.18728	0.04338	0.02181	-0.00034	-0.00537	-8.95184	-0.03306	-9.28653	-3.92676	-1.95028	1.00301	2.22055	-0.07856	6.81122	9.29783	15.37587	11.80368	0.00319	0.00152	0.00298	-0.00002
431			4.30000	5.36477	-1.40518	10.23305	0.78390	0.01951	-0.01009	-0.02080	0.00245	-0.00228	-0.01240	0.11802	0.29108	-6.89910	-7.89168	-25.69021	-0.95569	-0.34944	-0.07343	0.00152	-0.03556	-0.00160	1.28381	1.28396	7.35246	1.28657	-0.17758	0.04832	-0.01923	0.00307	-0.00680	-9.52621	0.80622	-11.44490	-5.01337	-1.68835	2.75109	3.73965	-1.84666	7.02526	9.30341	15.30628	11.83137	0.00319	0.00147	0.00285	-0.00012
432			4.31000	5.37488	-1.49510	10.09630	0.78459	0.02141	-0.00565	-0.02233	0.00332	-0.00165	-0.00823	0.11756	0.29264	-6.89675	-7.95533	-25.66134	-0.95745	-0.33556	-0.08031	0.02299	-0.04472	-0.00446	1.29984	1.30217	7.43681	1.28378	-0.15545	0.05598	-0.05999	0.00630	-0.00875	-11.81934	1.26158	-14.85816	-6.33089	-1.29091	5.34682	5.45295	-3.56038	7.09620	9.31853	15.19072	11.89137	0.00318	0.00138	0.00273	-0.00021
433			4.32000	5.38900	-1.61337	9.91605	0.78153	0.02588	-0.00089	-0.03658	0.00544	-0.00035	-0.00584	0.11578	0.29023	-6.88297	-8.03564	-25.60787	-0.95407	-0.32464	-0.08701	0.05206	-0.05422	-0.00859	1.33328	1.33449	7.53051	1.27477	-0.14359	0.06211	-0.09591	0.00918	-0.01107	-16.03235	1.18392	-19.70645	-7.69789	-0.58635	8.58811	7.27931	-5.14200	7.53567	9.34163	15.04424	11.96946	0.00317	0.00126	0.00264	-0.00026
434			4.33000	5.41645	-1.77693	9.67610	0.77472	0.03198	0.00583	-0.06307	0.00932	0.00298	-0.00480	0.11474	0.28310	-6.85330	-8.13177	-25.52471	-0.95345	-0.31774	-0.09602	0.08807	-0.06307	-0.01446	1.38131	1.38020	7.63927	1.27545	-0.14127	0.06920	-0.12320	0.01192	-0.01457	-22.09437	0.54350	-25.81439	-8.88486	0.44760	12.35454	9.11280	-6.43644	8.66798	9.37072	14.89253	12.04762	0.00316	0.00116	0.00259	-0.00026
435			4.34000	5.46479	-2.00107	9.36538	0.76498	0.03694	0.01353	-0.09635	0.01449	0.00871	-0.00451	0.11529	0.27248	-6.80543	-8.24085	-25.40741	-0.95760	-0.31523	-0.10647	0.12366	-0.07128	-0.02220	1.43818	1.43701	7.76950	1.28957	-0.14677	0.07679	-0.13450	0.01460	-0.01925	-29.45321	-0.45320	-32.38860	-9.76173	1.40171	16.37381	10.73165	-7.07665	10.44930	9.40337	14.75728	12.10030	0.00320	0.00109	0.00255	-0.00021
436			4.35000	5.53600	-2.29469	8.98441	0.75392	0.04007	0.01982	-0.12754	0.02003	0.01520	-0.00599	0.11644	0.26011	-6.74406	-8.36072	-25.25396	-0.96104	-0.32018	-0.11505	0.14595	-0.08055	-0.03069	1.49366	1.50135	7.92364	1.30598	-0.16578	0.08163	-0.12052	0.01791	-0.02366	-37.05161	-1.42167	-38.34694	-10.36523	1.59750	20.17744	11.88092	-6.66221	12.51416	9.43295	14.64903	12.10152	0.00329	0.00107	0.00251	-0.00009
437			4.36000	5.62504	-2.65610	8.54519	0.73888	0.04279	0.02505	-0.14825	0.02558	0.02165	-0.00811	0.11689	0.24638	-6.68092	-8.49123	-25.06638	-0.95803	-0.32460	-0.12211	0.14620	-0.08977	-0.03890	1.53528	1.56939	8.09848	1.31457	-0.18400	0.08519	-0.07926	0.02049	-0.02735	-43.70955	-2.02703	-42.92585	-10.80168	0.64330	23.31501	12.48696	-5.10925	14.45672	9.44873	14.57160	12.03973	0.00342	0.00109	0.00244	0.00011
438			4.37000	5.72258	-3.07365	8.06503	0.72071	0.04528	0.02886	-0.15637	0.03050	0.02687	-0.01076	0.11698	0.23222	-6.62877	-8.63300	-24.85013	-0.95071	-0.32814	-0.12743	0.12708	-0.09829	-0.04623	1.55276	1.63870	8.28815	1.31881	-0.19822	0.08745	-0.01790	0.02231	-0.02979	-48.65717	-2.21588	-46.00323	-11.02217	-1.29315	25.73296	12.67849	-2.65570	15.98137	9.44123	14.52746	11.92507	0.00354	0.00112	0.00236	0.00032
439			4.38000	5.82019	-3.53056	7.55930	0.70475	0.04733	0.03134	-0.15684	0.03421	0.03051	-0.01474	0.11678	0.22159	-6.59644	-8.78418	-24.60860	-0.94090	-0.33469	-0.13090	0.09753	-0.10568	-0.05354	1.53978	1.70884	8.48541	1.31834	-0.21311	0.08832	0.05548	0.02445	-0.03053	-51.78202	-2.22888	-48.00073	-10.69695	-3.75730	27.98638	12.59013	0.42659	16.81369	9.40937	14.51638	11.78315	0.00362	0.00117	0.00229	0.00048
440			4.39000	5.91381	-4.01085	7.03694	0.69526	0.04921	0.03526	-0.15531	0.03678	0.03539	-0.01916	0.11805	0.22008	-6.58836	-8.93861	-24.33695	-0.93582	-0.34185	-0.13637	0.06554	-0.11020	-0.06440	1.49285	1.78068	8.68085	1.32259	-0.22096	0.09209	0.13648	0.02661	-0.03054	-53.37027	-2.31126	-49.52022	-9.48859	-6.44422	30.94686	12.29483	4.00578	16.62940	9.36151	14.53177	11.64325	0.00364	0.00122	0.00223	0.00052
441			4.40000	6.00178	-4.50116	6.50079	0.69953	0.04890	0.03987	-0.15452	0.03669	0.04105	-0.02446	0.11958	0.23289	-6.60742	-9.08908	-24.02155	-0.93251	-0.35226	-0.14244	0.03299	-0.11366	-0.08020	1.40985	1.85659	8.86202	1.31995	-0.22431	0.09755	0.22090	0.02966	-0.02882	-53.66926	-2.45421	-51.01957	-7.40740	-9.37409	35.26891	11.88494	7.99893	15.18617	9.30876	14.56217	11.52746	0.00362	0.00124	0.00216	0.00048
442			4.41000	6.08139	-4.98945	5.95000	0.71018	0.04744	0.04258	-0.15123	0.03473	0.04501	-0.03072	0.11861	0.25185	-6.65720	-9.23169	-23.64481	-0.92028	-0.36363	-0.14513	0.00041	-0.11774	-0.09894	1.29024	1.94038	9.01581	1.29500	-0.22934	0.10016	0.29858	0.03482	-0.02412	-52.74857	-2.47887	-52.80474	-4.82574	-12.62499	41.07541	11.54985	12.16503	12.61741	9.25884	14.59653	11.44669	0.00357	0.00125	0.00208	0.00039
443			4.42000	6.14824	-5.46362	5.38075	0.71972	0.04464	0.04502	-0.14264	0.03090	0.04903	-0.03583	0.11768	0.26808	-6.74005	-9.36707	-23.19187	-0.90981	-0.37271	-0.14755	-0.02806	-0.12341	-0.12017	1.13644	2.03667	9.13425	1.27430	-0.23093	0.10183	0.36366	0.04134	-0.01861	-50.62041	-2.26395	-55.02744	-2.31408	-15.93448	47.76092	11.60065	15.96080	9.63519	9.21571	14.62721	11.40211	0.00351	0.00123	0.00200	0.00028
444			4.43000	6.19790	-5.91175	4.78883	0.72397	0.04207	0.04685	-0.12850	0.02664	0.05259	-0.03930	0.11743	0.27806	-6.85279	-9.49896	-22.66037	-0.90311	-0.37758	-0.14990	-0.04800	-0.13025	-0.14016	0.95593	2.14958	9.22132	1.26362	-0.22901	0.10224	0.40859	0.04822	-0.01447	-47.39114	-1.81407	-57.50980	-0.42400	-18.75177	54.02064	12.29778	18.71165	7.29239	9.18013	14.65056	11.38997	0.00344	0.00120	0.00195	0.00019
445			4.44000	6.22742	-6.32379	4.17376	0.71942	0.04083	0.04591	-0.11026	0.02291	0.05270	-0.04195	0.11774	0.28155	-6.98685	-9.63166	-22.06543	-0.89615	-0.37915	-0.14953	-0.05910	-0.13668	-0.15204	0.75997	2.28063	9.29256	1.25703	-0.23064	0.09881	0.42889	0.05557	-0.01285	-43.32500	-1.21967	-59.64800	0.58986	-20.68451	58.36508	13.59910	20.07698	6.34311	9.15143	14.66670	11.40415	0.00339	0.00117	0.00191	0.00011
446			4.45000	6.23660	-6.69335	3.54320	0.71095	0.03849	0.04197	-0.09162	0.01863	0.04832	-0.04284	0.11778	0.28186	-7.13313	-9.76723	-21.43638	-0.88808	-0.37573	-0.14633	-0.06619	-0.13890	-0.15261	0.55916	2.42761	9.36690	1.24727	-0.22936	0.09275	0.42715	0.06048	-0.01362	-38.79515	-0.63407	-60.58497	0.89206	-21.69627	59.71880	15.11006	20.21809	6.85285	9.13067	14.67797	11.43477	0.00335	0.00112	0.00186	0.00004
447			4.46000	6.22866	-7.01830	2.91371	0.70351	0.03590	0.03586	-0.07621	0.01473	0.04021	-0.04327	0.11854	0.28062	-7.28541	-9.90358	-20.80870	-0.88484	-0.37377	-0.14147	-0.07392	-0.13595	-0.14268	0.36054	2.58442	9.45807	1.24323	-0.23219	0.08475	0.41341	0.06357	-0.01541	-34.17564	-0.26411	-59.59459	0.88132	-21.81457	57.61921	16.33911	19.47750	8.43986	9.12023	14.68956	11.47025	0.00334	0.00106	0.00181	-0.00002
448			4.47000	6.21030	-7.30015	2.30754	0.69908	0.03237	0.03014	-0.06660	0.01117	0.03175	-0.04356	0.11923	0.28121	-7.43815	-10.03412	-20.21897	-0.88223	-0.37319	-0.13684	-0.08105	-0.12553	-0.12529	0.16881	2.74264	9.57351	1.23566	-0.23438	0.07739	0.38794	0.06307	-0.01759	-29.72054	-0.30873	-56.39277	0.87141	-20.87163	52.10472	17.01341	18.04805	10.75292	9.11871	14.71286	11.50318	0.00336	0.00101	0.00177	-0.00004
449			4.48000	6.19018	-7.54203	1.74709	0.69427	0.03128	0.02675	-0.06368	0.00906	0.02552	-0.04304	0.12039	0.28275	-7.58348	-10.15005	-19.70152	-0.88158	-0.36840	-0.13505	-0.08231	-0.10543	-0.10441	-0.01163	2.89357	9.71786	1.22949	-0.22645	0.07335	0.35217	0.05666	-0.02058	-25.57418	-0.86877	-51.34249	0.99202	-18.58665	43.73861	17.11899	15.93813	13.64399	9.11910	14.76381	11.53396	0.00339	0.00099	0.00179	-0.00003
450			4.49000	6.17682	-7.74808	1.24741	0.68888	0.02984	0.02464	-0.06776	0.00729	0.02069	-0.04137	0.12275	0.28620	-7.70996	-10.24240	-19.28297	-0.88448	-0.36058	-0.13495	-0.07104	-0.07806	-0.08093	-0.17561	3.02934	9.89545	1.22959	-0.20765	0.07154	0.30666	0.04586	-0.02431	-21.89583	-1.94541	-45.38984	1.28368	-14.79784	33.69133	16.82771	13.16424	16.94419	9.11351	14.85431	11.56610	0.00342	0.00102	0.00189	0.00001
451			4.50000	6.17727	-7.92383	0.81184	0.68681	0.02559	0.02211	-0.07805	0.00534	0.01612	-0.03929	0.12570	0.29488	-7.80445	-10.30383	-18.97574	-0.88872	-0.35333	-0.13412	-0.04382	-0.04772	-0.05637	-0.31798	3.14554	10.10863	1.23000	-0.18355	0.06997	0.25181	0.03446	-0.02792	-18.83750	-3.41353	-39.54044	1.74671	-9.72919	23.45384	16.37553	9.93990	20.22222	9.09699	14.98676	11.60209	0.00343	0.00107	0.00203	0.00008
452			4.51000	6.19539	-8.07568	0.43491	0.68427	0.02107	0.01913	-0.09051	0.00383	0.01208	-0.03812	0.12794	0.30383	-7.85695	-10.33045	-18.77667	-0.88846	-0.34898	-0.13142	-0.00406	-0.01809	-0.03382	-0.43529	3.24206	10.35448	1.22514	-0.16676	0.06718	0.19167	0.02631	-0.03011	-16.40767	-4.96115	-34.35710	2.34726	-4.03733	14.30124	15.93417	6.62824	22.88850	9.06781	15.15606	11.64228	0.00342	0.00114	0.00219	0.00014
453			4.52000	6.23027	-8.20909	0.10824	0.67948	0.01882	0.01656	-0.10009	0.00304	0.00909	-0.03734	0.12983	0.30835	-7.86438	-10.32243	-18.67054	-0.88795	-0.34554	-0.12868	0.04036	0.00852	-0.01631	-0.52634	3.32256	10.62444	1.22557	-0.15584	0.06419	0.13288	0.02114	-0.03079	-14.48460	-6.20413	-29.97501	3.07363	1.48720	7.06254	15.58614	3.54698	24.47087	9.02688	15.35203	11.68552	0.00337	0.00121	0.00235	0.00019
454			4.53000	6.27704	-8.32807	-0.17672	0.67282	0.01662	0.01394	-0.10431	0.00243	0.00674	-0.03636	0.13147	0.30912	-7.83036	-10.28262	-18.63431	-0.88772	-0.34256	-0.12551	0.08330	0.03055	-0.00505	-0.59145	3.39259	10.90645	1.23187	-0.14754	0.06061	0.07887	0.01819	-0.02957	-12.98450	-6.94251	-26.45741	3.99853	6.24264	2.31786	15.31537	0.94041	24.68901	8.98028	15.55848	11.72762	0.00329	0.00127	0.00251	0.00020
455			4.54000	6.33013	-8.43629	-0.42987	0.66987	0.01220	0.01027	-0.10530	0.00165	0.00448	-0.03566	0.13184	0.31094	-7.76260	-10.21492	-18.63824	-0.88499	-0.34151	-0.12040	0.12154	0.04744	-0.00076	-0.63289	3.45814	11.18599	1.23272	-0.14227	0.05549	0.03319	0.01717	-0.02602	-11.87571	-7.27593	-23.91506	5.21012	9.89957	0.50196	15.02709	-0.95899	23.34509	8.93721	15.75560	11.76492	0.00317	0.00132	0.00263	0.00015
456			4.55000	6.38611	-8.53682	-0.66188	0.67146	0.00775	0.00614	-0.10492	0.00097	0.00248	-0.03573	0.12989	0.31439	-7.67037	-10.12395	-18.64889	-0.87595	-0.34103	-0.11377	0.15085	0.05853	-0.00260	-0.65483	3.52504	11.44613	1.21866	-0.14166	0.04936	0.00071	0.01797	-0.02076	-11.00997	-7.36502	-22.17651	6.62899	12.23265	1.47431	14.61057	-1.96307	20.40188	8.90519	15.92720	11.79805	0.00306	0.00134	0.00271	0.00009
457			4.56000	6.44262	-8.63045	-0.87883	0.67182	0.00626	0.00437	-0.10062	0.00072	0.00163	-0.03498	0.12806	0.31424	-7.56513	-10.01661	-18.63856	-0.86985	-0.33729	-0.11029	0.16533	0.06273	-0.00774	-0.66337	3.59803	11.67049	1.21161	-0.13952	0.04528	-0.01600	0.01935	-0.01579	-10.11500	-7.12336	-20.51332	7.95661	12.97817	4.07179	13.99001	-2.04984	16.20989	8.88627	16.06701	11.83351	0.00297	0.00133	0.00275	0.00001
458			4.57000	6.49558	-8.71561	-1.07657	0.67126	0.00813	0.00548	-0.08901	0.00084	0.00180	-0.03240	0.12707	0.31078	-7.46159	-9.90221	-18.59641	-0.87098	-0.32681	-0.11148	0.15846	0.06004	-0.01334	-0.66497	3.67933	11.84822	1.21704	-0.12661	0.04454	-0.01843	0.01919	-0.01180	-8.99839	-6.31859	-18.05568	8.88536	12.00048	6.59815	13.14237	-1.39670	11.48375	8.87791	16.17880	11.88005	0.00289	0.00130	0.00275	-0.00005
459			4.58000	6.53934	-8.79017	-1.24380	0.66994	0.00833	0.00653	-0.07000	0.00075	0.00174	-0.02921	0.12571	0.30597	-7.37549	-9.79014	-18.52831	-0.87173	-0.31512	-0.11252	0.12818	0.05352	-0.01711	-0.66571	3.76816	11.97670	1.22101	-0.11070	0.04326	-0.00845	0.01783	-0.00792	-7.67450	-4.95288	-14.60304	9.32646	9.56012	7.94772	12.09085	-0.23838	7.00328	8.87508	16.27198	11.94594	0.00284	0.00127	0.00276	-0.00010
460			4.59000	6.57018	-8.85299	-1.37236	0.66848	0.00939	0.00746	-0.04782	0.00072	0.00148	-0.02684	0.12417	0.30114	-7.31849	-9.68688	-18.44649	-0.87178	-0.30446	-0.11320	0.08239	0.04577	-0.01848	-0.67103	3.86147	12.06053	1.22197	-0.09735	0.04134	0.01105	0.01600	-0.00468	-6.27051	-3.33803	-10.73032	9.37107	6.29843	7.97012	10.88130	1.19308	3.34580	8.87433	16.35528	12.03314	0.00281	0.00125	0.00279	-0.00013
461			4.60000	6.58775	-8.90383	-1.46226	0.66596	0.00895	0.00787	-0.02699	0.00056	0.00106	-0.02475	0.12220	0.29908	-7.29505	-9.59544	-18.36238	-0.86731	-0.29282	-0.11275	0.03135	0.03795	-0.01752	-0.68499	3.95499	12.10887	1.21244	-0.08109	0.03907	0.03625	0.01306	-0.00240	-4.86299	-1.81743	-7.12595	9.08963	2.90364	6.90142	9.62117	2.69835	0.81749	8.87658	16.43199	12.13236	0.00281	0.00126	0.00287	-0.00016
462			4.61000	6.59400	-8.94243	-1.51881	0.66419	0.00762	0.00898	-0.01008	0.00036	0.00072	-0.02232	0.12121	0.29895	-7.30369	-9.51693	-18.28654	-0.86616	-0.28093	-0.11350	-0.01664	0.03094	-0.01478	-0.71031	4.04519	12.13335	1.20641	-0.06036	0.03808	0.06390	0.00925	-0.00115	-3.47540	-0.57860	-4.11956	8.49707	-0.13041	4.95098	8.47307	4.13884	-0.52083	8.88553	16.49916	12.22708	0.00282	0.00130	0.00300	-0.00019
463			4.62000	6.59177	-8.96872	-1.54840	0.66435	0.00574	0.01042	0.00253	0.00018	0.00038	-0.02037	0.12142	0.29849	-7.33919	-9.45127	-18.22854	-0.87037	-0.27391	-0.11488	-0.05739	0.02569	-0.01040	-0.74828	4.13005	12.14568	1.20925	-0.04440	0.03719	0.09094	0.00634	-0.00070	-2.14327	0.33837	-1.73586	7.64558	-2.49427	2.32322	7.56740	5.37238	-0.74992	8.90469	16.55174	12.30554	0.00283	0.00135	0.00316	-0.00022
464			4.63000	6.58373	-8.98320	-1.55679	0.66274	0.00464	0.01175	0.01157	0.00007	0.00002	-0.01975	0.12286	0.29705	-7.39410	-9.39706	-18.19614	-0.87631	-0.27307	-0.11579	-0.08764	0.02261	-0.00463	-0.79820	4.20855	12.15718	1.21817	-0.03830	0.03523	0.11247	0.00503	-0.00093	-0.91555	0.98764	0.11474	6.65227	-3.97270	-0.74783	6.96997	6.18210	0.01032	8.93583	16.58586	12.36767	0.00283	0.00140	0.00334	-0.00027
465			4.64000	6.57172	-8.98691	-1.54870	0.66016	0.00241	0.01211	0.01807	0.00000	-0.00030	-0.02013	0.12523	0.29615	-7.45931	-9.35129	-18.19483	-0.88256	-0.27794	-0.11514	-0.10422	0.02201	0.00189	-0.85646	4.27997	12.17822	1.22996	-0.04002	0.03158	0.12177	0.00476	-0.00157	0.12618	1.45440	1.51286	5.66392	-4.39997	-3.97503	6.68696	6.29913	1.53320	8.97916	16.59897	12.42041	0.00282	0.00145	0.00354	-0.00031
466			4.65000	6.55678	-8.98204	-1.52847	0.65987	0.00276	0.01236	0.02314	-0.00002	-0.00053	-0.02017	0.12768	0.29556	-7.52443	-9.30956	-18.22695	-0.89209	-0.28044	-0.11521	-0.10523	0.02334	0.00840	-0.91607	4.34395	12.21645	1.24488	-0.03708	0.02877	0.11288	0.00397	-0.00238	0.89843	1.82228	2.48604	4.77239	-3.71321	-7.02091	6.69725	5.51895	3.43128	9.03405	16.58987	12.46877	0.00280	0.00150	0.00376	-0.00036
467			4.66000	6.53906	-8.97135	-1.50050	0.66068	0.00185	0.01241	0.02813	-0.00003	-0.00069	-0.01862	0.12940	0.29549	-7.57887	-9.26769	-18.29139	-0.90115	-0.27824	-0.11553	-0.09131	0.02584	0.01461	-0.96770	4.40117	12.27519	1.25727	-0.02457	0.02699	0.08320	0.00238	-0.00318	1.40298	2.19961	3.17962	3.95451	-2.07677	-9.72497	6.94379	3.83341	5.29214	9.10060	16.55918	12.51197	0.00277	0.00154	0.00400	-0.00040
468			4.67000	6.51767	-8.95712	-1.46635	0.65980	-0.00128	0.01204	0.03454	0.00002	-0.00084	-0.01610	0.12970	0.29525	-7.61482	-9.22322	-18.38674	-0.90395	-0.27315	-0.11487	-0.06832	0.02869	0.02063	-1.00244	4.45276	12.35389	1.26000	-0.00889	0.02534	0.03686	0.00079	-0.00380	1.74563	2.69401	3.99759	3.12697	0.08349	-12.28992	7.30347	1.49043	6.84255	9.17983	16.50914	12.54529	0.00273	0.00158	0.00424	-0.00044
469			4.68000	6.49125	-8.94043	-1.42234	0.65902	-0.00145	0.01262	0.04285	0.00003	-0.00119	-0.01338	0.12847	0.29357	-7.62979	-9.17570	-18.51419	-0.90326	-0.26430	-0.11534	-0.04586	0.03107	0.02730	-1.01474	4.49961	12.44932	1.25628	0.00789	0.02542	-0.01522	-0.00064	-0.00445	2.10747	3.30562	5.40967	2.25521	2.24432	-15.08703	7.60449	-1.04935	7.96965	9.27197	16.44371	12.56411	0.00270	0.00161	0.00449	-0.00047
470			4.69000	6.45963	-8.92050	-1.36037	0.66307	-0.00140	0.01359	0.05228	0.00004	-0.00184	-0.01113	0.12601	0.29266	-7.62670	-9.12574	-18.67718	-0.90194	-0.25658	-0.11624	-0.03262	0.03297	0.03482	-1.00445	4.54185	12.55662	1.24848	0.02171	0.02652	-0.05981	-0.00157	-0.00502	2.78639	3.90803	7.71589	1.36373	3.89771	-18.33075	7.64071	-3.21305	8.58743	9.37425	16.36857	12.56697	0.00267	0.00164	0.00472	-0.00048
471			4.70000	6.42448	-8.89285	-1.27016	0.66999	-0.00103	0.01475	0.06140	0.00004	-0.00291	-0.01019	0.12330	0.29420	-7.61345	-9.07531	-18.87857	-0.89963	-0.25210	-0.11705	-0.03531	0.03412	0.04297	-0.97719	4.57883	12.66839	1.23740	0.02904	0.02810	-0.08581	-0.00182	-0.00527	4.25973	4.35903	11.12027	0.47019	4.58808	-22.05357	7.21639	-4.48445	8.49152	9.48043	16.29026	12.55587	0.00266	0.00167	0.00493	-0.00046
472			4.71000	6.38882	-8.84744	-1.13874	0.67883	-0.00159	0.01424	0.06928	0.00012	-0.00407	-0.01087	0.12068	0.29778	-7.60178	-9.02777	-19.12025	-0.89633	-0.25317	-0.11559	-0.05659	0.03466	0.05078	-0.94230	4.60989	12.77359	1.22379	0.02766	0.02775	-0.08879	-0.00141	-0.00458	7.09854	4.55323	15.84656	-0.42660	4.12642	-26.28732	6.20701	-4.62093	7.45222	9.58267	16.21410	12.53290	0.00266	0.00170	0.00510	-0.00041
473			4.72000	6.35659	-8.76867	-0.95048	0.68525	-0.00266	0.01354	0.07408	0.00037	-0.00549	-0.01130	0.11915	0.30102	-7.60318	-8.98643	-19.40486	-0.89547	-0.25409	-0.11424	-0.09113	0.03461	0.05930	-0.90939	4.63418	12.85925	1.21592	0.03119	0.02726	-0.07497	-0.00113	-0.00336	11.78111	4.35425	21.99292	-1.32410	2.92172	-31.13060	4.58551	-3.88053	5.53386	9.67581	16.14212	12.49590	0.00267	0.00173	0.00524	-0.00035
474			4.73000	6.33312	-8.63704	-0.68973	0.68720	-0.00374	0.01213	0.07272	0.00088	-0.00670	-0.01117	0.11949	0.30095	-7.62182	-8.95174	-19.73808	-0.90029	-0.25579	-0.11267	-0.12552	0.03600	0.06865	-0.88315	4.64922	12.91598	1.22219	0.03897	0.02540	-0.05777	-0.00060	-0.00179	18.55230	3.52149	29.33836	-2.16803	1.97848	-36.59127	2.41629	-2.93864	3.15857	9.75931	16.07287	12.44215	0.00270	0.00177	0.00533	-0.00030
475			4.74000	6.32575	-8.43166	-0.34482	0.68564	-0.00413	0.00922	0.06199	0.00150	-0.00662	-0.01141	0.12059	0.29930	-7.65049	-8.91916	-20.12709	-0.90531	-0.25908	-0.10929	-0.14337	0.04093	0.07747	-0.86181	4.65062	12.94061	1.23128	0.04576	0.02154	-0.04862	0.00060	-0.00033	27.38129	1.77054	37.42723	-2.85393	2.36610	-42.42929	-0.16225	-2.42995	0.73071	9.83507	16.00397	12.37466	0.00274	0.00179	0.00537	-0.00025
476			4.75000	6.34312	-8.13283	0.09092	0.68120	-0.00521	0.00423	0.04181	0.00271	-0.00380	-0.01245	0.12156	0.29823	-7.67308	-8.88031	-20.57744	-0.90460	-0.26528	-0.10256	-0.13552	0.05074	0.08348	-0.83932	4.63399	12.93356	1.23270	0.04518	0.01519	-0.05242	0.00214	0.00060	37.95016	-0.96058	45.97527	-3.29561	4.56384	-48.34510	-2.98697	-2.58871	-1.69229	9.90377	15.93289	12.30189	0.00279	0.00181	0.00533	-0.00022
477			4.76000	6.39104	-7.72520	0.62283	0.67425	-0.01137	-0.00541	0.01841	0.00789	0.00591	-0.01532	0.12259	0.29922	-7.67307	-8.82627	-21.09234	-0.89481	-0.28239	-0.08835	-0.10744	0.06712	0.08131	-0.80934	4.59691	12.89426	1.22432	0.02120	0.00229	-0.06568	0.00177	0.00023	49.53733	-4.23798	55.04853	-3.44174	8.12899	-54.18063	-5.90240	-3.19878	-4.35498	9.96447	15.85618	12.23248	0.00282	0.00182	0.00525	-0.00019
478			4.77000	6.46687	-7.20318	1.25705	0.66303	-0.02285	-0.01963	0.00207	0.01969	0.02537	-0.01826	0.12433	0.30109	-7.64265	-8.75091	-21.67194	-0.87928	-0.30601	-0.06742	-0.07590	0.08862	0.06874	-0.76868	4.54010	12.81910	1.21401	-0.01843	-0.01702	-0.07941	-0.00213	-0.00280	60.85670	-7.21955	64.54519	-3.22000	11.90533	-59.66692	-8.73822	-3.77118	-7.48523	10.01654	15.77013	12.17211	0.00283	0.00181	0.00515	-0.00016
479			4.78000	6.55739	-6.57727	1.99401	0.64796	-0.03955	-0.03514	0.00167	0.03934	0.05188	-0.01737	0.12753	0.30376	-7.58687	-8.65248	-22.30854	-0.86666	-0.32309	-0.04546	-0.05925	0.10878	0.04968	-0.71928	4.46725	12.70338	1.21430	-0.04545	-0.03758	-0.08337	-0.00633	-0.00893	70.11265	-8.99032	73.52374	-2.45561	14.44338	-63.98341	-11.31629	-3.75314	-11.05288	10.05992	15.67386	12.12320	0.00280	0.00178	0.00508	-0.00014
480			4.79000	6.64086	-5.87793	2.81791	0.63586	-0.05617	-0.04891	0.02026	0.05978	0.07868	-0.01251	0.12967	0.30689	-7.52424	-8.53371	-22.97912	-0.85698	-0.32746	-0.02659	-0.07084	0.12046	0.02965	-0.66859	4.38397	12.54413	1.21654	-0.05206	-0.05467	-0.06583	-0.00795	-0.01708	75.43866	-8.90654	80.29621	-0.96460	14.39581	-65.87588	-13.48659	-2.62995	-14.75062	10.09547	15.57193	12.08480	0.00272	0.00173	0.00506	-0.00011
481			4.80000	6.69383	-5.15301	3.69325	0.62779	-0.06520	-0.05730	0.05394	0.06859	0.09500	-0.00334	0.12763	0.30819	-7.48315	-8.40199	-23.64522	-0.84504	-0.30797	-0.01551	-0.11610	0.11492	0.01655	-0.62965	4.29649	12.34239	1.20375	-0.02647	-0.06226	-0.01716	-0.00412	-0.02378	75.50191	-6.88764	83.26395	1.19061	10.96172	-64.32697	-15.15697	-0.01392	-18.14435	10.12468	15.47356	12.05340	0.00262	0.00168	0.00506	-0.00009
482			4.81000	6.70007	-4.45953	4.57169	0.61929	-0.06641	-0.05651	0.09283	0.06339	0.09113	0.01023	0.12432	0.30211	-7.49423	-8.26931	-24.26141	-0.84149	-0.26820	-0.01695	-0.19341	0.09304	0.01611	-0.61917	4.21076	12.10322	1.20041	0.02804	-0.05774	0.06361	0.00416	-0.02545	69.98923	-3.47528	81.79688	3.59805	4.20309	-59.20945	-16.27727	4.17277	-20.89756	10.15022	15.38894	12.02364	0.00251	0.00163	0.00508	-0.00007
483			4.82000	6.65656	-3.85106	5.40616	0.60775	-0.06674	-0.05218	0.12480	0.05257	0.07756	0.01978	0.12066	0.29090	-7.58191	-8.15029	-24.78930	-0.83258	-0.24138	-0.02016	-0.28884	0.07024	0.01589	-0.65297	4.13218	11.83412	1.19196	0.05182	-0.05246	0.16865	0.00687	-0.02538	59.80695	0.38291	76.49567	5.64016	-4.88340	-51.56443	-16.78649	9.54869	-22.78411	10.17419	15.32546	11.99075	0.00243	0.00159	0.00509	-0.00006
484			4.83000	6.57357	-3.36534	6.16252	0.59561	-0.06953	-0.04635	0.14128	0.04042	0.06058	0.02310	0.11662	0.27856	-7.75714	-8.05825	-25.21075	-0.81368	-0.23553	-0.02183	-0.37975	0.05091	0.01348	-0.74100	4.06534	11.54551	1.16731	0.03757	-0.04913	0.27584	0.00419	-0.02477	46.78679	3.70082	68.55048	6.79570	-14.53609	-43.15783	-16.61255	15.20466	-23.47857	10.19542	15.28713	11.95407	0.00237	0.00156	0.00508	-0.00003
485			4.84000	6.46973	-3.01758	6.82020	0.58820	-0.07259	-0.03709	0.14074	0.02685	0.04069	0.02326	0.11654	0.26649	-8.01273	-8.00053	-25.53105	-0.80938	-0.24434	-0.02732	-0.45458	0.03363	0.01283	-0.88244	4.01226	11.25326	1.16538	0.01175	-0.04459	0.36749	0.00105	-0.02188	33.01318	5.84902	58.85157	6.82269	-22.66491	-35.52399	-15.66623	19.79293	-22.49061	10.20806	15.27583	11.91943	0.00235	0.00155	0.00503	0.00001
486			4.85000	6.36432	-2.80210	7.36540	0.58833	-0.07260	-0.02743	0.12648	0.01323	0.02378	0.02074	0.12079	0.25743	-8.32276	-7.97733	-25.77110	-0.82471	-0.26347	-0.03459	-0.49834	0.01790	0.01250	-1.06268	3.97196	10.98024	1.19181	-0.01602	-0.04074	0.42389	-0.00113	-0.01763	20.17678	6.72815	47.70829	5.70844	-27.41104	-29.29896	-13.84859	21.91929	-19.34447	10.20497	15.29201	11.89574	0.00237	0.00153	0.00493	0.00007
487			4.86000	6.27168	-2.69951	7.78556	0.59868	-0.07231	-0.01999	0.10388	0.00254	0.01246	0.01586	0.12705	0.25595	-8.64621	-7.98376	-25.95594	-0.85065	-0.29075	-0.04021	-0.49066	0.00379	0.01166	-1.25539	3.94080	10.75467	1.22786	-0.04391	-0.03871	0.42143	-0.00252	-0.01273	9.33292	6.60817	35.33037	3.61562	-27.73505	-24.21781	-11.17217	20.75539	-14.04128	10.18127	15.33492	11.89080	0.00240	0.00151	0.00476	0.00014
488			4.87000	6.19935	-2.68378	8.07197	0.61445	-0.06846	-0.01239	0.07689	-0.00447	0.00472	0.01093	0.13325	0.26031	-8.93731	-8.01296	-26.10499	-0.88039	-0.31281	-0.04775	-0.42325	-0.00852	0.01163	-1.42988	3.91457	10.60100	1.26299	-0.05709	-0.03345	0.35580	-0.00277	-0.00651	1.04936	5.84280	22.51679	0.86517	-23.84152	-19.66782	-7.87954	16.60097	-7.40646	10.13573	15.40219	11.90830	0.00246	0.00148	0.00454	0.00020
489			4.88000	6.14920	-2.72656	8.22831	0.63053	-0.06416	-0.00687	0.04938	-0.00771	0.00115	0.00491	0.13703	0.26859	-9.15891	-8.05835	-26.22950	-0.89946	-0.33333	-0.05300	-0.30367	-0.01810	0.01120	-1.56285	3.89079	10.52986	1.27899	-0.07048	-0.02800	0.24447	-0.00290	-0.00162	-4.40932	4.70130	10.86363	-2.07300	-17.02296	-15.37731	-4.44642	10.76602	-0.85596	10.07156	15.48844	11.94569	0.00253	0.00146	0.00430	0.00025
490			4.89000	6.11935	-2.80000	8.27774	0.64682	-0.05952	-0.00291	0.02534	-0.00801	0.00005	-0.00121	0.13827	0.27985	-9.29165	-8.11317	-26.33653	-0.90840	-0.34999	-0.05690	-0.16263	-0.02346	0.01091	-1.64433	3.86929	10.53347	1.27911	-0.08034	-0.02190	0.12272	-0.00264	0.00116	-6.97316	3.35606	2.31545	-4.67620	-8.98127	-11.75562	-1.41776	4.81599	4.21917	9.99747	15.58386	11.99293	0.00259	0.00143	0.00406	0.00028
491			4.90000	6.10590	-2.87792	8.26254	0.66496	-0.05506	-0.00035	0.00761	-0.00631	-0.00002	-0.00601	0.13668	0.29423	-9.33484	-8.16967	-26.43610	-0.90814	-0.35869	-0.06017	-0.03199	-0.02247	0.01148	-1.67683	3.85140	10.58969	1.26320	-0.07845	-0.01481	0.01965	-0.00191	0.00175	-6.71720	1.92551	-1.61722	-6.52703	-1.23354	-9.61327	0.71527	-0.03606	6.94326	9.92452	15.67524	12.03677	0.00264	0.00141	0.00383	0.00027
492			4.91000	6.10409	-2.93653	8.23568	0.68549	-0.05300	-0.00032	-0.00174	-0.00352	-0.00001	-0.01016	0.13204	0.31099	-9.30267	-8.21944	-26.54282	-0.89654	-0.36434	-0.06033	0.06534	-0.01508	0.01288	-1.67122	3.83749	10.66854	1.22790	-0.07398	-0.00951	-0.04909	-0.00138	0.00125	-3.90622	0.56132	-0.46520	-7.45490	5.14673	-9.52437	1.59820	-3.20218	7.09319	9.86097	15.75024	12.06821	0.00269	0.00139	0.00365	0.00024
493			4.92000	6.10809	-2.95605	8.24829	0.70155	-0.05086	-0.00149	-0.00104	0.00005	0.00013	-0.01358	0.12656	0.32289	-9.21756	-8.25600	-26.67236	-0.88074	-0.36878	-0.05882	0.12147	-0.00292	0.01519	-1.64107	3.82569	10.73999	1.19282	-0.07432	-0.00663	-0.08397	-0.00145	0.00065	0.85926	-0.51357	5.04495	-7.55624	9.67201	-11.43800	1.13492	-4.72699	5.05707	9.81046	15.80010	12.08553	0.00273	0.00137	0.00350	0.00019
494			4.93000	6.11102	-2.92441	8.33795	0.71269	-0.04936	-0.00224	0.00978	0.00373	0.00055	-0.01535	0.12256	0.32797	-9.10249	-8.27577	-26.83643	-0.87060	-0.37311	-0.05790	0.14423	0.01186	0.01826	-1.59803	3.81190	10.78068	1.17602	-0.07753	-0.00525	-0.09749	-0.00226	0.00018	6.59804	-1.08974	13.23874	-7.03021	12.45215	-14.67947	-0.47259	-5.12107	1.62624	9.77366	15.81996	12.09173	0.00278	0.00134	0.00339	0.00015
495			4.94000	6.10610	-2.83990	8.52114	0.71849	-0.05046	-0.00246	0.02841	0.00726	0.00102	-0.01506	0.12116	0.32725	-8.97499	-8.27727	-27.03876	-0.86884	-0.37788	-0.05770	0.14727	0.02746	0.02151	-1.54859	3.79117	10.77778	1.18137	-0.08172	-0.00530	-0.10393	-0.00382	-0.00023	12.20713	-1.07968	22.07179	-6.07613	13.98315	-18.31522	-2.76754	-5.08284	-2.26600	9.74859	15.80996	12.09311	0.00282	0.00132	0.00331	0.00010
496			4.95000	6.08799	-2.71012	8.79342	0.72281	-0.05434	-0.00320	0.05126	0.01075	0.00180	-0.01303	0.12096	0.32424	-8.84499	-8.26025	-27.27592	-0.87124	-0.38179	-0.05694	0.14185	0.04239	0.02405	-1.49387	3.75967	10.72997	1.19444	-0.08458	-0.00665	-0.11265	-0.00582	-0.00076	16.90294	-0.55612	29.84740	-4.92428	14.82719	-21.66087	-5.19050	-5.18327	-5.77181	9.73023	15.77590	12.09879	0.00286	0.00129	0.00324	0.00007
497			4.96000	6.05362	-2.54659	9.13671	0.72729	-0.05809	-0.00308	0.07483	0.01377	0.00206	-0.01004	0.12111	0.32079	-8.71614	-8.22606	-27.54182	-0.87540	-0.38333	-0.05723	0.13546	0.05551	0.02662	-1.43184	3.71570	10.64532	1.20741	-0.08492	-0.00696	-0.12897	-0.00779	-0.00114	20.47388	0.27844	35.63520	-3.83568	15.43354	-24.59119	-7.26059	-5.75496	-8.24136	9.71287	15.72833	12.11782	0.00290	0.00127	0.00318	0.00006
498			4.97000	6.00243	-2.35927	9.52805	0.72732	-0.05667	-0.00032	0.09562	0.01519	0.00024	-0.00657	0.12190	0.31414	-8.58788	-8.17708	-27.83362	-0.88241	-0.37944	-0.06113	0.13162	0.06624	0.03119	-1.35908	3.65931	10.53866	1.22526	-0.08164	-0.00408	-0.15424	-0.00925	-0.00076	23.22255	1.13887	39.37250	-3.02071	16.11094	-27.55375	-8.71567	-6.85781	-9.25394	9.69296	15.67981	12.15480	0.00292	0.00125	0.00312	0.00005
499			4.98000	5.93612	-2.15257	9.94876	0.72678	-0.05277	0.00288	0.11183	0.01590	-0.00227	-0.00395	0.12161	0.30770	-8.45785	-8.11562	-28.15611	-0.88523	-0.37446	-0.06516	0.12923	0.07591	0.03724	-1.27372	3.59098	10.42789	1.23245	-0.08073	-0.00004	-0.18211	-0.01081	-0.00001	25.84085	1.68661	41.82095	-2.61771	17.03104	-31.31030	-9.58848	-8.28991	-8.74409	9.67043	15.64274	12.20890	0.00293	0.00124	0.00308	0.00003
500			4.99000	5.85824	-1.92247	10.39231	0.72807	-0.04927	0.00436	0.12269	0.01725	-0.00367	-0.00399	0.11903	0.30386	-8.32338	-8.04363	-28.52249	-0.87697	-0.37559	-0.06556	0.12571	0.08658	0.04328	-1.17660	3.51045	10.32845	1.21644	-0.09425	0.00243	-0.20191	-0.01456	0.00037	29.26916	1.55943	44.26675	-2.74769	18.22709	-36.50866	-10.14072	-9.63621	-7.16871	9.64780	15.62644	12.27574	0.00295	0.00124	0.00307	0.00001
501			5.00000	5.77337	-1.65525	10.86730	0.73441	-0.04506	0.00631	0.12855	0.01914	-0.00580	-0.00522	0.11672	0.30318	-8.18244	-7.96369	-28.95068	-0.87121	-0.38122	-0.06632	0.12101	0.09789	0.05150	-1.07246	3.41759	10.24702	1.20063	-0.11223	0.00607	-0.20778	-0.01949	0.00077	34.27950	0.48437	47.85616	-3.44156	19.55421	-43.18797	-10.66566	-10.35198	-5.46276	9.62887	15.63484	12.34954	0.00296	0.00126	0.00308	-0.00002
502			5.01000	5.68583	-1.33234	11.39153	0.74080	-0.04193	0.00843	0.12859	0.02199	-0.00864	-0.00584	0.11635	0.30420	-8.03514	-7.87892	-29.45412	-0.87173	-0.38696	-0.06778	0.11564	0.10829	0.06123	-0.96935	3.31419	10.17833	1.19746	-0.12302	0.01045	-0.19742	-0.02309	0.00123	40.83084	-1.58160	52.78876	-4.45070	20.81338	-50.40919	-11.30217	-10.05637	-4.63344	9.61707	15.66505	12.42368	0.00298	0.00129	0.00313	-0.00006
503			5.02000	5.59934	-0.94096	11.97783	0.74390	-0.04119	0.00955	0.12264	0.02607	-0.01089	-0.00664	0.11767	0.30172	-7.88236	-7.79070	-30.03072	-0.87632	-0.39879	-0.06765	0.11313	0.11904	0.06826	-0.87553	3.20484	10.10828	1.21008	-0.13947	0.01228	-0.17460	-0.02681	0.00165	47.84354	-4.34979	58.03580	-5.30666	21.91313	-56.39812	-11.96296	-8.81656	-5.26895	9.61288	15.70875	12.49062	0.00301	0.00133	0.00319	-0.00007
504			5.03000	5.51613	-0.48311	12.62191	0.74362	-0.04397	0.00938	0.11348	0.03192	-0.01154	-0.00729	0.11932	0.29682	-7.72409	-7.69845	-30.65735	-0.87838	-0.41479	-0.06511	0.11638	0.12799	0.06898	-0.79524	3.09630	10.02113	1.22566	-0.16130	0.01127	-0.14545	-0.02976	0.00198	53.69611	-7.14799	61.94957	-5.66381	22.68722	-59.22619	-12.43803	-7.02568	-7.43635	9.61218	15.75509	12.54275	0.00305	0.00137	0.00325	-0.00005
505			5.04000	5.43493	0.02243	13.30079	0.73963	-0.04740	0.00881	0.10624	0.03696	-0.01114	-0.00649	0.12017	0.29225	-7.56150	-7.60332	-31.29255	-0.87420	-0.42473	-0.06199	0.12295	0.12819	0.06390	-0.72851	2.99623	9.90367	1.23205	-0.17598	0.01008	-0.11596	-0.02881	0.00240	56.90860	-9.08523	63.16184	-5.48601	22.65792	-57.51622	-12.56409	-5.04967	-10.95190	9.60859	15.79551	12.57805	0.00308	0.00140	0.00331	-0.00001
506			5.05000	5.35090	0.54355	13.97952	0.72894	-0.04791	0.00802	0.10401	0.03725	-0.00983	-0.00471	0.11983	0.28405	-7.40053	-7.51103	-31.88450	-0.86447	-0.42695	-0.05896	0.12657	0.11564	0.05383	-0.67297	2.91218	9.74545	1.23115	-0.18782	0.00859	-0.08950	-0.02465	0.00270	56.47104	-9.46488	60.86138	-4.88695	21.24040	-50.72347	-12.28790	-3.05758	-15.45669	9.59815	15.82754	12.60691	0.00311	0.00143	0.00333	0.00002
507			5.06000	5.25959	1.04056	14.61609	0.71662	-0.04606	0.00967	0.10618	0.03283	-0.01069	-0.00031	0.12100	0.27210	-7.25160	-7.43043	-32.37946	-0.86643	-0.42000	-0.06081	0.12433	0.09017	0.04321	-0.62671	2.85010	9.54069	1.25113	-0.18542	0.01026	-0.06588	-0.01690	0.00405	51.93023	-8.09293	54.63250	-3.92989	18.14276	-39.13963	-11.64303	-1.05666	-20.26456	9.58306	15.85356	12.64590	0.00312	0.00143	0.00333	0.00000
508			5.07000	5.16087	1.47321	15.16542	0.70765	-0.04185	0.01281	0.10864	0.02478	-0.01161	0.00491	0.12204	0.26090	-7.12662	-7.36998	-32.73050	-0.87375	-0.40730	-0.06574	0.11262	0.05688	0.02937	-0.58999	2.81268	9.29168	1.27459	-0.17340	0.01418	-0.03926	-0.00876	0.00653	43.59565	-5.32949	44.67478	-2.69517	13.54649	-24.14421	-10.73807	0.96682	-24.34963	9.57061	15.87612	12.70422	0.00311	0.00143	0.00329	-0.00006
509			5.08000	5.06017	1.81036	15.58935	0.70088	-0.04013	0.01290	0.10571	0.01746	-0.00840	0.00650	0.12011	0.25157	-7.03557	-7.33532	-32.91174	-0.86716	-0.40397	-0.06552	0.08980	0.02345	0.01073	-0.56533	2.79771	9.01122	1.26985	-0.18218	0.01297	-0.00690	-0.00326	0.00643	32.56589	-1.95276	32.00235	-1.35157	8.11315	-8.16532	-9.72755	2.91414	-26.55864	9.56792	15.89576	12.77928	0.00308	0.00141	0.00322	-0.00013
510			5.09000	4.96724	2.03606	15.86500	0.69798	-0.03906	0.01150	0.09414	0.01031	-0.00427	0.00597	0.11843	0.24528	-6.98291	-7.32699	-32.92654	-0.86178	-0.40643	-0.06375	0.06195	-0.00636	-0.00583	-0.55590	2.79784	8.72255	1.26252	-0.19807	0.00956	0.02774	-0.00015	0.00463	20.29716	1.21475	18.12962	-0.06880	2.75341	6.13223	-8.73789	4.53544	-25.96536	9.57608	15.91201	12.85984	0.00301	0.00138	0.00314	-0.00016
511			5.10000	4.89226	2.14893	15.98765	0.69969	-0.03456	0.00928	0.07468	0.00341	-0.00091	0.00379	0.11809	0.24042	-6.96685	-7.34034	-32.80473	-0.86575	-0.41246	-0.06220	0.03372	-0.02938	-0.01773	-0.56336	2.80232	8.45576	1.26614	-0.21748	0.00555	0.06004	-0.00044	0.00233	8.16067	3.69729	4.54668	1.01325	-1.78297	16.85576	-7.81416	5.53739	-22.25602	9.58900	15.92311	12.92986	0.00293	0.00134	0.00307	-0.00013
512			5.11000	4.84133	2.15836	15.96750	0.69898	-0.03205	0.00427	0.05033	-0.00150	0.00063	-0.00043	0.11855	0.23281	-6.98133	-7.36834	-32.58968	-0.87071	-0.42651	-0.05717	0.00821	-0.04530	-0.02314	-0.58668	2.80033	8.24045	1.27489	-0.25115	-0.00224	0.08585	-0.00474	-0.00070	-2.74830	5.37820	-7.66234	1.75739	-5.09224	23.36964	-6.90372	5.78065	-15.87919	9.59645	15.92661	12.97473	0.00283	0.00131	0.00300	-0.00004
513			5.12000	4.81572	2.08119	15.82424	0.69306	-0.03133	-0.00044	0.02491	-0.00510	-0.00015	-0.00359	0.12067	0.22178	-7.01749	-7.40474	-32.32559	-0.88081	-0.43774	-0.05320	-0.01133	-0.05415	-0.02427	-0.62313	2.78440	8.09894	1.29797	-0.27796	-0.00860	0.10449	-0.01220	-0.00149	-11.67659	6.26221	-17.86315	2.07142	-7.07622	26.07412	-5.90390	5.36726	-7.89618	9.58922	15.92270	12.99082	0.00272	0.00128	0.00295	0.00007
514			5.13000	4.81373	1.93867	15.58270	0.68540	-0.03027	-0.00486	0.00095	-0.00744	-0.00245	-0.00528	0.12314	0.21213	-7.06574	-7.44517	-32.04891	-0.89196	-0.44176	-0.05031	-0.02397	-0.05681	-0.02291	-0.66929	2.75223	8.04126	1.32352	-0.29004	-0.01233	0.11638	-0.01963	-0.00039	-18.29891	6.38611	-25.61946	1.98470	-7.90754	25.90656	-4.74209	4.59869	0.22743	9.56416	15.91626	12.98931	0.00261	0.00125	0.00291	0.00014
515			5.14000	4.83242	1.75195	15.27221	0.67972	-0.03038	-0.01095	-0.02074	-0.00913	-0.00657	-0.00690	0.12329	0.20846	-7.11831	-7.48684	-31.78497	-0.89169	-0.44246	-0.04473	-0.03101	-0.05541	-0.01881	-0.72212	2.70726	8.06188	1.32600	-0.29502	-0.01608	0.12165	-0.02410	0.00142	-22.76223	5.86456	-30.48351	1.63333	-7.94982	23.87932	-3.41602	3.84853	6.97431	9.52550	15.91621	12.99290	0.00250	0.00123	0.00287	0.00016
516			5.15000	4.86853	1.53755	14.92620	0.67863	-0.03089	-0.01721	-0.04049	-0.01038	-0.01098	-0.00877	0.12097	0.21093	-7.17075	-7.52790	-31.54866	-0.88142	-0.44172	-0.03793	-0.03552	-0.05142	-0.01403	-0.77914	2.65736	8.14136	1.30674	-0.29562	-0.01911	0.12302	-0.02420	0.00320	-25.55093	4.88117	-32.29763	1.24824	-7.62316	20.95265	-2.05187	3.41315	11.28281	9.48179	15.93124	13.02523	0.00239	0.00121	0.00284	0.00012
517			5.16000	4.91939	1.30608	14.57594	0.68387	-0.03132	-0.02239	-0.05844	-0.01128	-0.01413	-0.01088	0.11747	0.22026	-7.22221	-7.56633	-31.34411	-0.86715	-0.44054	-0.03167	-0.03995	-0.04583	-0.01019	-0.83884	2.61085	8.25270	1.27577	-0.29055	-0.02084	0.12343	-0.02052	0.00419	-27.19661	3.67721	-31.68477	1.10296	-7.27833	18.11071	-0.87104	3.40599	12.94977	9.44000	15.96417	13.09720	0.00231	0.00119	0.00282	0.00007
518			5.17000	4.98213	1.06420	14.24107	0.69600	-0.02861	-0.02607	-0.07343	-0.01075	-0.01568	-0.01415	0.11447	0.23381	-7.27408	-7.59984	-31.16464	-0.85779	-0.44308	-0.02696	-0.04472	-0.04001	-0.00784	-0.90046	2.57305	8.37100	1.24875	-0.28843	-0.02199	0.12259	-0.01560	0.00440	-28.05783	2.55603	-29.90954	1.35224	-7.08875	16.16009	-0.01201	3.62832	12.62267	9.40127	16.00982	13.19923	0.00224	0.00119	0.00282	0.00004
519			5.18000	5.05247	0.81702	13.92659	0.71497	-0.02465	-0.02823	-0.08479	-0.00947	-0.01616	-0.01794	0.11336	0.25104	-7.32778	-7.62676	-30.99746	-0.85797	-0.45037	-0.02415	-0.04554	-0.03457	-0.00677	-0.96159	2.54527	8.48107	1.23363	-0.28901	-0.02276	0.11338	-0.01100	0.00419	-28.39850	1.70953	-28.23447	1.90792	-6.81965	15.39088	0.60681	3.52265	11.43623	9.36277	16.05778	13.30750	0.00219	0.00119	0.00282	0.00005
520			5.19000	5.12689	0.56798	13.62627	0.73239	-0.02480	-0.02912	-0.09378	-0.00963	-0.01639	-0.02088	0.11395	0.26808	-7.37909	-7.64605	-30.83158	-0.86113	-0.45963	-0.02232	-0.03347	-0.02977	-0.00644	-1.01512	2.52589	8.58124	1.22472	-0.29092	-0.02352	0.08593	-0.00717	0.00409	-28.65239	1.09131	-27.68276	2.51922	-5.92979	15.83376	1.28139	2.48659	10.45697	9.32366	16.09653	13.39461	0.00217	0.00119	0.00284	0.00008
521			5.20000	5.20518	0.31628	13.32397	0.74305	-0.02724	-0.02849	-0.10371	-0.01078	-0.01676	-0.02278	0.11653	0.27911	-7.41762	-7.65788	-30.65689	-0.86912	-0.46992	-0.02217	-0.00388	-0.02724	-0.00705	-1.05075	2.51352	8.67975	1.22931	-0.30044	-0.02384	0.03984	-0.00349	0.00425	-29.46973	0.55931	-29.08482	2.98152	-4.24140	17.78446	2.29171	0.44401	10.12894	9.28624	16.11693	13.43855	0.00218	0.00120	0.00286	0.00012
522			5.21000	5.29018	0.05512	12.99594	0.74714	-0.02708	-0.02544	-0.11823	-0.01121	-0.01674	-0.02178	0.12040	0.28472	-7.43394	-7.66488	-30.45827	-0.88385	-0.46906	-0.02647	0.03949	-0.02910	-0.01000	-1.06121	2.50886	8.78527	1.24641	-0.29912	-0.02027	-0.01352	0.00160	0.00388	-31.40706	-0.03812	-32.86827	3.23167	-2.23650	21.73741	3.70533	-1.93504	10.16076	9.25229	16.11412	13.42698	0.00221	0.00121	0.00287	0.00017
523			5.22000	5.38688	-0.22578	12.61682	0.74863	-0.02526	-0.01985	-0.14027	-0.01125	-0.01525	-0.01737	0.12323	0.28752	-7.42544	-7.67237	-30.21436	-0.89897	-0.45310	-0.03527	0.08786	-0.03644	-0.01665	-1.04795	2.51561	8.89934	1.26119	-0.27592	-0.01172	-0.05630	0.00817	0.00236	-34.60251	-0.89001	-38.82187	3.30178	-0.60137	27.79743	5.40688	-3.69679	10.00130	9.22044	16.08840	13.35850	0.00227	0.00121	0.00288	0.00023
524			5.23000	5.50113	-0.53592	12.16720	0.74542	-0.02281	-0.01388	-0.16929	-0.01108	-0.01253	-0.01257	0.12457	0.28665	-7.39578	-7.68640	-29.90508	-0.90881	-0.43184	-0.04490	0.13276	-0.04754	-0.02636	-1.02027	2.53860	9.01716	1.26974	-0.24703	-0.00256	-0.07621	0.01499	0.00052	-38.65199	-2.16222	-46.04978	3.21374	0.36903	35.07663	7.22612	-4.30739	9.47516	9.18909	16.04457	13.24187	0.00235	0.00122	0.00288	0.00027
525			5.24000	5.63739	-0.87935	11.64057	0.73752	-0.01945	-0.00758	-0.20179	-0.01021	-0.00782	-0.00868	0.12357	0.28325	-7.35021	-7.71097	-29.52493	-0.90811	-0.40760	-0.05463	0.16856	-0.05796	-0.03772	-0.98963	2.58099	9.13455	1.26361	-0.21477	0.00668	-0.07206	0.02023	-0.00135	-42.63659	-3.92717	-52.98106	2.89260	0.90349	41.66417	8.98967	-3.83287	8.84958	9.15992	15.99114	13.09544	0.00244	0.00123	0.00286	0.00029
526			5.25000	5.79698	-1.25085	11.05043	0.72995	-0.01645	-0.00090	-0.23320	-0.00903	-0.00101	-0.00713	0.12119	0.27892	-7.29213	-7.74686	-29.09206	-0.90131	-0.38931	-0.06403	0.19316	-0.06487	-0.04767	-0.96547	2.64251	9.25077	1.25037	-0.19023	0.01524	-0.05110	0.02354	-0.00306	-45.31311	-6.11158	-57.59195	2.18886	1.43473	45.33176	10.46601	-2.65551	8.43996	9.13731	15.93809	12.94307	0.00254	0.00123	0.00283	0.00025
527			5.26000	5.97688	-1.63435	10.43238	0.72170	-0.01217	0.00497	-0.25613	-0.00663	0.00558	-0.00802	0.11885	0.27290	-7.22302	-7.79218	-28.64641	-0.89388	-0.37782	-0.07228	0.20552	-0.06642	-0.05219	-0.95354	2.71888	9.36701	1.24165	-0.17483	0.02181	-0.02255	0.02499	-0.00439	-45.49064	-8.43803	-58.07502	1.03901	2.24821	44.49673	11.38085	-1.21617	8.38949	9.12416	15.89317	12.80717	0.00264	0.00123	0.00280	0.00019
528			5.27000	6.16934	-2.00510	9.83712	0.71165	-0.00824	0.00796	-0.26387	-0.00416	0.00824	-0.01171	0.11705	0.26610	-7.14440	-7.84279	-28.23813	-0.88489	-0.37602	-0.07655	0.20498	-0.06207	-0.04736	-0.95575	2.80243	9.48459	1.23815	-0.17244	0.02363	0.00512	0.02537	-0.00486	-42.51764	-10.47260	-53.67021	-0.37312	3.44974	38.86187	11.54238	0.04637	8.77098	9.11940	15.86055	12.70348	0.00273	0.00123	0.00277	0.00012
529			5.28000	6.36341	-2.33591	9.31538	0.70940	-0.00882	0.00628	-0.25656	-0.00378	0.00544	-0.01927	0.11541	0.26892	-7.05769	-7.89175	-27.91254	-0.87065	-0.39044	-0.07373	0.19394	-0.05181	-0.03335	-0.96994	2.88349	9.60593	1.22561	-0.18756	0.01896	0.02202	0.02525	-0.00410	-36.50677	-11.77358	-45.02262	-1.67791	5.10727	29.38240	10.96084	0.64481	9.68534	9.12013	15.84126	12.63966	0.00281	0.00123	0.00277	0.00005
530			5.29000	6.54666	-2.60324	8.90389	0.71397	-0.01287	0.00209	-0.23264	-0.00418	0.00135	-0.02764	0.11392	0.28556	-6.96303	-7.93003	-27.69998	-0.85014	-0.40722	-0.06713	0.17662	-0.03325	-0.01702	-0.98893	2.95250	9.73550	1.19664	-0.19784	0.01251	0.01950	0.02137	-0.00292	-28.11840	-11.99609	-33.77576	-2.52235	7.12849	17.81847	9.81710	0.20298	11.03206	9.12406	15.83405	12.61562	0.00287	0.00123	0.00278	-0.00001
531			5.30000	6.70600	-2.79026	8.61896	0.72114	-0.01818	-0.00231	-0.19037	-0.00368	-0.00096	-0.03361	0.11469	0.30446	-6.86140	-7.94938	-27.60982	-0.83909	-0.42177	-0.06105	0.15644	-0.00909	-0.00367	-1.00247	3.00266	9.87591	1.18250	-0.20275	0.00695	-0.00175	0.01492	-0.00172	-18.26977	-10.91098	-21.79749	-2.70437	8.96622	6.30985	8.30540	-1.19486	12.21897	9.12949	15.83617	12.62463	0.00291	0.00124	0.00282	-0.00005
532			5.31000	6.82802	-2.88890	8.45846	0.73035	-0.02302	-0.00746	-0.13119	-0.00175	-0.00146	-0.03680	0.11549	0.32286	-6.75936	-7.94629	-27.62784	-0.83172	-0.43087	-0.05463	0.12735	0.01450	0.00499	-1.00216	3.03189	10.02151	1.16923	-0.20523	0.00207	-0.03225	0.00812	-0.00051	-8.11030	-8.45985	-10.64360	-2.17905	9.68900	-3.07217	6.55299	-2.92767	12.33567	9.13495	15.84389	12.65462	0.00293	0.00125	0.00290	-0.00007
533			5.32000	6.90133	-2.90301	8.40622	0.73561	-0.02910	-0.01218	-0.06051	0.00104	-0.00021	-0.03472	0.11549	0.33729	-6.67080	-7.92344	-27.71930	-0.82496	-0.42466	-0.04947	0.08490	0.03075	0.00852	-0.98568	3.04314	10.15707	1.15284	-0.18916	-0.00029	-0.05697	0.00243	0.00006	0.93233	-4.90727	-1.55367	-0.93376	8.52786	-8.70610	4.63290	-4.13780	10.68910	9.14003	15.85267	12.68827	0.00292	0.00126	0.00301	-0.00006
534			5.33000	6.92105	-2.85047	8.43416	0.73498	-0.03439	-0.01475	0.00922	0.00389	0.00150	-0.02780	0.11721	0.34253	-6.61277	-7.88689	-27.83550	-0.83133	-0.40720	-0.04828	0.03173	0.03691	0.00823	-0.95827	3.04248	10.26230	1.16011	-0.15893	0.00008	-0.06548	-0.00046	-0.00001	7.43826	-0.88200	4.53400	1.00882	5.40068	-9.84902	2.66404	-4.19457	7.25422	9.14526	15.85809	12.70662	0.00290	0.00128	0.00314	-0.00004
535			5.34000	6.89187	-2.76022	8.50669	0.73206	-0.03483	-0.01536	0.06553	0.00506	0.00237	-0.01957	0.11821	0.34116	-6.59847	-7.84284	-27.92732	-0.84152	-0.38371	-0.04972	-0.02657	0.03496	0.00501	-0.92967	3.03710	10.32072	1.17046	-0.12564	0.00199	-0.05464	-0.00096	-0.00012	10.57759	2.88218	7.33622	3.36509	1.00932	-7.17791	0.88353	-3.09337	2.83804	9.15107	15.85937	12.69962	0.00286	0.00130	0.00328	-0.00001
536			5.35000	6.82594	-2.66384	8.59006	0.72949	-0.03466	-0.01546	0.10240	0.00466	0.00235	-0.01315	0.11791	0.33593	-6.63145	-7.79646	-27.96344	-0.84840	-0.36672	-0.05053	-0.08031	0.02907	0.00012	-0.90830	3.03267	10.32875	1.17357	-0.10762	0.00225	-0.03083	-0.00044	0.00005	10.49995	5.85074	7.46559	5.50523	-3.53680	-2.69154	-0.40065	-1.37305	-1.26579	9.15697	15.86215	12.67322	0.00281	0.00133	0.00345	0.00001
537			5.36000	6.73824	-2.58636	8.66171	0.72614	-0.03282	-0.01446	0.11936	0.00305	0.00169	-0.00865	0.11838	0.32878	-6.70509	-7.75288	-27.94067	-0.85796	-0.35524	-0.05224	-0.12206	0.02155	-0.00425	-0.89834	3.03283	10.29757	1.18262	-0.09901	0.00196	-0.00437	0.00041	0.00014	8.10157	7.76831	6.01290	6.78303	-7.24227	1.35219	-0.96282	0.31005	-3.90065	9.16116	15.87625	12.64415	0.00278	0.00138	0.00362	0.00002
538			5.37000	6.64308	-2.54224	8.71098	0.72355	-0.02905	-0.01127	0.11969	0.00108	0.00079	-0.00570	0.11894	0.32125	-6.80597	-7.71650	-27.87809	-0.86837	-0.34634	-0.05621	-0.14724	0.01408	-0.00688	-0.89980	3.03866	10.24838	1.19288	-0.09247	0.00341	0.01736	0.00119	0.00028	4.55557	8.59963	3.97916	6.89168	-9.47336	3.43582	-0.78841	1.48230	-4.45143	9.16132	15.91093	12.63037	0.00277	0.00145	0.00381	0.00001
539			5.38000	6.55203	-2.53463	8.73667	0.72215	-0.02757	-0.00782	0.10912	-0.00042	0.00022	-0.00561	0.11929	0.31291	-6.91752	-7.69000	-27.80558	-0.87561	-0.34902	-0.05915	-0.15385	0.00797	-0.00658	-0.91011	3.04901	10.20517	1.20114	-0.10281	0.00380	0.02992	0.00195	0.00020	1.08079	8.51660	2.15845	5.83557	-10.02750	3.00445	-0.04295	1.92642	-2.95385	9.15748	15.97036	12.64589	0.00279	0.00153	0.00399	-0.00002
540			5.39000	6.47144	-2.55580	8.74529	0.71891	-0.02588	-0.00507	0.09379	-0.00130	0.00003	-0.00721	0.11944	0.30408	-7.02397	-7.67524	-27.75363	-0.87917	-0.35568	-0.06087	-0.14357	0.00306	-0.00327	-0.92512	3.06134	10.18791	1.20632	-0.11885	0.00350	0.03166	0.00250	-0.00001	-1.30985	7.81955	1.16016	3.84365	-9.07667	0.33006	1.00474	1.64713	-0.02343	9.15157	16.05239	12.69913	0.00283	0.00162	0.00417	-0.00007
541			5.40000	6.40306	-2.59106	8.74878	0.71524	-0.02367	-0.00164	0.07895	-0.00144	0.00001	-0.00816	0.12028	0.29536	-7.11274	-7.67278	-27.74511	-0.88577	-0.35975	-0.06417	-0.12116	-0.00036	0.00210	-0.94029	3.07310	10.20727	1.21867	-0.12534	0.00530	0.02386	0.00251	-0.00034	-2.09465	6.78814	1.35768	1.35460	-7.00295	-3.74891	2.08785	0.83243	3.36150	9.14593	16.14939	12.79072	0.00289	0.00171	0.00431	-0.00012
542			5.41000	6.34570	-2.62411	8.76148	0.70939	-0.02026	0.00075	0.06735	-0.00099	-0.00003	-0.00870	0.12136	0.28689	-7.17574	-7.68107	-27.79094	-0.89205	-0.36086	-0.06699	-0.09113	-0.00160	0.00853	-0.95157	3.08310	10.26261	1.23322	-0.12517	0.00726	0.00886	0.00222	-0.00086	-1.28969	5.65430	2.90325	-1.08681	-4.29946	-8.23970	2.96479	-0.24795	6.17477	9.14217	16.24919	12.91031	0.00294	0.00177	0.00442	-0.00016
543			5.42000	6.29653	-2.64169	8.79811	0.70327	-0.02023	0.00012	0.05990	-0.00042	-0.00001	-0.00989	0.12127	0.27918	-7.21034	-7.69607	-27.89057	-0.89105	-0.36627	-0.06568	-0.05824	0.00003	0.01383	-0.95582	3.09120	10.34309	1.23876	-0.13111	0.00603	-0.01029	0.00200	-0.00089	0.67324	4.56650	5.63379	-2.93276	-1.44406	-12.19952	3.42594	-1.33729	7.63997	9.14097	16.33583	13.03505	0.00298	0.00181	0.00448	-0.00017
544			5.43000	6.25305	-2.63634	8.86904	0.70070	-0.01971	-0.00088	0.05522	0.00025	0.00014	-0.01101	0.12005	0.27282	-7.21827	-7.71123	-28.03247	-0.88823	-0.37152	-0.06399	-0.02689	0.00514	0.01686	-0.95115	3.09777	10.43153	1.24010	-0.13606	0.00497	-0.02991	0.00174	-0.00071	3.10626	3.55323	8.96261	-3.71519	1.19904	-14.71075	3.33557	-2.22536	7.36468	9.14274	16.39374	13.13682	0.00300	0.00182	0.00449	-0.00014
545			5.44000	6.21441	-2.60757	8.97641	0.70135	-0.01986	-0.00286	0.05130	0.00085	0.00063	-0.01204	0.11797	0.27060	-7.20420	-7.71825	-28.19492	-0.88186	-0.37574	-0.06103	0.00021	0.01307	0.01674	-0.93710	3.10313	10.50832	1.23332	-0.13938	0.00322	-0.04682	0.00141	-0.00035	5.33477	2.62460	12.14952	-3.27280	3.32178	-15.13797	2.66589	-2.78634	5.37487	9.14770	16.41380	13.19521	0.00300	0.00180	0.00446	-0.00008
546			5.45000	6.18037	-2.56007	9.11494	0.70271	-0.02112	-0.00512	0.04773	0.00136	0.00137	-0.01217	0.11599	0.27263	-7.17508	-7.71107	-28.35216	-0.87352	-0.37616	-0.05776	0.01984	0.02112	0.01401	-0.91439	3.10734	10.55629	1.22181	-0.13747	0.00137	-0.05869	0.00100	-0.00007	6.94282	1.87450	14.59197	-1.90295	4.61190	-13.42561	1.54422	-2.97197	2.10878	9.15527	16.39726	13.20493	0.00297	0.00174	0.00438	-0.00003
547			5.46000	6.14983	-2.50095	9.27408	0.70609	-0.02463	-0.00735	0.04516	0.00190	0.00214	-0.01125	0.11456	0.27628	-7.13975	-7.68912	-28.48128	-0.86712	-0.37571	-0.05454	0.03017	0.02604	0.00969	-0.88512	3.11060	10.56480	1.21250	-0.13467	-0.00089	-0.06484	0.00062	-0.00002	7.82797	1.39909	15.77576	-0.19365	4.87298	-9.98240	0.21271	-2.82375	-1.71296	9.16445	16.35306	13.17401	0.00293	0.00168	0.00427	0.00001
548			5.47000	6.12117	-2.43646	9.43804	0.70862	-0.02948	-0.00895	0.04333	0.00244	0.00254	-0.01009	0.11418	0.27863	-7.10657	-7.65760	-28.56602	-0.86378	-0.37750	-0.05177	0.03223	0.02570	0.00480	-0.85179	3.11303	10.53190	1.21010	-0.13850	-0.00376	-0.06703	0.00040	-0.00033	8.03810	1.20798	15.25240	1.27860	4.15906	-5.39693	-1.02786	-2.49704	-5.31635	9.17461	16.29366	13.11875	0.00287	0.00161	0.00414	0.00003
549			5.48000	6.09309	-2.37204	9.58734	0.70750	-0.03134	-0.00859	0.04055	0.00253	0.00207	-0.00677	0.11526	0.27855	-7.08148	-7.62489	-28.59751	-0.86855	-0.36998	-0.05272	0.02930	0.01930	0.00003	-0.81616	3.11540	10.46380	1.22149	-0.12789	-0.00398	-0.06767	0.00035	-0.00055	7.46639	1.20795	12.84140	2.20739	2.77683	-0.29878	-1.90346	-2.16376	-8.02421	9.18554	16.23056	13.05696	0.00281	0.00155	0.00400	0.00003
550			5.49000	6.06647	-2.31529	9.70255	0.70786	-0.03043	-0.00716	0.03429	0.00201	0.00120	-0.00296	0.11625	0.27777	-7.06682	-7.59836	-28.57420	-0.87754	-0.35844	-0.05581	0.02483	0.01000	-0.00479	-0.77969	3.11844	10.37350	1.23601	-0.11017	-0.00239	-0.06716	0.00041	-0.00039	5.85200	1.20542	8.84583	2.61619	1.19872	4.59037	-2.27345	-1.93552	-9.33150	9.19647	16.17200	13.00205	0.00274	0.00149	0.00388	0.00002
551			5.50000	6.04501	-2.27635	9.77009	0.70478	-0.02966	-0.00715	0.02284	0.00110	0.00057	-0.00137	0.11631	0.27588	-7.06154	-7.58106	-28.50304	-0.87892	-0.35197	-0.05635	0.02031	0.00151	-0.00844	-0.74377	3.12225	10.27786	1.23898	-0.10514	-0.00314	-0.06510	0.00047	-0.00049	3.21467	1.03167	4.19569	2.63671	-0.13438	8.27755	-2.14914	-1.86900	-9.00944	9.20409	16.12252	12.96161	0.00266	0.00143	0.00378	0.00003
552			5.51000	6.03280	-2.26321	9.78928	0.70019	-0.02953	-0.00766	0.00861	-0.00003	0.00002	-0.00131	0.11637	0.27384	-7.06294	-7.57238	-28.40294	-0.87723	-0.34985	-0.05581	0.01448	-0.00430	-0.00965	-0.70969	3.12587	10.19426	1.23765	-0.10743	-0.00481	-0.06253	0.00034	-0.00059	0.10811	0.68790	0.21361	2.29149	-1.01635	9.65889	-1.65139	-1.99038	-7.15381	9.20243	16.08218	12.93248	0.00259	0.00139	0.00369	0.00008
553			5.52000	6.03106	-2.27732	9.77365	0.69800	-0.03035	-0.00767	-0.00421	-0.00120	-0.00034	-0.00234	0.11720	0.27119	-7.06899	-7.57067	-28.30289	-0.87931	-0.35409	-0.05570	0.00505	-0.00710	-0.00820	-0.67819	3.12766	10.13707	1.24334	-0.11689	-0.00624	-0.06031	-0.00014	-0.00044	-2.67854	0.30190	-2.06047	1.56871	-1.48537	8.23661	-0.98917	-2.26819	-4.20578	9.18550	16.04740	12.90229	0.00251	0.00134	0.00362	0.00015
554			5.53000	6.03790	-2.31348	9.74419	0.69622	-0.03162	-0.00693	-0.01293	-0.00216	-0.00038	-0.00445	0.11809	0.26930	-7.07897	-7.57443	-28.23128	-0.88016	-0.36192	-0.05589	-0.00811	-0.00745	-0.00460	-0.64972	3.12543	10.11393	1.24790	-0.13045	-0.00684	-0.05675	-0.00117	-0.00007	-4.52360	-0.03422	-2.39161	0.56784	-1.66788	4.56474	-0.40203	-2.56080	-0.85260	9.15238	16.01598	12.86076	0.00243	0.00130	0.00356	0.00022
555			5.54000	6.05016	-2.36179	9.71989	0.69336	-0.03262	-0.00544	-0.01712	-0.00265	-0.00020	-0.00671	0.11911	0.26836	-7.09240	-7.58245	-28.20547	-0.88019	-0.36889	-0.05680	-0.02251	-0.00607	-0.00009	-0.62539	3.11751	10.12441	1.25261	-0.14044	-0.00609	-0.04955	-0.00264	0.00025	-5.14304	-0.31695	-1.30311	-0.46213	-1.68136	-0.05154	-0.05781	-2.66433	2.19193	9.10866	15.99053	12.80869	0.00237	0.00127	0.00351	0.00024
556			5.55000	6.06486	-2.41066	9.71169	0.69317	-0.03449	-0.00395	-0.01726	-0.00265	-0.00002	-0.00885	0.12040	0.26918	-7.10881	-7.59292	-28.22713	-0.88236	-0.37690	-0.05777	-0.03653	-0.00346	0.00413	-0.60696	3.10341	10.16115	1.26098	-0.14755	-0.00485	-0.03665	-0.00425	0.00038	-4.58728	-0.52928	0.44595	-1.19261	-1.68250	-4.29334	-0.03544	-2.40436	4.40118	9.06420	15.97649	12.75302	0.00232	0.00125	0.00348	0.00022
557			5.56000	6.07886	-2.45001	9.72332	0.69135	-0.03466	-0.00359	-0.01277	-0.00199	0.00012	-0.01108	0.12090	0.27110	-7.12917	-7.60304	-28.28617	-0.88001	-0.38215	-0.05740	-0.05159	0.00019	0.00712	-0.59687	3.08357	10.21286	1.26156	-0.15261	-0.00424	-0.01636	-0.00575	0.00039	-3.05921	-0.56849	2.48554	-1.40071	-1.91163	-7.49799	-0.35240	-1.67756	5.50238	9.02845	15.97709	12.69664	0.00229	0.00124	0.00347	0.00018
558			5.57000	6.08802	-2.47200	9.75791	0.69171	-0.03642	-0.00510	-0.00260	-0.00099	0.00042	-0.01273	0.12115	0.27682	-7.15714	-7.61002	-28.36956	-0.87576	-0.38591	-0.05498	-0.07105	0.00441	0.00862	-0.59777	3.05910	10.26666	1.25596	-0.15347	-0.00491	0.00991	-0.00689	0.00042	-0.74050	-0.30908	4.94528	-1.10091	-2.59401	-9.73842	-0.98995	-0.51826	5.42931	9.00663	15.99151	12.63654	0.00228	0.00126	0.00347	0.00013
559			5.58000	6.08738	-2.47083	9.82133	0.69914	-0.03853	-0.00764	0.01357	0.00038	0.00109	-0.01394	0.12030	0.28846	-7.19810	-7.61244	-28.46772	-0.86953	-0.38769	-0.05150	-0.09644	0.00867	0.00910	-0.61110	3.03109	10.31023	1.23781	-0.14862	-0.00552	0.03762	-0.00747	0.00033	2.16153	0.28947	8.01723	-0.45951	-3.79077	-11.40005	-1.87239	0.88182	4.30211	8.99930	16.01716	12.57462	0.00231	0.00129	0.00346	0.00007
560			5.59000	6.07273	-2.44322	9.92020	0.70747	-0.04072	-0.00983	0.03383	0.00202	0.00210	-0.01469	0.11850	0.30036	-7.25695	-7.60996	-28.57550	-0.86014	-0.38806	-0.04797	-0.12469	0.01271	0.00915	-0.63615	3.00078	10.33386	1.21019	-0.14328	-0.00579	0.06007	-0.00769	0.00011	5.35216	1.10049	11.61344	0.32111	-5.28503	-12.79984	-2.85790	2.20629	2.40729	9.00377	16.05205	12.52560	0.00236	0.00132	0.00345	0.00000
561			5.60000	6.04262	-2.38852	10.05842	0.71111	-0.04357	-0.01117	0.05344	0.00388	0.00318	-0.01462	0.11825	0.30670	-7.33461	-7.60280	-28.69120	-0.85606	-0.38970	-0.04529	-0.14979	0.01653	0.00917	-0.66913	2.96934	10.33229	1.19586	-0.14233	-0.00650	0.07167	-0.00797	-0.00016	8.54247	1.83049	15.30577	1.03889	-6.60200	-14.01315	-3.81793	3.07213	0.14264	9.01570	16.09375	12.50967	0.00242	0.00136	0.00343	-0.00006
562			5.61000	5.99959	-2.30736	10.23408	0.71102	-0.04574	-0.01101	0.06677	0.00588	0.00381	-0.01318	0.11992	0.30664	-7.42589	-7.59136	-28.81397	-0.86151	-0.39046	-0.04487	-0.16402	0.01984	0.00951	-0.70333	2.93698	10.30505	1.20165	-0.14101	-0.00653	0.06857	-0.00823	-0.00043	11.52597	2.11222	18.41624	1.51696	-7.19108	-14.86013	-4.64898	3.17697	-2.07132	9.02969	16.13901	12.54074	0.00250	0.00138	0.00340	-0.00012
563			5.62000	5.95016	-2.20062	10.43779	0.70702	-0.04619	-0.00956	0.06966	0.00772	0.00370	-0.01157	0.12235	0.30227	-7.51968	-7.57641	-28.94168	-0.87016	-0.39099	-0.04598	-0.15921	0.02206	0.00994	-0.73062	2.90342	10.25618	1.21637	-0.14349	-0.00596	0.04879	-0.00879	-0.00058	14.09646	1.68974	20.35877	1.60516	-6.66269	-15.06510	-5.27013	2.42234	-3.91356	9.04105	16.18429	12.61764	0.00258	0.00140	0.00339	-0.00015
564			5.63000	5.90279	-2.07091	10.65601	0.69995	-0.04866	-0.00834	0.06259	0.00979	0.00340	-0.01021	0.12438	0.29783	-7.60174	-7.55965	-29.07039	-0.87360	-0.39242	-0.04619	-0.13314	0.02223	0.01003	-0.74356	2.86819	10.19204	1.22519	-0.15040	-0.00609	0.01467	-0.00974	-0.00072	16.04586	0.63574	21.14855	1.14183	-5.02961	-14.66570	-5.65410	0.95468	-5.21695	9.04673	16.22591	12.72232	0.00265	0.00140	0.00338	-0.00015
565			5.64000	5.86359	-1.92333	10.87929	0.69172	-0.05118	-0.00751	0.05067	0.01156	0.00313	-0.00857	0.12544	0.29306	-7.66042	-7.54495	-29.19924	-0.87296	-0.39143	-0.04610	-0.09421	0.01948	0.01025	-0.73751	2.83093	10.11964	1.22834	-0.15487	-0.00621	-0.02572	-0.01055	-0.00078	17.27931	-0.65656	21.35362	0.03414	-2.73752	-14.18816	-5.78882	-0.86355	-5.90871	9.04666	16.26105	12.82758	0.00270	0.00141	0.00338	-0.00012
566			5.65000	5.83389	-1.76471	11.10480	0.68106	-0.05208	-0.00672	0.03882	0.01242	0.00283	-0.00633	0.12618	0.28705	-7.69093	-7.53708	-29.33289	-0.87137	-0.38573	-0.04676	-0.05389	0.01456	0.01113	-0.71234	2.79201	10.04595	1.23293	-0.15121	-0.00558	-0.06298	-0.01060	-0.00068	17.79165	-1.78810	21.40758	-1.54379	-0.34821	-14.16262	-5.65901	-2.59782	-5.94517	9.04339	16.28825	12.91145	0.00273	0.00142	0.00341	-0.00007
567			5.66000	5.81221	-1.60257	11.33123	0.66978	-0.05317	-0.00598	0.02921	0.01266	0.00251	-0.00455	0.12626	0.28140	-7.69476	-7.53854	-29.47763	-0.86615	-0.38017	-0.04730	-0.01980	0.00973	0.01237	-0.67205	2.75238	9.97788	1.23416	-0.14606	-0.00480	-0.08909	-0.01023	-0.00052	17.57603	-2.57267	21.29555	-3.16717	1.74280	-14.67215	-5.28860	-3.88055	-5.35735	9.04021	16.30541	12.96196	0.00275	0.00145	0.00346	-0.00003
568			5.67000	5.79656	-1.44469	11.55521	0.66091	-0.05470	-0.00581	0.02198	0.01236	0.00237	-0.00382	0.12537	0.27764	-7.67729	-7.54811	-29.63639	-0.85707	-0.37727	-0.04683	0.00429	0.00671	0.01331	-0.62361	2.71317	9.92077	1.22876	-0.14328	-0.00450	-0.09898	-0.00978	-0.00039	16.67160	-2.99121	20.79360	-4.37992	3.31270	-15.36232	-4.78512	-4.47519	-4.35467	9.03871	16.30911	12.97691	0.00274	0.00147	0.00354	0.00000
569			5.68000	5.78526	-1.29760	11.77098	0.65709	-0.05569	-0.00585	0.01574	0.01143	0.00224	-0.00402	0.12464	0.27756	-7.64590	-7.56180	-29.80589	-0.85015	-0.37726	-0.04626	0.01906	0.00637	0.01351	-0.57494	2.67528	9.87632	1.22453	-0.14139	-0.00404	-0.09340	-0.00916	-0.00028	15.16038	-3.15721	19.53751	-4.80858	4.30678	-15.52486	-4.28478	-4.33905	-3.32066	9.03899	16.29848	12.96547	0.00268	0.00147	0.00363	0.00002
570			5.69000	5.77855	-1.16644	11.96815	0.65965	-0.05896	-0.00687	0.00802	0.01052	0.00229	-0.00571	0.12422	0.28058	-7.60723	-7.57344	-29.97365	-0.84530	-0.38595	-0.04393	0.02861	0.00876	0.01187	-0.53252	2.63971	9.84163	1.22196	-0.15000	-0.00536	-0.07685	-0.00882	-0.00030	13.06050	-3.25826	17.00114	-4.24939	4.81335	-14.28006	-3.82892	-3.61708	-2.66004	9.03852	16.27824	12.94520	0.00260	0.00146	0.00370	0.00003
571			5.70000	5.77875	-1.05571	12.13076	0.66401	-0.06148	-0.00819	-0.00235	0.00904	0.00209	-0.00808	0.12349	0.28405	-7.56587	-7.57698	-30.11898	-0.83974	-0.39690	-0.04095	0.03611	0.01251	0.00867	-0.49986	2.60854	9.81082	1.21607	-0.16427	-0.00743	-0.05554	-0.00810	-0.00040	10.38421	-3.36712	12.88057	-2.82953	4.89668	-11.15067	-3.37438	-2.58439	-2.53902	9.03277	16.25696	12.93302	0.00255	0.00143	0.00373	0.00005
572			5.71000	5.78777	-0.96944	12.24243	0.66624	-0.06242	-0.00710	-0.01346	0.00685	0.00109	-0.00853	0.12346	0.28639	-7.52538	-7.56955	-30.22093	-0.83789	-0.40023	-0.04151	0.04183	0.01494	0.00512	-0.47733	2.58377	9.77882	1.21535	-0.16674	-0.00622	-0.03607	-0.00627	-0.00036	7.14653	-3.32401	7.45098	-0.99589	4.52154	-6.42141	-2.88458	-1.56509	-2.75401	9.01917	16.24188	12.94118	0.00252	0.00141	0.00368	0.00005
573			5.72000	5.80474	-0.91302	12.29251	0.66652	-0.06458	-0.00537	-0.02181	0.00407	0.00022	-0.00750	0.12336	0.28633	-7.48931	-7.55307	-30.26594	-0.83637	-0.39990	-0.04302	0.04445	0.01389	0.00098	-0.46288	2.56602	9.74459	1.21468	-0.16524	-0.00430	-0.02301	-0.00431	-0.00025	3.35786	-2.86244	1.54147	0.66812	3.68162	-0.96666	-2.34704	-0.85644	-2.92455	8.99993	16.23515	12.97339	0.00253	0.00138	0.00358	0.00003
574			5.73000	5.82593	-0.89294	12.28087	0.66326	-0.06527	-0.00446	-0.02507	0.00041	-0.00029	-0.00710	0.12332	0.28231	-7.46037	-7.53349	-30.25229	-0.83472	-0.40118	-0.04353	0.04341	0.00867	-0.00300	-0.45258	2.55443	9.71103	1.21544	-0.17294	-0.00419	-0.01947	-0.00290	-0.00022	-0.81931	-1.87358	-3.85903	1.67736	2.50778	4.11669	-1.75790	-0.65692	-2.74198	8.98098	16.23384	13.02197	0.00254	0.00134	0.00343	0.00000
575			5.74000	5.84686	-0.91361	12.21666	0.65913	-0.06377	-0.00285	-0.02472	-0.00355	-0.00044	-0.00572	0.12474	0.27698	-7.43967	-7.51823	-30.19008	-0.84137	-0.39803	-0.04624	0.04099	0.00059	-0.00630	-0.44179	2.54727	9.68347	1.22967	-0.17225	-0.00251	-0.02594	-0.00178	-0.00010	-5.01535	-0.60881	-8.11902	1.89664	1.33151	7.96410	-1.11081	-0.99917	-2.07054	8.96969	16.23501	13.07402	0.00255	0.00130	0.00328	-0.00004
576			5.75000	5.86615	-0.97418	12.11313	0.65842	-0.06046	-0.00068	-0.02530	-0.00679	-0.00015	-0.00392	0.12589	0.27306	-7.42496	-7.51156	-30.09628	-0.85117	-0.39110	-0.05051	0.04147	-0.00691	-0.00869	-0.42648	2.54289	9.66751	1.24446	-0.16207	0.00109	-0.04048	-0.00104	0.00001	-8.72455	0.39732	-11.07667	1.54412	0.65059	10.16120	-0.40480	-1.78485	-0.93014	8.96990	16.23855	13.11870	0.00256	0.00126	0.00313	-0.00007
577			5.76000	5.88683	-1.06695	11.98395	0.65914	-0.05719	-0.00020	-0.02969	-0.00870	-0.00005	-0.00453	0.12502	0.27086	-7.40998	-7.51279	-29.99019	-0.85151	-0.38954	-0.05176	0.04789	-0.01122	-0.00900	-0.40382	2.54001	9.66785	1.24128	-0.16354	0.00234	-0.05930	-0.00077	-0.00004	-11.32332	0.71436	-12.67048	0.88298	0.83972	10.52958	0.30034	-2.84212	0.50607	8.97859	16.24545	13.14811	0.00258	0.00123	0.00300	-0.00007
578			5.77000	5.91273	-1.17704	11.84495	0.66087	-0.05591	0.00010	-0.03640	-0.00921	0.00002	-0.00618	0.12387	0.27151	-7.38712	-7.51859	-29.89269	-0.84789	-0.39141	-0.05217	0.05908	-0.01198	-0.00735	-0.37256	2.53736	9.68603	1.23233	-0.16897	0.00318	-0.07784	-0.00087	-0.00014	-12.18058	0.31998	-12.72040	-0.00493	1.84330	8.98703	0.86703	-3.91780	1.90811	8.98874	16.25594	13.15969	0.00260	0.00122	0.00290	-0.00004
579			5.78000	5.94442	-1.28468	11.71422	0.66225	-0.05355	0.00101	-0.04125	-0.00790	0.00022	-0.00793	0.12356	0.27324	-7.35186	-7.52680	-29.82416	-0.84703	-0.39276	-0.05365	0.07006	-0.01038	-0.00425	-0.33370	2.53376	9.71907	1.23068	-0.17186	0.00495	-0.09139	-0.00135	-0.00032	-11.04535	-0.47109	-11.16360	-1.09795	3.20732	5.81872	1.13157	-4.70571	2.90202	8.99533	16.26928	13.15699	0.00259	0.00121	0.00285	-0.00001
580			5.79000	5.97888	-1.37166	11.60875	0.66573	-0.05133	0.00192	-0.04120	-0.00555	0.00031	-0.01091	0.12344	0.27678	-7.30474	-7.53700	-29.79798	-0.84626	-0.39938	-0.05461	0.07515	-0.00803	-0.00027	-0.29071	2.52795	9.75964	1.23103	-0.18188	0.00607	-0.09514	-0.00228	-0.00042	-8.31348	-1.25750	-8.24235	-2.20825	4.35897	1.84912	0.97216	-4.94590	3.17753	8.99809	16.28530	13.14806	0.00257	0.00121	0.00285	-0.00000
581			5.80000	6.01127	-1.42732	11.54076	0.67136	-0.05265	0.00081	-0.03549	-0.00310	0.00007	-0.01422	0.12251	0.28344	-7.25125	-7.54894	-29.81544	-0.84061	-0.40893	-0.05258	0.07040	-0.00527	0.00321	-0.24860	2.51903	9.79751	1.22300	-0.19286	0.00486	-0.08603	-0.00352	-0.00027	-4.78781	-1.75409	-4.52451	-2.96275	4.85520	-1.86605	0.38165	-4.50541	2.59963	9.00050	16.30439	13.14372	0.00257	0.00123	0.00288	-0.00002
582			5.81000	6.03717	-1.44938	11.51451	0.67750	-0.05490	-0.00166	-0.02528	-0.00057	-0.00002	-0.01652	0.12149	0.29037	-7.19982	-7.56049	-29.86619	-0.83547	-0.41616	-0.04930	0.05566	-0.00148	0.00511	-0.21286	2.50676	9.82242	1.21511	-0.19725	0.00263	-0.06538	-0.00478	-0.00007	-1.20771	-1.87428	-0.77804	-3.00476	4.51469	-4.52404	-0.54977	-3.41467	1.28667	9.00676	16.32511	13.14922	0.00258	0.00125	0.00293	-0.00005
583			5.82000	6.05367	-1.44076	11.52589	0.68338	-0.05743	-0.00451	-0.01249	0.00185	0.00022	-0.01752	0.12029	0.29578	-7.15933	-7.56788	-29.93379	-0.83106	-0.42038	-0.04579	0.03259	0.00372	0.00543	-0.18823	2.49112	9.82698	1.20699	-0.19636	0.00023	-0.03638	-0.00596	0.00000	1.97994	-1.66551	2.36774	-2.23642	3.41094	-5.90135	-1.68227	-1.86085	-0.42594	9.01820	16.34295	13.15886	0.00261	0.00127	0.00298	-0.00007
584			5.83000	6.05939	-1.40673	11.56613	0.68408	-0.05892	-0.00685	0.00054	0.00389	0.00064	-0.01702	0.11908	0.29729	-7.13680	-7.56737	-30.00346	-0.82616	-0.41866	-0.04305	0.00470	0.01035	0.00481	-0.17772	2.47202	9.80861	1.19858	-0.18975	-0.00146	-0.00365	-0.00701	-0.00007	4.51937	-1.25982	4.62199	-0.80399	1.82947	-6.25319	-2.86572	-0.11625	-2.10998	9.03316	16.35440	13.16110	0.00263	0.00128	0.00303	-0.00006
585			5.84000	6.05517	-1.35418	11.62518	0.68171	-0.06037	-0.00902	0.01106	0.00545	0.00111	-0.01587	0.11892	0.29491	-7.13546	-7.55568	-30.06550	-0.82506	-0.41680	-0.04053	-0.02294	0.01817	0.00378	-0.18228	2.44899	9.76962	1.19768	-0.18679	-0.00357	0.02752	-0.00830	-0.00029	6.33438	-0.85899	6.03705	0.99571	0.18921	-6.02328	-3.97924	1.51078	-3.43161	9.04773	16.35953	13.14790	0.00264	0.00128	0.00306	-0.00002
586			5.85000	6.04384	-1.28904	11.69549	0.67836	-0.06105	-0.01031	0.01786	0.00668	0.00148	-0.01444	0.11956	0.29094	-7.15378	-7.53107	-30.11665	-0.82699	-0.41473	-0.03899	-0.04530	0.02605	0.00300	-0.20007	2.42140	9.71525	1.20036	-0.18700	-0.00500	0.05168	-0.00993	-0.00051	7.72394	-0.65233	7.02614	2.67751	-1.07434	-5.82574	-4.93473	2.71498	-4.21665	9.05650	16.36072	13.11682	0.00263	0.00129	0.00309	0.00004
587			5.86000	6.02836	-1.21211	11.77584	0.67264	-0.06121	-0.01068	0.02152	0.00810	0.00179	-0.01239	0.12096	0.28724	-7.18547	-7.49526	-30.16285	-0.82978	-0.40936	-0.03859	-0.05786	0.03247	0.00303	-0.22667	2.38855	9.65241	1.20316	-0.18353	-0.00514	0.06313	-0.01156	-0.00056	9.28140	-0.75907	8.14025	3.72353	-1.57132	-6.36940	-5.66487	3.21373	-4.38179	9.05377	16.36078	13.07073	0.00261	0.00129	0.00312	0.00011
588			5.87000	6.01085	-1.11808	11.87053	0.66812	-0.06325	-0.01116	0.02278	0.01061	0.00224	-0.01026	0.12304	0.28421	-7.22043	-7.45216	-30.21827	-0.83464	-0.40591	-0.03797	-0.05743	0.03768	0.00408	-0.25495	2.34972	9.58907	1.20890	-0.18095	-0.00540	0.05788	-0.01336	-0.00056	11.56376	-1.27822	9.64826	3.89360	-1.01118	-8.09440	-6.12495	2.81645	-3.93175	9.03713	16.36202	13.01658	0.00259	0.00131	0.00316	0.00017
589			5.88000	5.99329	-0.99692	11.98455	0.66271	-0.06535	-0.01193	0.02127	0.01451	0.00288	-0.00907	0.12472	0.28093	-7.24660	-7.40518	-30.29947	-0.83632	-0.40513	-0.03648	-0.04233	0.04262	0.00590	-0.27663	2.30446	9.53280	1.21090	-0.18415	-0.00628	0.03630	-0.01558	-0.00055	14.89889	-2.32384	11.39151	3.29098	0.69594	-10.92901	-6.30821	1.59396	-3.03083	9.00945	16.36610	12.96708	0.00256	0.00135	0.00324	0.00018
590			5.89000	5.97827	-0.83619	12.11964	0.65556	-0.06820	-0.01285	0.01630	0.02013	0.00366	-0.00826	0.12609	0.27779	-7.25254	-7.35595	-30.41915	-0.83489	-0.40527	-0.03446	-0.01463	0.04763	0.00793	-0.28525	2.25328	9.48835	1.21146	-0.18923	-0.00727	0.00501	-0.01759	-0.00049	19.21401	-3.94053	13.01892	2.22281	3.32623	-14.28956	-6.25833	-0.07663	-2.07880	8.97824	16.37427	12.93914	0.00255	0.00139	0.00336	0.00014
591			5.90000	5.96883	-0.62648	12.27378	0.65034	-0.07312	-0.01479	0.00821	0.02752	0.00480	-0.00794	0.12733	0.27684	-7.23071	-7.30486	-30.58037	-0.83247	-0.40907	-0.03103	0.01893	0.05248	0.00913	-0.27829	2.19834	9.45455	1.21366	-0.19823	-0.00936	-0.02465	-0.01902	-0.00052	23.85628	-5.95310	14.37273	1.05213	6.26844	-17.30339	-6.06426	-1.56549	-1.62222	8.95151	16.38633	12.94524	0.00254	0.00144	0.00351	0.00007
592			5.91000	5.96713	-0.36854	12.44454	0.64581	-0.07871	-0.01773	-0.00105	0.03520	0.00639	-0.00746	0.12746	0.27834	-7.18124	-7.25248	-30.77494	-0.82544	-0.41117	-0.02648	0.04758	0.05518	0.00892	-0.25949	2.14361	9.42370	1.21002	-0.20373	-0.01193	-0.03947	-0.01866	-0.00073	27.85866	-7.94923	15.60855	0.08873	8.63326	-19.19730	-5.84506	-2.18262	-2.09956	8.93305	16.39827	12.98178	0.00254	0.00148	0.00366	0.00001
593			5.92000	5.97278	-0.07388	12.63127	0.64232	-0.08311	-0.02006	-0.00822	0.04105	0.00791	-0.00614	0.12717	0.28037	-7.11344	-7.20055	-30.98609	-0.81893	-0.40946	-0.02318	0.05997	0.05406	0.00810	-0.23827	2.09371	9.38386	1.20857	-0.20187	-0.01313	-0.02975	-0.01611	-0.00116	30.56332	-9.46152	16.96533	-0.46523	9.53131	-19.61839	-5.73280	-1.43542	-3.67488	8.92149	16.40307	13.02944	0.00258	0.00152	0.00382	-0.00001
594			5.93000	5.98213	0.24138	12.83487	0.63964	-0.08862	-0.02174	-0.01019	0.04554	0.00928	-0.00409	0.12597	0.28300	-7.04473	-7.15195	-31.19445	-0.80929	-0.40499	-0.02060	0.04805	0.04897	0.00685	-0.22757	2.05261	9.32216	1.20204	-0.19340	-0.01338	0.00790	-0.01202	-0.00182	31.90769	-10.16803	18.55006	-0.53298	8.41420	-18.73888	-5.81311	0.81565	-6.23721	8.91398	16.39438	13.06495	0.00262	0.00155	0.00395	0.00000
595			5.94000	5.98915	0.56269	13.05635	0.63719	-0.09061	-0.02317	-0.00564	0.04643	0.01061	-0.00213	0.12373	0.28432	-6.99581	-7.10977	-31.38419	-0.79840	-0.39712	-0.01864	0.01222	0.04096	0.00550	-0.24020	2.02312	9.22786	1.19091	-0.18074	-0.01329	0.06759	-0.00758	-0.00262	32.23182	-10.00988	20.28983	-0.16065	5.37008	-17.10196	-6.12195	4.25876	-9.41934	8.90722	16.36962	13.07313	0.00267	0.00157	0.00403	0.00005
596			5.95000	5.98770	0.88016	13.29552	0.63489	-0.09072	-0.02548	0.00444	0.04522	0.01241	-0.00154	0.12132	0.28496	-6.98352	-7.07583	-31.54707	-0.78704	-0.39205	-0.01544	-0.03808	0.03309	0.00392	-0.28459	2.00553	9.09555	1.17728	-0.17259	-0.01527	0.13475	-0.00425	-0.00397	31.99153	-9.18063	22.07677	0.48816	1.22191	-15.52838	-6.64768	8.10434	-12.52529	8.89700	16.33129	13.05228	0.00269	0.00157	0.00405	0.00010
597			5.96000	5.97348	1.18904	13.55205	0.63360	-0.09150	-0.02698	0.01711	0.04391	0.01395	-0.00158	0.12029	0.28688	-7.01391	-7.04917	-31.68716	-0.77941	-0.39062	-0.01290	-0.08754	0.02848	0.00298	-0.36091	1.99648	8.92971	1.16817	-0.16601	-0.01743	0.18995	-0.00263	-0.00532	31.57394	-8.05456	23.96297	1.17328	-2.64837	-15.02440	-7.27829	11.21178	-14.65861	8.88096	16.28656	13.01216	0.00268	0.00154	0.00402	0.00014
598			5.97000	5.94565	1.48867	13.82776	0.63501	-0.09221	-0.02812	0.02881	0.04254	0.01544	-0.00226	0.12069	0.28949	-7.07847	-7.02523	-31.82214	-0.77748	-0.39390	-0.01059	-0.12136	0.02962	0.00256	-0.45872	1.98964	8.74541	1.16542	-0.16471	-0.02001	0.21545	-0.00306	-0.00639	31.17067	-7.03295	25.96887	1.66474	-4.88965	-16.24062	-7.81588	12.53638	-15.16321	8.85994	16.24480	12.96631	0.00264	0.00151	0.00395	0.00016
599			5.98000	5.90660	1.78001	14.12341	0.63592	-0.09328	-0.02936	0.03731	0.04130	0.01686	-0.00357	0.12218	0.29121	-7.15760	-6.99784	-31.97489	-0.77825	-0.40170	-0.00764	-0.13116	0.03625	0.00213	-0.56005	1.97818	8.56335	1.16654	-0.17398	-0.02344	0.20305	-0.00529	-0.00704	30.61915	-6.25606	27.57376	1.88689	-4.98204	-18.65730	-8.06050	11.68249	-14.05129	8.83680	16.21327	12.92701	0.00259	0.00148	0.00386	0.00014
600			5.99000	5.85971	2.06099	14.43031	0.63590	-0.09553	-0.03105	0.04239	0.03983	0.01774	-0.00479	0.12479	0.29177	-7.23101	-6.96260	-32.15534	-0.78228	-0.41236	-0.00392	-0.11804	0.04507	0.00124	-0.64630	1.95811	8.40057	1.17377	-0.19190	-0.02747	0.15744	-0.00868	-0.00711	29.32097	-5.52547	27.68751	1.95445	-3.41182	-20.59245	-7.87811	9.00240	-11.94218	8.81450	16.19399	12.90431	0.00255	0.00146	0.00376	0.00011
601			6.00000	5.80867	2.32209	14.72634	0.63386	-0.09882	-0.03278	0.04389	0.03679	0.01703	-0.00445	0.12762	0.29180	-7.28489	-6.91906	-32.35143	-0.78673	-0.41845	-0.00049	-0.08799	0.05062	0.00015	-0.70362	1.92963	8.26601	1.18170	-0.20584	-0.03051	0.09017	-0.01159	-0.00634	26.43626	-4.54943	25.23193	2.02496	-1.14009	-20.19585	-7.21198	5.28305	-9.55971	8.79412	16.18398	12.90332	0.00250	0.00143	0.00367	0.00008
602			6.01000	5.75843	2.54575	14.97959	0.63018	-0.09951	-0.03310	0.04139	0.02963	0.01344	-0.00161	0.12989	0.29136	-7.31372	-6.87080	-32.53286	-0.79218	-0.41287	0.00007	-0.05115	0.04778	-0.00002	-0.72570	1.89644	8.16152	1.18877	-0.20447	-0.02990	0.01829	-0.01197	-0.00475	21.22283	-3.10555	19.66297	2.21461	0.76142	-16.26587	-6.07888	1.48540	-7.46231	8.77434	16.18008	12.92478	0.00246	0.00140	0.00359	0.00005
603			6.02000	5.71479	2.70841	15.15548	0.62758	-0.09669	-0.03292	0.03466	0.01805	0.00771	0.00151	0.13050	0.28875	-7.32202	-6.82465	-32.65964	-0.79638	-0.40393	-0.00047	-0.01972	0.03565	0.00006	-0.71519	1.86481	8.08309	1.19027	-0.20422	-0.02811	-0.03972	-0.00987	-0.00340	13.33669	-1.11714	11.19814	2.56235	1.31108	-8.61124	-4.54266	-1.43543	-6.05382	8.75406	16.18279	12.96926	0.00242	0.00137	0.00354	0.00002
604			6.03000	5.68390	2.78540	15.22561	0.62428	-0.09514	-0.03274	0.02315	0.00373	0.00069	0.00370	0.13099	0.28479	-7.32298	-6.78939	-32.69381	-0.79945	-0.39943	-0.00071	-0.00382	0.01555	-0.00003	-0.68291	1.84278	8.02218	1.19173	-0.21443	-0.02730	-0.07014	-0.00529	-0.00272	2.95508	1.28268	0.80589	2.98767	-0.02310	1.86293	-2.71973	-2.80796	-5.53082	8.73412	16.19508	13.03590	0.00239	0.00135	0.00351	-0.00001
605			6.04000	5.67141	2.75558	15.17509	0.62095	-0.09481	-0.03201	0.00800	-0.01310	-0.00659	0.00557	0.13183	0.28073	-7.33322	-6.77350	-32.61121	-0.80380	-0.39613	-0.00183	-0.00808	-0.01060	-0.00045	-0.64405	1.83787	7.96869	1.19684	-0.22402	-0.02646	-0.06965	0.00211	-0.00243	-9.28202	3.91751	-10.05028	3.27701	-3.17436	13.36363	-0.74688	-2.51502	-5.68440	8.71732	16.21862	13.11635	0.00239	0.00135	0.00350	-0.00003
606			6.05000	5.67930	2.60448	15.00615	0.61945	-0.09346	-0.03040	-0.00812	-0.03115	-0.01274	0.00610	0.13172	0.27530	-7.36801	-6.78394	-32.40969	-0.80753	-0.39567	-0.00386	-0.03116	-0.03963	-0.00165	-0.61283	1.85478	7.91683	1.20058	-0.23534	-0.02572	-0.04316	0.01128	-0.00227	-22.36913	6.63142	-19.93604	3.19087	-7.58234	23.86399	1.25213	-0.94179	-5.91177	8.70591	16.24886	13.18938	0.00243	0.00136	0.00349	-0.00003
607			6.06000	5.70568	2.32779	14.73477	0.61528	-0.08825	-0.02641	-0.02468	-0.04647	-0.01592	0.00574	0.13081	0.26758	-7.43697	-6.82445	-32.10734	-0.81041	-0.39160	-0.00895	-0.06300	-0.06683	-0.00511	-0.59957	1.89387	7.86799	1.20404	-0.23764	-0.02270	-0.00118	0.01987	-0.00174	-35.07489	9.01741	-28.22865	2.69102	-12.18520	32.10575	3.15990	1.26447	-5.53643	8.69997	16.27617	13.22472	0.00249	0.00138	0.00349	0.00001
608			6.07000	5.74974	1.93516	14.37853	0.61371	-0.08254	-0.02193	-0.04382	-0.05717	-0.01664	0.00390	0.12904	0.26111	-7.53780	-6.89303	-31.73047	-0.81223	-0.38913	-0.01451	-0.08612	-0.08855	-0.00974	-0.60882	1.95153	7.82999	1.20486	-0.23453	-0.01940	0.04187	0.02600	-0.00093	-46.10275	10.45977	-35.29555	1.97019	-15.60460	37.95158	4.90665	3.31513	-4.09537	8.69731	16.29326	13.19969	0.00258	0.00140	0.00347	0.00008
609			6.08000	5.81295	1.45080	13.94915	0.61614	-0.07602	-0.01754	-0.06584	-0.06146	-0.01559	0.00053	0.12784	0.25935	-7.65481	-6.98195	-31.30430	-0.81649	-0.38896	-0.02031	-0.08682	-0.10273	-0.01486	-0.63756	2.02148	7.81443	1.20787	-0.22736	-0.01573	0.07131	0.02881	-0.00001	-54.22572	10.61738	-41.50948	1.21469	-16.83188	41.70571	6.44656	4.48681	-1.57372	8.69490	16.29836	13.11182	0.00267	0.00143	0.00345	0.00016
610			6.09000	5.89455	0.91012	13.45906	0.62268	-0.06901	-0.01419	-0.08879	-0.05941	-0.01396	-0.00392	0.12707	0.26127	-7.76629	-7.08136	-30.85253	-0.82264	-0.39139	-0.02533	-0.06145	-0.10902	-0.01910	-0.67650	2.09675	7.83090	1.21101	-0.22112	-0.01236	0.07981	0.02919	0.00070	-58.54286	9.49755	-46.43039	0.50469	-15.64209	43.53846	7.70765	4.51185	1.49542	8.69072	16.29213	12.97727	0.00276	0.00145	0.00342	0.00022
611			6.10000	5.99203	0.35374	12.92961	0.62797	-0.06458	-0.01375	-0.11079	-0.05476	-0.01413	-0.01075	0.12584	0.26150	-7.85205	-7.18159	-30.39792	-0.82281	-0.40430	-0.02582	-0.01435	-0.11023	-0.01922	-0.71551	2.17199	7.88114	1.20729	-0.23744	-0.01332	0.06974	0.03093	0.00145	-58.77611	7.21956	-49.21762	-0.08354	-12.44622	43.70268	8.59250	3.66770	4.25270	8.68424	16.27765	12.82116	0.00280	0.00144	0.00337	0.00025
612			6.11000	6.10333	-0.17929	12.38943	0.62645	-0.06072	-0.01320	-0.12851	-0.04734	-0.01341	-0.01621	0.12620	0.25668	-7.89806	-7.27450	-29.95769	-0.82670	-0.41485	-0.02712	0.04278	-0.10456	-0.01940	-0.74747	2.24446	7.95727	1.21883	-0.25421	-0.01375	0.05033	0.03200	0.00194	-55.33325	4.17961	-49.41081	-0.45144	-8.18071	42.77105	9.04275	2.47165	5.92240	8.67504	16.26190	12.66951	0.00279	0.00141	0.00332	0.00024
613			6.12000	6.22425	-0.65833	11.86719	0.62316	-0.05765	-0.01322	-0.13786	-0.03883	-0.01261	-0.01943	0.12902	0.25509	-7.90139	-7.35525	-29.53959	-0.83741	-0.41943	-0.02925	0.09540	-0.09448	-0.01990	-0.76922	2.31413	8.04480	1.24617	-0.25967	-0.01346	0.02931	0.03183	0.00197	-49.12817	1.16554	-47.12519	-0.53127	-4.13228	41.37236	9.07869	1.40881	6.10574	8.66329	16.25430	12.54541	0.00274	0.00137	0.00327	0.00020
614			6.13000	6.34605	-1.06484	11.38649	0.62606	-0.05518	-0.01699	-0.13637	-0.03037	-0.01453	-0.02245	0.12857	0.26404	-7.87179	-7.42315	-29.14322	-0.83378	-0.41876	-0.02681	0.12700	-0.08367	-0.01744	-0.78128	2.38267	8.12725	1.23942	-0.25748	-0.01595	0.01239	0.03135	0.00200	-41.34901	-1.03796	-42.90314	-0.29021	-1.41892	39.92728	8.74233	0.80295	4.83791	8.65065	16.26126	12.46387	0.00267	0.00133	0.00322	0.00013
615			6.14000	6.45784	-1.39318	10.96250	0.63360	-0.05385	-0.02285	-0.12298	-0.02310	-0.01687	-0.02393	0.12474	0.27783	-7.82717	-7.48005	-28.76334	-0.81912	-0.41067	-0.02188	0.13010	-0.07368	-0.01376	-0.78673	2.45171	8.19029	1.20560	-0.24400	-0.01963	0.00505	0.02988	0.00164	-33.21282	-2.03672	-37.54608	0.26881	-0.57135	38.55972	8.07424	0.79020	2.52704	8.63887	16.28229	12.42882	0.00258	0.00131	0.00317	0.00007
616			6.15000	6.55006	-1.64823	10.60085	0.64215	-0.05107	-0.02753	-0.09914	-0.01649	-0.01705	-0.02392	0.12186	0.28870	-7.78728	-7.52869	-28.39478	-0.81258	-0.40068	-0.01898	0.10902	-0.06568	-0.01160	-0.79027	2.52165	8.22503	1.18519	-0.22927	-0.02244	0.00834	0.02785	0.00074	-25.69384	-1.83990	-31.86677	1.07573	-1.50477	37.03196	7.10534	1.30916	-0.14730	8.62968	16.30969	12.43399	0.00247	0.00129	0.00312	0.00001
617			6.16000	6.61620	-1.84157	10.29951	0.64939	-0.04786	-0.03088	-0.06834	-0.01141	-0.01573	-0.02318	0.12024	0.29689	-7.76861	-7.57119	-28.03737	-0.81181	-0.39085	-0.01769	0.06922	-0.05890	-0.01038	-0.79656	2.59038	8.23025	1.17473	-0.21691	-0.02469	0.02037	0.02490	-0.00030	-19.34027	-0.71846	-26.46521	1.96720	-3.69334	34.79662	5.86736	2.15218	-2.38294	8.62461	16.33268	12.46768	0.00236	0.00127	0.00309	-0.00004
618			6.17000	6.65339	-1.98662	10.05203	0.65455	-0.04492	-0.03168	-0.03500	-0.00781	-0.01311	-0.02128	0.11957	0.30288	-7.78127	-7.60887	-27.69926	-0.81468	-0.37891	-0.01923	0.01894	-0.05168	-0.01038	-0.80960	2.65338	8.21289	1.16932	-0.20126	-0.02460	0.03744	0.02003	-0.00097	-14.22733	0.92140	-21.63287	2.68667	-6.33889	31.16931	4.46139	3.02460	-3.45159	8.62535	16.34496	12.52031	0.00224	0.00125	0.00307	-0.00008
619			6.18000	6.66218	-2.09443	9.85114	0.65889	-0.04281	-0.03052	-0.00337	-0.00531	-0.01014	-0.01935	0.11979	0.30632	-7.82670	-7.64225	-27.39785	-0.82095	-0.36986	-0.02244	-0.03150	-0.04357	-0.01027	-0.83126	2.70508	8.18680	1.16872	-0.18960	-0.02319	0.05352	0.01435	-0.00089	-10.10488	2.64657	-17.42678	2.97128	-8.53992	25.62202	3.09143	3.56201	-2.88001	8.63269	16.34819	12.58929	0.00213	0.00123	0.00306	-0.00012
620			6.19000	6.64619	-2.17192	9.69019	0.66119	-0.03810	-0.02718	0.02272	-0.00316	-0.00714	-0.01753	0.12073	0.30795	-7.89746	-7.67112	-27.15640	-0.83010	-0.35991	-0.02806	-0.07106	-0.03333	-0.00946	-0.86007	2.74073	8.17005	1.17173	-0.17625	-0.01930	0.06203	0.00809	-0.00011	-6.70791	4.06057	-13.83162	2.67518	-9.47446	18.13093	2.01383	3.44391	-0.55171	8.64660	16.34692	12.67269	0.00207	0.00123	0.00308	-0.00015
621			6.20000	6.61200	-2.22370	9.56308	0.66774	-0.03518	-0.02332	0.04060	-0.00177	-0.00475	-0.01633	0.12279	0.31214	-7.97832	-7.69429	-26.99687	-0.84423	-0.35541	-0.03393	-0.09032	-0.02128	-0.00635	-0.89164	2.75776	8.18108	1.18067	-0.16501	-0.01466	0.05770	0.00245	0.00081	-4.03002	4.90324	-10.77585	1.85415	-8.59872	9.31826	1.45016	2.48532	3.22255	8.66677	16.34354	12.76580	0.00206	0.00124	0.00314	-0.00018
622			6.21000	6.56783	-2.25597	9.46498	0.67462	-0.03311	-0.02034	0.04927	-0.00095	-0.00310	-0.01591	0.12496	0.31571	-8.05000	-7.70940	-26.93261	-0.85835	-0.35532	-0.03823	-0.08369	-0.00753	-0.00098	-0.91914	2.75676	8.23394	1.19090	-0.15915	-0.01088	0.03756	-0.00190	0.00145	-2.21176	5.11519	-8.08734	0.70647	-5.85446	0.27367	1.50799	0.70775	7.69790	8.69195	16.33924	12.86493	0.00209	0.00128	0.00323	-0.00020
623			6.22000	6.52166	-2.27630	9.39319	0.68011	-0.02885	-0.01798	0.04934	-0.00051	-0.00190	-0.01623	0.12657	0.31539	-8.09444	-7.71426	-26.96401	-0.87142	-0.35763	-0.04152	-0.05231	0.00688	0.00517	-0.93511	2.74168	8.33372	1.20303	-0.16029	-0.00765	0.00415	-0.00478	0.00161	-1.16695	4.75205	-5.56448	-0.53299	-1.68876	-7.79194	2.10412	-1.58009	11.87124	8.71872	16.33488	12.96818	0.00215	0.00132	0.00337	-0.00020
624			6.23000	6.48002	-2.28985	9.34698	0.68414	-0.02664	-0.01786	0.04309	-0.00029	-0.00103	-0.01715	0.12646	0.31439	-8.09926	-7.70765	-27.07816	-0.87490	-0.36210	-0.04126	-0.00358	0.02039	0.01012	-0.93457	2.71871	8.47437	1.20235	-0.16699	-0.00675	-0.03485	-0.00621	0.00181	-0.43958	3.91770	-2.95734	-1.65790	3.12457	-13.97351	2.95534	-3.87172	14.78047	8.74245	16.33064	13.07006	0.00222	0.00137	0.00353	-0.00018
625			6.24000	6.44693	-2.29607	9.32899	0.68591	-0.02672	-0.01909	0.03471	0.00002	0.00000	-0.01730	0.12523	0.31291	-8.06029	-7.68990	-27.25384	-0.87137	-0.36411	-0.03922	0.04854	0.03107	0.01290	-0.91642	2.69414	8.63986	1.19431	-0.17048	-0.00683	-0.06917	-0.00606	0.00199	0.60681	2.83241	0.13840	-2.56845	7.64655	-17.99952	3.66724	-5.64086	15.74729	8.75933	16.32418	13.15928	0.00230	0.00141	0.00370	-0.00014
626			6.25000	6.42202	-2.28906	9.34701	0.68955	-0.02738	-0.01854	0.03037	0.00066	0.00141	-0.01491	0.12389	0.31172	-7.98322	-7.66361	-27.46846	-0.87026	-0.35860	-0.04030	0.08926	0.03652	0.01524	-0.88387	2.67272	8.80757	1.19173	-0.15806	-0.00360	-0.09139	-0.00443	0.00099	2.55743	1.85987	4.15938	-3.30619	10.92193	-20.18806	3.88983	-6.49479	14.49857	8.76823	16.31110	13.22268	0.00237	0.00146	0.00386	-0.00008
627			6.26000	6.39978	-2.25888	9.41266	0.69462	-0.02740	-0.01717	0.03437	0.00171	0.00294	-0.01109	0.12117	0.30953	-7.88283	-7.63448	-27.70307	-0.86747	-0.34754	-0.04284	0.10756	0.03602	0.01706	-0.84316	2.65720	8.95313	1.18654	-0.13579	0.00113	-0.09700	-0.00252	-0.00024	5.66265	1.30889	9.12406	-3.90179	12.29141	-20.97490	3.42655	-6.28480	11.22998	8.77012	16.28884	13.25249	0.00244	0.00149	0.00401	-0.00001
628			6.27000	6.37263	-2.19607	9.53409	0.69483	-0.02689	-0.01632	0.04553	0.00299	0.00444	-0.00834	0.11729	0.30293	-7.77832	-7.60863	-27.94092	-0.85867	-0.33908	-0.04387	0.10158	0.03187	0.01715	-0.80172	2.64785	9.05593	1.17719	-0.12175	0.00358	-0.08615	-0.00132	-0.00047	9.52575	1.20346	14.33732	-4.18030	11.74106	-20.52817	2.27388	-5.13516	6.62423	8.76513	16.25924	13.25088	0.00250	0.00152	0.00411	0.00005
629			6.28000	6.33591	-2.09773	9.70865	0.68937	-0.02889	-0.01616	0.05900	0.00461	0.00581	-0.00698	0.11465	0.29249	-7.68597	-7.58851	-28.16561	-0.85043	-0.33873	-0.04310	0.07914	0.02742	0.01545	-0.76631	2.64265	9.10470	1.17772	-0.12124	0.00263	-0.06463	-0.00096	-0.00010	13.30170	1.36922	18.80590	-3.87209	9.84299	-18.97118	0.62729	-3.41980	1.67196	8.75273	16.22754	13.22912	0.00256	0.00154	0.00418	0.00010
630			6.29000	6.28867	-1.96891	9.92391	0.68008	-0.03205	-0.01635	0.07222	0.00638	0.00693	-0.00617	0.11355	0.28047	-7.61575	-7.57178	-28.36412	-0.84482	-0.34222	-0.04162	0.04744	0.02432	0.01302	-0.74086	2.63820	9.09964	1.18691	-0.12679	-0.00033	-0.03908	-0.00144	-0.00001	16.36682	1.75374	22.02413	-2.97835	7.25148	-16.92473	-1.20579	-1.63148	-2.60164	8.73432	16.20010	13.20450	0.00261	0.00155	0.00420	0.00011
631			6.30000	6.22979	-1.81794	10.16641	0.67215	-0.03439	-0.01532	0.08664	0.00782	0.00714	-0.00434	0.11318	0.27193	-7.57296	-7.55537	-28.53478	-0.84228	-0.34070	-0.04224	0.01057	0.02265	0.01160	-0.72615	2.63036	9.05193	1.19620	-0.12141	-0.00121	-0.01643	-0.00260	-0.00013	18.64379	2.45615	24.16864	-1.86624	4.46919	-15.47036	-2.91367	-0.24254	-5.38305	8.71450	16.18368	13.19626	0.00265	0.00156	0.00420	0.00008
632			6.31000	6.15681	-1.65195	10.42696	0.66973	-0.03646	-0.01526	0.10320	0.00900	0.00755	-0.00263	0.11181	0.26963	-7.55862	-7.53781	-28.68905	-0.83670	-0.33701	-0.04182	-0.02616	0.02275	0.01099	-0.71964	2.61517	8.98022	1.18985	-0.11066	-0.00206	-0.00422	-0.00411	-0.00026	20.32126	3.44959	25.62541	-0.95807	2.01984	-15.49498	-4.23078	0.34319	-6.24951	8.69731	16.18352	13.21827	0.00269	0.00157	0.00419	0.00003
633			6.32000	6.06851	-1.47602	10.70002	0.66857	-0.03690	-0.01570	0.11882	0.00958	0.00807	-0.00226	0.11049	0.26897	-7.56791	-7.51834	-28.84631	-0.83047	-0.33659	-0.04039	-0.05450	0.02541	0.01145	-0.71545	2.58968	8.90632	1.17803	-0.10821	-0.00353	-0.00924	-0.00609	-0.00040	21.53788	4.46048	26.61038	-0.43555	0.50001	-17.20560	-5.00247	-0.16748	-5.25004	8.68250	16.19865	13.26872	0.00272	0.00159	0.00419	-0.00000
634			6.33000	5.96736	-1.29372	10.98116	0.66746	-0.03860	-0.01594	0.12919	0.01037	0.00836	-0.00281	0.11087	0.26632	-7.58984	-7.49488	-29.02525	-0.82987	-0.34413	-0.03863	-0.06803	0.03147	0.01272	-0.70477	2.55225	8.84968	1.17729	-0.12052	-0.00561	-0.03357	-0.00926	-0.00040	22.35377	5.11300	27.16065	-0.22844	0.32233	-20.13777	-5.24357	-1.80160	-2.88680	8.66607	16.21925	13.33052	0.00274	0.00162	0.00420	0.00001
635			6.34000	5.85944	-1.10730	11.26607	0.66534	-0.04225	-0.01711	0.13121	0.01165	0.00902	-0.00385	0.11353	0.26423	-7.61081	-7.46437	-29.23765	-0.83469	-0.35731	-0.03559	-0.06570	0.04022	0.01371	-0.67906	2.50266	8.82263	1.18797	-0.14364	-0.00890	-0.07191	-0.01378	-0.00017	22.82511	5.14006	27.25020	-0.20187	1.37290	-23.38459	-5.12491	-4.14236	-0.01539	8.64513	16.23050	13.38269	0.00275	0.00166	0.00423	0.00006
636			6.35000	5.75234	-0.91784	11.55015	0.66796	-0.04287	-0.01611	0.12495	0.01207	0.00839	-0.00250	0.11676	0.26508	-7.62051	-7.42550	-29.48362	-0.84752	-0.36092	-0.03670	-0.05222	0.04778	0.01578	-0.63438	2.44262	8.82645	1.20535	-0.14895	-0.00698	-0.11205	-0.01641	0.00018	22.97056	4.44727	26.80501	-0.22162	3.03679	-25.83525	-4.88621	-6.40593	2.34754	8.62045	16.21853	13.40886	0.00274	0.00169	0.00428	0.00011
637			6.36000	5.65407	-0.72642	11.82771	0.67542	-0.03998	-0.01288	0.11025	0.01142	0.00649	0.00122	0.11815	0.26988	-7.61518	-7.37929	-29.75034	-0.85922	-0.35119	-0.04165	-0.03290	0.05115	0.01863	-0.57373	2.37608	8.85094	1.21165	-0.12983	0.00050	-0.13951	-0.01516	-0.00002	22.71286	3.06721	25.73364	-0.15472	4.66003	-26.63551	-4.70218	-7.86454	3.45603	8.59542	16.17547	13.39905	0.00271	0.00170	0.00436	0.00015
638			6.37000	5.57218	-0.53535	12.09216	0.68458	-0.03856	-0.01150	0.08808	0.01100	0.00548	0.00329	0.11664	0.27757	-7.59576	-7.32792	-30.01816	-0.85749	-0.34443	-0.04311	-0.01116	0.05185	0.01878	-0.50468	2.30828	8.88042	1.19318	-0.11635	0.00545	-0.14805	-0.01337	-0.00025	21.97305	1.19241	24.13127	-0.01380	5.97120	-25.73520	-4.58698	-8.33120	3.22784	8.57356	16.10157	13.35178	0.00266	0.00169	0.00446	0.00016
639			6.38000	5.51147	-0.34803	12.33931	0.69359	-0.03777	-0.00970	0.06237	0.01051	0.00432	0.00383	0.11591	0.28435	-7.56356	-7.27422	-30.27221	-0.85714	-0.34496	-0.04437	0.01122	0.05075	0.01809	-0.43363	2.24392	8.90260	1.18243	-0.11342	0.00904	-0.14725	-0.01199	-0.00025	20.76620	-0.80013	22.38376	-0.02237	7.03540	-23.83258	-4.40821	-8.14331	2.10380	8.55831	16.00731	13.27624	0.00259	0.00166	0.00456	0.00015
640			6.39000	5.47211	-0.16876	12.56983	0.70179	-0.03637	-0.00635	0.03791	0.00954	0.00266	0.00387	0.11747	0.28921	-7.51881	-7.22225	-30.50749	-0.86537	-0.35004	-0.04763	0.03398	0.04758	0.01802	-0.36321	2.18692	8.91173	1.19272	-0.11589	0.01302	-0.14601	-0.01051	-0.00006	19.11991	-2.51449	20.93493	-0.41242	7.95646	-21.72448	-4.03350	-7.72246	0.61540	8.55294	15.91380	13.19230	0.00254	0.00162	0.00464	0.00009
641			6.40000	5.45098	-0.00310	12.78794	0.70949	-0.03876	-0.00379	0.01737	0.00912	0.00150	0.00360	0.11911	0.29417	-7.46153	-7.17648	-30.72593	-0.87098	-0.35901	-0.04944	0.05623	0.04253	0.01748	-0.29355	2.13992	8.90736	1.20242	-0.12247	0.01520	-0.14533	-0.00889	0.00026	17.01291	-3.73387	19.92259	-1.20929	8.76988	-19.79254	-3.45120	-7.31843	-0.83638	8.56004	15.84599	13.12276	0.00255	0.00160	0.00466	0.00001
642			6.41000	5.44419	0.14283	12.99673	0.71584	-0.04208	-0.00214	0.00183	0.00830	0.00080	0.00317	0.11915	0.29989	-7.39203	-7.14025	-30.93016	-0.86841	-0.36618	-0.04988	0.07530	0.03529	0.01633	-0.22398	2.10388	8.89198	1.19916	-0.12722	0.01649	-0.14322	-0.00691	0.00056	14.39763	-4.34922	18.92711	-2.17900	9.32804	-17.76055	-2.78870	-6.95033	-2.06428	8.57869	15.82148	13.08004	0.00263	0.00160	0.00459	-0.00006
643			6.42000	5.44718	0.26263	13.19187	0.71884	-0.04444	0.00021	-0.00720	0.00666	-0.00007	0.00277	0.11795	0.30365	-7.31377	-7.11524	-31.11530	-0.86036	-0.37016	-0.05099	0.08651	0.02569	0.01443	-0.15524	2.07785	8.86789	1.18948	-0.13031	0.01870	-0.13641	-0.00502	0.00093	11.22622	-4.20938	17.10882	-2.95223	9.19354	-14.78709	-2.25137	-6.43013	-3.13178	8.60362	15.84390	13.06094	0.00278	0.00163	0.00444	-0.00011
644			6.43000	5.45416	0.34984	13.35949	0.72165	-0.04507	0.00285	-0.00875	0.00429	-0.00075	0.00256	0.11697	0.30534	-7.23539	-7.10265	-31.26451	-0.85595	-0.37260	-0.05316	0.08596	0.01338	0.01077	-0.09048	2.05989	8.83462	1.18739	-0.13252	0.02173	-0.12130	-0.00351	0.00152	7.54741	-3.23494	13.70883	-3.21986	7.87152	-9.98548	-2.04438	-5.47708	-4.29548	8.62866	15.90408	13.05647	0.00294	0.00168	0.00424	-0.00013
645			6.44000	5.45946	0.39984	13.48018	0.72151	-0.04458	0.00386	-0.00366	0.00176	-0.00062	0.00146	0.11577	0.30464	-7.16934	-7.10369	-31.35258	-0.85005	-0.37614	-0.05361	0.07082	-0.00169	0.00429	-0.03528	2.04761	8.78764	1.18414	-0.14209	0.02274	-0.09341	-0.00258	0.00228	3.62878	-1.57437	8.54971	-2.85143	5.13511	-3.05919	-2.29261	-3.87737	-5.86006	8.65112	15.98798	13.06567	0.00306	0.00170	0.00404	-0.00014
646			6.45000	5.45882	0.41234	13.53715	0.72085	-0.04355	0.00361	0.00557	-0.00055	-0.00013	-0.00035	0.11531	0.30126	-7.12866	-7.11922	-31.35553	-0.84856	-0.38309	-0.05303	0.04261	-0.01878	-0.00397	0.00403	2.03916	8.71943	1.18838	-0.15984	0.02189	-0.05409	-0.00205	0.00315	-0.19898	0.44804	2.22753	-1.90064	1.17245	5.44092	-3.00043	-1.64396	-7.98022	8.67140	16.08351	13.09360	0.00311	0.00170	0.00385	-0.00016
647			6.46000	5.45029	0.38961	13.52374	0.71670	-0.04144	0.00277	0.01539	-0.00256	0.00024	-0.00191	0.11569	0.29477	-7.12333	-7.14876	-31.25970	-0.85132	-0.38817	-0.05256	0.00537	-0.03582	-0.01264	0.02276	2.03295	8.62255	1.20030	-0.17543	0.02035	-0.00797	-0.00175	0.00398	-3.86979	2.48280	-4.20572	-0.55119	-3.44798	14.34711	-4.02694	0.93770	-10.44442	8.68844	16.18121	13.13755	0.00310	0.00166	0.00368	-0.00014
648			6.47000	5.43478	0.33253	13.44465	0.70875	-0.04019	0.00090	0.02197	-0.00448	0.00018	-0.00311	0.11570	0.28600	-7.15743	-7.18991	-31.06664	-0.85199	-0.39042	-0.05105	-0.03318	-0.04998	-0.01989	0.01960	2.02768	8.49505	1.20880	-0.18546	0.01744	0.03529	-0.00169	0.00423	-7.49445	4.21808	-9.83323	0.90132	-7.85954	22.23545	-5.05139	3.29719	-12.63175	8.69875	16.27163	13.18456	0.00307	0.00160	0.00351	-0.00009
649			6.48000	5.41587	0.24121	13.31167	0.69830	-0.03896	-0.00034	0.02266	-0.00630	-0.00010	-0.00376	0.11559	0.27483	-7.22619	-7.23862	-30.79481	-0.85264	-0.38982	-0.05037	-0.06169	-0.05895	-0.02493	-0.00086	2.02242	8.34462	1.21775	-0.18909	0.01491	0.06119	-0.00173	0.00398	-11.04668	5.39412	-14.17011	2.05524	-11.01635	27.76894	-5.63291	4.66400	-13.76106	8.69950	16.34639	13.22177	0.00303	0.00155	0.00334	-0.00002
650			6.49000	5.39873	0.11746	13.13948	0.68512	-0.03870	-0.00148	0.01647	-0.00812	-0.00051	-0.00418	0.11599	0.26283	-7.31459	-7.29041	-30.47738	-0.85321	-0.38819	-0.04973	-0.06981	-0.06202	-0.02681	-0.02717	2.01722	8.18873	1.22870	-0.19010	0.01213	0.05801	-0.00157	0.00311	-14.38184	5.85910	-17.09776	2.54088	-12.07040	30.13362	-5.37646	4.43260	-13.23175	8.69072	16.39934	13.24302	0.00299	0.00149	0.00317	0.00005
651			6.50000	5.38896	-0.03532	12.94265	0.67304	-0.03648	-0.00245	0.00425	-0.00929	-0.00094	-0.00525	0.11677	0.25249	-7.40131	-7.34153	-30.15347	-0.85526	-0.38721	-0.04932	-0.05481	-0.05998	-0.02588	-0.04461	2.01308	8.05043	1.24086	-0.19397	0.00955	0.02513	-0.00108	0.00199	-17.45115	5.64346	-18.87866	2.29904	-10.89290	29.53545	-4.18760	2.59825	-10.92150	8.67472	16.42669	13.24833	0.00295	0.00144	0.00302	0.00009
652			6.51000	5.39114	-0.21415	12.73070	0.66444	-0.03559	-0.00435	-0.01155	-0.01055	-0.00179	-0.00761	0.11717	0.24735	-7.46773	-7.38902	-29.85307	-0.85329	-0.39060	-0.04707	-0.02281	-0.05498	-0.02234	-0.04199	2.01098	7.95015	1.24334	-0.20607	0.00577	-0.02654	-0.00022	0.00075	-20.36093	4.99673	-20.19061	1.63370	-8.17680	27.15499	-2.28665	-0.25401	-7.23361	8.65501	16.42781	13.23999	0.00289	0.00140	0.00291	0.00012
653			6.52000	5.40714	-0.41785	12.50430	0.66303	-0.03495	-0.00638	-0.02771	-0.01177	-0.00286	-0.01045	0.11732	0.24771	-7.50450	-7.43083	-29.58855	-0.85171	-0.39674	-0.04448	0.01433	-0.04925	-0.01861	-0.01488	2.01195	7.90052	1.24052	-0.22205	0.00232	-0.08144	0.00134	0.00009	-23.25131	4.29648	-21.86098	0.90602	-5.03494	24.50052	0.02480	-3.33994	-2.86915	8.63596	16.40586	13.22176	0.00280	0.00135	0.00285	0.00010
654			6.53000	5.43544	-0.64666	12.25589	0.66734	-0.03435	-0.00792	-0.04093	-0.01291	-0.00397	-0.01322	0.11756	0.25087	-7.51279	-7.46745	-29.35487	-0.85278	-0.40497	-0.04252	0.04455	-0.04609	-0.01624	0.03482	2.01790	7.90486	1.23742	-0.24257	-0.00020	-0.12562	0.00416	0.00001	-26.15460	3.89962	-24.48755	0.30922	-2.62599	22.88051	2.45935	-5.90374	1.37692	8.62353	16.36720	13.20002	0.00270	0.00130	0.00281	0.00005
655			6.54000	5.47125	-0.90084	11.97384	0.67394	-0.03228	-0.00779	-0.04892	-0.01334	-0.00448	-0.01529	0.11804	0.25525	-7.50368	-7.50288	-29.13367	-0.85674	-0.41089	-0.04292	0.05731	-0.04815	-0.01650	0.09946	2.03163	7.95711	1.23561	-0.26180	-0.00014	-0.14656	0.00863	0.00002	-29.05568	4.00949	-28.35633	-0.03361	-1.93715	23.26137	4.71134	-7.24535	4.76963	8.62439	16.31988	13.18278	0.00261	0.00126	0.00279	-0.00003
656			6.55000	5.50872	-1.18089	11.64470	0.68050	-0.02770	-0.00569	-0.05212	-0.01246	-0.00383	-0.01608	0.11881	0.25810	-7.49593	-7.54303	-28.89670	-0.86536	-0.41151	-0.04652	0.04737	-0.05657	-0.02032	0.16584	2.05590	8.04299	1.23970	-0.27423	0.00300	-0.13617	0.01450	-0.00049	-32.01479	4.57672	-33.54382	-0.00522	-3.45641	26.20082	6.50631	-6.88947	6.80630	8.64225	16.27102	13.17392	0.00253	0.00123	0.00276	-0.00010
657			6.56000	5.54378	-1.48791	11.25526	0.68464	-0.02145	-0.00348	-0.05337	-0.01044	-0.00275	-0.01620	0.11905	0.25950	-7.50940	-7.59370	-28.61225	-0.87310	-0.40685	-0.05085	0.01800	-0.07030	-0.02718	0.21861	2.09273	8.14397	1.24155	-0.27857	0.00675	-0.09521	0.02090	-0.00119	-35.12641	5.33142	-39.79550	0.34817	-6.85296	31.46960	7.73738	-4.92958	7.46635	8.67415	16.22600	13.16996	0.00247	0.00119	0.00271	-0.00014
658			6.57000	5.57551	-1.82348	10.79732	0.68522	-0.01383	-0.00112	-0.05631	-0.00727	-0.00102	-0.01615	0.11893	0.25957	-7.55675	-7.65924	-28.25791	-0.87915	-0.39811	-0.05574	-0.02056	-0.08653	-0.03664	0.24634	2.14258	8.24494	1.24144	-0.27577	0.01080	-0.03494	0.02682	-0.00182	-38.45960	5.92923	-46.44126	0.82318	-11.19416	38.07172	8.49163	-1.94756	7.13597	8.71231	16.18925	13.16288	0.00246	0.00117	0.00264	-0.00015
659			6.58000	5.60599	-2.18968	10.27131	0.68610	-0.00710	0.00170	-0.06403	-0.00405	0.00175	-0.01595	0.11842	0.25987	-7.64110	-7.74149	-27.82572	-0.88479	-0.38787	-0.06136	-0.05815	-0.10230	-0.04814	0.24364	2.20494	8.33671	1.24005	-0.26665	0.01551	0.03281	0.03160	-0.00230	-42.09122	6.10011	-52.68256	1.28900	-15.53477	44.93924	8.93246	1.45740	6.22191	8.74937	16.16336	13.14456	0.00249	0.00116	0.00255	-0.00012
660			6.59000	5.63922	-2.58985	9.68516	0.68455	-0.00133	0.00581	-0.07701	-0.00082	0.00657	-0.01652	0.11801	0.25930	-7.75871	-7.83922	-27.31823	-0.88863	-0.37947	-0.06800	-0.08773	-0.11609	-0.06134	0.20950	2.27908	8.41448	1.23896	-0.25874	0.02077	0.10002	0.03589	-0.00257	-46.00707	5.73607	-57.99070	1.72062	-19.22905	51.35550	9.23134	4.86949	5.07702	8.78203	16.14710	13.10756	0.00257	0.00116	0.00244	-0.00008
661			6.60000	5.67893	-3.02639	9.05005	0.67742	0.00404	0.01251	-0.09307	0.00272	0.01517	-0.01773	0.11825	0.25752	-7.90180	-7.94931	-26.74411	-0.88967	-0.37153	-0.07694	-0.10362	-0.12685	-0.07694	0.14553	2.36439	8.47790	1.23911	-0.25053	0.02775	0.15947	0.03969	-0.00287	-49.79501	4.86388	-62.22308	1.98569	-21.81620	56.83042	9.62579	7.89079	4.13096	8.81029	16.13582	13.04702	0.00269	0.00117	0.00233	-0.00003
662			6.61000	5.72687	-3.49515	8.37728	0.66808	0.00792	0.01888	-0.10961	0.00563	0.02405	-0.01953	0.11854	0.25499	-8.05817	-8.06929	-26.11794	-0.88764	-0.36536	-0.08509	-0.09955	-0.13543	-0.09089	0.05714	2.46092	8.53282	1.23767	-0.24256	0.03354	0.20093	0.04325	-0.00333	-52.66956	3.56586	-65.49225	1.77852	-22.84021	60.93403	10.40345	9.99545	3.89084	8.83514	16.12512	12.96467	0.00283	0.00118	0.00222	0.00000
663			6.62000	5.78265	-3.98336	7.67657	0.65823	0.01010	0.02447	-0.12447	0.00731	0.03220	-0.02185	0.11972	0.25273	-8.21054	-8.19844	-25.45994	-0.88632	-0.36259	-0.09231	-0.07214	-0.14287	-0.10159	-0.04539	2.56883	8.59163	1.24070	-0.23721	0.03796	0.21785	0.04700	-0.00445	-53.89746	1.94649	-67.93358	0.88615	-22.01483	63.41587	11.70927	10.79566	4.63881	8.85708	16.11382	12.87228	0.00295	0.00118	0.00211	0.00002
664			6.63000	5.84461	-4.47256	6.95705	0.65108	0.01129	0.02870	-0.13691	0.00797	0.03837	-0.02475	0.12177	0.25415	-8.34048	-8.33630	-24.79180	-0.88674	-0.36258	-0.09842	-0.02493	-0.14854	-0.10813	-0.15010	2.68790	8.66739	1.24604	-0.23373	0.04138	0.21128	0.05062	-0.00627	-53.13917	0.12974	-69.43657	-0.54088	-19.53799	64.29756	13.36156	10.38462	6.11260	8.87549	16.10409	12.79080	0.00304	0.00118	0.00202	0.00001
665			6.64000	5.91092	-4.94361	6.23064	0.64434	0.01167	0.03087	-0.14650	0.00769	0.04102	-0.02811	0.12350	0.25769	-8.43518	-8.48054	-24.13218	-0.88371	-0.36371	-0.10229	0.03184	-0.15023	-0.10940	-0.24788	2.81659	8.76607	1.24518	-0.23325	0.04315	0.18892	0.05382	-0.00807	-50.52494	-1.79144	-69.54955	-2.00635	-16.01676	63.70834	14.87901	9.26665	7.60635	8.88936	16.09800	12.74171	0.00309	0.00118	0.00196	-0.00002
666			6.65000	5.98127	-5.38102	5.51503	0.63391	0.01117	0.03070	-0.15271	0.00665	0.03941	-0.03110	0.12477	0.25983	-8.49021	-8.62495	-23.49595	-0.87611	-0.36346	-0.10362	0.08590	-0.14497	-0.10548	-0.33456	2.95141	8.88301	1.24006	-0.23282	0.04272	0.16087	0.05539	-0.00892	-46.50380	-3.74209	-67.70370	-2.98302	-12.08883	61.64576	15.79675	7.95393	8.44639	8.89779	16.09375	12.73709	0.00309	0.00116	0.00191	-0.00005
667			6.66000	6.05656	-5.77497	4.83287	0.62075	0.01057	0.03097	-0.15501	0.00552	0.03704	-0.03176	0.12561	0.26004	-8.50797	-8.76057	-22.89713	-0.86744	-0.35532	-0.10623	0.12747	-0.12952	-0.10024	-0.40895	3.08783	9.00720	1.23547	-0.21820	0.04391	0.13340	0.05158	-0.00928	-41.60842	-5.55153	-63.53202	-3.19547	-8.26815	57.89701	15.89465	6.71583	8.40248	8.89967	16.08664	12.77574	0.00306	0.00113	0.00188	-0.00006
668			6.67000	6.13681	-6.12089	4.20849	0.60159	0.01043	0.03126	-0.15047	0.00468	0.03342	-0.03115	0.12663	0.25839	-8.49609	-8.87822	-22.35135	-0.85614	-0.34216	-0.10882	0.14950	-0.10638	-0.09183	-0.47144	3.22058	9.12745	1.23171	-0.19631	0.04487	0.10874	0.04414	-0.00892	-36.26510	-6.92842	-57.05903	-2.63083	-4.94517	52.19186	15.16395	5.60976	7.73262	8.89184	16.07332	12.84607	0.00302	0.00108	0.00185	-0.00004
669			6.68000	6.21936	-6.41753	3.66337	0.58463	0.00858	0.03153	-0.13889	0.00325	0.02871	-0.03067	0.12753	0.26112	-8.46543	-8.97016	-21.87585	-0.84259	-0.33045	-0.11043	0.15011	-0.07976	-0.07911	-0.52302	3.34364	9.23737	1.22279	-0.17383	0.04501	0.08482	0.03510	-0.00816	-30.71682	-7.55815	-48.75307	-1.45308	-2.29122	44.41919	13.72516	4.47437	7.00359	8.87044	16.05557	12.93208	0.00295	0.00103	0.00184	0.00002
670			6.69000	6.29849	-6.66475	3.21190	0.57425	0.00494	0.03168	-0.12019	0.00153	0.02334	-0.03027	0.12892	0.27229	-8.42651	-9.03097	-21.48804	-0.83091	-0.31972	-0.11145	0.13320	-0.05165	-0.06292	-0.56315	3.45005	9.33759	1.21114	-0.14760	0.04508	0.05808	0.02472	-0.00767	-25.09604	-7.22921	-39.48283	0.07644	-0.28133	34.87455	11.80349	3.04487	6.78639	8.83543	16.03927	13.01760	0.00284	0.00097	0.00188	0.00009
671			6.70000	6.36640	-6.86289	2.85774	0.57519	-0.00234	0.02988	-0.09526	-0.00057	0.01696	-0.03198	0.13212	0.29458	-8.38773	-9.05844	-21.20039	-0.82635	-0.32071	-0.10936	0.10471	-0.02585	-0.04391	-0.58979	3.53365	9.43454	1.20479	-0.13575	0.04205	0.02739	0.01708	-0.00720	-19.56902	-5.89559	-30.40023	1.65861	1.07656	24.48520	9.74290	1.24456	7.31671	8.79232	16.03157	13.08771	0.00267	0.00092	0.00197	0.00013
672			6.71000	6.41470	-7.01369	2.59196	0.58509	-0.01286	0.02427	-0.06425	-0.00231	0.01027	-0.03525	0.13389	0.32126	-8.35603	-9.05517	-21.01338	-0.81964	-0.33026	-0.10151	0.06775	-0.00336	-0.02513	-0.60136	3.59220	9.53574	1.18718	-0.14016	0.03433	-0.00454	0.01182	-0.00631	-14.40779	-3.67622	-22.63935	3.00863	1.62829	14.57168	7.90935	-0.70930	8.43843	8.74762	16.04030	13.13330	0.00247	0.00089	0.00214	0.00015
673			6.72000	6.43608	-7.12152	2.39529	0.59563	-0.02028	0.01915	-0.02807	-0.00247	0.00605	-0.03586	0.13453	0.34148	-8.33803	-9.02870	-20.91439	-0.81729	-0.33139	-0.09532	0.02592	0.01345	-0.01136	-0.59864	3.62808	9.64654	1.17409	-0.13590	0.02874	-0.03153	0.00674	-0.00582	-9.89964	-0.83030	-16.87397	3.92675	1.20588	6.20409	6.53066	-2.44504	9.81492	8.70515	16.07305	13.15579	0.00226	0.00091	0.00238	0.00014
674			6.73000	6.42590	-7.19296	2.24533	0.60500	-0.02070	0.01621	0.00949	-0.00147	0.00395	-0.03253	0.13351	0.35284	-8.34011	-8.98932	-20.88335	-0.81987	-0.31605	-0.09384	-0.01878	0.02168	-0.00191	-0.58529	3.64658	9.76875	1.16474	-0.10968	0.02842	-0.04893	0.00268	-0.00630	-6.12381	2.23385	-13.01742	4.29103	-0.13281	-0.31332	5.63540	-3.65124	11.14312	8.66629	16.13162	13.16586	0.00208	0.00099	0.00270	0.00012
675			6.74000	6.38437	-7.23370	2.12509	0.61214	-0.01953	0.01365	0.04289	-0.00048	0.00261	-0.02840	0.13046	0.35772	-8.36614	-8.94754	-20.90261	-0.81833	-0.29769	-0.09253	-0.06230	0.02309	0.00536	-0.56669	3.65349	9.90150	1.14615	-0.08321	0.02907	-0.05373	0.00065	-0.00688	-2.81160	4.94215	-10.29504	4.05458	-1.96618	-5.43118	5.04971	-4.16891	12.19074	8.63255	16.20628	13.17181	0.00197	0.00109	0.00300	0.00010
676			6.75000	6.31839	-7.24523	2.02880	0.61630	-0.01791	0.01124	0.06543	0.00043	0.00155	-0.02499	0.12863	0.35663	-8.41496	-8.91108	-20.96298	-0.82175	-0.28559	-0.09128	-0.09859	0.02193	0.01196	-0.54887	3.65280	10.04073	1.13961	-0.06769	0.02886	-0.04756	-0.00026	-0.00699	0.54005	6.60840	-7.59348	3.29023	-3.54475	-9.97869	4.49435	-4.01158	12.73709	8.60500	16.28086	13.17268	0.00194	0.00119	0.00320	0.00009
677			6.76000	6.24235	-7.22367	1.96334	0.61717	-0.01656	0.00840	0.07161	0.00136	0.00052	-0.02163	0.12798	0.35011	-8.47830	-8.88249	-21.06599	-0.82976	-0.27698	-0.08981	-0.12059	0.02173	0.01943	-0.53658	3.64636	10.17968	1.14460	-0.05504	0.02766	-0.03524	-0.00077	-0.00652	4.50550	6.65668	-3.78922	2.14752	-3.97893	-14.92680	3.75589	-3.43474	12.65654	8.58261	16.34496	13.16519	0.00201	0.00127	0.00330	0.00008
678			6.77000	6.17513	-7.15974	1.94698	0.61304	-0.01751	0.00449	0.06004	0.00275	-0.00024	-0.01969	0.12815	0.34027	-8.54109	-8.85871	-21.22463	-0.83555	-0.27627	-0.08597	-0.12135	0.02583	0.02846	-0.53080	3.63412	10.31118	1.15222	-0.05229	0.02359	-0.02557	-0.00136	-0.00516	9.69145	4.87756	2.03101	0.74588	-2.51939	-21.23109	2.75465	-2.94234	12.02843	8.56242	16.39784	13.15466	0.00216	0.00135	0.00337	0.00008
679			6.78000	6.13527	-7.03838	2.00584	0.60849	-0.01752	0.00154	0.03457	0.00452	-0.00034	-0.01897	0.12870	0.32776	-8.58378	-8.83278	-21.46174	-0.84205	-0.28099	-0.08264	-0.09833	0.03606	0.04018	-0.52705	3.61428	10.43058	1.16429	-0.05559	0.01956	-0.02902	-0.00234	-0.00382	16.71652	1.46059	10.41810	-0.87101	1.22030	-29.54200	1.48900	-3.09199	11.02929	8.54248	16.44116	13.15546	0.00234	0.00145	0.00348	0.00007
680			6.79000	6.13687	-6.83878	2.16945	0.60431	-0.01649	-0.00152	0.00142	0.00648	0.00068	-0.01839	0.12886	0.31430	-8.58589	-8.79630	-21.80438	-0.84729	-0.28563	-0.07912	-0.05262	0.05251	0.05412	-0.51635	3.58377	10.53527	1.17538	-0.05588	0.01570	-0.05254	-0.00360	-0.00264	26.09558	-3.11524	21.55466	-2.67414	7.15874	-40.01377	-0.04721	-4.23762	9.76654	8.52325	16.47212	13.17899	0.00253	0.00156	0.00366	0.00004
681			6.80000	6.18660	-6.53612	2.46716	0.59778	-0.01577	-0.00691	-0.03103	0.00891	0.00498	-0.01870	0.12857	0.30010	-8.53016	-8.74119	-22.27777	-0.84710	-0.29326	-0.07209	0.00902	0.07533	0.06609	-0.48787	3.53880	10.62335	1.18218	-0.06227	0.00889	-0.09663	-0.00584	-0.00122	38.03099	-8.14649	35.37041	-4.55558	14.71709	-52.33320	-1.92155	-6.40211	8.23137	8.50554	16.48266	13.22159	0.00266	0.00165	0.00390	0.00002
682			6.81000	6.28080	-6.10589	2.92590	0.58970	-0.01836	-0.01461	-0.05295	0.01410	0.01525	-0.02002	0.12900	0.28778	-8.40723	-8.66067	-22.89961	-0.84336	-0.30799	-0.06107	0.07358	0.10472	0.07125	-0.43231	3.47495	10.69164	1.19009	-0.08110	-0.00153	-0.15569	-0.01050	0.00015	52.18282	-12.75716	51.52378	-6.29744	22.80725	-65.67529	-4.19785	-9.25132	6.19686	8.48837	16.46594	13.26705	0.00273	0.00172	0.00420	0.00003
683			6.82000	6.40378	-5.53048	3.56621	0.57692	-0.03006	-0.02737	-0.05560	0.02953	0.03810	-0.02220	0.13049	0.28113	-8.21998	-8.55089	-23.67309	-0.83051	-0.33150	-0.04207	0.12500	0.13976	0.05894	-0.34455	3.38972	10.73282	1.19273	-0.11559	-0.01901	-0.21740	-0.01921	0.00071	67.39473	-16.05818	69.00062	-7.55036	29.95026	-78.40637	-6.85249	-12.13381	3.17202	8.46945	16.42358	13.30127	0.00273	0.00177	0.00453	0.00006
684			6.83000	6.52912	-4.80903	4.39225	0.56438	-0.04942	-0.04370	-0.03619	0.05819	0.07529	-0.02309	0.13314	0.28008	-7.98526	-8.41195	-24.57614	-0.81655	-0.35751	-0.01846	0.15076	0.17403	0.02900	-0.22587	3.28434	10.73327	1.19944	-0.15396	-0.04053	-0.26624	-0.03021	-0.00205	81.59438	-17.39570	85.73716	-7.83795	34.52832	-87.94876	-9.76728	-14.11271	-1.40965	8.44757	16.36557	13.31997	0.00269	0.00181	0.00484	0.00010
685			6.84000	6.62579	-3.96567	5.38096	0.55316	-0.07095	-0.05997	0.00231	0.09332	0.11884	-0.01939	0.13517	0.28246	-7.73302	-8.24879	-25.55313	-0.80328	-0.36905	0.00367	0.14124	0.19203	-0.00596	-0.08676	3.16517	10.67379	1.20607	-0.17048	-0.05946	-0.28073	-0.03588	-0.01034	92.23253	-16.49329	98.96504	-6.70617	35.00499	-91.43048	-12.71027	-14.09387	-7.89025	8.42218	16.30362	13.32520	0.00264	0.00185	0.00510	0.00012
686			6.85000	6.66605	-3.05037	6.47957	0.54244	-0.09154	-0.07526	0.05258	0.12515	0.15956	-0.01174	0.13381	0.28571	-7.50465	-8.07193	-26.51856	-0.78177	-0.36292	0.02397	0.08818	0.18546	-0.03654	0.05196	3.04354	10.53343	1.19285	-0.16599	-0.07515	-0.23869	-0.03368	-0.02462	97.22310	-13.45685	106.24171	-4.03192	30.30234	-87.13082	-15.38917	-11.23015	-16.00155	8.39374	16.24566	13.31919	0.00258	0.00189	0.00530	0.00015
687			6.86000	6.63285	-2.12819	7.61562	0.53499	-0.10329	-0.08395	0.10536	0.13679	0.17754	-0.00021	0.12961	0.28703	-7.34684	-7.89725	-27.37958	-0.76141	-0.33514	0.03494	-0.00552	0.15321	-0.04505	0.16258	2.93247	10.29797	1.16977	-0.13236	-0.08124	-0.14039	-0.02302	-0.03997	95.75786	-8.79589	106.39636	-0.24758	20.42197	-75.68185	-17.47969	-5.43347	-24.62016	8.36326	16.19604	13.30488	0.00253	0.00192	0.00544	0.00015
688			6.87000	6.52455	-1.26327	8.71328	0.53079	-0.10403	-0.08321	0.15108	0.12465	0.16449	0.01442	0.12482	0.28529	-7.29995	-7.74217	-28.06596	-0.75186	-0.28841	0.03286	-0.12941	0.10638	-0.03201	0.21850	2.84292	9.96939	1.15216	-0.06852	-0.07513	-0.00308	-0.00894	-0.04776	88.38522	-3.41109	99.91832	3.78025	6.78943	-59.98425	-18.68519	2.46301	-32.04969	8.33292	16.15803	13.28733	0.00248	0.00194	0.00552	0.00014
689			6.88000	6.35545	-0.50630	9.71058	0.52695	-0.10090	-0.07828	0.18025	0.10196	0.13650	0.02473	0.12184	0.28022	-7.38599	-7.62034	-28.55124	-0.74836	-0.25553	0.02714	-0.26494	0.06768	-0.01776	0.20202	2.78073	9.56911	1.14206	-0.02973	-0.06850	0.14883	-0.00244	-0.04986	76.44308	1.59436	88.72265	7.08539	-8.01844	-43.96199	-18.79586	10.95950	-36.65587	8.30680	16.13464	13.27253	0.00242	0.00194	0.00554	0.00010
690			6.89000	6.15202	0.10938	10.57078	0.52599	-0.09873	-0.07001	0.18763	0.07734	0.10239	0.03028	0.12250	0.27379	-7.60085	-7.53778	-28.85549	-0.75652	-0.24299	0.01876	-0.38943	0.04043	-0.00745	0.10993	2.74635	9.13460	1.15014	-0.01689	-0.06234	0.28876	-0.00065	-0.04647	61.43790	5.24001	75.18184	8.96435	-20.95203	-30.96278	-17.66362	18.26643	-37.29097	8.29013	16.12691	13.26307	0.00235	0.00193	0.00553	0.00005
691			6.90000	5.94651	0.56668	11.28027	0.52475	-0.09759	-0.06104	0.17044	0.05248	0.07127	0.03155	0.12594	0.26345	-7.91290	-7.49169	-29.03133	-0.77298	-0.24762	0.01057	-0.47622	0.02237	-0.00250	-0.04445	2.73553	8.71387	1.17326	-0.02535	-0.05855	0.38935	-0.00014	-0.03962	44.74928	6.98260	60.98482	9.17872	-29.35186	-22.60816	-15.21861	22.69764	-33.43830	8.28524	16.13317	13.25841	0.00227	0.00190	0.00548	0.00001
692			6.91000	5.76958	0.86179	11.83727	0.52736	-0.09738	-0.05309	0.13365	0.02847	0.04627	0.02883	0.13218	0.25352	-8.26969	-7.47302	-29.14075	-0.79924	-0.26895	0.00429	-0.50585	0.01145	-0.00072	-0.23311	2.74071	8.35822	1.21254	-0.05331	-0.05775	0.42916	0.00074	-0.03037	27.57077	6.91364	46.65356	7.92677	-31.83414	-18.35927	-11.53111	23.21005	-25.46175	8.28884	16.15021	13.25744	0.00218	0.00186	0.00541	-0.00002
693			6.92000	5.64326	1.00114	12.23999	0.53842	-0.09745	-0.04565	0.08532	0.00615	0.02613	0.02478	0.13873	0.25033	-8.61237	-7.47174	-29.23000	-0.82906	-0.29412	-0.00155	-0.46679	0.00475	0.00023	-0.42109	2.75394	8.11052	1.25019	-0.07900	-0.05570	0.39481	0.00185	-0.01777	10.93329	5.64817	31.92297	5.69623	-28.76228	-15.97158	-6.90128	19.90374	-14.80998	8.29329	16.17442	13.25952	0.00209	0.00181	0.00531	-0.00001
694			6.93000	5.57758	0.99871	12.48273	0.55420	-0.09660	-0.04009	0.03256	-0.01323	0.01073	0.02012	0.14425	0.25391	-8.89234	-7.48109	-29.31413	-0.85560	-0.31752	-0.00580	-0.36447	-0.00089	0.00077	-0.57739	2.77019	7.99251	1.27754	-0.09870	-0.05296	0.29739	0.00289	-0.00503	-4.22383	3.96869	16.57366	3.03923	-21.87326	-12.87365	-1.83359	13.93486	-3.58419	8.29216	16.20377	13.26589	0.00202	0.00175	0.00518	0.00001
695			6.94000	5.57048	0.87492	12.56068	0.57073	-0.09475	-0.03479	-0.01754	-0.02822	-0.00109	0.01576	0.14733	0.26130	-9.08085	-7.49892	-29.38080	-0.87275	-0.33502	-0.01027	-0.22044	-0.00820	0.00088	-0.68258	2.78860	8.00176	1.28863	-0.10963	-0.04780	0.16615	0.00405	0.00514	-17.04385	2.41167	1.13910	0.44142	-13.29965	-7.64928	3.07996	6.93495	6.27577	8.28310	16.23852	13.27958	0.00196	0.00170	0.00501	0.00003
696			6.95000	5.61237	0.65545	12.48011	0.58869	-0.08647	-0.02766	-0.06099	-0.03580	-0.00837	0.01345	0.14785	0.26977	-9.16953	-7.52455	-29.40763	-0.88673	-0.33769	-0.01938	-0.06506	-0.01662	0.00008	-0.73117	2.81109	8.11628	1.29332	-0.09815	-0.03673	0.03634	0.00471	0.00961	-26.92430	1.06225	-13.12855	-1.65826	-4.76876	-0.43299	7.25938	0.42433	13.49928	8.26660	16.27851	13.30190	0.00193	0.00164	0.00481	0.00004
697			6.96000	5.69183	0.36861	12.26223	0.60569	-0.07654	-0.02204	-0.09632	-0.03713	-0.01147	0.01118	0.14585	0.27919	-9.16545	-7.55541	-29.37654	-0.89164	-0.33533	-0.02758	0.07715	-0.02415	-0.00274	-0.72954	2.83990	8.30275	1.28634	-0.08336	-0.02602	-0.06636	0.00506	0.00922	-33.58767	-0.20614	-24.80378	-2.97692	2.53893	7.65489	10.22504	-4.50917	17.55951	8.24575	16.32077	13.33204	0.00194	0.00160	0.00459	0.00004
698			6.97000	5.79730	0.04305	11.94220	0.62082	-0.06844	-0.01918	-0.12164	-0.03516	-0.01272	0.00779	0.14179	0.28960	-9.08699	-7.58792	-29.28118	-0.88514	-0.33528	-0.03200	0.18408	-0.03023	-0.00645	-0.69225	2.87562	8.52376	1.26546	-0.07877	-0.01910	-0.12659	0.00563	0.00733	-36.98050	-1.39372	-32.63935	-3.59128	7.83170	15.09261	11.68366	-7.31843	18.51867	8.22657	16.36041	13.36940	0.00196	0.00154	0.00435	0.00001
699			6.98000	5.91642	-0.29388	11.56594	0.63784	-0.06200	-0.01669	-0.13681	-0.03145	-0.01204	0.00425	0.13713	0.30102	-8.95969	-7.62097	-29.13002	-0.87619	-0.33745	-0.03573	0.24638	-0.03504	-0.01008	-0.63706	2.91662	8.74396	1.24264	-0.07969	-0.01344	-0.14337	0.00617	0.00481	-37.42151	-2.41779	-36.04870	-3.77996	10.77042	20.64411	11.61667	-7.97347	16.88298	8.21625	16.39063	13.40703	0.00198	0.00148	0.00411	-0.00001
700			6.99000	6.03910	-0.62044	11.17948	0.65363	-0.05629	-0.01453	-0.14351	-0.02700	-0.01035	0.00043	0.13238	0.31057	-8.81002	-7.65517	-28.94017	-0.86631	-0.34185	-0.03866	0.26739	-0.03886	-0.01313	-0.58098	2.95983	8.93521	1.22177	-0.08707	-0.00950	-0.12433	0.00677	0.00276	-35.87289	-3.25889	-35.80333	-3.60883	11.50798	24.26101	10.28853	-6.80256	13.41455	8.21799	16.40357	13.43001	0.00200	0.00141	0.00385	-0.00003
701			7.00000	6.15999	-0.92620	10.81184	0.66167	-0.05118	-0.01320	-0.14362	-0.02285	-0.00885	-0.00320	0.12766	0.31271	-8.66043	-7.69019	-28.72171	-0.85422	-0.34677	-0.04011	0.25726	-0.04205	-0.01565	-0.53774	3.00229	9.07892	1.20435	-0.10171	-0.00820	-0.08143	0.00750	0.00165	-33.62548	-3.86432	-33.75716	-2.96596	10.46714	26.97773	8.16158	-4.37220	8.95537	8.22837	16.39408	13.42543	0.00202	0.00133	0.00359	-0.00002
702			7.01000	6.27656	-1.21155	10.47034	0.66331	-0.04767	-0.01104	-0.13835	-0.01994	-0.00691	-0.00440	0.12545	0.30789	-8.52748	-7.72530	-28.47285	-0.85166	-0.34828	-0.04340	0.23084	-0.04546	-0.01932	-0.51565	3.04208	9.16705	1.20877	-0.11122	-0.00666	-0.02926	0.00752	0.00071	-31.54213	-4.06131	-31.49708	-1.99696	8.14431	29.62427	5.77339	-1.40518	4.33374	8.24018	16.36327	13.39363	0.00204	0.00125	0.00334	0.00001
703			7.02000	6.38519	-1.48110	10.15114	0.66552	-0.04164	-0.00744	-0.12829	-0.01656	-0.00439	-0.00394	0.12476	0.30163	-8.42132	-7.76254	-28.19012	-0.85858	-0.34452	-0.04974	0.19685	-0.04987	-0.02482	-0.51652	3.07865	9.20171	1.22459	-0.11137	-0.00286	0.02050	0.00690	0.00006	-29.85963	-3.70377	-29.60470	-1.12782	5.12120	32.11137	3.63886	1.36327	0.28393	8.24759	16.31708	13.34350	0.00204	0.00118	0.00311	0.00004
704			7.03000	6.48153	-1.73954	9.84956	0.66464	-0.03474	-0.00488	-0.11374	-0.01339	-0.00273	-0.00352	0.12364	0.29413	-8.34521	-7.80566	-27.87749	-0.86260	-0.33815	-0.05499	0.16127	-0.05436	-0.02954	-0.53626	3.11279	9.19363	1.23252	-0.10926	-0.00001	0.05644	0.00633	-0.00000	-28.64643	-2.87655	-28.00473	-0.63470	2.17991	33.78820	2.14392	3.32947	-2.56622	8.24779	16.26304	13.28319	0.00205	0.00111	0.00290	0.00008
705			7.04000	6.56353	-1.99252	9.56331	0.65936	-0.02713	-0.00159	-0.09768	-0.01043	-0.00084	-0.00266	0.12371	0.28450	-8.29428	-7.85547	-27.54842	-0.87013	-0.32905	-0.06168	0.13440	-0.05585	-0.03364	-0.56676	3.14546	9.16054	1.24784	-0.10084	0.00374	0.07174	0.00548	0.00023	-28.04090	-1.83538	-26.39177	-0.48506	0.17126	33.89503	1.42384	4.10879	-3.71237	8.24012	16.20891	13.21753	0.00205	0.00106	0.00273	0.00011
706			7.05000	6.63203	-2.24676	9.29392	0.65563	-0.01658	0.00444	-0.08266	-0.00652	0.00221	-0.00272	0.12515	0.27616	-8.25740	-7.90795	-27.22495	-0.88376	-0.32183	-0.07175	0.12078	-0.05262	-0.03665	-0.59834	3.17572	9.12441	1.27218	-0.09247	0.01027	0.06476	0.00444	0.00048	-27.96469	-0.75477	-24.33159	-0.57294	-0.37796	31.70421	1.39141	3.59246	-2.89222	8.22507	16.16203	13.15083	0.00205	0.00102	0.00259	0.00013
707			7.06000	6.68786	-2.50621	9.04805	0.66031	-0.00818	0.01028	-0.06731	-0.00331	0.00463	-0.00526	0.12625	0.27582	-8.22185	-7.95679	-26.93641	-0.89437	-0.32410	-0.08025	0.11667	-0.04535	-0.03421	-0.62216	3.20098	9.10758	1.28540	-0.09418	0.01610	0.03782	0.00340	-0.00005	-27.86837	0.41284	-21.48925	-0.88527	0.47844	26.75079	1.81263	1.95739	-0.18059	8.20461	16.12853	13.08844	0.00206	0.00101	0.00248	0.00013
708			7.07000	6.72887	-2.76742	8.83448	0.67413	-0.00279	0.01280	-0.04746	-0.00113	0.00500	-0.01098	0.12531	0.28480	-8.17865	-7.99676	-26.71366	-0.89432	-0.33699	-0.08288	0.11417	-0.03478	-0.02469	-0.63229	3.21701	9.12870	1.27302	-0.11068	0.01799	-0.00074	0.00195	-0.00143	-27.03661	1.85182	-18.00746	-1.40951	2.17684	19.31628	2.40740	-0.38766	3.96634	8.18367	16.11258	13.03980	0.00210	0.00102	0.00241	0.00010
709			7.08000	6.74988	-3.02078	8.65754	0.69307	-0.00073	0.01310	-0.01953	-0.00028	0.00432	-0.01708	0.12351	0.29757	-8.12536	-8.02525	-26.57819	-0.89095	-0.35377	-0.08213	0.10791	-0.02170	-0.01232	-0.62661	3.22014	9.19884	1.25230	-0.13016	0.01790	-0.04004	-0.00075	-0.00297	-25.12582	3.73316	-14.62795	-1.99184	3.96478	10.71209	2.93677	-2.92881	8.74930	8.16982	16.11573	13.01855	0.00217	0.00106	0.00238	0.00003
710			7.09000	6.74434	-3.25578	8.51133	0.71483	0.00253	0.01407	0.01717	0.00091	0.00401	-0.02189	0.12174	0.30686	-8.06525	-8.04199	-26.53169	-0.89383	-0.36955	-0.08262	0.09582	-0.00839	-0.00142	-0.60631	3.20833	9.31895	1.24220	-0.14771	0.01926	-0.07271	-0.00452	-0.00473	-22.34206	6.10375	-12.30517	-2.35169	5.17252	2.84560	3.23109	-5.17292	13.23999	8.17035	16.13464	13.03756	0.00230	0.00112	0.00236	-0.00009
711			7.10000	6.70680	-3.46584	8.38085	0.73293	0.00437	0.01442	0.05997	0.00137	0.00383	-0.02486	0.11971	0.31115	-8.00577	-8.04820	-26.55483	-0.89649	-0.38226	-0.08238	0.07525	0.00245	0.00589	-0.57525	3.18212	9.48045	1.23463	-0.16367	0.02051	-0.09249	-0.00863	-0.00622	-19.19172	8.82388	-11.51604	-2.22155	5.29543	-2.65592	3.19242	-6.67708	16.57170	8.18981	16.16019	13.10161	0.00247	0.00120	0.00237	-0.00022
712			7.11000	6.63490	-3.64931	8.25034	0.74688	0.00694	0.01517	0.10389	0.00187	0.00405	-0.02480	0.11845	0.31048	-7.95745	-8.04610	-26.61461	-0.90465	-0.38654	-0.08385	0.04418	0.00837	0.00839	-0.53970	3.14440	9.66633	1.23727	-0.16985	0.02372	-0.09447	-0.01163	-0.00769	-16.13655	11.59857	-11.90828	-1.48489	3.96623	-4.92913	2.73564	-7.04297	17.95338	8.22848	16.18106	13.20298	0.00265	0.00125	0.00240	-0.00035
713			7.12000	6.53034	-3.80809	8.11171	0.75846	0.01293	0.01768	0.14417	0.00297	0.00486	-0.02184	0.11773	0.30741	-7.93326	-8.03951	-26.67298	-0.91851	-0.37929	-0.08894	0.00087	0.00778	0.00613	-0.50807	3.10017	9.85167	1.24629	-0.16099	0.03081	-0.07613	-0.01199	-0.00923	-13.49060	14.10508	-12.61226	-0.26503	1.08704	-3.96700	1.86007	-6.07999	16.86623	8.28082	16.19001	13.32073	0.00282	0.00128	0.00245	-0.00042
714			7.13000	6.39828	-3.94668	7.96664	0.76866	0.01903	0.01946	0.17789	0.00381	0.00538	-0.01952	0.11616	0.30225	-7.94484	-8.03376	-26.69692	-0.92867	-0.37465	-0.09240	-0.05082	0.00110	-0.00046	-0.48823	3.05598	10.00923	1.24816	-0.16209	0.03593	-0.04235	-0.01125	-0.00839	-11.47321	16.14877	-12.89277	1.04355	-2.91618	-0.59075	0.74955	-4.07233	13.46552	8.33569	16.18749	13.42907	0.00295	0.00129	0.00254	-0.00039
715			7.14000	6.24522	-4.07162	7.82175	0.77627	0.02425	0.02106	0.20338	0.00449	0.00569	-0.01759	0.11403	0.29637	-7.99671	-8.03536	-26.66771	-0.93462	-0.37079	-0.09496	-0.10051	-0.01062	-0.00917	-0.48345	3.01831	10.11883	1.24364	-0.16614	0.03959	-0.00577	-0.00906	-0.00567	-10.26731	17.68599	-12.60403	1.92532	-7.19185	3.97663	-0.28228	-1.69544	8.61955	8.38117	16.18074	13.50733	0.00303	0.00131	0.00267	-0.00028
716			7.15000	6.07782	-4.19119	7.68147	0.78220	0.02908	0.02375	0.21941	0.00539	0.00625	-0.01519	0.11242	0.28988	-8.08421	-8.05079	-26.58169	-0.94262	-0.36502	-0.09906	-0.13783	-0.02527	-0.01840	-0.49156	2.99212	10.17314	1.24403	-0.16414	0.04377	0.02298	-0.00539	-0.00224	-10.03901	18.68746	-12.18246	2.09007	-10.85752	8.77282	-0.94834	0.40940	3.48895	8.41093	16.17863	13.54349	0.00310	0.00135	0.00280	-0.00014
717			7.16000	5.90344	-4.31464	7.54354	0.78847	0.03200	0.02711	0.22376	0.00639	0.00726	-0.01336	0.11161	0.28328	-8.19570	-8.08386	-26.44355	-0.95366	-0.36264	-0.10385	-0.15480	-0.04048	-0.02745	-0.50767	2.98017	10.17716	1.25257	-0.16281	0.04747	0.04004	-0.00134	0.00117	-10.86299	19.01103	-12.29829	1.62259	-13.24996	13.36156	-1.09458	1.89152	-0.90040	8.42669	16.18431	13.53365	0.00318	0.00141	0.00291	-0.00002
718			7.17000	5.73133	-4.45038	7.39902	0.78968	0.03722	0.03162	0.21268	0.00835	0.00916	-0.01205	0.11084	0.27434	-8.31543	-8.13412	-26.26045	-0.96304	-0.35761	-0.11025	-0.14768	-0.05304	-0.03626	-0.52671	2.98296	10.14467	1.26350	-0.15794	0.05198	0.04601	0.00251	0.00379	-12.58976	18.49899	-13.35613	0.81157	-14.06530	17.49208	-0.70404	2.67504	-3.86873	8.43448	16.19393	13.48424	0.00328	0.00149	0.00297	0.00006
719			7.18000	5.57101	-4.60365	7.23792	0.78390	0.04290	0.03678	0.18801	0.01084	0.01193	-0.01206	0.11054	0.26357	-8.42826	-8.19750	-26.04201	-0.96815	-0.35407	-0.11693	-0.12156	-0.06179	-0.04363	-0.54504	2.99915	10.09370	1.27601	-0.15757	0.05605	0.04440	0.00587	0.00501	-14.76903	17.21670	-15.13800	-0.11723	-13.48952	20.66004	0.15646	2.88150	-5.14046	8.44007	16.20355	13.41455	0.00339	0.00156	0.00299	0.00007
720			7.19000	5.42885	-4.77454	7.05611	0.77911	0.04599	0.04071	0.15864	0.01275	0.01459	-0.01337	0.11005	0.25511	-8.52446	-8.26931	-25.80349	-0.96955	-0.35524	-0.12170	-0.08955	-0.06710	-0.04732	-0.56123	3.02661	10.04252	1.28490	-0.16238	0.05825	0.04052	0.00884	0.00449	-16.80966	15.50758	-16.95562	-1.05229	-12.13667	22.20745	1.33092	2.76428	-4.80355	8.44783	16.21395	13.35245	0.00347	0.00160	0.00302	0.00002
721			7.20000	5.30594	-4.95888	6.85769	0.77614	0.04853	0.04341	0.13158	0.01424	0.01653	-0.01472	0.10845	0.24973	-8.60277	-8.34558	-25.56427	-0.96628	-0.35384	-0.12533	-0.06461	-0.06781	-0.04673	-0.57654	3.06238	10.00589	1.28392	-0.15987	0.06022	0.03951	0.01053	0.00258	-18.23837	13.77952	-18.17693	-1.87455	-10.67879	21.77301	2.58079	2.58869	-3.16451	8.46026	16.22692	13.32165	0.00352	0.00163	0.00304	-0.00007
722			7.21000	5.19953	-5.14977	6.65133	0.77748	0.05048	0.04492	0.11061	0.01505	0.01739	-0.01645	0.10662	0.24772	-8.66781	-8.42260	-25.34333	-0.96329	-0.35356	-0.12783	-0.05265	-0.06484	-0.04226	-0.59391	3.10257	9.99411	1.28053	-0.15443	0.06155	0.04363	0.01090	-0.00033	-18.82174	12.26178	-18.60274	-2.43148	-9.47843	19.57747	3.70165	2.48659	-0.61593	8.47635	16.23924	13.32757	0.00354	0.00165	0.00308	-0.00013
723			7.22000	5.10586	-5.33947	6.44514	0.78064	0.05199	0.04496	0.09494	0.01513	0.01717	-0.01928	0.10485	0.24831	-8.72549	-8.49630	-25.15367	-0.95903	-0.35710	-0.12817	-0.05139	-0.05912	-0.03536	-0.61595	3.14321	10.01294	1.27367	-0.15416	0.06121	0.05104	0.01065	-0.00360	-18.56124	10.96075	-18.45469	-2.56543	-8.57613	16.40397	4.56333	2.44796	2.34027	8.49173	16.24304	13.35731	0.00353	0.00164	0.00312	-0.00014
724			7.23000	5.02223	-5.52080	6.24336	0.78608	0.05414	0.04439	0.08223	0.01478	0.01653	-0.02260	0.10417	0.25012	-8.78013	-8.56221	-24.99833	-0.95952	-0.36413	-0.12787	-0.05522	-0.05134	-0.02895	-0.64357	3.18104	10.06242	1.27368	-0.15973	0.06017	0.05869	0.01014	-0.00643	-17.63567	9.76328	-18.15719	-2.17274	-7.86989	13.33428	5.10308	2.40983	5.08245	8.50333	16.23052	13.39083	0.00350	0.00163	0.00314	-0.00011
725			7.24000	4.94758	-5.68853	6.04556	0.79229	0.05425	0.04352	0.06974	0.01347	0.01592	-0.02496	0.10463	0.25261	-8.83371	-8.61642	-24.86942	-0.96413	-0.37172	-0.12735	-0.05837	-0.04243	-0.02516	-0.67559	3.21458	10.13638	1.28005	-0.16589	0.05907	0.06336	0.00940	-0.00827	-16.34205	8.55198	-18.07777	-1.27527	-7.26565	11.33608	5.31947	2.31902	7.02260	8.51182	16.19605	13.40983	0.00347	0.00161	0.00313	-0.00006
726			7.25000	4.88225	-5.84040	5.84838	0.79841	0.05468	0.04312	0.05579	0.01213	0.01576	-0.02635	0.10544	0.25528	-8.88641	-8.65672	-24.75177	-0.97023	-0.37706	-0.12750	-0.05694	-0.03378	-0.02503	-0.70933	3.24405	10.22395	1.28693	-0.17148	0.05886	0.06271	0.00871	-0.00901	-15.02255	7.27505	-18.37460	-0.03630	-6.71231	10.91441	5.24475	2.13908	7.82120	8.52024	16.13577	13.40052	0.00343	0.00157	0.00309	-0.00001
727			7.26000	4.82706	-5.97751	5.64781	0.80412	0.05304	0.04345	0.04083	0.01055	0.01615	-0.02596	0.10664	0.25813	-8.93719	-8.68313	-24.62857	-0.97772	-0.37901	-0.12865	-0.04979	-0.02693	-0.02828	-0.74139	3.27059	10.31287	1.29496	-0.17225	0.05975	0.05557	0.00810	-0.00878	-13.95355	6.00567	-19.00807	1.28316	-6.19275	11.99004	4.96303	1.82510	7.50214	8.53015	16.04978	13.35563	0.00338	0.00150	0.00301	0.00004
728			7.27000	4.78164	-6.10335	5.44083	0.81061	0.05274	0.04389	0.02717	0.00961	0.01676	-0.02391	0.10798	0.26196	-8.98469	-8.69801	-24.48723	-0.98792	-0.37419	-0.13101	-0.03892	-0.02262	-0.03372	-0.76815	3.29574	10.39337	1.30406	-0.16306	0.06177	0.04286	0.00745	-0.00788	-13.25161	4.91147	-19.79244	2.40455	-5.75299	13.99040	4.59884	1.38391	6.38908	8.53996	15.94662	13.27584	0.00330	0.00140	0.00291	0.00010
729			7.28000	4.74389	-6.22209	5.22675	0.81784	0.05470	0.04395	0.01642	0.00943	0.01717	-0.02137	0.10832	0.26866	-9.02856	-8.70547	-24.32289	-0.99505	-0.36280	-0.13356	-0.02733	-0.02075	-0.03930	-0.78751	3.32100	10.46006	1.30301	-0.14499	0.06444	0.02759	0.00677	-0.00666	-12.88297	4.08125	-20.43200	3.12250	-5.41917	16.07107	4.28097	0.90240	4.95766	8.54773	15.84456	13.16927	0.00321	0.00129	0.00279	0.00013
730			7.29000	4.71177	-6.33722	5.00838	0.82635	0.05670	0.04397	0.00757	0.00951	0.01724	-0.01910	0.10791	0.27564	-9.06872	-8.70983	-24.13997	-1.00063	-0.35110	-0.13602	-0.01726	-0.02034	-0.04303	-0.79934	3.34764	10.51275	1.29812	-0.12638	0.06701	0.01502	0.00627	-0.00549	-12.71645	3.39939	-20.58717	3.37395	-5.10639	17.40792	4.10628	0.53430	3.66401	8.55440	15.76805	13.05200	0.00310	0.00120	0.00266	0.00012
731			7.30000	4.68543	-6.45050	4.79217	0.83235	0.05803	0.04413	-0.00163	0.00955	0.01675	-0.01767	0.10783	0.28164	-9.10476	-8.71389	-23.95017	-1.00507	-0.34193	-0.13818	-0.00956	-0.01986	-0.04344	-0.80631	3.37658	10.55491	1.29544	-0.11129	0.06887	0.00994	0.00590	-0.00469	-12.52148	2.65853	-19.95912	3.22405	-4.67935	17.42003	4.06027	0.44020	2.82114	8.56316	15.73836	12.94403	0.00300	0.00114	0.00255	0.00008
732			7.31000	4.66676	-6.56079	4.58751	0.83748	0.05788	0.04486	-0.01192	0.00914	0.01567	-0.01686	0.10816	0.28668	-9.13575	-8.71854	-23.76949	-1.00999	-0.33601	-0.14057	-0.00448	-0.01819	-0.04001	-0.81279	3.40733	10.59173	1.29721	-0.09826	0.07064	0.01390	0.00536	-0.00443	-11.96620	1.75079	-18.35256	2.78570	-4.04588	15.85786	4.02740	0.66259	2.53643	8.57579	15.76361	12.86235	0.00294	0.00115	0.00246	0.00001
733			7.32000	4.65761	-6.66335	4.40538	0.84514	0.05689	0.04470	-0.02192	0.00803	0.01337	-0.01745	0.10864	0.29304	-9.16073	-8.72336	-23.61444	-1.01538	-0.33542	-0.14149	-0.00222	-0.01514	-0.03257	-0.82292	3.43810	10.62785	1.29985	-0.09044	0.07097	0.02450	0.00478	-0.00447	-10.67264	0.73123	-15.71592	2.16915	-3.22610	12.86498	3.89063	1.10697	2.65124	8.59127	15.83569	12.81936	0.00293	0.00121	0.00241	-0.00005
734			7.33000	4.65818	-6.74976	4.25668	0.85416	0.05644	0.04385	-0.02881	0.00611	0.01009	-0.01894	0.10859	0.30172	-9.17947	-8.72762	-23.49772	-1.01789	-0.33565	-0.14133	-0.00318	-0.01085	-0.02254	-0.83878	3.46689	10.66495	1.29556	-0.08202	0.07096	0.03647	0.00392	-0.00447	-8.28010	-0.23825	-12.14037	1.47822	-2.34283	8.90504	3.55829	1.58910	2.81740	8.60673	15.93284	12.82372	0.00295	0.00131	0.00242	-0.00011
735			7.34000	4.66645	-6.80831	4.15085	0.86349	0.05303	0.04171	-0.03016	0.00290	0.00608	-0.02195	0.10833	0.31035	-9.19292	-8.73076	-23.42592	-1.01696	-0.34408	-0.13820	-0.00702	-0.00611	-0.01164	-0.85959	3.49185	10.70092	1.28759	-0.08623	0.06830	0.04423	0.00345	-0.00385	-4.55374	-1.00964	-7.86138	0.82527	-1.53029	4.63126	2.97631	1.91572	2.65040	8.61771	16.02623	12.87249	0.00297	0.00140	0.00248	-0.00012
736			7.35000	4.67902	-6.82581	4.09418	0.86975	0.05075	0.03848	-0.02603	-0.00098	0.00202	-0.02613	0.10871	0.31433	-9.20251	-8.73230	-23.39806	-1.01709	-0.35891	-0.13310	-0.01115	-0.00107	-0.00215	-0.88212	3.51179	10.73030	1.28696	-0.10482	0.06295	0.04399	0.00320	-0.00248	0.44509	-1.57529	-3.24205	0.32673	-0.79757	0.73477	2.15257	1.93483	1.90210	8.61831	16.09142	12.94888	0.00298	0.00146	0.00261	-0.00008
737			7.36000	4.69338	-6.79116	4.08872	0.86860	0.04829	0.03389	-0.01887	-0.00519	-0.00143	-0.02894	0.10928	0.31369	-9.20838	-8.73116	-23.40685	-1.01503	-0.37008	-0.12652	-0.01152	0.00429	0.00461	-0.90157	3.52611	10.74672	1.28812	-0.12096	0.05598	0.03357	0.00241	-0.00073	6.26884	-2.03715	1.32861	0.05784	-0.02436	-2.28592	1.14621	1.55687	0.59077	8.60438	16.11592	13.03176	0.00294	0.00149	0.00280	-0.00000
738			7.37000	4.70838	-6.69922	4.13243	0.86029	0.04457	0.02878	-0.01101	-0.00879	-0.00375	-0.02908	0.11025	0.30834	-9.20885	-8.72587	-23.44194	-1.01267	-0.37492	-0.11982	-0.00634	0.00969	0.00852	-0.91293	3.53435	10.74563	1.29378	-0.12951	0.04864	0.01362	0.00116	0.00091	12.14721	-2.44014	5.53620	0.03887	0.85629	-4.26643	0.07427	0.79120	-1.06568	8.57578	16.09916	13.10620	0.00285	0.00149	0.00303	0.00007
739			7.38000	4.72324	-6.55358	4.22001	0.84878	0.04221	0.02351	-0.00398	-0.01154	-0.00482	-0.02681	0.11117	0.30108	-9.20247	-8.71498	-23.49307	-1.01103	-0.37157	-0.11395	0.00321	0.01477	0.01012	-0.91232	3.53672	10.72549	1.30076	-0.12828	0.04207	-0.01258	-0.00010	0.00212	17.12864	-2.75599	9.07057	0.27065	1.79393	-5.27464	-0.90500	-0.22905	-2.78324	8.53715	16.04806	13.16813	0.00274	0.00149	0.00326	0.00011
740			7.39000	4.73751	-6.36758	4.34185	0.83672	0.04003	0.01807	0.00069	-0.01284	-0.00462	-0.02309	0.11120	0.29387	-9.18869	-8.69717	-23.55094	-1.00684	-0.36294	-0.10814	0.01442	0.01928	0.00992	-0.89828	3.53433	10.68786	1.30130	-0.12168	0.03594	-0.03948	-0.00089	0.00274	20.26241	-2.95839	11.53153	0.73664	2.66661	-5.46856	-1.59759	-1.28602	-4.24917	8.49643	15.97333	13.22606	0.00264	0.00146	0.00342	0.00010
741			7.40000	4.75140	-6.16313	4.48329	0.82464	0.03656	0.01421	0.00195	-0.01201	-0.00392	-0.01797	0.11170	0.28707	-9.16868	-8.67168	-23.60787	-1.00495	-0.35175	-0.10436	0.02335	0.02258	0.00880	-0.87216	3.52972	10.63788	1.30617	-0.11052	0.03156	-0.06117	-0.00095	0.00286	20.88954	-3.02711	12.58541	1.32143	3.27513	-5.11564	-1.82447	-2.13680	-5.14509	8.46152	15.88727	13.29283	0.00254	0.00141	0.00351	0.00005
742			7.41000	4.76541	-5.96616	4.62710	0.81403	0.03526	0.01378	-0.00038	-0.01044	-0.00362	-0.01064	0.11239	0.28141	-9.14573	-8.63996	-23.65930	-1.00779	-0.33069	-0.10596	0.02594	0.02297	0.00757	-0.83821	3.52608	10.58375	1.31568	-0.08122	0.03254	-0.07211	-0.00037	0.00294	18.93121	-2.96085	12.12536	1.81097	3.37903	-4.48139	-1.54794	-2.55496	-5.26697	8.43532	15.80375	13.37278	0.00242	0.00133	0.00355	0.00000
743			7.42000	4.78040	-5.79997	4.75641	0.80588	0.03850	0.01495	-0.00621	-0.00895	-0.00331	-0.00398	0.11169	0.27547	-9.12499	-8.60612	-23.70246	-1.00933	-0.30643	-0.10973	0.02002	0.02027	0.00628	-0.80297	3.52608	10.53421	1.31904	-0.04962	0.03601	-0.06894	0.00017	0.00273	14.94344	-2.82436	10.33876	2.01072	2.86056	-3.76459	-0.87661	-2.43678	-4.59663	8.41591	15.73781	13.45859	0.00231	0.00126	0.00358	-0.00002
744			7.43000	4.79775	-5.67957	4.85863	0.79785	0.03949	0.01580	-0.01501	-0.00608	-0.00258	-0.00174	0.11087	0.26908	-9.11139	-8.57550	-23.73691	-1.00544	-0.29856	-0.11044	0.00637	0.01624	0.00513	-0.77296	3.53112	10.49686	1.31750	-0.04731	0.03616	-0.05289	0.00056	0.00182	9.94979	-2.73318	7.74756	1.81473	1.81285	-3.21724	-0.03316	-1.84159	-3.26049	8.39966	15.70486	13.53874	0.00225	0.00122	0.00359	-0.00002
745			7.44000	4.81913	-5.60851	4.92894	0.78944	0.03848	0.01661	-0.02574	-0.00302	-0.00172	-0.00290	0.11092	0.26243	-9.10832	-8.55301	-23.76560	-1.00039	-0.30394	-0.10937	-0.01202	0.01111	0.00484	-0.75342	3.54032	10.47674	1.31832	-0.06491	0.03403	-0.02796	0.00115	0.00062	5.09647	-2.79332	5.01771	1.20836	0.47512	-3.09759	0.75918	-0.92340	-1.47032	8.38424	15.71346	13.60401	0.00227	0.00127	0.00360	-0.00000
746			7.45000	4.84603	-5.57988	4.96984	0.77988	0.03843	0.01673	-0.03701	-0.00076	-0.00088	-0.00593	0.11195	0.25608	-9.11664	-8.54219	-23.79422	-0.99634	-0.31423	-0.10728	-0.03091	0.00516	0.00540	-0.74739	3.55174	10.47631	1.32257	-0.08830	0.03066	0.00096	0.00178	-0.00047	1.24614	-3.04860	2.61630	0.33200	-0.85954	-3.39322	1.36431	0.12434	0.48409	8.36990	15.75573	13.64911	0.00237	0.00137	0.00362	0.00002
747			7.46000	4.87919	-5.58078	4.98710	0.77213	0.03721	0.01635	-0.04746	0.00062	-0.00021	-0.00941	0.11384	0.25189	-9.13487	-8.54356	-23.82620	-0.99494	-0.32720	-0.10478	-0.04591	-0.00047	0.00600	-0.75537	3.56318	10.49469	1.33049	-0.11024	0.02704	0.02842	0.00212	-0.00120	-1.24696	-3.44167	0.66655	-0.50259	-1.93689	-3.70867	1.71435	1.09932	2.23625	8.35782	15.80957	13.67332	0.00246	0.00148	0.00366	0.00003
748			7.47000	4.91804	-5.59766	4.98610	0.76695	0.03406	0.01571	-0.05583	0.00112	0.00028	-0.01228	0.11666	0.25106	-9.15983	-8.55424	-23.85946	-0.99716	-0.34005	-0.10253	-0.05403	-0.00454	0.00562	-0.77505	3.57311	10.52744	1.34263	-0.12530	0.02395	0.05019	0.00206	-0.00151	-2.50897	-3.84972	-0.94077	-0.94898	-2.61373	-3.51261	1.80576	1.86022	3.43841	8.34815	15.85283	13.67958	0.00251	0.00157	0.00372	0.00004
749			7.48000	4.96095	-5.62022	4.97007	0.76320	0.03278	0.01488	-0.06145	0.00117	0.00063	-0.01354	0.11930	0.25363	-9.18801	-8.56866	-23.88640	-1.00050	-0.34434	-0.10150	-0.05485	-0.00608	0.00372	-0.80273	3.58101	10.56739	1.35235	-0.12371	0.02276	0.06411	0.00172	-0.00156	-2.92978	-4.16338	-2.33225	-0.80636	-2.90280	-2.49382	1.70395	2.36825	3.86540	8.33927	15.87242	13.67261	0.00251	0.00160	0.00378	0.00005
750			7.49000	5.00589	-5.64271	4.94115	0.76168	0.03131	0.01375	-0.06416	0.00100	0.00084	-0.01354	0.12058	0.25996	-9.21689	-8.58093	-23.89810	-0.99997	-0.34201	-0.10065	-0.05099	-0.00538	0.00042	-0.83430	3.58790	10.60641	1.35055	-0.11123	0.02287	0.07045	0.00155	-0.00136	-2.90060	-4.31609	-3.46048	-0.12596	-2.97213	-0.74606	1.50866	2.69166	3.42619	8.32968	15.86397	13.65599	0.00248	0.00160	0.00382	0.00007
751			7.50000	5.05085	-5.66282	4.90284	0.76355	0.02938	0.01255	-0.06420	0.00081	0.00091	-0.01384	0.12047	0.26864	-9.24616	-8.58722	-23.88825	-0.99530	-0.34015	-0.09915	-0.04693	-0.00365	-0.00355	-0.86680	3.59594	10.63614	1.33864	-0.10258	0.02284	0.07213	0.00183	-0.00086	-2.73876	-4.28818	-4.13288	0.86192	-3.05262	1.35120	1.29543	2.96096	2.17473	8.31860	15.83019	13.63305	0.00241	0.00156	0.00384	0.00008
752			7.51000	5.09430	-5.68134	4.86068	0.76630	0.02737	0.01155	-0.06187	0.00075	0.00086	-0.01375	0.11939	0.27860	-9.27734	-8.58646	-23.85514	-0.98761	-0.33557	-0.09777	-0.04583	-0.00179	-0.00736	-0.89877	3.60764	10.64971	1.31997	-0.09205	0.02310	0.07177	0.00226	-0.00015	-2.71870	-4.09260	-4.23675	1.90650	-3.28402	3.36892	1.08506	3.23870	0.39718	8.30701	15.77928	13.60766	0.00234	0.00150	0.00381	0.00007
753			7.52000	5.13519	-5.70150	4.82010	0.76903	0.02565	0.01145	-0.05748	0.00088	0.00080	-0.01301	0.11893	0.28713	-9.31234	-8.57934	-23.80115	-0.98397	-0.32994	-0.09775	-0.04787	-0.00018	-0.01038	-0.92961	3.62394	10.64414	1.30972	-0.07955	0.02361	0.06935	0.00243	0.00054	-3.02554	-3.73233	-3.89147	2.79840	-3.60404	4.89813	0.87836	3.39274	-1.30635	8.29816	15.72236	13.58661	0.00228	0.00144	0.00375	0.00003
754			7.53000	5.17234	-5.72756	4.78402	0.77031	0.02360	0.01146	-0.05106	0.00113	0.00073	-0.01237	0.11899	0.29399	-9.35121	-8.56738	-23.73356	-0.98183	-0.32566	-0.09762	-0.04938	0.00142	-0.01172	-0.95782	3.64313	10.62407	1.30443	-0.06908	0.02306	0.05958	0.00221	0.00086	-3.68411	-3.19851	-3.39388	3.35071	-3.72729	5.52590	0.73841	3.08270	-2.16328	8.29767	15.67129	13.57943	0.00226	0.00140	0.00368	-0.00003
755			7.54000	5.20434	-5.76279	4.75192	0.76760	0.02011	0.01057	-0.04319	0.00132	0.00065	-0.01271	0.11886	0.29989	-9.39029	-8.55206	-23.66473	-0.97442	-0.32432	-0.09534	-0.04595	0.00336	-0.01072	-0.97929	3.66132	10.60217	1.29273	-0.06616	0.02052	0.03799	0.00178	0.00057	-4.57798	-2.53888	-3.05959	3.46497	-3.37337	5.07775	0.74057	2.06283	-1.71052	8.30894	15.63575	13.59391	0.00228	0.00137	0.00361	-0.00009
756			7.55000	5.23046	-5.80859	4.72060	0.76537	0.01960	0.01080	-0.03579	0.00162	0.00069	-0.01313	0.11907	0.30447	-9.42408	-8.53465	-23.60695	-0.97052	-0.32186	-0.09490	-0.03854	0.00527	-0.00844	-0.98949	3.67444	10.59274	1.28464	-0.06402	0.01992	0.00968	0.00111	-0.00001	-5.51855	-1.88671	-3.01310	3.19997	-2.63916	3.85133	0.89387	0.57671	-0.20890	8.32923	15.61926	13.62763	0.00233	0.00137	0.00355	-0.00013
757			7.56000	5.25140	-5.86406	4.68747	0.76687	0.02072	0.01181	-0.03032	0.00199	0.00080	-0.01327	0.11917	0.30836	-9.45043	-8.51687	-23.56615	-0.97084	-0.31861	-0.09608	-0.03192	0.00640	-0.00577	-0.98798	3.68119	10.60311	1.27874	-0.06086	0.02147	-0.01439	0.00048	-0.00072	-6.23404	-1.38572	-3.09458	2.72016	-1.93015	2.36729	1.11613	-0.76439	1.57454	8.35106	15.61859	13.66792	0.00239	0.00138	0.00351	-0.00012
758			7.57000	5.26886	-5.92511	4.65307	0.76585	0.01935	0.01205	-0.02633	0.00193	0.00081	-0.01451	0.11955	0.31037	-9.47136	-8.50063	-23.54209	-0.96856	-0.32193	-0.09519	-0.02920	0.00659	-0.00303	-0.97908	3.68281	10.63139	1.27203	-0.06969	0.02120	-0.02751	0.00009	-0.00126	-6.40176	-1.07747	-3.00244	2.14034	-1.50938	0.90436	1.30813	-1.56168	2.98821	8.36810	15.62792	13.69969	0.00244	0.00140	0.00349	-0.00008
759			7.58000	5.28397	-5.98477	4.62124	0.76131	0.01991	0.01335	-0.02220	0.00182	0.00076	-0.01588	0.12079	0.31025	-9.48978	-8.48775	-23.53371	-0.96774	-0.32512	-0.09563	-0.02979	0.00589	-0.00035	-0.96757	3.68158	10.67120	1.27130	-0.07870	0.02181	-0.03186	-0.00010	-0.00161	-5.80863	-0.87693	-2.49203	1.47420	-1.32133	-0.55836	1.45905	-1.86476	3.78548	8.37833	15.64164	13.71236	0.00248	0.00143	0.00349	-0.00003
760			7.59000	5.29650	-6.03522	4.59756	0.75605	0.02108	0.01568	-0.01692	0.00152	0.00060	-0.01655	0.12245	0.30941	-9.50675	-8.47948	-23.54137	-0.96915	-0.32619	-0.09770	-0.03019	0.00491	0.00227	-0.95580	3.67997	10.71607	1.27530	-0.08118	0.02378	-0.03301	-0.00003	-0.00185	-4.52254	-0.68784	-1.59019	0.79413	-1.14345	-1.94093	1.59172	-1.92850	3.99076	8.38215	15.65540	13.70162	0.00249	0.00144	0.00349	0.00002
761			7.60000	5.30582	-6.07098	4.58510	0.75049	0.02134	0.01669	-0.01139	0.00100	0.00029	-0.01755	0.12393	0.30742	-9.52113	-8.47512	-23.56316	-0.96982	-0.32989	-0.09795	-0.02631	0.00468	0.00416	-0.94365	3.67972	10.76076	1.28038	-0.08726	0.02366	-0.03498	0.00025	-0.00175	-2.88344	-0.51625	-0.62642	0.30961	-0.76356	-2.88558	1.70432	-1.95625	3.71100	8.37926	15.66785	13.67028	0.00249	0.00144	0.00348	0.00007
762			7.61000	5.31229	-6.09053	4.58241	0.74595	0.01974	0.01617	-0.00692	0.00043	0.00004	-0.01891	0.12485	0.30546	-9.53028	-8.47149	-23.59265	-0.96837	-0.33668	-0.09591	-0.01677	0.00581	0.00449	-0.92996	3.68192	10.80120	1.28324	-0.09825	0.02126	-0.03836	0.00073	-0.00135	-1.30495	-0.39190	0.01258	0.23375	-0.14248	-3.01272	1.76771	-1.99660	3.04051	8.36914	15.68032	13.62683	0.00248	0.00144	0.00347	0.00011
763			7.62000	5.31638	-6.09606	4.58441	0.74244	0.01815	0.01514	-0.00344	0.00003	-0.00005	-0.01853	0.12510	0.30380	-9.53261	-8.46449	-23.61994	-0.96733	-0.33698	-0.09430	-0.00461	0.00793	0.00326	-0.91409	3.68700	10.83382	1.28536	-0.09739	0.01948	-0.04093	0.00117	-0.00093	-0.10599	-0.26762	0.17954	0.60634	0.53049	-2.27217	1.73903	-1.97078	2.09882	8.35383	15.69518	13.58119	0.00248	0.00144	0.00346	0.00012
764			7.63000	5.31802	-6.09230	4.58627	0.73827	0.01584	0.01444	-0.00007	-0.00014	-0.00004	-0.01645	0.12494	0.30131	-9.52926	-8.45145	-23.63664	-0.96628	-0.33176	-0.09375	0.00520	0.01015	0.00114	-0.89701	3.69476	10.85634	1.28792	-0.08701	0.01875	-0.03992	0.00139	-0.00056	0.52562	-0.06785	0.06046	1.25575	0.99502	-1.04201	1.62106	-1.77864	1.06933	8.33867	15.71377	13.54184	0.00251	0.00144	0.00345	0.00009
765			7.64000	5.31670	-6.08556	4.58632	0.73395	0.01544	0.01409	0.00414	-0.00014	-0.00001	-0.01424	0.12355	0.29697	-9.52354	-8.43221	-23.63968	-0.96235	-0.32411	-0.09361	0.00850	0.01164	-0.00094	-0.88081	3.70483	10.86845	1.28513	-0.07664	0.01856	-0.03398	0.00146	-0.00025	0.55903	0.26433	-0.00086	1.91234	1.07174	0.10043	1.44207	-1.39607	0.15710	8.32944	15.73465	13.51203	0.00258	0.00145	0.00344	0.00005
766			7.65000	5.31157	-6.08176	4.58651	0.72907	0.01722	0.01389	0.01024	-0.00002	-0.00006	-0.01281	0.12163	0.29132	-9.51981	-8.40898	-23.63209	-0.95661	-0.31724	-0.09336	0.00286	0.01183	-0.00209	-0.86771	3.71629	10.87187	1.27970	-0.07200	0.01810	-0.02407	0.00144	-0.00001	0.19070	0.77103	0.29778	2.31901	0.67183	0.64877	1.21414	-0.88166	-0.47866	8.32861	15.75410	13.48968	0.00267	0.00146	0.00342	0.00001
767			7.66000	5.30114	-6.08379	4.59139	0.72437	0.01705	0.01326	0.01889	0.00016	-0.00019	-0.01173	0.12007	0.28582	-9.52281	-8.38580	-23.62120	-0.95130	-0.31339	-0.09220	-0.01146	0.01049	-0.00190	-0.85932	3.72778	10.86945	1.27584	-0.07134	0.01657	-0.01277	0.00133	0.00010	-0.22805	1.46592	1.00449	2.31718	-0.18422	0.38608	0.95504	-0.35873	-0.74715	8.33521	15.76980	13.47267	0.00277	0.00147	0.00339	-0.00002
768			7.67000	5.28357	-6.09069	4.60425	0.72244	0.01876	0.01397	0.02942	0.00030	-0.00039	-0.01074	0.11910	0.28053	-9.53612	-8.36724	-23.61492	-0.95139	-0.30963	-0.09313	-0.03120	0.00767	-0.00056	-0.85580	3.73777	10.86502	1.27877	-0.06872	0.01670	-0.00340	0.00102	0.00010	-0.40814	2.27380	1.87866	1.89961	-1.31635	-0.56688	0.71082	0.01837	-0.59685	8.34618	15.78193	13.45845	0.00287	0.00146	0.00335	-0.00003
769			7.68000	5.25807	-6.09914	4.62526	0.72049	0.02066	0.01559	0.03900	0.00034	-0.00062	-0.01131	0.11851	0.27628	-9.56070	-8.35667	-23.61907	-0.95069	-0.31091	-0.09424	-0.05007	0.00423	0.00154	-0.85585	3.74493	10.86301	1.28074	-0.07418	0.01699	0.00124	0.00069	-0.00004	-0.23726	2.98089	2.60999	1.18785	-2.37749	-1.87735	0.54064	0.12415	-0.02603	8.35726	15.79293	13.44129	0.00293	0.00145	0.00332	-0.00002
770			7.69000	5.22661	-6.10512	4.65192	0.71847	0.02131	0.01643	0.04379	0.00020	-0.00079	-0.01270	0.11811	0.27418	-9.59337	-8.35500	-23.63620	-0.94834	-0.31475	-0.09404	-0.06110	0.00112	0.00387	-0.85710	3.74843	10.86793	1.27911	-0.08204	0.01637	-0.00066	0.00025	-0.00029	0.26702	3.28994	3.04433	0.36222	-2.96298	-3.21099	0.49100	-0.10538	0.88831	8.36527	15.80701	13.41660	0.00293	0.00144	0.00330	0.00000
771			7.70000	5.19423	-6.10483	4.68174	0.71787	0.02100	0.01645	0.04139	-0.00010	-0.00092	-0.01337	0.11803	0.27417	-9.62760	-8.36052	-23.66673	-0.94800	-0.31628	-0.09370	-0.06108	-0.00058	0.00623	-0.85659	3.74811	10.88321	1.27830	-0.08213	0.01599	-0.00880	-0.00027	-0.00059	1.10646	2.98671	3.32036	-0.41603	-2.82803	-4.47234	0.54588	-0.63468	1.98530	8.37082	15.82897	13.38669	0.00290	0.00143	0.00329	0.00001
772			7.71000	5.16727	-6.09391	4.71534	0.71684	0.02018	0.01675	0.03255	-0.00055	-0.00117	-0.01358	0.11841	0.27493	-9.65621	-8.36984	-23.71182	-0.94859	-0.31698	-0.09398	-0.05235	-0.00024	0.00909	-0.85197	3.74396	10.91015	1.27966	-0.07922	0.01634	-0.02058	-0.00077	-0.00092	2.42198	2.09155	3.88519	-1.09487	-2.03023	-5.95049	0.62795	-1.32584	3.08096	8.37630	15.86225	13.36056	0.00285	0.00143	0.00329	-0.00000
773			7.72000	5.15042	-6.06636	4.75929	0.71561	0.01801	0.01658	0.02057	-0.00109	-0.00169	-0.01328	0.11886	0.27560	-9.67477	-8.37996	-23.77706	-0.94913	-0.31751	-0.09387	-0.04109	0.00231	0.01303	-0.84238	3.73602	10.94794	1.28199	-0.07471	0.01653	-0.03221	-0.00126	-0.00120	4.44474	0.80176	5.32153	-1.69046	-0.84638	-8.12364	0.60323	-1.99322	3.99562	8.38284	15.90782	13.34674	0.00278	0.00141	0.00331	-0.00002
774			7.73000	5.14598	-6.01440	4.82586	0.71224	0.01560	0.01609	0.00767	-0.00166	-0.00255	-0.01270	0.11906	0.27620	-9.68251	-8.38835	-23.87172	-0.94693	-0.31640	-0.09336	-0.03192	0.00721	0.01834	-0.82859	3.72349	10.99322	1.28122	-0.06788	0.01681	-0.03966	-0.00177	-0.00135	7.38224	-0.75888	8.04065	-2.16888	0.50688	-11.27626	0.29095	-2.45043	4.53639	8.38916	15.96669	13.34545	0.00269	0.00140	0.00339	-0.00003
775			7.74000	5.15587	-5.92868	4.92988	0.70989	0.01563	0.01564	-0.00586	-0.00259	-0.00378	-0.01225	0.11869	0.27761	-9.68003	-8.39204	-24.00580	-0.94361	-0.31310	-0.09319	-0.02622	0.01487	0.02505	-0.81289	3.70483	11.03998	1.27633	-0.05818	0.01797	-0.04082	-0.00223	-0.00137	11.30236	-2.59776	12.17503	-2.40861	1.98202	-15.41081	-0.44313	-2.59307	4.52202	8.39279	16.04302	13.35210	0.00261	0.00140	0.00350	-0.00002
776			7.75000	5.18216	-5.80015	5.08628	0.70737	0.01575	0.01424	-0.01927	-0.00373	-0.00501	-0.01261	0.11821	0.27990	-9.66820	-8.38647	-24.18794	-0.93766	-0.31243	-0.09123	-0.02454	0.02564	0.03216	-0.79757	3.67824	11.08034	1.26729	-0.05452	0.01774	-0.03612	-0.00293	-0.00103	16.07837	-4.64642	17.68333	-2.29490	3.52265	-20.36357	-1.63394	-2.42468	3.83461	8.39170	16.13909	13.36461	0.00260	0.00144	0.00359	-0.00000
777			7.76000	5.22507	-5.62199	5.30876	0.70438	0.01184	0.01131	-0.02910	-0.00371	-0.00546	-0.01401	0.11804	0.28311	-9.64899	-8.36715	-24.42430	-0.92797	-0.31956	-0.08571	-0.02946	0.03943	0.03782	-0.78444	3.64225	11.10583	1.25458	-0.06502	0.01424	-0.02707	-0.00461	-0.00036	21.38007	-6.58747	24.34729	-1.81986	4.85301	-25.80010	-3.20575	-1.99129	2.43065	8.38460	16.24895	13.38489	0.00267	0.00151	0.00362	0.00001
778			7.77000	5.28004	-5.39203	5.60697	0.69833	0.00344	0.00591	-0.02999	-0.00133	-0.00367	-0.01593	0.11868	0.28602	-9.62777	-8.33180	-24.71576	-0.91521	-0.33350	-0.07565	-0.04484	0.05479	0.03944	-0.77462	3.59659	11.10836	1.24198	-0.08968	0.00616	-0.01455	-0.00781	0.00013	26.58195	-7.88399	31.47398	-1.01611	5.46032	-30.94954	-5.00879	-1.30177	0.28594	8.37117	16.35880	13.41637	0.00277	0.00158	0.00362	0.00003
779			7.78000	5.33671	-5.11625	5.97923	0.69006	-0.01014	-0.00040	-0.01848	0.00446	0.00029	-0.01676	0.12149	0.28896	-9.61425	-8.28145	-25.05139	-0.90684	-0.35098	-0.06384	-0.07321	0.06871	0.03647	-0.76940	3.54273	11.08006	1.24217	-0.11844	-0.00446	0.00201	-0.01174	-0.00035	30.71005	-8.02500	37.72005	0.11535	4.81467	-34.57270	-6.81799	-0.30932	-2.52504	8.35186	16.45371	13.46112	0.00285	0.00163	0.00361	0.00004
780			7.79000	5.38154	-4.81162	6.40658	0.68245	-0.02229	-0.00335	0.00418	0.01027	0.00270	-0.01319	0.12554	0.29283	-9.62086	-8.22001	-25.40584	-0.90854	-0.35359	-0.05827	-0.11411	0.07428	0.03327	-0.77074	3.48429	11.01563	1.25594	-0.11759	-0.00921	0.02403	-0.01216	-0.00131	32.70892	-6.81226	41.47721	1.54400	2.65529	-35.46072	-8.32038	1.01074	-5.65226	8.32808	16.52579	13.51682	0.00287	0.00164	0.00361	0.00004
781			7.80000	5.40285	-4.50398	6.85393	0.67894	-0.02699	-0.00090	0.03318	0.01194	0.00073	-0.00449	0.12772	0.29789	-9.65913	-8.15355	-25.74385	-0.91577	-0.33025	-0.06269	-0.16318	0.06702	0.03230	-0.78133	3.42643	10.91582	1.26596	-0.07146	-0.00318	0.05144	-0.00705	-0.00062	32.01920	-4.45305	41.72325	3.05816	-0.85243	-33.17853	-9.22386	2.59305	-8.51255	8.30174	16.57622	13.57691	0.00286	0.00162	0.00363	0.00005
782			7.81000	5.39442	-4.22000	7.28177	0.67886	-0.02526	0.00393	0.06306	0.00989	-0.00292	0.00372	0.12485	0.30142	-9.73603	-8.08993	-26.03327	-0.91102	-0.29893	-0.06988	-0.21073	0.05212	0.02948	-0.80370	3.37434	10.78839	1.24524	-0.02079	0.00706	0.07934	-0.00179	0.00165	29.01896	-1.45245	38.74141	4.19363	-5.14374	-28.55803	-9.38385	4.22804	-10.53878	8.27595	16.61014	13.63191	0.00282	0.00159	0.00363	0.00005
783			7.82000	5.35625	-3.97722	7.66191	0.67800	-0.02466	0.00806	0.08864	0.00801	-0.00521	0.00607	0.12054	0.29882	-9.85164	-8.03845	-26.25920	-0.89734	-0.28992	-0.07244	-0.24813	0.03773	0.02363	-0.83844	3.33162	10.64613	1.21556	-0.01575	0.01165	0.10137	-0.00109	0.00287	24.82712	1.54224	34.00069	4.42492	-9.31947	-23.43960	-8.83610	5.56031	-11.33034	8.25355	16.63289	13.67190	0.00278	0.00156	0.00363	0.00006
784			7.83000	5.29389	-3.78004	7.98631	0.67913	-0.02465	0.01339	0.10585	0.00641	-0.00736	0.00609	0.12132	0.29419	-9.99727	-8.00702	-26.43093	-0.90365	-0.29578	-0.07652	-0.27413	0.02429	0.02013	-0.88276	3.29911	10.50479	1.22576	-0.02606	0.01467	0.11430	-0.00140	0.00337	20.64260	3.86716	29.21114	3.52959	-12.27087	-19.70715	-7.76313	6.15734	-10.64321	8.23569	16.64945	13.68994	0.00276	0.00154	0.00362	0.00007
785			7.84000	5.21759	-3.62210	8.26305	0.68490	-0.02752	0.01715	0.11147	0.00576	-0.00810	0.00419	0.12429	0.29329	-10.15519	-7.99819	-26.57545	-0.91773	-0.31142	-0.07869	-0.27681	0.01385	0.01943	-0.93004	3.27404	10.38139	1.24759	-0.04154	0.01521	0.11026	-0.00186	0.00283	17.22154	5.00338	25.30954	1.81884	-13.05809	-18.20378	-6.42921	5.70363	-8.47599	8.22110	16.66284	13.68497	0.00275	0.00154	0.00361	0.00009
786			7.85000	5.14032	-3.49204	8.50424	0.69357	-0.02962	0.01816	0.10404	0.00525	-0.00752	-0.00031	0.12578	0.29497	-10.30252	-8.00684	-26.72114	-0.92517	-0.33308	-0.07678	-0.24659	0.00884	0.02053	-0.97178	3.25125	10.29058	1.25450	-0.06623	0.01277	0.08540	-0.00296	0.00156	14.83324	4.79900	22.28199	-0.07591	-11.34755	-18.47600	-5.10199	4.18372	-5.20511	8.20752	16.67264	13.66181	0.00275	0.00155	0.00360	0.00010
787			7.86000	5.07357	-3.37729	8.71817	0.70203	-0.03153	0.01848	0.08639	0.00520	-0.00681	-0.00374	0.12700	0.29832	-10.41745	-8.02312	-26.88530	-0.93147	-0.34978	-0.07502	-0.18861	0.00995	0.02269	-1.00005	3.22528	10.24049	1.25876	-0.07970	0.01143	0.04500	-0.00413	0.00058	13.49639	3.56811	19.74742	-1.63674	-7.57934	-19.42507	-3.96645	1.87889	-1.53045	8.19381	16.67652	13.62873	0.00273	0.00156	0.00360	0.00011
788			7.87000	5.02323	-3.26648	8.90892	0.70779	-0.03360	0.01821	0.06492	0.00567	-0.00605	-0.00571	0.12786	0.30170	-10.48567	-8.03744	-27.07129	-0.93476	-0.36067	-0.07336	-0.11410	0.01584	0.02437	-1.00939	3.19287	10.23086	1.26051	-0.08470	0.01112	-0.00284	-0.00525	-0.00013	13.09087	1.89590	17.56343	-2.60783	-2.72930	-20.07848	-3.10470	-0.72561	1.71373	8.18087	16.67402	13.59636	0.00269	0.00155	0.00361	0.00009
789			7.88000	4.98918	-3.15125	9.08103	0.70993	-0.03432	0.01713	0.04658	0.00627	-0.00531	-0.00626	0.12818	0.30327	-10.50320	-8.04285	-27.27251	-0.93511	-0.36528	-0.07170	-0.03844	0.02371	0.02487	-0.99815	3.15397	10.25268	1.26093	-0.08510	0.01137	-0.04935	-0.00598	-0.00059	13.40751	0.35332	16.10676	-2.98842	2.11835	-20.02374	-2.56094	-3.11838	3.73080	8.17090	16.66745	13.57683	0.00264	0.00153	0.00362	0.00005
790			7.89000	4.96655	-3.02697	9.24516	0.71019	-0.03433	0.01693	0.03728	0.00684	-0.00531	-0.00403	0.12858	0.30326	-10.47566	-8.03668	-27.47968	-0.93737	-0.36052	-0.07276	0.02373	0.03009	0.02538	-0.96777	3.11132	10.28944	1.26699	-0.07273	0.01448	-0.08834	-0.00532	-0.00088	14.21432	-0.60546	16.11921	-3.02193	6.02794	-19.46441	-2.37632	-4.91655	3.96729	8.16629	16.65808	13.57650	0.00258	0.00151	0.00362	-0.00000
791			7.90000	4.94691	-2.89274	9.41981	0.71122	-0.03484	0.01649	0.04078	0.00736	-0.00578	-0.00146	0.12810	0.30176	-10.41625	-8.02141	-27.68699	-0.93747	-0.35598	-0.07332	0.06180	0.03301	0.02531	-0.92195	3.06896	10.32071	1.27137	-0.06517	0.01704	-0.11492	-0.00455	-0.00058	15.25683	-0.66740	18.11028	-3.04741	8.33491	-18.83614	-2.56657	-5.89152	2.31036	8.16865	16.64354	13.59059	0.00252	0.00147	0.00361	-0.00005
792			7.91000	4.91997	-2.75105	9.62515	0.71320	-0.03517	0.01483	0.05674	0.00753	-0.00613	-0.00055	0.12590	0.29944	-10.34258	-8.00367	-27.89191	-0.93081	-0.35636	-0.07111	0.07160	0.03179	0.02393	-0.86621	3.03072	10.32728	1.26535	-0.07159	0.01674	-0.12553	-0.00439	0.00036	16.18733	0.22582	21.67276	-3.20160	8.77695	-18.16561	-3.10369	-5.97622	-0.90153	8.17919	16.61998	13.60629	0.00246	0.00144	0.00358	-0.00008
793			7.92000	4.87735	-2.60778	9.87111	0.71790	-0.03527	0.01340	0.07951	0.00723	-0.00636	-0.00002	0.12328	0.29802	-10.27215	-7.99014	-28.08859	-0.92463	-0.35781	-0.06895	0.05923	0.02690	0.02149	-0.80691	2.99906	10.29508	1.25864	-0.07824	0.01602	-0.12152	-0.00392	0.00151	16.56654	1.75472	25.30269	-3.22807	7.60293	-16.81366	-3.89818	-5.28192	-5.01288	8.19839	16.58531	13.60972	0.00243	0.00140	0.00354	-0.00008
794			7.93000	4.81683	-2.47091	10.14772	0.72257	-0.03509	0.01263	0.09975	0.00651	-0.00633	0.00074	0.12171	0.29677	-10.21765	-7.98268	-28.26230	-0.92326	-0.35854	-0.06793	0.03667	0.02041	0.01738	-0.74985	2.97479	10.21796	1.26025	-0.08032	0.01544	-0.10766	-0.00311	0.00264	16.06217	3.34140	27.02556	-2.69468	5.46141	-13.91675	-4.78907	-4.08845	-9.21554	8.22309	16.54135	13.59156	0.00243	0.00138	0.00349	-0.00006
795			7.94000	4.74312	-2.34767	10.42582	0.72598	-0.03499	0.01249	0.11022	0.00559	-0.00588	0.00122	0.12083	0.29474	-10.18454	-7.97800	-28.39167	-0.92394	-0.36038	-0.06745	0.01472	0.01435	0.01118	-0.69881	2.95723	10.09861	1.26572	-0.08337	0.01447	-0.08913	-0.00245	0.00339	14.58126	4.50798	25.57533	-1.44358	3.06378	-9.20897	-5.57331	-2.76915	-12.66345	8.24592	16.49369	13.54847	0.00244	0.00137	0.00342	-0.00001
796			7.95000	4.66438	-2.24372	10.67059	0.72630	-0.03359	0.01319	0.10958	0.00436	-0.00513	0.00166	0.11971	0.29049	-10.17207	-7.97140	-28.45928	-0.92317	-0.36044	-0.06788	-0.00135	0.00893	0.00393	-0.65526	2.94442	9.94889	1.26808	-0.08680	0.01393	-0.07031	-0.00206	0.00378	12.26224	5.14407	21.22099	0.16303	0.88740	-3.49346	-6.05550	-1.64551	-14.61652	8.25913	16.44809	13.48115	0.00248	0.00136	0.00334	0.00007
797			7.96000	4.58729	-2.16299	10.85845	0.72385	-0.03100	0.01329	0.10133	0.00303	-0.00373	0.00104	0.11929	0.28315	-10.17638	-7.96177	-28.46265	-0.92395	-0.36401	-0.06738	-0.01106	0.00363	-0.00269	-0.61927	2.93366	9.78737	1.27431	-0.10085	0.01159	-0.05508	-0.00229	0.00317	9.46850	5.38590	15.35415	1.47203	-0.82345	1.78140	-6.12645	-0.92642	-14.66936	8.25854	16.40798	13.39351	0.00252	0.00136	0.00325	0.00015
798			7.97000	4.51584	-2.10638	10.98256	0.72450	-0.03139	0.01183	0.08943	0.00210	-0.00201	-0.00066	0.12014	0.27760	-10.19180	-7.95208	-28.41589	-0.92882	-0.37496	-0.06463	-0.01465	-0.00215	-0.00685	-0.58965	2.92186	9.63468	1.28527	-0.12501	0.00680	-0.04634	-0.00323	0.00165	6.67105	5.31405	9.34216	2.00914	-1.90365	5.48688	-5.77424	-0.73167	-12.92737	8.24448	16.37602	13.29572	0.00254	0.00135	0.00316	0.00020
799			7.98000	4.45285	-2.07097	11.04710	0.72419	-0.02960	0.01058	0.07435	0.00122	-0.00076	-0.00148	0.12133	0.27312	-10.21131	-7.94676	-28.34083	-0.93548	-0.37961	-0.06345	-0.01179	-0.00824	-0.00850	-0.56370	2.90693	9.50777	1.29617	-0.13877	0.00424	-0.04593	-0.00426	0.00080	4.18195	4.90245	3.97568	1.68591	-2.26834	7.28412	-5.02161	-1.06997	-9.92752	8.22184	16.35704	13.20660	0.00252	0.00133	0.00308	0.00019
800			7.99000	4.40107	-2.05278	11.06148	0.72109	-0.02758	0.00999	0.05636	0.00052	0.00009	-0.00148	0.12209	0.26865	-10.22796	-7.94934	-28.25881	-0.93907	-0.37922	-0.06347	-0.00339	-0.01391	-0.00835	-0.53801	2.88881	9.41709	1.30189	-0.14477	0.00386	-0.05263	-0.00497	0.00048	1.96939	4.16796	-0.46024	0.73179	-2.02429	7.52520	-3.95789	-1.78596	-6.40164	8.19783	16.35762	13.14865	0.00250	0.00132	0.00302	0.00014
801			8.00000	4.36288	-2.05019	11.03554	0.71569	-0.02645	0.01011	0.03635	-0.00012	0.00075	-0.00144	0.12259	0.26286	-10.23721	-7.96138	-28.18352	-0.94000	-0.37910	-0.06396	0.00803	-0.01898	-0.00725	-0.51019	2.86889	9.36496	1.30613	-0.15155	0.00433	-0.06290	-0.00527	0.00026	-0.20514	3.21887	-4.04639	-0.48911	-1.43922	6.95635	-2.72889	-2.62313	-3.04047	8.17860	16.38126	13.13521	0.00249	0.00131	0.00298	0.00006
802			8.01000	4.33981	-2.06437	10.97664	0.71068	-0.02552	0.01071	0.01508	-0.00079	0.00140	-0.00117	0.12312	0.25729	-10.23748	-7.98271	-28.11937	-0.94163	-0.37841	-0.06522	0.02092	-0.02339	-0.00618	-0.47933	2.84961	9.34738	1.31242	-0.15491	0.00573	-0.07338	-0.00482	0.00004	-2.50386	2.13898	-7.07300	-1.65656	-0.73829	6.34896	-1.47154	-3.36740	-0.29016	8.16628	16.42402	13.16269	0.00249	0.00131	0.00297	-0.00000
803			8.02000	4.33323	-2.09689	10.88855	0.70620	-0.02425	0.01112	-0.00796	-0.00143	0.00205	-0.00071	0.12316	0.25269	-10.22849	-8.01181	-28.06299	-0.94208	-0.37555	-0.06663	0.03587	-0.02691	-0.00578	-0.44572	2.83331	9.35691	1.31607	-0.15227	0.00755	-0.08110	-0.00373	-0.00025	-4.89853	0.89598	-9.92101	-2.54329	0.01523	6.30978	-0.31847	-3.88990	1.70698	8.15882	16.47481	13.21044	0.00252	0.00132	0.00298	-0.00002
804			8.03000	4.34516	-2.14772	10.77114	0.70236	-0.02304	0.01163	-0.03367	-0.00198	0.00278	-0.00146	0.12270	0.24969	-10.20965	-8.04588	-28.00594	-0.93931	-0.37584	-0.06741	0.05411	-0.02934	-0.00641	-0.41061	2.82121	9.38570	1.31430	-0.15441	0.00874	-0.08399	-0.00268	-0.00053	-7.28581	-0.59656	-12.88045	-2.97821	0.87582	7.13735	0.60071	-4.13394	3.03248	8.15231	16.51933	13.25083	0.00255	0.00134	0.00298	-0.00000
805			8.04000	4.37814	-2.21570	10.62264	0.70118	-0.01930	0.01184	-0.06236	-0.00215	0.00351	-0.00359	0.12211	0.24909	-10.17986	-8.08052	-27.93867	-0.93700	-0.37849	-0.06781	0.07592	-0.02973	-0.00824	-0.37593	2.81289	9.42684	1.31063	-0.16105	0.00938	-0.08110	-0.00193	-0.00072	-9.67708	-2.34326	-16.01529	-2.80731	1.88220	8.88090	1.18062	-4.07713	3.80425	8.14368	16.54637	13.26422	0.00257	0.00135	0.00298	0.00005
806			8.05000	4.43425	-2.30099	10.44168	0.70216	-0.01747	0.01162	-0.09260	-0.00242	0.00411	-0.00553	0.12216	0.25190	-10.13850	-8.10987	-27.85143	-0.93663	-0.38135	-0.06792	0.09980	-0.02785	-0.01121	-0.34403	2.80689	9.47391	1.30839	-0.16491	0.00986	-0.07244	-0.00143	-0.00080	-12.17030	-4.19453	-19.10973	-2.02125	2.94898	11.46385	1.40802	-3.71262	4.04372	8.13094	16.55233	13.24569	0.00258	0.00136	0.00299	0.00011
807			8.06000	4.51343	-2.40546	10.23051	0.70428	-0.01687	0.01296	-0.12054	-0.00283	0.00521	-0.00663	0.12290	0.25556	-10.08637	-8.12963	-27.73575	-0.93930	-0.38287	-0.07011	0.12262	-0.02534	-0.01537	-0.31707	2.80240	9.52030	1.31066	-0.16502	0.01229	-0.05938	-0.00094	-0.00092	-14.64691	-5.86865	-21.70654	-0.93884	3.85672	14.57499	1.38812	-3.08198	3.73655	8.11249	16.53934	13.19795	0.00256	0.00136	0.00300	0.00017
808			8.07000	4.61161	-2.52894	9.99672	0.70424	-0.01453	0.01484	-0.14093	-0.00281	0.00645	-0.00729	0.12302	0.25796	-10.02613	-8.14057	-27.58811	-0.93922	-0.38008	-0.07319	0.13998	-0.02451	-0.01995	-0.29633	2.79989	9.56010	1.30785	-0.16210	0.01573	-0.04351	-0.00025	-0.00095	-16.65470	-7.09554	-23.36752	-0.07143	4.38512	17.63988	1.25318	-2.27382	2.96089	8.08703	16.51193	13.12539	0.00253	0.00135	0.00302	0.00022
809			8.08000	4.72152	-2.66625	9.75158	0.70284	-0.01156	0.01601	-0.15174	-0.00241	0.00715	-0.00793	0.12287	0.25904	-9.96141	-8.14806	-27.41209	-0.93786	-0.37584	-0.07566	0.15083	-0.02610	-0.02374	-0.28232	2.80024	9.58926	1.30343	-0.15858	0.01841	-0.02792	0.00055	-0.00074	-17.76847	-7.80280	-23.96555	0.30404	4.54399	20.08025	1.08030	-1.43835	1.91888	8.05719	16.47663	13.03596	0.00249	0.00134	0.00302	0.00024
810			8.09000	4.83609	-2.80921	9.50563	0.69665	-0.00957	0.01722	-0.15390	-0.00203	0.00760	-0.00852	0.12389	0.25877	-9.89452	-8.15677	-27.21644	-0.93716	-0.37156	-0.07821	0.15779	-0.02796	-0.02629	-0.27406	2.80364	9.60653	1.30565	-0.15452	0.02057	-0.01665	0.00129	-0.00043	-17.93724	-8.13019	-23.62943	0.32337	4.63203	21.47139	0.92501	-0.78438	0.86891	8.03038	16.44013	12.94199	0.00246	0.00132	0.00301	0.00020
811			8.10000	4.95093	-2.95060	9.26773	0.69099	-0.00764	0.01888	-0.15111	-0.00157	0.00790	-0.00921	0.12581	0.25897	-9.82500	-8.16685	-27.01378	-0.93980	-0.36872	-0.08142	0.16352	-0.02736	-0.02715	-0.26889	2.80972	9.61352	1.31511	-0.15055	0.02286	-0.01317	0.00188	-0.00016	-17.36804	-8.23019	-22.37189	0.23872	4.96834	21.39343	0.86042	-0.50443	0.06170	8.01541	16.40595	12.85380	0.00243	0.00131	0.00297	0.00013
812			8.11000	5.06318	-3.08542	9.04801	0.68789	-0.00777	0.01892	-0.14406	-0.00151	0.00710	-0.01049	0.12709	0.26401	-9.75126	-8.17536	-26.82145	-0.93793	-0.36780	-0.08215	0.16489	-0.02327	-0.02468	-0.26298	2.81787	9.61460	1.31451	-0.14791	0.02320	-0.01759	0.00228	-0.00004	-16.25003	-8.07418	-20.02552	0.12906	5.55534	19.49266	0.94221	-0.63531	-0.29808	8.01747	16.37476	12.77711	0.00242	0.00128	0.00291	0.00004
813			8.12000	5.16897	-3.21023	8.85837	0.68737	-0.00988	0.01597	-0.13153	-0.00178	0.00504	-0.01287	0.12749	0.27614	-9.67405	-8.18001	-26.65863	-0.92908	-0.36913	-0.07858	0.15713	-0.01682	-0.01897	-0.25366	2.82738	9.61570	1.29866	-0.14848	0.02018	-0.02501	0.00254	-0.00012	-14.76287	-7.51021	-16.71985	-0.01534	6.04816	15.98332	1.14626	-0.97881	-0.15605	8.03669	16.34662	12.71654	0.00242	0.00126	0.00284	-0.00005
814			8.13000	5.26340	-3.32376	8.70595	0.69360	-0.01041	0.01334	-0.11462	-0.00174	0.00338	-0.01478	0.12722	0.29259	-9.59792	-8.18034	-26.53706	-0.92238	-0.36791	-0.07592	0.14020	-0.00990	-0.01333	-0.24125	2.83744	9.62158	1.27981	-0.14237	0.01874	-0.02912	0.00251	-0.00030	-13.18822	-6.48728	-13.25521	-0.09718	6.06352	11.94046	1.38725	-1.23628	0.34575	8.06897	16.32214	12.67770	0.00244	0.00123	0.00275	-0.00012
815			8.14000	5.34263	-3.42707	8.58628	0.70387	-0.01068	0.01263	-0.09538	-0.00166	0.00263	-0.01495	0.12695	0.30742	-9.52913	-8.17685	-26.45307	-0.92211	-0.36372	-0.07618	0.11754	-0.00454	-0.00967	-0.22850	2.84752	9.63425	1.26970	-0.12846	0.02026	-0.02620	0.00232	-0.00056	-11.83599	-5.15375	-10.73090	0.04195	5.44885	8.77855	1.62015	-1.18857	0.98733	8.10786	16.30354	12.66506	0.00244	0.00119	0.00266	-0.00017
816			8.15000	5.40549	-3.52295	8.48438	0.71220	-0.00952	0.01249	-0.07665	-0.00139	0.00240	-0.01484	0.12613	0.31706	-9.47281	-8.17035	-26.38972	-0.92185	-0.35928	-0.07686	0.09300	-0.00192	-0.00854	-0.21919	2.85802	9.65359	1.26101	-0.11865	0.02193	-0.01530	0.00227	-0.00082	-10.90392	-3.76465	-9.82133	0.47024	4.29318	7.44451	1.81279	-0.76305	1.56853	8.14697	16.29541	12.67986	0.00242	0.00115	0.00259	-0.00019
817			8.16000	5.45345	-3.61465	8.38239	0.71450	-0.00663	0.01224	-0.06125	-0.00093	0.00250	-0.01498	0.12512	0.32034	-9.43171	-8.16191	-26.32512	-0.91949	-0.35523	-0.07699	0.07145	-0.00212	-0.00983	-0.21676	2.86931	9.67748	1.25260	-0.11629	0.02243	0.00112	0.00241	-0.00099	-10.43643	-2.55949	-10.49166	1.07488	2.88535	7.99890	1.94252	-0.05839	2.01367	8.18196	16.30322	12.71831	0.00239	0.00112	0.00254	-0.00019
818			8.17000	5.48995	-3.70516	8.26630	0.71243	-0.00357	0.01261	-0.05130	-0.00049	0.00298	-0.01445	0.12489	0.31786	-9.40462	-8.15312	-26.24278	-0.92006	-0.35082	-0.07798	0.05803	-0.00437	-0.01283	-0.22276	2.88154	9.70443	1.25253	-0.11531	0.02296	0.01771	0.00252	-0.00115	-10.44013	-1.69091	-12.29685	1.65130	1.64448	9.84680	2.03781	0.66058	2.42776	8.21059	16.32945	12.77118	0.00235	0.00111	0.00252	-0.00016
819			8.18000	5.51944	-3.79800	8.12729	0.70610	-0.00103	0.01324	-0.04750	-0.00015	0.00373	-0.01309	0.12571	0.31179	-9.38641	-8.14519	-26.13490	-0.92339	-0.34504	-0.07963	0.05635	-0.00734	-0.01658	-0.23586	2.89416	9.73511	1.26016	-0.11204	0.02354	0.02808	0.00248	-0.00140	-10.97103	-1.21900	-14.79648	2.06566	0.97433	12.28080	2.17707	1.06356	2.98889	8.23147	16.37060	12.82642	0.00233	0.00112	0.00254	-0.00013
820			8.19000	5.54670	-3.89767	7.96014	0.69997	0.00148	0.01470	-0.04948	0.00023	0.00492	-0.01083	0.12642	0.30408	-9.36894	-8.13826	-26.00096	-0.92820	-0.33671	-0.08271	0.06780	-0.00994	-0.02067	-0.25174	2.90667	9.77262	1.26931	-0.10352	0.02557	0.02702	0.00230	-0.00190	-12.05192	-1.10846	-17.71172	2.27385	1.08532	14.80093	2.47246	0.91220	3.79292	8.24497	16.41833	12.87492	0.00233	0.00116	0.00257	-0.00009
821			8.20000	5.57550	-4.00872	7.76159	0.69665	0.00294	0.01623	-0.05440	0.00050	0.00634	-0.00909	0.12634	0.29701	-9.34390	-8.13194	-25.84391	-0.93089	-0.33114	-0.08538	0.08874	-0.01226	-0.02425	-0.26460	2.91929	9.82069	1.27321	-0.09961	0.02741	0.01361	0.00236	-0.00260	-13.54668	-1.16147	-20.74051	2.22656	1.82851	17.05289	2.99443	0.19871	4.77046	8.25239	16.46316	12.91253	0.00235	0.00120	0.00263	-0.00005
822			8.21000	5.60619	-4.13410	7.53235	0.69457	0.00697	0.01724	-0.05697	0.00132	0.00759	-0.00852	0.12590	0.29099	-9.30656	-8.12728	-25.66963	-0.93252	-0.32700	-0.08753	0.11044	-0.01507	-0.02658	-0.26955	2.93327	9.88161	1.27482	-0.10077	0.02865	-0.00771	0.00279	-0.00338	-15.16105	-1.02518	-23.34742	1.80086	2.71579	18.57485	3.74817	-0.85458	5.78849	8.25361	16.49632	12.93386	0.00238	0.00124	0.00269	0.00000
823			8.22000	5.63465	-4.27445	7.27974	0.69242	0.01049	0.01959	-0.05254	0.00222	0.00924	-0.00709	0.12519	0.28564	-9.25844	-8.12779	-25.48845	-0.93350	-0.31929	-0.09165	0.12269	-0.01869	-0.02768	-0.26460	2.95043	9.95613	1.27644	-0.09362	0.03221	-0.02907	0.00324	-0.00453	-16.58190	-0.40271	-24.91656	0.92691	3.19151	18.87620	4.65233	-1.88077	6.74723	8.24589	16.51266	12.93120	0.00244	0.00127	0.00274	0.00008
824			8.23000	5.65464	-4.42824	7.01680	0.68999	0.01554	0.02289	-0.04076	0.00359	0.01097	-0.00614	0.12375	0.27912	-9.20629	-8.13775	-25.31371	-0.93287	-0.31144	-0.09685	0.11973	-0.02272	-0.02695	-0.25179	2.97223	10.04333	1.27722	-0.08633	0.03684	-0.04181	0.00371	-0.00591	-17.58298	0.68751	-25.12992	-0.25304	2.96735	17.80273	5.52558	-2.49263	7.56276	8.22695	16.51348	12.90265	0.00255	0.00130	0.00279	0.00016
825			8.24000	5.66199	-4.59180	6.75745	0.68706	0.02000	0.02507	-0.02526	0.00490	0.01167	-0.00720	0.12134	0.27279	-9.15831	-8.15925	-25.15694	-0.92637	-0.30963	-0.09954	0.10164	-0.02659	-0.02389	-0.23664	2.99881	10.14031	1.27055	-0.08962	0.03903	-0.03963	0.00451	-0.00676	-18.07473	1.94524	-24.15048	-1.41045	2.07073	15.70186	6.15177	-2.42122	8.13290	8.19693	16.50324	12.85514	0.00270	0.00134	0.00283	0.00023
826			8.25000	5.65636	-4.76057	6.51191	0.68619	0.02247	0.02615	-0.01075	0.00571	0.01148	-0.00895	0.11939	0.26935	-9.12175	-8.19107	-25.02358	-0.92094	-0.31144	-0.10076	0.07403	-0.02923	-0.02020	-0.22645	3.02903	10.24218	1.26542	-0.09403	0.03981	-0.02212	0.00521	-0.00700	-18.14877	3.02939	-22.50943	-2.17560	0.70369	13.29655	6.39143	-1.61965	8.31231	8.15870	16.48510	12.80168	0.00288	0.00139	0.00287	0.00026
827			8.26000	5.64068	-4.93096	6.28385	0.68832	0.02506	0.02751	-0.00059	0.00646	0.01133	-0.01036	0.11783	0.26841	-9.10130	-8.22899	-24.91058	-0.91882	-0.31207	-0.10278	0.04353	-0.02973	-0.01786	-0.22729	3.06146	10.34233	1.26258	-0.09189	0.04159	0.00581	0.00532	-0.00695	-18.00279	3.71930	-20.89824	-2.28749	-0.85588	11.41556	6.22382	-0.29660	7.99777	8.11842	16.45803	12.76100	0.00306	0.00144	0.00291	0.00024
828			8.27000	5.61937	-5.10086	6.06974	0.68946	0.02848	0.02907	0.00399	0.00730	0.01143	-0.01207	0.11637	0.26654	-9.09841	-8.26735	-24.80747	-0.91646	-0.31344	-0.10474	0.01590	-0.02857	-0.01769	-0.24197	3.09458	10.43427	1.25943	-0.09275	0.04315	0.03665	0.00537	-0.00639	-17.70918	3.94804	-19.85216	-1.72599	-2.35111	10.65058	5.71078	1.20755	7.18797	8.08435	16.41558	12.75329	0.00323	0.00148	0.00295	0.00014
829			8.28000	5.59663	-5.26738	5.86254	0.69036	0.03089	0.03086	0.00431	0.00762	0.01185	-0.01388	0.11568	0.26475	-9.11159	-8.30151	-24.70074	-0.91545	-0.31714	-0.10657	-0.00594	-0.02692	-0.01971	-0.26982	3.12709	10.51251	1.25864	-0.09828	0.04427	0.06396	0.00548	-0.00536	-17.09266	3.81184	-19.43164	-0.73501	-3.66506	11.04837	4.94865	2.58519	5.96684	8.06167	16.34968	12.78971	0.00334	0.00152	0.00300	0.00002
830			8.29000	5.57443	-5.42524	5.65760	0.69053	0.03088	0.03135	0.00346	0.00701	0.01182	-0.01525	0.11556	0.26505	-9.13862	-8.32983	-24.58047	-0.91365	-0.32064	-0.10677	-0.02320	-0.02564	-0.02264	-0.30779	3.15782	10.57347	1.25515	-0.10395	0.04401	0.08345	0.00539	-0.00392	-15.93289	3.52184	-19.21799	0.33313	-4.84074	12.12945	4.03579	3.63753	4.45764	8.04821	16.25845	12.86350	0.00335	0.00153	0.00308	-0.00007
831			8.30000	5.55254	-5.56832	5.45621	0.69138	0.03065	0.03131	0.00359	0.00610	0.01136	-0.01557	0.11638	0.26675	-9.17796	-8.35338	-24.44361	-0.91601	-0.32118	-0.10716	-0.03830	-0.02516	-0.02571	-0.35166	3.18594	10.61508	1.25630	-0.10457	0.04395	0.09497	0.00496	-0.00237	-14.22628	3.23311	-18.69107	1.21313	-5.94944	13.34165	3.08053	4.33404	2.73030	8.03720	16.15014	12.95706	0.00323	0.00152	0.00321	-0.00008
832			8.31000	5.53036	-5.69233	5.26395	0.69494	0.03271	0.03191	0.00387	0.00548	0.01083	-0.01496	0.11814	0.26945	-9.22850	-8.37458	-24.29166	-0.92580	-0.31802	-0.10959	-0.05162	-0.02537	-0.02899	-0.39788	3.21179	10.63581	1.26639	-0.09844	0.04565	0.10138	0.00439	-0.00075	-12.24895	2.90463	-17.65526	1.83847	-6.95119	14.46351	2.19189	4.79633	0.79983	8.02395	16.04030	13.05767	0.00301	0.00150	0.00339	-0.00007
833			8.32000	5.50949	-5.79672	5.08579	0.69779	0.03370	0.03132	0.00147	0.00467	0.00973	-0.01488	0.11926	0.27385	-9.28808	-8.39496	-24.12631	-0.93100	-0.31556	-0.11009	-0.06112	-0.02604	-0.03165	-0.44447	3.23687	10.63433	1.26793	-0.09569	0.04585	0.10543	0.00432	0.00108	-10.39919	2.36532	-16.30123	2.30161	-7.74419	15.57437	1.45641	5.22538	-1.33193	8.00804	15.94429	13.16308	0.00278	0.00148	0.00356	-0.00007
834			8.33000	5.49360	-5.88445	4.92328	0.69903	0.03032	0.03020	-0.00530	0.00351	0.00853	-0.01483	0.11941	0.27935	-9.35397	-8.41472	-23.94760	-0.92904	-0.31445	-0.10878	-0.06660	-0.02690	-0.03382	-0.49167	3.26375	10.60931	1.25879	-0.09544	0.04485	0.11211	0.00479	0.00292	-8.94530	1.52555	-14.96398	2.70484	-8.34110	16.77503	0.91169	5.86100	-3.60843	7.99154	15.86971	13.27537	0.00262	0.00149	0.00367	-0.00008
835			8.34000	5.48632	-5.95973	4.77454	0.69987	0.02934	0.03031	-0.01549	0.00291	0.00790	-0.01383	0.11969	0.28382	-9.42459	-8.43378	-23.75481	-0.92991	-0.30828	-0.10980	-0.07100	-0.02749	-0.03676	-0.54231	3.29506	10.56019	1.25482	-0.08704	0.04577	0.12653	0.00511	0.00483	-7.91600	0.48282	-13.93289	3.06699	-8.87949	18.02527	0.53319	6.84963	-5.84180	7.97873	15.81504	13.39298	0.00255	0.00150	0.00374	-0.00010
836			8.35000	5.48908	-6.02601	4.63515	0.70061	0.03078	0.03021	-0.02637	0.00265	0.00747	-0.01333	0.11999	0.28650	-9.50005	-8.45272	-23.54810	-0.93218	-0.30249	-0.11081	-0.07604	-0.02830	-0.03931	-0.60028	3.33221	10.48872	1.25513	-0.08075	0.04586	0.14810	0.00551	0.00640	-7.16122	-0.55044	-13.34701	3.32582	-9.42537	19.07187	0.29674	8.10899	-7.69260	7.97496	15.77298	13.50602	0.00257	0.00153	0.00376	-0.00014
837			8.36000	5.50069	-6.08487	4.50032	0.70029	0.03038	0.02975	-0.03496	0.00223	0.00715	-0.01294	0.12070	0.28997	-9.58026	-8.47246	-23.33161	-0.93374	-0.29771	-0.11118	-0.08046	-0.02876	-0.04010	-0.66824	3.37501	10.40076	1.25685	-0.07238	0.04491	0.17027	0.00546	0.00712	-6.47679	-1.36458	-13.09777	3.37782	-9.78298	19.36607	0.20970	9.27076	-8.68285	7.98387	15.73481	13.59708	0.00264	0.00155	0.00374	-0.00016
838			8.37000	5.51795	-6.13628	4.36773	0.69967	0.02697	0.02853	-0.03911	0.00164	0.00668	-0.01248	0.12149	0.29414	-9.66225	-8.49310	-23.11739	-0.93392	-0.29451	-0.11033	-0.08164	-0.02766	-0.03772	-0.74487	3.42082	10.30785	1.25793	-0.06195	0.04271	0.18380	0.00474	0.00659	-5.73173	-1.81622	-12.88022	3.19053	-9.62163	18.30385	0.26823	9.85251	-8.38993	8.00548	15.69451	13.65023	0.00273	0.00156	0.00369	-0.00017
839			8.38000	5.53679	-6.17985	4.23864	0.69795	0.02315	0.02476	-0.03780	0.00111	0.00554	-0.01360	0.12123	0.29803	-9.74079	-8.51281	-22.92284	-0.92756	-0.29564	-0.10550	-0.07851	-0.02434	-0.03134	-0.82518	3.46508	10.22475	1.24871	-0.06163	0.03713	0.18268	0.00431	0.00473	-4.92009	-1.83917	-12.42024	2.88683	-8.83654	15.78399	0.40154	9.63719	-6.81919	8.03672	15.65079	13.65942	0.00279	0.00155	0.00362	-0.00015
840			8.39000	5.55294	-6.21582	4.11614	0.69563	0.02204	0.02038	-0.03036	0.00082	0.00424	-0.01568	0.12046	0.29953	-9.81184	-8.52853	-22.76196	-0.91994	-0.29878	-0.09966	-0.07480	-0.01900	-0.02368	-0.90375	3.50301	10.16283	1.23785	-0.07016	0.03094	0.17027	0.00400	0.00271	-4.11054	-1.37534	-11.59249	2.64849	-7.74814	12.38005	0.49619	8.78728	-4.53550	8.07298	15.60440	13.62923	0.00282	0.00153	0.00353	-0.00012
841			8.40000	5.56141	-6.24535	4.00385	0.69540	0.02119	0.01708	-0.01618	0.00062	0.00318	-0.01663	0.12010	0.30152	-9.87606	-8.53823	-22.63899	-0.91646	-0.29938	-0.09571	-0.07636	-0.01306	-0.01720	-0.97672	3.53195	10.12509	1.23157	-0.07407	0.02727	0.15306	0.00311	0.00138	-3.34961	-0.35834	-10.35371	2.57413	-6.93582	8.96248	0.45944	7.68025	-2.39839	8.10927	15.55521	13.56909	0.00280	0.00149	0.00342	-0.00007
842			8.41000	5.55671	-6.26971	3.90560	0.69719	0.02008	0.01448	0.00438	0.00047	0.00229	-0.01673	0.11901	0.30490	-9.93907	-8.54246	-22.54815	-0.91185	-0.29708	-0.09270	-0.08617	-0.00859	-0.01254	-1.04263	3.55208	10.10536	1.21903	-0.07360	0.02558	0.13502	0.00212	0.00075	-2.60896	1.16511	-8.69187	2.62694	-6.83578	6.20483	0.23970	6.66898	-1.12282	8.13904	15.50352	13.48575	0.00274	0.00144	0.00330	0.00001
843			8.42000	5.53474	-6.28937	3.82532	0.70022	0.02046	0.01272	0.02785	0.00039	0.00158	-0.01638	0.11821	0.30644	-10.00815	-8.54408	-22.47883	-0.91144	-0.29450	-0.09103	-0.10272	-0.00640	-0.00987	-1.10161	3.56555	10.09218	1.21216	-0.07334	0.02495	0.11998	0.00143	0.00068	-1.90032	2.90146	-6.71482	2.74155	-7.41635	4.39568	-0.15090	5.90873	-0.96291	8.15485	15.45343	13.38466	0.00266	0.00138	0.00318	0.00010
844			8.43000	5.49575	-6.30515	3.76506	0.70517	0.02139	0.01258	0.04819	0.00039	0.00115	-0.01504	0.11900	0.30489	-10.08725	-8.54538	-22.42004	-0.92190	-0.29280	-0.09207	-0.12021	-0.00580	-0.00912	-1.15414	3.57500	10.07439	1.22438	-0.07141	0.02571	0.10931	0.00101	0.00107	-1.40956	4.37692	-4.75627	2.92728	-8.23199	3.60548	-0.63499	5.39671	-1.71277	8.15364	15.41276	13.27732	0.00256	0.00134	0.00311	0.00015
845			8.44000	5.44514	-6.31996	3.72252	0.70557	0.02157	0.01303	0.05981	0.00050	0.00088	-0.01376	0.12035	0.30089	-10.17496	-8.54652	-22.36176	-0.93151	-0.29241	-0.09316	-0.13039	-0.00591	-0.00991	-1.20097	3.58274	10.04495	1.23964	-0.07304	0.02590	0.10068	0.00088	0.00163	-1.42071	5.23401	-3.31652	3.20537	-8.81431	3.85599	-1.09965	5.05028	-2.91499	8.14022	15.38861	13.18017	0.00246	0.00131	0.00307	0.00017
846			8.45000	5.39034	-6.33909	3.68992	0.70258	0.02274	0.01394	0.06189	0.00083	0.00086	-0.01289	0.12148	0.29539	-10.26631	-8.54658	-22.29455	-0.93812	-0.29192	-0.09427	-0.13018	-0.00659	-0.01212	-1.24269	3.59033	10.00222	1.25231	-0.07783	0.02577	0.09291	0.00093	0.00215	-2.08989	5.45813	-2.85316	3.51486	-8.99695	5.08663	-1.43753	4.77146	-4.06456	8.12259	15.38324	13.10513	0.00240	0.00130	0.00307	0.00014
847			8.46000	5.33682	-6.36804	3.65563	0.70099	0.02583	0.01579	0.05775	0.00142	0.00121	-0.01190	0.12162	0.28987	-10.35646	-8.54569	-22.21048	-0.94320	-0.28847	-0.09672	-0.12177	-0.00822	-0.01542	-1.28002	3.59847	9.94955	1.25979	-0.07847	0.02696	0.08557	0.00100	0.00253	-3.28954	5.28541	-3.55962	3.69125	-8.87532	6.95722	-1.54343	4.48534	-4.68730	8.10607	15.39349	13.05422	0.00239	0.00131	0.00308	0.00011
848			8.47000	5.28682	-6.40978	3.60780	0.69961	0.02685	0.01621	0.05019	0.00200	0.00178	-0.01137	0.12066	0.28562	-10.44213	-8.54583	-22.10690	-0.94262	-0.28586	-0.09699	-0.10802	-0.01078	-0.01824	-1.31380	3.60731	9.89504	1.25640	-0.07957	0.02647	0.07824	0.00110	0.00231	-4.73661	4.91371	-5.28902	3.58199	-8.53847	8.83968	-1.32490	4.14031	-4.41595	8.09220	15.41349	13.02333	0.00240	0.00132	0.00311	0.00008
849			8.48000	5.24143	-6.46471	3.53778	0.69725	0.02768	0.01676	0.03969	0.00258	0.00256	-0.01094	0.11977	0.28150	-10.52080	-8.54913	-21.98825	-0.94116	-0.28297	-0.09749	-0.09138	-0.01325	-0.01990	-1.34509	3.61666	9.84967	1.25235	-0.07875	0.02628	0.07191	0.00119	0.00164	-6.22811	4.34133	-7.61968	3.18010	-7.92506	10.10133	-0.75999	3.73367	-3.13834	8.08061	15.43895	13.01149	0.00242	0.00133	0.00316	0.00004
850			8.49000	5.20292	-6.53225	3.44236	0.69402	0.03064	0.01871	0.02567	0.00338	0.00366	-0.00975	0.11986	0.27602	-10.58944	-8.55592	-21.86440	-0.94477	-0.27683	-0.10077	-0.07268	-0.01439	-0.02037	-1.37510	3.62633	9.82380	1.25826	-0.07081	0.02847	0.06793	0.00116	0.00066	-7.65118	3.46321	-9.97468	2.57868	-6.92935	10.38092	0.06072	3.32593	-1.08571	8.07183	15.47126	13.02468	0.00245	0.00134	0.00321	-0.00001
851			8.50000	5.17477	-6.61109	3.32476	0.68794	0.03433	0.02088	0.00849	0.00429	0.00478	-0.00898	0.12017	0.26882	-10.64485	-8.56517	-21.74693	-0.94713	-0.27154	-0.10415	-0.05185	-0.01407	-0.01908	-1.40528	3.63614	9.82332	1.26577	-0.06565	0.03089	0.06659	0.00116	-0.00064	-8.86316	2.25760	-11.83909	1.87993	-5.57096	9.70952	0.95983	3.00402	1.26276	8.06726	15.51636	13.07040	0.00248	0.00134	0.00325	-0.00006
852			8.51000	5.15995	-6.69844	3.19229	0.68148	0.03657	0.02339	-0.00938	0.00488	0.00578	-0.00896	0.12076	0.26195	-10.68488	-8.57553	-21.64465	-0.94834	-0.27038	-0.10715	-0.03028	-0.01285	-0.01636	-1.43693	3.64599	9.84825	1.27395	-0.06647	0.03316	0.06719	0.00126	-0.00201	-9.62691	0.87178	-12.89358	1.14552	-3.99658	8.36548	1.76576	2.79404	3.38331	8.06861	15.58050	13.14772	0.00251	0.00136	0.00329	-0.00012
853			8.52000	5.15901	-6.78897	3.05462	0.67615	0.03695	0.02645	-0.02413	0.00490	0.00655	-0.00942	0.12201	0.25792	-10.70887	-8.58627	-21.56287	-0.95002	-0.27249	-0.11030	-0.01024	-0.01137	-0.01274	-1.47018	3.65608	9.89345	1.28407	-0.06925	0.03574	0.06679	0.00142	-0.00318	-9.67668	-0.39839	-13.00507	0.37569	-2.42322	6.62642	2.38003	2.60540	4.87797	8.07766	15.66464	13.24289	0.00253	0.00138	0.00333	-0.00017
854			8.53000	5.16886	-6.87524	2.92161	0.67390	0.03734	0.02865	-0.03270	0.00449	0.00662	-0.01105	0.12274	0.25827	-10.71821	-8.59791	-21.50409	-0.94877	-0.27701	-0.11197	0.00618	-0.01001	-0.00865	-1.50308	3.66684	9.95099	1.28658	-0.07532	0.03747	0.06079	0.00170	-0.00381	-8.90403	-1.26824	-12.24160	-0.37550	-1.05020	4.77355	2.76485	2.28572	5.49175	8.09584	15.75994	13.33189	0.00256	0.00140	0.00333	-0.00019
855			8.54000	5.18432	-6.95007	2.80130	0.67412	0.03571	0.02773	-0.03522	0.00354	0.00565	-0.01374	0.12269	0.26403	-10.71572	-8.61050	-21.46708	-0.94235	-0.28400	-0.10949	0.01860	-0.00857	-0.00496	-1.53184	3.67892	10.01099	1.27731	-0.08460	0.03588	0.04803	0.00214	-0.00350	-7.49841	-1.70003	-10.87075	-0.92354	0.05555	3.18423	2.89989	1.79547	5.14056	8.12174	15.84885	13.39191	0.00261	0.00142	0.00323	-0.00018
856			8.55000	5.20171	-7.00946	2.69791	0.67845	0.02970	0.02407	-0.03438	0.00224	0.00414	-0.01596	0.12228	0.27500	-10.70428	-8.62227	-21.44605	-0.93479	-0.29113	-0.10392	0.02730	-0.00661	-0.00281	-1.55342	3.69283	10.06388	1.26201	-0.08930	0.03179	0.03255	0.00250	-0.00253	-5.88954	-1.84996	-9.28290	-1.05600	0.86696	2.24117	2.79256	1.26448	4.01458	8.15039	15.91251	13.41642	0.00268	0.00143	0.00301	-0.00014
857			8.56000	5.21924	-7.05401	2.61137	0.68144	0.02453	0.02082	-0.03152	0.00136	0.00300	-0.01672	0.12255	0.28523	-10.68760	-8.63029	-21.43141	-0.93072	-0.29359	-0.09981	0.03090	-0.00418	-0.00266	-1.56732	3.70856	10.10313	1.25400	-0.08625	0.02852	0.01959	0.00261	-0.00153	-4.51772	-1.80157	-7.84563	-0.69310	1.24472	2.14096	2.50944	0.86504	2.49939	8.17434	15.93659	13.42041	0.00279	0.00143	0.00265	-0.00010
858			8.57000	5.23511	-7.08791	2.53821	0.68370	0.02251	0.01832	-0.02629	0.00098	0.00228	-0.01654	0.12216	0.29238	-10.67126	-8.63264	-21.41264	-0.92716	-0.29103	-0.09725	0.02652	-0.00224	-0.00419	-1.57537	3.72586	10.12650	1.24642	-0.07891	0.02640	0.01173	0.00253	-0.00072	-3.65314	-1.48929	-6.82524	0.04651	0.97868	2.82916	2.16352	0.68571	0.99725	8.18563	15.91129	13.43448	0.00293	0.00144	0.00218	-0.00006
859			8.58000	5.24620	-7.11692	2.47262	0.68479	0.02168	0.01634	-0.01814	0.00088	0.00190	-0.01605	0.12128	0.29562	-10.66244	-8.62984	-21.38073	-0.92349	-0.28768	-0.09523	0.01339	-0.00166	-0.00681	-1.58022	3.74448	10.13562	1.23936	-0.07444	0.02445	0.00850	0.00248	-0.00014	-3.34929	-0.85794	-6.34503	0.94342	0.01078	4.08366	1.84450	0.67774	-0.20933	8.17594	15.82740	13.49391	0.00308	0.00145	0.00166	-0.00002
860			8.59000	5.24940	-7.14623	2.40851	0.68726	0.02167	0.01593	-0.00844	0.00095	0.00189	-0.01529	0.12093	0.29663	-10.66704	-8.62399	-21.33000	-0.92487	-0.28500	-0.09526	-0.00538	-0.00240	-0.01006	-1.58373	3.76382	10.13424	1.23978	-0.07177	0.02391	0.00846	0.00238	0.00020	-3.50834	-0.03007	-6.37922	1.82129	-1.42657	5.61918	1.57106	0.75662	-0.98328	8.13949	15.67201	13.62529	0.00323	0.00149	0.00118	0.00002
861			8.60000	5.24388	-7.17950	2.34088	0.69106	0.02305	0.01606	-0.00017	0.00118	0.00205	-0.01528	0.12061	0.29756	-10.68740	-8.61690	-21.25869	-0.92733	-0.28396	-0.09575	-0.02495	-0.00364	-0.01323	-1.58746	3.78276	10.12684	1.23913	-0.07363	0.02376	0.01159	0.00226	0.00036	-3.95010	0.71689	-6.76395	2.59232	-2.92573	7.09634	1.29864	0.91109	-1.26679	8.07684	15.42601	13.83939	0.00334	0.00153	0.00082	0.00003
862			8.61000	5.23205	-7.21815	2.26749	0.69421	0.02296	0.01542	0.00437	0.00136	0.00212	-0.01530	0.12063	0.29824	-10.72186	-8.60903	-21.16983	-0.93032	-0.28412	-0.09522	-0.04110	-0.00452	-0.01536	-1.59338	3.79946	10.11798	1.23896	-0.07633	0.02255	0.01832	0.00191	0.00029	-4.45578	1.15769	-7.25686	3.17763	-4.11089	8.10544	0.99190	1.14686	-0.99677	7.99492	15.06710	14.13429	0.00338	0.00158	0.00065	-0.00000
863			8.62000	5.21756	-7.26147	2.18877	0.69466	0.02353	0.01623	0.00500	0.00154	0.00237	-0.01471	0.12147	0.29807	-10.76604	-8.60042	-21.07153	-0.93520	-0.28187	-0.09670	-0.05087	-0.00450	-0.01629	-1.60349	3.81176	10.11305	1.24328	-0.07347	0.02307	0.02710	0.00121	0.00001	-4.86760	1.26260	-7.68650	3.48430	-4.71709	8.32806	0.71296	1.38755	-0.11927	7.90421	14.58043	14.50736	0.00334	0.00160	0.00071	-0.00009
864			8.63000	5.20341	-7.30794	2.10614	0.69053	0.02401	0.01674	0.00298	0.00166	0.00254	-0.01438	0.12224	0.29671	-10.81339	-8.59094	-20.97453	-0.93581	-0.27943	-0.09729	-0.05147	-0.00335	-0.01527	-1.61837	3.81831	10.11820	1.24316	-0.07121	0.02299	0.03296	0.00050	-0.00052	-5.12797	1.12876	-7.96662	3.46505	-4.56623	7.64391	0.60325	1.43224	1.32884	7.81702	13.96974	14.96473	0.00321	0.00159	0.00103	-0.00023
865			8.64000	5.19136	-7.35595	2.02169	0.68771	0.02257	0.01666	-0.00002	0.00158	0.00253	-0.01460	0.12279	0.29446	-10.85614	-8.58019	-20.89024	-0.93570	-0.28153	-0.09644	-0.04207	-0.00093	-0.01210	-1.63563	3.81911	10.13948	1.24233	-0.07406	0.02160	0.03035	-0.00009	-0.00122	-5.20153	0.88125	-7.99591	3.11027	-3.57785	5.98708	0.80285	1.04786	3.27132	7.74505	13.26145	15.51523	0.00298	0.00155	0.00159	-0.00039
866			8.65000	5.18201	-7.40353	1.93873	0.68509	0.02201	0.01613	-0.00290	0.00150	0.00234	-0.01498	0.12371	0.29186	-10.88633	-8.56762	-20.83105	-0.93722	-0.28443	-0.09524	-0.02306	0.00305	-0.00697	-1.65069	3.81509	10.18302	1.24501	-0.07688	0.01975	0.01557	-0.00056	-0.00197	-5.05100	0.60029	-7.63055	2.43957	-1.75017	3.30390	1.37552	0.07940	5.61171	7.69572	12.50148	16.15668	0.00269	0.00147	0.00235	-0.00051
867			8.66000	5.17566	-7.44862	1.86216	0.68207	0.02347	0.01650	-0.00465	0.00149	0.00211	-0.01475	0.12535	0.28914	-10.89640	-8.55229	-20.80935	-0.94207	-0.28482	-0.09586	0.00429	0.00846	-0.00017	-1.65756	3.80751	10.25382	1.25447	-0.07418	0.01947	-0.01370	-0.00081	-0.00291	-4.66974	0.35922	-6.70739	1.48450	0.81249	-0.33429	2.28250	-1.54511	8.15810	7.67126	11.74439	16.86760	0.00239	0.00141	0.00319	-0.00056
868			8.67000	5.17166	-7.48939	1.79848	0.68165	0.02574	0.01753	-0.00341	0.00147	0.00172	-0.01412	0.12703	0.28693	-10.88045	-8.53380	-20.83556	-0.94959	-0.28449	-0.09770	0.03716	0.01460	0.00824	-1.64954	3.79765	10.35428	1.26760	-0.06836	0.02041	-0.05845	-0.00084	-0.00410	-4.06216	0.31091	-5.10339	0.27146	3.84419	-4.70637	3.43062	-3.81556	10.65347	7.66927	11.04094	17.60663	0.00214	0.00138	0.00403	-0.00055
869			8.68000	5.16743	-7.52413	1.75484	0.68308	0.02371	0.01873	0.00235	0.00116	0.00110	-0.01347	0.12814	0.28656	-10.83566	-8.51276	-20.91650	-0.95430	-0.28758	-0.09877	0.07118	0.02073	0.01737	-1.61995	3.78686	10.48391	1.27678	-0.06518	0.02127	-0.11597	-0.00079	-0.00528	-3.23602	0.59020	-2.90479	-1.11406	6.95369	-9.33994	4.66304	-6.58171	12.83691	7.68496	10.42315	18.31964	0.00199	0.00140	0.00472	-0.00050
870			8.69000	5.15952	-7.55122	1.73579	0.68348	0.02366	0.02020	0.01139	0.00090	0.00033	-0.01317	0.12760	0.28562	-10.76303	-8.49052	-21.05137	-0.95294	-0.28858	-0.09986	0.10121	0.02541	0.02556	-1.56424	3.77585	10.63885	1.27637	-0.06343	0.02309	-0.17534	-0.00073	-0.00656	-2.23059	1.12325	-0.53147	-2.44967	9.65972	-13.34879	5.71809	-9.38182	14.38648	7.71122	9.90383	18.95506	0.00193	0.00145	0.00518	-0.00043
871			8.70000	5.14640	-7.56919	1.74009	0.68407	0.02611	0.02134	0.01988	0.00065	-0.00041	-0.01379	0.12593	0.28330	-10.66813	-8.46841	-21.22685	-0.94876	-0.29046	-0.10033	0.12185	0.02751	0.03030	-1.48399	3.76495	10.80990	1.27208	-0.06967	0.02479	-0.21961	-0.00071	-0.00737	-1.15447	1.63655	1.41062	-3.40594	11.37944	-15.55415	6.29088	-11.41512	14.78361	7.73861	9.48264	19.47635	0.00192	0.00150	0.00537	-0.00033
872			8.71000	5.12947	-7.57758	1.76043	0.68422	0.02662	0.02150	0.02393	0.00030	-0.00086	-0.01435	0.12436	0.28056	-10.56221	-8.44794	-21.41553	-0.94462	-0.29424	-0.09949	0.12898	0.02630	0.02975	-1.38881	3.75539	10.97991	1.27015	-0.07965	0.02504	-0.23523	-0.00056	-0.00697	-0.19960	1.84485	2.49202	-3.74073	11.67391	-15.18785	6.20100	-11.97954	13.60471	7.75630	9.15510	19.86705	0.00194	0.00151	0.00528	-0.00021
873			8.72000	5.11253	-7.57796	1.78717	0.68345	0.02598	0.02103	0.02158	0.00004	-0.00093	-0.01416	0.12337	0.27893	-10.45884	-8.43055	-21.58637	-0.94168	-0.29613	-0.09841	0.12324	0.02198	0.02488	-1.29270	3.74922	11.12924	1.27098	-0.08323	0.02440	-0.22054	-0.00009	-0.00567	0.38574	1.60473	2.64789	-3.47805	10.65791	-12.59066	5.57351	-11.01166	11.12040	7.75647	8.91691	20.13102	0.00199	0.00150	0.00495	-0.00008
874			8.73000	5.10004	-7.57462	1.81164	0.68458	0.02554	0.02089	0.01315	-0.00001	-0.00073	-0.01266	0.12228	0.28010	-10.36771	-8.41694	-21.71920	-0.93998	-0.29182	-0.09886	0.11020	0.01620	0.01836	-1.20742	3.74819	11.24658	1.26935	-0.07149	0.02492	-0.18491	0.00048	-0.00441	0.37856	0.93610	2.05685	-2.84649	8.96173	-8.94450	4.74150	-9.07002	8.22814	7.73788	8.76210	20.29082	0.00207	0.00148	0.00448	0.00003
875			8.74000	5.09584	-7.57378	1.82750	0.68749	0.02696	0.02247	0.00054	0.00019	-0.00036	-0.00998	0.12102	0.28102	-10.29183	-8.40632	-21.80953	-0.94112	-0.28203	-0.10230	0.09533	0.01089	0.01220	-1.13907	3.75253	11.33242	1.26919	-0.04878	0.02795	-0.14159	0.00071	-0.00359	-0.25982	-0.00870	0.97028	-2.10684	7.18757	-5.40123	4.00491	-6.81640	5.76927	7.70473	8.67988	20.37798	0.00217	0.00145	0.00396	0.00010
876			8.75000	5.10166	-7.58091	1.83087	0.68713	0.02996	0.02458	-0.01269	0.00062	0.00018	-0.00880	0.11985	0.27929	-10.23060	-8.39786	-21.86313	-0.93939	-0.27615	-0.10536	0.07902	0.00681	0.00699	-1.08927	3.76179	11.39450	1.26789	-0.03815	0.03017	-0.09815	0.00083	-0.00287	-1.28916	-0.96516	-0.31098	-1.47204	5.52826	-2.63770	3.50880	-4.64655	4.11209	7.66372	8.65333	20.42085	0.00227	0.00144	0.00347	0.00015
877			8.76000	5.11618	-7.59809	1.82131	0.68817	0.03211	0.02600	-0.02229	0.00111	0.00073	-0.00937	0.11954	0.27689	-10.18365	-8.39204	-21.89027	-0.93977	-0.27866	-0.10671	0.05896	0.00345	0.00335	-1.05756	3.77524	11.44193	1.27181	-0.04331	0.03017	-0.05795	0.00120	-0.00225	-2.29101	-1.62892	-1.42937	-1.04337	3.83965	-0.91476	3.22184	-2.68898	3.17316	7.62268	8.66273	20.43674	0.00236	0.00142	0.00306	0.00015
878			8.77000	5.13498	-7.62319	1.80211	0.68810	0.03263	0.02668	-0.02502	0.00140	0.00109	-0.01023	0.11946	0.27587	-10.15311	-8.39028	-21.90151	-0.93829	-0.28193	-0.10692	0.03187	0.00023	0.00144	-1.04275	3.79201	11.48090	1.27228	-0.04938	0.02945	-0.02128	0.00159	-0.00184	-2.89114	-1.77447	-2.10703	-0.79538	1.92505	-0.21335	3.02020	-0.95918	2.67336	7.58915	8.69009	20.43308	0.00241	0.00140	0.00273	0.00012
879			8.78000	5.15215	-7.65142	1.77851	0.68604	0.03357	0.02749	-0.02013	0.00149	0.00124	-0.01126	0.12015	0.27461	-10.14247	-8.39386	-21.90579	-0.93789	-0.28556	-0.10731	-0.00157	-0.00255	0.00089	-1.04319	3.81088	11.51446	1.27571	-0.05578	0.02881	0.01080	0.00191	-0.00156	-2.97777	-1.35429	-2.29124	-0.59362	-0.20065	-0.32132	2.78026	0.52160	2.38838	7.56835	8.72221	20.41340	0.00245	0.00139	0.00250	0.00007
880			8.79000	5.16232	-7.67850	1.75489	0.68332	0.03232	0.02803	-0.00930	0.00131	0.00120	-0.01200	0.12156	0.27496	-10.15392	-8.40203	-21.90911	-0.93852	-0.28974	-0.10732	-0.03740	-0.00432	0.00120	-1.05663	3.83008	11.54380	1.28074	-0.05930	0.02789	0.03715	0.00195	-0.00135	-2.69509	-0.47771	-2.12708	-0.31673	-2.30943	-0.95644	2.44529	1.69490	2.26503	7.56261	8.75036	20.38181	0.00246	0.00138	0.00236	0.00001
881			8.80000	5.16175	-7.70221	1.73358	0.68095	0.03037	0.02787	0.00470	0.00106	0.00104	-0.01207	0.12323	0.27766	-10.18671	-8.41292	-21.91546	-0.94000	-0.29117	-0.10701	-0.07033	-0.00481	0.00201	-1.08018	3.84750	11.57069	1.28444	-0.05521	0.02704	0.05676	0.00153	-0.00126	-2.25424	0.65232	-1.78635	0.03498	-4.11757	-1.86407	2.02428	2.51061	2.37396	7.57219	8.76991	20.34320	0.00247	0.00138	0.00228	-0.00005
882			8.81000	5.14915	-7.72208	1.71559	0.68073	0.02916	0.02849	0.01873	0.00084	0.00087	-0.01161	0.12445	0.28255	-10.23702	-8.42447	-21.92714	-0.94173	-0.28922	-0.10802	-0.09540	-0.00414	0.00298	-1.11088	3.86093	11.59777	1.28404	-0.04457	0.02814	0.06926	0.00088	-0.00135	-1.79779	1.78183	-1.36776	0.41624	-5.38872	-2.76466	1.54083	2.97301	2.67763	7.59556	8.78047	20.30305	0.00248	0.00138	0.00226	-0.00010
883			8.82000	5.12591	-7.73834	1.70148	0.68405	0.02864	0.02879	0.03004	0.00067	0.00066	-0.01195	0.12443	0.28865	-10.29862	-8.43469	-21.94394	-0.94091	-0.28870	-0.10823	-0.10867	-0.00283	0.00356	-1.14572	3.86894	11.62625	1.27511	-0.03889	0.02921	0.07399	0.00040	-0.00142	-1.37412	2.66937	-0.91856	0.78111	-5.99410	-3.33448	1.02162	3.10896	2.91568	7.62863	8.78543	20.26887	0.00249	0.00139	0.00227	-0.00013
884			8.83000	5.09560	-7.75119	1.69163	0.68725	0.02730	0.02858	0.03642	0.00051	0.00043	-0.01312	0.12416	0.29309	-10.36416	-8.44224	-21.96262	-0.93871	-0.29267	-0.10697	-0.10878	-0.00127	0.00328	-1.18117	3.87160	11.65401	1.26568	-0.04378	0.02888	0.07134	0.00009	-0.00127	-1.01126	3.13902	-0.47209	1.11163	-5.91981	-3.31036	0.49595	2.96150	2.78097	7.66467	8.79071	20.25001	0.00249	0.00141	0.00231	-0.00014
885			8.84000	5.06313	-7.76119	1.68618	0.69103	0.02702	0.02816	0.03653	0.00041	0.00019	-0.01411	0.12410	0.29651	-10.42641	-8.44592	-21.97802	-0.93907	-0.29608	-0.10585	-0.09641	0.00056	0.00211	-1.21372	3.87018	11.67662	1.26027	-0.04887	0.02842	0.06153	-0.00020	-0.00090	-0.75212	3.08584	-0.03326	1.42585	-5.18771	-2.64221	0.00253	2.54255	2.16566	7.69614	8.80197	20.25450	0.00250	0.00143	0.00237	-0.00013
886			8.85000	5.03419	-7.76932	1.68550	0.69504	0.02615	0.02759	0.03073	0.00036	-0.00008	-0.01462	0.12396	0.29937	-10.47841	-8.44422	-21.98578	-0.93998	-0.29869	-0.10471	-0.07362	0.00289	0.00046	-1.23955	3.86623	11.69019	1.25566	-0.05239	0.02781	0.04491	-0.00041	-0.00040	-0.62125	2.54500	0.46007	1.72613	-3.87981	-1.57311	-0.41973	1.85968	1.20848	7.71680	8.82173	20.28442	0.00250	0.00145	0.00243	-0.00009
887			8.86000	5.01310	-7.77672	1.69091	0.70076	0.02529	0.02783	0.02178	0.00035	-0.00042	-0.01392	0.12364	0.30264	-10.51512	-8.43591	-21.98507	-0.94294	-0.29702	-0.10529	-0.04571	0.00543	-0.00097	-1.25582	3.86086	11.69314	1.25232	-0.04672	0.02884	0.02401	-0.00048	0.00008	-0.56406	1.74119	1.08877	1.93411	-2.24783	-0.54180	-0.74308	0.99257	0.18906	7.72318	8.84762	20.33444	0.00250	0.00148	0.00251	-0.00004
888			8.87000	5.00109	-7.78360	1.70415	0.70601	0.02537	0.02869	0.01340	0.00033	-0.00085	-0.01253	0.12280	0.30380	-10.53492	-8.42170	-21.97921	-0.94578	-0.29243	-0.10698	-0.01946	0.00732	-0.00154	-1.26130	3.85459	11.68688	1.24947	-0.03724	0.03078	0.00260	-0.00045	0.00049	-0.43799	0.98134	1.86263	1.91101	-0.68479	0.04751	-0.95386	0.08150	-0.62251	7.71743	8.87408	20.39397	0.00251	0.00150	0.00258	-0.00001
889			8.88000	4.99617	-7.78860	1.72639	0.70726	0.02739	0.02967	0.00866	0.00024	-0.00137	-0.01248	0.12205	0.30097	-10.54031	-8.40471	-21.97400	-0.94629	-0.29189	-0.10792	-0.00101	0.00798	-0.00082	-1.25696	3.84749	11.67474	1.24906	-0.04005	0.03139	-0.01541	-0.00055	0.00070	-0.09591	0.51176	2.73278	1.56227	0.44877	-0.05476	-1.05167	-0.71098	-1.05952	7.70757	8.89590	20.45236	0.00253	0.00153	0.00265	-0.00001
890			8.89000	4.99438	-7.78919	1.75819	0.70844	0.02807	0.03027	0.00881	0.00003	-0.00190	-0.01352	0.12176	0.29689	-10.53656	-8.38931	-21.97639	-0.94724	-0.29766	-0.10755	0.00687	0.00747	0.00127	-1.24543	3.83955	11.66098	1.25293	-0.05320	0.03027	-0.02726	-0.00080	0.00064	0.48844	0.42593	3.61546	0.91655	1.00760	-0.91565	-1.04204	-1.26050	-1.05108	7.70380	8.91082	20.50284	0.00256	0.00156	0.00270	-0.00004
891			8.90000	4.99174	-7.78348	1.79894	0.70802	0.02715	0.03080	0.01283	-0.00024	-0.00235	-0.01446	0.12194	0.29414	-10.52927	-8.37891	-21.99272	-0.94744	-0.30368	-0.10694	0.00565	0.00617	0.00414	-1.23037	3.83070	11.65002	1.25694	-0.06484	0.02913	-0.03170	-0.00107	0.00040	1.16987	0.66206	4.32359	0.14995	1.07445	-2.28528	-0.95260	-1.50755	-0.64716	7.71363	8.91990	20.54225	0.00261	0.00158	0.00274	-0.00010
892			8.91000	4.98542	-7.77156	1.84536	0.70717	0.02616	0.03139	0.01884	-0.00046	-0.00259	-0.01449	0.12202	0.29168	-10.52267	-8.37454	-22.02481	-0.94795	-0.30618	-0.10703	-0.00116	0.00467	0.00688	-1.21545	3.82095	11.64488	1.26059	-0.06907	0.02902	-0.02879	-0.00121	0.00009	1.75768	1.09542	4.62666	-0.50310	0.81258	-3.66286	-0.82279	-1.43734	-0.03885	7.73860	8.92388	20.56509	0.00266	0.00161	0.00276	-0.00015
893			8.92000	4.97382	-7.75499	1.89218	0.70741	0.02613	0.03179	0.02534	-0.00064	-0.00252	-0.01384	0.12153	0.28851	-10.51954	-8.37518	-22.06914	-0.94899	-0.30573	-0.10756	-0.01054	0.00334	0.00871	-1.20393	3.81077	11.64610	1.26336	-0.06792	0.02961	-0.01988	-0.00117	-0.00020	2.15181	1.61453	4.42702	-0.89489	0.34632	-4.62433	-0.67848	-1.08555	0.54181	7.77336	8.92095	20.56338	0.00273	0.00163	0.00278	-0.00016
894			8.93000	4.95636	-7.73559	1.93423	0.70566	0.02796	0.03247	0.03084	-0.00082	-0.00225	-0.01331	0.12047	0.28361	-10.52164	-8.37918	-22.11930	-0.94749	-0.30389	-0.10838	-0.02028	0.00223	0.00946	-1.19791	3.80109	11.65223	1.26302	-0.06700	0.03060	-0.00709	-0.00104	-0.00042	2.36823	2.09491	3.85991	-1.03340	-0.21499	-5.05937	-0.53570	-0.53507	0.96034	7.80967	8.90920	20.53226	0.00280	0.00165	0.00279	-0.00013
895			8.94000	4.93411	-7.71462	1.96918	0.70473	0.02957	0.03347	0.03429	-0.00097	-0.00194	-0.01245	0.11927	0.27867	-10.52934	-8.38520	-22.17013	-0.94656	-0.30128	-0.10976	-0.02867	0.00140	0.00958	-1.19851	3.79271	11.66131	1.26290	-0.06302	0.03214	0.00644	-0.00083	-0.00057	2.48792	2.41806	3.21283	-1.02022	-0.73934	-5.15034	-0.41264	0.06797	1.23056	7.84017	8.88899	20.47377	0.00286	0.00166	0.00279	-0.00007
896			8.95000	4.90915	-7.69250	1.99789	0.70440	0.03053	0.03311	0.03511	-0.00108	-0.00165	-0.01202	0.11836	0.27365	-10.54170	-8.39224	-22.21972	-0.94673	-0.30133	-0.10947	-0.03421	0.00105	0.00944	-1.20508	3.78560	11.67231	1.26531	-0.06242	0.03173	0.01641	-0.00071	-0.00068	2.57581	2.51515	2.72201	-0.95793	-1.08181	-5.16031	-0.30968	0.50977	1.45206	7.86000	8.86277	20.39614	0.00289	0.00166	0.00278	-0.00000
897			8.96000	4.88419	-7.66936	2.02293	0.70170	0.03365	0.03256	0.03245	-0.00123	-0.00147	-0.01198	0.11807	0.26884	-10.55631	-8.39935	-22.26903	-0.94728	-0.30062	-0.10916	-0.03520	0.00146	0.00938	-1.21498	3.77918	11.68549	1.26988	-0.06273	0.03106	0.01970	-0.00065	-0.00078	2.59516	2.32587	2.44328	-0.86578	-1.11026	-5.18419	-0.20583	0.64335	1.65494	7.86679	8.83446	20.31284	0.00290	0.00164	0.00274	0.00006
898			8.97000	4.86264	-7.64634	2.04635	0.69994	0.03412	0.03207	0.02599	-0.00120	-0.00138	-0.01224	0.11805	0.26748	-10.56983	-8.40482	-22.31862	-0.94632	-0.30202	-0.10831	-0.03059	0.00278	0.00918	-1.22473	3.77313	11.70076	1.27099	-0.06489	0.03028	0.01611	-0.00064	-0.00084	2.46269	1.82014	2.29462	-0.70003	-0.77603	-5.11837	-0.11056	0.47484	1.76409	7.86030	8.80811	20.23594	0.00288	0.00162	0.00269	0.00011
899			8.98000	4.84777	-7.62510	2.06904	0.70143	0.03163	0.03069	0.01728	-0.00098	-0.00130	-0.01235	0.11819	0.26983	-10.57897	-8.40678	-22.36749	-0.94589	-0.30477	-0.10632	-0.02245	0.00459	0.00858	-1.23157	3.76719	11.71694	1.26998	-0.06687	0.02873	0.00814	-0.00063	-0.00078	2.17854	1.12132	2.24772	-0.46503	-0.23775	-4.86706	-0.04898	0.12988	1.67530	7.84272	8.78701	20.17233	0.00285	0.00158	0.00265	0.00014
900			8.99000	4.84050	-7.60689	2.09225	0.70245	0.02936	0.02971	0.00958	-0.00073	-0.00131	-0.01190	0.11880	0.27366	-10.58313	-8.40484	-22.41369	-0.94657	-0.30488	-0.10521	-0.01564	0.00587	0.00769	-1.23410	3.76169	11.73158	1.27029	-0.06440	0.02804	-0.00110	-0.00050	-0.00061	1.81247	0.50342	2.35253	-0.21819	0.16367	-4.42254	-0.01154	-0.23601	1.29826	7.81963	8.77533	20.12771	0.00281	0.00156	0.00262	0.00013
901			9.00000	4.83858	-7.59235	2.11755	0.70227	0.02759	0.02918	0.00600	-0.00049	-0.00139	-0.01129	0.11920	0.27787	-10.58514	-8.40047	-22.45477	-0.94549	-0.30293	-0.10465	-0.01433	0.00594	0.00654	-1.23220	3.75768	11.74159	1.26750	-0.05941	0.02798	-0.00967	-0.00027	-0.00033	1.41975	0.21854	2.58779	-0.00931	0.15124	-3.84786	0.03438	-0.53353	0.65317	7.79980	8.77765	20.10829	0.00279	0.00154	0.00259	0.00007
902			9.01000	4.83774	-7.58191	2.14548	0.70418	0.02771	0.02909	0.00728	-0.00029	-0.00146	-0.01119	0.11918	0.28089	-10.58950	-8.39591	-22.48899	-0.94559	-0.30193	-0.10462	-0.01918	0.00493	0.00520	-1.22623	3.75624	11.74498	1.26525	-0.05709	0.02818	-0.01614	-0.00001	0.00000	1.01913	0.33286	2.79002	0.17049	-0.29764	-3.19525	0.08542	-0.71920	-0.10041	7.79100	8.79569	20.11538	0.00278	0.00154	0.00258	-0.00000
903			9.02000	4.83421	-7.57574	2.17424	0.70841	0.02885	0.02906	0.01143	-0.00009	-0.00139	-0.01186	0.11927	0.28284	-10.59962	-8.39253	-22.51481	-0.94844	-0.30426	-0.10455	-0.02718	0.00356	0.00368	-1.21757	3.75747	11.74155	1.26712	-0.06017	0.02782	-0.01898	0.00020	0.00028	0.62204	0.69430	2.75187	0.36748	-0.95993	-2.48293	0.10231	-0.75883	-0.72032	7.79636	8.82608	20.14086	0.00278	0.00154	0.00257	-0.00007
904			9.03000	4.82650	-7.57360	2.20042	0.71182	0.02721	0.02812	0.01557	0.00005	-0.00114	-0.01298	0.11925	0.28681	-10.61611	-8.39017	-22.53161	-0.94774	-0.30843	-0.10275	-0.03431	0.00244	0.00218	-1.20831	3.76026	11.73350	1.26262	-0.06509	0.02618	-0.01732	0.00028	0.00040	0.30546	1.06989	2.40419	0.58639	-1.55787	-1.79106	0.04975	-0.65120	-1.00940	7.81292	8.86112	20.17002	0.00278	0.00155	0.00256	-0.00011
905			9.04000	4.81534	-7.57378	2.22128	0.71752	0.02473	0.02721	0.01816	0.00005	-0.00085	-0.01370	0.11930	0.29282	-10.63733	-8.38810	-22.54061	-0.94853	-0.31146	-0.10136	-0.03851	0.00175	0.00113	-1.20071	3.76277	11.72410	1.25722	-0.06529	0.02519	-0.01166	0.00015	0.00037	0.22110	1.30981	1.87633	0.74765	-1.92326	-1.29127	-0.08024	-0.42246	-0.91651	7.83355	8.89245	20.18848	0.00278	0.00156	0.00255	-0.00010
906			9.05000	4.80225	-7.57300	2.23641	0.72460	0.02368	0.02733	0.01903	-0.00008	-0.00065	-0.01378	0.11987	0.29862	-10.66060	-8.38619	-22.54553	-0.95367	-0.31235	-0.10194	-0.03924	0.00140	0.00087	-1.19658	3.76333	11.71651	1.25732	-0.06076	0.02594	-0.00340	-0.00010	0.00026	0.46842	1.38093	1.42010	0.75169	-1.99842	-1.14338	-0.26005	-0.11651	-0.53859	7.85099	8.91509	20.18971	0.00277	0.00155	0.00254	-0.00006
907			9.06000	4.78880	-7.56781	2.24827	0.73053	0.02565	0.02807	0.01858	-0.00034	-0.00065	-0.01361	0.12091	0.30206	-10.68293	-8.38486	-22.55132	-0.96192	-0.31147	-0.10390	-0.03621	0.00130	0.00151	-1.19685	3.76107	11.71242	1.26350	-0.05543	0.02767	0.00505	-0.00036	0.00012	1.03720	1.30376	1.30763	0.55435	-1.76924	-1.40302	-0.45513	0.18492	-0.08884	7.86041	8.92912	20.17577	0.00274	0.00154	0.00252	-0.00001
908			9.07000	4.77645	-7.55548	2.26188	0.73555	0.02589	0.02833	0.01726	-0.00070	-0.00093	-0.01362	0.12200	0.30401	-10.70119	-8.38459	-22.56301	-0.96938	-0.31341	-0.10477	-0.02886	0.00152	0.00308	-1.20082	3.75608	11.71138	1.27062	-0.05437	0.02829	0.01035	-0.00055	-0.00000	1.88497	1.10480	1.72461	0.15484	-1.21280	-2.08231	-0.60371	0.35911	0.24893	7.85918	8.93633	20.15049	0.00271	0.00152	0.00250	0.00005
909			9.08000	4.76652	-7.53364	2.28335	0.73835	0.02516	0.02826	0.01515	-0.00111	-0.00147	-0.01405	0.12251	0.30412	-10.71200	-8.38565	-22.58587	-0.97281	-0.31724	-0.10451	-0.01705	0.00243	0.00543	-1.20617	3.74945	11.71228	1.27374	-0.05777	0.02796	0.00959	-0.00071	-0.00007	2.98515	0.79612	2.65798	-0.36527	-0.31680	-3.13409	-0.67422	0.29148	0.40693	7.84708	8.93752	20.11444	0.00267	0.00150	0.00247	0.00010
910			9.09000	4.76021	-7.50013	2.31738	0.74086	0.02485	0.02801	0.01201	-0.00160	-0.00216	-0.01483	0.12274	0.30287	-10.71241	-8.38702	-22.62377	-0.97540	-0.32246	-0.10376	-0.00121	0.00444	0.00821	-1.20961	3.74188	11.71383	1.27715	-0.06401	0.02703	0.00165	-0.00085	-0.00008	4.31527	0.36996	3.90938	-0.88172	0.90156	-4.42793	-0.66685	-0.07247	0.41268	7.82773	8.93332	20.06826	0.00264	0.00148	0.00246	0.00013
911			9.10000	4.75873	-7.45277	2.36609	0.74135	0.02374	0.02672	0.00772	-0.00206	-0.00278	-0.01556	0.12240	0.30148	-10.69984	-8.38700	-22.67892	-0.97379	-0.32697	-0.10152	0.01764	0.00752	0.01089	-1.20786	3.73410	11.71552	1.27494	-0.07062	0.02496	-0.01209	-0.00097	-0.00007	5.77631	-0.15846	5.23125	-1.30788	2.35359	-5.77222	-0.60621	-0.68104	0.32737	7.80834	8.92499	20.01419	0.00263	0.00147	0.00246	0.00011
912			9.11000	4.76275	-7.39108	2.42909	0.73937	0.02281	0.02529	0.00318	-0.00244	-0.00323	-0.01572	0.12203	0.29932	-10.67314	-8.38393	-22.75077	-0.97065	-0.32934	-0.09922	0.03692	0.01112	0.01304	-1.19895	3.72614	11.71693	1.27274	-0.07548	0.02283	-0.02812	-0.00109	-0.00006	7.08063	-0.68448	6.37026	-1.58694	3.83438	-6.92638	-0.56341	-1.39618	0.21750	7.79578	8.91478	19.95587	0.00263	0.00146	0.00246	0.00007
913			9.12000	4.77138	-7.31847	2.50293	0.73788	0.02175	0.02454	-0.00020	-0.00258	-0.00348	-0.01424	0.12184	0.29679	-10.63339	-8.37687	-22.83576	-0.97062	-0.32730	-0.09862	0.05380	0.01429	0.01450	-1.18271	3.71743	11.71809	1.27608	-0.07146	0.02219	-0.04264	-0.00114	-0.00006	7.83140	-1.05380	7.03844	-1.69083	5.09012	-7.65040	-0.55025	-2.04843	0.16997	7.79332	8.90677	19.90084	0.00265	0.00146	0.00245	0.00003
914			9.13000	4.78237	-7.24220	2.58075	0.73756	0.02130	0.02552	-0.00161	-0.00251	-0.00360	-0.01081	0.12129	0.29418	-10.58389	-8.36582	-22.92746	-0.97300	-0.31820	-0.10118	0.06554	0.01608	0.01521	-1.16085	3.70780	11.71984	1.28185	-0.05410	0.02481	-0.05259	-0.00093	-0.00011	7.77776	-1.16626	7.01394	-1.60849	5.89002	-7.76048	-0.52737	-2.49545	0.21228	7.79937	8.90522	19.85741	0.00267	0.00146	0.00243	-0.00001
915			9.14000	4.79295	-7.17053	2.65422	0.73612	0.02226	0.02571	-0.00099	-0.00236	-0.00330	-0.00906	0.11943	0.29010	-10.52974	-8.35159	-23.01771	-0.96897	-0.31244	-0.10175	0.06962	0.01654	0.01453	-1.13600	3.69771	11.72273	1.27838	-0.04834	0.02581	-0.05599	-0.00083	-0.00018	7.01590	-1.02802	6.38883	-1.40757	6.11137	-7.33422	-0.46274	-2.66383	0.32084	7.80895	8.91115	19.82741	0.00269	0.00145	0.00241	-0.00002
916			9.15000	4.80112	-7.10890	2.71845	0.73564	0.02380	0.02518	0.00121	-0.00211	-0.00282	-0.00886	0.11749	0.28550	-10.47631	-8.33611	-23.10131	-0.96437	-0.31165	-0.10085	0.06590	0.01586	0.01329	-1.11114	3.68801	11.72725	1.27450	-0.05257	0.02517	-0.05297	-0.00083	-0.00025	5.91317	-0.72686	5.59836	-1.22543	5.78911	-6.76991	-0.34486	-2.54196	0.49235	7.81547	8.92190	19.80598	0.00270	0.00145	0.00239	0.00000
917			9.16000	4.80596	-7.05867	2.77439	0.73567	0.02393	0.02496	0.00449	-0.00170	-0.00251	-0.00899	0.11627	0.28136	-10.42811	-8.32170	-23.17851	-0.96181	-0.31369	-0.10004	0.05533	0.01451	0.01248	-1.08910	3.67941	11.73397	1.27441	-0.05879	0.02440	-0.04508	-0.00082	-0.00034	4.85733	-0.36225	5.11727	-1.13451	5.06199	-6.48499	-0.21377	-2.19601	0.72593	7.81309	8.93445	19.78811	0.00270	0.00145	0.00240	0.00005
918			9.17000	4.80750	-7.01803	2.82725	0.73471	0.02399	0.02445	0.00888	-0.00137	-0.00240	-0.00996	0.11565	0.27700	-10.38842	-8.30987	-23.25309	-0.95969	-0.31906	-0.09846	0.03908	0.01302	0.01213	-1.07163	3.67181	11.74318	1.27644	-0.07053	0.02263	-0.03417	-0.00090	-0.00041	4.07761	0.03854	5.11295	-1.09341	4.05044	-6.56886	-0.14522	-1.72081	0.97964	7.79897	8.94762	19.77192	0.00267	0.00144	0.00243	0.00011
919			9.18000	4.80522	-6.98394	2.88164	0.73570	0.02389	0.02396	0.01412	-0.00113	-0.00242	-0.01103	0.11530	0.27328	-10.35993	-8.30117	-23.32739	-0.95980	-0.32563	-0.09697	0.01973	0.01157	0.01187	-1.05972	3.66446	11.75430	1.28013	-0.08210	0.02093	-0.02178	-0.00108	-0.00041	3.58146	0.46555	5.38027	-1.00268	2.87055	-6.74388	-0.20859	-1.18522	1.16118	7.77261	8.96075	19.75727	0.00262	0.00143	0.00247	0.00015
920			9.19000	4.79905	-6.95417	2.93869	0.73704	0.02398	0.02380	0.01841	-0.00097	-0.00245	-0.01166	0.11538	0.27044	-10.34366	-8.29507	-23.39994	-0.96199	-0.33058	-0.09627	0.00192	0.01022	0.01119	-1.05356	3.65632	11.76556	1.28561	-0.08879	0.02004	-0.01044	-0.00131	-0.00037	3.22528	0.81106	5.56957	-0.79689	1.74429	-6.62124	-0.38343	-0.69367	1.18979	7.73636	8.97319	19.74440	0.00256	0.00143	0.00252	0.00018
921			9.20000	4.79045	-6.92797	2.99597	0.73564	0.02545	0.02396	0.01987	-0.00088	-0.00241	-0.01144	0.11587	0.26786	-10.33760	-8.29025	-23.46625	-0.96459	-0.33053	-0.09665	-0.01037	0.00888	0.00989	-1.05174	3.64722	11.77517	1.29165	-0.08766	0.02026	-0.00242	-0.00140	-0.00029	2.89283	0.95746	5.49084	-0.50540	0.86917	-6.00862	-0.57358	-0.33281	1.03822	7.69669	8.98546	19.73598	0.00251	0.00144	0.00259	0.00017
922			9.21000	4.78164	-6.90498	3.05085	0.73397	0.02569	0.02392	0.01901	-0.00077	-0.00229	-0.01077	0.11663	0.26667	-10.33837	-8.28582	-23.52208	-0.96714	-0.32960	-0.09687	-0.01742	0.00732	0.00807	-1.05244	3.63776	11.78166	1.29711	-0.08468	0.02042	0.00181	-0.00133	-0.00015	2.58486	0.93170	5.26329	-0.23710	0.22670	-5.03650	-0.71265	-0.11055	0.68550	7.66219	8.99841	19.73351	0.00247	0.00145	0.00265	0.00013
923			9.22000	4.77367	-6.88461	3.10324	0.73344	0.02484	0.02419	0.01743	-0.00064	-0.00223	-0.00997	0.11724	0.26663	-10.34390	-8.28235	-23.56579	-0.96919	-0.32899	-0.09729	-0.02203	0.00531	0.00611	-1.05386	3.62912	11.78332	1.30078	-0.08233	0.02092	0.00337	-0.00113	0.00006	2.31144	0.84163	5.08417	-0.05373	-0.32334	-3.92569	-0.80778	0.02750	0.11479	7.63849	9.01169	19.73468	0.00245	0.00147	0.00271	0.00008
924			9.23000	4.76681	-6.86673	3.15433	0.73110	0.02538	0.02436	0.01505	-0.00051	-0.00218	-0.00879	0.11767	0.26728	-10.35361	-8.28054	-23.59704	-0.96983	-0.32424	-0.09808	-0.02535	0.00331	0.00412	-1.05519	3.62208	11.77821	1.30177	-0.07462	0.02192	0.00430	-0.00081	0.00033	1.94707	0.69493	4.96577	0.12145	-0.80545	-2.77572	-0.88787	0.15986	-0.60237	7.62504	9.02520	19.73757	0.00244	0.00149	0.00275	0.00004
925			9.24000	4.76215	-6.85325	3.20413	0.72956	0.02541	0.02424	0.01121	-0.00025	-0.00205	-0.00784	0.11727	0.26921	-10.36666	-8.27947	-23.61572	-0.96731	-0.31894	-0.09834	-0.02703	0.00211	0.00203	-1.05653	3.61707	11.76565	1.29594	-0.06606	0.02274	0.00599	-0.00052	0.00062	1.29874	0.46142	4.75073	0.39590	-1.15804	-1.61342	-0.96092	0.32518	-1.29321	7.61724	9.04110	19.74670	0.00246	0.00151	0.00277	0.00002
926			9.25000	4.76069	-6.84764	3.25048	0.73146	0.02352	0.02404	0.00681	0.00013	-0.00180	-0.00835	0.11638	0.27131	-10.38205	-8.27734	-23.62189	-0.96350	-0.32107	-0.09722	-0.02814	0.00173	0.00001	-1.05851	3.61372	11.74680	1.28797	-0.06967	0.02210	0.00916	-0.00040	0.00080	0.34021	0.22125	4.31839	0.76605	-1.42570	-0.52417	-1.03705	0.53153	-1.79140	7.61173	9.06395	19.77191	0.00247	0.00152	0.00277	-0.00001
927			9.26000	4.76183	-6.85230	3.29084	0.73264	0.02240	0.02352	0.00378	0.00051	-0.00144	-0.00961	0.11586	0.27434	-10.39995	-8.27342	-23.61693	-0.95934	-0.32431	-0.09555	-0.03111	0.00155	-0.00170	-1.06205	3.61122	11.72402	1.27983	-0.07618	0.02082	0.01391	-0.00037	0.00085	-0.76104	0.11791	3.67445	1.14781	-1.76166	0.38695	-1.10755	0.77644	-2.03439	7.60814	9.09734	19.82083	0.00247	0.00153	0.00276	-0.00003
928			9.27000	4.76346	-6.86761	3.32314	0.73312	0.02207	0.02321	0.00311	0.00085	-0.00104	-0.01121	0.11568	0.27744	-10.42199	-8.26828	-23.60257	-0.95564	-0.32780	-0.09409	-0.03727	0.00095	-0.00317	-1.06800	3.60897	11.69970	1.27257	-0.08401	0.01971	0.01976	-0.00040	0.00083	-1.80996	0.20869	2.86760	1.48052	-2.28319	1.15789	-1.16278	1.04738	-2.07534	7.60780	9.14108	19.89153	0.00247	0.00153	0.00273	-0.00006
929			9.28000	4.76356	-6.89226	3.34598	0.73590	0.02088	0.02342	0.00430	0.00108	-0.00060	-0.01282	0.11592	0.28105	-10.45007	-8.26317	-23.57918	-0.95484	-0.33302	-0.09318	-0.04565	-0.00051	-0.00471	-1.07678	3.60663	11.67529	1.26860	-0.09284	0.01908	0.02596	-0.00046	0.00081	-2.68664	0.44164	1.89046	1.73952	-2.98443	1.98988	-1.20625	1.32404	-2.03063	7.61234	9.19033	19.97045	0.00246	0.00152	0.00269	-0.00008
930			9.29000	4.76086	-6.92415	3.35735	0.73718	0.02174	0.02444	0.00599	0.00132	-0.00007	-0.01381	0.11668	0.28437	-10.48509	-8.25950	-23.54471	-0.95618	-0.33447	-0.09396	-0.05327	-0.00294	-0.00662	-1.08839	3.60420	11.65102	1.26741	-0.09600	0.02002	0.03159	-0.00046	0.00084	-3.36965	0.71209	0.70351	1.90170	-3.72324	3.04485	-1.22324	1.57623	-1.98571	7.62172	9.23625	20.03460	0.00246	0.00152	0.00265	-0.00008
931			9.30000	4.75535	-6.96134	3.35521	0.73581	0.02121	0.02513	0.00716	0.00142	0.00055	-0.01426	0.11794	0.28714	-10.52571	-8.25836	-23.49708	-0.95742	-0.33508	-0.09444	-0.05730	-0.00597	-0.00867	-1.10230	3.60210	11.62689	1.26782	-0.09703	0.02057	0.03544	-0.00035	0.00085	-3.90984	0.94237	-0.65054	1.93705	-4.31110	4.25452	-1.16831	1.75435	-1.93958	7.63363	9.26931	20.06201	0.00247	0.00151	0.00261	-0.00005
932			9.31000	4.74741	-7.00266	3.33848	0.73500	0.02041	0.02571	0.00747	0.00146	0.00120	-0.01430	0.11953	0.28790	-10.56922	-8.26036	-23.43649	-0.96204	-0.33640	-0.09512	-0.05683	-0.00900	-0.01044	-1.11744	3.60100	11.60354	1.27493	-0.09789	0.02081	0.03703	-0.00007	0.00081	-4.35385	1.09554	-2.00463	1.82840	-4.60982	5.36103	-0.97542	1.83165	-1.85493	7.64523	9.28383	20.04224	0.00249	0.00149	0.00256	-0.00002
933			9.32000	4.73800	-7.04725	3.30845	0.73428	0.02104	0.02716	0.00582	0.00156	0.00182	-0.01393	0.12087	0.28781	-10.61217	-8.26544	-23.36649	-0.96748	-0.33517	-0.09734	-0.05075	-0.01115	-0.01168	-1.13277	3.60220	11.58218	1.28289	-0.09401	0.02249	0.03606	0.00043	0.00077	-4.69204	1.07201	-3.15107	1.59307	-4.48392	6.10836	-0.59811	1.80384	-1.69499	7.65531	9.28121	19.98141	0.00253	0.00148	0.00249	0.00001
934			9.33000	4.72971	-7.09385	3.26838	0.73135	0.02261	0.02877	0.00080	0.00169	0.00230	-0.01336	0.12136	0.28803	-10.64998	-8.27252	-23.29279	-0.96842	-0.32984	-0.09998	-0.03778	-0.01154	-0.01201	-1.14719	3.60699	11.56448	1.28305	-0.08446	0.02508	0.03229	0.00096	0.00067	-4.85546	0.74082	-3.90018	1.28543	-3.81124	6.34187	-0.07247	1.66330	-1.43527	7.66443	9.26955	19.90145	0.00257	0.00145	0.00241	0.00001
935			9.34000	4.72626	-7.14024	3.22363	0.72794	0.02244	0.02994	-0.00668	0.00159	0.00242	-0.01342	0.12111	0.28795	-10.67762	-8.27941	-23.22228	-0.96487	-0.32709	-0.10127	-0.01965	-0.01022	-0.01093	-1.15970	3.61580	11.55185	1.27731	-0.07967	0.02659	0.02552	0.00145	0.00046	-4.69850	0.14107	-4.02030	0.92087	-2.64586	5.91203	0.50600	1.38786	-1.09982	7.67380	9.26014	19.83097	0.00260	0.00143	0.00231	-0.00000
936			9.35000	4.72952	-7.18262	3.18220	0.72634	0.02292	0.03151	-0.01319	0.00140	0.00210	-0.01407	0.12067	0.28767	-10.69197	-8.28480	-23.16328	-0.96168	-0.32669	-0.10274	-0.00082	-0.00779	-0.00849	-1.16885	3.62824	11.54492	1.27241	-0.07922	0.02809	0.01492	0.00186	0.00023	-4.05786	-0.47893	-3.34218	0.46616	-1.24658	4.74487	1.01921	0.92592	-0.77159	7.68399	9.26108	19.79085	0.00262	0.00140	0.00222	-0.00003
937			9.36000	4.73822	-7.21614	3.15270	0.72619	0.02426	0.03356	-0.01617	0.00106	0.00136	-0.01477	0.12048	0.28840	-10.69288	-8.28868	-23.12313	-0.96034	-0.32625	-0.10496	0.01568	-0.00488	-0.00511	-1.17256	3.64290	11.54280	1.27003	-0.07771	0.03020	0.00055	0.00203	0.00003	-2.89063	-0.90483	-2.01710	-0.05064	0.13470	3.06079	1.37643	0.27640	-0.51575	7.69386	9.27437	19.78564	0.00262	0.00137	0.00215	-0.00004
938			9.37000	4.74973	-7.23627	3.13982	0.72644	0.02468	0.03475	-0.01639	0.00050	0.00037	-0.01602	0.12103	0.28923	-10.68171	-8.29129	-23.10467	-0.96106	-0.32992	-0.10580	0.03030	-0.00184	-0.00166	-1.16930	3.65814	11.54428	1.27318	-0.08264	0.03053	-0.01622	0.00216	-0.00011	-1.34092	-1.15364	-0.52101	-0.49081	1.41458	1.38844	1.56232	-0.48878	-0.37110	7.70054	9.29620	19.80397	0.00261	0.00134	0.00209	-0.00003
939			9.38000	4.76279	-7.24039	3.14246	0.72678	0.02325	0.03407	-0.01645	-0.00012	-0.00049	-0.01767	0.12162	0.29045	-10.65949	-8.29165	-23.10412	-0.96057	-0.33684	-0.10400	0.04463	0.00145	0.00076	-1.15826	3.67277	11.54751	1.27545	-0.09349	0.02826	-0.03324	0.00230	-0.00014	0.29939	-1.37559	0.67712	-0.69562	2.60453	0.23620	1.60266	-1.25905	-0.38263	7.70160	9.32045	19.82760	0.00259	0.00133	0.00207	-0.00001
940			9.39000	4.77767	-7.22898	3.15578	0.72593	0.02237	0.03241	-0.01760	-0.00062	-0.00099	-0.01752	0.12179	0.29118	-10.62714	-8.28798	-23.11393	-0.96008	-0.33647	-0.10230	0.05801	0.00502	0.00182	-1.13984	3.68626	11.55040	1.27666	-0.09234	0.02628	-0.04757	0.00208	-0.00008	1.70307	-1.63481	1.39866	-0.59672	3.65010	-0.28234	1.54204	-1.90057	-0.52259	7.69767	9.34350	19.84503	0.00258	0.00132	0.00207	0.00001
941			9.40000	4.79464	-7.20563	3.17483	0.72414	0.02048	0.03116	-0.01952	-0.00089	-0.00123	-0.01563	0.12172	0.29168	-10.58687	-8.27861	-23.12761	-0.95954	-0.33072	-0.10177	0.06737	0.00876	0.00210	-1.11584	3.69855	11.55170	1.27763	-0.08111	0.02560	-0.05654	0.00165	-0.00003	2.63799	-1.89527	1.77059	-0.22471	4.42885	-0.47210	1.43296	-2.30414	-0.65579	7.69329	9.36618	19.85678	0.00257	0.00132	0.00209	0.00000
942			9.41000	4.81373	-7.17565	3.19704	0.71952	0.02044	0.02993	-0.02102	-0.00103	-0.00136	-0.01347	0.12122	0.28961	-10.54248	-8.26250	-23.14310	-0.95729	-0.32244	-0.10142	0.06926	0.01244	0.00236	-1.08923	3.70955	11.55204	1.27788	-0.06994	0.02498	-0.05824	0.00125	-0.00002	3.07501	-2.08085	2.03884	0.30694	4.81178	-0.76892	1.31016	-2.40029	-0.63168	7.69326	9.39107	19.86860	0.00259	0.00134	0.00213	-0.00002
943			9.42000	4.83403	-7.14362	3.22223	0.71530	0.02121	0.02940	-0.02093	-0.00109	-0.00154	-0.01131	0.12001	0.28710	-10.49900	-8.24003	-23.16223	-0.95329	-0.31291	-0.10174	0.06241	0.01556	0.00323	-1.06370	3.71908	11.55310	1.27388	-0.05834	0.02530	-0.05253	0.00087	-0.00011	3.17289	-2.11948	2.41521	0.82087	4.75034	-1.49875	1.18505	-2.20239	-0.35703	7.69835	9.41764	19.88061	0.00261	0.00136	0.00218	-0.00003
944			9.43000	4.85412	-7.11208	3.25216	0.71260	0.02152	0.02964	-0.01881	-0.00106	-0.00185	-0.01039	0.11846	0.28530	-10.46079	-8.21311	-23.18970	-0.94730	-0.30776	-0.10187	0.04837	0.01797	0.00509	-1.04232	3.72664	11.55736	1.26571	-0.05451	0.02569	-0.04109	0.00059	-0.00032	3.15034	-1.99594	3.01666	1.13727	4.32540	-2.81759	1.04556	-1.78998	0.21848	7.70497	9.44114	19.88622	0.00265	0.00139	0.00223	-0.00002
945			9.44000	4.87258	-7.08141	3.28922	0.71046	0.02070	0.03001	-0.01462	-0.00100	-0.00231	-0.01055	0.11762	0.28363	-10.43060	-8.18464	-23.23138	-0.94251	-0.30834	-0.10128	0.03006	0.01950	0.00788	-1.02744	3.73120	11.56751	1.26073	-0.05930	0.02515	-0.02605	0.00028	-0.00060	3.24046	-1.72931	3.86591	1.14656	3.65375	-4.65423	0.84539	-1.24179	1.03419	7.70887	9.45674	19.87906	0.00269	0.00141	0.00228	0.00001
946			9.45000	4.88801	-7.04952	3.33589	0.71047	0.01876	0.02994	-0.00857	-0.00098	-0.00286	-0.01113	0.11768	0.28262	-10.40975	-8.15797	-23.29151	-0.94163	-0.31291	-0.10001	0.01025	0.01987	0.01112	-1.02042	3.73155	11.58472	1.26180	-0.06741	0.02374	-0.00996	-0.00022	-0.00085	3.65340	-1.35058	4.91425	0.84090	2.83889	-6.73925	0.54789	-0.65955	1.92056	7.70737	9.46303	19.85830	0.00272	0.00144	0.00233	0.00004
[truncated: 1,251 more rows]
[truncated: 20 more columns]
