# Supplementary material for: Analysis of the impact of different landing heights and lateralities on lower limb joint load based on statistical parametric mapping
Source: PLoS One. 2025 May 30;20(5):e0324656. doi: 10.1371/journal.pone.0324656 (PMC12124505; doi:10.1371/journal.pone.0324656)
Supplement: S1 File — (ZIP) [file pone.0324656.s001.zip › Original data/013/右前45.txt]

	C:\Users\dell\Documents\Qualisys-GAIT1214\Data\zhangyahao_zhangyahao_2023-11-19_WJN012\2023-11-19\2023-11-19_unspecified\Gait LB - CAST 8.c3d	C:\Users\dell\Documents\Qualisys-GAIT1214\Data\zhangyahao_zhangyahao_2023-11-19_WJN012\2023-11-19\2023-11-19_unspecified\Gait LB - CAST 8.c3d	C:\Users\dell\Documents\Qualisys-GAIT1214\Data\zhangyahao_zhangyahao_2023-11-19_WJN012\2023-11-19\2023-11-19_unspecified\Gait LB - CAST 8.c3d	C:\Users\dell\Documents\Qualisys-GAIT1214\Data\zhangyahao_zhangyahao_2023-11-19_WJN012\2023-11-19\2023-11-19_unspecified\Gait LB - CAST 8.c3d	C:\Users\dell\Documents\Qualisys-GAIT1214\Data\zhangyahao_zhangyahao_2023-11-19_WJN012\2023-11-19\2023-11-19_unspecified\Gait LB - CAST 8.c3d	C:\Users\dell\Documents\Qualisys-GAIT1214\Data\zhangyahao_zhangyahao_2023-11-19_WJN012\2023-11-19\2023-11-19_unspecified\Gait LB - CAST 8.c3d	C:\Users\dell\Documents\Qualisys-GAIT1214\Data\zhangyahao_zhangyahao_2023-11-19_WJN012\2023-11-19\2023-11-19_unspecified\Gait LB - CAST 8.c3d	C:\Users\dell\Documents\Qualisys-GAIT1214\Data\zhangyahao_zhangyahao_2023-11-19_WJN012\2023-11-19\2023-11-19_unspecified\Gait LB - CAST 8.c3d	C:\Users\dell\Documents\Qualisys-GAIT1214\Data\zhangyahao_zhangyahao_2023-11-19_WJN012\2023-11-19\2023-11-19_unspecified\Gait LB - CAST 8.c3d	C:\Users\dell\Documents\Qualisys-GAIT1214\Data\zhangyahao_zhangyahao_2023-11-19_WJN012\2023-11-19\2023-11-19_unspecified\Gait LB - CAST 8.c3d	C:\Users\dell\Documents\Qualisys-GAIT1214\Data\zhangyahao_zhangyahao_2023-11-19_WJN012\2023-11-19\2023-11-19_unspecified\Gait LB - CAST 8.c3d	C:\Users\dell\Documents\Qualisys-GAIT1214\Data\zhangyahao_zhangyahao_2023-11-19_WJN012\2023-11-19\2023-11-19_unspecified\Gait LB - CAST 8.c3d	C:\Users\dell\Documents\Qualisys-GAIT1214\Data\zhangyahao_zhangyahao_2023-11-19_WJN012\2023-11-19\2023-11-19_unspecified\Gait LB - CAST 8.c3d	C:\Users\dell\Documents\Qualisys-GAIT1214\Data\zhangyahao_zhangyahao_2023-11-19_WJN012\2023-11-19\2023-11-19_unspecified\Gait LB - CAST 8.c3d	C:\Users\dell\Documents\Qualisys-GAIT1214\Data\zhangyahao_zhangyahao_2023-11-19_WJN012\2023-11-19\2023-11-19_unspecified\Gait LB - CAST 8.c3d	C:\Users\dell\Documents\Qualisys-GAIT1214\Data\zhangyahao_zhangyahao_2023-11-19_WJN012\2023-11-19\2023-11-19_unspecified\Gait LB - CAST 8.c3d	C:\Users\dell\Documents\Qualisys-GAIT1214\Data\zhangyahao_zhangyahao_2023-11-19_WJN012\2023-11-19\2023-11-19_unspecified\Gait LB - CAST 8.c3d	C:\Users\dell\Documents\Qualisys-GAIT1214\Data\zhangyahao_zhangyahao_2023-11-19_WJN012\2023-11-19\2023-11-19_unspecified\Gait LB - CAST 8.c3d	C:\Users\dell\Documents\Qualisys-GAIT1214\Data\zhangyahao_zhangyahao_2023-11-19_WJN012\2023-11-19\2023-11-19_unspecified\Gait LB - CAST 8.c3d	C:\Users\dell\Documents\Qualisys-GAIT1214\Data\zhangyahao_zhangyahao_2023-11-19_WJN012\2023-11-19\2023-11-19_unspecified\Gait LB - CAST 8.c3d	C:\Users\dell\Documents\Qualisys-GAIT1214\Data\zhangyahao_zhangyahao_2023-11-19_WJN012\2023-11-19\2023-11-19_unspecified\Gait LB - CAST 8.c3d	C:\Users\dell\Documents\Qualisys-GAIT1214\Data\zhangyahao_zhangyahao_2023-11-19_WJN012\2023-11-19\2023-11-19_unspecified\Gait LB - CAST 8.c3d	C:\Users\dell\Documents\Qualisys-GAIT1214\Data\zhangyahao_zhangyahao_2023-11-19_WJN012\2023-11-19\2023-11-19_unspecified\Gait LB - CAST 8.c3d	C:\Users\dell\Documents\Qualisys-GAIT1214\Data\zhangyahao_zhangyahao_2023-11-19_WJN012\2023-11-19\2023-11-19_unspecified\Gait LB - CAST 8.c3d	C:\Users\dell\Documents\Qualisys-GAIT1214\Data\zhangyahao_zhangyahao_2023-11-19_WJN012\2023-11-19\2023-11-19_unspecified\Gait LB - CAST 8.c3d	C:\Users\dell\Documents\Qualisys-GAIT1214\Data\zhangyahao_zhangyahao_2023-11-19_WJN012\2023-11-19\2023-11-19_unspecified\Gait LB - CAST 8.c3d	C:\Users\dell\Documents\Qualisys-GAIT1214\Data\zhangyahao_zhangyahao_2023-11-19_WJN012\2023-11-19\2023-11-19_unspecified\Gait LB - CAST 8.c3d	C:\Users\dell\Documents\Qualisys-GAIT1214\Data\zhangyahao_zhangyahao_2023-11-19_WJN012\2023-11-19\2023-11-19_unspecified\Gait LB - CAST 8.c3d	C:\Users\dell\Documents\Qualisys-GAIT1214\Data\zhangyahao_zhangyahao_2023-11-19_WJN012\2023-11-19\2023-11-19_unspecified\Gait LB - CAST 8.c3d	C:\Users\dell\Documents\Qualisys-GAIT1214\Data\zhangyahao_zhangyahao_2023-11-19_WJN012\2023-11-19\2023-11-19_unspecified\Gait LB - CAST 8.c3d	C:\Users\dell\Documents\Qualisys-GAIT1214\Data\zhangyahao_zhangyahao_2023-11-19_WJN012\2023-11-19\2023-11-19_unspecified\Gait LB - CAST 8.c3d	C:\Users\dell\Documents\Qualisys-GAIT1214\Data\zhangyahao_zhangyahao_2023-11-19_WJN012\2023-11-19\2023-11-19_unspecified\Gait LB - CAST 8.c3d	C:\Users\dell\Documents\Qualisys-GAIT1214\Data\zhangyahao_zhangyahao_2023-11-19_WJN012\2023-11-19\2023-11-19_unspecified\Gait LB - CAST 8.c3d	C:\Users\dell\Documents\Qualisys-GAIT1214\Data\zhangyahao_zhangyahao_2023-11-19_WJN012\2023-11-19\2023-11-19_unspecified\Gait LB - CAST 8.c3d	C:\Users\dell\Documents\Qualisys-GAIT1214\Data\zhangyahao_zhangyahao_2023-11-19_WJN012\2023-11-19\2023-11-19_unspecified\Gait LB - CAST 8.c3d	C:\Users\dell\Documents\Qualisys-GAIT1214\Data\zhangyahao_zhangyahao_2023-11-19_WJN012\2023-11-19\2023-11-19_unspecified\Gait LB - CAST 8.c3d	C:\Users\dell\Documents\Qualisys-GAIT1214\Data\zhangyahao_zhangyahao_2023-11-19_WJN012\2023-11-19\2023-11-19_unspecified\Gait LB - CAST 8.c3d	C:\Users\dell\Documents\Qualisys-GAIT1214\Data\zhangyahao_zhangyahao_2023-11-19_WJN012\2023-11-19\2023-11-19_unspecified\Gait LB - CAST 8.c3d	C:\Users\dell\Documents\Qualisys-GAIT1214\Data\zhangyahao_zhangyahao_2023-11-19_WJN012\2023-11-19\2023-11-19_unspecified\Gait LB - CAST 8.c3d	C:\Users\dell\Documents\Qualisys-GAIT1214\Data\zhangyahao_zhangyahao_2023-11-19_WJN012\2023-11-19\2023-11-19_unspecified\Gait LB - CAST 8.c3d	C:\Users\dell\Documents\Qualisys-GAIT1214\Data\zhangyahao_zhangyahao_2023-11-19_WJN012\2023-11-19\2023-11-19_unspecified\Gait LB - CAST 8.c3d	C:\Users\dell\Documents\Qualisys-GAIT1214\Data\zhangyahao_zhangyahao_2023-11-19_WJN012\2023-11-19\2023-11-19_unspecified\Gait LB - CAST 8.c3d	C:\Users\dell\Documents\Qualisys-GAIT1214\Data\zhangyahao_zhangyahao_2023-11-19_WJN012\2023-11-19\2023-11-19_unspecified\Gait LB - CAST 8.c3d	C:\Users\dell\Documents\Qualisys-GAIT1214\Data\zhangyahao_zhangyahao_2023-11-19_WJN012\2023-11-19\2023-11-19_unspecified\Gait LB - CAST 8.c3d	C:\Users\dell\Documents\Qualisys-GAIT1214\Data\zhangyahao_zhangyahao_2023-11-19_WJN012\2023-11-19\2023-11-19_unspecified\Gait LB - CAST 8.c3d	C:\Users\dell\Documents\Qualisys-GAIT1214\Data\zhangyahao_zhangyahao_2023-11-19_WJN012\2023-11-19\2023-11-19_unspecified\Gait LB - CAST 8.c3d	C:\Users\dell\Documents\Qualisys-GAIT1214\Data\zhangyahao_zhangyahao_2023-11-19_WJN012\2023-11-19\2023-11-19_unspecified\Gait LB - CAST 8.c3d	C:\Users\dell\Documents\Qualisys-GAIT1214\Data\zhangyahao_zhangyahao_2023-11-19_WJN012\2023-11-19\2023-11-19_unspecified\Gait LB - CAST 8.c3d	C:\Users\dell\Documents\Qualisys-GAIT1214\Data\zhangyahao_zhangyahao_2023-11-19_WJN012\2023-11-19\2023-11-19_unspecified\Gait LB - CAST 8.c3d
	CD	ZD	TIME	Right Ankle Angles	Right Ankle Angles	Right Ankle Angles	Right Ankle Moment	Right Ankle Moment	Right Ankle Moment	Right Ankle Power	Right Ankle Power	Right Ankle Power	Right GRF	Right GRF	Right GRF	Right Knee Angles	Right Knee Angles	Right Knee Angles	Right Knee Moment	Right Knee Moment	Right Knee Moment	Right Knee Power	Right Knee Power	Right Knee Power	Right Hip Angles	Right Hip Angles	Right Hip Angles	Right Hip Moment	Right Hip Moment	Right Hip Moment	Right Hip Power	Right Hip Power	Right Hip Power	Left Ankle Angles	Left Ankle Angles	Left Ankle Angles	Left Ankle Moment	Left Ankle Moment	Left Ankle Moment	Left Ankle Power	Left Ankle Power	Left Ankle Power	Left Knee Angles	Left Knee Angles	Left Knee Angles	Left Knee Moment	Left Knee Moment	Left Knee Moment	Left Knee Power
	EVENT_LABEL	EVENT_LABEL	FRAME_NUMBERS	LINK_MODEL_BASED	LINK_MODEL_BASED	LINK_MODEL_BASED	LINK_MODEL_BASED	LINK_MODEL_BASED	LINK_MODEL_BASED	LINK_MODEL_BASED	LINK_MODEL_BASED	LINK_MODEL_BASED	LINK_MODEL_BASED	LINK_MODEL_BASED	LINK_MODEL_BASED	LINK_MODEL_BASED	LINK_MODEL_BASED	LINK_MODEL_BASED	LINK_MODEL_BASED	LINK_MODEL_BASED	LINK_MODEL_BASED	LINK_MODEL_BASED	LINK_MODEL_BASED	LINK_MODEL_BASED	LINK_MODEL_BASED	LINK_MODEL_BASED	LINK_MODEL_BASED	LINK_MODEL_BASED	LINK_MODEL_BASED	LINK_MODEL_BASED	LINK_MODEL_BASED	LINK_MODEL_BASED	LINK_MODEL_BASED	LINK_MODEL_BASED	LINK_MODEL_BASED	LINK_MODEL_BASED	LINK_MODEL_BASED	LINK_MODEL_BASED	LINK_MODEL_BASED	LINK_MODEL_BASED	LINK_MODEL_BASED	LINK_MODEL_BASED	LINK_MODEL_BASED	LINK_MODEL_BASED	LINK_MODEL_BASED	LINK_MODEL_BASED	LINK_MODEL_BASED	LINK_MODEL_BASED	LINK_MODEL_BASED
	ORIGINAL	ORIGINAL	ORIGINAL	ORIGINAL	ORIGINAL	ORIGINAL	ORIGINAL	ORIGINAL	ORIGINAL	ORIGINAL	ORIGINAL	ORIGINAL	ORIGINAL	ORIGINAL	ORIGINAL	ORIGINAL	ORIGINAL	ORIGINAL	ORIGINAL	ORIGINAL	ORIGINAL	ORIGINAL	ORIGINAL	ORIGINAL	ORIGINAL	ORIGINAL	ORIGINAL	ORIGINAL	ORIGINAL	ORIGINAL	ORIGINAL	ORIGINAL	ORIGINAL	ORIGINAL	ORIGINAL	ORIGINAL	ORIGINAL	ORIGINAL	ORIGINAL	ORIGINAL	ORIGINAL	ORIGINAL	ORIGINAL	ORIGINAL	ORIGINAL	ORIGINAL	ORIGINAL	ORIGINAL	ORIGINAL
ITEM	X	X	X	X	Y	Z	X	Y	Z	X	Y	Z	X	Y	Z	X	Y	Z	X	Y	Z	X	Y	Z	X	Y	Z	X	Y	Z	X	Y	Z	X	Y	Z	X	Y	Z	X	Y	Z	X	Y	Z	X	Y	Z	X
1	0.17000	0.29000	0.00000	-9.43439	3.07328	12.59937							-0.00000	0.00000	0.00000	-11.92808	-9.42912	-33.91586							6.33200	-1.44235	9.04343							26.88571	12.09296	10.09531							64.78216	3.43043	-16.75119
2			0.01000	-9.98859	2.98074	12.72452							-0.00000	0.00000	0.00000	-12.03232	-9.52911	-33.94886							6.23721	-1.45415	8.98333							26.02066	12.32760	10.79441							67.15984	3.65674	-16.63617
3			0.02000	-10.65889	2.83002	12.81652	-0.00536	-0.00238	-0.00176	-0.00700	-0.00073	0.00032	-0.00000	0.00000	0.00000	-12.17283	-9.63120	-33.91061	0.06429	0.01297	0.01056	0.01630	0.00266	0.00107	6.16070	-1.45434	8.87570	-0.15721	-0.00011	-0.01479	-0.01548	0.00000	-0.00342	24.97325	12.54306	11.56115	-0.01521	-0.00305	0.00098	-0.02623	-0.00079	-0.00134	69.82699	3.86980	-16.43905	-0.12454	0.00038	-0.01409	0.61275
4			0.03000	-11.49042	2.59925	12.86193	-0.00437	-0.00224	-0.00188	-0.00713	-0.00104	0.00024	-0.00000	0.00000	0.00000	-12.35058	-9.73440	-33.78350	0.06197	0.01222	0.01072	0.01788	0.00293	0.00284	6.11759	-1.44279	8.71568	-0.13912	-0.00470	-0.01460	-0.00362	0.00028	-0.00486	23.69978	12.71658	12.38167	-0.01775	-0.00385	0.00098	-0.03773	-0.00130	-0.00136	72.83211	4.07840	-16.12864	-0.12393	-0.00050	-0.01606	0.68290
5			0.04000	-12.52768	2.28165	12.85544	-0.00305	-0.00187	-0.00172	-0.00618	-0.00115	0.00014	-0.00000	0.00000	0.00000	-12.56454	-9.83391	-33.54981	0.05780	0.01280	0.00987	0.01816	0.00348	0.00450	6.12116	-1.42690	8.48868	-0.12482	-0.00880	-0.01320	0.00794	0.00060	-0.00615	22.17269	12.82757	13.22028	-0.01975	-0.00460	0.00102	-0.05058	-0.00187	-0.00137	76.19602	4.29445	-15.67595	-0.11824	-0.00191	-0.01569	0.72144
6			0.05000	-13.80908	1.88971	12.80037	-0.00147	-0.00120	-0.00127	-0.00364	-0.00089	0.00007	-0.00000	0.00000	0.00000	-12.81095	-9.92397	-33.19730	0.04972	0.01436	0.00767	0.01606	0.00428	0.00496	6.17706	-1.42196	8.17668	-0.10985	-0.00596	-0.01039	0.01716	0.00028	-0.00640	20.40177	12.86449	14.01903	-0.02090	-0.00517	0.00117	-0.06177	-0.00228	-0.00139	79.90391	4.53516	-15.05853	-0.10956	-0.00336	-0.01285	0.72687
7			0.06000	-15.35906	1.44664	12.70977	0.00025	-0.00020	-0.00055	0.00074	-0.00017	0.00003	-0.00000	0.00000	0.00000	-13.07457	-10.00244	-32.73967	0.03635	0.01636	0.00405	0.01075	0.00516	0.00315	6.28252	-1.44962	7.78145	-0.09121	0.00940	-0.00617	0.02193	0.00018	-0.00452	18.45469	12.82869	14.70546	-0.02101	-0.00541	0.00148	-0.06729	-0.00233	-0.00137	83.91036	4.82492	-14.26642	-0.09972	-0.00418	-0.00858	0.70499
8			0.07000	-17.17596	0.97258	12.60538	0.00193	0.00110	0.00036	0.00649	0.00095	-0.00003	-0.00000	0.00000	0.00000	-13.31753	-10.07424	-32.23311	0.01724	0.01835	-0.00087	0.00352	0.00582	-0.00068	6.43128	-1.53565	7.34450	-0.06687	0.03655	-0.00047	0.02087	0.00513	-0.00036	16.46749	12.73364	15.20309	-0.02009	-0.00521	0.00200	-0.06416	-0.00194	-0.00110	88.15262	5.18819	-13.30552	-0.08866	-0.00388	-0.00478	0.65495
9			0.08000	-19.21920	0.47459	12.51292	0.00336	0.00262	0.00136	0.01240	0.00234	-0.00023	-0.00000	0.00000	0.00000	-13.47801	-10.15036	-31.77162	-0.00746	0.01976	-0.00674	-0.00017	0.00585	-0.00411	6.61735	-1.70647	6.94561	-0.03538	0.06807	0.00683	0.01312	0.02201	0.00424	14.63229	12.60001	15.44481	-0.01846	-0.00461	0.00267	-0.05264	-0.00131	-0.00025	92.56248	5.63203	-12.20257	-0.07315	-0.00228	-0.00266	0.55488
10			0.09000	-21.40192	-0.05601	12.45573	0.00439	0.00420	0.00231	0.01678	0.00388	-0.00069	-0.00000	0.00000	0.00000	-13.47945	-10.24127	-31.46149	-0.03694	0.02001	-0.01306	0.00969	0.00489	-0.00368	6.83588	-1.98644	6.68056	0.00383	0.09311	0.01572	-0.00159	0.05236	0.00545	13.15922	12.44596	15.39173	-0.01655	-0.00378	0.00343	-0.03605	-0.00072	0.00135	97.07050	6.13601	-11.01492	-0.04964	0.00059	-0.00256	0.38060
11			0.10000	-23.59422	-0.63555	12.44857	0.00485	0.00557	0.00310	0.01794	0.00532	-0.00139	-0.00000	0.00000	0.00000	-13.24562	-10.34725	-31.38618	-0.06921	0.01842	-0.01914	0.04471	0.00287	0.00264	7.08232	-2.39379	6.62862	0.05050	0.10202	0.02567	-0.02230	0.08556	-0.00054	12.22258	12.27994	15.04760	-0.01458	-0.00288	0.00411	-0.01844	-0.00034	0.00346	101.60217	6.65764	-9.83576	-0.01727	0.00438	-0.00454	0.13183
12			0.11000	-25.63597	-1.26760	12.49357	0.00455	0.00638	0.00357	0.01492	0.00615	-0.00210	-0.00000	0.00000	0.00000	-12.71804	-10.44987	-31.57655	-0.10098	0.01402	-0.02404	0.11154	0.00036	0.01314	7.34804	-2.93697	6.82403	0.10356	0.09037	0.03549	-0.04559	0.10151	-0.01402	11.90879	12.10106	14.45977	-0.01238	-0.00201	0.00454	-0.00344	-0.00016	0.00542	106.07446	7.14453	-8.78450	0.02147	0.00828	-0.00816	-0.16047
13			0.12000	-27.35054	-1.92472	12.58426	0.00321	0.00626	0.00359	0.00817	0.00569	-0.00245	-0.00000	0.00000	0.00000	-11.86799	-10.51064	-32.00089	-0.12785	0.00519	-0.02658	0.20532	-0.00077	0.02242	7.61895	-3.61198	7.24423	0.16014	0.05746	0.04301	-0.06543	0.07938	-0.02949	12.18667	11.90170	13.70165	-0.00972	-0.00120	0.00449	0.00575	-0.00009	0.00640	110.39957	7.54720	-7.97765	0.06209	0.01130	-0.01224	-0.44705
14			0.13000	-28.54754	-2.55131	12.71578	0.00049	0.00494	0.00308	0.00072	0.00378	-0.00219	-0.00000	0.00000	0.00000	-10.69614	-10.47777	-32.57338	-0.14482	-0.00994	-0.02565	0.30767	0.00364	0.02444	7.87960	-4.40133	7.81547	0.21391	0.00288	0.04511	-0.07659	0.00454	-0.03718	12.91800	11.66964	12.84966	-0.00671	-0.00054	0.00380	0.00804	-0.00005	0.00585	114.49445	7.83058	-7.49028	0.09932	0.01248	-0.01584	-0.67612
15			0.14000	-29.01475	-3.08378	12.88590	-0.00390	0.00237	0.00209	0.00004	0.00131	-0.00138	-0.00000	0.00000	0.00000	-9.22189	-10.29758	-33.16957	-0.14725	-0.03198	-0.02082	0.39037	0.01985	0.01728	8.12124	-5.27222	8.43176	0.25346	-0.07257	0.03862	-0.07969	-0.12142	-0.03035	13.90789	11.39422	11.97279	-0.00369	-0.00007	0.00251	0.00550	-0.00001	0.00389	118.28805	7.97662	-7.33147	0.12878	0.01125	-0.01867	-0.81122
16			0.15000	-28.51637	-3.46925	13.07564	-0.00994	-0.00114	0.00077	0.01884	-0.00036	-0.00038	-0.00000	0.00000	0.00000	-7.46829	-9.92822	-33.64041	-0.13178	-0.05917	-0.01283	0.42089	0.05278	0.00587	8.34771	-6.17216	8.98285	0.26130	-0.16573	0.02073	-0.08082	-0.27042	-0.01238	14.96352	11.07786	11.13183	-0.00099	0.00019	0.00088	0.00149	0.00004	0.00129	121.71806	7.97892	-7.44982	0.14802	0.00794	-0.02024	-0.83911
17			0.16000	-26.82312	-3.67486	13.21778	-0.01702	-0.00494	-0.00076	0.07009	-0.00068	0.00013	-0.00000	0.00000	0.00000	-5.44775	-9.35708	-33.82933	-0.09654	-0.08667	-0.00346	0.36383	0.09903	-0.00049	8.57849	-7.02274	9.38569	0.21434	-0.27011	-0.01100	-0.07988	-0.38169	0.00370	15.93215	10.74621	10.37252	0.00122	0.00030	-0.00077	-0.00158	0.00006	-0.00102	124.72404	7.83895	-7.76059	0.15624	0.00424	-0.01908	-0.76678
18			0.17000	-23.79106	-3.70727	13.18132	0.06440	0.00749	0.00262	-0.41416	0.00086	0.00089	0.01406	-0.02336	0.10702	-3.15248	-8.61943	-33.60327	-0.08773	-0.08178	-0.00845	0.38487	0.10766	-0.00745	8.85172	-7.71549	9.61018	0.10560	-0.25434	-0.01337	-0.05633	-0.25057	0.00149	16.71629	10.44105	9.71470	0.00295	0.00034	-0.00222	-0.00289	0.00005	-0.00253	127.24274	7.56935	-8.17722	0.15265	0.00248	-0.01349	-0.61232
19			0.18000	-19.48054	-3.65724	12.80485	0.46144	-0.02191	-0.06660	-3.87493	-0.00744	-0.06549	0.06622	-0.37660	0.84038	-0.55439	-7.80895	-32.89735	0.77774	0.15667	0.14974	-3.92526	-0.21209	0.24188	9.23088	-8.11784	9.68857	-1.71674	0.35385	-0.29083	1.41816	0.12112	0.00856	17.27484	10.19627	9.15151	0.00436	0.00038	-0.00335	-0.00269	0.00003	-0.00327	129.20599	7.20136	-8.63361	0.13622	0.00411	-0.00302	-0.40592
20			0.19000	-14.24532	-3.72640	11.99017	1.05763	0.01047	-0.08547	-10.09435	0.00871	-0.13739	0.13577	-0.48359	1.45893	2.38689	-7.06451	-31.76019	0.74010	0.28729	0.16676	-4.24913	-0.35208	0.35886	9.81218	-8.09593	9.70644	-1.84359	0.94191	-0.17149	2.37730	-0.44052	0.02826	17.61107	10.01756	8.65792	0.00562	0.00048	-0.00414	-0.00153	0.00001	-0.00355	130.54459	6.78886	-9.08630	0.10581	0.00866	0.01081	-0.19358
21			0.20000	-8.67949	-4.14640	10.79077	1.41381	-0.14474	-0.03283	-13.61352	-0.21031	-0.06817	0.16438	-0.32022	2.31626	5.71788	-6.51814	-30.37092	0.22468	0.10881	0.06138	-1.45226	-0.10604	0.14335	10.72033	-7.55509	9.78011	-0.28841	1.21445	0.28299	0.55845	-1.60663	-0.15077	17.75217	9.88261	8.20687	0.00678	0.00061	-0.00455	0.00016	-0.00001	-0.00358	131.20087	6.40162	-9.50807	0.06091	0.01359	0.02474	-0.03670
22			0.21000	-3.40651	-5.00818	9.38691	1.37626	-0.61723	0.03546	-12.08451	-1.19276	0.08317	0.08672	-0.24635	3.95389	9.47894	-6.22065	-28.98309	1.05772	-0.25969	0.01780	-7.58615	0.18532	0.03816	12.06859	-6.48837	10.01660	0.49489	1.26486	0.54516	-1.33469	-2.58287	-0.57386	17.73463	9.75928	7.78226	0.00781	0.00076	-0.00445	0.00200	-0.00000	-0.00332	131.14804	6.10767	-9.88312	0.00247	0.01551	0.03498	0.00155
23			0.22000	1.13234	-6.17353	7.96021	1.25064	-0.92044	0.07126	-9.21783	-1.87318	0.17332	-0.08479	-0.16460	4.73535	13.65645	-6.10820	-27.80472	2.05772	-0.75532	-0.07480	-15.89199	0.42413	-0.12768	13.88373	-5.00845	10.45827	0.95482	0.69438	0.59977	-3.23684	-1.69824	-0.92142	17.59860	9.62684	7.37999	0.00863	0.00089	-0.00365	0.00360	0.00002	-0.00262	130.40797	5.95185	-10.20905	-0.06645	0.01214	0.03873	-0.11743
24			0.23000	4.74473	-7.36675	6.61553	1.11461	-0.79906	0.03207	-6.44677	-1.38183	0.07503	-0.17438	-0.31368	3.83307	18.10579	-6.04577	-26.91143	2.89485	-0.69986	-0.00794	-22.81095	0.39973	-0.00958	16.04213	-3.34081	11.04092	-0.52370	0.26224	0.26511	1.97636	-0.63866	-0.46169	17.38836	9.48356	6.99580	0.00920	0.00102	-0.00204	0.00455	0.00004	-0.00144	129.06038	5.94572	-10.49584	-0.14114	0.00333	0.03503	-0.38277
25			0.24000	7.44208	-8.34540	5.41779	1.10580	-0.55626	-0.00423	-4.75192	-0.66355	-0.00861	-0.10912	-0.45790	2.75590	22.52115	-5.90911	-26.26033	2.96903	-0.23096	0.17189	-22.05892	0.16060	0.13296	18.27946	-1.77679	11.60074	-1.59006	0.60600	0.15221	5.82372	-1.23621	-0.22621	17.15729	9.34119	6.61355	0.00951	0.00115	0.00024	0.00451	0.00003	0.00018	127.24319	6.07139	-10.76288	-0.21646	-0.00918	0.02477	-0.72992
26			0.25000	9.36370	-9.00503	4.44828	1.22467	-0.41055	-0.00306	-3.73945	-0.27419	-0.00468	-0.01150	-0.45729	2.21341	26.50033	-5.65221	-25.76346	2.53604	0.12276	0.28516	-16.00521	-0.09959	0.13337	20.27415	-0.59557	11.93281	-1.27443	1.14034	0.29851	3.84654	-1.60297	-0.22687	16.97254	9.21000	6.20529	0.00962	0.00128	0.00282	0.00326	-0.00000	0.00219	125.13890	6.29835	-11.03592	-0.28729	-0.02244	0.01088	-1.06279
27			0.26000	10.69423	-9.37155	3.79487	1.35180	-0.36194	-0.00222	-2.81145	-0.10959	-0.00198	0.05286	-0.45866	2.05003	29.66418	-5.32592	-25.35337	2.38463	0.31941	0.38488	-11.10873	-0.25488	0.11275	21.74592	0.02711	11.87389	-0.94828	1.51619	0.40145	1.86896	-1.11058	0.09336	16.90645	9.08291	5.75080	0.00964	0.00137	0.00522	0.00092	-0.00001	0.00442	122.93984	6.60841	-11.34553	-0.34859	-0.03400	-0.00300	-1.29655
28			0.27000	11.59592	-9.52730	3.49814	1.43910	-0.35317	-0.00256	-1.92065	-0.03564	-0.00068	0.06283	-0.44055	1.98448	31.77017	-5.03166	-25.01712	2.31030	0.31143	0.37980	-6.37512	-0.19180	0.06955	22.53306	0.08373	11.38402	-0.65377	1.51485	0.42078	0.50870	-0.27953	0.47376	17.01141	8.93463	5.26401	0.00962	0.00139	0.00710	-0.00204	0.00006	0.00619	120.79668	7.00641	-11.72940	-0.39633	-0.04334	-0.01455	-1.40061
29			0.28000	12.17861	-9.54202	3.51765	1.47298	-0.34632	-0.00609	-1.11279	0.00778	0.00136	0.03520	-0.41236	1.92466	32.77840	-4.83790	-24.80441	2.24760	0.18879	0.29854	-2.14067	-0.06082	0.00243	22.63715	-0.26522	10.60114	-0.49674	1.27262	0.37922	-0.13326	0.21700	0.58331	17.29684	8.74271	4.79913	0.00958	0.00133	0.00839	-0.00493	0.00019	0.00672	118.78244	7.50295	-12.22722	-0.42875	-0.05151	-0.02369	-1.40255
30			0.29000	12.50235	-9.44668	3.74669	1.46473	-0.33232	-0.01088	-0.41713	0.05041	0.00558	0.00409	-0.37682	1.86401	32.84374	-4.72491	-24.80978	2.15384	0.07008	0.21546	1.06864	-0.00188	-0.07531	22.21743	-0.76645	9.82744	-0.44559	1.04327	0.33188	-0.42746	0.37824	0.41688	17.72950	8.51174	4.42553	0.00942	0.00120	0.00926	-0.00711	0.00028	0.00578	116.89906	8.08491	-12.86697	-0.44631	-0.05989	-0.03242	-1.35038
31			0.30000	12.59321	-9.24474	4.06062	1.43469	-0.30988	-0.00393	0.17466	0.09897	0.00245	-0.00369	-0.31820	1.79880	32.23595	-4.59702	-25.12631	1.93095	0.03437	0.16354	2.86397	0.00582	-0.14707	21.52298	-1.19071	9.42280	-0.30797	0.98527	0.33504	-0.38420	0.46136	0.12029	18.25239	8.27639	4.19086	0.00904	0.00106	0.01002	-0.00809	0.00029	0.00385	115.11395	8.70023	-13.65165	-0.45066	-0.06869	-0.04311	-1.27663
32			0.31000	12.46243	-8.93369	4.37108	1.38765	-0.27725	0.01044	0.68103	0.14057	-0.00671	0.00825	-0.24915	1.71552	31.22217	-4.34708	-25.79172	1.61548	0.07170	0.13911	3.35329	0.01662	-0.21148	20.78512	-1.41861	9.64278	-0.11174	1.03860	0.36972	-0.13788	0.55917	-0.29932	18.80307	8.08266	4.09971	0.00831	0.00096	0.01094	-0.00772	0.00023	0.00157	113.39583	9.26551	-14.55511	-0.44355	-0.07651	-0.05676	-1.18819
33			0.32000	12.12344	-8.51842	4.66124	1.31852	-0.23633	0.02572	1.09575	0.15960	-0.01767	0.01751	-0.19544	1.58670	29.98037	-3.93086	-26.76423	1.30345	0.10813	0.10721	3.15437	0.02343	-0.21763	20.13685	-1.44151	10.51230	-0.01070	1.01769	0.38559	-0.01149	0.56914	-0.69853	19.32710	7.96643	4.12102	0.00721	0.00094	0.01213	-0.00628	0.00014	-0.00061	111.73945	9.68538	-15.53154	-0.42661	-0.08124	-0.07259	-1.07402
34			0.33000	11.59991	-8.01234	4.98494	1.22582	-0.18752	0.04223	1.39741	0.14863	-0.03548	0.02468	-0.16355	1.40286	28.59573	-3.40633	-27.94062	1.01953	0.13899	0.07221	2.68583	0.03158	-0.16439	19.61093	-1.30738	11.81546	-0.02848	0.92094	0.37511	-0.02523	0.44686	-0.86559	19.78526	7.94159	4.21123	0.00585	0.00098	0.01356	-0.00438	0.00003	-0.00251	110.17705	9.87711	-16.52920	-0.40173	-0.08142	-0.08882	-0.92004
35			0.34000	10.92212	-7.43724	5.42932	1.11403	-0.13335	0.06059	1.57167	0.11185	-0.06717	0.04327	-0.14051	1.18991	27.10645	-2.91122	-29.18456	0.73944	0.19987	0.05793	2.05438	0.06637	-0.12633	19.18365	-1.07825	13.19161	-0.06093	0.86540	0.36212	-0.04510	0.25859	-0.78184	20.15551	8.00132	4.33544	0.00441	0.00106	0.01500	-0.00262	-0.00008	-0.00403	108.77591	9.79321	-17.50334	-0.37130	-0.07693	-0.10314	-0.72367
36			0.35000	10.11984	-6.83145	6.05971	0.99504	-0.08513	0.07679	1.62658	0.06796	-0.10852	0.06462	-0.11991	0.98802	25.53598	-2.59976	-30.33748	0.49352	0.25710	0.05085	1.42274	0.13515	-0.08789	18.80892	-0.81787	14.26531	-0.06817	0.82077	0.34634	-0.04592	0.02290	-0.49451	20.43056	8.12487	4.47410	0.00307	0.00114	0.01617	-0.00134	-0.00017	-0.00511	107.62114	9.43508	-18.42324	-0.33814	-0.06884	-0.11296	-0.50009
37			0.36000	9.21911	-6.25608	6.87371	0.88459	-0.04512	0.09537	1.59403	0.02989	-0.15487	0.08176	-0.09844	0.82602	23.89675	-2.58876	-31.22521	0.29555	0.29537	0.03618	0.87955	0.22339	-0.03463	18.43358	-0.58102	14.75040	-0.03200	0.77086	0.33414	-0.02245	-0.21505	-0.10676	20.61483	8.28405	4.61906	0.00196	0.00120	0.01681	-0.00057	-0.00021	-0.00562	106.79038	8.85363	-19.27560	-0.30471	-0.05877	-0.11602	-0.27625
38			0.37000	8.24368	-5.78656	7.78577	0.78348	-0.01280	0.11577	1.49262	0.00561	-0.18763	0.09057	-0.07135	0.70248	22.18505	-2.93266	-31.68254	0.12698	0.30356	0.00685	0.39079	0.29448	0.00024	18.00745	-0.39820	14.51070	0.06841	0.70349	0.32572	0.05568	-0.40434	0.28887	20.72275	8.44456	4.76628	0.00113	0.00121	0.01670	-0.00020	-0.00017	-0.00538	106.32912	8.13923	-20.06321	-0.27272	-0.04837	-0.11136	-0.08100
39			0.38000	7.21792	-5.49263	8.64902	0.68820	0.01181	0.12850	1.33548	-0.00176	-0.17349	0.09078	-0.04437	0.60069	20.38502	-3.61898	-31.59690	-0.00768	0.28454	-0.02622	-0.02446	0.32315	-0.02865	17.49447	-0.26690	13.57901	0.18201	0.61947	0.30935	0.17763	-0.50816	0.59186	20.77654	8.56589	4.91050	0.00058	0.00116	0.01576	-0.00006	-0.00006	-0.00432	106.23373	7.40532	-20.79506	-0.24283	-0.03894	-0.10004	0.06441
40			0.39000	6.16889	-5.41921	9.30626	0.60523	0.02869	0.12901	1.15530	0.00490	-0.11011	0.08378	-0.02502	0.51516	18.48468	-4.57782	-30.95155	-0.09579	0.24756	-0.05351	-0.31323	0.30854	-0.10787	16.88142	-0.15770	12.13561	0.25569	0.52969	0.28135	0.29243	-0.52072	0.71746	20.80050	8.60829	5.04302	0.00028	0.00104	0.01404	-0.00002	0.00009	-0.00267	106.45034	6.76685	-21.46925	-0.21505	-0.03135	-0.08486	0.15155
41			0.40000	5.12645	-5.57585	9.64694	0.53619	0.03684	0.12095	0.97349	0.01777	-0.02992	0.07113	-0.01152	0.44479	16.49594	-5.70129	-29.84731	-0.15042	0.19703	-0.07569	-0.49575	0.25724	-0.19805	16.17931	-0.03457	10.45434	0.30079	0.44278	0.24894	0.38461	-0.45820	0.67182	20.81266	8.54697	5.15300	0.00016	0.00086	0.01173	-0.00001	0.00021	-0.00098	106.89066	6.31565	-22.06041	-0.18916	-0.02593	-0.06893	0.18560
42			0.41000	4.11995	-5.93833	9.63984	0.47859	0.03890	0.10863	0.80032	0.02922	0.03586	0.05486	-0.00101	0.38669	14.46488	-6.86700	-28.48748	-0.18795	0.14030	-0.09321	-0.60865	0.18388	-0.25861	15.41743	0.12100	8.83429	0.33498	0.36615	0.21839	0.45451	-0.35003	0.51963	20.81920	8.38461	5.23219	0.00011	0.00065	0.00914	-0.00000	0.00023	0.00018	107.45751	6.10154	-22.52414	-0.16516	-0.02256	-0.05484	0.18110
43			0.42000	3.17483	-6.45727	9.33042	0.42881	0.03619	0.09363	0.64065	0.03430	0.07217	0.03629	0.00698	0.33848	12.46542	-7.96053	-27.12710	-0.21190	0.08101	-0.10460	-0.65654	0.10106	-0.25946	14.63203	0.29644	7.53408	0.35613	0.29589	0.18970	0.48904	-0.22109	0.32459	20.81397	8.15203	5.28063	0.00002	0.00043	0.00666	0.00000	0.00018	0.00059	108.06644	6.12635	-22.81560	-0.14322	-0.02081	-0.04407	0.15519
44			0.43000	2.31230	-7.06937	8.81375	0.40114	0.03070	0.07642	0.51932	0.03224	0.07815	0.01660	0.01371	0.30702	10.57790	-8.89185	-26.00293	-0.23775	0.01767	-0.11109	-0.68914	0.01943	-0.20417	13.85442	0.45307	6.72065	0.38253	0.23041	0.16602	0.51248	-0.10044	0.14424	20.78305	7.89805	5.30968	-0.00023	0.00023	0.00465	-0.00002	0.00010	0.00047	108.65813	6.34952	-22.91062	-0.12371	-0.02004	-0.03684	0.12273
45			0.44000	1.55071	-7.70656	8.20048	0.40024	0.02436	0.05945	0.43452	0.02547	0.06461	-0.00318	0.02158	0.29473	8.86446	-9.60216	-25.27408	-0.27985	-0.04889	-0.11656	-0.74796	-0.04234	-0.11877	13.10455	0.54222	6.44795	0.43466	0.17002	0.15178	0.55502	-0.01193	0.00463	20.71396	7.67410	5.33887	-0.00071	0.00009	0.00334	-0.00010	0.00003	0.00018	109.20357	6.70108	-22.81688	-0.10693	-0.01965	-0.03272	0.09390
46			0.45000	0.90428	-8.30138	7.59111	0.42222	0.01679	0.04208	0.37071	0.01561	0.04189	-0.02413	0.02931	0.30095	7.35199	-10.06587	-24.99612	-0.33009	-0.12571	-0.12031	-0.80952	-0.07180	-0.02427	12.39164	0.52351	6.66885	0.50033	0.09893	0.14055	0.60196	0.02907	-0.09387	20.60584	7.51971	5.38861	-0.00140	0.00001	0.00281	-0.00027	0.00000	-0.00011	109.70391	7.09787	-22.57367	-0.09287	-0.01947	-0.03159	0.07350
47			0.46000	0.38193	-8.79096	7.06586	0.46498	0.00422	0.02495	0.31586	0.00300	0.01967	-0.04431	0.03075	0.32701	6.03174	-10.29004	-25.13290	-0.36096	-0.20964	-0.11773	-0.81351	-0.05450	0.05680	11.71965	0.37836	7.26852	0.53188	0.02039	0.12698	0.59865	0.01237	-0.14635	20.47295	7.45226	5.47116	-0.00221	-0.00000	0.00295	-0.00047	-0.00000	-0.00041	110.18134	7.45674	-22.24140	-0.08081	-0.01970	-0.03376	0.06114
48			0.47000	-0.01127	-9.12279	6.68360	0.51359	-0.01213	0.01283	0.25275	-0.00501	0.00654	-0.05773	0.02421	0.36657	4.87626	-10.30886	-25.59153	-0.35818	-0.27430	-0.10835	-0.74244	0.00576	0.10438	11.09458	0.11263	8.10416	0.50567	-0.03319	0.11620	0.52529	-0.02769	-0.16348	20.33646	7.46196	5.58039	-0.00297	0.00003	0.00354	-0.00060	0.00000	-0.00070	110.66001	7.70506	-21.88339	-0.07042	-0.02039	-0.03859	0.05390
49			0.48000	-0.27447	-9.26481	6.47519	0.56492	-0.02462	0.00503	0.17964	-0.00199	0.00107	-0.06158	0.01403	0.41331	3.85664	-10.17360	-26.25178	-0.34361	-0.30598	-0.09569	-0.65276	0.07223	0.11578	10.52807	-0.24836	9.03567	0.45596	-0.04911	0.11177	0.42668	-0.04724	-0.16187	20.21354	7.51803	5.69052	-0.00352	0.00007	0.00430	-0.00060	-0.00000	-0.00083	111.15038	7.79197	-21.55176	-0.06210	-0.02101	-0.04378	0.04919
50			0.49000	-0.41516	-9.21461	6.43555	0.62500	-0.02908	0.00230	0.10003	0.00667	-0.00010	-0.05281	0.00323	0.47047	2.94479	-9.94467	-26.98015	-0.33695	-0.29178	-0.08516	-0.58443	0.10566	0.10378	10.03181	-0.66667	9.93824	0.40797	-0.00360	0.12278	0.33397	-0.00355	-0.16041	20.11553	7.58557	5.77077	-0.00374	0.00011	0.00497	-0.00048	-0.00001	-0.00063	111.64843	7.69794	-21.28680	-0.05639	-0.02095	-0.04686	0.04590
51			0.50000	-0.44960	-9.00251	6.52810	0.69375	-0.02783	0.00578	0.01446	0.01287	-0.00131	-0.03208	-0.00864	0.53746	2.11053	-9.68488	-27.64652	-0.33691	-0.23397	-0.08030	-0.53448	0.09135	0.08208	9.61007	-1.09786	10.70733	0.35250	0.10341	0.15032	0.24564	0.09392	-0.15345	20.05140	7.63892	5.80281	-0.00362	0.00012	0.00533	-0.00028	-0.00001	-0.00017	112.14117	7.43796	-21.11981	-0.05261	-0.02011	-0.04714	0.04255
52			0.51000	-0.39761	-8.68681	6.70287	0.76621	-0.02275	0.01737	-0.07701	0.01316	-0.00573	-0.00409	-0.01664	0.60876	1.32461	-9.45103	-28.15052	-0.35809	-0.15116	-0.08759	-0.52363	0.04983	0.06073	9.25850	-1.49709	11.26605	0.31798	0.24957	0.19509	0.18415	0.18680	-0.12554	20.02450	7.66199	5.78155	-0.00322	0.00009	0.00529	-0.00010	-0.00000	0.00039	112.60433	7.05606	-21.06429	-0.04998	-0.01882	-0.04518	0.03748
53			0.52000	-0.27633	-8.34225	6.91482	0.84071	-0.01402	0.03288	-0.17395	0.00789	-0.01211	0.02248	-0.01901	0.68005	0.56623	-9.28525	-28.44180	-0.40315	-0.07387	-0.10489	-0.54713	0.01513	0.03396	8.96856	-1.82561	11.57354	0.31651	0.39090	0.24564	0.14790	0.20768	-0.05837	20.02777	7.64585	5.70918	-0.00264	0.00003	0.00483	-0.00000	0.00000	0.00082	113.00223	6.61114	-21.10761	-0.04853	-0.01715	-0.04114	0.03017
54			0.53000	-0.09829	-8.04427	7.13242	0.91563	-0.01145	0.04498	-0.27392	0.00490	-0.01634	0.03843	-0.01826	0.74963	-0.17006	-9.20928	-28.52262	-0.45229	-0.03899	-0.12237	-0.56742	0.00195	-0.00066	8.73429	-2.05600	11.63009	0.32986	0.47116	0.28105	0.11738	0.13599	0.03679	20.04768	7.59088	5.59838	-0.00197	-0.00005	0.00405	0.00002	-0.00000	0.00094	113.29879	6.16312	-21.21975	-0.04905	-0.01514	-0.03510	0.02124
55			0.54000	0.12557	-7.85262	7.33613	0.98405	-0.01669	0.05200	-0.36780	0.00356	-0.01694	0.04227	-0.01756	0.81139	-0.87249	-9.22506	-28.43412	-0.48908	-0.04662	-0.13458	-0.55448	-0.00480	-0.03330	8.55739	-2.17533	11.47541	0.33628	0.48699	0.29571	0.07980	0.02607	0.12006	20.07189	7.50794	5.47418	-0.00134	-0.00013	0.00311	0.00002	-0.00001	0.00076	113.47019	5.76398	-21.36653	-0.05201	-0.01308	-0.02800	0.01088
56			0.55000	0.38174	-7.79872	7.50879	1.04308	-0.02499	0.05541	-0.44274	-0.00069	-0.01387	0.03596	-0.01571	0.86072	-1.51584	-9.32117	-28.23218	-0.52208	-0.08571	-0.14281	-0.51122	-0.02002	-0.05661	8.44576	-2.18605	11.17882	0.35298	0.45686	0.29645	0.03853	-0.06636	0.16379	20.09161	7.41476	5.36338	-0.00081	-0.00020	0.00223	0.00000	-0.00002	0.00046	113.50831	5.45130	-21.51378	-0.05743	-0.01135	-0.02099	-0.00132
57			0.56000	0.65160	-7.88234	7.62585	1.08929	-0.03647	0.05380	-0.48397	-0.00893	-0.00677	0.02216	-0.01563	0.89800	-2.07045	-9.47997	-27.96590	-0.53931	-0.14445	-0.14339	-0.42634	-0.04788	-0.06756	8.40807	-2.10404	10.82420	0.36085	0.39703	0.28279	-0.00806	-0.11366	0.15887	20.10110	7.33054	5.28458	-0.00042	-0.00023	0.00156	-0.00000	-0.00002	0.00022	113.41836	5.24603	-21.63038	-0.06499	-0.01016	-0.01502	-0.01569
58			0.57000	0.91132	-8.07793	7.65762	1.11891	-0.04617	0.05071	-0.47917	-0.01863	0.00216	0.00815	-0.01653	0.92113	-2.51408	-9.68152	-27.67083	-0.54753	-0.19397	-0.14127	-0.32135	-0.07602	-0.06927	8.44659	-1.95615	10.49340	0.36652	0.35288	0.26938	-0.05231	-0.12592	0.12176	20.09732	7.27006	5.24531	-0.00015	-0.00022	0.00122	-0.00000	-0.00001	0.00007	113.21490	5.15461	-21.69396	-0.07427	-0.00966	-0.01081	-0.03206
59			0.58000	1.13603	-8.34584	7.58380	1.13204	-0.05175	0.04908	-0.42690	-0.02526	0.01113	-0.00214	-0.01402	0.92726	-2.84183	-9.90467	-27.37649	-0.56683	-0.22511	-0.14288	-0.22766	-0.09267	-0.06559	8.55222	-1.77608	10.25121	0.40475	0.33987	0.26753	-0.09485	-0.12047	0.07013	20.08001	7.24038	5.24229	0.00001	-0.00017	0.00124	0.00000	-0.00001	-0.00001	112.91786	5.17220	-21.69418	-0.08470	-0.00989	-0.00881	-0.04958
60			0.59000	1.30627	-8.64272	7.40587	1.13246	-0.05632	0.04462	-0.33713	-0.02812	0.01714	-0.01085	-0.01231	0.92403	-3.06966	-10.12727	-27.11395	-0.57829	-0.24754	-0.14127	-0.15689	-0.09632	-0.05312	8.70405	-1.59944	10.13551	0.44155	0.33625	0.26518	-0.12483	-0.09638	0.01142	20.05185	7.24051	5.26281	0.00012	-0.00009	0.00161	0.00001	0.00000	-0.00007	112.54967	5.28570	-21.63195	-0.09552	-0.01081	-0.00917	-0.06679
61			0.60000	1.41174	-8.92794	7.15170	1.12652	-0.06252	0.03806	-0.22643	-0.02777	0.01789	-0.01698	-0.01623	0.92298	-3.23329	-10.32736	-26.91541	-0.56327	-0.25681	-0.13431	-0.12539	-0.08395	-0.03251	8.87345	-1.45900	10.15252	0.43362	0.34803	0.26085	-0.12263	-0.05892	-0.04004	20.01793	7.26395	5.28941	0.00020	0.00002	0.00226	0.00001	-0.00000	-0.00012	112.13280	5.47561	-21.51883	-0.10570	-0.01218	-0.01161	-0.08187
62			0.61000	1.45389	-9.16477	6.87340	1.12582	-0.07081	0.02981	-0.11483	-0.02332	0.01346	-0.02089	-0.02368	0.93058	-3.37864	-10.48598	-26.81116	-0.53645	-0.25944	-0.12385	-0.13910	-0.06053	-0.00784	9.03194	-1.38071	10.27936	0.39577	0.37065	0.25642	-0.09574	-0.00888	-0.07387	19.98356	7.30156	5.30702	0.00031	0.00013	0.00307	0.00002	-0.00001	-0.00012	111.68630	5.71727	-21.37601	-0.11428	-0.01373	-0.01558	-0.09353
63			0.62000	1.44707	-9.31817	6.63740	1.13566	-0.07919	0.02141	-0.01870	-0.01251	0.00679	-0.02462	-0.03052	0.94366	-3.54646	-10.59026	-26.82594	-0.51814	-0.26828	-0.11360	-0.18630	-0.03241	0.01680	9.15868	-1.38019	10.47431	0.35934	0.38408	0.25169	-0.06367	0.04836	-0.08637	19.95247	7.34452	5.30876	0.00044	0.00024	0.00393	0.00002	-0.00002	-0.00007	111.22329	5.98184	-21.23223	-0.12075	-0.01533	-0.02069	-0.10145
64			0.63000	1.41433	-9.35484	6.50965	1.14643	-0.08259	0.01687	0.05101	0.00539	0.00137	-0.02748	-0.03196	0.95286	-3.76049	-10.63488	-26.97477	-0.52240	-0.27946	-0.10942	-0.25292	-0.00071	0.04074	9.24515	-1.46075	10.69064	0.35176	0.38887	0.25237	-0.03916	0.10112	-0.08168	19.92606	7.38743	5.29831	0.00059	0.00032	0.00476	0.00003	-0.00002	-0.00004	110.75008	6.23725	-21.11929	-0.12513	-0.01693	-0.02662	-0.10625
65			0.64000	1.38052	-9.24579	6.54147	1.15016	-0.08048	0.01454	0.08739	0.02651	-0.00324	-0.02913	-0.02640	0.95284	-4.02126	-10.62122	-27.25923	-0.54965	-0.29185	-0.10940	-0.32250	0.03235	0.06415	9.29702	-1.61488	10.88831	0.37929	0.38293	0.25570	-0.02568	0.13941	-0.06410	19.90388	7.42967	5.28907	0.00076	0.00039	0.00549	0.00003	-0.00003	-0.00015	110.26807	6.45066	-21.06623	-0.12800	-0.01850	-0.03296	-0.10914
66			0.65000	1.36653	-8.97137	6.75914	1.14102	-0.07484	0.01346	0.08942	0.04596	-0.00735	-0.02918	-0.01459	0.93910	-4.30540	-10.55506	-27.66606	-0.59193	-0.30549	-0.11115	-0.37062	0.06427	0.08496	9.33277	-1.82611	11.04161	0.43585	0.36147	0.25803	-0.02788	0.15507	-0.03935	19.88370	7.47459	5.29926	0.00098	0.00044	0.00610	0.00003	-0.00003	-0.00045	109.77575	6.59270	-21.09343	-0.13005	-0.01992	-0.03907	-0.11130
67			0.66000	1.38513	-8.52747	7.15778	1.11525	-0.06651	0.01449	0.06378	0.05890	-0.01208	-0.02535	0.00089	0.90928	-4.57250	-10.44607	-28.16629	-0.63762	-0.31022	-0.11456	-0.36966	0.08863	0.10081	9.37847	-2.07161	11.14060	0.50631	0.33646	0.26153	-0.05374	0.15125	-0.01422	19.86176	7.52622	5.34486	0.00120	0.00048	0.00655	0.00003	-0.00003	-0.00092	109.27107	6.64294	-21.20778	-0.13205	-0.02110	-0.04433	-0.11378
68			0.67000	1.43848	-7.93381	7.70002	1.07037	-0.06600	0.00844	0.02385	0.07245	-0.00870	-0.02333	0.01401	0.86972	-4.77949	-10.30842	-28.71475	-0.65207	-0.32765	-0.10413	-0.29540	0.10654	0.09436	9.45977	-2.32413	11.18723	0.54679	0.26760	0.23991	-0.10131	0.11330	0.00698	19.83463	7.58536	5.43124	0.00137	0.00052	0.00685	0.00004	-0.00002	-0.00139	108.75307	6.59394	-21.39875	-0.13441	-0.02186	-0.04805	-0.11711
69			0.68000	1.51837	-7.24045	8.31811	1.01915	-0.07266	0.00026	-0.01564	0.08712	-0.00028	-0.02041	0.02720	0.83216	-4.89766	-10.16063	-29.24950	-0.65505	-0.34874	-0.08929	-0.18222	0.11080	0.07302	9.59281	-2.55558	11.18771	0.58716	0.18483	0.21062	-0.16392	0.06504	0.02024	19.80193	7.64844	5.54972	0.00145	0.00054	0.00697	0.00004	-0.00002	-0.00166	108.22306	6.45250	-21.63906	-0.13724	-0.02203	-0.04970	-0.12129
70			0.69000	1.61001	-6.52761	8.92001	0.97932	-0.06377	0.00896	-0.04729	0.07334	-0.00873	-0.00038	0.04218	0.80591	-4.92525	-10.02526	-29.69480	-0.68921	-0.29611	-0.10216	-0.06998	0.07577	0.06155	9.77796	-2.74005	11.14604	0.66027	0.23173	0.24033	-0.23773	0.05578	0.03663	19.76655	7.70790	5.67898	0.00144	0.00054	0.00694	0.00005	-0.00001	-0.00158	107.68504	6.23857	-21.89028	-0.14048	-0.02148	-0.04905	-0.12563
71			0.70000	1.69905	-5.89191	9.40394	0.94512	-0.04580	0.01950	-0.07182	0.04325	-0.01351	0.02601	0.04554	0.78958	-4.88790	-9.92767	-29.97353	-0.69276	-0.19764	-0.11706	0.02418	0.02771	0.03278	9.99953	-2.85706	11.06242	0.66474	0.34734	0.28382	-0.26878	0.03542	0.05763	19.73318	7.75400	5.79150	0.00139	0.00054	0.00678	0.00004	-0.00000	-0.00115	107.14664	5.98249	-22.11263	-0.14389	-0.02016	-0.04612	-0.12878
72			0.71000	1.77823	-5.42256	9.68529	0.91649	-0.03125	0.02585	-0.09498	0.01917	-0.00768	0.04387	0.04524	0.77424	-4.82683	-9.89262	-30.03340	-0.68449	-0.12573	-0.12586	0.07386	-0.00190	-0.01092	10.23103	-2.89556	10.93696	0.66000	0.42294	0.31051	-0.26427	-0.01859	0.07672	19.70573	7.77733	5.86278	0.00135	0.00053	0.00656	0.00004	0.00001	-0.00050	106.61902	5.72076	-22.27687	-0.14719	-0.01821	-0.04146	-0.12902
73			0.72000	1.84979	-5.17906	9.72401	0.90006	-0.02346	0.02784	-0.12415	0.00507	0.00341	0.04923	0.04340	0.76151	-4.78176	-9.93653	-29.87159	-0.67371	-0.09942	-0.12876	0.07808	-0.01790	-0.05280	10.44403	-2.85785	10.77453	0.66054	0.43931	0.31639	-0.23148	-0.07483	0.08798	19.68486	7.77182	5.87896	0.00133	0.00051	0.00626	0.00005	0.00001	0.00019	106.11614	5.48872	-22.37201	-0.14997	-0.01594	-0.03576	-0.12471
74			0.73000	1.92291	-5.18003	9.53626	0.89329	-0.02358	0.02084	-0.16225	-0.00424	0.00990	0.03992	0.03493	0.75522	-4.77907	-10.05888	-29.54050	-0.63496	-0.12062	-0.11707	0.04550	-0.03810	-0.07157	10.61545	-2.76141	10.58787	0.61740	0.39058	0.28785	-0.16485	-0.09742	0.08260	19.66815	7.73662	5.84116	0.00130	0.00049	0.00591	0.00005	0.00002	0.00071	105.65373	5.31314	-22.40532	-0.15188	-0.01371	-0.02982	-0.11484
75			0.74000	2.00809	-5.40344	9.18504	0.89650	-0.03109	0.01124	-0.20584	-0.01585	0.00784	0.02128	0.02611	0.75438	-4.82875	-10.23870	-29.13186	-0.59486	-0.17656	-0.10104	-0.00405	-0.06883	-0.06572	10.73211	-2.63750	10.39836	0.57178	0.30596	0.24534	-0.09603	-0.07952	0.06494	19.65214	7.67786	5.76551	0.00125	0.00046	0.00552	0.00006	0.00003	0.00094	105.24731	5.20687	-22.39733	-0.15265	-0.01183	-0.02444	-0.09964
76			0.75000	2.11116	-5.79223	8.75463	0.91025	-0.04337	0.00214	-0.24772	-0.03142	0.00167	-0.00056	0.02269	0.75973	-4.92760	-10.44121	-28.74748	-0.57960	-0.24987	-0.08791	-0.05740	-0.09690	-0.04744	10.79176	-2.52523	10.23413	0.56364	0.21831	0.20755	-0.03952	-0.04236	0.04270	19.63346	7.60796	5.67834	0.00117	0.00043	0.00512	0.00007	0.00003	0.00087	104.90856	5.16844	-22.37426	-0.15225	-0.01059	-0.02048	-0.08102
77			0.76000	2.23195	-6.26613	8.31829	0.92374	-0.05421	-0.00482	-0.28078	-0.04317	-0.00365	-0.02058	0.02350	0.77050	-5.06249	-10.62843	-28.46655	-0.58010	-0.31412	-0.07906	-0.10477	-0.09889	-0.02635	10.80040	-2.46318	10.12492	0.57451	0.15765	0.18295	0.00801	-0.00972	0.02030	19.60943	7.54224	5.60687	0.00107	0.00039	0.00478	0.00006	0.00002	0.00057	104.64099	5.18683	-22.35934	-0.15077	-0.01006	-0.01827	-0.06203
78			0.77000	2.36848	-6.73780	7.91852	0.93477	-0.06185	-0.00712	-0.30574	-0.04487	-0.00482	-0.03558	0.02780	0.78634	-5.21162	-10.76709	-28.32813	-0.59247	-0.35885	-0.07698	-0.13523	-0.06757	-0.00723	10.76977	-2.47965	10.09586	0.59710	0.13216	0.17651	0.04521	0.01468	-0.00192	19.57825	7.49463	5.57138	0.00095	0.00036	0.00453	0.00006	0.00002	0.00019	104.43778	5.24737	-22.36709	-0.14836	-0.01016	-0.01788	-0.04567
79			0.78000	2.51999	-7.12867	7.57264	0.94572	-0.07051	-0.00959	-0.32560	-0.03786	-0.00544	-0.04662	0.03255	0.80755	-5.34791	-10.83383	-28.33779	-0.60314	-0.39372	-0.07404	-0.13931	-0.01255	0.01027	10.71521	-2.58585	10.16097	0.61106	0.11915	0.17415	0.06690	0.03437	-0.02492	19.53960	7.47389	5.58009	0.00082	0.00034	0.00440	0.00005	0.00001	-0.00019	104.28450	5.33396	-22.40052	-0.14523	-0.01071	-0.01906	-0.03376
80			0.79000	2.68615	-7.38094	7.29201	0.95565	-0.08234	-0.01356	-0.34019	-0.02255	-0.00583	-0.05182	0.03662	0.83659	-5.44658	-10.81844	-28.48599	-0.60635	-0.41250	-0.06849	-0.11702	0.05360	0.02376	10.65457	-2.77397	10.31874	0.60829	0.12653	0.17567	0.06855	0.05502	-0.04616	19.49448	7.48212	5.62886	0.00067	0.00032	0.00443	0.00005	0.00000	-0.00051	104.16344	5.43041	-22.45273	-0.14160	-0.01148	-0.02146	-0.02679
81			0.80000	2.86686	-7.46497	7.09116	0.96312	-0.09106	-0.01717	-0.34912	0.00123	-0.00461	-0.04895	0.04049	0.86911	-5.49078	-10.72328	-28.75516	-0.60955	-0.40242	-0.06464	-0.07678	0.11094	0.03321	10.60523	-3.01982	10.54960	0.60038	0.16961	0.18894	0.05326	0.08855	-0.06486	19.44474	7.51632	5.70555	0.00049	0.00032	0.00456	0.00003	-0.00001	-0.00074	104.05716	5.52360	-22.51180	-0.13782	-0.01227	-0.02459	-0.02432
82			0.81000	3.06157	-7.38050	6.98119	0.96469	-0.09952	-0.02268	-0.35024	0.02782	-0.00220	-0.04290	0.04299	0.89629	-5.47435	-10.56011	-29.11303	-0.60416	-0.38404	-0.05747	-0.02669	0.14855	0.03525	10.57950	-3.28948	10.81637	0.58363	0.20656	0.19700	0.02723	0.11069	-0.07109	19.39236	7.56990	5.79588	0.00030	0.00032	0.00478	0.00002	-0.00001	-0.00088	103.95035	5.60638	-22.56543	-0.13437	-0.01297	-0.02804	-0.02510
83			0.82000	3.26626	-7.15069	6.96215	0.95940	-0.10980	-0.02831	-0.33799	0.05392	0.00180	-0.03529	0.04576	0.91485	-5.40308	-10.34891	-29.50974	-0.59477	-0.36587	-0.04894	0.02082	0.16332	0.03055	10.58186	-3.54739	11.06988	0.57214	0.22498	0.19868	-0.00023	0.10739	-0.06013	19.33982	7.63574	5.88816	0.00010	0.00033	0.00504	0.00001	-0.00002	-0.00094	103.83411	5.67592	-22.60402	-0.13183	-0.01355	-0.03140	-0.02713
84			0.83000	3.46997	-6.81431	7.02224	0.94789	-0.11947	-0.03380	-0.30539	0.07475	0.00643	-0.02771	0.04884	0.92500	-5.29515	-10.11819	-29.88583	-0.58265	-0.35026	-0.03974	0.05386	0.15494	0.02149	10.60740	-3.76334	11.25872	0.56761	0.22411	0.19353	-0.02166	0.08057	-0.03361	19.29024	7.70800	5.97485	-0.00006	0.00034	0.00529	-0.00000	-0.00003	-0.00093	103.70896	5.72959	-22.62210	-0.13050	-0.01394	-0.03410	-0.02827
85			0.84000	3.65585	-6.42168	7.13786	0.93667	-0.13323	-0.04193	-0.25234	0.08881	0.01095	-0.02277	0.05145	0.93292	-5.17823	-9.90155	-30.18405	-0.56529	-0.34928	-0.02614	0.06402	0.13091	0.00979	10.64342	-3.91565	11.34197	0.56383	0.19580	0.17498	-0.03122	0.03982	0.00028	19.24681	7.78216	6.05191	-0.00017	0.00037	0.00550	-0.00001	-0.00003	-0.00086	103.58448	5.76444	-22.61841	-0.13033	-0.01413	-0.03579	-0.02703
86			0.85000	3.80668	-6.03293	7.27407	0.92994	-0.14180	-0.04471	-0.18594	0.08573	0.01157	-0.01208	0.05175	0.93946	-5.08343	-9.72953	-30.35953	-0.55240	-0.32190	-0.02102	0.05095	0.08277	0.00324	10.67369	-3.99272	11.30003	0.55317	0.21488	0.17376	-0.02564	0.00735	0.03219	19.21187	7.85332	6.11618	-0.00018	0.00039	0.00564	-0.00001	-0.00003	-0.00073	103.47421	5.78067	-22.59340	-0.13117	-0.01414	-0.03625	-0.02311
87			0.86000	3.91161	-5.71077	7.38932	0.92184	-0.13831	-0.04007	-0.11722	0.06204	0.00719	0.00450	0.04815	0.93428	-5.03754	-9.62391	-30.38928	-0.54191	-0.25978	-0.02700	0.01983	0.02867	-0.00213	10.68261	-3.99348	11.14011	0.52649	0.28863	0.19322	-0.00657	-0.03509	0.06483	19.18608	7.91558	6.16418	-0.00011	0.00042	0.00569	-0.00000	-0.00003	-0.00053	103.38973	5.78252	-22.54785	-0.13268	-0.01401	-0.03559	-0.01697
88			0.87000	3.96979	-5.50612	7.44500	0.91087	-0.12897	-0.03553	-0.06022	0.02951	0.00138	0.01467	0.04323	0.91639	-5.05478	-9.59563	-30.27962	-0.52969	-0.21529	-0.03234	-0.01881	-0.00895	-0.00884	10.66006	-3.92702	10.89543	0.49622	0.33115	0.20152	0.01871	-0.07936	0.08403	19.16820	7.96291	6.19180	0.00005	0.00044	0.00565	0.00000	-0.00002	-0.00027	103.33884	5.77582	-22.48205	-0.13449	-0.01378	-0.03403	-0.00918
89			0.88000	3.99011	-5.44617	7.41568	0.89655	-0.11724	-0.02865	-0.02571	-0.00149	-0.00380	0.01747	0.04179	0.89021	-5.13177	-9.64360	-30.06833	-0.52887	-0.19688	-0.04061	-0.05313	-0.03417	-0.01560	10.60398	-3.81186	10.61858	0.49114	0.33780	0.20465	0.04471	-0.10177	0.08350	19.15629	7.99084	6.19587	0.00027	0.00045	0.00553	0.00001	-0.00002	0.00002	103.32681	5.76671	-22.39598	-0.13612	-0.01349	-0.03202	-0.00014
90			0.89000	3.98808	-5.53130	7.29358	0.87931	-0.10650	-0.02324	-0.01829	-0.02512	-0.00709	0.01169	0.04234	0.85761	-5.24744	-9.75428	-29.81674	-0.53038	-0.21036	-0.04613	-0.07228	-0.05547	-0.01785	10.52109	-3.67361	10.37119	0.49821	0.29946	0.19468	0.06657	-0.08903	0.05934	19.14790	7.99808	6.17570	0.00054	0.00046	0.00535	0.00001	-0.00001	0.00027	103.35699	5.75969	-22.29015	-0.13717	-0.01316	-0.02992	0.00964
91			0.90000	3.98144	-5.74022	7.08435	0.85519	-0.09841	-0.01996	-0.03601	-0.04057	-0.00916	0.00031	0.04364	0.82179	-5.36842	-9.90406	-29.59213	-0.52563	-0.24279	-0.04748	-0.06792	-0.07259	-0.01382	10.42491	-3.54061	10.21214	0.50318	0.23534	0.17510	0.07860	-0.05449	0.02136	19.14012	7.98814	6.13548	0.00083	0.00047	0.00516	0.00002	-0.00000	0.00042	103.43018	5.75584	-22.16825	-0.13734	-0.01277	-0.02801	0.01947
92			0.91000	3.98619	-6.03926	6.79956	0.83085	-0.09260	-0.01500	-0.07283	-0.04907	-0.00882	-0.01054	0.04871	0.78980	-5.45867	-10.06446	-29.44725	-0.53276	-0.27634	-0.05220	-0.04144	-0.07727	-0.00699	10.33064	-3.43793	10.18533	0.53227	0.18170	0.16551	0.08389	-0.02214	-0.01813	19.12983	7.96913	6.08519	0.00110	0.00047	0.00498	0.00004	0.00000	0.00045	103.54472	5.75202	-22.03837	-0.13664	-0.01236	-0.02653	0.02878
93			0.92000	4.01456	-6.39293	6.45110	0.80847	-0.08961	-0.01191	-0.12129	-0.05302	-0.00825	-0.01901	0.05249	0.76728	-5.48959	-10.20864	-29.40619	-0.53280	-0.30004	-0.05479	0.00357	-0.06568	0.00183	10.25026	-3.38067	10.31073	0.54819	0.15003	0.16086	0.07940	0.00046	-0.05618	19.11411	7.95243	6.03852	0.00133	0.00047	0.00486	0.00006	-0.00000	0.00034	103.69713	5.74139	-21.91269	-0.13533	-0.01202	-0.02578	0.03707
94			0.93000	4.07424	-6.77127	6.05114	0.78659	-0.08858	-0.00985	-0.17384	-0.05394	-0.00759	-0.02309	0.05368	0.74998	-5.44808	-10.31781	-29.46178	-0.52286	-0.30645	-0.05613	0.05459	-0.04275	0.00929	10.18809	-3.37006	10.58045	0.54550	0.14507	0.16238	0.07065	0.01612	-0.09024	19.09103	7.94909	6.00737	0.00148	0.00048	0.00480	0.00008	-0.00001	0.00014	103.88214	5.71754	-21.80305	-0.13373	-0.01181	-0.02576	0.04372
95			0.94000	4.16884	-7.15195	5.61415	0.76803	-0.08786	-0.01017	-0.22545	-0.05229	-0.00834	-0.02549	0.05440	0.73703	-5.33822	-10.38560	-29.58262	-0.51229	-0.30837	-0.05528	0.10003	-0.02057	0.01276	10.14028	-3.39315	10.96117	0.54369	0.14354	0.16399	0.06647	0.02503	-0.11400	19.06055	7.96605	5.99831	0.00155	0.00048	0.00483	0.00009	-0.00002	-0.00009	104.09122	5.67915	-21.71766	-0.13203	-0.01173	-0.02635	0.04805
96			0.95000	4.29920	-7.51993	5.15660	0.75125	-0.09062	-0.01537	-0.27239	-0.05102	-0.01292	-0.02945	0.05354	0.73101	-5.17738	-10.41838	-29.72225	-0.49033	-0.31667	-0.04723	0.12986	-0.00657	0.01002	10.09669	-3.42632	11.40125	0.52871	0.12595	0.15424	0.06872	0.02221	-0.11507	19.02503	8.00434	6.01128	0.00151	0.00048	0.00492	0.00009	-0.00003	-0.00030	104.31346	5.63246	-21.65880	-0.13044	-0.01175	-0.02730	0.05000
97			0.96000	4.46399	-7.86760	4.69357	0.72977	-0.09423	-0.01877	-0.30851	-0.04945	-0.01576	-0.03203	0.05320	0.72762	-4.99065	-10.43126	-29.82671	-0.46466	-0.31831	-0.04066	0.14143	-0.00378	0.00428	10.04383	-3.44214	11.83987	0.51297	0.11308	0.14666	0.07955	0.01303	-0.10292	18.98971	8.05961	6.04120	0.00141	0.00048	0.00504	0.00007	-0.00004	-0.00046	104.53971	5.58755	-21.62337	-0.12903	-0.01183	-0.02829	0.05043
98			0.97000	4.65787	-8.19436	4.23600	0.70541	-0.09632	-0.02015	-0.32894	-0.04722	-0.01659	-0.03275	0.05258	0.72745	-4.80675	-10.44268	-29.84315	-0.43563	-0.30838	-0.03625	0.13473	-0.01231	-0.00291	9.96782	-3.41619	12.21758	0.48966	0.11440	0.14278	0.09598	0.00043	-0.08162	18.96109	8.12502	6.08153	0.00129	0.00048	0.00514	0.00004	-0.00004	-0.00056	104.76653	5.55244	-21.60560	-0.12792	-0.01191	-0.02901	0.05084
99			0.98000	4.86980	-8.50419	3.78983	0.67906	-0.10014	-0.02197	-0.33027	-0.04655	-0.01763	-0.03396	0.05111	0.73453	-4.65387	-10.46955	-29.72971	-0.39673	-0.29534	-0.02982	0.11193	-0.02808	-0.00951	9.85753	-3.33320	12.48698	0.44686	0.11943	0.13478	0.11032	-0.01605	-0.05130	18.94383	8.19391	6.12732	0.00119	0.00049	0.00520	0.00001	-0.00004	-0.00060	104.99742	5.52904	-21.59997	-0.12720	-0.01201	-0.02930	0.05261
100			0.99000	5.08524	-8.80307	3.35555	0.65429	-0.10648	-0.02273	-0.31508	-0.04796	-0.01784	-0.03591	0.05329	0.74993	-4.55244	-10.52198	-29.46388	-0.36679	-0.28729	-0.02521	0.08644	-0.04574	-0.01446	9.70820	-3.18993	12.62167	0.41716	0.12494	0.12797	0.12405	-0.03387	-0.02117	18.93944	8.25955	6.17528	0.00114	0.00050	0.00520	-0.00002	-0.00004	-0.00058	105.24085	5.51410	-21.60171	-0.12698	-0.01214	-0.02924	0.05643
101			1.00000	5.29014	-9.09791	2.92957	0.63378	-0.11664	-0.02240	-0.28864	-0.05233	-0.01737	-0.03836	0.05952	0.77211	-4.50829	-10.59943	-29.04886	-0.35015	-0.28712	-0.02300	0.06595	-0.06081	-0.01839	9.52416	-2.99513	12.62178	0.40671	0.12959	0.12320	0.13622	-0.04945	0.00389	18.94762	8.31468	6.22280	0.00111	0.00051	0.00515	-0.00004	-0.00003	-0.00052	105.50602	5.50303	-21.60624	-0.12706	-0.01234	-0.02897	0.06178
102			1.01000	5.47311	-9.39677	2.50758	0.61897	-0.12791	-0.02147	-0.25575	-0.05889	-0.01656	-0.04004	0.06654	0.80149	-4.51127	-10.69188	-28.51518	-0.33898	-0.28464	-0.02229	0.05339	-0.06777	-0.02130	9.31870	-2.76472	12.51363	0.39628	0.14645	0.12176	0.13791	-0.06618	0.02090	18.96766	8.35281	6.26716	0.00110	0.00053	0.00506	-0.00006	-0.00001	-0.00043	105.79728	5.49315	-21.60935	-0.12726	-0.01258	-0.02853	0.06730
103			1.02000	5.62632	-9.70715	2.08858	0.61641	-0.13952	-0.01693	-0.22290	-0.06733	-0.01300	-0.03865	0.07354	0.83872	-4.53799	-10.78525	-27.91648	-0.33887	-0.27273	-0.02763	0.05256	-0.06371	-0.02796	9.11194	-2.51601	12.34357	0.39116	0.19060	0.13270	0.12894	-0.09150	0.03043	18.99806	8.37133	6.30746	0.00114	0.00054	0.00495	-0.00008	0.00000	-0.00034	106.11172	5.48137	-21.60948	-0.12733	-0.01284	-0.02804	0.07148
104			1.03000	5.74695	-10.03308	1.67425	0.62183	-0.14928	-0.01125	-0.19244	-0.07571	-0.00856	-0.03793	0.07718	0.87464	-4.55782	-10.86690	-27.31664	-0.33492	-0.26120	-0.03378	0.06214	-0.05288	-0.03260	8.92570	-2.26321	12.16665	0.37390	0.23233	0.14342	0.10526	-0.10983	0.02858	19.03535	8.37160	6.34559	0.00124	0.00055	0.00484	-0.00010	0.00002	-0.00029	106.44058	5.46099	-21.60888	-0.12706	-0.01308	-0.02761	0.07354
105			1.04000	5.83780	-10.37239	1.26698	0.63301	-0.15655	-0.00527	-0.16699	-0.08179	-0.00393	-0.03779	0.07682	0.90300	-4.54048	-10.92861	-26.77514	-0.32603	-0.25029	-0.03977	0.07918	-0.03864	-0.03296	8.77707	-2.01638	12.03362	0.34659	0.26740	0.15274	0.07420	-0.11738	0.01471	19.07484	8.35841	6.38457	0.00141	0.00057	0.00478	-0.00011	0.00003	-0.00027	106.77461	5.42082	-21.61308	-0.12628	-0.01331	-0.02754	0.07341
106			1.05000	5.90479	-10.71536	0.87160	0.64645	-0.16160	0.00033	-0.14580	-0.08341	0.00023	-0.03742	0.07361	0.92494	-4.46496	-10.96801	-26.33808	-0.31326	-0.23647	-0.04525	0.09688	-0.02378	-0.02844	8.67383	-1.78298	11.98053	0.31453	0.30291	0.16273	0.04489	-0.11713	-0.00795	19.11037	8.33882	6.42605	0.00165	0.00058	0.00480	-0.00010	0.00003	-0.00028	107.10484	5.35006	-21.62930	-0.12482	-0.01348	-0.02799	0.07055
107			1.06000	5.95378	-11.04481	0.49965	0.65862	-0.16599	0.00282	-0.12583	-0.07948	0.00185	-0.03897	0.06634	0.93895	-4.32693	-10.98725	-26.03462	-0.28648	-0.22670	-0.04534	0.10351	-0.01088	-0.01787	8.61319	-1.56990	12.02195	0.26393	0.32385	0.16495	0.02170	-0.10412	-0.03272	19.13476	8.32090	6.46883	0.00192	0.00059	0.00490	-0.00007	0.00003	-0.00029	107.41765	5.24906	-21.66374	-0.12295	-0.01369	-0.02920	0.06401
108			1.07000	5.98958	-11.33877	0.16940	0.67150	-0.17037	0.00263	-0.10530	-0.06918	0.00147	-0.04348	0.05968	0.94788	-4.13914	-10.98854	-25.87516	-0.26135	-0.23090	-0.04242	0.09951	0.00065	-0.00666	8.58433	-1.38462	12.15007	0.22444	0.32121	0.16106	0.00939	-0.07965	-0.05109	19.14193	8.31154	6.50876	0.00220	0.00061	0.00505	-0.00001	0.00002	-0.00029	107.69346	5.13177	-21.71814	-0.12111	-0.01397	-0.03105	0.05358
109			1.08000	6.01654	-11.57404	-0.09777	0.68570	-0.17330	0.00175	-0.08351	-0.05177	0.00074	-0.04895	0.05694	0.95484	-3.92549	-10.97078	-25.85191	-0.25154	-0.24373	-0.04093	0.09080	0.01331	0.00218	8.57298	-1.23464	12.33896	0.21631	0.30923	0.15866	0.00521	-0.05321	-0.06046	19.12997	8.31397	6.54122	0.00245	0.00063	0.00520	0.00007	0.00000	-0.00025	107.91349	5.01586	-21.78910	-0.11980	-0.01441	-0.03350	0.04035
110			1.09000	6.03894	-11.72964	-0.28290	0.70175	-0.17542	0.00083	-0.06127	-0.02870	0.00021	-0.05217	0.05644	0.95801	-3.71287	-10.93020	-25.94147	-0.25531	-0.25395	-0.04160	0.07857	0.02735	0.00889	8.56552	-1.12454	12.55256	0.22845	0.30529	0.16100	0.00584	-0.03144	-0.06134	19.10244	8.32778	6.56306	0.00265	0.00065	0.00537	0.00014	-0.00001	-0.00020	108.06638	4.91462	-21.86817	-0.11911	-0.01500	-0.03645	0.02583
111			1.10000	6.06077	-11.79111	-0.37415	0.71676	-0.17228	0.00078	-0.03990	-0.00224	0.00006	-0.05250	0.05661	0.95226	-3.52411	-10.86356	-26.10873	-0.26938	-0.25558	-0.04491	0.06320	0.04042	0.01384	8.55190	-1.05296	12.75320	0.25108	0.30953	0.16729	0.00982	-0.01618	-0.05378	19.06597	8.34948	6.57418	0.00281	0.00067	0.00554	0.00018	-0.00002	-0.00015	108.14877	4.83693	-21.94446	-0.11868	-0.01561	-0.03963	0.01116
112			1.11000	6.08507	-11.75359	-0.36973	0.72671	-0.16642	-0.00021	-0.02059	0.02279	0.00002	-0.05030	0.05509	0.93616	-3.37411	-10.77123	-26.31181	-0.28110	-0.24884	-0.04668	0.04399	0.04958	0.01550	8.52731	-1.01056	12.90805	0.26349	0.31527	0.17095	0.01490	-0.00957	-0.03697	19.02526	8.37602	6.57845	0.00292	0.00069	0.00575	0.00021	-0.00003	-0.00013	108.16225	4.78807	-22.00942	-0.11861	-0.01618	-0.04272	-0.00270
113			1.12000	6.11278	-11.62318	-0.27721	0.73500	-0.15911	-0.00158	-0.00310	0.04275	0.00040	-0.04550	0.05242	0.91105	-3.26980	-10.65827	-26.50902	-0.29448	-0.23647	-0.04798	0.02452	0.05292	0.01400	8.49134	-0.98187	12.99320	0.27214	0.32023	0.17255	0.01968	-0.01333	-0.01450	18.98238	8.40528	6.58200	0.00298	0.00070	0.00596	0.00022	-0.00003	-0.00015	108.11327	4.77177	-22.05746	-0.11948	-0.01670	-0.04545	-0.01484
114			1.13000	6.14162	-11.41676	-0.11105	0.74147	-0.15008	-0.00138	0.01490	0.05485	0.00051	-0.03714	0.05053	0.88251	-3.21286	-10.53449	-26.66656	-0.31507	-0.21406	-0.05182	0.00570	0.04837	0.01063	8.44594	-0.94919	12.99625	0.28809	0.33689	0.17801	0.02441	-0.02803	0.00973	18.94008	8.43497	6.58919	0.00300	0.00071	0.00617	0.00020	-0.00003	-0.00021	108.01374	4.79210	-22.08358	-0.12157	-0.01711	-0.04751	-0.02450
115			1.14000	6.16575	-11.16129	0.10875	0.74554	-0.14309	-0.00124	0.03542	0.05909	0.00055	-0.02692	0.04858	0.85652	-3.20249	-10.41300	-26.76254	-0.33342	-0.18605	-0.05495	-0.01340	0.03785	0.00510	8.39295	-0.89677	12.91728	0.29932	0.36043	0.18299	0.02874	-0.05253	0.03283	18.90366	8.46477	6.60316	0.00297	0.00071	0.00638	0.00014	-0.00003	-0.00031	107.88000	4.85196	-22.08595	-0.12449	-0.01740	-0.04884	-0.03113
116			1.15000	6.17760	-10.89114	0.35728	0.75065	-0.13487	0.00167	0.05904	0.05455	-0.00079	-0.01363	0.04650	0.83548	-3.23681	-10.30765	-26.78779	-0.35428	-0.14427	-0.06162	-0.03343	0.02280	-0.00147	8.33234	-0.81398	12.76847	0.30966	0.40824	0.19552	0.03414	-0.08813	0.05328	18.87921	8.49793	6.62697	0.00293	0.00071	0.00657	0.00007	-0.00003	-0.00043	107.72849	4.95099	-22.06907	-0.12734	-0.01772	-0.04982	-0.03478
117			1.16000	6.16986	-10.64210	0.60741	0.76108	-0.12000	0.01029	0.08547	0.04128	-0.00462	0.00288	0.04209	0.81613	-3.31361	-10.23063	-26.74528	-0.37751	-0.08289	-0.07559	-0.05558	0.00792	-0.00936	8.26176	-0.69721	12.57246	0.31164	0.48880	0.22078	0.04072	-0.13625	0.07067	18.87000	8.53712	6.65821	0.00288	0.00071	0.00671	-0.00001	-0.00004	-0.00048	107.57127	5.08517	-22.03811	-0.12951	-0.01816	-0.05075	-0.03641
118			1.17000	6.13723	-10.44402	0.83420	0.77048	-0.10571	0.01786	0.11154	0.02599	-0.00680	0.01345	0.03642	0.79549	-3.42993	-10.19012	-26.65026	-0.39009	-0.04080	-0.08661	-0.07733	0.00108	-0.01631	8.17775	-0.55053	12.35961	0.30265	0.53568	0.23537	0.04745	-0.17162	0.07387	18.87394	8.57965	6.68637	0.00281	0.00070	0.00677	-0.00005	-0.00004	-0.00041	107.41309	5.24663	-21.99360	-0.13104	-0.01851	-0.05110	-0.03729
119			1.18000	6.07871	-10.31533	1.01793	0.78001	-0.09640	0.02250	0.13255	0.01257	-0.00638	0.01614	0.03287	0.77589	-3.57919	-10.18756	-26.52817	-0.40096	-0.03164	-0.09341	-0.09691	-0.00113	-0.01909	8.07832	-0.38489	12.16427	0.30314	0.53566	0.23665	0.05580	-0.17707	0.05996	18.88549	8.62073	6.70327	0.00274	0.00070	0.00676	-0.00007	-0.00004	-0.00029	107.25437	5.42299	-21.93854	-0.13234	-0.01859	-0.05046	-0.03793
120			1.19000	5.99866	-10.26098	1.14636	0.79187	-0.09056	0.02501	0.14455	0.00164	-0.00431	0.01249	0.03254	0.76177	-3.74935	-10.21655	-26.41015	-0.41638	-0.04847	-0.09789	-0.11232	-0.00379	-0.01650	7.96463	-0.21619	12.01895	0.31926	0.50470	0.23050	0.06575	-0.15399	0.03401	18.89876	8.65902	6.71182	0.00266	0.00069	0.00667	-0.00006	-0.00004	-0.00024	107.09505	5.59666	-21.88479	-0.13382	-0.01853	-0.04913	-0.03807
121			1.20000	5.90480	-10.27401	1.21520	0.80573	-0.08935	0.02424	0.14611	-0.00683	-0.00148	0.00517	0.03378	0.75668	-3.92406	-10.26454	-26.32632	-0.43041	-0.07931	-0.09828	-0.11906	-0.00737	-0.00888	7.84160	-0.06198	11.94837	0.33600	0.46234	0.21953	0.07249	-0.11464	0.00299	18.90972	8.69678	6.72109	0.00260	0.00069	0.00655	-0.00005	-0.00004	-0.00028	106.93731	5.74794	-21.84699	-0.13555	-0.01854	-0.04766	-0.03714
122			1.21000	5.80512	-10.34075	1.22640	0.82112	-0.09121	0.02242	0.13880	-0.01337	0.00088	-0.00082	0.03444	0.76171	-4.08626	-10.31603	-26.29784	-0.43940	-0.10207	-0.09722	-0.11480	-0.00818	0.00103	7.71741	0.06322	11.96467	0.33949	0.44264	0.21324	0.07129	-0.07567	-0.02691	18.91781	8.73728	6.73702	0.00255	0.00067	0.00642	-0.00005	-0.00004	-0.00035	106.78622	5.86042	-21.83323	-0.13728	-0.01859	-0.04621	-0.03465
123			1.22000	5.70592	-10.44554	1.18682	0.83910	-0.09256	0.02191	0.12644	-0.01772	0.00265	-0.00360	0.03454	0.77245	-4.22231	-10.35734	-26.33209	-0.44953	-0.11044	-0.09846	-0.10286	-0.00539	0.01081	7.60092	0.15163	12.06531	0.33854	0.45095	0.21623	0.06456	-0.04132	-0.05365	18.92554	8.78140	6.75951	0.00250	0.00066	0.00630	-0.00005	-0.00004	-0.00041	106.64845	5.92562	-21.84310	-0.13852	-0.01854	-0.04475	-0.03069
124			1.23000	5.61091	-10.57279	1.10818	0.85819	-0.09448	0.02199	0.11341	-0.02003	0.00384	-0.00545	0.03463	0.78395	-4.32622	-10.38122	-26.42124	-0.46077	-0.11700	-0.10051	-0.08774	-0.00160	0.01865	7.49828	0.20498	12.23258	0.34051	0.46108	0.22165	0.05622	-0.01295	-0.07325	18.93483	8.82898	6.78525	0.00247	0.00065	0.00618	-0.00006	-0.00004	-0.00043	106.52840	5.94408	-21.87165	-0.13900	-0.01825	-0.04316	-0.02606
125			1.24000	5.52164	-10.70688	1.00816	0.87867	-0.09746	0.02191	0.10318	-0.02041	0.00420	-0.00812	0.03407	0.79835	-4.40186	-10.38907	-26.54655	-0.46796	-0.12676	-0.10162	-0.07418	0.00141	0.02293	7.41046	0.23303	12.43658	0.33854	0.46329	0.22552	0.04808	0.00309	-0.08089	18.94470	8.87850	6.81159	0.00243	0.00065	0.00606	-0.00006	-0.00004	-0.00043	106.42635	5.92494	-21.91276	-0.13890	-0.01775	-0.04147	-0.02174
126			1.25000	5.43934	-10.83284	0.90897	0.90214	-0.10208	0.02029	0.09606	-0.01907	0.00341	-0.01144	0.03147	0.81618	-4.46041	-10.38837	-26.68433	-0.46728	-0.13796	-0.09998	-0.06598	0.00255	0.02261	7.33391	0.25047	12.64112	0.32288	0.46123	0.22620	0.04119	0.00369	-0.07422	18.95259	8.92762	6.83847	0.00240	0.00065	0.00592	-0.00004	-0.00004	-0.00044	106.33995	5.88299	-21.95986	-0.13850	-0.01716	-0.03987	-0.01820
127			1.26000	5.36686	-10.93834	0.83348	0.92311	-0.10701	0.01732	0.08917	-0.01602	0.00186	-0.01512	0.02773	0.83230	-4.51597	-10.38810	-26.81092	-0.46041	-0.14977	-0.09591	-0.06462	0.00137	0.01825	7.26263	0.27197	12.81069	0.29877	0.45370	0.22295	0.03684	-0.00876	-0.05460	18.95523	8.97530	6.86827	0.00236	0.00066	0.00581	-0.00001	-0.00004	-0.00047	106.26614	5.83413	-22.00662	-0.13783	-0.01659	-0.03863	-0.01560
128			1.27000	5.30817	-11.01521	0.80059	0.93922	-0.11257	0.01476	0.08025	-0.01178	0.00031	-0.01907	0.02605	0.84593	-4.58125	-10.39497	-26.90619	-0.45685	-0.16552	-0.09222	-0.06960	-0.00174	0.01152	7.19129	0.30787	12.91670	0.28587	0.43839	0.21777	0.03613	-0.02779	-0.02689	18.94778	9.02386	6.90485	0.00233	0.00067	0.00576	0.00003	-0.00004	-0.00055	106.20120	5.79028	-22.04900	-0.13711	-0.01614	-0.03802	-0.01395
129			1.28000	5.26648	-11.06002	0.82032	0.95180	-0.11797	0.01388	0.06804	-0.00691	-0.00099	-0.02147	0.02675	0.85672	-4.66456	-10.41141	-26.95504	-0.46138	-0.17905	-0.09120	-0.07807	-0.00572	0.00346	7.11706	0.36173	12.94198	0.28796	0.42760	0.21498	0.03817	-0.04687	0.00346	18.92529	9.07624	6.95019	0.00233	0.00069	0.00580	0.00009	-0.00004	-0.00063	106.14162	5.75943	-22.08506	-0.13681	-0.01588	-0.03785	-0.01303
130			1.29000	5.24337	-11.07461	0.88977	0.96037	-0.12187	0.01455	0.05163	-0.00218	-0.00216	-0.02159	0.02854	0.86302	-4.76776	-10.43482	-26.94721	-0.47099	-0.18547	-0.09264	-0.08551	-0.00872	-0.00561	7.03960	0.43022	12.88286	0.29703	0.42630	0.21507	0.04083	-0.06211	0.03255	18.88658	9.13066	7.00117	0.00234	0.00072	0.00593	0.00015	-0.00004	-0.00065	106.08570	5.74817	-22.11204	-0.13716	-0.01581	-0.03792	-0.01233
131			1.30000	5.23838	-11.06490	0.99486	0.96336	-0.12229	0.01598	0.03238	0.00176	-0.00317	-0.01975	0.03034	0.86558	-4.88619	-10.45916	-26.88020	-0.48047	-0.18137	-0.09534	-0.08791	-0.00940	-0.01446	6.96098	0.50616	12.74939	0.30358	0.43646	0.21714	0.04153	-0.07174	0.05643	18.83645	9.17878	7.04923	0.00236	0.00075	0.00609	0.00019	-0.00003	-0.00055	106.03458	5.76246	-22.12521	-0.13791	-0.01594	-0.03825	-0.01140
132			1.31000	5.24878	-11.03746	1.11892	0.96282	-0.12016	0.01886	0.01474	0.00467	-0.00422	-0.01615	0.03281	0.86323	-5.01034	-10.47903	-26.76598	-0.49401	-0.17054	-0.10054	-0.08538	-0.00812	-0.02106	6.88566	0.58108	12.56440	0.31714	0.45364	0.22206	0.04050	-0.07417	0.07192	18.78313	9.20996	7.08494	0.00238	0.00078	0.00625	0.00019	-0.00001	-0.00034	105.99010	5.80610	-22.12056	-0.13855	-0.01628	-0.03908	-0.01026
133			1.32000	5.26978	-10.99705	1.25069	0.95504	-0.11801	0.02207	0.00333	0.00682	-0.00519	-0.01270	0.03589	0.85551	-5.12935	-10.49248	-26.63222	-0.50549	-0.16044	-0.10562	-0.07853	-0.00605	-0.02239	6.81858	0.64765	12.35844	0.33458	0.46442	0.22542	0.03689	-0.06732	0.07552	18.73420	9.21712	7.10337	0.00240	0.00079	0.00638	0.00018	0.00001	-0.00010	105.95243	5.87847	-22.09832	-0.13874	-0.01677	-0.04044	-0.00914
134			1.33000	5.29578	-10.94679	1.38629	0.94187	-0.11434	0.02465	0.00029	0.00822	-0.00604	-0.00951	0.03856	0.84581	-5.23389	-10.50036	-26.51603	-0.51227	-0.14786	-0.10959	-0.06976	-0.00348	-0.01661	6.76382	0.70041	12.16342	0.34890	0.47585	0.22812	0.03024	-0.05348	0.06760	18.69442	9.20086	7.10659	0.00240	0.00080	0.00648	0.00014	0.00003	0.00010	105.92036	5.97327	-22.06439	-0.13838	-0.01734	-0.04206	-0.00809
135			1.34000	5.32199	-10.88913	1.52753	0.93463	-0.11177	0.02603	0.00408	0.00916	-0.00674	-0.00786	0.03974	0.84007	-5.31792	-10.50357	-26.45379	-0.51529	-0.14053	-0.11167	-0.06163	-0.00062	-0.00423	6.72355	0.73551	12.00602	0.35609	0.48282	0.22935	0.02162	-0.03379	0.05062	18.66543	9.16926	7.10123	0.00240	0.00081	0.00654	0.00010	0.00004	0.00019	105.89272	6.07782	-22.02841	-0.13772	-0.01793	-0.04370	-0.00704
136			1.35000	5.34594	-10.82576	1.67841	0.93477	-0.11165	0.02519	0.01064	0.01002	-0.00703	-0.00869	0.03844	0.84093	-5.37904	-10.50143	-26.47161	-0.50947	-0.14142	-0.10980	-0.05486	0.00290	0.01160	6.69756	0.75041	11.90284	0.34638	0.48108	0.22675	0.01278	-0.01084	0.02891	18.64678	9.13356	7.09385	0.00241	0.00081	0.00656	0.00006	0.00004	0.00019	105.86868	6.17588	-21.99916	-0.13691	-0.01848	-0.04515	-0.00612
137			1.36000	5.36800	-10.75696	1.84203	0.93865	-0.11450	0.02245	0.01600	0.01131	-0.00683	-0.01215	0.03590	0.84378	-5.41858	-10.49160	-26.57862	-0.49762	-0.15420	-0.10425	-0.05081	0.00764	0.02614	6.68319	0.74412	11.85790	0.32863	0.46252	0.21889	0.00633	0.01120	0.00818	18.63660	9.10315	7.08826	0.00242	0.00081	0.00656	0.00004	0.00003	0.00014	105.84657	6.25293	-21.98124	-0.13591	-0.01887	-0.04620	-0.00565
138			1.37000	5.39029	-10.68047	2.02081	0.94204	-0.11611	0.01942	0.01898	0.01317	-0.00648	-0.01660	0.03434	0.84463	-5.44207	-10.47204	-26.76800	-0.48914	-0.17242	-0.09841	-0.05154	0.01358	0.03686	6.67599	0.71786	11.86355	0.31970	0.43530	0.20983	0.00316	0.02824	-0.00692	18.63127	9.08375	7.08560	0.00245	0.00080	0.00652	0.00002	0.00002	0.00005	105.82364	6.29922	-21.97504	-0.13472	-0.01902	-0.04670	-0.00591
139			1.38000	5.41435	-10.59158	2.21699	0.94073	-0.11532	0.01670	0.02052	0.01573	-0.00612	-0.01998	0.03340	0.84117	-5.45877	-10.44246	-27.02179	-0.48254	-0.18650	-0.09327	-0.05715	0.01930	0.04306	6.67130	0.67467	11.90408	0.31539	0.41195	0.20231	0.00258	0.03932	-0.01489	18.62535	9.07936	7.08693	0.00249	0.00079	0.00645	0.00004	-0.00000	-0.00005	105.79650	6.30964	-21.97948	-0.13358	-0.01896	-0.04668	-0.00700
140			1.39000	5.44055	-10.48526	2.43073	0.93734	-0.11518	0.01433	0.02102	0.01909	-0.00569	-0.02231	0.03345	0.83534	-5.47868	-10.40431	-27.31490	-0.47900	-0.19986	-0.08872	-0.06604	0.02416	0.04464	6.66550	0.61902	11.96001	0.31682	0.38919	0.19558	0.00367	0.04405	-0.01593	18.61296	9.09303	7.09287	0.00253	0.00077	0.00634	0.00007	-0.00003	-0.00016	105.76169	6.28250	-21.99203	-0.13288	-0.01874	-0.04618	-0.00900
141			1.40000	5.46898	-10.35940	2.65891	0.93232	-0.11400	0.01307	0.02022	0.02227	-0.00552	-0.02276	0.03531	0.82981	-5.50894	-10.35964	-27.61882	-0.48223	-0.20747	-0.08649	-0.07588	0.02679	0.04315	6.65687	0.55667	12.01183	0.32771	0.37557	0.19265	0.00533	0.04361	-0.01132	18.58992	9.12596	7.10283	0.00256	0.00075	0.00620	0.00012	-0.00005	-0.00027	105.71576	6.22013	-22.00803	-0.13261	-0.01832	-0.04510	-0.01184
142			1.41000	5.49966	-10.21630	2.89823	0.92883	-0.11215	0.01345	0.01889	0.02441	-0.00595	-0.02038	0.03828	0.82584	-5.55236	-10.31189	-27.90778	-0.49269	-0.20612	-0.08752	-0.08447	0.02606	0.04011	6.64608	0.49466	12.04231	0.34524	0.37778	0.19547	0.00620	0.03900	-0.00224	18.55416	9.17783	7.11734	0.00256	0.00072	0.00604	0.00017	-0.00007	-0.00038	105.65591	6.12867	-22.02401	-0.13285	-0.01768	-0.04334	-0.01516
143			1.42000	5.53230	-10.06251	3.14780	0.92562	-0.11148	0.01467	0.01733	0.02522	-0.00674	-0.01704	0.04113	0.82327	-5.60772	-10.26626	-28.16438	-0.50233	-0.20189	-0.08936	-0.08818	0.02260	0.03535	6.63608	0.44068	12.03857	0.35937	0.38412	0.19948	0.00469	0.02901	0.01019	18.50601	9.24756	7.13878	0.00252	0.00070	0.00587	0.00021	-0.00008	-0.00051	105.58167	6.01775	-22.03891	-0.13370	-0.01687	-0.04095	-0.01810
144			1.43000	5.56679	-9.90748	3.40550	0.91868	-0.11210	0.01633	0.01378	0.02439	-0.00763	-0.01430	0.04435	0.81944	-5.66950	-10.22850	-28.37897	-0.50956	-0.20026	-0.09094	-0.08430	0.01751	0.02924	6.63149	0.40193	11.99417	0.37418	0.38412	0.20150	0.00016	0.01430	0.02355	18.45009	9.33279	7.17026	0.00243	0.00068	0.00568	0.00021	-0.00009	-0.00064	105.49768	5.90122	-22.05294	-0.13523	-0.01598	-0.03807	-0.01939
145			1.44000	5.60395	-9.76239	3.66391	0.91445	-0.11167	0.01980	0.00626	0.02136	-0.00901	-0.01119	0.04765	0.81820	-5.72935	-10.20289	-28.54697	-0.51941	-0.19576	-0.09512	-0.07298	0.01114	0.02312	6.63652	0.38282	11.91047	0.39277	0.39181	0.20701	-0.00693	-0.00170	0.03600	18.39520	9.42946	7.21543	0.00234	0.00067	0.00549	0.00016	-0.00009	-0.00079	105.41441	5.79622	-22.06740	-0.13706	-0.01512	-0.03498	-0.01782
146			1.45000	5.64466	-9.63839	3.91029	0.91475	-0.10989	0.02247	-0.00655	0.01650	-0.00938	-0.00910	0.04835	0.81935	-5.77946	-10.19137	-28.66711	-0.52260	-0.19073	-0.09795	-0.05442	0.00485	0.01614	6.65309	0.38382	11.79566	0.39733	0.39993	0.21095	-0.01458	-0.01636	0.04498	18.35154	9.53253	7.27857	0.00225	0.00067	0.00531	0.00009	-0.00009	-0.00092	105.34540	5.71842	-22.08517	-0.13832	-0.01446	-0.03229	-0.01334
147			1.46000	5.69031	-9.54408	4.12972	0.91467	-0.10849	0.02379	-0.02578	0.01091	-0.00845	-0.00876	0.04737	0.82031	-5.81436	-10.19287	-28.74085	-0.51805	-0.18901	-0.09833	-0.03184	-0.00025	0.00900	6.68028	0.40105	11.66233	0.39138	0.40083	0.21099	-0.02031	-0.02604	0.04855	18.32572	9.63481	7.35819	0.00218	0.00066	0.00515	0.00002	-0.00008	-0.00098	105.30011	5.67684	-22.10511	-0.13827	-0.01405	-0.03033	-0.00773
148			1.47000	5.74326	-9.48339	4.30924	0.91258	-0.10785	0.02536	-0.05094	0.00550	-0.00700	-0.00965	0.04665	0.82054	-5.83117	-10.20348	-28.77294	-0.51182	-0.19066	-0.09866	-0.00919	-0.00354	0.00299	6.71449	0.42706	11.52511	0.38701	0.39646	0.21003	-0.02327	-0.02814	0.04688	18.31571	9.72842	7.44486	0.00212	0.00066	0.00502	-0.00003	-0.00007	-0.00094	105.27780	5.67071	-22.12094	-0.13706	-0.01377	-0.02894	-0.00329
149			1.48000	5.80595	-9.45428	4.44269	0.90857	-0.10921	0.02544	-0.07860	0.00117	-0.00494	-0.01289	0.04653	0.81884	-5.82911	-10.21757	-28.77377	-0.50383	-0.20205	-0.09663	0.01053	-0.00484	-0.00088	6.75117	0.45192	11.39881	0.38551	0.37583	0.20388	-0.02359	-0.02140	0.03953	18.31255	9.80926	7.52791	0.00208	0.00066	0.00493	-0.00003	-0.00005	-0.00083	105.27032	5.68960	-22.12835	-0.13554	-0.01356	-0.02791	-0.00108
150			1.49000	5.87913	-9.44872	4.53258	0.89976	-0.11122	0.02383	-0.10331	-0.00150	-0.00296	-0.01779	0.04751	0.81526	-5.80959	-10.22971	-28.75953	-0.49473	-0.21901	-0.09236	0.02505	-0.00387	-0.00185	6.78641	0.46572	11.29681	0.38783	0.34451	0.19364	-0.02199	-0.00863	0.02832	18.30637	9.87735	7.60185	0.00204	0.00065	0.00487	-0.00000	-0.00004	-0.00071	105.26781	5.71987	-22.12963	-0.13440	-0.01347	-0.02734	-0.00094
151			1.50000	5.96138	-9.45508	4.58796	0.88905	-0.11381	0.02223	-0.12072	-0.00219	-0.00167	-0.02191	0.05034	0.81370	-5.77558	-10.23538	-28.74844	-0.49019	-0.23312	-0.08903	0.03394	-0.00035	-0.00012	6.81750	0.46061	11.22900	0.39897	0.32166	0.18616	-0.01953	0.00615	0.01617	18.29101	9.93320	7.66561	0.00201	0.00065	0.00484	0.00004	-0.00003	-0.00060	105.26214	5.75170	-22.12961	-0.13395	-0.01357	-0.02736	-0.00225
152			1.51000	6.04940	-9.46172	4.62186	0.88062	-0.11484	0.02145	-0.12834	-0.00105	-0.00115	-0.02438	0.05276	0.81729	-5.73056	-10.23121	-28.75773	-0.48541	-0.23788	-0.08734	0.03714	0.00523	0.00390	6.84327	0.43217	11.20057	0.40374	0.31704	0.18408	-0.01639	0.02148	0.00437	18.26553	9.97688	7.71951	0.00196	0.00064	0.00484	0.00007	-0.00002	-0.00050	105.24835	5.78020	-22.13125	-0.13398	-0.01382	-0.02796	-0.00437
153			1.52000	6.13876	-9.45904	4.65111	0.87709	-0.11731	0.02202	-0.12526	0.00145	-0.00140	-0.02543	0.05417	0.82508	-5.67828	-10.21539	-28.80271	-0.47916	-0.23838	-0.08712	0.03505	0.01156	0.00981	6.86414	0.38027	11.21123	0.40048	0.32279	0.18613	-0.01353	0.03629	-0.00629	18.23242	10.00969	7.76538	0.00189	0.00064	0.00488	0.00009	-0.00002	-0.00043	105.22415	5.80225	-22.13594	-0.13410	-0.01410	-0.02901	-0.00682
154			1.53000	6.22489	-9.43980	4.69394	0.87869	-0.12048	0.02349	-0.11243	0.00487	-0.00240	-0.02600	0.05533	0.83604	-5.62260	-10.18863	-28.89381	-0.47468	-0.23920	-0.08797	0.02915	0.01745	0.01664	6.88165	0.30891	11.25443	0.39688	0.32995	0.19030	-0.01181	0.04783	-0.01439	18.19509	10.03520	7.80760	0.00180	0.00064	0.00495	0.00010	-0.00001	-0.00041	105.18857	5.81445	-22.14590	-0.13404	-0.01436	-0.03037	-0.00932
155			1.54000	6.30387	-9.40022	4.76402	0.87839	-0.12314	0.02374	-0.09175	0.00849	-0.00370	-0.02700	0.05552	0.84591	-5.56767	-10.15342	-29.03017	-0.46551	-0.24065	-0.08666	0.02064	0.02184	0.02186	6.89769	0.22575	11.31713	0.38635	0.33079	0.19153	-0.01071	0.05267	-0.01773	18.15635	10.05764	7.85147	0.00171	0.00064	0.00504	0.00009	-0.00001	-0.00045	105.14174	5.81423	-22.16323	-0.13385	-0.01453	-0.03165	-0.01145
156			1.55000	6.37253	-9.34164	4.86530	0.87803	-0.12630	0.02336	-0.06669	0.01149	-0.00485	-0.02806	0.05645	0.85362	-5.51847	-10.11319	-29.19626	-0.46006	-0.24573	-0.08475	0.01091	0.02419	0.02373	6.91294	0.14053	11.38163	0.38469	0.32385	0.19086	-0.00973	0.04948	-0.01527	18.11842	10.08073	7.90111	0.00164	0.00064	0.00514	0.00008	-0.00001	-0.00051	105.08620	5.80153	-22.18900	-0.13374	-0.01461	-0.03262	-0.01274
157			1.56000	6.42782	-9.27026	4.99174	0.88017	-0.13098	0.02281	-0.03955	0.01329	-0.00551	-0.02821	0.05703	0.86196	-5.48159	-10.07204	-29.36555	-0.45557	-0.25004	-0.08271	-0.00048	0.02350	0.02165	6.92641	0.06299	11.42924	0.38311	0.31927	0.19030	-0.00752	0.04076	-0.00773	18.08339	10.10542	7.95702	0.00159	0.00065	0.00522	0.00006	-0.00001	-0.00055	105.02668	5.77984	-22.22127	-0.13388	-0.01468	-0.03322	-0.01292
158			1.57000	6.46680	-9.19508	5.13108	0.88319	-0.13515	0.02243	-0.01169	0.01331	-0.00566	-0.02725	0.05654	0.86992	-5.46480	-10.03467	-29.50991	-0.44973	-0.24957	-0.08096	-0.01422	0.01938	0.01635	6.93536	0.00091	11.44547	0.37562	0.32174	0.19063	-0.00303	0.02895	0.00312	18.05367	10.12953	8.01415	0.00156	0.00066	0.00527	0.00005	-0.00001	-0.00052	104.96913	5.75516	-22.25340	-0.13431	-0.01474	-0.03345	-0.01204
159			1.58000	6.48748	-9.12551	5.27021	0.88733	-0.13589	0.02443	0.01510	0.01140	-0.00592	-0.02402	0.05544	0.87364	-5.47553	-10.00555	-29.60816	-0.44912	-0.23988	-0.08317	-0.03047	0.01260	0.00977	6.93566	-0.04164	11.42304	0.37042	0.33875	0.19652	0.00360	0.01626	0.01540	18.03045	10.14926	8.06424	0.00156	0.00067	0.00530	0.00003	-0.00000	-0.00041	104.91837	5.73346	-22.27660	-0.13486	-0.01477	-0.03326	-0.01040
160			1.59000	6.48988	-9.06825	5.39940	0.88903	-0.13357	0.02647	0.03809	0.00853	-0.00578	-0.02197	0.05295	0.87019	-5.51787	-9.98760	-29.65184	-0.44593	-0.23247	-0.08502	-0.04705	0.00562	0.00260	6.92417	-0.06452	11.36294	0.35883	0.34600	0.19907	0.01099	0.00345	0.02643	18.01359	10.16102	8.09905	0.00157	0.00068	0.00528	0.00003	0.00000	-0.00022	104.87784	5.71901	-22.28270	-0.13558	-0.01478	-0.03284	-0.00824
161			1.60000	6.47680	-9.02454	5.51377	0.88692	-0.12828	0.02784	0.05446	0.00604	-0.00531	-0.02265	0.05150	0.86181	-5.58981	-9.98130	-29.64625	-0.44534	-0.23365	-0.08604	-0.06119	-0.00028	-0.00322	6.90041	-0.07132	11.27338	0.35412	0.33548	0.19657	0.01745	-0.00571	0.03327	18.00346	10.16138	8.11212	0.00158	0.00067	0.00524	0.00002	0.00001	0.00000	104.84995	5.71540	-22.26485	-0.13613	-0.01475	-0.03231	-0.00578
162			1.61000	6.45306	-8.99003	5.61314	0.88239	-0.12478	0.02895	0.06353	0.00501	-0.00484	-0.02383	0.05179	0.85194	-5.68285	-9.98475	-29.60841	-0.44915	-0.23888	-0.08704	-0.07077	-0.00442	-0.00611	6.86748	-0.06842	11.16805	0.35919	0.32159	0.19316	0.02161	-0.00931	0.03496	18.00079	10.14876	8.10202	0.00159	0.00067	0.00520	0.00001	0.00001	0.00021	104.83530	5.72471	-22.22095	-0.13621	-0.01460	-0.03180	-0.00352
163			1.62000	6.42363	-8.95729	5.70143	0.87699	-0.12358	0.02988	0.06730	0.00556	-0.00463	-0.02413	0.05268	0.84284	-5.78483	-9.99442	-29.56290	-0.45396	-0.24234	-0.08806	-0.07469	-0.00614	-0.00528	6.83122	-0.06317	11.06353	0.36580	0.31418	0.19111	0.02213	-0.00788	0.03170	18.00476	10.12546	8.07509	0.00163	0.00067	0.00516	-0.00000	0.00002	0.00032	104.83106	5.74583	-22.15715	-0.13577	-0.01439	-0.03153	-0.00198
164			1.63000	6.39201	-8.91897	5.78594	0.87109	-0.12105	0.03112	0.06919	0.00708	-0.00487	-0.02286	0.05387	0.83496	-5.88395	-10.00674	-29.53608	-0.46084	-0.23847	-0.09031	-0.07435	-0.00548	-0.00094	6.79793	-0.06249	10.97592	0.37390	0.31963	0.19301	0.01922	-0.00277	0.02473	18.01210	10.09783	8.04310	0.00169	0.00067	0.00514	-0.00000	0.00002	0.00031	104.83212	5.77400	-22.08607	-0.13503	-0.01423	-0.03168	-0.00141
165			1.64000	6.35941	-8.87075	5.87432	0.86352	-0.11508	0.03262	0.07125	0.00852	-0.00548	-0.02137	0.05497	0.82649	-5.97226	-10.01945	-29.54817	-0.46792	-0.23092	-0.09324	-0.07140	-0.00348	0.00579	6.77214	-0.07069	10.91654	0.38248	0.32731	0.19646	0.01429	0.00442	0.01532	18.01748	10.07368	8.01801	0.00178	0.00067	0.00513	0.00000	0.00002	0.00020	104.83269	5.80199	-22.02176	-0.13435	-0.01418	-0.03214	-0.00167
166			1.65000	6.32582	-8.81335	5.96989	0.85623	-0.11227	0.03324	0.07260	0.00949	-0.00591	-0.02043	0.05547	0.81817	-6.04659	-10.03138	-29.60618	-0.47098	-0.22821	-0.09418	-0.06655	-0.00122	0.01244	6.75499	-0.08841	10.88901	0.38735	0.32632	0.19725	0.00934	0.01087	0.00562	18.01645	10.05868	8.00728	0.00187	0.00068	0.00513	0.00002	0.00001	0.00006	104.82921	5.82293	-21.97390	-0.13406	-0.01426	-0.03265	-0.00224
167			1.66000	6.29196	-8.75209	6.06830	0.85148	-0.11190	0.03324	0.07115	0.00950	-0.00577	-0.01955	0.05536	0.81291	-6.10766	-10.04154	-29.70034	-0.47125	-0.22730	-0.09387	-0.06087	0.00057	0.01642	6.74447	-0.11245	10.88859	0.38788	0.32386	0.19722	0.00632	0.01428	-0.00185	18.00785	10.05326	8.01114	0.00196	0.00069	0.00513	0.00003	0.00001	-0.00006	104.82139	5.83407	-21.94420	-0.13414	-0.01440	-0.03298	-0.00257
168			1.67000	6.25889	-8.69479	6.15921	0.84548	-0.11242	0.03283	0.06633	0.00827	-0.00490	-0.01850	0.05474	0.81003	-6.15925	-10.04986	-29.80890	-0.46699	-0.22434	-0.09261	-0.05529	0.00107	0.01646	6.73636	-0.13732	10.90560	0.38176	0.32379	0.19682	0.00638	0.01399	-0.00609	17.99433	10.05324	8.02407	0.00204	0.00070	0.00511	0.00004	0.00001	-0.00012	104.81201	5.83778	-21.92719	-0.13431	-0.01453	-0.03306	-0.00239
169			1.68000	6.22666	-8.64970	6.23087	0.84557	-0.11292	0.03360	0.06026	0.00569	-0.00354	-0.01661	0.05466	0.80955	-6.20736	-10.05794	-29.90655	-0.46938	-0.22050	-0.09373	-0.05198	-0.00013	0.01326	6.72543	-0.15746	10.92961	0.38305	0.32978	0.19993	0.00957	0.01040	-0.00753	17.97948	10.05309	8.03890	0.00210	0.00070	0.00506	0.00004	0.00001	-0.00010	104.80396	5.83838	-21.91508	-0.13428	-0.01458	-0.03286	-0.00194
170			1.69000	6.19458	-8.62428	6.27438	0.84886	-0.11017	0.03488	0.05391	0.00193	-0.00176	-0.01468	0.05477	0.81051	-6.25758	-10.06804	-29.97254	-0.47605	-0.21425	-0.09646	-0.05047	-0.00266	0.00758	6.70785	-0.16815	10.95269	0.38724	0.34053	0.20506	0.01469	0.00413	-0.00694	17.96548	10.04933	8.05030	0.00213	0.00069	0.00499	0.00004	0.00001	-0.00006	104.79807	5.83845	-21.90170	-0.13394	-0.01449	-0.03233	-0.00162
171			1.70000	6.16231	-8.62352	6.28692	0.85169	-0.10858	0.03485	0.04664	-0.00229	0.00017	-0.01482	0.05500	0.81236	-6.31323	-10.08187	-29.99589	-0.48017	-0.21518	-0.09696	-0.04872	-0.00584	0.00057	6.68207	-0.16674	10.96974	0.38865	0.33922	0.20543	0.01986	-0.00373	-0.00481	17.95239	10.04178	8.05648	0.00212	0.00068	0.00490	0.00005	0.00001	-0.00001	104.79317	5.83843	-21.88452	-0.13370	-0.01432	-0.03149	-0.00161
172			1.71000	6.13137	-8.64886	6.27134	0.85610	-0.10698	0.03501	0.03616	-0.00641	0.00191	-0.01610	0.05557	0.81404	-6.37328	-10.09970	-29.97586	-0.48642	-0.22044	-0.09768	-0.04447	-0.00901	-0.00622	6.64936	-0.15253	10.97789	0.39334	0.33222	0.20467	0.02381	-0.01131	-0.00190	17.93976	10.03314	8.05831	0.00206	0.00066	0.00480	0.00004	0.00001	0.00001	104.78811	5.83832	-21.86382	-0.13366	-0.01407	-0.03032	-0.00175
173			1.72000	6.10554	-8.69844	6.23143	0.85942	-0.10610	0.03566	0.01976	-0.00999	0.00353	-0.01759	0.05619	0.81499	-6.43184	-10.12030	-29.91692	-0.49214	-0.22593	-0.09881	-0.03467	-0.01150	-0.01232	6.61271	-0.12675	10.97582	0.39827	0.32547	0.20405	0.02567	-0.01754	0.00120	17.92834	10.02711	8.05793	0.00198	0.00064	0.00468	0.00003	0.00000	0.00001	104.78254	5.83896	-21.84139	-0.13388	-0.01381	-0.02894	-0.00178
174			1.73000	6.08950	-8.76824	6.16895	0.85974	-0.10748	0.03524	-0.00232	-0.01296	0.00494	-0.01979	0.05647	0.81717	-6.48050	-10.14168	-29.82500	-0.49170	-0.23260	-0.09778	-0.01873	-0.01331	-0.01712	6.57548	-0.09196	10.96409	0.39620	0.31603	0.20055	0.02498	-0.02169	0.00384	17.92029	10.02655	8.05781	0.00190	0.00061	0.00457	0.00002	-0.00000	-0.00002	104.77739	5.84150	-21.81968	-0.13415	-0.01353	-0.02746	-0.00151
175			1.74000	6.08623	-8.85289	6.08473	0.86085	-0.10876	0.03487	-0.02661	-0.01498	0.00624	-0.02138	0.05628	0.82232	-6.51246	-10.16281	-29.70690	-0.48915	-0.23484	-0.09698	0.00023	-0.01459	-0.02073	6.54042	-0.05112	10.94501	0.38953	0.31451	0.19857	0.02262	-0.02456	0.00557	17.91623	10.03294	8.06108	0.00185	0.00060	0.00447	0.00001	-0.00001	-0.00007	104.77366	5.84756	-21.80177	-0.13427	-0.01325	-0.02601	-0.00087
176			1.75000	6.09571	-8.94699	5.97951	0.86349	-0.10872	0.03585	-0.04979	-0.01594	0.00774	-0.02185	0.05569	0.82795	-6.52503	-10.18465	-29.56961	-0.48735	-0.23171	-0.09832	0.01885	-0.01583	-0.02367	6.50889	-0.00672	10.92199	0.38252	0.32162	0.20022	0.01991	-0.02702	0.00617	17.91432	10.04684	8.07117	0.00183	0.00059	0.00438	0.00000	-0.00001	-0.00014	104.77292	5.85936	-21.79067	-0.13423	-0.01304	-0.02481	0.00010
177			1.76000	6.11634	-9.04620	5.85383	0.86700	-0.11032	0.03650	-0.07063	-0.01649	0.00918	-0.02229	0.05450	0.83238	-6.51897	-10.20927	-29.41944	-0.48357	-0.23007	-0.09898	0.03492	-0.01762	-0.02547	6.48078	0.04051	10.89904	0.37330	0.32599	0.20083	0.01770	-0.02889	0.00521	17.91110	10.06761	8.09010	0.00185	0.00059	0.00432	0.00000	-0.00002	-0.00021	104.77594	5.87818	-21.78830	-0.13431	-0.01300	-0.02406	0.00113
178			1.77000	6.14631	-9.14800	5.70789	0.86655	-0.11097	0.03765	-0.08795	-0.01661	0.01075	-0.02313	0.05352	0.83482	-6.49683	-10.23841	-29.26183	-0.47760	-0.22838	-0.09994	0.04722	-0.01965	-0.02634	6.45460	0.09083	10.88097	0.36379	0.32718	0.20112	0.01668	-0.03046	0.00245	17.90438	10.09290	8.11555	0.00189	0.00059	0.00429	0.00001	-0.00002	-0.00023	104.78224	5.90211	-21.79336	-0.13454	-0.01313	-0.02376	0.00185
179			1.78000	6.18319	-9.25182	5.54309	0.85688	-0.11145	0.03903	-0.09901	-0.01678	0.01228	-0.02363	0.05418	0.83263	-6.46187	-10.27307	-29.10321	-0.47197	-0.22474	-0.10126	0.05547	-0.02133	-0.02609	6.42828	0.14496	10.87317	0.36194	0.32814	0.20162	0.01716	-0.03187	-0.00210	17.89490	10.11827	8.14038	0.00192	0.00060	0.00428	0.00002	-0.00002	-0.00019	104.79044	5.92709	-21.80059	-0.13468	-0.01330	-0.02372	0.00211
180			1.79000	6.22329	-9.35843	5.36348	0.84463	-0.11077	0.04123	-0.10220	-0.01709	0.01382	-0.02328	0.05769	0.82764	-6.41753	-10.31325	-28.95125	-0.47713	-0.22006	-0.10514	0.06108	-0.02222	-0.02516	6.40027	0.20277	10.88039	0.38158	0.33299	0.20542	0.01943	-0.03306	-0.00808	17.88515	10.13804	8.15632	0.00194	0.00061	0.00429	0.00003	-0.00001	-0.00010	104.79910	5.94971	-21.80358	-0.13427	-0.01338	-0.02383	0.00188
181			1.80000	6.26205	-9.46919	5.17555	0.83680	-0.11133	0.04300	-0.09718	-0.01785	0.01472	-0.02320	0.06169	0.82456	-6.36710	-10.35739	-28.81306	-0.48612	-0.21909	-0.10896	0.06351	-0.02241	-0.02298	6.36982	0.26303	10.90528	0.40638	0.33616	0.20930	0.02221	-0.03319	-0.01444	17.87668	10.14796	8.15849	0.00193	0.00061	0.00430	0.00003	-0.00001	0.00002	104.80663	5.96735	-21.79910	-0.13325	-0.01335	-0.02407	0.00120
182			1.81000	6.29467	-9.58382	4.98849	0.83452	-0.11288	0.04323	-0.08390	-0.01863	0.01435	-0.02403	0.06345	0.82726	-6.31406	-10.40292	-28.69390	-0.48776	-0.21950	-0.11017	0.06114	-0.02160	-0.01951	6.33734	0.32397	10.94643	0.41417	0.33903	0.21106	0.02366	-0.03258	-0.01921	17.86878	10.14819	8.14818	0.00189	0.00060	0.00429	0.00004	-0.00000	0.00010	104.81086	5.97701	-21.79009	-0.13198	-0.01328	-0.02445	0.00001
183			1.82000	6.31694	-9.69882	4.81319	0.83813	-0.11407	0.04117	-0.06457	-0.01864	0.01253	-0.02657	0.06160	0.83476	-6.26277	-10.44711	-28.59532	-0.47809	-0.22224	-0.10734	0.05396	-0.02000	-0.01583	6.30384	0.38399	10.99682	0.39761	0.33685	0.20831	0.02309	-0.03154	-0.02003	17.85954	10.14317	8.13110	0.00185	0.00059	0.00427	0.00004	-0.00000	0.00013	104.80835	5.97496	-21.78332	-0.13097	-0.01323	-0.02481	-0.00174
184			1.83000	6.32730	-9.80828	4.65783	0.84307	-0.11521	0.03821	-0.04366	-0.01758	0.01016	-0.02952	0.05796	0.84195	-6.21777	-10.48700	-28.51164	-0.46347	-0.22550	-0.10274	0.04422	-0.01765	-0.01374	6.27015	0.44272	11.04419	0.37176	0.33189	0.20339	0.02173	-0.03126	-0.01589	17.84764	10.13911	8.11430	0.00182	0.00057	0.00425	0.00005	-0.00000	0.00010	104.79613	5.95924	-21.78543	-0.13034	-0.01320	-0.02510	-0.00372
185			1.84000	6.32733	-9.90620	4.52537	0.85087	-0.11670	0.03600	-0.02585	-0.01538	0.00806	-0.03168	0.05551	0.84886	-6.18344	-10.51970	-28.43055	-0.45676	-0.22934	-0.09989	0.03410	-0.01499	-0.01408	6.23625	0.50108	11.07403	0.35887	0.32890	0.20034	0.02163	-0.03278	-0.00747	17.83208	10.14135	8.10387	0.00182	0.00057	0.00422	0.00006	-0.00001	0.00002	104.77390	5.93231	-21.79988	-0.13001	-0.01316	-0.02520	-0.00551
186			1.85000	6.32055	-9.98662	4.41582	0.86072	-0.11726	0.03417	-0.01319	-0.01186	0.00621	-0.03249	0.05331	0.85711	-6.16355	-10.54408	-28.34009	-0.45373	-0.22826	-0.09828	0.02328	-0.01240	-0.01610	6.20083	0.56090	11.07429	0.34832	0.33527	0.19962	0.02265	-0.03667	0.00376	17.81078	10.15259	8.10519	0.00183	0.00057	0.00420	0.00008	-0.00001	-0.00009	104.74318	5.90094	-21.82799	-0.13003	-0.01314	-0.02517	-0.00698
187			1.86000	6.31076	-10.04431	4.32821	0.87200	-0.11541	0.03218	-0.00594	-0.00736	0.00454	-0.03211	0.05014	0.86323	-6.16063	-10.56145	-28.23395	-0.45123	-0.22178	-0.09702	0.01199	-0.01047	-0.01846	6.16206	0.62333	11.03901	0.33289	0.34823	0.19958	0.02419	-0.04188	0.01560	17.78119	10.17211	8.12061	0.00185	0.00057	0.00421	0.00010	-0.00001	-0.00019	104.70545	5.87327	-21.86769	-0.13055	-0.01319	-0.02515	-0.00826
188			1.87000	6.30137	-10.07704	4.26083	0.87587	-0.11281	0.03135	-0.00307	-0.00297	0.00327	-0.03090	0.04758	0.86111	-6.17460	-10.57444	-28.11371	-0.44897	-0.21363	-0.09681	0.00125	-0.00935	-0.02015	6.11870	0.68832	10.97043	0.32077	0.35800	0.19919	0.02596	-0.04628	0.02536	17.74293	10.19586	8.14764	0.00185	0.00059	0.00427	0.00012	-0.00001	-0.00026	104.66198	5.85656	-21.91269	-0.13158	-0.01335	-0.02537	-0.00942
189			1.88000	6.29427	-10.08741	4.21080	0.86967	-0.11149	0.03159	-0.00253	0.00045	0.00237	-0.02918	0.04799	0.85027	-6.20271	-10.58568	-27.98729	-0.45259	-0.20824	-0.09794	-0.00802	-0.00887	-0.02050	6.07125	0.75508	10.87816	0.32702	0.35965	0.19814	0.02838	-0.04821	0.03083	17.69850	10.21789	8.17966	0.00183	0.00060	0.00437	0.00013	-0.00001	-0.00027	104.61467	5.85620	-21.95336	-0.13270	-0.01359	-0.02604	-0.01035
190			1.89000	6.28943	-10.08189	4.17355	0.85850	-0.11147	0.03188	-0.00224	0.00246	0.00178	-0.02690	0.05086	0.83749	-6.24046	-10.59702	-27.86576	-0.46173	-0.20347	-0.09963	-0.01529	-0.00842	-0.01908	6.02180	0.82221	10.77687	0.34655	0.36077	0.19747	0.03042	-0.04802	0.03107	17.65147	10.23379	8.21078	0.00179	0.00061	0.00450	0.00013	-0.00000	-0.00025	104.56550	5.87450	-21.98230	-0.13357	-0.01389	-0.02720	-0.01099
191			1.90000	6.28545	-10.06928	4.14332	0.84880	-0.11053	0.03235	-0.00147	0.00280	0.00161	-0.02381	0.05337	0.82815	-6.28244	-10.60898	-27.76006	-0.47025	-0.19350	-0.10192	-0.01961	-0.00740	-0.01618	5.97346	0.88787	10.68283	0.36101	0.37131	0.19932	0.03000	-0.04688	0.02662	17.60487	10.24191	8.23874	0.00171	0.00062	0.00466	0.00012	0.00000	-0.00022	104.51593	5.91141	-21.99664	-0.13418	-0.01420	-0.02866	-0.01138
192			1.91000	6.28076	-10.05925	4.11263	0.84443	-0.10913	0.03325	-0.00087	0.00160	0.00195	-0.02064	0.05514	0.82217	-6.32302	-10.62067	-27.67687	-0.47948	-0.18280	-0.10497	-0.02041	-0.00593	-0.01256	5.92918	0.95019	10.60960	0.37239	0.38511	0.20307	0.02749	-0.04420	0.01858	17.56094	10.24353	8.26452	0.00161	0.00063	0.00483	0.00010	0.00001	-0.00020	104.46669	5.96464	-21.99774	-0.13475	-0.01457	-0.03033	-0.01151
193			1.92000	6.27444	-10.05993	4.07358	0.84256	-0.10789	0.03317	-0.00134	-0.00058	0.00267	-0.01893	0.05565	0.81855	-6.35753	-10.63087	-27.61726	-0.48400	-0.17604	-0.10611	-0.01767	-0.00437	-0.00877	5.89083	1.00786	10.56493	0.37538	0.39179	0.20435	0.02337	-0.03944	0.00857	17.52213	10.24198	8.28918	0.00153	0.00065	0.00501	0.00008	0.00001	-0.00019	104.41889	6.03050	-21.98832	-0.13533	-0.01504	-0.03220	-0.01118
194			1.93000	6.26641	-10.07549	4.02012	0.84236	-0.10728	0.03170	-0.00308	-0.00300	0.00348	-0.01895	0.05516	0.81674	-6.38310	-10.63844	-27.57789	-0.48399	-0.17466	-0.10478	-0.01273	-0.00283	-0.00551	5.85888	1.06001	10.54996	0.37204	0.38968	0.20219	0.01912	-0.03324	-0.00099	17.49108	10.24158	8.31193	0.00149	0.00067	0.00518	0.00006	0.00000	-0.00018	104.37489	6.10401	-21.97034	-0.13579	-0.01555	-0.03418	-0.01020
195			1.94000	6.25699	-10.10549	3.95003	0.84289	-0.10751	0.03037	-0.00563	-0.00503	0.00424	-0.01925	0.05407	0.81572	-6.39931	-10.64261	-27.55422	-0.48173	-0.17393	-0.10326	-0.00758	-0.00130	-0.00309	5.83204	1.10566	10.56052	0.36613	0.38848	0.20027	0.01597	-0.02696	-0.00845	17.46868	10.24616	8.33123	0.00149	0.00070	0.00535	0.00004	-0.00000	-0.00018	104.33746	6.18000	-21.94514	-0.13591	-0.01601	-0.03601	-0.00863
196			1.95000	6.24672	-10.14628	3.86440	0.84260	-0.10697	0.03025	-0.00848	-0.00627	0.00497	-0.01937	0.05321	0.81556	-6.40769	-10.64313	-27.54231	-0.47980	-0.17097	-0.10326	-0.00371	0.00014	-0.00131	5.80812	1.14405	10.58995	0.36210	0.39258	0.20075	0.01455	-0.02114	-0.01349	17.45226	10.25896	8.34767	0.00152	0.00073	0.00548	0.00004	-0.00002	-0.00020	104.30801	6.25243	-21.91587	-0.13558	-0.01636	-0.03760	-0.00695
197			1.96000	6.23629	-10.19273	3.76714	0.84181	-0.10699	0.02942	-0.01074	-0.00665	0.00526	-0.02021	0.05241	0.81678	-6.41086	-10.64008	-27.53968	-0.47607	-0.17008	-0.10210	-0.00216	0.00139	0.00021	5.78459	1.17484	10.63088	0.35671	0.39397	0.19974	0.01486	-0.01544	-0.01587	17.43579	10.28232	8.36448	0.00157	0.00076	0.00560	0.00004	-0.00003	-0.00026	104.28497	6.31470	-21.88803	-0.13499	-0.01660	-0.03886	-0.00577
198			1.97000	6.22613	-10.23933	3.66549	0.84317	-0.10804	0.02852	-0.01140	-0.00626	0.00504	-0.02114	0.05160	0.82125	-6.41225	-10.63409	-27.54577	-0.47189	-0.16960	-0.10078	-0.00343	0.00246	0.00163	5.75861	1.19793	10.67603	0.34916	0.39663	0.19910	0.01666	-0.01044	-0.01564	17.41293	10.31635	8.38511	0.00161	0.00078	0.00569	0.00007	-0.00004	-0.00033	104.26434	6.36174	-21.86714	-0.13447	-0.01678	-0.03981	-0.00554
199			1.98000	6.21670	-10.28072	3.56973	0.84934	-0.10813	0.02804	-0.01049	-0.00510	0.00440	-0.02176	0.05053	0.82977	-6.41539	-10.62560	-27.56031	-0.46943	-0.16704	-0.10046	-0.00698	0.00334	0.00283	5.72812	1.21389	10.71742	0.33958	0.40486	0.20060	0.01914	-0.00692	-0.01284	17.37997	10.35816	8.41043	0.00164	0.00081	0.00575	0.00009	-0.00005	-0.00038	104.24131	6.39106	-21.85578	-0.13437	-0.01693	-0.04041	-0.00629
200			1.99000	6.20896	-10.31252	3.48992	0.85438	-0.11046	0.02667	-0.00841	-0.00349	0.00325	-0.02272	0.04935	0.83845	-6.42278	-10.61495	-27.58106	-0.46382	-0.16730	-0.09832	-0.01147	0.00397	0.00344	5.69253	1.22475	10.74707	0.32576	0.40792	0.19956	0.02095	-0.00566	-0.00758	17.33776	10.40236	8.43821	0.00165	0.00082	0.00580	0.00011	-0.00005	-0.00038	104.21232	6.40298	-21.85254	-0.13477	-0.01707	-0.04075	-0.00774
201			2.00000	6.20348	-10.33182	3.43278	0.85775	-0.11515	0.02499	-0.00495	-0.00161	0.00200	-0.02369	0.04926	0.84411	-6.43569	-10.60306	-27.60397	-0.46088	-0.17229	-0.09558	-0.01575	0.00418	0.00322	5.65355	1.23404	10.75914	0.31977	0.40350	0.19650	0.02171	-0.00733	-0.00112	17.29164	10.44203	8.46374	0.00164	0.00083	0.00581	0.00011	-0.00004	-0.00031	104.17596	6.40118	-21.85180	-0.13558	-0.01718	-0.04085	-0.00948
202			2.01000	6.19928	-10.33837	3.39899	0.85987	-0.11793	0.02379	-0.00028	0.00018	0.00103	-0.02333	0.04988	0.84695	-6.45419	-10.59164	-27.62324	-0.46288	-0.17296	-0.09436	-0.01867	0.00357	0.00203	5.61463	1.24609	10.75153	0.32144	0.40567	0.19549	0.02100	-0.01202	0.00506	17.24924	10.47179	8.48214	0.00161	0.00083	0.00580	0.00010	-0.00003	-0.00021	104.13278	6.39113	-21.84697	-0.13644	-0.01716	-0.04064	-0.01112
203			2.02000	6.19485	-10.33539	3.38255	0.86179	-0.11785	0.02333	0.00410	0.00128	0.00047	-0.02197	0.05021	0.84797	-6.47682	-10.58231	-27.63160	-0.46674	-0.16835	-0.09469	-0.01906	0.00219	-0.00020	5.57941	1.26491	10.72627	0.32381	0.41447	0.19668	0.01853	-0.01915	0.01007	17.21622	10.49152	8.49272	0.00158	0.00082	0.00575	0.00007	-0.00002	-0.00014	104.08432	6.37714	-21.83605	-0.13730	-0.01699	-0.04009	-0.01214
204			2.03000	6.18940	-10.32847	3.37437	0.86266	-0.11509	0.02314	0.00707	0.00139	0.00028	-0.02086	0.05016	0.84739	-6.50110	-10.57653	-27.62252	-0.46992	-0.16260	-0.09540	-0.01689	0.00026	-0.00305	5.55044	1.29307	10.68797	0.32445	0.42157	0.19762	0.01495	-0.02715	0.01323	17.19502	10.50773	8.50147	0.00156	0.00081	0.00569	0.00003	-0.00002	-0.00017	104.03387	6.36111	-21.82520	-0.13833	-0.01677	-0.03932	-0.01180
205			2.04000	6.18269	-10.32310	3.36714	0.86193	-0.11403	0.02304	0.00833	0.00069	0.00035	-0.02001	0.04999	0.84520	-6.52476	-10.57636	-27.59479	-0.47124	-0.15910	-0.09570	-0.01327	-0.00198	-0.00567	5.52849	1.33093	10.64273	0.32431	0.42442	0.19741	0.01139	-0.03391	0.01425	17.18707	10.52930	8.51696	0.00156	0.00080	0.00561	-0.00001	-0.00003	-0.00027	103.98795	6.34431	-21.82374	-0.13904	-0.01657	-0.03840	-0.00980
206			2.05000	6.17504	-10.32347	3.35603	0.86127	-0.11456	0.02289	0.00794	-0.00059	0.00060	-0.01930	0.05016	0.84156	-6.54626	-10.58297	-27.55225	-0.47414	-0.15838	-0.09597	-0.00960	-0.00407	-0.00745	5.51231	1.37621	10.59677	0.32896	0.42451	0.19666	0.00897	-0.03761	0.01333	17.19193	10.56110	8.54274	0.00157	0.00079	0.00554	-0.00004	-0.00004	-0.00037	103.95197	6.32966	-21.83520	-0.13891	-0.01638	-0.03748	-0.00719
207			2.06000	6.16684	-10.33215	3.33765	0.86014	-0.11333	0.02337	0.00692	-0.00201	0.00096	-0.01924	0.05019	0.83793	-6.56509	-10.59551	-27.50152	-0.47640	-0.15787	-0.09693	-0.00692	-0.00554	-0.00806	5.49933	1.42453	10.55562	0.33320	0.42348	0.19630	0.00792	-0.03721	0.01089	17.20381	10.60170	8.57526	0.00160	0.00078	0.00547	-0.00005	-0.00004	-0.00042	103.92519	6.32086	-21.85528	-0.13805	-0.01618	-0.03670	-0.00543
208			2.07000	6.15771	-10.34870	3.31085	0.85999	-0.11238	0.02412	0.00713	-0.00299	0.00132	-0.01965	0.04993	0.83680	-6.58148	-10.61201	-27.45122	-0.47676	-0.15764	-0.09794	-0.00597	-0.00623	-0.00730	5.48688	1.47035	10.52379	0.33366	0.42339	0.19642	0.00815	-0.03268	0.00748	17.21280	10.64771	8.60959	0.00161	0.00078	0.00542	-0.00003	-0.00005	-0.00043	103.90214	6.32013	-21.87815	-0.13727	-0.01604	-0.03615	-0.00507
209			2.08000	6.14654	-10.36923	3.27756	0.85903	-0.11319	0.02447	0.00959	-0.00321	0.00155	-0.02025	0.04963	0.83711	-6.59632	-10.63074	-27.40989	-0.47471	-0.15804	-0.09812	-0.00669	-0.00625	-0.00535	5.47266	1.50841	10.50371	0.33096	0.42378	0.19617	0.00937	-0.02493	0.00378	17.21037	10.69667	8.64282	0.00162	0.00078	0.00538	0.00001	-0.00005	-0.00041	103.87785	6.32727	-21.90058	-0.13697	-0.01599	-0.03574	-0.00566
210			2.09000	6.13236	-10.38879	3.24110	0.85773	-0.11335	0.02395	0.01403	-0.00267	0.00156	-0.02169	0.04953	0.83771	-6.61026	-10.64988	-27.38279	-0.47258	-0.16092	-0.09719	-0.00839	-0.00570	-0.00288	5.45517	1.53535	10.49538	0.32867	0.41976	0.19433	0.01101	-0.01559	0.00055	17.19371	10.74554	8.67249	0.00161	0.00078	0.00536	0.00005	-0.00005	-0.00035	103.85013	6.34155	-21.92037	-0.13723	-0.01606	-0.03552	-0.00654
211			2.10000	6.11473	-10.40406	3.20506	0.85655	-0.11459	0.02254	0.01953	-0.00185	0.00137	-0.02393	0.04988	0.83876	-6.62387	-10.66715	-27.37081	-0.47062	-0.16830	-0.09490	-0.01047	-0.00460	-0.00067	5.43448	1.55048	10.49644	0.32777	0.40891	0.19034	0.01230	-0.00698	-0.00156	17.16655	10.78913	8.69400	0.00160	0.00078	0.00535	0.00007	-0.00004	-0.00023	103.81960	6.36272	-21.93329	-0.13777	-0.01620	-0.03544	-0.00726
212			2.11000	6.09384	-10.41463	3.17248	0.85630	-0.11657	0.02054	0.02448	-0.00123	0.00110	-0.02577	0.05005	0.83992	-6.63796	-10.68010	-27.37093	-0.46880	-0.17560	-0.09197	-0.01234	-0.00285	0.00064	5.41195	1.55570	10.50286	0.32587	0.39866	0.18603	0.01261	-0.00094	-0.00225	17.13614	10.82136	8.70181	0.00158	0.00078	0.00536	0.00008	-0.00003	-0.00006	103.78814	6.39001	-21.93453	-0.13832	-0.01631	-0.03535	-0.00766
213			2.12000	6.07102	-10.42254	3.14447	0.85641	-0.11669	0.01940	0.02647	-0.00109	0.00090	-0.02586	0.04999	0.83880	-6.65295	-10.68651	-27.37663	-0.47010	-0.17648	-0.09097	-0.01288	-0.00065	0.00067	5.38978	1.55448	10.50999	0.32635	0.39770	0.18494	0.01178	0.00188	-0.00165	17.10984	10.83774	8.69162	0.00157	0.00078	0.00537	0.00007	-0.00002	0.00015	103.75742	6.42105	-21.92149	-0.13883	-0.01633	-0.03516	-0.00764
214			2.13000	6.04890	-10.43093	3.11983	0.85684	-0.11624	0.01906	0.02336	-0.00147	0.00081	-0.02475	0.05002	0.83640	-6.66786	-10.68528	-27.37898	-0.47404	-0.17372	-0.09146	-0.01081	0.00123	-0.00057	5.37031	1.55128	10.51358	0.32993	0.40181	0.18594	0.00999	0.00127	-0.00004	17.09307	10.83811	8.66318	0.00156	0.00077	0.00538	0.00005	-0.00001	0.00032	103.72924	6.45227	-21.89702	-0.13941	-0.01626	-0.03486	-0.00685
215			2.14000	6.03112	-10.44211	3.09672	0.85511	-0.11627	0.01913	0.01495	-0.00209	0.00076	-0.02373	0.05039	0.83440	-6.68023	-10.67760	-27.37041	-0.47671	-0.17091	-0.09209	-0.00585	0.00215	-0.00251	5.35507	1.55089	10.51060	0.33326	0.40407	0.18667	0.00747	-0.00263	0.00216	17.08965	10.82689	8.62169	0.00156	0.00077	0.00538	0.00001	0.00000	0.00042	103.70684	6.48022	-21.87056	-0.14000	-0.01615	-0.03458	-0.00477
216			2.15000	6.02096	-10.45623	3.07617	0.85294	-0.11573	0.02007	0.00382	-0.00262	0.00063	-0.02261	0.05095	0.83291	-6.68745	-10.66734	-27.34908	-0.47947	-0.16680	-0.09378	0.00025	0.00177	-0.00422	5.34501	1.55746	10.49971	0.33751	0.40753	0.18842	0.00475	-0.00893	0.00446	17.10202	10.81099	8.57635	0.00156	0.00076	0.00537	-0.00003	0.00000	0.00043	103.69495	6.50265	-21.85528	-0.14015	-0.01603	-0.03437	-0.00141
217			2.16000	6.01985	-10.47170	3.06282	0.85256	-0.11502	0.02082	-0.00693	-0.00289	0.00033	-0.02185	0.05070	0.83226	-6.68901	-10.65952	-27.31970	-0.48005	-0.16305	-0.09503	0.00500	0.00043	-0.00489	5.33974	1.57337	10.48127	0.33745	0.41085	0.18968	0.00242	-0.01608	0.00636	17.12967	10.79582	8.53458	0.00156	0.00074	0.00534	-0.00007	0.00000	0.00037	103.69635	6.51885	-21.86119	-0.13936	-0.01585	-0.03406	0.00201
218			2.17000	6.02753	-10.48670	3.06110	0.85325	-0.11574	0.02059	-0.01531	-0.00290	-0.00012	-0.02194	0.04982	0.83142	-6.68645	-10.65746	-27.28990	-0.47797	-0.16306	-0.09457	0.00677	-0.00118	-0.00425	5.33795	1.59855	10.45727	0.33409	0.40918	0.18854	0.00108	-0.02198	0.00750	17.16664	10.78314	8.49944	0.00154	0.00073	0.00529	-0.00008	0.00000	0.00029	103.70737	6.52995	-21.89181	-0.13775	-0.01557	-0.03355	0.00399
219			2.18000	6.04223	-10.49958	3.07278	0.84831	-0.11761	0.02048	-0.02005	-0.00258	-0.00060	-0.02232	0.04935	0.82922	-6.68259	-10.66172	-27.26662	-0.47240	-0.16342	-0.09352	0.00502	-0.00246	-0.00261	5.33747	1.63042	10.43011	0.32988	0.40648	0.18662	0.00097	-0.02519	0.00795	17.20280	10.77378	8.47369	0.00152	0.00071	0.00523	-0.00007	0.00000	0.00017	103.71962	6.53787	-21.94827	-0.13601	-0.01525	-0.03289	0.00398
220			2.19000	6.06132	-10.50811	3.09791	0.84089	-0.11850	0.02114	-0.02136	-0.00164	-0.00112	-0.02255	0.04975	0.82526	-6.68063	-10.67084	-27.25552	-0.46942	-0.16303	-0.09368	0.00048	-0.00284	-0.00027	5.33614	1.66473	10.40203	0.33207	0.40576	0.18602	0.00176	-0.02522	0.00790	17.22792	10.77021	8.46293	0.00148	0.00069	0.00517	-0.00004	-0.00000	0.00001	103.72483	6.54481	-22.03283	-0.13485	-0.01505	-0.03230	0.00248
221			2.20000	6.08279	-10.50893	3.13561	0.83446	-0.11774	0.02178	-0.02163	0.00020	-0.00165	-0.02261	0.05100	0.82192	-6.68249	-10.68115	-27.26087	-0.47124	-0.16145	-0.09474	-0.00501	-0.00180	0.00267	5.33299	1.69680	10.37499	0.34102	0.40939	0.18684	0.00279	-0.02215	0.00739	17.23596	10.77451	8.47139	0.00142	0.00067	0.00510	-0.00001	-0.00000	-0.00017	103.71827	6.55404	-22.14483	-0.13464	-0.01510	-0.03188	0.00044
222			2.21000	6.10701	-10.49699	3.18561	0.82931	-0.11687	0.02221	-0.02361	0.00313	-0.00228	-0.02292	0.05216	0.82151	-6.68704	-10.68727	-27.28664	-0.47224	-0.15961	-0.09551	-0.00966	0.00085	0.00625	5.32828	1.72226	10.35114	0.34648	0.41457	0.18795	0.00343	-0.01628	0.00647	17.22749	10.78641	8.49794	0.00135	0.00066	0.00503	0.00002	-0.00000	-0.00030	103.70077	6.57019	-22.27675	-0.13538	-0.01541	-0.03175	-0.00107
223			2.22000	6.13644	-10.46585	3.25114	0.82701	-0.11757	0.02201	-0.02824	0.00736	-0.00309	-0.02376	0.05297	0.82400	-6.69174	-10.68383	-27.33739	-0.47147	-0.16068	-0.09511	-0.01316	0.00486	0.01054	5.32293	1.73794	10.33153	0.34706	0.41589	0.18780	0.00348	-0.00850	0.00551	17.20868	10.80282	8.53569	0.00130	0.00066	0.00499	0.00003	-0.00001	-0.00036	103.67835	6.59819	-22.41426	-0.13657	-0.01593	-0.03199	-0.00120
224			2.23000	6.17421	-10.40846	3.34038	0.82699	-0.12025	0.02087	-0.03511	0.01303	-0.00408	-0.02464	0.05341	0.82971	-6.69447	-10.66764	-27.41910	-0.46843	-0.16283	-0.09319	-0.01576	0.00969	0.01541	5.31787	1.74246	10.31547	0.34177	0.41634	0.18658	0.00295	-0.00052	0.00510	17.18696	10.82050	8.57565	0.00128	0.00066	0.00497	0.00003	-0.00001	-0.00035	103.66025	6.64029	-22.54137	-0.13774	-0.01653	-0.03258	0.00048
225			2.24000	6.22342	-10.31833	3.46381	0.83041	-0.12364	0.01959	-0.04450	0.01996	-0.00521	-0.02538	0.05327	0.83541	-6.69336	-10.63821	-27.53701	-0.46523	-0.16675	-0.09084	-0.01677	0.01484	0.02042	5.31399	1.73646	10.30023	0.33380	0.41391	0.18479	0.00188	0.00631	0.00570	17.16745	10.83726	8.60981	0.00128	0.00068	0.00498	0.00003	-0.00001	-0.00028	103.65567	6.69462	-22.64461	-0.13837	-0.01704	-0.03329	0.00365
226			2.25000	6.28699	-10.19148	3.62799	0.82742	-0.12664	0.01747	-0.05592	0.02743	-0.00600	-0.02616	0.05336	0.83755	-6.68547	-10.59639	-27.69152	-0.45819	-0.17066	-0.08674	-0.01484	0.01975	0.02436	5.31242	1.72179	10.28190	0.32391	0.40611	0.18037	0.00028	0.01108	0.00729	17.15139	10.85276	8.63429	0.00130	0.00070	0.00502	0.00003	-0.00001	-0.00020	103.66994	6.75505	-22.71752	-0.13832	-0.01738	-0.03399	0.00721
227			2.26000	6.36606	-10.02846	3.83337	0.81729	-0.13194	0.01448	-0.06670	0.03497	-0.00602	-0.02684	0.05562	0.83639	-6.66780	-10.54390	-27.87786	-0.45255	-0.17818	-0.08116	-0.01064	0.02439	0.02642	5.31431	1.70103	10.25700	0.32502	0.38961	0.17288	-0.00157	0.01322	0.00951	17.13643	10.86761	8.64975	0.00131	0.00072	0.00509	0.00003	-0.00001	-0.00014	103.70172	6.81247	-22.76104	-0.13779	-0.01757	-0.03458	0.00995
228			2.27000	6.45813	-9.83670	4.07488	0.80389	-0.13709	0.01257	-0.07316	0.04059	-0.00596	-0.02531	0.05996	0.83436	-6.64007	-10.48387	-28.08688	-0.45338	-0.17981	-0.07794	-0.00625	0.02683	0.02745	5.31972	1.67722	10.22271	0.34045	0.38285	0.16891	-0.00308	0.01327	0.01234	17.11947	10.88210	8.65959	0.00132	0.00073	0.00517	0.00004	-0.00001	-0.00011	103.74519	6.85840	-22.78096	-0.13716	-0.01767	-0.03510	0.01126
229			2.28000	6.55711	-9.63027	4.34199	0.79247	-0.14014	0.01277	-0.07332	0.04230	-0.00647	-0.02072	0.06387	0.83363	-6.60573	-10.42076	-28.30567	-0.45702	-0.16881	-0.07850	-0.00365	0.02534	0.02796	5.32701	1.65371	10.17731	0.35679	0.39750	0.17191	-0.00316	0.01160	0.01586	17.09963	10.89451	8.66614	0.00131	0.00075	0.00525	0.00004	-0.00001	-0.00007	103.79317	6.88920	-22.78271	-0.13665	-0.01773	-0.03550	0.01113
230			2.29000	6.65526	-9.42677	4.61968	0.78525	-0.14133	0.01468	-0.06690	0.03983	-0.00751	-0.01465	0.06592	0.83635	-6.57102	-10.35993	-28.51915	-0.45796	-0.14903	-0.08146	-0.00451	0.02067	0.02755	5.33283	1.63412	10.12053	0.36306	0.42697	0.17975	-0.00076	0.00764	0.01986	17.07960	10.90134	8.66926	0.00129	0.00075	0.00531	0.00004	-0.00000	-0.00001	103.83981	6.90623	-22.76991	-0.13621	-0.01773	-0.03574	0.00995
231			2.30000	6.74528	-9.24158	4.89435	0.78423	-0.14028	0.01812	-0.05418	0.03411	-0.00901	-0.00854	0.06565	0.83976	-6.54330	-10.30725	-28.71553	-0.45670	-0.12691	-0.08625	-0.00996	0.01472	0.02664	5.33297	1.62153	10.05308	0.35985	0.46065	0.19012	0.00408	0.00124	0.02399	17.06400	10.89928	8.66716	0.00126	0.00075	0.00535	0.00003	0.00001	0.00006	103.88145	6.91335	-22.74479	-0.13553	-0.01762	-0.03574	0.00822
232			2.31000	6.82128	-9.08317	5.15963	0.78751	-0.13774	0.02097	-0.03597	0.02724	-0.00999	-0.00655	0.06396	0.84130	-6.52927	-10.26829	-28.89203	-0.45205	-0.11941	-0.08890	-0.01969	0.01024	0.02514	5.32391	1.61761	9.97678	0.35111	0.46894	0.19434	0.01047	-0.00587	0.02680	17.05599	10.88823	8.65985	0.00122	0.00074	0.00535	0.00001	0.00001	0.00011	103.91631	6.91376	-22.71137	-0.13445	-0.01735	-0.03547	0.00625
233			2.32000	6.88009	-8.95177	5.41595	0.79121	-0.13750	0.02268	-0.01467	0.02164	-0.01040	-0.00840	0.06204	0.84106	-6.53285	-10.24649	-29.05412	-0.44384	-0.12778	-0.08847	-0.03151	0.00697	0.02378	5.30329	1.62115	9.89434	0.34032	0.45351	0.19180	0.01720	-0.01016	0.02773	17.05420	10.87234	8.65107	0.00118	0.00072	0.00532	0.00000	0.00002	0.00010	103.94293	6.90812	-22.67690	-0.13318	-0.01707	-0.03515	0.00429
234			2.33000	6.92139	-8.84125	5.66582	0.79124	-0.13817	0.02328	0.00674	0.01792	-0.01037	-0.01201	0.06132	0.84002	-6.55398	-10.24124	-29.21029	-0.43613	-0.14238	-0.08633	-0.04281	0.00424	0.02315	5.27073	1.62787	9.80938	0.33432	0.43181	0.18633	0.02325	-0.00975	0.02701	17.05386	10.85815	8.64601	0.00117	0.00071	0.00526	0.00001	0.00001	0.00004	103.96078	6.89493	-22.64890	-0.13211	-0.01687	-0.03487	0.00258
235			2.34000	6.94641	-8.74273	5.91054	0.79257	-0.13826	0.02412	0.02591	0.01621	-0.01045	-0.01553	0.06136	0.84046	-6.58944	-10.24769	-29.36831	-0.43245	-0.15664	-0.08508	-0.05164	0.00271	0.02344	5.22836	1.63168	9.72649	0.33285	0.41648	0.18262	0.02754	-0.00482	0.02527	17.04981	10.85062	8.64753	0.00117	0.00069	0.00519	0.00001	0.00001	-0.00003	103.97083	6.87240	-22.63118	-0.13143	-0.01678	-0.03469	0.00131
236			2.35000	6.95726	-8.64784	6.14796	0.79491	-0.13755	0.02476	0.04030	0.01628	-0.01027	-0.01859	0.06084	0.84184	-6.63369	-10.25780	-29.53134	-0.42809	-0.16826	-0.08375	-0.05506	0.00324	0.02348	5.18043	1.62665	9.65019	0.32636	0.40697	0.17999	0.02845	0.00326	0.02266	17.03886	10.85079	8.65463	0.00118	0.00069	0.00514	0.00003	-0.00000	-0.00008	103.97529	6.84101	-22.62287	-0.13114	-0.01673	-0.03450	0.00046
237			2.36000	6.95759	-8.55054	6.37109	0.79667	-0.13659	0.02483	0.04681	0.01761	-0.00950	-0.02070	0.06140	0.84280	-6.67860	-10.26289	-29.69518	-0.42850	-0.17786	-0.08262	-0.05125	0.00587	0.02247	5.13250	1.60952	9.58358	0.32710	0.40070	0.17808	0.02679	0.01219	0.01956	17.02029	10.85630	8.66381	0.00120	0.00069	0.00511	0.00004	-0.00000	-0.00009	103.97623	6.80471	-22.61999	-0.13112	-0.01666	-0.03431	-0.00016
238			2.37000	6.95270	-8.44808	6.57002	0.79897	-0.13686	0.02399	0.04422	0.01955	-0.00803	-0.02135	0.06251	0.84286	-6.71390	-10.25650	-29.85042	-0.43241	-0.18514	-0.08119	-0.03923	0.00967	0.01995	5.09000	1.58067	9.52794	0.33313	0.39701	0.17644	0.02269	0.01943	0.01633	16.99425	10.86468	8.67282	0.00120	0.00069	0.00511	0.00006	-0.00001	-0.00010	103.97425	6.76869	-22.61988	-0.13125	-0.01655	-0.03417	-0.00086
239			2.38000	6.94782	-8.34162	6.73598	0.79890	-0.14011	0.02201	0.03439	0.02148	-0.00608	-0.02099	0.06307	0.83999	-6.73069	-10.23638	-29.98653	-0.43261	-0.19178	-0.07802	-0.02059	0.01328	0.01598	5.05722	1.54424	9.48286	0.33570	0.38948	0.17271	0.01624	0.02248	0.01310	16.96080	10.87550	8.68181	0.00119	0.00069	0.00513	0.00007	-0.00001	-0.00011	103.96843	6.73780	-22.62234	-0.13165	-0.01646	-0.03413	-0.00175
240			2.39000	6.94637	-8.23543	6.86592	0.79535	-0.14254	0.02046	0.02151	0.02205	-0.00444	-0.01872	0.06293	0.83587	-6.72468	-10.20517	-30.09679	-0.42953	-0.18914	-0.07573	-0.00057	0.01474	0.01188	5.03673	1.50711	9.44714	0.33368	0.39141	0.17133	0.00886	0.02106	0.01056	16.92155	10.88914	8.69121	0.00116	0.00069	0.00517	0.00008	-0.00001	-0.00011	103.95815	6.71610	-22.62707	-0.13246	-0.01646	-0.03422	-0.00264
241			2.40000	6.94951	-8.13558	6.96365	0.79267	-0.14026	0.02016	0.00923	0.02024	-0.00335	-0.01466	0.06192	0.83111	-6.69820	-10.16872	-30.17851	-0.42824	-0.17560	-0.07632	0.01589	0.01330	0.00816	5.02852	1.47662	9.41787	0.33163	0.40722	0.17470	0.00234	0.01540	0.00930	16.88076	10.90463	8.69960	0.00113	0.00069	0.00520	0.00007	-0.00002	-0.00010	103.94454	6.70860	-22.63151	-0.13350	-0.01651	-0.03428	-0.00322
242			2.41000	6.95727	-8.04825	7.03691	0.78992	-0.13606	0.02059	-0.00228	0.01672	-0.00262	-0.01094	0.06058	0.82577	-6.65851	-10.13328	-30.23074	-0.42713	-0.16072	-0.07795	0.02682	0.01040	0.00434	5.03011	1.45859	9.39013	0.33022	0.42316	0.17894	-0.00203	0.00588	0.00970	16.84346	10.92032	8.70474	0.00110	0.00070	0.00524	0.00007	-0.00002	-0.00007	103.92986	6.71986	-22.63256	-0.13444	-0.01653	-0.03419	-0.00345
243			2.42000	6.97088	-7.97812	7.09248	0.79011	-0.13426	0.02009	-0.01560	0.01278	-0.00193	-0.01026	0.05803	0.82286	-6.61338	-10.10244	-30.25156	-0.41945	-0.15661	-0.07674	0.03282	0.00784	0.00006	5.03711	1.45530	9.35738	0.31842	0.42216	0.17805	-0.00360	-0.00498	0.01178	16.81189	10.93571	8.70661	0.00109	0.00071	0.00526	0.00005	-0.00002	-0.00005	103.91528	6.75097	-22.63053	-0.13523	-0.01655	-0.03396	-0.00346
244			2.43000	6.99339	-7.92657	7.13394	0.79287	-0.13427	0.01920	-0.03182	0.00908	-0.00137	-0.01233	0.05568	0.82245	-6.56752	-10.07643	-30.23829	-0.41018	-0.16309	-0.07401	0.03591	0.00594	-0.00417	5.04502	1.46541	9.31337	0.30504	0.40560	0.17321	-0.00281	-0.01369	0.01525	16.78570	10.95082	8.70643	0.00110	0.00072	0.00527	0.00005	-0.00002	-0.00003	103.90109	6.79900	-22.62785	-0.13601	-0.01665	-0.03367	-0.00332
245			2.44000	7.02688	-7.89125	7.16492	0.79534	-0.13677	0.01837	-0.04744	0.00614	-0.00102	-0.01496	0.05571	0.82451	-6.52359	-10.05364	-30.19127	-0.40634	-0.17385	-0.07164	0.03707	0.00451	-0.00776	5.05034	1.48494	9.25344	0.30370	0.38612	0.16790	-0.00075	-0.01856	0.01958	16.76391	10.96383	8.70469	0.00113	0.00073	0.00526	0.00004	-0.00001	-0.00000	103.88780	6.85910	-22.62620	-0.13683	-0.01684	-0.03333	-0.00292
246			2.45000	7.06964	-7.86769	7.19149	0.79744	-0.13905	0.01850	-0.05691	0.00403	-0.00096	-0.01614	0.05704	0.82864	-6.48422	-10.03284	-30.11646	-0.40708	-0.17869	-0.07145	0.03596	0.00322	-0.01052	5.05142	1.50853	9.17540	0.30900	0.37912	0.16623	0.00165	-0.02035	0.02449	16.74595	10.97200	8.70048	0.00118	0.00073	0.00520	0.00004	-0.00001	0.00004	103.87698	6.92610	-22.62503	-0.13763	-0.01708	-0.03283	-0.00215
247			2.46000	7.11624	-7.85096	7.22022	0.79946	-0.14036	0.01888	-0.05709	0.00275	-0.00109	-0.01662	0.05790	0.83304	-6.45159	-10.01409	-30.02343	-0.40683	-0.17949	-0.07176	0.03271	0.00193	-0.01212	5.04879	1.53136	9.07979	0.31058	0.37852	0.16586	0.00338	-0.01992	0.02895	16.73129	10.97312	8.69270	0.00123	0.00074	0.00511	0.00003	0.00000	0.00009	103.87029	6.99501	-22.62274	-0.13817	-0.01731	-0.03221	-0.00100
248			2.47000	7.16015	-7.83720	7.25502	0.80203	-0.14079	0.01970	-0.04901	0.00197	-0.00131	-0.01641	0.05804	0.83639	-6.42581	-9.99884	-29.92255	-0.40626	-0.17729	-0.07273	0.02877	0.00056	-0.01280	5.04441	1.55101	8.97077	0.31010	0.38295	0.16690	0.00390	-0.01869	0.03207	16.72005	10.96571	8.68072	0.00128	0.00073	0.00500	0.00003	0.00001	0.00014	103.86963	7.06060	-22.61694	-0.13833	-0.01746	-0.03146	0.00051
249			2.48000	7.19638	-7.82558	7.29438	0.80553	-0.13921	0.02058	-0.03643	0.00100	-0.00138	-0.01576	0.05713	0.83903	-6.40572	-9.98794	-29.82039	-0.40489	-0.17178	-0.07403	0.02483	-0.00066	-0.01312	5.04042	1.56772	8.85546	0.30616	0.39213	0.16910	0.00350	-0.01800	0.03320	16.71202	10.94985	8.66549	0.00132	0.00073	0.00490	0.00002	0.00002	0.00017	103.87658	7.11678	-22.60598	-0.13799	-0.01747	-0.03066	0.00223
250			2.49000	7.22234	-7.81940	7.33109	0.80864	-0.13832	0.02049	-0.02135	-0.00065	-0.00113	-0.01581	0.05570	0.84013	-6.39117	-9.98051	-29.71711	-0.40143	-0.16996	-0.07372	0.01963	-0.00174	-0.01323	5.03756	1.58364	8.74195	0.29986	0.39340	0.16865	0.00317	-0.01807	0.03147	16.70575	10.92849	8.65029	0.00133	0.00072	0.00483	0.00002	0.00002	0.00016	103.89140	7.15755	-22.59094	-0.13735	-0.01739	-0.02997	0.00385
251			2.50000	7.23534	-7.82301	7.35829	0.80953	-0.13744	0.02131	-0.00200	-0.00278	-0.00082	-0.01591	0.05476	0.83923	-6.38589	-9.97667	-29.61153	-0.39862	-0.16947	-0.07431	0.01071	-0.00330	-0.01310	5.03433	1.60138	8.63778	0.29594	0.39010	0.16825	0.00387	-0.01879	0.02765	16.69949	10.90638	8.63944	0.00133	0.00071	0.00479	0.00002	0.00002	0.00011	103.91254	7.17991	-22.57493	-0.13680	-0.01730	-0.02955	0.00506
252			2.51000	7.23160	-7.83684	7.37829	0.80958	-0.13673	0.02265	0.02233	-0.00460	-0.00075	-0.01580	0.05431	0.83821	-6.39616	-9.98016	-29.51071	-0.39710	-0.16903	-0.07561	-0.00271	-0.00579	-0.01161	5.02796	1.62209	8.54942	0.29278	0.38701	0.16847	0.00574	-0.01916	0.02224	16.69381	10.88710	8.63445	0.00131	0.00070	0.00479	0.00001	0.00002	0.00006	103.93774	7.18601	-22.55921	-0.13639	-0.01721	-0.02936	0.00579
253			2.52000	7.20955	-7.85648	7.40101	0.81238	-0.13407	0.02420	0.04738	-0.00554	-0.00103	-0.01609	0.05411	0.83742	-6.42528	-9.99608	-29.42948	-0.40003	-0.17009	-0.07772	-0.01797	-0.00891	-0.00834	5.01627	1.64464	8.48204	0.29317	0.38412	0.16940	0.00818	-0.01805	0.01560	16.69142	10.87157	8.63397	0.00130	0.00070	0.00481	-0.00000	0.00002	0.00003	103.96516	7.18240	-22.54331	-0.13599	-0.01712	-0.02934	0.00616
254			2.53000	7.17224	-7.87773	7.43298	0.82007	-0.13046	0.02640	0.06626	-0.00600	-0.00142	-0.01671	0.05443	0.83906	-6.47036	-10.02602	-29.37978	-0.40892	-0.17322	-0.08119	-0.03075	-0.01167	-0.00421	4.99915	1.66652	8.43956	0.29963	0.38382	0.17230	0.01022	-0.01538	0.00824	16.69457	10.85905	8.63570	0.00131	0.00070	0.00484	-0.00001	0.00001	0.00001	103.99371	7.17723	-22.52652	-0.13549	-0.01703	-0.02945	0.00632
255			2.54000	7.12634	-7.90106	7.46938	0.82625	-0.13019	0.02825	0.07329	-0.00694	-0.00135	-0.01755	0.05462	0.84119	-6.52342	-10.06612	-29.36065	-0.41463	-0.17903	-0.08340	-0.03654	-0.01334	-0.00084	4.97890	1.68560	8.42342	0.30240	0.38189	0.17427	0.01069	-0.01171	0.00067	16.70312	10.84876	8.63866	0.00133	0.00070	0.00486	-0.00002	0.00001	-0.00001	104.02291	7.17689	-22.50920	-0.13482	-0.01695	-0.02963	0.00640
256			2.55000	7.07918	-7.93158	7.49542	0.82805	-0.13086	0.03001	0.06828	-0.00877	-0.00041	-0.01855	0.05482	0.84028	-6.57508	-10.10954	-29.35823	-0.41751	-0.18604	-0.08487	-0.03422	-0.01383	0.00020	4.95885	1.70114	8.43213	0.30382	0.37460	0.17495	0.00952	-0.00807	-0.00620	16.71399	10.84089	8.64396	0.00136	0.00070	0.00487	-0.00003	0.00001	-0.00004	104.05222	7.18423	-22.49330	-0.13422	-0.01692	-0.02981	0.00646
257			2.56000	7.03531	-7.97536	7.49459	0.82793	-0.12789	0.03283	0.05695	-0.01110	0.00143	-0.01872	0.05572	0.83573	-6.61859	-10.15106	-29.35343	-0.42517	-0.18888	-0.08867	-0.02682	-0.01353	-0.00134	4.94184	1.71371	8.46174	0.31366	0.36921	0.17791	0.00749	-0.00542	-0.01177	16.72316	10.83659	8.65350	0.00139	0.00070	0.00485	-0.00002	0.00001	-0.00009	104.08155	7.19948	-22.48105	-0.13381	-0.01698	-0.02997	0.00658
258			2.57000	6.99508	-8.03634	7.45764	0.82681	-0.12372	0.03529	0.04581	-0.01350	0.00381	-0.01835	0.05674	0.82894	-6.65213	-10.18911	-29.33116	-0.43438	-0.18937	-0.09272	-0.01775	-0.01340	-0.00463	4.92926	1.72444	8.50621	0.32644	0.36450	0.18103	0.00503	-0.00394	-0.01559	16.72769	10.83731	8.66797	0.00143	0.00070	0.00483	-0.00001	0.00000	-0.00014	104.11109	7.22095	-22.47321	-0.13369	-0.01714	-0.03012	0.00671
259			2.58000	6.95659	-8.11447	7.38601	0.82618	-0.12119	0.03678	0.03739	-0.01558	0.00597	-0.01820	0.05747	0.82305	-6.67733	-10.22498	-29.28611	-0.44176	-0.19091	-0.09553	-0.00933	-0.01389	-0.00825	4.92126	1.73453	8.55907	0.33650	0.35830	0.18278	0.00268	-0.00335	-0.01735	16.72705	10.84322	8.68565	0.00146	0.00071	0.00482	-0.00000	-0.00000	-0.00016	104.14070	7.24557	-22.46814	-0.13375	-0.01732	-0.03022	0.00667
260			2.59000	6.91941	-8.20511	7.28928	0.82484	-0.11789	0.03778	0.02897	-0.01652	0.00742	-0.01820	0.05784	0.81921	-6.69580	-10.26043	-29.22142	-0.44701	-0.18971	-0.09792	-0.00160	-0.01424	-0.01114	4.91688	1.74446	8.61372	0.34297	0.35715	0.18485	0.00114	-0.00332	-0.01718	16.72240	10.85323	8.70379	0.00148	0.00071	0.00481	0.00001	-0.00001	-0.00016	104.16950	7.27027	-22.46342	-0.13375	-0.01749	-0.03029	0.00629
261			2.60000	6.88688	-8.30095	7.17979	0.82496	-0.11300	0.03883	0.01635	-0.01599	0.00811	-0.01812	0.05717	0.81958	-6.70670	-10.29519	-29.14433	-0.44869	-0.18349	-0.10050	0.00649	-0.01331	-0.01296	4.91425	1.75426	8.66430	0.34119	0.36651	0.18878	0.00085	-0.00342	-0.01545	16.71581	10.86623	8.71892	0.00148	0.00071	0.00481	0.00001	-0.00001	-0.00013	104.19610	7.29275	-22.45623	-0.13368	-0.01762	-0.03034	0.00545
262			2.61000	6.86485	-8.39484	7.06881	0.82719	-0.11054	0.03951	-0.00129	-0.01478	0.00794	-0.01855	0.05603	0.82307	-6.70763	-10.32573	-29.06245	-0.44697	-0.17966	-0.10194	0.01466	-0.01109	-0.01344	4.91119	1.76314	8.70626	0.33421	0.37531	0.19172	0.00177	-0.00312	-0.01228	16.70979	10.88123	8.72818	0.00146	0.00072	0.00483	0.00001	-0.00002	-0.00008	104.21859	7.31186	-22.44475	-0.13353	-0.01769	-0.03046	0.00417
263			2.62000	6.85766	-8.48066	6.96721	0.83110	-0.11020	0.03957	-0.01974	-0.01302	0.00690	-0.02065	0.05532	0.82741	-6.69796	-10.34779	-28.98337	-0.44461	-0.18470	-0.10171	0.02097	-0.00815	-0.01259	4.90595	1.77004	8.73662	0.32903	0.37028	0.19094	0.00343	-0.00236	-0.00808	16.70726	10.89590	8.72907	0.00143	0.00072	0.00488	0.00000	-0.00002	-0.00000	104.23550	7.32773	-22.42756	-0.13328	-0.01772	-0.03068	0.00260
264			2.63000	6.86493	-8.55317	6.88446	0.83425	-0.11194	0.03849	-0.03306	-0.01089	0.00525	-0.02378	0.05523	0.83221	-6.68038	-10.35942	-28.91321	-0.44113	-0.19555	-0.09936	0.02379	-0.00487	-0.01097	4.89777	1.77457	8.75395	0.32537	0.35516	0.18652	0.00511	-0.00171	-0.00362	16.71041	10.90677	8.72090	0.00140	0.00073	0.00495	-0.00001	-0.00001	0.00007	104.24604	7.34192	-22.40494	-0.13297	-0.01769	-0.03099	0.00091
265			2.64000	6.88179	-8.61001	6.82381	0.83463	-0.11413	0.03694	-0.03808	-0.00874	0.00373	-0.02638	0.05569	0.83388	-6.65974	-10.36145	-28.85224	-0.43873	-0.20607	-0.09643	0.02338	-0.00201	-0.01001	4.88728	1.77744	8.75830	0.32628	0.33772	0.18093	0.00633	-0.00197	0.00046	16.71924	10.91135	8.70613	0.00137	0.00074	0.00500	-0.00002	-0.00001	0.00012	104.24943	7.35531	-22.38003	-0.13275	-0.01765	-0.03134	-0.00084
266			2.65000	6.90142	-8.65418	6.77884	0.83354	-0.11477	0.03585	-0.03543	-0.00734	0.00300	-0.02688	0.05695	0.83469	-6.64115	-10.35672	-28.79177	-0.44094	-0.20852	-0.09525	0.02115	-0.00061	-0.01103	4.87565	1.78098	8.75047	0.33415	0.33231	0.17852	0.00711	-0.00388	0.00397	16.73152	10.90967	8.68965	0.00133	0.00074	0.00505	-0.00002	-0.00000	0.00013	104.24474	7.36638	-22.35823	-0.13289	-0.01764	-0.03163	-0.00255
267			2.66000	6.91735	-8.69429	6.73648	0.83173	-0.11434	0.03493	-0.02742	-0.00753	0.00318	-0.02503	0.05700	0.83572	-6.62894	-10.34944	-28.71789	-0.44040	-0.20005	-0.09481	0.01771	-0.00130	-0.01406	4.86373	1.78863	8.73175	0.33339	0.34309	0.17917	0.00736	-0.00802	0.00678	16.74423	10.90341	8.67602	0.00130	0.00075	0.00506	-0.00002	0.00001	0.00012	104.23207	7.37271	-22.34385	-0.13356	-0.01771	-0.03172	-0.00395
268			2.67000	6.92474	-8.74164	6.68322	0.83095	-0.11347	0.03480	-0.01740	-0.00962	0.00426	-0.02155	0.05648	0.83493	-6.62605	-10.34448	-28.61929	-0.44148	-0.18615	-0.09593	0.01415	-0.00355	-0.01865	4.85178	1.80401	8.70495	0.33216	0.36271	0.18245	0.00756	-0.01449	0.00841	16.75549	10.89342	8.66644	0.00126	0.00074	0.00503	-0.00002	0.00001	0.00010	104.21351	7.37352	-22.33709	-0.13470	-0.01777	-0.03133	-0.00468
269			2.68000	6.92168	-8.80765	6.60736	0.82946	-0.11123	0.03585	-0.00974	-0.01329	0.00629	-0.01845	0.05658	0.83185	-6.63305	-10.34544	-28.49044	-0.44632	-0.17346	-0.09878	0.01206	-0.00625	-0.02435	4.83943	1.82978	8.67522	0.33754	0.37925	0.18658	0.00812	-0.02225	0.00826	16.76501	10.87951	8.65949	0.00123	0.00073	0.00496	-0.00002	0.00002	0.00010	104.19347	7.37027	-22.33448	-0.13610	-0.01780	-0.03047	-0.00434
270			2.69000	6.90976	-8.90182	6.49805	0.82757	-0.10756	0.03702	-0.00763	-0.01772	0.00907	-0.01722	0.05678	0.82846	-6.64719	-10.35285	-28.32917	-0.45097	-0.16552	-0.10143	0.01270	-0.00864	-0.03027	4.82601	1.86672	8.64867	0.34300	0.38632	0.18891	0.00897	-0.02944	0.00599	16.77379	10.86087	8.65212	0.00119	0.00071	0.00486	-0.00002	0.00002	0.00012	104.17786	7.36597	-22.33028	-0.13741	-0.01777	-0.02925	-0.00280
271			2.70000	6.89203	-9.02888	6.34828	0.82765	-0.10511	0.03810	-0.01027	-0.02227	0.01220	-0.01775	0.05740	0.82601	-6.66409	-10.36526	-28.13804	-0.45660	-0.16483	-0.10361	0.01589	-0.01064	-0.03527	4.81089	1.91376	8.63164	0.35053	0.38302	0.18917	0.00998	-0.03423	0.00174	16.78271	10.83720	8.64198	0.00116	0.00069	0.00474	-0.00001	0.00003	0.00016	104.17211	7.36353	-22.31912	-0.13847	-0.01767	-0.02792	-0.00035
272			2.71000	6.87058	-9.18688	6.15882	0.83084	-0.10236	0.03995	-0.01433	-0.02570	0.01542	-0.01960	0.05811	0.82578	-6.67972	-10.38103	-27.92658	-0.46321	-0.16823	-0.10655	0.02035	-0.01206	-0.03851	4.79403	1.96790	8.62960	0.35806	0.37489	0.18949	0.01062	-0.03574	-0.00398	16.79199	10.80932	8.62804	0.00113	0.00066	0.00463	-0.00001	0.00003	0.00019	104.17914	7.36537	-22.29783	-0.13920	-0.01753	-0.02665	0.00244
273			2.72000	6.84618	-9.36741	5.93818	0.83608	-0.10200	0.04140	-0.01722	-0.02792	0.01790	-0.02232	0.05802	0.82914	-6.69083	-10.39871	-27.71018	-0.46507	-0.17441	-0.10819	0.02503	-0.01284	-0.03856	4.77638	2.02464	8.64649	0.35627	0.36494	0.18878	0.01018	-0.03376	-0.01039	16.80141	10.77976	8.61052	0.00109	0.00063	0.00454	-0.00001	0.00002	0.00020	104.19897	7.37319	-22.26621	-0.13962	-0.01737	-0.02549	0.00501
274			2.73000	6.81910	-9.55738	5.69808	0.84320	-0.10327	0.04182	-0.01810	-0.02840	0.01906	-0.02495	0.05708	0.83681	-6.69426	-10.41722	-27.50424	-0.46269	-0.17909	-0.10834	0.03001	-0.01281	-0.03559	4.75939	2.07879	8.68362	0.34483	0.36062	0.18804	0.00866	-0.02923	-0.01663	16.81077	10.75202	8.59069	0.00107	0.00061	0.00446	-0.00001	0.00002	0.00020	104.22934	7.38799	-22.22716	-0.13967	-0.01717	-0.02435	0.00708
275			2.74000	6.78974	-9.74235	5.45024	0.84957	-0.10300	0.04291	-0.01700	-0.02641	0.01966	-0.02652	0.05635	0.84239	-6.68701	-10.43624	-27.32034	-0.46293	-0.17995	-0.10995	0.03563	-0.01206	-0.03144	4.74425	2.12561	8.73983	0.33803	0.36255	0.18971	0.00672	-0.02300	-0.02235	16.82022	10.72909	8.57077	0.00107	0.00059	0.00439	-0.00001	0.00001	0.00018	104.26734	7.40881	-22.18612	-0.13935	-0.01693	-0.02325	0.00871
276			2.75000	6.75855	-9.91115	5.20451	0.85094	-0.10139	0.04404	-0.01445	-0.02285	0.01960	-0.02759	0.05715	0.84217	-6.66768	-10.45532	-27.16421	-0.46847	-0.18093	-0.11228	0.04169	-0.01093	-0.02689	4.73186	2.16242	8.81220	0.34598	0.36220	0.19140	0.00467	-0.01590	-0.02703	16.83004	10.71261	8.55335	0.00109	0.00058	0.00434	-0.00001	0.00001	0.00014	104.31099	7.43114	-22.14949	-0.13873	-0.01672	-0.02236	0.01022
277			2.76000	6.72610	-10.05880	4.96705	0.85019	-0.10152	0.04271	-0.01158	-0.01949	0.01811	-0.02900	0.05738	0.84021	-6.63684	-10.47314	-27.03496	-0.46995	-0.18486	-0.11111	0.04666	-0.00963	-0.02216	4.72286	2.18910	8.89704	0.35042	0.35581	0.18910	0.00235	-0.00955	-0.02981	16.84051	10.70334	8.54040	0.00112	0.00058	0.00429	-0.00002	0.00000	0.00009	104.36001	7.44856	-22.12245	-0.13795	-0.01659	-0.02182	0.01176
278			2.77000	6.69320	-10.18660	4.74054	0.84910	-0.10278	0.04011	-0.00933	-0.01693	0.01609	-0.02995	0.05645	0.83759	-6.59716	-10.48823	-26.92633	-0.46709	-0.18782	-0.10803	0.04938	-0.00829	-0.01866	4.71743	2.20797	8.98981	0.34830	0.34990	0.18537	0.00029	-0.00562	-0.03072	16.85189	10.70113	8.53252	0.00116	0.00058	0.00426	-0.00002	-0.00000	0.00004	104.41415	7.45540	-22.10750	-0.13717	-0.01652	-0.02153	0.01320
279			2.78000	6.66067	-10.29990	4.52554	0.84741	-0.10322	0.03761	-0.00843	-0.01528	0.01430	-0.03038	0.05567	0.83275	-6.55319	-10.50065	-26.82906	-0.46620	-0.18989	-0.10537	0.04974	-0.00753	-0.01719	4.71469	2.22306	9.08491	0.35076	0.34378	0.18187	-0.00068	-0.00466	-0.02981	16.86482	10.70413	8.52884	0.00121	0.00059	0.00424	-0.00003	-0.00000	0.00001	104.47269	7.44930	-22.10395	-0.13645	-0.01648	-0.02141	0.01434
280			2.79000	6.62954	-10.40562	4.32056	0.84263	-0.10165	0.03547	-0.00992	-0.01444	0.01296	-0.02983	0.05439	0.82793	-6.51029	-10.51205	-26.73219	-0.46249	-0.18481	-0.10329	0.04732	-0.00755	-0.01776	4.71243	2.23887	9.17586	0.34823	0.34690	0.18019	0.00035	-0.00688	-0.02731	16.87996	10.70849	8.52748	0.00126	0.00059	0.00424	-0.00003	-0.00000	0.00000	104.53449	7.43277	-22.10821	-0.13565	-0.01647	-0.02151	0.01510
281			2.80000	6.60125	-10.51000	4.12176	0.83851	-0.10033	0.03432	-0.01455	-0.01448	0.01233	-0.02783	0.05284	0.82358	-6.47326	-10.52485	-26.62452	-0.45926	-0.17405	-0.10276	0.04314	-0.00835	-0.02032	4.70685	2.25997	9.25624	0.34408	0.36101	0.18150	0.00393	-0.01231	-0.02350	16.89720	10.70942	8.52594	0.00130	0.00060	0.00425	-0.00004	0.00000	0.00003	104.59889	7.41240	-22.11461	-0.13468	-0.01651	-0.02195	0.01547
282			2.81000	6.57710	-10.61727	3.92406	0.83541	-0.09831	0.03479	-0.02145	-0.01480	0.01255	-0.02581	0.05179	0.81887	-6.44562	-10.54115	-26.49690	-0.45901	-0.16333	-0.10440	0.03804	-0.00966	-0.02438	4.69362	2.28998	9.32067	0.34376	0.37622	0.18464	0.00983	-0.02023	-0.01870	16.91533	10.70298	8.52180	0.00132	0.00061	0.00426	-0.00004	0.00001	0.00007	104.66496	7.39586	-22.11703	-0.13353	-0.01661	-0.02279	0.01541
283			2.82000	6.55737	-10.72873	3.72395	0.83010	-0.09701	0.03594	-0.02809	-0.01513	0.01311	-0.02559	0.05149	0.81487	-6.42918	-10.56217	-26.34632	-0.45686	-0.15860	-0.10591	0.03193	-0.01131	-0.02839	4.66966	2.33087	9.36696	0.34255	0.38079	0.18582	0.01706	-0.02854	-0.01339	16.93282	10.68771	8.51265	0.00132	0.00061	0.00428	-0.00003	0.00002	0.00012	104.73167	7.38901	-22.11032	-0.13232	-0.01674	-0.02382	0.01494
284			2.83000	6.54104	-10.84256	3.52208	0.82582	-0.09638	0.03768	-0.03197	-0.01513	0.01373	-0.02661	0.05262	0.81335	-6.42414	-10.58799	-26.17713	-0.45799	-0.15873	-0.10815	0.02555	-0.01286	-0.03145	4.63346	2.38228	9.39606	0.34696	0.37970	0.18655	0.02471	-0.03554	-0.00862	16.94813	10.66479	8.49807	0.00131	0.00060	0.00430	-0.00002	0.00002	0.00017	104.79748	7.39546	-22.09236	-0.13125	-0.01686	-0.02482	0.01407
285			2.84000	6.52624	-10.95498	3.32254	0.82436	-0.09806	0.03934	-0.03204	-0.01489	0.01398	-0.02857	0.05472	0.81525	-6.42909	-10.61715	-25.99883	-0.46147	-0.16417	-0.11020	0.01942	-0.01390	-0.03279	4.58622	2.44204	9.41114	0.35455	0.37358	0.18638	0.03143	-0.03999	-0.00489	16.96021	10.63760	8.48022	0.00128	0.00059	0.00432	-0.00002	0.00002	0.00018	104.86038	7.41631	-22.06500	-0.13053	-0.01698	-0.02562	0.01281
286			2.85000	6.51110	-11.06175	3.12999	0.82634	-0.10290	0.03901	-0.02844	-0.01447	0.01323	-0.03117	0.05549	0.82189	-6.44147	-10.64620	-25.82133	-0.45884	-0.17205	-0.10905	0.01376	-0.01371	-0.03169	4.53104	2.50696	9.41627	0.34830	0.36534	0.18344	0.03460	-0.04171	-0.00228	16.96854	10.61147	8.46275	0.00127	0.00058	0.00433	-0.00001	0.00002	0.00016	104.91774	7.44922	-22.03221	-0.13033	-0.01713	-0.02610	0.01119
287			2.86000	6.49383	-11.15908	2.94781	0.83152	-0.10812	0.03720	-0.02146	-0.01342	0.01181	-0.03311	0.05519	0.83042	-6.45886	-10.67050	-25.65166	-0.45480	-0.17730	-0.10640	0.00874	-0.01176	-0.02924	4.47221	2.57359	9.41501	0.33550	0.36177	0.17999	0.03440	-0.04179	-0.00078	16.97332	10.59307	8.45007	0.00126	0.00057	0.00432	-0.00000	0.00001	0.00008	104.96738	7.48968	-21.99859	-0.13052	-0.01729	-0.02629	0.00925
288			2.87000	6.47263	-11.24416	2.77811	0.83977	-0.11277	0.03600	-0.01184	-0.01177	0.01057	-0.03289	0.05483	0.83810	-6.48001	-10.68628	-25.49424	-0.45613	-0.17629	-0.10570	0.00414	-0.00848	-0.02688	4.41378	2.63934	9.41089	0.32827	0.36957	0.17991	0.03272	-0.04168	-0.00040	16.97431	10.58803	8.44666	0.00126	0.00058	0.00433	0.00000	-0.00000	-0.00003	105.00735	7.53299	-21.96803	-0.13092	-0.01745	-0.02632	0.00707
289			2.88000	6.44626	-11.31589	2.62074	0.84539	-0.11333	0.03542	-0.00131	-0.00957	0.00962	-0.03162	0.05379	0.84272	-6.50427	-10.69239	-25.35068	-0.45704	-0.16831	-0.10618	-0.00021	-0.00513	-0.02471	4.35835	2.70263	9.40761	0.31984	0.38313	0.18154	0.02995	-0.04142	-0.00118	16.97131	10.59845	8.45674	0.00125	0.00059	0.00438	0.00000	-0.00001	-0.00016	105.03648	7.57532	-21.94377	-0.13144	-0.01765	-0.02648	0.00484
290			2.89000	6.41472	-11.37530	2.47376	0.84828	-0.11258	0.03468	0.00844	-0.00762	0.00877	-0.03054	0.05298	0.84462	-6.53130	-10.69080	-25.22062	-0.45821	-0.16111	-0.10637	-0.00445	-0.00300	-0.02238	4.30655	2.76342	9.40892	0.31451	0.39118	0.18189	0.02756	-0.04054	-0.00307	16.96517	10.62146	8.48188	0.00123	0.00061	0.00447	0.00000	-0.00002	-0.00029	105.05486	7.61368	-21.92743	-0.13196	-0.01788	-0.02683	0.00284
291			2.90000	6.37869	-11.42533	2.33582	0.84990	-0.11203	0.03454	0.01692	-0.00643	0.00818	-0.02831	0.05268	0.84499	-6.56107	-10.68616	-25.10447	-0.46199	-0.15114	-0.10770	-0.00892	-0.00236	-0.01999	4.25742	2.82249	9.41798	0.31490	0.40412	0.18382	0.02637	-0.04066	-0.00586	16.95808	10.65182	8.51900	0.00122	0.00063	0.00458	-0.00000	-0.00002	-0.00038	105.06445	7.64544	-21.91875	-0.13238	-0.01811	-0.02729	0.00129
292			2.91000	6.33887	-11.47082	2.20597	0.85034	-0.11159	0.03426	0.02334	-0.00628	0.00774	-0.02621	0.05200	0.84355	-6.59370	-10.68427	-25.00351	-0.46424	-0.14208	-0.10853	-0.01300	-0.00299	-0.01725	4.20921	2.88111	9.43683	0.31409	0.41520	0.18498	0.02577	-0.04134	-0.00927	16.95116	10.68641	8.56190	0.00120	0.00064	0.00466	-0.00000	-0.00003	-0.00041	105.06744	7.66714	-21.91682	-0.13285	-0.01828	-0.02762	0.00012
293			2.92000	6.29650	-11.51803	2.08067	0.84994	-0.11103	0.03414	0.02563	-0.00720	0.00771	-0.02513	0.05092	0.84036	-6.62783	-10.68916	-24.91748	-0.46437	-0.13700	-0.10881	-0.01489	-0.00429	-0.01481	4.16093	2.94048	9.46694	0.31116	0.41927	0.18475	0.02536	-0.04186	-0.01295	16.94375	10.72503	8.60477	0.00118	0.00066	0.00473	-0.00000	-0.00003	-0.00041	105.06512	7.67481	-21.92158	-0.13371	-0.01838	-0.02772	-0.00075
294			2.93000	6.25357	-11.57304	1.95191	0.84931	-0.10998	0.03529	0.02234	-0.00889	0.00855	-0.02359	0.05020	0.83579	-6.66047	-10.70188	-24.84162	-0.46687	-0.13065	-0.11092	-0.01354	-0.00555	-0.01377	4.11210	3.00105	9.50874	0.31241	0.42696	0.18669	0.02552	-0.04284	-0.01683	16.93642	10.76511	8.64332	0.00116	0.00068	0.00479	-0.00000	-0.00003	-0.00036	105.05888	7.66648	-21.93258	-0.13512	-0.01845	-0.02760	-0.00118
295			2.94000	6.21190	-11.64035	1.80941	0.84512	-0.10822	0.03604	0.01466	-0.01091	0.00989	-0.02298	0.04978	0.83127	-6.68883	-10.72099	-24.76789	-0.46652	-0.12558	-0.11211	-0.00941	-0.00651	-0.01399	4.06234	3.06257	9.56185	0.31096	0.43108	0.18736	0.02570	-0.04289	-0.02045	16.93297	10.79972	8.67438	0.00115	0.00071	0.00484	-0.00001	-0.00002	-0.00028	105.05161	7.64415	-21.94797	-0.13690	-0.01849	-0.02736	-0.00085
296			2.95000	6.17182	-11.72188	1.64554	0.84357	-0.10768	0.03656	0.00640	-0.01300	0.01147	-0.02373	0.05034	0.82986	-6.71177	-10.74424	-24.69003	-0.46840	-0.12658	-0.11299	-0.00438	-0.00741	-0.01483	4.01115	3.12365	9.62561	0.31296	0.42841	0.18684	0.02623	-0.04109	-0.02377	16.93814	10.82180	8.69631	0.00118	0.00072	0.00488	-0.00003	-0.00001	-0.00017	105.04746	7.61281	-21.96520	-0.13860	-0.01849	-0.02709	0.00039
297			2.96000	6.13203	-11.81653	1.45936	0.84384	-0.10985	0.03713	0.00089	-0.01506	0.01293	-0.02442	0.05146	0.83077	-6.72936	-10.77006	-24.60788	-0.47144	-0.12939	-0.11399	-0.00004	-0.00813	-0.01513	3.95878	3.18240	9.69978	0.31634	0.42707	0.18683	0.02656	-0.03823	-0.02707	16.95482	10.82844	8.70902	0.00122	0.00072	0.00489	-0.00005	0.00000	-0.00007	105.05031	7.57894	-21.98207	-0.13991	-0.01845	-0.02684	0.00239
298			2.97000	6.09105	-11.92070	1.25735	0.84411	-0.11134	0.03846	-0.00089	-0.01639	0.01410	-0.02499	0.05261	0.83111	-6.74220	-10.79788	-24.52769	-0.47511	-0.13134	-0.11604	0.00314	-0.00851	-0.01407	3.90613	3.23745	9.78439	0.32022	0.42757	0.18813	0.02623	-0.03480	-0.03047	16.98293	10.82129	8.71311	0.00128	0.00071	0.00487	-0.00007	0.00001	0.00002	105.06289	7.54870	-21.99675	-0.14053	-0.01833	-0.02654	0.00478
299			2.98000	6.04883	-12.02880	1.05084	0.84299	-0.11263	0.03987	-0.00090	-0.01675	0.01452	-0.02579	0.05323	0.82960	-6.74976	-10.82746	-24.45855	-0.47640	-0.13384	-0.11776	0.00637	-0.00855	-0.01126	3.85479	3.28809	9.87890	0.32089	0.42623	0.18913	0.02465	-0.03087	-0.03355	17.01897	10.80573	8.71118	0.00132	0.00070	0.00482	-0.00008	0.00002	0.00006	105.08568	7.52672	-22.00945	-0.14047	-0.01814	-0.02617	0.00697
300			2.99000	6.00769	-12.13413	0.85151	0.83882	-0.11315	0.04144	-0.00262	-0.01585	0.01419	-0.02610	0.05392	0.82639	-6.74935	-10.85774	-24.40810	-0.47703	-0.13377	-0.11974	0.01166	-0.00791	-0.00724	3.80679	3.33394	9.98196	0.32261	0.42860	0.19094	0.02198	-0.02716	-0.03614	17.05662	10.78884	8.70797	0.00136	0.00068	0.00476	-0.00008	0.00002	0.00005	105.11627	7.51529	-22.02301	-0.14004	-0.01803	-0.02594	0.00855
301			3.00000	5.97216	-12.22951	0.66892	0.83337	-0.11362	0.04306	-0.00880	-0.01375	0.01315	-0.02655	0.05498	0.82271	-6.73647	-10.88664	-24.38034	-0.47786	-0.13470	-0.12166	0.02031	-0.00672	-0.00274	3.76439	3.37495	10.09084	0.32774	0.42949	0.19257	0.01847	-0.02368	-0.03754	17.09000	10.77610	8.70679	0.00139	0.00067	0.00471	-0.00007	0.00001	0.00003	105.15172	7.51505	-22.03941	-0.13950	-0.01805	-0.02595	0.00949
302			3.01000	5.94754	-12.30848	0.51011	0.82937	-0.11438	0.04234	-0.02034	-0.01070	0.01094	-0.02812	0.05529	0.82257	-6.70687	-10.91149	-24.37521	-0.47421	-0.13801	-0.12030	0.03156	-0.00499	0.00129	3.72931	3.41168	10.20110	0.32613	0.42643	0.19109	0.01413	-0.02089	-0.03652	17.11567	10.76852	8.70703	0.00141	0.00066	0.00467	-0.00005	0.00001	0.00002	105.18974	7.52539	-22.05709	-0.13896	-0.01819	-0.02620	0.00999
303			3.02000	5.93850	-12.36687	0.37888	0.82722	-0.11681	0.03948	-0.03553	-0.00725	0.00819	-0.03008	0.05483	0.82725	-6.65880	-10.92926	-24.38782	-0.46565	-0.14169	-0.11591	0.04290	-0.00275	0.00359	3.70194	3.44523	10.30612	0.31675	0.42384	0.18736	0.01012	-0.01931	-0.03266	17.13362	10.76346	8.70553	0.00140	0.00066	0.00466	-0.00004	0.00001	0.00004	105.22987	7.54455	-22.07194	-0.13824	-0.01836	-0.02658	0.01024
304			3.03000	5.94655	-12.40378	0.27549	0.82863	-0.12054	0.03735	-0.05034	-0.00374	0.00595	-0.03048	0.05468	0.83290	-6.59500	-10.93768	-24.40850	-0.46123	-0.14265	-0.11308	0.05221	-0.00045	0.00367	3.68091	3.47670	10.39744	0.31429	0.42854	0.18583	0.00786	-0.01948	-0.02664	17.14592	10.75657	8.69934	0.00136	0.00065	0.00465	-0.00002	0.00001	0.00008	105.27168	7.57045	-22.07945	-0.13709	-0.01845	-0.02701	0.01004
305			3.04000	5.96902	-12.42115	0.19672	0.83010	-0.12401	0.03530	-0.06067	-0.00052	0.00421	-0.03052	0.05377	0.83751	-6.52205	-10.93714	-24.42498	-0.45441	-0.14233	-0.11000	0.05699	0.00108	0.00144	3.66350	3.50777	10.46702	0.30835	0.43265	0.18389	0.00737	-0.02149	-0.01853	17.15434	10.74581	8.68920	0.00129	0.00064	0.00465	-0.00001	0.00001	0.00011	105.31282	7.60035	-22.07925	-0.13550	-0.01845	-0.02741	0.00897
306			3.05000	6.00047	-12.42282	0.13668	0.83199	-0.12640	0.03254	-0.06487	0.00200	0.00295	-0.03090	0.05221	0.84192	-6.44820	-10.93078	-24.42470	-0.44533	-0.14186	-0.10589	0.05676	0.00138	-0.00248	3.64668	3.54087	10.50924	0.29766	0.43445	0.18044	0.00838	-0.02559	-0.00949	17.15900	10.73265	8.67903	0.00120	0.00062	0.00465	-0.00000	0.00001	0.00010	105.34815	7.63163	-22.07482	-0.13387	-0.01846	-0.02783	0.00684
307			3.06000	6.03518	-12.41396	0.08888	0.83400	-0.12926	0.03003	-0.06342	0.00351	0.00219	-0.03037	0.05091	0.84433	-6.38089	-10.92311	-24.39909	-0.43901	-0.13982	-0.10255	0.05269	0.00053	-0.00700	3.62776	3.57897	10.52300	0.29080	0.43926	0.17752	0.01054	-0.03191	-0.00117	17.16060	10.71963	8.67210	0.00110	0.00060	0.00465	-0.00000	0.00001	0.00007	105.37277	7.66341	-22.06903	-0.13252	-0.01852	-0.02826	0.00392
308			3.07000	6.06859	-12.40064	0.04814	0.83420	-0.12994	0.02895	-0.05780	0.00378	0.00187	-0.02834	0.04994	0.84439	-6.32557	-10.91778	-24.34601	-0.43590	-0.13091	-0.10178	0.04581	-0.00089	-0.01146	3.60498	3.62443	10.51154	0.28701	0.45407	0.17776	0.01326	-0.04057	0.00567	17.16151	10.70724	8.66814	0.00099	0.00058	0.00468	-0.00000	0.00001	0.00005	105.38389	7.69709	-22.06086	-0.13154	-0.01860	-0.02860	0.00067
309			3.08000	6.09762	-12.38859	0.00994	0.83458	-0.12811	0.02864	-0.05038	0.00304	0.00184	-0.02699	0.04937	0.84283	-6.28535	-10.91662	-24.26763	-0.43569	-0.12320	-0.10225	0.03753	-0.00226	-0.01539	3.57754	3.67885	10.48003	0.28606	0.46443	0.17823	0.01616	-0.04969	0.01079	17.16451	10.69491	8.66554	0.00089	0.00057	0.00473	-0.00001	0.00001	0.00005	105.38134	7.73493	-22.04844	-0.13076	-0.01863	-0.02887	-0.00244
310			3.09000	6.12104	-12.38142	-0.02983	0.83589	-0.12854	0.02815	-0.04304	0.00193	0.00198	-0.02691	0.04958	0.84042	-6.26037	-10.91984	-24.16912	-0.43774	-0.12333	-0.10218	0.02927	-0.00348	-0.01818	3.54519	3.74246	10.43447	0.28902	0.46229	0.17649	0.01909	-0.05673	0.01397	17.17034	10.68275	8.66354	0.00081	0.00057	0.00480	-0.00001	0.00001	0.00004	105.36627	7.77742	-22.03279	-0.13021	-0.01866	-0.02921	-0.00516
311			3.10000	6.13867	-12.38005	-0.07381	0.83694	-0.12901	0.02771	-0.03633	0.00082	0.00217	-0.02725	0.05088	0.83887	-6.24852	-10.92647	-24.05761	-0.44296	-0.12507	-0.10255	0.02214	-0.00419	-0.01959	3.50834	3.81361	10.38061	0.29669	0.45862	0.17469	0.02175	-0.06116	0.01533	17.17678	10.67212	8.66265	0.00075	0.00058	0.00487	-0.00001	0.00001	0.00002	105.34013	7.82267	-22.01757	-0.13004	-0.01879	-0.02981	-0.00736
312			3.11000	6.15103	-12.38375	-0.12196	0.83786	-0.13046	0.02724	-0.03025	-0.00010	0.00228	-0.02779	0.05257	0.83930	-6.24590	-10.93416	-23.94319	-0.44813	-0.12731	-0.10283	0.01654	-0.00399	-0.01899	3.46852	3.88884	10.32450	0.30361	0.45621	0.17301	0.02321	-0.06186	0.01476	17.18045	10.66436	8.66322	0.00072	0.00059	0.00494	-0.00000	0.00001	0.00001	105.30501	7.86781	-22.00653	-0.13039	-0.01907	-0.03067	-0.00898
313			3.12000	6.15910	-12.39121	-0.17146	0.83907	-0.13291	0.02628	-0.02444	-0.00079	0.00215	-0.02837	0.05356	0.84040	-6.24761	-10.93911	-23.83933	-0.45045	-0.12951	-0.10216	0.01237	-0.00258	-0.01586	3.42802	3.96280	10.27340	0.30472	0.45406	0.17086	0.02267	-0.05789	0.01215	17.17852	10.65978	8.66451	0.00071	0.00060	0.00500	0.00001	0.00000	-0.00000	105.26340	7.91024	-22.00133	-0.13120	-0.01944	-0.03160	-0.01003
314			3.13000	6.16408	-12.40057	-0.21670	0.83954	-0.13479	0.02561	-0.01780	-0.00115	0.00175	-0.02823	0.05429	0.84160	-6.24908	-10.93752	-23.76058	-0.45217	-0.12827	-0.10193	0.00885	-0.00017	-0.01049	3.38951	4.02981	10.23419	0.30495	0.45717	0.16997	0.02059	-0.05017	0.00798	17.16980	10.65762	8.66534	0.00070	0.00061	0.00503	0.00001	0.00000	-0.00000	105.21814	7.94736	-22.00153	-0.13223	-0.01975	-0.03226	-0.01053
315			3.14000	6.16654	-12.40928	-0.25002	0.84018	-0.13552	0.02524	-0.00887	-0.00102	0.00104	-0.02731	0.05441	0.84329	-6.24786	-10.92774	-23.71980	-0.45302	-0.12279	-0.10220	0.00432	0.00244	-0.00341	3.35498	4.08516	10.21211	0.30338	0.46639	0.17071	0.01751	-0.03990	0.00292	17.15458	10.65742	8.66610	0.00070	0.00062	0.00505	0.00002	-0.00000	-0.00002	105.17139	7.97672	-22.00674	-0.13324	-0.01990	-0.03236	-0.01062
316			3.15000	6.16605	-12.41425	-0.26388	0.84169	-0.13627	0.02472	0.00220	-0.00038	0.00010	-0.02632	0.05357	0.84419	-6.24503	-10.91074	-23.72434	-0.45196	-0.11742	-0.10193	-0.00244	0.00453	0.00421	3.32519	4.12654	10.20884	0.29911	0.47463	0.17136	0.01440	-0.02836	-0.00209	17.13403	10.65935	8.66912	0.00069	0.00063	0.00506	0.00003	-0.00000	-0.00005	105.12456	7.99588	-22.01794	-0.13410	-0.01990	-0.03204	-0.01043
317			3.16000	6.16257	-12.41302	-0.25459	0.84533	-0.13750	0.02334	0.01211	0.00065	-0.00079	-0.02580	0.05185	0.84527	-6.24406	-10.88894	-23.77258	-0.44953	-0.11430	-0.10031	-0.01069	0.00598	0.01058	3.29911	4.15432	10.22210	0.29235	0.48009	0.17092	0.01229	-0.01763	-0.00596	17.10970	10.66365	8.67714	0.00070	0.00063	0.00507	0.00003	-0.00000	-0.00010	105.07816	8.00388	-22.03634	-0.13500	-0.01993	-0.03175	-0.01018
318			3.17000	6.15800	-12.40467	-0.22492	0.84835	-0.13681	0.02160	0.01653	0.00183	-0.00137	-0.02586	0.04960	0.84483	-6.24792	-10.86432	-23.85336	-0.44598	-0.11196	-0.09809	-0.01838	0.00689	0.01435	3.27429	4.17084	10.24643	0.28411	0.48283	0.16971	0.01166	-0.00927	-0.00800	17.08390	10.66944	8.68970	0.00071	0.00064	0.00508	0.00003	-0.00000	-0.00013	105.03230	8.00201	-22.06005	-0.13601	-0.02001	-0.03158	-0.00998
319			3.18000	6.15574	-12.38998	-0.18239	0.84826	-0.13523	0.02062	0.01368	0.00296	-0.00166	-0.02575	0.04762	0.84173	-6.25782	-10.83714	-23.95008	-0.44234	-0.10907	-0.09659	-0.02430	0.00739	0.01541	3.24826	4.17937	10.27491	0.27778	0.48496	0.16895	0.01250	-0.00414	-0.00800	17.05999	10.67532	8.70368	0.00073	0.00064	0.00509	0.00002	-0.00000	-0.00012	104.98737	7.99324	-22.08484	-0.13692	-0.02006	-0.03140	-0.00980
320			3.19000	6.15904	-12.36985	-0.13391	0.84730	-0.13357	0.02062	0.00595	0.00411	-0.00187	-0.02541	0.04656	0.83702	-6.27444	-10.80710	-24.04705	-0.44180	-0.10720	-0.09646	-0.02918	0.00766	0.01464	3.21879	4.18367	10.30021	0.27738	0.48525	0.16879	0.01468	-0.00232	-0.00607	17.04071	10.68076	8.71547	0.00075	0.00064	0.00509	0.00002	-0.00000	-0.00010	104.94385	7.98147	-22.10605	-0.13761	-0.02001	-0.03106	-0.00962
321			3.20000	6.16947	-12.34377	-0.08068	0.84511	-0.13330	0.02073	-0.00215	0.00547	-0.00213	-0.02543	0.04651	0.83271	-6.29881	-10.77479	-24.13518	-0.44213	-0.10838	-0.09622	-0.03420	0.00783	0.01303	3.18463	4.18716	10.31586	0.27939	0.48100	0.16768	0.01734	-0.00327	-0.00266	17.02679	10.68725	8.72344	0.00078	0.00064	0.00509	0.00001	-0.00001	-0.00007	104.90210	7.96993	-22.12178	-0.13818	-0.01990	-0.03070	-0.00938
322			3.21000	6.18646	-12.31047	-0.01925	0.84323	-0.13406	0.02077	-0.00711	0.00698	-0.00253	-0.02583	0.04744	0.82994	-6.33201	-10.74178	-24.21326	-0.44422	-0.11215	-0.09591	-0.03987	0.00790	0.01165	3.14637	4.19246	10.31799	0.28374	0.47362	0.16583	0.01948	-0.00586	0.00136	17.01717	10.69712	8.72744	0.00083	0.00065	0.00511	0.00001	-0.00001	-0.00005	104.86243	7.96144	-22.13225	-0.13870	-0.01981	-0.03048	-0.00897
323			3.22000	6.20801	-12.26936	0.05483	0.83748	-0.13649	0.02027	-0.00777	0.00863	-0.00299	-0.02630	0.04952	0.82728	-6.37372	-10.70991	-24.28502	-0.44622	-0.11741	-0.09470	-0.04517	0.00778	0.01091	3.10671	4.20079	10.30567	0.29042	0.46328	0.16253	0.02041	-0.00891	0.00527	17.01006	10.71222	8.72807	0.00089	0.00066	0.00515	0.00001	-0.00002	-0.00004	104.82565	7.95861	-22.13894	-0.13919	-0.01977	-0.03052	-0.00831
324			3.23000	6.23192	-12.22014	0.14479	0.83079	-0.13942	0.02056	-0.00559	0.01042	-0.00366	-0.02502	0.05222	0.82697	-6.42159	-10.68098	-24.35539	-0.45026	-0.11553	-0.09513	-0.04882	0.00700	0.01120	3.06866	4.21244	10.27962	0.29889	0.46720	0.16242	0.02044	-0.01196	0.00886	17.00304	10.73327	8.72572	0.00095	0.00067	0.00520	0.00001	-0.00003	-0.00003	104.79243	7.96262	-22.14367	-0.13966	-0.01979	-0.03070	-0.00749
325			3.24000	6.25759	-12.16209	0.25272	0.82701	-0.13996	0.02046	-0.00458	0.01231	-0.00434	-0.02285	0.05327	0.82822	-6.47123	-10.65598	-24.42930	-0.45235	-0.10674	-0.09571	-0.04864	0.00602	0.01230	3.03304	4.22673	10.24151	0.29839	0.48213	0.16425	0.01991	-0.01410	0.01207	16.99346	10.75994	8.72044	0.00099	0.00068	0.00524	0.00002	-0.00003	-0.00002	104.76291	7.97186	-22.14822	-0.14019	-0.01983	-0.03075	-0.00653
326			3.25000	6.28799	-12.09343	0.38093	0.82608	-0.13899	0.01927	-0.00954	0.01454	-0.00487	-0.02142	0.05313	0.82918	-6.51587	-10.63333	-24.51175	-0.45295	-0.09933	-0.09507	-0.04342	0.00581	0.01416	2.99856	4.24146	10.19354	0.29340	0.49404	0.16483	0.01975	-0.01371	0.01452	16.98030	10.79010	8.71254	0.00101	0.00069	0.00522	0.00003	-0.00004	-0.00001	104.73770	7.98353	-22.15331	-0.14079	-0.01987	-0.03050	-0.00528
327			3.26000	6.32966	-12.01119	0.53384	0.82409	-0.13780	0.01893	-0.02291	0.01743	-0.00578	-0.01981	0.05304	0.82928	-6.54780	-10.60876	-24.60955	-0.45324	-0.09111	-0.09537	-0.03395	0.00640	0.01742	2.96349	4.25320	10.13873	0.29021	0.50769	0.16649	0.02023	-0.00994	0.01633	16.96515	10.82008	8.70345	0.00100	0.00070	0.00517	0.00003	-0.00004	0.00000	104.71849	7.99503	-22.15881	-0.14127	-0.01995	-0.03024	-0.00361
328			3.27000	6.39030	-11.91077	0.71994	0.82224	-0.13699	0.01943	-0.04310	0.02142	-0.00730	-0.01898	0.05299	0.82996	-6.56105	-10.57715	-24.73263	-0.45171	-0.08593	-0.09596	-0.02254	0.00790	0.02253	2.92711	4.25804	10.07979	0.28658	0.51694	0.16809	0.02030	-0.00240	0.01760	16.95075	10.84617	8.69476	0.00099	0.00070	0.00512	0.00003	-0.00003	0.00001	104.70705	8.00579	-22.16315	-0.14153	-0.02008	-0.03019	-0.00173
329			3.28000	6.47568	-11.78508	0.95101	0.81898	-0.13723	0.01927	-0.06575	0.02703	-0.00899	-0.01936	0.05283	0.83133	-6.55283	-10.53483	-24.89374	-0.44549	-0.08508	-0.09466	-0.01160	0.01023	0.02902	2.89127	4.25237	10.01833	0.27883	0.51865	0.16736	0.01872	0.00832	0.01837	16.93896	10.86600	8.68709	0.00098	0.00071	0.00509	0.00002	-0.00002	0.00003	104.70377	8.01697	-22.16391	-0.14159	-0.02028	-0.03045	0.00007
330			3.29000	6.58760	-11.62607	1.23663	0.81580	-0.13849	0.01863	-0.08623	0.03420	-0.01058	-0.02069	0.05365	0.83302	-6.52305	-10.48032	-25.10365	-0.44014	-0.09004	-0.09224	-0.00262	0.01361	0.03592	2.85943	4.23332	9.95474	0.27635	0.51171	0.16444	0.01588	0.02072	0.01904	16.93148	10.87768	8.67815	0.00096	0.00070	0.00507	0.00001	-0.00001	0.00007	104.70853	8.03023	-22.15677	-0.14135	-0.02042	-0.03070	0.00169
331			3.30000	6.72285	-11.42914	1.57803	0.80703	-0.14429	0.01526	-0.09942	0.04302	-0.01013	-0.02431	0.05533	0.83416	-6.47400	-10.41344	-25.36465	-0.42774	-0.10741	-0.08438	0.00391	0.01940	0.03945	2.83505	4.19939	9.88781	0.27147	0.48156	0.15410	0.01165	0.03139	0.01913	16.92967	10.87998	8.66552	0.00093	0.00070	0.00507	0.00000	-0.00000	0.00012	104.72095	8.04456	-22.13877	-0.14062	-0.02039	-0.03072	0.00309
332			3.31000	6.87303	-11.19765	1.96624	0.79594	-0.15570	0.00943	-0.10187	0.05263	-0.00694	-0.02862	0.05902	0.83676	-6.41045	-10.33503	-25.66861	-0.41584	-0.13405	-0.07280	0.00738	0.02737	0.03816	2.82039	4.15167	9.81599	0.27481	0.43705	0.13844	0.00725	0.03727	0.01861	16.93302	10.87409	8.64982	0.00087	0.00068	0.00506	-0.00000	0.00000	0.00015	104.74001	8.05490	-22.11196	-0.13947	-0.02019	-0.03052	0.00416
333			3.32000	7.02573	-10.94366	2.38365	0.78985	-0.16463	0.00824	-0.09315	0.05865	-0.00634	-0.02621	0.06397	0.84412	-6.34002	-10.24798	-25.99789	-0.41737	-0.13581	-0.07013	0.00761	0.02936	0.03831	2.81562	4.09419	9.73839	0.29354	0.44048	0.13613	0.00338	0.04227	0.01969	16.93927	10.86344	8.63451	0.00082	0.00067	0.00505	-0.00001	0.00001	0.00014	104.76305	8.05493	-22.08234	-0.13835	-0.01997	-0.03040	0.00460
334			3.33000	7.16777	-10.68459	2.80725	0.79131	-0.16469	0.01153	-0.07578	0.05771	-0.00879	-0.01674	0.06314	0.85479	-6.27213	-10.15792	-26.32858	-0.41298	-0.09947	-0.07504	0.00441	0.02110	0.03977	2.81865	4.03370	9.65548	0.28301	0.50470	0.14957	0.00051	0.04740	0.02280	16.94624	10.85155	8.62212	0.00078	0.00065	0.00504	-0.00001	0.00001	0.00011	104.78606	8.04224	-22.05524	-0.13739	-0.01976	-0.03036	0.00407
335			3.34000	7.28978	-10.43624	3.21537	0.79173	-0.16046	0.01326	-0.05499	0.05268	-0.00961	-0.00996	0.05790	0.85793	-6.21483	-10.07282	-26.63819	-0.39516	-0.06857	-0.07630	-0.00038	0.01309	0.03706	2.82548	3.97811	9.56882	0.24782	0.54745	0.15820	-0.00026	0.04333	0.02484	16.95125	10.84062	8.61383	0.00078	0.00064	0.00503	-0.00000	0.00001	0.00007	104.80372	8.02043	-22.03421	-0.13658	-0.01955	-0.03026	0.00244
336			3.35000	7.39039	-10.20621	3.59577	0.79215	-0.15723	0.01381	-0.03897	0.04772	-0.00933	-0.00851	0.05516	0.85354	-6.17069	-10.00069	-26.91470	-0.38592	-0.06425	-0.07546	-0.00368	0.01016	0.03301	2.83204	3.93425	9.47984	0.23495	0.54563	0.15838	0.00030	0.03051	0.02492	16.95061	10.83156	8.61049	0.00082	0.00064	0.00500	0.00001	0.00001	0.00002	104.81135	7.99803	-22.02100	-0.13593	-0.01935	-0.03003	0.00006
337			3.36000	7.47659	-9.99175	3.95053	0.79385	-0.15451	0.01562	-0.03356	0.04465	-0.01005	-0.00989	0.05577	0.84789	-6.13443	-9.94663	-27.16402	-0.38819	-0.07420	-0.07655	-0.00309	0.00917	0.03159	2.83620	3.90522	9.39144	0.24514	0.52677	0.15719	0.00100	0.01682	0.02383	16.94030	10.82499	8.61312	0.00089	0.00064	0.00495	0.00002	0.00001	-0.00003	104.80676	7.98322	-22.01597	-0.13566	-0.01928	-0.02981	-0.00252
338			3.37000	7.56007	-9.78200	4.29406	0.79853	-0.15286	0.01661	-0.04022	0.04474	-0.01064	-0.01350	0.05813	0.84445	-6.09468	-9.91040	-27.40747	-0.39551	-0.09426	-0.07685	0.00326	0.00927	0.03287	2.83910	3.88910	9.30776	0.26404	0.49825	0.15377	0.00045	0.00750	0.02130	16.91774	10.82170	8.62195	0.00096	0.00064	0.00488	0.00004	0.00001	-0.00008	104.79057	7.98000	-22.01757	-0.13577	-0.01936	-0.02965	-0.00480
339			3.38000	7.65215	-9.56265	4.64437	0.80383	-0.15278	0.01621	-0.05591	0.04822	-0.01082	-0.01732	0.05962	0.84319	-6.03774	-9.88650	-27.67097	-0.39724	-0.11444	-0.07504	0.01604	0.01021	0.03595	2.84497	3.88014	9.23339	0.27198	0.47308	0.14951	-0.00283	0.00466	0.01782	16.88368	10.82162	8.63499	0.00101	0.00064	0.00482	0.00006	0.00000	-0.00011	104.76540	7.98696	-22.02193	-0.13600	-0.01950	-0.02941	-0.00648
340			3.39000	7.75916	-9.32170	5.01357	0.80625	-0.15451	0.01443	-0.07401	0.05424	-0.01022	-0.02015	0.06019	0.84290	-5.95140	-9.86635	-27.97261	-0.39152	-0.13036	-0.07104	0.03367	0.01257	0.03889	2.86024	3.87103	9.17164	0.26862	0.45532	0.14496	-0.00931	0.00732	0.01406	16.84168	10.82363	8.64869	0.00102	0.00064	0.00477	0.00007	0.00000	-0.00010	104.73511	7.99970	-22.02404	-0.13617	-0.01959	-0.02902	-0.00734
341			3.40000	7.88015	-9.05458	5.40380	0.80599	-0.15787	0.01076	-0.08745	0.06090	-0.00802	-0.02294	0.05991	0.84083	-5.82871	-9.84155	-28.31580	-0.37934	-0.14793	-0.06397	0.05247	0.01698	0.03891	2.89213	3.85617	9.12307	0.25836	0.43085	0.13746	-0.01805	0.01249	0.01059	16.79703	10.82639	8.65931	0.00100	0.00064	0.00473	0.00007	-0.00000	-0.00006	104.70393	8.01215	-22.01959	-0.13625	-0.01963	-0.02857	-0.00744
342			3.41000	8.00850	-8.76674	5.80899	0.80342	-0.16059	0.00855	-0.09256	0.06509	-0.00654	-0.02329	0.06107	0.83499	-5.67029	-9.80616	-28.68998	-0.37437	-0.16003	-0.05970	0.07035	0.02191	0.03823	2.94610	3.83340	9.08497	0.26527	0.41287	0.13277	-0.02928	0.01707	0.00860	16.75559	10.82899	8.66275	0.00097	0.00064	0.00471	0.00006	-0.00000	0.00001	104.67520	8.01850	-22.00513	-0.13636	-0.01962	-0.02814	-0.00687
343			3.42000	8.13596	-8.47256	6.21631	0.80317	-0.15730	0.01058	-0.09066	0.06298	-0.00799	-0.01900	0.06175	0.82744	-5.48449	-9.75793	-29.07261	-0.37753	-0.15223	-0.06256	0.08531	0.02349	0.03934	3.02342	3.80503	9.05127	0.28228	0.42538	0.13804	-0.04168	0.01963	0.00886	16.72379	10.83054	8.65456	0.00093	0.00064	0.00471	0.00004	-0.00001	0.00012	104.65204	8.01517	-21.97752	-0.13643	-0.01955	-0.02772	-0.00562
344			3.43000	8.25579	-8.19021	6.60872	0.80503	-0.15309	0.01162	-0.08562	0.05677	-0.00829	-0.01581	0.05857	0.82031	-5.28511	-9.69904	-29.43491	-0.36789	-0.14467	-0.06272	0.09106	0.02327	0.03590	3.12000	3.77672	9.01414	0.27559	0.43017	0.14116	-0.04775	0.01728	0.01075	16.70728	10.83004	8.63205	0.00090	0.00064	0.00470	0.00002	-0.00001	0.00023	104.63778	8.00274	-21.93481	-0.13619	-0.01937	-0.02734	-0.00375
345			3.44000	8.36567	-7.93475	6.97164	0.80845	-0.14950	0.01357	-0.08315	0.04855	-0.00881	-0.01392	0.05486	0.81450	-5.08634	-9.63494	-29.75244	-0.35604	-0.14107	-0.06326	0.09046	0.02179	0.03070	3.22756	3.75432	8.96644	0.26574	0.42705	0.14372	-0.04840	0.01084	0.01395	16.70806	10.82719	8.59648	0.00091	0.00064	0.00469	0.00000	-0.00001	0.00031	104.63432	7.98529	-21.87793	-0.13554	-0.01911	-0.02710	-0.00174
346			3.45000	8.46897	-7.71384	7.29724	0.81048	-0.14485	0.01734	-0.08816	0.03944	-0.00996	-0.01219	0.05269	0.81107	-4.89725	-9.57211	-30.01276	-0.34855	-0.13494	-0.06645	0.08801	0.01872	0.02573	3.33589	3.74142	8.90448	0.26438	0.43039	0.14867	-0.04606	0.00310	0.01783	16.72185	10.82271	8.55411	0.00094	0.00064	0.00468	-0.00001	-0.00001	0.00033	104.64015	7.96849	-21.81211	-0.13447	-0.01880	-0.02698	-0.00019
347			3.46000	8.57256	-7.52923	7.58233	0.81227	-0.14121	0.02123	-0.10144	0.03112	-0.01052	-0.01167	0.05242	0.80936	-4.72016	-9.51447	-30.21462	-0.34592	-0.13329	-0.07011	0.08618	0.01607	0.02062	3.43616	3.73808	8.82945	0.27326	0.43061	0.15261	-0.04215	-0.00350	0.02079	16.73975	10.81795	8.51334	0.00098	0.00065	0.00467	-0.00001	-0.00001	0.00029	104.65108	7.95640	-21.74526	-0.13336	-0.01854	-0.02699	0.00066
348			3.47000	8.68156	-7.37954	7.82566	0.81328	-0.14061	0.02445	-0.11686	0.02430	-0.01022	-0.01227	0.05339	0.80839	-4.55358	-9.46214	-30.36485	-0.34435	-0.13752	-0.07285	0.08418	0.01452	0.01589	3.52288	3.74138	8.74774	0.28602	0.42458	0.15428	-0.03678	-0.00690	0.02144	16.75249	10.81408	8.48080	0.00101	0.00065	0.00466	-0.00000	-0.00001	0.00021	104.66349	7.94894	-21.68439	-0.13251	-0.01835	-0.02698	0.00098
349			3.48000	8.79487	-7.26119	8.02975	0.81741	-0.14206	0.02709	-0.12620	0.01871	-0.00944	-0.01334	0.05477	0.81099	-4.39692	-9.41368	-30.47694	-0.34340	-0.14405	-0.07504	0.08058	0.01383	0.01245	3.59401	3.74689	8.66903	0.29731	0.41884	0.15553	-0.03065	-0.00658	0.01957	16.75383	10.81153	8.45958	0.00102	0.00065	0.00465	0.00002	-0.00000	0.00012	104.67487	7.94303	-21.63432	-0.13199	-0.01818	-0.02680	0.00078
350			3.49000	8.90594	-7.16942	8.20019	0.82044	-0.14280	0.02869	-0.12408	0.01386	-0.00826	-0.01522	0.05527	0.81492	-4.25187	-9.36701	-30.56562	-0.33755	-0.15007	-0.07566	0.07346	0.01390	0.01009	3.65050	3.75032	8.60243	0.29786	0.41183	0.15568	-0.02425	-0.00343	0.01562	16.74147	10.81035	8.44963	0.00101	0.00064	0.00462	0.00003	-0.00000	0.00004	104.68214	7.93534	-21.59842	-0.13185	-0.01804	-0.02634	-0.00016
351			3.50000	9.00709	-7.10035	8.34083	0.82343	-0.14466	0.02789	-0.11145	0.00981	-0.00648	-0.01807	0.05504	0.81967	-4.12113	-9.31910	-30.63939	-0.32814	-0.15908	-0.07322	0.06383	0.01520	0.00798	3.69486	3.74909	8.55340	0.29055	0.39857	0.15260	-0.01887	0.00101	0.01054	16.71691	10.81027	8.44868	0.00097	0.00063	0.00457	0.00005	0.00000	-0.00001	104.68117	7.92481	-21.57832	-0.13203	-0.01793	-0.02567	-0.00207
352			3.51000	9.09233	-7.05103	8.45282	0.82716	-0.14710	0.02537	-0.09074	0.00648	-0.00457	-0.02120	0.05471	0.82566	-4.00727	-9.26676	-30.69984	-0.31869	-0.16923	-0.06899	0.05286	0.01725	0.00587	3.73006	3.74234	8.52344	0.28117	0.38259	0.14761	-0.01484	0.00531	0.00561	16.68411	10.81082	8.45335	0.00092	0.00062	0.00451	0.00005	0.00000	-0.00005	104.66765	7.91266	-21.57341	-0.13251	-0.01787	-0.02497	-0.00481
353			3.52000	9.15707	-7.01789	8.53831	0.83418	-0.14894	0.02315	-0.06408	0.00398	-0.00312	-0.02267	0.05398	0.83266	-3.91390	-9.20934	-30.74615	-0.31255	-0.17373	-0.06582	0.04070	0.01859	0.00397	3.75810	3.73039	8.51091	0.27216	0.37698	0.14498	-0.01150	0.00901	0.00159	16.64801	10.81233	8.46103	0.00087	0.00060	0.00445	0.00005	-0.00000	-0.00007	104.63909	7.90075	-21.58165	-0.13324	-0.01788	-0.02441	-0.00789
354			3.53000	9.19855	-6.99623	8.60156	0.84415	-0.14802	0.02261	-0.03468	0.00253	-0.00223	-0.02174	0.05233	0.84048	-3.84549	-9.14914	-30.77826	-0.30928	-0.16730	-0.06533	0.02733	0.01789	0.00244	3.77920	3.71420	8.51266	0.26082	0.38998	0.14738	-0.00810	0.01223	-0.00149	16.61263	10.81644	8.47074	0.00083	0.00059	0.00438	0.00005	-0.00000	-0.00009	104.59605	7.88989	-21.60101	-0.13405	-0.01791	-0.02401	-0.01063
355			3.54000	9.21746	-6.98050	8.64753	0.85181	-0.14510	0.02354	-0.00718	0.00232	-0.00174	-0.01968	0.05081	0.84584	-3.80447	-9.08996	-30.79765	-0.30887	-0.15565	-0.06688	0.01391	0.01558	0.00138	3.79276	3.69530	8.52488	0.25199	0.40983	0.15221	-0.00474	0.01451	-0.00382	16.58004	10.82485	8.48303	0.00082	0.00059	0.00433	0.00004	-0.00001	-0.00013	104.54163	7.87959	-21.62991	-0.13484	-0.01796	-0.02371	-0.01257
356			3.55000	9.21809	-6.96457	8.68274	0.85639	-0.14257	0.02610	0.01429	0.00334	-0.00167	-0.01772	0.05143	0.84784	-3.78889	-9.03622	-30.80982	-0.31627	-0.14737	-0.07078	0.00208	0.01279	0.00128	3.79871	3.67561	8.54408	0.25871	0.42448	0.15759	-0.00173	0.01527	-0.00558	16.55017	10.83730	8.49976	0.00083	0.00060	0.00429	0.00004	-0.00001	-0.00017	104.48025	7.87079	-21.66629	-0.13557	-0.01802	-0.02356	-0.01361
357			3.56000	9.20666	-6.94220	8.71622	0.86017	-0.13884	0.02917	0.02778	0.00542	-0.00209	-0.01606	0.05293	0.84903	-3.79258	-8.99209	-30.82529	-0.32754	-0.14012	-0.07564	-0.00689	0.00965	0.00268	3.79764	3.65685	8.56819	0.27127	0.43799	0.16332	0.00097	0.01490	-0.00717	16.52223	10.85110	8.52225	0.00085	0.00060	0.00428	0.00003	-0.00001	-0.00020	104.41606	7.86547	-21.70708	-0.13624	-0.01813	-0.02361	-0.01389
358			3.57000	9.19004	-6.90732	8.75701	0.86072	-0.13763	0.03088	0.03254	0.00859	-0.00288	-0.01552	0.05452	0.84988	-3.80575	-8.96016	-30.85617	-0.33473	-0.13786	-0.07827	-0.01102	0.00689	0.00550	3.79122	3.64003	8.59698	0.27983	0.44345	0.16621	0.00292	0.01360	-0.00873	16.49562	10.86173	8.54964	0.00086	0.00061	0.00429	0.00003	0.00000	-0.00022	104.35225	7.86506	-21.74791	-0.13680	-0.01823	-0.02378	-0.01367
359			3.58000	9.17471	-6.85453	8.81090	0.86306	-0.13850	0.03139	0.02946	0.01279	-0.00384	-0.01596	0.05590	0.85093	-3.81704	-8.94031	-30.91048	-0.34051	-0.14188	-0.07924	-0.00949	0.00493	0.00883	3.78171	3.62578	8.63071	0.28667	0.44009	0.16685	0.00381	0.01166	-0.00995	16.47021	10.86504	8.57938	0.00086	0.00061	0.00432	0.00003	0.00001	-0.00021	104.29099	7.86946	-21.78440	-0.13722	-0.01833	-0.02403	-0.01310
360			3.59000	9.16551	-6.78053	8.87941	0.86844	-0.13899	0.03052	0.02096	0.01735	-0.00463	-0.01699	0.05644	0.85243	-3.81721	-8.92890	-30.98790	-0.34475	-0.14884	-0.07862	-0.00332	0.00405	0.01140	3.77153	3.61425	8.66728	0.28975	0.43193	0.16585	0.00363	0.00932	-0.00997	16.44601	10.85928	8.60899	0.00085	0.00061	0.00435	0.00003	0.00002	-0.00019	104.23389	7.87678	-21.81360	-0.13749	-0.01838	-0.02422	-0.01220
361			3.60000	9.16471	-6.68560	8.96082	0.87296	-0.13920	0.02864	0.01087	0.02157	-0.00505	-0.01820	0.05544	0.85268	-3.80172	-8.92022	-31.08036	-0.34241	-0.15586	-0.07623	0.00500	0.00435	0.01220	3.76293	3.60564	8.70123	0.28212	0.42011	0.16327	0.00248	0.00670	-0.00797	16.42286	10.84627	8.63721	0.00082	0.00060	0.00436	0.00003	0.00002	-0.00016	104.18232	7.88272	-21.83539	-0.13758	-0.01835	-0.02426	-0.01106
362			3.61000	9.17129	-6.57300	9.05192	0.87370	-0.14167	0.02630	0.00391	0.02529	-0.00510	-0.01901	0.05470	0.85086	-3.77140	-8.90911	-31.17534	-0.33771	-0.16355	-0.07291	0.01254	0.00547	0.01119	3.75788	3.59969	8.72438	0.27523	0.40543	0.15920	0.00076	0.00414	-0.00377	16.40028	10.82995	8.66361	0.00079	0.00059	0.00436	0.00002	0.00002	-0.00015	104.13650	7.88164	-21.85208	-0.13762	-0.01828	-0.02417	-0.00992
363			3.62000	9.18108	-6.44825	9.14890	0.87279	-0.14392	0.02450	0.00335	0.02756	-0.00494	-0.01854	0.05526	0.84717	-3.73128	-8.89356	-31.26050	-0.33844	-0.16820	-0.07088	0.01770	0.00645	0.00908	3.75801	3.59575	8.72916	0.28023	0.39628	0.15602	-0.00136	0.00195	0.00172	16.37840	10.81437	8.68737	0.00077	0.00059	0.00436	0.00002	0.00002	-0.00013	104.09550	7.87074	-21.86625	-0.13767	-0.01819	-0.02402	-0.00906
364			3.63000	9.18871	-6.31950	9.24623	0.86870	-0.14321	0.02366	0.00857	0.02729	-0.00462	-0.01590	0.05546	0.84166	-3.68808	-8.87480	-31.32656	-0.33986	-0.16150	-0.07043	0.01975	0.00632	0.00627	3.76420	3.59321	8.71209	0.28577	0.40351	0.15590	-0.00365	0.00007	0.00760	16.35845	10.80218	8.70724	0.00076	0.00058	0.00435	0.00002	0.00001	-0.00010	104.05735	7.85198	-21.87943	-0.13772	-0.01808	-0.02386	-0.00869
365			3.64000	9.19041	-6.19689	9.33619	0.86499	-0.14006	0.02338	0.01628	0.02457	-0.00408	-0.01212	0.05497	0.83491	-3.64831	-8.85540	-31.36654	-0.34257	-0.14867	-0.07106	0.01882	0.00512	0.00309	3.77613	3.59188	8.67334	0.29118	0.41966	0.15762	-0.00537	-0.00178	0.01300	16.34189	10.79421	8.72212	0.00077	0.00058	0.00434	0.00002	0.00001	-0.00008	104.01963	7.83093	-21.89222	-0.13760	-0.01795	-0.02370	-0.00882
366			3.65000	9.18514	-6.08911	9.41264	0.85939	-0.13634	0.02343	0.02358	0.02036	-0.00343	-0.00878	0.05403	0.82801	-3.61698	-8.83859	-31.37946	-0.34252	-0.13530	-0.07175	0.01489	0.00334	0.00026	3.79126	3.59183	8.61728	0.29255	0.43470	0.15930	-0.00557	-0.00347	0.01683	16.32917	10.79001	8.73189	0.00079	0.00058	0.00434	0.00001	0.00000	-0.00005	103.98040	7.81318	-21.90496	-0.13724	-0.01781	-0.02364	-0.00924
367			3.66000	9.17377	-6.00113	9.47539	0.85729	-0.13302	0.02355	0.02970	0.01558	-0.00288	-0.00776	0.05323	0.82291	-3.59757	-8.82739	-31.37257	-0.34315	-0.13123	-0.07227	0.00847	0.00160	-0.00135	3.80557	3.59302	8.55169	0.29501	0.43545	0.15903	-0.00406	-0.00462	0.01820	16.31929	10.78868	8.73749	0.00082	0.00059	0.00434	0.00001	0.00000	-0.00003	103.93896	7.80171	-21.91834	-0.13669	-0.01771	-0.02380	-0.00960
368			3.67000	9.15775	-5.93433	9.53004	0.85855	-0.13124	0.02420	0.03472	0.01087	-0.00259	-0.00850	0.05347	0.82237	-3.59188	-8.82329	-31.35879	-0.34586	-0.13428	-0.07329	0.00044	0.00001	-0.00148	3.81530	3.59526	8.48538	0.30165	0.42877	0.15841	-0.00111	-0.00511	0.01727	16.31011	10.78943	8.74125	0.00085	0.00060	0.00435	0.00001	-0.00000	-0.00003	103.89602	7.79609	-21.93349	-0.13604	-0.01766	-0.02420	-0.00954
369			3.68000	9.13846	-5.88788	9.58198	0.86333	-0.13086	0.02517	0.03908	0.00662	-0.00245	-0.00983	0.05429	0.82407	-3.59972	-8.82589	-31.34914	-0.35158	-0.14113	-0.07479	-0.00795	-0.00129	-0.00077	3.81769	3.59834	8.42590	0.31221	0.41998	0.15813	0.00276	-0.00504	0.01471	16.29973	10.79158	8.74595	0.00086	0.00060	0.00436	0.00002	-0.00000	-0.00005	103.85416	7.79294	-21.95115	-0.13547	-0.01767	-0.02471	-0.00879
370			3.69000	9.11629	-5.85940	9.63135	0.87035	-0.13045	0.02478	0.04384	0.00316	-0.00210	-0.01212	0.05426	0.82713	-3.61969	-8.83303	-31.34628	-0.35477	-0.15098	-0.07448	-0.01540	-0.00222	-0.00010	3.81193	3.60188	8.37786	0.31589	0.40707	0.15597	0.00651	-0.00446	0.01108	16.28717	10.79465	8.75387	0.00084	0.00061	0.00437	0.00002	-0.00000	-0.00008	103.81661	7.78828	-21.97069	-0.13505	-0.01769	-0.02510	-0.00741
371			3.70000	9.09016	-5.84507	9.67414	0.87587	-0.12872	0.02370	0.05054	0.00081	-0.00161	-0.01417	0.05278	0.83027	-3.64985	-8.84261	-31.34656	-0.35194	-0.15700	-0.07292	-0.02136	-0.00289	0.00001	3.79925	3.60545	8.34365	0.30617	0.39822	0.15373	0.00886	-0.00375	0.00728	16.27320	10.79820	8.76542	0.00081	0.00061	0.00437	0.00002	0.00000	-0.00010	103.78608	7.78012	-21.98979	-0.13487	-0.01770	-0.02524	-0.00568
372			3.71000	9.05792	-5.83997	9.70743	0.87773	-0.12888	0.02245	0.05973	-0.00051	-0.00112	-0.01539	0.05147	0.82993	-3.68942	-8.85408	-31.34506	-0.34845	-0.16233	-0.07096	-0.02697	-0.00374	-0.00044	3.78223	3.60904	8.32286	0.29587	0.38953	0.15114	0.00991	-0.00334	0.00406	16.25955	10.80169	8.77936	0.00075	0.00061	0.00437	0.00001	0.00000	-0.00011	103.76370	7.76840	-22.00526	-0.13481	-0.01767	-0.02509	-0.00393
373			3.72000	9.01801	-5.84055	9.73143	0.87437	-0.12948	0.02086	0.06843	-0.00144	-0.00066	-0.01560	0.05114	0.82533	-3.73988	-8.86850	-31.33773	-0.34775	-0.16530	-0.06895	-0.03326	-0.00490	-0.00141	3.76282	3.61322	8.31222	0.29139	0.38359	0.14838	0.01081	-0.00362	0.00200	16.24759	10.80430	8.79337	0.00068	0.00060	0.00435	0.00001	0.00000	-0.00010	103.74934	7.75354	-22.01418	-0.13479	-0.01755	-0.02461	-0.00240
374			3.73000	8.97214	-5.84686	9.74570	0.86756	-0.12811	0.02019	0.07094	-0.00264	-0.00020	-0.01416	0.05154	0.81826	-3.80303	-8.88642	-31.31907	-0.35097	-0.16062	-0.06864	-0.03986	-0.00578	-0.00318	3.74074	3.61882	8.30674	0.29162	0.39035	0.14839	0.01250	-0.00470	0.00129	16.23736	10.80512	8.80515	0.00059	0.00059	0.00433	0.00001	0.00000	-0.00007	103.74200	7.73533	-22.01500	-0.13481	-0.01735	-0.02381	-0.00115
375			3.74000	8.92584	-5.86204	9.74649	0.86062	-0.12517	0.02112	0.06395	-0.00431	0.00039	-0.01195	0.05190	0.81241	-3.87873	-8.90609	-31.28127	-0.35435	-0.15050	-0.07027	-0.04516	-0.00590	-0.00580	3.71440	3.62633	8.30133	0.28860	0.40745	0.15162	0.01487	-0.00643	0.00167	16.22798	10.80392	8.81225	0.00047	0.00057	0.00430	0.00001	0.00000	-0.00002	103.74049	7.71384	-22.00704	-0.13490	-0.01708	-0.02285	-0.00006
376			3.75000	8.88548	-5.88911	9.73103	0.85540	-0.12147	0.02303	0.04885	-0.00617	0.00109	-0.01093	0.05221	0.80790	-3.96436	-8.92485	-31.22043	-0.35698	-0.14351	-0.07274	-0.04798	-0.00554	-0.00866	3.68255	3.63605	8.29296	0.28191	0.41977	0.15505	0.01713	-0.00840	0.00260	16.21832	10.80142	8.81262	0.00035	0.00056	0.00427	0.00001	0.00000	0.00003	103.74474	7.68910	-21.99055	-0.13513	-0.01673	-0.02178	0.00127
377			3.76000	8.85576	-5.92796	9.70145							-0.01166	0.05285	0.80347	-4.05461	-8.94075	-31.14038							3.64609	3.64798	8.28066							16.20716	10.79920	8.80612							103.75649	7.66126	-21.96776
378			3.77000	8.83923	-5.97488	9.66359							-0.01276	0.05433	0.80158	-4.14114	-8.95308	-31.05132							3.60786	3.66165	8.26562							16.19307	10.79876	8.79569							103.77831	7.63239	-21.94300
[truncated: 2 more columns]
