# Supplementary material for: Analysis of the impact of different landing heights and lateralities on lower limb joint load based on statistical parametric mapping
Source: PLoS One. 2025 May 30;20(5):e0324656. doi: 10.1371/journal.pone.0324656 (PMC12124505; doi:10.1371/journal.pone.0324656)
Supplement: S1 File — (ZIP) [file pone.0324656.s001.zip › Original data/013/左前30.txt]

	C:\Users\dell\Documents\Qualisys-GAIT1214\Data\zhangyahao_zhangyahao_2023-11-19_WJN012\2023-11-19\2023-11-19_unspecified\Gait LB - CAST 3.c3d	C:\Users\dell\Documents\Qualisys-GAIT1214\Data\zhangyahao_zhangyahao_2023-11-19_WJN012\2023-11-19\2023-11-19_unspecified\Gait LB - CAST 3.c3d	C:\Users\dell\Documents\Qualisys-GAIT1214\Data\zhangyahao_zhangyahao_2023-11-19_WJN012\2023-11-19\2023-11-19_unspecified\Gait LB - CAST 3.c3d	C:\Users\dell\Documents\Qualisys-GAIT1214\Data\zhangyahao_zhangyahao_2023-11-19_WJN012\2023-11-19\2023-11-19_unspecified\Gait LB - CAST 3.c3d	C:\Users\dell\Documents\Qualisys-GAIT1214\Data\zhangyahao_zhangyahao_2023-11-19_WJN012\2023-11-19\2023-11-19_unspecified\Gait LB - CAST 3.c3d	C:\Users\dell\Documents\Qualisys-GAIT1214\Data\zhangyahao_zhangyahao_2023-11-19_WJN012\2023-11-19\2023-11-19_unspecified\Gait LB - CAST 3.c3d	C:\Users\dell\Documents\Qualisys-GAIT1214\Data\zhangyahao_zhangyahao_2023-11-19_WJN012\2023-11-19\2023-11-19_unspecified\Gait LB - CAST 3.c3d	C:\Users\dell\Documents\Qualisys-GAIT1214\Data\zhangyahao_zhangyahao_2023-11-19_WJN012\2023-11-19\2023-11-19_unspecified\Gait LB - CAST 3.c3d	C:\Users\dell\Documents\Qualisys-GAIT1214\Data\zhangyahao_zhangyahao_2023-11-19_WJN012\2023-11-19\2023-11-19_unspecified\Gait LB - CAST 3.c3d	C:\Users\dell\Documents\Qualisys-GAIT1214\Data\zhangyahao_zhangyahao_2023-11-19_WJN012\2023-11-19\2023-11-19_unspecified\Gait LB - CAST 3.c3d	C:\Users\dell\Documents\Qualisys-GAIT1214\Data\zhangyahao_zhangyahao_2023-11-19_WJN012\2023-11-19\2023-11-19_unspecified\Gait LB - CAST 3.c3d	C:\Users\dell\Documents\Qualisys-GAIT1214\Data\zhangyahao_zhangyahao_2023-11-19_WJN012\2023-11-19\2023-11-19_unspecified\Gait LB - CAST 3.c3d	C:\Users\dell\Documents\Qualisys-GAIT1214\Data\zhangyahao_zhangyahao_2023-11-19_WJN012\2023-11-19\2023-11-19_unspecified\Gait LB - CAST 3.c3d	C:\Users\dell\Documents\Qualisys-GAIT1214\Data\zhangyahao_zhangyahao_2023-11-19_WJN012\2023-11-19\2023-11-19_unspecified\Gait LB - CAST 3.c3d	C:\Users\dell\Documents\Qualisys-GAIT1214\Data\zhangyahao_zhangyahao_2023-11-19_WJN012\2023-11-19\2023-11-19_unspecified\Gait LB - CAST 3.c3d	C:\Users\dell\Documents\Qualisys-GAIT1214\Data\zhangyahao_zhangyahao_2023-11-19_WJN012\2023-11-19\2023-11-19_unspecified\Gait LB - CAST 3.c3d	C:\Users\dell\Documents\Qualisys-GAIT1214\Data\zhangyahao_zhangyahao_2023-11-19_WJN012\2023-11-19\2023-11-19_unspecified\Gait LB - CAST 3.c3d	C:\Users\dell\Documents\Qualisys-GAIT1214\Data\zhangyahao_zhangyahao_2023-11-19_WJN012\2023-11-19\2023-11-19_unspecified\Gait LB - CAST 3.c3d	C:\Users\dell\Documents\Qualisys-GAIT1214\Data\zhangyahao_zhangyahao_2023-11-19_WJN012\2023-11-19\2023-11-19_unspecified\Gait LB - CAST 3.c3d	C:\Users\dell\Documents\Qualisys-GAIT1214\Data\zhangyahao_zhangyahao_2023-11-19_WJN012\2023-11-19\2023-11-19_unspecified\Gait LB - CAST 3.c3d	C:\Users\dell\Documents\Qualisys-GAIT1214\Data\zhangyahao_zhangyahao_2023-11-19_WJN012\2023-11-19\2023-11-19_unspecified\Gait LB - CAST 3.c3d	C:\Users\dell\Documents\Qualisys-GAIT1214\Data\zhangyahao_zhangyahao_2023-11-19_WJN012\2023-11-19\2023-11-19_unspecified\Gait LB - CAST 3.c3d	C:\Users\dell\Documents\Qualisys-GAIT1214\Data\zhangyahao_zhangyahao_2023-11-19_WJN012\2023-11-19\2023-11-19_unspecified\Gait LB - CAST 3.c3d	C:\Users\dell\Documents\Qualisys-GAIT1214\Data\zhangyahao_zhangyahao_2023-11-19_WJN012\2023-11-19\2023-11-19_unspecified\Gait LB - CAST 3.c3d	C:\Users\dell\Documents\Qualisys-GAIT1214\Data\zhangyahao_zhangyahao_2023-11-19_WJN012\2023-11-19\2023-11-19_unspecified\Gait LB - CAST 3.c3d	C:\Users\dell\Documents\Qualisys-GAIT1214\Data\zhangyahao_zhangyahao_2023-11-19_WJN012\2023-11-19\2023-11-19_unspecified\Gait LB - CAST 3.c3d	C:\Users\dell\Documents\Qualisys-GAIT1214\Data\zhangyahao_zhangyahao_2023-11-19_WJN012\2023-11-19\2023-11-19_unspecified\Gait LB - CAST 3.c3d	C:\Users\dell\Documents\Qualisys-GAIT1214\Data\zhangyahao_zhangyahao_2023-11-19_WJN012\2023-11-19\2023-11-19_unspecified\Gait LB - CAST 3.c3d	C:\Users\dell\Documents\Qualisys-GAIT1214\Data\zhangyahao_zhangyahao_2023-11-19_WJN012\2023-11-19\2023-11-19_unspecified\Gait LB - CAST 3.c3d	C:\Users\dell\Documents\Qualisys-GAIT1214\Data\zhangyahao_zhangyahao_2023-11-19_WJN012\2023-11-19\2023-11-19_unspecified\Gait LB - CAST 3.c3d	C:\Users\dell\Documents\Qualisys-GAIT1214\Data\zhangyahao_zhangyahao_2023-11-19_WJN012\2023-11-19\2023-11-19_unspecified\Gait LB - CAST 3.c3d	C:\Users\dell\Documents\Qualisys-GAIT1214\Data\zhangyahao_zhangyahao_2023-11-19_WJN012\2023-11-19\2023-11-19_unspecified\Gait LB - CAST 3.c3d	C:\Users\dell\Documents\Qualisys-GAIT1214\Data\zhangyahao_zhangyahao_2023-11-19_WJN012\2023-11-19\2023-11-19_unspecified\Gait LB - CAST 3.c3d	C:\Users\dell\Documents\Qualisys-GAIT1214\Data\zhangyahao_zhangyahao_2023-11-19_WJN012\2023-11-19\2023-11-19_unspecified\Gait LB - CAST 3.c3d	C:\Users\dell\Documents\Qualisys-GAIT1214\Data\zhangyahao_zhangyahao_2023-11-19_WJN012\2023-11-19\2023-11-19_unspecified\Gait LB - CAST 3.c3d	C:\Users\dell\Documents\Qualisys-GAIT1214\Data\zhangyahao_zhangyahao_2023-11-19_WJN012\2023-11-19\2023-11-19_unspecified\Gait LB - CAST 3.c3d	C:\Users\dell\Documents\Qualisys-GAIT1214\Data\zhangyahao_zhangyahao_2023-11-19_WJN012\2023-11-19\2023-11-19_unspecified\Gait LB - CAST 3.c3d	C:\Users\dell\Documents\Qualisys-GAIT1214\Data\zhangyahao_zhangyahao_2023-11-19_WJN012\2023-11-19\2023-11-19_unspecified\Gait LB - CAST 3.c3d	C:\Users\dell\Documents\Qualisys-GAIT1214\Data\zhangyahao_zhangyahao_2023-11-19_WJN012\2023-11-19\2023-11-19_unspecified\Gait LB - CAST 3.c3d	C:\Users\dell\Documents\Qualisys-GAIT1214\Data\zhangyahao_zhangyahao_2023-11-19_WJN012\2023-11-19\2023-11-19_unspecified\Gait LB - CAST 3.c3d	C:\Users\dell\Documents\Qualisys-GAIT1214\Data\zhangyahao_zhangyahao_2023-11-19_WJN012\2023-11-19\2023-11-19_unspecified\Gait LB - CAST 3.c3d	C:\Users\dell\Documents\Qualisys-GAIT1214\Data\zhangyahao_zhangyahao_2023-11-19_WJN012\2023-11-19\2023-11-19_unspecified\Gait LB - CAST 3.c3d	C:\Users\dell\Documents\Qualisys-GAIT1214\Data\zhangyahao_zhangyahao_2023-11-19_WJN012\2023-11-19\2023-11-19_unspecified\Gait LB - CAST 3.c3d	C:\Users\dell\Documents\Qualisys-GAIT1214\Data\zhangyahao_zhangyahao_2023-11-19_WJN012\2023-11-19\2023-11-19_unspecified\Gait LB - CAST 3.c3d	C:\Users\dell\Documents\Qualisys-GAIT1214\Data\zhangyahao_zhangyahao_2023-11-19_WJN012\2023-11-19\2023-11-19_unspecified\Gait LB - CAST 3.c3d	C:\Users\dell\Documents\Qualisys-GAIT1214\Data\zhangyahao_zhangyahao_2023-11-19_WJN012\2023-11-19\2023-11-19_unspecified\Gait LB - CAST 3.c3d	C:\Users\dell\Documents\Qualisys-GAIT1214\Data\zhangyahao_zhangyahao_2023-11-19_WJN012\2023-11-19\2023-11-19_unspecified\Gait LB - CAST 3.c3d	C:\Users\dell\Documents\Qualisys-GAIT1214\Data\zhangyahao_zhangyahao_2023-11-19_WJN012\2023-11-19\2023-11-19_unspecified\Gait LB - CAST 3.c3d	C:\Users\dell\Documents\Qualisys-GAIT1214\Data\zhangyahao_zhangyahao_2023-11-19_WJN012\2023-11-19\2023-11-19_unspecified\Gait LB - CAST 3.c3d
	CD	ZD	TIME	Right Ankle Angles	Right Ankle Angles	Right Ankle Angles	Right Ankle Moment	Right Ankle Moment	Right Ankle Moment	Right Ankle Power	Right Ankle Power	Right Ankle Power	Right Knee Angles	Right Knee Angles	Right Knee Angles	Right Knee Moment	Right Knee Moment	Right Knee Moment	Right Knee Power	Right Knee Power	Right Knee Power	Right Hip Angles	Right Hip Angles	Right Hip Angles	Right Hip Moment	Right Hip Moment	Right Hip Moment	Right Hip Power	Right Hip Power	Right Hip Power	Left Ankle Angles	Left Ankle Angles	Left Ankle Angles	Left Ankle Moment	Left Ankle Moment	Left Ankle Moment	Left Ankle Power	Left Ankle Power	Left Ankle Power	Left Knee Angles	Left Knee Angles	Left Knee Angles	Left Knee Moment	Left Knee Moment	Left Knee Moment	Left Knee Power	Left Knee Power	Left Knee Power	Left GRF
	EVENT_LABEL	EVENT_LABEL	FRAME_NUMBERS	LINK_MODEL_BASED	LINK_MODEL_BASED	LINK_MODEL_BASED	LINK_MODEL_BASED	LINK_MODEL_BASED	LINK_MODEL_BASED	LINK_MODEL_BASED	LINK_MODEL_BASED	LINK_MODEL_BASED	LINK_MODEL_BASED	LINK_MODEL_BASED	LINK_MODEL_BASED	LINK_MODEL_BASED	LINK_MODEL_BASED	LINK_MODEL_BASED	LINK_MODEL_BASED	LINK_MODEL_BASED	LINK_MODEL_BASED	LINK_MODEL_BASED	LINK_MODEL_BASED	LINK_MODEL_BASED	LINK_MODEL_BASED	LINK_MODEL_BASED	LINK_MODEL_BASED	LINK_MODEL_BASED	LINK_MODEL_BASED	LINK_MODEL_BASED	LINK_MODEL_BASED	LINK_MODEL_BASED	LINK_MODEL_BASED	LINK_MODEL_BASED	LINK_MODEL_BASED	LINK_MODEL_BASED	LINK_MODEL_BASED	LINK_MODEL_BASED	LINK_MODEL_BASED	LINK_MODEL_BASED	LINK_MODEL_BASED	LINK_MODEL_BASED	LINK_MODEL_BASED	LINK_MODEL_BASED	LINK_MODEL_BASED	LINK_MODEL_BASED	LINK_MODEL_BASED	LINK_MODEL_BASED	LINK_MODEL_BASED
	ORIGINAL	ORIGINAL	ORIGINAL	ORIGINAL	ORIGINAL	ORIGINAL	ORIGINAL	ORIGINAL	ORIGINAL	ORIGINAL	ORIGINAL	ORIGINAL	ORIGINAL	ORIGINAL	ORIGINAL	ORIGINAL	ORIGINAL	ORIGINAL	ORIGINAL	ORIGINAL	ORIGINAL	ORIGINAL	ORIGINAL	ORIGINAL	ORIGINAL	ORIGINAL	ORIGINAL	ORIGINAL	ORIGINAL	ORIGINAL	ORIGINAL	ORIGINAL	ORIGINAL	ORIGINAL	ORIGINAL	ORIGINAL	ORIGINAL	ORIGINAL	ORIGINAL	ORIGINAL	ORIGINAL	ORIGINAL	ORIGINAL	ORIGINAL	ORIGINAL	ORIGINAL	ORIGINAL	ORIGINAL	ORIGINAL
ITEM	X	X	X	X	Y	Z	X	Y	Z	X	Y	Z	X	Y	Z	X	Y	Z	X	Y	Z	X	Y	Z	X	Y	Z	X	Y	Z	X	Y	Z	X	Y	Z	X	Y	Z	X	Y	Z	X	Y	Z	X	Y	Z	X
1	0.27000	0.40000	0.00000	15.29787	3.36665	2.30867							17.30756	-1.40421	-25.26875							-4.84689	2.01912	2.91546							-6.79752	2.92572	6.42127							-10.53464	-3.98822	-15.71547							0.00000
2			0.01000	15.83248	3.86177	2.75973							18.75043	-0.93485	-25.74984							-4.44058	1.73373	3.04055							-7.39982	2.58955	6.15937							-10.47331	-3.92798	-15.72280							0.00000
3			0.02000	16.33868	4.33089	3.22639	-0.00783	-0.00012	0.00101	0.00705	0.00006	-0.00101	20.15532	-0.47186	-26.18765	-0.05940	-0.01387	-0.00701	0.14030	0.00691	0.00652	-4.05976	1.46448	3.11169	0.12792	-0.05677	0.00979	-0.07978	-0.02489	-0.00081	-8.07494	2.31272	5.94355	-0.00652	-0.00049	-0.00012	-0.00824	-0.00022	-0.00003	-10.39847	-3.88056	-15.75513	0.03953	0.01419	0.00023	-0.00545	-0.00114	0.00002	0.00000
4			0.03000	16.79324	4.74442	3.70060	-0.00762	-0.00018	0.00094	0.00617	0.00007	-0.00091	21.46435	-0.03394	-26.55433	-0.06543	-0.01674	-0.00775	0.14197	0.00800	0.00602	-3.72738	1.22591	3.09869	0.15762	-0.07142	0.01153	-0.08293	-0.02737	0.00108	-8.83305	2.12750	5.80648	-0.00649	-0.00035	0.00017	-0.00913	-0.00009	0.00002	-10.30854	-3.85297	-15.82454	0.03673	0.01856	0.00172	-0.00565	-0.00099	0.00026	0.00000
5			0.04000	17.18932	5.07823	4.16327	-0.00746	-0.00025	0.00092	0.00534	0.00006	-0.00082	22.64295	0.36119	-26.81727	-0.07141	-0.01915	-0.00840	0.13851	0.00883	0.00480	-3.45398	1.03329	2.97581	0.17318	-0.08759	0.01285	-0.07324	-0.02673	0.00388	-9.68174	2.05367	5.77267	-0.00662	-0.00022	0.00042	-0.01032	-0.00000	-0.00002	-10.21008	-3.85135	-15.93627	0.03529	0.02195	0.00284	-0.00544	-0.00040	0.00066	0.00000
6			0.05000	17.53496	5.32146	4.59605	-0.00739	-0.00032	0.00099	0.00474	0.00004	-0.00079	23.68507	0.70310	-26.95623	-0.07670	-0.01961	-0.00847	0.13202	0.00887	0.00296	-3.23614	0.89794	2.73135	0.17300	-0.09621	0.01265	-0.05838	-0.02060	0.00649	-10.62229	2.09519	5.85579	-0.00694	-0.00009	0.00064	-0.01183	0.00002	-0.00014	-10.11409	-3.87934	-16.09020	0.03498	0.02404	0.00353	-0.00474	0.00047	0.00110	0.00000
7			0.06000	17.84720	5.48310	4.99444	-0.00745	-0.00040	0.00118	0.00445	0.00001	-0.00084	24.61370	0.99509	-26.97733	-0.08091	-0.01681	-0.00736	0.12666	0.00768	0.00122	-3.05788	0.82194	2.37396	0.15575	-0.08868	0.01020	-0.04511	-0.01133	0.00706	-11.64745	2.24131	6.05778	-0.00740	-0.00001	0.00079	-0.01355	0.00001	-0.00029	-10.03112	-3.93600	-16.28366	0.03529	0.02474	0.00379	-0.00363	0.00130	0.00145	0.00000
8			0.07000	18.14578	5.59235	5.37204	-0.00771	-0.00051	0.00149	0.00455	-0.00002	-0.00102	25.48000	1.25759	-26.91204	-0.08369	-0.01035	-0.00469	0.12748	0.00501	0.00031	-2.89279	0.79442	1.93156	0.12115	-0.05951	0.00538	-0.03613	-0.00404	0.00434	-12.74172	2.47181	6.36938	-0.00788	0.00001	0.00088	-0.01517	-0.00001	-0.00045	-9.96709	-4.01487	-16.51259	0.03569	0.02421	0.00368	-0.00235	0.00173	0.00163	0.00000
9			0.08000	18.44861	5.69431	5.75762	-0.00824	-0.00067	0.00187	0.00504	-0.00001	-0.00139	26.36295	1.52792	-26.80777	-0.08488	-0.00080	-0.00043	0.13911	0.00043	0.00003	-2.70346	0.79099	1.44610	0.07170	-0.00829	-0.00127	-0.02741	-0.00046	-0.00107	-13.88417	2.76229	6.77286	-0.00826	-0.00004	0.00089	-0.01636	0.00003	-0.00054	-9.92171	-4.10433	-16.77036	0.03588	0.02273	0.00323	-0.00125	0.00159	0.00156	0.00000
10			0.09000	18.76628	5.84279	6.18923	-0.00908	-0.00088	0.00227	0.00591	0.00006	-0.00204	27.36323	1.85612	-26.71479	-0.08408	0.01065	0.00517	0.16308	-0.00688	-0.00106	-2.44171	0.77560	0.96500	0.01053	0.05907	-0.00844	-0.00586	0.00632	-0.00673	-15.05306	3.08838	7.24563	-0.00843	-0.00015	0.00079	-0.01686	0.00012	-0.00054	-9.88915	-4.18950	-17.04610	0.03584	0.02051	0.00247	-0.00068	0.00097	0.00123	0.00000
11			0.10000	19.09596	6.09348	6.71136	-0.01026	-0.00117	0.00262	0.00696	0.00024	-0.00302	28.58962	2.29416	-26.67303	-0.08128	0.02262	0.01181	0.19714	-0.01791	-0.00494	-2.05391	0.70650	0.52834	-0.05886	0.13360	-0.01465	0.04843	0.03025	-0.01022	-16.23015	3.42675	7.76368	-0.00830	-0.00031	0.00060	-0.01657	0.00025	-0.00044	-9.85946	-4.25584	-17.32350	0.03546	0.01785	0.00146	-0.00088	0.00017	0.00069	0.00000
12			0.11000	19.41715	6.49551	7.36958	-0.01174	-0.00157	0.00289	0.00784	0.00061	-0.00435	30.14302	2.88317	-26.69732	-0.07703	0.03369	0.01917	0.23668	-0.03278	-0.01277	-1.48966	0.54367	0.15716	-0.13193	0.20657	-0.01889	0.15425	0.08432	-0.01099	-17.40323	3.75510	8.30345	-0.00787	-0.00050	0.00033	-0.01556	0.00040	-0.00024	-9.82129	-4.29289	-17.57917	0.03458	0.01509	0.00027	-0.00179	-0.00050	0.00011	0.00000
13			0.12000	19.69097	7.08351	8.20095	-0.01341	-0.00207	0.00309	0.00792	0.00123	-0.00591	32.10583	3.64248	-26.76706	-0.07280	0.04233	0.02675	0.27959	-0.04999	-0.02348	-0.70844	0.25475	-0.14953	-0.20170	0.26994	-0.02074	0.31771	0.17221	-0.01013	-18.56681	4.05296	8.84252	-0.00715	-0.00069	-0.00001	-0.01401	0.00052	0.00001	-9.76582	-4.29628	-17.78130	0.03323	0.01254	-0.00096	-0.00313	-0.00085	-0.00025	0.00000
14			0.13000	19.86344	7.86931	9.22035	-0.01511	-0.00270	0.00324	0.00641	0.00215	-0.00750	34.53631	4.56287	-26.82145	-0.07051	0.04679	0.03362	0.32957	-0.06580	-0.03296	0.31703	-0.18188	-0.40981	-0.26003	0.31530	-0.02012	0.52405	0.28241	-0.00893	-19.72121	4.30431	9.36081	-0.00623	-0.00088	-0.00036	-0.01213	0.00058	0.00025	-9.68988	-4.26817	-17.89149	0.03190	0.01035	-0.00213	-0.00447	-0.00085	-0.00014	0.00000
15			0.14000	19.87198	8.83755	10.41287	-0.01662	-0.00342	0.00340	0.00263	0.00334	-0.00900	37.46348	5.60303	-26.76953	-0.07202	0.04586	0.03854	0.39690	-0.07517	-0.03587	1.59864	-0.77574	-0.65028	-0.29857	0.33635	-0.01729	0.73517	0.38970	-0.00794	-20.87228	4.50168	9.84350	-0.00518	-0.00102	-0.00067	-0.01011	0.00058	0.00043	-9.59859	-4.21615	-17.87146	0.03107	0.00870	-0.00306	-0.00536	-0.00062	0.00057	0.00000
16			0.15000	19.65683	9.94713	11.73398	-0.01769	-0.00415	0.00366	-0.00350	0.00466	-0.01047	40.88366	6.69459	-26.51549	-0.07863	0.03968	0.04063	0.49438	-0.07410	-0.02950	3.13146	-1.52475	-0.89555	-0.31107	0.33053	-0.01297	0.89796	0.46465	-0.00684	-22.03092	4.64772	10.28414	-0.00410	-0.00106	-0.00084	-0.00811	0.00050	0.00050	-9.50691	-4.15127	-17.69243	0.03055	0.00799	-0.00355	-0.00534	-0.00029	0.00168	0.00000
17			0.16000	19.17875	11.14026	13.11363	-0.01803	-0.00477	0.00417	-0.01090	0.00585	-0.01206	44.76273	7.75382	-25.98698	-0.09039	0.02995	0.03982	0.62899	-0.06213	-0.01612	4.89266	-2.41782	-1.16203	-0.29462	0.29958	-0.00842	0.96005	0.48509	-0.00534	-23.20846	4.75294	10.68184	-0.00309	-0.00091	-0.00082	-0.00624	0.00036	0.00044	-9.43668	-4.08503	-17.34093	0.02958	0.00868	-0.00339	-0.00415	0.00016	0.00259	0.00000
18			0.17000	18.43866	12.35501	14.46079	-0.01744	-0.00508	0.00503	-0.01741	0.00660	-0.01371	49.04337	8.69522	-25.15679	-0.10621	0.01911	0.03691	0.79679	-0.04271	-0.00124	6.84171	-3.43565	-1.45841	-0.24840	0.24990	-0.00506	0.88171	0.44545	-0.00386	-24.40774	4.82798	11.03571	-0.00221	-0.00048	-0.00054	-0.00453	0.00016	0.00026	-9.40796	-4.02771	-16.82312	0.02748	0.01067	-0.00251	-0.00214	0.00089	0.00255	0.00000
19			0.18000	17.48904	13.53511	15.67017	-0.01580	-0.00487	0.00626	-0.02065	0.00656	-0.01475	53.65142	9.44671	-24.05937	-0.12416	0.00952	0.03327	0.98301	-0.02195	0.01002	8.92305	-4.54977	-1.78454	-0.17218	0.19198	-0.00368	0.64353	0.36117	-0.00324	-25.61543	4.87469	11.34258	-0.00144	0.00025	-0.00002	-0.00295	-0.00006	0.00001	-9.42962	-3.98811	-16.17022	0.02354	0.01335	-0.00096	-0.00023	0.00202	0.00115	0.00000
20			0.19000	16.43354	14.63216	16.63364	-0.01319	-0.00403	0.00776	-0.01927	0.00545	-0.01396	58.50179	9.97176	-22.79801	-0.14193	0.00257	0.03037	1.16712	-0.00577	0.01521	11.07209	-5.72172	-2.12299	-0.06673	0.13647	-0.00363	0.25425	0.26095	-0.00341	-26.79984	4.88289	11.59639	-0.00077	0.00122	0.00067	-0.00151	-0.00017	-0.00024	-9.49313	-3.97409	-15.44149	0.01677	0.01577	0.00102	0.00057	0.00336	-0.00127	0.00000
21			0.20000	15.41418	15.60072	17.26127	-0.00986	-0.00256	0.00924	-0.01386	0.00329	-0.01033	63.51001	10.29513	-21.53368	-0.15708	-0.00159	0.02936	1.32845	0.00321	0.01398	13.22529	-6.90710	-2.42579	0.06437	0.08982	-0.00308	-0.24247	0.17002	-0.00269	-27.91228	4.83467	11.78656	-0.00022	0.00221	0.00136	-0.00040	0.00002	-0.00041	-9.56953	-3.99348	-14.71859	0.00645	0.01634	0.00299	0.00012	0.00431	-0.00342	0.00000
22			0.21000	14.58663	16.39035	17.50828	-0.00614	-0.00066	0.01029	-0.00691	0.00073	-0.00418	68.61049	10.51489	-20.44726	-0.16728	-0.00399	0.03096	1.44776	0.00647	0.00601	15.33040	-8.06245	-2.60615	0.21047	0.04921	-0.00120	-0.76027	0.09147	-0.00075	-28.88821	4.71041	11.89949	0.00004	0.00289	0.00184	0.00006	0.00059	-0.00046	-9.60892	-4.05411	-14.09384	-0.00749	0.01298	0.00432	0.00067	0.00385	-0.00384	0.00000
23			0.22000	14.08387	16.94389	17.39577	-0.00241	0.00130	0.01054	-0.00158	-0.00104	0.00238	73.76428	10.77250	-19.67758	-0.17054	-0.00631	0.03522	1.50481	0.00703	-0.00949	17.34596	-9.15154	-2.55707	0.35237	0.00217	-0.00080	-1.17740	0.00398	-0.00017	-29.64508	4.49142	11.92581	-0.00032	0.00292	0.00189	-0.00033	0.00126	-0.00041	-9.54204	-4.15975	-13.65478	-0.02411	0.00363	0.00444	0.00779	0.00110	-0.00224	0.00000
24			0.23000	13.97479	17.21325	17.01185	0.00099	0.00294	0.00980	0.00010	-0.00115	0.00672	78.94093	11.17733	-19.26163	-0.16623	-0.01021	0.04069	1.48196	0.00616	-0.02970	19.22178	-10.14448	-2.20685	0.46996	-0.06346	-0.00700	-1.37904	-0.11502	0.00187	-30.07510	4.15949	11.86979	-0.00174	0.00203	0.00143	-0.00061	0.00137	-0.00031	-9.28416	-4.30206	-13.46454	-0.04133	-0.01302	0.00301	0.02920	-0.00350	-0.00017	0.00000
25			0.24000	14.23569	17.18674	16.48487	0.00381	0.00401	0.00818	-0.00157	0.00017	0.00769	84.08618	11.73396	-19.12046	-0.15599	-0.01634	0.04460	1.37993	0.00361	-0.04417	20.87992	-11.01603	-1.57368	0.55223	-0.14566	-0.02125	-1.31428	-0.25399	0.01411	-30.03528	3.69479	11.75548	-0.00463	0.00024	0.00049	0.00287	0.00022	-0.00014	-8.74051	-4.45250	-13.54213	-0.05584	-0.03657	0.00023	0.07016	-0.00643	0.00008	0.00000
26			0.25000	14.76115	16.89969	15.93119	0.00587	0.00451	0.00607	-0.00444	0.00191	0.00632	89.10910	12.33885	-19.09887	-0.14282	-0.02372	0.04368	1.22045	0.00189	-0.04197	22.22228	-11.74658	-0.76236	0.59601	-0.23063	-0.03935	-1.01150	-0.36669	0.03506	-29.34674	3.07888	11.62284	-0.00904	-0.00212	-0.00071	0.01737	-0.00247	0.00028	-7.81463	-4.56218	-13.84728	-0.06330	-0.06412	-0.00317	0.12498	-0.00137	-0.00204	0.00000
27			0.26000	15.41039	16.41272	15.40636	0.00699	0.00452	0.00393	-0.00612	0.00324	0.00432	93.89633	12.84370	-19.02746	-0.12941	-0.03002	0.03551	1.03345	0.00662	-0.02468	23.15989	-12.32454	0.09035	0.60128	-0.30527	-0.05528	-0.56239	-0.40973	0.05198	-27.81833	2.30755	11.51056	-0.01435	-0.00441	-0.00189	0.05048	-0.00606	0.00099	-6.42050	-4.57518	-14.27358	-0.05912	-0.08985	-0.00603	0.16784	0.01542	-0.00413	0.00000
28			0.27000	16.05135	15.77240	14.89101	0.00710	0.00416	0.00208	-0.00548	0.00393	0.00254	98.32961	13.12628	-18.77507	-0.11720	-0.03259	0.01964	0.84241	0.01901	-0.00645	23.63775	-12.74494	0.86646	0.56959	-0.36201	-0.06465	-0.09015	-0.36739	0.05525	-25.30659	1.40753	11.42740	0.11361	0.04637	0.00880	-0.59615	0.07196	-0.00484	-4.49796	-4.45586	-14.65181	0.06656	0.05579	0.00631	-0.25267	-0.01953	0.00258	0.03054
29			0.28000	16.57888	14.98392	14.32203	0.00631	0.00352	0.00066	-0.00306	0.00412	0.00096	102.29743	13.13277	-18.28711	-0.10702	-0.03002	-0.00110	0.66513	0.03061	-0.00000	23.64499	-13.00352	1.48483	0.50606	-0.39238	-0.06464	0.28669	-0.24674	0.04459	-21.80087	0.42883	11.32982	0.38452	0.11294	0.02320	-2.62602	0.19386	-0.00938	-2.03128	-4.22097	-14.77378	0.79959	0.21698	-0.02680	-3.80362	-0.09640	0.00523	0.05105
30			0.29000	16.91715	14.01544	13.64314	0.00486	0.00270	-0.00039	-0.00039	0.00387	-0.00068	105.71530	12.89195	-17.59869	-0.09894	-0.02307	-0.02175	0.51221	0.03117	-0.00451	23.21880	-13.09139	1.90364	0.42142	-0.38706	-0.05391	0.49281	-0.08092	0.02722	-17.48019	-0.59858	11.13445	0.89501	0.22779	0.05261	-7.12914	0.43412	-0.00429	0.94004	-3.95768	-14.44875	0.43054	0.35465	0.00688	-2.42221	-0.14360	-0.00715	0.07700
31			0.30000	17.01612	12.83325	12.84516	0.00302	0.00176	-0.00121	0.00113	0.00304	-0.00244	108.55543	12.50234	-16.81814	-0.09237	-0.01401	-0.03806	0.38822	0.02015	-0.01036	22.44826	-12.99598	2.12553	0.33147	-0.34532	-0.03386	0.52544	0.07301	0.01204	-12.68210	-1.69589	10.76563	1.41021	0.31247	0.08925	-11.95735	0.66547	0.03223	4.33532	-3.80147	-13.57997	-0.40847	0.43849	0.06218	2.59442	-0.10528	-0.12100	0.09231
32			0.31000	16.84509	11.44330	11.98159	0.00102	0.00074	-0.00197	0.00084	0.00150	-0.00420	110.85745	12.08773	-16.09189	-0.08645	-0.00522	-0.04850	0.29289	0.00644	-0.01258	21.46715	-12.71030	2.19316	0.25147	-0.28050	-0.00907	0.44689	0.16732	0.00243	-7.79574	-2.90340	10.19341	1.63177	0.33455	0.19096	-13.66369	0.77872	0.16192	8.06997	-3.87522	-12.21188	0.20162	0.56719	0.06290	-1.39927	-0.00699	-0.16999	0.08929
33			0.32000	16.39519	9.91156	11.15308	-0.00093	-0.00029	-0.00280	-0.00114	-0.00065	-0.00565	112.70038	11.73320	-15.56673	-0.08107	0.00144	-0.05347	0.22344	-0.00115	-0.01452	20.42016	-12.24562	2.15967	0.19078	-0.20610	0.01677	0.33641	0.18816	-0.00386	-3.15787	-4.21640	9.43506	1.66942	0.29766	0.28791	-12.98446	0.71296	0.37351	12.07855	-4.23606	-10.51810	1.02263	0.43448	0.07209	-7.56771	0.09125	-0.22525	0.02221
34			0.33000	15.69617	8.34854	10.46351	-0.00260	-0.00128	-0.00372	-0.00396	-0.00291	-0.00635	114.16786	11.45520	-15.34715	-0.07700	0.00453	-0.05347	0.17561	-0.00121	-0.01904	19.42147	-11.63693	2.07055	0.15235	-0.12148	0.04358	0.24592	0.13703	-0.01063	0.99463	-5.56255	8.54610	1.64851	0.23136	0.35487	-11.30355	0.52496	0.56837	16.29196	-4.85915	-8.76058	1.64404	0.26337	0.07615	-12.60521	0.10111	-0.23425	-0.03121
35			0.34000	14.82959	6.86461	9.96611	-0.00377	-0.00214	-0.00462	-0.00622	-0.00468	-0.00615	115.33701	11.23862	-15.45055	-0.07501	0.00334	-0.04887	0.14305	0.00070	-0.02222	18.53586	-10.93440	1.98786	0.13407	-0.02399	0.07077	0.19108	0.02927	-0.02479	4.52741	-6.83829	7.62835	1.70387	0.15276	0.37956	-9.80913	0.30323	0.62006	20.58660	-5.63110	-7.24587	2.02789	0.13962	0.04738	-15.40464	0.06795	-0.11806	-0.04192
36			0.35000	13.91483	5.52888	9.62873	-0.00425	-0.00280	-0.00538	-0.00676	-0.00557	-0.00567	116.26504	11.08603	-15.79570	-0.07501	-0.00126	-0.04125	0.11680	-0.00067	-0.01916	17.77402	-10.18541	2.00310	0.12989	0.07770	0.09570	0.16688	-0.09341	-0.05559	7.39598	-7.95996	6.84057	1.82690	0.09707	0.37725	-8.38734	0.16027	0.49287	24.75396	-6.35895	-6.25924	2.07874	0.12354	-0.00686	-14.63470	0.06476	0.00986	-0.01603
37			0.36000	13.07115	4.36243	9.34440	-0.00384	-0.00323	-0.00599	-0.00532	-0.00554	-0.00588	116.96683	11.02712	-16.24691	-0.07626	-0.00714	-0.03345	0.08787	-0.00482	-0.01106	17.09875	-9.42198	2.20283	0.13179	0.16884	0.11611	0.16312	-0.18766	-0.10444	9.62369	-8.88607	6.37084	1.91774	0.07122	0.38304	-6.59467	0.09737	0.25296	28.51623	-6.84214	-5.97180	2.20188	0.21156	-0.11412	-13.10001	0.11376	0.01841	0.03262
38			0.37000	12.38074	3.35521	8.98033	-0.00249	-0.00341	-0.00652	-0.00274	-0.00487	-0.00734	117.41521	11.09583	-16.67506	-0.07807	-0.01245	-0.02759	0.05088	-0.00846	-0.00227	16.45356	-8.66782	2.62116	0.13349	0.23697	0.13041	0.16838	-0.23283	-0.15615	11.26860	-9.61319	6.34817	1.95869	0.06318	0.39431	-4.60758	0.07375	-0.03984	31.58604	-6.97596	-6.37186	2.43160	0.28453	-0.22438	-10.76135	0.15853	-0.22345	0.06919
39			0.38000	11.86890	2.48439	8.43632	-0.00042	-0.00339	-0.00696	-0.00034	-0.00390	-0.00971	117.56735	11.29969	-16.99731	-0.08056	-0.01676	-0.02335	0.00581	-0.00992	0.00453	15.80252	-7.95667	3.21125	0.13335	0.27791	0.13737	0.17061	-0.22920	-0.18395	12.38710	-10.16498	6.74986	1.97099	0.06724	0.40764	-2.68189	0.06862	-0.28682	33.74535	-6.78834	-7.27622	2.57486	0.31255	-0.27470	-6.90852	0.17483	-0.48663	0.08091
40			0.39000	11.50850	1.73128	7.68739	0.00195	-0.00320	-0.00711	0.00115	-0.00287	-0.01171	117.39657	11.60544	-17.18474	-0.08465	-0.02089	-0.01853	-0.04438	-0.00944	0.00754	15.15627	-7.34365	3.85250	0.13454	0.29665	0.13658	0.16232	-0.18553	-0.16808	13.01478	-10.57950	7.40235	1.95825	0.07532	0.41637	-0.92770	0.06591	-0.40106	34.90295	-6.38766	-8.42711	2.56357	0.31287	-0.26212	-2.46254	0.15791	-0.55303	0.07474
41			0.40000	11.24657	1.09742	6.79368	0.00415	-0.00287	-0.00668	0.00187	-0.00187	-0.01163	116.91547	11.95160	-17.24741	-0.09142	-0.02571	-0.01102	-0.09639	-0.00751	0.00558	14.57127	-6.89844	4.39492	0.14161	0.29953	0.12799	0.14034	-0.11173	-0.11115	13.17170	-10.89414	8.07301	1.91695	0.08342	0.41291	0.59313	0.05812	-0.35527	35.10548	-5.88674	-9.60619	2.41973	0.30568	-0.21707	1.33591	0.11866	-0.46056	0.06090
42			0.41000	11.03493	0.60877	5.87752	0.00594	-0.00233	-0.00542	0.00220	-0.00092	-0.00868	116.18129	12.27498	-17.21876	-0.10128	-0.03136	-0.00005	-0.14597	-0.00474	0.00002	14.12502	-6.68043	4.71405	0.15675	0.28864	0.11196	0.09981	-0.02415	-0.03781	12.87796	-11.13250	8.56455	1.84532	0.09102	0.39764	1.83116	0.04366	-0.20109	34.50249	-5.36089	-10.68756	2.18137	0.32298	-0.17746	3.81870	0.07781	-0.34832	0.05166
43			0.42000	10.84718	0.30254	5.07857	0.00728	-0.00155	-0.00323	0.00235	-0.00019	-0.00401	115.28526	12.53247	-17.14904	-0.11352	-0.03736	0.01383	-0.18609	-0.00260	-0.00539	13.88336	-6.71094	4.74878	0.17992	0.26620	0.09039	0.03513	0.05300	0.02036	12.16804	-11.29851	8.77282	1.74747	0.09544	0.37317	2.75575	0.02278	-0.02862	33.28850	-4.84845	-11.62915	1.87671	0.36978	-0.15428	4.90852	0.04000	-0.27009	0.05090
44			0.43000	10.67830	0.20360	4.50264	0.00827	-0.00052	-0.00022	0.00228	0.00008	-0.00017	114.33045	12.71379	-17.09307	-0.12659	-0.04310	0.02935	-0.20943	-0.00289	-0.00783	13.87783	-6.96384	4.51685	0.21053	0.23663	0.06657	-0.05356	0.10211	0.04534	11.09866	-11.37688	8.71024	1.62627	0.09262	0.33823	3.35865	-0.00066	0.08319	31.65360	-4.37148	-12.44263	1.53072	0.40451	-0.12773	4.86836	0.01196	-0.19726	0.04965
45			0.44000	10.53651	0.30348	4.18297	0.00898	0.00067	0.00328	0.00191	-0.00025	0.00102	113.40295	12.84383	-17.08872	-0.13873	-0.04801	0.04482	-0.21434	-0.00620	-0.00834	14.09595	-7.37875	4.10548	0.24768	0.20132	0.04354	-0.15545	0.11863	0.04087	9.74569	-11.34046	8.48887	1.49413	0.08276	0.29666	3.67865	-0.02052	0.10209	29.76093	-3.95398	-13.16014	1.17678	0.38460	-0.07784	4.11147	0.00851	-0.10497	0.03819
46			0.45000	10.43664	0.55252	4.07323	0.00950	0.00189	0.00677	0.00115	-0.00095	-0.00001	112.54863	12.96907	-17.14453	-0.14856	-0.05176	0.05861	-0.20722	-0.01151	-0.01054	14.48251	-7.88152	3.63132	0.28862	0.15936	0.02318	-0.24680	0.10592	0.02297	8.19045	-11.16196	8.26525	1.35501	0.07227	0.25809	3.76340	-0.03496	0.05312	27.74442	-3.62680	-13.79997	0.86585	0.32778	-0.01972	3.12032	0.02288	-0.02217	0.02138
47			0.46000	10.39831	0.87161	4.07932	0.00991	0.00297	0.00977	-0.00007	-0.00157	-0.00129	111.76862	13.13255	-17.24921	-0.15529	-0.05423	0.06963	-0.19735	-0.01726	-0.01639	14.94984	-8.40055	3.18835	0.32810	0.11461	0.00672	-0.29633	0.07573	0.00606	6.50168	-10.82685	8.17144	1.21436	0.06772	0.22886	3.67347	-0.04841	-0.01852	25.70700	-3.41959	-14.33766	0.62453	0.28444	0.01993	2.22584	0.03741	0.01617	0.01182
48			0.47000	10.44345	1.17722	4.11171	0.01030	0.00376	0.01191	-0.00172	-0.00170	-0.00147	111.03664	13.35519	-17.39014	-0.15879	-0.05566	0.07790	-0.19021	-0.02255	-0.02410	15.39895	-8.87956	2.81909	0.36021	0.07523	-0.00525	-0.28183	0.04456	-0.00400	4.72341	-10.34096	8.26599	1.07776	0.07501	0.20976	3.46865	-0.06989	-0.07984	23.71501	-3.34925	-14.70104	0.45762	0.28374	0.03228	1.57055	0.04760	0.01192	0.01481
49			0.48000	10.58915	1.40657	4.12472	0.01067	0.00422	0.01309	-0.00366	-0.00127	-0.00090	110.32330	13.63038	-17.56430	-0.15925	-0.05639	0.08398	-0.18575	-0.02722	-0.02938	15.74311	-9.28650	2.51771	0.37990	0.04549	-0.01341	-0.20459	0.02195	-0.00872	2.87615	-9.72972	8.52553	0.95030	0.09092	0.19731	3.19724	-0.10145	-0.11384	21.80131	-3.41334	-14.79955	0.35461	0.31870	0.02582	1.15432	0.05178	-0.00475	0.02760
50			0.49000	10.83625	1.53154	4.12558	0.01102	0.00436	0.01342	-0.00551	-0.00056	-0.00069	109.60803	13.92348	-17.78070	-0.15717	-0.05672	0.08862	-0.18184	-0.03117	-0.02774	15.92331	-9.61353	2.24342	0.38483	0.02722	-0.01886	-0.08961	0.00962	-0.01163	0.97012	-9.03142	8.87259	0.84080	0.10946	0.18809	2.90910	-0.13615	-0.11604	19.97639	-3.58957	-14.57107	0.27802	0.36625	0.01522	0.85247	0.04526	-0.01166	0.04430
51			0.50000	11.16136	1.56191	4.15438	0.01130	0.00425	0.01314	-0.00674	0.00007	-0.00145	108.88044	14.17978	-18.05100	-0.15299	-0.05661	0.09206	-0.17650	-0.03364	-0.01732	15.91363	-9.86906	1.94076	0.37597	0.02481	-0.02143	0.02780	0.00558	-0.01420	-0.97907	-8.29055	9.21865	0.74839	0.12661	0.17822	2.61448	-0.16392	-0.09257	18.23788	-3.83887	-14.01949	0.22712	0.40754	0.00607	0.65582	0.02859	-0.00759	0.05952
52			0.51000	11.51661	1.53854	4.25294	0.01145	0.00397	0.01249	-0.00684	0.00035	-0.00297	108.14127	14.34808	-18.37237	-0.14732	-0.05585	0.09410	-0.16861	-0.03330	-0.00119	15.72381	-10.06867	1.57349	0.35661	0.04202	-0.02047	0.11845	0.00505	-0.01504	-2.94086	-7.55426	9.50113	0.66612	0.13690	0.16532	2.29959	-0.17202	-0.05818	16.57734	-4.11187	-13.23073	0.19695	0.42494	0.00224	0.53877	0.00902	-0.00340	0.06913
53			0.52000	11.83906	1.51709	4.44115	0.01132	0.00365	0.01171	-0.00556	0.00026	-0.00459	107.40456	14.40660	-18.71585	-0.14094	-0.05417	0.09412	-0.15786	-0.02918	0.01412	15.39583	-10.22912	1.15552	0.33035	0.07385	-0.01658	0.16953	0.00455	-0.01244	-4.86996	-6.86903	9.70026	0.59983	0.14332	0.15179	1.99657	-0.16257	-0.02900	14.98426	-4.35997	-12.35682	0.15137	0.41899	0.00718	0.39702	-0.00481	-0.01075	0.07164
54			0.53000	12.06795	1.54859	4.70913	0.01078	0.00337	0.01098	-0.00321	-0.00006	-0.00574	106.69387	14.36901	-19.03347	-0.13472	-0.05143	0.09126	-0.14465	-0.02164	0.02336	14.98969	-10.36474	0.75010	0.29922	0.10525	-0.01186	0.18313	0.00581	-0.00779	-6.71429	-6.27454	9.83196	0.54873	0.14282	0.13708	1.71439	-0.13604	-0.01183	13.44632	-4.54814	-11.56703	0.09011	0.39191	0.01760	0.23010	-0.01085	-0.02143	0.06781
55			0.54000	12.16466	1.66174	5.02271	0.00981	0.00315	0.01033	-0.00065	-0.00045	-0.00611	106.03473	14.26462	-19.28013	-0.12945	-0.04767	0.08483	-0.12949	-0.01251	0.02594	14.56479	-10.48494	0.43338	0.26514	0.12183	-0.00773	0.16953	0.01054	-0.00357	-8.42475	-5.79491	9.92682	0.51157	0.13652	0.12165	1.45788	-0.10227	-0.00545	11.95072	-4.66109	-10.98942	0.02937	0.35009	0.02902	0.07385	-0.01329	-0.02270	0.05926
56			0.55000	12.12590	1.85040	5.33731	0.00857	0.00298	0.00974	0.00123	-0.00073	-0.00564	105.44960	14.11556	-19.43232	-0.12552	-0.04321	0.07503	-0.11276	-0.00412	0.02477	14.16701	-10.59431	0.25449	0.23180	0.11927	-0.00385	0.14268	0.01569	-0.00086	-9.96180	-5.43222	10.00854	0.48849	0.12884	0.10702	1.23144	-0.07245	-0.00412	10.49345	-4.69883	-10.67972	-0.01359	0.30470	0.03760	-0.03359	-0.01731	-0.01172	0.04885
57			0.56000	11.98184	2.07560	5.61264	0.00726	0.00283	0.00912	0.00208	-0.00080	-0.00452	104.95338	13.92923	-19.49339	-0.12250	-0.03835	0.06284	-0.09507	0.00162	0.02296	13.82023	-10.69427	0.21906	0.20325	0.09970	0.00046	0.11583	0.01669	0.00000	-11.29864	-5.16748	10.08182	0.47895	0.12191	0.09495	1.03279	-0.05091	-0.00235	9.08872	-4.66881	-10.62653	-0.04426	0.26735	0.04292	-0.10567	-0.02459	0.00390	0.03974
58			0.57000	11.78010	2.28361	5.82670	0.00608	0.00266	0.00843	0.00213	-0.00062	-0.00314	104.54507	13.69850	-19.49566	-0.11989	-0.03355	0.05003	-0.07881	0.00385	0.02239	13.52071	-10.78385	0.28997	0.18114	0.06727	0.00458	0.09745	0.01172	-0.00051	-12.42162	-4.96774	10.13029	0.48353	0.12019	0.08673	0.85808	-0.03879	0.00272	7.76443	-4.58339	-10.76737	-0.08204	0.24779	0.04708	-0.18409	-0.03438	0.01666	0.03370
59			0.58000	11.56572	2.42585	5.97689	0.00518	0.00243	0.00765	0.00182	-0.00029	-0.00185	104.19981	13.39973	-19.49504	-0.11743	-0.02936	0.03872	-0.06734	0.00301	0.02327	13.23627	-10.85904	0.39229	0.16448	0.03218	0.00765	0.09034	0.00449	-0.00073	-13.32814	-4.79749	10.12645	0.50314	0.12447	0.08144	0.70037	-0.03368	0.01118	6.54745	-4.45967	-11.00869	-0.12475	0.24641	0.05027	-0.25579	-0.04572	0.02255	0.03105
60			0.59000	11.36747	2.47322	6.07174	0.00459	0.00215	0.00678	0.00146	0.00006	-0.00086	103.87511	13.00191	-19.55190	-0.11489	-0.02603	0.03017	-0.06169	0.00040	0.02433	12.91871	-10.91487	0.43512	0.15219	0.01248	0.01066	0.09294	0.00092	0.00048	-14.02334	-4.62872	10.04836	0.53735	0.13379	0.07861	0.54886	-0.03324	0.02120	5.45258	-4.31499	-11.25552	-0.15921	0.26283	0.05219	-0.29140	-0.05845	0.02094	0.03206
61			0.60000	11.19439	2.42410	6.12595	0.00427	0.00183	0.00580	0.00121	0.00030	-0.00028	103.53763	12.49836	-19.70456	-0.11202	-0.02344	0.02420	-0.05899	-0.00272	0.02396	12.53050	-10.95275	0.36040	0.14405	0.01891	0.01493	0.10114	0.00024	0.00342	-14.51703	-4.44574	9.89478	0.57910	0.14522	0.07705	0.38947	-0.03585	0.02960	4.48267	-4.16250	-11.44335	-0.17247	0.28935	0.05267	-0.27697	-0.07083	0.01476	0.03524
62			0.61000	11.04052	2.30068	6.16218	0.00414	0.00149	0.00476	0.00108	0.00039	-0.00011	103.18429	11.92984	-19.95606	-0.10875	-0.02151	0.02029	-0.05540	-0.00550	0.02182	12.06517	-10.98580	0.17749	0.13956	0.04282	0.01953	0.11074	-0.00025	0.00712	-14.82145	-4.24448	9.69165	0.62571	0.15434	0.07547	0.22020	-0.04054	0.03287	3.63416	-4.00979	-11.55426	-0.17989	0.31181	0.05345	-0.25024	-0.07876	0.00874	0.03750
63			0.62000	10.89183	2.13686	6.20833	0.00409	0.00119	0.00377	0.00109	0.00036	-0.00021	102.83393	11.36541	-20.28350	-0.10510	-0.02018	0.01810	-0.04983	-0.00762	0.01886	11.54148	-11.03330	-0.05749	0.13758	0.06674	0.02273	0.11912	0.00174	0.00942	-14.95033	-4.02742	9.48769	0.67868	0.16257	0.07386	0.04344	-0.04868	0.02926	2.90050	-3.86105	-11.61201	-0.19966	0.32546	0.05583	-0.23848	-0.08090	0.00601	0.03713
64			0.63000	10.73107	1.96637	6.29102	0.00402	0.00094	0.00296	0.00120	0.00029	-0.00040	102.50230	10.86150	-20.65723	-0.10122	-0.01937	0.01726	-0.04397	-0.00901	0.01606	10.98332	-11.10993	-0.29066	0.13682	0.08141	0.02427	0.12512	0.00726	0.00973	-14.91953	-3.79622	9.34034	0.73294	0.16892	0.07193	-0.13821	-0.06149	0.01928	2.27291	-3.71833	-11.66294	-0.21780	0.32822	0.05800	-0.22199	-0.07810	0.00763	0.03389
65			0.64000	10.54293	1.81505	6.42650	0.00389	0.00078	0.00240	0.00136	0.00022	-0.00056	102.19131	10.43999	-21.04917	-0.09755	-0.01897	0.01747	-0.03977	-0.00959	0.01392	10.40868	-11.22081	-0.49718	0.13557	0.08738	0.02472	0.12722	0.01384	0.00910	-14.74715	-3.54526	9.29747	0.78778	0.17461	0.06945	-0.31958	-0.08048	0.00595	1.74174	-3.58195	-11.75191	-0.23941	0.31970	0.05957	-0.20679	-0.07278	0.01269	0.02776
66			0.65000	10.31908	1.69477	6.61241	0.00366	0.00072	0.00215	0.00151	0.00018	-0.00066	101.89474	10.09119	-21.42945	-0.09465	-0.01886	0.01855	-0.03790	-0.00913	0.01271	9.83203	-11.36443	-0.68014	0.13258	0.08804	0.02424	0.12352	0.01922	0.00855	-14.45275	-3.25999	9.37972	0.84283	0.17777	0.06669	-0.49648	-0.10425	-0.00622	1.29801	-3.44960	-11.89936	-0.27543	0.30221	0.06090	-0.19968	-0.06765	0.01816	0.02061
67			0.66000	10.06013	1.60126	6.82501	0.00337	0.00076	0.00221	0.00157	0.00016	-0.00073	101.60677	9.78583	-21.76489	-0.09251	-0.01880	0.02054	-0.03783	-0.00746	0.01270	9.26949	-11.53627	-0.85996	0.12867	0.08674	0.02276	0.11404	0.02277	0.00849	-14.05732	-2.92058	9.56886	0.89219	0.17995	0.06263	-0.66060	-0.13037	-0.01294	0.93132	-3.31730	-12.08816	-0.31904	0.28125	0.06031	-0.19207	-0.06422	0.01981	0.01386
68			0.67000	9.77237	1.51794	7.02730	0.00305	0.00087	0.00254	0.00157	0.00018	-0.00072	101.32458	9.48865	-22.02590	-0.09085	-0.01857	0.02352	-0.03878	-0.00481	0.01407	8.74009	-11.73027	-1.06133	0.12607	0.08661	0.02029	0.10093	0.02514	0.00862	-13.58272	-2.51181	9.81128	0.94100	0.18495	0.05852	-0.81065	-0.15681	-0.01267	0.62983	-3.18149	-12.27203	-0.37441	0.26426	0.05928	-0.18466	-0.06272	0.01637	0.00901
69			0.68000	9.46105	1.42488	7.18397	0.00276	0.00102	0.00301	0.00154	0.00022	-0.00055	101.04638	9.17199	-22.19602	-0.08964	-0.01805	0.02707	-0.04028	-0.00183	0.01649	8.26262	-11.93924	-1.29980	0.12619	0.08844	0.01713	0.08620	0.02685	0.00834	-13.04945	-2.03466	10.03827	0.99231	0.19406	0.05577	-0.94867	-0.17960	-0.00690	0.38364	-3.04167	-12.40206	-0.42049	0.26227	0.05782	-0.16619	-0.06360	0.00894	0.00844
70			0.69000	9.12705	1.30722	7.27387	0.00254	0.00117	0.00350	0.00153	0.00028	-0.00021	100.76965	8.82560	-22.27627	-0.08918	-0.01721	0.03031	-0.04204	0.00071	0.01896	7.85124	-12.15500	-1.57411	0.12883	0.09058	0.01380	0.07092	0.02761	0.00732	-12.47307	-1.51144	10.18870	1.04655	0.20877	0.05768	-1.07837	-0.19461	0.00226	0.18625	-2.90236	-12.44747	-0.45373	0.29632	0.05866	-0.13927	-0.06974	0.00013	0.01632
71			0.70000	8.77031	1.16237	7.29465	0.00242	0.00126	0.00388	0.00155	0.00033	0.00019	100.49272	8.45873	-22.28400	-0.08942	-0.01612	0.03259	-0.04357	0.00223	0.02029	7.51244	-12.36866	-1.86659	0.13347	0.09142	0.01091	0.05633	0.02705	0.00582	-11.86274	-0.98311	10.22484	1.09952	0.23280	0.06386	-1.19970	-0.19925	0.01404	0.03195	-2.77201	-12.40375	-0.46790	0.37072	0.06178	-0.10771	-0.07866	-0.00807	0.03191
72			0.71000	8.39372	1.00500	7.26233	0.00233	0.00128	0.00414	0.00156	0.00031	0.00046	100.21519	8.09519	-22.24972	-0.08986	-0.01486	0.03408	-0.04429	0.00250	0.01995	7.24457	-12.57135	-2.14867	0.13937	0.09086	0.00870	0.04364	0.02531	0.00422	-11.22278	-0.50081	10.14351	1.14498	0.25364	0.06921	-1.30677	-0.17851	0.02471	-0.08485	-2.65937	-12.29745	-0.46870	0.44334	0.06426	-0.07771	-0.07834	-0.01230	0.04694
73			0.72000	8.00419	0.86903	7.20803	0.00223	0.00126	0.00430	0.00153	0.00021	0.00045	99.93809	7.76442	-22.21210	-0.09002	-0.01366	0.03527	-0.04391	0.00172	0.01806	7.03976	-12.75571	-2.38958	0.14595	0.09016	0.00729	0.03386	0.02314	0.00285	-10.55701	-0.11278	9.98036	1.18180	0.26273	0.07077	-1.39378	-0.13246	0.02827	-0.16822	-2.56926	-12.18446	-0.47109	0.48451	0.06464	-0.05215	-0.06667	-0.00925	0.05543
74			0.73000	7.60988	0.79746	7.17083	0.00221	0.00126	0.00437	0.00152	0.00005	0.00011	99.66170	7.49257	-22.20882	-0.08976	-0.01278	0.03664	-0.04294	0.00031	0.01509	6.88648	-12.91819	-2.56633	0.15329	0.09105	0.00695	0.02740	0.02144	0.00188	-9.87258	0.15158	9.79964	1.20485	0.26062	0.06744	-1.44620	-0.07852	0.02202	-0.21903	-2.50122	-12.13369	-0.47114	0.48672	0.06143	-0.02777	-0.05072	0.00084	0.05491
75			0.74000	7.21552	0.81577	7.18597	0.00239	0.00134	0.00434	0.00164	-0.00012	-0.00044	99.38298	7.29458	-22.26428	-0.08913	-0.01242	0.03850	-0.04245	-0.00128	0.01168	6.77186	-13.06079	-2.67161	0.16130	0.09483	0.00776	0.02378	0.02096	0.00121	-9.18140	0.29298	9.67147	1.21444	0.24877	0.06034	-1.45417	-0.03568	0.00939	-0.23505	-2.44991	-12.20057	-0.47804	0.44769	0.05586	-0.00248	-0.03757	0.01327	0.04470
76			0.75000	6.82019	0.91372	7.27312	0.00266	0.00148	0.00432	0.00184	-0.00027	-0.00103	99.09376	7.16886	-22.38319	-0.08817	-0.01250	0.04113	-0.04335	-0.00275	0.00859	6.68338	-13.19072	-2.71723	0.16841	0.10230	0.00913	0.02178	0.02228	0.00070	-8.50003	0.34421	9.65035	1.22009	0.23086	0.05089	-1.41994	-0.01609	-0.00350	-0.21334	-2.40616	-12.40649	-0.49422	0.37772	0.04869	0.02570	-0.03056	0.02251	0.02728
77			0.76000	6.42063	1.05704	7.43094	0.00284	0.00168	0.00444	0.00198	-0.00037	-0.00154	98.78350	7.09808	-22.55330	-0.08718	-0.01285	0.04482	-0.04598	-0.00385	0.00655	6.60988	-13.31895	-2.73176	0.17353	0.11417	0.01026	0.02012	0.02609	0.00058	-7.84841	0.36208	9.76148	1.22578	0.21647	0.04147	-1.34228	-0.02172	-0.01203	-0.15317	-2.35919	-12.73121	-0.51084	0.30496	0.04100	0.05653	-0.02878	0.02540	0.00823
78			0.77000	6.01519	1.20794	7.63881	0.00284	0.00191	0.00474	0.00200	-0.00038	-0.00190	98.44396	7.05572	-22.75107	-0.08656	-0.01331	0.04952	-0.05009	-0.00435	0.00609	6.54236	-13.45826	-2.75226	0.17644	0.12984	0.01058	0.01782	0.03299	0.00105	-7.24756	0.41371	9.99530	1.22776	0.20572	0.03237	-1.21749	-0.04759	-0.01470	-0.05718	-2.29995	-13.11729	-0.51156	0.24236	0.03188	0.08524	-0.02867	0.02096	-0.00820
79			0.78000	5.60519	1.33465	7.86363	0.00271	0.00213	0.00517	0.00191	-0.00031	-0.00203	98.07195	7.01342	-22.94719	-0.08687	-0.01372	0.05481	-0.05526	-0.00409	0.00757	6.47492	-13.62113	-2.81399	0.17809	0.14734	0.01006	0.01419	0.04319	0.00196	-6.71644	0.55931	10.31101	1.22114	0.19784	0.02453	-1.05183	-0.08575	-0.01277	0.06819	-2.22445	-13.48511	-0.49905	0.20716	0.02200	0.10718	-0.02966	0.01220	-0.01653
80			0.79000	5.19588	1.41726	8.06943	0.00252	0.00234	0.00562	0.00176	-0.00017	-0.00184	97.67063	6.94680	-23.11363	-0.08837	-0.01396	0.05997	-0.06088	-0.00312	0.01096	6.40627	-13.81724	-2.94181	0.17931	0.16385	0.00891	0.00862	0.05603	0.00285	-6.26717	0.83622	10.64593	1.20496	0.19689	0.01910	-0.86756	-0.12976	-0.00903	0.21378	-2.13520	-13.75300	-0.48575	0.21185	0.01300	0.12153	-0.03371	0.00427	-0.01405
81			0.80000	4.79597	1.45090	8.22852	0.00241	0.00251	0.00602	0.00163	-0.00001	-0.00137	97.24824	6.83998	-23.23044	-0.09117	-0.01397	0.06444	-0.06636	-0.00172	0.01571	6.34079	-14.05151	-3.14448	0.18113	0.17704	0.00751	0.00070	0.06981	0.00334	-5.90010	1.24949	10.93234	1.18250	0.20200	0.01625	-0.69527	-0.17273	-0.00533	0.36902	-2.04075	-13.86109	-0.47830	0.24687	0.00598	0.12822	-0.03921	0.00022	-0.00287
82			0.81000	4.41369	1.44487	8.32969	0.00244	0.00264	0.00628	0.00158	0.00011	-0.00082	96.81566	6.68744	-23.28930	-0.09492	-0.01374	0.06775	-0.07112	-0.00026	0.02079	6.28744	-14.32274	-3.41262	0.18405	0.18467	0.00621	-0.00943	0.08167	0.00335	-5.60258	1.77102	11.12075	1.15034	0.21123	0.01743	-0.55654	-0.20627	-0.00237	0.52244	-1.95292	-13.79440	-0.46149	0.31084	0.00188	0.12194	-0.04343	-0.00044	0.01637
83			0.82000	4.04972	1.41635	8.38086	0.00266	0.00274	0.00642	0.00167	0.00016	-0.00039	96.38222	6.49349	-23.29339	-0.09917	-0.01328	0.06958	-0.07499	0.00095	0.02494	6.25670	-14.62318	-3.72161	0.18771	0.18505	0.00523	-0.02083	0.08815	0.00305	-5.35241	2.34711	11.19695	1.10707	0.21902	0.01912	-0.46364	-0.21828	0.00075	0.66260	-1.88298	-13.59327	-0.43254	0.37642	-0.00159	0.10283	-0.03963	0.00062	0.03713
84			0.83000	3.69273	1.38399	8.40363	0.00304	0.00284	0.00645	0.00193	0.00014	-0.00021	95.95322	6.27035	-23.25309	-0.10373	-0.01265	0.06958	-0.07828	0.00175	0.02695	6.25675	-14.93846	-4.03785	0.19167	0.17719	0.00495	-0.03183	0.08630	0.00281	-5.12431	2.91186	11.18275	1.06895	0.22757	0.02183	-0.42187	-0.20758	0.00315	0.77996	-1.83734	-13.34249	-0.40155	0.43564	-0.00329	0.07736	-0.02799	0.00128	0.05547
85			0.84000	3.32312	1.36400	8.42191	0.00355	0.00292	0.00640	0.00238	0.00005	-0.00026	95.52969	6.03565	-23.18076	-0.10855	-0.01193	0.06749	-0.08158	0.00217	0.02612	6.29108	-15.24898	-4.32670	0.19576	0.16130	0.00587	-0.04056	0.07532	0.00290	-4.89664	3.40295	11.12556	1.04657	0.23638	0.02494	-0.42449	-0.17560	0.00367	0.86901	-1.81527	-13.14613	-0.37631	0.48277	-0.00354	0.05178	-0.01337	0.00074	0.06913
86			0.85000	2.92468	1.36836	8.45062	0.00407	0.00300	0.00632	0.00294	-0.00009	-0.00040	95.10933	5.80901	-23.08755	-0.11339	-0.01114	0.06362	-0.08529	0.00227	0.02267	6.35671	-15.53256	-4.56093	0.20020	0.13952	0.00821	-0.04543	0.05770	0.00316	-4.65474	3.77483	11.08721	1.04703	0.24202	0.02593	-0.46391	-0.12745	0.00100	0.93002	-1.80916	-13.10111	-0.37293	0.50209	-0.00373	0.03129	-0.00231	-0.00041	0.07484
87			0.86000	2.49310	1.40261	8.49352	0.00449	0.00309	0.00624	0.00348	-0.00025	-0.00055	94.68766	5.60827	-22.98422	-0.11771	-0.01032	0.05894	-0.08929	0.00210	0.01780	6.44382	-15.76894	-4.72779	0.20501	0.11578	0.01162	-0.04564	0.03837	0.00310	-4.39025	4.00884	11.13068	1.05857	0.24043	0.02429	-0.52797	-0.07485	-0.00402	0.96911	-1.80794	-13.27247	-0.37346	0.47980	-0.00448	0.01580	0.00075	-0.00224	0.06999
88			0.87000	2.03618	1.46557	8.54853	0.00477	0.00318	0.00619	0.00384	-0.00041	-0.00067	94.26018	5.44506	-22.88269	-0.12110	-0.00953	0.05461	-0.09305	0.00174	0.01296	6.53816	-15.94426	-4.83219	0.20982	0.09495	0.01544	-0.04143	0.02199	0.00259	-4.09892	4.11728	11.30408	1.06549	0.23042	0.01919	-0.60138	-0.03298	-0.00812	0.99644	-1.80130	-13.67388	-0.37071	0.41213	-0.00662	0.00719	-0.00299	-0.00573	0.05429
89			0.88000	1.56827	1.55305	8.61306	0.00496	0.00327	0.00615	0.00402	-0.00055	-0.00076	93.82519	5.32139	-22.79488	-0.12349	-0.00885	0.05152	-0.09581	0.00129	0.00920	6.62416	-16.05449	-4.89497	0.21398	0.08118	0.01902	-0.03390	0.01047	0.00213	-3.77922	4.13918	11.62785	1.06219	0.21598	0.01079	-0.66969	-0.01147	-0.00736	1.02235	-1.78240	-14.26418	-0.37082	0.31992	-0.01079	0.00568	-0.00857	-0.01212	0.03297
90			0.89000	1.10436	1.66242	8.68519	0.00513	0.00333	0.00608	0.00408	-0.00069	-0.00084	93.38540	5.22952	-22.72922	-0.12455	-0.00827	0.05002	-0.09652	0.00082	0.00692	6.68800	-16.10582	-4.94686	0.21686	0.07716	0.02189	-0.02467	0.00299	0.00239	-3.43313	4.12777	12.09077	1.05026	0.19940	-0.00068	-0.72112	-0.00981	0.00060	1.05397	-1.74761	-14.96132	-0.37362	0.22483	-0.01806	0.00941	-0.01204	-0.02208	0.01176
91			0.90000	0.65268	1.79381	8.76642	0.00528	0.00338	0.00599	0.00411	-0.00084	-0.00096	92.94678	5.15628	-22.69028	-0.12387	-0.00770	0.05035	-0.09437	0.00038	0.00600	6.72019	-16.11310	-5.01871	0.21794	0.08412	0.02353	-0.01538	-0.00213	0.00358	-3.06631	4.13525	12.65200	1.03412	0.18522	-0.00998	-0.74950	-0.02185	0.01001	1.09397	-1.69525	-15.66391	-0.38100	0.15407	-0.02463	0.01611	-0.01297	-0.02822	-0.00288
92			0.91000	0.20835	1.94903	8.86514	0.00537	0.00341	0.00587	0.00418	-0.00100	-0.00118	92.51685	5.09004	-22.67942	-0.12161	-0.00710	0.05238	-0.08941	0.00002	0.00595	6.71789	-16.09747	-5.13073	0.21703	0.10090	0.02370	-0.00752	-0.00523	0.00522	-2.68660	4.20146	13.24883	1.01504	0.18334	-0.00874	-0.75280	-0.04283	0.00876	1.14141	-1.62604	-16.27308	-0.38523	0.14464	-0.02424	0.02335	-0.01644	-0.02234	-0.00405
93			0.92000	-0.24611	2.12882	8.99520	0.00534	0.00345	0.00578	0.00434	-0.00115	-0.00153	92.10406	5.02600	-22.69328	-0.11865	-0.00649	0.05575	-0.08240	-0.00022	0.00615	6.68558	-16.08366	-5.28681	0.21407	0.12336	0.02245	-0.00225	-0.00444	0.00648	-2.30220	4.34832	13.81550	0.98597	0.18501	-0.00155	-0.72752	-0.06810	0.00141	1.19356	-1.54399	-16.71780	-0.36976	0.17222	-0.02054	0.02847	-0.02342	-0.01268	0.00379
94			0.93000	-0.73471	2.33123	9.17093	0.00513	0.00350	0.00575	0.00457	-0.00131	-0.00203	91.71718	4.96518	-22.72317	-0.11543	-0.00586	0.05979	-0.07414	-0.00032	0.00625	6.63386	-16.09501	-5.47746	0.20877	0.14569	0.01993	-0.00051	0.00238	0.00680	-1.92150	4.58032	14.30671	0.95239	0.18804	0.00557	-0.68119	-0.09364	-0.00424	1.24881	-1.45555	-16.97721	-0.35697	0.20430	-0.01641	0.03273	-0.03001	-0.00529	0.01310
95			0.94000	-1.28325	2.55064	9.40657	0.00473	0.00357	0.00576	0.00477	-0.00143	-0.00269	91.36230	4.90827	-22.75998	-0.11238	-0.00521	0.06374	-0.06554	-0.00033	0.00637	6.57688	-16.14743	-5.68882	0.20191	0.16353	0.01678	-0.00289	0.01466	0.00627	-1.55386	4.88848	14.70929	0.93291	0.19262	0.01086	-0.63050	-0.11687	-0.00671	1.30801	-1.36768	-17.08368	-0.35405	0.23055	-0.01320	0.03753	-0.03370	-0.00149	0.02103
96			0.95000	-1.91344	2.77946	9.71667	0.00421	0.00364	0.00579	0.00483	-0.00153	-0.00348	91.04231	4.85259	-22.79922	-0.11048	-0.00465	0.06660	-0.05757	-0.00032	0.00674	6.53033	-16.24623	-5.90831	0.19545	0.17462	0.01417	-0.00950	0.02896	0.00549	-1.20899	5.25542	15.03656	0.93707	0.20169	0.01484	-0.58432	-0.13786	-0.00760	1.37328	-1.28514	-17.10245	-0.33534	0.25218	-0.01199	0.04026	-0.03470	-0.00025	0.02644
97			0.96000	-2.63184	3.00917	10.11127	0.00369	0.00370	0.00576	0.00470	-0.00158	-0.00426	90.75833	4.79389	-22.84129	-0.11090	-0.00435	0.06746	-0.05057	-0.00033	0.00734	6.51028	-16.38684	-6.12550	0.19128	0.17804	0.01328	-0.02012	0.04091	0.00508	-0.89461	5.65873	15.31503	0.95661	0.21381	0.01844	-0.54043	-0.15431	-0.00836	1.44602	-1.20944	-17.10419	-0.30382	0.26890	-0.01169	0.03998	-0.03385	-0.00045	0.02971
98			0.97000	-3.41895	3.23040	10.58618	0.00328	0.00373	0.00563	0.00440	-0.00157	-0.00479	90.51237	4.72909	-22.88752	-0.11433	-0.00447	0.06594	-0.04414	-0.00036	0.00786	6.53161	-16.55772	-6.33079	0.19048	0.17363	0.01463	-0.03447	0.04721	0.00525	-0.61434	6.07405	15.57156	0.98298	0.22431	0.02287	-0.49913	-0.16141	-0.00994	1.52488	-1.13978	-17.14247	-0.26869	0.27827	-0.01056	0.03663	-0.03149	-0.00131	0.03160
99			0.98000	-4.22677	3.43270	11.11605	0.00307	0.00378	0.00544	0.00404	-0.00150	-0.00492	90.30812	4.65810	-22.93586	-0.12027	-0.00499	0.06285	-0.03724	-0.00038	0.00794	6.60677	-16.74338	-6.51467	0.19330	0.16313	0.01764	-0.05220	0.04697	0.00560	-0.36679	6.47795	15.82505	1.00420	0.23031	0.02775	-0.46159	-0.15633	-0.01217	1.60493	-1.07598	-17.24267	-0.22591	0.28004	-0.00883	0.02932	-0.02764	-0.00203	0.03238
100			0.99000	-4.99112	3.60658	11.65636	0.00306	0.00389	0.00531	0.00365	-0.00136	-0.00466	90.15037	4.58480	-22.97610	-0.12710	-0.00569	0.05991	-0.02903	-0.00025	0.00732	6.74397	-16.92746	-6.66802	0.19901	0.15007	0.02083	-0.07249	0.04183	0.00538	-0.14533	6.84871	16.08257	1.01305	0.23405	0.03156	-0.43268	-0.14064	-0.01405	1.67846	-1.01933	-17.40248	-0.19285	0.27733	-0.00712	0.02120	-0.02273	-0.00225	0.03228
101			1.00000	-5.65745	3.74746	12.15469	0.00327	0.00406	0.00533	0.00329	-0.00121	-0.00407	90.04233	4.51828	-22.98694	-0.13319	-0.00634	0.05827	-0.01977	0.00021	0.00566	6.94628	-17.09542	-6.78241	0.20658	0.13771	0.02320	-0.09375	0.03440	0.00425	0.06121	7.16532	16.34056	1.01296	0.23737	0.03704	-0.41904	-0.11581	-0.01632	1.73726	-0.97153	-17.60194	-0.17830	0.27978	-0.00301	0.01404	-0.01788	-0.00109	0.03348
102			1.01000	-6.20344	3.86265	12.56388	0.00374	0.00427	0.00545	0.00307	-0.00112	-0.00317	89.98326	4.47335	-22.93888	-0.13772	-0.00682	0.05790	-0.01077	0.00109	0.00249	7.21063	-17.23706	-6.84957	0.21528	0.12763	0.02480	-0.11367	0.02684	0.00231	0.26552	7.40843	16.59065	1.00256	0.23754	0.04361	-0.41905	-0.08223	-0.01841	1.77568	-0.93356	-17.81654	-0.18024	0.28186	0.00330	0.00769	-0.01307	0.00123	0.03500
103			1.02000	-6.64491	3.97642	12.85153	0.00446	0.00449	0.00558	0.00308	-0.00121	-0.00200	89.96708	4.46895	-22.80294	-0.14053	-0.00707	0.05834	-0.00359	0.00231	-0.00258	7.52784	-17.34798	-6.86172	0.22482	0.12017	0.02625	-0.12962	0.02039	-0.00021	0.47780	7.56436	16.82652	0.98464	0.23236	0.04731	-0.42766	-0.04380	-0.01880	1.79304	-0.90521	-18.02847	-0.19796	0.26871	0.00883	0.00212	-0.00848	0.00321	0.03349
104			1.03000	-7.02498	4.12361	13.00917	0.00535	0.00469	0.00562	0.00343	-0.00155	-0.00079	89.98322	4.52423	-22.56317	-0.14184	-0.00713	0.05898	0.00075	0.00357	-0.00936	7.88209	-17.42872	-6.81329	0.23453	0.11382	0.02804	-0.13840	0.01528	-0.00316	0.70331	7.62833	17.04804	0.96336	0.22447	0.04648	-0.43810	-0.00702	-0.01748	1.79446	-0.88438	-18.23216	-0.22129	0.24184	0.01135	-0.00202	-0.00523	0.00402	0.02861
105			1.04000	-7.39405	4.33334	13.05870	0.00627	0.00487	0.00555	0.00419	-0.00210	0.00011	90.01843	4.65100	-22.22778	-0.14200	-0.00704	0.05951	0.00195	0.00446	-0.01676	8.25071	-17.48287	-6.70578	0.24366	0.10694	0.03022	-0.13718	0.01126	-0.00619	0.94155	7.60562	17.26084	0.94138	0.21517	0.04322	-0.44397	0.02362	-0.01575	1.78880	-0.86773	-18.43351	-0.24585	0.20727	0.01214	-0.00335	-0.00351	0.00435	0.02162
106			1.05000	-7.79311	4.61796	13.05103	0.00698	0.00505	0.00544	0.00520	-0.00278	0.00042	90.05791	4.84672	-21.83381	-0.14113	-0.00683	0.06027	0.00021	0.00467	-0.02324	8.60579	-17.51467	-6.55155	0.25079	0.09912	0.03195	-0.12434	0.00781	-0.00853	1.18798	7.50953	17.47137	0.92468	0.20755	0.04216	-0.44437	0.04681	-0.01513	1.78506	-0.85218	-18.64259	-0.26367	0.17758	0.01434	-0.00159	-0.00272	0.00539	0.01531
107			1.06000	-8.24803	4.97144	13.05656	0.00731	0.00526	0.00538	0.00617	-0.00348	0.00007	90.08646	5.09203	-21.44055	-0.13961	-0.00661	0.06136	-0.00358	0.00413	-0.02740	8.91844	-17.52669	-6.37464	0.25511	0.09153	0.03280	-0.10127	0.00444	-0.00935	1.43755	7.35586	17.68107	0.91729	0.20310	0.04484	-0.44299	0.06444	-0.01553	1.78827	-0.83677	-18.86328	-0.26648	0.15763	0.01866	0.00137	-0.00212	0.00720	0.01087
108			1.07000	-8.76780	5.37126	13.14611	0.00730	0.00546	0.00535	0.00675	-0.00404	-0.00084	90.09220	5.35722	-21.11316	-0.13831	-0.00658	0.06189	-0.00788	0.00307	-0.02822	9.16528	-17.51919	-6.20407	0.25666	0.08499	0.03338	-0.07241	0.00089	-0.00870	1.68918	7.15608	17.88054	0.91881	0.20133	0.05077	-0.44660	0.07964	-0.01553	1.79742	-0.82299	-19.08436	-0.26105	0.14668	0.02486	0.00278	-0.00113	0.00898	0.00861
109			1.08000	-9.33837	5.78027	13.36509	0.00702	0.00567	0.00534	0.00670	-0.00427	-0.00201	90.07108	5.61363	-20.90317	-0.13810	-0.00697	0.06121	-0.01079	0.00169	-0.02595	9.33531	-17.49123	-6.06353	0.25571	0.08013	0.03417	-0.04343	-0.00276	-0.00711	1.94894	6.91306	18.04762	0.92476	0.20111	0.06013	-0.46310	0.09557	-0.01308	1.80642	-0.81497	-19.27658	-0.24659	0.14571	0.03325	0.00111	0.00074	0.00912	0.00899
110			1.09000	-9.91955	6.15166	13.71456	0.00657	0.00586	0.00536	0.00592	-0.00401	-0.00306	90.02988	5.84261	-20.83262	-0.13898	-0.00776	0.05956	-0.01050	0.00010	-0.02203	9.43194	-17.44171	-5.96418	0.25198	0.07727	0.03480	-0.01940	-0.00638	-0.00516	2.23044	6.62011	18.15029	0.92440	0.20089	0.07209	-0.49692	0.11461	-0.00500	1.80706	-0.81891	-19.39894	-0.22469	0.15491	0.04347	-0.00306	0.00425	0.00507	0.01191
111			1.10000	-10.45350	6.43834	14.15001	0.00608	0.00602	0.00541	0.00458	-0.00318	-0.00367	89.98589	6.03749	-20.88787	-0.14054	-0.00888	0.05739	-0.00577	-0.00148	-0.01795	9.47128	-17.37012	-5.90417	0.24592	0.07629	0.03497	-0.00394	-0.00986	-0.00350	2.55232	6.26248	18.15349	0.91451	0.19541	0.08372	-0.55101	0.13513	0.01165	1.79274	-0.84216	-19.41114	-0.21069	0.16194	0.05413	-0.00803	0.00969	-0.00548	0.01526
112			1.11000	-10.88007	6.60587	14.59262	0.00567	0.00609	0.00547	0.00302	-0.00186	-0.00354	89.96254	6.20100	-21.02450	-0.14191	-0.01013	0.05503	0.00356	-0.00257	-0.01459	9.47806	-17.27684	-5.87116	0.23829	0.07677	0.03464	0.00143	-0.01302	-0.00266	2.93358	5.82061	18.02597	0.89413	0.18307	0.09430	-0.62088	0.15411	0.03751	1.76173	-0.89103	-19.28519	-0.20488	0.16687	0.06463	-0.01218	0.01658	-0.02262	0.01880
113			1.12000	-11.15467	6.64341	14.94937	0.00540	0.00605	0.00548	0.00152	-0.00035	-0.00260	89.98287	6.34117	-21.18099	-0.14205	-0.01125	0.05322	0.01616	-0.00265	-0.01232	9.48144	-17.16394	-5.84672	0.22964	0.07826	0.03342	-0.00282	-0.01573	-0.00278	3.38786	5.27460	17.74620	0.86540	0.16945	0.10509	-0.69440	0.17206	0.07206	1.71843	-0.96834	-19.01364	-0.20495	0.17839	0.07577	-0.01397	0.02497	-0.04473	0.02290
114			1.13000	-11.26559	6.56719	15.14146	0.00531	0.00587	0.00540	0.00030	0.00098	-0.00104	90.06286	6.46632	-21.29625	-0.14033	-0.01206	0.05223	0.02950	-0.00153	-0.01089	9.50942	-17.03393	-5.81252	0.22056	0.07979	0.03127	-0.01433	-0.01794	-0.00357	3.91691	4.61105	17.30815	0.83241	0.15290	0.11484	-0.75451	0.18267	0.11165	1.67234	-1.07170	-18.61371	-0.20111	0.18972	0.08633	-0.01189	0.03314	-0.06735	0.02605
115			1.14000	-11.23954	6.41396	15.13005	0.00543	0.00555	0.00511	-0.00053	0.00181	0.00064	90.20731	6.58034	-21.32680	-0.13689	-0.01256	0.05152	0.04078	0.00041	-0.00965	9.58230	-16.88812	-5.75634	0.21238	0.08002	0.02900	-0.02945	-0.01967	-0.00459	4.50597	3.83092	16.72576	0.80471	0.13263	0.11820	-0.78984	0.17932	0.14425	1.63422	-1.19465	-18.12576	-0.18871	0.18183	0.09170	-0.00657	0.03624	-0.08132	0.02387
116			1.15000	-11.13127	6.22828	14.92785	0.00576	0.00513	0.00460	-0.00089	0.00205	0.00181	90.40852	6.68096	-21.25806	-0.13248	-0.01279	0.05071	0.04811	0.00243	-0.00811	9.70828	-16.72591	-5.67473	0.20700	0.07887	0.02751	-0.04465	-0.02116	-0.00557	5.12427	2.95517	16.03342	0.79226	0.11434	0.11675	-0.79728	0.16662	0.16317	1.61159	-1.32913	-17.60428	-0.16759	0.15548	0.09304	-0.00066	0.03323	-0.08373	0.01538
117			1.16000	-11.00572	6.05082	14.59676	0.00617	0.00466	0.00395	-0.00073	0.00180	0.00213	90.64902	6.76204	-21.10618	-0.12786	-0.01280	0.04985	0.05099	0.00383	-0.00611	9.88255	-16.54590	-5.57164	0.20567	0.07730	0.02711	-0.05733	-0.02270	-0.00645	5.73191	2.02395	15.27784	0.79286	0.09850	0.11632	-0.76979	0.14656	0.17352	1.60618	-1.46854	-17.10160	-0.14617	0.11780	0.09582	0.00340	0.02599	-0.08053	0.00236
118			1.17000	-10.92178	5.91163	14.23280	0.00652	0.00425	0.00333	-0.00010	0.00126	0.00174	90.90628	6.81763	-20.91072	-0.12386	-0.01266	0.04940	0.05009	0.00421	-0.00389	10.09023	-16.34749	-5.45486	0.20909	0.07724	0.02781	-0.06593	-0.02470	-0.00727	6.29000	1.08787	14.50126	0.80845	0.08622	0.11939	-0.71112	0.12399	0.18125	1.61394	-1.60884	-16.64828	-0.13493	0.07140	0.10261	0.00525	0.01587	-0.07765	-0.01465
119			1.18000	-10.92075	5.83018	13.94005	0.00669	0.00395	0.00290	0.00083	0.00060	0.00102	91.15807	6.84638	-20.72064	-0.12087	-0.01245	0.04962	0.04662	0.00356	-0.00188	10.31152	-16.13264	-5.33109	0.21668	0.08024	0.02936	-0.06952	-0.02738	-0.00816	6.76915	0.19582	13.72782	0.83588	0.08289	0.12754	-0.62588	0.10916	0.19206	1.62675	-1.74750	-16.24161	-0.11743	0.05125	0.11225	0.00469	0.01121	-0.07857	-0.02715
120			1.19000	-11.02041	5.81653	13.80301	0.00666	0.00382	0.00274	0.00175	-0.00009	0.00019	91.38757	6.85466	-20.58015	-0.11918	-0.01226	0.05064	0.04205	0.00216	-0.00070	10.52827	-15.90585	-5.20130	0.22717	0.08722	0.03142	-0.06804	-0.03075	-0.00937	7.15371	-0.61354	12.96434	0.86354	0.08773	0.14049	-0.51853	0.10034	0.20702	1.63553	-1.88203	-15.85322	-0.08768	0.07585	0.12330	0.00252	0.01584	-0.08569	-0.02919
121			1.20000	-11.21495	5.87055	13.86533	0.00646	0.00389	0.00286	0.00240	-0.00076	-0.00070	91.58665	6.85751	-20.51662	-0.11862	-0.01216	0.05219	0.03767	0.00047	-0.00110	10.72947	-15.67310	-5.05834	0.23861	0.09808	0.03373	-0.06277	-0.03427	-0.01131	7.44198	-1.31414	12.21454	0.88465	0.09461	0.15506	-0.40325	0.08897	0.21968	1.63376	-2.00934	-15.45192	-0.06833	0.12924	0.13473	0.00079	0.02494	-0.09803	-0.02256
122			1.21000	-11.47957	5.98075	14.12209	0.00620	0.00413	0.00320	0.00267	-0.00137	-0.00166	91.75690	6.87774	-20.53486	-0.11902	-0.01219	0.05378	0.03465	-0.00110	-0.00394	10.91473	-15.44098	-4.88646	0.24956	0.11227	0.03631	-0.05641	-0.03688	-0.01463	7.64372	-1.89159	11.49304	0.89857	0.09860	0.16556	-0.29620	0.07187	0.21815	1.61974	-2.12680	-15.02553	-0.06092	0.18461	0.14257	-0.00025	0.03214	-0.10824	-0.01292
123			1.22000	-11.77763	6.12572	14.52488	0.00599	0.00449	0.00365	0.00259	-0.00183	-0.00252	91.90802	6.94455	-20.61844	-0.12006	-0.01240	0.05489	0.03372	-0.00224	-0.00986	11.09403	-15.21603	-4.66175	0.25877	0.12824	0.03918	-0.05207	-0.03679	-0.02006	7.77564	-2.34206	10.82794	0.90631	0.09887	0.16729	-0.20733	0.05234	0.19517	1.59695	-2.23325	-14.58731	-0.05925	0.21232	0.14358	-0.00068	0.03313	-0.10860	-0.00821
124			1.23000	-12.06813	6.27738	14.99585	0.00589	0.00489	0.00410	0.00223	-0.00198	-0.00299	92.05438	7.09037	-20.73610	-0.12183	-0.01291	0.05546	0.03533	-0.00274	-0.01901	11.28470	-15.00544	-4.35538	0.26537	0.14368	0.04203	-0.05222	-0.03192	-0.02794	7.85668	-2.67290	10.24920	0.91071	0.09228	0.16271	-0.14026	0.03321	0.15929	1.57291	-2.32962	-14.16350	-0.06867	0.21425	0.13992	-0.00044	0.03037	-0.09992	-0.00717
125			1.24000	-12.31223	6.40603	15.44476	0.00594	0.00527	0.00448	0.00168	-0.00171	-0.00283	92.21198	7.34562	-20.84894	-0.12438	-0.01384	0.05576	0.03951	-0.00249	-0.03074	11.50652	-14.81711	-3.93987	0.26841	0.15482	0.04409	-0.05776	-0.02105	-0.03754	7.90412	-2.90351	9.77172	0.91248	0.08460	0.15845	-0.09391	0.01986	0.12578	1.55640	-2.41805	-13.77308	-0.08211	0.22299	0.13581	0.00095	0.02941	-0.08944	-0.00327
126			1.25000	-12.48000	6.48599	15.78699	0.00613	0.00560	0.00474	0.00099	-0.00099	-0.00199	92.39519	7.72933	-20.91870	-0.12751	-0.01525	0.05617	0.04554	-0.00140	-0.04362	11.77616	-14.65772	-3.39874	0.26765	0.15754	0.04455	-0.06773	-0.00599	-0.04658	7.93151	-3.06417	9.38400	0.91306	0.08047	0.15566	-0.06466	0.01303	0.10230	1.55448	-2.50123	-13.41253	-0.08589	0.24341	0.13158	0.00331	0.03061	-0.08278	0.00336
127			1.26000	-12.55616	6.50012	15.96129	0.00642	0.00584	0.00488	0.00026	0.00005	-0.00068	92.61234	8.23899	-20.91728	-0.13072	-0.01712	0.05702	0.05160	0.00048	-0.05566	12.10135	-14.52930	-2.73659	0.26469	0.14947	0.04318	-0.07959	0.00801	-0.05225	7.94700	-3.19103	9.05034	0.91314	0.07917	0.15205	-0.04672	0.01106	0.09078	1.56925	-2.58170	-13.05565	-0.09244	0.26010	0.12683	0.00616	0.03187	-0.08237	0.00894
128			1.27000	-12.54362	6.44235	15.94182	0.00678	0.00595	0.00489	-0.00041	0.00116	0.00075	92.86002	8.84507	-20.83432	-0.13351	-0.01931	0.05844	0.05477	0.00292	-0.06442	12.47586	-14.42646	-1.98477	0.26200	0.13139	0.04032	-0.08971	0.01534	-0.05257	7.95362	-3.31731	8.72751	0.91268	0.07889	0.14823	-0.03407	0.01234	0.08975	1.59743	-2.66198	-12.67168	-0.10252	0.27243	0.12255	0.00893	0.03331	-0.08658	0.01318
129			1.28000	-12.46180	6.31965	15.74021	0.00719	0.00593	0.00477	-0.00090	0.00207	0.00193	93.11946	9.49190	-20.67863	-0.13567	-0.02164	0.06028	0.05232	0.00540	-0.06754	12.87674	-14.33678	-1.20034	0.26179	0.10929	0.03708	-0.09469	0.01474	-0.04816	7.95125	-3.46450	8.38686	0.91247	0.08101	0.14471	-0.02268	0.01562	0.09345	1.63153	-2.74435	-12.24938	-0.10208	0.28005	0.11874	0.00946	0.03501	-0.09000	0.01479
130			1.29000	-12.34087	6.15168	15.39943	0.00759	0.00580	0.00455	-0.00110	0.00255	0.00261	93.36143	10.11142	-20.47425	-0.13700	-0.02379	0.06228	0.04358	0.00729	-0.06379	13.27005	-14.24548	-0.45155	0.26413	0.09175	0.03466	-0.09237	0.00977	-0.04142	7.93938	-3.63842	8.02389	0.91571	0.08228	0.14221	-0.01095	0.01889	0.09654	1.66218	-2.82992	-11.80658	-0.09219	0.28061	0.11621	0.00738	0.03623	-0.08855	0.01378
131			1.30000	-12.21500	5.96744	14.98489	0.00795	0.00560	0.00429	-0.00096	0.00254	0.00272	93.55862	10.64317	-20.25292	-0.13738	-0.02546	0.06412	0.03036	0.00799	-0.05355	13.62284	-14.14165	0.20371	0.26762	0.08302	0.03360	-0.08248	0.00364	-0.03414	7.91810	-3.83239	7.65123	0.92043	0.08239	0.14137	0.00238	0.02083	0.09645	1.68031	-2.91755	-11.37982	-0.07343	0.28614	0.11475	0.00365	0.03747	-0.08031	0.01341
132			1.31000	-12.11635	5.79850	14.57435	0.00822	0.00538	0.00404	-0.00051	0.00209	0.00233	93.69301	11.04430	-20.04908	-0.13709	-0.02653	0.06552	0.01521	0.00716	-0.03798	13.91110	-14.02056	0.72762	0.27083	0.08103	0.03356	-0.06644	-0.00314	-0.02642	7.88717	-4.03297	7.28783	0.92906	0.08178	0.13996	0.01958	0.02092	0.09102	1.67855	-3.00342	-11.00830	-0.06517	0.29411	0.11335	0.00044	0.03702	-0.06545	0.01373
133			1.32000	-12.06835	5.67158	14.24268	0.00837	0.00520	0.00385	0.00013	0.00136	0.00159	93.75406	11.28609	-19.89520	-0.13647	-0.02699	0.06620	-0.00031	0.00488	-0.01855	14.11979	-13.88210	1.09544	0.27318	0.08278	0.03423	-0.04646	-0.01088	-0.01792	7.84483	-4.22500	6.95152	0.93902	0.08243	0.13656	0.04303	0.01961	0.08029	1.65353	-3.08112	-10.72182	-0.07541	0.29530	0.11179	-0.00295	0.03245	-0.04645	0.01233
134			1.33000	-12.08141	5.60379	14.04596	0.00839	0.00510	0.00377	0.00079	0.00052	0.00070	93.73574	11.35110	-19.81687	-0.13597	-0.02689	0.06630	-0.01558	0.00165	0.00262	14.24058	-13.72859	1.28926	0.27473	0.08758	0.03527	-0.02492	-0.01988	-0.00832	7.78831	-4.39492	6.65590	0.94787	0.08293	0.13190	0.07318	0.01677	0.06632	1.60831	-3.14304	-10.53530	-0.10094	0.29315	0.11026	-0.00765	0.02428	-0.02649	0.01070
135			1.34000	-12.15392	5.60066	14.01003	0.00830	0.00512	0.00384	0.00135	-0.00031	-0.00023	93.63634	11.23635	-19.82633	-0.13581	-0.02632	0.06589	-0.03018	-0.00173	0.02285	14.27214	-13.56365	1.29964	0.27547	0.09603	0.03648	-0.00430	-0.03048	0.00206	7.71516	-4.53265	6.41050	0.96315	0.08296	0.12764	0.10931	0.01287	0.05129	1.55180	-3.18376	-10.44884	-0.13281	0.28968	0.10948	-0.01260	0.01455	-0.00830	0.00953
136			1.35000	-12.27577	5.65636	14.12657	0.00817	0.00521	0.00398	0.00172	-0.00103	-0.00105	93.46128	10.95918	-19.91885	-0.13622	-0.02539	0.06471	-0.04312	-0.00448	0.03882	14.22176	-13.39192	1.13274	0.27548	0.10911	0.03805	0.01270	-0.04268	0.01224	7.62422	-4.63300	6.22209	0.98418	0.08297	0.12392	0.14924	0.00877	0.03616	1.49482	-3.20295	-10.44988	-0.15486	0.28815	0.10823	-0.01490	0.00604	0.00617	0.00926
137			1.36000	-12.42998	5.75642	14.35624	0.00806	0.00534	0.00412	0.00188	-0.00154	-0.00162	93.22666	10.56242	-20.07376	-0.13720	-0.02424	0.06265	-0.05251	-0.00607	0.04713	14.10810	-13.21944	0.81929	0.27517	0.12708	0.04025	0.02330	-0.05502	0.02078	7.51602	-4.69710	6.09406	1.00917	0.08286	0.12195	0.18884	0.00537	0.02231	1.44520	-3.20608	-10.51484	-0.16753	0.29837	0.10709	-0.01431	0.00085	0.01497	0.01244
138			1.37000	-12.59489	5.88256	14.63878	0.00795	0.00548	0.00427	0.00182	-0.00179	-0.00179	92.96026	10.11483	-20.25924	-0.13846	-0.02299	0.06039	-0.05647	-0.00635	0.04661	13.96158	-13.05465	0.41931	0.27492	0.14585	0.04223	0.02599	-0.06285	0.02548	7.39361	-4.73420	6.02329	1.03297	0.08427	0.12345	0.22137	0.00367	0.01102	1.40595	-3.20216	-10.61035	-0.17126	0.32372	0.10773	-0.01200	-0.00036	0.01710	0.01934
139			1.38000	-12.74897	6.01690	14.90986	0.00784	0.00565	0.00443	0.00158	-0.00177	-0.00158	92.69453	9.69564	-20.44130	-0.13972	-0.02180	0.05878	-0.05477	-0.00559	0.03899	13.81650	-12.90688	0.00827	0.27484	0.15858	0.04270	0.02196	-0.06132	0.02469	7.26263	-4.75990	5.99877	1.05482	0.08749	0.12736	0.24203	0.00415	0.00273	1.37510	-3.20030	-10.69697	-0.17005	0.35212	0.11016	-0.00992	0.00247	0.01238	0.02669
140			1.39000	-12.87575	6.14268	15.11765	0.00774	0.00581	0.00458	0.00123	-0.00149	-0.00104	92.45441	9.36959	-20.59367	-0.14077	-0.02082	0.05796	-0.04913	-0.00426	0.02699	13.69817	-12.78259	-0.34932	0.27442	0.16199	0.04150	0.01470	-0.05106	0.01946	7.12925	-4.79130	6.00571	1.07404	0.09034	0.13154	0.25032	0.00669	-0.00236	1.34631	-3.20706	-10.73943	-0.17041	0.37010	0.11351	-0.00973	0.00829	0.00192	0.03141
141			1.40000	-12.96605	6.24488	15.23105	0.00768	0.00591	0.00467	0.00087	-0.00101	-0.00033	92.25187	9.17273	-20.70239	-0.14150	-0.02016	0.05768	-0.04176	-0.00279	0.01325	13.61707	-12.68329	-0.61495	0.27320	0.15785	0.03937	0.00772	-0.03703	0.01245	6.99818	-4.84163	6.02984	1.08773	0.09117	0.13458	0.24827	0.01042	-0.00431	1.31079	-3.22545	-10.71694	-0.16982	0.37410	0.11649	-0.01152	0.01484	-0.01145	0.03271
142			1.41000	-13.01900	6.31441	15.24056	0.00765	0.00595	0.00469	0.00056	-0.00045	0.00040	92.08878	9.11288	-20.76483	-0.14183	-0.01987	0.05784	-0.03437	-0.00143	0.00003	13.57220	-12.60669	-0.77512	0.27071	0.14937	0.03681	0.00302	-0.02373	0.00574	6.87217	-4.91688	6.05828	1.09627	0.08988	0.13550	0.23909	0.01400	-0.00337	1.26222	-3.25501	-10.62763	-0.17366	0.36370	0.11851	-0.01475	0.01965	-0.02390	0.03052
143			1.42000	-13.04215	6.35177	15.15520	0.00767	0.00592	0.00464	0.00038	0.00002	0.00100	91.96088	9.17517	-20.78636	-0.14189	-0.01993	0.05833	-0.02804	-0.00034	-0.01095	13.55585	-12.54829	-0.83663	0.26738	0.13901	0.03424	0.00112	-0.01361	0.00058	6.75254	-5.01539	6.07968	1.10168	0.08787	0.13487	0.22527	0.01641	-0.00022	1.20038	-3.29238	-10.48691	-0.18959	0.34409	0.12032	-0.01862	0.02127	-0.03220	0.02602
144			1.43000	-13.04850	6.36561	14.99707	0.00774	0.00584	0.00454	0.00034	0.00033	0.00140	91.86037	9.32867	-20.77745	-0.14182	-0.02029	0.05895	-0.02337	0.00043	-0.01852	13.55732	-12.50219	-0.82147	0.26386	0.12877	0.03200	0.00170	-0.00738	-0.00260	6.64020	-5.12915	6.08541	1.10404	0.08573	0.13388	0.20800	0.01706	0.00408	1.13211	-3.33224	-10.32199	-0.20938	0.32481	0.12207	-0.02077	0.01978	-0.03450	0.02142
145			1.44000	-13.05216	6.36848	14.79499	0.00784	0.00575	0.00439	0.00044	0.00044	0.00155	91.77799	9.53415	-20.75000	-0.14161	-0.02080	0.05952	-0.02051	0.00086	-0.02208	13.56515	-12.46258	-0.75966	0.26056	0.12017	0.03027	0.00424	-0.00451	-0.00398	6.53586	-5.24588	6.07136	1.10623	0.08558	0.13331	0.18900	0.01610	0.00828	1.06796	-3.36858	-10.16397	-0.22339	0.31113	0.12368	-0.01910	0.01605	-0.03047	0.01754
146			1.45000	-13.06614	6.37236	14.57994	0.00793	0.00563	0.00421	0.00065	0.00037	0.00149	91.70469	9.75206	-20.71584	-0.14126	-0.02135	0.05968	-0.01926	0.00096	-0.02170	13.56885	-12.42501	-0.68167	0.25756	0.11375	0.02919	0.00823	-0.00400	-0.00401	6.44012	-5.35134	6.03901	1.10980	0.08502	0.13273	0.16988	0.01313	0.01125	1.01762	-3.39666	-10.04032	-0.23002	0.30236	0.12446	-0.01419	0.01122	-0.02121	0.01505
147			1.46000	-13.09984	6.38648	14.37914	0.00797	0.00550	0.00401	0.00091	0.00019	0.00128	91.63274	9.94916	-20.68528	-0.14091	-0.02185	0.05924	-0.01917	0.00074	-0.01819	13.56014	-12.38651	-0.61270	0.25466	0.10947	0.02873	0.01314	-0.00497	-0.00314	6.35324	-5.43260	5.99441	1.11272	0.08469	0.13193	0.15174	0.00878	0.01230	0.98575	-3.41463	-9.96916	-0.23599	0.30011	0.12450	-0.00879	0.00674	-0.00911	0.01450
148			1.47000	-13.15652	6.41669	14.21223	0.00793	0.00535	0.00383	0.00115	-0.00005	0.00099	91.55733	10.10269	-20.66626	-0.14068	-0.02224	0.05845	-0.01951	0.00029	-0.01289	13.53380	-12.34509	-0.56942	0.25161	0.10710	0.02853	0.01818	-0.00679	-0.00177	6.27500	-5.48128	5.94560	1.11300	0.08496	0.13011	0.13532	0.00389	0.01140	0.96996	-3.42385	-9.95682	-0.23817	0.30036	0.12305	-0.00531	0.00371	0.00322	0.01479
149			1.48000	-13.23330	6.46545	14.09090	0.00780	0.00523	0.00371	0.00128	-0.00031	0.00069	91.47777	10.20140	-20.66277	-0.14056	-0.02247	0.05745	-0.01947	-0.00025	-0.00706	13.48871	-12.29928	-0.55936	0.24806	0.10578	0.02820	0.02233	-0.00896	-0.00025	6.20491	-5.49573	5.89997	1.11423	0.08386	0.12672	0.12155	-0.00064	0.00915	0.96201	-3.42827	-9.99947	-0.23599	0.29581	0.11986	-0.00558	0.00281	0.01337	0.01449
150			1.49000	-13.32297	6.53202	14.02032	0.00759	0.00514	0.00364	0.00128	-0.00055	0.00039	91.39697	10.24380	-20.67519	-0.14060	-0.02252	0.05623	-0.01845	-0.00075	-0.00164	13.42788	-12.24825	-0.58231	0.24386	0.10466	0.02761	0.02459	-0.01100	0.00107	6.14201	-5.48152	5.86205	1.11769	0.08125	0.12316	0.11122	-0.00375	0.00668	0.95052	-3.43260	-10.08506	-0.23291	0.28988	0.11640	-0.00998	0.00404	0.01994	0.01448
151			1.50000	-13.41552	6.61269	13.99969	0.00737	0.00508	0.00360	0.00113	-0.00073	0.00012	91.32060	10.23566	-20.70082	-0.14080	-0.02245	0.05448	-0.01609	-0.00112	0.00270	13.35767	-12.19248	-0.63228	0.23894	0.10282	0.02691	0.02437	-0.01232	0.00200	6.08442	-5.44987	5.83223	1.12463	0.08014	0.12115	0.10515	-0.00500	0.00511	0.92472	-3.44101	-10.19633	-0.23646	0.29059	0.11458	-0.01796	0.00695	0.02276	0.01621
152			1.51000	-13.49860	6.69993	14.02073	0.00719	0.00504	0.00357	0.00085	-0.00079	-0.00008	91.25551	10.18831	-20.73458	-0.14115	-0.02232	0.05192	-0.01236	-0.00127	0.00542	13.28620	-12.13435	-0.69972	0.23374	0.09942	0.02636	0.02169	-0.01247	0.00248	6.02956	-5.41548	5.80617	1.13031	0.08167	0.11947	0.10260	-0.00440	0.00514	0.87719	-3.45632	-10.31346	-0.24193	0.29144	0.11342	-0.02790	0.01080	0.02191	0.01756
153			1.52000	-13.55843	6.78165	14.06562	0.00708	0.00501	0.00352	0.00045	-0.00070	-0.00016	91.20814	10.11753	-20.76948	-0.14157	-0.02221	0.04872	-0.00756	-0.00112	0.00635	13.22166	-12.07732	-0.77329	0.22866	0.09361	0.02583	0.01708	-0.01130	0.00250	5.97513	-5.39364	5.77641	1.13459	0.08160	0.11764	0.10156	-0.00175	0.00707	0.80597	-3.48007	-10.41870	-0.25012	0.28400	0.11277	-0.03792	0.01464	0.01834	0.01721
154			1.53000	-13.58204	6.84322	14.10884	0.00705	0.00499	0.00348	-0.00002	-0.00044	-0.00010	91.18339	10.04029	-20.79660	-0.14183	-0.02211	0.04536	-0.00226	-0.00065	0.00582	13.17072	-12.02505	-0.84236	0.22404	0.08507	0.02494	0.01146	-0.00913	0.00211	5.92027	-5.39827	5.73484	1.13784	0.08073	0.11707	0.09965	0.00257	0.01087	0.71483	-3.51276	-10.50091	-0.26182	0.27367	0.11385	-0.04644	0.01820	0.01343	0.01612
155			1.54000	-13.56124	6.87277	14.12304	0.00705	0.00496	0.00345	-0.00052	-0.00008	0.00009	91.18336	9.97127	-20.80682	-0.14165	-0.02202	0.04228	0.00280	0.00012	0.00441	13.13697	-11.97961	-0.89847	0.22016	0.07414	0.02344	0.00594	-0.00668	0.00141	5.86510	-5.44088	5.67389	1.13939	0.07791	0.11661	0.09578	0.00787	0.01640	0.61106	-3.55457	-10.55507	-0.27136	0.25998	0.11505	-0.05141	0.02131	0.00766	0.01429
156			1.55000	-13.49533	6.86788	14.08456	0.00706	0.00490	0.00340	-0.00093	0.00029	0.00039	91.20677	9.92079	-20.79255	-0.14073	-0.02188	0.03965	0.00680	0.00108	0.00261	13.12052	-11.94028	-0.93522	0.21730	0.06155	0.02137	0.00171	-0.00460	0.00055	5.80973	-5.52996	5.58563	1.14052	0.07491	0.11546	0.09040	0.01359	0.02361	0.50252	-3.60586	-10.57828	-0.27782	0.24447	0.11549	-0.05258	0.02388	0.00101	0.01162
157			1.56000	-13.39266	6.83652	13.97984	0.00709	0.00480	0.00333	-0.00120	0.00057	0.00072	91.24833	9.89474	-20.75091	-0.13908	-0.02170	0.03729	0.00898	0.00201	0.00076	13.11775	-11.90284	-0.94781	0.21566	0.04814	0.01916	-0.00027	-0.00325	-0.00034	5.75361	-5.67140	5.46084	1.14018	0.07170	0.11346	0.08431	0.01925	0.03234	0.39488	-3.66640	-10.56609	-0.28231	0.22861	0.11497	-0.05130	0.02572	-0.00674	0.00845
158			1.57000	-13.26898	6.79236	13.80884	0.00716	0.00466	0.00320	-0.00127	0.00071	0.00101	91.29915	9.89505	-20.68533	-0.13697	-0.02150	0.03499	0.00906	0.00268	-0.00086	13.12249	-11.86019	-0.93273	0.21487	0.03464	0.01715	0.00043	-0.00251	-0.00118	5.69556	-5.86872	5.28999	1.13973	0.06693	0.11067	0.07822	0.02393	0.04205	0.29002	-3.73523	-10.51181	-0.28304	0.21202	0.11347	-0.04910	0.02647	-0.01569	0.00488
159			1.58000	-13.14304	6.75000	13.58443	0.00724	0.00449	0.00302	-0.00114	0.00069	0.00118	91.34914	9.91968	-20.60504	-0.13469	-0.02133	0.03292	0.00735	0.00299	-0.00205	13.12760	-11.80399	-0.88868	0.21439	0.02239	0.01551	0.00359	-0.00204	-0.00189	5.63429	-6.12219	5.06618	1.14068	0.06224	0.10794	0.07216	0.02753	0.05191	0.18581	-3.81026	-10.40803	-0.27925	0.19487	0.11183	-0.04742	0.02597	-0.02559	0.00049
160			1.59000	-13.03226	6.72335	13.32847	0.00731	0.00432	0.00284	-0.00084	0.00053	0.00122	91.38999	9.96254	-20.52075	-0.13250	-0.02120	0.03142	0.00455	0.00293	-0.00269	13.12681	-11.72662	-0.81778	0.21402	0.01271	0.01423	0.00835	-0.00156	-0.00244	5.56917	-6.42717	4.78841	1.14149	0.05690	0.10625	0.06492	0.02931	0.06129	0.07802	-3.88875	-10.24949	-0.27602	0.18037	0.11126	-0.04736	0.02477	-0.03619	-0.00373
161			1.60000	-12.95067	6.72410	13.06882	0.00734	0.00419	0.00269	-0.00043	0.00027	0.00114	91.41661	10.01393	-20.44207	-0.13057	-0.02110	0.03073	0.00149	0.00258	-0.00275	13.11593	-11.62271	-0.72615	0.21359	0.00636	0.01319	0.01357	-0.00104	-0.00276	5.50103	-6.77381	4.46170	1.14344	0.05207	0.10695	0.05464	0.02960	0.07043	-0.03611	-3.96808	-10.03466	-0.27558	0.17146	0.11317	-0.04813	0.02355	-0.04761	-0.00715
162			1.61000	-12.90825	6.76002	12.83641	0.00732	0.00411	0.00261	0.00006	-0.00006	0.00095	91.42816	10.06177	-20.37608	-0.12898	-0.02096	0.03084	-0.00100	0.00201	-0.00222	13.09323	-11.48996	-0.62315	0.21316	0.00362	0.01235	0.01806	-0.00076	-0.00285	5.43224	-7.14797	4.09483	1.14450	0.04881	0.11072	0.03950	0.02915	0.07976	-0.15556	-4.04578	-9.76614	-0.28253	0.17081	0.11856	-0.04872	0.02281	-0.06021	-0.00906
163			1.62000	-12.91220	6.83344	12.66290	0.00726	0.00408	0.00257	0.00056	-0.00042	0.00066	91.42757	10.09379	-20.32840	-0.12778	-0.02078	0.03124	-0.00223	0.00126	-0.00108	13.06009	-11.32903	-0.51886	0.21263	0.00399	0.01188	0.02087	-0.00102	-0.00281	5.36629	-7.53320	3.69878	1.14108	0.04525	0.11447	0.01970	0.02712	0.08689	-0.27490	-4.11950	-9.45089	-0.29830	0.17356	0.12455	-0.04772	0.02195	-0.07214	-0.00999
164			1.63000	-12.96621	6.94073	12.57529	0.00719	0.00407	0.00254	0.00103	-0.00077	0.00028	91.42070	10.09963	-20.30427	-0.12701	-0.02056	0.03111	-0.00180	0.00036	0.00052	13.02034	-11.14354	-0.42155	0.21207	0.00659	0.01220	0.02146	-0.00195	-0.00281	5.30632	-7.91308	3.28611	1.13680	0.03916	0.11495	-0.00140	0.02258	0.08882	-0.38675	-4.18754	-9.10009	-0.31732	0.16618	0.12778	-0.04374	0.01966	-0.08052	-0.01280
165			1.64000	-13.06675	7.07184	12.58706	0.00713	0.00407	0.00250	0.00138	-0.00102	-0.00011	91.41483	10.07402	-20.30867	-0.12672	-0.02036	0.03018	0.00021	-0.00067	0.00209	12.97969	-10.93911	-0.33485	0.21212	0.01142	0.01353	0.02011	-0.00373	-0.00300	5.25372	-8.27318	2.87037	1.13273	0.03138	0.11335	-0.01979	0.01677	0.08654	-0.48581	-4.25024	-8.72602	-0.32885	0.15100	0.12843	-0.03688	0.01708	-0.08533	-0.01729
166			1.65000	-13.20230	7.20915	12.69263	0.00706	0.00410	0.00248	0.00158	-0.00112	-0.00046	91.41556	10.02112	-20.34484	-0.12665	-0.02014	0.02872	0.00282	-0.00178	0.00300	12.94341	-10.72186	-0.25462	0.21336	0.01831	0.01563	0.01811	-0.00632	-0.00352	5.20799	-8.60319	2.46241	1.13056	0.02351	0.11376	-0.03376	0.01131	0.08447	-0.57194	-4.31073	-8.33556	-0.33086	0.14411	0.12993	-0.03022	0.01658	-0.09061	-0.01974
167			1.66000	-13.35757	7.32770	12.86894	0.00699	0.00415	0.00251	0.00162	-0.00099	-0.00072	91.42203	9.95670	-20.41425	-0.12664	-0.01993	0.02713	0.00435	-0.00287	0.00289	12.91335	-10.49597	-0.16870	0.21584	0.02589	0.01803	0.01740	-0.00916	-0.00452	5.16750	-8.89940	2.06410	1.12884	0.01705	0.11698	-0.04348	0.00727	0.08525	-0.65086	-4.37407	-7.92334	-0.31873	0.15456	0.13258	-0.02639	0.01961	-0.09937	-0.01827
168			1.67000	-13.51633	7.40058	13.07797	0.00693	0.00421	0.00257	0.00154	-0.00063	-0.00083	91.42546	9.90314	-20.51524	-0.12638	-0.01973	0.02564	0.00320	-0.00385	0.00186	12.88611	-10.26240	-0.06192	0.21848	0.03150	0.02004	0.01943	-0.01130	-0.00595	5.12889	-9.16475	1.66514	1.12404	0.01257	0.12180	-0.04762	0.00476	0.09022	-0.73269	-4.44632	-7.47263	-0.29754	0.17896	0.13587	-0.02711	0.02667	-0.11302	-0.01386
169			1.68000	-13.66406	7.40696	13.27293	0.00686	0.00424	0.00267	0.00140	-0.00007	-0.00078	91.41168	9.87912	-20.64320	-0.12560	-0.01951	0.02470	-0.00144	-0.00463	0.00037	12.85483	-10.01940	0.07503	0.22063	0.03415	0.02112	0.02439	-0.01249	-0.00740	5.08590	-9.40727	1.24709	1.12042	0.00973	0.12684	-0.04296	0.00334	0.09965	-0.82963	-4.53254	-6.96510	-0.28764	0.20808	0.14044	-0.03370	0.03706	-0.13161	-0.00851
170			1.69000	-13.79253	7.33975	13.40903	0.00680	0.00423	0.00276	0.00129	0.00055	-0.00054	91.36494	9.89252	-20.79155	-0.12403	-0.01923	0.02434	-0.00948	-0.00518	-0.00111	12.81213	-9.76465	0.24107	0.22202	0.03378	0.02112	0.03138	-0.01276	-0.00834	5.02991	-9.63695	0.79161	1.11468	0.00649	0.12978	-0.02589	0.00210	0.11097	-0.95238	-4.63471	-6.39251	-0.28616	0.23329	0.14415	-0.04505	0.04839	-0.15005	-0.00414
171			1.70000	-13.90430	7.20869	13.45640	0.00677	0.00415	0.00281	0.00130	0.00106	-0.00017	91.27039	9.93849	-20.95542	-0.12194	-0.01893	0.02438	-0.02023	-0.00560	-0.00217	12.75226	-9.49717	0.42543	0.22304	0.03086	0.02019	0.03928	-0.01218	-0.00841	4.95208	-9.86225	0.28994	1.11114	-0.00052	0.13029	0.00547	-0.00016	0.12046	-1.10711	-4.75025	-5.76458	-0.29436	0.24408	0.14700	-0.06075	0.05586	-0.16307	-0.00273
172			1.71000	-14.01188	7.03821	13.40564	0.00678	0.00401	0.00276	0.00151	0.00134	0.00024	91.11584	10.00169	-21.13331	-0.11965	-0.01866	0.02462	-0.03272	-0.00599	-0.00252	12.67144	-9.21848	0.61178	0.22395	0.02665	0.01863	0.04709	-0.01101	-0.00763	4.84601	-10.08761	-0.24813	1.11262	-0.00755	0.12988	0.05153	-0.00236	0.12432	-1.29491	-4.87223	-5.11207	-0.30364	0.24468	0.14974	-0.07908	0.05747	-0.16596	-0.00433
173			1.72000	-14.13554	6.85999	13.26707	0.00685	0.00382	0.00262	0.00198	0.00135	0.00056	90.89249	10.06257	-21.32667	-0.11774	-0.01850	0.02510	-0.04627	-0.00646	-0.00214	12.56872	-8.93239	0.78419	0.22535	0.02309	0.01676	0.05425	-0.00991	-0.00636	4.70994	-10.31204	-0.78946	1.11643	-0.01662	0.12744	0.10992	-0.00516	0.11742	-1.51419	-4.99055	-4.48413	-0.30696	0.23506	0.15024	-0.09803	0.05185	-0.15327	-0.00832
174			1.73000	-14.30145	6.70412	13.06616	0.00696	0.00362	0.00241	0.00275	0.00115	0.00074	90.59477	10.10542	-21.53775	-0.11652	-0.01848	0.02566	-0.06053	-0.00700	-0.00127	12.44541	-8.64384	0.93307	0.22704	0.02121	0.01487	0.06051	-0.00932	-0.00503	4.54729	-10.52874	-1.28797	1.11931	-0.02669	0.12233	0.17414	-0.00795	0.09931	-1.76334	-5.09395	-3.93232	-0.31265	0.21704	0.14806	-0.11985	0.04025	-0.12750	-0.01427
175			1.74000	-14.53845	6.59331	12.83567	0.00707	0.00344	0.00218	0.00385	0.00082	0.00077	90.21994	10.12351	-21.76713	-0.11650	-0.01864	0.02620	-0.07556	-0.00757	-0.00030	12.30432	-8.35747	1.05727	0.22863	0.02172	0.01323	0.06595	-0.00960	-0.00396	4.36482	-10.72600	-1.70509	1.12339	-0.03640	0.11531	0.23538	-0.00969	0.07506	-2.04178	-5.17254	-3.48742	-0.31983	0.19863	0.14349	-0.14366	0.02668	-0.09688	-0.02038
176			1.75000	-14.87215	6.54248	12.60511	0.00715	0.00329	0.00197	0.00519	0.00041	0.00071	89.76851	10.12007	-22.01047	-0.11771	-0.01897	0.02658	-0.09117	-0.00801	0.00038	12.14826	-8.07620	1.16282	0.22892	0.02477	0.01201	0.07040	-0.01085	-0.00328	4.17125	-10.88989	-2.02128	1.12648	-0.04300	0.10935	0.28283	-0.00915	0.05156	-2.34842	-5.22014	-3.15058	-0.32753	0.18977	0.13939	-0.16675	0.01433	-0.07077	-0.02443
177			1.76000	-15.31965	6.56060	12.39554	0.00715	0.00320	0.00179	0.00660	-0.00000	0.00062	89.24605	10.10480	-22.25850	-0.12000	-0.01939	0.02666	-0.10663	-0.00815	0.00060	11.98038	-7.80082	1.25994	0.22728	0.03018	0.01133	0.07347	-0.01299	-0.00301	3.97730	-11.00875	-2.23579	1.12539	-0.04612	0.10616	0.30519	-0.00658	0.03233	-2.67854	-5.23506	-2.90029	-0.33357	0.19599	0.13748	-0.18373	0.00360	-0.05324	-0.02465
178			1.77000	-15.88510	6.64939	12.22050	0.00708	0.00318	0.00164	0.00784	-0.00040	0.00051	88.66447	10.08784	-22.49928	-0.12312	-0.01985	0.02620	-0.12067	-0.00791	0.00041	11.80452	-7.53070	1.35953	0.22390	0.03712	0.01143	0.07462	-0.01560	-0.00313	3.79526	-11.07752	-2.36431	1.11841	-0.04383	0.10561	0.29621	-0.00300	0.01841	-3.02028	-5.22030	-2.70462	-0.33788	0.22161	0.13808	-0.18961	-0.00625	-0.04416	-0.02008
179			1.78000	-16.55418	6.79637	12.08891	0.00688	0.00321	0.00154	0.00858	-0.00070	0.00040	88.04182	10.07612	-22.72180	-0.12666	-0.02027	0.02535	-0.13169	-0.00729	0.00000	11.62604	-7.26538	1.47013	0.21945	0.04505	0.01228	0.07333	-0.01833	-0.00359	3.63592	-11.10042	-2.43356	1.10998	-0.03822	0.10807	0.26110	-0.00018	0.00994	-3.35485	-5.18333	-2.53461	-0.35855	0.25835	0.14341	-0.19107	-0.01487	-0.04155	-0.01195
180			1.79000	-17.28987	6.97427	12.00466	0.00648	0.00329	0.00154	0.00846	-0.00087	0.00030	87.39986	10.07356	-22.91775	-0.12988	-0.02046	0.02444	-0.13819	-0.00637	-0.00044	11.45150	-7.00634	1.59584	0.21466	0.05255	0.01345	0.06967	-0.02045	-0.00420	3.50518	-11.08980	-2.47115	1.10068	-0.03165	0.11215	0.21115	0.00115	0.00610	-3.66063	-5.13496	-2.37577	-0.38572	0.29691	0.15120	-0.18063	-0.01975	-0.04095	-0.00263
181			1.80000	-18.03473	7.15167	11.96536	0.00590	0.00340	0.00169	0.00738	-0.00089	0.00021	86.75907	10.08043	-23.08506	-0.13223	-0.02028	0.02374	-0.13978	-0.00543	-0.00075	11.28635	-6.75732	1.73379	0.21056	0.05806	0.01448	0.06474	-0.02130	-0.00461	3.40342	-11.06279	-2.49950	1.09275	-0.02576	0.11526	0.15780	0.00127	0.00597	-3.91886	-5.08749	-2.22847	-0.40508	0.32581	0.15729	-0.15311	-0.01822	-0.03842	0.00461
182			1.81000	-18.71842	7.30201	11.96210	0.00519	0.00356	0.00197	0.00557	-0.00076	0.00011	86.13370	10.09252	-23.23093	-0.13349	-0.01970	0.02343	-0.13738	-0.00482	-0.00086	11.13187	-6.52259	1.87333	0.20841	0.06140	0.01508	0.06029	-0.02105	-0.00456	3.32745	-11.03682	-2.53498	1.08375	-0.02090	0.11710	0.10766	0.00076	0.00849	-4.11824	-5.05204	-2.09975	-0.41244	0.34634	0.16096	-0.11458	-0.01077	-0.03296	0.00951
183			1.82000	-19.26760	7.40400	11.98098	0.00441	0.00374	0.00235	0.00343	-0.00047	0.00001	85.52943	10.10370	-23.37215	-0.13393	-0.01882	0.02379	-0.13266	-0.00481	-0.00081	10.98509	-6.30484	1.99970	0.20897	0.06367	0.01509	0.05761	-0.02044	-0.00395	3.27293	-11.02624	-2.58643	1.07954	-0.01726	0.11908	0.06523	0.00005	0.01208	-4.25769	-5.03524	-1.99605	-0.40740	0.36653	0.16376	-0.07547	-0.00037	-0.02572	0.01368
184			1.83000	-19.61383	7.44088	12.00388	0.00365	0.00395	0.00280	0.00136	-0.00002	-0.00007	84.94604	10.10915	-23.53059	-0.13403	-0.01778	0.02508	-0.12693	-0.00539	-0.00073	10.84079	-6.10432	2.09904	0.21216	0.06637	0.01441	0.05695	-0.02017	-0.00290	3.23552	-11.03990	-2.65346	1.07676	-0.01502	0.12048	0.03348	-0.00060	0.01493	-4.34634	-5.03761	-1.91959	-0.38915	0.38461	0.16479	-0.04496	0.00949	-0.01834	0.01664
185			1.84000	-19.69964	7.40126	12.00980	0.00301	0.00417	0.00326	-0.00033	0.00059	-0.00009	84.38193	10.10672	-23.72654	-0.13421	-0.01671	0.02741	-0.12073	-0.00636	-0.00069	10.69478	-5.91937	2.16195	0.21717	0.07034	0.01301	0.05758	-0.02050	-0.00169	3.21012	-11.08025	-2.72823	1.07156	-0.01527	0.11974	0.01631	-0.00128	0.01557	-4.40148	-5.05382	-1.86625	-0.36690	0.39130	0.16290	-0.02855	0.01489	-0.01284	0.01633
186			1.85000	-19.48529	7.27875	11.97910	0.00259	0.00438	0.00369	-0.00165	0.00133	-0.00001	83.83735	10.09571	-23.97379	-0.13463	-0.01569	0.03084	-0.11399	-0.00741	-0.00070	10.54571	-5.74850	2.18388	0.22294	0.07596	0.01086	0.05823	-0.02126	-0.00058	3.18997	-11.14400	-2.79960	1.06896	-0.01816	0.11794	0.01701	-0.00216	0.01390	-4.44377	-5.07414	-1.82579	-0.35605	0.38702	0.16046	-0.02558	0.01347	-0.01089	0.01327
187			1.86000	-18.95715	7.07287	11.89829	0.00252	0.00455	0.00405	-0.00291	0.00211	0.00016	83.31515	10.07494	-24.27581	-0.13526	-0.01471	0.03528	-0.10663	-0.00826	-0.00063	10.39564	-5.59280	2.16381	0.22831	0.08323	0.00794	0.05742	-0.02193	0.00018	3.16683	-11.22372	-2.85795	1.07361	-0.02193	0.11756	0.03560	-0.00304	0.01085	-4.49098	-5.08754	-1.78532	-0.36640	0.37719	0.16106	-0.03235	0.00577	-0.01258	0.00870
188			1.87000	-18.13567	6.79195	11.76477	0.00287	0.00468	0.00429	-0.00462	0.00279	0.00037	82.81977	10.04139	-24.62520	-0.13585	-0.01379	0.03996	-0.09869	-0.00876	-0.00019	10.24965	-5.45620	2.10365	0.23266	0.09098	0.00462	0.05392	-0.02159	0.00043	3.13279	-11.30868	-2.89830	1.08566	-0.02636	0.11897	0.06860	-0.00364	0.00736	-4.55301	-5.08458	-1.73485	-0.39078	0.36440	0.16446	-0.04429	-0.00576	-0.01661	0.00342
189			1.88000	-17.08040	6.45555	11.59209	0.00368	0.00471	0.00438	-0.00709	0.00318	0.00052	82.35452	9.98987	-25.00961	-0.13608	-0.01302	0.04344	-0.09071	-0.00900	0.00070	10.11524	-5.34442	2.00901	0.23658	0.09712	0.00183	0.04739	-0.01927	0.00028	3.08203	-11.38574	-2.92132	1.09680	-0.02981	0.11984	0.11011	-0.00343	0.00431	-4.63096	-5.06025	-1.67097	-0.41300	0.35191	0.16702	-0.05588	-0.01799	-0.02084	-0.00164
190			1.89000	-15.88569	6.09369	11.40790	0.00488	0.00462	0.00429	-0.01013	0.00316	0.00053	81.91799	9.91808	-25.41898	-0.13638	-0.01269	0.04486	-0.08414	-0.00925	0.00156	10.00014	-5.26322	1.89041	0.24155	0.10054	0.00035	0.03853	-0.01484	0.00007	3.01090	-11.44271	-2.93307	1.10598	-0.03071	0.12093	0.15405	-0.00228	0.00269	-4.72025	-5.01462	-1.59657	-0.42659	0.34939	0.16931	-0.06362	-0.02896	-0.02355	-0.00415
191			1.90000	-14.66400	5.74229	11.23985	0.00638	0.00446	0.00399	-0.01295	0.00279	0.00041	81.50368	9.83323	-25.84334	-0.13756	-0.01303	0.04405	-0.08045	-0.00972	0.00172	9.90986	-5.21590	1.76354	0.24761	0.09975	0.00025	0.02851	-0.00894	0.00005	2.91817	-11.47212	-2.94270	1.11204	-0.02925	0.12301	0.19439	-0.00076	0.00284	-4.81512	-4.95249	-1.51938	-0.42923	0.36825	0.17242	-0.06685	-0.03862	-0.02352	-0.00088
192			1.91000	-13.52855	5.43172	11.10983	0.00798	0.00431	0.00357	-0.01436	0.00224	0.00019	81.10226	9.74767	-26.27024	-0.14027	-0.01406	0.04134	-0.08049	-0.01041	0.00130	9.84602	-5.20136	1.64699	0.25399	0.09304	0.00104	0.01887	-0.00303	0.00018	2.80555	-11.47393	-2.95845	1.11421	-0.02670	0.12415	0.22588	0.00044	0.00436	-4.91137	-4.88178	-1.45036	-0.42215	0.40189	0.17440	-0.06722	-0.04577	-0.01973	0.00678
193			1.92000	-12.58201	5.17798	11.03900	0.00939	0.00422	0.00314	-0.01327	0.00166	-0.00009	80.70305	9.66656	-26.68786	-0.14437	-0.01561	0.03726	-0.08433	-0.01115	0.00103	9.80599	-5.21365	1.55745	0.25989	0.08035	0.00236	0.01121	0.00121	0.00030	2.67753	-11.45527	-2.98461	1.11364	-0.02253	0.12560	0.24585	0.00095	0.00643	-5.00772	-4.81143	-1.40095	-0.40835	0.44322	0.17669	-0.06678	-0.04887	-0.01268	0.01648
194			1.93000	-11.90393	4.98501	11.04434	0.01040	0.00420	0.00282	-0.00957	0.00112	-0.00037	80.29620	9.58405	-27.08451	-0.14991	-0.01754	0.03226	-0.09176	-0.01167	0.00135	9.78363	-5.24344	1.50461	0.26591	0.06411	0.00435	0.00663	0.00304	0.00030	2.54025	-11.42818	-3.02055	1.11134	-0.01702	0.12783	0.25379	0.00079	0.00815	-5.10479	-4.74881	-1.37921	-0.39366	0.48366	0.18001	-0.06649	-0.04711	-0.00375	0.02579
195			1.94000	-11.53532	4.84833	11.12362	0.01091	0.00425	0.00265	-0.00430	0.00069	-0.00057	79.87624	9.49072	-27.44181	-0.15657	-0.01975	0.02652	-0.10191	-0.01143	0.00201	9.77118	-5.28051	1.48923	0.27248	0.04700	0.00726	0.00529	0.00296	0.00008	2.40061	-11.40550	-3.06149	1.10720	-0.01443	0.12883	0.24961	0.00044	0.00864	-5.20244	-4.69819	-1.38705	-0.39162	0.50388	0.18238	-0.06662	-0.04005	0.00530	0.03089
196			1.95000	-11.46940	4.75411	11.24721	0.01091	0.00436	0.00265	0.00092	0.00044	-0.00062	79.44385	9.38188	-27.73124	-0.16388	-0.02203	0.02044	-0.11328	-0.00969	0.00249	9.76139	-5.31662	1.50443	0.27949	0.03136	0.01097	0.00650	0.00202	-0.00035	2.26612	-11.39684	-3.10034	1.10224	-0.01391	0.12752	0.23338	0.00002	0.00755	-5.29633	-4.66114	-1.42076	-0.40267	0.49905	0.18238	-0.06403	-0.02949	0.01265	0.03007
197			1.96000	-11.65196	4.68123	11.36211	0.01050	0.00448	0.00279	0.00467	0.00044	-0.00045	79.00653	9.26128	-27.91809	-0.17095	-0.02404	0.01459	-0.12345	-0.00587	0.00243	9.74910	-5.34711	1.53839	0.28646	0.01853	0.01501	0.00920	0.00105	-0.00081	2.14430	-11.40644	-3.13069	1.09709	-0.01641	0.12530	0.20568	-0.00050	0.00545	-5.37769	-4.63809	-1.47270	-0.41773	0.47738	0.18080	-0.05432	-0.01754	0.01708	0.02563
198			1.97000	-11.99177	4.60568	11.40625	0.00982	0.00456	0.00300	0.00628	0.00071	-0.00001	78.57750	9.14101	-27.97273	-0.17651	-0.02536	0.00966	-0.12941	-0.00027	0.00191	9.73134	-5.37038	1.57690	0.29278	0.00902	0.01870	0.01256	0.00040	-0.00097	2.04150	-11.43358	-3.14983	1.09270	-0.01986	0.12430	0.16888	-0.00117	0.00336	-5.43626	-4.62935	-1.53286	-0.43146	0.45498	0.18005	-0.03676	-0.00557	0.01830	0.02102
199			1.98000	-12.38200	4.50667	11.32810	0.00900	0.00457	0.00324	0.00597	0.00115	0.00068	78.17165	9.03700	-27.88472	-0.17895	-0.02549	0.00651	-0.12861	0.00557	0.00134	9.70623	-5.38697	1.60575	0.29744	0.00319	0.02118	0.01615	0.00009	-0.00057	1.96142	-11.47509	-3.15980	1.08580	-0.02144	0.12416	0.12678	-0.00175	0.00195	-5.46582	-4.63512	-1.59034	-0.43989	0.44389	0.18019	-0.01547	0.00595	0.01653	0.01866
200			1.99000	-12.72846	4.37575	11.10811	0.00816	0.00448	0.00348	0.00451	0.00156	0.00145	77.80071	8.96111	-27.67546	-0.17705	-0.02408	0.00592	-0.12032	0.00929	0.00114	9.67253	-5.39815	1.61304	0.29899	0.00170	0.02168	0.01997	0.00002	0.00032	1.90471	-11.52779	-3.16488	1.07619	-0.02006	0.12398	0.08483	-0.00199	0.00127	-5.46818	-4.65462	-1.63642	-0.43406	0.44361	0.17974	0.00239	0.01648	0.01285	0.01804
201			2.00000	-12.97400	4.22319	10.77206	0.00740	0.00429	0.00363	0.00279	0.00171	0.00199	77.46854	8.91430	-27.39997	-0.17039	-0.02126	0.00774	-0.10631	0.00931	0.00128	9.62835	-5.40486	1.59136	0.29617	0.00434	0.02025	0.02427	-0.00001	0.00133	1.86948	-11.58925	-3.16792	1.07062	-0.01940	0.12427	0.04874	-0.00219	0.00091	-5.45321	-4.68529	-1.66812	-0.41592	0.44610	0.17887	0.01022	0.02454	0.00901	0.01770
202			2.01000	-13.10754	4.07094	10.39149	0.00681	0.00399	0.00357	0.00138	0.00152	0.00193	77.16916	8.88491	-27.13796	-0.15979	-0.01768	0.01098	-0.09000	0.00613	0.00146	9.57158	-5.40704	1.53814	0.28852	0.01051	0.01774	0.02893	-0.00021	0.00206	1.85169	-11.65729	-3.16914	1.06931	-0.02072	0.12494	0.02230	-0.00254	0.00044	-5.43582	-4.72286	-1.68807	-0.39123	0.44696	0.17776	0.00688	0.02848	0.00643	0.01681
203			2.02000	-13.15491	3.93757	10.06721	0.00634	0.00359	0.00328	0.00048	0.00107	0.00121	76.88899	8.85402	-26.97375	-0.14690	-0.01405	0.01482	-0.07460	0.00172	0.00151	9.50067	-5.40470	1.45569	0.27652	0.01954	0.01486	0.03310	-0.00066	0.00238	1.84569	-11.72966	-3.16743	1.07072	-0.02279	0.12470	0.00697	-0.00291	-0.00011	-5.43024	-4.76190	-1.70257	-0.38062	0.43917	0.17649	-0.00357	0.02714	0.00575	0.01384
204			2.03000	-13.15957	3.83373	9.90116	0.00587	0.00311	0.00281	0.00008	0.00051	0.00014	76.61275	8.80284	-26.97238	-0.13352	-0.01087	0.01882	-0.06205	-0.00201	0.00148	9.41665	-5.39914	1.34956	0.26204	0.03018	0.01195	0.03573	-0.00128	0.00233	1.84542	-11.80335	-3.16326	1.07489	-0.02562	0.12376	0.00130	-0.00324	-0.00035	-5.44403	-4.79689	-1.71861	-0.38984	0.42212	0.17575	-0.01623	0.02131	0.00696	0.00889
205			2.04000	-13.16450	3.76930	9.96799	0.00529	0.00260	0.00227	0.00007	-0.00004	-0.00080	76.32780	8.71711	-27.16122	-0.12117	-0.00853	0.02237	-0.05335	-0.00432	0.00152	9.32282	-5.39334	1.22635	0.24794	0.04055	0.00932	0.03655	-0.00172	0.00204	1.84596	-11.87446	-3.15934	1.07889	-0.02976	0.12206	0.00174	-0.00352	0.00007	-5.47462	-4.82379	-1.74240	-0.40998	0.40115	0.17494	-0.02587	0.01332	0.00967	0.00376
206			2.05000	-13.20201	3.75858	10.29741	0.00461	0.00211	0.00175	0.00027	-0.00046	-0.00132	76.02458	8.58996	-27.52474	-0.11088	-0.00717	0.02480	-0.04897	-0.00555	0.00174	9.22361	-5.39176	1.09317	0.23594	0.04887	0.00734	0.03596	-0.00155	0.00170	1.84434	-11.93891	-3.15944	1.08335	-0.03226	0.12066	0.00483	-0.00335	0.00113	-5.51131	-4.84083	-1.77828	-0.44344	0.38452	0.17576	-0.02864	0.00539	0.01334	-0.00003
207			2.06000	-13.29055	3.81743	10.86913	0.00389	0.00170	0.00135	0.00049	-0.00074	-0.00146	75.69487	8.42485	-28.01105	-0.10295	-0.00675	0.02545	-0.04908	-0.00630	0.00208	9.12296	-5.39981	0.95810	0.22652	0.05310	0.00634	0.03484	-0.00053	0.00146	1.83936	-11.99372	-3.16643	1.08795	-0.03354	0.11979	0.00875	-0.00286	0.00257	-5.54141	-4.84815	-1.82776	-0.47308	0.37627	0.17715	-0.02276	-0.00147	0.01697	-0.00193
208			2.07000	-13.43710	3.95677	11.62265	0.00323	0.00145	0.00113	0.00067	-0.00091	-0.00145	75.32823	8.23463	-28.54940	-0.09762	-0.00711	0.02400	-0.05394	-0.00690	0.00236	9.02254	-5.42230	0.82991	0.21983	0.05093	0.00640	0.03444	0.00100	0.00139	1.83055	-12.03742	-3.18141	1.08956	-0.03569	0.11837	0.01344	-0.00232	0.00401	-5.55714	-4.84696	-1.88835	-0.48241	0.36893	0.17615	-0.01178	-0.00698	0.01910	-0.00351
209			2.08000	-13.64183	4.17762	12.47424	0.00277	0.00140	0.00111	0.00081	-0.00110	-0.00148	74.91019	8.03393	-29.06888	-0.09546	-0.00809	0.02084	-0.06398	-0.00721	0.00255	8.92046	-5.46110	0.71528	0.21559	0.04187	0.00731	0.03572	0.00209	0.00143	1.81745	-12.06929	-3.20368	1.09334	-0.03804	0.11638	0.02059	-0.00166	0.00519	-5.55874	-4.83861	-1.95400	-0.47388	0.36289	0.17299	-0.00309	-0.01113	0.01890	-0.00543
210			2.09000	-13.89916	4.46908	13.33064	0.00263	0.00162	0.00129	0.00099	-0.00141	-0.00160	74.42608	7.83262	-29.50845	-0.09758	-0.00957	0.01675	-0.08004	-0.00688	0.00268	8.81231	-5.51362	0.61598	0.21402	0.02801	0.00884	0.03887	0.00202	0.00155	1.79838	-12.08893	-3.23204	1.09981	-0.03906	0.11524	0.03304	-0.00085	0.00626	-5.55378	-4.82411	-2.01684	-0.45140	0.36861	0.17006	-0.00147	-0.01459	0.01669	-0.00546
211			2.10000	-14.19728	4.80760	14.09831	0.00294	0.00213	0.00166	0.00131	-0.00186	-0.00166	73.86793	7.63553	-29.81941	-0.10501	-0.01144	0.01249	-0.10315	-0.00545	0.00267	8.69441	-5.57348	0.52873	0.21629	0.01247	0.01080	0.04301	0.00101	0.00173	1.76987	-12.09620	-3.26650	1.10783	-0.03814	0.11529	0.05333	-0.00002	0.00760	-5.55266	-4.80435	-2.07072	-0.43546	0.38524	0.16945	-0.00667	-0.01771	0.01372	-0.00317
212			2.11000	-14.52103	5.15705	14.69352	0.00378	0.00297	0.00217	0.00190	-0.00228	-0.00143	73.23930	7.44531	-29.96845	-0.11848	-0.01357	0.00876	-0.13389	-0.00263	0.00244	8.56810	-5.63308	0.44768	0.22396	-0.00172	0.01293	0.04638	-0.00013	0.00198	1.72704	-12.09189	-3.30925	1.11766	-0.03865	0.11417	0.08144	0.00070	0.00934	-5.56315	-4.78064	-2.11460	-0.44565	0.39916	0.16961	-0.01556	-0.01991	0.01154	-0.00031
213			2.12000	-14.85632	5.47112	15.05142	0.00513	0.00408	0.00279	0.00283	-0.00227	-0.00069	72.55711	7.26596	-29.94095	-0.13837	-0.01579	0.00625	-0.17105	0.00155	0.00214	8.44133	-5.68612	0.36768	0.23882	-0.01196	0.01501	0.04683	-0.00075	0.00226	1.66618	-12.07822	-3.36294	1.12464	-0.03886	0.11213	0.11234	0.00125	0.01125	-5.58571	-4.75504	-2.15419	-0.47238	0.40921	0.17007	-0.02341	-0.02083	0.01192	0.00242
214			2.13000	-15.19235	5.70252	15.13209	0.00682	0.00530	0.00345	0.00402	-0.00140	0.00064	71.85147	7.10528	-29.74173	-0.16409	-0.01786	0.00551	-0.20912	0.00663	0.00215	8.32751	-5.72942	0.28714	0.26062	-0.01706	0.01667	0.04187	-0.00079	0.00245	1.58776	-12.05844	-3.42788	1.12523	-0.03956	0.10895	0.13747	0.00162	0.01267	-5.61282	-4.73042	-2.20054	-0.49897	0.40874	0.16890	-0.02464	-0.01987	0.01552	0.00334
215			2.14000	-15.51808	5.82011	14.92460	0.00850	0.00640	0.00409	0.00510	0.00036	0.00244	71.16469	6.97381	-29.39293	-0.19312	-0.01943	0.00677	-0.23623	0.01168	0.00278	8.24131	-5.76324	0.20807	0.28655	-0.01693	0.01762	0.02958	-0.00057	0.00245	1.49745	-12.03498	-3.50046	1.12502	-0.03972	0.10551	0.15027	0.00188	0.01322	-5.63319	-4.70993	-2.26483	-0.51162	0.39756	0.16585	-0.01703	-0.01703	0.02105	0.00125
216			2.15000	-15.81207	5.82466	14.45319	0.00973	0.00714	0.00460	0.00535	0.00236	0.00430	70.54836	6.88096	-28.93149	-0.22061	-0.02003	0.00980	-0.23604	0.01526	0.00393	8.19387	-5.79073	0.13401	0.31094	-0.01246	0.01762	0.01023	-0.00035	0.00225	1.40381	-12.00783	-3.57603	1.12081	-0.03939	0.10215	0.14757	0.00215	0.01301	-5.63864	-4.69585	-2.35060	-0.51172	0.38666	0.16186	-0.00450	-0.01338	0.02573	-0.00113
217			2.16000	-16.03385	5.74875	13.78505	0.01027	0.00738	0.00488	0.00413	0.00367	0.00556	70.05663	6.82981	-28.40990	-0.24007	-0.01932	0.01376	-0.19614	0.01586	0.00495	8.18938	-5.81599	0.06685	0.32654	-0.00551	0.01662	-0.01237	-0.00016	0.00196	1.31521	-11.97611	-3.65125	1.11787	-0.03959	0.09929	0.13171	0.00243	0.01243	-5.62805	-4.68835	-2.45061	-0.50796	0.38515	0.15849	0.00691	-0.01014	0.02723	-0.00110
218			2.17000	-16.13158	5.63696	13.03341	0.01016	0.00712	0.00482	0.00157	0.00382	0.00554	69.73507	6.81273	-27.89899	-0.24607	-0.01727	0.01753	-0.11988	0.01292	0.00509	8.22409	-5.84252	0.00407	0.32819	0.00280	0.01490	-0.03179	0.00009	0.00172	1.23801	-11.94086	-3.72433	1.11346	-0.04022	0.09726	0.10679	0.00255	0.01164	-5.60673	-4.68515	-2.55018	-0.49549	0.39310	0.15570	0.01296	-0.00803	0.02482	0.00122
219			2.18000	-16.06969	5.52279	12.34403	0.00967	0.00646	0.00441	-0.00136	0.00298	0.00408	69.60822	6.81324	-27.48361	-0.23677	-0.01426	0.02042	-0.02951	0.00759	0.00401	8.28754	-5.87170	-0.05906	0.31585	0.01211	0.01286	-0.04261	0.00043	0.00153	1.17596	-11.90638	-3.79303	1.10463	-0.04082	0.09581	0.07823	0.00231	0.01046	-5.58298	-4.68290	-2.63530	-0.47774	0.40657	0.15337	0.01250	-0.00725	0.01958	0.00487
220			2.19000	-15.85792	5.42266	11.86388	0.00906	0.00554	0.00369	-0.00355	0.00166	0.00182	69.66979	6.81326	-27.24453	-0.21467	-0.01091	0.02235	0.04565	0.00219	0.00194	8.36540	-5.90257	-0.12566	0.29486	0.02147	0.01076	-0.04337	0.00074	0.00135	1.13018	-11.87867	-3.85359	1.09542	-0.04080	0.09474	0.05155	0.00166	0.00871	-5.56464	-4.67905	-2.69829	-0.46759	0.41602	0.15190	0.00764	-0.00725	0.01358	0.00747
221			2.20000	-15.55974	5.34747	11.70299	0.00843	0.00451	0.00279	-0.00430	0.00038	-0.00018	69.88176	6.79959	-27.23158	-0.18483	-0.00793	0.02335	0.08648	-0.00141	-0.00050	8.44198	-5.93197	-0.19619	0.27286	0.02880	0.00886	-0.03644	0.00080	0.00115	1.09967	-11.86195	-3.90162	1.08628	-0.03935	0.09337	0.02965	0.00079	0.00634	-5.55576	-4.67297	-2.73952	-0.47269	0.41250	0.15079	0.00184	-0.00735	0.00863	0.00682
222			2.21000	-15.27778	5.31006	11.90868	0.00778	0.00353	0.00185	-0.00343	-0.00054	-0.00119	70.18217	6.76639	-27.44614	-0.15266	-0.00578	0.02338	0.09184	-0.00302	-0.00255	8.50364	-5.95582	-0.26884	0.25513	0.03222	0.00729	-0.02544	0.00048	0.00093	1.08247	-11.85713	-3.93348	1.07567	-0.03936	0.09168	0.01295	0.00003	0.00363	-5.55468	-4.66510	-2.76580	-0.48775	0.39682	0.14946	-0.00160	-0.00733	0.00583	0.00401
223			2.22000	-15.12448	5.32212	12.45953	0.00699	0.00273	0.00111	-0.00131	-0.00103	-0.00125	70.49941	6.71428	-27.84201	-0.12270	-0.00448	0.02271	0.07370	-0.00342	-0.00370	8.54137	-5.97047	-0.33932	0.24295	0.03184	0.00600	-0.01310	-0.00004	0.00069	1.07635	-11.86204	-3.94796	1.06525	-0.04182	0.09159	0.00103	-0.00058	0.00104	-5.55573	-4.65621	-2.78619	-0.50267	0.37981	0.14948	-0.00097	-0.00739	0.00541	0.00153
224			2.23000	-15.18940	5.38909	13.27256	0.00594	0.00223	0.00077	0.00117	-0.00125	-0.00111	70.76640	6.64975	-28.33973	-0.09848	-0.00369	0.02190	0.04701	-0.00317	-0.00389	8.55187	-5.97401	-0.39938	0.23518	0.02856	0.00470	-0.00102	-0.00048	0.00040	1.07868	-11.87314	-3.94649	1.05923	-0.04141	0.09353	-0.00620	-0.00090	-0.00117	-5.55335	-4.64693	-2.80938	-0.51038	0.37526	0.15166	0.00220	-0.00760	0.00702	0.00075
225			2.24000	-15.51557	5.50954	14.21990	0.00471	0.00209	0.00090	0.00297	-0.00142	-0.00136	70.93054	6.58111	-28.84564	-0.08220	-0.00310	0.02138	0.02140	-0.00249	-0.00329	8.53593	-5.96609	-0.43962	0.23064	0.02410	0.00343	0.01012	-0.00072	0.00014	1.08618	-11.88654	-3.93279	1.05529	-0.03779	0.09657	-0.00856	-0.00087	-0.00287	-5.54633	-4.63824	-2.84145	-0.50519	0.38307	0.15465	0.00352	-0.00773	0.00996	0.00156
226			2.25000	-16.09289	5.67335	15.15708	0.00354	0.00230	0.00141	0.00365	-0.00164	-0.00192	70.95799	6.51469	-29.27367	-0.07499	-0.00257	0.02130	-0.00094	-0.00160	-0.00207	8.49608	-5.94734	-0.45232	0.22905	0.02018	0.00249	0.02027	-0.00080	-0.00003	1.09527	-11.89885	-3.91114	1.05510	-0.03717	0.09929	-0.00664	-0.00073	-0.00406	-5.53922	-4.63105	-2.88535	-0.49379	0.39082	0.15673	-0.00075	-0.00761	0.01359	0.00277
227			2.26000	-16.86639	5.85806	15.95596	0.00273	0.00284	0.00210	0.00362	-0.00183	-0.00221	70.83494	6.45206	-29.56360	-0.07727	-0.00215	0.02165	-0.02316	-0.00081	-0.00036	8.43507	-5.91920	-0.43421	0.23122	0.01850	0.00233	0.02961	-0.00086	-0.00015	1.10337	-11.90810	-3.88444	1.05470	-0.03721	0.10075	-0.00168	-0.00054	-0.00493	-5.53989	-4.62562	-2.94281	-0.47779	0.39968	0.15730	-0.01146	-0.00762	0.01755	0.00418
228			2.27000	-17.75298	6.03113	16.53100	0.00246	0.00359	0.00278	0.00366	-0.00174	-0.00184	70.56777	6.39028	-29.69068	-0.08853	-0.00203	0.02229	-0.04965	-0.00025	0.00170	8.35599	-5.88370	-0.38778	0.23811	0.01940	0.00317	0.03819	-0.00100	-0.00033	1.10899	-11.91428	-3.85348	1.05243	-0.03590	0.10149	0.00556	-0.00039	-0.00569	-5.55624	-4.62165	-3.01511	-0.46836	0.40585	0.15773	-0.02705	-0.00805	0.02161	0.00489
229			2.28000	-18.66241	6.15897	16.85393	0.00280	0.00441	0.00327	0.00419	-0.00119	-0.00097	70.18089	6.32333	-29.66637	-0.10713	-0.00237	0.02299	-0.08158	0.00021	0.00384	8.26271	-5.84317	-0.32253	0.24996	0.02232	0.00505	0.04565	-0.00124	-0.00063	1.11092	-11.91915	-3.81853	1.05314	-0.03528	0.10134	0.01489	-0.00040	-0.00625	-5.59326	-4.61821	-3.10178	-0.47945	0.40266	0.15848	-0.04576	-0.00902	0.02513	0.00414
230			2.29000	-19.51458	6.21734	16.95348	0.00362	0.00511	0.00352	0.00499	-0.00024	-0.00009	69.71281	6.24419	-29.53062	-0.13000	-0.00314	0.02342	-0.11408	0.00066	0.00567	8.16024	-5.80038	-0.25465	0.26494	0.02618	0.00770	0.05102	-0.00153	-0.00087	1.10776	-11.92580	-3.78101	1.05602	-0.03497	0.10123	0.02568	-0.00061	-0.00645	-5.65079	-4.61382	-3.19904	-0.50652	0.39406	0.16033	-0.06440	-0.01064	0.02745	0.00268
231			2.30000	-20.24887	6.19914	16.90072	0.00465	0.00560	0.00355	0.00539	0.00076	0.00037	69.21067	6.14718	-29.34131	-0.15304	-0.00415	0.02330	-0.13740	0.00096	0.00669	8.05400	-5.75879	-0.20395	0.27904	0.02982	0.01068	0.05306	-0.00179	-0.00070	1.09856	-11.93776	-3.74353	1.05798	-0.03669	0.10050	0.03640	-0.00106	-0.00614	-5.72295	-4.60675	-3.30072	-0.53867	0.37903	0.16157	-0.07769	-0.01243	0.02791	0.00047
232			2.31000	-20.82448	6.11308	16.78565	0.00563	0.00580	0.00339	0.00486	0.00144	0.00032	68.72324	6.03084	-29.16423	-0.17190	-0.00515	0.02232	-0.14198	0.00075	0.00637	7.94885	-5.72177	-0.18958	0.28694	0.03252	0.01353	0.05121	-0.00196	0.00014	1.08326	-11.95765	-3.70884	1.05787	-0.03920	0.10012	0.04537	-0.00168	-0.00541	-5.79990	-4.59617	-3.40043	-0.56838	0.36013	0.16266	-0.08125	-0.01361	0.02671	-0.00232
233			2.32000	-21.21669	5.96938	16.69834	0.00634	0.00574	0.00310	0.00332	0.00173	-0.00015	68.29315	5.90255	-29.06611	-0.18352	-0.00591	0.02069	-0.12489	-0.00020	0.00464	7.84738	-5.69216	-0.22515	0.28607	0.03413	0.01562	0.04636	-0.00198	0.00158	1.06273	-11.98578	-3.67927	1.05774	-0.04012	0.10121	0.05186	-0.00221	-0.00436	-5.87135	-4.58268	-3.49295	-0.58760	0.34969	0.16486	-0.07397	-0.01391	0.02436	-0.00389
234			2.33000	-21.41764	5.76921	16.71347	0.00670	0.00547	0.00275	0.00124	0.00171	-0.00078	67.94955	5.77841	-29.10417	-0.18738	-0.00640	0.01918	-0.09265	-0.00172	0.00214	7.75082	-5.67173	-0.31392	0.27977	0.03382	0.01618	0.04040	-0.00179	0.00304	1.03779	-12.01985	-3.65723	1.05654	-0.03884	0.10315	0.05665	-0.00239	-0.00281	-5.93028	-4.56814	-3.57404	-0.59538	0.34813	0.16751	-0.05986	-0.01299	0.02085	-0.00440
235			2.34000	-21.44514	5.51833	16.87112	0.00675	0.00509	0.00239	-0.00067	0.00144	-0.00126	67.70240	5.66915	-29.30428	-0.18519	-0.00671	0.01854	-0.05718	-0.00337	-0.00012	7.65994	-5.66096	-0.44748	0.27342	0.03133	0.01499	0.03476	-0.00141	0.00378	1.00821	-12.05574	-3.64604	1.05935	-0.03854	0.10428	0.06164	-0.00234	-0.00058	-5.97488	-4.55489	-3.63970	-0.59222	0.34784	0.16849	-0.04473	-0.01082	0.01617	-0.00524
236			2.35000	-21.34544	5.24659	17.16111	0.00656	0.00465	0.00206	-0.00186	0.00098	-0.00143	67.54240	5.56754	-29.64242	-0.17898	-0.00690	0.01882	-0.02839	-0.00463	-0.00142	7.57600	-5.65908	-0.60903	0.26803	0.02795	0.01260	0.02959	-0.00097	0.00361	0.97274	-12.08922	-3.64942	1.06178	-0.03971	0.10443	0.06794	-0.00212	0.00215	-6.00783	-4.54412	-3.68746	-0.57558	0.35148	0.16764	-0.03296	-0.00854	0.01115	-0.00555
237			2.36000	-21.18011	5.00269	17.52778	0.00626	0.00424	0.00179	-0.00219	0.00045	-0.00129	67.44817	5.45548	-30.05124	-0.17109	-0.00705	0.01955	-0.01053	-0.00511	-0.00124	7.50066	-5.66462	-0.77938	0.26351	0.02546	0.01004	0.02456	-0.00058	0.00289	0.93006	-12.11732	-3.66905	1.06554	-0.04072	0.10441	0.07568	-0.00173	0.00482	-6.03424	-4.53518	-3.71863	-0.56785	0.35981	0.16761	-0.02728	-0.00752	0.00713	-0.00436
238			2.37000	-21.00828	4.83607	17.88911	0.00596	0.00393	0.00161	-0.00186	-0.00009	-0.00093	67.39618	5.31655	-30.44060	-0.16389	-0.00712	0.02051	-0.00270	-0.00456	0.00070	7.43634	-5.67655	-0.94139	0.26139	0.02448	0.00790	0.01929	-0.00018	0.00209	0.88016	-12.13874	-3.70272	1.07256	-0.04263	0.10392	0.08390	-0.00129	0.00682	-6.05883	-4.52542	-3.73863	-0.57418	0.36621	0.16804	-0.02623	-0.00881	0.00478	-0.00291
239			2.38000	-20.87573	4.78825	18.15848	0.00573	0.00379	0.00154	-0.00115	-0.00061	-0.00044	67.36793	5.13760	-30.71635	-0.15911	-0.00685	0.02184	-0.00157	-0.00291	0.00458	7.38600	-5.69547	-1.08304	0.26261	0.02565	0.00634	0.01343	0.00030	0.00144	0.82436	-12.15300	-3.74544	1.07641	-0.04403	0.10217	0.09067	-0.00072	0.00782	-6.08381	-4.51122	-3.75405	-0.58408	0.36486	0.16701	-0.02635	-0.01247	0.00377	-0.00343
240			2.39000	-20.80973	4.89123	18.26471	0.00561	0.00381	0.00158	-0.00030	-0.00117	0.00017	67.35298	4.90771	-30.79851	-0.15694	-0.00601	0.02332	-0.00342	-0.00068	0.01027	7.35209	-5.72334	-1.19943	0.26513	0.02989	0.00567	0.00689	0.00105	0.00107	0.76482	-12.15877	-3.79211	1.07643	-0.04574	0.10050	0.09312	0.00008	0.00790	-6.10818	-4.48922	-3.76856	-0.59199	0.35764	0.16545	-0.02377	-0.01776	0.00334	-0.00534
241			2.40000	-20.81544	5.16072	18.17072	0.00560	0.00397	0.00172	0.00049	-0.00177	0.00090	67.34929	4.62227	-30.64091	-0.15666	-0.00452	0.02450	-0.00495	0.00107	0.01664	7.33522	-5.76313	-1.29323	0.26526	0.03895	0.00636	0.00027	0.00246	0.00102	0.70584	-12.15212	-3.83755	1.07470	-0.04752	0.09911	0.08605	0.00142	0.00691	-6.12754	-4.45709	-3.78317	-0.59806	0.35122	0.16394	-0.01521	-0.02424	0.00323	-0.00681
242			2.41000	-20.87386	5.58269	17.88423	0.00567	0.00420	0.00192	0.00099	-0.00231	0.00168	67.36088	4.29391	-30.24663	-0.15708	-0.00245	0.02516	-0.00369	0.00136	0.02159	7.33345	-5.81847	-1.37298	0.26031	0.05342	0.00843	-0.00519	0.00509	0.00126	0.65579	-12.12562	-3.87426	1.06988	-0.04879	0.09730	0.06239	0.00359	0.00430	-6.13491	-4.41300	-3.79957	-0.59916	0.34955	0.16176	0.00120	-0.03210	0.00413	-0.00709
243			2.42000	-20.94554	6.10575	17.45626	0.00576	0.00446	0.00214	0.00105	-0.00264	0.00232	67.39470	3.96006	-29.67069	-0.15803	-0.00003	0.02579	0.00164	0.00002	0.02375	7.34218	-5.89321	-1.44971	0.25321	0.07097	0.01103	-0.00844	0.00930	0.00173	0.62793	-12.06840	-3.89039	1.06267	-0.04823	0.09554	0.01664	0.00669	-0.00059	-6.12214	-4.35558	-3.82360	-0.59076	0.35625	0.15928	0.02470	-0.04193	0.00730	-0.00597
244			2.43000	-20.98422	6.66054	16.96124	0.00585	0.00469	0.00236	0.00063	-0.00272	0.00269	67.45931	3.66943	-28.99699	-0.15979	0.00244	0.02712	0.01133	-0.00228	0.02340	7.35515	-5.99038	-1.53334	0.24981	0.08719	0.01292	-0.00936	0.01472	0.00233	0.63896	-11.96665	-3.86884	1.05493	-0.04500	0.09477	-0.05290	0.01033	-0.00848	-6.08193	-4.28449	-3.86635	-0.57447	0.37265	0.15764	0.05222	-0.05385	0.01399	-0.00324
245			2.44000	-20.95396	7.19376	16.46997	0.00588	0.00486	0.00257	-0.00017	-0.00265	0.00274	67.56423	3.45590	-28.30264	-0.16188	0.00471	0.02938	0.02497	-0.00462	0.02131	7.36620	-6.11151	-1.63045	0.25149	0.09939	0.01341	-0.00856	0.02056	0.00282	0.70635	-11.80417	-3.78874	1.04215	-0.04042	0.09472	-0.14304	0.01409	-0.01988	-6.00908	-4.20169	-3.94254	-0.55585	0.39093	0.15637	0.08061	-0.06590	0.02464	0.00032
246			2.45000	-20.83596	7.68215	16.03444	0.00584	0.00497	0.00274	-0.00115	-0.00257	0.00253	67.71879	3.32914	-27.63918	-0.16311	0.00648	0.03190	0.04156	-0.00625	0.01780	7.37176	-6.25638	-1.74311	0.25476	0.10642	0.01277	-0.00697	0.02584	0.00308	0.84512	-11.56420	-3.62838	1.02791	-0.03722	0.09377	-0.24610	0.01834	-0.03431	-5.90104	-4.11126	-4.06660	-0.54284	0.40271	0.15374	0.10869	-0.07540	0.03819	0.00367
247			2.46000	-20.62472	8.12260	15.68652	0.00574	0.00501	0.00286	-0.00215	-0.00252	0.00211	67.93061	3.28244	-27.03511	-0.16274	0.00744	0.03367	0.05947	-0.00676	0.01327	7.37135	-6.42286	-1.86999	0.25631	0.10748	0.01173	-0.00547	0.02943	0.00314	1.06410	-11.23304	-3.36969	1.01340	-0.03537	0.09154	-0.35018	0.02307	-0.05033	-5.75764	-4.01751	-4.24845	-0.52709	0.41065	0.14899	0.13310	-0.08227	0.05260	0.00674
248			2.47000	-20.32326	8.51920	15.43966	0.00565	0.00497	0.00289	-0.00308	-0.00247	0.00158	68.20324	3.30118	-26.50261	-0.16085	0.00742	0.03400	0.07674	-0.00616	0.00850	7.36636	-6.60702	-2.00910	0.25517	0.10274	0.01096	-0.00480	0.03068	0.00319	1.36238	-10.80436	-3.00084	0.99620	-0.03364	0.08721	-0.43987	0.02732	-0.06538	-5.58168	-3.92341	-4.49314	-0.51128	0.41378	0.14151	0.15202	-0.08694	0.06563	0.00925
249			2.48000	-19.94127	8.87532	15.29146	0.00560	0.00488	0.00285	-0.00390	-0.00238	0.00106	68.53481	3.36912	-26.04382	-0.15815	0.00651	0.03293	0.09209	-0.00484	0.00425	7.35960	-6.80494	-2.15869	0.25209	0.09452	0.01079	-0.00562	0.03013	0.00333	1.72833	-10.28157	-2.51851	0.97942	-0.03344	0.08054	-0.50412	0.03190	-0.07663	-5.37891	-3.82957	-4.80199	-0.50110	0.40537	0.13117	0.16547	-0.08892	0.07550	0.01009
250			2.49000	-19.49304	9.19163	15.22512	0.00565	0.00478	0.00276	-0.00460	-0.00222	0.00065	68.92062	3.47484	-25.65380	-0.15555	0.00505	0.03100	0.10548	-0.00335	0.00080	7.35560	-7.01454	-2.31471	0.24826	0.08525	0.01116	-0.00840	0.02886	0.00352	2.14226	-9.67795	-1.92737	0.96279	-0.03242	0.07382	-0.53642	0.03442	-0.08433	-5.15762	-3.73502	-5.17485	-0.47939	0.39870	0.12004	0.16628	-0.09174	0.08248	0.01137
251			2.50000	-18.99627	9.46750	15.21298	0.00582	0.00470	0.00268	-0.00518	-0.00198	0.00039	69.35577	3.61452	-25.32270	-0.15358	0.00334	0.02877	0.11747	-0.00199	-0.00199	7.36031	-7.23595	-2.46981	0.24454	0.07573	0.01187	-0.01316	0.02734	0.00367	2.58046	-9.01593	-1.23800	0.94866	-0.02908	0.06909	-0.53727	0.03262	-0.09073	-4.92856	-3.63781	-5.61148	-0.44394	0.40590	0.11072	0.15207	-0.09898	0.08843	0.01513
252			2.51000	-18.47157	9.70207	15.22253	0.00607	0.00470	0.00266	-0.00560	-0.00166	0.00029	69.83595	3.79000	-25.03971	-0.15224	0.00170	0.02669	0.12820	-0.00093	-0.00435	7.37931	-7.47030	-2.61549	0.24122	0.06611	0.01269	-0.01929	0.02551	0.00368	3.01913	-8.32528	-0.46407	0.94351	-0.02473	0.06709	-0.51386	0.02782	-0.09779	-4.70547	-3.53540	-6.11259	-0.39749	0.43100	0.10418	0.12435	-0.11276	0.09491	0.02171
253			2.52000	-17.94240	9.89255	15.22332	0.00637	0.00476	0.00272	-0.00574	-0.00126	0.00031	70.35550	4.00561	-24.79832	-0.15116	0.00034	0.02509	0.13713	-0.00017	-0.00663	7.41605	-7.71718	-2.74525	0.23833	0.05715	0.01350	-0.02574	0.02333	0.00355	3.43766	-7.64008	0.37915	0.94689	-0.01944	0.06676	-0.47118	0.02079	-0.10477	-4.50422	-3.42486	-6.67858	-0.33971	0.46359	0.09895	0.08700	-0.13133	0.10092	0.02843
254			2.53000	-17.43332	10.03078	15.19292	0.00666	0.00488	0.00283	-0.00556	-0.00072	0.00039	70.90616	4.26756	-24.60045	-0.14991	-0.00069	0.02406	0.14340	0.00031	-0.00917	7.47071	-7.97299	-2.85586	0.23592	0.04971	0.01432	-0.03149	0.02096	0.00331	3.81985	-6.99378	1.27332	0.94889	-0.01746	0.06649	-0.40908	0.01681	-0.10885	-4.34077	-3.30381	-7.30537	-0.28290	0.47680	0.09321	0.04940	-0.14565	0.10356	0.03114
255			2.54000	-16.96816	10.10057	15.12281	0.00691	0.00499	0.00292	-0.00504	0.00001	0.00044	71.47704	4.58534	-24.45744	-0.14799	-0.00155	0.02342	0.14636	0.00057	-0.01227	7.54100	-8.23075	-2.94671	0.23382	0.04394	0.01516	-0.03588	0.01848	0.00299	4.15257	-6.41431	2.19137	0.94586	-0.01677	0.06822	-0.32954	0.01374	-0.11183	-4.22941	-3.17249	-7.97686	-0.24915	0.47199	0.09045	0.01844	-0.15148	0.10473	0.03079
256			2.55000	-16.56825	10.07918	15.02417	0.00707	0.00504	0.00294	-0.00422	0.00090	0.00035	72.05636	4.97130	-24.38847	-0.14538	-0.00234	0.02321	0.14628	0.00062	-0.01613	7.62326	-8.48052	-3.01833	0.23233	0.03915	0.01578	-0.03872	0.01569	0.00257	4.42308	-5.92106	3.09055	0.94092	-0.01427	0.07522	-0.23723	0.00942	-0.11680	-4.18124	-3.03533	-8.65784	-0.25499	0.46261	0.09544	-0.00888	-0.14869	0.10809	0.03048
257			2.56000	-16.25011	9.94370	14.92944	0.00711	0.00500	0.00286	-0.00323	0.00184	0.00006	72.63344	5.43590	-24.41634	-0.14266	-0.00315	0.02390	0.14449	0.00038	-0.02114	7.71345	-8.71081	-3.07203	0.23314	0.03479	0.01574	-0.04030	0.01257	0.00201	4.62097	-5.52359	3.91671	0.93474	-0.00885	0.08458	-0.14158	0.00445	-0.11654	-4.19941	-2.90031	-9.30004	-0.28463	0.44983	0.10458	-0.03757	-0.13605	0.10797	0.02951
258			2.57000	-16.02334	9.68190	14.88296	0.00702	0.00489	0.00271	-0.00219	0.00262	-0.00040	73.20052	5.98064	-24.55817	-0.14078	-0.00402	0.02606	0.14283	-0.00016	-0.02769	7.80757	-8.91059	-3.10902	0.23909	0.03022	0.01458	-0.04124	0.00924	0.00133	4.74597	-5.22040	4.62540	0.92760	-0.00200	0.09212	-0.05847	0.00073	-0.10593	-4.27154	-2.77682	-9.86471	-0.30249	0.43199	0.11182	-0.05790	-0.11459	0.09950	0.02635
259			2.58000	-15.89139	9.30642	14.92332	0.00678	0.00473	0.00258	-0.00117	0.00304	-0.00089	73.75423	6.58905	-24.81296	-0.14067	-0.00508	0.02990	0.14277	-0.00096	-0.03536	7.90233	-9.07200	-3.12865	0.25259	0.02541	0.01239	-0.04216	0.00615	0.00060	4.81133	-4.99867	5.20079	0.91931	0.00321	0.09740	-0.00060	-0.00082	-0.08950	-4.36841	-2.67350	-10.34074	-0.30956	0.41086	0.11658	-0.06045	-0.08835	0.08733	0.02221
260			2.59000	-15.85473	8.86551	15.06282	0.00644	0.00459	0.00251	-0.00020	0.00299	-0.00127	74.29533	7.22125	-25.14943	-0.14218	-0.00639	0.03465	0.14403	-0.00186	-0.04170	7.99610	-9.19280	-3.12636	0.27054	0.02176	0.00991	-0.04278	0.00394	-0.00005	4.83721	-4.83926	5.65405	0.91092	0.00645	0.10249	0.02971	-0.00116	-0.07406	-4.45448	-2.59668	-10.74033	-0.31413	0.39820	0.12147	-0.04570	-0.06311	0.07753	0.02027
261			2.60000	-15.91011	8.42960	15.28178	0.00603	0.00448	0.00254	0.00063	0.00253	-0.00150	74.82713	7.82661	-25.51242	-0.14367	-0.00779	0.03880	0.14440	-0.00251	-0.04366	8.08904	-9.27685	-3.09408	0.28471	0.02181	0.00817	-0.04197	0.00290	-0.00058	4.84289	-4.72404	6.01153	0.90271	0.00730	0.10725	0.03664	-0.00092	-0.06196	-4.50141	-2.54928	-11.08479	-0.31310	0.39243	0.12586	-0.01887	-0.04017	0.07070	0.02053
262			2.61000	-16.04544	8.05783	15.54278	0.00559	0.00441	0.00265	0.00124	0.00186	-0.00157	75.35224	8.36934	-25.84891	-0.14379	-0.00911	0.04115	0.14214	-0.00264	-0.04067	8.18171	-9.33210	-3.02271	0.28932	0.02611	0.00779	-0.03905	0.00266	-0.00116	4.84453	-4.63944	6.30375	0.89685	0.00910	0.11256	0.02466	-0.00081	-0.05436	-4.49454	-2.53021	-11.39189	-0.30966	0.39098	0.13062	0.01181	-0.02030	0.06605	0.02191
263			2.62000	-16.23754	7.77775	15.80652	0.00518	0.00438	0.00279	0.00155	0.00120	-0.00146	75.87094	8.83861	-26.12642	-0.14255	-0.01028	0.04160	0.13728	-0.00224	-0.03483	8.27412	-9.36826	-2.90647	0.28523	0.03298	0.00879	-0.03465	0.00291	-0.00200	4.85563	-4.57519	6.55617	0.89275	0.01232	0.11826	-0.00206	-0.00082	-0.05040	-4.43193	-2.53526	-11.66772	-0.30051	0.39151	0.13531	0.03946	-0.00401	0.06095	0.02351
264			2.63000	-16.45595	7.58911	16.03723	0.00485	0.00438	0.00292	0.00160	0.00068	-0.00118	76.38200	9.23887	-26.33102	-0.14049	-0.01127	0.04084	0.13084	-0.00141	-0.02833	8.36587	-9.39455	-2.74643	0.27552	0.04055	0.01068	-0.03001	0.00358	-0.00315	4.88570	-4.52191	6.78548	0.88691	0.01386	0.12222	-0.03686	-0.00082	-0.04826	-4.32120	-2.55827	-11.90794	-0.28164	0.38276	0.13723	0.05796	0.00785	0.05279	0.02306
265			2.64000	-16.66821	7.47544	16.20344	0.00461	0.00440	0.00302	0.00144	0.00038	-0.00074	76.88513	9.57745	-26.45740	-0.13820	-0.01213	0.03961	0.12396	-0.00026	-0.02216	8.45670	-9.41909	-2.55259	0.26292	0.04780	0.01297	-0.02617	0.00464	-0.00436	4.93849	-4.46921	7.00258	0.87774	0.01473	0.12501	-0.07130	-0.00103	-0.04764	-4.17656	-2.59187	-12.10595	-0.26237	0.36290	0.13756	0.06661	0.01388	0.04276	0.01993
266			2.65000	-16.84503	7.41330	16.28020	0.00449	0.00439	0.00305	0.00114	0.00030	-0.00020	77.38128	9.85774	-26.50299	-0.13587	-0.01283	0.03837	0.11705	0.00112	-0.01636	8.54587	-9.44794	-2.34360	0.24928	0.05389	0.01518	-0.02334	0.00586	-0.00513	5.01224	-4.40479	7.21502	0.86567	0.01493	0.12463	-0.09889	-0.00151	-0.04737	-4.01433	-2.62793	-12.26040	-0.24445	0.33230	0.13459	0.06740	0.01386	0.03244	0.01395
267			2.66000	-16.96531	7.37799	16.25361	0.00447	0.00434	0.00299	0.00076	0.00041	0.00033	77.87070	10.07590	-26.46701	-0.13341	-0.01337	0.03723	0.10983	0.00257	-0.01059	8.63086	-9.48476	-2.14539	0.23637	0.05838	0.01711	-0.02117	0.00686	-0.00502	5.10197	-4.31553	7.42754	0.85665	0.01502	0.12161	-0.11761	-0.00229	-0.04711	-3.84814	-2.65892	-12.37841	-0.23071	0.30078	0.12929	0.06404	0.00969	0.02449	0.00747
268			2.67000	-17.02058	7.34669	16.12655	0.00456	0.00422	0.00282	0.00037	0.00062	0.00072	78.35075	10.22267	-26.35395	-0.13094	-0.01375	0.03622	0.10215	0.00391	-0.00475	8.70744	-9.53056	-1.98621	0.22567	0.06167	0.01866	-0.01931	0.00741	-0.00381	5.20165	-4.19095	7.64278	0.84715	0.01195	0.11766	-0.12720	-0.00258	-0.04692	-3.68632	-2.67937	-12.47473	-0.21379	0.27552	0.12306	0.05722	0.00375	0.02049	0.00329
269			2.68000	-17.01589	7.30338	15.92064	0.00473	0.00402	0.00254	0.00002	0.00080	0.00088	78.81673	10.28861	-26.17434	-0.12875	-0.01404	0.03522	0.09444	0.00496	0.00099	8.77130	-9.58535	-1.88955	0.21797	0.06379	0.01976	-0.01759	0.00749	-0.00167	5.30563	-4.02773	7.86135	0.83431	0.00679	0.11269	-0.12899	-0.00188	-0.04604	-3.53258	-2.68674	-12.56796	-0.19567	0.25781	0.11592	0.04928	-0.00226	0.02021	0.00177
270			2.69000	-16.96776	7.24372	15.67527	0.00499	0.00374	0.00217	-0.00024	0.00085	0.00079	79.26445	10.26934	-25.94489	-0.12716	-0.01430	0.03415	0.08743	0.00562	0.00618	8.81955	-9.64874	-1.86844	0.21366	0.06454	0.02039	-0.01603	0.00725	0.00095	5.40950	-3.83263	8.08074	0.82302	0.00297	0.10911	-0.12661	-0.00095	-0.04466	-3.38831	-2.68161	-12.67490	-0.18751	0.25530	0.11097	0.04370	-0.00751	0.02287	0.00445
271			2.70000	-16.90080	7.17567	15.44217	0.00531	0.00344	0.00177	-0.00034	0.00071	0.00052	79.69168	10.16862	-25.68619	-0.12625	-0.01455	0.03289	0.08167	0.00583	0.01026	8.85166	-9.72065	-1.92302	0.21241	0.06353	0.02063	-0.01468	0.00690	0.00344	5.51086	-3.62070	8.29489	0.81154	0.00513	0.10950	-0.12314	-0.00171	-0.04343	-3.25439	-2.66697	-12.80596	-0.18211	0.27876	0.11073	0.03868	-0.01239	0.02787	0.01261
272			2.71000	-16.84428	7.11517	15.27827	0.00566	0.00318	0.00140	-0.00023	0.00042	0.00021	80.09815	9.99964	-25.42144	-0.12595	-0.01477	0.03133	0.07736	0.00556	0.01276	8.86969	-9.80110	-2.04074	0.21363	0.06047	0.02059	-0.01372	0.00661	0.00530	5.60970	-3.40878	8.49732	0.80240	0.00961	0.11133	-0.12166	-0.00312	-0.04168	-3.13140	-2.64705	-12.96607	-0.17238	0.30421	0.11177	0.03300	-0.01608	0.03410	0.02045
273			2.72000	-16.82883	7.08000	15.23509	0.00599	0.00302	0.00113	0.00016	0.00003	-0.00007	80.48453	9.78319	-25.17367	-0.12607	-0.01492	0.02953	0.07430	0.00485	0.01350	8.87823	-9.88994	-2.19932	0.21623	0.05572	0.02042	-0.01341	0.00648	0.00623	5.70790	-3.20812	8.68613	0.79209	0.01010	0.11205	-0.12261	-0.00309	-0.03968	-3.01874	-2.62552	-13.15877	-0.15852	0.30828	0.11121	0.02737	-0.01735	0.04078	0.02302
274			2.73000	-16.88261	7.08306	15.34643	0.00625	0.00302	0.00102	0.00081	-0.00041	-0.00031	80.85159	9.54470	-24.96135	-0.12667	-0.01506	0.02775	0.07216	0.00391	0.01274	8.88409	-9.98670	-2.37074	0.21935	0.05038	0.02022	-0.01397	0.00653	0.00616	5.80778	-3.01914	8.86674	0.78294	0.00783	0.11239	-0.12537	-0.00231	-0.03900	-2.91418	-2.60472	-13.38957	-0.14671	0.29274	0.11022	0.02327	-0.01680	0.04812	0.02024
275			2.74000	-17.02493	7.12760	15.61534	0.00642	0.00319	0.00109	0.00165	-0.00086	-0.00056	81.20078	9.31100	-24.79094	-0.12780	-0.01523	0.02638	0.07062	0.00312	0.01106	8.89454	-10.09047	-2.52617	0.22193	0.04524	0.01994	-0.01529	0.00668	0.00517	5.91044	-2.83132	9.04804	0.77927	0.00628	0.11282	-0.12826	-0.00192	-0.03997	-2.81416	-2.58521	-13.66224	-0.14316	0.26737	0.10969	0.02149	-0.01579	0.05542	0.01401
276			2.75000	-17.25973	7.20705	16.00696	0.00647	0.00349	0.00131	0.00250	-0.00128	-0.00085	81.53490	9.10606	-24.65146	-0.12942	-0.01542	0.02565	0.06929	0.00287	0.00896	8.91551	-10.19986	-2.64211	0.22316	0.04053	0.01948	-0.01700	0.00678	0.00355	6.01452	-2.62889	9.23495	0.77846	0.00616	0.11191	-0.12812	-0.00210	-0.04089	-2.71592	-2.56552	-13.97176	-0.13808	0.23959	0.10776	0.02011	-0.01503	0.05968	0.00605
277			2.76000	-17.57329	7.30922	16.45444	0.00640	0.00385	0.00163	0.00317	-0.00156	-0.00108	81.85770	8.94667	-24.51696	-0.13120	-0.01562	0.02538	0.06783	0.00339	0.00672	8.95007	-10.31233	-2.70540	0.22257	0.03622	0.01892	-0.01861	0.00665	0.00172	6.11619	-2.39835	9.42384	0.77906	0.00536	0.11029	-0.12314	-0.00211	-0.04034	-2.61872	-2.54345	-14.30018	-0.12617	0.22134	0.10474	0.01795	-0.01492	0.05887	0.00056
278			2.77000	-17.93793	7.42147	16.87882	0.00624	0.00419	0.00195	0.00353	-0.00163	-0.00110	82.17295	8.84118	-24.35830	-0.13297	-0.01580	0.02527	0.06615	0.00459	0.00448	8.99858	-10.42402	-2.71329	0.22067	0.03244	0.01844	-0.01998	0.00625	0.00000	6.21106	-2.13568	9.60393	0.77719	0.00477	0.10754	-0.11387	-0.00211	-0.03701	-2.52411	-2.51780	-14.61932	-0.11242	0.22088	0.10054	0.01543	-0.01542	0.05208	0.00009
279			2.78000	-18.31936	7.53481	17.21106	0.00603	0.00444	0.00221	0.00356	-0.00146	-0.00083	82.48350	8.79104	-24.15491	-0.13452	-0.01594	0.02505	0.06440	0.00613	0.00233	9.06012	-10.53044	-2.67037	0.21787	0.02916	0.01820	-0.02115	0.00562	-0.00147	6.29674	-1.85130	9.76128	0.77333	0.00430	0.10434	-0.10384	-0.00199	-0.03074	-2.43512	-2.48970	-14.89731	-0.10483	0.23207	0.09622	0.01343	-0.01527	0.04050	0.00397
280			2.79000	-18.68343	7.64395	17.40867	0.00583	0.00458	0.00235	0.00330	-0.00111	-0.00035	82.79132	8.79319	-23.90197	-0.13586	-0.01609	0.02461	0.06302	0.00757	0.00038	9.13321	-10.62767	-2.58507	0.21467	0.02568	0.01819	-0.02229	0.00473	-0.00266	6.37410	-1.57193	9.88154	0.76445	0.00619	0.10221	-0.09628	-0.00265	-0.02179	-2.35616	-2.46300	-15.10492	-0.10299	0.25387	0.09340	0.01164	-0.01316	0.02600	0.01122
281			2.80000	-19.00067	7.74457	17.46176	0.00569	0.00459	0.00234	0.00283	-0.00068	0.00016	83.09821	8.84117	-23.61112	-0.13675	-0.01627	0.02382	0.06233	0.00850	-0.00125	9.21637	-10.71217	-2.46790	0.21123	0.02089	0.01829	-0.02344	0.00348	-0.00355	6.44653	-1.33709	9.94969	0.75085	0.00590	0.10161	-0.09340	-0.00191	-0.00973	-2.29180	-2.44351	-15.21872	-0.09904	0.27555	0.09202	0.00915	-0.00718	0.00939	0.01945
282			2.81000	-19.25093	7.83047	17.39184	0.00567	0.00449	0.00218	0.00226	-0.00028	0.00048	83.40498	8.92510	-23.30740	-0.13704	-0.01649	0.02264	0.06252	0.00861	-0.00243	9.30758	-10.78062	-2.33077	0.20776	0.01443	0.01844	-0.02467	0.00203	-0.00411	6.51850	-1.19183	9.94903	0.73723	0.00599	0.10200	-0.09591	-0.00088	0.00622	-2.24530	-2.43787	-15.22303	-0.09074	0.29262	0.09156	0.00624	0.00325	-0.00869	0.02592
283			2.82000	-19.42722	7.89520	17.24509	0.00577	0.00430	0.00189	0.00166	0.00001	0.00054	83.71207	9.03212	-23.02365	-0.13653	-0.01679	0.02115	0.06363	0.00777	-0.00305	9.40529	-10.82971	-2.18497	0.20450	0.00698	0.01856	-0.02613	0.00074	-0.00439	6.59381	-1.17811	9.86121	0.72739	0.00637	0.10167	-0.10278	0.00057	0.02617	-2.21767	-2.45197	-15.10949	-0.08620	0.29462	0.09077	0.00396	0.01677	-0.02714	0.02760
284			2.83000	-19.53722	7.93590	17.08080	0.00596	0.00405	0.00151	0.00111	0.00013	0.00038	84.01986	9.14773	-22.79178	-0.13525	-0.01719	0.01957	0.06537	0.00609	-0.00315	9.50884	-10.85661	-2.03834	0.20210	-0.00055	0.01870	-0.02774	-0.00004	-0.00451	6.67417	-1.32787	9.66786	0.71966	0.00556	0.10167	-0.11137	0.00203	0.04978	-2.20740	-2.48977	-14.87777	-0.08116	0.28304	0.09050	0.00221	0.03016	-0.04510	0.02480
285			2.84000	-19.60119	7.95593	16.95809	0.00619	0.00375	0.00109	0.00071	0.00008	0.00015	84.32774	9.25784	-22.63403	-0.13322	-0.01767	0.01807	0.06685	0.00384	-0.00282	9.61724	-10.85876	-1.89445	0.20084	-0.00759	0.01888	-0.02903	-0.00016	-0.00460	6.75819	-1.65903	9.35253	0.71557	0.00555	0.10165	-0.11931	0.00363	0.07611	-2.21135	-2.55197	-14.53364	-0.07291	0.26255	0.09035	0.00108	0.04064	-0.06178	0.01823
286			2.85000	-19.64679	7.96392	16.92452	0.00640	0.00345	0.00067	0.00053	-0.00009	-0.00003	84.63233	9.35065	-22.55853	-0.13034	-0.01814	0.01663	0.06679	0.00138	-0.00221	9.72802	-10.83335	-1.75381	0.20043	-0.01371	0.01916	-0.02937	0.00041	-0.00475	6.84115	-2.17260	8.90365	0.71449	0.00744	0.10376	-0.12442	0.00689	0.10575	-2.22552	-2.63673	-14.08723	-0.06825	0.24421	0.09280	0.00065	0.04840	-0.07876	0.01089
287			2.86000	-19.70284	7.97088	17.00965	0.00651	0.00319	0.00032	0.00060	-0.00034	-0.00008	84.92683	9.41745	-22.56064	-0.12669	-0.01848	0.01526	0.06420	-0.00093	-0.00143	9.83755	-10.77727	-1.61524	0.20026	-0.01834	0.01955	-0.02839	0.00155	-0.00499	6.91592	-2.85187	8.31855	0.71342	0.01126	0.11234	-0.12463	0.01302	0.14370	-2.24539	-2.74113	-13.55198	-0.07083	0.24159	0.10244	0.00084	0.05701	-0.10107	0.00619
288			2.87000	-19.79318	7.98761	17.22163	0.00650	0.00298	0.00009	0.00087	-0.00059	-0.00004	85.20192	9.45263	-22.62641	-0.12259	-0.01862	0.01406	0.05877	-0.00274	-0.00063	9.94218	-10.68822	-1.47709	0.20036	-0.02056	0.02011	-0.02620	0.00288	-0.00535	6.97393	-3.66442	7.60630	0.71639	0.01704	0.12546	-0.11915	0.02255	0.18891	-2.26640	-2.86261	-12.94555	-0.08043	0.25588	0.11729	0.00166	0.06872	-0.12801	0.00428
289			2.88000	-19.93089	8.02272	17.54561	0.00634	0.00287	0.00002	0.00122	-0.00084	-0.00001	85.44756	9.45441	-22.73515	-0.11844	-0.01850	0.01319	0.05093	-0.00379	0.00010	10.03879	-10.56648	-1.33769	0.20091	-0.01962	0.02079	-0.02310	0.00377	-0.00581	7.00601	-4.56641	6.78651	0.72252	0.02463	0.13807	-0.10586	0.03481	0.23209	-2.28460	-2.99919	-12.28850	-0.08906	0.27324	0.13188	0.00300	0.08105	-0.15307	0.00215
290			2.89000	-20.11444	8.08296	17.94690	0.00604	0.00285	0.00011	0.00148	-0.00106	-0.00007	85.65586	9.42542	-22.86271	-0.11457	-0.01807	0.01280	0.04156	-0.00400	0.00071	10.12554	-10.41568	-1.19529	0.20194	-0.01549	0.02145	-0.01953	0.00363	-0.00632	7.00306	-5.50679	5.88609	0.72496	0.02762	0.14568	-0.08211	0.03923	0.26128	-2.29796	-3.14924	-11.60125	-0.08915	0.26761	0.14102	0.00414	0.08576	-0.16875	-0.00503
291			2.90000	-20.32818	8.17437	18.38005	0.00564	0.00292	0.00035	0.00152	-0.00127	-0.00022	85.82207	9.37207	-22.98692	-0.11129	-0.01739	0.01295	0.03168	-0.00357	0.00119	10.20193	-10.24253	-1.04783	0.20347	-0.00872	0.02197	-0.01596	0.00229	-0.00683	6.95753	-6.43235	4.93620	0.72537	0.02534	0.14625	-0.04880	0.03415	0.26913	-2.30749	-3.31104	-10.90149	-0.08642	0.23980	0.14271	0.00460	0.08150	-0.17243	-0.01660
292			2.91000	-20.54514	8.30155	18.79885	0.00518	0.00306	0.00067	0.00130	-0.00145	-0.00037	85.94470	9.30354	-23.09252	-0.10906	-0.01659	0.01371	0.02219	-0.00278	0.00154	10.26903	-10.05612	-0.89309	0.20544	-0.00049	0.02222	-0.01278	0.00014	-0.00727	6.86565	-7.29479	3.96777	0.72376	0.02034	0.14166	-0.01032	0.02459	0.25889	-2.31801	-3.48246	-10.19976	-0.08949	0.20792	0.13942	0.00444	0.07356	-0.16876	-0.02781
293			2.92000	-20.72875	8.46447	19.16279	0.00471	0.00321	0.00101	0.00081	-0.00156	-0.00041	86.02537	9.23043	-23.17180	-0.10828	-0.01585	0.01500	0.01350	-0.00191	0.00171	10.32860	-9.86605	-0.73023	0.20810	0.00783	0.02223	-0.01018	-0.00213	-0.00754	6.73021	-8.05771	3.00703	0.72177	0.01433	0.13461	0.02539	0.01472	0.23776	-2.33619	-3.65982	-9.49651	-0.08781	0.18667	0.13326	0.00312	0.06709	-0.16221	-0.03533
294			2.93000	-20.83650	8.65658	19.43901	0.00429	0.00336	0.00133	0.00012	-0.00156	-0.00031	86.06670	9.16350	-23.22289	-0.10880	-0.01527	0.01662	0.00541	-0.00112	0.00165	10.38185	-9.68056	-0.56158	0.21121	0.01487	0.02199	-0.00805	-0.00383	-0.00751	6.56216	-8.70083	2.07716	0.71980	0.00899	0.12726	0.04994	0.00746	0.21137	-2.36774	-3.83690	-8.78631	-0.06914	0.18650	0.12561	0.00104	0.06578	-0.15435	-0.03750
295			2.94000	-20.82713	8.86664	19.60360	0.00397	0.00349	0.00160	-0.00069	-0.00143	-0.00005	86.07009	9.11142	-23.24895	-0.11020	-0.01483	0.01828	-0.00254	-0.00053	0.00132	10.42888	-9.50533	-0.39345	0.21428	0.01964	0.02149	-0.00619	-0.00469	-0.00709	6.38008	-9.22027	1.20453	0.71886	0.00700	0.12146	0.05873	0.00450	0.18353	-2.41470	-4.00529	-8.06970	-0.05584	0.21159	0.12001	-0.00038	0.07013	-0.14743	-0.03323
296			2.95000	-20.67002	9.08254	19.64436	0.00379	0.00360	0.00180	-0.00155	-0.00121	0.00030	86.03461	9.07806	-23.25869	-0.11196	-0.01451	0.01980	-0.01069	-0.00024	0.00084	10.46890	-9.34297	-0.23474	0.21653	0.02222	0.02067	-0.00436	-0.00491	-0.00626	6.20455	-9.62611	0.41721	0.72119	0.00705	0.11891	0.05382	0.00342	0.15747	-2.47536	-4.15695	-7.36029	-0.06145	0.24860	0.11909	-0.00161	0.07403	-0.14256	-0.02552
297			2.96000	-20.35132	9.29300	19.56136	0.00379	0.00371	0.00193	-0.00248	-0.00092	0.00067	85.95828	9.06157	-23.26443	-0.11389	-0.01432	0.02124	-0.01904	-0.00025	0.00036	10.50059	-9.19335	-0.09402	0.21774	0.02389	0.01957	-0.00244	-0.00494	-0.00518	6.05057	-9.93734	-0.26439	0.72291	0.00648	0.11730	0.04147	0.00235	0.13148	-2.54553	-4.28696	-6.68084	-0.07237	0.27812	0.11937	-0.00293	0.07158	-0.13431	-0.01922
298			2.97000	-19.87557	9.48626	19.36443	0.00399	0.00382	0.00201	-0.00350	-0.00057	0.00101	85.83999	9.05719	-23.27787	-0.11600	-0.01426	0.02272	-0.02759	-0.00053	-0.00004	10.52302	-9.05466	0.02365	0.21804	0.02590	0.01823	-0.00028	-0.00511	-0.00406	5.92394	-10.17541	-0.83480	0.72346	0.00539	0.11477	0.02832	0.00147	0.10628	-2.61931	-4.39434	-6.05546	-0.08389	0.29273	0.11853	-0.00392	0.06299	-0.12039	-0.01659
299			2.98000	-19.26558	9.64865	19.07014	0.00434	0.00394	0.00202	-0.00457	-0.00017	0.00126	85.67898	9.06064	-23.30742	-0.11831	-0.01434	0.02421	-0.03638	-0.00098	-0.00040	10.53555	-8.92441	0.11851	0.21745	0.02875	0.01680	0.00216	-0.00550	-0.00313	5.82288	-10.35841	-1.30381	0.72780	0.00377	0.11093	0.01852	0.00078	0.08430	-2.68932	-4.48017	-5.50348	-0.09514	0.29763	0.11612	-0.00412	0.05163	-0.10207	-0.01687
300			2.99000	-18.55898	9.76569	18.69967	0.00482	0.00405	0.00199	-0.00559	0.00029	0.00139	85.47501	9.07010	-23.35802	-0.12117	-0.01460	0.02572	-0.04549	-0.00152	-0.00081	10.53831	-8.80008	0.19560	0.21654	0.03292	0.01552	0.00484	-0.00617	-0.00251	5.74133	-10.49861	-1.69105	0.73900	0.00059	0.10659	0.01364	0.00009	0.06717	-2.74844	-4.54570	-5.03692	-0.10810	0.30022	0.11314	-0.00341	0.03962	-0.08224	-0.01793
301			3.00000	-17.80024	9.82477	18.27445	0.00536	0.00411	0.00191	-0.00643	0.00078	0.00141	85.22938	9.08744	-23.43034	-0.12475	-0.01509	0.02710	-0.05473	-0.00207	-0.00143	10.53208	-8.67919	0.26336	0.21576	0.03861	0.01470	0.00751	-0.00712	-0.00226	5.67214	-10.60337	-2.01686	0.75199	-0.00164	0.10207	0.01355	-0.00017	0.05403	-2.79217	-4.59136	-4.66159	-0.12362	0.31080	0.11028	-0.00202	0.02788	-0.06254	-0.01747
302			3.01000	-17.03223	9.81721	17.81443	0.00592	0.00411	0.00178	-0.00696	0.00126	0.00133	84.94642	9.11732	-23.52145	-0.12904	-0.01577	0.02822	-0.06359	-0.00258	-0.00229	10.51901	-8.56004	0.33197	0.21543	0.04540	0.01448	0.00968	-0.00818	-0.00236	5.61011	-10.67681	-2.29322	0.76288	-0.00141	0.09887	0.01739	-0.00008	0.04362	-2.81961	-4.61675	-4.38069	-0.13370	0.33414	0.10850	-0.00047	0.01545	-0.04392	-0.01443
303			3.02000	-16.29291	9.73980	17.34061	0.00644	0.00407	0.00163	-0.00707	0.00168	0.00118	84.63331	9.16337	-23.62810	-0.13384	-0.01654	0.02913	-0.07137	-0.00307	-0.00327	10.50251	-8.44221	0.41082	0.21560	0.05309	0.01481	0.01079	-0.00913	-0.00274	5.55262	-10.72143	-2.52198	0.77439	-0.00137	0.09636	0.02435	-0.00003	0.03393	-2.83377	-4.62149	-4.19414	-0.13769	0.35985	0.10683	0.00026	0.00121	-0.02637	-0.01057
304			3.03000	-15.61424	9.59653	16.87614	0.00687	0.00401	0.00153	-0.00674	0.00198	0.00102	84.29923	9.22551	-23.74818	-0.13906	-0.01735	0.02999	-0.07743	-0.00354	-0.00418	10.48725	-8.32759	0.50659	0.21652	0.06118	0.01550	0.01029	-0.00962	-0.00332	5.49859	-10.73831	-2.69967	0.78698	-0.00159	0.09353	0.03393	0.00003	0.02417	-2.84031	-4.60661	-4.09706	-0.13669	0.37943	0.10425	-0.00028	-0.01344	-0.01065	-0.00789
305			3.04000	-15.02045	9.40022	16.44358	0.00722	0.00395	0.00150	-0.00602	0.00213	0.00087	83.95490	9.29894	-23.87964	-0.14469	-0.01817	0.03068	-0.08125	-0.00398	-0.00468	10.47849	-8.22038	0.62130	0.21825	0.06843	0.01646	0.00784	-0.00917	-0.00394	5.44699	-10.72765	-2.82414	0.79562	-0.00338	0.09032	0.04542	0.00019	0.01498	-2.84540	-4.57514	-4.07882	-0.13688	0.39111	0.10115	-0.00180	-0.02622	0.00206	-0.00607
306			3.05000	-14.52634	9.17314	16.06166	0.00750	0.00391	0.00152	-0.00505	0.00210	0.00073	83.61189	9.37280	-24.01979	-0.15064	-0.01903	0.03101	-0.08234	-0.00440	-0.00439	10.48100	-8.12661	0.75091	0.22072	0.07343	0.01759	0.00343	-0.00755	-0.00442	5.39617	-10.69079	-2.89859	0.80389	-0.00424	0.08817	0.05821	0.00039	0.00745	-2.85321	-4.53105	-4.12426	-0.14620	0.40154	0.09977	-0.00380	-0.03626	0.01142	-0.00393
307			3.06000	-14.13677	8.94296	15.74249	0.00774	0.00391	0.00159	-0.00399	0.00192	0.00061	83.28214	9.43078	-24.16463	-0.15697	-0.01996	0.03108	-0.08050	-0.00472	-0.00315	10.49802	-8.05219	0.88529	0.22427	0.07620	0.01882	-0.00269	-0.00512	-0.00453	5.34395	-10.63254	-2.93220	0.81382	-0.00353	0.08728	0.07127	0.00041	0.00209	-2.86439	-4.47832	-4.21538	-0.16095	0.41586	0.10005	-0.00546	-0.04381	0.01770	-0.00062
308			3.07000	-13.84631	8.73449	15.48756	0.00795	0.00396	0.00172	-0.00296	0.00164	0.00052	82.97736	9.45654	-24.30622	-0.16350	-0.02091	0.03107	-0.07557	-0.00472	-0.00112	10.53113	-8.00066	1.01057	0.22890	0.07774	0.02007	-0.01001	-0.00253	-0.00413	5.28833	-10.56112	-2.93899	0.82701	-0.00485	0.08710	0.08288	0.00062	-0.00088	-2.87578	-4.42062	-4.33339	-0.17764	0.43326	0.10102	-0.00558	-0.04881	0.02109	0.00433
309			3.08000	-13.64005	8.56682	15.28426	0.00812	0.00404	0.00188	-0.00207	0.00127	0.00049	82.70892	9.44016	-24.42997	-0.16975	-0.02176	0.03105	-0.06750	-0.00410	0.00129	10.57983	-7.97238	1.11275	0.23459	0.07902	0.02131	-0.01799	-0.00028	-0.00323	5.22875	-10.48643	-2.93409	0.84044	-0.00701	0.08656	0.09040	0.00088	-0.00175	-2.88140	-4.36140	-4.46158	-0.18910	0.45062	0.10113	-0.00292	-0.05080	0.02192	0.00960
310			3.09000	-13.49753	8.45478	15.10862	0.00827	0.00415	0.00207	-0.00137	0.00086	0.00054	82.48712	9.38202	-24.51707	-0.17501	-0.02233	0.03091	-0.05650	-0.00273	0.00349	10.64283	-7.96481	1.18207	0.24152	0.08063	0.02265	-0.02616	0.00142	-0.00199	5.16692	-10.41630	-2.92875	0.85022	-0.00764	0.08621	0.09118	0.00088	-0.00150	-2.87407	-4.30409	-4.58867	-0.19314	0.46391	0.10089	0.00254	-0.04947	0.02145	0.01353
311			3.10000	-13.39849	8.40575	14.93593	0.00842	0.00427	0.00223	-0.00088	0.00045	0.00065	82.31882	9.29379	-24.55342	-0.17859	-0.02249	0.03065	-0.04314	-0.00085	0.00487	10.71831	-7.97366	1.21629	0.24894	0.08257	0.02402	-0.03402	0.00258	-0.00066	5.10731	-10.35296	-2.92606	0.85594	-0.00839	0.08533	0.08336	0.00091	-0.00174	-2.84758	-4.25157	-4.71169	-0.19298	0.47021	0.09977	0.00964	-0.04572	0.02122	0.01558
312			3.11000	-13.32606	8.41513	14.75154	0.00856	0.00440	0.00237	-0.00056	0.00010	0.00079	82.20718	9.19592	-24.53621	-0.18004	-0.02217	0.03055	-0.02810	0.00100	0.00509	10.80472	-7.99414	1.22024	0.25555	0.08480	0.02513	-0.04095	0.00336	0.00050	5.05754	-10.29064	-2.91638	0.85942	-0.00879	0.08461	0.06602	0.00102	-0.00453	-2.79834	-4.20491	-4.83828	-0.19051	0.47577	0.09865	0.01686	-0.04248	0.02318	0.01692
313			3.12000	-13.26802	8.46735	14.55594	0.00868	0.00452	0.00249	-0.00038	-0.00013	0.00088	82.15242	9.11179	-24.47527	-0.17932	-0.02142	0.03093	-0.01238	0.00234	0.00413	10.89997	-8.02253	1.20231	0.26051	0.08711	0.02569	-0.04611	0.00398	0.00135	5.02820	-10.21547	-2.87588	0.86200	-0.00667	0.08493	0.03943	0.00099	-0.01174	-2.72602	-4.16252	-4.98639	-0.18780	0.48372	0.09860	0.02292	-0.04245	0.02891	0.01783
314			3.13000	-13.21805	8.54031	14.36268	0.00875	0.00464	0.00261	-0.00029	-0.00024	0.00087	82.15132	9.06148	-24.38937	-0.17688	-0.02041	0.03200	0.00270	0.00292	0.00215	11.00056	-8.05697	1.17028	0.26393	0.08949	0.02559	-0.04884	0.00473	0.00191	5.03073	-10.10753	-2.77121	0.86344	-0.00445	0.08611	0.00574	0.00095	-0.02442	-2.63366	-4.12044	-5.17956	-0.18392	0.48896	0.09917	0.02678	-0.04646	0.03874	0.01803
315			3.14000	-13.17602	8.61180	14.19227	0.00873	0.00475	0.00274	-0.00021	-0.00023	0.00075	82.19758	9.05799	-24.30002	-0.17326	-0.01929	0.03370	0.01602	0.00279	-0.00065	11.10172	-8.09833	1.12910	0.26586	0.09157	0.02481	-0.04880	0.00590	0.00229	5.07411	-9.94395	-2.56892	0.85792	-0.00376	0.08615	-0.03094	0.00117	-0.04161	-2.52653	-4.07431	-5.43972	-0.17649	0.48377	0.09805	0.02779	-0.05322	0.05093	0.01653
316			3.15000	-13.14643	8.66561	14.06602	0.00862	0.00484	0.00290	-0.00008	-0.00016	0.00051	82.28305	9.10567	-24.22626	-0.16899	-0.01822	0.03580	0.02691	0.00213	-0.00395	11.19812	-8.14982	1.07984	0.26618	0.09273	0.02337	-0.04610	0.00761	0.00262	5.16248	-9.70344	-2.24363	0.84631	-0.00648	0.08320	-0.06448	0.00283	-0.05975	-2.41041	-4.02074	-5.78118	-0.16959	0.46004	0.09366	0.02672	-0.05982	0.06211	0.01215
317			3.16000	-13.13682	8.69415	14.00257	0.00842	0.00493	0.00308	0.00012	-0.00008	0.00015	82.39873	9.20133	-24.18256	-0.16460	-0.01734	0.03812	0.03514	0.00119	-0.00738	11.28474	-8.21556	1.02042	0.26493	0.09215	0.02123	-0.04125	0.00967	0.00293	5.29272	-9.37169	-1.78331	0.83556	-0.01169	0.07729	-0.08860	0.00670	-0.07443	-2.29203	-3.95740	-6.20711	-0.16263	0.42581	0.08605	0.02361	-0.06521	0.06900	0.00622
318			3.17000	-13.15489	8.69772	14.01418	0.00814	0.00502	0.00328	0.00038	-0.00005	-0.00028	82.53570	9.33584	-24.17669	-0.16062	-0.01677	0.04039	0.04083	0.00021	-0.01036	11.35746	-8.29873	0.94670	0.26259	0.08883	0.01842	-0.03494	0.01152	0.00318	5.45381	-8.94766	-1.19168	0.82928	-0.01701	0.07064	-0.09909	0.01185	-0.08400	-2.17991	-3.88215	-6.70847	-0.15036	0.40064	0.07716	0.01792	-0.07130	0.07070	0.00296
319			3.18000	-13.20571	8.68324	14.10192	0.00779	0.00508	0.00345	0.00067	-0.00009	-0.00071	82.68604	9.49470	-24.20709	-0.15737	-0.01661	0.04223	0.04420	-0.00061	-0.01216	11.41316	-8.40015	0.85410	0.25946	0.08182	0.01507	-0.02796	0.01243	0.00322	5.62967	-8.44718	-0.48721	0.82540	-0.01993	0.06485	-0.09546	0.01557	-0.08884	-2.08357	-3.79360	-7.26643	-0.13722	0.39119	0.06898	0.01112	-0.07886	0.06834	0.00430
320			3.19000	-13.28986	8.66415	14.25194	0.00742	0.00513	0.00358	0.00095	-0.00023	-0.00103	82.84353	9.65784	-24.26161	-0.15485	-0.01682	0.04332	0.04556	-0.00106	-0.01210	11.45057	-8.51773	0.73899	0.25554	0.07152	0.01151	-0.02119	0.01198	0.00295	5.80404	-7.90245	0.29870	0.81831	-0.02314	0.06080	-0.08101	0.01865	-0.09004	-2.01117	-3.69267	-7.85390	-0.12889	0.38791	0.06269	0.00453	-0.08477	0.06352	0.00912
321			3.20000	-13.40309	8.65660	14.43752	0.00704	0.00517	0.00367	0.00118	-0.00042	-0.00115	83.00424	9.80323	-24.32027	-0.15272	-0.01720	0.04357	0.04532	-0.00100	-0.01011	11.47070	-8.64660	0.60125	0.25066	0.05963	0.00816	-0.01549	0.01035	0.00239	5.96407	-7.35711	1.12319	0.81184	-0.02365	0.06097	-0.06112	0.01795	-0.09147	-1.96785	-3.58420	-8.43806	-0.13161	0.39281	0.06128	-0.00179	-0.08736	0.05974	0.01641
322			3.21000	-13.53745	8.67180	14.62658	0.00668	0.00519	0.00374	0.00133	-0.00061	-0.00106	83.16665	9.91367	-24.36121	-0.15064	-0.01754	0.04310	0.04380	-0.00039	-0.00688	11.47730	-8.77941	0.44601	0.24505	0.04811	0.00542	-0.01141	0.00810	0.00170	6.10005	-6.85903	1.93188	0.80837	-0.01942	0.06580	-0.03766	0.01251	-0.09258	-1.95631	-3.47648	-8.98126	-0.13874	0.41067	0.06494	-0.00865	-0.08572	0.05633	0.02554
323			3.22000	-13.68380	8.71059	14.79020	0.00634	0.00520	0.00378	0.00140	-0.00071	-0.00082	83.32923	9.98195	-24.36782	-0.14854	-0.01772	0.04224	0.04131	0.00063	-0.00344	11.47558	-8.90706	0.28359	0.23900	0.03862	0.00342	-0.00889	0.00583	0.00106	6.20241	-6.45223	2.65910	0.80426	-0.01455	0.07124	-0.00942	0.00694	-0.08492	-1.97854	-3.37927	-9.44149	-0.14171	0.42059	0.06932	-0.01557	-0.07471	0.04790	0.03125
324			3.23000	-13.83201	8.76552	14.90686	0.00603	0.00517	0.00379	0.00137	-0.00069	-0.00046	83.49057	10.01116	-24.33094	-0.14632	-0.01770	0.04137	0.03840	0.00186	-0.00055	11.47059	-9.01974	0.12738	0.23257	0.03202	0.00204	-0.00732	0.00391	0.00058	6.26230	-6.16852	3.23923	0.80142	-0.01033	0.07658	0.02026	0.00293	-0.06754	-2.03516	-3.30061	-9.78111	-0.14797	0.41602	0.07447	-0.02220	-0.05615	0.03520	0.03212
325			3.24000	-13.97102	8.82668	14.96387	0.00575	0.00510	0.00377	0.00126	-0.00058	-0.00007	83.65076	10.01071	-24.24782	-0.14389	-0.01747	0.04065	0.03579	0.00308	0.00150	11.46583	-9.10850	-0.00883	0.22629	0.02858	0.00118	-0.00593	0.00242	0.00027	6.27977	-6.01950	3.63414	0.80047	-0.00653	0.08102	0.04166	0.00061	-0.04400	-2.11899	-3.24418	-9.98920	-0.15540	0.40270	0.07960	-0.02645	-0.03622	0.02133	0.02912
326			3.25000	-14.09059	8.88612	14.95931	0.00549	0.00498	0.00371	0.00107	-0.00041	0.00028	83.81184	9.99161	-24.12219	-0.14098	-0.01705	0.03990	0.03396	0.00404	0.00266	11.46269	-9.16663	-0.11241	0.22040	0.02797	0.00092	-0.00409	0.00119	0.00014	6.26745	-5.99370	3.84947	0.80304	-0.00474	0.08437	0.04712	-0.00031	-0.02062	-2.21263	-3.20916	-10.09230	-0.16672	0.38219	0.08436	-0.02705	-0.01962	0.01066	0.02323
327			3.26000	-14.18462	8.93821	14.90328	0.00526	0.00482	0.00361	0.00085	-0.00023	0.00051	83.97570	9.96410	-23.96556	-0.13756	-0.01648	0.03890	0.03281	0.00450	0.00299	11.46101	-9.19121	-0.17279	0.21516	0.02975	0.00143	-0.00157	0.00007	0.00009	6.24275	-6.06266	3.92227	0.80760	-0.00331	0.08771	0.03797	-0.00058	-0.00207	-2.29671	-3.19114	-10.13636	-0.17597	0.36284	0.08923	-0.02309	-0.00884	0.00530	0.01651
328			3.27000	-14.25244	8.97825	14.81517	0.00506	0.00462	0.00346	0.00063	-0.00007	0.00058	84.14142	9.93701	-23.79674	-0.13382	-0.01589	0.03751	0.03175	0.00438	0.00261	11.45972	-9.18359	-0.18342	0.21042	0.03338	0.00285	0.00142	-0.00103	-0.00009	6.21858	-6.18998	3.89838	0.81029	-0.00208	0.09027	0.02165	-0.00048	0.01038	-2.35919	-3.18408	-10.16147	-0.18044	0.34605	0.09305	-0.01636	-0.00335	0.00439	0.00979
329			3.28000	-14.29778	9.00172	14.71836	0.00489	0.00438	0.00328	0.00044	0.00007	0.00052	84.30404	9.91704	-23.63818	-0.13014	-0.01538	0.03586	0.03015	0.00373	0.00181	11.45786	-9.14933	-0.14411	0.20584	0.03859	0.00505	0.00433	-0.00205	-0.00059	6.20082	-6.33797	3.81905	0.81126	-0.00142	0.09138	0.00581	-0.00032	0.01669	-2.39759	-3.18234	-10.19096	-0.18139	0.33192	0.09511	-0.00969	-0.00170	0.00590	0.00359
330			3.29000	-14.32624	9.00560	14.63398	0.00476	0.00411	0.00307	0.00028	0.00017	0.00036	84.45620	9.90719	-23.51018	-0.12700	-0.01506	0.03417	0.02775	0.00272	0.00096	11.45489	-9.09726	-0.06202	0.20111	0.04495	0.00777	0.00654	-0.00279	-0.00141	6.19033	-6.47252	3.71749	0.81425	-0.00073	0.09133	-0.00498	-0.00013	0.01755	-2.41646	-3.18121	-10.23287	-0.17904	0.32275	0.09568	-0.00492	-0.00259	0.00801	-0.00136
331			3.30000	-14.34195	8.98970	14.57563	0.00469	0.00385	0.00284	0.00013	0.00023	0.00017	84.59096	9.90520	-23.42598	-0.12472	-0.01500	0.03248	0.02474	0.00154	0.00039	11.45105	-9.03812	0.04869	0.19631	0.05169	0.01075	0.00752	-0.00302	-0.00232	6.18556	-6.56675	3.62113	0.81505	-0.00032	0.08969	-0.00915	-0.00003	0.01373	-2.42371	-3.17721	-10.28736	-0.17479	0.32015	0.09447	-0.00264	-0.00517	0.00988	-0.00399
332			3.31000	-14.34571	8.95595	14.54778	0.00466	0.00361	0.00260	-0.00000	0.00028	0.00001	84.70413	9.90459	-23.39026	-0.12337	-0.01515	0.03088	0.02141	0.00033	0.00029	11.44733	-8.98257	0.16940	0.19177	0.05785	0.01367	0.00701	-0.00256	-0.00290	6.18461	-6.60345	3.55422	0.81486	-0.00006	0.08607	-0.00730	-0.00000	0.00636	-2.42705	-3.16779	-10.35362	-0.17078	0.32236	0.09119	-0.00239	-0.00884	0.01141	-0.00461
333			3.32000	-14.33638	8.90647	14.54758	0.00467	0.00340	0.00239	-0.00015	0.00031	-0.00010	84.79428	9.89686	-23.40000	-0.12302	-0.01548	0.02945	0.01802	-0.00077	0.00062	11.44525	-8.94007	0.27983	0.18783	0.06282	0.01621	0.00510	-0.00143	-0.00282	6.18612	-6.57608	3.53639	0.81113	-0.00173	0.08087	-0.00158	0.00017	-0.00259	-2.43175	-3.15188	-10.43213	-0.16485	0.32682	0.08601	-0.00318	-0.01282	0.01253	-0.00328
334			3.33000	-14.31239	8.84335	14.56783	0.00470	0.00325	0.00222	-0.00029	0.00034	-0.00016	84.86243	9.87541	-23.44589	-0.12357	-0.01591	0.02828	0.01469	-0.00163	0.00121	11.44619	-8.91737	0.36222	0.18467	0.06590	0.01805	0.00219	0.00013	-0.00197	6.18962	-6.48961	3.57899	0.80470	-0.00370	0.07669	0.00527	0.00064	-0.01114	-2.43987	-3.12994	-10.52257	-0.16528	0.33493	0.08201	-0.00432	-0.01633	0.01332	0.00024
335			3.34000	-14.27298	8.76969	14.59879	0.00476	0.00316	0.00210	-0.00043	0.00037	-0.00018	84.91082	9.83741	-23.51443	-0.12482	-0.01640	0.02731	0.01131	-0.00214	0.00185	11.45093	-8.91758	0.40420	0.18247	0.06644	0.01905	-0.00108	0.00170	-0.00054	6.19484	-6.35999	3.68134	0.79992	-0.00734	0.07428	0.01138	0.00160	-0.01798	-2.45141	-3.10399	-10.62079	-0.16832	0.34246	0.07960	-0.00544	-0.01832	0.01328	0.00455
336			3.35000	-14.21817	8.68865	14.62927	0.00486	0.00313	0.00204	-0.00056	0.00041	-0.00016	84.94154	9.78487	-23.59038	-0.12664	-0.01690	0.02646	0.00776	-0.00225	0.00229	11.45887	-8.93975	0.40016	0.18166	0.06450	0.01928	-0.00419	0.00285	0.00105	6.20088	-6.21087	3.82930	0.79529	-0.01057	0.07333	0.01580	0.00237	-0.02210	-2.46638	-3.07687	-10.71651	-0.16630	0.35046	0.07821	-0.00623	-0.01821	0.01176	0.00894
337			3.36000	-14.14954	8.60213	14.64828	0.00500	0.00315	0.00202	-0.00065	0.00046	-0.00011	84.95628	9.72508	-23.65987	-0.12868	-0.01734	0.02567	0.00390	-0.00200	0.00235	11.46936	-8.97949	0.35269	0.18247	0.06052	0.01891	-0.00686	0.00336	0.00233	6.20635	-6.06712	3.99877	0.79137	-0.01144	0.07482	0.01778	0.00225	-0.02337	-2.48497	-3.05190	-10.79578	-0.16602	0.36596	0.07943	-0.00684	-0.01613	0.00882	0.01476
338			3.37000	-14.07279	8.51050	14.64821	0.00517	0.00323	0.00205	-0.00067	0.00053	-0.00004	84.95528	9.66871	-23.71437	-0.13078	-0.01769	0.02511	-0.00027	-0.00151	0.00197	11.48207	-9.03015	0.27281	0.18468	0.05562	0.01807	-0.00903	0.00333	0.00300	6.21042	-5.94815	4.16268	0.78863	-0.01074	0.07773	0.01672	0.00160	-0.02170	-2.50668	-3.03194	-10.84600	-0.16477	0.37849	0.08215	-0.00688	-0.01211	0.00480	0.01904
339			3.38000	-13.99732	8.41505	14.62573	0.00534	0.00334	0.00212	-0.00061	0.00059	0.00004	84.93862	9.62673	-23.75069	-0.13293	-0.01796	0.02520	-0.00434	-0.00090	0.00122	11.49789	-9.08459	0.17775	0.18761	0.05156	0.01685	-0.01083	0.00306	0.00296	6.21338	-5.86308	4.30000	0.78812	-0.00860	0.07985	0.01249	0.00084	-0.01766	-2.52920	-3.01821	-10.86431	-0.16270	0.37785	0.08419	-0.00598	-0.00771	0.00114	0.01864
340			3.39000	-13.93286	8.31990	14.58010	0.00551	0.00346	0.00222	-0.00046	0.00061	0.00013	84.90899	9.60847	-23.76756	-0.13515	-0.01816	0.02629	-0.00733	-0.00018	0.00015	11.51883	-9.13689	0.08678	0.19035	0.04976	0.01530	-0.01249	0.00283	0.00234	6.21697	-5.80882	4.40365	0.78656	-0.00568	0.08169	0.00522	0.00035	-0.01353	-2.54790	-3.00926	-10.86255	-0.15989	0.37107	0.08608	-0.00381	-0.00531	0.00005	0.01558
341			3.40000	-13.88456	8.23426	14.51110	0.00565	0.00359	0.00233	-0.00028	0.00057	0.00024	84.87460	9.61937	-23.76184	-0.13710	-0.01826	0.02818	-0.00807	0.00065	-0.00112	11.54756	-9.18346	0.01703	0.19234	0.05007	0.01361	-0.01414	0.00280	0.00143	6.22423	-5.77169	4.48186	0.78327	-0.00484	0.08240	-0.00444	0.00025	-0.01116	-2.55647	-3.00187	-10.86565	-0.16076	0.36114	0.08704	-0.00046	-0.00593	0.00288	0.01200
342			3.41000	-13.85285	8.17196	14.42172	0.00575	0.00369	0.00244	-0.00011	0.00042	0.00034	84.84771	9.65755	-23.73073	-0.13824	-0.01821	0.03023	-0.00594	0.00145	-0.00228	11.58603	-9.22379	-0.02000	0.19358	0.05154	0.01221	-0.01577	0.00303	0.00055	6.23840	-5.73209	4.55215	0.77632	-0.00699	0.08165	-0.01505	0.00052	-0.01147	-2.54919	-2.99214	-10.90137	-0.16160	0.35093	0.08639	0.00379	-0.00910	0.00919	0.00916
343			3.42000	-13.83620	8.14604	14.32251	0.00579	0.00377	0.00252	0.00004	0.00018	0.00040	84.83952	9.71365	-23.67747	-0.13827	-0.01796	0.03198	-0.00149	0.00197	-0.00301	11.63499	-9.25974	-0.02009	0.19431	0.05382	0.01148	-0.01735	0.00358	-0.00018	6.26155	-5.66910	4.63332	0.77151	-0.00835	0.08123	-0.02509	0.00106	-0.01452	-2.52313	-2.97759	-10.98886	-0.16124	0.34625	0.08591	0.00819	-0.01331	0.01725	0.00764
344			3.43000	-13.83311	8.16135	14.23121	0.00577	0.00382	0.00259	0.00014	-0.00009	0.00037	84.85516	9.77627	-23.61351	-0.13749	-0.01761	0.03335	0.00380	0.00202	-0.00325	11.69377	-9.29470	0.01352	0.19496	0.05668	0.01153	-0.01876	0.00441	-0.00074	6.29422	-5.56465	4.74076	0.76557	-0.00869	0.08096	-0.03312	0.00177	-0.01964	-2.47894	-2.95824	-11.13350	-0.15329	0.34926	0.08510	0.01142	-0.01698	0.02505	0.00792
345			3.44000	-13.84210	8.21221	14.16722	0.00571	0.00386	0.00264	0.00020	-0.00034	0.00026	84.89196	9.83667	-23.55485	-0.13634	-0.01727	0.03423	0.00832	0.00160	-0.00307	11.75996	-9.33225	0.07100	0.19548	0.05912	0.01211	-0.01975	0.00534	-0.00110	6.33539	-5.40707	4.88523	0.75848	-0.00936	0.07850	-0.03783	0.00271	-0.02530	-2.42023	-2.93648	-11.32869	-0.14213	0.35063	0.08173	0.01289	-0.01858	0.03029	0.00844
346			3.45000	-13.86098	8.28697	14.14482	0.00564	0.00390	0.00269	0.00021	-0.00053	0.00009	84.94183	9.88819	-23.51563	-0.13543	-0.01710	0.03465	0.01118	0.00088	-0.00253	11.82972	-9.37484	0.13788	0.19615	0.06036	0.01293	-0.02023	0.00604	-0.00118	6.38240	-5.19370	5.07266	0.74961	-0.01232	0.07386	-0.03795	0.00458	-0.03006	-2.35306	-2.91549	-11.56086	-0.12755	0.34623	0.07579	0.01231	-0.01770	0.03189	0.00862
347			3.46000	-13.88592	8.37355	14.16896	0.00558	0.00393	0.00272	0.00018	-0.00065	-0.00011	84.99541	9.92510	-23.50300	-0.13519	-0.01716	0.03460	0.01213	0.00007	-0.00169	11.89890	-9.42306	0.19848	0.19723	0.06027	0.01385	-0.02020	0.00629	-0.00094	6.43091	-4.93137	5.30296	0.73767	-0.01555	0.06888	-0.03298	0.00678	-0.03327	-2.28494	-2.89777	-11.81342	-0.11159	0.34137	0.06936	0.01014	-0.01529	0.03059	0.00918
348			3.47000	-13.91152	8.46134	14.23461	0.00557	0.00398	0.00274	0.00011	-0.00069	-0.00027	85.04465	9.94422	-23.51574	-0.13579	-0.01745	0.03409	0.01133	-0.00061	-0.00075	11.96373	-9.47589	0.23967	0.19868	0.05905	0.01479	-0.01965	0.00604	-0.00039	6.47598	-4.63537	5.56864	0.72911	-0.01663	0.06523	-0.02458	0.00780	-0.03491	-2.22319	-2.88440	-12.06858	-0.10776	0.34232	0.06482	0.00816	-0.01246	0.02777	0.01147
349			3.48000	-13.93120	8.54062	14.32827	0.00560	0.00403	0.00276	-0.00001	-0.00065	-0.00037	85.08363	9.94687	-23.54593	-0.13715	-0.01789	0.03327	0.00908	-0.00102	-0.00003	12.02120	-9.53150	0.25318	0.20027	0.05690	0.01560	-0.01854	0.00539	0.00035	6.51384	-4.32815	5.85338	0.72218	-0.01738	0.06376	-0.01576	0.00805	-0.03488	-2.17332	-2.87521	-12.30627	-0.10774	0.34961	0.06255	0.00596	-0.00961	0.02374	0.01562
350			3.49000	-13.93828	8.60227	14.43096	0.00570	0.00410	0.00278	-0.00016	-0.00051	-0.00039	85.10908	9.93959	-23.58192	-0.13921	-0.01845	0.03235	0.00595	-0.00104	0.00030	12.06934	-9.58737	0.23688	0.20159	0.05366	0.01596	-0.01693	0.00443	0.00111	6.54362	-4.03674	6.13291	0.71296	-0.01837	0.06296	-0.00997	0.00763	-0.03210	-2.13791	-2.86948	-12.50496	-0.10205	0.35502	0.06065	0.00351	-0.00650	0.01799	0.01921
351			3.50000	-13.92744	8.63991	14.52165	0.00585	0.00419	0.00280	-0.00033	-0.00031	-0.00033	85.12148	9.93066	-23.61041	-0.14170	-0.01906	0.03145	0.00280	-0.00063	0.00029	12.10764	-9.64071	0.19427	0.20229	0.04929	0.01571	-0.01503	0.00335	0.00165	6.56725	-3.78869	6.38095	0.70589	-0.01795	0.06344	-0.00893	0.00589	-0.02704	-2.11684	-2.86697	-12.64716	-0.10172	0.35903	0.06043	0.00171	-0.00297	0.01162	0.02206
352			3.51000	-13.89693	8.65219	14.58251	0.00605	0.00428	0.00281	-0.00047	-0.00008	-0.00019	85.12535	9.92598	-23.61903	-0.14430	-0.01966	0.03067	0.00060	0.00019	0.00009	12.13724	-9.68870	0.13388	0.20253	0.04439	0.01496	-0.01319	0.00233	0.00183	6.58777	-3.60728	6.57613	0.70154	-0.01479	0.06505	-0.01273	0.00312	-0.01997	-2.10759	-2.86816	-12.72583	-0.10130	0.36287	0.06154	0.00066	0.00100	0.00513	0.02357
353			3.52000	-13.84995	8.64141	14.60303	0.00628	0.00436	0.00280	-0.00056	0.00015	-0.00002	85.12828	9.92843	-23.59880	-0.14665	-0.02017	0.03009	0.00001	0.00127	-0.00021	12.16105	-9.72897	0.06811	0.20280	0.04002	0.01408	-0.01177	0.00155	0.00164	6.60866	-3.50814	6.70332	0.69485	-0.01326	0.06582	-0.02152	0.00103	-0.01074	-2.10463	-2.87365	-12.74265	-0.09617	0.36021	0.06169	0.00080	0.00513	-0.00117	0.02273
354			3.53000	-13.79453	8.61091	14.58226	0.00649	0.00440	0.00277	-0.00055	0.00035	0.00013	85.13794	9.94019	-23.54653	-0.14844	-0.02053	0.02975	0.00118	0.00239	-0.00062	12.18304	-9.76008	0.01131	0.20338	0.03683	0.01335	-0.01089	0.00103	0.00115	6.63421	-3.49780	6.75208	0.68797	-0.01398	0.06612	-0.03521	-0.00082	-0.00045	-2.09920	-2.88368	-12.70341	-0.09126	0.35279	0.06146	0.00232	0.00884	-0.00666	0.02041
355			3.54000	-13.74133	8.56682	14.52860	0.00663	0.00438	0.00273	-0.00043	0.00045	0.00023	85.16031	9.96335	-23.46600	-0.14938	-0.02069	0.02966	0.00392	0.00325	-0.00112	12.20692	-9.78130	-0.02331	0.20392	0.03503	0.01290	-0.01050	0.00072	0.00048	6.66822	-3.57372	6.71884	0.68352	-0.01412	0.06702	-0.05225	-0.00259	0.00989	-2.08179	-2.89781	-12.61738	-0.08860	0.34551	0.06208	0.00494	0.01177	-0.01115	0.01752
356			3.55000	-13.70137	8.51921	14.45847	0.00670	0.00432	0.00268	-0.00022	0.00045	0.00025	85.19884	9.99859	-23.36801	-0.14951	-0.02069	0.02981	0.00780	0.00362	-0.00169	12.23565	-9.79224	-0.02629	0.20445	0.03490	0.01285	-0.01049	0.00054	-0.00030	6.71260	-3.72606	6.60827	0.68280	-0.01070	0.06993	-0.07034	-0.00308	0.02001	-2.04584	-2.91522	-12.49599	-0.09069	0.34531	0.06515	0.00844	0.01411	-0.01510	0.01541
357			3.56000	-13.68392	8.47717	14.39387	0.00671	0.00425	0.00263	0.00004	0.00035	0.00019	85.25430	10.04470	-23.26882	-0.14911	-0.02062	0.03030	0.01237	0.00339	-0.00222	12.27082	-9.79294	0.00672	0.20502	0.03666	0.01320	-0.01073	0.00041	-0.00114	6.76722	-3.93987	6.43106	0.68189	-0.00668	0.07448	-0.08668	-0.00244	0.02977	-1.98877	-2.93514	-12.34993	-0.09101	0.34960	0.06987	0.01190	0.01619	-0.01875	0.01385
358			3.57000	-13.69388	8.44634	14.35573	0.00666	0.00417	0.00258	0.00030	0.00019	0.00006	85.32595	10.09767	-23.18431	-0.14835	-0.02053	0.03112	0.01729	0.00272	-0.00252	12.31273	-9.78370	0.07427	0.20565	0.03995	0.01384	-0.01103	0.00027	-0.00195	6.82998	-4.19595	6.20174	0.67995	-0.00195	0.08094	-0.09810	-0.00080	0.03890	-1.91189	-2.95760	-12.18646	-0.08902	0.35873	0.07648	0.01442	0.01871	-0.02242	0.01274
359			3.58000	-13.72921	8.43132	14.35597	0.00656	0.00410	0.00255	0.00047	0.00001	-0.00009	85.41346	10.14961	-23.12275	-0.14721	-0.02043	0.03195	0.02215	0.00187	-0.00237	12.35980	-9.76586	0.16879	0.20640	0.04391	0.01481	-0.01125	0.00006	-0.00265	6.89626	-4.47149	5.93872	0.67922	0.00023	0.08689	-0.10142	0.00010	0.04520	-1.82064	-2.98366	-12.01169	-0.08273	0.36680	0.08234	0.01486	0.02166	-0.02512	0.01166
360			3.59000	-13.78262	8.43505	14.39576	0.00643	0.00405	0.00254	0.00055	-0.00018	-0.00023	85.51579	10.19076	-23.08525	-0.14560	-0.02030	0.03241	0.02628	0.00102	-0.00167	12.40976	-9.74140	0.27812	0.20722	0.04777	0.01612	-0.01142	-0.00023	-0.00313	6.95921	-4.74238	5.66565	0.68367	0.00413	0.09226	-0.09474	0.00161	0.04718	-1.72435	-3.01415	-11.83442	-0.07380	0.37218	0.08759	0.01316	0.02439	-0.02613	0.00937
361			3.60000	-13.84436	8.45706	14.46815	0.00629	0.00399	0.00253	0.00054	-0.00034	-0.00032	85.62978	10.21284	-23.06915	-0.14360	-0.02010	0.03236	0.02905	0.00028	-0.00055	12.46003	-9.71267	0.38802	0.20770	0.05111	0.01758	-0.01160	-0.00061	-0.00325	7.01141	-4.98640	5.40941	0.68997	0.00737	0.09482	-0.07759	0.00246	0.04311	-1.63442	-3.04842	-11.66723	-0.05859	0.36712	0.08972	0.00921	0.02521	-0.02432	0.00474
362			3.61000	-13.90479	8.49373	14.56162	0.00615	0.00396	0.00254	0.00044	-0.00044	-0.00037	85.75028	10.21141	-23.07036	-0.14151	-0.01986	0.03186	0.03008	-0.00030	0.00067	12.50869	-9.68224	0.48516	0.20804	0.05374	0.01902	-0.01182	-0.00104	-0.00295	7.04729	-5.18609	5.19345	0.69303	0.00653	0.09319	-0.05277	0.00169	0.03383	-1.56099	-3.08393	-11.52115	-0.04247	0.35004	0.08753	0.00514	0.02339	-0.02020	-0.00129
363			3.62000	-13.95538	8.53920	14.66321	0.00603	0.00392	0.00253	0.00029	-0.00047	-0.00037	85.87062	10.18757	-23.08472	-0.13948	-0.01961	0.03105	0.02905	-0.00071	0.00165	12.55398	-9.65249	0.55942	0.20841	0.05509	0.02020	-0.01183	-0.00144	-0.00224	7.06479	-5.33213	5.03148	0.69525	0.00314	0.09003	-0.02552	0.00056	0.02312	-1.51025	-3.11775	-11.40045	-0.04157	0.33559	0.08448	0.00320	0.02049	-0.01605	-0.00472
364			3.63000	-13.98975	8.58572	14.76002	0.00593	0.00389	0.00251	0.00012	-0.00043	-0.00033	85.98222	10.14759	-23.10821	-0.13753	-0.01936	0.03001	0.02573	-0.00096	0.00218	12.59372	-9.62542	0.60441	0.20877	0.05466	0.02091	-0.01116	-0.00172	-0.00123	7.06467	-5.42563	4.92553	0.69598	0.00158	0.08787	0.00003	0.00017	0.01378	-1.48474	-3.14813	-11.30126	-0.04448	0.33773	0.08249	0.00142	0.01827	-0.01330	-0.00352
365			3.64000	-14.00447	8.62582	14.84078	0.00587	0.00386	0.00247	-0.00005	-0.00033	-0.00025	86.07587	10.10060	-23.13670	-0.13571	-0.01913	0.02880	0.02030	-0.00108	0.00219	12.62503	-9.60261	0.61794	0.20894	0.05235	0.02106	-0.00956	-0.00181	-0.00014	7.04936	-5.47731	4.86766	0.69554	0.00218	0.08681	0.02120	0.00013	0.00683	-1.48397	-3.17492	-11.21381	-0.04337	0.34839	0.08137	-0.00040	0.01700	-0.01226	-0.00013
366			3.65000	-14.00111	8.65344	14.89953	0.00583	0.00382	0.00242	-0.00016	-0.00020	-0.00017	86.14318	10.05625	-23.16790	-0.13422	-0.01893	0.02761	0.01328	-0.00114	0.00174	12.64593	-9.58521	0.60304	0.20870	0.04900	0.02067	-0.00722	-0.00165	0.00075	7.02199	-5.50344	4.84389	0.69782	0.00383	0.08649	0.03679	0.00013	0.00262	-1.50501	-3.19955	-11.12702	-0.04704	0.35778	0.08132	-0.00200	0.01710	-0.01271	0.00343
367			3.66000	-13.98667	8.66445	14.93667	0.00582	0.00380	0.00237	-0.00020	-0.00006	-0.00011	86.17789	10.02376	-23.20183	-0.13347	-0.01885	0.02683	0.00561	-0.00117	0.00096	12.65641	-9.57409	0.56841	0.20773	0.04572	0.01972	-0.00467	-0.00126	0.00120	6.98610	-5.52118	4.83795	0.70107	0.00581	0.08679	0.04651	0.00021	0.00109	-1.54281	-3.22494	-11.03305	-0.05561	0.36263	0.08232	-0.00364	0.01913	-0.01402	0.00605
368			3.67000	-13.96967	8.65863	14.95557	0.00583	0.00379	0.00234	-0.00018	0.00005	-0.00005	86.17927	10.01044	-23.23736	-0.13383	-0.01898	0.02688	-0.00132	-0.00106	-0.00001	12.65905	-9.56967	0.52701	0.20571	0.04351	0.01820	-0.00254	-0.00070	0.00115	6.94507	-5.54554	4.83453	0.70386	0.00909	0.08743	0.05045	0.00051	0.00192	-1.59104	-3.25469	-10.92991	-0.06669	0.36327	0.08398	-0.00511	0.02297	-0.01545	0.00718
369			3.68000	-13.95432	8.64273	14.95664	0.00585	0.00379	0.00233	-0.00014	0.00011	0.00002	86.15531	10.01972	-23.26690	-0.13513	-0.01929	0.02762	-0.00614	-0.00066	-0.00102	12.65799	-9.57182	0.49282	0.20284	0.04215	0.01638	-0.00125	-0.00005	0.00072	6.90230	-5.58810	4.82069	0.70670	0.01173	0.08803	0.04855	0.00108	0.00477	-1.64276	-3.29152	-10.81998	-0.07868	0.35898	0.08573	-0.00599	0.02759	-0.01650	0.00699
370			3.69000	-13.94002	8.62769	14.93869	0.00588	0.00381	0.00231	-0.00011	0.00011	0.00009	86.11983	10.05025	-23.27993	-0.13673	-0.01964	0.02843	-0.00817	0.00002	-0.00192	12.65778	-9.57937	0.47701	0.19990	0.04085	0.01480	-0.00087	0.00059	0.00014	6.86152	-5.65733	4.78525	0.70953	0.01379	0.08912	0.04076	0.00190	0.00947	-1.69112	-3.33643	-10.70657	-0.08779	0.35615	0.08785	-0.00570	0.03218	-0.01730	0.00674
371			3.70000	-13.92485	8.62156	14.90408	0.00595	0.00384	0.00229	-0.00010	0.00007	0.00015	86.08613	10.09711	-23.27089	-0.13804	-0.01994	0.02876	-0.00770	0.00075	-0.00254	12.66182	-9.59026	0.48584	0.19770	0.03916	0.01397	-0.00123	0.00107	-0.00045	6.82630	-5.75915	4.71807	0.71300	0.01753	0.09013	0.02878	0.00333	0.01565	-1.73045	-3.38839	-10.59098	-0.09171	0.35675	0.08967	-0.00433	0.03609	-0.01795	0.00631
372			3.71000	-13.90842	8.62416	14.86126	0.00605	0.00387	0.00226	-0.00011	0.00004	0.00016	86.06229	10.15395	-23.24347	-0.13886	-0.02018	0.02852	-0.00564	0.00124	-0.00279	12.67220	-9.60185	0.52084	0.19657	0.03733	0.01400	-0.00204	0.00133	-0.00104	6.79782	-5.89684	4.61264	0.71554	0.02059	0.09163	0.01676	0.00502	0.02264	-1.75891	-3.44541	-10.47338	-0.09352	0.35773	0.09188	-0.00284	0.03869	-0.01867	0.00593
373			3.72000	-13.89210	8.62862	14.82158	0.00616	0.00388	0.00222	-0.00011	0.00004	0.00012	86.05076	10.21374	-23.20746	-0.13922	-0.02038	0.02789	-0.00300	0.00136	-0.00270	12.68931	-9.61128	0.57936	0.19641	0.03611	0.01478	-0.00297	0.00135	-0.00164	6.77367	-6.07027	4.46867	0.71456	0.02101	0.09329	0.00876	0.00620	0.02958	-1.77939	-3.50515	-10.35406	-0.09381	0.35779	0.09411	-0.00195	0.03986	-0.01948	0.00585
374			3.73000	-13.87853	8.62775	14.79496	0.00626	0.00387	0.00217	-0.00009	0.00006	0.00006	86.04999	10.26982	-23.17365	-0.13926	-0.02057	0.02705	-0.00052	0.00114	-0.00232	12.71206	-9.61586	0.65595	0.19694	0.03549	0.01604	-0.00379	0.00117	-0.00220	6.74946	-6.27578	4.28990	0.71279	0.02410	0.09661	0.00622	0.00816	0.03664	-1.79745	-3.56565	-10.23192	-0.09619	0.36162	0.09818	-0.00192	0.04047	-0.02111	0.00586
375			3.74000	-13.87068	8.61825	14.78661	0.00636	0.00384	0.00211	-0.00005	0.00009	-0.00001	86.05672	10.31602	-23.14986	-0.13916	-0.02078	0.02606	0.00141	0.00072	-0.00171	12.73870	-9.61350	0.74293	0.19818	0.03535	0.01765	-0.00451	0.00080	-0.00264	6.72103	-6.50647	4.08030	0.71032	0.02749	0.10114	0.00823	0.01010	0.04384	-1.81785	-3.62559	-10.10326	-0.09911	0.36677	0.10348	-0.00246	0.04073	-0.02392	0.00566
376			3.75000	-13.86985	8.60017	14.79582	0.00644	0.00377	0.00204	-0.00000	0.00011	-0.00007	86.06783	10.34746	-23.13870	-0.13907	-0.02099	0.02505	0.00269	0.00027	-0.00097	12.76744	-9.60336	0.83143	0.19968	0.03561	0.01933	-0.00516	0.00032	-0.00286	6.68538	-6.75209	3.84297	0.70873	0.02804	0.10401	0.01345	0.01058	0.04993	-1.84292	-3.68443	-9.96253	-0.10073	0.36718	0.10689	-0.00313	0.04033	-0.02751	0.00423
377			3.76000	-13.87519	8.57699	14.81721	0.00645	0.00369	0.00198	0.00005	0.00010	-0.00010	86.08100	10.36138	-23.13818	-0.13884	-0.02114	0.02414	0.00332	-0.00009	-0.00021	12.79662	-9.58613	0.91269	0.20081	0.03632	0.02080	-0.00570	-0.00020	-0.00274	6.64045	-6.99996	3.58082	0.71189	0.02801	0.10545	0.02127	0.01024	0.05472	-1.87270	-3.74189	-9.80387	-0.10539	0.36548	0.10902	-0.00379	0.03961	-0.03199	0.00180
378			3.77000	-13.88506	8.55616	14.84331	0.00643	0.00359	0.00192	0.00009	0.00006	-0.00010	86.09427	10.35731	-23.14418	-0.13846	-0.02118	0.02337	0.00325	-0.00032	0.00048	12.82458	-9.56381	0.97929	0.20131	0.03713	0.02186	-0.00602	-0.00068	-0.00228	6.58451	-7.23689	3.29674	0.71602	0.02740	0.10613	0.03144	0.00911	0.05828	-1.90634	-3.79755	-9.62172	-0.10692	0.36274	0.11017	-0.00415	0.03843	-0.03714	-0.00122
379			3.78000	-13.89858	8.54481	14.86882	0.00638	0.00351	0.00187	0.00013	-0.00000	-0.00008	86.10504	10.33686	-23.15418	-0.13805	-0.02112	0.02276	0.00250	-0.00050	0.00103	12.84974	-9.53910	1.02619	0.20130	0.03781	0.02246	-0.00606	-0.00104	-0.00157	6.51632	-7.45042	2.99466	0.71751	0.02581	0.10516	0.04263	0.00723	0.05965	-1.94311	-3.85035	-9.41288	-0.10655	0.35907	0.10961	-0.00426	0.03650	-0.04178	-0.00420
380			3.79000	-13.91533	8.54583	14.89235	0.00633	0.00346	0.00182	0.00016	-0.00007	-0.00007	86.11070	10.30371	-23.16803	-0.13766	-0.02100	0.02234	0.00119	-0.00068	0.00138	12.87104	-9.51513	1.05137	0.20096	0.03839	0.02264	-0.00579	-0.00124	-0.00077	6.43685	-7.62958	2.68221	0.72025	0.02436	0.10217	0.05194	0.00520	0.05759	-1.98179	-3.89915	-9.18028	-0.11075	0.35592	0.10745	-0.00422	0.03380	-0.04418	-0.00662
381			3.80000	-13.93445	8.55684	14.91570	0.00626	0.00344	0.00179	0.00017	-0.00011	-0.00006	86.10908	10.26365	-23.18702	-0.13753	-0.02090	0.02215	-0.00049	-0.00088	0.00148	12.88769	-9.49452	1.05617	0.20049	0.03893	0.02245	-0.00520	-0.00124	-0.00003	6.35158	-7.76590	2.37475	0.72498	0.02246	0.09782	0.05453	0.00313	0.05123	-2.01919	-3.94280	-8.93715	-0.11515	0.35376	0.10403	-0.00352	0.03010	-0.04248	-0.00820
382			3.81000	-13.95416	8.57181	14.94155	0.00619	0.00344	0.00178	0.00016	-0.00012	-0.00007	86.09880	10.22376	-23.21181	-0.13768	-0.02085	0.02217	-0.00235	-0.00106	0.00132	12.89964	-9.47924	1.04468	0.19958	0.03952	0.02197	-0.00445	-0.00107	0.00050	6.27198	-7.85447	2.09812	0.73027	0.01972	0.09366	0.04479	0.00129	0.04043	-2.04936	-3.98011	-8.70813	-0.11729	0.35480	0.10064	-0.00167	0.02533	-0.03572	-0.00834
383			3.82000	-13.97199	8.58532	14.97130	0.00610	0.00344	0.00180	0.00012	-0.00012	-0.00008	86.07990	10.19161	-23.24127	-0.13812	-0.02084	0.02248	-0.00407	-0.00114	0.00090	12.90782	-9.47022	1.02325	0.19816	0.04020	0.02117	-0.00386	-0.00076	0.00076	6.21483	-7.89447	1.88677	0.73416	0.01718	0.09038	0.01971	0.00000	0.02555	-2.06401	-4.01006	-8.52681	-0.11508	0.36277	0.09768	0.00136	0.01979	-0.02385	-0.00635
384			3.83000	-13.98526	8.59679	15.00335	0.00602	0.00347	0.00186	0.00005	-0.00012	-0.00009	86.05436	10.17358	-23.27205	-0.13881	-0.02088	0.02304	-0.00538	-0.00107	0.00029	12.91449	-9.46717	0.99922	0.19640	0.04061	0.02012	-0.00369	-0.00040	0.00073	6.19669	-7.88977	1.77307	0.73656	0.01576	0.08779	-0.01687	-0.00078	0.00838	-2.05558	-4.03256	-8.42561	-0.10697	0.37521	0.09464	0.00462	0.01396	-0.00863	-0.00320
385			3.84000	-13.99162	8.60917	15.03347	0.00597	0.00353	0.00194	-0.00002	-0.00012	-0.00007	86.02514	10.17339	-23.29995	-0.13984	-0.02097	0.02380	-0.00617	-0.00086	-0.00044	12.92211	-9.46864	0.97937	0.19489	0.04062	0.01896	-0.00390	-0.00007	0.00050	6.22512	-7.84969	1.77077	0.73867	0.01586	0.08513	-0.05368	-0.00126	-0.00741	-2.02199	-4.04894	-8.42056	-0.10288	0.38579	0.09132	0.00716	0.00887	0.00590	-0.00032
386			3.85000	-13.98889	8.62543	15.05621	0.00596	0.00362	0.00205	-0.00011	-0.00014	-0.00004	85.99507	10.19165	-23.32140	-0.14103	-0.02108	0.02466	-0.00650	-0.00056	-0.00118	12.93241	-9.47218	0.96864	0.19387	0.04021	0.01784	-0.00432	0.00013	0.00017	6.29220	-7.78868	1.86323	0.73917	0.01747	0.08346	-0.07539	-0.00151	-0.01761	-1.97063	-4.06149	-8.49881	-0.10241	0.39578	0.08879	0.00796	0.00593	0.01520	0.00239
387			3.86000	-13.97585	8.64731	15.06703	0.00596	0.00372	0.00217	-0.00019	-0.00016	0.00001	85.96620	10.22601	-23.33469	-0.14236	-0.02122	0.02567	-0.00641	-0.00023	-0.00182	12.94599	-9.47484	0.96929	0.19343	0.03968	0.01680	-0.00480	0.00014	-0.00016	6.37332	-7.72439	2.00233	0.73809	0.01892	0.08162	-0.06835	-0.00140	-0.01888	-1.91905	-4.07283	-8.61652	-0.10475	0.40113	0.08607	0.00588	0.00564	0.01577	0.00403
388			3.87000	-13.95279	8.67565	15.06363	0.00598	0.00383	0.00229	-0.00027	-0.00019	0.00007	85.94019	10.27191	-23.33987	-0.14371	-0.02136	0.02674	-0.00586	0.00006	-0.00227	12.96279	-9.47369	0.98055	0.19344	0.03936	0.01591	-0.00530	-0.00006	-0.00043	6.43282	-7.67501	2.11966	0.73586	0.02038	0.08033	-0.02857	-0.00093	-0.01080	-1.89145	-4.08467	-8.70867	-0.10964	0.40206	0.08434	0.00031	0.00753	0.00717	0.00434
389			3.88000	-13.92142	8.71031	15.04669	0.00604	0.00393	0.00238	-0.00033	-0.00021	0.00013	85.91885	10.32319	-23.33825	-0.14503	-0.02153	0.02782	-0.00467	0.00030	-0.00245	12.98229	-9.46634	0.99918	0.19387	0.03968	0.01527	-0.00586	-0.00043	-0.00059	6.43772	-7.65514	2.15089	0.73496	0.02106	0.07969	0.03260	-0.00019	0.00376	-1.90892	-4.09753	-8.71348	-0.11392	0.40052	0.08383	-0.00772	0.01051	-0.00776	0.00394
390			3.89000	-13.88362	8.74978	15.01927	0.00613	0.00401	0.00244	-0.00038	-0.00023	0.00016	85.90482	10.37356	-23.33116	-0.14614	-0.02169	0.02882	-0.00261	0.00047	-0.00233	13.00410	-9.45163	1.02113	0.19448	0.04092	0.01490	-0.00653	-0.00092	-0.00065	6.37460	-7.67079	2.06429	0.73747	0.02187	0.08010	0.09221	0.00060	0.01952	-1.97679	-4.11115	-8.60141	-0.12266	0.39975	0.08553	-0.01573	0.01343	-0.02404	0.00381
391			3.90000	-13.84134	8.79131	14.98703	0.00623	0.00408	0.00246	-0.00042	-0.00023	0.00017	85.90170	10.41732	-23.31988	-0.14684	-0.02179	0.02972	0.00043	0.00058	-0.00195	13.02795	-9.42991	1.04276	0.19530	0.04320	0.01480	-0.00733	-0.00145	-0.00065	6.25744	-7.71733	1.87438	0.73868	0.02125	0.08066	0.12776	0.00120	0.03116	-2.07914	-4.12479	-8.38946	-0.13116	0.39586	0.08786	-0.02022	0.01522	-0.03624	0.00326
392			3.91000	-13.79739	8.83113	14.95727	0.00634	0.00413	0.00246	-0.00043	-0.00021	0.00014	85.91277	10.45073	-23.30584	-0.14687	-0.02177	0.03051	0.00412	0.00060	-0.00143	13.05379	-9.40278	1.06195	0.19634	0.04648	0.01502	-0.00818	-0.00195	-0.00062	6.11763	-7.78325	1.62727	0.73639	0.01873	0.08102	0.13153	0.00141	0.03624	-2.18761	-4.13797	-8.12624	-0.13386	0.39004	0.08962	-0.01880	0.01566	-0.04123	0.00226
393			3.92000	-13.75664	8.86442	14.93836	0.00641	0.00414	0.00247	-0.00038	-0.00018	0.00007	85.93898	10.47300	-23.29175	-0.14614	-0.02157	0.03115	0.00773	0.00048	-0.00094	13.08150	-9.37258	1.07817	0.19777	0.05045	0.01554	-0.00892	-0.00233	-0.00058	5.98431	-7.85754	1.36933	0.73417	0.01674	0.08151	0.11297	0.00144	0.03600	-2.27837	-4.15068	-7.85946	-0.13665	0.38781	0.09125	-0.01395	0.01531	-0.04023	0.00163
394			3.93000	-13.72622	8.88714	14.93882	0.00642	0.00413	0.00249	-0.00026	-0.00014	-0.00004	85.97756	10.48704	-23.28266	-0.14464	-0.02121	0.03168	0.01026	0.00015	-0.00069	13.11037	-9.34166	1.09189	0.19949	0.05452	0.01624	-0.00928	-0.00251	-0.00054	5.87324	-7.93382	1.12948	0.73353	0.01514	0.08178	0.08574	0.00141	0.03266	-2.34132	-4.16317	-7.61829	-0.14082	0.39108	0.09241	-0.00824	0.01463	-0.03560	0.00210
395			3.94000	-13.71439	8.89810	14.96544	0.00637	0.00410	0.00251	-0.00007	-0.00011	-0.00016	86.02147	10.49829	-23.28533	-0.14295	-0.02084	0.03219	0.01109	-0.00034	-0.00074	13.13888	-9.31260	1.10344	0.20154	0.05792	0.01687	-0.00900	-0.00241	-0.00047	5.78846	-8.01035	0.92067	0.73207	0.01421	0.08221	0.05935	0.00142	0.02820	-2.37763	-4.17558	-7.41549	-0.14013	0.39923	0.09311	-0.00325	0.01391	-0.02937	0.00346
396			3.95000	-13.72618	8.89923	15.01912	0.00629	0.00406	0.00255	0.00014	-0.00010	-0.00027	86.06266	10.51196	-23.30364	-0.14155	-0.02062	0.03277	0.01044	-0.00081	-0.00098	13.16482	-9.28795	1.11225	0.20351	0.06019	0.01716	-0.00799	-0.00202	-0.00034	5.72696	-8.08763	0.74621	0.72914	0.01387	0.08251	0.03906	0.00150	0.02360	-2.39437	-4.18812	-7.25446	-0.13493	0.40799	0.09316	-0.00028	0.01317	-0.02282	0.00485
397			3.96000	-13.75909	8.89689	15.09189	0.00619	0.00404	0.00258	0.00029	-0.00013	-0.00032	86.09724	10.52943	-23.33328	-0.14068	-0.02058	0.03339	0.00916	-0.00099	-0.00117	13.18611	-9.26988	1.11724	0.20505	0.06126	0.01704	-0.00646	-0.00142	-0.00017	5.68252	-8.16648	0.60381	0.72695	0.01385	0.08262	0.02639	0.00161	0.01940	-2.40063	-4.20083	-7.13276	-0.12822	0.41254	0.09279	0.00055	0.01214	-0.01683	0.00528
398			3.97000	-13.80355	8.90128	15.16855	0.00608	0.00403	0.00260	0.00035	-0.00020	-0.00030	86.12652	10.54819	-23.36247	-0.14006	-0.02061	0.03380	0.00785	-0.00078	-0.00114	13.20176	-9.25939	1.11751	0.20596	0.06126	0.01673	-0.00477	-0.00076	0.00002	5.64885	-8.24693	0.48906	0.72600	0.01330	0.08325	0.02036	0.00163	0.01595	-2.40480	-4.21313	-7.04478	-0.12308	0.41174	0.09297	-0.00012	0.01056	-0.01203	0.00441
399			3.98000	-13.84792	8.92015	15.23405	0.00599	0.00404	0.00262	0.00032	-0.00027	-0.00021	86.15294	10.56514	-23.37968	-0.13949	-0.02063	0.03387	0.00652	-0.00025	-0.00096	13.21186	-9.25638	1.11248	0.20643	0.06039	0.01647	-0.00336	-0.00016	0.00022	5.62076	-8.32778	0.39704	0.72776	0.01298	0.08448	0.01921	0.00162	0.01317	-2.41276	-4.22396	-6.98294	-0.12229	0.40941	0.09408	-0.00154	0.00834	-0.00855	0.00307
400			3.99000	-13.88266	8.95343	15.27870	0.00591	0.00405	0.00262	0.00023	-0.00031	-0.00010	86.17700	10.57950	-23.37903	-0.13888	-0.02060	0.03364	0.00489	0.00036	-0.00078	13.21792	-9.25978	1.10194	0.20653	0.05895	0.01628	-0.00264	0.00030	0.00040	5.59467	-8.40667	0.32356	0.73105	0.01252	0.08523	0.02082	0.00151	0.01069	-2.42695	-4.23208	-6.93944	-0.12350	0.40622	0.09490	-0.00304	0.00565	-0.00612	0.00135
401			4.00000	-13.90258	8.99454	15.29989	0.00586	0.00406	0.00262	0.00010	-0.00030	-0.00000	86.19675	10.59302	-23.36092	-0.13843	-0.02056	0.03332	0.00289	0.00091	-0.00072	13.22225	-9.26854	1.08619	0.20643	0.05711	0.01603	-0.00274	0.00066	0.00055	5.56900	-8.47969	0.26607	0.73495	0.01074	0.08584	0.02272	0.00117	0.00828	-2.44647	-4.23675	-6.90827	-0.12599	0.40215	0.09567	-0.00411	0.00276	-0.00437	-0.00024
402			4.01000	-13.90653	9.03656	15.30019	0.00585	0.00408	0.00262	-0.00002	-0.00027	0.00008	86.21012	10.60748	-23.32899	-0.13837	-0.02057	0.03312	0.00076	0.00133	-0.00074	13.22734	-9.28164	1.06616	0.20621	0.05520	0.01561	-0.00351	0.00091	0.00065	5.54468	-8.54148	0.22462	0.73915	0.00999	0.08671	0.02264	0.00087	0.00558	-2.46824	-4.23769	-6.88661	-0.12855	0.40009	0.09680	-0.00443	-0.00007	-0.00282	-0.00136
403			4.02000	-13.89614	9.07605	15.28428	0.00588	0.00410	0.00263	-0.00013	-0.00023	0.00014	86.21656	10.62356	-23.28749	-0.13874	-0.02062	0.03314	-0.00113	0.00159	-0.00082	13.23488	-9.29784	1.04369	0.20599	0.05350	0.01502	-0.00463	0.00107	0.00067	5.52436	-8.58581	0.20161	0.74317	0.01026	0.08693	0.01905	0.00056	0.00216	-2.48841	-4.23509	-6.87486	-0.13111	0.39917	0.09737	-0.00388	-0.00256	-0.00082	-0.00218
404			4.03000	-13.87457	9.11197	15.25773	0.00593	0.00414	0.00265	-0.00021	-0.00019	0.00017	86.21698	10.64168	-23.24117	-0.13943	-0.02071	0.03332	-0.00248	0.00168	-0.00092	13.24580	-9.31555	1.02111	0.20566	0.05188	0.01432	-0.00574	0.00111	0.00062	5.51194	-8.60611	0.20199	0.74356	0.00920	0.08655	0.01067	0.00010	-0.00238	-2.50286	-4.22991	-6.87727	-0.13187	0.39788	0.09719	-0.00234	-0.00438	0.00237	-0.00246
405			4.04000	-13.84595	9.14528	15.22681	0.00601	0.00418	0.00267	-0.00027	-0.00019	0.00017	86.21320	10.66125	-23.19545	-0.14028	-0.02084	0.03348	-0.00301	0.00159	-0.00094	13.25987	-9.33306	1.00029	0.20490	0.05011	0.01358	-0.00648	0.00103	0.00054	5.51283	-8.59560	0.23453	0.73985	0.00726	0.08564	-0.00338	-0.00030	-0.00847	-2.50663	-4.22370	-6.90342	-0.12908	0.39714	0.09623	0.00025	-0.00557	0.00753	-0.00217
406			4.05000	-13.81353	9.17924	15.19730	0.00608	0.00422	0.00269	-0.00031	-0.00021	0.00016	86.20847	10.67949	-23.15441	-0.14117	-0.02098	0.03354	-0.00266	0.00138	-0.00081	13.27569	-9.34894	0.98183	0.20434	0.04858	0.01308	-0.00659	0.00088	0.00046	5.53350	-8.54806	0.31152	0.74048	0.00679	0.08482	-0.02342	-0.00069	-0.01648	-2.49394	-4.21778	-6.96780	-0.13152	0.39759	0.09576	0.00394	-0.00654	0.01524	-0.00156
407			4.06000	-13.77996	9.21559	15.17404	0.00616	0.00425	0.00270	-0.00032	-0.00023	0.00012	86.20541	10.69401	-23.12087	-0.14200	-0.02113	0.03343	-0.00189	0.00105	-0.00065	13.29115	-9.36244	0.96549	0.20429	0.04755	0.01297	-0.00602	0.00070	0.00040	5.58058	-8.45845	0.44724	0.74316	0.00718	0.08404	-0.04952	-0.00120	-0.02643	-2.45875	-4.21277	-7.08697	-0.13503	0.39807	0.09534	0.00898	-0.00768	0.02545	-0.00109
408			4.07000	-13.74813	9.25114	15.16084	0.00622	0.00429	0.00271	-0.00031	-0.00023	0.00007	86.20375	10.70550	-23.09783	-0.14289	-0.02131	0.03326	-0.00119	0.00064	-0.00057	13.30437	-9.37341	0.95073	0.20464	0.04695	0.01309	-0.00489	0.00052	0.00036	5.66021	-8.32308	0.65534	0.74433	0.00622	0.08316	-0.08060	-0.00146	-0.03792	-2.39513	-4.20874	-7.27518	-0.13381	0.39521	0.09426	0.01479	-0.00903	0.03716	-0.00105
409			4.08000	-13.71979	9.28109	15.15951	0.00628	0.00432	0.00272	-0.00030	-0.00020	0.00001	86.20215	10.71589	-23.08703	-0.14388	-0.02154	0.03316	-0.00062	0.00023	-0.00055	13.31390	-9.38220	0.93695	0.20509	0.04631	0.01315	-0.00335	0.00036	0.00035	5.77651	-8.14005	0.94592	0.74281	0.00313	0.08083	-0.11329	-0.00094	-0.04912	-2.29874	-4.20537	-7.54062	-0.12809	0.38714	0.09107	0.02029	-0.01035	0.04794	-0.00145
410			4.09000	-13.69415	9.30436	15.16866	0.00633	0.00433	0.00272	-0.00031	-0.00018	-0.00003	86.20085	10.72531	-23.08687	-0.14501	-0.02185	0.03322	0.00018	-0.00006	-0.00047	13.31858	-9.38909	0.92311	0.20543	0.04559	0.01303	-0.00155	0.00021	0.00035	5.92864	-7.90960	1.32002	0.73901	0.00000	0.07765	-0.14131	-0.00000	-0.05818	-2.16920	-4.20220	-7.88073	-0.12168	0.37719	0.08669	0.02465	-0.01149	0.05557	-0.00187
411			4.10000	-13.66792	9.32534	15.18325	0.00636	0.00433	0.00271	-0.00034	-0.00020	-0.00004	86.20283	10.73169	-23.09122	-0.14604	-0.02217	0.03332	0.00158	-0.00008	-0.00021	13.31776	-9.39437	0.90764	0.20552	0.04492	0.01286	0.00034	0.00005	0.00039	6.10775	-7.63556	1.76439	0.73626	-0.00142	0.07488	-0.15722	0.00060	-0.06396	-2.01258	-4.19820	-8.27791	-0.11684	0.37229	0.08262	0.02723	-0.01256	0.05884	-0.00116
412			4.11000	-13.63747	9.35084	15.19676	0.00638	0.00432	0.00269	-0.00038	-0.00023	-0.00002	86.21233	10.73238	-23.09170	-0.14669	-0.02240	0.03328	0.00337	0.00016	0.00017	13.31114	-9.39836	0.88920	0.20535	0.04437	0.01282	0.00222	-0.00010	0.00046	6.29653	-7.32640	2.25028	0.73354	-0.00220	0.07166	-0.15518	0.00102	-0.06468	-1.84215	-4.19220	-8.69986	-0.11005	0.37245	0.07785	0.02661	-0.01357	0.05624	0.00085
413			4.12000	-13.60241	9.38389	15.20459	0.00639	0.00430	0.00266	-0.00040	-0.00026	0.00001	86.23083	10.72640	-23.08236	-0.14672	-0.02246	0.03297	0.00473	0.00051	0.00050	13.29869	-9.40124	0.86673	0.20491	0.04411	0.01306	0.00398	-0.00024	0.00055	6.47464	-6.99482	2.74224	0.72957	-0.00395	0.06810	-0.13560	0.00193	-0.06085	-1.67477	-4.18320	-9.10880	-0.10098	0.37282	0.07259	0.02294	-0.01448	0.04898	0.00347
414			4.13000	-13.56732	9.41970	15.20747	0.00638	0.00427	0.00263	-0.00035	-0.00024	0.00002	86.25443	10.71658	-23.06425	-0.14625	-0.02236	0.03254	0.00486	0.00072	0.00060	13.28087	-9.40329	0.84015	0.20399	0.04430	0.01344	0.00549	-0.00035	0.00064	6.62657	-6.65490	3.21168	0.72664	-0.00487	0.06541	-0.10537	0.00241	-0.05523	-1.52519	-4.17052	-9.47610	-0.09334	0.37293	0.06850	0.01812	-0.01551	0.04049	0.00604
415			4.14000	-13.53983	9.44932	15.20980	0.00635	0.00424	0.00261	-0.00023	-0.00018	0.00001	86.27615	10.70783	-23.04338	-0.14561	-0.02218	0.03222	0.00375	0.00071	0.00043	13.25865	-9.40494	0.81048	0.20257	0.04487	0.01368	0.00660	-0.00042	0.00070	6.74544	-6.31941	3.64399	0.72205	-0.00683	0.06328	-0.07175	0.00331	-0.04916	-1.40293	-4.15379	-9.78896	-0.08599	0.36847	0.06517	0.01286	-0.01657	0.03241	0.00775
416			4.15000	-13.52662	9.46643	15.21609	0.00632	0.00423	0.00261	-0.00007	-0.00009	-0.00003	86.29105	10.70361	-23.02617	-0.14514	-0.02204	0.03219	0.00241	0.00053	0.00017	13.23367	-9.40623	0.77976	0.20061	0.04561	0.01355	0.00715	-0.00046	0.00069	6.83135	-5.99932	4.03565	0.71935	-0.00940	0.06165	-0.04072	0.00429	-0.04346	-1.31244	-4.13311	-10.04856	-0.08471	0.36182	0.06289	0.00847	-0.01762	0.02590	0.00910
417			4.16000	-13.52924	9.47048	15.22799	0.00627	0.00423	0.00262	0.00007	-0.00002	-0.00006	86.30046	10.70347	-23.01493	-0.14490	-0.02197	0.03246	0.00220	0.00037	0.00004	13.20800	-9.40695	0.75050	0.19843	0.04654	0.01310	0.00711	-0.00049	0.00060	6.88833	-5.70404	4.38811	0.71529	-0.01141	0.06121	-0.01495	0.00472	-0.03874	-1.25426	-4.10892	-10.26332	-0.08493	0.35676	0.06199	0.00437	-0.01859	0.02116	0.01035
418			4.17000	-13.54311	9.46484	15.24312	0.00623	0.00423	0.00262	0.00014	0.00004	-0.00007	86.31215	10.70353	-23.00642	-0.14468	-0.02194	0.03282	0.00403	0.00037	0.00017	13.18375	-9.40648	0.72563	0.19630	0.04764	0.01259	0.00661	-0.00050	0.00044	6.92182	-5.44133	4.70203	0.70924	-0.01365	0.06171	0.00418	0.00493	-0.03435	-1.22538	-4.08206	-10.44202	-0.08423	0.35216	0.06198	0.00081	-0.01897	0.01756	0.01141
419			4.18000	-13.56023	9.45343	15.25716	0.00615	0.00422	0.00262	0.00015	0.00007	-0.00007	86.33613	10.69893	-22.99466	-0.14412	-0.02183	0.03302	0.00770	0.00054	0.00054	13.16246	-9.40436	0.70817	0.19425	0.04874	0.01225	0.00586	-0.00049	0.00025	6.93744	-5.21679	4.97414	0.70617	-0.01732	0.06283	0.01653	0.00521	-0.02957	-1.22005	-4.05419	-10.59004	-0.08572	0.34543	0.06273	-0.00179	-0.01818	0.01450	0.01199
420			4.19000	-13.57426	9.43933	15.26679	0.00605	0.00417	0.00262	0.00011	0.00009	-0.00005	86.37894	10.68663	-22.97619	-0.14306	-0.02161	0.03288	0.01200	0.00073	0.00099	13.14502	-9.40051	0.70028	0.19235	0.04961	0.01227	0.00505	-0.00042	0.00004	6.94037	-5.03406	5.19792	0.70454	-0.01915	0.06349	0.02277	0.00454	-0.02366	-1.23045	-4.02742	-10.70881	-0.08720	0.33984	0.06312	-0.00325	-0.01635	0.01136	0.01190
421			4.20000	-13.58366	9.42395	15.27165	0.00594	0.00410	0.00260	0.00008	0.00011	-0.00003	86.43993	10.66700	-22.95304	-0.14159	-0.02133	0.03224	0.01541	0.00075	0.00127	13.13143	-9.39574	0.70233	0.19094	0.04989	0.01275	0.00431	-0.00028	-0.00016	6.93512	-4.89530	5.36678	0.70253	-0.02137	0.06336	0.02371	0.00369	-0.01684	-1.24813	-4.00353	-10.79798	-0.08792	0.33533	0.06276	-0.00347	-0.01388	0.00810	0.01171
422			4.21000	-13.59113	9.40471	15.27436	0.00587	0.00401	0.00254	0.00008	0.00016	-0.00004	86.51180	10.64410	-22.93243	-0.14009	-0.02110	0.03129	0.01713	0.00052	0.00123	13.12122	-9.39085	0.71310	0.19025	0.04966	0.01355	0.00362	-0.00012	-0.00035	6.92576	-4.80109	5.47750	0.70082	-0.02297	0.06295	0.01999	0.00250	-0.00998	-1.26531	-3.98324	-10.85804	-0.08799	0.33447	0.06220	-0.00265	-0.01139	0.00506	0.01185
423			4.22000	-13.59986	9.37668	15.27793	0.00582	0.00392	0.00246	0.00009	0.00022	-0.00005	86.58580	10.62371	-22.92166	-0.13874	-0.02097	0.03030	0.01729	0.00012	0.00090	13.11422	-9.38647	0.73055	0.18997	0.04917	0.01440	0.00281	0.00004	-0.00050	6.91645	-4.74975	5.53268	0.70291	-0.02249	0.06334	0.01222	0.00110	-0.00389	-1.27604	-3.96658	-10.89224	-0.09089	0.33726	0.06279	-0.00118	-0.00905	0.00259	0.01222
424			4.23000	-13.61122	9.33774	15.28368	0.00578	0.00383	0.00237	0.00012	0.00027	-0.00007	86.65620	10.61043	-22.92374	-0.13751	-0.02091	0.02945	0.01652	-0.00031	0.00044	13.11077	-9.38271	0.75301	0.18982	0.04835	0.01505	0.00180	0.00017	-0.00063	6.91113	-4.73704	5.54089	0.70571	-0.02158	0.06468	0.00127	-0.00008	0.00107	-1.27691	-3.95355	-10.90606	-0.09118	0.33969	0.06426	0.00066	-0.00647	0.00070	0.01205
425			4.24000	-13.62565	9.28977	15.29270	0.00573	0.00374	0.00228	0.00014	0.00031	-0.00009	86.72044	10.60561	-22.93813	-0.13627	-0.02088	0.02877	0.01519	-0.00069	-0.00000	13.11119	-9.37955	0.77855	0.18968	0.04747	0.01555	0.00069	0.00025	-0.00069	6.91287	-4.75648	5.51442	0.71011	-0.01916	0.06632	-0.01125	-0.00090	0.00476	-1.26687	-3.94503	-10.90517	-0.09265	0.34011	0.06622	0.00252	-0.00323	-0.00075	0.01080
426			4.25000	-13.64375	9.23585	15.30623	0.00568	0.00366	0.00220	0.00017	0.00032	-0.00011	86.77685	10.60837	-22.96238	-0.13519	-0.02089	0.02833	0.01342	-0.00094	-0.00035	13.11507	-9.37692	0.80491	0.18961	0.04675	0.01592	-0.00031	0.00028	-0.00069	6.92300	-4.80059	5.46549	0.71307	-0.01749	0.06797	-0.02306	-0.00140	0.00726	-1.24667	-3.94239	-10.89322	-0.09328	0.33978	0.06814	0.00409	0.00050	-0.00201	0.00953
427			4.26000	-13.66515	9.17895	15.32365	0.00563	0.00359	0.00213	0.00019	0.00032	-0.00011	86.82436	10.61673	-22.99155	-0.13433	-0.02094	0.02802	0.01131	-0.00100	-0.00053	13.12136	-9.37477	0.82948	0.18929	0.04603	0.01614	-0.00102	0.00024	-0.00062	6.94062	-4.86222	5.40361	0.71479	-0.01681	0.07039	-0.03165	-0.00173	0.00889	-1.21898	-3.94598	-10.87122	-0.09287	0.34076	0.07075	0.00505	0.00380	-0.00333	0.00889
428			4.27000	-13.68794	9.12304	15.34208	0.00557	0.00352	0.00207	0.00019	0.00029	-0.00010	86.86292	10.62715	-23.01893	-0.13364	-0.02101	0.02772	0.00913	-0.00082	-0.00049	13.12852	-9.37282	0.84968	0.18833	0.04505	0.01617	-0.00146	0.00014	-0.00047	6.96272	-4.93500	5.33560	0.71542	-0.01513	0.07247	-0.03528	-0.00175	0.00967	-1.18814	-3.95401	-10.83896	-0.09079	0.34448	0.07292	0.00519	0.00562	-0.00469	0.00856
429			4.28000	-13.70934	9.07463	15.35742	0.00552	0.00345	0.00202	0.00017	0.00023	-0.00008	86.89404	10.63436	-23.03822	-0.13302	-0.02101	0.02734	0.00714	-0.00050	-0.00020	13.13571	-9.37065	0.86310	0.18694	0.04412	0.01616	-0.00179	-0.00002	-0.00027	6.98541	-5.01236	5.26735	0.71744	-0.01332	0.07350	-0.03379	-0.00156	0.00937	-1.15859	-3.96317	-10.79695	-0.08875	0.34738	0.07407	0.00471	0.00548	-0.00575	0.00783
430			4.29000	-13.72697	9.04022	15.36692	0.00548	0.00341	0.00200	0.00013	0.00014	-0.00004	86.91918	10.63415	-23.04717	-0.13255	-0.02095	0.02693	0.00537	-0.00018	0.00020	13.14251	-9.36808	0.86830	0.18565	0.04376	0.01622	-0.00207	-0.00018	-0.00005	7.00541	-5.08608	5.20641	0.71904	-0.01239	0.07446	-0.02796	-0.00130	0.00776	-1.13347	-3.97029	-10.74951	-0.08803	0.34764	0.07525	0.00389	0.00363	-0.00596	0.00662
431			4.30000	-13.73946	9.02361	15.37000	0.00546	0.00339	0.00200	0.00009	0.00004	-0.00001	86.93866	10.62545	-23.04791	-0.13234	-0.02086	0.02661	0.00371	0.00001	0.00056	13.14882	-9.36536	0.86534	0.18475	0.04421	0.01638	-0.00220	-0.00029	0.00016	7.02076	-5.14671	5.16320	0.71858	-0.01077	0.07536	-0.01887	-0.00086	0.00454	-1.11422	-3.97334	-10.70570	-0.08483	0.34682	0.07622	0.00277	0.00086	-0.00483	0.00488
432			4.31000	-13.74636	9.02526	15.36809	0.00546	0.00339	0.00200	0.00004	-0.00005	0.00002	86.95168	10.60999	-23.04503	-0.13243	-0.02080	0.02640	0.00205	0.00006	0.00079	13.15408	-9.36318	0.85559	0.18430	0.04517	0.01657	-0.00203	-0.00032	0.00033	7.03038	-5.18546	5.14889	0.71734	-0.01045	0.07587	-0.00769	-0.00046	-0.00009	-1.10111	-3.97172	-10.67663	-0.08182	0.34294	0.07671	0.00163	-0.00178	-0.00233	0.00291
433			4.32000	-13.74760	9.04316	15.36330	0.00549	0.00341	0.00200	-0.00000	-0.00013	0.00004	86.95740	10.59127	-23.04263	-0.13276	-0.02077	0.02629	0.00038	-0.00000	0.00083	13.15748	-9.36273	0.84105	0.18433	0.04614	0.01676	-0.00157	-0.00021	0.00045	7.03374	-5.19649	5.17080	0.71673	-0.01134	0.07623	0.00425	-0.00002	-0.00537	-1.09379	-3.96672	-10.67091	-0.08411	0.33853	0.07724	0.00062	-0.00329	0.00095	0.00166
434			4.33000	-13.74378	9.07314	15.35775	0.00554	0.00344	0.00199	-0.00005	-0.00019	0.00004	86.95529	10.57384	-23.04327	-0.13329	-0.02081	0.02622	-0.00127	-0.00013	0.00066	13.15865	-9.36511	0.82367	0.18466	0.04676	0.01691	-0.00100	0.00000	0.00054	7.03087	-5.17787	5.22958	0.71721	-0.01226	0.07620	0.01549	0.00050	-0.01030	-1.09167	-3.96085	-10.69102	-0.08510	0.33775	0.07715	-0.00033	-0.00325	0.00415	0.00166
435			4.34000	-13.73603	9.10946	15.35372	0.00561	0.00347	0.00198	-0.00008	-0.00021	0.00004	86.94541	10.56226	-23.04827	-0.13391	-0.02089	0.02614	-0.00285	-0.00028	0.00029	13.15784	-9.37112	0.80513	0.18512	0.04690	0.01702	-0.00052	0.00029	0.00058	7.02236	-5.13140	5.31937	0.71936	-0.01323	0.07636	0.02460	0.00105	-0.01421	-1.09393	-3.95688	-10.73290	-0.08698	0.33981	0.07721	-0.00110	-0.00172	0.00655	0.00285
436			4.35000	-13.72613	9.14554	15.35346	0.00570	0.00352	0.00198	-0.00010	-0.00020	0.00002	86.92822	10.56045	-23.05799	-0.13473	-0.02105	0.02620	-0.00429	-0.00040	-0.00023	13.15587	-9.38100	0.78678	0.18578	0.04679	0.01705	-0.00024	0.00060	0.00059	7.00964	-5.06190	5.43092	0.72009	-0.01392	0.07596	0.03005	0.00152	-0.01660	-1.09937	-3.95692	-10.78852	-0.08910	0.34266	0.07673	-0.00155	0.00097	0.00772	0.00458
437			4.36000	-13.71599	9.17550	15.35749	0.00579	0.00357	0.00199	-0.00011	-0.00016	0.00000	86.90474	10.57104	-23.07092	-0.13562	-0.02123	0.02643	-0.00551	-0.00044	-0.00083	13.15351	-9.39432	0.76959	0.18638	0.04648	0.01691	-0.00017	0.00087	0.00056	6.99516	-4.97634	5.55356	0.71819	-0.01394	0.07551	0.03040	0.00179	-0.01742	-1.10595	-3.96234	-10.84836	-0.08884	0.34679	0.07611	-0.00152	0.00417	0.00764	0.00654
438			4.37000	-13.70704	9.19582	15.36482	0.00584	0.00361	0.00202	-0.00009	-0.00011	-0.00001	86.87686	10.59506	-23.08421	-0.13648	-0.02140	0.02685	-0.00636	-0.00038	-0.00144	13.15162	-9.41046	0.75417	0.18676	0.04589	0.01652	-0.00037	0.00106	0.00051	6.98241	-4.88337	5.67622	0.71515	-0.01392	0.07525	0.02572	0.00187	-0.01680	-1.11099	-3.97291	-10.90360	-0.08836	0.34984	0.07575	-0.00107	0.00692	0.00667	0.00833
439			4.38000	-13.70046	9.20855	15.37374	0.00585	0.00365	0.00208	-0.00006	-0.00009	-0.00002	86.84690	10.63126	-23.09498	-0.13718	-0.02153	0.02734	-0.00673	-0.00025	-0.00195	13.15106	-9.42821	0.74094	0.18692	0.04489	0.01590	-0.00085	0.00115	0.00043	6.97407	-4.79227	5.78964	0.71285	-0.01407	0.07530	0.01809	0.00178	-0.01509	-1.11286	-3.98694	-10.94905	-0.08922	0.35094	0.07590	-0.00047	0.00848	0.00527	0.00973
440			4.39000	-13.69760	9.22145	15.38386	0.00583	0.00368	0.00214	-0.00003	-0.00012	-0.00002	86.81731	10.67577	-23.10238	-0.13788	-0.02168	0.02786	-0.00652	-0.00011	-0.00225	13.15300	-9.44616	0.73066	0.18725	0.04365	0.01521	-0.00164	0.00114	0.00031	6.97100	-4.71143	5.88733	0.71091	-0.01459	0.07551	0.00950	0.00157	-0.01258	-1.11153	-4.00215	-10.98287	-0.09141	0.35065	0.07638	0.00016	0.00889	0.00372	0.01067
441			4.40000	-13.69837	9.24238	15.39542	0.00582	0.00374	0.00220	-0.00001	-0.00018	-0.00002	86.79063	10.72353	-23.10636	-0.13872	-0.02189	0.02833	-0.00564	0.00004	-0.00235	13.15844	-9.46265	0.72460	0.18819	0.04244	0.01467	-0.00273	0.00102	0.00017	6.97319	-4.64674	5.96482	0.71180	-0.01415	0.07629	0.00079	0.00116	-0.00959	-1.10701	-4.01706	-11.00442	-0.09372	0.35022	0.07754	0.00087	0.00875	0.00203	0.01087
442			4.41000	-13.69933	9.27220	15.40718	0.00585	0.00382	0.00224	-0.00004	-0.00021	-0.00001	86.77017	10.77074	-23.10544	-0.13979	-0.02218	0.02876	-0.00403	0.00029	-0.00230	13.16850	-9.47594	0.72389	0.18961	0.04164	0.01441	-0.00410	0.00081	0.00001	6.98047	-4.60074	6.01931	0.71316	-0.01385	0.07724	-0.00737	0.00075	-0.00634	-1.09880	-4.03136	-11.01239	-0.09392	0.34700	0.07880	0.00165	0.00855	0.00018	0.00999
443			4.42000	-13.69402	9.30317	15.41556	0.00591	0.00390	0.00227	-0.00012	-0.00018	0.00001	86.75950	10.81585	-23.09618	-0.14074	-0.02245	0.02909	-0.00187	0.00065	-0.00218	13.18393	-9.48438	0.72902	0.19098	0.04124	0.01436	-0.00561	0.00051	-0.00016	6.99196	-4.57359	6.05087	0.71346	-0.01298	0.07810	-0.01351	0.00035	-0.00321	-1.08668	-4.04533	-11.00647	-0.09416	0.34340	0.08000	0.00240	0.00847	-0.00163	0.00879
444			4.43000	-13.67736	9.32544	15.41728	0.00596	0.00395	0.00230	-0.00023	-0.00011	0.00002	86.76032	10.85818	-23.07668	-0.14132	-0.02261	0.02932	0.00036	0.00100	-0.00198	13.20475	-9.48689	0.73958	0.19201	0.04107	0.01441	-0.00706	0.00016	-0.00031	7.00561	-4.56403	6.06237	0.71329	-0.01224	0.07848	-0.01624	0.00003	-0.00051	-1.07122	-4.05918	-10.98850	-0.09400	0.34057	0.08070	0.00300	0.00849	-0.00309	0.00777
445			4.44000	-13.64954	9.33618	15.41159	0.00600	0.00396	0.00234	-0.00031	-0.00004	0.00004	86.77132	10.89587	-23.04910	-0.14145	-0.02264	0.02947	0.00226	0.00122	-0.00167	13.23020	-9.48316	0.75421	0.19299	0.04128	0.01458	-0.00827	-0.00019	-0.00042	7.01862	-4.56997	6.05797	0.71387	-0.01124	0.07876	-0.01447	-0.00022	0.00138	-1.05327	-4.07307	-10.96192	-0.09315	0.34118	0.08121	0.00328	0.00849	-0.00386	0.00755
446			4.45000	-13.61492	9.34140	15.39960	0.00606	0.00396	0.00237	-0.00035	-0.00002	0.00006	86.78979	10.92653	-23.01761	-0.14134	-0.02260	0.02963	0.00366	0.00128	-0.00127	13.25901	-9.47408	0.77108	0.19437	0.04208	0.01492	-0.00908	-0.00050	-0.00049	7.02746	-4.58895	6.04523	0.71450	-0.01086	0.07905	-0.00712	-0.00043	0.00187	-1.03483	-4.08668	-10.93335	-0.09242	0.34461	0.08163	0.00298	0.00802	-0.00339	0.00828
447			4.46000	-13.57913	9.34916	15.38260	0.00613	0.00396	0.00238	-0.00033	-0.00004	0.00008	86.81302	10.94845	-22.98585	-0.14105	-0.02251	0.02986	0.00452	0.00121	-0.00083	13.28933	-9.46129	0.78804	0.19593	0.04373	0.01542	-0.00936	-0.00073	-0.00049	7.02832	-4.61814	6.03647	0.71499	-0.00922	0.07964	0.00486	-0.00051	0.00069	-1.01979	-4.09887	-10.91378	-0.09307	0.34961	0.08234	0.00204	0.00660	-0.00142	0.00911
448			4.47000	-13.54766	9.36359	15.36257	0.00620	0.00396	0.00238	-0.00026	-0.00008	0.00010	86.83801	10.96159	-22.95687	-0.14065	-0.02239	0.03018	0.00471	0.00102	-0.00041	13.31896	-9.44693	0.80275	0.19750	0.04599	0.01599	-0.00893	-0.00087	-0.00042	7.01952	-4.65330	6.04319	0.71424	-0.00782	0.08049	0.01737	-0.00050	-0.00169	-1.01120	-4.10796	-10.91310	-0.09118	0.35224	0.08295	0.00080	0.00404	0.00145	0.00911
449			4.48000	-13.52508	9.38334	15.34260	0.00626	0.00397	0.00236	-0.00015	-0.00010	0.00009	86.86132	10.96672	-22.93342	-0.14020	-0.02226	0.03045	0.00421	0.00074	-0.00004	13.34512	-9.43335	0.81239	0.19886	0.04836	0.01656	-0.00775	-0.00087	-0.00024	7.00314	-4.68827	6.06950	0.71516	-0.00658	0.08110	0.02614	-0.00040	-0.00432	-1.00833	-4.11238	-10.93364	-0.09021	0.35083	0.08323	-0.00005	0.00058	0.00416	0.00790
450			4.49000	-13.51400	9.40255	15.32706	0.00629	0.00397	0.00234	-0.00004	-0.00009	0.00006	86.87982	10.96507	-22.91800	-0.13971	-0.02213	0.03058	0.00312	0.00038	0.00026	13.36552	-9.42303	0.81447	0.19997	0.05034	0.01707	-0.00598	-0.00072	0.00002	6.98331	-4.71545	6.11258	0.71725	-0.00594	0.08116	0.03008	-0.00026	-0.00657	-1.00778	-4.11086	-10.97050	-0.08949	0.34734	0.08287	-0.00037	-0.00341	0.00602	0.00621
451			4.50000	-13.51508	9.41425	15.32065	0.00627	0.00396	0.00231	0.00007	-0.00004	0.00001	86.89075	10.95806	-22.91310	-0.13926	-0.02203	0.03059	0.00154	-0.00006	0.00047	13.37859	-9.41773	0.80746	0.20082	0.05169	0.01743	-0.00386	-0.00043	0.00032	6.96317	-4.72700	6.16799	0.71843	-0.00660	0.07989	0.03101	-0.00009	-0.00833	-1.00711	-4.10260	-11.01733	-0.08326	0.34300	0.08073	-0.00042	-0.00759	0.00695	0.00454
452			4.51000	-13.52721	9.41506	15.32621	0.00620	0.00393	0.00230	0.00015	0.00000	-0.00005	86.89214	10.94734	-22.92002	-0.13897	-0.02198	0.03054	-0.00024	-0.00049	0.00058	13.38378	-9.41853	0.79143	0.20113	0.05240	0.01755	-0.00166	-0.00006	0.00061	6.94378	-4.71583	6.23341	0.71851	-0.00746	0.07833	0.03106	0.00021	-0.00996	-1.00645	-4.08722	-11.06985	-0.07673	0.33945	0.07829	-0.00052	-0.01169	0.00738	0.00326
453			4.52000	-13.54734	9.40773	15.34361	0.00610	0.00389	0.00231	0.00020	0.00002	-0.00009	86.88406	10.93481	-22.93773	-0.13900	-0.02201	0.03069	-0.00186	-0.00080	0.00058	13.38155	-9.42565	0.76769	0.20074	0.05300	0.01735	0.00022	0.00035	0.00084	6.92520	-4.67673	6.30910	0.71953	-0.00852	0.07697	0.03089	0.00065	-0.01173	-1.00714	-4.06503	-11.12634	-0.07592	0.33871	0.07642	-0.00075	-0.01554	0.00768	0.00314
454			4.53000	-13.57093	9.40010	15.36831	0.00600	0.00386	0.00234	0.00020	-0.00001	-0.00010	86.86900	10.92345	-22.96127	-0.13923	-0.02208	0.03095	-0.00303	-0.00089	0.00041	13.37384	-9.43878	0.73847	0.19977	0.05342	0.01693	0.00146	0.00078	0.00098	6.90785	-4.60760	6.39669	0.71956	-0.00900	0.07544	0.02975	0.00113	-0.01356	-1.00950	-4.03669	-11.18614	-0.07649	0.34308	0.07444	-0.00093	-0.01909	0.00780	0.00440
455			4.54000	-13.59323	9.39894	15.39413	0.00596	0.00387	0.00236	0.00017	-0.00005	-0.00009	86.85032	10.91721	-22.98410	-0.13956	-0.02217	0.03118	-0.00375	-0.00076	0.00004	13.36311	-9.45725	0.70648	0.19872	0.05322	0.01640	0.00196	0.00119	0.00101	6.89285	-4.50938	6.49690	0.72008	-0.01006	0.07430	0.02702	0.00171	-0.01532	-1.01247	-4.00340	-11.24785	-0.07699	0.34739	0.07282	-0.00090	-0.02184	0.00768	0.00597
456			4.55000	-13.61092	9.40544	15.41595	0.00595	0.00391	0.00239	0.00012	-0.00009	-0.00006	86.83067	10.91995	-23.00109	-0.13986	-0.02225	0.03137	-0.00415	-0.00046	-0.00050	13.35206	-9.48003	0.67472	0.19786	0.05217	0.01574	0.00182	0.00152	0.00095	6.88143	-4.38541	6.60845	0.71923	-0.01256	0.07311	0.02285	0.00263	-0.01669	-1.01434	-3.96679	-11.30860	-0.07807	0.34872	0.07120	-0.00066	-0.02318	0.00719	0.00752
457			4.56000	-13.62267	9.41796	15.43001	0.00596	0.00395	0.00242	0.00008	-0.00011	-0.00002	86.81153	10.93422	-23.00925	-0.14010	-0.02231	0.03161	-0.00438	-0.00007	-0.00113	13.34259	-9.50582	0.64599	0.19723	0.05038	0.01494	0.00136	0.00174	0.00081	6.87409	-4.24023	6.72864	0.71898	-0.01446	0.07182	0.01826	0.00347	-0.01757	-1.01396	-3.92929	-11.36525	-0.08128	0.34974	0.06965	-0.00025	-0.02265	0.00640	0.00904
458			4.57000	-13.62849	9.43476	15.43385	0.00597	0.00401	0.00245	0.00003	-0.00011	0.00002	86.79373	10.96055	-23.00696	-0.14025	-0.02237	0.03184	-0.00453	0.00036	-0.00171	13.33555	-9.53293	0.62242	0.19678	0.04785	0.01407	0.00089	0.00177	0.00064	6.87047	-4.07890	6.85450	0.71934	-0.01429	0.07065	0.01425	0.00374	-0.01802	-1.01052	-3.89444	-11.41543	-0.08266	0.35163	0.06817	0.00030	-0.02000	0.00544	0.01032
459			4.58000	-13.62880	9.45182	15.42742	0.00597	0.00406	0.00248	-0.00001	-0.00008	0.00006	86.77735	10.99659	-22.99418	-0.14033	-0.02243	0.03206	-0.00470	0.00076	-0.00211	13.33057	-9.55906	0.60470	0.19630	0.04510	0.01324	0.00077	0.00160	0.00047	6.86950	-3.90735	6.98354	0.72016	-0.01395	0.07011	0.01125	0.00380	-0.01828	-1.00354	-3.86574	-11.45798	-0.08203	0.35187	0.06725	0.00091	-0.01564	0.00450	0.01114
460			4.59000	-13.62360	9.46398	15.41277	0.00592	0.00407	0.00251	-0.00005	-0.00004	0.00008	86.76202	11.03783	-22.97203	-0.14033	-0.02247	0.03235	-0.00492	0.00109	-0.00223	13.32604	-9.58177	0.59211	0.19530	0.04262	0.01243	0.00126	0.00124	0.00034	6.87028	-3.73315	7.11440	0.71891	-0.01502	0.06927	0.00906	0.00403	-0.01820	-0.99256	-3.84487	-11.49309	-0.07706	0.35005	0.06577	0.00146	-0.01082	0.00364	0.01171
461			4.60000	-13.61274	9.47121	15.39217	0.00582	0.00406	0.00256	-0.00010	-0.00001	0.00011	86.74712	11.07857	-22.94226	-0.14027	-0.02248	0.03268	-0.00525	0.00134	-0.00204	13.31940	-9.59863	0.58200	0.19374	0.04071	0.01173	0.00247	0.00072	0.00027	6.87218	-3.56587	7.24618	0.71676	-0.01571	0.06838	0.00758	0.00388	-0.01772	-0.97757	-3.83142	-11.52218	-0.07356	0.34858	0.06432	0.00191	-0.00660	0.00295	0.01237
462			4.61000	-13.59606	9.47927	15.36667	0.00574	0.00404	0.00259	-0.00015	-0.00003	0.00013	86.73169	11.11294	-22.90663	-0.14017	-0.02248	0.03289	-0.00582	0.00151	-0.00149	13.30779	-9.60775	0.57042	0.19175	0.03905	0.01117	0.00427	0.00006	0.00029	6.87448	-3.41681	7.37588	0.71467	-0.01579	0.06810	0.00693	0.00324	-0.01661	-0.95919	-3.82407	-11.54615	-0.07176	0.34696	0.06356	0.00227	-0.00311	0.00226	0.01288
463			4.62000	-13.57288	9.49238	15.33648	0.00572	0.00404	0.00259	-0.00022	-0.00004	0.00015	86.71409	11.13493	-22.86699	-0.14012	-0.02249	0.03279	-0.00687	0.00158	-0.00060	13.28895	-9.60723	0.55256	0.19025	0.03734	0.01094	0.00656	-0.00073	0.00040	6.87604	-3.29862	7.49588	0.71601	-0.01619	0.06807	0.00728	0.00233	-0.01423	-0.93863	-3.82182	-11.56324	-0.07402	0.34431	0.06325	0.00258	-0.00010	0.00120	0.01329
464			4.63000	-13.54213	9.50731	15.30209	0.00574	0.00403	0.00256	-0.00028	-0.00003	0.00016	86.69111	11.13866	-22.82579	-0.13993	-0.02246	0.03226	-0.00875	0.00151	0.00060	13.26050	-9.59563	0.52367	0.18929	0.03513	0.01098	0.00932	-0.00155	0.00060	6.87549	-3.22405	7.59423	0.71732	-0.01609	0.06851	0.00827	0.00105	-0.01023	-0.91779	-3.82409	-11.56802	-0.07500	0.34253	0.06331	0.00260	0.00267	-0.00058	0.01361
465			4.64000	-13.50479	9.51721	15.26621	0.00578	0.00402	0.00252	-0.00033	0.00001	0.00015	86.65777	11.11794	-22.78759	-0.13965	-0.02234	0.03146	-0.01155	0.00121	0.00207	13.22035	-9.57219	0.47945	0.18902	0.03305	0.01121	0.01238	-0.00234	0.00087	6.87199	-3.20402	7.65716	0.71661	-0.01694	0.06904	0.00882	-0.00045	-0.00449	-0.89959	-3.83058	-11.55257	-0.07104	0.34027	0.06318	0.00211	0.00538	-0.00325	0.01372
466			4.65000	-13.46514	9.51972	15.23307	0.00581	0.00398	0.00249	-0.00034	0.00005	0.00013	86.60935	11.06708	-22.75840	-0.13933	-0.02213	0.03061	-0.01471	0.00069	0.00360	13.16780	-9.53689	0.41743	0.18927	0.03270	0.01169	0.01518	-0.00315	0.00118	6.86576	-3.24563	7.67202	0.71934	-0.01570	0.07058	0.00763	-0.00194	0.00276	-0.88771	-3.84126	-11.50864	-0.06948	0.34096	0.06435	0.00138	0.00821	-0.00687	0.01381
467			4.66000	-13.42864	9.51793	15.20623	0.00585	0.00394	0.00245	-0.00030	0.00005	0.00009	86.54531	10.98533	-22.74312	-0.13924	-0.02189	0.02989	-0.01713	0.00008	0.00487	13.10532	-9.49098	0.33990	0.19065	0.03554	0.01267	0.01683	-0.00412	0.00146	6.85819	-3.35026	7.62954	0.72341	-0.01137	0.07337	0.00349	-0.00246	0.01137	-0.88502	-3.85625	-11.42950	-0.07048	0.34337	0.06718	0.00058	0.01137	-0.01151	0.01312
468			4.67000	-13.39904	9.51489	15.18661	0.00590	0.00390	0.00239	-0.00024	0.00005	0.00006	86.47139	10.88109	-22.74255	-0.13939	-0.02169	0.02924	-0.01776	-0.00046	0.00549	13.04012	-9.43750	0.25642	0.19308	0.04050	0.01408	0.01645	-0.00505	0.00158	6.85143	-3.51250	7.52495	0.72737	-0.00823	0.07566	-0.00392	-0.00242	0.02059	-0.89156	-3.87617	-11.31135	-0.07256	0.34077	0.06990	-0.00007	0.01472	-0.01662	0.01099
469			4.68000	-13.37743	9.51001	15.17317	0.00597	0.00385	0.00232	-0.00017	0.00006	0.00004	86.39729	10.76908	-22.75406	-0.13972	-0.02155	0.02864	-0.01634	-0.00082	0.00538	12.98157	-9.38066	0.18065	0.19583	0.04534	0.01556	0.01397	-0.00552	0.00138	6.84755	-3.72173	7.35960	0.73166	-0.00583	0.07737	-0.01387	-0.00205	0.02929	-0.90469	-3.90153	-11.15566	-0.07655	0.33651	0.07243	-0.00039	0.01802	-0.02146	0.00818
470			4.69000	-13.36284	9.50052	15.16366	0.00604	0.00380	0.00223	-0.00011	0.00010	0.00002	86.33170	10.66338	-22.77310	-0.14006	-0.02147	0.02808	-0.01343	-0.00098	0.00473	12.93676	-9.32455	0.12398	0.19813	0.04867	0.01680	0.01015	-0.00533	0.00089	6.84795	-3.96473	7.14145	0.73726	-0.00279	0.08007	-0.02447	-0.00109	0.03708	-0.92057	-3.93218	-10.97020	-0.08416	0.33824	0.07636	-0.00037	0.02103	-0.02569	0.00658
471			4.70000	-13.35285	9.48376	15.15532	0.00608	0.00374	0.00214	-0.00008	0.00014	0.00002	86.27996	10.57300	-22.79445	-0.14023	-0.02140	0.02762	-0.00974	-0.00093	0.00380	12.90851	-9.27201	0.09199	0.19970	0.05076	0.01782	0.00591	-0.00468	0.00023	6.85250	-4.22764	6.88482	0.73930	0.00111	0.08445	-0.03245	0.00045	0.04352	-0.93631	-3.96660	-10.76821	-0.08714	0.34782	0.08176	-0.00020	0.02323	-0.02868	0.00662
472			4.71000	-13.34452	9.45974	15.14542	0.00610	0.00367	0.00207	-0.00007	0.00018	0.00002	86.24479	10.50264	-22.81311	-0.14011	-0.02132	0.02723	-0.00586	-0.00072	0.00277	12.89668	-9.22474	0.08565	0.20053	0.05200	0.01862	0.00188	-0.00377	-0.00049	6.85888	-4.49680	6.60916	0.73811	0.00523	0.08925	-0.03453	0.00211	0.04709	-0.95119	-4.00216	-10.56612	-0.08849	0.35849	0.08760	-0.00021	0.02390	-0.02931	0.00694
473			4.72000	-13.33593	9.43191	15.13242	0.00611	0.00360	0.00201	-0.00007	0.00019	0.00003	86.22629	10.45400	-22.82585	-0.13977	-0.02123	0.02689	-0.00235	-0.00043	0.00178	12.89948	-9.18430	0.10278	0.20069	0.05220	0.01919	-0.00155	-0.00270	-0.00112	6.86328	-4.75785	6.33800	0.73727	0.00811	0.09306	-0.02938	0.00307	0.04605	-0.96594	-4.03662	-10.38265	-0.09032	0.36306	0.09252	-0.00054	0.02273	-0.02648	0.00592
474			4.73000	-13.32643	9.40486	15.11629	0.00612	0.00355	0.00196	-0.00007	0.00017	0.00004	86.22219	10.42548	-22.83149	-0.13935	-0.02116	0.02651	0.00040	-0.00014	0.00096	12.91389	-9.15196	0.13816	0.20040	0.05121	0.01953	-0.00422	-0.00162	-0.00155	6.86222	-4.99540	6.09629	0.73687	0.00815	0.09354	-0.01863	0.00272	0.03925	-0.98121	-4.06835	-10.23621	-0.08978	0.35544	0.09387	-0.00102	0.01979	-0.01980	0.00212
475			4.74000	-13.31632	9.38275	15.09814	0.00613	0.00351	0.00193	-0.00008	0.00013	0.00005	86.22871	10.41228	-22.83058	-0.13899	-0.02112	0.02610	0.00222	0.00010	0.00040	12.93654	-9.12858	0.18409	0.19998	0.04932	0.01969	-0.00609	-0.00070	-0.00170	6.85481	-5.19483	5.90461	0.73743	0.00751	0.09282	-0.00666	0.00202	0.02926	-0.99623	-4.09625	-10.13922	-0.09380	0.34503	0.09409	-0.00141	0.01604	-0.01168	-0.00197
476			4.75000	-13.30577	9.36967	15.07926	0.00613	0.00348	0.00191	-0.00008	0.00007	0.00005	86.24177	10.40830	-22.82467	-0.13878	-0.02112	0.02570	0.00311	0.00027	0.00010	12.96367	-9.11405	0.23205	0.19984	0.04720	0.01978	-0.00711	-0.00002	-0.00158	6.84359	-5.34522	5.77315	0.74021	0.00604	0.09118	0.00189	0.00116	0.01854	-1.00875	-4.11912	-10.09264	-0.09744	0.33607	0.09304	-0.00139	0.01178	-0.00445	-0.00511
477			4.76000	-13.29468	9.36808	15.06030	0.00613	0.00348	0.00190	-0.00009	0.00000	0.00006	86.25707	10.40868	-22.81555	-0.13879	-0.02117	0.02529	0.00306	0.00036	-0.00000	12.99167	-9.10757	0.27462	0.20004	0.04488	0.01981	-0.00736	0.00040	-0.00125	6.83291	-5.44203	5.69872	0.74273	0.00566	0.08964	0.00488	0.00064	0.00935	-1.01655	-4.13544	-10.08361	-0.09690	0.33538	0.09150	-0.00087	0.00724	-0.00008	-0.00607
478			4.77000	-13.28301	9.37724	15.04235	0.00615	0.00349	0.00189	-0.00009	-0.00005	0.00006	86.27059	10.40977	-22.80515	-0.13894	-0.02124	0.02490	0.00216	0.00037	0.00003	13.01751	-9.10785	0.30585	0.20051	0.04233	0.01974	-0.00699	0.00060	-0.00075	6.82632	-5.48780	5.66944	0.74270	0.00636	0.08820	0.00365	0.00025	0.00236	-1.01909	-4.14382	-10.09125	-0.09425	0.34295	0.08980	-0.00024	0.00240	0.00099	-0.00468
479			4.78000	-13.27164	9.39398	15.02719	0.00619	0.00351	0.00188	-0.00009	-0.00009	0.00005	86.27854	10.40848	-22.79530	-0.13930	-0.02132	0.02460	0.00051	0.00031	0.00017	13.03898	-9.11366	0.32122	0.20118	0.03992	0.01959	-0.00615	0.00063	-0.00014	6.82488	-5.49011	5.67346	0.74305	0.00527	0.08669	0.00108	-0.00012	-0.00283	-1.01858	-4.14368	-10.09610	-0.09222	0.35082	0.08801	0.00006	-0.00259	-0.00031	-0.00231
480			4.79000	-13.26186	9.41447	15.01678	0.00624	0.00355	0.00189	-0.00008	-0.00011	0.00004	86.27795	10.40286	-22.78749	-0.13982	-0.02139	0.02450	-0.00168	0.00021	0.00035	13.05443	-9.12357	0.31786	0.20195	0.03814	0.01934	-0.00498	0.00053	0.00050	6.82792	-5.45806	5.70371	0.74420	0.00531	0.08581	-0.00074	-0.00037	-0.00708	-1.01867	-4.13527	-10.08738	-0.09265	0.35820	0.08712	-0.00017	-0.00753	-0.00241	0.00004
481			4.80000	-13.25518	9.43510	15.01263	0.00629	0.00360	0.00191	-0.00005	-0.00012	0.00002	86.26703	10.39309	-22.78272	-0.14053	-0.02143	0.02464	-0.00409	0.00007	0.00048	13.06318	-9.13594	0.29557	0.20272	0.03718	0.01898	-0.00361	0.00036	0.00107	6.83405	-5.39973	5.75831	0.74365	0.00568	0.08544	0.00051	-0.00060	-0.01137	-1.02297	-4.11903	-10.06476	-0.09070	0.36352	0.08666	-0.00107	-0.01250	-0.00372	0.00181
482			4.81000	-13.25330	9.45285	15.01635	0.00635	0.00366	0.00195	-0.00000	-0.00011	-0.00002	86.24551	10.38104	-22.78235	-0.14141	-0.02146	0.02506	-0.00632	-0.00012	0.00052	13.06516	-9.14902	0.25694	0.20341	0.03700	0.01847	-0.00213	0.00016	0.00148	6.84003	-5.32056	5.84139	0.74187	0.00518	0.08478	0.00754	-0.00069	-0.01635	-1.03572	-4.09500	-10.03879	-0.08542	0.36531	0.08568	-0.00259	-0.01745	-0.00285	0.00270
483			4.82000	-13.25713	9.46547	15.02938	0.00640	0.00373	0.00201	0.00004	-0.00009	-0.00005	86.21497	10.36912	-22.78754	-0.14235	-0.02147	0.02564	-0.00796	-0.00033	0.00044	13.06099	-9.16140	0.20627	0.20390	0.03751	0.01792	-0.00062	-0.00005	0.00171	6.84106	-5.22225	5.96048	0.74055	0.00545	0.08390	0.01935	-0.00087	-0.02197	-1.06034	-4.06360	-10.02754	-0.08266	0.36685	0.08453	-0.00424	-0.02205	0.00054	0.00317
484			4.83000	-13.26622	9.47157	15.05258	0.00642	0.00380	0.00209	0.00007	-0.00006	-0.00010	86.17838	10.36022	-22.79914	-0.14331	-0.02148	0.02636	-0.00867	-0.00056	0.00021	13.05139	-9.17236	0.14871	0.20423	0.03888	0.01741	0.00082	-0.00020	0.00177	6.83521	-5.10328	6.11870	0.73770	0.00429	0.08286	0.02937	-0.00082	-0.02721	-1.09387	-4.02629	-10.04741	-0.08374	0.36597	0.08324	-0.00515	-0.02528	0.00558	0.00350
485			4.84000	-13.27856	9.47096	15.08507	0.00641	0.00387	0.00217	0.00008	-0.00003	-0.00013	86.14030	10.35822	-22.81709	-0.14402	-0.02145	0.02719	-0.00817	-0.00074	-0.00025	13.03785	-9.18188	0.08997	0.20419	0.04112	0.01696	0.00195	-0.00027	0.00166	6.82636	-4.96110	6.30960	0.73212	0.00182	0.08153	0.03070	-0.00041	-0.03082	-1.12536	-3.98594	-10.10599	-0.08616	0.36459	0.08150	-0.00437	-0.02639	0.01077	0.00421
486			4.85000	-13.29181	9.46445	15.12379	0.00637	0.00392	0.00226	0.00007	-0.00000	-0.00016	86.10600	10.36787	-22.84013	-0.14436	-0.02139	0.02815	-0.00648	-0.00086	-0.00093	13.02249	-9.19038	0.03618	0.20388	0.04382	0.01648	0.00257	-0.00021	0.00139	6.82172	-4.79559	6.51961	0.72544	-0.00153	0.08070	0.02220	0.00040	-0.03248	-1.14126	-3.94634	-10.20077	-0.08805	0.36464	0.08001	-0.00171	-0.02522	0.01500	0.00581
487			4.86000	-13.30487	9.45389	15.16449	0.00632	0.00397	0.00235	0.00008	0.00001	-0.00017	86.08000	10.39272	-22.86626	-0.14418	-0.02130	0.02917	-0.00397	-0.00088	-0.00174	13.00791	-9.19832	-0.00700	0.20321	0.04611	0.01592	0.00261	-0.00002	0.00102	6.82670	-4.61122	6.73369	0.71615	-0.00418	0.07957	0.00841	0.00119	-0.03200	-1.13267	-3.91098	-10.32285	-0.08598	0.36547	0.07790	0.00184	-0.02213	0.01753	0.00777
488			4.87000	-13.31846	9.44176	15.20325	0.00625	0.00400	0.00242	0.00009	0.00002	-0.00016	86.06490	10.43286	-22.89311	-0.14370	-0.02121	0.03024	-0.00122	-0.00081	-0.00252	12.99616	-9.20634	-0.03652	0.20263	0.04779	0.01536	0.00221	0.00025	0.00064	6.84206	-4.41722	6.93971	0.70931	-0.00756	0.07858	-0.00466	0.00222	-0.02994	-1.09906	-3.88203	-10.46059	-0.08260	0.36348	0.07582	0.00483	-0.01777	0.01832	0.00952
489			4.88000	-13.33359	9.42986	15.23638	0.00620	0.00403	0.00246	0.00012	0.00003	-0.00013	86.06109	10.48491	-22.91710	-0.14299	-0.02115	0.03120	0.00124	-0.00061	-0.00306	12.98808	-9.21489	-0.05283	0.20224	0.04868	0.01491	0.00161	0.00052	0.00034	6.86470	-4.22529	7.12835	0.70558	-0.01012	0.07805	-0.01353	0.00287	-0.02679	-1.04680	-3.86025	-10.60142	-0.07875	0.36061	0.07424	0.00653	-0.01300	0.01757	0.01072
490			4.89000	-13.35054	9.41825	15.26182	0.00614	0.00404	0.00249	0.00015	0.00004	-0.00010	86.06725	10.54282	-22.93464	-0.14217	-0.02109	0.03199	0.00300	-0.00034	-0.00323	12.98337	-9.22401	-0.05934	0.20224	0.04889	0.01461	0.00112	0.00068	0.00015	6.89011	-4.04693	7.29224	0.70365	-0.01111	0.07721	-0.01745	0.00287	-0.02259	-0.98562	-3.84563	-10.73319	-0.07331	0.35843	0.07238	0.00673	-0.00835	0.01538	0.01131
491			4.90000	-13.36864	9.40685	15.27911	0.00607	0.00404	0.00251	0.00017	0.00005	-0.00007	86.08041	10.59897	-22.94366	-0.14126	-0.02102	0.03253	0.00383	-0.00005	-0.00293	12.98041	-9.23314	-0.06121	0.20231	0.04854	0.01441	0.00099	0.00066	0.00010	6.91429	-3.89098	7.42642	0.70317	-0.01283	0.07633	-0.01737	0.00285	-0.01798	-0.92519	-3.83775	-10.84592	-0.06779	0.35597	0.07061	0.00583	-0.00408	0.01239	0.01171
492			4.91000	-13.38650	9.39641	15.28902	0.00597	0.00402	0.00253	0.00017	0.00005	-0.00004	86.09650	10.64569	-22.94446	-0.14033	-0.02093	0.03280	0.00367	0.00018	-0.00221	12.97701	-9.24099	-0.06382	0.20212	0.04791	0.01424	0.00131	0.00043	0.00016	6.93469	-3.76200	7.53013	0.70539	-0.01269	0.07633	-0.01510	0.00229	-0.01379	-0.87364	-3.83576	-10.93489	-0.06295	0.35698	0.06995	0.00430	-0.00068	0.00942	0.01218
493			4.92000	-13.40256	9.38855	15.29278	0.00587	0.00398	0.00253	0.00015	0.00003	-0.00001	86.11119	10.67672	-22.93913	-0.13947	-0.02082	0.03282	0.00267	0.00030	-0.00120	12.97131	-9.24597	-0.07155	0.20138	0.04733	0.01408	0.00193	0.00003	0.00028	6.95078	-3.66038	7.60724	0.70806	-0.01198	0.07621	-0.01243	0.00168	-0.01027	-0.83656	-3.83792	-11.00057	-0.05742	0.35731	0.06934	0.00248	0.00145	0.00677	0.01206
494			4.93000	-13.41539	9.38573	15.29135	0.00577	0.00394	0.00253	0.00011	0.00000	0.00002	86.12106	10.68859	-22.93033	-0.13883	-0.02073	0.03258	0.00121	0.00034	-0.00010	12.96245	-9.24682	-0.08623	0.20014	0.04711	0.01396	0.00256	-0.00043	0.00040	6.96342	-3.58379	7.66423	0.71016	-0.01214	0.07617	-0.01028	0.00125	-0.00764	-0.81660	-3.84206	-11.04699	-0.05380	0.35450	0.06912	0.00082	0.00227	0.00474	0.01123
495			4.94000	-13.42325	9.39038	15.28499	0.00571	0.00391	0.00251	0.00006	-0.00004	0.00005	86.12465	10.68142	-22.92022	-0.13846	-0.02067	0.03210	-0.00028	0.00032	0.00087	12.95104	-9.24311	-0.10647	0.19876	0.04716	0.01394	0.00287	-0.00083	0.00046	6.97364	-3.52923	7.70715	0.71271	-0.01134	0.07692	-0.00858	0.00079	-0.00578	-0.81373	-3.84640	-11.07915	-0.05302	0.35102	0.07004	-0.00059	0.00224	0.00338	0.01000
496			4.95000	-13.42478	9.40258	15.27367	0.00570	0.00388	0.00248	0.00001	-0.00008	0.00007	86.12247	10.65884	-22.91021	-0.13835	-0.02066	0.03142	-0.00141	0.00027	0.00154	12.93917	-9.23567	-0.12820	0.19737	0.04700	0.01400	0.00255	-0.00104	0.00043	6.98190	-3.49394	7.74013	0.71522	-0.01009	0.07781	-0.00691	0.00040	-0.00428	-0.82556	-3.85015	-11.10233	-0.05458	0.34745	0.07134	-0.00175	0.00193	0.00261	0.00870
497			4.96000	-13.41983	9.42027	15.25780	0.00572	0.00384	0.00242	-0.00005	-0.00010	0.00009	86.11648	10.62646	-22.90127	-0.13836	-0.02066	0.03059	-0.00197	0.00019	0.00186	12.92976	-9.22611	-0.14666	0.19601	0.04640	0.01411	0.00157	-0.00104	0.00030	6.98820	-3.47605	7.76425	0.71686	-0.01045	0.07846	-0.00529	0.00013	-0.00271	-0.84776	-3.85337	-11.12103	-0.05757	0.34390	0.07248	-0.00259	0.00170	0.00222	0.00789
498			4.97000	-13.40993	9.44152	15.23868	0.00576	0.00380	0.00236	-0.00008	-0.00012	0.00010	86.10907	10.59021	-22.89450	-0.13843	-0.02068	0.02976	-0.00195	0.00010	0.00185	12.92524	-9.21614	-0.15800	0.19493	0.04562	0.01429	0.00011	-0.00084	0.00011	6.99265	-3.47530	7.77772	0.71666	-0.01274	0.07847	-0.00402	-0.00021	-0.00071	-0.87470	-3.85635	-11.13748	-0.05971	0.33948	0.07286	-0.00290	0.00154	0.00191	0.00754
499			4.98000	-13.39793	9.46554	15.21830	0.00582	0.00377	0.00229	-0.00008	-0.00013	0.00010	86.10235	10.55571	-22.89045	-0.13855	-0.02073	0.02900	-0.00147	0.00003	0.00156	12.92700	-9.20755	-0.15990	0.19453	0.04509	0.01467	-0.00147	-0.00049	-0.00013	6.99539	-3.49370	7.77689	0.71657	-0.01237	0.07832	-0.00320	-0.00061	0.00181	-0.90132	-3.85903	-11.15113	-0.06310	0.33941	0.07314	-0.00283	0.00120	0.00140	0.00766
500			4.99000	-13.38667	9.49074	15.19889	0.00589	0.00374	0.00222	-0.00007	-0.00012	0.00009	86.09795	10.52870	-22.88876	-0.13877	-0.02085	0.02838	-0.00071	0.00001	0.00101	12.93502	-9.20187	-0.15109	0.19496	0.04502	0.01525	-0.00290	-0.00003	-0.00039	6.99657	-3.53437	7.75818	0.71748	-0.00977	0.07936	-0.00278	-0.00083	0.00476	-0.92463	-3.86075	-11.15938	-0.06740	0.34365	0.07467	-0.00252	0.00064	0.00057	0.00821
501			5.00000	-13.37769	9.51348	15.18111	0.00596	0.00372	0.00216	-0.00005	-0.00009	0.00008	86.09708	10.51491	-22.88706	-0.13905	-0.02100	0.02791	0.00016	0.00011	0.00026	12.94861	-9.20016	-0.13132	0.19601	0.04507	0.01592	-0.00400	0.00045	-0.00066	6.99632	-3.59893	7.72047	0.71776	-0.01019	0.08050	-0.00255	-0.00123	0.00771	-0.94364	-3.86131	-11.15989	-0.06874	0.34706	0.07602	-0.00201	0.00029	-0.00050	0.00909
502			5.01000	-13.37055	9.52897	15.16389	0.00601	0.00370	0.00210	-0.00004	-0.00004	0.00007	86.10050	10.51861	-22.88193	-0.13933	-0.02117	0.02757	0.00096	0.00032	-0.00058	12.96628	-9.20236	-0.10180	0.19725	0.04465	0.01652	-0.00466	0.00085	-0.00089	6.99481	-3.68516	7.66587	0.71921	-0.00860	0.08204	-0.00219	-0.00129	0.01023	-0.95862	-3.86157	-11.15183	-0.06740	0.35147	0.07767	-0.00149	0.00056	-0.00159	0.00943
503			5.02000	-13.36397	9.53367	15.14629	0.00604	0.00369	0.00207	-0.00004	0.00003	0.00006	86.10789	10.54015	-22.87123	-0.13941	-0.02128	0.02728	0.00144	0.00053	-0.00128	12.98620	-9.20758	-0.06550	0.19830	0.04329	0.01689	-0.00482	0.00106	-0.00102	6.99199	-3.78635	7.59925	0.72071	-0.00542	0.08345	-0.00120	-0.00089	0.01179	-0.97050	-3.86274	-11.13637	-0.06600	0.35338	0.07931	-0.00112	0.00139	-0.00238	0.00847
504			5.03000	-13.35730	9.52684	15.13001	0.00606	0.00369	0.00205	-0.00005	0.00009	0.00004	86.11697	10.57435	-22.85678	-0.13944	-0.02137	0.02708	0.00139	0.00060	-0.00165	13.00605	-9.21425	-0.02724	0.19906	0.04138	0.01704	-0.00451	0.00103	-0.00100	6.98759	-3.89213	7.52787	0.72438	-0.00225	0.08475	0.00079	-0.00037	0.01204	-0.98048	-3.86551	-11.11726	-0.06633	0.35207	0.08100	-0.00096	0.00227	-0.00260	0.00651
505			5.04000	-13.35023	9.51012	15.11834	0.00606	0.00369	0.00207	-0.00006	0.00014	0.00001	86.12447	10.61214	-22.84319	-0.13957	-0.02145	0.02708	0.00076	0.00051	-0.00162	13.02380	-9.22042	0.00714	0.19970	0.03977	0.01704	-0.00387	0.00080	-0.00081	6.98129	-3.99110	7.45997	0.73016	-0.00121	0.08463	0.00394	-0.00018	0.01077	-0.98965	-3.86950	-11.09934	-0.06671	0.34718	0.08126	-0.00095	0.00255	-0.00218	0.00405
506			5.05000	-13.34231	9.48705	15.11280	0.00605	0.00370	0.00210	-0.00009	0.00015	-0.00001	86.12743	10.64436	-22.83401	-0.13994	-0.02154	0.02734	-0.00027	0.00031	-0.00124	13.03775	-9.22427	0.03191	0.20011	0.03928	0.01696	-0.00311	0.00042	-0.00050	6.97273	-4.07412	7.40294	0.73593	-0.00097	0.08385	0.00820	-0.00011	0.00838	-0.99882	-3.87340	-11.08625	-0.06775	0.34176	0.08084	-0.00101	0.00198	-0.00142	0.00185
507			5.06000	-13.33290	9.46406	15.11181	0.00605	0.00371	0.00216	-0.00011	0.00012	-0.00001	86.12469	10.66515	-22.83001	-0.14057	-0.02165	0.02774	-0.00135	0.00012	-0.00067	13.04744	-9.22470	0.04338	0.20042	0.03987	0.01683	-0.00257	-0.00002	-0.00013	6.96160	-4.13577	7.36208	0.73975	-0.00080	0.08329	0.01300	-0.00006	0.00546	-1.00808	-3.87577	-11.07900	-0.07058	0.33851	0.08068	-0.00106	0.00088	-0.00075	0.00061
508			5.07000	-13.32162	9.44886	15.11163	0.00609	0.00375	0.00221	-0.00013	0.00006	-0.00000	86.11726	10.67257	-22.82955	-0.14137	-0.02175	0.02814	-0.00207	0.00000	-0.00007	13.05381	-9.22168	0.04044	0.20091	0.04106	0.01672	-0.00248	-0.00044	0.00023	6.94804	-4.17400	7.33928	0.74179	-0.00262	0.08264	0.01710	-0.00011	0.00256	-1.01678	-3.87619	-11.07549	-0.07823	0.33706	0.08058	-0.00102	0.00005	-0.00056	0.00091
509			5.08000	-13.30835	9.44589	15.10889	0.00616	0.00380	0.00225	-0.00014	-0.00001	0.00002	86.10796	10.66810	-22.82997	-0.14219	-0.02183	0.02846	-0.00216	-0.00002	0.00042	13.05858	-9.21633	0.02480	0.20181	0.04231	0.01664	-0.00282	-0.00073	0.00052	6.93306	-4.18919	7.33280	0.74348	-0.00425	0.08148	0.01939	-0.00004	0.00014	-1.02358	-3.87580	-11.07107	-0.08414	0.33869	0.07978	-0.00070	0.00012	-0.00101	0.00215
510			5.09000	-13.29403	9.45413	15.10279	0.00624	0.00386	0.00228	-0.00014	-0.00007	0.00004	86.09985	10.65544	-22.82948	-0.14280	-0.02183	0.02877	-0.00168	0.00001	0.00072	13.06341	-9.21050	0.00028	0.20303	0.04353	0.01656	-0.00340	-0.00083	0.00070	6.91810	-4.18443	7.33853	0.74285	-0.00295	0.08105	0.01944	0.00006	-0.00158	-1.02729	-3.87633	-11.06096	-0.08381	0.34574	0.07932	-0.00017	0.00107	-0.00185	0.00404
511			5.10000	-13.28101	9.46985	15.09474	0.00630	0.00390	0.00231	-0.00010	-0.00011	0.00005	86.09499	10.63968	-22.82735	-0.14308	-0.02175	0.02919	-0.00091	0.00007	0.00075	13.06928	-9.20616	-0.02824	0.20437	0.04477	0.01643	-0.00394	-0.00071	0.00076	6.90450	-4.16512	7.35239	0.74236	-0.00336	0.08071	0.01779	0.00013	-0.00272	-1.02771	-3.87887	-11.04424	-0.08281	0.34992	0.07889	0.00031	0.00215	-0.00244	0.00580
512			5.11000	-13.27277	9.48988	15.08709	0.00633	0.00393	0.00234	-0.00004	-0.00013	0.00004	86.09364	10.62632	-22.82358	-0.14309	-0.02162	0.02968	-0.00020	0.00013	0.00054	13.07648	-9.20487	-0.05606	0.20547	0.04582	0.01625	-0.00416	-0.00041	0.00071	6.89305	-4.13694	7.37179	0.74552	-0.00427	0.08070	0.01517	0.00021	-0.00350	-1.02545	-3.88272	-11.02527	-0.08408	0.34957	0.07901	0.00065	0.00229	-0.00224	0.00655
513			5.12000	-13.27271	9.51201	15.08292	0.00634	0.00395	0.00235	0.00006	-0.00015	0.00002	86.09499	10.61939	-22.81889	-0.14286	-0.02148	0.03010	0.00035	0.00014	0.00017	13.08423	-9.20734	-0.07973	0.20613	0.04640	0.01605	-0.00393	-0.00004	0.00058	6.88426	-4.10373	7.39510	0.75027	-0.00415	0.08108	0.01209	0.00023	-0.00413	-1.02103	-3.88579	-11.01158	-0.08723	0.34717	0.07969	0.00091	0.00077	-0.00096	0.00635
514			5.13000	-13.28313	9.53402	15.08619	0.00633	0.00397	0.00236	0.00016	-0.00015	-0.00001	86.09791	10.62036	-22.81551	-0.14252	-0.02135	0.03050	0.00074	0.00006	-0.00025	13.09172	-9.21331	-0.09747	0.20630	0.04687	0.01585	-0.00337	0.00031	0.00043	6.87819	-4.06661	7.42228	0.75178	-0.00350	0.08092	0.00943	0.00022	-0.00484	-1.01440	-3.88501	-11.01133	-0.08708	0.34500	0.07962	0.00113	-0.00255	0.00135	0.00553
515			5.14000	-13.30411	9.55330	15.09979	0.00628	0.00398	0.00238	0.00024	-0.00014	-0.00006	86.10143	10.62903	-22.81626	-0.14216	-0.02126	0.03087	0.00108	-0.00011	-0.00067	13.09826	-9.22185	-0.10885	0.20610	0.04766	0.01574	-0.00266	0.00060	0.00028	6.87410	-4.02417	7.45464	0.75413	-0.00286	0.08043	0.00834	0.00021	-0.00580	-1.00485	-3.87766	-11.03123	-0.08780	0.34418	0.07921	0.00142	-0.00721	0.00437	0.00488
516			5.15000	-13.33294	9.56658	15.12432	0.00621	0.00400	0.00240	0.00027	-0.00011	-0.00011	86.10513	10.64490	-22.82346	-0.14182	-0.02121	0.03126	0.00153	-0.00032	-0.00107	13.10385	-9.23203	-0.11413	0.20565	0.04888	0.01570	-0.00209	0.00086	0.00014	6.87057	-3.97334	7.49446	0.75789	-0.00284	0.07972	0.00943	0.00025	-0.00711	-0.99152	-3.86210	-11.07515	-0.08927	0.34264	0.07852	0.00180	-0.01246	0.00761	0.00432
517			5.16000	-13.36413	9.57093	15.15674	0.00613	0.00400	0.00243	0.00025	-0.00005	-0.00014	86.11002	10.66706	-22.83643	-0.14145	-0.02121	0.03164	0.00224	-0.00045	-0.00141	13.10905	-9.24370	-0.11404	0.20496	0.05023	0.01565	-0.00182	0.00112	0.00002	6.86603	-3.91151	7.54421	0.75883	-0.00160	0.07819	0.01238	0.00017	-0.00861	-0.97424	-3.83793	-11.14326	-0.09011	0.34391	0.07685	0.00214	-0.01752	0.01042	0.00432
518			5.17000	-13.39134	9.56507	15.19197	0.00602	0.00400	0.00246	0.00018	0.00001	-0.00015	86.11803	10.69403	-22.85192	-0.14091	-0.02119	0.03200	0.00324	-0.00046	-0.00164	13.11472	-9.25728	-0.10978	0.20389	0.05128	0.01549	-0.00192	0.00140	-0.00005	6.85943	-3.83781	7.60550	0.75639	-0.00216	0.07629	0.01621	0.00026	-0.01006	-0.95377	-3.80639	-11.23184	-0.09077	0.34574	0.07462	0.00236	-0.02136	0.01231	0.00528
519			5.18000	-13.40985	9.55096	15.22452	0.00592	0.00400	0.00250	0.00009	0.00006	-0.00014	86.13101	10.72385	-22.86544	-0.14025	-0.02114	0.03234	0.00433	-0.00031	-0.00173	13.12159	-9.27334	-0.10310	0.20255	0.05170	0.01517	-0.00231	0.00166	-0.00007	6.85040	-3.75429	7.67782	0.75613	-0.00457	0.07474	0.02025	0.00061	-0.01126	-0.93174	-3.77029	-11.33383	-0.09261	0.34600	0.07269	0.00235	-0.02306	0.01314	0.00660
520			5.19000	-13.41813	9.53273	15.24985	0.00584	0.00400	0.00254	0.00001	0.00010	-0.00011	86.14942	10.75414	-22.87328	-0.13958	-0.02107	0.03257	0.00519	-0.00009	-0.00166	13.12996	-9.29194	-0.09617	0.20110	0.05125	0.01473	-0.00287	0.00181	-0.00004	6.83877	-3.66587	7.75904	0.75579	-0.00640	0.07309	0.02441	0.00086	-0.01200	-0.91097	-3.73341	-11.44071	-0.09016	0.34622	0.07036	0.00179	-0.02245	0.01284	0.00780
521			5.20000	-13.41789	9.51278	15.26656	0.00581	0.00401	0.00256	-0.00005	0.00012	-0.00008	86.17190	10.78193	-22.87469	-0.13902	-0.02101	0.03265	0.00557	0.00009	-0.00141	13.13987	-9.31221	-0.09104	0.19968	0.04998	0.01424	-0.00348	0.00181	0.00004	6.82418	-3.57897	7.84667	0.75571	-0.00663	0.07224	0.02831	0.00084	-0.01235	-0.89531	-3.69931	-11.54457	-0.08842	0.34822	0.06890	0.00081	-0.01993	0.01178	0.00909
522			5.21000	-13.41308	9.49062	15.27656	0.00581	0.00401	0.00256	-0.00007	0.00015	-0.00006	86.19562	10.80383	-22.87165	-0.13868	-0.02098	0.03273	0.00536	0.00019	-0.00100	13.15104	-9.33309	-0.08942	0.19862	0.04861	0.01379	-0.00399	0.00169	0.00013	6.80694	-3.49919	7.93666	0.75798	-0.00657	0.07188	0.03041	0.00073	-0.01202	-0.88769	-3.67090	-11.63805	-0.08825	0.35005	0.06808	-0.00031	-0.01581	0.01000	0.01026
523			5.22000	-13.40758	9.46509	15.28283	0.00582	0.00401	0.00256	-0.00006	0.00017	-0.00005	86.21773	10.81754	-22.86654	-0.13858	-0.02098	0.03292	0.00460	0.00022	-0.00050	13.16267	-9.35330	-0.09226	0.19784	0.04744	0.01333	-0.00412	0.00145	0.00022	6.78894	-3.42932	8.02214	0.75986	-0.00813	0.07156	0.02921	0.00078	-0.01086	-0.88842	-3.65018	-11.71411	-0.08701	0.34776	0.06738	-0.00127	-0.01074	0.00766	0.01067
524			5.23000	-13.40374	9.43737	15.28731	0.00582	0.00400	0.00257	-0.00003	0.00017	-0.00005	86.23578	10.82188	-22.86037	-0.13848	-0.02095	0.03310	0.00330	0.00021	0.00007	13.17312	-9.37166	-0.10033	0.19715	0.04631	0.01286	-0.00363	0.00111	0.00032	6.77248	-3.36931	8.09668	0.76181	-0.00741	0.07182	0.02529	0.00062	-0.00932	-0.89606	-3.63755	-11.76912	-0.08863	0.34586	0.06768	-0.00199	-0.00605	0.00544	0.01042
525			5.24000	-13.40327	9.41245	15.29143	0.00578	0.00397	0.00258	0.00001	0.00013	-0.00004	86.24726	10.81587	-22.85449	-0.13824	-0.02086	0.03316	0.00152	0.00014	0.00066	13.18020	-9.38658	-0.11423	0.19642	0.04538	0.01247	-0.00251	0.00067	0.00041	6.75896	-3.31713	8.15883	0.76412	-0.00708	0.07161	0.02033	0.00053	-0.00790	-0.90833	-3.63156	-11.80666	-0.09248	0.34310	0.06785	-0.00243	-0.00276	0.00394	0.00985
526			5.25000	-13.40730	9.39695	15.29607	0.00574	0.00394	0.00258	0.00006	0.00005	-0.00003	86.25009	10.79959	-22.85109	-0.13790	-0.02075	0.03306	-0.00057	-0.00001	0.00116	13.18234	-9.39665	-0.13361	0.19582	0.04510	0.01229	-0.00095	0.00018	0.00047	6.74870	-3.26969	8.21235	0.76789	-0.00699	0.07139	0.01590	0.00049	-0.00718	-0.92190	-3.62938	-11.83601	-0.09660	0.33974	0.06814	-0.00242	-0.00135	0.00365	0.00900
527			5.26000	-13.41617	9.39366	15.30140	0.00570	0.00393	0.00258	0.00010	-0.00002	-0.00002	86.24294	10.77569	-22.85225	-0.13757	-0.02064	0.03283	-0.00266	-0.00020	0.00143	13.17894	-9.40088	-0.15617	0.19550	0.04558	0.01236	0.00064	-0.00029	0.00047	6.74122	-3.22328	8.26397	0.77307	-0.00760	0.07149	0.01327	0.00055	-0.00738	-0.93319	-3.62799	-11.86821	-0.10039	0.33555	0.06875	-0.00199	-0.00154	0.00455	0.00807
528			5.27000	-13.42864	9.39905	15.30762	0.00568	0.00393	0.00256	0.00012	-0.00006	-0.00002	86.22647	10.74903	-22.85915	-0.13734	-0.02055	0.03252	-0.00434	-0.00040	0.00139	13.17132	-9.39936	-0.17797	0.19544	0.04673	0.01267	0.00192	-0.00065	0.00039	6.73510	-3.17370	8.32031	0.77432	-0.00639	0.07183	0.01303	0.00051	-0.00835	-0.93980	-3.62537	-11.91215	-0.10115	0.33390	0.06940	-0.00125	-0.00258	0.00628	0.00730
529			5.28000	-13.44216	9.40763	15.31464	0.00565	0.00392	0.00254	0.00011	-0.00007	-0.00002	86.20307	10.72527	-22.87160	-0.13729	-0.02053	0.03227	-0.00537	-0.00055	0.00107	13.16143	-9.39338	-0.19456	0.19545	0.04820	0.01309	0.00266	-0.00080	0.00023	6.72867	-3.11717	8.38578	0.77478	-0.00546	0.07222	0.01502	0.00050	-0.00977	-0.94073	-3.62085	-11.97222	-0.10348	0.33310	0.07009	-0.00045	-0.00390	0.00827	0.00697
530			5.29000	-13.45390	9.41652	15.32131	0.00563	0.00390	0.00251	0.00009	-0.00007	-0.00002	86.17634	10.70894	-22.88768	-0.13733	-0.02054	0.03207	-0.00567	-0.00061	0.00060	13.15169	-9.38543	-0.20264	0.19535	0.04955	0.01353	0.00278	-0.00071	0.00003	6.72058	-3.05091	8.46209	0.77694	-0.00492	0.07286	0.01840	0.00053	-0.01140	-0.93619	-3.61417	-12.04776	-0.10737	0.33327	0.07100	0.00036	-0.00541	0.01006	0.00723
531			5.30000	-13.46179	9.42498	15.32677	0.00563	0.00388	0.00249	0.00005	-0.00006	-0.00001	86.14961	10.70177	-22.90491	-0.13747	-0.02058	0.03197	-0.00543	-0.00060	0.00012	13.14404	-9.37815	-0.20113	0.19530	0.05050	0.01393	0.00240	-0.00040	-0.00017	6.71022	-2.97340	8.54968	0.77796	-0.00531	0.07306	0.02211	0.00067	-0.01303	-0.92667	-3.60492	-12.13518	-0.10601	0.33330	0.07099	0.00106	-0.00710	0.01125	0.00780
532			5.31000	-13.46517	9.43311	15.33077	0.00565	0.00386	0.00246	0.00001	-0.00006	-0.00000	86.12488	10.70237	-22.92128	-0.13772	-0.02065	0.03195	-0.00498	-0.00054	-0.00021	13.13946	-9.37353	-0.19131	0.19522	0.05094	0.01424	0.00175	-0.00002	-0.00031	6.69764	-2.88457	8.64848	0.77765	-0.00527	0.07331	0.02506	0.00074	-0.01454	-0.91324	-3.59269	-12.23012	-0.10569	0.33364	0.07099	0.00159	-0.00888	0.01189	0.00859
533			5.32000	-13.46461	9.44249	15.33309	0.00567	0.00385	0.00245	-0.00002	-0.00008	0.00001	86.10249	10.70730	-22.93567	-0.13819	-0.02076	0.03206	-0.00457	-0.00043	-0.00036	13.13776	-9.37207	-0.17656	0.19536	0.05133	0.01453	0.00111	0.00029	-0.00037	6.68368	-2.78643	8.75680	0.77662	-0.00675	0.07338	0.02620	0.00103	-0.01560	-0.89737	-3.57749	-12.32786	-0.10440	0.33185	0.07062	0.00189	-0.01035	0.01186	0.00934
534			5.33000	-13.46052	9.45606	15.33226	0.00572	0.00385	0.00244	-0.00005	-0.00010	0.00003	86.08234	10.71354	-22.94635	-0.13885	-0.02091	0.03210	-0.00428	-0.00027	-0.00036	13.13795	-9.37319	-0.16068	0.19578	0.05164	0.01488	0.00077	0.00047	-0.00036	6.66976	-2.68315	8.87049	0.77465	-0.00652	0.07313	0.02468	0.00101	-0.01584	-0.88047	-3.55996	-12.42345	-0.10107	0.33057	0.06976	0.00199	-0.01131	0.01113	0.00975
535			5.34000	-13.45266	9.47499	15.32722	0.00579	0.00387	0.00242	-0.00009	-0.00012	0.00005	86.06419	10.71915	-22.95151	-0.13963	-0.02110	0.03194	-0.00409	-0.00005	-0.00025	13.13807	-9.37592	-0.14680	0.19630	0.05148	0.01525	0.00099	0.00051	-0.00028	6.65776	-2.58082	8.98288	0.77200	-0.00600	0.07305	0.02020	0.00089	-0.01509	-0.86342	-3.54112	-12.51169	-0.10063	0.33028	0.06920	0.00213	-0.01153	0.00987	0.01030
536			5.35000	-13.44020	9.49707	15.31823	0.00587	0.00389	0.00239	-0.00014	-0.00013	0.00006	86.04807	10.72232	-22.95001	-0.14044	-0.02130	0.03153	-0.00391	0.00018	-0.00004	13.13602	-9.37950	-0.13721	0.19670	0.05066	0.01558	0.00172	0.00046	-0.00016	6.64951	-2.48646	9.08612	0.77052	-0.00461	0.07332	0.01337	0.00061	-0.01336	-0.84603	-3.52243	-12.58778	-0.10558	0.33375	0.06926	0.00253	-0.01073	0.00821	0.01164
537			5.36000	-13.42262	9.51801	15.30657	0.00595	0.00390	0.00235	-0.00019	-0.00011	0.00007	86.03410	10.72126	-22.94192	-0.14119	-0.02149	0.03093	-0.00359	0.00039	0.00023	13.13029	-9.38340	-0.13299	0.19670	0.04949	0.01586	0.00271	0.00036	-0.00003	6.64617	-2.40714	9.17302	0.76885	-0.00563	0.07401	0.00504	0.00058	-0.01076	-0.82755	-3.50628	-12.64839	-0.10907	0.33554	0.06966	0.00311	-0.00831	0.00630	0.01309
538			5.37000	-13.40008	9.53502	15.29285	0.00601	0.00389	0.00232	-0.00023	-0.00008	0.00007	86.02300	10.71534	-22.92810	-0.14189	-0.02166	0.03024	-0.00295	0.00058	0.00047	13.12088	-9.38728	-0.13334	0.19636	0.04815	0.01604	0.00349	0.00027	0.00006	6.64843	-2.34937	9.23802	0.76802	-0.00609	0.07445	-0.00413	0.00041	-0.00745	-0.80694	-3.49553	-12.69204	-0.11022	0.33648	0.06980	0.00381	-0.00424	0.00430	0.01392
539			5.38000	-13.37390	9.54850	15.27621	0.00606	0.00387	0.00229	-0.00025	-0.00006	0.00008	86.01625	10.70552	-22.90958	-0.14255	-0.02183	0.02949	-0.00185	0.00073	0.00064	13.10943	-9.39078	-0.13595	0.19583	0.04639	0.01614	0.00368	0.00021	0.00009	6.65668	-2.31768	9.27817	0.76829	-0.00494	0.07538	-0.01378	0.00012	-0.00383	-0.78361	-3.49284	-12.71934	-0.10986	0.33669	0.07050	0.00450	0.00099	0.00244	0.01388
540			5.39000	-13.34643	9.56104	15.25548	0.00610	0.00384	0.00225	-0.00024	-0.00005	0.00010	86.01563	10.69328	-22.88769	-0.14297	-0.02195	0.02869	-0.00025	0.00082	0.00073	13.09856	-9.39369	-0.13833	0.19498	0.04418	0.01618	0.00308	0.00016	0.00006	6.67121	-2.31428	9.29260	0.76924	-0.00461	0.07619	-0.02330	-0.00009	-0.00010	-0.75761	-3.49942	-12.73180	-0.10779	0.33268	0.07116	0.00496	0.00615	0.00071	0.01274
541			5.40000	-13.32122	9.57536	15.23112	0.00613	0.00380	0.00220	-0.00020	-0.00006	0.00011	86.02271	10.67938	-22.86423	-0.14312	-0.02205	0.02797	0.00180	0.00085	0.00079	13.09083	-9.39582	-0.13903	0.19397	0.04211	0.01621	0.00170	0.00013	0.00000	6.69155	-2.33880	9.28211	0.76840	-0.00338	0.07681	-0.03149	-0.00020	0.00350	-0.73016	-3.51418	-12.73049	-0.10512	0.32801	0.07175	0.00508	0.00999	-0.00102	0.01094
542			5.41000	-13.30148	9.59170	15.20527	0.00616	0.00377	0.00214	-0.00013	-0.00006	0.00010	86.03879	10.66398	-22.84049	-0.14290	-0.02208	0.02735	0.00419	0.00085	0.00084	13.08859	-9.39717	-0.13774	0.19288	0.04059	0.01629	-0.00029	0.00011	-0.00005	6.71636	-2.38810	9.24872	0.76863	-0.00114	0.07767	-0.03758	-0.00011	0.00678	-0.70325	-3.53413	-12.71509	-0.10366	0.32452	0.07276	0.00492	0.01208	-0.00287	0.00902
543			5.42000	-13.28903	9.60624	15.18105	0.00618	0.00374	0.00207	-0.00005	-0.00004	0.00008	86.06501	10.64726	-22.81712	-0.14237	-0.02203	0.02686	0.00669	0.00080	0.00088	13.09325	-9.39791	-0.13480	0.19208	0.03953	0.01643	-0.00254	0.00008	-0.00009	6.74392	-2.45615	9.19515	0.76778	-0.00156	0.07725	-0.04135	-0.00018	0.00937	-0.67864	-3.55627	-12.68464	-0.09884	0.31918	0.07236	0.00434	0.01265	-0.00467	0.00703
544			5.43000	-13.28476	9.61413	15.16194	0.00616	0.00371	0.00203	0.00003	0.00000	0.00005	86.10098	10.62943	-22.79548	-0.14144	-0.02188	0.02645	0.00888	0.00067	0.00090	13.10482	-9.39816	-0.13121	0.19157	0.03864	0.01656	-0.00451	0.00004	-0.00009	6.77279	-2.53593	9.12617	0.76778	-0.00250	0.07674	-0.04327	-0.00032	0.01109	-0.65757	-3.57866	-12.64041	-0.09442	0.31416	0.07195	0.00363	0.01245	-0.00614	0.00524
545			5.44000	-13.28899	9.61308	15.15151	0.00611	0.00367	0.00200	0.00009	0.00004	0.00001	86.14410	10.61054	-22.77859	-0.14039	-0.02167	0.02619	0.01033	0.00043	0.00092	13.12125	-9.39777	-0.12845	0.19168	0.03798	0.01665	-0.00568	-0.00004	-0.00005	6.80196	-2.62180	9.04794	0.76754	-0.00140	0.07679	-0.04369	-0.00019	0.01203	-0.64071	-3.60056	-12.58610	-0.09193	0.31501	0.07223	0.00293	0.01226	-0.00717	0.00444
546			5.45000	-13.30089	9.60347	15.15215	0.00605	0.00364	0.00200	0.00014	0.00007	-0.00003	86.19004	10.59064	-22.76978	-0.13938	-0.02145	0.02605	0.01082	0.00007	0.00092	13.13928	-9.39625	-0.12798	0.19251	0.03765	0.01674	-0.00581	-0.00017	0.00000	6.83067	-2.71054	8.96608	0.76701	-0.00037	0.07760	-0.04289	-0.00005	0.01249	-0.62830	-3.62197	-12.52596	-0.09238	0.32025	0.07338	0.00225	0.01241	-0.00787	0.00499
547			5.46000	-13.31793	9.58710	15.16474	0.00598	0.00362	0.00201	0.00016	0.00009	-0.00007	86.23425	10.57057	-22.77202	-0.13863	-0.02127	0.02607	0.01040	-0.00034	0.00086	13.15561	-9.39292	-0.12990	0.19375	0.03769	0.01676	-0.00504	-0.00033	0.00004	6.85825	-2.80111	8.88348	0.76546	-0.00022	0.07869	-0.04115	-0.00003	0.01280	-0.62058	-3.64361	-12.46248	-0.09321	0.32510	0.07486	0.00151	0.01296	-0.00844	0.00588
548			5.47000	-13.33670	9.56723	15.18738	0.00591	0.00361	0.00204	0.00014	0.00008	-0.00010	86.27313	10.55176	-22.78562	-0.13819	-0.02116	0.02621	0.00934	-0.00069	0.00072	13.16824	-9.38718	-0.13311	0.19508	0.03816	0.01675	-0.00377	-0.00050	0.00003	6.88416	-2.89421	8.80018	0.76463	0.00208	0.08045	-0.03879	0.00031	0.01337	-0.61798	-3.66627	-12.39605	-0.09536	0.33006	0.07719	0.00064	0.01399	-0.00913	0.00638
549			5.48000	-13.35368	9.54776	15.21572	0.00587	0.00361	0.00208	0.00010	0.00007	-0.00011	86.30508	10.53662	-22.80800	-0.13815	-0.02115	0.02644	0.00806	-0.00089	0.00048	13.17690	-9.37877	-0.13511	0.19615	0.03888	0.01669	-0.00255	-0.00063	-0.00007	6.90785	-2.99208	8.71457	0.76484	0.00562	0.08179	-0.03595	0.00089	0.01413	-0.62162	-3.69071	-12.32618	-0.09777	0.33536	0.07918	-0.00049	0.01538	-0.00987	0.00667
550			5.49000	-13.36576	9.53212	15.24311	0.00586	0.00363	0.00211	0.00005	0.00004	-0.00009	86.33125	10.52803	-22.83335	-0.13839	-0.02122	0.02668	0.00704	-0.00085	0.00012	13.18319	-9.36794	-0.13290	0.19686	0.03964	0.01665	-0.00185	-0.00070	-0.00023	6.92887	-3.09738	8.62513	0.76544	0.00800	0.08199	-0.03260	0.00137	0.01488	-0.63294	-3.71725	-12.25233	-0.09676	0.33593	0.07994	-0.00185	0.01664	-0.01052	0.00592
551			5.50000	-13.37087	9.52326	15.26204	0.00589	0.00365	0.00213	-0.00000	0.00001	-0.00005	86.35490	10.52861	-22.85426	-0.13870	-0.02131	0.02689	0.00652	-0.00057	-0.00032	13.18948	-9.35552	-0.12405	0.19734	0.04014	0.01664	-0.00182	-0.00066	-0.00044	6.94676	-3.21202	8.53160	0.76387	0.01006	0.08227	-0.02878	0.00189	0.01566	-0.65334	-3.74579	-12.17450	-0.09495	0.33384	0.08081	-0.00332	0.01746	-0.01121	0.00438
552			5.51000	-13.36940	9.52267	15.26686	0.00595	0.00368	0.00213	-0.00003	-0.00001	0.00001	86.37930	10.53961	-22.86509	-0.13884	-0.02137	0.02704	0.00639	-0.00015	-0.00076	13.19791	-9.34264	-0.10741	0.19776	0.04038	0.01669	-0.00234	-0.00054	-0.00065	6.96135	-3.33701	8.43437	0.76090	0.01197	0.08268	-0.02490	0.00246	0.01651	-0.68347	-3.77536	-12.09240	-0.09342	0.33104	0.08181	-0.00476	0.01740	-0.01211	0.00250
553			5.52000	-13.36471	9.52907	15.25658	0.00603	0.00371	0.00213	-0.00001	-0.00003	0.00006	86.40578	10.56032	-22.86430	-0.13872	-0.02136	0.02724	0.00633	0.00025	-0.00113	13.20965	-9.33034	-0.08332	0.19818	0.04037	0.01671	-0.00308	-0.00038	-0.00083	6.97265	-3.47298	8.33260	0.75853	0.01389	0.08331	-0.02114	0.00310	0.01768	-0.72297	-3.80400	-12.00379	-0.09334	0.33001	0.08307	-0.00612	0.01620	-0.01352	0.00100
554			5.53000	-13.36187	9.53853	15.23553	0.00608	0.00374	0.00214	0.00005	-0.00002	0.00009	86.43352	10.58773	-22.85449	-0.13837	-0.02129	0.02751	0.00607	0.00049	-0.00132	13.22441	-9.31911	-0.05382	0.19848	0.04030	0.01667	-0.00372	-0.00024	-0.00092	6.98049	-3.62061	8.22363	0.75618	0.01403	0.08396	-0.01718	0.00339	0.01933	-0.77098	-3.82925	-11.90479	-0.09493	0.32978	0.08434	-0.00742	0.01386	-0.01553	0.00027
555			5.54000	-13.36596	9.54666	15.21172	0.00610	0.00375	0.00214	0.00013	-0.00001	0.00008	86.46037	10.61697	-22.84101	-0.13786	-0.02118	0.02781	0.00553	0.00051	-0.00131	13.24102	-9.30914	-0.02229	0.19870	0.04061	0.01667	-0.00405	-0.00015	-0.00092	6.98420	-3.77999	8.10398	0.75431	0.01473	0.08518	-0.01262	0.00380	0.02159	-0.82667	-3.84931	-11.79173	-0.09929	0.33340	0.08630	-0.00877	0.01097	-0.01813	0.00060
556			5.55000	-13.38009	9.55058	15.19362	0.00608	0.00375	0.00214	0.00022	0.00001	0.00005	86.48402	10.64337	-22.82986	-0.13734	-0.02108	0.02813	0.00475	0.00034	-0.00113	13.25775	-9.30037	0.00784	0.19899	0.04157	0.01678	-0.00396	-0.00011	-0.00085	6.98295	-3.94940	7.97081	0.75137	0.01552	0.08676	-0.00732	0.00417	0.02414	-0.88843	-3.86346	-11.66293	-0.10337	0.33960	0.08856	-0.00980	0.00789	-0.02082	0.00146
557			5.56000	-13.40377	9.54933	15.18688	0.00602	0.00374	0.00216	0.00028	0.00002	-0.00000	86.50293	10.66411	-22.82531	-0.13685	-0.02100	0.02843	0.00387	0.00006	-0.00088	13.27295	-9.29287	0.03402	0.19946	0.04316	0.01701	-0.00354	-0.00009	-0.00072	6.97606	-4.12406	7.82429	0.74698	0.01799	0.08771	-0.00134	0.00483	0.02602	-0.95356	-3.87173	-11.52133	-0.10483	0.34585	0.09011	-0.01011	0.00464	-0.02249	0.00158
558			5.57000	-13.43325	9.54399	15.19268	0.00594	0.00372	0.00217	0.00029	0.00002	-0.00004	86.51663	10.67904	-22.82872	-0.13649	-0.02096	0.02871	0.00299	-0.00021	-0.00067	13.28576	-9.28678	0.05522	0.20013	0.04501	0.01731	-0.00301	-0.00006	-0.00058	6.96337	-4.29597	7.66991	0.74191	0.01812	0.08758	0.00488	0.00460	0.02616	-1.01834	-3.87407	-11.37607	-0.10617	0.34819	0.09055	-0.00986	0.00099	-0.02205	0.00108
559			5.58000	-13.46252	9.53702	15.20770	0.00585	0.00370	0.00219	0.00024	0.00002	-0.00007	86.52563	10.69000	-22.83845	-0.13630	-0.02096	0.02893	0.00209	-0.00040	-0.00053	13.29625	-9.28246	0.07153	0.20075	0.04634	0.01753	-0.00257	-0.00003	-0.00043	6.94570	-4.45442	7.51895	0.74004	0.01922	0.08749	0.01040	0.00427	0.02418	-1.07885	-3.87003	-11.24169	-0.10648	0.35076	0.09095	-0.00893	-0.00320	-0.01921	-0.00013
560			5.59000	-13.48588	9.53014	15.22694	0.00580	0.00369	0.00220	0.00016	0.00001	-0.00008	86.52986	10.69854	-22.85200	-0.13632	-0.02099	0.02907	0.00102	-0.00051	-0.00042	13.30490	-9.27965	0.08302	0.20106	0.04693	0.01760	-0.00231	-0.00001	-0.00028	6.92528	-4.58705	7.38550	0.74327	0.02038	0.08713	0.01418	0.00351	0.01987	-1.13084	-3.85908	-11.13375	-0.10530	0.35265	0.09090	-0.00730	-0.00775	-0.01409	-0.00199
561			5.60000	-13.49972	9.52352	15.24658	0.00578	0.00370	0.00221	0.00005	0.00001	-0.00007	86.52876	10.70472	-22.86800	-0.13660	-0.02105	0.02921	-0.00020	-0.00059	-0.00028	13.31229	-9.27798	0.08947	0.20097	0.04718	0.01754	-0.00234	-0.00002	-0.00011	6.90507	-4.68207	7.28267	0.74677	0.02085	0.08713	0.01595	0.00224	0.01381	-1.17021	-3.84137	-11.06419	-0.10124	0.35650	0.09084	-0.00508	-0.01225	-0.00769	-0.00308
562			5.61000	-13.50249	9.51694	15.26391	0.00579	0.00371	0.00223	-0.00005	0.00002	-0.00006	86.52203	10.70747	-22.88539	-0.13715	-0.02114	0.02945	-0.00145	-0.00062	-0.00010	13.31939	-9.27742	0.09012	0.20069	0.04769	0.01741	-0.00278	-0.00003	0.00008	6.88735	-4.73087	7.21940	0.75184	0.01950	0.08729	0.01644	0.00063	0.00677	-1.19484	-3.81773	-11.03735	-0.09890	0.35993	0.09083	-0.00297	-0.01634	-0.00126	-0.00302
563			5.62000	-13.49412	9.51113	15.27599	0.00583	0.00374	0.00225	-0.00015	0.00002	-0.00004	86.51028	10.70638	-22.90215	-0.13793	-0.02126	0.02982	-0.00264	-0.00056	0.00008	13.32731	-9.27835	0.08425	0.20072	0.04882	0.01731	-0.00356	-0.00002	0.00028	6.87313	-4.72974	7.19863	0.75531	0.01748	0.08709	0.01628	-0.00078	-0.00038	-1.20564	-3.78902	-11.04936	-0.09755	0.36331	0.09033	-0.00120	-0.02002	0.00407	-0.00211
564			5.63000	-13.47646	9.50720	15.28071	0.00591	0.00378	0.00228	-0.00021	0.00002	-0.00001	86.49445	10.70261	-22.91582	-0.13884	-0.02136	0.03034	-0.00374	-0.00041	0.00015	13.33680	-9.28118	0.07186	0.20133	0.05065	0.01725	-0.00445	0.00005	0.00046	6.86255	-4.67942	7.21824	0.75711	0.01657	0.08607	0.01551	-0.00198	-0.00694	-1.20540	-3.75567	-11.09044	-0.09659	0.36889	0.08895	0.00020	-0.02360	0.00777	-0.00047
565			5.64000	-13.45293	9.50572	15.27815	0.00599	0.00383	0.00231	-0.00025	0.00001	0.00002	86.47532	10.69921	-22.92434	-0.13977	-0.02144	0.03095	-0.00471	-0.00020	0.00005	13.34785	-9.28637	0.05464	0.20245	0.05297	0.01722	-0.00514	0.00020	0.00057	6.85576	-4.58313	7.27429	0.75724	0.01637	0.08500	0.01373	-0.00309	-0.01282	-1.19660	-3.71783	-11.15118	-0.09668	0.37501	0.08750	0.00142	-0.02694	0.01033	0.00157
566			5.65000	-13.42789	9.50753	15.27066	0.00608	0.00388	0.00234	-0.00023	-0.00001	0.00003	86.45384	10.70015	-22.92652	-0.14061	-0.02149	0.03154	-0.00547	0.00004	-0.00025	13.36004	-9.29421	0.03568	0.20367	0.05502	0.01715	-0.00538	0.00047	0.00059	6.85335	-4.44432	7.36450	0.75422	0.01451	0.08303	0.01024	-0.00366	-0.01813	-1.17967	-3.67620	-11.22775	-0.09688	0.37664	0.08506	0.00283	-0.02930	0.01254	0.00324
567			5.66000	-13.40615	9.51362	15.26308	0.00614	0.00393	0.00237	-0.00018	-0.00005	0.00003	86.43103	10.70848	-22.92287	-0.14138	-0.02154	0.03208	-0.00596	0.00024	-0.00067	13.37225	-9.30495	0.01834	0.20454	0.05605	0.01692	-0.00503	0.00079	0.00053	6.85668	-4.26659	7.48885	0.74815	0.01087	0.08061	0.00454	-0.00335	-0.02300	-1.15209	-3.63218	-11.32233	-0.09817	0.37499	0.08207	0.00483	-0.03041	0.01500	0.00477
568			5.67000	-13.39196	9.52430	15.26054	0.00620	0.00398	0.00241	-0.00011	-0.00009	0.00001	86.40764	10.72480	-22.91512	-0.14221	-0.02163	0.03255	-0.00622	0.00038	-0.00109	13.38308	-9.31819	0.00408	0.20518	0.05595	0.01660	-0.00404	0.00104	0.00046	6.86728	-4.05472	7.64776	0.74240	0.00682	0.07813	-0.00209	-0.00242	-0.02746	-1.10985	-3.58748	-11.43942	-0.09776	0.37336	0.07874	0.00724	-0.03047	0.01777	0.00644
569			5.68000	-13.38686	9.53879	15.26575	0.00625	0.00404	0.00246	-0.00003	-0.00012	-0.00002	86.38421	10.74815	-22.90511	-0.14313	-0.02176	0.03301	-0.00629	0.00047	-0.00146	13.39057	-9.33295	-0.00793	0.20554	0.05513	0.01622	-0.00242	0.00113	0.00043	6.88462	-3.81498	7.84106	0.73561	0.00180	0.07522	-0.00670	-0.00070	-0.03110	-1.05092	-3.54368	-11.58326	-0.09187	0.37066	0.07446	0.00905	-0.02932	0.02035	0.00816
570			5.69000	-13.38908	9.55494	15.27718	0.00628	0.00412	0.00253	0.00002	-0.00013	-0.00004	86.36135	10.77704	-22.89338	-0.14408	-0.02191	0.03345	-0.00617	0.00054	-0.00174	13.39261	-9.34800	-0.02024	0.20576	0.05401	0.01582	-0.00026	0.00105	0.00046	6.90533	-3.55457	8.06546	0.73012	-0.00155	0.07317	-0.00745	0.00064	-0.03384	-0.97750	-3.50260	-11.75474	-0.08688	0.36978	0.07092	0.01019	-0.02710	0.02243	0.01017
571			5.70000	-13.39503	9.56907	15.29093	0.00631	0.00419	0.00260	0.00004	-0.00010	-0.00005	86.33979	10.80936	-22.88028	-0.14488	-0.02203	0.03380	-0.00577	0.00058	-0.00187	13.38752	-9.36241	-0.03568	0.20560	0.05296	0.01542	0.00216	0.00088	0.00055	6.92532	-3.28132	8.31122	0.72940	-0.00362	0.07217	-0.00540	0.00154	-0.03524	-0.89428	-3.46589	-11.94774	-0.08269	0.37085	0.06835	0.01068	-0.02409	0.02343	0.01246
572			5.71000	-13.40117	9.57648	15.30360	0.00630	0.00426	0.00267	0.00003	-0.00004	-0.00005	86.32065	10.84216	-22.86704	-0.14535	-0.02208	0.03416	-0.00490	0.00056	-0.00183	13.37469	-9.37603	-0.05629	0.20494	0.05259	0.01505	0.00443	0.00071	0.00067	6.94224	-3.00260	8.56295	0.72848	-0.00556	0.07138	-0.00263	0.00240	-0.03476	-0.80569	-3.43429	-12.14939	-0.07426	0.36979	0.06577	0.01003	-0.02084	0.02277	0.01401
573			5.72000	-13.40481	9.57480	15.31268	0.00627	0.00428	0.00273	0.00001	0.00003	-0.00004	86.30601	10.87253	-22.85464	-0.14543	-0.02208	0.03452	-0.00338	0.00052	-0.00163	13.35512	-9.38941	-0.08258	0.20365	0.05286	0.01470	0.00611	0.00061	0.00079	6.95541	-2.72387	8.80622	0.72938	-0.00728	0.07022	-0.00005	0.00313	-0.03272	-0.71563	-3.40691	-12.34603	-0.06914	0.36367	0.06317	0.00937	-0.01822	0.02090	0.01425
574			5.73000	-13.40459	9.56615	15.31650	0.00621	0.00427	0.00276	-0.00002	0.00007	-0.00002	86.29858	10.89776	-22.84295	-0.14500	-0.02201	0.03478	-0.00126	0.00048	-0.00124	13.33087	-9.40315	-0.11426	0.20181	0.05335	0.01438	0.00697	0.00055	0.00091	6.96476	-2.44881	9.03384	0.72966	-0.00904	0.06909	0.00231	0.00384	-0.03028	-0.62775	-3.38163	-12.52990	-0.06518	0.35500	0.06086	0.00853	-0.01702	0.01877	0.01375
575			5.74000	-13.40121	9.55559	15.31518	0.00614	0.00423	0.00276	-0.00003	0.00007	0.00000	86.30036	10.91493	-22.83193	-0.14413	-0.02187	0.03486	0.00123	0.00041	-0.00068	13.30438	-9.41763	-0.15103	0.19960	0.05392	0.01412	0.00697	0.00055	0.00101	6.97065	-2.18000	9.24620	0.72821	-0.01211	0.06734	0.00434	0.00502	-0.02788	-0.54469	-3.35585	-12.70068	-0.06271	0.34389	0.05818	0.00766	-0.01740	0.01681	0.01291
576			5.75000	-13.39764	9.54802	15.31156	0.00607	0.00418	0.00273	-0.00001	0.00004	0.00001	86.31215	10.92135	-22.82277	-0.14291	-0.02167	0.03481	0.00381	0.00028	-0.00001	13.27810	-9.43325	-0.19226	0.19739	0.05486	0.01398	0.00617	0.00062	0.00109	6.97372	-1.91993	9.44746	0.72829	-0.01374	0.06536	0.00603	0.00548	-0.02595	-0.46829	-3.32679	-12.86207	-0.06131	0.33408	0.05545	0.00675	-0.01927	0.01534	0.01200
577			5.76000	-13.39805	9.54685	15.30991	0.00601	0.00413	0.00268	0.00004	-0.00002	-0.00000	86.33372	10.91605	-22.81710	-0.14155	-0.02145	0.03459	0.00617	0.00008	0.00066	13.25461	-9.45087	-0.23617	0.19565	0.05562	0.01398	0.00474	0.00084	0.00114	6.97448	-1.67145	9.64261	0.72592	-0.01392	0.06386	0.00742	0.00524	-0.02475	-0.40016	-3.29233	-13.01873	-0.05579	0.32899	0.05301	0.00527	-0.02221	0.01444	0.01184
578			5.77000	-13.40632	9.55295	15.31446	0.00596	0.00407	0.00262	0.00012	-0.00008	-0.00003	86.36324	10.89988	-22.81688	-0.14011	-0.02122	0.03408	0.00789	-0.00019	0.00124	13.23582	-9.47152	-0.28054	0.19450	0.05521	0.01406	0.00311	0.00117	0.00116	6.97338	-1.43808	9.83604	0.72262	-0.01617	0.06261	0.00836	0.00561	-0.02411	-0.34203	-3.25160	-13.17540	-0.05090	0.32519	0.05084	0.00386	-0.02519	0.01412	0.01276
579			5.78000	-13.42513	9.56408	15.32939	0.00591	0.00401	0.00253	0.00022	-0.00011	-0.00008	86.39672	10.87376	-22.82495	-0.13863	-0.02100	0.03329	0.00857	-0.00058	0.00174	13.22179	-9.49622	-0.32424	0.19394	0.05334	0.01415	0.00182	0.00153	0.00118	6.97104	-1.22312	10.03243	0.72361	-0.01756	0.06313	0.00845	0.00549	-0.02463	-0.29526	-3.20548	-13.33792	-0.04912	0.32447	0.05060	0.00272	-0.02737	0.01489	0.01451
580			5.79000	-13.45629	9.57578	15.35953	0.00586	0.00397	0.00246	0.00032	-0.00013	-0.00015	86.42873	10.83798	-22.84513	-0.13725	-0.02078	0.03246	0.00804	-0.00108	0.00218	13.21078	-9.52528	-0.36711	0.19404	0.05077	0.01424	0.00126	0.00184	0.00119	6.96857	-1.02846	10.23656	0.72711	-0.01489	0.06470	0.00726	0.00410	-0.02607	-0.25964	-3.15668	-13.51357	-0.04787	0.32595	0.05154	0.00172	-0.02799	0.01668	0.01570
581			5.80000	-13.50087	9.58265	15.40892	0.00581	0.00393	0.00239	0.00042	-0.00011	-0.00024	86.45336	10.79320	-22.88066	-0.13617	-0.02061	0.03168	0.00637	-0.00165	0.00252	13.20032	-9.55839	-0.40901	0.19433	0.04818	0.01432	0.00149	0.00204	0.00118	6.96716	-0.85384	10.45246	0.72822	-0.01094	0.06598	0.00475	0.00263	-0.02778	-0.23370	-3.10877	-13.70970	-0.04747	0.32602	0.05234	0.00091	-0.02669	0.01905	0.01595
582			5.81000	-13.55820	9.57967	15.47847	0.00575	0.00389	0.00234	0.00049	-0.00006	-0.00031	86.46595	10.74142	-22.93261	-0.13557	-0.02054	0.03117	0.00392	-0.00218	0.00269	13.18835	-9.59408	-0.44917	0.19451	0.04655	0.01443	0.00232	0.00213	0.00114	6.96777	-0.69681	10.68216	0.72979	-0.00867	0.06728	0.00127	0.00182	-0.02954	-0.21506	-3.06458	-13.93165	-0.04873	0.32244	0.05327	0.00035	-0.02392	0.02177	0.01557
583			5.82000	-13.62433	9.56450	15.56336	0.00566	0.00385	0.00232	0.00052	-0.00000	-0.00036	86.46463	10.68709	-22.99779	-0.13546	-0.02056	0.03102	0.00125	-0.00250	0.00260	13.17384	-9.63011	-0.48593	0.19423	0.04637	0.01453	0.00338	0.00214	0.00103	6.97091	-0.55353	10.92264	0.73338	-0.00635	0.06902	-0.00269	0.00120	-0.03079	-0.20042	-3.02550	-14.17897	-0.05161	0.31802	0.05466	0.00010	-0.02080	0.02429	0.01476
584			5.83000	-13.69198	9.53932	15.65298	0.00558	0.00381	0.00231	0.00049	0.00004	-0.00036	86.45135	10.63691	-23.06820	-0.13557	-0.02059	0.03110	-0.00101	-0.00251	0.00221	13.15705	-9.66399	-0.51697	0.19339	0.04718	0.01462	0.00427	0.00206	0.00085	6.97667	-0.41990	11.16337	0.73681	-0.00442	0.07068	-0.00654	0.00078	-0.03053	-0.18592	-2.99141	-14.44188	-0.05345	0.31372	0.05586	0.00023	-0.01807	0.02555	0.01382
585			5.84000	-13.75364	9.50983	15.73547	0.00550	0.00377	0.00231	0.00043	0.00007	-0.00032	86.43090	10.59719	-23.13432	-0.13556	-0.02059	0.03109	-0.00247	-0.00222	0.00160	13.13950	-9.69387	-0.53988	0.19204	0.04774	0.01466	0.00464	0.00189	0.00061	6.98455	-0.29236	11.38942	0.73820	-0.00208	0.07196	-0.00967	0.00036	-0.02846	-0.16813	-2.96117	-14.70400	-0.05334	0.31135	0.05658	0.00070	-0.01631	0.02503	0.01303
586			5.85000	-13.80556	9.48177	15.80340	0.00544	0.00375	0.00231	0.00035	0.00007	-0.00025	86.40807	10.57043	-23.19006	-0.13531	-0.02055	0.03091	-0.00312	-0.00179	0.00096	13.12320	-9.71893	-0.55342	0.19031	0.04777	0.01469	0.00436	0.00166	0.00035	6.99391	-0.16867	11.58914	0.74107	0.00114	0.07378	-0.01167	-0.00020	-0.02545	-0.14474	-2.93285	-14.94972	-0.05513	0.30898	0.05803	0.00140	-0.01552	0.02350	0.01233
587			5.86000	-13.84759	9.45866	15.85457	0.00539	0.00372	0.00229	0.00028	0.00006	-0.00018	86.38624	10.55534	-23.23356	-0.13509	-0.02054	0.03073	-0.00302	-0.00131	0.00044	13.11018	-9.73902	-0.55797	0.18856	0.04782	0.01475	0.00338	0.00144	0.00012	7.00376	-0.04844	11.75769	0.74173	0.00303	0.07459	-0.01196	-0.00052	-0.02162	-0.11517	-2.90476	-15.16871	-0.05379	0.30398	0.05845	0.00207	-0.01515	0.02064	0.01151
588			5.87000	-13.87896	9.44257	15.88793	0.00534	0.00370	0.00228	0.00019	0.00004	-0.00010	86.36908	10.54954	-23.26316	-0.13509	-0.02061	0.03064	-0.00207	-0.00072	0.00002	13.10241	-9.75462	-0.55486	0.18712	0.04836	0.01489	0.00181	0.00124	-0.00008	7.01272	0.06636	11.89485	0.74167	0.00322	0.07406	-0.01005	-0.00053	-0.01745	-0.08020	-2.87654	-15.35509	-0.05127	0.29862	0.05748	0.00249	-0.01449	0.01690	0.01107
589			5.88000	-13.89571	9.43507	15.89991	0.00531	0.00368	0.00226	0.00007	0.00002	-0.00000	86.36121	10.55224	-23.27427	-0.13528	-0.02072	0.03050	-0.00038	0.00003	-0.00037	13.10124	-9.76635	-0.54528	0.18599	0.04869	0.01505	-0.00006	0.00106	-0.00025	7.01909	0.17086	12.00279	0.74303	0.00401	0.07404	-0.00611	-0.00058	-0.01369	-0.04254	-2.84963	-15.50606	-0.04921	0.29858	0.05690	0.00261	-0.01306	0.01319	0.01198
590			5.89000	-13.89309	9.43627	15.88716	0.00530	0.00367	0.00224	-0.00008	0.00001	0.00010	86.36599	10.56354	-23.26261	-0.13547	-0.02082	0.03011	0.00154	0.00083	-0.00071	13.10694	-9.77456	-0.53016	0.18491	0.04790	0.01515	-0.00181	0.00085	-0.00040	7.02166	0.25661	12.08484	0.74360	0.00557	0.07459	-0.00158	-0.00060	-0.01013	-0.00621	-2.82661	-15.62114	-0.04545	0.30431	0.05667	0.00228	-0.01039	0.00957	0.01416
591			5.90000	-13.87048	9.44416	15.85099	0.00533	0.00365	0.00221	-0.00022	0.00001	0.00018	86.38239	10.58217	-23.22955	-0.13566	-0.02091	0.02945	0.00297	0.00150	-0.00094	13.11839	-9.77914	-0.51040	0.18379	0.04595	0.01519	-0.00320	0.00059	-0.00054	7.02096	0.31226	12.14220	0.74450	0.00908	0.07622	0.00126	-0.00046	-0.00622	0.02448	-2.81054	-15.69978	-0.04219	0.31255	0.05753	0.00171	-0.00594	0.00589	0.01644
592			5.91000	-13.83185	9.45618	15.79708	0.00539	0.00364	0.00218	-0.00032	0.00001	0.00023	86.40596	10.60522	-23.18178	-0.13609	-0.02105	0.02881	0.00366	0.00194	-0.00103	13.13428	-9.77964	-0.48665	0.18306	0.04360	0.01515	-0.00420	0.00029	-0.00066	7.01930	0.32579	12.17061	0.74554	0.01009	0.07786	0.00082	0.00024	-0.00111	0.04613	-2.80480	-15.73870	-0.04035	0.31489	0.05869	0.00105	0.00052	0.00172	0.01775
593			5.92000	-13.78210	9.47162	15.72987	0.00547	0.00364	0.00215	-0.00040	-0.00000	0.00028	86.43250	10.62970	-23.12480	-0.13676	-0.02125	0.02829	0.00378	0.00226	-0.00099	13.15343	-9.77504	-0.45899	0.18290	0.04116	0.01502	-0.00490	-0.00006	-0.00080	7.01958	0.28708	12.16171	0.74654	0.01011	0.07939	-0.00299	0.00112	0.00561	0.05599	-2.81240	-15.73347	-0.04162	0.31298	0.06020	0.00032	0.00838	-0.00305	0.01801
594			5.93000	-13.72493	9.49246	15.65122	0.00557	0.00363	0.00212	-0.00044	-0.00003	0.00032	86.45998	10.65296	-23.06048	-0.13749	-0.02147	0.02772	0.00351	0.00252	-0.00085	13.17508	-9.76420	-0.42701	0.18339	0.03861	0.01497	-0.00536	-0.00043	-0.00096	7.02412	0.18998	12.10571	0.74875	0.01031	0.08087	-0.00939	0.00208	0.01406	0.05198	-2.83555	-15.68066	-0.04535	0.30847	0.06212	-0.00059	0.01676	-0.00846	0.01706
595			5.94000	-13.66476	9.52056	15.56394	0.00569	0.00363	0.00208	-0.00044	-0.00006	0.00034	86.48658	10.67311	-22.99052	-0.13810	-0.02167	0.02699	0.00281	0.00267	-0.00066	13.19864	-9.74602	-0.38966	0.18457	0.03601	0.01511	-0.00563	-0.00077	-0.00116	7.03430	0.03307	11.99225	0.75178	0.01079	0.08232	-0.01696	0.00312	0.02417	0.03337	-2.87479	-15.57721	-0.05097	0.30138	0.06454	-0.00170	0.02435	-0.01463	0.01480
596			5.95000	-13.60727	9.55445	15.47343	0.00582	0.00364	0.00203	-0.00039	-0.00008	0.00033	86.50956	10.68939	-22.91875	-0.13861	-0.02183	0.02630	0.00163	0.00266	-0.00047	13.22376	-9.72022	-0.34593	0.18621	0.03400	0.01545	-0.00575	-0.00106	-0.00140	7.04978	-0.17958	11.81241	0.75450	0.01147	0.08348	-0.02353	0.00415	0.03526	0.00071	-2.92829	-15.42065	-0.05395	0.29491	0.06689	-0.00280	0.03017	-0.02132	0.01196
597			5.96000	-13.55778	9.58963	15.38602	0.00593	0.00364	0.00199	-0.00031	-0.00009	0.00030	86.52614	10.70193	-22.84992	-0.13903	-0.02194	0.02580	0.00015	0.00246	-0.00031	13.24988	-9.68751	-0.29564	0.18807	0.03307	0.01593	-0.00569	-0.00129	-0.00164	7.06824	-0.43798	11.56291	0.75876	0.01337	0.08465	-0.02707	0.00553	0.04621	-0.04485	-2.99204	-15.21153	-0.05317	0.29234	0.06933	-0.00365	0.03385	-0.02804	0.00926
598			5.97000	-13.51981	9.62140	15.30774	0.00603	0.00364	0.00195	-0.00021	-0.00007	0.00025	86.53488	10.71096	-22.78886	-0.13929	-0.02198	0.02555	-0.00129	0.00208	-0.00017	13.27635	-9.64952	-0.23951	0.18977	0.03327	0.01643	-0.00547	-0.00148	-0.00186	7.08592	-0.72738	11.25001	0.76081	0.01570	0.08591	-0.02608	0.00693	0.05539	-0.10218	-3.06062	-14.95648	-0.05039	0.29203	0.07209	-0.00424	0.03484	-0.03395	0.00664
599			5.98000	-13.49503	9.64722	15.24414	0.00611	0.00365	0.00194	-0.00009	-0.00006	0.00019	86.53596	10.71601	-22.74019	-0.13937	-0.02194	0.02548	-0.00239	0.00150	-0.00001	13.30241	-9.60813	-0.17927	0.19123	0.03426	0.01693	-0.00521	-0.00162	-0.00201	7.09870	-1.03120	10.89211	0.76346	0.01900	0.08760	-0.02041	0.00848	0.06126	-0.17007	-3.12778	-14.67077	-0.05134	0.29295	0.07571	-0.00507	0.03289	-0.03818	0.00411
600			5.99000	-13.48475	9.66608	15.20091	0.00618	0.00367	0.00195	0.00003	-0.00005	0.00011	86.52999	10.71593	-22.70927	-0.13939	-0.02186	0.02558	-0.00316	0.00073	0.00019	13.32788	-9.56540	-0.11766	0.19263	0.03582	0.01740	-0.00513	-0.00173	-0.00206	7.10332	-1.33398	10.51793	0.76604	0.01943	0.08782	-0.01116	0.00844	0.06154	-0.24686	-3.18753	-14.37734	-0.05480	0.28877	0.07805	-0.00613	0.02784	-0.03890	0.00129
601			6.00000	-13.49041	9.67722	15.18252	0.00626	0.00371	0.00197	0.00016	-0.00004	0.00002	86.51723	10.70973	-22.70095	-0.13963	-0.02181	0.02583	-0.00370	-0.00017	0.00042	13.35305	-9.52313	-0.05827	0.19424	0.03769	0.01780	-0.00538	-0.00179	-0.00197	7.09842	-1.62413	10.15656	0.76696	0.01984	0.08699	-0.00062	0.00819	0.05766	-0.33007	-3.23579	-14.09823	-0.05874	0.28329	0.07915	-0.00714	0.02158	-0.03695	-0.00173
602			6.01000	-13.51223	9.67973	15.19032	0.00634	0.00376	0.00200	0.00028	-0.00002	-0.00007	86.49821	10.69696	-22.71705	-0.14019	-0.02181	0.02623	-0.00396	-0.00106	0.00065	13.37825	-9.48321	-0.00495	0.19619	0.03950	0.01808	-0.00588	-0.00177	-0.00175	7.08477	-1.89745	9.82237	0.76651	0.01991	0.08591	0.00851	0.00784	0.05309	-0.41647	-3.27171	-13.84107	-0.06384	0.28283	0.07952	-0.00803	0.01628	-0.03486	-0.00318
603			6.02000	-13.54844	9.67383	15.22276	0.00641	0.00382	0.00205	0.00039	-0.00001	-0.00015	86.47467	10.67785	-22.75571	-0.14097	-0.02186	0.02673	-0.00382	-0.00183	0.00088	13.40339	-9.44761	0.03896	0.19820	0.04098	0.01814	-0.00648	-0.00164	-0.00140	7.06444	-2.15926	9.50914	0.76465	0.01908	0.08398	0.01407	0.00740	0.05025	-0.50296	-3.29807	-13.59454	-0.06910	0.28919	0.07852	-0.00855	0.01354	-0.03456	-0.00226
604			6.03000	-13.59662	9.66200	15.27590	0.00645	0.00388	0.00211	0.00048	-0.00001	-0.00022	86.44953	10.65355	-22.81214	-0.14198	-0.02195	0.02736	-0.00308	-0.00238	0.00102	13.42828	-9.41822	0.07152	0.20024	0.04234	0.01800	-0.00716	-0.00137	-0.00101	7.04011	-2.42274	9.19610	0.76701	0.01911	0.08224	0.01468	0.00770	0.05108	-0.58729	-3.32092	-13.33546	-0.07929	0.30004	0.07768	-0.00922	0.01447	-0.03746	0.00028
605			6.04000	-13.65460	9.64853	15.34382	0.00650	0.00393	0.00215	0.00056	-0.00003	-0.00027	86.42699	10.62731	-22.87929	-0.14320	-0.02212	0.02818	-0.00152	-0.00261	0.00096	13.45329	-9.39656	0.09357	0.20234	0.04432	0.01779	-0.00807	-0.00099	-0.00070	7.01486	-2.70480	8.85883	0.76682	0.02222	0.08130	0.00917	0.00981	0.05565	-0.66828	-3.34764	-13.04051	-0.08637	0.31714	0.07744	-0.00909	0.01977	-0.04314	0.00357
606			6.05000	-13.71963	9.63580	15.41782	0.00655	0.00400	0.00219	0.00063	-0.00003	-0.00027	86.41251	10.60631	-22.94711	-0.14462	-0.02238	0.02912	0.00107	-0.00240	0.00048	13.48025	-9.38288	0.10996	0.20441	0.04666	0.01753	-0.00953	-0.00047	-0.00059	6.99220	-3.02091	8.47863	0.76590	0.02456	0.08116	-0.00278	0.01226	0.06272	-0.74527	-3.38487	-12.69518	-0.09114	0.33360	0.07796	-0.00838	0.02871	-0.05029	0.00679
607			6.06000	-13.78799	9.62222	15.48693	0.00659	0.00407	0.00223	0.00067	0.00001	-0.00024	86.41272	10.60061	-23.00281	-0.14585	-0.02266	0.02989	0.00486	-0.00167	-0.00048	13.51250	-9.37636	0.12895	0.20607	0.04858	0.01724	-0.01191	0.00019	-0.00076	6.97581	-3.38059	8.04842	0.76202	0.02570	0.08163	-0.02023	0.01453	0.07048	-0.81741	-3.43665	-12.29877	-0.09309	0.34713	0.07912	-0.00712	0.03944	-0.05710	0.00918
608			6.07000	-13.85677	9.60414	15.54117	0.00662	0.00414	0.00226	0.00071	0.00008	-0.00019	86.43469	10.61934	-23.03415	-0.14664	-0.02290	0.03037	0.01005	-0.00052	-0.00182	13.55481	-9.37534	0.16110	0.20718	0.04960	0.01692	-0.01547	0.00092	-0.00125	6.96874	-3.78447	7.57381	0.75495	0.02736	0.08483	-0.04040	0.01714	0.07924	-0.88262	-3.50328	-11.86484	-0.09303	0.35868	0.08305	-0.00538	0.04948	-0.06357	0.01028
609			6.08000	-13.92473	9.57910	15.57535	0.00664	0.00419	0.00229	0.00074	0.00016	-0.00012	86.48559	10.66745	-23.03364	-0.14694	-0.02309	0.03077	0.01658	0.00084	-0.00331	13.61249	-9.37706	0.21750	0.20756	0.05013	0.01658	-0.02015	0.00160	-0.00202	6.97220	-4.22325	7.07102	0.74717	0.03050	0.09203	-0.05903	0.02035	0.08907	-0.93744	-3.58127	-11.41757	-0.09470	0.36860	0.09119	-0.00331	0.05665	-0.06948	0.00984
610			6.09000	-13.99232	9.54729	15.58887	0.00662	0.00422	0.00232	0.00078	0.00023	-0.00005	86.57043	10.74482	-22.99953	-0.14675	-0.02321	0.03118	0.02379	0.00214	-0.00468	13.68982	-9.37805	0.30702	0.20717	0.05001	0.01622	-0.02528	0.00210	-0.00293	6.98468	-4.67803	6.56303	0.74060	0.03259	0.09878	-0.07212	0.02197	0.09439	-0.97749	-3.66518	-10.98719	-0.09572	0.37205	0.09880	-0.00075	0.05881	-0.06984	0.00694
611			6.10000	-14.06172	9.51194	15.58520	0.00659	0.00423	0.00236	0.00085	0.00026	0.00000	86.68947	10.84539	-22.93652	-0.14614	-0.02328	0.03156	0.03031	0.00314	-0.00559	13.78739	-9.37477	0.43254	0.20597	0.04861	0.01584	-0.02959	0.00224	-0.00376	7.00273	-5.12319	6.07484	0.73846	0.03334	0.10184	-0.07839	0.02135	0.09157	-0.99845	-3.74865	-10.60291	-0.09791	0.36597	0.10265	0.00230	0.05505	-0.06253	0.00091
612			6.11000	-14.13661	9.47851	15.56942	0.00656	0.00422	0.00239	0.00095	0.00025	0.00005	86.83539	10.95631	-22.85437	-0.14525	-0.02332	0.03186	0.03432	0.00364	-0.00568	13.90011	-9.36457	0.58732	0.20429	0.04555	0.01541	-0.03160	0.00192	-0.00423	7.02315	-5.53196	5.62616	0.73976	0.03119	0.10066	-0.07920	0.01770	0.08189	-0.99643	-3.82541	-10.28477	-0.09733	0.34730	0.10181	0.00575	0.04560	-0.04999	-0.00810
613			6.12000	-14.22101	9.45086	15.54646	0.00654	0.00422	0.00242	0.00108	0.00022	0.00007	86.99265	11.05923	-22.76609	-0.14439	-0.02335	0.03205	0.03452	0.00356	-0.00479	14.01685	-9.34616	0.75350	0.20290	0.04222	0.01513	-0.03052	0.00123	-0.00419	7.04411	-5.88236	5.22510	0.74496	0.02692	0.09720	-0.07629	0.01251	0.06976	-0.96859	-3.88934	-10.03651	-0.09591	0.33038	0.09826	0.00924	0.03389	-0.03714	-0.01575
614			6.13000	-14.31789	9.42796	15.52066	0.00652	0.00422	0.00244	0.00122	0.00021	0.00008	87.14168	11.13654	-22.68559	-0.14382	-0.02341	0.03228	0.03108	0.00300	-0.00316	14.12452	-9.32007	0.90790	0.20257	0.04126	0.01527	-0.02682	0.00042	-0.00374	7.06375	-6.16133	4.87131	0.75321	0.02371	0.09361	-0.06957	0.00824	0.05816	-0.91568	-3.93564	-9.84876	-0.09333	0.33003	0.09409	0.01202	0.02235	-0.02684	-0.01835
615			6.14000	-14.42685	9.40615	15.49416	0.00648	0.00421	0.00245	0.00132	0.00020	0.00009	87.26807	11.17871	-22.62224	-0.14357	-0.02347	0.03272	0.02586	0.00225	-0.00127	14.21366	-9.28916	1.03201	0.20278	0.04391	0.01571	-0.02177	-0.00035	-0.00296	7.07951	-6.36512	4.56374	0.75925	0.02228	0.09033	-0.05850	0.00512	0.04723	-0.84359	-3.96173	-9.70759	-0.08618	0.34550	0.08963	0.01288	0.01076	-0.01924	-0.01612
616			6.15000	-14.54154	9.38490	15.46555	0.00643	0.00420	0.00245	0.00132	0.00019	0.00011	87.36932	11.18613	-22.57608	-0.14353	-0.02351	0.03332	0.02111	0.00164	0.00048	14.28136	-9.25834	1.11755	0.20313	0.04926	0.01627	-0.01677	-0.00095	-0.00201	7.08980	-6.49650	4.30578	0.76365	0.02262	0.08720	-0.04496	0.00273	0.03611	-0.76151	-3.96772	-9.60171	-0.07665	0.36818	0.08501	0.01183	-0.00095	-0.01330	-0.01138
617			6.16000	-14.65194	9.36801	15.43165	0.00638	0.00417	0.00244	0.00123	0.00016	0.00013	87.45255	11.16605	-22.54018	-0.14332	-0.02343	0.03377	0.01804	0.00130	0.00176	14.32975	-9.23276	1.16559	0.20349	0.05521	0.01690	-0.01273	-0.00118	-0.00108	7.09565	-6.56070	4.10703	0.76754	0.02372	0.08477	-0.03183	0.00053	0.02414	-0.67909	-3.95645	-9.52796	-0.06683	0.39273	0.08100	0.00960	-0.01164	-0.00759	-0.00569
618			6.17000	-14.75002	9.35879	15.39264	0.00634	0.00414	0.00243	0.00107	0.00011	0.00015	87.52663	11.12923	-22.50866	-0.14273	-0.02320	0.03396	0.01653	0.00111	0.00240	14.36355	-9.21644	1.18313	0.20394	0.06020	0.01752	-0.00988	-0.00093	-0.00028	7.10065	-6.56206	3.98306	0.77057	0.02384	0.08339	-0.02120	-0.00160	0.01063	-0.60428	-3.93254	-9.49442	-0.05891	0.41140	0.07822	0.00710	-0.01997	-0.00082	-0.00094
619			6.18000	-14.83298	9.35617	15.35371	0.00629	0.00412	0.00241	0.00090	0.00007	0.00014	87.59670	11.08738	-22.48090	-0.14186	-0.02289	0.03408	0.01577	0.00089	0.00239	14.38748	-9.21103	1.17925	0.20420	0.06374	0.01793	-0.00799	-0.00031	0.00031	7.10942	-6.50239	3.95151	0.77123	0.02272	0.08206	-0.01371	-0.00347	-0.00451	-0.54183	-3.90076	-9.51657	-0.05264	0.42042	0.07569	0.00479	-0.02532	0.00743	0.00187
620			6.19000	-14.90223	9.35594	15.32253	0.00622	0.00409	0.00241	0.00073	0.00004	0.00010	87.66341	11.05083	-22.45969	-0.14094	-0.02261	0.03441	0.01496	0.00061	0.00186	14.40505	-9.21600	1.16221	0.20373	0.06596	0.01788	-0.00654	0.00043	0.00069	7.12547	-6.38044	4.02406	0.77097	0.02115	0.08084	-0.00896	-0.00511	-0.02003	-0.49238	-3.86463	-9.60776	-0.05099	0.42136	0.07362	0.00322	-0.02812	0.01624	0.00294
621			6.20000	-14.96054	9.35652	15.30501	0.00612	0.00407	0.00243	0.00059	-0.00000	0.00004	87.72483	11.02661	-22.44708	-0.14023	-0.02245	0.03504	0.01371	0.00032	0.00103	14.41762	-9.22928	1.13775	0.20239	0.06706	0.01725	-0.00505	0.00105	0.00089	7.14999	-6.19251	4.20035	0.76846	0.01793	0.08007	-0.00623	-0.00607	-0.03447	-0.45241	-3.82650	-9.77055	-0.05195	0.41398	0.07223	0.00235	-0.02894	0.02436	0.00277
622			6.21000	-15.00976	9.36197	15.30246	0.00602	0.00407	0.00247	0.00047	-0.00008	-0.00000	87.77888	11.01791	-22.44150	-0.13985	-0.02242	0.03583	0.01194	0.00016	0.00008	14.42508	-9.24811	1.10900	0.20054	0.06714	0.01617	-0.00329	0.00145	0.00096	7.18207	-5.93403	4.46779	0.76180	0.01282	0.07696	-0.00481	-0.00571	-0.04521	-0.41460	-3.78760	-9.99573	-0.05449	0.39843	0.06870	0.00234	-0.02835	0.02968	0.00156
623			6.22000	-15.05068	9.37803	15.31317	0.00596	0.00411	0.00253	0.00036	-0.00019	-0.00004	87.82430	11.02443	-22.43867	-0.13976	-0.02248	0.03673	0.00990	0.00017	-0.00081	14.42670	-9.27010	1.07730	0.19844	0.06669	0.01481	-0.00138	0.00165	0.00095	7.21936	-5.60183	4.80762	0.75333	0.00736	0.07051	-0.00315	-0.00410	-0.05023	-0.37037	-3.74855	-10.26732	-0.05694	0.37887	0.06191	0.00317	-0.02704	0.03084	-0.00033
624			6.23000	-15.08423	9.40855	15.33487	0.00592	0.00419	0.00260	0.00028	-0.00032	-0.00007	87.86159	11.04358	-22.43353	-0.13983	-0.02258	0.03774	0.00798	0.00037	-0.00153	14.42256	-9.29393	1.04374	0.19625	0.06631	0.01334	0.00033	0.00181	0.00090	7.25776	-5.19783	5.20087	0.74272	0.00182	0.06358	0.00111	-0.00121	-0.05121	-0.31330	-3.70951	-10.56821	-0.05465	0.36645	0.05417	0.00421	-0.02616	0.02901	-0.00014
625			6.24000	-15.11251	9.45575	15.36555	0.00590	0.00429	0.00269	0.00023	-0.00047	-0.00008	87.89306	11.07145	-22.42127	-0.14002	-0.02266	0.03890	0.00646	0.00073	-0.00201	14.41384	-9.31961	1.00969	0.19429	0.06619	0.01188	0.00157	0.00207	0.00081	7.29164	-4.73242	5.63062	0.73322	-0.00424	0.05734	0.00946	0.00316	-0.04976	-0.24214	-3.67011	-10.88282	-0.05191	0.36308	0.04679	0.00507	-0.02605	0.02563	0.00317
626			6.25000	-15.13933	9.51993	15.40263	0.00591	0.00441	0.00279	0.00023	-0.00060	-0.00009	87.92123	11.10405	-22.39806	-0.14023	-0.02270	0.04014	0.00527	0.00120	-0.00225	14.40241	-9.34801	0.97653	0.19280	0.06625	0.01056	0.00216	0.00248	0.00071	7.31526	-4.22560	6.08193	0.72799	-0.00806	0.05276	0.02102	0.00636	-0.04743	-0.16099	-3.62998	-11.19759	-0.04995	0.36559	0.04092	0.00549	-0.02631	0.02197	0.00822
627			6.26000	-15.16953	9.59824	15.44248	0.00592	0.00453	0.00291	0.00028	-0.00071	-0.00008	87.94754	11.13778	-22.36177	-0.14036	-0.02267	0.04123	0.00435	0.00169	-0.00225	14.39051	-9.38022	0.94503	0.19169	0.06620	0.00949	0.00202	0.00300	0.00062	7.32538	-3.70436	6.53971	0.72191	-0.01058	0.04963	0.03234	0.00836	-0.04449	-0.07706	-3.58942	-11.49950	-0.04513	0.37024	0.03625	0.00501	-0.02585	0.01824	0.01380
628			6.27000	-15.20720	9.68496	15.48225	0.00592	0.00465	0.00302	0.00037	-0.00076	-0.00008	87.97312	11.16948	-22.31328	-0.14024	-0.02253	0.04202	0.00386	0.00206	-0.00200	14.38042	-9.41694	0.91587	0.19067	0.06589	0.00872	0.00120	0.00356	0.00055	7.32256	-3.19697	6.98740	0.71720	-0.01215	0.04837	0.04018	0.00910	-0.04164	0.00239	-3.55080	-11.77555	-0.03990	0.37397	0.03348	0.00405	-0.02350	0.01508	0.01883
629			6.28000	-15.25439	9.77241	15.52103	0.00592	0.00475	0.00311	0.00046	-0.00075	-0.00008	87.99934	11.19610	-22.25702	-0.14002	-0.02235	0.04250	0.00395	0.00220	-0.00154	14.37433	-9.45813	0.89006	0.18960	0.06548	0.00825	-0.00018	0.00405	0.00048	7.31011	-2.72722	7.41015	0.71448	-0.01183	0.04847	0.04351	0.00800	-0.03879	0.07113	-3.51742	-12.01651	-0.03540	0.37501	0.03237	0.00292	-0.01907	0.01260	0.02237
630			6.29000	-15.30986	9.85145	15.55923	0.00591	0.00482	0.00316	0.00052	-0.00065	-0.00010	88.02743	11.21499	-22.19994	-0.13976	-0.02218	0.04256	0.00453	0.00204	-0.00093	14.37372	-9.50213	0.86861	0.18872	0.06486	0.00820	-0.00171	0.00430	0.00041	7.29192	-2.31128	7.79933	0.71201	-0.01267	0.04887	0.04284	0.00740	-0.03556	0.12441	-3.49199	-12.22231	-0.03464	0.36878	0.03218	0.00201	-0.01358	0.01081	0.02391
631			6.30000	-15.36932	9.91103	15.59754	0.00589	0.00486	0.00317	0.00053	-0.00044	-0.00014	88.05718	11.22478	-22.15043	-0.13946	-0.02206	0.04209	0.00525	0.00157	-0.00031	14.37848	-9.54607	0.85245	0.18805	0.06386	0.00858	-0.00292	0.00420	0.00035	7.27162	-1.95723	8.15287	0.71164	-0.01320	0.05051	0.03878	0.00639	-0.03302	0.16093	-3.47441	-12.40204	-0.03576	0.36056	0.03361	0.00122	-0.00930	0.01016	0.02398
632			6.31000	-15.42683	9.93873	15.63648	0.00587	0.00484	0.00313	0.00048	-0.00015	-0.00019	88.08662	11.22613	-22.11730	-0.13912	-0.02202	0.04118	0.00589	0.00082	0.00019	14.38715	-9.58652	0.84226	0.18757	0.06244	0.00924	-0.00364	0.00376	0.00026	7.25292	-1.66574	8.47264	0.71272	-0.01265	0.05307	0.03146	0.00492	-0.03103	0.18466	-3.46147	-12.56926	-0.03399	0.35068	0.03599	0.00066	-0.00768	0.01048	0.02251
633			6.32000	-15.47597	9.92698	15.67507	0.00584	0.00476	0.00306	0.00036	0.00016	-0.00023	88.11418	11.22090	-22.10671	-0.13871	-0.02205	0.03998	0.00662	-0.00006	0.00059	14.39839	-9.62089	0.83851	0.18687	0.06052	0.00993	-0.00391	0.00314	0.00014	7.23909	-1.43087	8.76145	0.71570	-0.01373	0.05495	0.02163	0.00420	-0.02867	0.20336	-3.44824	-12.73625	-0.03587	0.33531	0.03809	0.00066	-0.00870	0.01136	0.01969
634			6.33000	-15.51099	9.87924	15.71063	0.00581	0.00466	0.00296	0.00020	0.00040	-0.00024	88.14077	11.20914	-22.11991	-0.13839	-0.02220	0.03863	0.00780	-0.00088	0.00103	14.41097	-9.64811	0.84119	0.18626	0.05830	0.01059	-0.00388	0.00252	0.00001	7.23228	-1.24235	9.02169	0.72135	-0.01394	0.05678	0.01043	0.00336	-0.02637	0.22625	-3.43049	-12.91153	-0.03844	0.32205	0.04011	0.00123	-0.01153	0.01265	0.01684
635			6.34000	-15.52705	9.80714	15.73891	0.00582	0.00453	0.00281	0.00001	0.00055	-0.00021	88.16996	11.18885	-22.15218	-0.13823	-0.02246	0.03711	0.00963	-0.00146	0.00156	14.42419	-9.66904	0.84994	0.18619	0.05618	0.01144	-0.00364	0.00206	-0.00013	7.23342	-1.08966	9.25471	0.72421	-0.01346	0.05861	-0.00119	0.00258	-0.02411	0.26152	-3.40577	-13.09808	-0.03670	0.31200	0.04175	0.00209	-0.01500	0.01393	0.01439
636			6.35000	-15.52009	9.72244	15.75478	0.00588	0.00438	0.00261	-0.00021	0.00062	-0.00014	88.20622	11.15877	-22.19411	-0.13814	-0.02278	0.03538	0.01186	-0.00167	0.00204	14.43732	-9.68564	0.86462	0.18650	0.05396	0.01251	-0.00317	0.00184	-0.00029	7.24269	-0.96537	9.46169	0.72704	-0.01352	0.06008	-0.01258	0.00204	-0.02173	0.31426	-3.37359	-13.29417	-0.03843	0.30409	0.04311	0.00337	-0.01805	0.01491	0.01286
637			6.36000	-15.48875	9.63342	15.75423	0.00596	0.00422	0.00239	-0.00042	0.00064	-0.00006	88.25225	11.12009	-22.23551	-0.13799	-0.02309	0.03335	0.01395	-0.00153	0.00238	14.44965	-9.70025	0.88555	0.18670	0.05085	0.01364	-0.00247	0.00176	-0.00046	7.25995	-0.86593	9.64420	0.73026	-0.01315	0.06131	-0.02336	0.00150	-0.01928	0.38532	-3.33553	-13.49466	-0.03828	0.29975	0.04394	0.00446	-0.01961	0.01522	0.01224
638			6.37000	-15.43653	9.54612	15.73673	0.00606	0.00404	0.00216	-0.00058	0.00061	0.00000	88.30764	11.07485	-22.26911	-0.13779	-0.02336	0.03111	0.01535	-0.00117	0.00255	14.46053	-9.71442	0.91257	0.18640	0.04662	0.01467	-0.00165	0.00170	-0.00063	7.28461	-0.79056	9.80269	0.73372	-0.01072	0.06335	-0.03299	0.00082	-0.01681	0.47094	-3.29589	-13.69127	-0.03564	0.30042	0.04529	0.00486	-0.01876	0.01494	0.01241
639			6.38000	-15.37140	9.46615	15.70494	0.00615	0.00386	0.00193	-0.00065	0.00055	0.00005	88.36924	11.02441	-22.29111	-0.13771	-0.02362	0.02874	0.01571	-0.00067	0.00262	14.46981	-9.72841	0.94484	0.18563	0.04159	0.01557	-0.00096	0.00155	-0.00080	7.31556	-0.74032	9.93479	0.74089	-0.00990	0.06667	-0.04109	0.00037	-0.01401	0.56333	-3.26083	-13.87268	-0.03595	0.30157	0.04804	0.00510	-0.01471	0.01409	0.01338
640			6.39000	-15.30328	9.39832	15.66260	0.00625	0.00370	0.00171	-0.00063	0.00045	0.00008	88.43260	10.96934	-22.29932	-0.13786	-0.02387	0.02638	0.01498	-0.00009	0.00263	14.47802	-9.74120	0.98100	0.18453	0.03646	0.01641	-0.00059	0.00127	-0.00095	7.35125	-0.71712	10.03598	0.74670	-0.00963	0.07039	-0.04685	-0.00003	-0.01030	0.65250	-3.23668	-14.02733	-0.03249	0.30165	0.05116	0.00423	-0.00787	0.01221	0.01392
641			6.40000	-15.24158	9.34628	15.61354	0.00635	0.00355	0.00152	-0.00052	0.00034	0.00010	88.49355	10.91007	-22.29221	-0.13830	-0.02412	0.02409	0.01340	0.00055	0.00259	14.48617	-9.75055	1.02004	0.18309	0.03176	0.01721	-0.00056	0.00089	-0.00110	7.38959	-0.72255	10.10160	0.74995	-0.00787	0.07275	-0.04938	-0.00035	-0.00559	0.72808	-3.22780	-14.14627	-0.02837	0.29821	0.05336	0.00292	0.00024	0.00923	0.01286
642			6.41000	-15.19341	9.31254	15.56190	0.00644	0.00343	0.00135	-0.00035	0.00022	0.00010	88.54934	10.84686	-22.26920	-0.13889	-0.02431	0.02197	0.01149	0.00121	0.00251	14.49515	-9.75382	1.06133	0.18136	0.02816	0.01803	-0.00083	0.00047	-0.00128	7.42790	-0.75605	10.12989	0.75736	-0.00396	0.07481	-0.04843	-0.00032	-0.00066	0.78165	-3.23508	-14.22582	-0.02813	0.29522	0.05579	0.00181	0.00754	0.00593	0.01104
643			6.42000	-15.16214	9.29857	15.51197	0.00651	0.00334	0.00122	-0.00017	0.00009	0.00009	88.59992	10.78074	-22.23092	-0.13955	-0.02444	0.02017	0.00992	0.00182	0.00238	14.50578	-9.74877	1.10500	0.17938	0.02593	0.01885	-0.00131	0.00007	-0.00149	7.46314	-0.81426	10.12373	0.76312	-0.00104	0.07624	-0.04348	-0.00012	0.00378	0.80857	-3.25539	-14.26871	-0.02833	0.29328	0.05781	0.00059	0.01235	0.00283	0.00939
644			6.43000	-15.14729	9.30472	15.46696	0.00655	0.00326	0.00113	-0.00002	-0.00003	0.00009	88.64769	10.71356	-22.17885	-0.14008	-0.02446	0.01868	0.00919	0.00234	0.00221	14.51871	-9.73431	1.15122	0.17739	0.02507	0.01969	-0.00195	-0.00029	-0.00172	7.49259	-0.89246	10.09050	0.76677	0.00178	0.07706	-0.03537	0.00025	0.00717	0.80866	-3.28256	-14.28263	-0.02858	0.28963	0.05950	-0.00058	0.01380	0.00031	0.00721
645			6.44000	-15.14566	9.33021	15.42907	0.00658	0.00321	0.00107	0.00009	-0.00013	0.00008	88.69646	10.64804	-22.11614	-0.14041	-0.02438	0.01747	0.00955	0.00268	0.00196	14.53442	-9.71073	1.19978	0.17590	0.02539	0.02063	-0.00270	-0.00063	-0.00194	7.51464	-0.98670	10.03889	0.76758	0.00213	0.07819	-0.02572	0.00035	0.00964	0.78565	-3.30991	-14.27540	-0.03105	0.28485	0.06168	-0.00168	0.01245	-0.00178	0.00556
646			6.45000	-15.15271	9.37219	15.39926	0.00659	0.00319	0.00104	0.00015	-0.00021	0.00007	88.74986	10.58794	-22.04763	-0.14046	-0.02421	0.01661	0.01083	0.00280	0.00163	14.55295	-9.67989	1.25008	0.17512	0.02685	0.02165	-0.00342	-0.00091	-0.00214	7.52895	-1.09539	9.97475	0.76653	0.00251	0.07961	-0.01635	0.00046	0.01183	0.74494	-3.33308	-14.25015	-0.03720	0.28333	0.06418	-0.00290	0.00997	-0.00411	0.00500
647			6.46000	-15.16326	9.42350	15.37732	0.00660	0.00319	0.00103	0.00015	-0.00024	0.00005	88.81006	10.53823	-21.97879	-0.14016	-0.02396	0.01610	0.01255	0.00267	0.00121	14.57382	-9.64487	1.30099	0.17505	0.02908	0.02265	-0.00398	-0.00110	-0.00226	7.53633	-1.21967	9.89784	0.76489	0.00314	0.07972	-0.00896	0.00066	0.01428	0.69211	-3.35117	-14.20243	-0.04386	0.28323	0.06531	-0.00403	0.00776	-0.00725	0.00492
648			6.47000	-15.17300	9.47304	15.36300	0.00658	0.00320	0.00105	0.00011	-0.00022	0.00004	88.87663	10.50455	-21.91575	-0.13947	-0.02366	0.01598	0.01410	0.00229	0.00068	14.59589	-9.60931	1.35107	0.17549	0.03148	0.02344	-0.00427	-0.00115	-0.00226	7.53865	-1.36195	9.80291	0.76268	0.00499	0.08012	-0.00500	0.00119	0.01755	0.63232	-3.36600	-14.12308	-0.04879	0.28775	0.06650	-0.00469	0.00677	-0.01145	0.00553
649			6.48000	-15.17953	9.51060	15.35652	0.00652	0.00320	0.00108	0.00006	-0.00016	0.00002	88.94669	10.49152	-21.86492	-0.13846	-0.02334	0.01622	0.01509	0.00168	0.00007	14.61798	-9.57648	1.39850	0.17599	0.03347	0.02380	-0.00431	-0.00106	-0.00211	7.53869	-1.52363	9.68478	0.76240	0.00762	0.08029	-0.00517	0.00202	0.02107	0.57032	-3.38029	-14.00503	-0.05390	0.29280	0.06755	-0.00499	0.00705	-0.01604	0.00598
650			6.49000	-15.18200	9.53184	15.35835	0.00645	0.00321	0.00113	-0.00001	-0.00008	-0.00000	89.01688	10.50090	-21.83154	-0.13732	-0.02308	0.01682	0.01558	0.00095	-0.00055	14.63904	-9.54851	1.44153	0.17639	0.03471	0.02365	-0.00422	-0.00087	-0.00184	7.53944	-1.70235	9.54448	0.76195	0.01098	0.08046	-0.00834	0.00311	0.02382	0.51014	-3.39630	-13.85082	-0.06025	0.29713	0.06883	-0.00506	0.00835	-0.01987	0.00586
651			6.50000	-15.18042	9.53767	15.36922	0.00635	0.00322	0.00119	-0.00006	-0.00002	-0.00003	89.08529	10.52983	-21.81776	-0.13610	-0.02288	0.01783	0.01567	0.00019	-0.00109	14.65866	-9.52637	1.47842	0.17633	0.03516	0.02293	-0.00412	-0.00066	-0.00144	7.54244	-1.89019	9.39092	0.75973	0.01518	0.08100	-0.01185	0.00435	0.02488	0.45447	-3.41543	-13.67396	-0.06370	0.30160	0.07043	-0.00470	0.01021	-0.02188	0.00506
652			6.51000	-15.17623	9.53247	15.39023	0.00624	0.00323	0.00127	-0.00009	0.00000	-0.00006	89.15034	10.57115	-21.82310	-0.13490	-0.02274	0.01922	0.01515	-0.00051	-0.00144	14.67653	-9.50952	1.50642	0.17582	0.03511	0.02178	-0.00398	-0.00058	-0.00092	7.54722	-2.07441	9.23851	0.75816	0.01809	0.08064	-0.01302	0.00489	0.02341	0.40430	-3.43792	-13.49452	-0.06546	0.30193	0.07116	-0.00430	0.01192	-0.02124	0.00339
653			6.52000	-15.17261	9.52351	15.42212	0.00612	0.00325	0.00135	-0.00008	-0.00001	-0.00009	89.20897	10.61530	-21.84498	-0.13388	-0.02266	0.02080	0.01361	-0.00107	-0.00151	14.69158	-9.49588	1.52080	0.17492	0.03506	0.02049	-0.00360	-0.00073	-0.00028	7.55173	-2.24080	9.10167	0.75722	0.01966	0.07996	-0.01026	0.00460	0.01997	0.35875	-3.46309	-13.33163	-0.06799	0.29884	0.07160	-0.00420	0.01295	-0.01857	0.00133
654			6.53000	-15.17292	9.51767	15.46405	0.00604	0.00329	0.00143	-0.00005	-0.00005	-0.00011	89.25651	10.65330	-21.87922	-0.13326	-0.02265	0.02246	0.01072	-0.00145	-0.00126	14.70161	-9.48244	1.51561	0.17398	0.03545	0.01924	-0.00270	-0.00117	0.00045	7.55315	-2.37790	8.98991	0.75756	0.02156	0.08010	-0.00341	0.00397	0.01578	0.31548	-3.48942	-13.19703	-0.07274	0.29705	0.07284	-0.00457	0.01313	-0.01521	-0.00027
655			6.54000	-15.17898	9.51799	15.51294	0.00600	0.00336	0.00151	0.00001	-0.00010	-0.00012	89.28712	10.67881	-21.92064	-0.13309	-0.02270	0.02412	0.00631	-0.00164	-0.00073	14.70345	-9.46589	1.48502	0.17347	0.03610	0.01800	-0.00107	-0.00190	0.00121	7.54886	-2.47969	8.90548	0.75836	0.02359	0.07995	0.00652	0.00304	0.01159	0.27217	-3.51507	-13.09218	-0.07568	0.29817	0.07348	-0.00509	0.01256	-0.01202	-0.00116
656			6.55000	-15.19147	9.52467	15.56495	0.00600	0.00345	0.00158	0.00007	-0.00014	-0.00013	89.29510	10.68683	-21.96404	-0.13336	-0.02277	0.02563	0.00068	-0.00163	0.00013	14.69368	-9.44365	1.42441	0.17380	0.03669	0.01673	0.00125	-0.00281	0.00195	7.53708	-2.54625	8.84450	0.75794	0.02509	0.07890	0.01773	0.00195	0.00816	0.22696	-3.53856	-13.00954	-0.07614	0.30106	0.07291	-0.00555	0.01145	-0.00984	-0.00134
657			6.56000	-15.21023	9.53788	15.61739	0.00605	0.00356	0.00165	0.00014	-0.00018	-0.00013	89.27749	10.67203	-22.00400	-0.13413	-0.02286	0.02695	-0.00532	-0.00138	0.00125	14.67003	-9.41469	1.33159	0.17548	0.03833	0.01576	0.00387	-0.00383	0.00259	7.51738	-2.58350	8.79951	0.75650	0.02499	0.07668	0.02819	0.00098	0.00599	0.17909	-3.55925	-12.93741	-0.07498	0.30484	0.07094	-0.00587	0.01017	-0.00901	-0.00050
658			6.57000	-15.23418	9.55763	15.66803	0.00611	0.00368	0.00173	0.00019	-0.00022	-0.00012	89.23679	10.63265	-22.03359	-0.13541	-0.02293	0.02814	-0.01043	-0.00083	0.00236	14.63335	-9.38050	1.21009	0.17841	0.04216	0.01534	0.00591	-0.00487	0.00309	7.49065	-2.60235	8.76154	0.75700	0.02621	0.07534	0.03652	0.00053	0.00538	0.12822	-3.57723	-12.86381	-0.07570	0.31383	0.06981	-0.00629	0.00937	-0.00961	0.00186
659			6.58000	-15.26146	9.58417	15.71355	0.00618	0.00378	0.00182	0.00023	-0.00027	-0.00010	89.18173	10.57536	-22.04485	-0.13708	-0.02297	0.02920	-0.01349	0.00001	0.00301	14.58960	-9.34496	1.07110	0.18173	0.04777	0.01541	0.00636	-0.00562	0.00335	7.45855	-2.61714	8.72127	0.75818	0.02683	0.07453	0.04163	0.00068	0.00631	0.07403	-3.59382	-12.77938	-0.07702	0.32310	0.06918	-0.00674	0.00945	-0.01123	0.00483
660			6.59000	-15.29089	9.61938	15.74967	0.00626	0.00387	0.00192	0.00028	-0.00032	-0.00006	89.12442	10.51471	-22.03149	-0.13898	-0.02298	0.03013	-0.01404	0.00103	0.00291	14.54800	-9.31266	0.93152	0.18432	0.05293	0.01546	0.00482	-0.00560	0.00321	7.42350	-2.64380	8.66901	0.75653	0.02635	0.07352	0.04230	0.00146	0.00872	0.01623	-3.61097	-12.67751	-0.07657	0.33005	0.06824	-0.00700	0.01062	-0.01344	0.00754
661			6.60000	-15.32272	9.66560	15.77207	0.00636	0.00398	0.00202	0.00035	-0.00038	-0.00000	89.07584	10.46556	-21.99090	-0.14084	-0.02295	0.03083	-0.01234	0.00204	0.00213	14.51684	-9.28730	0.80677	0.18592	0.05581	0.01523	0.00179	-0.00471	0.00271	7.38860	-2.69783	8.59459	0.75640	0.02814	0.07399	0.03823	0.00303	0.01276	-0.04493	-3.63073	-12.55323	-0.07867	0.33782	0.06895	-0.00737	0.01300	-0.01646	0.00967
662			6.61000	-15.35947	9.72365	15.77992	0.00647	0.00409	0.00212	0.00046	-0.00044	0.00005	89.04302	10.43734	-21.92663	-0.14235	-0.02287	0.03121	-0.00901	0.00278	0.00098	14.50071	-9.27019	0.70697	0.18694	0.05589	0.01473	-0.00179	-0.00332	0.00200	7.35702	-2.79163	8.48873	0.75664	0.03048	0.07460	0.02953	0.00533	0.01810	-0.10850	-3.65484	-12.40330	-0.08088	0.34080	0.06995	-0.00755	0.01632	-0.01992	0.01001
663			6.62000	-15.40549	9.79322	15.77766	0.00657	0.00419	0.00221	0.00061	-0.00052	0.00009	89.02911	10.43207	-21.84861	-0.14350	-0.02279	0.03141	-0.00460	0.00308	-0.00019	14.50042	-9.26032	0.63685	0.18766	0.05422	0.01414	-0.00512	-0.00198	0.00125	7.33153	-2.93229	8.34419	0.75656	0.03109	0.07535	0.01716	0.00769	0.02448	-0.17270	-3.68499	-12.22619	-0.08332	0.33811	0.07120	-0.00744	0.02041	-0.02369	0.00876
664			6.63000	-15.46391	9.87230	15.77228	0.00662	0.00428	0.00227	0.00075	-0.00058	0.00010	89.03478	10.44685	-21.76936	-0.14437	-0.02277	0.03156	0.00053	0.00291	-0.00117	14.51424	-9.25507	0.59696	0.18796	0.05209	0.01359	-0.00771	-0.00099	0.00056	7.31373	-3.12042	8.15530	0.75708	0.03185	0.07732	0.00285	0.01003	0.03208	-0.23542	-3.72289	-12.02100	-0.08782	0.33727	0.07377	-0.00715	0.02541	-0.02808	0.00748
665			6.64000	-15.53383	9.95660	15.77056	0.00663	0.00435	0.00231	0.00084	-0.00062	0.00008	89.06018	10.47698	-21.70042	-0.14492	-0.02282	0.03170	0.00621	0.00235	-0.00192	14.53910	-9.25103	0.58510	0.18797	0.05045	0.01324	-0.00949	-0.00041	-0.00004	7.30369	-3.35076	7.91800	0.75619	0.03427	0.08114	-0.01129	0.01264	0.04116	-0.29443	-3.76956	-11.78869	-0.09242	0.34411	0.07815	-0.00645	0.03119	-0.03316	0.00741
666			6.65000	-15.61089	10.04011	15.77811	0.00660	0.00440	0.00234	0.00086	-0.00062	0.00003	89.10549	10.51822	-21.65033	-0.14526	-0.02294	0.03190	0.01227	0.00154	-0.00247	14.57224	-9.24517	0.59800	0.18786	0.04956	0.01307	-0.01074	-0.00015	-0.00055	7.29988	-3.61353	7.63158	0.75163	0.03688	0.08547	-0.02326	0.01488	0.05058	-0.34750	-3.82431	-11.53319	-0.09358	0.35499	0.08289	-0.00512	0.03646	-0.03772	0.00801
667			6.66000	-15.68865	10.11634	15.79841	0.00658	0.00444	0.00234	0.00080	-0.00057	-0.00003	89.17101	10.56686	-21.62335	-0.14551	-0.02318	0.03216	0.01848	0.00067	-0.00282	14.61209	-9.23548	0.63183	0.18790	0.04951	0.01310	-0.01190	-0.00009	-0.00099	7.30008	-3.89544	7.30289	0.74587	0.04003	0.08822	-0.03186	0.01661	0.05747	-0.39200	-3.88414	-11.26530	-0.09171	0.36226	0.08612	-0.00328	0.03891	-0.03966	0.00732
668			6.67000	-15.75988	10.17944	15.83111	0.00657	0.00445	0.00231	0.00067	-0.00049	-0.00008	89.25697	10.61930	-21.61806	-0.14566	-0.02352	0.03249	0.02455	-0.00007	-0.00296	14.65838	-9.22122	0.68240	0.18818	0.05002	0.01325	-0.01333	-0.00015	-0.00134	7.30236	-4.17996	6.94992	0.74178	0.04097	0.08815	-0.03677	0.01644	0.05874	-0.42434	-3.94383	-11.00343	-0.09135	0.36022	0.08684	-0.00114	0.03662	-0.03711	0.00460
669			6.68000	-15.81796	10.22555	15.87264	0.00658	0.00445	0.00225	0.00048	-0.00037	-0.00012	89.36326	10.67110	-21.62819	-0.14559	-0.02387	0.03286	0.03005	-0.00054	-0.00281	14.71138	-9.20276	0.74492	0.18885	0.05065	0.01340	-0.01515	-0.00024	-0.00159	7.30588	-4.44861	6.60210	0.73992	0.03898	0.08573	-0.03817	0.01418	0.05334	-0.44003	-3.99704	-10.77359	-0.09136	0.34856	0.08527	0.00134	0.02964	-0.02972	-0.00016
670			6.69000	-15.85938	10.25559	15.91773	0.00660	0.00442	0.00221	0.00029	-0.00028	-0.00014	89.48842	10.71690	-21.64542	-0.14529	-0.02417	0.03326	0.03450	-0.00070	-0.00233	14.77139	-9.18147	0.81425	0.18999	0.05101	0.01350	-0.01724	-0.00032	-0.00170	7.31088	-4.68392	6.29375	0.74338	0.03649	0.08311	-0.03719	0.01118	0.04351	-0.43550	-4.03822	-10.60235	-0.09398	0.33644	0.08337	0.00413	0.02030	-0.01961	-0.00492
671			6.70000	-15.88444	10.27599	15.96147	0.00663	0.00441	0.00217	0.00013	-0.00022	-0.00013	89.62896	10.75094	-21.66262	-0.14486	-0.02440	0.03363	0.03747	-0.00059	-0.00152	14.83762	-9.15891	0.88458	0.19166	0.05094	0.01357	-0.01916	-0.00041	-0.00166	7.31852	-4.87327	6.04994	0.74846	0.03469	0.08124	-0.03596	0.00823	0.03231	-0.40877	-4.06415	-10.50292	-0.09291	0.33300	0.08139	0.00697	0.01094	-0.00978	-0.00739
672			6.71000	-15.89553	10.29307	15.99898	0.00670	0.00441	0.00214	-0.00000	-0.00018	-0.00010	89.77951	10.76866	-21.67382	-0.14440	-0.02458	0.03397	0.03866	-0.00023	-0.00054	14.90741	-9.13673	0.94919	0.19377	0.05095	0.01372	-0.02035	-0.00050	-0.00147	7.33069	-5.01151	5.87482	0.75485	0.03323	0.08017	-0.03659	0.00546	0.02242	-0.35939	-4.07490	-10.46402	-0.09068	0.33814	0.07956	0.00971	0.00298	-0.00319	-0.00701
673			6.72000	-15.89522	10.30732	16.02537	0.00677	0.00442	0.00212	-0.00009	-0.00012	-0.00006	89.93371	10.76914	-21.67362	-0.14379	-0.02463	0.03426	0.03799	0.00033	0.00042	14.97654	-9.11644	1.00173	0.19570	0.05119	0.01389	-0.02039	-0.00060	-0.00114	7.34852	-5.10087	5.75495	0.75967	0.03228	0.07996	-0.03809	0.00311	0.01501	-0.28941	-4.07400	-10.45680	-0.08789	0.34911	0.07822	0.01187	-0.00233	-0.00073	-0.00448
674			6.73000	-15.88677	10.31548	16.03736	0.00681	0.00443	0.00212	-0.00013	-0.00004	-0.00001	90.08516	10.75449	-21.65826	-0.14294	-0.02452	0.03442	0.03563	0.00098	0.00123	15.04081	-9.09957	1.03769	0.19703	0.05169	0.01404	-0.01920	-0.00065	-0.00072	7.37048	-5.14854	5.67476	0.76293	0.03235	0.07987	-0.03680	0.00129	0.00943	-0.20540	-4.06726	-10.45327	-0.08262	0.36323	0.07673	0.01243	-0.00416	-0.00118	-0.00084
675			6.74000	-15.87510	10.31580	16.03528	0.00682	0.00442	0.00214	-0.00011	0.00003	0.00002	90.22799	10.72819	-21.62726	-0.14200	-0.02430	0.03442	0.03208	0.00155	0.00180	15.09675	-9.08729	1.05555	0.19750	0.05230	0.01412	-0.01700	-0.00061	-0.00029	7.39228	-5.16370	5.62607	0.76414	0.03224	0.07977	-0.02979	-0.00007	0.00469	-0.11825	-4.06088	-10.43916	-0.07630	0.37618	0.07522	0.01124	-0.00250	-0.00256	0.00283
676			6.75000	-15.86632	10.31044	16.02301	0.00680	0.00439	0.00217	-0.00002	0.00007	0.00005	90.35788	10.69425	-21.58396	-0.14118	-0.02403	0.03436	0.02805	0.00194	0.00211	15.14254	-9.08066	1.05709	0.19732	0.05303	0.01413	-0.01431	-0.00042	0.00008	7.40911	-5.15489	5.60742	0.76615	0.03386	0.07967	-0.01753	-0.00106	0.00003	-0.03940	-4.05964	-10.41413	-0.07431	0.38636	0.07423	0.00943	0.00153	-0.00327	0.00553
677			6.76000	-15.86580	10.30512	16.00596	0.00675	0.00436	0.00221	0.00010	0.00005	0.00006	90.47302	10.65710	-21.53345	-0.14058	-0.02377	0.03434	0.02425	0.00210	0.00218	15.17845	-9.08027	1.04681	0.19677	0.05361	0.01396	-0.01166	-0.00009	0.00032	7.41803	-5.12822	5.62106	0.77116	0.03503	0.07876	-0.00270	-0.00182	-0.00489	0.02359	-4.06543	-10.38858	-0.07587	0.38837	0.07297	0.00732	0.00594	-0.00227	0.00626
678			6.77000	-15.87749	10.30667	15.99079	0.00670	0.00435	0.00224	0.00025	-0.00003	0.00005	90.57443	10.62055	-21.48163	-0.14031	-0.02360	0.03440	0.02120	0.00202	0.00208	15.20629	-9.08577	1.03060	0.19598	0.05389	0.01363	-0.00938	0.00032	0.00042	7.41874	-5.08653	5.67048	0.77674	0.03604	0.07795	0.01174	-0.00252	-0.01000	0.06870	-4.07721	-10.37844	-0.07681	0.38403	0.07204	0.00498	0.00893	0.00057	0.00529
679			6.78000	-15.90395	10.31995	15.98496	0.00667	0.00435	0.00225	0.00039	-0.00015	0.00002	90.66447	10.58670	-21.43427	-0.14055	-0.02360	0.03447	0.01911	0.00178	0.00188	15.22817	-9.09594	1.01428	0.19515	0.05401	0.01334	-0.00749	0.00071	0.00038	7.41273	-5.02964	5.75702	0.78083	0.03480	0.07752	0.02372	-0.00312	-0.01496	0.09847	-4.09208	-10.39777	-0.07522	0.37468	0.07148	0.00285	0.00961	0.00465	0.00361
680			6.79000	-15.94446	10.34654	15.99239	0.00669	0.00438	0.00224	0.00050	-0.00026	-0.00001	90.74631	10.55704	-21.39432	-0.14142	-0.02382	0.03460	0.01799	0.00156	0.00155	15.24580	-9.10892	1.00238	0.19493	0.05420	0.01326	-0.00587	0.00101	0.00027	7.40201	-4.95600	5.87734	0.78542	0.03256	0.07772	0.03266	-0.00367	-0.01935	0.11754	-4.10648	-10.45328	-0.07367	0.36398	0.07160	0.00138	0.00808	0.00910	0.00208
681			6.80000	-15.99334	10.38381	16.00898	0.00675	0.00443	0.00223	0.00054	-0.00033	-0.00002	90.82410	10.53435	-21.35865	-0.14261	-0.02416	0.03468	0.01768	0.00155	0.00103	15.26001	-9.12271	0.99734	0.19528	0.05412	0.01335	-0.00435	0.00116	0.00012	7.38810	-4.86474	6.02431	0.78982	0.03093	0.07709	0.03842	-0.00424	-0.02235	0.13042	-4.11723	-10.54377	-0.07496	0.35479	0.07106	0.00056	0.00508	0.01286	0.00109
682			6.81000	-16.04174	10.42488	16.02510	0.00682	0.00449	0.00221	0.00051	-0.00032	-0.00001	90.90195	10.52184	-21.32008	-0.14341	-0.02442	0.03447	0.01788	0.00176	0.00041	15.27083	-9.13525	0.99916	0.19551	0.05294	0.01341	-0.00284	0.00111	-0.00002	7.37254	-4.75762	6.18781	0.79220	0.03030	0.07577	0.03983	-0.00479	-0.02354	0.14101	-4.12243	-10.66118	-0.07737	0.35089	0.06980	0.00033	0.00159	0.01510	0.00130
683			6.82000	-16.08364	10.46159	16.03459	0.00687	0.00453	0.00218	0.00044	-0.00025	0.00001	90.98225	10.51957	-21.27488	-0.14345	-0.02451	0.03396	0.01828	0.00200	-0.00012	15.27800	-9.14529	1.00574	0.19531	0.05116	0.01346	-0.00149	0.00094	-0.00012	7.35792	-4.63945	6.35533	0.79504	0.03031	0.07488	0.03618	-0.00518	-0.02318	0.15317	-4.12180	-10.79225	-0.08257	0.35218	0.06904	0.00069	-0.00184	0.01576	0.00296
684			6.83000	-16.11814	10.48708	16.03827	0.00692	0.00455	0.00213	0.00037	-0.00013	0.00001	91.06538	10.52423	-21.22496	-0.14290	-0.02447	0.03334	0.01879	0.00213	-0.00043	15.28210	-9.15277	1.01508	0.19480	0.04973	0.01360	-0.00057	0.00080	-0.00019	7.34690	-4.51780	6.51555	0.79502	0.02834	0.07309	0.02859	-0.00486	-0.02130	0.16938	-4.11573	-10.92338	-0.08657	0.35399	0.06727	0.00141	-0.00518	0.01487	0.00542
685			6.84000	-16.14592	10.49330	16.03949	0.00694	0.00453	0.00207	0.00029	0.00005	-0.00001	91.15150	10.53246	-21.17337	-0.14199	-0.02439	0.03285	0.01944	0.00215	-0.00059	15.28464	-9.15897	1.02624	0.19409	0.04932	0.01387	-0.00024	0.00081	-0.00024	7.34092	-4.40171	6.66240	0.79260	0.02481	0.07128	0.01967	-0.00393	-0.01897	0.19007	-4.10427	-11.04608	-0.08650	0.35538	0.06522	0.00214	-0.00861	0.01336	0.00813
686			6.85000	-16.16697	10.47285	16.04048	0.00691	0.00448	0.00203	0.00022	0.00025	-0.00004	91.24119	10.54275	-21.12160	-0.14074	-0.02422	0.03254	0.02021	0.00211	-0.00068	15.28735	-9.16569	1.03913	0.19297	0.04964	0.01416	-0.00044	0.00096	-0.00027	7.34000	-4.29889	6.79565	0.79276	0.02568	0.07214	0.01159	-0.00346	-0.01749	0.21455	-4.08717	-11.15855	-0.08868	0.36052	0.06604	0.00287	-0.01214	0.01251	0.01067
687			6.86000	-16.18250	10.42684	16.04309	0.00681	0.00438	0.00202	0.00016	0.00038	-0.00007	91.33477	10.55407	-21.07114	-0.13922	-0.02398	0.03238	0.02102	0.00199	-0.00069	15.29156	-9.17469	1.05347	0.19150	0.05041	0.01447	-0.00097	0.00125	-0.00028	7.34343	-4.21286	6.91895	0.79409	0.02717	0.07414	0.00543	-0.00297	-0.01678	0.24270	-4.06487	-11.26352	-0.09123	0.36141	0.06812	0.00357	-0.01502	0.01227	0.01158
688			6.87000	-16.19494	10.36632	16.04902	0.00669	0.00428	0.00202	0.00012	0.00042	-0.00009	91.43204	10.56510	-21.02415	-0.13774	-0.02375	0.03231	0.02168	0.00179	-0.00062	15.29779	-9.18735	1.06823	0.19009	0.05131	0.01482	-0.00164	0.00160	-0.00024	7.34995	-4.14158	7.03756	0.79474	0.02748	0.07591	0.00182	-0.00248	-0.01673	0.27405	-4.03867	-11.36521	-0.09256	0.35643	0.06999	0.00406	-0.01671	0.01241	0.01076
689			6.88000	-16.20650	10.30456	16.05872	0.00657	0.00418	0.00201	0.00011	0.00038	-0.00009	91.53133	10.57381	-20.98263	-0.13641	-0.02358	0.03214	0.02195	0.00153	-0.00043	15.30590	-9.20406	1.08148	0.18875	0.05218	0.01528	-0.00240	0.00190	-0.00016	7.35799	-4.07815	7.15689	0.79584	0.02755	0.07746	0.00097	-0.00233	-0.01739	0.30729	-4.01017	-11.46688	-0.09183	0.35101	0.07145	0.00419	-0.01741	0.01271	0.00941
690			6.89000	-16.21786	10.25062	16.07149	0.00648	0.00410	0.00199	0.00010	0.00030	-0.00009	91.63042	10.57829	-20.94788	-0.13542	-0.02352	0.03189	0.02175	0.00128	-0.00016	15.31606	-9.22423	1.09143	0.18761	0.05314	0.01584	-0.00335	0.00209	-0.00006	7.36584	-4.01253	7.28085	0.79911	0.02770	0.07871	0.00264	-0.00265	-0.01857	0.34064	-3.98076	-11.56926	-0.09110	0.34710	0.07247	0.00403	-0.01737	0.01288	0.00812
691			6.90000	-16.22797	10.20881	16.08445	0.00642	0.00403	0.00194	0.00007	0.00021	-0.00007	91.72709	10.57784	-20.91891	-0.13488	-0.02359	0.03152	0.02120	0.00114	0.00010	15.32894	-9.24649	1.09750	0.18644	0.05400	0.01643	-0.00459	0.00216	0.00005	7.37199	-3.93472	7.41153	0.80399	0.02719	0.08012	0.00610	-0.00329	-0.02013	0.37218	-3.95162	-11.67067	-0.09213	0.34424	0.07367	0.00369	-0.01676	0.01278	0.00730
692			6.91000	-16.23366	10.18140	16.09259	0.00640	0.00396	0.00186	0.00001	0.00012	-0.00003	91.82080	10.57293	-20.89181	-0.13471	-0.02374	0.03096	0.02052	0.00118	0.00033	15.34570	-9.26943	1.10030	0.18522	0.05423	0.01698	-0.00605	0.00210	0.00013	7.37552	-3.83825	7.54925	0.80500	0.02602	0.08175	0.01010	-0.00399	-0.02178	0.40023	-3.92370	-11.76811	-0.08892	0.34284	0.07476	0.00304	-0.01558	0.01222	0.00714
693			6.92000	-16.23133	10.17015	16.09101	0.00641	0.00390	0.00177	-0.00006	0.00003	0.00002	91.91215	10.56400	-20.86154	-0.13475	-0.02389	0.03012	0.01974	0.00137	0.00054	15.36690	-9.29163	1.10084	0.18430	0.05309	0.01739	-0.00748	0.00190	0.00019	7.37636	-3.72131	7.69230	0.80443	0.02285	0.08253	0.01347	-0.00425	-0.02285	0.42419	-3.89826	-11.85810	-0.08480	0.33892	0.07497	0.00245	-0.01360	0.01107	0.00718
694			6.93000	-16.21999	10.17539	16.07879	0.00648	0.00386	0.00168	-0.00013	-0.00005	0.00005	92.00076	10.55025	-20.82588	-0.13495	-0.02401	0.02915	0.01873	0.00158	0.00078	15.39201	-9.31225	1.09918	0.18401	0.05100	0.01773	-0.00865	0.00163	0.00025	7.37499	-3.58590	7.83708	0.80329	0.01963	0.08273	0.01534	-0.00421	-0.02310	0.44487	-3.87648	-11.93734	-0.08432	0.33647	0.07484	0.00227	-0.01116	0.00950	0.00806
695			6.94000	-16.20205	10.19627	16.05911	0.00659	0.00384	0.00160	-0.00018	-0.00014	0.00008	92.08503	10.53056	-20.78594	-0.13541	-0.02412	0.02835	0.01748	0.00174	0.00105	15.41978	-9.33120	1.09476	0.18418	0.04909	0.01800	-0.00941	0.00140	0.00034	7.37238	-3.43628	7.97852	0.80130	0.01679	0.08223	0.01522	-0.00397	-0.02245	0.46489	-3.85914	-12.00360	-0.08487	0.33729	0.07402	0.00259	-0.00865	0.00784	0.00982
696			6.95000	-16.18172	10.23125	16.03619	0.00673	0.00384	0.00153	-0.00018	-0.00022	0.00009	92.16376	10.50504	-20.74353	-0.13604	-0.02422	0.02781	0.01615	0.00183	0.00125	15.44860	-9.34937	1.08705	0.18443	0.04785	0.01818	-0.00969	0.00127	0.00044	7.36979	-3.27699	8.11311	0.80137	0.01508	0.08183	0.01309	-0.00380	-0.02163	0.48801	-3.84609	-12.05880	-0.08789	0.33894	0.07352	0.00358	-0.00656	0.00688	0.01150
697			6.96000	-16.16409	10.27711	16.01393	0.00688	0.00387	0.00148	-0.00012	-0.00028	0.00008	92.23670	10.47574	-20.70007	-0.13664	-0.02427	0.02740	0.01490	0.00182	0.00133	15.47692	-9.36789	1.07594	0.18460	0.04688	0.01824	-0.00950	0.00125	0.00054	7.36874	-3.11104	8.24232	0.80159	0.01355	0.08092	0.00930	-0.00357	-0.02120	0.51873	-3.83605	-12.11090	-0.08844	0.33871	0.07244	0.00507	-0.00543	0.00715	0.01236
698			6.97000	-16.15511	10.32786	15.99685	0.00701	0.00390	0.00144	0.00001	-0.00030	0.00006	92.30420	10.44607	-20.65819	-0.13708	-0.02428	0.02704	0.01380	0.00169	0.00124	15.50354	-9.38790	1.06234	0.18464	0.04595	0.01821	-0.00887	0.00132	0.00060	7.37055	-2.93931	8.37248	0.80261	0.01326	0.08000	0.00471	-0.00362	-0.02171	0.56127	-3.82669	-12.17193	-0.08751	0.33771	0.07123	0.00692	-0.00556	0.00882	0.01260
699			6.98000	-16.16071	10.37641	15.98922	0.00711	0.00394	0.00142	0.00019	-0.00029	0.00003	92.36636	10.41995	-20.62136	-0.13734	-0.02427	0.02676	0.01274	0.00140	0.00099	15.52748	-9.40964	1.04823	0.18441	0.04493	0.01809	-0.00783	0.00141	0.00059	7.37575	-2.76067	8.51094	0.80445	0.01372	0.07848	0.00072	-0.00390	-0.02286	0.61877	-3.81578	-12.25293	-0.08844	0.33481	0.06945	0.00912	-0.00666	0.01133	0.01241
700			6.99000	-16.18539	10.41565	15.99391	0.00713	0.00396	0.00141	0.00041	-0.00023	-0.00000	92.42235	10.40091	-20.59265	-0.13741	-0.02426	0.02656	0.01146	0.00103	0.00061	15.54774	-9.43259	1.03533	0.18389	0.04387	0.01791	-0.00635	0.00145	0.00056	7.38339	-2.57309	8.66196	0.80229	0.01279	0.07658	-0.00117	-0.00381	-0.02410	0.69184	-3.80186	-12.35905	-0.08410	0.32833	0.06688	0.01051	-0.00839	0.01371	0.01167
701			7.00000	-16.23070	10.43981	16.01163	0.00708	0.00396	0.00144	0.00062	-0.00015	-0.00004	92.47059	10.39158	-20.57324	-0.13734	-0.02428	0.02657	0.00980	0.00065	0.00012	15.56303	-9.45580	1.02369	0.18295	0.04318	0.01768	-0.00449	0.00142	0.00053	7.39145	-2.37564	8.82498	0.79625	0.01093	0.07422	-0.00025	-0.00340	-0.02477	0.77757	-3.78363	-12.48791	-0.07830	0.32070	0.06363	0.01094	-0.01060	0.01507	0.01092
702			7.01000	-16.29437	10.44866	16.03997	0.00693	0.00393	0.00149	0.00077	-0.00009	-0.00007	92.50966	10.39421	-20.56181	-0.13724	-0.02433	0.02690	0.00791	0.00037	-0.00046	15.57206	-9.47821	1.01205	0.18134	0.04329	0.01732	-0.00241	0.00133	0.00053	7.39754	-2.17016	8.99559	0.79289	0.00812	0.07162	0.00344	-0.00259	-0.02452	0.86987	-3.76029	-12.63057	-0.07747	0.31363	0.06029	0.01106	-0.01281	0.01505	0.01077
703			7.02000	-16.36990	10.44957	16.07368	0.00675	0.00390	0.00155	0.00083	-0.00008	-0.00008	92.54001	10.41030	-20.55455	-0.13727	-0.02445	0.02745	0.00620	0.00030	-0.00111	15.57419	-9.49908	0.99899	0.17930	0.04419	0.01688	-0.00033	0.00120	0.00055	7.39943	-1.96263	9.16728	0.78961	0.00688	0.06893	0.00950	-0.00216	-0.02320	0.95999	-3.73250	-12.77385	-0.07271	0.31278	0.05638	0.00952	-0.01452	0.01339	0.01173
704			7.03000	-16.44708	10.45257	16.10597	0.00660	0.00389	0.00160	0.00077	-0.00010	-0.00007	92.56437	10.44000	-20.54559	-0.13752	-0.02465	0.02802	0.00503	0.00048	-0.00179	15.56952	-9.51836	0.98375	0.17751	0.04531	0.01647	0.00153	0.00110	0.00059	7.39532	-1.76396	9.33189	0.78488	0.00859	0.06704	0.01686	-0.00248	-0.02097	1.03763	-3.70256	-12.90244	-0.06472	0.31900	0.05291	0.00667	-0.01504	0.01057	0.01382
705			7.04000	-16.51425	10.46340	16.13024	0.00650	0.00392	0.00163	0.00061	-0.00013	-0.00004	92.58661	10.48250	-20.52848	-0.13786	-0.02487	0.02844	0.00439	0.00092	-0.00243	15.55898	-9.53679	0.96658	0.17640	0.04561	0.01605	0.00303	0.00103	0.00062	7.38456	-1.58881	9.48046	0.78323	0.01022	0.06525	0.02369	-0.00244	-0.01764	1.09294	-3.67435	-13.00229	-0.06056	0.32352	0.04999	0.00376	-0.01325	0.00705	0.01585
706			7.05000	-16.56143	10.48077	16.14124	0.00646	0.00396	0.00165	0.00038	-0.00012	0.00000	92.60953	10.53588	-20.49811	-0.13803	-0.02503	0.02851	0.00402	0.00149	-0.00289	15.54385	-9.55515	0.94766	0.17564	0.04394	0.01546	0.00408	0.00094	0.00065	7.36834	-1.45255	9.60396	0.78269	0.01069	0.06377	0.02780	-0.00179	-0.01337	1.11905	-3.65256	-13.06355	-0.05978	0.32476	0.04795	0.00079	-0.00880	0.00335	0.01736
707			7.06000	-16.58373	10.49856	16.13761	0.00646	0.00400	0.00166	0.00014	-0.00009	0.00004	92.63360	10.59560	-20.45396	-0.13780	-0.02505	0.02822	0.00359	0.00195	-0.00302	15.52565	-9.57322	0.92615	0.17465	0.04043	0.01461	0.00460	0.00075	0.00068	7.34943	-1.36813	9.69420	0.78285	0.01049	0.06317	0.02782	-0.00082	-0.00844	1.11320	-3.64174	-13.08177	-0.06136	0.32371	0.04730	-0.00225	-0.00225	-0.00026	0.01828
708			7.07000	-16.58373	10.51197	16.12345	0.00648	0.00402	0.00168	-0.00004	-0.00005	0.00005	92.65707	10.65440	-20.40190	-0.13732	-0.02497	0.02772	0.00306	0.00205	-0.00274	15.50594	-9.59002	0.90100	0.17325	0.03611	0.01361	0.00452	0.00048	0.00071	7.33107	-1.34444	9.74435	0.78554	0.01232	0.06460	0.02388	0.00027	-0.00296	1.07657	-3.64472	-13.05716	-0.06782	0.32282	0.04932	-0.00554	0.00526	-0.00381	0.01838
709			7.08000	-16.57038	10.52150	16.10731	0.00651	0.00404	0.00169	-0.00014	-0.00003	0.00004	92.67780	10.70422	-20.35281	-0.13693	-0.02490	0.02737	0.00270	0.00176	-0.00214	15.48671	-9.60393	0.87191	0.17165	0.03296	0.01272	0.00380	0.00019	0.00071	7.31592	-1.38596	9.74937	0.78747	0.01637	0.06732	0.01692	0.00204	0.00336	1.01394	-3.66206	-12.99352	-0.07280	0.32109	0.05291	-0.00849	0.01251	-0.00746	0.01709
710			7.09000	-16.55372	10.52994	16.09685	0.00657	0.00404	0.00168	-0.00016	-0.00004	0.00002	92.69571	10.74013	-20.31553	-0.13687	-0.02498	0.02740	0.00297	0.00126	-0.00148	15.47048	-9.61340	0.84063	0.17024	0.03243	0.01225	0.00247	-0.00008	0.00065	7.30543	-1.49343	9.70574	0.78731	0.01928	0.06987	0.00865	0.00436	0.01053	0.93258	-3.69222	-12.89602	-0.07647	0.31563	0.05659	-0.01064	0.01831	-0.01109	0.01467
711			7.10000	-16.53923	10.53740	16.09406	0.00662	0.00405	0.00165	-0.00016	-0.00003	0.00001	92.71423	10.76347	-20.29093	-0.13713	-0.02520	0.02780	0.00422	0.00090	-0.00103	15.46000	-9.61732	0.81147	0.16934	0.03425	0.01218	0.00071	-0.00034	0.00051	7.29953	-1.66506	9.61102	0.78996	0.02095	0.07206	0.00075	0.00675	0.01834	0.84011	-3.73219	-12.76965	-0.08286	0.30880	0.06022	-0.01240	0.02215	-0.01460	0.01198
712			7.11000	-16.52563	10.54039	16.09445	0.00664	0.00405	0.00163	-0.00018	0.00001	0.00000	92.73911	10.78057	-20.27201	-0.13730	-0.02540	0.02826	0.00635	0.00083	-0.00090	15.45729	-9.61520	0.79027	0.16917	0.03668	0.01235	-0.00119	-0.00055	0.00027	7.29700	-1.89685	9.46336	0.79319	0.02284	0.07487	-0.00612	0.00935	0.02695	0.74314	-3.77854	-12.61883	-0.08990	0.30582	0.06440	-0.01349	0.02456	-0.01819	0.01013
713			7.12000	-16.50857	10.53375	16.09246	0.00662	0.00403	0.00161	-0.00022	0.00009	-0.00000	92.77475	10.79824	-20.25087	-0.13688	-0.02540	0.02835	0.00877	0.00094	-0.00099	15.46329	-9.60739	0.78274	0.16952	0.03759	0.01253	-0.00294	-0.00065	-0.00008	7.29641	-2.18275	9.26129	0.79480	0.02744	0.07916	-0.01195	0.01329	0.03681	0.64692	-3.82845	-12.44652	-0.09567	0.31291	0.06969	-0.01368	0.02640	-0.02212	0.01014
714			7.13000	-16.48659	10.51503	16.08808	0.00657	0.00399	0.00160	-0.00025	0.00016	-0.00001	92.82098	10.81848	-20.22677	-0.13591	-0.02520	0.02800	0.01071	0.00091	-0.00102	15.47741	-9.59433	0.79189	0.17048	0.03683	0.01278	-0.00432	-0.00066	-0.00046	7.29633	-2.51496	9.00490	0.79230	0.03254	0.08525	-0.01694	0.01773	0.04812	0.55503	-3.87939	-12.25542	-0.09940	0.32494	0.07655	-0.01309	0.02745	-0.02652	0.01124
715			7.14000	-16.46330	10.48756	16.08757	0.00653	0.00393	0.00160	-0.00026	0.00018	-0.00004	92.87328	10.83810	-20.20687	-0.13482	-0.02495	0.02740	0.01181	0.00054	-0.00085	15.49819	-9.57657	0.81789	0.17217	0.03584	0.01334	-0.00535	-0.00064	-0.00087	7.29577	-2.88423	8.69846	0.78850	0.03726	0.09153	-0.02121	0.02197	0.05941	0.46916	-3.92914	-12.04964	-0.10239	0.33616	0.08360	-0.01220	0.02728	-0.03049	0.01199
716			7.15000	-16.44355	10.45839	16.09783	0.00651	0.00388	0.00158	-0.00023	0.00014	-0.00006	92.92640	10.85269	-20.19979	-0.13413	-0.02483	0.02691	0.01225	-0.00005	-0.00053	15.52424	-9.55460	0.85922	0.17459	0.03621	0.01435	-0.00618	-0.00064	-0.00131	7.29395	-3.27973	8.35221	0.78772	0.04011	0.09577	-0.02486	0.02474	0.06795	0.38988	-3.97584	-11.83726	-0.10489	0.33459	0.08892	-0.01118	0.02523	-0.03262	0.00940
717			7.16000	-16.42840	10.43418	16.11940	0.00654	0.00383	0.00155	-0.00022	0.00008	-0.00008	92.97771	10.86067	-20.20819	-0.13400	-0.02491	0.02660	0.01252	-0.00059	-0.00024	15.55476	-9.52906	0.91423	0.17737	0.03823	0.01574	-0.00703	-0.00065	-0.00180	7.29064	-3.68868	7.98054	0.78941	0.04024	0.09880	-0.02848	0.02514	0.07357	0.31791	-4.01844	-11.62884	-0.10870	0.32465	0.09316	-0.01010	0.02216	-0.03301	0.00464
718			7.17000	-16.41436	10.41946	16.14520	0.00661	0.00380	0.00151	-0.00023	0.00001	-0.00006	93.02834	10.86430	-20.22685	-0.13415	-0.02511	0.02632	0.01298	-0.00084	-0.00013	15.58995	-9.50074	0.98181	0.18016	0.04105	0.01730	-0.00817	-0.00061	-0.00235	7.28647	-4.09820	7.59507	0.79189	0.03906	0.10192	-0.03321	0.02399	0.07798	0.25490	-4.05636	-11.43073	-0.11141	0.31736	0.09705	-0.00846	0.01926	-0.03308	0.00063
719			7.18000	-16.39707	10.41614	16.16542	0.00669	0.00377	0.00145	-0.00026	-0.00004	-0.00003	93.08128	10.86823	-20.24710	-0.13427	-0.02531	0.02593	0.01376	-0.00076	-0.00028	15.63097	-9.47081	1.06129	0.18267	0.04403	0.01889	-0.00979	-0.00046	-0.00295	7.28274	-4.49788	7.19804	0.79611	0.03929	0.10545	-0.04007	0.02312	0.08312	0.20321	-4.08977	-11.23753	-0.11321	0.31634	0.10089	-0.00608	0.01717	-0.03510	-0.00178
720			7.19000	-16.37468	10.42431	16.17247	0.00677	0.00374	0.00138	-0.00029	-0.00008	0.00001	93.13934	10.87870	-20.26095	-0.13421	-0.02547	0.02560	0.01481	-0.00036	-0.00075	15.67950	-9.44108	1.15303	0.18429	0.04728	0.02026	-0.01194	-0.00008	-0.00358	7.28033	-4.88153	6.78204	0.80007	0.04112	0.10847	-0.04835	0.02272	0.08937	0.16489	-4.12001	-11.03133	-0.11506	0.32161	0.10398	-0.00311	0.01651	-0.04038	-0.00266
721			7.20000	-16.34787	10.44333	16.16231	0.00682	0.00370	0.00131	-0.00029	-0.00011	0.00005	93.20502	10.90260	-20.26161	-0.13381	-0.02555	0.02532	0.01603	0.00025	-0.00148	15.73752	-9.41424	1.25823	0.18466	0.05001	0.02123	-0.01454	0.00062	-0.00420	7.27877	-5.24566	6.33867	0.79947	0.04316	0.11066	-0.05568	0.02201	0.09573	0.14022	-4.14990	-10.79154	-0.11394	0.33074	0.10602	-0.00001	0.01763	-0.04825	-0.00251
722			7.21000	-16.31986	10.47020	16.13638	0.00685	0.00368	0.00124	-0.00025	-0.00011	0.00008	93.27943	10.94498	-20.24594	-0.13316	-0.02554	0.02496	0.01714	0.00084	-0.00232	15.80655	-9.39323	1.37796	0.18399	0.05106	0.02170	-0.01734	0.00159	-0.00473	7.27663	-5.58688	5.86893	0.79883	0.04303	0.11147	-0.05979	0.01986	0.09918	0.12694	-4.18239	-10.50859	-0.11667	0.33790	0.10710	0.00242	0.01986	-0.05575	-0.00206
723			7.22000	-16.29560	10.49746	16.10297	0.00686	0.00367	0.00119	-0.00017	-0.00008	0.00007	93.36099	11.00666	-20.21728	-0.13248	-0.02549	0.02457	0.01776	0.00114	-0.00305	15.88688	-9.38057	1.51156	0.18261	0.04989	0.02161	-0.01989	0.00258	-0.00504	7.27229	-5.89940	5.38974	0.79528	0.04160	0.11019	-0.05892	0.01685	0.09624	0.12039	-4.21860	-10.19361	-0.11687	0.34198	0.10613	0.00363	0.02206	-0.05846	-0.00224
724			7.23000	-16.27961	10.51497	16.07443	0.00683	0.00366	0.00119	-0.00008	-0.00002	0.00005	93.44463	11.08379	-20.18542	-0.13212	-0.02548	0.02435	0.01735	0.00096	-0.00349	15.97656	-9.37707	1.65507	0.18056	0.04663	0.02090	-0.02150	0.00322	-0.00499	7.26536	-6.17409	4.92996	0.79212	0.04122	0.10770	-0.05385	0.01393	0.08668	0.11599	-4.25766	-9.87582	-0.11309	0.34314	0.10379	0.00357	0.02331	-0.05466	-0.00391
725			7.24000	-16.27423	10.51666	16.06227	0.00675	0.00366	0.00123	-0.00000	0.00003	-0.00000	93.52185	11.16823	-20.16350	-0.13232	-0.02561	0.02445	0.01534	0.00025	-0.00353	16.07038	-9.38147	1.80009	0.17765	0.04209	0.01959	-0.02136	0.00329	-0.00445	7.25701	-6.40024	4.51881	0.79068	0.03865	0.10553	-0.04638	0.01003	0.07304	0.11166	-4.29768	-9.58863	-0.11093	0.34289	0.10173	0.00299	0.02322	-0.04596	-0.00569
726			7.25000	-16.27905	10.50518	16.07286	0.00665	0.00366	0.00131	0.00004	0.00005	-0.00005	93.58170	11.24844	-20.16383	-0.13325	-0.02596	0.02499	0.01155	-0.00082	-0.00312	16.15976	-9.39095	1.93380	0.17415	0.03806	0.01797	-0.01914	0.00287	-0.00351	7.24905	-6.56918	4.17607	0.79038	0.03504	0.10304	-0.03801	0.00607	0.05719	0.10792	-4.33628	-9.35680	-0.10986	0.34333	0.09921	0.00236	0.02171	-0.03443	-0.00680
727			7.26000	-16.28909	10.48935	16.10387	0.00659	0.00369	0.00140	0.00002	0.00002	-0.00009	93.61575	11.31351	-20.19128	-0.13497	-0.02653	0.02578	0.00651	-0.00191	-0.00238	16.23587	-9.40230	2.04231	0.17155	0.03641	0.01673	-0.01558	0.00231	-0.00244	7.24278	-6.67734	3.90898	0.79158	0.03230	0.09977	-0.02964	0.00276	0.04125	0.10610	-4.37090	-9.18997	-0.10515	0.34736	0.09542	0.00183	0.01915	-0.02258	-0.00691
728			7.27000	-16.29624	10.47618	16.14567	0.00660	0.00376	0.00146	-0.00006	-0.00000	-0.00011	93.62186	11.35914	-20.24102	-0.13712	-0.02721	0.02655	0.00123	-0.00268	-0.00158	16.29379	-9.41387	2.11732	0.17046	0.03722	0.01608	-0.01177	0.00176	-0.00146	7.23865	-6.72604	3.71532	0.79504	0.03140	0.09619	-0.02171	0.00005	0.02692	0.10707	-4.39994	-9.08491	-0.09931	0.35519	0.09110	0.00144	0.01615	-0.01255	-0.00592
729			7.28000	-16.29295	10.46703	16.18637	0.00668	0.00386	0.00151	-0.00019	-0.00002	-0.00009	93.60422	11.38874	-20.30193	-0.13933	-0.02786	0.02728	-0.00340	-0.00294	-0.00102	16.33409	-9.42531	2.15889	0.17061	0.03928	0.01573	-0.00863	0.00128	-0.00063	7.23670	-6.71946	3.58883	0.79711	0.03010	0.09158	-0.01492	-0.00229	0.01437	0.11060	-4.42332	-9.03177	-0.09206	0.36183	0.08573	0.00114	0.01324	-0.00468	-0.00450
730			7.29000	-16.27577	10.46112	16.21614	0.00679	0.00395	0.00156	-0.00032	-0.00002	-0.00006	93.57006	11.40952	-20.36151	-0.14127	-0.02841	0.02798	-0.00692	-0.00268	-0.00082	16.36079	-9.43682	2.17269	0.17135	0.04144	0.01538	-0.00649	0.00088	-0.00001	7.23782	-6.66222	3.52471	0.79794	0.02789	0.08591	-0.01104	-0.00409	0.00336	0.11645	-4.44200	-9.02230	-0.08747	0.36387	0.07973	0.00105	0.01058	0.00155	-0.00340
731			7.30000	-16.24681	10.45948	16.23038	0.00692	0.00404	0.00159	-0.00040	-0.00002	-0.00002	93.52668	11.42892	-20.40993	-0.14293	-0.02887	0.02882	-0.00917	-0.00198	-0.00098	16.37877	-9.44835	2.16653	0.17247	0.04360	0.01497	-0.00537	0.00059	0.00039	7.24482	-6.55841	3.52278	0.79741	0.02521	0.08069	-0.01181	-0.00529	-0.00646	0.12612	-4.45660	-9.05412	-0.08496	0.36376	0.07447	0.00135	0.00787	0.00693	-0.00233
732			7.31000	-16.21150	10.46439	16.22877	0.00705	0.00413	0.00163	-0.00042	-0.00005	0.00003	93.48117	11.45309	-20.43912	-0.14440	-0.02929	0.02994	-0.01004	-0.00090	-0.00147	16.39243	-9.46013	2.14820	0.17397	0.04598	0.01451	-0.00498	0.00046	0.00058	7.26161	-6.41196	3.58572	0.79553	0.02273	0.07595	-0.01720	-0.00603	-0.01526	0.14292	-4.46657	-9.12931	-0.08429	0.36175	0.06990	0.00212	0.00456	0.01181	-0.00139
733			7.32000	-16.17542	10.47796	16.21316	0.00716	0.00422	0.00169	-0.00038	-0.00009	0.00007	93.44055	11.48709	-20.44232	-0.14547	-0.02960	0.03129	-0.00960	0.00045	-0.00223	16.40476	-9.47233	2.12491	0.17563	0.04800	0.01386	-0.00491	0.00045	0.00062	7.29069	-6.22771	3.71383	0.79275	0.02009	0.07120	-0.02478	-0.00625	-0.02241	0.17014	-4.47057	-9.24840	-0.08620	0.35667	0.06550	0.00339	0.00060	0.01573	-0.00075
734			7.33000	-16.14358	10.50201	16.18703	0.00723	0.00431	0.00179	-0.00028	-0.00016	0.00011	93.41003	11.53346	-20.41642	-0.14604	-0.02976	0.03276	-0.00815	0.00183	-0.00312	16.41680	-9.48481	2.10169	0.17730	0.04928	0.01302	-0.00474	0.00050	0.00055	7.33125	-6.01277	3.90010	0.78772	0.01612	0.06675	-0.03081	-0.00555	-0.02722	0.20944	-4.46767	-9.40530	-0.08670	0.35029	0.06116	0.00478	-0.00353	0.01800	0.00011
735			7.34000	-16.12005	10.53780	16.15562	0.00724	0.00441	0.00191	-0.00015	-0.00024	0.00014	93.39231	11.59196	-20.36384	-0.14598	-0.02973	0.03420	-0.00606	0.00296	-0.00397	16.42812	-9.49728	2.08078	0.17863	0.04970	0.01199	-0.00424	0.00055	0.00047	7.37880	-5.77694	4.12929	0.78261	0.01263	0.06346	-0.03194	-0.00457	-0.02969	0.25968	-4.45777	-9.58662	-0.08732	0.34605	0.05778	0.00601	-0.00739	0.01859	0.00160
736			7.35000	-16.10826	10.58541	16.12538	0.00721	0.00452	0.00206	0.00001	-0.00034	0.00014	93.38747	11.65945	-20.29212	-0.14531	-0.02951	0.03535	-0.00377	0.00357	-0.00452	16.43749	-9.50963	2.06213	0.17965	0.04907	0.01090	-0.00339	0.00059	0.00039	7.42628	-5.53238	4.38086	0.77927	0.01194	0.06102	-0.02653	-0.00433	-0.02986	0.31709	-4.44154	-9.77500	-0.08783	0.34583	0.05512	0.00676	-0.01060	0.01764	0.00357
737			7.36000	-16.11144	10.64337	16.10426	0.00715	0.00462	0.00220	0.00018	-0.00045	0.00011	93.39291	11.73002	-20.21384	-0.14425	-0.02921	0.03615	-0.00169	0.00351	-0.00460	16.44376	-9.52215	2.04451	0.18055	0.04794	0.00993	-0.00235	0.00061	0.00035	7.46645	-5.29214	4.63408	0.77486	0.00971	0.05854	-0.01500	-0.00336	-0.02789	0.37636	-4.42065	-9.95420	-0.08614	0.34509	0.05222	0.00668	-0.01253	0.01537	0.00590
738			7.37000	-16.13192	10.70837	16.09964	0.00706	0.00472	0.00233	0.00034	-0.00053	0.00005	93.40439	11.79690	-20.14286	-0.14308	-0.02893	0.03678	0.00001	0.00290	-0.00425	16.44661	-9.53510	2.02710	0.18124	0.04732	0.00922	-0.00146	0.00066	0.00032	7.49392	-5.06851	4.87280	0.76937	0.00949	0.05644	0.00022	-0.00296	-0.02478	0.43194	-4.39774	-10.11309	-0.08237	0.34839	0.04950	0.00577	-0.01311	0.01264	0.00856
739			7.38000	-16.16866	10.77457	16.11475	0.00695	0.00480	0.00244	0.00046	-0.00056	-0.00002	93.41850	11.85544	-20.08884	-0.14204	-0.02875	0.03743	0.00148	0.00200	-0.00367	16.44732	-9.54874	2.01034	0.18147	0.04781	0.00877	-0.00105	0.00075	0.00028	7.50637	-4.87172	5.08807	0.76586	0.00988	0.05455	0.01599	-0.00262	-0.02128	0.47909	-4.37537	-10.24742	-0.07907	0.35084	0.04712	0.00436	-0.01255	0.01008	0.01066
740			7.39000	-16.21637	10.83496	16.14717	0.00682	0.00486	0.00253	0.00050	-0.00054	-0.00009	93.43443	11.90419	-20.05459	-0.14113	-0.02866	0.03808	0.00296	0.00110	-0.00295	16.44811	-9.56287	1.99622	0.18122	0.04852	0.00837	-0.00128	0.00087	0.00022	7.50453	-4.70924	5.27774	0.76606	0.00864	0.05314	0.02977	-0.00179	-0.01800	0.51379	-4.35473	-10.35848	-0.08110	0.34731	0.04579	0.00274	-0.01140	0.00811	0.01160
741			7.40000	-16.26781	10.88457	16.19118	0.00671	0.00490	0.00259	0.00048	-0.00046	-0.00014	93.45289	11.94151	-20.03857	-0.14034	-0.02862	0.03863	0.00459	0.00032	-0.00206	16.45148	-9.57697	1.98653	0.18082	0.04906	0.00803	-0.00210	0.00095	0.00015	7.49113	-4.58541	5.44312	0.76737	0.00886	0.05305	0.03971	-0.00128	-0.01526	0.53326	-4.33598	-10.45053	-0.08166	0.34255	0.04573	0.00074	-0.01015	0.00668	0.01143
742			7.41000	-16.31527	10.92153	16.24034	0.00662	0.00491	0.00262	0.00037	-0.00037	-0.00017	93.47541	11.96456	-20.03767	-0.13974	-0.02863	0.03908	0.00647	-0.00026	-0.00097	16.45909	-9.59001	1.98231	0.18054	0.04958	0.00785	-0.00324	0.00095	0.00006	7.46982	-4.50215	5.58390	0.76913	0.00810	0.05405	0.04475	-0.00065	-0.01251	0.53680	-4.31924	-10.52598	-0.08196	0.33768	0.04668	-0.00126	-0.00880	0.00538	0.01118
743			7.42000	-16.35062	10.94590	16.28761	0.00657	0.00490	0.00262	0.00021	-0.00026	-0.00016	93.50410	11.97052	-20.04729	-0.13909	-0.02860	0.03935	0.00845	-0.00061	0.00030	16.47163	-9.60058	1.98406	0.18037	0.05003	0.00784	-0.00438	0.00085	-0.00003	7.44433	-4.46009	5.69501	0.77204	0.00878	0.05655	0.04536	-0.00014	-0.00934	0.52552	-4.30488	-10.58263	-0.08186	0.33759	0.04896	-0.00304	-0.00752	0.00388	0.01149
744			7.43000	-16.36822	10.96009	16.32727	0.00652	0.00485	0.00259	0.00003	-0.00018	-0.00014	93.53967	11.95741	-20.06336	-0.13813	-0.02841	0.03912	0.01004	-0.00088	0.00170	16.48850	-9.60742	1.99193	0.18039	0.04953	0.00799	-0.00521	0.00064	-0.00012	7.41700	-4.45884	5.76966	0.77518	0.01140	0.05904	0.04317	0.00049	-0.00529	0.50109	-4.29289	-10.61681	-0.08190	0.33846	0.05130	-0.00448	-0.00621	0.00203	0.01127
745			7.44000	-16.36935	10.96877	16.35948	0.00651	0.00478	0.00253	-0.00010	-0.00013	-0.00012	93.57923	11.92308	-20.08681	-0.13681	-0.02803	0.03827	0.01071	-0.00129	0.00318	16.50832	-9.60970	2.00543	0.18060	0.04813	0.00840	-0.00561	0.00038	-0.00022	7.38896	-4.49524	5.80350	0.77669	0.01308	0.06088	0.03813	0.00121	-0.00059	0.46619	-4.28348	-10.62795	-0.08337	0.33762	0.05319	-0.00539	-0.00471	0.00003	0.01046
746			7.45000	-16.36182	10.97564	16.39015	0.00652	0.00469	0.00242	-0.00016	-0.00012	-0.00013	93.61701	11.86577	-20.12333	-0.13550	-0.02763	0.03695	0.01022	-0.00194	0.00456	16.52941	-9.60753	2.02388	0.18106	0.04687	0.00930	-0.00551	0.00016	-0.00034	7.36265	-4.56286	5.79434	0.77823	0.01513	0.06262	0.02865	0.00197	0.00435	0.42699	-4.27690	-10.61734	-0.08546	0.33609	0.05516	-0.00531	-0.00325	-0.00189	0.00891
747			7.46000	-16.35463	10.97964	16.42560	0.00658	0.00459	0.00227	-0.00014	-0.00008	-0.00014	93.64691	11.78700	-20.17815	-0.13474	-0.02739	0.03547	0.00877	-0.00271	0.00557	16.55014	-9.60174	2.04693	0.18158	0.04667	0.01073	-0.00497	0.00003	-0.00048	7.34193	-4.65307	5.74346	0.78126	0.01650	0.06420	0.01537	0.00252	0.00887	0.39202	-4.27270	-10.58856	-0.08985	0.33323	0.05726	-0.00430	-0.00238	-0.00340	0.00701
748			7.47000	-16.35190	10.97452	16.46684	0.00665	0.00449	0.00209	-0.00011	0.00002	-0.00016	93.66559	11.69338	-20.25072	-0.13480	-0.02739	0.03403	0.00683	-0.00332	0.00597	16.56919	-9.59355	2.07443	0.18182	0.04754	0.01247	-0.00405	-0.00002	-0.00066	7.32907	-4.75695	5.65920	0.78491	0.01679	0.06638	0.00179	0.00275	0.01238	0.36711	-4.26918	-10.54909	-0.09408	0.33208	0.05990	-0.00266	-0.00261	-0.00422	0.00577
749			7.48000	-16.35055	10.95158	16.50787	0.00671	0.00438	0.00192	-0.00014	0.00018	-0.00014	93.67361	11.59513	-20.33301	-0.13557	-0.02760	0.03264	0.00493	-0.00349	0.00566	16.58547	-9.58407	2.10579	0.18182	0.04888	0.01435	-0.00291	-0.00000	-0.00085	7.32363	-4.86670	5.55488	0.78807	0.01789	0.06972	-0.00967	0.00297	0.01484	0.35362	-4.26423	-10.50752	-0.09551	0.33661	0.06332	-0.00087	-0.00385	-0.00455	0.00565
750			7.49000	-16.34158	10.90409	16.53739	0.00674	0.00426	0.00176	-0.00025	0.00039	-0.00010	93.67495	11.50431	-20.41156	-0.13673	-0.02790	0.03136	0.00345	-0.00302	0.00461	16.59847	-9.57418	2.14001	0.18172	0.05068	0.01624	-0.00180	0.00006	-0.00104	7.32457	-4.97662	5.44075	0.79224	0.02011	0.07290	-0.01849	0.00324	0.01634	0.35053	-4.25660	-10.46640	-0.09301	0.34244	0.06625	0.00058	-0.00532	-0.00489	0.00546
751			7.50000	-16.31412	10.83200	16.54119	0.00674	0.00411	0.00164	-0.00044	0.00058	-0.00002	93.67513	11.43479	-20.47037	-0.13781	-0.02818	0.03025	0.00254	-0.00186	0.00297	16.60869	-9.56440	2.17725	0.18105	0.05184	0.01765	-0.00096	0.00015	-0.00122	7.33024	-5.08249	5.32286	0.79577	0.02030	0.07535	-0.02333	0.00306	0.01694	0.35444	-4.24695	-10.42265	-0.09148	0.34406	0.06859	0.00129	-0.00580	-0.00555	0.00489
752			7.51000	-16.26064	10.74339	16.50796	0.00675	0.00398	0.00153	-0.00066	0.00070	0.00006	93.67931	11.39670	-20.49597	-0.13855	-0.02831	0.02910	0.00214	-0.00028	0.00116	16.61745	-9.55476	2.21771	0.17942	0.05082	0.01822	-0.00052	0.00022	-0.00134	7.33740	-5.18056	5.20633	0.79823	0.01926	0.07648	-0.02298	0.00261	0.01653	0.35977	-4.23785	-10.37336	-0.09042	0.34344	0.06971	0.00117	-0.00471	-0.00634	0.00414
753			7.52000	-16.18236	10.65092	16.43837	0.00680	0.00386	0.00142	-0.00083	0.00072	0.00013	93.68987	11.38988	-20.48508	-0.13875	-0.02826	0.02769	0.00196	0.00117	-0.00024	16.62582	-9.54493	2.26063	0.17710	0.04717	0.01808	-0.00047	0.00021	-0.00137	7.34278	-5.26828	5.09607	0.79870	0.02045	0.07664	-0.01826	0.00243	0.01536	0.36151	-4.23189	-10.31803	-0.08897	0.34480	0.06985	0.00049	-0.00246	-0.00705	0.00335
754			7.53000	-16.09057	10.56583	16.34728	0.00689	0.00378	0.00131	-0.00089	0.00066	0.00015	93.70525	11.40365	-20.44687	-0.13877	-0.02814	0.02623	0.00173	0.00209	-0.00092	16.63477	-9.53468	2.30379	0.17493	0.04252	0.01771	-0.00076	0.00015	-0.00131	7.34423	-5.34517	4.99506	0.80020	0.02151	0.07697	-0.01107	0.00224	0.01399	0.35758	-4.23040	-10.25735	-0.09192	0.34848	0.07042	-0.00031	0.00001	-0.00772	0.00349
755			7.54000	-16.00076	10.49494	16.25476	0.00698	0.00372	0.00124	-0.00082	0.00054	0.00014	93.72180	11.42438	-20.39586	-0.13889	-0.02807	0.02507	0.00131	0.00244	-0.00099	16.64465	-9.52439	2.34424	0.17337	0.03884	0.01751	-0.00121	0.00008	-0.00117	7.34074	-5.41339	4.90386	0.80146	0.02079	0.07721	-0.00295	0.00196	0.01264	0.34832	-4.23271	-10.19203	-0.09589	0.35159	0.07096	-0.00108	0.00179	-0.00827	0.00420
756			7.55000	-15.92457	10.44052	16.17514	0.00704	0.00370	0.00120	-0.00066	0.00041	0.00011	93.73671	11.44244	-20.34259	-0.13922	-0.02811	0.02430	0.00075	0.00245	-0.00076	16.65522	-9.51500	2.37890	0.17244	0.03686	0.01761	-0.00166	0.00004	-0.00096	7.33214	-5.47651	4.82212	0.80212	0.02105	0.07752	0.00478	0.00190	0.01134	0.33484	-4.23703	-10.12345	-0.09882	0.35395	0.07157	-0.00168	0.00253	-0.00861	0.00451
757			7.56000	-15.86760	10.40069	16.11432	0.00707	0.00369	0.00118	-0.00047	0.00031	0.00008	93.74869	11.45380	-20.29160	-0.13972	-0.02820	0.02392	0.00021	0.00236	-0.00048	16.66573	-9.50773	2.40501	0.17182	0.03661	0.01794	-0.00201	0.00003	-0.00068	7.31926	-5.53740	4.75017	0.80404	0.02172	0.07904	0.01132	0.00195	0.01004	0.31863	-4.24168	-10.05387	-0.10176	0.35515	0.07345	-0.00215	0.00252	-0.00877	0.00448
758			7.57000	-15.83022	10.37075	16.07208	0.00709	0.00370	0.00120	-0.00028	0.00023	0.00005	93.75813	11.45907	-20.24334	-0.14021	-0.02827	0.02381	-0.00009	0.00224	-0.00028	16.67559	-9.50341	2.42109	0.17137	0.03747	0.01834	-0.00233	0.00003	-0.00036	7.30329	-5.59690	4.69016	0.80406	0.02223	0.08071	0.01684	0.00200	0.00838	0.30050	-4.24590	-9.98624	-0.10275	0.35431	0.07539	-0.00257	0.00226	-0.00857	0.00399
759			7.58000	-15.80977	10.34539	16.04633	0.00709	0.00371	0.00123	-0.00012	0.00019	0.00002	93.76653	11.46152	-20.19821	-0.14040	-0.02821	0.02370	0.00003	0.00197	-0.00023	16.68500	-9.50202	2.42733	0.17110	0.03851	0.01871	-0.00274	0.00003	-0.00008	7.28500	-5.65454	4.64470	0.80113	0.02183	0.08199	0.02184	0.00195	0.00636	0.28030	-4.24967	-9.92331	-0.10289	0.35130	0.07690	-0.00307	0.00203	-0.00800	0.00315
760			7.59000	-15.80392	10.32042	16.03766	0.00707	0.00373	0.00127	0.00001	0.00016	-0.00002	93.77467	11.46506	-20.16126	-0.14002	-0.02795	0.02345	0.00041	0.00129	-0.00030	16.69476	-9.50287	2.42608	0.17103	0.03898	0.01897	-0.00326	0.00003	0.00012	7.26463	-5.70962	4.61460	0.79822	0.02196	0.08277	0.02616	0.00190	0.00429	0.25745	-4.25310	-9.86671	-0.10466	0.34897	0.07796	-0.00368	0.00195	-0.00721	0.00236
761			7.60000	-15.81280	10.29255	16.05044	0.00702	0.00375	0.00133	0.00015	0.00015	-0.00008	93.78078	11.47272	-20.14326	-0.13921	-0.02759	0.02315	0.00063	0.00009	-0.00044	16.70576	-9.50490	2.42067	0.17141	0.03896	0.01917	-0.00385	0.00004	0.00021	7.24282	-5.76060	4.59808	0.79705	0.02355	0.08367	0.02905	0.00188	0.00249	0.23212	-4.25654	-9.81703	-0.10930	0.34979	0.07928	-0.00436	0.00211	-0.00637	0.00202
762			7.61000	-15.83802	10.25905	16.08939	0.00696	0.00377	0.00138	0.00030	0.00014	-0.00015	93.78088	11.48650	-20.15604	-0.13824	-0.02728	0.02306	0.00034	-0.00154	-0.00061	16.71853	-9.50776	2.41411	0.17195	0.03891	0.01923	-0.00446	0.00010	0.00023	7.22062	-5.80473	4.59220	0.79392	0.02419	0.08479	0.03023	0.00163	0.00089	0.20490	-4.26039	-9.77435	-0.11097	0.35080	0.08062	-0.00485	0.00241	-0.00534	0.00190
763			7.62000	-15.88063	10.21791	16.15619	0.00689	0.00379	0.00143	0.00044	0.00014	-0.00022	93.77087	11.50702	-20.20712	-0.13744	-0.02716	0.02348	-0.00044	-0.00330	-0.00077	16.73338	-9.51157	2.40814	0.17236	0.03954	0.01906	-0.00507	0.00021	0.00021	7.19896	-5.83855	4.59589	0.79048	0.02272	0.08497	0.03073	0.00111	-0.00087	0.17642	-4.26470	-9.74091	-0.11043	0.34884	0.08095	-0.00524	0.00244	-0.00374	0.00164
764			7.63000	-15.93932	10.17022	16.24740	0.00681	0.00381	0.00148	0.00054	0.00013	-0.00027	93.74940	11.53317	-20.29542	-0.13732	-0.02743	0.02477	-0.00108	-0.00474	-0.00091	16.75047	-9.51723	2.40337	0.17226	0.04157	0.01853	-0.00571	0.00040	0.00020	7.17799	-5.85887	4.61094	0.78790	0.02346	0.08480	0.03178	0.00063	-0.00308	0.14654	-4.26858	-9.72130	-0.11126	0.34861	0.08111	-0.00583	0.00167	-0.00143	0.00141
765			7.64000	-16.00595	10.12313	16.35059	0.00673	0.00384	0.00152	0.00051	0.00008	-0.00027	93.72208	11.56203	-20.40593	-0.13825	-0.02819	0.02714	-0.00030	-0.00514	-0.00104	16.76994	-9.52582	2.39939	0.17151	0.04566	0.01766	-0.00636	0.00070	0.00022	7.15737	-5.86383	4.64119	0.78658	0.02353	0.08454	0.03393	0.00008	-0.00586	0.11485	-4.27023	-9.72063	-0.11285	0.34652	0.08129	-0.00665	-0.00017	0.00148	0.00110
766			7.65000	-16.06056	10.09085	16.44010	0.00666	0.00386	0.00155	0.00028	-0.00001	-0.00018	93.70480	11.59075	-20.50544	-0.13961	-0.02914	0.02990	0.00312	-0.00374	-0.00122	16.79157	-9.53820	2.39479	0.17037	0.05059	0.01672	-0.00694	0.00107	0.00029	7.13669	-5.85268	4.69067	0.78477	0.02279	0.08404	0.03691	-0.00048	-0.00917	0.08062	-4.26797	-9.74229	-0.11295	0.34408	0.08111	-0.00751	-0.00285	0.00472	0.00094
767			7.66000	-16.07681	10.08915	16.48451	0.00659	0.00388	0.00158	-0.00015	-0.00013	-0.00002	93.71819	11.61818	-20.55267	-0.14009	-0.02969	0.03171	0.00874	-0.00053	-0.00147	16.81463	-9.55461	2.38743	0.16981	0.05350	0.01610	-0.00734	0.00135	0.00041	7.11585	-5.82430	4.76283	0.78362	0.02280	0.08368	0.03990	-0.00109	-0.01297	0.04366	-4.26066	-9.78747	-0.11315	0.34443	0.08100	-0.00832	-0.00604	0.00809	0.00130
768			7.67000	-16.03856	10.12463	16.46527	0.00652	0.00389	0.00161	-0.00062	-0.00024	0.00017	93.77280	11.64509	-20.52277	-0.13876	-0.02944	0.03172	0.01398	0.00315	-0.00174	16.83779	-9.57442	2.37497	0.17016	0.05225	0.01589	-0.00737	0.00141	0.00059	7.09559	-5.77609	4.86102	0.78239	0.02139	0.08318	0.04177	-0.00171	-0.01730	0.00490	-4.24779	-9.85702	-0.11419	0.34369	0.08077	-0.00886	-0.00956	0.01163	0.00191
769			7.68000	-15.95110	10.18828	16.38921	0.00648	0.00391	0.00165	-0.00097	-0.00028	0.00031	93.85972	11.67295	-20.42354	-0.13636	-0.02864	0.03051	0.01618	0.00569	-0.00193	16.85887	-9.59666	2.35492	0.17114	0.04801	0.01587	-0.00683	0.00124	0.00084	7.07738	-5.70414	4.98913	0.77904	0.02131	0.08191	0.04125	-0.00251	-0.02193	-0.03296	-4.22878	-9.95290	-0.11584	0.34304	0.07976	-0.00869	-0.01332	0.01530	0.00236
770			7.69000	-15.83470	10.26181	16.28064	0.00648	0.00393	0.00169	-0.00113	-0.00026	0.00037	93.95675	11.70221	-20.28568	-0.13416	-0.02782	0.02929	0.01465	0.00659	-0.00195	16.87521	-9.62024	2.32492	0.17195	0.04323	0.01563	-0.00557	0.00093	0.00112	7.06356	-5.60452	5.15033	0.77529	0.01965	0.07990	0.03749	-0.00316	-0.02647	-0.06478	-4.20343	-10.07744	-0.11685	0.33984	0.07787	-0.00729	-0.01678	0.01883	0.00244
771			7.70000	-15.71052	10.32965	16.16516	0.00650	0.00397	0.00173	-0.00115	-0.00020	0.00036	94.04208	11.73016	-20.14148	-0.13294	-0.02731	0.02866	0.01038	0.00626	-0.00167	16.88392	-9.64402	2.28283	0.17215	0.03914	0.01496	-0.00349	0.00056	0.00139	7.05656	-5.47477	5.34489	0.77149	0.01948	0.07886	0.03075	-0.00401	-0.03089	-0.08410	-4.17249	-10.23089	-0.11797	0.33883	0.07674	-0.00461	-0.01945	0.02213	0.00273
772			7.71000	-15.59287	10.38392	16.06096	0.00655	0.00401	0.00177	-0.00107	-0.00014	0.00031	94.10161	11.75036	-20.01343	-0.13266	-0.02714	0.02865	0.00464	0.00523	-0.00102	16.88193	-9.66672	2.22646	0.17200	0.03613	0.01403	-0.00060	0.00013	0.00164	7.05765	-5.31526	5.56872	0.76755	0.01907	0.07751	0.02240	-0.00475	-0.03411	-0.08540	-4.13811	-10.40891	-0.11889	0.33815	0.07505	-0.00085	-0.02053	0.02417	0.00327
773			7.72000	-15.48939	10.42200	15.97801	0.00659	0.00405	0.00181	-0.00094	-0.00008	0.00024	94.12856	11.75531	-19.91360	-0.13294	-0.02715	0.02905	-0.00162	0.00389	-0.00003	16.86627	-9.68685	2.15373	0.17176	0.03444	0.01306	0.00293	-0.00035	0.00187	7.06630	-5.12981	5.81238	0.76322	0.01552	0.07500	0.01386	-0.00441	-0.03496	-0.06562	-4.10342	-10.60096	-0.11696	0.33438	0.07183	0.00336	-0.01955	0.02382	0.00392
774			7.73000	-15.40340	10.44513	15.91993	0.00661	0.00408	0.00186	-0.00079	-0.00004	0.00015	94.12171	11.73975	-19.84611	-0.13343	-0.02719	0.02958	-0.00760	0.00248	0.00116	16.83503	-9.70333	2.06376	0.17160	0.03438	0.01231	0.00666	-0.00083	0.00206	7.08077	-4.92628	6.06067	0.76007	0.01205	0.07220	0.00618	-0.00368	-0.03329	-0.02518	-4.07152	-10.79000	-0.11367	0.33167	0.06805	0.00711	-0.01693	0.02105	0.00495
775			7.74000	-15.33670	10.45748	15.88738	0.00662	0.00410	0.00190	-0.00061	-0.00003	0.00007	94.08422	11.70307	-19.81053	-0.13402	-0.02720	0.03003	-0.01239	0.00113	0.00223	16.78900	-9.71587	1.95919	0.17173	0.03644	0.01201	0.00973	-0.00126	0.00219	7.09851	-4.71697	6.29539	0.75722	0.00827	0.06991	0.00042	-0.00253	-0.02945	0.03132	-4.04508	-10.95641	-0.10832	0.33065	0.06454	0.00939	-0.01314	0.01636	0.00661
776			7.75000	-15.29016	10.46324	15.88014	0.00662	0.00412	0.00194	-0.00044	-0.00003	-0.00001	94.02442	11.65146	-19.80368	-0.13487	-0.02725	0.03038	-0.01478	-0.00000	0.00275	16.73393	-9.72566	1.84925	0.17229	0.04127	0.01242	0.01093	-0.00145	0.00218	7.11623	-4.51797	6.49774	0.75382	0.00427	0.06867	-0.00266	-0.00120	-0.02372	0.09472	-4.02582	-11.08115	-0.10013	0.33068	0.06190	0.00948	-0.00871	0.01029	0.00867
777			7.76000	-15.26192	10.46502	15.89558	0.00661	0.00413	0.00196	-0.00030	-0.00005	-0.00007	93.95710	11.59968	-19.81806	-0.13617	-0.02745	0.03070	-0.01374	-0.00073	0.00233	16.68122	-9.73531	1.75163	0.17266	0.04762	0.01325	0.00925	-0.00102	0.00184	7.13066	-4.34863	6.64933	0.75137	0.00174	0.06845	-0.00314	-0.00039	-0.01613	0.15325	-4.01458	-11.14736	-0.09312	0.33134	0.06049	0.00785	-0.00416	0.00325	0.01066
778			7.77000	-15.24582	10.46488	15.92604	0.00659	0.00413	0.00196	-0.00024	-0.00006	-0.00011	93.90131	11.56673	-19.84097	-0.13777	-0.02780	0.03085	-0.00908	-0.00092	0.00097	16.64522	-9.74784	1.68760	0.17187	0.05205	0.01383	0.00464	0.00024	0.00101	7.13920	-4.22925	6.73446	0.75074	0.00090	0.06908	-0.00186	-0.00012	-0.00683	0.19565	-4.01126	-11.14280	-0.09063	0.33575	0.06036	0.00525	0.00019	-0.00447	0.01311
779			7.78000	-15.23282	10.46481	15.96127	0.00659	0.00412	0.00193	-0.00025	-0.00006	-0.00011	93.87336	11.56616	-19.85917	-0.13931	-0.02819	0.03061	-0.00201	-0.00064	-0.00081	16.63687	-9.76435	1.67222	0.16962	0.05174	0.01376	-0.00159	0.00178	-0.00010	7.14050	-4.17755	6.74232	0.74929	-0.00112	0.07005	-0.00010	0.00003	0.00383	0.21370	-4.01549	-11.06226	-0.08685	0.34231	0.06064	0.00186	0.00431	-0.01240	0.01581
780			7.79000	-15.21522	10.46541	15.99341	0.00660	0.00410	0.00190	-0.00031	-0.00006	-0.00009	93.87988	11.59879	-19.86526	-0.14059	-0.02858	0.03001	0.00529	-0.00016	-0.00226	16.65933	-9.78317	1.70741	0.16644	0.04666	0.01306	-0.00745	0.00265	-0.00106	7.13450	-4.20453	6.66811	0.75149	-0.00219	0.07166	0.00140	-0.00020	0.01523	0.20380	-4.02655	-10.90797	-0.08543	0.34575	0.06211	-0.00156	0.00810	-0.02010	0.01677
781			7.80000	-15.18904	10.46558	16.01935	0.00663	0.00408	0.00185	-0.00041	-0.00004	-0.00007	93.91640	11.65251	-19.85969	-0.14154	-0.02896	0.02924	0.01087	0.00027	-0.00286	16.70674	-9.80007	1.78137	0.16327	0.03957	0.01227	-0.01133	0.00253	-0.00161	7.12135	-4.31201	6.51309	0.75716	-0.00025	0.07464	0.00329	-0.00005	0.02702	0.16667	-4.04362	-10.69055	-0.08744	0.34646	0.06566	-0.00487	0.01146	-0.02744	0.01558
782			7.81000	-15.15295	10.46402	16.03779	0.00668	0.00404	0.00179	-0.00051	-0.00001	-0.00004	93.97168	11.70997	-19.84645	-0.14227	-0.02932	0.02858	0.01382	0.00060	-0.00265	16.76737	-9.81006	1.87482	0.16146	0.03368	0.01194	-0.01276	0.00183	-0.00181	7.10036	-4.49241	6.28499	0.76190	0.00240	0.07679	0.00744	0.00074	0.03761	0.10613	-4.06584	-10.42802	-0.08820	0.34113	0.06873	-0.00777	0.01404	-0.03274	0.01193
783			7.82000	-15.10680	10.46037	16.04594	0.00673	0.00399	0.00173	-0.00059	0.00003	-0.00001	94.03409	11.75683	-19.82816	-0.14243	-0.02954	0.02803	0.01422	0.00085	-0.00188	16.82919	-9.80932	1.96881	0.16114	0.03000	0.01214	-0.01203	0.00095	-0.00178	7.06942	-4.73157	5.99817	0.76336	0.00382	0.07743	0.01545	0.00147	0.04542	0.02694	-4.09179	-10.14349	-0.08742	0.33176	0.07040	-0.01003	0.01541	-0.03492	0.00686
784			7.83000	-15.05267	10.45492	16.04239	0.00679	0.00395	0.00168	-0.00064	0.00005	0.00002	94.09406	11.78429	-19.80750	-0.14195	-0.02950	0.02755	0.01257	0.00089	-0.00079	16.88257	-9.79612	2.04883	0.16196	0.02832	0.01264	-0.00973	0.00006	-0.00155	7.02610	-5.01247	5.67011	0.76680	0.00472	0.07866	0.02708	0.00206	0.05126	-0.06603	-4.11933	-9.85812	-0.09281	0.32575	0.07295	-0.01256	0.01562	-0.03550	0.00273
785			7.84000	-14.99688	10.44848	16.03098	0.00683	0.00391	0.00164	-0.00060	0.00006	0.00003	94.14322	11.78708	-19.79072	-0.14084	-0.02922	0.02717	0.00952	0.00056	0.00045	16.92131	-9.77091	2.10559	0.16327	0.02871	0.01334	-0.00650	-0.00082	-0.00116	6.96904	-5.31873	5.31555	0.77108	0.00654	0.08120	0.04033	0.00304	0.05618	-0.16827	-4.14610	-9.58433	-0.10033	0.32900	0.07665	-0.01505	0.01509	-0.03565	0.00098
786			7.85000	-14.94783	10.44177	16.02032	0.00684	0.00388	0.00161	-0.00050	0.00006	0.00001	94.17585	11.76358	-19.78636	-0.13958	-0.02885	0.02710	0.00608	-0.00008	0.00164	16.94294	-9.73599	2.13572	0.16508	0.03194	0.01433	-0.00313	-0.00173	-0.00071	6.89874	-5.63678	4.94456	0.76964	0.00950	0.08519	0.05248	0.00450	0.06083	-0.27656	-4.17033	-9.32364	-0.10443	0.34027	0.08139	-0.01680	0.01421	-0.03625	0.00139
787			7.86000	-14.91080	10.43424	16.01749	0.00684	0.00385	0.00159	-0.00038	0.00006	-0.00001	94.19141	11.71800	-19.79901	-0.13843	-0.02852	0.02733	0.00349	-0.00076	0.00247	16.94920	-9.69509	2.14215	0.16750	0.03838	0.01580	-0.00061	-0.00266	-0.00032	6.81710	-5.95632	4.56492	0.76623	0.01344	0.09014	0.06204	0.00631	0.06484	-0.38987	-4.19149	-9.07243	-0.11137	0.35600	0.08727	-0.01888	0.01349	-0.03759	0.00327
788			7.87000	-14.88477	10.42292	16.02399	0.00681	0.00383	0.00157	-0.00030	0.00008	-0.00003	94.19684	11.66236	-19.82527	-0.13739	-0.02825	0.02774	0.00305	-0.00116	0.00258	16.94700	-9.65309	2.13499	0.17065	0.04728	0.01774	-0.00009	-0.00326	-0.00020	6.72724	-6.26853	4.18577	0.76275	0.01646	0.09359	0.06826	0.00742	0.06584	-0.50702	-4.21040	-8.82848	-0.11822	0.36542	0.09187	-0.02064	0.01309	-0.03804	0.00385
789			7.88000	-14.86388	10.40349	16.03600	0.00675	0.00381	0.00157	-0.00027	0.00013	-0.00005	94.20558	11.61536	-19.85476	-0.13613	-0.02794	0.02813	0.00529	-0.00112	0.00174	16.94797	-9.61573	2.13111	0.17409	0.05571	0.01961	-0.00234	-0.00282	-0.00054	6.63341	-6.56374	3.82043	0.75928	0.01600	0.09437	0.07018	0.00667	0.06221	-0.62494	-4.22835	-8.59631	-0.12356	0.36164	0.09393	-0.02141	0.01271	-0.03601	0.00157
790			7.89000	-14.84300	10.37513	16.04932	0.00665	0.00377	0.00159	-0.00027	0.00017	-0.00006	94.23087	11.59498	-19.87719	-0.13439	-0.02751	0.02822	0.00924	-0.00083	0.00024	16.96460	-9.58850	2.14826	0.17664	0.05966	0.02061	-0.00692	-0.00106	-0.00131	6.54160	-6.83062	3.48606	0.75633	0.01400	0.09368	0.06697	0.00514	0.05465	-0.73811	-4.24588	-8.38752	-0.12815	0.35187	0.09450	-0.02093	0.01175	-0.03127	-0.00207
791			7.90000	-14.82252	10.34340	16.06472	0.00654	0.00372	0.00162	-0.00024	0.00015	-0.00007	94.27718	11.60823	-19.89071	-0.13239	-0.02706	0.02804	0.01281	-0.00067	-0.00124	17.00360	-9.57502	2.19570	0.17763	0.05774	0.02044	-0.01200	0.00113	-0.00209	6.45849	-7.05769	3.19991	0.75573	0.01331	0.09200	0.05908	0.00401	0.04421	-0.84028	-4.26174	-8.21564	-0.12854	0.34249	0.09366	-0.01862	0.00948	-0.02437	-0.00618
792			7.91000	-14.80703	10.31655	16.08686	0.00645	0.00370	0.00165	-0.00018	0.00009	-0.00009	94.33678	11.64746	-19.90202	-0.13076	-0.02678	0.02792	0.01389	-0.00082	-0.00203	17.06203	-9.57565	2.26842	0.17710	0.05136	0.01925	-0.01530	0.00252	-0.00235	6.38947	-7.23592	2.97390	0.75876	0.01273	0.09067	0.04842	0.00287	0.03289	-0.92640	-4.27321	-8.08808	-0.12927	0.33758	0.09290	-0.01561	0.00560	-0.01731	-0.00894
793			7.92000	-14.80031	10.30060	16.11876	0.00637	0.00369	0.00168	-0.00009	-0.00000	-0.00011	94.39300	11.69409	-19.92011	-0.12979	-0.02673	0.02803	0.01130	-0.00127	-0.00184	17.12798	-9.58763	2.34804	0.17543	0.04350	0.01754	-0.01526	0.00266	-0.00191	6.33688	-7.36071	2.81246	0.76250	0.01229	0.08980	0.03687	0.00178	0.02180	-0.99463	-4.27729	-8.00129	-0.13240	0.34033	0.09250	-0.01262	0.00064	-0.01164	-0.00922
794			7.93000	-14.80304	10.29829	16.15933	0.00632	0.00370	0.00171	-0.00001	-0.00010	-0.00012	94.42649	11.72676	-19.95168	-0.12964	-0.02687	0.02832	0.00514	-0.00186	-0.00074	17.18534	-9.60585	2.41014	0.17362	0.03727	0.01599	-0.01187	0.00199	-0.00099	6.30091	-7.43173	2.71367	0.76255	0.01193	0.08899	0.02493	0.00078	0.01146	-1.04642	-4.27285	-7.94344	-0.13120	0.34869	0.09168	-0.00955	-0.00412	-0.00790	-0.00772
795			7.94000	-14.81307	10.31022	16.20387	0.00629	0.00372	0.00173	0.00005	-0.00019	-0.00011	94.42253	11.72999	-19.99856	-0.13005	-0.02704	0.02852	-0.00345	-0.00242	0.00088	17.22084	-9.62521	2.43493	0.17225	0.03426	0.01510	-0.00635	0.00106	0.00008	6.28145	-7.45148	2.67291	0.76063	0.01164	0.08862	0.01220	-0.00012	0.00203	-1.08538	-4.26194	-7.90252	-0.12776	0.35913	0.09111	-0.00715	-0.00709	-0.00564	-0.00539
796			7.95000	-14.82735	10.33488	16.24700	0.00629	0.00375	0.00174	0.00009	-0.00025	-0.00010	94.37428	11.69950	-20.05882	-0.13079	-0.02710	0.02843	-0.01298	-0.00289	0.00245	17.22830	-9.64158	2.41455	0.17161	0.03390	0.01482	-0.00034	0.00007	0.00110	6.27896	-7.42332	2.68609	0.75671	0.01050	0.08754	-0.00179	-0.00085	-0.00673	-1.11578	-4.24887	-7.87278	-0.12444	0.36599	0.08991	-0.00563	-0.00723	-0.00353	-0.00345
797			7.96000	-14.84492	10.36889	16.28689	0.00632	0.00379	0.00175	0.00016	-0.00030	-0.00009	94.28207	11.64087	-20.13066	-0.13144	-0.02692	0.02791	-0.02207	-0.00342	0.00354	17.20945	-9.65246	2.35341	0.17156	0.03474	0.01493	0.00466	-0.00087	0.00190	6.29419	-7.34984	2.75100	0.75220	0.00833	0.08560	-0.01645	-0.00124	-0.01480	-1.14051	-4.23840	-7.85783	-0.12233	0.36762	0.08805	-0.00473	-0.00495	-0.00041	-0.00235
798			7.97000	-14.87056	10.40691	16.32947	0.00638	0.00385	0.00175	0.00028	-0.00032	-0.00012	94.14976	11.56530	-20.21787	-0.13197	-0.02656	0.02709	-0.03012	-0.00427	0.00403	17.17207	-9.65714	2.26473	0.17178	0.03522	0.01511	0.00783	-0.00158	0.00238	6.32688	-7.23237	2.86576	0.74815	0.00584	0.08299	-0.03019	-0.00125	-0.02189	-1.16041	-4.23331	-7.86778	-0.12124	0.36562	0.08569	-0.00400	-0.00206	0.00412	-0.00201
799			7.98000	-14.91413	10.43978	16.38788	0.00648	0.00393	0.00173	0.00050	-0.00028	-0.00019	93.98041	11.48401	-20.33072	-0.13265	-0.02620	0.02626	-0.03745	-0.00564	0.00408	17.12533	-9.65652	2.16312	0.17192	0.03446	0.01506	0.00943	-0.00196	0.00255	6.37494	-7.07187	3.02651	0.74176	0.00240	0.07988	-0.04121	-0.00067	-0.02757	-1.17418	-4.23306	-7.91322	-0.11983	0.36187	0.08278	-0.00298	-0.00075	0.00952	-0.00184
800			7.99000	-14.98565	10.45260	16.47666	0.00659	0.00401	0.00171	0.00078	-0.00016	-0.00031	93.77374	11.40466	-20.48141	-0.13388	-0.02609	0.02598	-0.04442	-0.00741	0.00389	17.07445	-9.65201	2.05762	0.17211	0.03465	0.01500	0.01033	-0.00216	0.00254	6.43468	-6.87056	3.22595	0.73481	-0.00264	0.07617	-0.04843	0.00089	-0.03137	-1.17910	-4.23364	-7.99992	-0.11788	0.35674	0.07913	-0.00143	-0.00268	0.01472	-0.00148
801			8.00000	-15.08790	10.42995	16.60225	0.00667	0.00409	0.00171	0.00103	0.00004	-0.00043	93.53234	11.33422	-20.67373	-0.13592	-0.02635	0.02676	-0.05023	-0.00917	0.00344	17.02144	-9.64538	1.95355	0.17259	0.03813	0.01513	0.01086	-0.00234	0.00244	6.50150	-6.63347	3.45498	0.72998	-0.00678	0.07287	-0.05100	0.00264	-0.03363	-1.17229	-4.22883	-8.12707	-0.11622	0.35525	0.07578	0.00052	-0.00823	0.01901	-0.00024
802			8.01000	-15.21282	10.36573	16.75776	0.00670	0.00416	0.00174	0.00115	0.00026	-0.00053	93.26863	11.28198	-20.89654	-0.13855	-0.02689	0.02853	-0.05317	-0.01031	0.00261	16.96885	-9.63884	1.85786	0.17248	0.04394	0.01507	0.01087	-0.00234	0.00214	6.56978	-6.36793	3.70421	0.72763	-0.01284	0.07045	-0.04790	0.00549	-0.03487	-1.15272	-4.21297	-8.28862	-0.11478	0.35433	0.07308	0.00251	-0.01634	0.02206	0.00199
803			8.02000	-15.34349	10.26912	16.92574	0.00668	0.00420	0.00180	0.00111	0.00041	-0.00058	93.00386	11.25461	-21.12704	-0.14101	-0.02746	0.03062	-0.05198	-0.01041	0.00144	16.91972	-9.63447	1.77754	0.17123	0.04929	0.01454	0.01041	-0.00198	0.00169	6.63339	-6.08149	3.96547	0.72223	-0.01639	0.06919	-0.03844	0.00748	-0.03557	-1.12170	-4.18295	-8.47487	-0.10945	0.35708	0.07112	0.00410	-0.02542	0.02383	0.00467
804			8.03000	-15.46213	10.16044	17.08702	0.00661	0.00422	0.00186	0.00092	0.00045	-0.00056	92.75934	11.25111	-21.34169	-0.14265	-0.02781	0.03229	-0.04689	-0.00949	0.00021	16.87535	-9.63351	1.71542	0.16980	0.05309	0.01404	0.00973	-0.00132	0.00124	6.68654	-5.78016	4.23196	0.71521	-0.01846	0.06863	-0.02379	0.00881	-0.03579	-1.08159	-4.13895	-8.67512	-0.10471	0.35996	0.06972	0.00530	-0.03340	0.02446	0.00707
805			8.04000	-15.55729	10.05876	17.22847	0.00653	0.00424	0.00192	0.00067	0.00042	-0.00049	92.54933	11.26611	-21.52588	-0.14343	-0.02794	0.03329	-0.03944	-0.00798	-0.00082	16.83622	-9.63646	1.67113	0.16917	0.05559	0.01398	0.00889	-0.00054	0.00087	6.72505	-5.46846	4.49808	0.71235	-0.02229	0.06738	-0.00658	0.01097	-0.03506	-1.03452	-4.08425	-8.87992	-0.10586	0.35668	0.06786	0.00653	-0.03802	0.02403	0.00843
806			8.05000	-15.62396	9.97220	17.34322	0.00646	0.00426	0.00195	0.00039	0.00037	-0.00039	92.37937	11.29409	-21.67401	-0.14368	-0.02797	0.03375	-0.03122	-0.00626	-0.00155	16.80300	-9.64355	1.64281	0.16918	0.05710	0.01428	0.00776	0.00025	0.00058	6.74746	-5.15029	4.76058	0.71026	-0.02763	0.06509	0.01016	0.01381	-0.03353	-0.98182	-4.02419	-9.08406	-0.10676	0.35023	0.06479	0.00758	-0.03884	0.02284	0.00921
807			8.06000	-15.66021	9.89996	17.42775	0.00641	0.00426	0.00197	0.00010	0.00034	-0.00028	92.24962	11.32937	-21.78484	-0.14373	-0.02800	0.03395	-0.02315	-0.00446	-0.00190	16.77626	-9.65486	1.62713	0.16917	0.05779	0.01467	0.00634	0.00097	0.00038	6.75540	-4.83026	5.01904	0.71065	-0.03103	0.06354	0.02346	0.01545	-0.03232	-0.92458	-3.96414	-9.28704	-0.10601	0.34777	0.06225	0.00823	-0.03722	0.02194	0.01042
808			8.07000	-15.66481	9.84034	17.47915	0.00636	0.00425	0.00197	-0.00019	0.00031	-0.00016	92.15881	11.36554	-21.85736	-0.14382	-0.02810	0.03406	-0.01545	-0.00255	-0.00187	16.75610	-9.67057	1.61930	0.16898	0.05801	0.01500	0.00473	0.00154	0.00030	6.75290	-4.51528	5.27417	0.71379	-0.03419	0.06233	0.03159	0.01646	-0.03120	-0.86470	-3.90808	-9.49075	-0.10383	0.34741	0.05988	0.00824	-0.03390	0.02116	0.01213
809			8.08000	-15.63634	9.79601	17.49328	0.00633	0.00421	0.00197	-0.00049	0.00024	-0.00001	92.10609	11.39635	-21.88842	-0.14405	-0.02829	0.03409	-0.00807	-0.00042	-0.00147	16.74199	-9.69045	1.61409	0.16852	0.05741	0.01512	0.00312	0.00188	0.00033	6.74462	-4.21500	5.52544	0.71851	-0.03687	0.06255	0.03492	0.01649	-0.03051	-0.80582	-3.85844	-9.69454	-0.10145	0.34773	0.05893	0.00737	-0.02934	0.02060	0.01405
810			8.09000	-15.57289	9.77520	17.46477	0.00633	0.00415	0.00193	-0.00080	0.00013	0.00016	92.09157	11.41558	-21.87281	-0.14435	-0.02849	0.03386	-0.00094	0.00201	-0.00071	16.73266	-9.71371	1.60610	0.16791	0.05570	0.01506	0.00167	0.00193	0.00047	6.73380	-3.94063	5.77032	0.72254	-0.03805	0.06409	0.03562	0.01501	-0.02989	-0.75437	-3.81703	-9.89358	-0.09680	0.34767	0.05928	0.00517	-0.02359	0.01986	0.01564
811			8.10000	-15.47299	9.78788	17.38904	0.00635	0.00407	0.00187	-0.00111	-0.00004	0.00033	92.11507	11.41749	-21.80520	-0.14435	-0.02855	0.03312	0.00566	0.00459	0.00029	16.72669	-9.73890	1.59082	0.16741	0.05276	0.01495	0.00043	0.00170	0.00068	6.72122	-3.70357	6.00435	0.72900	-0.03690	0.06633	0.03629	0.01193	-0.02864	-0.71889	-3.78574	-10.08022	-0.09488	0.34477	0.06078	0.00192	-0.01657	0.01854	0.01609
812			8.11000	-15.33912	9.83991	17.26711	0.00639	0.00400	0.00179	-0.00136	-0.00022	0.00047	92.17364	11.39855	-21.68534	-0.14360	-0.02829	0.03159	0.01098	0.00685	0.00132	16.72302	-9.76393	1.56645	0.16713	0.04839	0.01494	-0.00058	0.00125	0.00087	6.70599	-3.51485	6.21927	0.73504	-0.03848	0.06798	0.03820	0.00906	-0.02561	-0.70796	-3.76635	-10.24445	-0.09648	0.33500	0.06216	-0.00242	-0.00875	0.01597	0.01554
813			8.12000	-15.18209	9.92865	17.11049	0.00645	0.00393	0.00170	-0.00147	-0.00038	0.00054	92.25817	11.35893	-21.52437	-0.14212	-0.02768	0.02921	0.01392	0.00811	0.00209	16.72116	-9.78650	1.53460	0.16725	0.04264	0.01514	-0.00141	0.00074	0.00099	6.68634	-3.38512	6.40241	0.73912	-0.03881	0.06990	0.04061	0.00520	-0.02052	-0.72827	-3.75945	-10.37568	-0.10075	0.32634	0.06421	-0.00770	-0.00144	0.01224	0.01467
814			8.13000	-15.02147	10.04100	16.94135	0.00653	0.00389	0.00161	-0.00141	-0.00046	0.00052	92.35258	11.30319	-21.34645	-0.14054	-0.02698	0.02650	0.01393	0.00808	0.00244	16.72135	-9.80460	1.49964	0.16771	0.03663	0.01554	-0.00213	0.00031	0.00098	6.66196	-3.32307	6.53598	0.74380	-0.03781	0.07243	0.04035	0.00097	-0.01274	-0.78121	-3.76409	-10.46343	-0.10910	0.31911	0.06738	-0.01340	0.00487	0.00723	0.01355
815			8.14000	-14.87833	10.15658	16.78399	0.00662	0.00387	0.00154	-0.00119	-0.00045	0.00044	92.43946	11.23962	-21.17906	-0.13969	-0.02651	0.02441	0.01166	0.00712	0.00238	16.72428	-9.81646	1.46720	0.16814	0.03221	0.01592	-0.00275	-0.00002	0.00081	6.63573	-3.33262	6.59958	0.74884	-0.03652	0.07483	0.03388	-0.00295	-0.00202	-0.86100	-3.77863	-10.49863	-0.11832	0.31449	0.07075	-0.01819	0.01014	0.00093	0.01262
816			8.15000	-14.76492	10.25555	16.65207	0.00670	0.00384	0.00148	-0.00090	-0.00035	0.00035	92.50837	11.17869	-21.03795	-0.13969	-0.02637	0.02325	0.00847	0.00585	0.00199	16.73035	-9.82090	1.44248	0.16819	0.02999	0.01616	-0.00323	-0.00026	0.00050	6.61248	-3.41151	6.57744	0.75406	-0.03375	0.07733	0.02016	-0.00596	0.01068	-0.95642	-3.80131	-10.47802	-0.12302	0.31769	0.07421	-0.02014	0.01464	-0.00578	0.01268
817			8.16000	-14.68175	10.32686	16.54525	0.00672	0.00380	0.00144	-0.00062	-0.00021	0.00027	92.55831	11.13063	-20.92432	-0.13986	-0.02634	0.02273	0.00550	0.00464	0.00134	16.73994	-9.81713	1.42982	0.16764	0.02925	0.01621	-0.00356	-0.00046	0.00006	6.59689	-3.55176	6.46549	0.75842	-0.03012	0.08014	0.00057	-0.00769	0.02362	-1.05454	-3.83001	-10.40823	-0.12340	0.32496	0.07805	-0.01875	0.01799	-0.01163	0.01293
818			8.17000	-14.62521	10.37121	16.45864	0.00669	0.00376	0.00144	-0.00035	-0.00009	0.00021	92.59258	11.10200	-20.83525	-0.13954	-0.02620	0.02255	0.00319	0.00345	0.00059	16.75302	-9.80477	1.43275	0.16673	0.02925	0.01609	-0.00369	-0.00063	-0.00045	6.59254	-3.74101	6.27495	0.76066	-0.02625	0.08327	-0.02161	-0.00825	0.03466	-1.14200	-3.86169	-10.30576	-0.12512	0.33426	0.08258	-0.01507	0.01937	-0.01533	0.01327
819			8.18000	-14.59406	10.39590	16.39225	0.00663	0.00372	0.00147	-0.00011	-0.00002	0.00015	92.61384	11.09385	-20.77198	-0.13895	-0.02604	0.02272	0.00146	0.00221	-0.00017	16.76934	-9.78422	1.45351	0.16638	0.03065	0.01622	-0.00367	-0.00077	-0.00100	6.60085	-3.96419	6.03200	0.76392	-0.02267	0.08637	-0.04220	-0.00797	0.04165	-1.20697	-3.89227	-10.19382	-0.12617	0.33841	0.08718	-0.00935	0.01774	-0.01584	0.01219
820			8.19000	-14.58675	10.40663	16.34686	0.00658	0.00370	0.00149	0.00010	0.00003	0.00009	92.62376	11.10596	-20.73570	-0.13827	-0.02592	0.02307	-0.00003	0.00100	-0.00096	16.78845	-9.75673	1.49268	0.16717	0.03330	0.01686	-0.00351	-0.00087	-0.00157	6.62086	-4.20479	5.77113	0.76691	-0.01910	0.08893	-0.05810	-0.00700	0.04343	-1.24111	-3.91742	-10.09582	-0.12763	0.33563	0.09115	-0.00257	0.01340	-0.01307	0.00908
821			8.20000	-14.59842	10.40392	16.31932	0.00655	0.00369	0.00149	0.00027	0.00010	0.00004	92.62267	11.13964	-20.72489	-0.13726	-0.02572	0.02322	-0.00181	-0.00026	-0.00177	16.80956	-9.72472	1.54871	0.16872	0.03554	0.01773	-0.00328	-0.00084	-0.00212	6.65039	-4.44576	5.52319	0.76969	-0.01756	0.09063	-0.06899	-0.00627	0.04078	-1.24138	-3.93445	-10.02819	-0.13273	0.32911	0.09409	0.00451	0.00798	-0.00836	0.00544
822			8.21000	-14.62707	10.38362	16.31109	0.00652	0.00372	0.00151	0.00044	0.00019	-0.00004	92.60717	11.19391	-20.74323	-0.13562	-0.02534	0.02312	-0.00449	-0.00184	-0.00239	16.83189	-9.69105	1.61786	0.17035	0.03626	0.01837	-0.00310	-0.00069	-0.00251	6.68759	-4.67097	5.30505	0.77157	-0.01688	0.09107	-0.07560	-0.00549	0.03557	-1.20920	-3.94301	-9.99321	-0.13533	0.32244	0.09518	0.01106	0.00317	-0.00389	0.00195
823			8.22000	-14.67946	10.33838	16.33585	0.00648	0.00376	0.00155	0.00069	0.00031	-0.00017	92.56927	11.26171	-20.80437	-0.13389	-0.02494	0.02325	-0.00836	-0.00397	-0.00266	16.85486	-9.65858	1.69407	0.17172	0.03649	0.01865	-0.00307	-0.00049	-0.00262	6.73008	-4.86773	5.12067	0.77162	-0.01836	0.09123	-0.07685	-0.00507	0.02986	-1.15095	-3.94473	-9.98098	-0.13371	0.31776	0.09532	0.01544	-0.00010	-0.00128	-0.00025
824			8.23000	-14.76622	10.26014	16.41151	0.00643	0.00380	0.00160	0.00098	0.00044	-0.00035	92.50044	11.33290	-20.92316	-0.13296	-0.02485	0.02406	-0.01313	-0.00646	-0.00263	16.87783	-9.62969	1.76963	0.17283	0.03814	0.01877	-0.00323	-0.00031	-0.00246	6.77332	-5.02894	4.96845	0.77326	-0.01867	0.09127	-0.07149	-0.00409	0.02436	-1.07793	-3.94238	-9.97779	-0.13031	0.31945	0.09503	0.01688	-0.00143	-0.00079	-0.00070
825			8.24000	-14.89171	10.14650	16.54461	0.00637	0.00382	0.00166	0.00126	0.00055	-0.00052	92.39752	11.39966	-21.10228	-0.13348	-0.02528	0.02579	-0.01791	-0.00879	-0.00246	16.90018	-9.60606	1.83687	0.17365	0.04205	0.01877	-0.00358	-0.00017	-0.00206	6.81204	-5.15316	4.84547	0.77294	-0.01735	0.09083	-0.05985	-0.00283	0.01927	-1.00321	-3.93946	-9.97151	-0.12602	0.32767	0.09410	0.01559	-0.00072	-0.00202	0.00039
826			8.25000	-15.04722	10.00755	16.72152	0.00631	0.00384	0.00172	0.00141	0.00059	-0.00063	92.26737	11.45864	-21.32455	-0.13539	-0.02615	0.02833	-0.02125	-0.01023	-0.00225	16.92157	-9.58865	1.89005	0.17392	0.04760	0.01839	-0.00412	-0.00006	-0.00149	6.84239	-5.24356	4.74838	0.77205	-0.01656	0.09000	-0.04488	-0.00189	0.01471	-0.93786	-3.93948	-9.95318	-0.12266	0.33558	0.09282	0.01264	0.00188	-0.00429	0.00184
827			8.26000	-15.21181	9.86671	16.91253	0.00627	0.00387	0.00180	0.00138	0.00051	-0.00065	92.12752	11.50816	-21.55587	-0.13800	-0.02716	0.03106	-0.02172	-0.01015	-0.00193	16.94224	-9.57763	1.92640	0.17371	0.05312	0.01758	-0.00488	0.00008	-0.00089	6.86308	-5.30554	4.67436	0.77378	-0.01676	0.08849	-0.02995	-0.00124	0.01053	-0.88880	-3.94505	-9.91831	-0.12110	0.34015	0.09107	0.00899	0.00564	-0.00667	0.00289
828			8.27000	-15.36148	9.75374	17.08503	0.00625	0.00392	0.00188	0.00117	0.00030	-0.00055	92.00050	11.54586	-21.75835	-0.14042	-0.02799	0.03334	-0.01861	-0.00836	-0.00145	16.96326	-9.57326	1.94705	0.17336	0.05708	0.01648	-0.00591	0.00033	-0.00041	6.87516	-5.34414	4.62267	0.77457	-0.01557	0.08708	-0.01733	-0.00064	0.00651	-0.85860	-3.95721	-9.86876	-0.11663	0.34408	0.08938	0.00506	0.00947	-0.00825	0.00320
829			8.28000	-15.47829	9.69352	17.21522	0.00625	0.00400	0.00195	0.00085	-0.00000	-0.00036	91.90611	11.56994	-21.90337	-0.14239	-0.02856	0.03487	-0.01240	-0.00530	-0.00085	16.98629	-9.57564	1.95634	0.17332	0.05901	0.01540	-0.00715	0.00075	-0.00012	6.88130	-5.36255	4.59457	0.77747	-0.01396	0.08677	-0.00840	-0.00017	0.00248	-0.84641	-3.97499	-9.81183	-0.11470	0.34619	0.08911	0.00173	0.01211	-0.00859	0.00289
830			8.29000	-15.55145	9.69910	17.28945	0.00630	0.00408	0.00197	0.00045	-0.00035	-0.00010	91.85741	11.58088	-21.97437	-0.14393	-0.02895	0.03547	-0.00406	-0.00153	-0.00027	17.01270	-9.58446	1.96018	0.17347	0.05885	0.01457	-0.00838	0.00125	-0.00001	6.88465	-5.36178	4.59169	0.78042	-0.01396	0.08602	-0.00308	0.00023	-0.00165	-0.84900	-3.99567	-9.75738	-0.11413	0.34587	0.08854	-0.00086	0.01263	-0.00748	0.00237
831			8.30000	-15.57404	9.77150	17.30080	0.00640	0.00414	0.00195	-0.00001	-0.00066	0.00016	91.86147	11.58056	-21.96483	-0.14521	-0.02923	0.03530	0.00537	0.00250	0.00017	17.04296	-9.59871	1.96408	0.17378	0.05732	0.01417	-0.00942	0.00175	-0.00002	6.88767	-5.34141	4.61427	0.78502	-0.01589	0.08445	-0.00053	0.00074	-0.00559	-0.86183	-4.01539	-9.71420	-0.11431	0.34324	0.08721	-0.00262	0.01077	-0.00514	0.00194
832			8.31000	-15.54130	9.90187	17.24519	0.00651	0.00420	0.00192	-0.00051	-0.00089	0.00042	91.91979	11.57208	-21.87472	-0.14590	-0.02931	0.03464	0.01465	0.00636	0.00037	17.07680	-9.61736	1.97225	0.17412	0.05496	0.01413	-0.01005	0.00215	-0.00011	6.89184	-5.29988	4.66091	0.78861	-0.01764	0.08276	0.00026	0.00141	-0.00919	-0.88004	-4.03060	-9.68911	-0.11171	0.34002	0.08561	-0.00339	0.00691	-0.00191	0.00135
833			8.32000	-15.45330	10.07324	17.12394	0.00660	0.00425	0.00190	-0.00098	-0.00099	0.00063	92.02728	11.55996	-21.71154	-0.14566	-0.02907	0.03365	0.02184	0.00948	0.00029	17.11282	-9.63877	1.98639	0.17473	0.05151	0.01434	-0.00998	0.00228	-0.00021	6.89794	-5.23551	4.73007	0.79150	-0.01954	0.08151	0.00032	0.00225	-0.01262	-0.89844	-4.03830	-9.68821	-0.11031	0.33726	0.08450	-0.00326	0.00144	0.00215	0.00120
834			8.33000	-15.31986	10.26065	16.94844	0.00668	0.00429	0.00191	-0.00130	-0.00093	0.00076	92.16791	11.54882	-21.49390	-0.14420	-0.02841	0.03217	0.02437	0.01107	0.00010	17.14747	-9.66101	2.00354	0.17550	0.04561	0.01447	-0.00856	0.00193	-0.00017	6.90600	-5.14740	4.82183	0.79482	-0.01909	0.08049	0.00110	0.00289	-0.01621	-0.91182	-4.03596	-9.71829	-0.11047	0.34076	0.08362	-0.00231	-0.00547	0.00716	0.00218
835			8.34000	-15.16314	10.43265	16.74508	0.00673	0.00431	0.00193	-0.00138	-0.00071	0.00077	92.31209	11.53949	-21.25637	-0.14212	-0.02753	0.03050	0.02075	0.01066	0.00011	17.17327	-9.68123	2.01372	0.17619	0.03842	0.01437	-0.00521	0.00115	0.00013	6.91502	-5.03580	4.93911	0.79671	-0.01906	0.07943	0.00425	0.00353	-0.02018	-0.91549	-4.02147	-9.78682	-0.11073	0.34610	0.08250	-0.00071	-0.01359	0.01296	0.00399
836			8.35000	-15.01192	10.56227	16.54952	0.00675	0.00430	0.00196	-0.00123	-0.00042	0.00066	92.42577	11.52674	-21.04157	-0.14025	-0.02673	0.02936	0.01232	0.00856	0.00052	17.18134	-9.69684	2.00344	0.17644	0.03408	0.01426	-0.00038	0.00032	0.00066	6.92298	-4.90158	5.08628	0.79621	-0.02119	0.07819	0.01105	0.00460	-0.02443	-0.90644	-3.99386	-9.89944	-0.11050	0.34845	0.08087	0.00119	-0.02164	0.01890	0.00588
837			8.36000	-14.89030	10.64062	16.39336	0.00671	0.00425	0.00200	-0.00090	-0.00018	0.00047	92.48743	11.50371	-20.88298	-0.13916	-0.02624	0.02933	0.00259	0.00560	0.00121	17.16759	-9.70704	1.96546	0.17670	0.03565	0.01449	0.00435	-0.00040	0.00124	6.92687	-4.74552	5.26567	0.79862	-0.02418	0.07843	0.02152	0.00599	-0.02902	-0.88435	-3.95456	-10.05639	-0.11247	0.34757	0.08051	0.00316	-0.02786	0.02447	0.00753
838			8.37000	-14.81158	10.67848	16.29519	0.00663	0.00421	0.00207	-0.00050	-0.00007	0.00025	92.49640	11.46882	-20.79444	-0.13868	-0.02602	0.03029	-0.00520	0.00254	0.00191	17.13649	-9.71342	1.90464	0.17714	0.04191	0.01495	0.00735	-0.00098	0.00166	6.92404	-4.56882	5.47428	0.79930	-0.02422	0.07915	0.03340	0.00669	-0.03291	-0.85006	-3.90741	-10.25000	-0.11242	0.34836	0.08020	0.00520	-0.03143	0.02833	0.00894
839			8.38000	-14.77951	10.69519	16.26027	0.00656	0.00420	0.00213	-0.00011	-0.00009	0.00003	92.46652	11.42679	-20.77201	-0.13870	-0.02602	0.03167	-0.00963	-0.00008	0.00236	17.09790	-9.71877	1.83422	0.17773	0.04915	0.01537	0.00805	-0.00122	0.00178	6.91361	-4.37403	5.70188	0.79726	-0.02517	0.07862	0.04281	0.00759	-0.03449	-0.80359	-3.85722	-10.46353	-0.10992	0.34630	0.07820	0.00753	-0.03189	0.02877	0.01001
840			8.39000	-14.79039	10.70604	16.28329	0.00652	0.00421	0.00216	0.00022	-0.00017	-0.00015	92.41544	11.38372	-20.80165	-0.13912	-0.02618	0.03287	-0.01093	-0.00202	0.00249	17.06142	-9.72534	1.76746	0.17839	0.05460	0.01568	0.00692	-0.00096	0.00162	6.89743	-4.16518	5.93302	0.79562	-0.02814	0.07701	0.04736	0.00907	-0.03348	-0.74308	-3.80782	-10.67394	-0.10693	0.34125	0.07493	0.01024	-0.03011	0.02572	0.01080
841			8.40000	-14.83475	10.71951	16.35122	0.00650	0.00422	0.00216	0.00044	-0.00027	-0.00027	92.35793	11.34370	-20.86606	-0.13994	-0.02649	0.03368	-0.00991	-0.00319	0.00231	17.03300	-9.73428	1.71314	0.17924	0.05826	0.01611	0.00467	-0.00033	0.00129	6.87819	-3.94745	6.15327	0.79444	-0.03140	0.07510	0.04813	0.01054	-0.03089	-0.66760	-3.76124	-10.85899	-0.10302	0.33695	0.07128	0.01267	-0.02747	0.02052	0.01176
842			8.41000	-14.89786	10.73989	16.44395	0.00649	0.00424	0.00215	0.00052	-0.00034	-0.00031	92.30596	11.31071	-20.94581	-0.14112	-0.02693	0.03424	-0.00705	-0.00346	0.00174	17.01611	-9.74615	1.67626	0.18012	0.06116	0.01672	0.00176	0.00058	0.00085	6.85718	-3.72702	6.35593	0.79635	-0.03257	0.07386	0.04844	0.01099	-0.02822	-0.58040	-3.71827	-11.00565	-0.10187	0.33674	0.06852	0.01432	-0.02487	0.01508	0.01326
843			8.42000	-14.96035	10.76701	16.53559	0.00649	0.00426	0.00213	0.00044	-0.00035	-0.00026	92.27087	11.29136	-21.01828	-0.14213	-0.02733	0.03454	-0.00255	-0.00274	0.00069	17.01275	-9.76178	1.65989	0.18030	0.06297	0.01718	-0.00161	0.00174	0.00030	6.83386	-3.51147	6.54256	0.79951	-0.03489	0.07271	0.04974	0.01133	-0.02585	-0.49009	-3.67920	-11.11262	-0.09828	0.33569	0.06577	0.01380	-0.02208	0.01034	0.01479
844			8.43000	-15.00528	10.79601	16.60394	0.00647	0.00429	0.00212	0.00026	-0.00029	-0.00016	92.26229	11.29231	-21.06396	-0.14243	-0.02749	0.03440	0.00317	-0.00136	-0.00067	17.02470	-9.78223	1.66642	0.17935	0.06291	0.01726	-0.00533	0.00304	-0.00033	6.80807	-3.30918	6.71689	0.80311	-0.03517	0.07242	0.05060	0.01043	-0.02398	-0.40781	-3.64447	-11.18690	-0.09443	0.33524	0.06404	0.01137	-0.01909	0.00696	0.01597
845			8.44000	-15.02542	10.82016	16.64011	0.00647	0.00431	0.00210	0.00005	-0.00017	-0.00006	92.28519	11.31599	-21.07513	-0.14214	-0.02747	0.03378	0.00928	0.00012	-0.00200	17.05326	-9.80816	1.69784	0.17748	0.06059	0.01696	-0.00917	0.00424	-0.00098	6.78122	-3.12885	6.87955	0.80572	-0.03574	0.07206	0.04911	0.00911	-0.02188	-0.34414	-3.61484	-11.23784	-0.09323	0.33190	0.06267	0.00776	-0.01555	0.00474	0.01663
846			8.45000	-15.02271	10.83278	16.64702	0.00648	0.00429	0.00207	-0.00011	-0.00003	0.00002	92.33864	11.35977	-21.05620	-0.14139	-0.02734	0.03281	0.01469	0.00122	-0.00295	17.09894	-9.83953	1.75452	0.17492	0.05601	0.01634	-0.01269	0.00504	-0.00153	6.75534	-2.97805	7.02834	0.80743	-0.03589	0.07230	0.04516	0.00731	-0.01953	-0.30689	-3.59130	-11.27403	-0.09148	0.32738	0.06223	0.00320	-0.01138	0.00351	0.01662
847			8.46000	-15.00431	10.83050	16.63293	0.00647	0.00424	0.00204	-0.00020	0.00010	0.00006	92.41535	11.41669	-21.01889	-0.14051	-0.02721	0.03183	0.01823	0.00173	-0.00332	17.15940	-9.87520	1.83247	0.17166	0.04972	0.01534	-0.01507	0.00515	-0.00181	6.73180	-2.86070	7.15990	0.81100	-0.03342	0.07375	0.03996	0.00503	-0.01705	-0.30000	-3.57536	-11.30278	-0.09423	0.32320	0.06370	-0.00164	-0.00664	0.00315	0.01595
848			8.47000	-14.97939	10.81618	16.60689	0.00643	0.00418	0.00203	-0.00022	0.00017	0.00008	92.50302	11.47610	-20.97687	-0.13975	-0.02718	0.03115	0.01925	0.00174	-0.00309	17.22818	-9.91288	1.92149	0.16821	0.04344	0.01416	-0.01566	0.00464	-0.00177	6.71112	-2.77568	7.27157	0.81223	-0.03174	0.07453	0.03429	0.00328	-0.01425	-0.32331	-3.56804	-11.33089	-0.09774	0.31519	0.06502	-0.00662	-0.00187	0.00361	0.01430
849			8.48000	-14.95475	10.79630	16.57455	0.00639	0.00411	0.00199	-0.00019	0.00021	0.00010	92.58910	11.52719	-20.93889	-0.13935	-0.02730	0.03072	0.01806	0.00155	-0.00244	17.29627	-9.94981	2.00782	0.16549	0.03911	0.01337	-0.01448	0.00390	-0.00150	6.69337	-2.71762	7.36389	0.81503	-0.03247	0.07483	0.02893	0.00217	-0.01169	-0.37368	-3.56892	-11.36660	-0.10316	0.30083	0.06640	-0.01153	0.00179	0.00507	0.01143
850			8.49000	-14.93182	10.77514	16.53688	0.00637	0.00404	0.00193	-0.00017	0.00022	0.00011	92.66563	11.56415	-20.90645	-0.13907	-0.02744	0.03025	0.01554	0.00135	-0.00164	17.35594	-9.98369	2.08081	0.16397	0.03671	0.01310	-0.01204	0.00313	-0.00116	6.67850	-2.67884	7.44067	0.81902	-0.03288	0.07528	0.02427	0.00142	-0.00980	-0.44590	-3.57547	-11.41847	-0.10680	0.28772	0.06801	-0.01556	0.00359	0.00742	0.00840
851			8.50000	-14.90894	10.75387	16.49411	0.00634	0.00398	0.00186	-0.00017	0.00022	0.00012	92.72925	11.58660	-20.87852	-0.13858	-0.02747	0.02961	0.01237	0.00114	-0.00089	17.40263	-10.01266	2.13613	0.16311	0.03501	0.01300	-0.00881	0.00234	-0.00082	6.66610	-2.65114	7.50645	0.82257	-0.03174	0.07593	0.02058	0.00101	-0.00854	-0.53284	-3.58425	-11.49175	-0.10929	0.28247	0.06968	-0.01819	0.00366	0.01014	0.00659
852			8.51000	-14.88565	10.73248	16.44990	0.00631	0.00394	0.00180	-0.00017	0.00022	0.00011	92.77795	11.59626	-20.85633	-0.13787	-0.02739	0.02893	0.00887	0.00083	-0.00023	17.43411	-10.03522	2.17428	0.16241	0.03313	0.01276	-0.00512	0.00155	-0.00051	6.65557	-2.62757	7.56455	0.82597	-0.03025	0.07679	0.01781	0.00091	-0.00771	-0.62623	-3.59191	-11.58543	-0.11278	0.28285	0.07154	-0.01938	0.00226	0.01251	0.00609
853			8.52000	-14.86315	10.70857	16.41067	0.00629	0.00391	0.00175	-0.00017	0.00024	0.00008	92.81017	11.59389	-20.84257	-0.13717	-0.02726	0.02828	0.00518	0.00044	0.00040	17.44929	-10.05016	2.19657	0.16163	0.03101	0.01243	-0.00120	0.00080	-0.00023	6.64645	-2.60362	7.61685	0.82926	-0.02894	0.07758	0.01543	0.00098	-0.00710	-0.71722	-3.59562	-11.69235	-0.11501	0.28569	0.07316	-0.01862	-0.00026	0.01377	0.00631
854			8.53000	-14.84248	10.67860	16.38119	0.00628	0.00387	0.00170	-0.00016	0.00026	0.00004	92.82482	11.57904	-20.83842	-0.13663	-0.02713	0.02748	0.00131	0.00000	0.00108	17.44772	-10.05713	2.20353	0.16056	0.02834	0.01207	0.00275	0.00013	0.00004	6.63877	-2.57691	7.66430	0.83098	-0.02739	0.07845	0.01257	0.00111	-0.00662	-0.79817	-3.59360	-11.80154	-0.11769	0.28909	0.07483	-0.01640	-0.00324	0.01376	0.00688
855			8.54000	-14.82428	10.64244	16.36320	0.00629	0.00382	0.00164	-0.00016	0.00026	0.00001	92.82072	11.54909	-20.84480	-0.13637	-0.02701	0.02658	-0.00279	-0.00047	0.00185	17.42926	-10.05633	2.19422	0.15954	0.02572	0.01190	0.00656	-0.00043	0.00032	6.63320	-2.54616	7.70764	0.82906	-0.02746	0.07877	0.00845	0.00132	-0.00621	-0.86362	-3.58569	-11.90368	-0.12069	0.28907	0.07590	-0.01311	-0.00584	0.01267	0.00729
856			8.55000	-14.80947	10.60318	16.35598	0.00631	0.00378	0.00159	-0.00014	0.00026	-0.00002	92.79651	11.50048	-20.86271	-0.13643	-0.02692	0.02594	-0.00702	-0.00092	0.00270	17.39433	-10.04815	2.16743	0.15907	0.02467	0.01206	0.01008	-0.00092	0.00063	6.63080	-2.51162	7.74766	0.82549	-0.02760	0.07810	0.00274	0.00147	-0.00575	-0.91068	-3.57332	-11.99352	-0.12452	0.28731	0.07594	-0.00930	-0.00742	0.01090	0.00744
857			8.56000	-14.79860	10.56354	16.35717	0.00632	0.00376	0.00158	-0.00011	0.00025	-0.00003	92.75265	11.43182	-20.89049	-0.13686	-0.02691	0.02586	-0.01086	-0.00116	0.00351	17.34432	-10.03321	2.12347	0.15958	0.02654	0.01270	0.01302	-0.00148	0.00094	6.63276	-2.47584	7.78450	0.82390	-0.02683	0.07699	-0.00405	0.00141	-0.00518	-0.93891	-3.55869	-12.06898	-0.12810	0.28626	0.07539	-0.00544	-0.00781	0.00882	0.00744
858			8.57000	-14.79032	10.52454	16.36117	0.00632	0.00376	0.00159	-0.00010	0.00025	-0.00003	92.69409	11.34738	-20.92052	-0.13751	-0.02694	0.02632	-0.01337	-0.00093	0.00400	17.28308	-10.01268	2.06560	0.16130	0.03196	0.01401	0.01481	-0.00218	0.00123	6.63945	-2.44305	7.81734	0.82109	-0.02626	0.07671	-0.01051	0.00117	-0.00445	-0.95096	-3.54424	-12.12831	-0.12791	0.28751	0.07533	-0.00220	-0.00701	0.00656	0.00780
859			8.58000	-14.78045	10.48561	16.35857	0.00629	0.00377	0.00163	-0.00012	0.00027	-0.00000	92.63164	11.25956	-20.93929	-0.13796	-0.02687	0.02698	-0.01366	-0.00015	0.00385	17.21797	-9.98845	2.00195	0.16373	0.03902	0.01566	0.01481	-0.00284	0.00137	6.65000	-2.41765	7.84465	0.81543	-0.02495	0.07621	-0.01521	0.00073	-0.00340	-0.95236	-3.53242	-12.16942	-0.12483	0.29155	0.07481	-0.00035	-0.00501	0.00399	0.00837
860			8.59000	-14.76476	10.44589	16.34032	0.00627	0.00377	0.00169	-0.00014	0.00030	0.00004	92.57786	11.18449	-20.93452	-0.13786	-0.02656	0.02723	-0.01192	0.00087	0.00302	17.15826	-9.96262	1.94363	0.16571	0.04383	0.01691	0.01291	-0.00305	0.00121	6.66282	-2.40363	7.86423	0.81313	-0.02300	0.07630	-0.01780	0.00019	-0.00199	-0.95035	-3.52556	-12.18985	-0.12401	0.29588	0.07497	-0.00007	-0.00182	0.00120	0.00895
861			8.60000	-14.74463	10.40514	16.30605	0.00627	0.00378	0.00173	-0.00013	0.00033	0.00008	92.53893	11.13103	-20.90668	-0.13735	-0.02610	0.02690	-0.00934	0.00154	0.00200	17.11082	-9.93636	1.89857	0.16665	0.04489	0.01752	0.00980	-0.00283	0.00085	6.67629	-2.40497	7.87326	0.81098	-0.02188	0.07668	-0.02013	-0.00053	0.00020	-0.95188	-3.52567	-12.18795	-0.12183	0.29918	0.07541	-0.00097	0.00097	-0.00210	0.00931
862			8.61000	-14.72645	10.36302	16.26411	0.00629	0.00380	0.00176	-0.00008	0.00035	0.00009	92.51250	11.09659	-20.86941	-0.13699	-0.02573	0.02659	-0.00705	0.00161	0.00124	17.07790	-9.90993	1.86826	0.16690	0.04452	0.01779	0.00638	-0.00252	0.00048	6.68953	-2.42623	7.86797	0.80753	-0.02312	0.07647	-0.01908	-0.00128	0.00245	-0.96225	-3.53405	-12.16187	-0.11809	0.29884	0.07520	-0.00288	0.00702	-0.00506	0.00917
863			8.62000	-14.71399	10.31795	16.22059	0.00633	0.00382	0.00178	-0.00003	0.00039	0.00009	92.49357	11.07439	-20.83587	-0.13706	-0.02555	0.02657	-0.00538	0.00129	0.00080	17.05854	-9.88346	1.84949	0.16714	0.04450	0.01801	0.00325	-0.00230	0.00021	6.70212	-2.47227	7.84419	0.80364	-0.02460	0.07677	-0.01901	-0.00240	0.00564	-0.98464	-3.55129	-12.11020	-0.11547	0.29856	0.07563	-0.00500	0.01184	-0.00854	0.00907
864			8.63000	-14.70542	10.26623	16.17549	0.00638	0.00384	0.00178	0.00001	0.00045	0.00009	92.47855	11.05963	-20.81199	-0.13720	-0.02546	0.02643	-0.00438	0.00076	0.00055	17.05036	-9.85724	1.83760	0.16775	0.04413	0.01827	0.00068	-0.00215	0.00007	6.71356	-2.54717	7.79735	0.79975	-0.02401	0.07772	-0.01872	-0.00346	0.00961	-1.01991	-3.57726	-12.03147	-0.11469	0.30236	0.07696	-0.00706	0.01657	-0.01237	0.00929
865			8.64000	-14.69889	10.20318	16.12956	0.00641	0.00383	0.00176	0.00003	0.00052	0.00008	92.46349	11.04893	-20.80191	-0.13735	-0.02542	0.02615	-0.00413	0.00006	0.00045	17.05029	-9.83152	1.82850	0.16866	0.04345	0.01848	-0.00113	-0.00204	0.00002	6.72348	-2.65290	7.72268	0.79861	-0.02185	0.07976	-0.01905	-0.00416	0.01442	-1.06680	-3.61078	-11.92448	-0.11682	0.30959	0.07970	-0.00888	0.02071	-0.01672	0.00990
866			8.65000	-14.69482	10.12785	16.08679	0.00643	0.00379	0.00172	0.00004	0.00057	0.00006	92.44451	11.03971	-20.80992	-0.13766	-0.02548	0.02613	-0.00430	-0.00070	0.00042	17.05505	-9.80624	1.82010	0.16928	0.04364	0.01858	-0.00217	-0.00201	0.00000	6.73243	-2.78808	7.61698	0.79686	-0.01727	0.08235	-0.02097	-0.00399	0.01966	-1.12229	-3.64942	-11.78918	-0.11696	0.32119	0.08310	-0.00986	0.02370	-0.02119	0.01073
867			8.66000	-14.69254	10.04644	16.04917	0.00644	0.00373	0.00168	0.00004	0.00056	0.00004	92.42141	11.03187	-20.83454	-0.13820	-0.02567	0.02645	-0.00427	-0.00126	0.00032	17.06230	-9.78105	1.81273	0.16956	0.04520	0.01866	-0.00267	-0.00202	-0.00007	6.74180	-2.94780	7.48180	0.79505	-0.01379	0.08435	-0.02428	-0.00361	0.02422	-1.18210	-3.68961	-11.63013	-0.11627	0.32503	0.08608	-0.00999	0.02409	-0.02473	0.00973
868			8.67000	-14.68965	9.96893	16.01558	0.00646	0.00367	0.00163	0.00002	0.00049	0.00003	92.39801	11.02803	-20.86774	-0.13866	-0.02587	0.02677	-0.00364	-0.00147	0.00009	17.07120	-9.75602	1.80912	0.16966	0.04688	0.01872	-0.00295	-0.00192	-0.00023	6.75232	-3.12453	7.32498	0.79594	-0.01162	0.08540	-0.02672	-0.00327	0.02697	-1.24204	-3.72756	-11.45766	-0.11830	0.32166	0.08840	-0.00986	0.02188	-0.02628	0.00703
869			8.68000	-14.68537	9.90398	15.98643	0.00647	0.00362	0.00159	0.00001	0.00038	0.00003	92.37860	11.03092	-20.90111	-0.13881	-0.02598	0.02693	-0.00267	-0.00140	-0.00026	17.08217	-9.73190	1.81255	0.16998	0.04778	0.01877	-0.00316	-0.00165	-0.00047	6.76267	-3.31045	7.15986	0.79634	-0.01183	0.08580	-0.02481	-0.00346	0.02734	-1.29988	-3.76016	-11.28720	-0.12078	0.31822	0.08999	-0.00981	0.01790	-0.02520	0.00465
870			8.69000	-14.68279	9.85829	15.96481	0.00647	0.00358	0.00157	0.00004	0.00022	0.00002	92.36404	11.04175	-20.93027	-0.13859	-0.02597	0.02697	-0.00198	-0.00123	-0.00062	17.09520	-9.70988	1.82488	0.17038	0.04773	0.01871	-0.00321	-0.00122	-0.00070	6.76934	-3.49992	7.00121	0.79518	-0.01251	0.08604	-0.01671	-0.00372	0.02579	-1.35627	-3.78471	-11.13469	-0.12218	0.31799	0.09117	-0.01013	0.01268	-0.02196	0.00326
871			8.70000	-14.68738	9.83798	15.95511	0.00645	0.00356	0.00157	0.00012	0.00004	-0.00000	92.35189	11.05954	-20.95504	-0.13819	-0.02588	0.02686	-0.00202	-0.00111	-0.00087	17.10936	-9.69136	1.84558	0.17075	0.04683	0.01862	-0.00293	-0.00070	-0.00088	6.76841	-3.68944	6.85838	0.79577	-0.00974	0.08786	-0.00405	-0.00290	0.02391	-1.41321	-3.79929	-11.00954	-0.12397	0.32744	0.09380	-0.01087	0.00700	-0.01831	0.00360
872			8.71000	-14.70420	9.84613	15.96197	0.00644	0.00357	0.00157	0.00023	-0.00015	-0.00003	92.33804	11.08102	-20.97859	-0.13792	-0.02584	0.02679	-0.00274	-0.00111	-0.00095	17.12286	-9.67744	1.87236	0.17084	0.04600	0.01854	-0.00229	-0.00019	-0.00097	6.75788	-3.87564	6.73125	0.79594	-0.00578	0.08969	0.00954	-0.00168	0.02218	-1.47159	-3.80369	-10.91005	-0.12111	0.34295	0.09602	-0.01119	0.00136	-0.01510	0.00510
873			8.72000	-14.73433	9.88079	15.98711	0.00640	0.00359	0.00159	0.00033	-0.00033	-0.00005	92.31987	11.10194	-21.00336	-0.13791	-0.02586	0.02699	-0.00365	-0.00114	-0.00085	17.13428	-9.66906	1.90241	0.17042	0.04635	0.01854	-0.00152	0.00030	-0.00098	6.73835	-4.05377	6.61568	0.79455	-0.00170	0.09105	0.02110	-0.00046	0.02038	-1.53110	-3.79921	-10.82884	-0.11865	0.35394	0.09776	-0.01139	-0.00367	-0.01260	0.00562
874			8.73000	-14.77391	9.93825	16.02763	0.00635	0.00363	0.00163	0.00037	-0.00048	-0.00007	92.29805	11.11930	-21.02864	-0.13801	-0.02590	0.02737	-0.00431	-0.00112	-0.00064	17.14340	-9.66672	1.93356	0.16959	0.04751	0.01859	-0.00097	0.00080	-0.00093	6.71208	-4.21690	6.51275	0.79454	0.00105	0.09176	0.03021	0.00025	0.01738	-1.59133	-3.78787	-10.76245	-0.11923	0.35651	0.09900	-0.01190	-0.00765	-0.00982	0.00448
875			8.74000	-14.81708	10.01506	16.07830	0.00630	0.00368	0.00167	0.00036	-0.00060	-0.00009	92.27459	11.13078	-21.05265	-0.13821	-0.02596	0.02771	-0.00462	-0.00104	-0.00031	17.15115	-9.67056	1.96388	0.16893	0.04859	0.01876	-0.00088	0.00124	-0.00081	6.68139	-4.35621	6.43223	0.79618	0.00243	0.09193	0.03850	0.00049	0.01224	-1.65296	-3.77147	-10.71566	-0.12119	0.35488	0.09969	-0.01287	-0.01068	-0.00575	0.00265
876			8.75000	-14.85807	10.10425	16.13444	0.00628	0.00375	0.00171	0.00029	-0.00066	-0.00009	92.25082	11.13405	-21.07502	-0.13878	-0.02609	0.02812	-0.00475	-0.00091	0.00008	17.15886	-9.68011	1.99025	0.16891	0.04995	0.01916	-0.00135	0.00157	-0.00058	6.64727	-4.46252	6.38760	0.79907	0.00348	0.09183	0.04732	0.00050	0.00516	-1.71733	-3.75148	-10.69729	-0.12468	0.35287	0.10003	-0.01423	-0.01320	-0.00046	0.00101
877			8.76000	-14.89020	10.19371	16.18924	0.00630	0.00383	0.00175	0.00017	-0.00062	-0.00008	92.22754	11.12890	-21.09335	-0.13977	-0.02634	0.02866	-0.00478	-0.00058	0.00041	17.16781	-9.69481	2.00842	0.16956	0.05154	0.01968	-0.00240	0.00177	-0.00020	6.61011	-4.52888	6.38742	0.79923	0.00293	0.09134	0.05510	0.00024	-0.00250	-1.78403	-3.72846	-10.71173	-0.12721	0.35132	0.09968	-0.01501	-0.01558	0.00480	0.00023
878			8.77000	-14.90558	10.26929	16.23258	0.00635	0.00391	0.00178	-0.00002	-0.00048	-0.00005	92.20652	11.11852	-21.10141	-0.14099	-0.02662	0.02919	-0.00470	0.00004	0.00055	17.17900	-9.71411	2.01349	0.17061	0.05246	0.01999	-0.00391	0.00177	0.00034	6.57162	-4.55283	6.42974	0.79871	0.00187	0.09053	0.05843	0.00003	-0.00898	-1.84881	-3.70239	-10.75410	-0.13112	0.35057	0.09886	-0.01453	-0.01778	0.00839	0.00033
879			8.78000	-14.89814	10.32068	16.25481	0.00643	0.00397	0.00183	-0.00023	-0.00028	0.00000	92.18949	11.10727	-21.09247	-0.14196	-0.02677	0.02957	-0.00450	0.00084	0.00056	17.19283	-9.73755	2.00102	0.17134	0.05167	0.01964	-0.00560	0.00156	0.00098	6.53543	-4.53670	6.50309	0.79583	0.00114	0.08967	0.05492	-0.00005	-0.01333	-1.90461	-3.67350	-10.81097	-0.13399	0.35242	0.09786	-0.01207	-0.01926	0.00960	0.00149
880			8.79000	-14.86833	10.34900	16.25342	0.00651	0.00400	0.00188	-0.00040	-0.00014	0.00005	92.17710	11.09565	-21.06569	-0.14255	-0.02674	0.02983	-0.00426	0.00150	0.00066	17.20882	-9.76412	1.96835	0.17175	0.04928	0.01857	-0.00707	0.00118	0.00156	6.50548	-4.48555	6.59398	0.79046	-0.00138	0.08864	0.04617	0.00013	-0.01596	-1.94468	-3.64350	-10.86876	-0.13455	0.35453	0.09649	-0.00807	-0.01931	0.00928	0.00361
881			8.80000	-14.82472	10.36711	16.23512	0.00660	0.00404	0.00193	-0.00047	-0.00010	0.00009	92.16771	11.07939	-21.02786	-0.14285	-0.02662	0.03008	-0.00403	0.00180	0.00099	17.22559	-9.79220	1.91610	0.17243	0.04682	0.01725	-0.00794	0.00075	0.00194	6.48357	-4.40514	6.69638	0.78775	-0.00180	0.08777	0.03625	0.00025	-0.01826	-1.96618	-3.61483	-10.92343	-0.13553	0.35792	0.09539	-0.00382	-0.01816	0.00926	0.00582
882			8.81000	-14.77876	10.38958	16.21109	0.00670	0.00409	0.00197	-0.00045	-0.00015	0.00010	92.15961	11.05513	-20.98839	-0.14303	-0.02649	0.03048	-0.00369	0.00176	0.00136	17.24132	-9.81980	1.84923	0.17384	0.04567	0.01619	-0.00801	0.00041	0.00208	6.46955	-4.30027	6.81352	0.78881	-0.00092	0.08673	0.02712	0.00016	-0.02113	-1.96979	-3.58920	-10.98218	-0.13596	0.35923	0.09406	0.00016	-0.01656	0.01076	0.00722
883			8.82000	-14.73942	10.42371	16.18986	0.00677	0.00415	0.00200	-0.00036	-0.00025	0.00009	92.15260	11.02559	-20.95242	-0.14301	-0.02635	0.03085	-0.00310	0.00155	0.00150	17.25454	-9.84566	1.77633	0.17544	0.04514	0.01539	-0.00722	0.00021	0.00200	6.46324	-4.17358	6.95175	0.78588	-0.00127	0.08481	0.01764	0.00026	-0.02428	-1.95652	-3.56654	-11.05647	-0.13213	0.35491	0.09141	0.00388	-0.01518	0.01362	0.00722
884			8.83000	-14.71190	10.46885	16.17687	0.00680	0.00420	0.00202	-0.00023	-0.00033	0.00007	92.14751	10.99693	-20.92181	-0.14268	-0.02617	0.03109	-0.00225	0.00127	0.00131	17.26405	-9.86920	1.70639	0.17647	0.04459	0.01474	-0.00563	0.00017	0.00174	6.46555	-4.02587	7.11332	0.77824	-0.00346	0.08240	0.00610	0.00083	-0.02691	-1.92538	-3.54604	-11.15488	-0.12891	0.34644	0.08806	0.00780	-0.01422	0.01696	0.00646
885			8.84000	-14.69834	10.52083	16.17515	0.00677	0.00423	0.00205	-0.00009	-0.00039	0.00004	92.14496	10.97529	-20.89757	-0.14211	-0.02599	0.03127	-0.00130	0.00098	0.00080	17.26888	-9.89001	1.64679	0.17673	0.04400	0.01419	-0.00339	0.00025	0.00135	6.47816	-3.85816	7.29351	0.76921	-0.00681	0.07987	-0.00739	0.00183	-0.02828	-1.87345	-3.52691	-11.27902	-0.12987	0.33792	0.08462	0.01246	-0.01358	0.01973	0.00603
886			8.85000	-14.69726	10.57509	16.18352	0.00670	0.00424	0.00207	0.00001	-0.00039	0.00001	92.14514	10.96604	-20.87914	-0.14137	-0.02583	0.03142	-0.00041	0.00073	0.00003	17.26820	-9.90784	1.60241	0.17611	0.04348	0.01374	-0.00084	0.00038	0.00092	6.50134	-3.67413	7.48250	0.76084	-0.01006	0.07711	-0.02024	0.00292	-0.02790	-1.79890	-3.50872	-11.42388	-0.12855	0.33264	0.08070	0.01697	-0.01302	0.02104	0.00626
887			8.86000	-14.70392	10.62557	16.19661	0.00660	0.00424	0.00210	0.00007	-0.00035	-0.00000	92.14795	10.97304	-20.86446	-0.14045	-0.02566	0.03142	0.00023	0.00056	-0.00087	17.26202	-9.92245	1.57524	0.17453	0.04277	0.01331	0.00165	0.00052	0.00050	6.53268	-3.48123	7.66854	0.75505	-0.01325	0.07501	-0.02932	0.00394	-0.02609	-1.70374	-3.49142	-11.57954	-0.12195	0.33024	0.07708	0.01975	-0.01233	0.02066	0.00708
888			8.87000	-14.71332	10.66535	16.20865	0.00646	0.00422	0.00212	0.00009	-0.00025	-0.00000	92.15211	10.99680	-20.85237	-0.13926	-0.02546	0.03123	0.00041	0.00038	-0.00167	17.25095	-9.93394	1.56497	0.17184	0.04187	0.01289	0.00366	0.00065	0.00012	6.56763	-3.29000	7.84036	0.75269	-0.01574	0.07303	-0.03257	0.00454	-0.02299	-1.59454	-3.47505	-11.73274	-0.11289	0.32913	0.07349	0.02016	-0.01119	0.01858	0.00806
889			8.88000	-14.72318	10.69089	16.21656	0.00630	0.00418	0.00213	0.00010	-0.00014	-0.00000	92.15511	11.03372	-20.84474	-0.13809	-0.02529	0.03090	0.00009	0.00012	-0.00220	17.23669	-9.94261	1.56985	0.16860	0.04116	0.01262	0.00494	0.00075	-0.00018	6.60079	-3.11153	7.98962	0.75220	-0.01670	0.07131	-0.02919	0.00439	-0.01919	-1.48146	-3.46051	-11.87072	-0.10520	0.33060	0.07040	0.01859	-0.00927	0.01538	0.00927
890			8.89000	-14.73274	10.70182	16.21856	0.00617	0.00413	0.00211	0.00010	-0.00002	0.00001	92.15446	11.07802	-20.84377	-0.13724	-0.02524	0.03049	-0.00066	-0.00017	-0.00239	17.22124	-9.94881	1.58745	0.16552	0.04086	0.01265	0.00542	0.00082	-0.00043	6.62698	-2.95512	8.11240	0.75246	-0.01534	0.07071	-0.01979	0.00345	-0.01544	-1.37691	-3.44940	-11.98433	-0.09813	0.33577	0.06870	0.01512	-0.00636	0.01190	0.01064
891			8.90000	-14.74095	10.69634	16.21263	0.00609	0.00407	0.00205	0.00010	0.00012	0.00002	92.14876	11.12359	-20.84928	-0.13674	-0.02530	0.02998	-0.00164	-0.00044	-0.00221	17.20691	-9.95291	1.61466	0.16274	0.04038	0.01286	0.00509	0.00082	-0.00061	6.64234	-2.82682	8.20879	0.75539	-0.01556	0.06979	-0.00637	0.00278	-0.01184	-1.29292	-3.44360	-12.07001	-0.08910	0.33749	0.06678	0.01008	-0.00252	0.00846	0.01135
892			8.91000	-14.74744	10.67142	16.19911	0.00604	0.00399	0.00198	0.00010	0.00026	0.00002	92.13741	11.16329	-20.86073	-0.13652	-0.02539	0.02936	-0.00275	-0.00071	-0.00163	17.19574	-9.95494	1.64713	0.16031	0.03931	0.01308	0.00403	0.00070	-0.00069	6.64509	-2.72927	8.28209	0.76039	-0.01437	0.06903	0.00847	0.00186	-0.00882	-1.23850	-3.44412	-12.12988	-0.08303	0.33763	0.06551	0.00500	0.00145	0.00569	0.01112
893			8.92000	-14.75430	10.62747	16.18295	0.00603	0.00391	0.00190	0.00012	0.00035	-0.00000	92.11986	11.18830	-20.87955	-0.13659	-0.02546	0.02874	-0.00388	-0.00109	-0.00061	17.18925	-9.95464	1.67915	0.15843	0.03784	0.01323	0.00247	0.00044	-0.00064	6.63574	-2.66250	8.33724	0.76420	-0.01351	0.06893	0.02202	0.00108	-0.00650	-1.21797	-3.45067	-12.16953	-0.08197	0.33594	0.06544	0.00026	0.00468	0.00374	0.01049
894			8.93000	-14.76639	10.57162	16.17315	0.00605	0.00382	0.00183	0.00019	0.00036	-0.00004	92.09535	11.18944	-20.90992	-0.13700	-0.02551	0.02813	-0.00501	-0.00168	0.00077	17.18790	-9.95129	1.70497	0.15754	0.03634	0.01340	0.00078	0.00007	-0.00049	6.61660	-2.62563	8.37888	0.76698	-0.01361	0.06968	0.03239	0.00042	-0.00468	-1.23089	-3.46148	-12.19507	-0.08673	0.33181	0.06677	-0.00435	0.00648	0.00242	0.00966
895			8.94000	-14.78972	10.51668	16.18018	0.00611	0.00375	0.00176	0.00029	0.00027	-0.00009	92.06283	11.15959	-20.95742	-0.13780	-0.02557	0.02752	-0.00617	-0.00248	0.00233	17.19070	-9.94447	1.72045	0.15787	0.03512	0.01370	-0.00060	-0.00033	-0.00028	6.59068	-2.61823	8.40966	0.76883	-0.01379	0.07084	0.03915	-0.00025	-0.00299	-1.27293	-3.47393	-12.21063	-0.09374	0.32800	0.06879	-0.00885	0.00682	0.00133	0.00885
896			8.95000	-14.82872	10.47599	16.21217	0.00620	0.00370	0.00169	0.00042	0.00011	-0.00015	92.02149	11.09626	-21.02652	-0.13905	-0.02570	0.02690	-0.00728	-0.00338	0.00377	17.19554	-9.93410	1.72417	0.15950	0.03481	0.01433	-0.00141	-0.00071	-0.00006	6.56056	-2.64082	8.42932	0.77040	-0.01326	0.07198	0.04285	-0.00090	-0.00106	-1.33778	-3.48580	-12.21664	-0.10094	0.32700	0.07091	-0.01282	0.00626	0.00007	0.00842
897			8.96000	-14.88349	10.45784	16.27078	0.00630	0.00368	0.00162	0.00052	-0.00007	-0.00019	91.97225	11.00422	-21.11646	-0.14070	-0.02594	0.02632	-0.00808	-0.00410	0.00472	17.20049	-9.92069	1.71835	0.16203	0.03599	0.01542	-0.00165	-0.00101	0.00008	6.52812	-2.69348	8.43529	0.77362	-0.01081	0.07418	0.04399	-0.00124	0.00127	-1.41840	-3.49588	-12.21119	-0.10966	0.32954	0.07433	-0.01611	0.00534	-0.00153	0.00847
898			8.97000	-14.94787	10.46201	16.34843	0.00641	0.00370	0.00155	0.00054	-0.00019	-0.00019	91.91908	10.89731	-21.21829	-0.14261	-0.02630	0.02590	-0.00819	-0.00429	0.00482	17.20457	-9.90507	1.70883	0.16531	0.03893	0.01703	-0.00146	-0.00119	0.00006	6.49517	-2.77403	8.42486	0.77564	-0.00977	0.07634	0.04215	-0.00152	0.00389	-1.50757	-3.50379	-12.19249	-0.11418	0.33027	0.07754	-0.01764	0.00435	-0.00331	0.00821
899			8.98000	-15.00889	10.47906	16.42720	0.00651	0.00373	0.00149	0.00044	-0.00021	-0.00016	91.86912	10.79756	-21.31385	-0.14453	-0.02673	0.02576	-0.00723	-0.00356	0.00388	17.20811	-9.88854	1.70367	0.16872	0.04302	0.01887	-0.00109	-0.00116	-0.00019	6.46398	-2.87725	8.39737	0.77903	-0.00875	0.07797	0.03702	-0.00162	0.00643	-1.59841	-3.50971	-12.16179	-0.11992	0.32782	0.08039	-0.01807	0.00337	-0.00486	0.00705
900			8.99000	-15.04959	10.49368	16.48237	0.00659	0.00377	0.00146	0.00021	-0.00010	-0.00007	91.83161	10.72995	-21.37919	-0.14586	-0.02706	0.02576	-0.00509	-0.00181	0.00195	17.21224	-9.87221	1.71045	0.17152	0.04650	0.02040	-0.00074	-0.00087	-0.00067	6.43716	-2.99526	8.35479	0.78189	-0.00711	0.07938	0.02893	-0.00142	0.00850	-1.68451	-3.51365	-12.12271	-0.12824	0.32395	0.08321	-0.01764	0.00222	-0.00593	0.00541
901			9.00000	-15.05679	10.49258	16.49290	0.00664	0.00378	0.00145	-0.00009	0.00010	0.00003	91.81399	10.71323	-21.39488	-0.14609	-0.02711	0.02569	-0.00214	0.00053	-0.00050	17.21820	-9.85700	1.73369	0.17269	0.04755	0.02104	-0.00057	-0.00037	-0.00124	6.41652	-3.11818	8.30098	0.78341	-0.00376	0.08092	0.01959	-0.00074	0.00987	-1.76104	-3.51517	-12.07978	-0.13370	0.32295	0.08600	-0.01584	0.00063	-0.00640	0.00390
902			9.01000	-15.02787	10.47166	16.45177	0.00664	0.00376	0.00147	-0.00036	0.00027	0.00013	91.81921	10.75142	-21.35561	-0.14512	-0.02683	0.02538	0.00111	0.00270	-0.00272	17.22670	-9.84373	1.77302	0.17191	0.04557	0.02067	-0.00060	0.00013	-0.00166	6.40230	-3.23593	8.24103	0.78492	0.00024	0.08274	0.01116	0.00004	0.01039	-1.82549	-3.51327	-12.03732	-0.13775	0.32444	0.08892	-0.01339	-0.00166	-0.00625	0.00276
903			9.02000	-14.97200	10.43848	16.36954	0.00661	0.00372	0.00150	-0.00051	0.00035	0.00021	91.84541	10.83212	-21.27353	-0.14337	-0.02634	0.02485	0.00416	0.00398	-0.00405	17.23763	-9.83283	1.82377	0.16989	0.04161	0.01964	-0.00075	0.00048	-0.00181	6.39346	-3.34050	8.18092	0.78506	0.00177	0.08304	0.00480	0.00028	0.00980	-1.87731	-3.50675	-11.99935	-0.14049	0.32282	0.09003	-0.01065	-0.00454	-0.00539	0.00144
904			9.03000	-14.90604	10.40797	16.26955	0.00658	0.00369	0.00152	-0.00052	0.00030	0.00023	91.88676	10.93231	-21.17330	-0.14158	-0.02589	0.02427	0.00672	0.00413	-0.00431	17.24991	-9.82504	1.87921	0.16777	0.03782	0.01866	-0.00089	0.00068	-0.00173	6.38863	-3.42779	8.12622	0.78528	0.00261	0.08326	0.00066	0.00033	0.00858	-1.91653	-3.49493	-11.96911	-0.14497	0.32311	0.09096	-0.00800	-0.00737	-0.00420	0.00098
905			9.04000	-14.84626	10.39299	16.17668	0.00657	0.00366	0.00152	-0.00043	0.00016	0.00020	91.93639	11.02938	-21.08078	-0.14032	-0.02565	0.02379	0.00877	0.00337	-0.00377	17.26235	-9.82106	1.93320	0.16632	0.03566	0.01820	-0.00101	0.00082	-0.00155	6.38646	-3.49863	8.07958	0.78359	0.00288	0.08365	-0.00139	0.00030	0.00740	-1.94372	-3.47884	-11.94727	-0.14831	0.32803	0.09177	-0.00545	-0.00938	-0.00325	0.00199
906			9.05000	-14.80230	10.39727	16.10784	0.00659	0.00365	0.00149	-0.00028	0.00001	0.00014	91.98889	11.10872	-21.01352	-0.13969	-0.02564	0.02329	0.01036	0.00211	-0.00281	17.27434	-9.82128	1.98181	0.16549	0.03471	0.01827	-0.00119	0.00093	-0.00133	6.38533	-3.55809	8.03861	0.78032	0.00321	0.08369	-0.00164	0.00029	0.00687	-1.96100	-3.46081	-11.92956	-0.14813	0.33419	0.09188	-0.00334	-0.00982	-0.00322	0.00354
907			9.06000	-14.77760	10.41664	16.07037	0.00663	0.00366	0.00144	-0.00014	-0.00010	0.00007	92.04081	11.16419	-20.97964	-0.13971	-0.02586	0.02276	0.01167	0.00070	-0.00177	17.28596	-9.82544	2.02330	0.16512	0.03460	0.01869	-0.00157	0.00100	-0.00112	6.38378	-3.61330	7.99761	0.77656	0.00353	0.08411	-0.00088	0.00032	0.00727	-1.97194	-3.44380	-11.90821	-0.14587	0.33992	0.09218	-0.00209	-0.00842	-0.00437	0.00507
908			9.07000	-14.77080	10.44236	16.06312	0.00669	0.00367	0.00136	-0.00002	-0.00014	0.00001	92.09136	11.19688	-20.97858	-0.14035	-0.02628	0.02226	0.01310	-0.00051	-0.00096	17.29834	-9.83246	2.05837	0.16508	0.03522	0.01938	-0.00237	0.00106	-0.00098	6.38114	-3.67103	7.95143	0.77541	0.00383	0.08523	-0.00022	0.00037	0.00832	-1.98062	-3.43057	-11.87614	-0.14585	0.34467	0.09330	-0.00182	-0.00549	-0.00642	0.00625
909			9.08000	-14.77573	10.46138	16.07731	0.00677	0.00368	0.00128	0.00003	-0.00008	-0.00003	92.14372	11.21441	-21.00067	-0.14137	-0.02684	0.02195	0.01519	-0.00119	-0.00059	17.31380	-9.84100	2.08992	0.16511	0.03664	0.02018	-0.00380	0.00113	-0.00097	6.37775	-3.73575	7.89860	0.77546	0.00540	0.08617	-0.00024	0.00059	0.00936	-1.99095	-3.42282	-11.82995	-0.14592	0.34840	0.09431	-0.00245	-0.00195	-0.00868	0.00649
910			9.09000	-14.78242	10.45956	16.09893	0.00678	0.00365	0.00122	-0.00000	0.00006	-0.00004	92.20470	11.22930	-21.02903	-0.14222	-0.02735	0.02196	0.01815	-0.00109	-0.00074	17.33560	-9.84974	2.12218	0.16470	0.03825	0.02072	-0.00581	0.00120	-0.00109	6.37431	-3.80842	7.84133	0.77469	0.00670	0.08676	-0.00121	0.00080	0.00990	-2.00618	-3.42048	-11.77073	-0.14414	0.34952	0.09491	-0.00363	0.00108	-0.01050	0.00578
911			9.10000	-14.78191	10.43132	16.11333	0.00672	0.00358	0.00122	-0.00007	0.00021	-0.00003	92.28127	11.25456	-21.04548	-0.14221	-0.02758	0.02204	0.02145	-0.00035	-0.00128	17.36607	-9.85756	2.15900	0.16313	0.03827	0.02058	-0.00793	0.00122	-0.00125	6.37190	-3.88655	7.78361	0.77364	0.00868	0.08735	-0.00338	0.00109	0.00977	-2.02735	-3.42192	-11.70295	-0.14111	0.34924	0.09550	-0.00476	0.00261	-0.01141	0.00433
912			9.11000	-14.77232	10.38572	16.11362	0.00659	0.00348	0.00125	-0.00011	0.00027	-0.00001	92.37520	11.29650	-21.04094	-0.14113	-0.02746	0.02198	0.02375	0.00049	-0.00185	17.40477	-9.86362	2.20084	0.16039	0.03535	0.01958	-0.00924	0.00101	-0.00128	6.37175	-3.96536	7.72964	0.77247	0.00997	0.08775	-0.00637	0.00122	0.00885	-2.05300	-3.42421	-11.63337	-0.13984	0.34709	0.09598	-0.00549	0.00213	-0.01112	0.00249
913			9.12000	-14.76022	10.34119	16.10345	0.00643	0.00339	0.00131	-0.00007	0.00022	0.00000	92.47900	11.35004	-21.02051	-0.13933	-0.02713	0.02203	0.02355	0.00090	-0.00205	17.44626	-9.86649	2.24164	0.15694	0.03038	0.01790	-0.00880	0.00056	-0.00099	6.37449	-4.03920	7.68416	0.77210	0.01100	0.08831	-0.00919	0.00123	0.00707	-2.08028	-3.42418	-11.56976	-0.14191	0.34689	0.09679	-0.00565	-0.00019	-0.00957	0.00120
914			9.13000	-14.75508	10.31435	16.09126	0.00625	0.00336	0.00140	0.00003	0.00009	0.00001	92.57744	11.40134	-20.99731	-0.13734	-0.02676	0.02262	0.02014	0.00078	-0.00173	17.48061	-9.86471	2.26832	0.15367	0.02644	0.01603	-0.00620	-0.00003	-0.00036	6.37997	-4.10253	7.65247	0.76847	0.01205	0.08818	-0.01066	0.00111	0.00433	-2.10538	-3.41947	-11.51995	-0.14115	0.34973	0.09672	-0.00492	-0.00373	-0.00673	0.00066
915			9.14000	-14.76284	10.31318	16.08414	0.00605	0.00337	0.00150	0.00015	-0.00006	0.00002	92.65456	11.43605	-20.98244	-0.13559	-0.02646	0.02384	0.01436	0.00040	-0.00100	17.49668	-9.85743	2.26626	0.15161	0.02688	0.01478	-0.00201	-0.00070	0.00041	6.38724	-4.15052	7.63993	0.76060	0.01193	0.08681	-0.00980	0.00080	0.00077	-2.12499	-3.40902	-11.49037	-0.13907	0.35158	0.09522	-0.00366	-0.00760	-0.00294	0.00046
916			9.15000	-14.78261	10.33726	16.08364	0.00589	0.00342	0.00160	0.00023	-0.00020	0.00002	92.70272	11.44871	-20.97757	-0.13436	-0.02627	0.02521	0.00821	0.00013	-0.00022	17.48903	-9.84584	2.22882	0.15165	0.03212	0.01471	0.00232	-0.00150	0.00115	6.39464	-4.18002	7.65094	0.75398	0.01174	0.08532	-0.00628	0.00046	-0.00320	-2.13756	-3.39342	-11.48548	-0.13720	0.35388	0.09349	-0.00235	-0.01095	0.00115	0.00059
917			9.16000	-14.80820	10.38021	16.08652	0.00581	0.00348	0.00165	0.00025	-0.00029	0.00003	92.72582	11.44599	-20.97608	-0.13366	-0.02615	0.02615	0.00353	0.00015	0.00021	17.46146	-9.83346	2.16301	0.15327	0.03888	0.01541	0.00533	-0.00213	0.00174	6.40027	-4.19000	7.68770	0.75112	0.01178	0.08456	-0.00068	0.00012	-0.00727	-2.14372	-3.37411	-11.50585	-0.13515	0.35685	0.09237	-0.00137	-0.01323	0.00502	0.00114
918			9.17000	-14.83302	10.43391	16.08953	0.00580	0.00354	0.00168	0.00022	-0.00034	0.00004	92.73427	11.43916	-20.97115	-0.13347	-0.02606	0.02656	0.00101	0.00035	0.00022	17.42449	-9.82473	2.08429	0.15538	0.04390	0.01612	0.00628	-0.00216	0.00201	6.40294	-4.18111	7.75051	0.74858	0.01190	0.08400	0.00513	-0.00019	-0.01117	-2.14538	-3.35329	-11.54936	-0.13072	0.36195	0.09125	-0.00073	-0.01423	0.00819	0.00232
919			9.18000	-14.85307	10.49275	16.09142	0.00586	0.00361	0.00171	0.00017	-0.00037	0.00004	92.73748	11.43576	-20.96093	-0.13368	-0.02600	0.02681	0.00023	0.00051	0.00002	17.38854	-9.82265	2.00728	0.15752	0.04637	0.01647	0.00544	-0.00158	0.00196	6.40331	-4.15479	7.83755	0.74848	0.01197	0.08404	0.00894	-0.00049	-0.01471	-2.14403	-3.33295	-11.61051	-0.12504	0.36596	0.09057	-0.00031	-0.01384	0.01034	0.00332
920			9.19000	-14.86760	10.55418	16.09316	0.00596	0.00370	0.00174	0.00013	-0.00039	0.00004	92.74079	11.43727	-20.94822	-0.13414	-0.02598	0.02709	0.00041	0.00047	-0.00013	17.36042	-9.82826	1.94063	0.15975	0.04684	0.01656	0.00356	-0.00075	0.00172	6.40331	-4.11174	7.94505	0.75177	0.01307	0.08521	0.00979	-0.00088	-0.01787	-2.14048	-3.31489	-11.68189	-0.12081	0.36841	0.09107	0.00009	-0.01217	0.01153	0.00379
921			9.20000	-14.87967	10.61456	16.09952	0.00610	0.00379	0.00177	0.00012	-0.00038	0.00001	92.74525	11.44045	-20.93958	-0.13482	-0.02601	0.02747	0.00088	0.00012	-0.00007	17.34243	-9.84052	1.88669	0.16195	0.04641	0.01661	0.00144	-0.00003	0.00146	6.40489	-4.05121	8.06837	0.75404	0.01426	0.08727	0.00797	-0.00137	-0.02071	-2.13467	-3.30053	-11.75710	-0.11920	0.37084	0.09255	0.00066	-0.00961	0.01220	0.00431
922			9.21000	-14.89408	10.66813	16.11681	0.00625	0.00386	0.00178	0.00014	-0.00036	-0.00003	92.74940	11.43975	-20.94264	-0.13578	-0.02614	0.02797	0.00123	-0.00050	0.00026	17.33357	-9.85747	1.84303	0.16416	0.04627	0.01690	-0.00033	0.00044	0.00130	6.40941	-3.97170	8.20368	0.75146	0.01417	0.08856	0.00400	-0.00182	-0.02298	-2.12534	-3.29083	-11.83420	-0.11794	0.37149	0.09323	0.00172	-0.00676	0.01285	0.00481
923			9.22000	-14.91406	10.71125	16.14815	0.00636	0.00389	0.00179	0.00018	-0.00032	-0.00008	92.75109	11.43089	-20.96247	-0.13690	-0.02637	0.02858	0.00119	-0.00125	0.00073	17.33068	-9.87723	1.80451	0.16644	0.04704	0.01749	-0.00137	0.00068	0.00130	6.41812	-3.87201	8.34813	0.74785	0.01105	0.08854	-0.00198	-0.00178	-0.02456	-2.10880	-3.28556	-11.91600	-0.11914	0.36878	0.09255	0.00376	-0.00459	0.01403	0.00548
924			9.23000	-14.94038	10.74514	16.19154	0.00644	0.00390	0.00180	0.00022	-0.00029	-0.00011	92.74814	11.41320	-20.99945	-0.13810	-0.02667	0.02923	0.00069	-0.00190	0.00115	17.32965	-9.89867	1.76521	0.16885	0.04872	0.01833	-0.00153	0.00078	0.00148	6.43238	-3.75232	8.49958	0.74417	0.00825	0.08883	-0.00966	-0.00159	-0.02586	-2.07915	-3.28295	-12.00862	-0.12031	0.36882	0.09209	0.00703	-0.00399	0.01620	0.00679
925			9.24000	-14.97078	10.77374	16.24027	0.00649	0.00391	0.00181	0.00024	-0.00026	-0.00012	92.73991	11.38966	-21.04790	-0.13939	-0.02705	0.02986	-0.00006	-0.00220	0.00136	17.32665	-9.92232	1.72067	0.17105	0.05093	0.01919	-0.00091	0.00089	0.00177	6.45308	-3.61498	8.65560	0.73887	0.00622	0.08934	-0.01805	-0.00137	-0.02676	-2.03022	-3.28045	-12.11827	-0.11793	0.37231	0.09156	0.01106	-0.00495	0.01906	0.00871
926			9.25000	-14.99946	10.79974	16.28437	0.00653	0.00394	0.00180	0.00019	-0.00023	-0.00009	92.72836	11.36539	-21.09710	-0.14075	-0.02748	0.03044	-0.00058	-0.00196	0.00125	17.31913	-9.94925	1.66870	0.17273	0.05314	0.01985	0.00014	0.00105	0.00210	6.48011	-3.46386	8.81294	0.73687	0.00429	0.09025	-0.02584	-0.00103	-0.02715	-1.95798	-3.27614	-12.24791	-0.11605	0.37734	0.09126	0.01534	-0.00679	0.02205	0.01121
927			9.26000	-15.01811	10.82261	16.31279	0.00654	0.00398	0.00181	0.00008	-0.00016	-0.00003	92.71831	11.34664	-21.13352	-0.14199	-0.02790	0.03107	-0.00040	-0.00108	0.00074	17.30655	-9.98006	1.60992	0.17382	0.05530	0.02015	0.00117	0.00125	0.00233	6.51211	-3.30280	8.96763	0.73912	0.00264	0.09163	-0.03171	-0.00068	-0.02710	-1.86289	-3.26925	-12.39619	-0.10933	0.38109	0.09099	0.01814	-0.00873	0.02465	0.01334
928			9.27000	-15.01865	10.83923	16.31604	0.00652	0.00402	0.00184	-0.00009	-0.00006	0.00004	92.71597	11.34027	-21.14360	-0.14277	-0.02816	0.03168	0.00066	0.00033	-0.00014	17.29048	-10.01355	1.54789	0.17412	0.05664	0.01991	0.00181	0.00142	0.00234	6.54680	-3.13421	9.11699	0.74119	0.00269	0.09209	-0.03475	-0.00072	-0.02657	-1.75012	-3.25993	-12.55954	-0.09628	0.38285	0.08943	0.01814	-0.01031	0.02632	0.01430
929			9.28000	-14.99803	10.84728	16.29137	0.00647	0.00405	0.00189	-0.00024	0.00003	0.00011	92.72636	11.35088	-21.11944	-0.14275	-0.02815	0.03199	0.00228	0.00188	-0.00114	17.27350	-10.04740	1.48818	0.17344	0.05621	0.01910	0.00194	0.00146	0.00208	6.58190	-2.95908	9.26145	0.74448	0.00217	0.09186	-0.03507	-0.00061	-0.02607	-1.62779	-3.24866	-12.73470	-0.08507	0.37931	0.08726	0.01669	-0.01129	0.02725	0.01389
930			9.29000	-14.96207	10.84973	16.24575	0.00642	0.00405	0.00194	-0.00032	0.00006	0.00016	92.75005	11.37725	-21.06360	-0.14211	-0.02792	0.03182	0.00385	0.00306	-0.00188	17.25816	-10.07888	1.43610	0.17192	0.05376	0.01799	0.00161	0.00133	0.00165	6.61559	-2.77804	9.40362	0.75039	0.00118	0.09122	-0.03347	-0.00034	-0.02580	-1.50499	-3.23597	-12.91882	-0.07895	0.37403	0.08496	0.01494	-0.01179	0.02760	0.01315
931			9.30000	-14.92271	10.85453	16.19224	0.00642	0.00403	0.00196	-0.00028	0.00002	0.00017	92.78337	11.41236	-20.98800	-0.14136	-0.02764	0.03122	0.00486	0.00360	-0.00208	17.24637	-10.10571	1.39466	0.17015	0.04982	0.01689	0.00097	0.00106	0.00122	6.64678	-2.59291	9.54552	0.75485	-0.00100	0.08984	-0.03082	0.00029	-0.02539	-1.38979	-3.22231	-13.10838	-0.07379	0.36932	0.08200	0.01263	-0.01189	0.02708	0.01293
932			9.31000	-14.89219	10.86923	16.14376	0.00647	0.00402	0.00194	-0.00016	-0.00007	0.00015	92.82022	11.44617	-20.90791	-0.14080	-0.02742	0.03033	0.00497	0.00346	-0.00169	17.23883	-10.12653	1.36335	0.16864	0.04527	0.01608	0.00028	0.00069	0.00089	6.67520	-2.40685	9.68667	0.75681	-0.00150	0.08895	-0.02825	0.00044	-0.02479	-1.28757	-3.20825	-13.29871	-0.06750	0.36817	0.07956	0.00993	-0.01170	0.02604	0.01340
933			9.32000	-14.87972	10.89677	16.11011	0.00656	0.00401	0.00188	0.00004	-0.00018	0.00010	92.85366	11.46899	-20.83760	-0.14046	-0.02726	0.02929	0.00412	0.00273	-0.00087	17.23459	-10.14107	1.33844	0.16767	0.04107	0.01566	-0.00027	0.00030	0.00072	6.70130	-2.22340	9.82412	0.75721	-0.00106	0.08821	-0.02679	0.00030	-0.02360	-1.20014	-3.19432	-13.48474	-0.06228	0.36763	0.07750	0.00767	-0.01108	0.02445	0.01421
934			9.33000	-14.89112	10.93427	16.09857	0.00666	0.00402	0.00183	0.00028	-0.00027	0.00003	92.87746	11.47447	-20.78902	-0.14036	-0.02716	0.02848	0.00259	0.00158	0.00006	17.23217	-10.15010	1.31492	0.16750	0.03896	0.01574	-0.00066	-0.00001	0.00068	6.72613	-2.04571	9.95306	0.75568	-0.00369	0.08672	-0.02692	0.00102	-0.02148	-1.12621	-3.18131	-13.66148	-0.06027	0.36109	0.07502	0.00622	-0.00978	0.02229	0.01468
935			9.34000	-14.92874	10.97406	16.11377	0.00673	0.00404	0.00181	0.00052	-0.00030	-0.00006	92.88834	11.46311	-20.76972	-0.14047	-0.02712	0.02815	0.00112	0.00023	0.00075	17.23056	-10.15558	1.29006	0.16778	0.03988	0.01621	-0.00098	-0.00016	0.00070	6.75092	-1.87671	10.06913	0.75478	-0.00646	0.08481	-0.02828	0.00168	-0.01876	-1.06297	-3.16999	-13.82623	-0.06054	0.35109	0.07245	0.00534	-0.00810	0.01999	0.01446
936			9.35000	-14.99057	11.00694	16.15597	0.00674	0.00407	0.00182	0.00071	-0.00027	-0.00014	92.88823	11.44343	-20.78074	-0.14080	-0.02718	0.02840	0.00067	-0.00102	0.00085	17.23009	-10.16038	1.26531	0.16824	0.04381	0.01696	-0.00145	-0.00004	0.00065	6.77624	-1.71958	10.16980	0.75239	-0.00787	0.08222	-0.02966	0.00189	-0.01562	-1.00758	-3.16075	-13.97857	-0.06080	0.34309	0.06932	0.00472	-0.00643	0.01757	0.01407
937			9.36000	-15.06910	11.02583	16.21845	0.00670	0.00410	0.00187	0.00080	-0.00019	-0.00019	92.88469	11.43118	-20.81552	-0.14120	-0.02734	0.02913	0.00200	-0.00188	0.00006	17.23280	-10.16778	1.24695	0.16856	0.04907	0.01758	-0.00229	0.00056	0.00040	6.80168	-1.57836	10.25293	0.74966	-0.00867	0.07991	-0.02997	0.00183	-0.01221	-0.95789	-3.15364	-14.11750	-0.06057	0.33824	0.06648	0.00425	-0.00496	0.01503	0.01410
938			9.37000	-15.15232	11.02739	16.28763	0.00661	0.00412	0.00192	0.00077	-0.00008	-0.00021	92.88854	11.44490	-20.86116	-0.14146	-0.02757	0.03002	0.00536	-0.00214	-0.00168	17.24187	-10.18072	1.24379	0.16868	0.05345	0.01776	-0.00363	0.00172	-0.00011	6.82611	-1.45821	10.31505	0.74868	-0.00895	0.07854	-0.02883	0.00156	-0.00844	-0.91280	-3.14827	-14.23830	-0.05942	0.33666	0.06451	0.00383	-0.00382	0.01212	0.01481
939			9.38000	-15.22746	11.01365	16.34782	0.00652	0.00414	0.00197	0.00065	0.00003	-0.00018	92.91076	11.49972	-20.90296	-0.14136	-0.02782	0.03074	0.01040	-0.00182	-0.00409	17.26060	-10.20084	1.26480	0.16853	0.05484	0.01724	-0.00540	0.00319	-0.00082	6.84838	-1.36513	10.35145	0.74930	-0.00880	0.07803	-0.02658	0.00113	-0.00419	-0.87213	-3.14408	-14.33328	-0.05594	0.33581	0.06333	0.00331	-0.00304	0.00863	0.01554
940			9.39000	-15.28558	10.99147	16.38774	0.00643	0.00414	0.00200	0.00048	0.00010	-0.00011	92.95915	11.60107	-20.92977	-0.14086	-0.02808	0.03112	0.01621	-0.00112	-0.00652	17.29147	-10.22827	1.31649	0.16786	0.05232	0.01596	-0.00736	0.00445	-0.00152	6.86784	-1.30485	10.35869	0.74772	-0.00966	0.07751	-0.02376	0.00072	0.00032	-0.83649	-3.14030	-14.39488	-0.05005	0.33262	0.06218	0.00264	-0.00261	0.00464	0.01565
941			9.40000	-15.32363	10.96960	16.40384	0.00636	0.00413	0.00201	0.00031	0.00011	-0.00003	93.03584	11.74198	-20.93697	-0.14011	-0.02836	0.03126	0.02146	-0.00031	-0.00829	17.33489	-10.26139	1.40003	0.16639	0.04638	0.01409	-0.00901	0.00492	-0.00197	6.88447	-1.28102	10.33656	0.74590	-0.01126	0.07651	-0.02101	0.00019	0.00453	-0.80704	-3.13635	-14.41902	-0.04711	0.32708	0.06090	0.00210	-0.00249	0.00060	0.01497
942			9.41000	-15.34386	10.95691	16.39860	0.00629	0.00412	0.00200	0.00018	0.00006	0.00004	93.13548	11.90508	-20.92586	-0.13924	-0.02868	0.03124	0.02465	0.00044	-0.00891	17.38777	-10.29657	1.50885	0.16407	0.03845	0.01195	-0.00964	0.00441	-0.00203	6.89855	-1.29378	10.28893	0.74915	-0.01282	0.07646	-0.01876	-0.00050	0.00800	-0.78475	-3.13173	-14.40638	-0.04957	0.31956	0.06099	0.00173	-0.00280	-0.00299	0.01349
943			9.42000	-15.35170	10.96028	16.37718	0.00625	0.00409	0.00197	0.00011	-0.00003	0.00010	93.24613	12.06748	-20.90077	-0.13835	-0.02902	0.03111	0.02488	0.00104	-0.00828	17.44308	-10.32878	1.62866	0.16136	0.03066	0.01005	-0.00888	0.00328	-0.00177	6.91057	-1.33960	10.22280	0.75617	-0.01125	0.07818	-0.01733	-0.00098	0.01068	-0.77005	-3.12555	-14.36291	-0.05508	0.31779	0.06305	0.00138	-0.00381	-0.00597	0.01219
944			9.43000	-15.35331	10.98131	16.34559	0.00622	0.00407	0.00194	0.00008	-0.00013	0.00013	93.35394	12.20733	-20.86628	-0.13747	-0.02929	0.03094	0.02241	0.00151	-0.00666	17.49266	-10.35290	1.74223	0.15940	0.02551	0.00893	-0.00710	0.00215	-0.00144	6.92142	-1.41216	10.14558	0.76331	-0.00912	0.07906	-0.01718	-0.00114	0.01231	-0.76202	-3.11656	-14.29789	-0.06026	0.31526	0.06433	0.00109	-0.00553	-0.00796	0.01036
945			9.44000	-15.35441	11.01709	16.31038	0.00619	0.00406	0.00191	0.00011	-0.00022	0.00014	93.44871	12.31037	-20.82580	-0.13654	-0.02940	0.03071	0.01828	0.00183	-0.00453	17.53156	-10.36562	1.83722	0.15842	0.02366	0.00872	-0.00499	0.00127	-0.00116	6.93239	-1.50317	10.06286	0.76967	-0.00620	0.07926	-0.01882	-0.00092	0.01307	-0.75696	-3.10359	-14.22116	-0.06683	0.31164	0.06508	0.00130	-0.00761	-0.00885	0.00809
946			9.45000	-15.36056	11.06353	16.27898	0.00617	0.00404	0.00189	0.00017	-0.00029	0.00013	93.52512	12.37194	-20.78289	-0.13562	-0.02936	0.03035	0.01354	0.00200	-0.00238	17.55871	-10.36583	1.90887	0.15830	0.02433	0.00925	-0.00300	0.00053	-0.00094	6.94504	-1.60374	9.97841	0.77358	-0.00248	0.07952	-0.02263	-0.00039	0.01328	-0.74818	-3.08654	-14.14225	-0.07239	0.31338	0.06567	0.00237	-0.00967	-0.00868	0.00686
947			9.46000	-15.37526	11.11681	16.25676	0.00614	0.00399	0.00186	0.00023	-0.00034	0.00010	93.58132	12.39544	-20.74053	-0.13478	-0.02920	0.02973	0.00885	0.00201	-0.00058	17.57498	-10.35452	1.95780	0.15859	0.02640	0.01036	-0.00123	-0.00016	-0.00075	6.96120	-1.70648	9.89475	0.77717	0.00020	0.07973	-0.02864	0.00003	0.01315	-0.72764	-3.06627	-14.06995	-0.07240	0.31631	0.06572	0.00419	-0.01115	-0.00762	0.00628
948			9.47000	-15.39773	11.17281	16.24450	0.00611	0.00393	0.00181	0.00028	-0.00035	0.00007	93.61796	12.38943	-20.70096	-0.13401	-0.02892	0.02875	0.00461	0.00182	0.00068	17.58176	-10.33400	1.98762	0.15871	0.02866	0.01172	0.00044	-0.00079	-0.00059	6.98234	-1.80807	9.81284	0.78307	0.00129	0.08012	-0.03642	0.00021	0.01315	-0.68888	-3.04446	-14.00966	-0.07499	0.31630	0.06592	0.00688	-0.01163	-0.00637	0.00590
949			9.48000	-15.42442	11.22716	16.24039	0.00609	0.00387	0.00176	0.00029	-0.00033	0.00005	93.63624	12.36380	-20.66843	-0.13342	-0.02859	0.02759	0.00100	0.00135	0.00141	17.58005	-10.30692	2.00365	0.15839	0.03065	0.01304	0.00211	-0.00130	-0.00046	7.00929	-1.91110	9.73027	0.78761	0.00260	0.08107	-0.04502	0.00044	0.01403	-0.62843	-3.02279	-13.95965	-0.07430	0.31791	0.06630	0.00949	-0.01106	-0.00575	0.00607
950			9.49000	-15.45100	11.27593	16.24190	0.00609	0.00382	0.00172	0.00025	-0.00029	0.00003	93.63760	12.32756	-20.64937	-0.13327	-0.02834	0.02653	-0.00181	0.00060	0.00172	17.57087	-10.27558	2.01203	0.15765	0.03227	0.01409	0.00371	-0.00162	-0.00042	7.04203	-2.02394	9.63952	0.79213	0.00377	0.08215	-0.05378	0.00073	0.01656	-0.54769	-3.00351	-13.91051	-0.07041	0.31988	0.06644	0.01114	-0.00897	-0.00649	0.00665
[truncated: 451 more rows]
[truncated: 2 more columns]
