# Supplementary material for: Analysis of the impact of different landing heights and lateralities on lower limb joint load based on statistical parametric mapping
Source: PLoS One. 2025 May 30;20(5):e0324656. doi: 10.1371/journal.pone.0324656 (PMC12124505; doi:10.1371/journal.pone.0324656)
Supplement: S1 File — (ZIP) [file pone.0324656.s001.zip › Original data/013/左前45.xlsx]

## Sheet: Sheet1
Var1	C__Users_dell_Documents_Qualisys_GAIT1214_Data_zhangyahao_zhang	C__Users_dell_Documents_Qualisys_GAIT1214_Data_zhangyahao_zh_1	C__Users_dell_Documents_Qualisys_GAIT1214_Data_zhangyahao_zh_2	C__Users_dell_Documents_Qualisys_GAIT1214_Data_zhangyahao_zh_3	C__Users_dell_Documents_Qualisys_GAIT1214_Data_zhangyahao_zh_4	C__Users_dell_Documents_Qualisys_GAIT1214_Data_zhangyahao_zh_5	C__Users_dell_Documents_Qualisys_GAIT1214_Data_zhangyahao_zh_6	C__Users_dell_Documents_Qualisys_GAIT1214_Data_zhangyahao_zh_7	C__Users_dell_Documents_Qualisys_GAIT1214_Data_zhangyahao_zh_8	C__Users_dell_Documents_Qualisys_GAIT1214_Data_zhangyahao_zh_9	C__Users_dell_Documents_Qualisys_GAIT1214_Data_zhangyahao_zh_10	C__Users_dell_Documents_Qualisys_GAIT1214_Data_zhangyahao_zh_11	C__Users_dell_Documents_Qualisys_GAIT1214_Data_zhangyahao_zh_12	C__Users_dell_Documents_Qualisys_GAIT1214_Data_zhangyahao_zh_13	C__Users_dell_Documents_Qualisys_GAIT1214_Data_zhangyahao_zh_14	C__Users_dell_Documents_Qualisys_GAIT1214_Data_zhangyahao_zh_15	C__Users_dell_Documents_Qualisys_GAIT1214_Data_zhangyahao_zh_16	C__Users_dell_Documents_Qualisys_GAIT1214_Data_zhangyahao_zh_17	C__Users_dell_Documents_Qualisys_GAIT1214_Data_zhangyahao_zh_18	C__Users_dell_Documents_Qualisys_GAIT1214_Data_zhangyahao_zh_19	C__Users_dell_Documents_Qualisys_GAIT1214_Data_zhangyahao_zh_20	C__Users_dell_Documents_Qualisys_GAIT1214_Data_zhangyahao_zh_21	C__Users_dell_Documents_Qualisys_GAIT1214_Data_zhangyahao_zh_22	C__Users_dell_Documents_Qualisys_GAIT1214_Data_zhangyahao_zh_23	C__Users_dell_Documents_Qualisys_GAIT1214_Data_zhangyahao_zh_24	C__Users_dell_Documents_Qualisys_GAIT1214_Data_zhangyahao_zh_25	C__Users_dell_Documents_Qualisys_GAIT1214_Data_zhangyahao_zh_26	C__Users_dell_Documents_Qualisys_GAIT1214_Data_zhangyahao_zh_27	C__Users_dell_Documents_Qualisys_GAIT1214_Data_zhangyahao_zh_28	C__Users_dell_Documents_Qualisys_GAIT1214_Data_zhangyahao_zh_29	C__Users_dell_Documents_Qualisys_GAIT1214_Data_zhangyahao_zh_30	C__Users_dell_Documents_Qualisys_GAIT1214_Data_zhangyahao_zh_31	C__Users_dell_Documents_Qualisys_GAIT1214_Data_zhangyahao_zh_32	C__Users_dell_Documents_Qualisys_GAIT1214_Data_zhangyahao_zh_33	C__Users_dell_Documents_Qualisys_GAIT1214_Data_zhangyahao_zh_34	C__Users_dell_Documents_Qualisys_GAIT1214_Data_zhangyahao_zh_35	C__Users_dell_Documents_Qualisys_GAIT1214_Data_zhangyahao_zh_36	C__Users_dell_Documents_Qualisys_GAIT1214_Data_zhangyahao_zh_37	C__Users_dell_Documents_Qualisys_GAIT1214_Data_zhangyahao_zh_38	C__Users_dell_Documents_Qualisys_GAIT1214_Data_zhangyahao_zh_39	C__Users_dell_Documents_Qualisys_GAIT1214_Data_zhangyahao_zh_40	C__Users_dell_Documents_Qualisys_GAIT1214_Data_zhangyahao_zh_41	C__Users_dell_Documents_Qualisys_GAIT1214_Data_zhangyahao_zh_42	C__Users_dell_Documents_Qualisys_GAIT1214_Data_zhangyahao_zh_43	C__Users_dell_Documents_Qualisys_GAIT1214_Data_zhangyahao_zh_44	C__Users_dell_Documents_Qualisys_GAIT1214_Data_zhangyahao_zh_45	C__Users_dell_Documents_Qualisys_GAIT1214_Data_zhangyahao_zh_46	C__Users_dell_Documents_Qualisys_GAIT1214_Data_zhangyahao_zh_47	C__Users_dell_Documents_Qualisys_GAIT1214_Data_zhangyahao_zh_48
	CD	ZD	TIME	Right Ankle Angles	Right Ankle Angles	Right Ankle Angles	Right Ankle Moment	Right Ankle Moment	Right Ankle Moment	Right Ankle Power	Right Ankle Power	Right Ankle Power	Right Knee Angles	Right Knee Angles	Right Knee Angles	Right Knee Moment	Right Knee Moment	Right Knee Moment	Right Knee Power	Right Knee Power	Right Knee Power	Right Hip Angles	Right Hip Angles	Right Hip Angles	Right Hip Moment	Right Hip Moment	Right Hip Moment	Right Hip Power	Right Hip Power	Right Hip Power	Left Ankle Angles	Left Ankle Angles	Left Ankle Angles	Left Ankle Moment	Left Ankle Moment	Left Ankle Moment	Left Ankle Power	Left Ankle Power	Left Ankle Power	Left Knee Angles	Left Knee Angles	Left Knee Angles	Left Knee Moment	Left Knee Moment	Left Knee Moment	Left Knee Power	Left Knee Power	Left Knee Power	Left GRF
	EVENT_LABEL	EVENT_LABEL	FRAME_NUMBERS	LINK_MODEL_BASED	LINK_MODEL_BASED	LINK_MODEL_BASED	LINK_MODEL_BASED	LINK_MODEL_BASED	LINK_MODEL_BASED	LINK_MODEL_BASED	LINK_MODEL_BASED	LINK_MODEL_BASED	LINK_MODEL_BASED	LINK_MODEL_BASED	LINK_MODEL_BASED	LINK_MODEL_BASED	LINK_MODEL_BASED	LINK_MODEL_BASED	LINK_MODEL_BASED	LINK_MODEL_BASED	LINK_MODEL_BASED	LINK_MODEL_BASED	LINK_MODEL_BASED	LINK_MODEL_BASED	LINK_MODEL_BASED	LINK_MODEL_BASED	LINK_MODEL_BASED	LINK_MODEL_BASED	LINK_MODEL_BASED	LINK_MODEL_BASED	LINK_MODEL_BASED	LINK_MODEL_BASED	LINK_MODEL_BASED	LINK_MODEL_BASED	LINK_MODEL_BASED	LINK_MODEL_BASED	LINK_MODEL_BASED	LINK_MODEL_BASED	LINK_MODEL_BASED	LINK_MODEL_BASED	LINK_MODEL_BASED	LINK_MODEL_BASED	LINK_MODEL_BASED	LINK_MODEL_BASED	LINK_MODEL_BASED	LINK_MODEL_BASED	LINK_MODEL_BASED	LINK_MODEL_BASED	LINK_MODEL_BASED
	ORIGINAL	ORIGINAL	ORIGINAL	ORIGINAL	ORIGINAL	ORIGINAL	ORIGINAL	ORIGINAL	ORIGINAL	ORIGINAL	ORIGINAL	ORIGINAL	ORIGINAL	ORIGINAL	ORIGINAL	ORIGINAL	ORIGINAL	ORIGINAL	ORIGINAL	ORIGINAL	ORIGINAL	ORIGINAL	ORIGINAL	ORIGINAL	ORIGINAL	ORIGINAL	ORIGINAL	ORIGINAL	ORIGINAL	ORIGINAL	ORIGINAL	ORIGINAL	ORIGINAL	ORIGINAL	ORIGINAL	ORIGINAL	ORIGINAL	ORIGINAL	ORIGINAL	ORIGINAL	ORIGINAL	ORIGINAL	ORIGINAL	ORIGINAL	ORIGINAL	ORIGINAL	ORIGINAL	ORIGINAL	ORIGINAL
ITEM	X	X	X	X	Y	Z	X	Y	Z	X	Y	Z	X	Y	Z	X	Y	Z	X	Y	Z	X	Y	Z	X	Y	Z	X	Y	Z	X	Y	Z	X	Y	Z	X	Y	Z	X	Y	Z	X	Y	Z	X	Y	Z	X
1	0.24000	0.36000	0.00000	28.88815	11.61170	12.60185							42.56033	6.37487	-31.55724							-5.51473	3.72413	-3.35717							-14.54409	0.90120	7.88106							-13.76910	-13.90415	-12.61926							0.00000
2			0.01000	28.84065	11.57890	12.43727							44.03088	6.36664	-31.04187							-5.31360	3.72538	-3.70123							-15.14116	1.04382	8.06635							-13.69028	-13.92477	-12.78917							0.00000
3			0.02000	28.77296	11.51531	12.32603	-0.00792	-0.00184	0.00055	-0.00143	-0.00015	0.00011	45.54451	6.37236	-30.56671	-0.09701	-0.02905	-0.01789	0.25170	0.01693	-0.00911	-5.11585	3.71004	-4.08282	0.02000	-0.05568	0.01878	-0.00618	-0.00630	0.01289	-15.82012	1.20375	8.29848	-0.00666	-0.00078	-0.00008	-0.00840	0.00032	0.00003	-13.62378	-13.94359	-12.99707	0.05495	0.00629	-0.01171	-0.00011	-0.00039	-0.00452	0.00000
4			0.03000	28.66476	11.38870	12.28383	-0.00855	-0.00193	0.00055	-0.00215	-0.00052	0.00008	47.10313	6.41683	-30.15087	-0.10359	-0.03116	-0.02048	0.28121	0.01796	-0.00730	-4.90835	3.66615	-4.49806	-0.00305	-0.05033	0.02142	0.00107	-0.00887	0.01578	-16.59753	1.38013	8.58962	-0.00673	-0.00056	0.00027	-0.00968	0.00026	-0.00012	-13.57705	-13.95991	-13.24933	0.05265	0.01009	-0.00974	0.00294	-0.00085	-0.00446	0.00000
5			0.04000	28.48603	11.16218	12.32179	-0.00958	-0.00212	0.00064	-0.00367	-0.00109	0.00008	48.74125	6.52160	-29.79943	-0.10969	-0.03180	-0.02143	0.32102	0.01875	-0.00375	-4.65939	3.58068	-4.94285	-0.05549	-0.03354	0.02289	0.02615	-0.00871	0.01750	-17.48320	1.56549	8.94692	-0.00668	-0.00034	0.00052	-0.01083	0.00017	-0.00029	-13.55521	-13.97364	-13.54646	0.05111	0.01370	-0.00833	0.00602	-0.00143	-0.00434	0.00000
6			0.05000	28.19645	10.79795	12.43882	-0.01100	-0.00242	0.00075	-0.00658	-0.00197	0.00011	50.53048	6.71052	-29.50534	-0.11388	-0.03092	-0.02049	0.37448	0.01976	0.00067	-4.31269	3.43972	-5.39698	-0.13267	-0.00079	0.02173	0.09486	-0.00029	0.01594	-18.47690	1.74479	9.36635	-0.00654	-0.00014	0.00069	-0.01175	0.00007	-0.00044	-13.56054	-13.98395	-13.87633	0.04969	0.01726	-0.00737	0.00854	-0.00204	-0.00405	0.00000
7			0.06000	27.74598	10.26212	12.61804	-0.01273	-0.00281	0.00079	-0.01168	-0.00319	0.00017	52.57357	7.01584	-29.25174	-0.11437	-0.02900	-0.01829	0.43868	0.02144	0.00507	-3.78835	3.22811	-5.81323	-0.22521	0.04645	0.01828	0.25131	0.02252	0.01096	-19.56820	1.90007	9.82714	-0.00635	0.00003	0.00077	-0.01236	-0.00001	-0.00052	-13.59175	-13.98989	-14.21035	0.04796	0.02076	-0.00673	0.00981	-0.00247	-0.00351	0.00000
8			0.07000	27.07577	9.53280	12.83296	-0.01467	-0.00327	0.00067	-0.01983	-0.00477	0.00021	54.98556	7.47858	-29.01701	-0.10988	-0.02673	-0.01589	0.50125	0.02388	0.00902	-2.99375	2.92914	-6.11883	-0.32221	0.09937	0.01481	0.53990	0.06249	0.00500	-20.73776	2.01824	10.29224	-0.00612	0.00016	0.00078	-0.01260	-0.00007	-0.00052	-13.64238	-13.99194	-14.50760	0.04598	0.02379	-0.00636	0.00940	-0.00240	-0.00270	0.00000
9			0.08000	26.12443	8.60699	13.05736	-0.01670	-0.00375	0.00037	-0.03160	-0.00660	0.00016	57.86305	8.13794	-28.77373	-0.10079	-0.02463	-0.01418	0.54452	0.02689	0.01266	-1.84681	2.52789	-6.23560	-0.41166	0.14542	0.01392	0.96580	0.11546	-0.00044	-21.95934	2.09406	10.71743	-0.00584	0.00025	0.00074	-0.01242	-0.00008	-0.00044	-13.70145	-13.99224	-14.72556	0.04403	0.02580	-0.00621	0.00742	-0.00166	-0.00166	0.00000
10			0.09000	24.84157	7.50379	13.27059	-0.01868	-0.00426	-0.00012	-0.04670	-0.00852	-0.00006	61.25151	9.01225	-28.48382	-0.08933	-0.02290	-0.01340	0.55841	0.03014	0.01632	-0.30541	2.01962	-6.10909	-0.47838	0.17635	0.01625	1.45310	0.17130	-0.00729	-23.20259	2.12907	11.06471	-0.00545	0.00032	0.00070	-0.01170	-0.00007	-0.00032	-13.75677	-13.99301	-14.83276	0.04207	0.02670	-0.00608	0.00435	-0.00038	-0.00045	0.00000
11			0.10000	23.20579	6.26837	13.45491	-0.02043	-0.00475	-0.00068	-0.06356	-0.01016	-0.00041	65.13228	10.08737	-28.09977	-0.07840	-0.02142	-0.01299	0.54903	0.03311	0.01946	1.61695	1.41543	-5.72342	-0.50963	0.18883	0.02056	1.86304	0.21614	-0.01738	-24.43891	2.13373	11.30924	-0.00492	0.00039	0.00069	-0.01045	-0.00005	-0.00020	-13.79833	-13.99673	-14.81479	0.03976	0.02687	-0.00570	0.00082	0.00119	0.00073	0.00000
12			0.11000	21.24038	4.97764	13.59015	-0.02176	-0.00520	-0.00125	-0.07911	-0.01102	-0.00079	69.43680	11.31239	-27.57148	-0.06992	-0.02017	-0.01217	0.53054	0.03556	0.02044	3.86042	0.74103	-5.10031	-0.50334	0.17916	0.02492	2.08362	0.23203	-0.02880	-25.64812	2.12779	11.43838	-0.00424	0.00049	0.00072	-0.00879	-0.00002	-0.00008	-13.81881	-14.00738	-14.67365	0.03662	0.02675	-0.00483	-0.00259	0.00290	0.00152	0.00000
13			0.12000	19.02095	3.74232	13.65454	-0.02247	-0.00555	-0.00182	-0.08941	-0.01052	-0.00111	74.07410	12.59277	-26.85018	-0.06388	-0.01932	-0.01078	0.50973	0.03796	0.01834	6.34404	0.02957	-4.30045	-0.46378	0.14673	0.02701	2.07548	0.20615	-0.03567	-26.82088	2.13485	11.44934	-0.00338	0.00066	0.00080	-0.00681	0.00000	0.00007	-13.81206	-14.03108	-14.42325	0.03194	0.02650	-0.00332	-0.00528	0.00467	0.00156	0.00000
14			0.13000	16.67517	2.69695	13.63637	-0.02237	-0.00576	-0.00249	-0.09074	-0.00836	-0.00133	78.94772	13.79697	-25.89961	-0.05827	-0.01879	-0.00905	0.47641	0.04051	0.01398	8.98950	-0.68686	-3.41803	-0.39497	0.10067	0.02513	1.84844	0.14670	-0.03305	-27.95518	2.17299	11.34845	-0.00231	0.00095	0.00090	-0.00452	0.00004	0.00025	-13.77227	-14.07481	-14.08522	0.02469	0.02577	-0.00106	-0.00637	0.00629	0.00062	0.00000
15			0.14000	14.37733	1.97441	13.54688	-0.02136	-0.00581	-0.00336	-0.08111	-0.00477	-0.00136	83.95512	14.79401	-24.71071	-0.04967	-0.01786	-0.00742	0.40646	0.04193	0.00926	11.72913	-1.38117	-2.55216	-0.30502	0.05343	0.01965	1.45764	0.07703	-0.02289	-29.05010	2.24496	11.15064	-0.00104	0.00131	0.00094	-0.00196	0.00010	0.00040	-13.69591	-14.14345	-13.68562	0.01392	0.02394	0.00187	-0.00475	0.00729	-0.00122	0.00000
16			0.15000	12.33108	1.67322	13.42483	-0.01947	-0.00570	-0.00443	-0.06209	-0.00049	-0.00093	88.98812	15.49492	-23.30366	-0.03351	-0.01503	-0.00694	0.26871	0.03827	0.00623	14.50596	-2.03183	-1.77769	-0.20814	0.01314	0.01270	0.99808	0.01788	-0.01177	-30.09948	2.33348	10.87997	0.00036	0.00163	0.00087	0.00065	0.00022	0.00044	-13.58420	-14.23720	-13.25352	-0.00108	0.02030	0.00539	0.00044	0.00705	-0.00360	0.00000
17			0.16000	10.73098	1.82720	13.33365	-0.01694	-0.00545	-0.00554	-0.03881	0.00342	0.00031	93.94073	15.87172	-21.71952	-0.00639	-0.00846	-0.00907	0.04922	0.02320	0.00539	17.27450	-2.62482	-1.13634	-0.11767	-0.01600	0.00714	0.55902	-0.01970	-0.00472	-31.08537	2.40353	10.57102	0.00175	0.00177	0.00061	0.00289	0.00038	0.00030	-13.44064	-14.35030	-12.82063	-0.02020	0.01406	0.00920	0.00929	0.00509	-0.00582	0.00000
18			0.17000	9.70835	2.39165	13.34863	-0.01396	-0.00500	-0.00628	-0.01747	0.00598	0.00239	98.71597	15.95989	-20.01269	0.03043	0.00258	-0.01389	-0.22131	-0.00750	0.00585	20.00211	-3.15583	-0.63770	-0.04168	-0.03161	0.00498	0.19439	-0.03432	-0.00209	-31.97280	2.41064	10.27215	0.00289	0.00159	0.00014	0.00414	0.00050	0.00005	-13.26224	-14.47218	-12.42615	-0.04209	0.00417	0.01270	0.02155	0.00141	-0.00668	0.00000
19			0.18000	9.28920	3.25505	13.52122	-0.01059	-0.00420	-0.00611	-0.00266	0.00649	0.00421	103.23311	15.84870	-18.23426	0.07039	0.01663	-0.01896	-0.47509	-0.05006	0.00810	22.66661	-3.63188	-0.26170	0.01734	-0.03496	0.00560	-0.07879	-0.03354	-0.00130	-32.70622	2.30966	10.04470	0.00343	0.00097	-0.00053	0.00372	0.00039	-0.00004	-13.02830	-14.59046	-12.12300	-0.06442	-0.01001	0.01512	0.03855	-0.00275	-0.00500	0.00000
20			0.19000	9.39230	4.26872	13.83102	-0.00695	-0.00295	-0.00466	0.00383	0.00485	0.00395	107.43559	15.65161	-16.41046	0.10540	0.03055	-0.02073	-0.64902	-0.09363	0.01266	25.25113	-4.07022	0.02986	0.06197	-0.03024	0.00639	-0.27214	-0.02668	-0.00066	-33.20246	2.06449	9.94850	0.00289	-0.00012	-0.00131	0.00159	-0.00006	0.00038	-12.69091	-14.69325	-11.97126	-0.08398	-0.02878	0.01557	0.06473	-0.00496	-0.00084	0.00000
21			0.20000	9.87260	5.27353	14.16574	-0.00336	-0.00134	-0.00196	0.00363	0.00203	0.00144	111.28961	15.46843	-14.53761	0.13055	0.04162	-0.01733	-0.71998	-0.12775	0.01589	27.73672	-4.49859	0.27540	0.09713	-0.02458	0.00395	-0.40754	-0.02136	-0.00001	-33.33622	1.65659	10.01759	0.00069	-0.00159	-0.00211	-0.00017	-0.00091	0.00143	-12.17188	-14.76869	-12.01644	-0.09646	-0.05207	0.01321	0.10515	-0.00222	0.00347	0.00000
22			0.21000	10.57939	6.11678	14.36049	-0.00022	0.00034	0.00138	0.00029	-0.00040	-0.00043	114.77199	15.35798	-12.61334	0.14464	0.04832	-0.00908	-0.69978	-0.14488	0.01135	30.09564	-4.95303	0.49636	0.12731	-0.02414	-0.00427	-0.50207	-0.02210	-0.00047	-32.92416	1.08716	10.23924	-0.00365	-0.00331	-0.00281	0.00516	-0.00230	0.00279	-11.36673	-14.80205	-12.26537	-0.09655	-0.07865	0.00742	0.15601	0.00783	0.00403	0.00000
23			0.22000	11.39131	6.67085	14.27057	0.00230	0.00176	0.00459	-0.00316	-0.00128	0.00147	117.85976	15.33502	-10.67879	0.14850	0.04996	0.00247	-0.61561	-0.13982	-0.00370	32.29140	-5.47244	0.69287	0.15426	-0.03286	-0.02011	-0.55981	-0.03285	-0.00542	-31.72792	0.37241	10.54433	-0.01016	-0.00507	-0.00335	0.03041	-0.00453	0.00379	-10.15345	-14.77534	-12.67175	-0.07873	-0.10564	-0.00179	0.18812	0.02494	-0.00127	0.00000
24			0.23000	12.21779	6.86067	13.83324	0.00419	0.00273	0.00694	-0.00534	-0.00063	0.00693	120.52391	15.38493	-8.84072	0.14306	0.04632	0.01509	-0.49347	-0.11202	-0.02364	34.28756	-6.08839	0.85010	0.17688	-0.05266	-0.04452	-0.57718	-0.05746	-0.02123	-29.50086	-0.46798	10.81314	-0.01805	-0.00658	-0.00374	0.08873	-0.00801	0.00385	-8.40619	-14.67356	-13.14235	-0.03907	-0.12833	-0.01356	0.13341	0.04417	-0.00964	0.00000
25			0.24000	12.98777	6.68710	13.09053	0.00565	0.00322	0.00797	-0.00609	0.00069	0.01219	122.72245	15.48349	-7.25774	0.12838	0.03761	0.02624	-0.35172	-0.06914	-0.03680	36.05754	-6.81446	0.94995	0.19315	-0.08477	-0.07796	-0.55386	-0.09808	-0.05501	-26.09476	-1.43072	10.89404	0.17563	0.04980	0.00114	-1.21251	0.08430	-0.00074	-6.01595	-14.49991	-13.56665	-0.02374	-0.02254	-0.00230	0.11005	0.00886	-0.00128	0.02271
26			0.25000	13.64491	6.22702	12.17166	0.00688	0.00331	0.00760	-0.00579	0.00178	0.01355	124.39518	15.60947	-6.10059	0.10328	0.02422	0.03381	-0.20476	-0.02652	-0.03454	37.58882	-7.63655	0.98116	0.20243	-0.12679	-0.11841	-0.49874	-0.14839	-0.10702	-21.59889	-2.55282	10.63702	0.51524	0.13163	0.04180	-4.37770	0.30264	-0.00048	-2.91582	-14.29135	-13.85610	0.65093	0.26192	-0.14161	-3.87336	-0.09154	-0.04468	0.07351
27			0.26000	14.15048	5.60693	11.24194	0.00810	0.00318	0.00617	-0.00475	0.00222	0.01064	125.46729	15.75059	-5.49545	0.06582	0.00681	0.03653	-0.07477	-0.00191	-0.01864	38.88117	-8.50854	0.95073	0.20571	-0.17253	-0.16051	-0.42441	-0.19286	-0.16101	-16.40726	-3.90762	9.94730	1.00607	0.22867	0.10919	-9.32222	0.67012	0.08609	0.90234	-14.11990	-13.97219	0.27956	0.63638	-0.02133	-2.02265	-0.12765	-0.00105	0.13575
28			0.27000	14.48506	4.96663	10.44266	0.00941	0.00296	0.00430	-0.00307	0.00205	0.00615	125.86528	15.90475	-5.47527	0.01486	-0.01324	0.03387	-0.00262	-0.00642	-0.00004	39.94071	-9.35433	0.89209	0.20440	-0.21368	-0.19629	-0.33916	-0.21340	-0.18402	-11.11233	-5.53625	8.82205	1.19744	0.25616	0.20413	-10.85404	0.86777	0.33429	5.39182	-14.06266	-13.92667	-0.14079	0.99956	0.08613	1.18050	0.00499	-0.01644	0.15757
29			0.28000	14.64463	4.42566	9.84862	0.01075	0.00275	0.00267	-0.00070	0.00150	0.00277	125.54061	16.07594	-5.96385	-0.04840	-0.03445	0.02672	-0.04253	-0.03738	0.01006	40.76909	-10.07467	0.86186	0.20068	-0.23965	-0.21578	-0.24615	-0.19541	-0.14279	-6.27827	-7.35819	7.33705	1.07088	0.21686	0.33107	-8.65640	0.74983	0.78781	10.45899	-14.14666	-13.76240	1.24768	1.18294	-0.30911	-11.58044	0.18555	0.11250	0.09800
30			0.29000	14.63470	4.05938	9.45358	0.01195	0.00263	0.00182	0.00232	0.00080	0.00123	124.49532	16.26820	-6.79342	-0.12009	-0.05570	0.01749	-0.23531	-0.07984	0.00948	41.35303	-10.55654	0.92824	0.19652	-0.23944	-0.20931	-0.14379	-0.13668	-0.03402	-2.25670	-9.16293	5.63361	1.10011	0.09267	0.36925	-7.36759	0.28299	1.03280	15.93253	-14.31618	-13.54085	2.41255	0.61904	-0.57315	-23.48285	0.09983	0.23634	-0.06490
31			0.30000	14.46805	3.89125	9.18503	0.01278	0.00258	0.00190	0.00557	0.00006	0.00089	122.79881	16.48326	-7.74841	-0.19436	-0.07605	0.00904	-0.57476	-0.11430	0.00437	41.66111	-10.68888	1.15807	0.19196	-0.20634	-0.17198	-0.03096	-0.05798	0.09112	0.86647	-10.70224	3.93492	1.21167	-0.00801	0.34646	-6.36989	-0.01842	0.93450	21.50579	-14.46229	-13.33399	2.84665	0.33367	-0.71431	-27.06574	0.01047	0.21865	-0.09532
32			0.31000	14.16929	3.89950	8.94316	0.01307	0.00257	0.00277	0.00824	-0.00059	0.00118	120.59003	16.72680	-8.62656	-0.26510	-0.09479	0.00377	-0.99362	-0.12760	0.00093	41.66212	-10.39461	1.60720	0.18542	-0.14041	-0.10616	0.08280	0.00047	0.14130	3.20832	-11.81276	2.51861	1.32027	-0.05120	0.32784	-5.25364	-0.07431	0.67675	26.74095	-14.49898	-13.19711	2.77360	0.42953	-0.84141	-23.52899	-0.05175	0.08168	-0.02836
33			0.32000	13.78245	4.02966	8.64740	0.01284	0.00257	0.00405	0.00952	-0.00104	0.00205	118.06115	17.02221	-9.29553	-0.32714	-0.11155	0.00305	-1.38506	-0.12091	-0.00030	41.35647	-9.67425	2.31616	0.17571	-0.05033	-0.02282	0.17688	0.01005	0.04810	4.96840	-12.46975	1.61483	1.41517	-0.07358	0.33633	-4.16348	-0.05399	0.37012	31.18114	-14.41801	-13.15165	2.74686	0.60893	-1.02088	-18.59324	-0.11360	-0.12982	0.05037
34			0.33000	13.36749	4.21203	8.26907	0.01222	0.00254	0.00537	0.00920	-0.00117	0.00328	115.41810	17.41198	-9.72640	-0.37646	-0.12603	0.00682	-1.65036	-0.10865	-0.00319	40.79163	-8.62996	3.29807	0.16380	0.04882	0.06226	0.23408	-0.01153	-0.16843	6.32701	-12.74255	1.30764	1.46372	-0.08340	0.35597	-3.13670	-0.01776	0.03873	34.50045	-14.26534	-13.20580	2.76472	0.72478	-1.17039	-12.91418	-0.10722	-0.38648	0.10702
35			0.34000	12.97828	4.38406	7.84212	0.01131	0.00249	0.00649	0.00778	-0.00102	0.00414	112.83018	17.93701	-9.99285	-0.41008	-0.13810	0.01438	-1.73957	-0.10929	-0.01141	40.04974	-7.44782	4.51765	0.15000	0.14120	0.13414	0.24921	-0.01330	-0.40099	7.40366	-12.71582	1.51637	1.44713	-0.08796	0.36308	-2.23679	0.01530	-0.24214	36.58919	-14.07644	-13.37363	2.67306	0.65918	-1.13373	-6.82288	-0.03712	-0.60779	0.10461
36			0.35000	12.64180	4.50582	7.44922	0.01018	0.00245	0.00739	0.00597	-0.00068	0.00386	110.40274	18.60869	-10.23194	-0.42644	-0.14765	0.02539	-1.65884	-0.13363	-0.02576	39.22472	-6.34748	5.87741	0.13147	0.21500	0.18284	0.22369	0.03849	-0.52742	8.26084	-12.44083	2.05796	1.35947	-0.08345	0.35797	-1.49796	0.04386	-0.40337	37.53960	-13.85027	-13.67468	2.52722	0.53089	-0.99879	-1.76621	0.01557	-0.77057	0.07258
37			0.36000	12.35703	4.56187	7.18662	0.00886	0.00245	0.00810	0.00434	-0.00026	0.00217	108.18475	19.39379	-10.58355	-0.42569	-0.15424	0.03977	-1.45238	-0.17808	-0.04356	38.40348	-5.52018	7.22648	0.10518	0.26602	0.20613	0.16707	0.13015	-0.49628	8.92559	-11.93193	2.73501	1.22270	-0.06674	0.34454	-0.93518	0.06023	-0.44887	37.56776	-13.56546	-14.11735	2.30120	0.48504	-0.88173	1.70373	0.02960	-0.89114	0.05487
38			0.37000	12.10647	4.55738	7.12264	0.00738	0.00247	0.00868	0.00313	0.00014	-0.00056	106.19139	20.21838	-11.13832	-0.40959	-0.15670	0.05625	-1.17971	-0.22640	-0.05770	37.65074	-5.07527	8.39813	0.07114	0.29611	0.20820	0.09824	0.21680	-0.34793	9.41240	-11.18669	3.39949	1.05575	-0.04482	0.32395	-0.52671	0.05868	-0.42115	36.92286	-13.20323	-14.66520	2.04759	0.52453	-0.81414	3.58220	0.00230	-0.95341	0.05666
39			0.38000	11.86440	4.51024	7.27265	0.00577	0.00252	0.00916	0.00235	0.00047	-0.00352	104.42157	20.98773	-11.91627	-0.38153	-0.15397	0.07230	-0.89883	-0.25843	-0.05945	37.00304	-5.01540	9.26028	0.03209	0.31005	0.19614	0.03629	0.25726	-0.16677	9.73822	-10.20766	3.98114	0.87137	-0.02807	0.29590	-0.24413	0.04816	-0.36748	35.81576	-12.76820	-15.22626	1.82905	0.56553	-0.75500	4.40698	-0.07006	-0.88121	0.05885
40			0.39000	11.60170	4.43848	7.59761	0.00410	0.00256	0.00957	0.00184	0.00067	-0.00584	102.86855	21.61249	-12.87055	-0.34598	-0.14595	0.08549	-0.65146	-0.26003	-0.04449	36.47324	-5.24795	9.75101	-0.00767	0.31266	0.17659	-0.00668	0.23485	-0.02113	9.92577	-9.00743	4.48506	0.69030	-0.01850	0.25947	-0.06536	0.03854	-0.31778	34.38979	-12.30799	-15.69566	1.61599	0.56897	-0.67401	4.57752	-0.13903	-0.65025	0.05553
41			0.40000	11.29190	4.35257	8.01984	0.00245	0.00258	0.00993	0.00132	0.00077	-0.00689	101.52912	22.02575	-13.90456	-0.30787	-0.13373	0.09429	-0.45614	-0.22911	-0.01513	36.06263	-5.62562	9.88362	-0.04417	0.30686	0.15409	-0.02692	0.15816	0.06238	10.00000	-7.61414	4.96312	0.52502	-0.01387	0.21448	0.03279	0.03283	-0.27493	32.73555	-11.91085	-15.99899	1.39004	0.55426	-0.59204	4.31445	-0.15600	-0.34304	0.05610
42			0.41000	10.91694	4.25581	8.44652	0.00095	0.00257	0.01022	0.00063	0.00078	-0.00644	100.40889	22.18655	-14.89836	-0.27148	-0.11898	0.09778	-0.31138	-0.17549	0.02209	35.77242	-5.99856	9.72396	-0.07505	0.29251	0.13059	-0.02615	0.05181	0.09092	9.98319	-6.08131	5.46884	0.38800	-0.00807	0.16801	0.07307	0.02036	-0.23093	30.91473	-11.67120	-16.08500	1.13992	0.54320	-0.51864	3.72901	-0.12392	-0.02679	0.06498
43			0.42000	10.46955	4.14605	8.79645	-0.00025	0.00257	0.01041	-0.00020	0.00076	-0.00471	99.51941	22.07787	-15.74491	-0.23974	-0.10349	0.09615	-0.20490	-0.11511	0.05849	35.60838	-6.25751	9.35321	-0.09928	0.27123	0.10791	-0.00834	-0.05246	0.08673	9.89464	-4.49501	6.01920	0.27905	0.00056	0.12834	0.07667	-0.00142	-0.18274	28.96899	-11.64632	-15.90700	0.87430	0.54706	-0.45268	2.94393	-0.07147	0.25065	0.08101
44			0.43000	9.95284	4.01666	9.01877	-0.00101	0.00257	0.01043	-0.00095	0.00076	-0.00229	98.87393	21.71127	-16.37589	-0.21343	-0.08857	0.09042	-0.12259	-0.06171	0.08516	35.58004	-6.35603	8.84168	-0.11560	0.24756	0.08848	0.02101	-0.12944	0.07141	9.75598	-2.96694	6.58551	0.19454	0.01756	0.10556	0.06065	-0.04069	-0.14407	26.92481	-11.83677	-15.43591	0.62709	0.59832	-0.40427	2.14154	-0.02155	0.46114	0.10702
45			0.44000	9.37468	3.85881	9.10267	-0.00130	0.00259	0.01016	-0.00137	0.00081	-0.00002	98.48052	21.13596	-16.77199	-0.19161	-0.07485	0.08160	-0.05606	-0.02305	0.09534	35.69317	-6.30984	8.24550	-0.12336	0.22554	0.07416	0.05289	-0.16801	0.05727	9.59649	-1.61351	7.11225	0.12887	0.03947	0.09187	0.03785	-0.07730	-0.10860	24.80511	-12.19307	-14.68962	0.42344	0.65343	-0.35704	1.45077	0.02265	0.56958	0.12922
46			0.45000	8.73643	3.66190	9.07995	-0.00117	0.00257	0.00949	-0.00138	0.00096	0.00125	98.32562	20.44004	-16.96244	-0.17259	-0.06263	0.07045	-0.00472	-0.00107	0.08727	35.93524	-6.18038	7.61652	-0.12450	0.20574	0.06469	0.07681	-0.16752	0.04750	9.45082	-0.52802	7.54727	0.07437	0.05525	0.07610	0.01678	-0.08227	-0.06965	22.64262	-12.63689	-13.75038	0.26940	0.65754	-0.29811	0.91623	0.05427	0.54123	0.13442
47			0.46000	8.02530	3.41231	9.01776	-0.00080	0.00246	0.00839	-0.00106	0.00117	0.00118	98.36275	19.73454	-17.01359	-0.15520	-0.05231	0.05838	0.02926	0.00713	0.06611	36.26522	-6.04909	7.00831	-0.12169	0.18951	0.05990	0.08600	-0.13555	0.04167	9.34934	0.24238	7.86621	0.02595	0.05908	0.05720	0.00324	-0.05832	-0.03621	20.48649	-13.08557	-12.75794	0.17362	0.60915	-0.23802	0.57901	0.06902	0.41569	0.12318
48			0.47000	7.21766	3.09584	8.99658	-0.00040	0.00221	0.00694	-0.00061	0.00136	0.00012	98.52689	19.13338	-17.00009	-0.13888	-0.04428	0.04750	0.04748	0.00713	0.04085	36.62388	-5.99146	6.48191	-0.11774	0.17880	0.05945	0.08107	-0.08244	0.03761	9.30874	0.70618	8.07899	-0.01430	0.05669	0.03706	-0.00022	-0.03025	-0.01475	18.39846	-13.46966	-11.87470	0.11096	0.52985	-0.18327	0.35762	0.06372	0.25738	0.10048
49			0.48000	6.28824	2.70669	9.08519	-0.00013	0.00181	0.00532	-0.00023	0.00137	-0.00109	98.76550	18.73187	-16.97555	-0.12327	-0.03864	0.03968	0.05562	0.00409	0.01856	36.95887	-6.05758	6.10596	-0.11556	0.17411	0.06226	0.06802	-0.01568	0.03209	9.32920	0.91959	8.21732	-0.04317	0.05169	0.01815	0.00351	-0.00997	-0.00436	16.44130	-13.73859	-11.23734	0.04838	0.44547	-0.13392	0.14805	0.03770	0.11721	0.07349
50			0.49000	5.21715	2.25771	9.32406	-0.00009	0.00131	0.00374	-0.00017	0.00111	-0.00181	99.05633	18.58450	-16.95922	-0.10784	-0.03488	0.03539	0.05882	0.00101	0.00115	37.24097	-6.26395	5.94484	-0.11729	0.17276	0.06627	0.05234	0.05849	0.02193	9.39870	0.96867	8.31456	-0.06040	0.04510	0.00225	0.00915	-0.00006	-0.00035	14.66599	-13.86079	-10.91866	-0.02239	0.37193	-0.09056	-0.06375	-0.00258	0.02564	0.04786
51			0.50000	3.98998	1.78205	9.72528	-0.00025	0.00077	0.00237	-0.00057	0.00067	-0.00184	99.39986	18.68900	-16.94596	-0.09239	-0.03214	0.03364	0.05887	-0.00107	-0.01178	37.46286	-6.59587	6.03841	-0.12296	0.17012	0.06920	0.03597	0.12796	0.00679	9.49998	0.94967	8.39168	-0.06852	0.03783	-0.01155	0.01319	0.00133	0.00137	13.10262	-13.82440	-10.91763	-0.08972	0.31292	-0.05725	-0.23239	-0.04504	-0.01441	0.02653
52			0.51000	2.59285	1.32039	10.28225	-0.00058	0.00028	0.00133	-0.00150	0.00023	-0.00140	99.79683	18.98606	-16.92807	-0.07739	-0.02972	0.03298	0.05527	-0.00220	-0.01951	37.62702	-7.01641	6.38278	-0.13200	0.16150	0.06853	0.01891	0.17364	-0.00909	9.61703	0.95124	8.45519	-0.07419	0.03375	-0.02459	0.01565	-0.00199	0.00274	11.75845	-13.64189	-11.17375	-0.12999	0.28315	-0.04369	-0.29926	-0.08197	-0.02808	0.01409
53			0.52000	1.00890	0.90066	10.97563	-0.00101	-0.00009	0.00069	-0.00294	-0.00006	-0.00089	100.22957	19.37113	-16.91145	-0.06403	-0.02736	0.03242	0.04802	-0.00280	-0.02045	37.73521	-7.47861	6.91778	-0.14383	0.14647	0.06361	0.00080	0.18244	-0.01877	9.73983	1.03763	8.50635	-0.08288	0.03541	-0.03561	0.01810	-0.00818	0.00454	10.62318	-13.35258	-11.59237	-0.13447	0.29781	-0.05068	-0.26853	-0.11796	-0.04300	0.01434
54			0.53000	-0.78056	0.52529	11.77123	-0.00145	-0.00029	0.00044	-0.00479	-0.00018	-0.00063	100.66049	19.71842	-16.91490	-0.05357	-0.02520	0.03158	0.03869	-0.00311	-0.01448	37.78389	-7.93786	7.53383	-0.15651	0.12945	0.05640	-0.01815	0.15999	-0.01883	9.86544	1.23674	8.55459	-0.09367	0.04186	-0.04432	0.02105	-0.01731	0.00777	9.67732	-13.01635	-12.07065	-0.12127	0.35528	-0.06872	-0.20466	-0.15219	-0.05992	0.02628
55			0.54000	-2.79325	0.17291	12.61633	-0.00187	-0.00036	0.00051	-0.00696	-0.00020	-0.00077	101.04140	19.91403	-16.95729	-0.04697	-0.02367	0.03087	0.02903	-0.00304	-0.00386	37.76588	-8.36309	8.09957	-0.16760	0.11750	0.05035	-0.03671	0.12516	-0.01143	9.99457	1.53897	8.62348	-0.10587	0.05127	-0.05149	0.02475	-0.02808	0.01347	8.89858	-12.69849	-12.51834	-0.09965	0.43601	-0.09051	-0.13791	-0.16450	-0.06767	0.04396
56			0.55000	-5.04243	-0.18608	13.44056	-0.00228	-0.00034	0.00082	-0.00944	-0.00018	-0.00116	101.32570	19.88780	-17.04114	-0.04452	-0.02307	0.03100	0.01950	-0.00234	0.00853	37.67308	-8.74325	8.49747	-0.17577	0.11542	0.04744	-0.05350	0.09131	0.00049	10.12781	1.90691	8.74123	-0.11928	0.06115	-0.05892	0.02926	-0.03672	0.02203	8.26792	-12.45369	-12.86874	-0.06897	0.51040	-0.11303	-0.07498	-0.13264	-0.05935	0.05950
57			0.56000	-7.53246	-0.56541	14.16765	-0.00271	-0.00028	0.00127	-0.01236	-0.00015	-0.00154	101.47978	19.62769	-17.14481	-0.04590	-0.02345	0.03257	0.00899	-0.00065	0.02088	37.50086	-9.08786	8.65078	-0.18152	0.12412	0.04746	-0.06806	0.06077	0.01586	10.26501	2.29170	8.92482	-0.13304	0.06662	-0.06655	0.03433	-0.03801	0.03240	7.77546	-12.31446	-13.08317	-0.02135	0.55788	-0.13606	-0.01691	-0.06114	-0.03599	0.06809
58			0.57000	-10.25450	-0.94282	14.73659	-0.00323	-0.00022	0.00177	-0.01595	-0.00010	-0.00164	101.48745	19.17409	-17.22905	-0.05068	-0.02473	0.03584	-0.00421	0.00226	0.03205	37.24926	-9.42129	8.53568	-0.18567	0.14129	0.04879	-0.08133	0.03247	0.03340	10.40579	2.64976	9.17433	-0.14793	0.06914	-0.07260	0.04002	-0.03322	0.04213	7.42213	-12.28628	-13.15783	0.04833	0.58695	-0.16126	0.02403	0.02095	-0.00591	0.07091
59			0.58000	-13.18034	-1.25567	15.11924	-0.00383	-0.00014	0.00224	-0.02011	-0.00004	-0.00135	101.34981	18.60247	-17.25081	-0.05841	-0.02666	0.04025	-0.02147	0.00638	0.04004	36.92115	-9.77178	8.17932	-0.18797	0.16200	0.04953	-0.09490	0.00933	0.04946	10.54930	2.95338	9.48028	-0.16407	0.07125	-0.07809	0.04602	-0.02571	0.05078	7.21581	-12.34863	-13.13073	0.13487	0.61045	-0.19087	0.02829	0.08821	0.01723	0.07093
60			0.59000	-16.25477	-1.41983	15.33101	-0.00442	0.00005	0.00260	-0.02397	0.00000	-0.00076	101.08132	18.00284	-17.18083	-0.06870	-0.02897	0.04479	-0.04303	0.01102	0.04218	36.51883	-10.16051	7.64736	-0.18681	0.18019	0.04805	-0.11002	-0.00243	0.05887	10.69351	3.19266	9.83212	-0.17887	0.07040	-0.08529	0.05111	-0.01679	0.05986	7.16371	-12.46333	-13.07401	0.22738	0.62197	-0.22420	-0.01194	0.12547	0.01779	0.06844
61			0.60000	-19.39116	-1.37150	15.42996	-0.00480	0.00043	0.00281	-0.02608	-0.00013	-0.00015	100.70314	17.46028	-17.01853	-0.08115	-0.03155	0.04843	-0.06783	0.01490	0.03715	36.04071	-10.59356	7.02322	-0.18091	0.19096	0.04367	-0.12670	-0.00006	0.05835	10.83583	3.37111	10.22104	-0.18754	0.06609	-0.09371	0.05362	-0.00868	0.06954	7.26237	-12.58937	-13.06796	0.32718	0.62650	-0.26216	-0.08681	0.13521	-0.01475	0.06588
62			0.61000	-22.47523	-1.10806	15.50178	-0.00485	0.00106	0.00287	-0.02534	-0.00065	0.00017	100.23856	17.03963	-16.79493	-0.09542	-0.03453	0.05078	-0.09352	0.01673	0.02647	35.48282	-11.05950	6.38732	-0.17072	0.19183	0.03627	-0.14279	0.01157	0.04820	10.97393	3.50039	10.64040	-0.19490	0.06321	-0.09884	0.05476	-0.00303	0.07692	7.48910	-12.70039	-13.17158	0.45321	0.64738	-0.30795	-0.18446	0.13983	-0.08024	0.06770
63			0.62000	-25.37747	-0.69506	15.63183	-0.00450	0.00189	0.00282	-0.02157	-0.00157	0.00008	99.71407	16.77480	-16.55951	-0.11095	-0.03811	0.05190	-0.11642	0.01585	0.01350	34.84613	-11.53234	5.80051	-0.15760	0.18293	0.02644	-0.15399	0.02290	0.03237	11.10519	3.59493	11.08759	-0.20311	0.06068	-0.09927	0.05473	0.00072	0.08142	7.80286	-12.79558	-13.40441	0.59330	0.67862	-0.35572	-0.28008	0.16016	-0.16402	0.07251
64			0.63000	-27.96910	-0.23583	15.87665	-0.00372	0.00285	0.00269	-0.01547	-0.00263	-0.00033	99.16187	16.66615	-16.35860	-0.12722	-0.04247	0.05211	-0.13234	0.01268	0.00154	34.14399	-11.97769	5.29624	-0.14255	0.16675	0.01558	-0.15548	0.02669	0.01646	11.22478	3.66824	11.56716	-0.20330	0.05326	-0.09997	0.05019	0.00288	0.08798	8.15734	-12.89651	-13.74605	0.70239	0.67840	-0.39232	-0.33402	0.19956	-0.23396	0.07175
65			0.64000	-30.13794	0.17183	16.24768	-0.00251	0.00385	0.00254	-0.00840	-0.00346	-0.00083	98.62106	16.68730	-16.21397	-0.14342	-0.04744	0.05155	-0.13732	0.00885	-0.00741	33.40530	-12.36264	4.88279	-0.12586	0.14665	0.00546	-0.14417	0.02211	0.00470	11.32404	3.73062	12.09083	-0.19835	0.03848	-0.10034	0.04114	0.00326	0.09676	8.51360	-13.03265	-14.14760	0.77775	0.62565	-0.41215	-0.34216	0.24032	-0.26038	0.06058
66			0.65000	-31.80262	0.46960	16.71281	-0.00088	0.00478	0.00236	-0.00214	-0.00380	-0.00118	98.13514	16.79701	-16.11326	-0.15847	-0.05256	0.05002	-0.12904	0.00689	-0.01261	32.67177	-12.66501	4.55127	-0.10738	0.12540	-0.00245	-0.12043	0.01313	-0.00165	11.39062	3.79011	12.67199	-0.19071	0.01790	-0.09665	0.02787	0.00189	0.10300	8.84201	-13.22548	-14.54802	0.82667	0.52667	-0.41327	-0.31341	0.25319	-0.23157	0.04025
67			0.66000	-32.92587	0.64949	17.21197	0.00111	0.00553	0.00212	0.00166	-0.00362	-0.00123	97.74504	16.95175	-16.01646	-0.17094	-0.05712	0.04725	-0.10790	0.00913	-0.01432	31.98926	-12.87965	4.28534	-0.08714	0.10521	-0.00711	-0.08873	0.00464	-0.00364	11.41060	3.85347	13.31444	-0.17714	-0.00247	-0.08932	0.01087	-0.00028	0.10345	9.11643	-13.47940	-14.88634	0.84742	0.41108	-0.39997	-0.24997	0.22755	-0.15780	0.01731
68			0.67000	-33.52474	0.74102	17.68029	0.00332	0.00600	0.00179	0.00214	-0.00308	-0.00100	97.48125	17.11612	-15.87460	-0.17943	-0.06046	0.04364	-0.07740	0.01620	-0.01365	31.39765	-13.01880	4.06920	-0.06601	0.08820	-0.00831	-0.05634	-0.00050	-0.00325	11.37146	3.92491	14.00166	-0.15751	-0.02189	-0.07878	-0.00685	-0.00234	0.09521	9.31016	-13.78114	-15.11013	0.85614	0.30501	-0.38124	-0.15907	0.17641	-0.06307	-0.00158
69			0.68000	-33.67397	0.79002	18.07088	0.00555	0.00616	0.00137	-0.00016	-0.00251	-0.00062	97.35864	17.26669	-15.64909	-0.18280	-0.06212	0.04022	-0.04291	0.02633	-0.01187	30.92223	-13.10762	3.88999	-0.04521	0.07601	-0.00667	-0.02965	-0.00213	-0.00210	11.26576	4.00614	14.69958	-0.12847	-0.03883	-0.06697	-0.02045	-0.00321	0.08046	9.40051	-14.10331	-15.18888	0.84594	0.21602	-0.35809	-0.04747	0.11750	0.02655	-0.01465
70			0.69000	-33.50085	0.84212	18.37181	0.00757	0.00604	0.00091	-0.00339	-0.00220	-0.00030	97.37525	17.38910	-15.32473	-0.18075	-0.06193	0.03784	-0.00998	0.03620	-0.00969	30.57028	-13.17669	3.73476	-0.02633	0.06874	-0.00338	-0.01195	-0.00145	-0.00097	11.09292	4.10063	15.37380	-0.09402	-0.05161	-0.05661	-0.02567	-0.00188	0.06529	9.37821	-14.41000	-15.12817	0.83846	0.14227	-0.33883	0.06874	0.06469	0.08791	-0.02318
71			0.70000	-33.16828	0.93361	18.61095	0.00922	0.00571	0.00044	-0.00533	-0.00231	-0.00010	97.51492	17.47145	-14.91343	-0.17398	-0.05999	0.03626	0.01721	0.04244	-0.00688	30.33298	-13.25424	3.58635	-0.01074	0.06383	0.00010	-0.00289	0.00019	0.00003	10.85894	4.21932	16.00796	-0.05829	-0.05807	-0.04827	-0.02175	0.00219	0.05327	9.25270	-14.66568	-14.97344	0.83136	0.08226	-0.32270	0.18029	0.02714	0.10793	-0.02878
72			0.71000	-32.84659	1.08530	18.84508	0.01043	0.00530	-0.00003	-0.00454	-0.00273	0.00001	97.75018	17.49827	-14.45249	-0.16440	-0.05685	0.03468	0.03659	0.04323	-0.00294	30.18987	-13.35943	3.42090	0.00099	0.05861	0.00292	0.00011	0.00143	0.00112	10.57382	4.38127	16.61098	-0.02198	-0.06219	-0.04225	-0.00994	0.00878	0.04615	9.04672	-14.84466	-14.80006	0.80729	0.02767	-0.30306	0.27858	0.00541	0.08173	-0.03349
73			0.72000	-32.67989	1.29959	19.13376	0.01112	0.00491	-0.00041	-0.00097	-0.00327	0.00011	98.04594	17.45008	-13.99458	-0.15397	-0.05315	0.03284	0.04788	0.03895	0.00213	30.11316	-13.49946	3.21018	0.00917	0.05189	0.00450	0.00002	0.00131	0.00225	10.24829	4.60801	17.21235	0.01394	-0.06450	-0.03399	0.00708	0.01714	0.03868	8.78601	-14.93590	-14.69453	0.77108	-0.01488	-0.27795	0.36096	-0.00111	0.02102	-0.03628
74			0.73000	-32.76175	1.56181	19.51274	0.01118	0.00471	-0.00062	0.00413	-0.00377	0.00022	98.36431	17.30727	-13.59208	-0.14414	-0.04950	0.03156	0.05189	0.03164	0.00792	30.07231	-13.67158	2.92697	0.01468	0.04597	0.00500	-0.00103	-0.00004	0.00321	9.89197	4.91277	17.84413	0.04889	-0.06068	-0.02175	0.02651	0.02378	0.02652	8.49115	-14.94298	-14.72539	0.72816	-0.02336	-0.25131	0.42473	0.00045	-0.04791	-0.03259
75			0.74000	-33.12680	1.84603	19.97999	0.01060	0.00475	-0.00056	0.00889	-0.00419	0.00025	98.67103	17.05918	-13.27983	-0.13551	-0.04621	0.03166	0.05008	0.02364	0.01419	30.03840	-13.86731	2.55445	0.01861	0.04347	0.00466	-0.00189	-0.00202	0.00367	9.51428	5.29028	18.51661	0.07872	-0.05128	-0.01096	0.04393	0.02536	0.01406	8.17447	-14.88269	-14.91521	0.69237	-0.00351	-0.23229	0.47099	0.00028	-0.10270	-0.02306
76			0.75000	-33.75519	2.12146	20.50052	0.00949	0.00499	-0.00027	0.01175	-0.00440	0.00014	98.94194	16.71134	-13.06723	-0.12847	-0.04347	0.03331	0.04471	0.01667	0.02072	29.98932	-14.07740	2.09450	0.02209	0.04536	0.00375	-0.00217	-0.00427	0.00340	9.12624	5.71473	19.20609	0.10250	-0.04171	-0.00293	0.05713	0.02303	0.00373	7.84139	-14.78170	-15.23118	0.65642	0.03031	-0.21762	0.48987	-0.00319	-0.13070	-0.01006
77			0.76000	-34.58408	2.36191	21.02342	0.00809	0.00529	0.00014	0.01219	-0.00428	-0.00007	99.16709	16.28695	-12.94241	-0.12335	-0.04133	0.03607	0.03846	0.01144	0.02672	29.91174	-14.29347	1.57031	0.02588	0.05083	0.00248	-0.00174	-0.00638	0.00241	8.74130	6.14727	19.86590	0.12333	-0.03407	0.00274	0.06680	0.01891	-0.00323	7.49470	-14.66993	-15.60334	0.60625	0.06170	-0.20020	0.46939	-0.00621	-0.12661	0.00178
78			0.77000	-35.52419	2.55687	21.50072	0.00667	0.00552	0.00053	0.01078	-0.00383	-0.00024	99.35155	15.82277	-12.88181	-0.12013	-0.03973	0.03896	0.03392	0.00787	0.03051	29.80197	-14.50891	1.02234	0.03048	0.05801	0.00138	-0.00054	-0.00732	0.00134	8.37289	6.54958	20.45162	0.14410	-0.02523	0.00787	0.07410	0.01287	-0.00801	7.13813	-14.57328	-15.95820	0.55018	0.08859	-0.18066	0.42171	-0.00653	-0.10053	0.01068
79			0.78000	-36.47610	2.71035	21.90273	0.00545	0.00561	0.00078	0.00850	-0.00317	-0.00029	99.51308	15.36449	-12.86101	-0.11816	-0.03838	0.04099	0.03301	0.00529	0.03034	29.66465	-14.71891	0.50232	0.03519	0.06475	0.00077	0.00149	-0.00574	0.00068	8.03054	6.89607	20.94014	0.16414	-0.01652	0.01398	0.07898	0.00724	-0.01166	6.77796	-14.50716	-16.24599	0.50678	0.10192	-0.16196	0.37115	-0.00384	-0.06849	0.01469
80			0.79000	-37.34374	2.82606	22.22717	0.00458	0.00555	0.00085	0.00617	-0.00248	-0.00027	99.67612	14.96005	-12.86560	-0.11652	-0.03718	0.04219	0.03657	0.00291	0.02611	29.51032	-14.91977	0.06435	0.03932	0.07104	0.00116	0.00415	-0.00104	0.00083	7.71644	7.18111	21.33411	0.18339	-0.01270	0.01887	0.08279	0.00469	-0.01273	6.42196	-14.47338	-16.44968	0.48062	0.07960	-0.14515	0.32881	-0.00069	-0.04132	0.00943
81			0.80000	-38.04914	2.89986	22.49811	0.00408	0.00535	0.00076	0.00421	-0.00189	-0.00023	99.86466	14.65056	-12.89267	-0.11447	-0.03620	0.04322	0.04367	0.00032	0.01901	29.35134	-15.10855	-0.24537	0.04277	0.07842	0.00335	0.00720	0.00668	0.00166	7.42437	7.41961	21.65515	0.19930	-0.01351	0.02299	0.08662	0.00447	-0.01299	6.07731	-14.46083	-16.57944	0.46788	0.04055	-0.13147	0.29648	-0.00003	-0.02360	-0.00030
82			0.81000	-38.55040	2.92625	22.75512	0.00397	0.00508	0.00056	0.00269	-0.00151	-0.00020	100.09344	14.46188	-12.94422	-0.11162	-0.03560	0.04463	0.05147	-0.00236	0.01045	29.19690	-15.28306	-0.39841	0.04518	0.08810	0.00765	0.01036	0.01709	0.00190	7.14141	7.64114	21.93204	0.21508	-0.00999	0.02724	0.09404	0.00340	-0.01386	5.74854	-14.45084	-16.66076	0.46136	0.01407	-0.12161	0.27191	-0.00028	-0.01498	-0.00826
83			0.82000	-38.85244	2.90682	23.03564	0.00417	0.00486	0.00034	0.00154	-0.00136	-0.00015	100.36174	14.39973	-13.01799	-0.10820	-0.03559	0.04696	0.05625	-0.00461	0.00166	29.05026	-15.44170	-0.39094	0.04634	0.09981	0.01330	0.01333	0.02895	0.00020	6.85225	7.87951	22.18978	0.23629	-0.00278	0.02930	0.10849	0.00110	-0.01445	5.43759	-14.42435	-16.72227	0.44936	0.00234	-0.11465	0.24893	-0.00014	-0.01279	-0.01239
84			0.83000	-39.00456	2.85461	23.35714	0.00455	0.00476	0.00018	0.00079	-0.00139	-0.00009	100.65005	14.44859	-13.10173	-0.10459	-0.03611	0.05024	0.05485	-0.00582	-0.00634	28.90771	-15.58196	-0.24647	0.04646	0.11233	0.01923	0.01591	0.03949	-0.00329	6.54499	8.16111	22.44362	0.25558	0.00739	0.03082	0.12594	-0.00359	-0.01535	5.14480	-14.36884	-16.78546	0.44388	0.01085	-0.11242	0.23298	-0.00121	-0.01437	-0.01041
85			0.84000	-39.08577	2.79245	23.71101	0.00494	0.00482	0.00011	0.00061	-0.00153	-0.00006	100.92301	14.57592	-13.17733	-0.10124	-0.03688	0.05386	0.04607	-0.00576	-0.01233	28.75996	-15.69963	-0.01050	0.04515	0.12391	0.02434	0.01770	0.04498	-0.00695	6.21517	8.49720	22.69868	0.26902	0.01838	0.03356	0.14133	-0.01059	-0.01694	4.87060	-14.28393	-16.86117	0.43350	0.04120	-0.10935	0.21559	-0.00618	-0.01662	-0.00190
86			0.85000	-39.18183	2.74497	24.06898	0.00520	0.00500	0.00015	0.00110	-0.00167	-0.00007	101.13876	14.74010	-13.23169	-0.09858	-0.03759	0.05721	0.03093	-0.00476	-0.01506	28.59523	-15.78940	0.25911	0.04193	0.13321	0.02777	0.01820	0.04246	-0.00882	5.86759	8.88019	22.95296	0.28212	0.03314	0.03813	0.15310	-0.02116	-0.01905	4.61540	-14.18287	-16.94963	0.40432	0.09386	-0.10079	0.18941	-0.01480	-0.01666	0.01226
87			0.86000	-39.36011	2.72871	24.39566	0.00524	0.00524	0.00026	0.00202	-0.00173	-0.00010	101.26035	14.89994	-13.26424	-0.09713	-0.03820	0.06015	0.01189	-0.00354	-0.01398	28.40220	-15.84616	0.50332	0.03660	0.14012	0.02897	0.01713	0.03140	-0.00793	5.51603	9.28382	23.19952	0.29421	0.04888	0.04350	0.15646	-0.03149	-0.02055	4.37780	-14.08868	-17.04089	0.37445	0.15522	-0.09181	0.16403	-0.01940	-0.01375	0.02935
88			0.87000	-39.65176	2.74822	24.66088	0.00505	0.00546	0.00041	0.00294	-0.00163	-0.00011	101.26504	15.02197	-13.28573	-0.09719	-0.03873	0.06271	-0.00842	-0.00277	-0.00955	28.17173	-15.86618	0.67280	0.03007	0.14598	0.02849	0.01490	0.01398	-0.00494	5.18199	9.66714	23.42702	0.30326	0.06363	0.04827	0.14681	-0.03659	-0.02016	4.15361	-14.02699	-17.11471	0.35352	0.20791	-0.08503	0.14408	-0.01127	-0.00795	0.04475
89			0.88000	-40.04774	2.79745	24.84955	0.00468	0.00556	0.00053	0.00343	-0.00138	-0.00007	101.14857	15.08705	-13.31211	-0.09853	-0.03912	0.06466	-0.02745	-0.00285	-0.00321	27.89898	-15.84892	0.73947	0.02307	0.15234	0.02736	0.01197	-0.00614	-0.00138	4.89075	9.98365	23.62228	0.30879	0.07509	0.05145	0.12345	-0.03242	-0.01737	3.93631	-14.01891	-17.14621	0.34127	0.24336	-0.08071	0.12966	0.01029	0.00002	0.05586
90			0.89000	-40.50708	2.86466	24.96642	0.00424	0.00548	0.00058	0.00339	-0.00108	-0.00002	100.92667	15.09381	-13.35895	-0.10063	-0.03927	0.06571	-0.04260	-0.00389	0.00301	27.58554	-15.79816	0.70346	0.01558	0.15964	0.02636	0.00842	-0.02493	0.00158	4.66399	10.19345	23.77536	0.31622	0.07920	0.05306	0.09167	-0.01860	-0.01297	3.71895	-14.07527	-17.11765	0.32317	0.24794	-0.07379	0.11546	0.03619	0.00811	0.05947
91			0.90000	-40.97261	2.93815	25.03325	0.00387	0.00523	0.00052	0.00295	-0.00084	0.00000	100.63082	15.05681	-13.43775	-0.10314	-0.03929	0.06581	-0.05193	-0.00568	0.00730	27.23912	-15.72192	0.59014	0.00771	0.16708	0.02568	0.00433	-0.03866	0.00336	4.51271	10.27486	23.88358	0.32671	0.07832	0.05183	0.05685	-0.00169	-0.00805	3.49803	-14.19392	-17.02761	0.29176	0.21409	-0.06310	0.09853	0.05077	0.01303	0.05244
92			0.91000	-41.38762	3.00943	25.07902	0.00368	0.00489	0.00037	0.00235	-0.00070	0.00001	100.29965	14.99935	-13.55155	-0.10603	-0.03945	0.06529	-0.05515	-0.00760	0.00871	26.87055	-15.63098	0.43882	0.00002	0.17449	0.02564	0.00001	-0.04492	0.00390	4.43296	10.23225	23.95373	0.33742	0.07440	0.05046	0.02514	0.01215	-0.00444	3.27635	-14.36094	-16.89094	0.26143	0.15563	-0.05123	0.08252	0.04655	0.01374	0.03802
93			0.92000	-41.70919	3.07296	25.12863	0.00376	0.00454	0.00013	0.00172	-0.00066	-0.00000	99.96926	14.94576	-13.69079	-0.10911	-0.03986	0.06453	-0.05336	-0.00881	0.00730	26.49002	-15.53757	0.29015	-0.00662	0.18269	0.02686	-0.00402	-0.04301	0.00346	4.40660	10.09611	24.00058	0.34915	0.06861	0.04885	0.00334	0.01929	-0.00271	3.06276	-14.55366	-16.73096	0.23765	0.08548	-0.04111	0.06761	0.02737	0.01180	0.02003
94			0.93000	-41.91784	3.12799	25.19581	0.00408	0.00424	-0.00015	0.00109	-0.00068	0.00001	99.66664	14.91567	-13.83290	-0.11180	-0.04037	0.06374	-0.04845	-0.00857	0.00369	26.10506	-15.45547	0.17685	-0.01106	0.19194	0.02969	-0.00699	-0.03300	0.00226	4.40630	9.91597	24.04340	0.36362	0.06267	0.04637	-0.00422	0.01940	-0.00291	2.87021	-14.74489	-16.57190	0.21702	0.01023	-0.03303	0.05217	0.00303	0.00880	0.00064
95			0.94000	-42.02333	3.18014	25.28383	0.00458	0.00405	-0.00040	0.00054	-0.00075	0.00002	99.40574	14.92134	-13.95058	-0.11362	-0.04075	0.06310	-0.04274	-0.00675	-0.00104	25.71951	-15.39932	0.11874	-0.01248	0.20111	0.03354	-0.00824	-0.01580	0.00053	4.40261	9.74806	24.10108	0.37496	0.05525	0.04611	0.00377	0.01367	-0.00487	2.71162	-14.90834	-16.43350	0.21138	-0.05225	-0.02829	0.03924	-0.01228	0.00615	-0.01446
96			0.95000	-42.06351	3.23936	25.38965	0.00516	0.00398	-0.00060	0.00026	-0.00087	0.00004	99.18642	14.96548	-14.02368	-0.11435	-0.04091	0.06284	-0.03822	-0.00400	-0.00564	25.33344	-15.38240	0.11943	-0.01075	0.20825	0.03723	-0.00739	0.00591	-0.00115	4.37029	9.64247	24.18787	0.38500	0.05348	0.04833	0.02525	0.00609	-0.00831	2.59470	-15.02563	-16.32766	0.21151	-0.08348	-0.02486	0.02718	-0.01263	0.00389	-0.02173
97			0.96000	-42.09357	3.31533	25.50896	0.00568	0.00405	-0.00072	0.00045	-0.00104	0.00004	98.99762	15.04087	-14.04794	-0.11429	-0.04092	0.06332	-0.03591	-0.00132	-0.00888	24.94419	-15.41372	0.16640	-0.00653	0.21171	0.03939	-0.00465	0.02729	-0.00179	4.29225	9.63286	24.31038	0.39704	0.05687	0.04958	0.05585	-0.00337	-0.01221	2.51841	-15.08963	-16.25615	0.21346	-0.08900	-0.02464	0.01667	-0.00571	0.00244	-0.02178
98			0.97000	-42.16882	3.41308	25.63889	0.00605	0.00424	-0.00076	0.00116	-0.00126	0.00004	98.82333	15.13020	-14.03551	-0.11387	-0.04091	0.06472	-0.03573	0.00040	-0.00971	24.54782	-15.49459	0.23295	-0.00086	0.21126	0.03933	-0.00062	0.04311	-0.00065	4.16193	9.73120	24.46818	0.40864	0.06429	0.05046	0.08899	-0.01509	-0.01594	2.47552	-15.10401	-16.21351	0.21421	-0.06729	-0.02596	0.00846	0.00071	0.00137	-0.01428
99			0.98000	-42.32861	3.52970	25.77901	0.00615	0.00451	-0.00072	0.00214	-0.00148	0.00003	98.64827	15.20922	-14.00895	-0.11339	-0.04095	0.06692	-0.03683	0.00083	-0.00738	24.14242	-15.61863	0.28515	0.00485	0.20781	0.03692	0.00353	0.05021	0.00203	3.98378	9.92721	24.65694	0.42054	0.07594	0.05238	0.11767	-0.02864	-0.01956	2.45664	-15.08011	-16.19286	0.20590	-0.02316	-0.02462	0.00301	0.00144	0.00040	-0.00117
100			0.99000	-42.58621	3.65766	25.92967	0.00595	0.00481	-0.00060	0.00301	-0.00169	0.00003	98.46260	15.25163	-13.99191	-0.11299	-0.04097	0.06957	-0.03816	0.00010	-0.00167	23.72984	-15.77315	0.29065	0.00972	0.20316	0.03282	0.00688	0.04847	0.00516	3.77149	10.19182	24.87117	0.43203	0.08909	0.05560	0.13573	-0.04094	-0.02303	2.45296	-15.03355	-16.19109	0.20130	0.02526	-0.02332	0.00085	-0.00216	-0.00032	0.01357
101			1.00000	-42.92773	3.79030	26.08934	0.00552	0.00514	-0.00041	0.00342	-0.00185	0.00002	98.26321	15.23596	-14.00162	-0.11262	-0.04086	0.07215	-0.03896	-0.00136	0.00679	23.31654	-15.94140	0.22823	0.01341	0.19853	0.02777	0.00893	0.03983	0.00743	3.54465	10.48383	25.10307	0.44199	0.10059	0.05911	0.13903	-0.04710	-0.02547	2.45495	-14.98152	-16.20502	0.19539	0.06594	-0.02088	0.00157	-0.00527	-0.00068	0.02670
102			1.01000	-43.31821	3.92112	26.25316	0.00497	0.00546	-0.00020	0.00331	-0.00193	0.00001	98.05180	15.15024	-14.04672	-0.11225	-0.04053	0.07429	-0.03894	-0.00310	0.01665	22.91258	-16.10564	0.09262	0.01600	0.19489	0.02260	0.00970	0.02715	0.00820	3.32601	10.75790	25.33858	0.45061	0.11234	0.06255	0.12651	-0.04540	-0.02585	2.45272	-14.94044	-16.22585	0.18479	0.09733	-0.01658	0.00403	-0.00493	-0.00052	0.03651
103			1.02000	-43.71238	4.04227	26.41400	0.00445	0.00574	-0.00002	0.00283	-0.00189	0.00000	97.83254	14.99387	-14.12859	-0.11183	-0.03995	0.07580	-0.03813	-0.00480	0.02617	22.52934	-16.25043	-0.10570	0.01782	0.19279	0.01805	0.00954	0.01340	0.00768	3.13852	10.97380	25.55668	0.46056	0.12310	0.06530	0.10064	-0.03501	-0.02323	2.43880	-14.92197	-16.23940	0.17823	0.11514	-0.01354	0.00662	-0.00099	-0.00009	0.04242
104			1.03000	-44.06803	4.14695	26.56497	0.00410	0.00590	0.00009	0.00223	-0.00173	-0.00001	97.61034	14.77698	-14.24341	-0.11141	-0.03915	0.07653	-0.03668	-0.00627	0.03369	22.17668	-16.36626	-0.34488	0.01931	0.19243	0.01474	0.00893	0.00115	0.00660	3.00056	11.10587	25.73476	0.46954	0.12647	0.06556	0.06579	-0.01765	-0.01744	2.41204	-14.93024	-16.23324	0.17304	0.10404	-0.01166	0.00790	0.00344	0.00037	0.04135
105			1.04000	-44.35784	4.23077	26.70372	0.00398	0.00593	0.00008	0.00169	-0.00150	-0.00001	97.38988	14.51795	-14.38546	-0.11086	-0.03818	0.07639	-0.03466	-0.00744	0.03797	21.86077	-16.45046	-0.59774	0.02062	0.19403	0.01317	0.00817	-0.00760	0.00564	2.92015	11.14964	25.85826	0.47810	0.12368	0.06221	0.02986	-0.00072	-0.01029	2.37730	-14.96134	-16.20383	0.16400	0.05810	-0.01006	0.00716	0.00366	0.00066	0.03124
106			1.05000	-44.57492	4.29038	26.83404	0.00410	0.00582	-0.00005	0.00127	-0.00125	0.00000	97.17592	14.24077	-14.54762	-0.11015	-0.03714	0.07547	-0.03219	-0.00820	0.03838	21.58366	-16.50736	-0.83677	0.02167	0.19723	0.01333	0.00741	-0.01149	0.00498	2.89185	11.12229	25.92736	0.48205	0.11714	0.05759	0.00088	0.01020	-0.00463	2.34287	-15.00554	-16.15906	0.16281	-0.00095	-0.01108	0.00532	-0.00007	0.00087	0.01753
107			1.06000	-44.73218	4.32267	26.96286	0.00439	0.00559	-0.00027	0.00101	-0.00102	0.00004	96.97291	13.97127	-14.71956	-0.10933	-0.03618	0.07389	-0.02963	-0.00838	0.03513	21.34375	-16.54611	-1.03878	0.02232	0.20039	0.01457	0.00676	-0.00992	0.00432	2.89897	11.05470	25.95717	0.48309	0.11184	0.05283	-0.01538	0.01409	-0.00159	2.31679	-15.05089	-16.11472	0.15962	-0.05121	-0.01196	0.00279	-0.00356	0.00079	0.00493
108			1.07000	-44.85743	4.32660	27.09618	0.00472	0.00530	-0.00051	0.00096	-0.00083	0.00009	96.78340	13.73223	-14.88732	-0.10842	-0.03535	0.07180	-0.02765	-0.00780	0.02921	21.13642	-16.57821	-1.18822	0.02238	0.20132	0.01588	0.00625	-0.00350	0.00332	2.92015	10.97985	25.96990	0.48542	0.10900	0.04946	-0.01851	0.01289	-0.00084	2.30343	-15.08817	-16.08410	0.15160	-0.08377	-0.01103	0.00038	-0.00455	0.00045	-0.00344
109			1.08000	-44.98459	4.30656	27.23456	0.00499	0.00501	-0.00073	0.00114	-0.00068	0.00015	96.60580	13.53826	-15.03473	-0.10773	-0.03474	0.06952	-0.02714	-0.00633	0.02207	20.95504	-16.61402	-1.27951	0.02213	0.19921	0.01669	0.00594	0.00566	0.00208	2.93754	10.92037	25.98405	0.48912	0.10936	0.04897	-0.01270	0.00956	-0.00133	2.30193	-15.11495	-16.06856	0.15125	-0.09184	-0.01110	-0.00147	-0.00381	0.00029	-0.00472
110			1.09000	-45.14102	4.27393	27.36940	0.00510	0.00474	-0.00088	0.00149	-0.00055	0.00017	96.43457	13.39483	-15.14400	-0.10739	-0.03431	0.06700	-0.02859	-0.00391	0.01490	20.79216	-16.65977	-1.31539	0.02187	0.19385	0.01687	0.00585	0.01480	0.00085	2.94291	10.88145	26.00683	0.49341	0.11109	0.04983	-0.00465	0.00699	-0.00197	2.30696	-15.13687	-16.05494	0.15186	-0.08087	-0.01138	-0.00275	-0.00338	0.00047	-0.00019
111			1.10000	-45.33710	4.24631	27.48338	0.00506	0.00450	-0.00096	0.00180	-0.00044	0.00013	96.26292	13.29962	-15.19766	-0.10742	-0.03396	0.06417	-0.03185	-0.00065	0.00852	20.64179	-16.71643	-1.30376	0.02181	0.18596	0.01663	0.00589	0.02166	-0.00019	2.93892	10.85072	26.03393	0.49760	0.11321	0.05110	-0.00090	0.00779	-0.00195	2.31051	-15.16470	-16.02193	0.15701	-0.05948	-0.01337	-0.00336	-0.00350	0.00120	0.00784
112			1.11000	-45.56320	4.24377	27.55706	0.00491	0.00426	-0.00099	0.00193	-0.00034	0.00003	96.08575	13.24593	-15.18342	-0.10761	-0.03354	0.06093	-0.03609	0.00302	0.00339	20.50043	-16.78006	-1.25351	0.02199	0.17605	0.01614	0.00599	0.02508	-0.00103	2.93581	10.80492	26.05548	0.50139	0.11676	0.05280	-0.00539	0.01350	-0.00105	2.30428	-15.20850	-15.95090	0.16575	-0.03622	-0.01614	-0.00286	-0.00316	0.00258	0.01623
113			1.12000	-45.79463	4.28315	27.57718	0.00473	0.00402	-0.00100	0.00181	-0.00028	-0.00009	95.90121	13.22522	-15.09938	-0.10771	-0.03293	0.05727	-0.04002	0.00634	-0.00028	20.36758	-16.84362	-1.17220	0.02226	0.16512	0.01569	0.00602	0.02505	-0.00174	2.94557	10.71960	26.06413	0.50762	0.11909	0.05309	-0.01823	0.02341	0.00037	2.28160	-15.27201	-15.83632	0.15926	-0.03083	-0.01455	-0.00045	-0.00355	0.00325	0.01916
114			1.13000	-46.00070	4.37246	27.54317	0.00463	0.00381	-0.00104	0.00149	-0.00026	-0.00022	95.71173	13.22879	-14.95739	-0.10769	-0.03217	0.05349	-0.04237	0.00858	-0.00256	20.24504	-16.89866	-1.06549	0.02288	0.15491	0.01571	0.00599	0.02246	-0.00244	2.97624	10.57954	26.05926	0.51619	0.11972	0.05427	-0.03583	0.03457	0.00167	2.23918	-15.35039	-15.69137	0.14874	-0.04628	-0.00954	0.00345	-0.00600	0.00239	0.01598
115			1.14000	-46.15528	4.50940	27.46731	0.00469	0.00366	-0.00110	0.00106	-0.00029	-0.00033	95.52320	13.24920	-14.78138	-0.10760	-0.03145	0.05043	-0.04237	0.00938	-0.00378	20.13568	-16.93800	-0.93775	0.02479	0.14843	0.01687	0.00612	0.01890	-0.00329	3.02846	10.38735	26.04581	0.52686	0.11924	0.05584	-0.05233	0.04288	0.00250	2.17780	-15.43155	-15.54447	0.14004	-0.07798	-0.00381	0.00824	-0.00941	0.00086	0.00786
116			1.15000	-46.24573	4.68474	27.36941	0.00493	0.00358	-0.00120	0.00060	-0.00038	-0.00043	95.34251	13.28130	-14.59951	-0.10751	-0.03097	0.04927	-0.04026	0.00890	-0.00446	20.04152	-16.95864	-0.79343	0.02908	0.14862	0.01958	0.00661	0.01586	-0.00444	3.09541	10.16535	26.02948	0.53740	0.11558	0.05511	-0.06101	0.04379	0.00270	2.10240	-15.49839	-15.43058	0.13822	-0.12644	-0.00180	0.01358	-0.01047	0.00025	-0.00435
117			1.16000	-46.27879	4.88819	27.26995	0.00528	0.00359	-0.00132	0.00023	-0.00051	-0.00050	95.17380	13.32180	-14.43460	-0.10736	-0.03081	0.05070	-0.03694	0.00758	-0.00495	19.96234	-16.96388	-0.63890	0.03609	0.15661	0.02374	0.00745	0.01436	-0.00574	3.16439	9.95073	26.01263	0.54200	0.10924	0.05207	-0.05566	0.03594	0.00247	2.02169	-15.53232	-15.38140	0.13684	-0.17561	-0.00215	0.01837	-0.00296	0.00002	-0.01710
118			1.17000	-46.27971	5.11091	27.18819	0.00566	0.00371	-0.00141	0.00008	-0.00072	-0.00051	95.01713	13.36731	-14.30070	-0.10698	-0.03086	0.05459	-0.03329	0.00576	-0.00524	19.89528	-16.96291	-0.48388	0.04499	0.17129	0.02873	0.00837	0.01501	-0.00667	3.21895	9.78587	25.99546	0.53955	0.10261	0.04779	-0.03418	0.02161	0.00194	1.94575	-15.51817	-15.42013	0.12782	-0.20662	-0.00204	0.02072	0.01399	-0.00031	-0.02614
119			1.18000	-46.28420	5.34345	27.14345	0.00594	0.00394	-0.00144	0.00026	-0.00101	-0.00045	94.87017	13.41255	-14.20578	-0.10630	-0.03098	0.06040	-0.02970	0.00364	-0.00509	19.83591	-16.96775	-0.34153	0.05459	0.19117	0.03396	0.00906	0.01828	-0.00663	3.24264	9.70711	25.97927	0.53607	0.10203	0.04519	-0.00005	0.00436	0.00122	1.88329	-15.44905	-15.55873	0.11721	-0.20622	-0.00116	0.02101	0.03202	-0.00037	-0.02805
120			1.19000	-46.32736	5.57286	27.15430	0.00604	0.00427	-0.00138	0.00074	-0.00138	-0.00031	94.73095	13.45213	-14.15444	-0.10537	-0.03110	0.06734	-0.02614	0.00136	-0.00435	19.78062	-16.99006	-0.22502	0.06338	0.21382	0.03870	0.00918	0.02422	-0.00520	3.22389	9.73525	25.96693	0.53096	0.10716	0.04459	0.04010	-0.01553	0.00038	1.83969	-15.32842	-15.79359	0.11689	-0.17527	-0.00281	0.02152	0.04014	-0.00130	-0.02204
121			1.20000	-46.43416	5.78377	27.23466	0.00594	0.00464	-0.00124	0.00137	-0.00178	-0.00013	94.59933	13.48213	-14.14816	-0.10415	-0.03111	0.07433	-0.02250	-0.00095	-0.00296	19.72760	-17.03782	-0.14424	0.06972	0.23560	0.04213	0.00847	0.03179	-0.00245	3.15939	9.87236	25.95994	0.52430	0.11391	0.04418	0.07828	-0.03665	-0.00034	1.81542	-15.16972	-16.10052	0.12241	-0.12400	-0.00698	0.02164	0.03408	-0.00384	-0.00990
122			1.21000	-46.61533	5.96218	27.39016	0.00564	0.00502	-0.00103	0.00194	-0.00216	0.00003	94.47592	13.50038	-14.18627	-0.10262	-0.03096	0.08054	-0.01898	-0.00312	-0.00085	19.67674	-17.11310	-0.10478	0.07244	0.25253	0.04335	0.00693	0.03827	0.00105	3.05483	10.10394	25.95548	0.51944	0.12227	0.04382	0.10797	-0.05661	-0.00056	1.80530	-14.99367	-16.43650	0.12641	-0.06144	-0.01126	0.02028	0.01751	-0.00626	0.00595
123			1.22000	-46.86781	6.10035	27.61653	0.00520	0.00537	-0.00077	0.00231	-0.00249	0.00012	94.35996	13.50329	-14.26553	-0.10079	-0.03067	0.08565	-0.01618	-0.00498	0.00233	19.62789	-17.21070	-0.11046	0.07164	0.26262	0.04199	0.00496	0.03998	0.00452	2.92371	10.40302	25.94615	0.51033	0.13144	0.04455	0.12298	-0.07242	-0.00002	1.79927	-14.82326	-16.74852	0.13917	0.00632	-0.01713	0.01967	-0.00165	-0.00812	0.02365
124			1.23000	-47.17893	6.19936	27.89992	0.00466	0.00568	-0.00048	0.00243	-0.00274	0.00012	94.24677	13.48353	-14.37956	-0.09875	-0.03027	0.08980	-0.01503	-0.00633	0.00709	19.57959	-17.31887	-0.16513	0.06833	0.26650	0.03832	0.00307	0.03425	0.00721	2.78465	10.73456	25.92322	0.50123	0.13975	0.04434	0.12161	-0.08036	0.00119	1.78468	-14.67770	-16.98836	0.14593	0.07051	-0.02189	0.01845	-0.01503	-0.00718	0.04071
125			1.24000	-47.53112	6.26900	28.21834	0.00408	0.00596	-0.00018	0.00234	-0.00290	0.00005	94.12663	13.43081	-14.51789	-0.09671	-0.02980	0.09330	-0.01626	-0.00694	0.01342	19.52836	-17.42173	-0.27159	0.06407	0.26698	0.03331	0.00178	0.02089	0.00864	2.65771	11.05974	25.88217	0.49396	0.14938	0.04310	0.10459	-0.07945	0.00257	1.75098	-14.56742	-17.12906	0.14449	0.12293	-0.02459	0.01732	-0.01927	-0.00397	0.05420
126			1.25000	-47.90468	6.32591	28.54307	0.00353	0.00624	0.00011	0.00210	-0.00295	-0.00003	93.98767	13.33837	-14.66534	-0.09505	-0.02932	0.09654	-0.01998	-0.00666	0.02018	19.46914	-17.50277	-0.42740	0.06030	0.26768	0.02818	0.00138	0.00232	0.00879	2.56092	11.34023	25.82472	0.48585	0.15649	0.04108	0.07425	-0.06677	0.00363	1.69412	-14.49246	-17.17395	0.14104	0.15804	-0.02649	0.01695	-0.01655	-0.00061	0.06322
127			1.26000	-48.27914	6.39179	28.84184	0.00307	0.00650	0.00037	0.00180	-0.00290	-0.00008	93.82022	13.20998	-14.80181	-0.09403	-0.02887	0.09985	-0.02566	-0.00541	0.02555	19.39696	-17.55020	-0.62138	0.05785	0.27027	0.02353	0.00190	-0.01763	0.00792	2.50723	11.54359	25.75646	0.47570	0.15870	0.03715	0.03548	-0.04343	0.00408	1.61919	-14.44659	-17.15256	0.13256	0.17335	-0.02783	0.01587	-0.01064	0.00158	0.06713
128			1.27000	-48.63541	6.48936	29.08599	0.00274	0.00677	0.00056	0.00151	-0.00278	-0.00005	93.62011	13.06004	-14.90519	-0.09367	-0.02843	0.10334	-0.03233	-0.00328	0.02796	19.30853	-17.56037	-0.83504	0.05703	0.27495	0.01961	0.00326	-0.03459	0.00648	2.50382	11.64795	25.68219	0.46725	0.15847	0.03334	-0.00616	-0.01489	0.00423	1.53971	-14.42394	-17.10483	0.12122	0.17370	-0.02766	0.01296	-0.00373	0.00213	0.06699
129			1.28000	-48.95871	6.63391	29.25876	0.00255	0.00703	0.00067	0.00127	-0.00260	0.00004	93.38951	12.90891	-14.95724	-0.09355	-0.02785	0.10656	-0.03878	-0.00064	0.02641	19.20336	-17.53937	-1.04620	0.05714	0.28077	0.01657	0.00523	-0.04418	0.00491	2.55309	11.64479	25.60337	0.46287	0.15535	0.02847	-0.04706	0.01366	0.00410	1.47377	-14.42433	-17.06076	0.11494	0.15672	-0.02969	0.00832	0.00388	0.00199	0.06297
130			1.29000	-49.23989	6.82460	29.35891	0.00249	0.00726	0.00070	0.00108	-0.00236	0.00013	93.13527	12.77810	-14.94925	-0.09351	-0.02710	0.10898	-0.04396	0.00197	0.02086	19.08349	-17.50174	-1.23348	0.05733	0.28584	0.01422	0.00749	-0.04317	0.00345	2.65325	11.53988	25.51852	0.46254	0.14905	0.02245	-0.08445	0.03679	0.00365	1.43716	-14.45428	-17.02622	0.11285	0.11978	-0.03369	0.00165	0.01010	0.00230	0.05445
131			1.30000	-49.47361	7.04281	29.39796	0.00255	0.00746	0.00065	0.00092	-0.00201	0.00018	92.86684	12.68548	-14.88457	-0.09350	-0.02626	0.11018	-0.04721	0.00401	0.01220	18.95300	-17.46665	-1.38083	0.05686	0.28888	0.01250	0.00953	-0.03091	0.00225	2.79755	11.35356	25.42676	0.46352	0.14054	0.01694	-0.11496	0.05058	0.00301	1.43744	-14.52288	-16.98247	0.11712	0.07243	-0.03888	-0.00692	0.01127	0.00435	0.04350
132			1.31000	-49.65614	7.25911	29.39348	0.00268	0.00758	0.00056	0.00074	-0.00155	0.00016	92.59457	12.64281	-14.77676	-0.09360	-0.02547	0.11013	-0.04825	0.00524	0.00203	18.81765	-17.45262	-1.47933	0.05544	0.28907	0.01113	0.01084	-0.00993	0.00130	2.97422	11.11797	25.33155	0.46484	0.12974	0.01131	-0.13545	0.05343	0.00206	1.47280	-14.63582	-16.89857	0.12431	0.01342	-0.04474	-0.01694	0.00307	0.00920	0.02986
133			1.32000	-49.78595	7.44545	29.36217	0.00284	0.00760	0.00046	0.00054	-0.00101	0.00012	92.32865	12.65385	-14.64436	-0.09381	-0.02482	0.10898	-0.04712	0.00566	-0.00770	18.68497	-17.47262	-1.52720	0.05320	0.28607	0.00992	0.01114	0.01491	0.00060	3.16753	10.87149	25.23979	0.46566	0.11677	0.00553	-0.14349	0.04658	0.00095	1.53367	-14.79081	-16.74598	0.12906	-0.05563	-0.04966	-0.02612	-0.01603	0.01665	0.01403
134			1.33000	-49.86466	7.58456	29.31645	0.00300	0.00748	0.00035	0.00033	-0.00047	0.00007	92.07825	12.71325	-14.50617	-0.09402	-0.02435	0.10667	-0.04413	0.00538	-0.01527	18.56294	-17.53155	-1.52858	0.05047	0.27950	0.00884	0.01046	0.03803	0.00013	3.36013	10.65082	25.15800	0.46261	0.10562	0.00228	-0.13766	0.03493	0.00034	1.60540	-14.97640	-16.51047	0.13926	-0.11369	-0.05399	-0.03407	-0.03649	0.02542	0.00092
135			1.34000	-49.89737	7.67168	29.26453	0.00318	0.00724	0.00020	0.00011	-0.00003	0.00003	91.84929	12.80863	-14.37880	-0.09424	-0.02409	0.10318	-0.03997	0.00457	-0.01955	18.45811	-17.62570	-1.49160	0.04759	0.26924	0.00792	0.00910	0.05473	-0.00017	3.53663	10.48311	25.08815	0.45678	0.09802	0.00052	-0.12058	0.02238	0.00007	1.67218	-15.17370	-16.19818	0.15486	-0.14973	-0.05943	-0.03956	-0.04775	0.03431	-0.00643
136			1.35000	-49.89239	7.71130	29.21389	0.00340	0.00689	0.00001	-0.00007	0.00026	0.00000	91.64320	12.92328	-14.27624	-0.09455	-0.02406	0.09859	-0.03553	0.00334	-0.02025	18.37472	-17.74460	-1.42639	0.04513	0.25565	0.00729	0.00745	0.06240	-0.00036	3.68650	10.38071	25.02714	0.44830	0.09271	-0.00151	-0.09689	0.01102	-0.00017	1.72149	-15.36108	-15.83625	0.16811	-0.16235	-0.06553	-0.03949	-0.04605	0.04087	-0.00749
137			1.36000	-49.86099	7.71272	29.17304	0.00365	0.00648	-0.00023	-0.00022	0.00037	-0.00000	91.45663	13.03937	-14.20874	-0.09507	-0.02425	0.09312	-0.03170	0.00183	-0.01784	18.31417	-17.87337	-1.34300	0.04317	0.23941	0.00696	0.00577	0.06076	-0.00048	3.80587	10.33912	24.96867	0.43672	0.08985	-0.00322	-0.07217	0.00264	-0.00034	1.74773	-15.52001	-15.46745	0.17632	-0.15012	-0.07076	-0.03350	-0.03384	0.04183	-0.00228
138			1.37000	-49.81581	7.68638	29.14947	0.00393	0.00605	-0.00050	-0.00031	0.00035	0.00002	91.28240	13.14047	-14.18183	-0.09584	-0.02461	0.08704	-0.02912	0.00020	-0.01325	18.27531	-17.99566	-1.25101	0.04184	0.22160	0.00699	0.00424	0.05151	-0.00058	3.89738	10.33912	24.90749	0.43010	0.09058	-0.00477	-0.05262	-0.00175	-0.00052	1.75346	-15.63990	-15.14163	0.17095	-0.12861	-0.07195	-0.02258	-0.02063	0.03452	0.00498
139			1.38000	-49.76737	7.64158	29.14613	0.00419	0.00565	-0.00076	-0.00035	0.00028	0.00005	91.11151	13.21350	-14.19529	-0.09695	-0.02508	0.08089	-0.02819	-0.00133	-0.00764	18.25461	-18.09622	-1.15946	0.04104	0.20427	0.00744	0.00295	0.03768	-0.00068	3.96894	10.35279	24.84123	0.42896	0.09170	-0.00641	-0.04097	-0.00174	-0.00076	1.74697	-15.72051	-14.90263	0.16400	-0.11328	-0.07242	-0.01199	-0.01194	0.02271	0.01127
140			1.39000	-49.72140	7.58701	29.15912	0.00443	0.00529	-0.00100	-0.00036	0.00021	0.00009	90.93539	13.24979	-14.24225	-0.09831	-0.02556	0.07517	-0.02894	-0.00254	-0.00194	18.24687	-18.16372	-1.07715	0.04086	0.18917	0.00838	0.00195	0.02222	-0.00075	4.03173	10.35150	24.76885	0.43064	0.09295	-0.00761	-0.03823	0.00242	-0.00102	1.73730	-15.77156	-14.77243	0.16496	-0.10809	-0.07447	-0.00392	-0.00780	0.01007	0.01528
141			1.40000	-49.67815	7.53123	29.17937	0.00464	0.00497	-0.00121	-0.00038	0.00017	0.00011	90.74751	13.24484	-14.31155	-0.09975	-0.02592	0.07021	-0.03103	-0.00328	0.00328	18.24576	-18.19188	-1.01249	0.04103	0.17777	0.00977	0.00124	0.00714	-0.00076	4.09809	10.31230	24.68832	0.43513	0.09459	-0.00907	-0.04411	0.00962	-0.00141	1.73125	-15.80783	-14.74431	0.16405	-0.11967	-0.07544	0.00135	-0.00740	-0.00100	0.01433
142			1.41000	-49.63375	7.48126	29.19722	0.00483	0.00469	-0.00138	-0.00041	0.00016	0.00011	90.54463	13.19798	-14.39201	-0.10105	-0.02604	0.06614	-0.03377	-0.00365	0.00767	18.24466	-18.17957	-0.97294	0.04159	0.17096	0.01172	0.00084	-0.00661	-0.00065	4.17865	10.22254	24.59671	0.43798	0.09210	-0.01035	-0.05581	0.01726	-0.00189	1.73282	-15.84192	-14.79039	0.16113	-0.14737	-0.07474	0.00330	-0.00974	-0.00810	0.00889
143			1.42000	-49.58359	7.43940	29.20663	0.00500	0.00444	-0.00152	-0.00048	0.00017	0.00009	90.32672	13.11339	-14.47747	-0.10204	-0.02587	0.06297	-0.03633	-0.00386	0.01090	18.23795	-18.12987	-0.96343	0.04225	0.16875	0.01409	0.00069	-0.01883	-0.00036	4.27891	10.08273	24.49184	0.43888	0.08590	-0.01231	-0.06908	0.02243	-0.00259	1.74367	-15.87978	-14.87569	0.15794	-0.18903	-0.07391	0.00261	-0.01403	-0.01077	-0.00046
144			1.43000	-49.52531	7.40223	29.20717	0.00515	0.00421	-0.00164	-0.00055	0.00019	0.00008	90.09660	13.00051	-14.56862	-0.10274	-0.02546	0.06062	-0.03798	-0.00420	0.01271	18.22195	-18.04892	-0.98555	0.04277	0.17040	0.01663	0.00073	-0.02934	0.00013	4.39779	9.90609	24.37492	0.43584	0.07789	-0.01378	-0.07930	0.02378	-0.00317	1.76211	-15.92186	-14.96658	0.16136	-0.23349	-0.07435	0.00060	-0.01843	-0.00982	-0.01089
145			1.44000	-49.46025	7.36252	29.20367	0.00530	0.00399	-0.00173	-0.00061	0.00021	0.00010	89.85944	12.87335	-14.67196	-0.10323	-0.02494	0.05906	-0.03817	-0.00483	0.01295	18.19555	-17.94519	-1.03704	0.04306	0.17500	0.01908	0.00088	-0.03758	0.00076	4.52859	9.71370	24.25230	0.43055	0.07045	-0.01453	-0.08395	0.02203	-0.00339	1.78334	-15.96552	-15.03592	0.16886	-0.26719	-0.07574	-0.00172	-0.02059	-0.00612	-0.01901
146			1.45000	-49.39278	7.31344	29.20398	0.00542	0.00380	-0.00181	-0.00063	0.00021	0.00014	89.62228	12.74865	-14.79587	-0.10361	-0.02440	0.05826	-0.03668	-0.00573	0.01158	18.15978	-17.82928	-1.11160	0.04314	0.18132	0.02113	0.00108	-0.04247	0.00137	4.66202	9.52783	24.13331	0.42364	0.06333	-0.01547	-0.08262	0.01814	-0.00337	1.80100	-16.00724	-15.06576	0.17295	-0.28885	-0.07673	-0.00349	-0.02002	-0.00062	-0.02430
147			1.46000	-49.32916	7.25160	29.21569	0.00549	0.00367	-0.00184	-0.00059	0.00019	0.00020	89.39328	12.64370	-14.94619	-0.10393	-0.02395	0.05820	-0.03356	-0.00671	0.00869	18.11717	-17.71337	-1.19927	0.04308	0.18824	0.02254	0.00131	-0.04285	0.00179	4.78939	9.36639	24.02728	0.41483	0.05762	-0.01543	-0.07649	0.01364	-0.00288	1.80976	-16.04461	-15.04810	0.17312	-0.29768	-0.07601	-0.00440	-0.01759	0.00538	-0.02663
148			1.47000	-49.27554	7.17871	29.24307	0.00548	0.00361	-0.00183	-0.00049	0.00014	0.00025	89.18058	12.57416	-15.12304	-0.10415	-0.02361	0.05879	-0.02914	-0.00756	0.00447	18.07140	-17.60962	-1.28747	0.04261	0.19422	0.02294	0.00151	-0.03816	0.00182	4.90478	9.23970	23.94057	0.40510	0.05445	-0.01388	-0.06765	0.00965	-0.00204	1.80740	-16.07751	-14.98355	0.17136	-0.29425	-0.07374	-0.00474	-0.01498	0.01056	-0.02611
149			1.48000	-49.23591	7.10082	29.28601	0.00539	0.00364	-0.00177	-0.00036	0.00008	0.00028	88.99110	12.55135	-15.32075	-0.10420	-0.02340	0.05988	-0.02388	-0.00810	-0.00071	18.02693	-17.52748	-1.36309	0.04166	0.19817	0.02221	0.00162	-0.02918	0.00140	5.00538	9.14958	23.87447	0.39484	0.05276	-0.01296	-0.05776	0.00641	-0.00144	1.79467	-16.10809	-14.87926	0.17006	-0.28964	-0.07244	-0.00481	-0.01402	0.01453	-0.02510
150			1.49000	-49.21075	7.02601	29.34045	0.00523	0.00374	-0.00168	-0.00024	0.00002	0.00026	88.82958	12.58071	-15.52964	-0.10396	-0.02330	0.06125	-0.01836	-0.00824	-0.00629	17.98881	-17.47154	-1.41427	0.04014	0.19940	0.02041	0.00154	-0.01800	0.00064	5.09101	9.08997	23.82396	0.38780	0.05071	-0.01252	-0.04875	0.00412	-0.00114	1.77393	-16.14014	-14.74624	0.17060	-0.28934	-0.07233	-0.00476	-0.01535	0.01722	-0.02410
151			1.50000	-49.19723	6.96157	29.39963	0.00504	0.00389	-0.00158	-0.00015	-0.00004	0.00022	88.69772	12.66080	-15.73837	-0.10344	-0.02329	0.06271	-0.01322	-0.00795	-0.01160	17.96217	-17.44011	-1.43220	0.03838	0.19795	0.01790	0.00125	-0.00734	-0.00024	5.16472	9.04763	23.77786	0.38477	0.04885	-0.01119	-0.04232	0.00326	-0.00108	1.74826	-16.17731	-14.59733	0.17623	-0.28614	-0.07341	-0.00481	-0.01807	0.01867	-0.02136
152			1.51000	-49.19033	6.91194	29.45570	0.00484	0.00407	-0.00148	-0.00011	-0.00008	0.00016	88.59416	12.78367	-15.93554	-0.10280	-0.02339	0.06408	-0.00906	-0.00727	-0.01588	17.95191	-17.42634	-1.41251	0.03657	0.19416	0.01508	0.00074	0.00052	-0.00098	5.23351	9.00375	23.71926	0.38544	0.05050	-0.00978	-0.04023	0.00427	-0.00135	1.72132	-16.22138	-14.44519	0.18011	-0.27752	-0.07428	-0.00499	-0.02073	0.01864	-0.01765
153			1.52000	-49.18451	6.87916	29.50033	0.00469	0.00423	-0.00141	-0.00010	-0.00008	0.00010	88.51436	12.93599	-16.11055	-0.10226	-0.02359	0.06520	-0.00631	-0.00623	-0.01853	17.96168	-17.42000	-1.35681	0.03519	0.18905	0.01252	0.00002	0.00433	-0.00145	5.30779	8.93674	23.62761	0.38549	0.05057	-0.00955	-0.04332	0.00682	-0.00208	1.69718	-16.27150	-14.30067	0.18575	-0.27116	-0.07684	-0.00568	-0.02251	0.01773	-0.01436
154			1.53000	-49.17506	6.86457	29.52583	0.00461	0.00436	-0.00137	-0.00012	-0.00005	0.00003	88.45197	13.10133	-16.25445	-0.10186	-0.02385	0.06601	-0.00512	-0.00489	-0.01921	17.99313	-17.41047	-1.27210	0.03440	0.18394	0.01064	-0.00083	0.00419	-0.00167	5.39891	8.82674	23.48252	0.38263	0.05099	-0.00936	-0.05130	0.01080	-0.00309	1.68013	-16.32434	-14.17278	0.19281	-0.26213	-0.07978	-0.00692	-0.02186	0.01560	-0.01135
155			1.54000	-49.15879	6.86906	29.52570	0.00458	0.00446	-0.00134	-0.00015	0.00002	-0.00005	88.40000	13.26300	-16.36070	-0.10152	-0.02406	0.06664	-0.00532	-0.00334	-0.01804	18.04549	-17.38930	-1.16939	0.03433	0.18059	0.00981	-0.00180	0.00113	-0.00179	5.51602	8.65939	23.26985	0.37752	0.04972	-0.00844	-0.06220	0.01503	-0.00387	1.67361	-16.37363	-14.07020	0.19790	-0.25097	-0.08105	-0.00796	-0.01785	0.01168	-0.00875
156			1.55000	-49.13398	6.89237	29.49616	0.00456	0.00452	-0.00131	-0.00019	0.00010	-0.00012	88.35240	13.40697	-16.42656	-0.10105	-0.02409	0.06728	-0.00649	-0.00175	-0.01544	18.11610	-17.35243	-1.06126	0.03500	0.18010	0.01014	-0.00283	-0.00355	-0.00192	5.66186	8.43124	22.98722	0.36754	0.04831	-0.00500	-0.07167	0.01866	-0.00289	1.67851	-16.41063	-14.00319	0.20543	-0.24074	-0.07990	-0.00758	-0.01018	0.00579	-0.00799
157			1.56000	-49.10072	6.93297	29.43772	0.00454	0.00457	-0.00126	-0.00022	0.00017	-0.00018	88.30465	13.52340	-16.45415	-0.10040	-0.02387	0.06813	-0.00813	-0.00038	-0.01190	18.20053	-17.30017	-0.96021	0.03645	0.18284	0.01151	-0.00388	-0.00895	-0.00203	5.83016	8.15328	22.64842	0.35714	0.04454	-0.00238	-0.07627	0.01964	-0.00156	1.69191	-16.42448	-13.98518	0.21284	-0.24681	-0.07843	-0.00385	0.00137	-0.00194	-0.01204
158			1.57000	-49.06059	6.98720	29.35644	0.00451	0.00462	-0.00119	-0.00025	0.00022	-0.00021	88.25378	13.60643	-16.45132	-0.09960	-0.02342	0.06935	-0.00975	0.00051	-0.00785	18.29255	-17.23591	-0.87818	0.03875	0.18835	0.01362	-0.00487	-0.01467	-0.00196	6.00610	7.85216	22.28405	0.35153	0.03714	-0.00556	-0.07430	0.01655	-0.00370	1.70753	-16.40343	-14.03259	0.21924	-0.27645	-0.08151	0.00463	0.01964	-0.01215	-0.02149
159			1.58000	-49.01578	7.04776	29.26349	0.00446	0.00469	-0.00110	-0.00027	0.00025	-0.00020	88.19754	13.65371	-16.43250	-0.09867	-0.02276	0.07101	-0.01101	0.00071	-0.00360	18.38435	-17.16376	-0.82583	0.04163	0.19595	0.01603	-0.00563	-0.02073	-0.00150	6.16974	7.56588	21.93725	0.34521	0.03075	-0.00861	-0.06382	0.01200	-0.00510	1.71718	-16.33799	-14.16061	0.23089	-0.30184	-0.08613	0.01843	0.04422	-0.02498	-0.03023
160			1.59000	-48.96896	7.10428	29.17251	0.00439	0.00482	-0.00098	-0.00027	0.00025	-0.00016	88.13409	13.66567	-16.41651	-0.09775	-0.02199	0.07329	-0.01181	0.00018	0.00053	18.46716	-17.08706	-0.81161	0.04508	0.20541	0.01840	-0.00601	-0.02719	-0.00058	6.30173	7.33507	21.65220	0.33581	0.02579	-0.00940	-0.04585	0.00719	-0.00420	1.71188	-16.22567	-14.37348	0.24042	-0.30904	-0.08835	0.03613	0.06756	-0.03719	-0.03479
161			1.60000	-48.92379	7.14616	29.09627	0.00428	0.00500	-0.00083	-0.00025	0.00024	-0.00009	88.06149	13.64572	-16.42241	-0.09698	-0.02120	0.07635	-0.01224	-0.00091	0.00428	18.53288	-17.00848	-0.84031	0.04874	0.21643	0.02029	-0.00586	-0.03394	0.00073	6.38778	7.19270	21.45988	0.32780	0.02435	-0.00924	-0.02392	0.00311	-0.00241	1.68312	-16.07322	-14.65497	0.24255	-0.29845	-0.08818	0.05345	0.08170	-0.04474	-0.03495
162			1.61000	-48.88542	7.16672	29.04430	0.00416	0.00525	-0.00065	-0.00020	0.00020	-0.00004	87.97800	13.59981	-16.46506	-0.09657	-0.02047	0.08022	-0.01255	-0.00233	0.00740	18.57557	-16.92975	-0.91200	0.05256	0.22829	0.02140	-0.00518	-0.04081	0.00214	6.42119	7.15672	21.36894	0.31947	0.02479	-0.00819	-0.00108	-0.00097	-0.00063	1.62437	-15.89504	-14.96877	0.24850	-0.26936	-0.08944	0.06899	0.08164	-0.04707	-0.02954
163			1.62000	-48.85952	7.16529	29.02128	0.00402	0.00557	-0.00045	-0.00012	0.00013	0.00000	87.88207	13.53549	-16.55242	-0.09675	-0.01990	0.08488	-0.01304	-0.00380	0.00976	18.59287	-16.85082	-1.02207	0.05621	0.24004	0.02138	-0.00406	-0.04786	0.00328	6.40331	7.22736	21.36657	0.30983	0.02794	-0.00676	0.01913	-0.00545	0.00049	1.53421	-15.70888	-15.27164	0.25419	-0.22538	-0.09100	0.07964	0.06869	-0.04354	-0.01992
164			1.63000	-48.85005	7.14613	29.02643	0.00387	0.00594	-0.00026	-0.00002	0.00004	0.00001	87.77216	13.46000	-16.68473	-0.09744	-0.01948	0.09003	-0.01395	-0.00511	0.01129	18.58571	-16.76933	-1.16242	0.05942	0.25088	0.02022	-0.00265	-0.05540	0.00384	6.34283	7.38807	21.42797	0.30241	0.03317	-0.00520	0.03386	-0.01048	0.00091	1.41725	-15.53108	-15.52855	0.25617	-0.17288	-0.09169	0.08330	0.04904	-0.03529	-0.00748
165			1.64000	-48.85711	7.11561	29.05417	0.00370	0.00632	-0.00007	0.00006	-0.00004	0.00001	87.64750	13.38025	-16.85546	-0.09833	-0.01911	0.09515	-0.01527	-0.00609	0.01169	18.55753	-16.68033	-1.32181	0.06165	0.26070	0.01826	-0.00112	-0.06362	0.00371	6.25423	7.60903	21.52661	0.29530	0.03880	-0.00309	0.04102	-0.01487	0.00070	1.28217	-15.37281	-15.72095	0.25840	-0.11386	-0.09199	0.08181	0.02827	-0.02519	0.00719
166			1.65000	-48.87624	7.07897	29.09574	0.00350	0.00667	0.00010	0.00009	-0.00008	-0.00001	87.50882	13.30428	-17.05397	-0.09913	-0.01874	0.09980	-0.01678	-0.00664	0.01059	18.51378	-16.57824	-1.48558	0.06257	0.26951	0.01592	0.00039	-0.07203	0.00299	6.15547	7.85291	21.64001	0.28778	0.04405	-0.00136	0.03998	-0.01718	0.00032	1.13918	-15.23940	-15.84731	0.25646	-0.05905	-0.09096	0.07536	0.01222	-0.01549	0.02081
167			1.66000	-48.89886	7.03898	29.14110	0.00330	0.00696	0.00025	0.00008	-0.00006	-0.00003	87.35883	13.24109	-17.26698	-0.09980	-0.01835	0.10374	-0.01824	-0.00672	0.00771	18.46058	-16.45833	-1.63651	0.06216	0.27765	0.01368	0.00180	-0.07967	0.00196	6.06436	8.08269	21.75140	0.27962	0.04891	0.00016	0.03208	-0.01674	-0.00004	0.99739	-15.13176	-15.91818	0.25616	-0.02040	-0.08986	0.06752	0.00336	-0.00788	0.03000
168			1.67000	-48.91430	6.99614	29.18071	0.00312	0.00714	0.00037	0.00002	0.00005	-0.00004	87.20165	13.19991	-17.48081	-0.10026	-0.01797	0.10668	-0.01937	-0.00639	0.00311	18.40372	-16.31840	-1.75681	0.06042	0.28489	0.01190	0.00306	-0.08520	0.00086	5.99471	8.26931	21.84924	0.27402	0.05241	0.00067	0.02046	-0.01342	-0.00012	0.86344	-15.04890	-15.94789	0.25035	-0.00248	-0.08747	0.05767	0.00031	-0.00241	0.03357
169			1.68000	-48.91288	6.95135	29.20735	0.00298	0.00719	0.00045	-0.00008	0.00019	-0.00004	87.04243	13.18783	-17.68315	-0.10048	-0.01761	0.10850	-0.01997	-0.00573	-0.00263	18.34771	-16.15938	-1.83139	0.05771	0.29125	0.01094	0.00412	-0.08749	-0.00018	5.95388	8.39595	21.92564	0.26864	0.05225	-0.00012	0.00800	-0.00798	0.00001	0.74135	-14.98924	-15.94860	0.23805	-0.00246	-0.08397	0.04674	0.00021	0.00129	0.03245
170			1.69000	-48.88944	6.90840	29.21737	0.00291	0.00710	0.00049	-0.00017	0.00029	-0.00003	86.88632	13.20842	-17.86475	-0.10049	-0.01729	0.10928	-0.01998	-0.00488	-0.00865	18.29576	-15.98570	-1.85084	0.05456	0.29647	0.01091	0.00492	-0.08579	-0.00121	5.94227	8.45833	21.97531	0.26268	0.05113	-0.00124	-0.00263	-0.00264	0.00008	0.63337	-14.95091	-15.92824	0.23050	-0.01033	-0.08215	0.03719	0.00053	0.00397	0.02900
171			1.70000	-48.84507	6.87520	29.21087	0.00291	0.00692	0.00048	-0.00025	0.00030	-0.00001	86.73770	13.26087	-18.01999	-0.10037	-0.01705	0.10927	-0.01946	-0.00397	-0.01401	18.24923	-15.80456	-1.81383	0.05140	0.30040	0.01161	0.00544	-0.08016	-0.00229	5.95526	8.46254	21.99470	0.25602	0.04937	-0.00267	-0.00996	0.00165	0.00001	0.54151	-14.93142	-15.89062	0.22940	-0.01915	-0.08266	0.02830	0.00040	0.00635	0.02520
172			1.71000	-48.78661	6.86215	29.19058	0.00295	0.00669	0.00045	-0.00030	0.00021	0.00001	86.59949	13.33996	-18.14689	-0.10019	-0.01686	0.10881	-0.01853	-0.00309	-0.01797	18.20791	-15.62467	-1.72778	0.04866	0.30318	0.01277	0.00569	-0.07133	-0.00333	5.98583	8.42057	21.98227	0.25250	0.04764	-0.00401	-0.01401	0.00458	-0.00023	0.46847	-14.92758	-15.83685	0.22612	-0.02308	-0.08271	0.01819	-0.00007	0.00854	0.02273
173			1.72000	-48.72371	6.87802	29.16088	0.00301	0.00649	0.00042	-0.00030	0.00003	0.00003	86.47344	13.43739	-18.24676	-0.09989	-0.01668	0.10810	-0.01729	-0.00233	-0.02015	18.17094	-15.45520	-1.60693	0.04642	0.30481	0.01403	0.00565	-0.06014	-0.00412	6.02686	8.34609	21.93953	0.25014	0.04739	-0.00488	-0.01531	0.00647	-0.00054	0.41781	-14.93581	-15.76821	0.22328	-0.02196	-0.08256	0.00739	-0.00046	0.01031	0.02135
174			1.73000	-48.66584	6.92579	29.12751	0.00305	0.00636	0.00039	-0.00026	-0.00019	0.00005	86.35995	13.54334	-18.32459	-0.09949	-0.01650	0.10726	-0.01578	-0.00179	-0.02046	18.13733	-15.30487	-1.46908	0.04454	0.30507	0.01501	0.00533	-0.04753	-0.00441	6.07184	8.25167	21.87241	0.25083	0.04705	-0.00588	-0.01469	0.00740	-0.00086	0.39243	-14.95274	-15.68892	0.21907	-0.02216	-0.08221	-0.00325	-0.00077	0.01129	0.02000
175			1.74000	-48.61992	7.00094	29.09700	0.00307	0.00630	0.00036	-0.00019	-0.00039	0.00005	86.25852	13.64770	-18.38865	-0.09906	-0.01635	0.10632	-0.01408	-0.00153	-0.01905	18.10621	-15.18068	-1.33267	0.04294	0.30366	0.01548	0.00477	-0.03474	-0.00408	6.11532	8.14903	21.79037	0.25631	0.04714	-0.00626	-0.01285	0.00754	-0.00101	0.39283	-14.97668	-15.60557	0.22012	-0.02185	-0.08299	-0.01259	-0.00103	0.01135	0.01944
176			1.75000	-48.58825	7.09243	29.07534	0.00306	0.00630	0.00034	-0.00013	-0.00055	0.00005	86.16793	13.74123	-18.44830	-0.09883	-0.01631	0.10542	-0.01233	-0.00152	-0.01617	18.07700	-15.08646	-1.21408	0.04186	0.30048	0.01527	0.00403	-0.02334	-0.00319	6.15290	8.04962	21.70591	0.26552	0.04840	-0.00622	-0.01009	0.00702	-0.00094	0.41614	-15.00786	-15.52710	0.22905	-0.02537	-0.08582	-0.01999	-0.00153	0.01027	0.01839
177			1.76000	-48.56784	7.18627	29.06628	0.00305	0.00635	0.00031	-0.00009	-0.00063	0.00004	86.08665	13.81601	-18.51044	-0.09886	-0.01641	0.10457	-0.01072	-0.00167	-0.01222	18.04990	-15.02174	-1.12549	0.04143	0.29616	0.01456	0.00318	-0.01486	-0.00206	6.18082	7.96514	21.63385	0.27796	0.04642	-0.00677	-0.00648	0.00528	-0.00078	0.45622	-15.04688	-15.46417	0.23655	-0.04130	-0.08876	-0.02355	-0.00301	0.00767	0.01536
178			1.77000	-48.55243	7.26963	29.07036	0.00305	0.00642	0.00027	-0.00009	-0.00063	0.00002	86.01292	13.86691	-18.57715	-0.09911	-0.01663	0.10379	-0.00943	-0.00183	-0.00767	18.02555	-14.98153	-1.07288	0.04154	0.29120	0.01348	0.00228	-0.01026	-0.00098	6.19597	7.90593	21.58815	0.28654	0.04500	-0.00662	-0.00201	0.00312	-0.00038	0.50381	-15.09214	-15.42531	0.24761	-0.05395	-0.09210	-0.02277	-0.00430	0.00406	0.01297
179			1.78000	-48.53538	7.33386	29.08518	0.00306	0.00649	0.00025	-0.00012	-0.00055	0.00001	85.94518	13.89178	-18.64582	-0.09944	-0.01686	0.10306	-0.00858	-0.00189	-0.00302	18.00482	-14.95746	-1.05614	0.04204	0.28631	0.01226	0.00141	-0.00966	-0.00017	6.19672	7.87916	21.57697	0.29290	0.04571	-0.00584	0.00274	0.00085	0.00005	0.54819	-15.13875	-15.41263	0.26251	-0.05508	-0.09628	-0.01753	-0.00420	0.00019	0.01322
180			1.79000	-48.51295	7.37578	29.10642	0.00309	0.00656	0.00024	-0.00015	-0.00043	0.00000	85.88184	13.89139	-18.71143	-0.09978	-0.01703	0.10246	-0.00821	-0.00180	0.00137	17.98791	-14.93993	-1.06990	0.04281	0.28176	0.01096	0.00065	-0.01245	0.00033	6.18349	7.88587	21.60116	0.30055	0.04568	-0.00507	0.00729	-0.00132	0.00037	0.57993	-15.17956	-15.42378	0.27556	-0.05017	-0.10020	-0.00817	-0.00303	-0.00362	0.01561
181			1.80000	-48.48574	7.39858	29.12937	0.00313	0.00662	0.00024	-0.00016	-0.00032	-0.00000	85.82136	13.86776	-18.76906	-0.10011	-0.01707	0.10200	-0.00828	-0.00159	0.00537	17.97442	-14.91991	-1.10611	0.04371	0.27765	0.00967	0.00009	-0.01762	0.00054	6.15805	7.92087	21.65615	0.30681	0.04836	-0.00387	0.01134	-0.00315	0.00048	0.59360	-15.20754	-15.45627	0.27788	-0.03883	-0.10045	0.00337	-0.00133	-0.00713	0.01878
182			1.81000	-48.45810	7.41020	29.15022	0.00316	0.00665	0.00026	-0.00015	-0.00025	-0.00000	85.76189	13.82347	-18.81660	-0.10044	-0.01699	0.10163	-0.00868	-0.00136	0.00883	17.96342	-14.89058	-1.15638	0.04456	0.27422	0.00853	-0.00028	-0.02406	0.00057	6.12270	7.97513	21.73464	0.31045	0.05161	-0.00238	0.01478	-0.00446	0.00038	0.58825	-15.21794	-15.50846	0.27132	-0.02676	-0.09748	0.01412	-0.00010	-0.00995	0.02160
183			1.82000	-48.43518	7.41942	29.16766	0.00317	0.00664	0.00028	-0.00012	-0.00023	-0.00000	85.70162	13.76172	-18.85590	-0.10067	-0.01678	0.10125	-0.00915	-0.00122	0.01151	17.95392	-14.84794	-1.21377	0.04530	0.27186	0.00776	-0.00046	-0.03054	0.00052	6.07956	8.03866	21.82848	0.31439	0.05254	-0.00100	0.01765	-0.00486	0.00018	0.56579	-15.21058	-15.57755	0.26357	-0.01975	-0.09406	0.02237	0.00046	-0.01185	0.02368
184			1.83000	-48.42050	7.43153	29.18447	0.00316	0.00659	0.00029	-0.00007	-0.00027	-0.00000	85.63976	13.68733	-18.89202	-0.10080	-0.01649	0.10083	-0.00937	-0.00121	0.01312	17.94544	-14.79157	-1.27235	0.04590	0.27088	0.00749	-0.00052	-0.03571	0.00043	6.03111	8.10237	21.92944	0.31849	0.05354	-0.00042	0.01968	-0.00463	0.00008	0.53016	-15.18990	-15.65781	0.25687	-0.01850	-0.09157	0.02724	0.00072	-0.01264	0.02426
185			1.84000	-48.41494	7.44716	29.20649	0.00314	0.00650	0.00028	-0.00003	-0.00035	-0.00000	85.57738	13.60661	-18.93078	-0.10084	-0.01620	0.10021	-0.00905	-0.00132	0.01340	17.93815	-14.72449	-1.32663	0.04638	0.27095	0.00778	-0.00051	-0.03837	0.00032	5.98038	8.15947	22.02979	0.32134	0.05460	-0.00034	0.02037	-0.00391	0.00006	0.48713	-15.16423	-15.74108	0.24930	-0.02285	-0.08910	0.02803	0.00090	-0.01208	0.02322
186			1.85000	-48.41715	7.46419	29.23903	0.00313	0.00638	0.00025	-0.00000	-0.00044	-0.00001	85.51721	13.52729	-18.97581	-0.10081	-0.01600	0.09924	-0.00807	-0.00145	0.01229	17.93299	-14.65186	-1.37086	0.04643	0.27138	0.00854	-0.00049	-0.03788	0.00017	5.93093	8.20505	22.12364	0.32612	0.05559	-0.00025	0.01947	-0.00276	0.00004	0.44331	-15.14330	-15.81836	0.24152	-0.02991	-0.08659	0.02516	0.00070	-0.01008	0.02171
187			1.86000	-48.42387	7.48115	29.28307	0.00313	0.00622	0.00020	0.00000	-0.00051	-0.00001	85.46334	13.45702	-19.02621	-0.10069	-0.01592	0.09776	-0.00645	-0.00149	0.00995	17.93183	-14.57926	-1.39978	0.04598	0.27141	0.00968	-0.00054	-0.03440	-0.00007	5.88669	8.23498	22.20706	0.33083	0.05594	-0.00008	0.01644	-0.00118	0.00001	0.40381	-15.13645	-15.87910	0.23248	-0.03576	-0.08369	0.01952	-0.00026	-0.00652	0.02063
188			1.87000	-48.43065	7.49919	29.33438	0.00313	0.00602	0.00014	-0.00001	-0.00054	-0.00000	85.42046	13.40262	-19.07608	-0.10038	-0.01596	0.09563	-0.00439	-0.00133	0.00675	17.93682	-14.51110	-1.40879	0.04505	0.27025	0.01111	-0.00069	-0.02848	-0.00043	5.85207	8.24496	22.27679	0.33447	0.05670	0.00019	0.01098	0.00082	-0.00002	0.37126	-15.15111	-15.91090	0.22011	-0.03733	-0.07984	0.01208	-0.00183	-0.00145	0.02032
189			1.88000	-48.43368	7.52036	29.38545	0.00315	0.00579	0.00005	-0.00003	-0.00050	-0.00000	85.39195	13.36880	-19.11779	-0.09982	-0.01608	0.09272	-0.00229	-0.00099	0.00317	17.95054	-14.45087	-1.39506	0.04391	0.26709	0.01279	-0.00097	-0.02077	-0.00090	5.83172	8.23059	22.32822	0.33828	0.05743	0.00198	0.00327	0.00324	-0.00012	0.34665	-15.19241	-15.90103	0.20840	-0.03622	-0.07478	0.00406	-0.00350	0.00461	0.02060
190			1.89000	-48.43073	7.54495	29.42809	0.00319	0.00554	-0.00005	-0.00006	-0.00041	0.00000	85.37821	13.35795	-19.14524	-0.09916	-0.01629	0.08919	-0.00055	-0.00052	-0.00033	17.97486	-14.40150	-1.35803	0.04283	0.26180	0.01457	-0.00136	-0.01229	-0.00145	5.82988	8.18785	22.35439	0.34168	0.05718	0.00490	-0.00581	0.00584	-0.00004	0.32993	-15.26211	-15.83843	0.19645	-0.03744	-0.06850	-0.00378	-0.00536	0.01057	0.02023
191			1.90000	-48.41995	7.57122	29.45529	0.00325	0.00526	-0.00017	-0.00010	-0.00028	-0.00000	85.37680	13.37002	-19.15562	-0.09863	-0.01662	0.08540	0.00054	-0.00000	-0.00336	18.01048	-14.36446	-1.30000	0.04209	0.25492	0.01636	-0.00180	-0.00435	-0.00201	5.84828	8.11510	22.34855	0.34375	0.05546	0.00731	-0.01461	0.00810	0.00040	0.32066	-15.35743	-15.71877	0.19011	-0.05017	-0.06419	-0.01087	-0.00902	0.01570	0.01705
192			1.91000	-48.39990	7.59753	29.46265	0.00335	0.00495	-0.00031	-0.00014	-0.00014	-0.00001	85.38357	13.40293	-19.14913	-0.09833	-0.01703	0.08160	0.00092	0.00049	-0.00582	18.05650	-14.33931	-1.22599	0.04203	0.24743	0.01819	-0.00223	0.00188	-0.00251	5.88502	8.01497	22.30830	0.34422	0.05324	0.00937	-0.02140	0.00965	0.00109	0.31875	-15.46983	-15.54904	0.18944	-0.07122	-0.06174	-0.01708	-0.01412	0.01932	0.01167
193			1.92000	-48.37131	7.62452	29.44995	0.00348	0.00466	-0.00045	-0.00017	-0.00003	-0.00003	85.39374	13.45413	-19.12883	-0.09825	-0.01749	0.07811	0.00070	0.00087	-0.00779	18.11048	-14.32376	-1.14217	0.04273	0.24049	0.02006	-0.00261	0.00599	-0.00290	5.93508	7.89481	22.23640	0.34488	0.05106	0.01002	-0.02544	0.01034	0.00169	0.32507	-15.58659	-15.34794	0.18680	-0.09130	-0.06011	-0.02150	-0.01768	0.02070	0.00641
194			1.93000	-48.33752	7.65535	29.42147	0.00362	0.00442	-0.00057	-0.00019	0.00001	-0.00005	85.40316	13.52145	-19.10008	-0.09827	-0.01790	0.07522	0.00008	0.00109	-0.00942	18.16897	-14.31494	-1.05423	0.04390	0.23458	0.02174	-0.00286	0.00818	-0.00314	5.99282	7.76409	22.13831	0.34787	0.04937	0.01010	-0.02702	0.01035	0.00213	0.34089	-15.69401	-15.14060	0.18533	-0.10504	-0.05955	-0.02398	-0.01760	0.01993	0.00304
195			1.94000	-48.30299	7.69299	29.38411	0.00374	0.00429	-0.00066	-0.00018	0.00001	-0.00006	85.40862	13.60269	-19.06928	-0.09837	-0.01824	0.07325	-0.00080	0.00110	-0.01073	18.22835	-14.31021	-0.96722	0.04535	0.22992	0.02295	-0.00296	0.00879	-0.00314	6.05331	7.63068	22.01960	0.35126	0.04916	0.00994	-0.02654	0.01018	0.00241	0.36599	-15.78087	-14.95086	0.18709	-0.11052	-0.06032	-0.02453	-0.01397	0.01759	0.00181
196			1.95000	-48.27115	7.73743	29.34504	0.00383	0.00426	-0.00071	-0.00017	-0.00003	-0.00007	85.40733	13.69440	-19.04285	-0.09861	-0.01852	0.07235	-0.00190	0.00091	-0.01164	18.28517	-14.30744	-0.88624	0.04677	0.22631	0.02345	-0.00288	0.00804	-0.00286	6.11307	7.49868	21.88430	0.35566	0.05011	0.00993	-0.02464	0.01011	0.00268	0.39697	-15.84103	-14.79431	0.18958	-0.10754	-0.06127	-0.02256	-0.00858	0.01416	0.00283
197			1.96000	-48.24363	7.78517	29.31029	0.00389	0.00434	-0.00073	-0.00014	-0.00007	-0.00007	85.39665	13.79100	-19.02641	-0.09897	-0.01874	0.07242	-0.00323	0.00054	-0.01193	18.33611	-14.30501	-0.81707	0.04793	0.22349	0.02318	-0.00266	0.00603	-0.00229	6.16984	7.36798	21.73464	0.36362	0.05325	0.01133	-0.02202	0.01060	0.00333	0.42745	-15.87411	-14.67622	0.18852	-0.09641	-0.05981	-0.01773	-0.00348	0.01020	0.00570
198			1.97000	-48.22077	7.83137	29.28402	0.00393	0.00449	-0.00072	-0.00012	-0.00011	-0.00006	85.37435	13.88529	-19.02446	-0.09946	-0.01892	0.07323	-0.00469	0.00002	-0.01141	18.37854	-14.30126	-0.76552	0.04854	0.22139	0.02221	-0.00234	0.00269	-0.00150	6.22262	7.23571	21.57095	0.37570	0.05690	0.01304	-0.01923	0.01147	0.00416	0.44929	-15.88385	-14.59145	0.18719	-0.08580	-0.05801	-0.01109	0.00000	0.00721	0.00864
199			1.98000	-48.20278	7.87262	29.26856	0.00395	0.00466	-0.00068	-0.00010	-0.00015	-0.00004	85.33945	13.96912	-19.03977	-0.10003	-0.01905	0.07454	-0.00609	-0.00057	-0.01001	18.41136	-14.29375	-0.73649	0.04877	0.22039	0.02088	-0.00206	-0.00192	-0.00068	6.27147	7.09876	21.39317	0.38652	0.05962	0.01527	-0.01653	0.01235	0.00526	0.45481	-15.87516	-14.52806	0.19394	-0.07995	-0.05804	-0.00374	0.00226	0.00583	0.01050
200			1.99000	-48.19009	7.90835	29.26428	0.00395	0.00485	-0.00063	-0.00007	-0.00019	-0.00003	85.29293	14.03585	-19.07252	-0.10063	-0.01912	0.07613	-0.00725	-0.00116	-0.00792	18.43518	-14.28000	-0.73220	0.04882	0.22077	0.01950	-0.00187	-0.00744	0.00005	6.31720	6.95660	21.20186	0.39103	0.05977	0.01713	-0.01400	0.01260	0.00625	0.43854	-15.85239	-14.47148	0.20366	-0.07924	-0.05899	0.00438	0.00395	0.00579	0.01082
201			2.00000	-48.18336	7.93986	29.26967	0.00394	0.00503	-0.00056	-0.00003	-0.00024	-0.00002	85.23708	14.08223	-19.12125	-0.10127	-0.01911	0.07790	-0.00801	-0.00169	-0.00556	18.45129	-14.25813	-0.75215	0.04885	0.22236	0.01816	-0.00176	-0.01322	0.00063	6.35997	6.81263	21.00115	0.39425	0.05952	0.01786	-0.01163	0.01231	0.00665	0.39810	-15.81892	-14.41069	0.20062	-0.08257	-0.05689	0.01189	0.00545	0.00610	0.00933
202			2.01000	-48.18283	7.96911	29.28230	0.00390	0.00522	-0.00048	-0.00000	-0.00028	-0.00001	85.17524	14.10897	-19.18387	-0.10194	-0.01904	0.07977	-0.00820	-0.00215	-0.00341	18.46129	-14.22801	-0.79348	0.04881	0.22487	0.01685	-0.00169	-0.01853	0.00103	6.39861	6.67379	20.80091	0.39887	0.05957	0.01651	-0.00901	0.01144	0.00589	0.33565	-15.77754	-14.34314	0.19033	-0.09174	-0.05455	0.01715	0.00708	0.00611	0.00609
203			2.02000	-48.18739	7.99760	29.30014	0.00384	0.00541	-0.00040	0.00002	-0.00031	-0.00001	85.11145	14.12009	-19.25847	-0.10269	-0.01892	0.08173	-0.00772	-0.00253	-0.00185	18.46663	-14.19070	-0.85136	0.04878	0.22793	0.01553	-0.00165	-0.02274	0.00123	6.43064	6.54841	20.61661	0.40194	0.05834	0.01515	-0.00578	0.00973	0.00474	0.25846	-15.73116	-14.27682	0.18144	-0.10265	-0.05265	0.02000	0.00846	0.00527	0.00272
204			2.03000	-48.19387	8.02498	29.32188	0.00376	0.00560	-0.00031	0.00001	-0.00033	-0.00000	85.05017	14.12180	-19.34345	-0.10340	-0.01877	0.08363	-0.00649	-0.00284	-0.00121	18.46910	-14.14821	-0.91936	0.04870	0.23108	0.01422	-0.00161	-0.02538	0.00124	6.45367	6.44372	20.46372	0.40453	0.05901	0.01534	-0.00222	0.00795	0.00379	0.17692	-15.68360	-14.22353	0.17504	-0.10724	-0.05013	0.02052	0.00858	0.00372	0.00082
205			2.04000	-48.19664	8.04797	29.34662	0.00367	0.00581	-0.00022	-0.00004	-0.00031	0.00000	84.99575	14.12164	-19.43788	-0.10402	-0.01860	0.08545	-0.00450	-0.00309	-0.00167	18.47064	-14.10293	-0.99009	0.04851	0.23403	0.01287	-0.00159	-0.02622	0.00109	6.46688	6.36322	20.35068	0.40756	0.05889	0.01640	0.00091	0.00600	0.00290	0.10019	-15.63971	-14.18821	0.17145	-0.10823	-0.04784	0.01905	0.00737	0.00241	0.00055
206			2.05000	-48.18846	8.06089	29.37312	0.00358	0.00601	-0.00013	-0.00013	-0.00024	0.00000	84.95242	14.12757	-19.54101	-0.10447	-0.01843	0.08711	-0.00178	-0.00329	-0.00329	18.47344	-14.05704	-1.05582	0.04832	0.23647	0.01156	-0.00161	-0.02530	0.00081	6.47220	6.30480	20.27406	0.41122	0.05878	0.01783	0.00258	0.00449	0.00220	0.03345	-15.60567	-14.16353	0.16773	-0.10301	-0.04540	0.01572	0.00461	0.00208	0.00231
207			2.06000	-48.16236	8.05775	29.39999	0.00351	0.00617	-0.00006	-0.00025	-0.00012	0.00000	84.92401	14.14681	-19.65192	-0.10487	-0.01835	0.08855	0.00149	-0.00344	-0.00580	18.48008	-14.01215	-1.10881	0.04835	0.23784	0.01028	-0.00171	-0.02296	0.00047	6.47418	6.26031	20.21913	0.41641	0.06004	0.01959	0.00175	0.00388	0.00200	-0.02191	-15.58845	-14.13359	0.16388	-0.09056	-0.04280	0.01097	0.00094	0.00285	0.00600
208			2.07000	-48.11359	8.03567	29.42585	0.00346	0.00629	-0.00001	-0.00039	0.00003	0.00000	84.91310	14.18341	-19.76845	-0.10536	-0.01843	0.08977	0.00480	-0.00350	-0.00863	18.49294	-13.96865	-1.14292	0.04902	0.23821	0.00921	-0.00191	-0.01991	0.00012	6.47921	6.21803	20.16562	0.42390	0.06404	0.02200	-0.00227	0.00444	0.00254	-0.06459	-15.59371	-14.08421	0.15879	-0.07467	-0.03921	0.00517	-0.00225	0.00408	0.01018
209			2.08000	-48.04171	7.99691	29.44859	0.00346	0.00632	0.00001	-0.00051	0.00016	-0.00000	84.91894	14.23718	-19.88577	-0.10593	-0.01868	0.09067	0.00733	-0.00341	-0.01104	18.51358	-13.92610	-1.15484	0.05055	0.23785	0.00861	-0.00220	-0.01674	-0.00020	6.49364	6.16649	20.09588	0.43219	0.06855	0.02400	-0.00938	0.00603	0.00370	-0.09245	-15.62282	-14.00989	0.15379	-0.06494	-0.03595	-0.00093	-0.00446	0.00509	0.01261
210			2.09000	-47.95158	7.94878	29.46526	0.00350	0.00628	-0.00002	-0.00059	0.00025	0.00000	84.93642	14.30394	-19.99607	-0.10649	-0.01907	0.09101	0.00836	-0.00309	-0.01249	18.54246	-13.88390	-1.14393	0.05259	0.23689	0.00864	-0.00252	-0.01379	-0.00050	6.52176	6.09796	20.00070	0.43741	0.06925	0.02378	-0.01846	0.00793	0.00478	-0.10308	-15.67224	-13.91549	0.15396	-0.06960	-0.03629	-0.00673	-0.00687	0.00598	0.01184
211			2.10000	-47.85199	7.90077	29.47347	0.00358	0.00616	-0.00009	-0.00063	0.00029	0.00001	84.95822	14.37752	-20.09076	-0.10676	-0.01949	0.09034	0.00778	-0.00254	-0.01281	18.57879	-13.84161	-1.11150	0.05412	0.23510	0.00937	-0.00275	-0.01111	-0.00085	6.56480	6.01001	19.88080	0.44030	0.06885	0.02375	-0.02766	0.00976	0.00572	-0.09544	-15.73561	-13.81342	0.15531	-0.07934	-0.03663	-0.01153	-0.00934	0.00608	0.00946
212			2.11000	-47.75253	7.86029	29.47331	0.00369	0.00598	-0.00018	-0.00061	0.00027	0.00001	84.97810	14.45262	-20.16444	-0.10674	-0.01991	0.08864	0.00609	-0.00187	-0.01227	18.62081	-13.79942	-1.06011	0.05487	0.23260	0.01077	-0.00281	-0.00862	-0.00127	6.62059	5.90493	19.74369	0.44229	0.06627	0.02403	-0.03494	0.01090	0.00639	-0.07167	-15.80680	-13.71763	0.15835	-0.09030	-0.03715	-0.01463	-0.01150	0.00550	0.00693
213			2.12000	-47.66063	7.83114	29.46735	0.00381	0.00576	-0.00030	-0.00056	0.00021	0.00001	84.99243	14.52609	-20.21556	-0.10649	-0.02030	0.08625	0.00383	-0.00114	-0.01127	18.66573	-13.75804	-0.99312	0.05513	0.22981	0.01269	-0.00264	-0.00624	-0.00177	6.68436	5.78764	19.59823	0.44387	0.06343	0.02457	-0.03858	0.01141	0.00679	-0.03759	-15.88135	-13.63690	0.16444	-0.10037	-0.03836	-0.01572	-0.01305	0.00469	0.00456
214			2.13000	-47.58071	7.81485	29.45807	0.00389	0.00553	-0.00039	-0.00049	0.00013	-0.00000	84.99940	14.59613	-20.24406	-0.10610	-0.02064	0.08365	0.00129	-0.00039	-0.00999	18.71042	-13.71874	-0.91425	0.05539	0.22694	0.01486	-0.00227	-0.00390	-0.00228	6.74960	5.66326	19.45192	0.44574	0.06339	0.02550	-0.03766	0.01195	0.00695	-0.00193	-15.95566	-13.57198	0.16737	-0.10622	-0.03822	-0.01400	-0.01345	0.00380	0.00247
215			2.14000	-47.51491	7.81291	29.44641	0.00393	0.00530	-0.00046	-0.00039	0.00005	-0.00001	84.99766	14.66058	-20.25022	-0.10560	-0.02089	0.08114	-0.00148	0.00034	-0.00835	18.75177	-13.68296	-0.82812	0.05546	0.22376	0.01688	-0.00173	-0.00185	-0.00266	6.80945	5.53633	19.31195	0.44906	0.06478	0.02595	-0.03246	0.01236	0.00662	0.02569	-16.02645	-13.51828	0.16586	-0.11248	-0.03719	-0.00968	-0.01331	0.00317	-0.00002
216			2.15000	-47.46410	7.82741	29.43178	0.00393	0.00509	-0.00051	-0.00028	-0.00003	-0.00003	84.98560	14.71531	-20.23528	-0.10503	-0.02104	0.07879	-0.00444	0.00099	-0.00615	18.78695	-13.65179	-0.74166	0.05525	0.22015	0.01855	-0.00113	-0.00056	-0.00274	6.85810	5.41161	19.18625	0.45278	0.06514	0.02571	-0.02401	0.01215	0.00575	0.03690	-16.09128	-13.47038	0.16539	-0.11987	-0.03721	-0.00386	-0.01277	0.00295	-0.00234
217			2.16000	-47.42805	7.86040	29.41264	0.00392	0.00490	-0.00053	-0.00018	-0.00011	-0.00004	84.96130	14.75437	-20.20254	-0.10460	-0.02112	0.07665	-0.00751	0.00147	-0.00331	18.81392	-13.62571	-0.66426	0.05483	0.21631	0.01984	-0.00060	-0.00044	-0.00242	6.89196	5.29352	19.08189	0.45831	0.06416	0.02563	-0.01385	0.01136	0.00467	0.02622	-16.14853	-13.42380	0.16158	-0.12615	-0.03612	0.00263	-0.01171	0.00291	-0.00382
218			2.17000	-47.40422	7.91376	29.38758	0.00392	0.00477	-0.00055	-0.00011	-0.00019	-0.00006	84.92307	14.77163	-20.15774	-0.10446	-0.02118	0.07476	-0.01050	0.00170	-0.00006	18.83147	-13.60449	-0.60615	0.05431	0.21265	0.02072	-0.00022	-0.00161	-0.00170	6.90974	5.18519	19.00252	0.46838	0.06541	0.02606	-0.00338	0.01071	0.00361	-0.00847	-16.19770	-13.37444	0.15198	-0.12981	-0.03289	0.00829	-0.01029	0.00292	-0.00481
219			2.18000	-47.38722	7.98890	29.35633	0.00394	0.00467	-0.00058	-0.00008	-0.00027	-0.00009	84.87024	14.76333	-20.10803	-0.10448	-0.02119	0.07308	-0.01306	0.00164	0.00319	18.83934	-13.58715	-0.57552	0.05343	0.20926	0.02108	0.00000	-0.00401	-0.00071	6.91253	5.08809	18.94622	0.47920	0.06817	0.02716	0.00615	0.01012	0.00279	-0.06587	-16.23931	-13.31769	0.14254	-0.13001	-0.02917	0.01227	-0.00875	0.00308	-0.00511
220			2.19000	-47.37041	8.08402	29.32087	0.00396	0.00462	-0.00062	-0.00010	-0.00034	-0.00011	84.80424	14.72971	-20.06192	-0.10445	-0.02111	0.07158	-0.01476	0.00125	0.00591	18.83853	-13.57130	-0.57606	0.05195	0.20600	0.02080	0.00003	-0.00751	0.00031	6.90367	5.00219	18.90557	0.48714	0.06940	0.02844	0.01339	0.00917	0.00233	-0.14243	-16.27465	-13.24820	0.13973	-0.12931	-0.02737	0.01505	-0.00741	0.00353	-0.00480
221			2.20000	-47.34905	8.19156	29.28536	0.00397	0.00459	-0.00065	-0.00013	-0.00039	-0.00012	84.72831	14.67525	-20.02922	-0.10439	-0.02099	0.07035	-0.01547	0.00057	0.00768	18.83152	-13.55306	-0.60581	0.05043	0.20317	0.02007	-0.00009	-0.01173	0.00106	6.88762	4.92649	18.87099	0.49496	0.06959	0.02914	0.01779	0.00809	0.00221	-0.23254	-16.30460	-13.16348	0.13791	-0.12912	-0.02648	0.01633	-0.00623	0.00400	-0.00434
222			2.21000	-47.32230	8.30000	29.25367	0.00400	0.00460	-0.00068	-0.00017	-0.00040	-0.00011	84.64557	14.60798	-20.01821	-0.10486	-0.02099	0.06984	-0.01554	-0.00024	0.00835	18.82170	-13.52825	-0.65705	0.04972	0.20152	0.01908	-0.00034	-0.01597	0.00140	6.86855	4.85955	18.83488	0.50101	0.07012	0.03044	0.01945	0.00717	0.00241	-0.32880	-16.32920	-13.06757	0.13553	-0.12620	-0.02471	0.01618	-0.00479	0.00395	-0.00345
223			2.22000	-47.29136	8.40032	29.22609	0.00405	0.00465	-0.00072	-0.00021	-0.00036	-0.00011	84.55843	14.53761	-20.02935	-0.10597	-0.02113	0.07005	-0.01533	-0.00090	0.00791	18.81309	-13.49434	-0.71811	0.04968	0.20119	0.01801	-0.00068	-0.01935	0.00133	6.84960	4.79937	18.79469	0.50718	0.07030	0.03195	0.01887	0.00645	0.00265	-0.42304	-16.34708	-12.97237	0.12910	-0.12113	-0.02132	0.01475	-0.00291	0.00310	-0.00209
224			2.23000	-47.25509	8.48813	29.20047	0.00411	0.00472	-0.00075	-0.00027	-0.00030	-0.00010	84.47046	14.47454	-20.05555	-0.10730	-0.02130	0.07047	-0.01460	-0.00126	0.00629	18.80951	-13.45129	-0.77609	0.04976	0.20182	0.01721	-0.00108	-0.02101	0.00094	6.83278	4.74377	18.75264	0.51336	0.07099	0.03277	0.01677	0.00605	0.00265	-0.50854	-16.35558	-12.89395	0.11988	-0.11643	-0.01768	0.01286	-0.00059	0.00183	-0.00115
225			2.24000	-47.20882	8.56118	29.17710	0.00416	0.00476	-0.00076	-0.00036	-0.00025	-0.00008	84.38757	14.42927	-20.08914	-0.10840	-0.02139	0.07072	-0.01295	-0.00138	0.00360	18.81455	-13.40172	-0.81889	0.04948	0.20255	0.01672	-0.00153	-0.02036	0.00035	6.81883	4.69141	18.71408	0.51713	0.07242	0.03287	0.01400	0.00584	0.00225	-0.58089	-16.35188	-12.84849	0.11485	-0.11292	-0.01600	0.01170	0.00207	0.00062	-0.00095
226			2.25000	-47.14850	8.61955	29.15986	0.00417	0.00474	-0.00075	-0.00048	-0.00023	-0.00006	84.31605	14.40932	-20.12563	-0.10926	-0.02144	0.07098	-0.01039	-0.00132	0.00029	18.83074	-13.35008	-0.83784	0.04923	0.20350	0.01664	-0.00199	-0.01737	-0.00033	6.80728	4.64265	18.68543	0.51878	0.07334	0.03226	0.01174	0.00548	0.00147	-0.63828	-16.33412	-12.84759	0.11244	-0.11115	-0.01580	0.01116	0.00490	-0.00060	-0.00141
227			2.26000	-47.07426	8.67071	29.15266	0.00417	0.00467	-0.00071	-0.00057	-0.00030	-0.00005	84.26064	14.41767	-20.16139	-0.10994	-0.02150	0.07131	-0.00721	-0.00112	-0.00305	18.85858	-13.30176	-0.82899	0.04896	0.20442	0.01681	-0.00238	-0.01241	-0.00100	6.79633	4.60020	18.67212	0.52204	0.07320	0.03167	0.01127	0.00459	0.00045	-0.68169	-16.30192	-12.89464	0.10873	-0.11447	-0.01521	0.01089	0.00792	-0.00173	-0.00299
228			2.27000	-46.99108	8.72962	29.15690	0.00416	0.00460	-0.00068	-0.00062	-0.00044	-0.00005	84.22430	14.45219	-20.19217	-0.11035	-0.02160	0.07158	-0.00383	-0.00078	-0.00591	18.89636	-13.26209	-0.79439	0.04898	0.20510	0.01730	-0.00262	-0.00622	-0.00156	6.78317	4.56941	18.67761	0.52385	0.07279	0.03167	0.01328	0.00298	-0.00069	-0.71468	-16.25642	-12.98437	0.10837	-0.12040	-0.01504	0.01132	0.01099	-0.00263	-0.00526
229			2.28000	-46.90643	8.81065	29.17111	0.00418	0.00456	-0.00067	-0.00062	-0.00061	-0.00007	84.20774	14.50758	-20.21387	-0.11042	-0.02173	0.07151	-0.00076	-0.00036	-0.00792	18.94029	-13.23548	-0.74031	0.04960	0.20489	0.01805	-0.00270	0.00026	-0.00192	6.76485	4.55651	18.70254	0.52778	0.07214	0.03172	0.01776	0.00074	-0.00184	-0.74270	-16.19978	-13.10435	0.10519	-0.12522	-0.01402	0.01176	0.01366	-0.00295	-0.00698
230			2.29000	-46.82665	8.91740	29.19212	0.00424	0.00459	-0.00072	-0.00059	-0.00076	-0.00009	84.20812	14.57654	-20.22516	-0.11021	-0.02191	0.07098	0.00146	0.00001	-0.00888	18.98603	-13.22387	-0.67538	0.05080	0.20340	0.01893	-0.00263	0.00580	-0.00205	6.73924	4.56549	18.74516	0.53400	0.07336	0.03126	0.02383	-0.00178	-0.00281	-0.77219	-16.13459	-13.23737	0.09871	-0.12316	-0.01256	0.01195	0.01494	-0.00272	-0.00707
231			2.30000	-46.75420	9.03966	29.21620	0.00434	0.00467	-0.00080	-0.00055	-0.00081	-0.00010	84.21935	14.65033	-20.22816	-0.11003	-0.02216	0.07032	0.00246	0.00025	-0.00877	19.02967	-13.22600	-0.60883	0.05250	0.20107	0.01972	-0.00244	0.00919	-0.00193	6.70576	4.59617	18.80197	0.53678	0.07201	0.03046	0.03007	-0.00399	-0.00349	-0.80902	-16.06413	-13.36487	0.09564	-0.11495	-0.01248	0.01249	0.01448	-0.00243	-0.00487
232			2.31000	-46.68828	9.15978	29.23919	0.00445	0.00476	-0.00088	-0.00052	-0.00076	-0.00010	84.23337	14.71998	-20.22676	-0.11007	-0.02244	0.06985	0.00213	0.00031	-0.00767	19.06814	-13.23685	-0.54910	0.05403	0.19848	0.02010	-0.00218	0.00962	-0.00157	6.66514	4.64381	18.86843	0.53817	0.07240	0.03105	0.03534	-0.00552	-0.00401	-0.85711	-15.99342	-13.47126	0.09072	-0.09625	-0.01035	0.01255	0.01165	-0.00156	-0.00037
233			2.32000	-46.62725	9.26299	29.25749	0.00453	0.00482	-0.00093	-0.00048	-0.00062	-0.00009	84.24242	14.77715	-20.22471	-0.11028	-0.02269	0.06965	0.00069	0.00021	-0.00578	19.10008	-13.24928	-0.50330	0.05489	0.19619	0.02004	-0.00195	0.00707	-0.00107	6.61940	4.70010	18.93910	0.54044	0.07441	0.03259	0.03853	-0.00612	-0.00429	-0.91739	-15.92805	-13.54680	0.08336	-0.07387	-0.00649	0.01185	0.00789	-0.00063	0.00478
234			2.33000	-46.57140	9.34199	29.26960	0.00457	0.00485	-0.00094	-0.00043	-0.00044	-0.00007	84.24080	14.81567	-20.22579	-0.11065	-0.02286	0.06973	-0.00134	-0.00005	-0.00342	19.12550	-13.25595	-0.47605	0.05517	0.19467	0.01967	-0.00180	0.00222	-0.00053	6.57202	4.75488	19.00787	0.54420	0.07659	0.03435	0.03848	-0.00555	-0.00417	-0.98771	-15.87274	-13.58904	0.07716	-0.05617	-0.00281	0.01083	0.00488	-0.00013	0.00880
235			2.34000	-46.52312	9.39642	29.27578	0.00456	0.00486	-0.00091	-0.00035	-0.00028	-0.00005	84.22642	14.83283	-20.23308	-0.11116	-0.02293	0.07006	-0.00325	-0.00041	-0.00096	19.14550	-13.25145	-0.46874	0.05488	0.19424	0.01915	-0.00177	-0.00394	-0.00006	6.52768	4.79848	19.06836	0.54817	0.07702	0.03597	0.03465	-0.00381	-0.00359	-1.06292	-15.82940	-13.60270	0.07196	-0.04561	0.00039	0.00950	0.00304	0.00000	0.01126
236			2.35000	-46.48363	9.43032	29.27721	0.00452	0.00487	-0.00086	-0.00029	-0.00015	-0.00003	84.20152	14.82928	-20.24840	-0.11181	-0.02292	0.07065	-0.00436	-0.00080	0.00122	19.16146	-13.23273	-0.48013	0.05441	0.19521	0.01867	-0.00179	-0.01040	0.00029	6.49063	4.82415	19.11530	0.55091	0.07691	0.03657	0.02801	-0.00155	-0.00253	-1.13637	-15.79663	-13.59844	0.06892	-0.04154	0.00189	0.00810	0.00212	-0.00002	0.01183
237			2.36000	-46.45008	9.44830	29.27571	0.00444	0.00489	-0.00079	-0.00026	-0.00005	-0.00001	84.17168	14.80909	-20.27228	-0.11236	-0.02279	0.07139	-0.00421	-0.00118	0.00275	19.17464	-13.19961	-0.50650	0.05388	0.19761	0.01843	-0.00183	-0.01612	0.00050	6.46300	4.83036	19.14481	0.55281	0.07893	0.03634	0.02093	0.00053	-0.00126	-1.20106	-15.77062	-13.58976	0.06385	-0.04178	0.00319	0.00628	0.00183	-0.00003	0.01030
238			2.37000	-46.41603	9.45202	29.27378	0.00433	0.00490	-0.00071	-0.00029	0.00003	0.00000	84.14415	14.77939	-20.30503	-0.11270	-0.02256	0.07219	-0.00260	-0.00154	0.00328	19.18619	-13.15469	-0.54188	0.05332	0.20127	0.01850	-0.00182	-0.02010	0.00056	6.44384	4.82093	19.15592	0.55602	0.08028	0.03633	0.01612	0.00194	-0.00011	-1.25142	-15.74631	-13.59008	0.05676	-0.04454	0.00538	0.00446	0.00203	0.00009	0.00808
239			2.38000	-46.37382	9.44010	29.27468	0.00422	0.00491	-0.00064	-0.00037	0.00010	0.00002	84.12604	14.74934	-20.34743	-0.11272	-0.02226	0.07300	0.00030	-0.00188	0.00265	19.19727	-13.10288	-0.57868	0.05256	0.20554	0.01875	-0.00172	-0.02165	0.00046	6.42921	4.80327	19.15152	0.55922	0.07965	0.03540	0.01576	0.00227	0.00064	-1.28563	-15.71875	-13.61019	0.05204	-0.04814	0.00593	0.00334	0.00267	0.00032	0.00609
240			2.39000	-46.31670	9.41090	29.28102	0.00412	0.00491	-0.00057	-0.00049	0.00016	0.00003	84.12300	14.72819	-20.40009	-0.11246	-0.02195	0.07371	0.00407	-0.00219	0.00092	19.20831	-13.04991	-0.60978	0.05156	0.20965	0.01908	-0.00149	-0.02058	0.00023	6.41295	4.78612	19.13903	0.56347	0.07955	0.03366	0.02121	0.00164	0.00073	-1.30715	-15.68416	-13.65620	0.04642	-0.04917	0.00602	0.00287	0.00346	0.00059	0.00478
241			2.40000	-46.24133	9.36404	29.29472	0.00406	0.00490	-0.00052	-0.00061	0.00021	0.00005	84.13797	14.72344	-20.46350	-0.11190	-0.02169	0.07409	0.00801	-0.00253	-0.00155	19.21888	-13.00115	-0.62989	0.05053	0.21225	0.01928	-0.00113	-0.01723	-0.00009	6.38792	4.77707	19.12942	0.56832	0.08223	0.03301	0.03244	0.00038	0.00013	-1.32426	-15.64070	-13.72967	0.04496	-0.04327	0.00607	0.00339	0.00377	0.00087	0.00495
242			2.41000	-46.15112	9.30074	29.31827	0.00403	0.00487	-0.00049	-0.00068	0.00023	0.00006	84.16946	14.73845	-20.53989	-0.11134	-0.02158	0.07421	0.01127	-0.00296	-0.00413	19.22798	-12.96041	-0.63629	0.04990	0.21276	0.01916	-0.00068	-0.01269	-0.00041	6.34786	4.78039	19.13519	0.57261	0.08448	0.03298	0.04767	-0.00104	-0.00109	-1.34696	-15.58823	-13.82894	0.04961	-0.03482	0.00494	0.00514	0.00356	0.00089	0.00626
243			2.42000	-46.05703	9.22572	29.35442	0.00405	0.00484	-0.00048	-0.00067	0.00019	0.00007	84.21119	14.77087	-20.63164	-0.11122	-0.02175	0.07442	0.01302	-0.00342	-0.00612	19.23460	-12.92853	-0.62920	0.05007	0.21182	0.01870	-0.00019	-0.00840	-0.00069	6.28950	4.79524	19.16567	0.57911	0.08571	0.03268	0.06444	-0.00191	-0.00257	-1.38451	-15.52838	-13.94771	0.05289	-0.02774	0.00377	0.00751	0.00314	0.00076	0.00792
244			2.43000	-45.97436	9.15146	29.40174	0.00409	0.00481	-0.00049	-0.00055	0.00008	0.00007	84.25392	14.81405	-20.73494	-0.11179	-0.02223	0.07481	0.01274	-0.00367	-0.00705	19.23818	-12.90355	-0.61062	0.05082	0.20997	0.01797	0.00026	-0.00550	-0.00090	6.21304	4.81560	19.22237	0.58859	0.08685	0.03338	0.08049	-0.00177	-0.00390	-1.44433	-15.46432	-14.07316	0.04879	-0.01936	0.00568	0.00896	0.00225	0.00113	0.01023
245			2.44000	-45.91739	9.09763	29.45294	0.00416	0.00479	-0.00052	-0.00035	-0.00009	0.00005	84.28904	14.85932	-20.83776	-0.11282	-0.02289	0.07507	0.01050	-0.00346	-0.00672	19.23880	-12.88130	-0.58382	0.05128	0.20754	0.01711	0.00060	-0.00450	-0.00103	6.12178	4.83289	19.29684	0.60145	0.09123	0.03523	0.09396	-0.00057	-0.00466	-1.53115	-15.40074	-14.18730	0.04033	-0.00661	0.01000	0.00894	0.00073	0.00165	0.01315
246			2.45000	-45.89419	9.08484	29.49759	0.00421	0.00479	-0.00055	-0.00009	-0.00030	0.00001	84.31213	14.89890	-20.92399	-0.11388	-0.02351	0.07498	0.00706	-0.00268	-0.00532	19.23769	-12.85747	-0.55252	0.05100	0.20469	0.01622	0.00071	-0.00530	-0.00108	6.02137	4.83890	19.37276	0.61348	0.09395	0.03711	0.10255	0.00162	-0.00430	-1.64540	-15.34274	-14.27270	0.03290	0.00329	0.01398	0.00822	-0.00032	0.00150	0.01573
247			2.46000	-45.90491	9.12675	29.52699	0.00420	0.00481	-0.00056	0.00015	-0.00052	-0.00004	84.32333	14.92728	-20.98063	-0.11470	-0.02393	0.07464	0.00336	-0.00148	-0.00325	19.23703	-12.82816	-0.52004	0.05006	0.20187	0.01533	0.00051	-0.00747	-0.00108	5.91890	4.82723	19.43132	0.62321	0.09558	0.03826	0.10505	0.00449	-0.00265	-1.78273	-15.29372	-14.31825	0.02219	0.01064	0.01823	0.00585	-0.00083	0.00074	0.01753
248			2.47000	-45.94245	9.22437	29.53697	0.00416	0.00486	-0.00057	0.00032	-0.00070	-0.00008	84.32565	14.94148	-21.00203	-0.11526	-0.02410	0.07429	0.00025	-0.00016	-0.00096	19.24007	-12.79086	-0.48872	0.04885	0.19978	0.01457	0.00001	-0.01030	-0.00105	5.82106	4.79355	19.45763	0.63257	0.09853	0.03933	0.10204	0.00790	-0.00013	-1.93430	-15.25430	-14.32348	0.00800	0.01780	0.02355	0.00210	-0.00109	-0.00044	0.01860
249			2.48000	-45.99334	9.36493	29.52719	0.00409	0.00492	-0.00057	0.00037	-0.00079	-0.00012	84.32342	14.94122	-20.98978	-0.11563	-0.02406	0.07396	-0.00169	0.00099	0.00107	19.25010	-12.74508	-0.45980	0.04775	0.19899	0.01425	-0.00071	-0.01303	-0.00104	5.73293	4.73623	19.44436	0.63965	0.10213	0.04020	0.09445	0.01152	0.00277	-2.08892	-15.22275	-14.29832	-0.00396	0.02325	0.02813	-0.00098	-0.00114	-0.00158	0.01862
250			2.49000	-46.04106	9.52700	29.50084	0.00405	0.00496	-0.00057	0.00031	-0.00078	-0.00014	84.32183	14.92968	-20.95179	-0.11563	-0.02384	0.07342	-0.00197	0.00172	0.00239	19.26934	-12.69234	-0.43289	0.04669	0.19901	0.01442	-0.00152	-0.01487	-0.00107	5.65726	4.65709	19.39163	0.64529	0.10456	0.04013	0.08439	0.01460	0.00546	-2.23544	-15.19591	-14.25899	-0.01353	0.02423	0.03103	-0.00303	-0.00104	-0.00203	0.01740
251			2.50000	-46.07181	9.68806	29.46535	0.00403	0.00496	-0.00058	0.00017	-0.00069	-0.00013	84.32676	14.91226	-20.90104	-0.11525	-0.02350	0.07275	-0.00040	0.00188	0.00275	19.29897	-12.63629	-0.40674	0.04578	0.19956	0.01500	-0.00231	-0.01532	-0.00113	5.59435	4.56166	19.30462	0.64982	0.10564	0.03951	0.07412	0.01654	0.00756	-2.36497	-15.17095	-14.22252	-0.02056	0.02148	0.03254	-0.00398	-0.00089	-0.00164	0.01535
252			2.51000	-46.07788	9.82837	29.43132	0.00402	0.00494	-0.00059	-0.00001	-0.00056	-0.00011	84.34327	14.89556	-20.85313	-0.11458	-0.02316	0.07216	0.00261	0.00150	0.00222	19.33889	-12.58088	-0.37954	0.04509	0.20007	0.01563	-0.00304	-0.01447	-0.00120	5.54251	4.45713	19.19031	0.65469	0.10693	0.03880	0.06533	0.01751	0.00904	-2.47262	-15.14623	-14.20125	-0.02676	0.02075	0.03376	-0.00438	-0.00088	-0.00070	0.01374
253			2.52000	-46.05846	9.93300	29.40838	0.00401	0.00488	-0.00060	-0.00019	-0.00040	-0.00007	84.37344	14.88454	-20.82106	-0.11381	-0.02293	0.07174	0.00606	0.00078	0.00118	19.38869	-12.52901	-0.34996	0.04492	0.20002	0.01615	-0.00373	-0.01290	-0.00127	5.49925	4.34914	19.05630	0.66082	0.10818	0.03896	0.05864	0.01788	0.01018	-2.55844	-15.12164	-14.20009	-0.03382	0.02477	0.03622	-0.00468	-0.00106	0.00035	0.01348
254			2.53000	-46.01931	9.99499	29.40226	0.00400	0.00478	-0.00062	-0.00032	-0.00026	-0.00003	84.41508	14.88061	-20.81111	-0.11295	-0.02284	0.07126	0.00894	-0.00004	0.00012	19.44755	-12.48132	-0.31776	0.04493	0.19917	0.01658	-0.00434	-0.01139	-0.00133	5.46208	4.23991	18.90949	0.66669	0.10678	0.03872	0.05381	0.01776	0.01082	-2.62773	-15.09759	-14.21484	-0.03886	0.02869	0.03764	-0.00474	-0.00121	0.00102	0.01396
255			2.54000	-45.96931	10.01635	29.41417	0.00399	0.00465	-0.00065	-0.00039	-0.00014	0.00001	84.46364	14.88249	-20.82284	-0.11214	-0.02290	0.07064	0.01076	-0.00074	-0.00070	19.51369	-12.43666	-0.28366	0.04489	0.19788	0.01704	-0.00479	-0.01051	-0.00139	5.42903	4.12898	18.75491	0.67046	0.10746	0.03832	0.05030	0.01823	0.01114	-2.68941	-15.07497	-14.23442	-0.04107	0.03397	0.03818	-0.00478	-0.00131	0.00091	0.01425
256			2.55000	-45.91541	10.00643	29.44087	0.00397	0.00451	-0.00066	-0.00041	-0.00007	0.00004	84.51498	14.88839	-20.85032	-0.11149	-0.02305	0.06989	0.01149	-0.00116	-0.00123	19.58475	-12.39286	-0.24869	0.04479	0.19653	0.01760	-0.00505	-0.01043	-0.00144	5.39870	4.01490	18.59538	0.67317	0.10895	0.03737	0.04780	0.01912	0.01114	-2.75320	-15.05482	-14.24538	-0.04565	0.03842	0.03883	-0.00553	-0.00123	0.00001	0.01406
257			2.56000	-45.86037	9.97908	29.47555	0.00391	0.00436	-0.00066	-0.00042	-0.00004	0.00005	84.56603	14.89709	-20.88404	-0.11089	-0.02319	0.06898	0.01123	-0.00122	-0.00153	19.65776	-12.34790	-0.21402	0.04469	0.19516	0.01829	-0.00507	-0.01089	-0.00149	5.37017	3.89661	18.43311	0.67602	0.10779	0.03623	0.04583	0.01970	0.01092	-2.82781	-15.03843	-14.23649	-0.05343	0.04096	0.04012	-0.00719	-0.00091	-0.00153	0.01399
258			2.57000	-45.80362	9.94886	29.51126	0.00382	0.00422	-0.00064	-0.00043	-0.00004	0.00005	84.61441	14.90803	-20.91488	-0.11021	-0.02325	0.06777	0.01016	-0.00101	-0.00175	19.72938	-12.30121	-0.18058	0.04457	0.19375	0.01912	-0.00485	-0.01134	-0.00154	5.34310	3.77409	18.27037	0.67791	0.10859	0.03665	0.04361	0.02062	0.01104	-2.91884	-15.02719	-14.20144	-0.06112	0.04803	0.04320	-0.00930	-0.00047	-0.00358	0.01448
259			2.58000	-45.74224	9.92721	29.54384	0.00372	0.00408	-0.00062	-0.00047	-0.00008	0.00003	84.65778	14.92187	-20.93810	-0.10958	-0.02327	0.06647	0.00865	-0.00068	-0.00209	19.79655	-12.25369	-0.14844	0.04445	0.19252	0.02004	-0.00443	-0.01131	-0.00159	5.31780	3.64782	18.10893	0.68289	0.11083	0.03791	0.04057	0.02176	0.01135	-3.02757	-15.02241	-14.13878	-0.07192	0.05685	0.04806	-0.01208	0.00023	-0.00613	0.01521
260			2.59000	-45.67073	9.92118	29.57193	0.00364	0.00396	-0.00060	-0.00054	-0.00014	0.00002	84.69501	14.94075	-20.95305	-0.10912	-0.02327	0.06525	0.00707	-0.00038	-0.00270	19.85723	-12.20708	-0.11642	0.04429	0.19129	0.02083	-0.00388	-0.01062	-0.00165	5.29547	3.51824	17.94904	0.68848	0.11213	0.03983	0.03595	0.02263	0.01188	-3.15049	-15.02411	-14.05014	-0.08143	0.06459	0.05319	-0.01431	0.00107	-0.00890	0.01586
261			2.60000	-45.58268	9.93353	29.59596	0.00361	0.00388	-0.00061	-0.00064	-0.00021	0.00000	84.72590	14.96735	-20.96192	-0.10883	-0.02331	0.06425	0.00565	-0.00018	-0.00359	19.91077	-12.16295	-0.08300	0.04398	0.18985	0.02133	-0.00329	-0.00933	-0.00172	5.27759	3.38594	17.78921	0.69273	0.11144	0.04114	0.02981	0.02282	0.01237	-3.28059	-15.03077	-13.93941	-0.08764	0.06763	0.05657	-0.01506	0.00167	-0.01120	0.01564
262			2.61000	-45.47392	9.96313	29.61783	0.00361	0.00385	-0.00062	-0.00077	-0.00027	-0.00001	84.75058	15.00367	-20.96835	-0.10872	-0.02340	0.06358	0.00444	-0.00010	-0.00466	19.95762	-12.12268	-0.04728	0.04355	0.18828	0.02147	-0.00276	-0.00760	-0.00175	5.26517	3.25284	17.62703	0.69441	0.11016	0.04183	0.02284	0.02239	0.01281	-3.40871	-15.03940	-13.81389	-0.09141	0.06863	0.05860	-0.01433	0.00183	-0.01255	0.01487
263			2.62000	-45.34445	10.00519	29.63976	0.00366	0.00386	-0.00065	-0.00090	-0.00032	-0.00002	84.76933	15.05048	-20.97492	-0.10883	-0.02359	0.06329	0.00334	-0.00006	-0.00575	19.99894	-12.08757	-0.00932	0.04293	0.18675	0.02125	-0.00233	-0.00561	-0.00172	5.25853	3.12176	17.46071	0.69409	0.10845	0.04207	0.01586	0.02143	0.01317	-3.52651	-15.04671	-13.68383	-0.09642	0.06871	0.06053	-0.01298	0.00159	-0.01290	0.01380
264			2.63000	-45.19847	10.05317	29.66246	0.00375	0.00391	-0.00069	-0.00101	-0.00034	-0.00002	84.78245	15.10706	-20.98100	-0.10910	-0.02387	0.06323	0.00221	0.00007	-0.00666	20.03605	-12.05856	0.02997	0.04226	0.18506	0.02079	-0.00202	-0.00357	-0.00162	5.25733	2.99451	17.29001	0.69547	0.10783	0.04331	0.00970	0.02057	0.01384	-3.62899	-15.05081	-13.55976	-0.10463	0.07195	0.06456	-0.01164	0.00112	-0.01267	0.01339
265			2.64000	-45.04361	10.10173	29.68408	0.00389	0.00397	-0.00073	-0.00107	-0.00033	-0.00003	84.79049	15.17103	-20.98297	-0.10938	-0.02418	0.06314	0.00091	0.00032	-0.00720	20.07015	-12.03614	0.06889	0.04161	0.18275	0.02013	-0.00182	-0.00179	-0.00145	5.26057	2.87049	17.11560	0.69782	0.10714	0.04440	0.00490	0.01998	0.01444	-3.71466	-15.05037	-13.45017	-0.10981	0.07917	0.06770	-0.00988	0.00036	-0.01131	0.01411
266			2.65000	-44.89056	10.14779	29.70119	0.00402	0.00405	-0.00077	-0.00104	-0.00029	-0.00003	84.79292	15.23855	-20.97749	-0.10958	-0.02445	0.06294	-0.00074	0.00065	-0.00724	20.10188	-12.01970	0.10528	0.04152	0.17987	0.01944	-0.00172	-0.00061	-0.00123	5.26691	2.74757	16.93795	0.70339	0.10764	0.04584	0.00163	0.01998	0.01516	-3.78352	-15.04371	-13.36157	-0.11115	0.08753	0.07010	-0.00791	-0.00085	-0.00905	0.01510
267			2.66000	-44.75165	10.18960	29.71065	0.00412	0.00412	-0.00078	-0.00092	-0.00022	-0.00003	84.78767	15.30511	-20.96414	-0.10969	-0.02463	0.06273	-0.00282	0.00091	-0.00682	20.13176	-12.00758	0.13719	0.04197	0.17704	0.01881	-0.00169	-0.00029	-0.00100	5.27508	2.62388	16.75732	0.70780	0.10912	0.04763	-0.00055	0.02038	0.01597	-3.83568	-15.02954	-13.29813	-0.10840	0.09627	0.07173	-0.00587	-0.00243	-0.00615	0.01592
268			2.67000	-44.63727	10.22578	29.71091	0.00417	0.00416	-0.00078	-0.00072	-0.00015	-0.00004	84.77193	15.36651	-20.94551	-0.10984	-0.02476	0.06254	-0.00521	0.00102	-0.00609	20.15998	-11.99694	0.16317	0.04298	0.17493	0.01849	-0.00171	-0.00091	-0.00080	5.28442	2.49910	16.57468	0.71146	0.10795	0.04861	-0.00226	0.02025	0.01633	-3.87139	-15.00833	-13.26208	-0.10667	0.10006	0.07253	-0.00413	-0.00392	-0.00280	0.01619
269			2.68000	-44.55188	10.25525	29.70206	0.00416	0.00415	-0.00078	-0.00051	-0.00007	-0.00004	84.74346	15.42048	-20.92585	-0.11006	-0.02488	0.06216	-0.00771	0.00093	-0.00524	20.18680	-11.98478	0.18296	0.04423	0.17324	0.01851	-0.00174	-0.00234	-0.00066	5.29459	2.37444	16.39352	0.71507	0.10783	0.04902	-0.00406	0.02010	0.01605	-3.89108	-14.98183	-13.25562	-0.10783	0.10270	0.07352	-0.00278	-0.00512	0.00091	0.01600
270			2.69000	-44.49187	10.27670	29.68568	0.00412	0.00408	-0.00079	-0.00035	0.00001	-0.00003	84.70093	15.46661	-20.91056	-0.11035	-0.02501	0.06138	-0.01011	0.00060	-0.00446	20.21195	-11.96826	0.19698	0.04556	0.17140	0.01882	-0.00172	-0.00440	-0.00057	5.30561	2.25180	16.22047	0.71867	0.10886	0.04907	-0.00619	0.01998	0.01504	-3.89608	-14.95231	-13.28078	-0.11333	0.10576	0.07534	-0.00186	-0.00599	0.00486	0.01561
271			2.70000	-44.44672	10.28880	29.66470	0.00407	0.00397	-0.00081	-0.00029	0.00007	-0.00003	84.64388	15.50582	-20.90566	-0.11073	-0.02521	0.06013	-0.01220	0.00002	-0.00383	20.23480	-11.94513	0.20597	0.04650	0.16891	0.01924	-0.00163	-0.00679	-0.00052	5.31749	2.13257	16.06300	0.72114	0.10978	0.05031	-0.00867	0.01977	0.01382	-3.88902	-14.92206	-13.33659	-0.11609	0.11164	0.07769	-0.00126	-0.00657	0.00857	0.01593
272			2.71000	-44.40313	10.29136	29.64308	0.00406	0.00384	-0.00086	-0.00032	0.00010	-0.00002	84.57295	15.53932	-20.91680	-0.11133	-0.02551	0.05862	-0.01388	-0.00076	-0.00339	20.25487	-11.91433	0.21028	0.04698	0.16590	0.01958	-0.00152	-0.00920	-0.00048	5.33039	2.01720	15.92602	0.72315	0.11013	0.05271	-0.01145	0.01952	0.01263	-3.87368	-14.89357	-13.41599	-0.11401	0.11753	0.07975	-0.00089	-0.00650	0.01102	0.01650
273			2.72000	-44.35047	10.28651	29.62528	0.00409	0.00373	-0.00092	-0.00041	0.00009	-0.00001	84.48983	15.56857	-20.94721	-0.11217	-0.02592	0.05717	-0.01515	-0.00161	-0.00318	20.27272	-11.87584	0.21022	0.04705	0.16269	0.01965	-0.00147	-0.01137	-0.00044	5.34463	1.90482	15.80839	0.72589	0.10960	0.05409	-0.01459	0.01942	0.01148	-3.85481	-14.86952	-13.50447	-0.11106	0.11778	0.08009	-0.00064	-0.00536	0.01106	0.01601
274			2.73000	-44.28442	10.27798	29.61582	0.00418	0.00366	-0.00099	-0.00052	0.00006	0.00000	84.39666	15.59587	-20.99682	-0.11328	-0.02644	0.05597	-0.01617	-0.00239	-0.00329	20.28990	-11.83031	0.20664	0.04709	0.15980	0.01957	-0.00153	-0.01310	-0.00045	5.36086	1.79234	15.70267	0.72886	0.11076	0.05490	-0.01848	0.02031	0.01112	-3.83748	-14.85219	-13.58293	-0.11000	0.11675	0.08027	-0.00038	-0.00354	0.00852	0.01491
275			2.74000	-44.20728	10.27070	29.61667	0.00432	0.00360	-0.00108	-0.00060	-0.00000	0.00001	84.29556	15.62547	-21.06131	-0.11447	-0.02703	0.05481	-0.01711	-0.00295	-0.00375	20.30837	-11.77868	0.20201	0.04704	0.15659	0.01930	-0.00171	-0.01418	-0.00052	5.38028	1.67390	15.59685	0.73108	0.10981	0.05462	-0.02384	0.02193	0.01185	-3.82593	-14.84303	-13.63238	-0.11238	0.11315	0.08014	0.00007	-0.00124	0.00362	0.01376
276			2.75000	-44.12594	10.27021	29.62586	0.00450	0.00355	-0.00119	-0.00064	-0.00007	0.00001	84.18838	15.66150	-21.13408	-0.11563	-0.02767	0.05358	-0.01810	-0.00318	-0.00446	20.33013	-11.72221	0.19950	0.04693	0.15296	0.01896	-0.00198	-0.01450	-0.00067	5.40477	1.54119	15.47658	0.73152	0.10884	0.05406	-0.03196	0.02498	0.01400	-3.82282	-14.84311	-13.63729	-0.11628	0.11113	0.08026	0.00093	0.00125	-0.00309	0.01302
277			2.76000	-44.04919	10.28145	29.63782	0.00468	0.00353	-0.00130	-0.00059	-0.00012	-0.00001	84.07676	15.70691	-21.20745	-0.11676	-0.02830	0.05249	-0.01908	-0.00306	-0.00522	20.35682	-11.66269	0.20250	0.04652	0.14888	0.01833	-0.00230	-0.01399	-0.00087	5.43749	1.38408	15.32607	0.72994	0.10755	0.05468	-0.04437	0.02954	0.01816	-3.82868	-14.85294	-13.58596	-0.11873	0.11241	0.08142	0.00247	0.00402	-0.01139	0.01309
278			2.77000	-43.98521	10.30528	29.64667	0.00482	0.00355	-0.00139	-0.00047	-0.00015	-0.00004	83.96320	15.76214	-21.27414	-0.11774	-0.02885	0.05161	-0.01984	-0.00259	-0.00589	20.38951	-11.60223	0.21351	0.04571	0.14474	0.01745	-0.00262	-0.01280	-0.00109	5.48262	1.19171	15.12745	0.72844	0.10707	0.05660	-0.06197	0.03586	0.02489	-3.84213	-14.87330	-13.46895	-0.12037	0.11792	0.08395	0.00496	0.00741	-0.02145	0.01394
279			2.78000	-43.93996	10.33718	29.64877	0.00489	0.00359	-0.00145	-0.00029	-0.00014	-0.00006	83.85088	15.82613	-21.32802	-0.11854	-0.02931	0.05091	-0.02024	-0.00185	-0.00629	20.42898	-11.54283	0.23480	0.04439	0.14012	0.01619	-0.00292	-0.01124	-0.00128	5.54423	0.95373	14.86103	0.72613	0.10685	0.05870	-0.08398	0.04356	0.03422	-3.86035	-14.90520	-13.27876	-0.12403	0.12325	0.08731	0.00863	0.01141	-0.03319	0.01434
280			2.79000	-43.91680	10.36998	29.64337	0.00491	0.00360	-0.00149	-0.00009	-0.00010	-0.00007	83.74289	15.89517	-21.36447	-0.11918	-0.02973	0.05011	-0.02029	-0.00092	-0.00620	20.47582	-11.48435	0.26775	0.04279	0.13465	0.01472	-0.00323	-0.00990	-0.00146	5.62481	0.66201	14.50763	0.72166	0.10480	0.06116	-0.10776	0.05113	0.04629	-3.87994	-14.94986	-13.01180	-0.13132	0.12567	0.09211	0.01362	0.01559	-0.04655	0.01385
281			2.80000	-43.91569	10.39764	29.63158	0.00491	0.00355	-0.00155	0.00008	-0.00004	-0.00007	83.64140	15.96331	-21.38062	-0.11972	-0.03019	0.04875	-0.02004	0.00010	-0.00546	20.53108	-11.42405	0.31348	0.04118	0.12777	0.01327	-0.00360	-0.00924	-0.00164	5.72377	0.31209	14.05282	0.71824	0.10211	0.06322	-0.13033	0.05819	0.05998	-3.89829	-15.00788	-12.67082	-0.13712	0.12202	0.09594	0.01899	0.01890	-0.05939	0.01141
282			2.81000	-43.93130	10.41759	29.61409	0.00493	0.00345	-0.00164	0.00019	0.00001	-0.00008	83.54801	16.02306	-21.37543	-0.12031	-0.03077	0.04666	-0.01955	0.00112	-0.00406	20.59675	-11.35717	0.37311	0.03979	0.11960	0.01205	-0.00409	-0.00943	-0.00184	5.83716	-0.09653	13.49105	0.71795	0.09752	0.06261	-0.14913	0.06330	0.07151	-3.91411	-15.07873	-12.26656	-0.14000	0.11058	0.09586	0.02357	0.02015	-0.06798	0.00691
283			2.82000	-43.95208	10.43131	29.58913	0.00501	0.00332	-0.00176	0.00018	0.00007	-0.00009	83.46390	16.06717	-21.34905	-0.12103	-0.03146	0.04394	-0.01885	0.00212	-0.00226	20.67535	-11.27796	0.44790	0.03898	0.11078	0.01124	-0.00475	-0.01037	-0.00211	5.95847	-0.56121	12.82653	0.72117	0.09164	0.06132	-0.16230	0.06622	0.08095	-3.92750	-15.16079	-11.81650	-0.14236	0.09967	0.09504	0.02682	0.02037	-0.07287	0.00250
284			2.83000	-43.96209	10.44385	29.55286	0.00514	0.00316	-0.00191	0.00005	0.00011	-0.00014	83.38966	16.09036	-21.30266	-0.12171	-0.03216	0.04081	-0.01803	0.00305	-0.00039	20.76881	-11.18081	0.53963	0.03861	0.10201	0.01085	-0.00548	-0.01175	-0.00249	6.07987	-1.07741	12.07236	0.72532	0.08732	0.06200	-0.16813	0.06886	0.09099	-3.93991	-15.25222	-11.34180	-0.14243	0.09724	0.09619	0.02781	0.02153	-0.07571	-0.00028
285			2.84000	-43.94614	10.46177	29.50076	0.00528	0.00300	-0.00204	-0.00020	0.00013	-0.00021	83.32491	16.09067	-21.23807	-0.12186	-0.03264	0.03748	-0.01714	0.00381	0.00120	20.87707	-11.06147	0.65023	0.03800	0.09374	0.01079	-0.00605	-0.01322	-0.00296	6.19330	-1.63795	11.24984	0.72565	0.08302	0.06374	-0.16539	0.06992	0.10011	-3.95373	-15.35192	-10.86584	-0.14293	0.10257	0.09911	0.02687	0.02401	-0.07615	-0.00133
286			2.85000	-43.89643	10.48847	29.43197	0.00539	0.00284	-0.00214	-0.00049	0.00014	-0.00027	83.26806	16.06952	-21.15998	-0.12117	-0.03276	0.03416	-0.01614	0.00419	0.00230	20.99723	-10.91772	0.78001	0.03670	0.08641	0.01095	-0.00622	-0.01460	-0.00349	6.29202	-2.23114	10.38632	0.72211	0.07902	0.06496	-0.15586	0.06929	0.10545	-3.97058	-15.45905	-10.41178	-0.14373	0.10827	0.10170	0.02465	0.02609	-0.07261	-0.00270
287			2.86000	-43.81572	10.52112	29.35259	0.00550	0.00268	-0.00223	-0.00073	0.00014	-0.00031	83.21683	16.03123	-21.07727	-0.12012	-0.03264	0.03102	-0.01507	0.00399	0.00287	21.12348	-10.74991	0.92641	0.03519	0.08009	0.01129	-0.00597	-0.01574	-0.00401	6.37248	-2.84054	9.50944	0.72043	0.07408	0.06350	-0.14412	0.06561	0.10336	-3.98811	-15.57079	-9.99919	-0.14840	0.09930	0.10177	0.02307	0.02368	-0.06432	-0.00780
288			2.87000	-43.71527	10.55384	29.27316	0.00565	0.00252	-0.00232	-0.00088	0.00013	-0.00030	83.16785	15.98089	-21.00232	-0.11945	-0.03257	0.02822	-0.01423	0.00317	0.00303	21.24811	-10.56099	1.08386	0.03433	0.07468	0.01179	-0.00543	-0.01651	-0.00447	6.43494	-3.44669	8.64289	0.72488	0.06794	0.06047	-0.13368	0.05880	0.09624	-3.99899	-15.68131	-9.64211	-0.15878	0.08322	0.10131	0.02344	0.01857	-0.05403	-0.01445
289			2.88000	-43.60938	10.58353	29.20186	0.00581	0.00239	-0.00240	-0.00091	0.00010	-0.00028	83.11624	15.92212	-20.94672	-0.11941	-0.03261	0.02599	-0.01399	0.00183	0.00302	21.36303	-10.35629	1.24484	0.03422	0.07030	0.01221	-0.00467	-0.01693	-0.00473	6.48186	-4.03027	7.80522	0.73067	0.06168	0.05697	-0.12341	0.05052	0.08686	-3.99500	-15.78327	-9.34754	-0.16077	0.06824	0.09777	0.02372	0.01334	-0.04227	-0.02083
290			2.89000	-43.51143	10.61053	29.14219	0.00592	0.00231	-0.00245	-0.00082	0.00007	-0.00024	83.05635	15.85654	-20.91938	-0.11968	-0.03262	0.02462	-0.01442	0.00007	0.00297	21.46157	-10.14239	1.40154	0.03428	0.06737	0.01227	-0.00368	-0.01716	-0.00466	6.51444	-4.57632	7.00894	0.73695	0.05436	0.05227	-0.10964	0.04110	0.07535	-3.97401	-15.87031	-9.11230	-0.15501	0.05283	0.09038	0.02273	0.00849	-0.03163	-0.02686
291			2.90000	-43.43185	10.63494	29.09563	0.00592	0.00231	-0.00243	-0.00062	0.00004	-0.00018	82.98367	15.78529	-20.92685	-0.12006	-0.03251	0.02424	-0.01524	-0.00196	0.00294	21.53950	-9.92545	1.54798	0.03406	0.06604	0.01180	-0.00256	-0.01734	-0.00428	6.52973	-5.07814	6.25727	0.74250	0.04878	0.04958	-0.08773	0.03365	0.06763	-3.94437	-15.93928	-8.91835	-0.15284	0.05209	0.08675	0.02070	0.00663	-0.02700	-0.02906
292			2.91000	-43.37640	10.65510	29.06353	0.00584	0.00236	-0.00237	-0.00040	0.00002	-0.00012	82.89635	15.71021	-20.97285	-0.12064	-0.03238	0.02463	-0.01603	-0.00405	0.00288	21.59586	-9.71006	1.68179	0.03339	0.06596	0.01087	-0.00144	-0.01750	-0.00372	6.52059	-5.53927	5.54002	0.75121	0.04378	0.04867	-0.05621	0.02777	0.06411	-3.92333	-15.99121	-8.73184	-0.15529	0.06558	0.08686	0.01709	0.00679	-0.02931	-0.02716
293			2.92000	-43.34312	10.66903	29.04592	0.00572	0.00243	-0.00230	-0.00026	0.00000	-0.00007	82.79613	15.63449	-21.05730	-0.12168	-0.03239	0.02539	-0.01637	-0.00599	0.00270	21.63224	-9.49832	1.80486	0.03231	0.06652	0.00971	-0.00045	-0.01758	-0.00318	6.47850	-5.97161	4.83343	0.75833	0.03890	0.04795	-0.01640	0.02325	0.06317	-3.93119	-16.03104	-8.50856	-0.15538	0.08362	0.08669	0.01125	0.00795	-0.03748	-0.02404
294			2.93000	-43.31975	10.67607	29.03825	0.00559	0.00250	-0.00224	-0.00026	0.00001	-0.00003	82.68765	15.56294	-21.17535	-0.12299	-0.03253	0.02635	-0.01603	-0.00755	0.00231	21.65162	-9.29020	1.92258	0.03091	0.06718	0.00840	0.00034	-0.01754	-0.00272	6.39667	-6.39011	4.10938	0.76531	0.03532	0.04759	0.02754	0.02050	0.06465	-3.98459	-16.06581	-8.20976	-0.15763	0.10251	0.08791	0.00405	0.01045	-0.05023	-0.02103
295			2.94000	-43.28739	10.67678	29.03187	0.00544	0.00259	-0.00216	-0.00041	0.00004	-0.00002	82.57695	15.50084	-21.31783	-0.12415	-0.03260	0.02755	-0.01506	-0.00855	0.00176	21.65793	-9.08352	2.04189	0.02926	0.06774	0.00684	0.00091	-0.01755	-0.00227	6.27223	-6.80606	3.35129	0.76985	0.03416	0.04823	0.07121	0.01966	0.06780	-4.09217	-16.10179	-7.82045	-0.16265	0.12223	0.09170	-0.00472	0.01423	-0.06455	-0.01848
296			2.95000	-43.22971	10.67099	29.02031	0.00527	0.00268	-0.00206	-0.00066	0.00008	-0.00001	82.46860	15.45151	-21.47496	-0.12489	-0.03253	0.02890	-0.01387	-0.00903	0.00113	21.65496	-8.87408	2.16930	0.02754	0.06789	0.00502	0.00126	-0.01774	-0.00176	6.10810	-7.22179	2.56917	0.77114	0.03081	0.04828	0.10961	0.01764	0.06797	-4.25282	-16.14103	-7.36240	-0.16947	0.13214	0.09554	-0.01562	0.01664	-0.07352	-0.01798
297			2.96000	-43.13874	10.65769	29.00200	0.00513	0.00277	-0.00197	-0.00093	0.00013	-0.00001	82.36411	15.41482	-21.63898	-0.12552	-0.03242	0.03029	-0.01299	-0.00911	0.00053	21.64668	-8.65653	2.30914	0.02604	0.06840	0.00339	0.00144	-0.01846	-0.00129	5.91525	-7.63025	1.80478	0.77035	0.02556	0.04799	0.13669	0.01437	0.06352	-4.45535	-16.17998	-6.89383	-0.17617	0.13253	0.09872	-0.02804	0.01565	-0.07176	-0.01968
298			2.97000	-43.01312	10.63733	28.97723	0.00504	0.00282	-0.00191	-0.00120	0.00017	-0.00002	82.26270	15.38899	-21.80351	-0.12629	-0.03235	0.03166	-0.01275	-0.00890	-0.00002	21.63596	-8.42566	2.46396	0.02513	0.07004	0.00235	0.00154	-0.01990	-0.00098	5.71233	-8.01921	1.11402	0.76988	0.01950	0.04688	0.14649	0.01050	0.05421	-4.67915	-16.21106	-6.48682	-0.18306	0.12828	0.10057	-0.03946	0.01136	-0.05873	-0.02300
299			2.98000	-42.85507	10.61252	28.94592	0.00501	0.00286	-0.00186	-0.00145	0.00021	-0.00003	82.16241	15.37296	-21.96315	-0.12724	-0.03234	0.03308	-0.01319	-0.00843	-0.00055	21.62441	-8.17817	2.63561	0.02468	0.07324	0.00200	0.00162	-0.02198	-0.00091	5.52119	-8.37665	0.53559	0.77224	0.01460	0.04619	0.13667	0.00730	0.04384	-4.89863	-16.22651	-6.19066	-0.19260	0.12979	0.10340	-0.04713	0.00553	-0.04085	-0.02558
300			2.99000	-42.66842	10.58756	28.90858	0.00500	0.00289	-0.00182	-0.00167	0.00022	-0.00004	82.06191	15.36694	-22.11307	-0.12829	-0.03232	0.03461	-0.01413	-0.00772	-0.00109	21.61206	-7.91382	2.82555	0.02471	0.07753	0.00217	0.00177	-0.02432	-0.00108	5.35926	-8.69483	0.07559	0.77711	0.01057	0.04704	0.11124	0.00477	0.03549	-5.09204	-16.22103	-6.01273	-0.20295	0.14334	0.10825	-0.04905	-0.00134	-0.02433	-0.02504
301			3.00000	-42.45758	10.56675	28.86772	0.00500	0.00293	-0.00177	-0.00186	0.00020	-0.00005	81.96033	15.37102	-22.24962	-0.12922	-0.03222	0.03622	-0.01539	-0.00688	-0.00164	21.59693	-7.63529	3.03367	0.02502	0.08235	0.00270	0.00204	-0.02654	-0.00143	5.23372	-8.97278	-0.28601	0.78205	0.01020	0.05013	0.07927	0.00409	0.03035	-5.24988	-16.19296	-5.92454	-0.20852	0.17251	0.11471	-0.04489	-0.00975	-0.01346	-0.02090
302			3.01000	-42.22742	10.55184	28.82849	0.00499	0.00297	-0.00172	-0.00201	0.00017	-0.00005	81.85693	15.38396	-22.37175	-0.12989	-0.03201	0.03774	-0.01682	-0.00610	-0.00209	21.57597	-7.34737	3.25715	0.02563	0.08720	0.00350	0.00244	-0.02832	-0.00194	5.14114	-9.21592	-0.58141	0.78792	0.00972	0.05379	0.05027	0.00347	0.02768	-5.37585	-16.14418	-5.87955	-0.21289	0.20763	0.12167	-0.03824	-0.01881	-0.01050	-0.01453
303			3.02000	-41.98442	10.53991	28.79857	0.00500	0.00303	-0.00165	-0.00211	0.00012	-0.00002	81.74996	15.40302	-22.48329	-0.13039	-0.03170	0.03917	-0.01826	-0.00565	-0.00240	21.54620	-7.05584	3.49070	0.02624	0.09214	0.00447	0.00293	-0.02968	-0.00253	5.07154	-9.43333	-0.84380	0.79166	0.00952	0.05682	0.02957	0.00309	0.02696	-5.48134	-16.08026	-5.83214	-0.21658	0.24106	0.12779	-0.03169	-0.02589	-0.01495	-0.00809
304			3.03000	-41.73704	10.52601	28.78619	0.00504	0.00313	-0.00157	-0.00215	0.00007	0.00003	81.63802	15.42413	-22.59174	-0.13095	-0.03138	0.04064	-0.01939	-0.00560	-0.00254	21.50591	-6.76629	3.72724	0.02670	0.09786	0.00569	0.00340	-0.03089	-0.00319	5.01393	-9.63472	-1.09709	0.79250	0.01032	0.06023	0.01874	0.00315	0.02798	-5.57852	-16.00881	-5.75296	-0.21797	0.27311	0.13384	-0.02660	-0.02940	-0.02359	-0.00200
305			3.04000	-41.49559	10.50769	28.79631	0.00511	0.00328	-0.00147	-0.00211	0.00001	0.00007	81.52158	15.44419	-22.70402	-0.13165	-0.03109	0.04227	-0.01990	-0.00582	-0.00262	21.45552	-6.48346	3.95992	0.02682	0.10473	0.00706	0.00373	-0.03207	-0.00385	4.95964	-9.82795	-1.35083	0.79374	0.00944	0.06309	0.01673	0.00279	0.02911	-5.67537	-15.93777	-5.63547	-0.21789	0.29506	0.13843	-0.02348	-0.02837	-0.03177	0.00199
306			3.05000	-41.27145	10.48618	28.82739	0.00518	0.00347	-0.00136	-0.00196	-0.00005	0.00010	81.40325	15.46289	-22.82281	-0.13238	-0.03085	0.04395	-0.01964	-0.00608	-0.00281	21.39810	-6.21088	4.18398	0.02663	0.11210	0.00835	0.00382	-0.03301	-0.00437	4.90365	-10.01751	-1.60193	0.79594	0.00834	0.06429	0.02110	0.00242	0.02873	-5.77359	-15.87313	-5.49212	-0.21786	0.30384	0.14054	-0.02196	-0.02415	-0.03575	0.00255
307			3.06000	-41.07550	10.46414	28.87248	0.00523	0.00367	-0.00124	-0.00170	-0.00009	0.00011	81.28680	15.48285	-22.94702	-0.13305	-0.03065	0.04555	-0.01860	-0.00620	-0.00319	21.33873	-5.95039	4.39795	0.02618	0.11855	0.00916	0.00363	-0.03338	-0.00458	4.84422	-10.20312	-1.84014	0.79363	0.00737	0.06432	0.02913	0.00209	0.02661	-5.87070	-15.81776	-5.34350	-0.21253	0.30793	0.13969	-0.02104	-0.01987	-0.03460	0.00147
308			3.07000	-40.91538	10.44384	28.92179	0.00522	0.00384	-0.00114	-0.00137	-0.00010	0.00009	81.17619	15.50724	-23.07320	-0.13362	-0.03052	0.04698	-0.01691	-0.00610	-0.00377	21.28283	-5.70171	4.60284	0.02580	0.12336	0.00936	0.00325	-0.03324	-0.00451	4.78162	-10.38114	-2.05395	0.79070	0.00603	0.06488	0.03846	0.00164	0.02356	-5.96488	-15.77050	-5.20652	-0.20745	0.31419	0.13959	-0.02097	-0.01786	-0.03084	0.00081
309			3.08000	-40.79214	10.42640	28.96513	0.00515	0.00396	-0.00106	-0.00103	-0.00008	0.00007	81.07501	15.53850	-23.19666	-0.13412	-0.03044	0.04818	-0.01476	-0.00580	-0.00439	21.23473	-5.46257	4.80164	0.02600	0.12599	0.00892	0.00280	-0.03275	-0.00418	4.71739	-10.54764	-2.23536	0.78982	0.00544	0.06646	0.04704	0.00139	0.02026	-6.05575	-15.72663	-5.08885	-0.20451	0.32378	0.14133	-0.02127	-0.01898	-0.02677	0.00067
310			3.09000	-40.70002	10.41116	28.99465	0.00503	0.00402	-0.00101	-0.00075	-0.00001	0.00005	80.98557	15.57645	-23.31395	-0.13446	-0.03036	0.04915	-0.01246	-0.00545	-0.00481	21.19697	-5.22933	4.99784	0.02733	0.12639	0.00791	0.00240	-0.03212	-0.00368	4.65313	-10.70135	-2.38366	0.78931	0.00417	0.06771	0.05330	0.00099	0.01705	-6.14285	-15.68077	-4.98966	-0.20293	0.33620	0.14320	-0.02096	-0.02257	-0.02335	0.00140
311			3.10000	-40.62992	10.39483	29.00783	0.00491	0.00404	-0.00097	-0.00056	0.00008	0.00003	80.90736	15.61705	-23.42570	-0.13472	-0.03026	0.05012	-0.01044	-0.00524	-0.00478	21.17002	-4.99841	5.19453	0.02999	0.12557	0.00658	0.00207	-0.03159	-0.00307	4.58992	-10.84296	-2.50553	0.78803	0.00327	0.06959	0.05649	0.00072	0.01485	-6.22391	-15.63013	-4.90449	-0.20423	0.35580	0.14709	-0.01950	-0.02716	-0.02097	0.00425
312			3.11000	-40.57179	10.37186	29.00638	0.00479	0.00405	-0.00094	-0.00047	0.00019	0.00002	80.83723	15.65301	-23.53518	-0.13504	-0.03017	0.05116	-0.00901	-0.00518	-0.00415	21.15228	-4.76734	5.39389	0.03306	0.12489	0.00536	0.00179	-0.03123	-0.00253	4.52825	-10.97354	-2.61111	0.78804	0.00288	0.07162	0.05703	0.00059	0.01369	-6.29502	-15.57609	-4.83089	-0.20736	0.37572	0.15170	-0.01668	-0.03029	-0.01835	0.00743
313			3.12000	-40.51428	10.33772	28.99099	0.00471	0.00403	-0.00092	-0.00048	0.00032	0.00001	80.77238	15.67752	-23.64285	-0.13531	-0.03010	0.05199	-0.00816	-0.00508	-0.00300	21.14152	-4.53576	5.59740	0.03555	0.12464	0.00464	0.00155	-0.03077	-0.00223	4.46826	-11.09417	-2.70914	0.78495	0.00220	0.07281	0.05563	0.00042	0.01311	-6.35167	-15.52312	-4.77198	-0.20684	0.38997	0.15398	-0.01279	-0.03031	-0.01382	0.00936
314			3.13000	-40.44675	10.29365	28.95866	0.00467	0.00394	-0.00091	-0.00055	0.00042	-0.00000	80.71160	15.68721	-23.74441	-0.13504	-0.02998	0.05192	-0.00781	-0.00481	-0.00153	21.13502	-4.30533	5.80542	0.03675	0.12343	0.00443	0.00138	-0.02967	-0.00214	4.41003	-11.20627	-2.80347	0.78230	0.00204	0.07368	0.05409	0.00036	0.01267	-6.39156	-15.47622	-4.73504	-0.21004	0.40097	0.15680	-0.00986	-0.02762	-0.00734	0.01072
315			3.14000	-40.36515	10.24743	28.90728	0.00464	0.00380	-0.00090	-0.00062	0.00047	-0.00003	80.65364	15.68119	-23.83707	-0.13404	-0.02975	0.05085	-0.00793	-0.00452	-0.00009	21.12988	-4.07926	6.01563	0.03739	0.12112	0.00475	0.00137	-0.02783	-0.00228	4.35321	-11.31168	-2.89348	0.78279	0.00090	0.07397	0.05404	0.00015	0.01200	-6.41783	-15.43871	-4.72577	-0.21856	0.40704	0.16012	-0.00929	-0.02323	0.00005	0.01139
316			3.15000	-40.27302	10.20803	28.83884	0.00462	0.00367	-0.00089	-0.00065	0.00047	-0.00005	80.59547	15.66088	-23.92318	-0.13255	-0.02943	0.04921	-0.00861	-0.00437	0.00103	21.12299	-3.86192	6.22341	0.03803	0.11832	0.00541	0.00152	-0.02546	-0.00250	4.29679	-11.41273	-2.97756	0.78361	-0.00150	0.07327	0.05546	-0.00025	0.01106	-6.43815	-15.41128	-4.74300	-0.22531	0.40641	0.16131	-0.01100	-0.01824	0.00654	0.01055
317			3.16000	-40.17631	10.17870	28.75824	0.00460	0.00358	-0.00088	-0.00066	0.00045	-0.00007	80.53319	15.62963	-24.00743	-0.13084	-0.02905	0.04750	-0.00981	-0.00440	0.00170	21.11150	-3.65807	6.42253	0.03907	0.11598	0.00624	0.00187	-0.02285	-0.00271	4.24014	-11.51200	-3.05516	0.78273	-0.00448	0.07260	0.05631	-0.00073	0.01013	-6.45946	-15.39282	-4.77961	-0.23006	0.40232	0.16173	-0.01371	-0.01354	0.01076	0.00888
318			3.17000	-40.08021	10.15565	28.67261	0.00455	0.00352	-0.00087	-0.00062	0.00043	-0.00007	80.46356	15.59181	-24.09374	-0.12895	-0.02861	0.04597	-0.01138	-0.00451	0.00196	21.09259	-3.47223	6.60681	0.04030	0.11453	0.00712	0.00243	-0.02010	-0.00280	4.18472	-11.61139	-3.12611	0.78143	-0.00528	0.07272	0.05386	-0.00087	0.00923	-6.48440	-15.38155	-4.82609	-0.23567	0.40479	0.16390	-0.01604	-0.00962	0.01248	0.00834
319			3.18000	-39.99068	10.13303	28.59172	0.00446	0.00345	-0.00083	-0.00054	0.00039	-0.00006	80.38465	15.55156	-24.18383	-0.12687	-0.02810	0.04465	-0.01318	-0.00460	0.00188	21.06358	-3.30826	6.77131	0.04146	0.11405	0.00799	0.00317	-0.01721	-0.00275	4.13419	-11.71103	-3.18925	0.78126	-0.00438	0.07396	0.04633	-0.00072	0.00821	-6.51279	-15.37561	-4.87269	-0.23925	0.41108	0.16707	-0.01713	-0.00636	0.01175	0.00812
320			3.19000	-39.91615	10.10757	28.52689	0.00437	0.00338	-0.00081	-0.00041	0.00032	-0.00003	80.29529	15.51301	-24.27727	-0.12477	-0.02761	0.04339	-0.01518	-0.00463	0.00152	21.02269	-3.16898	6.91354	0.04230	0.11349	0.00869	0.00404	-0.01412	-0.00254	4.09333	-11.80887	-3.24172	0.78171	-0.00532	0.07527	0.03344	-0.00085	0.00657	-6.54385	-15.37305	-4.91122	-0.24042	0.41398	0.16935	-0.01703	-0.00393	0.00921	0.00725
321			3.20000	-39.86556	10.07850	28.48893	0.00429	0.00329	-0.00081	-0.00024	0.00021	0.00001	80.19445	15.47969	-24.37349	-0.12307	-0.02731	0.04197	-0.01739	-0.00467	0.00104	20.96875	-3.05506	7.03318	0.04267	0.11113	0.00887	0.00496	-0.01108	-0.00213	4.06710	-11.90132	-3.27773	0.77781	-0.00610	0.07611	0.01609	-0.00091	0.00392	-6.57660	-15.37189	-4.93817	-0.24018	0.42035	0.17117	-0.01606	-0.00266	0.00634	0.00727
322			3.21000	-39.84414	10.04611	28.48478	0.00427	0.00317	-0.00086	-0.00007	0.00010	0.00005	80.08120	15.45179	-24.47275	-0.12212	-0.02733	0.04028	-0.01978	-0.00479	0.00064	20.90100	-2.96404	7.12943	0.04272	0.10742	0.00882	0.00589	-0.00871	-0.00166	4.05982	-11.98416	-3.28950	0.77289	-0.00556	0.07703	-0.00322	-0.00074	0.00023	-6.60865	-15.37069	-4.95581	-0.24202	0.42564	0.17363	-0.01446	-0.00258	0.00441	0.00707
323			3.22000	-39.85058	10.01184	28.51387	0.00430	0.00305	-0.00095	0.00006	-0.00000	0.00009	79.95498	15.42721	-24.57550	-0.12211	-0.02768	0.03841	-0.02219	-0.00497	0.00038	20.81960	-2.89125	7.20181	0.04247	0.10402	0.00902	0.00669	-0.00724	-0.00127	4.07349	-12.05313	-3.27015	0.76746	-0.00459	0.07796	-0.02078	-0.00050	-0.00412	-6.63690	-15.36830	-4.96898	-0.24513	0.42566	0.17596	-0.01230	-0.00364	0.00312	0.00578
324			3.23000	-39.87562	9.97908	28.56666	0.00437	0.00293	-0.00106	0.00013	-0.00007	0.00012	79.81762	15.40473	-24.68066	-0.12284	-0.02822	0.03664	-0.02421	-0.00511	0.00017	20.72659	-2.83196	7.25266	0.04187	0.10158	0.00944	0.00723	-0.00633	-0.00098	4.10566	-12.10467	-3.21868	0.75974	-0.00538	0.07823	-0.03118	-0.00043	-0.00788	-6.66027	-15.36328	-4.97793	-0.24483	0.42484	0.17636	-0.00988	-0.00516	0.00011	0.00451
325			3.24000	-39.90424	9.95210	28.62743	0.00442	0.00285	-0.00114	0.00010	-0.00009	0.00011	79.67310	15.38513	-24.78651	-0.12376	-0.02870	0.03524	-0.02547	-0.00519	-0.00004	20.62602	-2.78244	7.28775	0.04086	0.09951	0.00964	0.00736	-0.00562	-0.00075	4.14664	-12.13719	-3.14557	0.75215	-0.00607	0.07917	-0.02815	-0.00031	-0.00935	-6.68252	-15.35454	-4.97138	-0.24177	0.43227	0.17721	-0.00829	-0.00586	-0.00848	0.00499
326			3.25000	-39.92089	9.93425	28.67993	0.00442	0.00280	-0.00118	-0.00002	-0.00008	0.00008	79.52563	15.36903	-24.89218	-0.12453	-0.02900	0.03433	-0.02576	-0.00519	-0.00025	20.52304	-2.74003	7.31320	0.03925	0.09792	0.00959	0.00701	-0.00494	-0.00059	4.17846	-12.15290	-3.07632	0.74588	-0.00432	0.08059	-0.00843	-0.00010	-0.00704	-6.71400	-15.34145	-4.92331	-0.24052	0.44882	0.17998	-0.00857	-0.00458	-0.02546	0.00740
327			3.26000	-39.91282	9.92688	28.71292	0.00439	0.00279	-0.00119	-0.00022	-0.00005	0.00004	79.38013	15.35617	-24.99736	-0.12517	-0.02916	0.03382	-0.02492	-0.00516	-0.00041	20.42358	-2.70353	7.33360	0.03722	0.09651	0.00928	0.00621	-0.00419	-0.00048	4.18150	-12.15731	-3.04140	0.73703	-0.00318	0.08114	0.02182	-0.00002	-0.00151	-6.76712	-15.32394	-4.80588	-0.23823	0.46659	0.18204	-0.01028	-0.00159	-0.04769	0.01073
328			3.27000	-39.87077	9.92849	28.72197	0.00436	0.00277	-0.00120	-0.00047	-0.00001	-0.00001	79.24213	15.34531	-25.10143	-0.12583	-0.02932	0.03348	-0.02298	-0.00504	-0.00050	20.33356	-2.67279	7.35108	0.03546	0.09531	0.00899	0.00517	-0.00332	-0.00040	4.14920	-12.15696	-3.05420	0.73069	-0.00369	0.08245	0.04779	0.00001	0.00414	-6.84502	-15.30211	-4.61467	-0.23967	0.48367	0.18627	-0.01205	0.00091	-0.06728	0.01484
329			3.28000	-39.78827	9.93533	28.70705	0.00435	0.00272	-0.00125	-0.00076	0.00005	-0.00005	79.11681	15.33607	-25.20145	-0.12662	-0.02960	0.03307	-0.02035	-0.00474	-0.00053	20.25798	-2.64851	7.36715	0.03430	0.09377	0.00875	0.00406	-0.00232	-0.00034	4.09413	-12.15704	-3.10041	0.72554	-0.00259	0.08434	0.05833	0.00001	0.00726	-6.93724	-15.27669	-4.37957	-0.23798	0.50125	0.19057	-0.01239	0.00098	-0.07598	0.01824
330			3.29000	-39.66162	9.94191	28.66999	0.00439	0.00266	-0.00132	-0.00108	0.00012	-0.00009	79.00755	15.32869	-25.29189	-0.12746	-0.02996	0.03255	-0.01754	-0.00415	-0.00049	20.19956	-2.63093	7.38261	0.03372	0.09151	0.00847	0.00298	-0.00136	-0.00028	4.03582	-12.16071	-3.15505	0.72164	-0.00149	0.08573	0.05355	-0.00001	0.00731	-7.02865	-15.24916	-4.14423	-0.23419	0.51425	0.19330	-0.01175	-0.00175	-0.07156	0.01985
331			3.30000	-39.49096	9.94271	28.61411	0.00447	0.00259	-0.00140	-0.00139	0.00019	-0.00011	78.91550	15.32282	-25.36658	-0.12818	-0.03030	0.03192	-0.01500	-0.00335	-0.00034	20.15795	-2.61941	7.39711	0.03349	0.08859	0.00805	0.00206	-0.00064	-0.00022	3.98820	-12.16906	-3.19967	0.72021	-0.00153	0.08697	0.03989	-0.00002	0.00528	-7.10940	-15.22097	-3.94367	-0.23440	0.52370	0.19648	-0.01155	-0.00680	-0.05790	0.02057
332			3.31000	-39.28327	9.93456	28.54604	0.00458	0.00252	-0.00146	-0.00165	0.00023	-0.00012	78.83877	15.31651	-25.42307	-0.12868	-0.03053	0.03126	-0.01308	-0.00255	-0.00008	20.13023	-2.61230	7.40940	0.03343	0.08571	0.00755	0.00136	-0.00027	-0.00016	3.95762	-12.18100	-3.22497	0.71799	-0.00262	0.08822	0.02316	-0.00005	0.00229	-7.17582	-15.19267	-3.79883	-0.23272	0.53033	0.19866	-0.01209	-0.01382	-0.03885	0.02047
333			3.32000	-39.05381	9.91926	28.47579	0.00471	0.00246	-0.00151	-0.00180	0.00023	-0.00011	78.77312	15.30706	-25.46452	-0.12895	-0.03065	0.03061	-0.01186	-0.00204	0.00026	20.11238	-2.60755	7.41906	0.03344	0.08355	0.00711	0.00089	-0.00019	-0.00012	3.94515	-12.19389	-3.22841	0.71252	-0.00319	0.08826	0.00776	-0.00007	-0.00089	-7.22832	-15.16341	-3.71712	-0.22894	0.53464	0.19865	-0.01324	-0.02239	-0.01859	0.01950
334			3.33000	-38.82281	9.90250	28.41468	0.00484	0.00243	-0.00155	-0.00180	0.00018	-0.00008	78.71338	15.29219	-25.49885	-0.12915	-0.03070	0.03003	-0.01118	-0.00197	0.00057	20.10044	-2.60314	7.42703	0.03355	0.08241	0.00688	0.00065	-0.00026	-0.00011	3.94800	-12.20438	-3.21145	0.70602	-0.00317	0.08730	-0.00363	-0.00005	-0.00364	-7.26932	-15.13160	-3.69489	-0.22698	0.53550	0.19763	-0.01462	-0.03171	-0.00115	0.01759
335			3.34000	-38.60997	9.89009	28.37183	0.00497	0.00242	-0.00159	-0.00166	0.00011	-0.00005	78.65536	15.27128	-25.53490	-0.12927	-0.03074	0.02938	-0.01070	-0.00233	0.00077	20.09101	-2.59767	7.43546	0.03366	0.08194	0.00692	0.00056	-0.00030	-0.00014	3.96163	-12.20953	-3.17833	0.69894	-0.00462	0.08574	-0.01039	-0.00004	-0.00560	-7.30164	-15.09527	-3.71914	-0.22688	0.53327	0.19605	-0.01546	-0.04061	0.01077	0.01568
336			3.35000	-38.43013	9.88377	28.35311	0.00506	0.00242	-0.00162	-0.00140	0.00003	-0.00001	78.59691	15.24562	-25.58098	-0.12935	-0.03081	0.02864	-0.01011	-0.00302	0.00079	20.08234	-2.59130	7.44703	0.03373	0.08167	0.00725	0.00053	-0.00010	-0.00019	3.98131	-12.20792	-3.13447	0.69186	-0.00547	0.08399	-0.01314	0.00002	-0.00665	-7.32760	-15.05304	-3.77102	-0.22914	0.53506	0.19520	-0.01521	-0.04816	0.01598	0.01501
337			3.36000	-38.29125	9.88111	28.35943	0.00510	0.00243	-0.00164	-0.00108	-0.00003	0.00004	78.53754	15.21807	-25.64252	-0.12938	-0.03091	0.02781	-0.00937	-0.00384	0.00063	20.07430	-2.58599	7.46334	0.03398	0.08102	0.00779	0.00048	0.00045	-0.00024	4.00291	-12.19994	-3.08603	0.68499	-0.00583	0.08179	-0.01310	0.00007	-0.00675	-7.34915	-15.00494	-3.82913	-0.23047	0.54191	0.19404	-0.01352	-0.05306	0.01457	0.01550
338			3.37000	-38.19381	9.87725	28.38554	0.00508	0.00242	-0.00164	-0.00076	-0.00005	0.00008	78.47735	15.19174	-25.72030	-0.12939	-0.03105	0.02694	-0.00877	-0.00455	0.00035	20.06777	-2.58502	7.48290	0.03450	0.08009	0.00850	0.00038	0.00131	-0.00025	4.02341	-12.18812	-3.03891	0.67908	-0.00623	0.08010	-0.01224	0.00009	-0.00602	-7.36809	-14.95275	-3.87425	-0.22853	0.55640	0.19321	-0.01036	-0.05446	0.00791	0.01788
339			3.38000	-38.13150	9.86711	28.42025	0.00502	0.00240	-0.00163	-0.00049	-0.00003	0.00010	78.41595	15.17002	-25.81009	-0.12935	-0.03121	0.02610	-0.00860	-0.00493	-0.00004	20.06354	-2.59213	7.50129	0.03534	0.07926	0.00938	0.00021	0.00236	-0.00016	4.04187	-12.17674	-2.99936	0.67754	-0.00544	0.08049	-0.01330	0.00006	-0.00458	-7.38482	-14.89972	-3.89219	-0.22278	0.57190	0.19359	-0.00596	-0.05119	-0.00215	0.02036
340			3.39000	-38.09304	9.84658	28.44961	0.00492	0.00238	-0.00160	-0.00032	0.00004	0.00009	78.35300	15.15691	-25.90435	-0.12923	-0.03133	0.02533	-0.00888	-0.00487	-0.00051	20.06238	-2.61015	7.51345	0.03622	0.07867	0.01025	-0.00002	0.00342	0.00003	4.05975	-12.17023	-2.97333	0.67755	-0.00592	0.08138	-0.01839	0.00001	-0.00248	-7.39857	-14.84940	-3.87484	-0.21528	0.57662	0.19300	-0.00087	-0.04303	-0.01345	0.02073
341			3.40000	-38.06445	9.81156	28.46171	0.00483	0.00238	-0.00157	-0.00026	0.00014	0.00008	78.28864	15.15676	-25.99568	-0.12902	-0.03139	0.02478	-0.00941	-0.00443	-0.00109	20.06486	-2.63993	7.51555	0.03720	0.07827	0.01088	-0.00029	0.00430	0.00030	4.08044	-12.17147	-2.96400	0.67826	-0.00643	0.08292	-0.02785	-0.00006	-0.00012	-7.40752	-14.80464	-3.82163	-0.21194	0.57688	0.19390	0.00427	-0.03264	-0.02393	0.02045
342			3.41000	-38.03228	9.75780	28.44965	0.00476	0.00238	-0.00154	-0.00028	0.00027	0.00006	78.22371	15.17338	-26.07895	-0.12871	-0.03138	0.02449	-0.00996	-0.00376	-0.00172	20.07107	-2.68001	7.50583	0.03809	0.07748	0.01098	-0.00058	0.00482	0.00057	4.10735	-12.18154	-2.97074	0.67738	-0.00757	0.08428	-0.03896	-0.00018	0.00204	-7.41033	-14.76688	-3.73843	-0.20805	0.57485	0.19438	0.00860	-0.02220	-0.03176	0.01978
343			3.42000	-37.98763	9.68253	28.41261	0.00471	0.00237	-0.00152	-0.00037	0.00039	0.00004	78.15895	15.20767	-26.15215	-0.12841	-0.03134	0.02443	-0.01022	-0.00308	-0.00227	20.08089	-2.72747	7.48382	0.03838	0.07548	0.01027	-0.00085	0.00485	0.00078	4.14079	-12.20035	-2.99034	0.67265	-0.00957	0.08462	-0.04618	-0.00035	0.00353	-7.40757	-14.73661	-3.63554	-0.20158	0.56889	0.19284	0.01063	-0.01292	-0.03546	0.01846
344			3.43000	-37.92756	9.58784	28.35695	0.00471	0.00236	-0.00152	-0.00047	0.00047	0.00004	78.09657	15.25453	-26.21580	-0.12825	-0.03136	0.02447	-0.00967	-0.00253	-0.00248	20.09364	-2.77909	7.44930	0.03782	0.07204	0.00882	-0.00102	0.00440	0.00087	4.17637	-12.22688	-3.01642	0.66670	-0.01222	0.08481	-0.04492	-0.00059	0.00403	-7.40399	-14.71390	-3.52583	-0.19818	0.55864	0.19161	0.00958	-0.00524	-0.03511	0.01658
345			3.44000	-37.85374	9.48266	28.29479	0.00475	0.00234	-0.00155	-0.00057	0.00049	0.00005	78.04134	15.30234	-26.27074	-0.12837	-0.03152	0.02446	-0.00815	-0.00212	-0.00220	20.10795	-2.83201	7.40186	0.03738	0.06773	0.00711	-0.00110	0.00363	0.00085	4.20711	-12.25965	-3.04171	0.66231	-0.01673	0.08485	-0.03548	-0.00098	0.00373	-7.40652	-14.69889	-3.42169	-0.19923	0.54766	0.19132	0.00581	0.00080	-0.03165	0.01515
346			3.45000	-37.77035	9.37828	28.23690	0.00485	0.00232	-0.00160	-0.00065	0.00046	0.00006	77.99736	15.33955	-26.31598	-0.12870	-0.03182	0.02418	-0.00635	-0.00173	-0.00157	20.12191	-2.88412	7.34088	0.03806	0.06322	0.00564	-0.00107	0.00268	0.00080	4.22792	-12.29787	-3.06271	0.66035	-0.01891	0.08477	-0.02230	-0.00130	0.00328	-7.41995	-14.69110	-3.33124	-0.20186	0.53825	0.19149	0.00052	0.00539	-0.02661	0.01329
347			3.46000	-37.68276	9.28096	28.18702	0.00498	0.00231	-0.00166	-0.00068	0.00041	0.00006	77.96389	15.36198	-26.34986	-0.12902	-0.03220	0.02347	-0.00518	-0.00130	-0.00087	20.13337	-2.93353	7.26603	0.03965	0.05856	0.00445	-0.00095	0.00169	0.00072	4.23744	-12.34148	-3.08099	0.65849	-0.01967	0.08422	-0.00922	-0.00153	0.00316	-7.44538	-14.68969	-3.25694	-0.20263	0.52609	0.19038	-0.00509	0.00876	-0.02115	0.01016
348			3.47000	-37.59785	9.19233	28.14445	0.00510	0.00229	-0.00173	-0.00065	0.00035	0.00006	77.93650	15.37131	-26.37198	-0.12912	-0.03255	0.02233	-0.00487	-0.00087	-0.00027	20.14106	-2.97875	7.17853	0.04104	0.05362	0.00328	-0.00076	0.00078	0.00058	4.23602	-12.39017	-3.09990	0.65577	-0.02082	0.08371	0.00256	-0.00177	0.00347	-7.48249	-14.69352	-3.19817	-0.20005	0.51279	0.18828	-0.01028	0.01124	-0.01616	0.00643
349			3.48000	-37.52385	9.11582	28.11004	0.00518	0.00227	-0.00177	-0.00055	0.00028	0.00006	77.91165	15.36900	-26.38397	-0.12904	-0.03283	0.02102	-0.00484	-0.00055	0.00027	20.14511	-3.01836	7.08291	0.04191	0.04832	0.00190	-0.00056	0.00007	0.00034	4.22415	-12.44234	-3.12205	0.65124	-0.02135	0.08392	0.01322	-0.00188	0.00400	-7.53069	-14.70179	-3.15273	-0.19670	0.50279	0.18712	-0.01483	0.01329	-0.01224	0.00296
350			3.49000	-37.46781	9.05965	28.08696	0.00522	0.00224	-0.00180	-0.00040	0.00017	0.00004	77.88924	15.35295	-26.38812	-0.12903	-0.03310	0.01967	-0.00443	-0.00033	0.00083	20.14618	-3.05096	6.98619	0.04231	0.04269	0.00040	-0.00036	-0.00042	0.00007	4.20237	-12.49495	-3.14811	0.64890	-0.02337	0.08449	0.02274	-0.00200	0.00452	-7.58944	-14.71374	-3.11722	-0.19816	0.49886	0.18830	-0.01903	0.01526	-0.00974	0.00132
351			3.50000	-37.43194	9.03362	28.07697	0.00522	0.00221	-0.00182	-0.00025	0.00004	0.00000	77.87205	15.31936	-26.38506	-0.12919	-0.03339	0.01835	-0.00334	-0.00010	0.00139	20.14489	-3.07514	6.89504	0.04256	0.03743	-0.00078	-0.00018	-0.00073	-0.00012	4.17203	-12.54484	-3.17729	0.64571	-0.02406	0.08532	0.03023	-0.00190	0.00487	-7.65739	-14.72872	-3.08716	-0.19845	0.50151	0.19023	-0.02203	0.01741	-0.00882	0.00105
352			3.51000	-37.41146	9.04410	28.07708	0.00518	0.00217	-0.00183	-0.00016	-0.00009	-0.00005	77.86365	15.26733	-26.37284	-0.12955	-0.03370	0.01703	-0.00175	0.00030	0.00183	20.14173	-3.09013	6.81413	0.04285	0.03315	-0.00130	-0.00003	-0.00091	-0.00017	4.13567	-12.59013	-3.20821	0.64328	-0.02298	0.08637	0.03450	-0.00164	0.00503	-7.73191	-14.74608	-3.05730	-0.19852	0.50271	0.19227	-0.02336	0.01989	-0.00943	0.00033
353			3.52000	-37.39610	9.09081	28.07935	0.00513	0.00213	-0.00184	-0.00017	-0.00018	-0.00012	77.86636	15.20132	-26.34784	-0.12990	-0.03395	0.01577	-0.00011	0.00098	0.00202	20.13761	-3.09632	6.74572	0.04320	0.03032	-0.00108	0.00003	-0.00099	-0.00011	4.09703	-12.63107	-3.23944	0.64149	-0.02175	0.08729	0.03450	-0.00142	0.00494	-7.80849	-14.76607	-3.02325	-0.19770	0.49983	0.19348	-0.02242	0.02301	-0.01108	-0.00109
354			3.53000	-37.37383	9.16631	28.07369	0.00508	0.00209	-0.00185	-0.00025	-0.00021	-0.00020	77.87985	15.13115	-26.30745	-0.12997	-0.03404	0.01453	0.00106	0.00178	0.00188	20.13416	-3.09584	6.69021	0.04338	0.02835	-0.00043	-0.00002	-0.00094	-0.00003	4.06075	-12.66946	-3.26904	0.63984	-0.02282	0.08807	0.02935	-0.00144	0.00445	-7.88091	-14.78941	-2.98264	-0.19955	0.49272	0.19473	-0.01936	0.02661	-0.01280	-0.00245
355			3.54000	-37.33651	9.25700	28.05360	0.00507	0.00203	-0.00188	-0.00036	-0.00020	-0.00025	77.89998	15.06862	-26.25488	-0.12969	-0.03399	0.01327	0.00135	0.00230	0.00149	20.13288	-3.09189	6.64670	0.04335	0.02613	0.00014	-0.00018	-0.00078	0.00001	4.03264	-12.70754	-3.29338	0.63879	-0.02445	0.08878	0.01823	-0.00160	0.00325	-7.94160	-14.81704	-2.93729	-0.20183	0.48559	0.19594	-0.01393	0.02996	-0.01316	-0.00336
356			3.55000	-37.28389	9.34654	28.02113	0.00510	0.00197	-0.00193	-0.00046	-0.00016	-0.00026	77.91950	15.02158	-26.20083	-0.12929	-0.03389	0.01215	0.00084	0.00219	0.00103	20.13466	-3.08753	6.61290	0.04296	0.02296	0.00013	-0.00037	-0.00056	0.00001	4.01979	-12.74700	-3.30659	0.63613	-0.02516	0.08924	0.00068	-0.00177	0.00104	-7.98278	-14.84879	-2.89367	-0.19923	0.47951	0.19558	-0.00640	0.03165	-0.01052	-0.00406
357			3.56000	-37.22279	9.42329	27.98685	0.00516	0.00190	-0.00200	-0.00050	-0.00013	-0.00023	77.93237	14.98894	-26.15874	-0.12913	-0.03386	0.01143	0.00030	0.00144	0.00069	20.13934	-3.08472	6.58495	0.04222	0.02065	-0.00008	-0.00051	-0.00038	-0.00000	4.02971	-12.78881	-3.30118	0.63334	-0.02533	0.08923	-0.02222	-0.00195	-0.00246	-7.99737	-14.88338	-2.86326	-0.19616	0.47379	0.19446	0.00178	0.03043	-0.00370	-0.00454
358			3.57000	-37.16251	9.48682	27.96454	0.00526	0.00186	-0.00205	-0.00049	-0.00013	-0.00017	77.93879	14.96403	-26.13657	-0.12929	-0.03393	0.01115	0.00052	0.00043	0.00049	20.14560	-3.08462	6.55993	0.04161	0.02077	0.00015	-0.00055	-0.00024	0.00001	4.06856	-12.83270	-3.26793	0.63116	-0.02350	0.08907	-0.04742	-0.00193	-0.00737	-7.98086	-14.91864	-2.86075	-0.19378	0.46653	0.19297	0.00927	0.02582	0.00768	-0.00589
359			3.58000	-37.11107	9.54467	27.96244	0.00535	0.00184	-0.00209	-0.00042	-0.00016	-0.00011	77.94360	14.94320	-26.13321	-0.12972	-0.03406	0.01129	0.00148	-0.00034	0.00033	20.15195	-3.08822	6.53753	0.04165	0.02285	0.00084	-0.00047	-0.00008	0.00003	4.13889	-12.87616	-3.19737	0.62909	-0.02187	0.08978	-0.06978	-0.00181	-0.01349	-7.93289	-14.95251	-2.90087	-0.18798	0.45577	0.19067	0.01442	0.01867	0.02216	-0.00861
360			3.59000	-37.07431	9.60459	27.97821	0.00543	0.00186	-0.00210	-0.00029	-0.00020	-0.00008	77.95072	14.92911	-26.14103	-0.13002	-0.03417	0.01161	0.00262	-0.00062	0.00013	20.15632	-3.09558	6.51830	0.04184	0.02512	0.00153	-0.00025	0.00009	0.00005	4.23651	-12.91461	-3.08478	0.62533	-0.02169	0.09102	-0.08144	-0.00163	-0.01966	-7.85946	-14.98347	-2.99057	-0.17758	0.44926	0.18770	0.01560	0.01127	0.03569	-0.01079
361			3.60000	-37.05594	9.67111	28.00270	0.00546	0.00190	-0.00210	-0.00013	-0.00024	-0.00009	77.96205	14.92604	-26.15131	-0.13014	-0.03421	0.01209	0.00379	-0.00040	-0.00009	20.15689	-3.10565	6.50240	0.04163	0.02688	0.00189	0.00009	0.00024	0.00006	4.34617	-12.94352	-2.93766	0.61941	-0.01983	0.09196	-0.07376	-0.00119	-0.02348	-7.77549	-15.01078	-3.12022	-0.16393	0.45311	0.18440	0.01226	0.00613	0.04239	-0.01129
362			3.61000	-37.05588	9.74696	28.02636	0.00543	0.00194	-0.00207	0.00003	-0.00026	-0.00012	77.98011	14.93495	-26.15638	-0.13006	-0.03417	0.01270	0.00524	0.00020	-0.00028	20.15225	-3.11671	6.48980	0.04082	0.02788	0.00179	0.00050	0.00030	0.00004	4.44119	-12.96100	-2.78009	0.61295	-0.01746	0.09258	-0.04295	-0.00071	-0.02283	-7.70433	-15.03450	-3.25859	-0.15068	0.45844	0.18093	0.00550	0.00486	0.03778	-0.01141
363			3.62000	-37.06944	9.83398	28.04206	0.00533	0.00197	-0.00204	0.00013	-0.00028	-0.00017	78.00850	14.95227	-26.15008	-0.12976	-0.03405	0.01336	0.00724	0.00103	-0.00034	20.14157	-3.12722	6.47999	0.03954	0.02815	0.00136	0.00091	0.00029	0.00003	4.49211	-12.96842	-2.64484	0.60634	-0.01716	0.09309	0.00546	-0.00037	-0.01754	-7.67039	-15.05497	-3.36402	-0.14124	0.45866	0.17803	-0.00267	0.00757	0.02251	-0.01162
364			3.63000	-37.08788	9.93400	28.04540	0.00519	0.00197	-0.00200	0.00014	-0.00028	-0.00023	78.05151	14.97087	-26.12745	-0.12913	-0.03384	0.01388	0.00989	0.00199	-0.00020	20.12498	-3.13591	6.47151	0.03796	0.02787	0.00085	0.00121	0.00020	0.00002	4.48088	-12.96898	-2.55720	0.60157	-0.01714	0.09335	0.05716	-0.00010	-0.00953	-7.68805	-15.07265	-3.40466	-0.13844	0.45940	0.17726	-0.01042	0.01230	0.00172	-0.01101
365			3.64000	-37.10018	10.04702	28.03522	0.00504	0.00197	-0.00195	0.00006	-0.00029	-0.00028	78.11292	14.98227	-26.08552	-0.12819	-0.03354	0.01411	0.01280	0.00289	0.00012	20.10402	-3.14255	6.46215	0.03692	0.02754	0.00066	0.00136	0.00010	0.00001	4.41020	-12.96592	-2.52462	0.60024	-0.01608	0.09380	0.09510	0.00008	-0.00169	-7.75476	-15.08686	-3.37119	-0.13826	0.46360	0.17832	-0.01563	0.01591	-0.01853	-0.00969
366			3.65000	-37.09610	10.16708	28.01279	0.00490	0.00196	-0.00191	-0.00009	-0.00026	-0.00031	78.19231	14.98131	-26.02535	-0.12696	-0.03315	0.01397	0.01498	0.00354	0.00047	20.08148	-3.14814	6.44973	0.03705	0.02743	0.00097	0.00136	0.00003	0.00003	4.30396	-12.96186	-2.53656	0.60233	-0.01666	0.09408	0.10675	0.00017	0.00346	-7.85084	-15.09551	-3.27696	-0.13911	0.46387	0.17939	-0.01649	0.01544	-0.03256	-0.00876
367			3.66000	-37.06991	10.28127	27.98068	0.00479	0.00195	-0.00187	-0.00026	-0.00021	-0.00030	78.28230	14.96936	-25.95342	-0.12566	-0.03271	0.01369	0.01550	0.00379	0.00068	20.06040	-3.15463	6.43222	0.03839	0.02802	0.00168	0.00120	0.00002	0.00006	4.19723	-12.95706	-2.56872	0.60734	-0.01704	0.09471	0.09050	0.00025	0.00408	-7.94760	-15.09623	-3.15238	-0.14330	0.46141	0.18166	-0.01335	0.01000	-0.03652	-0.00844
368			3.67000	-37.02197	10.37563	27.94219	0.00471	0.00193	-0.00184	-0.00040	-0.00014	-0.00025	78.37154	14.95263	-25.87885	-0.12452	-0.03227	0.01353	0.01421	0.00365	0.00070	20.04340	-3.16401	6.40888	0.03984	0.02932	0.00240	0.00088	0.00011	0.00012	4.12160	-12.94848	-2.58837	0.61244	-0.01618	0.09533	0.05464	0.00036	-0.00097	-8.02004	-15.08830	-3.03707	-0.14798	0.45984	0.18419	-0.00776	0.00024	-0.02803	-0.00821
369			3.68000	-36.95811	10.44205	27.90198	0.00469	0.00190	-0.00182	-0.00049	-0.00006	-0.00019	78.45023	14.93723	-25.80949	-0.12352	-0.03185	0.01346	0.01159	0.00315	0.00059	20.03221	-3.17782	6.38078	0.04082	0.03081	0.00288	0.00047	0.00030	0.00017	4.09724	-12.93117	-2.55864	0.61466	-0.01474	0.09547	0.01088	0.00049	-0.01189	-8.05429	-15.07254	-2.97341	-0.14875	0.46041	0.18520	-0.00208	-0.01314	-0.00660	-0.00775
370			3.69000	-36.88942	10.47817	27.86866	0.00470	0.00186	-0.00182	-0.00049	-0.00001	-0.00010	78.51132	14.92603	-25.75366	-0.12277	-0.03152	0.01337	0.00819	0.00220	0.00042	20.02690	-3.19712	6.35082	0.04137	0.03150	0.00297	0.00009	0.00060	0.00018	4.13333	-12.90038	-2.44517	0.61667	-0.01394	0.09595	-0.03111	0.00066	-0.02757	-8.04572	-15.05021	-2.99993	-0.14621	0.46310	0.18540	0.00177	-0.02920	0.02484	-0.00688
371			3.70000	-36.83065	10.48363	27.85352	0.00474	0.00184	-0.00183	-0.00039	0.00003	0.00001	78.54947	14.91801	-25.72108	-0.12250	-0.03136	0.01339	0.00441	0.00083	0.00025	20.02632	-3.22238	6.32187	0.04184	0.03163	0.00283	-0.00018	0.00092	0.00017	4.22927	-12.85315	-2.22577	0.62021	-0.01336	0.09705	-0.06439	0.00084	-0.04547	-7.99686	-15.02243	-3.14128	-0.14153	0.46905	0.18537	0.00317	-0.04601	0.06005	-0.00553
372			3.71000	-36.79457	10.46030	27.86433	0.00479	0.00182	-0.00185	-0.00022	0.00004	0.00013	78.56166	14.91096	-25.71836	-0.12286	-0.03143	0.01359	0.00058	-0.00070	0.00011	20.02868	-3.25267	6.29561	0.04238	0.03172	0.00266	-0.00033	0.00117	0.00016	4.37310	-12.78887	-1.90148	0.62251	-0.01042	0.09876	-0.08256	0.00081	-0.06180	-7.91719	-14.99046	-3.39672	-0.13429	0.48063	0.18535	0.00237	-0.06049	0.09081	-0.00365
373			3.72000	-36.78735	10.41366	27.90091	0.00484	0.00181	-0.00186	-0.00001	0.00005	0.00022	78.54869	14.90402	-25.74495	-0.12362	-0.03166	0.01384	-0.00304	-0.00208	-0.00004	20.03252	-3.28551	6.27223	0.04327	0.03233	0.00277	-0.00041	0.00131	0.00015	4.54186	-12.70973	-1.49958	0.62483	-0.00783	0.10018	-0.08366	0.00070	-0.07270	-7.82244	-14.95687	-3.73753	-0.12851	0.48762	0.18454	0.00027	-0.06813	0.11033	-0.00236
374			3.73000	-36.80874	10.35090	27.95633	0.00487	0.00180	-0.00187	0.00019	0.00006	0.00029	78.51370	14.89966	-25.79539	-0.12449	-0.03197	0.01388	-0.00631	-0.00316	-0.00026	20.03717	-3.31779	6.25225	0.04455	0.03299	0.00313	-0.00049	0.00132	0.00015	4.71153	-12.62030	-1.06015	0.62404	-0.00595	0.09937	-0.07221	0.00058	-0.07584	-7.72768	-14.92512	-4.12179	-0.12293	0.48587	0.18047	-0.00207	-0.06763	0.11611	-0.00240
375			3.74000	-36.85475	10.27730	28.02124	0.00490	0.00182	-0.00187	0.00037	0.00008	0.00032	78.45994	14.90284	-25.86423	-0.12532	-0.03230	0.01370	-0.00930	-0.00394	-0.00059	20.04307	-3.34726	6.23680	0.04620	0.03352	0.00367	-0.00061	0.00126	0.00014	4.86756	-12.52685	-0.61575	0.61980	-0.00529	0.09750	-0.05537	0.00051	-0.07341	-7.64129	-14.89802	-4.51582	-0.11818	0.48135	0.17535	-0.00408	-0.06200	0.11229	-0.00252
376			3.75000	-36.91901	10.19506	28.08589	0.00492	0.00186	-0.00186	0.00050	0.00011	0.00032	78.38961	14.91973	-25.94723	-0.12625	-0.03267	0.01352	-0.01209	-0.00442	-0.00101	20.05086	-3.37282	6.22729	0.04798	0.03398	0.00421	-0.00079	0.00120	0.00010	5.00288	-12.43708	-0.18910	0.61937	-0.00230	0.09738	-0.03625	0.00020	-0.06835	-7.56854	-14.87651	-4.89473	-0.11872	0.48701	0.17476	-0.00619	-0.05481	0.10352	-0.00064
377			3.76000	-36.99242	10.10410	28.14059	0.00495	0.00192	-0.00186	0.00056	0.00017	0.00030	78.30512	14.95560	-26.03938	-0.12720	-0.03306	0.01352	-0.01453	-0.00457	-0.00150	20.06124	-3.39482	6.22476	0.04919	0.03411	0.00449	-0.00100	0.00116	0.00005	5.10955	-12.35867	0.19599	0.62101	0.00130	0.09769	-0.01410	-0.00009	-0.05927	-7.51783	-14.85969	-5.22960	-0.11621	0.49577	0.17423	-0.00826	-0.04562	0.08562	0.00156
378			3.77000	-37.06399	10.00374	28.17760	0.00497	0.00199	-0.00186	0.00053	0.00023	0.00027	78.21044	15.01177	-26.13426	-0.12818	-0.03344	0.01387	-0.01624	-0.00433	-0.00196	20.07422	-3.41400	6.22851	0.04958	0.03400	0.00435	-0.00118	0.00110	0.00001	5.17923	-12.29683	0.51265	0.62168	0.00347	0.09713	0.00851	-0.00018	-0.04569	-7.49823	-14.84577	-5.48662	-0.11207	0.49547	0.17174	-0.00966	-0.03395	0.05857	0.00153
379			3.78000	-37.12260	9.89605	28.19256	0.00501	0.00203	-0.00187	0.00041	0.00030	0.00022	78.11204	15.08394	-26.22421	-0.12899	-0.03375	0.01447	-0.01679	-0.00374	-0.00229	20.08908	-3.43046	6.23577	0.04907	0.03385	0.00388	-0.00127	0.00097	-0.00001	5.20986	-12.25149	0.74007	0.62319	0.00572	0.09704	0.02590	-0.00024	-0.03040	-7.51117	-14.83291	-5.64102	-0.11200	0.49278	0.17119	-0.00998	-0.02222	0.02858	0.00063
380			3.79000	-37.16011	9.78714	28.18585	0.00504	0.00204	-0.00189	0.00025	0.00033	0.00017	78.01772	15.16317	-26.30166	-0.12944	-0.03396	0.01505	-0.01614	-0.00292	-0.00237	20.10464	-3.44393	6.24271	0.04826	0.03387	0.00341	-0.00123	0.00076	-0.00000	5.20837	-12.21699	0.87408	0.62335	0.00506	0.09686	0.03426	-0.00022	-0.01638	-7.54836	-14.81958	-5.68979	-0.11195	0.48830	0.17092	-0.00870	-0.01303	0.00168	-0.00048
381			3.80000	-37.17400	9.68338	28.16276	0.00507	0.00202	-0.00191	0.00007	0.00034	0.00013	77.93289	15.24016	-26.36284	-0.12945	-0.03405	0.01542	-0.01481	-0.00212	-0.00221	20.11898	-3.45409	6.24583	0.04757	0.03403	0.00311	-0.00108	0.00047	0.00002	5.18772	-12.18390	0.93291	0.62489	0.00371	0.09692	0.03359	-0.00022	-0.00727	-7.59621	-14.80406	-5.65674	-0.11452	0.48410	0.17212	-0.00659	-0.00904	-0.01550	-0.00152
382			3.81000	-37.16775	9.58809	28.13140	0.00511	0.00200	-0.00194	-0.00007	0.00032	0.00010	77.85831	15.30860	-26.40938	-0.12925	-0.03408	0.01562	-0.01336	-0.00155	-0.00191	20.13077	-3.46087	6.24265	0.04737	0.03464	0.00307	-0.00088	0.00015	0.00004	5.16394	-12.14123	0.95534	0.62487	0.00268	0.09696	0.02480	-0.00024	-0.00562	-7.64063	-14.78473	-5.58692	-0.11383	0.48148	0.17272	-0.00410	-0.01116	-0.01854	-0.00236
383			3.82000	-37.14774	9.50235	28.10106	0.00515	0.00198	-0.00197	-0.00018	0.00028	0.00010	77.79249	15.36590	-26.44598	-0.12913	-0.03412	0.01581	-0.01198	-0.00124	-0.00158	20.13940	-3.46433	6.23277	0.04744	0.03552	0.00308	-0.00067	-0.00015	0.00007	5.15450	-12.07789	0.99129	0.62477	0.00230	0.09740	0.01030	-0.00029	-0.01153	-7.66872	-14.76139	-5.53429	-0.11254	0.48106	0.17357	-0.00193	-0.01762	-0.00800	-0.00273
384			3.83000	-37.12007	9.42655	28.07990	0.00520	0.00199	-0.00199	-0.00024	0.00023	0.00011	77.73425	15.41140	-26.47652	-0.12931	-0.03419	0.01611	-0.01063	-0.00108	-0.00127	20.14531	-3.46526	6.21703	0.04773	0.03676	0.00310	-0.00049	-0.00037	0.00009	5.17109	-11.98562	1.08026	0.62125	0.00064	0.09655	-0.00326	-0.00011	-0.02112	-7.67261	-14.73609	-5.53857	-0.11158	0.47789	0.17235	-0.00038	-0.02382	0.00889	-0.00328
385			3.84000	-37.08964	9.36093	28.07295	0.00524	0.00202	-0.00198	-0.00027	0.00017	0.00013	77.68320	15.44610	-26.50265	-0.12971	-0.03429	0.01642	-0.00923	-0.00097	-0.00100	20.14914	-3.46489	6.19733	0.04795	0.03804	0.00312	-0.00037	-0.00048	0.00010	5.20967	-11.86291	1.22871	0.61505	-0.00351	0.09415	-0.00672	0.00073	-0.02851	-7.65522	-14.71267	-5.60278	-0.11133	0.47018	0.16866	0.00025	-0.02504	0.02133	-0.00423
386			3.85000	-37.06045	9.30548	28.08139	0.00526	0.00205	-0.00196	-0.00027	0.00012	0.00014	77.63990	15.47231	-26.52477	-0.13030	-0.03443	0.01662	-0.00767	-0.00082	-0.00079	20.15176	-3.46468	6.17624	0.04787	0.03897	0.00316	-0.00031	-0.00044	0.00011	5.25150	-11.71600	1.41109	0.61012	-0.00954	0.09243	0.00392	0.00227	-0.03098	-7.63020	-14.69492	-5.69545	-0.11522	0.46752	0.16710	-0.00030	-0.02014	0.02390	-0.00298
387			3.86000	-37.03528	9.25894	28.10119	0.00527	0.00209	-0.00193	-0.00024	0.00008	0.00015	77.60514	15.49342	-26.54243	-0.13099	-0.03461	0.01661	-0.00600	-0.00059	-0.00067	20.15402	-3.46608	6.15609	0.04749	0.03918	0.00319	-0.00028	-0.00027	0.00010	5.27643	-11.55602	1.59382	0.60676	-0.01446	0.09235	0.02369	0.00366	-0.02964	-7.61383	-14.68554	-5.77752	-0.11741	0.47736	0.16830	-0.00186	-0.01096	0.01845	0.00166
388			3.87000	-37.01496	9.21801	28.12381	0.00527	0.00215	-0.00189	-0.00020	0.00008	0.00013	77.57944	15.51304	-26.55474	-0.13173	-0.03485	0.01640	-0.00429	-0.00024	-0.00063	20.15615	-3.47014	6.13807	0.04707	0.03874	0.00324	-0.00025	-0.00003	0.00010	5.27625	-11.39333	1.75764	0.60451	-0.01617	0.09234	0.04155	0.00414	-0.02707	-7.61480	-14.68551	-5.82779	-0.11198	0.48083	0.16722	-0.00349	-0.00041	0.01088	0.00399
389			3.88000	-36.99772	9.17856	28.13857	0.00528	0.00222	-0.00184	-0.00017	0.00011	0.00010	77.56304	15.53490	-26.56029	-0.13221	-0.03501	0.01619	-0.00268	0.00021	-0.00069	20.15811	-3.47761	6.12243	0.04656	0.03792	0.00322	-0.00021	0.00023	0.00010	5.25970	-11.23272	1.90754	0.60363	-0.01828	0.09178	0.04750	0.00464	-0.02660	-7.63012	-14.69446	-5.85405	-0.10944	0.47136	0.16529	-0.00470	0.00702	0.00868	0.00326
390			3.89000	-36.97971	9.13570	28.13662	0.00527	0.00231	-0.00179	-0.00017	0.00018	0.00006	77.55512	15.56245	-26.55879	-0.13208	-0.03498	0.01613	-0.00133	0.00067	-0.00083	20.15955	-3.48834	6.10825	0.04599	0.03699	0.00302	-0.00013	0.00041	0.00009	5.24645	-11.07297	2.06766	0.60021	-0.01988	0.09075	0.03783	0.00502	-0.03009	-7.64895	-14.71042	-5.88707	-0.10977	0.46122	0.16377	-0.00542	0.00838	0.01566	0.00213
391			3.90000	-36.95696	9.08596	28.11478	0.00525	0.00237	-0.00173	-0.00019	0.00025	0.00003	77.55395	15.59716	-26.55129	-0.13112	-0.03471	0.01618	-0.00018	0.00100	-0.00095	20.15950	-3.50164	6.09355	0.04519	0.03586	0.00258	0.00004	0.00048	0.00009	5.25623	-10.91002	2.26604	0.59399	-0.02265	0.08895	0.01598	0.00575	-0.03688	-7.65895	-14.72966	-5.96349	-0.10962	0.45057	0.16111	-0.00562	0.00283	0.03089	0.00088
392			3.91000	-36.92838	9.02995	28.07865	0.00523	0.00237	-0.00171	-0.00021	0.00028	0.00001	77.55852	15.63556	-26.54026	-0.12968	-0.03434	0.01620	0.00096	0.00108	-0.00096	20.15651	-3.51656	6.07599	0.04439	0.03488	0.00213	0.00030	0.00046	0.00009	5.30149	-10.73981	2.52227	0.58627	-0.02586	0.08693	-0.01124	0.00670	-0.04519	-7.65069	-14.74680	-6.11124	-0.10534	0.44089	0.15684	-0.00520	-0.00869	0.05019	-0.00029
393			3.92000	-36.89828	8.97254	28.04050	0.00524	0.00229	-0.00174	-0.00019	0.00025	0.00002	77.56818	15.67143	-26.52991	-0.12837	-0.03409	0.01612	0.00200	0.00085	-0.00088	20.14943	-3.53226	6.05420	0.04416	0.03470	0.00210	0.00060	0.00040	0.00010	5.38527	-10.55925	2.84186	0.57723	-0.02772	0.08431	-0.03646	0.00743	-0.05240	-7.61912	-14.75603	-6.34245	-0.09792	0.43560	0.15116	-0.00444	-0.02349	0.06809	-0.00091
394			3.93000	-36.87626	8.92017	28.01220	0.00528	0.00216	-0.00181	-0.00009	0.00019	0.00004	77.58045	15.70263	-26.52507	-0.12756	-0.03406	0.01595	0.00253	0.00043	-0.00083	20.13801	-3.54799	6.02860	0.04446	0.03537	0.00254	0.00093	0.00032	0.00014	5.50043	-10.36716	3.21420	0.56727	-0.03154	0.08150	-0.05299	0.00879	-0.05645	-7.56575	-14.75389	-6.64881	-0.09321	0.43166	0.14572	-0.00395	-0.03755	0.08011	-0.00058
395			3.94000	-36.87265	8.87877	28.00008	0.00532	0.00202	-0.00188	0.00009	0.00010	0.00006	77.59128	15.73309	-26.52850	-0.12704	-0.03414	0.01572	0.00229	-0.00003	-0.00092	20.12225	-3.56313	6.00051	0.04471	0.03606	0.00307	0.00125	0.00025	0.00017	5.63106	-10.16530	3.61387	0.56041	-0.03356	0.08042	-0.05745	0.00967	-0.05742	-7.49980	-14.74010	-7.00175	-0.09362	0.43580	0.14411	-0.00415	-0.04810	0.08533	0.00167
396			3.95000	-36.89500	8.85229	28.00618	0.00532	0.00194	-0.00193	0.00032	0.00002	0.00008	77.59673	15.76808	-26.54113	-0.12655	-0.03418	0.01560	0.00128	-0.00048	-0.00112	20.10240	-3.57722	5.97132	0.04455	0.03645	0.00331	0.00155	0.00017	0.00018	5.75803	-9.95819	4.00856	0.55474	-0.03448	0.08093	-0.05090	0.01015	-0.05535	-7.43524	-14.71706	-7.36150	-0.08852	0.44263	0.14288	-0.00457	-0.05313	0.08189	0.00430
397			3.96000	-36.94685	8.84156	28.03031	0.00525	0.00192	-0.00192	0.00056	-0.00005	0.00009	77.59344	15.80998	-26.56331	-0.12604	-0.03410	0.01575	-0.00033	-0.00094	-0.00134	20.07871	-3.58992	5.94240	0.04388	0.03640	0.00303	0.00180	0.00010	0.00016	5.86723	-9.75096	4.37124	0.55145	-0.03605	0.08151	-0.03853	0.01071	-0.05037	-7.38319	-14.68877	-7.69350	-0.08058	0.44484	0.14058	-0.00489	-0.05191	0.07178	0.00577
398			3.97000	-37.02731	8.84414	28.07031	0.00512	0.00198	-0.00184	0.00076	-0.00011	0.00010	77.57904	15.85669	-26.59510	-0.12561	-0.03392	0.01627	-0.00228	-0.00140	-0.00150	20.05177	-3.60118	5.91447	0.04294	0.03633	0.00236	0.00199	0.00004	0.00012	5.95333	-9.54730	4.68810	0.54773	-0.03832	0.08207	-0.02570	0.01137	-0.04422	-7.34816	-14.65972	-7.97911	-0.07403	0.44411	0.13863	-0.00496	-0.04627	0.05980	0.00660
399			3.98000	-37.13046	8.85590	28.12133	0.00494	0.00209	-0.00172	0.00087	-0.00015	0.00010	77.55309	15.90269	-26.63474	-0.12541	-0.03373	0.01706	-0.00431	-0.00170	-0.00150	20.02205	-3.61131	5.88751	0.04196	0.03666	0.00162	0.00214	0.00002	0.00008	6.01851	-9.34875	4.95816	0.54518	-0.03928	0.08284	-0.01617	0.01161	-0.03853	-7.32769	-14.63364	-8.21600	-0.07229	0.44119	0.13829	-0.00485	-0.03878	0.04943	0.00653
400			3.99000	-37.24506	8.87221	28.17394	0.00475	0.00219	-0.00160	0.00088	-0.00016	0.00007	77.51742	15.94268	-26.67640	-0.12549	-0.03364	0.01784	-0.00629	-0.00163	-0.00136	19.98994	-3.62147	5.86080	0.04136	0.03748	0.00125	0.00225	0.00007	0.00006	6.06890	-9.15460	5.18937	0.54182	-0.04064	0.08268	-0.01114	0.01202	-0.03376	-7.31552	-14.61209	-8.41228	-0.07331	0.43565	0.13767	-0.00436	-0.03181	0.04135	0.00574
401			4.00000	-37.35638	8.88830	28.21391	0.00460	0.00223	-0.00152	0.00079	-0.00011	0.00003	77.47483	15.97591	-26.71066	-0.12560	-0.03366	0.01825	-0.00825	-0.00106	-0.00114	19.95618	-3.63331	5.83318	0.04084	0.03806	0.00124	0.00232	0.00018	0.00007	6.11139	-8.96221	5.39321	0.53815	-0.04236	0.08199	-0.01018	0.01269	-0.03047	-7.30406	-14.59448	-8.57983	-0.07475	0.42982	0.13664	-0.00329	-0.02707	0.03595	0.00475
402			4.01000	-37.45053	8.90076	28.22811	0.00448	0.00220	-0.00148	0.00063	-0.00003	-0.00002	77.42756	16.00459	-26.72925	-0.12545	-0.03368	0.01823	-0.01014	-0.00016	-0.00090	19.92131	-3.64802	5.80326	0.03993	0.03805	0.00138	0.00233	0.00030	0.00009	6.15166	-8.76805	5.58111	0.53409	-0.04331	0.08153	-0.01197	0.01329	-0.02880	-7.28575	-14.57883	-8.73082	-0.07384	0.42745	0.13552	-0.00160	-0.02515	0.03306	0.00428
403			4.02000	-37.51787	8.90910	28.21120	0.00441	0.00211	-0.00149	0.00044	0.00005	-0.00007	77.37709	16.03009	-26.72915	-0.12495	-0.03362	0.01797	-0.01175	0.00075	-0.00068	19.88540	-3.66592	5.76973	0.03840	0.03776	0.00154	0.00232	0.00038	0.00011	6.19336	-8.56940	5.76227	0.52989	-0.04322	0.08145	-0.01497	0.01367	-0.02837	-7.25459	-14.56305	-8.87520	-0.07210	0.43002	0.13495	0.00035	-0.02573	0.03205	0.00510
404			4.03000	-37.55424	8.91469	28.16750	0.00439	0.00200	-0.00153	0.00023	0.00009	-0.00011	77.32432	16.05230	-26.71295	-0.12415	-0.03345	0.01767	-0.01287	0.00140	-0.00046	19.84751	-3.68616	5.73154	0.03639	0.03766	0.00166	0.00235	0.00038	0.00013	6.23794	-8.36476	5.94284	0.52660	-0.04336	0.08144	-0.01776	0.01413	-0.02858	-7.20778	-14.54517	-9.01871	-0.06925	0.43153	0.13387	0.00218	-0.02790	0.03158	0.00606
405			4.04000	-37.56131	8.91877	28.10994	0.00440	0.00190	-0.00159	0.00004	0.00010	-0.00013	77.26989	16.07005	-26.68721	-0.12320	-0.03318	0.01750	-0.01339	0.00160	-0.00026	19.80607	-3.70771	5.68810	0.03418	0.03796	0.00168	0.00244	0.00031	0.00015	6.28479	-8.15460	6.12530	0.52378	-0.04514	0.08165	-0.01929	0.01503	-0.02904	-7.14656	-14.52346	-9.16183	-0.06449	0.42928	0.13189	0.00344	-0.03084	0.03064	0.00654
406			4.05000	-37.54647	8.92171	28.05649	0.00444	0.00182	-0.00165	-0.00010	0.00008	-0.00010	77.21424	16.08102	-26.66061	-0.12222	-0.03285	0.01746	-0.01338	0.00128	-0.00002	19.75970	-3.72911	5.63965	0.03226	0.03852	0.00158	0.00260	0.00016	0.00015	6.33220	-7.94082	6.30995	0.52314	-0.04625	0.08216	-0.01931	0.01555	-0.02952	-7.07558	-14.49658	-9.30215	-0.05574	0.42651	0.12893	0.00374	-0.03415	0.02890	0.00654
407			4.06000	-37.52221	8.92308	28.02518	0.00448	0.00176	-0.00169	-0.00015	0.00003	-0.00003	77.15689	16.08131	-26.64231	-0.12128	-0.03251	0.01745	-0.01309	0.00046	0.00027	19.70720	-3.74886	5.58718	0.03071	0.03927	0.00152	0.00281	-0.00007	0.00015	6.37824	-7.72621	6.49555	0.52265	-0.04805	0.08174	-0.01792	0.01609	-0.02932	-7.00079	-14.46405	-9.43678	-0.04649	0.42115	0.12454	0.00337	-0.03675	0.02641	0.00608
408			4.07000	-37.50299	8.92251	28.02835	0.00451	0.00173	-0.00170	-0.00011	-0.00003	0.00005	77.09629	16.06719	-26.63997	-0.12053	-0.03225	0.01737	-0.01288	-0.00065	0.00057	19.64775	-3.76541	5.53217	0.02973	0.04050	0.00176	0.00307	-0.00036	0.00017	6.42116	-7.51393	6.67925	0.52305	-0.05096	0.08029	-0.01545	0.01671	-0.02818	-6.92717	-14.42696	-9.56378	-0.04322	0.41435	0.12056	0.00311	-0.03776	0.02395	0.00571
409			4.08000	-37.50044	8.92011	28.06701	0.00451	0.00173	-0.00168	0.00000	-0.00008	0.00012	77.03036	16.03950	-26.65698	-0.12018	-0.03213	0.01725	-0.01307	-0.00170	0.00073	19.58153	-3.77731	5.47691	0.02944	0.04258	0.00247	0.00334	-0.00067	0.00023	6.45929	-7.30780	6.85630	0.52231	-0.05249	0.07861	-0.01216	0.01652	-0.02625	-6.85704	-14.38785	-9.68309	-0.03887	0.41267	0.11660	0.00270	-0.03724	0.02195	0.00640
410			4.09000	-37.51917	8.91660	28.12916	0.00449	0.00174	-0.00164	0.00014	-0.00011	0.00015	76.95787	16.00601	-26.69001	-0.12014	-0.03214	0.01703	-0.01373	-0.00237	0.00068	19.51058	-3.78425	5.42502	0.02941	0.04447	0.00329	0.00351	-0.00091	0.00027	6.49147	-7.11259	7.02169	0.52317	-0.05356	0.07799	-0.00883	0.01577	-0.02410	-6.78940	-14.35005	-9.79762	-0.03757	0.41542	0.11503	0.00260	-0.03521	0.02136	0.00864
411			4.10000	-37.55679	8.91292	28.19655	0.00444	0.00176	-0.00160	0.00026	-0.00011	0.00014	76.87879	15.97616	-26.73178	-0.12033	-0.03220	0.01685	-0.01472	-0.00255	0.00044	19.43822	-3.78688	5.37959	0.02944	0.04549	0.00383	0.00352	-0.00101	0.00026	6.51786	-6.93252	7.17246	0.52588	-0.05413	0.07877	-0.00623	0.01461	-0.02221	-6.72083	-14.31656	-9.91300	-0.03705	0.41807	0.11513	0.00256	-0.03224	0.02205	0.01096
412			4.11000	-37.60620	8.91086	28.25323	0.00439	0.00178	-0.00156	0.00033	-0.00009	0.00010	76.79430	15.95590	-26.77494	-0.12057	-0.03223	0.01685	-0.01578	-0.00237	0.00015	19.36820	-3.78653	5.34193	0.02945	0.04582	0.00399	0.00333	-0.00098	0.00022	6.53988	-6.76854	7.30976	0.52762	-0.05287	0.07979	-0.00447	0.01312	-0.02083	-6.65206	-14.28797	-10.03323	-0.03386	0.41696	0.11455	0.00203	-0.02993	0.02294	0.01145
413			4.12000	-37.65878	8.91308	28.29071	0.00433	0.00178	-0.00153	0.00035	-0.00007	0.00005	76.70604	15.94711	-26.81480	-0.12062	-0.03216	0.01700	-0.01669	-0.00202	-0.00014	19.30415	-3.78456	5.31185	0.02953	0.04577	0.00392	0.00298	-0.00087	0.00017	6.55904	-6.61583	7.43907	0.52881	-0.05223	0.08036	-0.00280	0.01241	-0.02039	-6.59165	-14.26143	-10.15807	-0.03191	0.41006	0.11348	0.00106	-0.02998	0.02350	0.01014
414			4.13000	-37.70760	8.92186	28.30871	0.00427	0.00174	-0.00154	0.00032	-0.00005	0.00000	76.61510	15.94830	-26.84992	-0.12031	-0.03201	0.01716	-0.01738	-0.00167	-0.00036	19.24907	-3.78233	5.28778	0.02967	0.04579	0.00387	0.00249	-0.00071	0.00014	6.57584	-6.46481	7.56923	0.52865	-0.05197	0.08048	-0.00016	0.01263	-0.02129	-6.55158	-14.23200	-10.28641	-0.03062	0.40255	0.11227	-0.00034	-0.03342	0.02392	0.00826
415			4.14000	-37.74834	8.93702	28.31296	0.00425	0.00169	-0.00158	0.00026	-0.00004	-0.00003	76.52231	15.95657	-26.88091	-0.11981	-0.03187	0.01723	-0.01784	-0.00138	-0.00051	19.20490	-3.78118	5.26729	0.03004	0.04623	0.00408	0.00193	-0.00052	0.00013	6.58985	-6.30435	7.71006	0.52903	-0.05256	0.08032	0.00393	0.01390	-0.02352	-6.54026	-14.19480	-10.41948	-0.02987	0.39593	0.11117	-0.00199	-0.03992	0.02444	0.00674
416			4.15000	-37.77929	8.95486	28.31132	0.00428	0.00164	-0.00166	0.00020	-0.00003	-0.00003	76.42835	15.96958	-26.90839	-0.11935	-0.03184	0.01717	-0.01825	-0.00113	-0.00061	19.17266	-3.78251	5.24768	0.03095	0.04709	0.00462	0.00135	-0.00029	0.00016	6.60020	-6.12532	7.86959	0.52926	-0.05354	0.07970	0.00938	0.01590	-0.02654	-6.56112	-14.14591	-10.55817	-0.02864	0.38990	0.10964	-0.00351	-0.04812	0.02477	0.00561
417			4.16000	-37.80135	8.97003	28.31013	0.00436	0.00159	-0.00174	0.00015	-0.00003	-0.00002	76.33309	15.98652	-26.93195	-0.11917	-0.03193	0.01712	-0.01895	-0.00081	-0.00069	19.15219	-3.78799	5.22627	0.03255	0.04827	0.00534	0.00078	0.00000	0.00024	6.60587	-5.92237	8.05192	0.53034	-0.05356	0.07957	0.01559	0.01795	-0.02998	-6.61196	-14.08386	-10.70138	-0.03109	0.38819	0.11013	-0.00521	-0.05626	0.02537	0.00554
418			4.17000	-37.81791	8.97840	28.31103	0.00446	0.00158	-0.00180	0.00013	-0.00001	-0.00001	76.23490	16.00788	-26.94906	-0.11929	-0.03207	0.01724	-0.02034	-0.00029	-0.00080	19.14188	-3.79917	5.19996	0.03485	0.05006	0.00616	0.00028	0.00035	0.00035	6.60626	-5.69411	8.25639	0.53282	-0.05152	0.08000	0.02147	0.01920	-0.03320	-6.68265	-14.01132	-10.84824	-0.03320	0.39440	0.11187	-0.00621	-0.06202	0.02657	0.00699
419			4.18000	-37.83388	8.97898	28.31013	0.00455	0.00160	-0.00182	0.00015	0.00001	-0.00001	76.13120	16.03577	-26.95546	-0.11964	-0.03219	0.01761	-0.02260	0.00049	-0.00096	19.13906	-3.81712	5.16656	0.03767	0.05245	0.00692	-0.00012	0.00073	0.00051	6.60176	-5.44349	8.47733	0.53773	-0.05147	0.08136	0.02555	0.02074	-0.03566	-6.75355	-13.93656	-11.00161	-0.03307	0.40228	0.11398	-0.00560	-0.06158	0.02877	0.00999
420			4.19000	-37.85519	8.97484	28.30063	0.00461	0.00166	-0.00179	0.00024	0.00004	-0.00003	76.01902	16.07290	-26.94699	-0.12004	-0.03221	0.01816	-0.02567	0.00144	-0.00117	19.14046	-3.84190	5.12530	0.04037	0.05453	0.00731	-0.00034	0.00106	0.00066	6.59423	-5.17780	8.70423	0.54217	-0.05017	0.08299	0.02650	0.02109	-0.03650	-6.80031	-13.87115	-11.16547	-0.03173	0.41286	0.11621	-0.00365	-0.05389	0.03183	0.01398
421			4.20000	-37.88763	8.97150	28.27737	0.00462	0.00174	-0.00173	0.00036	0.00006	-0.00007	75.89542	16.11963	-26.92215	-0.12041	-0.03213	0.01886	-0.02939	0.00236	-0.00135	19.14254	-3.87218	5.07550	0.04286	0.05584	0.00725	-0.00029	0.00117	0.00078	6.58613	-4.90722	8.92455	0.54760	-0.04674	0.08448	0.02460	0.01969	-0.03566	-6.80407	-13.82518	-11.34086	-0.03217	0.42308	0.11864	-0.00125	-0.04029	0.03547	0.01774
422			4.21000	-37.93484	8.97403	28.23955	0.00459	0.00182	-0.00167	0.00049	0.00007	-0.00011	75.75713	16.17299	-26.88278	-0.12073	-0.03198	0.01965	-0.03362	0.00306	-0.00145	19.14078	-3.90514	5.01579	0.04510	0.05641	0.00686	0.00012	0.00091	0.00087	6.57934	-4.64282	9.13096	0.55370	-0.04361	0.08597	0.02140	0.01765	-0.03436	-6.75801	-13.80336	-11.52917	-0.03667	0.42905	0.12159	0.00133	-0.02521	0.04022	0.02063
423			4.22000	-37.99599	8.98380	28.19062	0.00455	0.00189	-0.00162	0.00058	0.00007	-0.00013	75.60108	16.22854	-26.83312	-0.12108	-0.03185	0.02049	-0.03818	0.00349	-0.00146	19.13051	-3.93718	4.94398	0.04726	0.05698	0.00643	0.00093	0.00025	0.00094	6.57455	-4.39393	9.32765	0.55974	-0.04200	0.08788	0.01822	0.01574	-0.03435	-6.66816	-13.80288	-11.73670	-0.04258	0.42902	0.12460	0.00381	-0.01435	0.04653	0.02209
424			4.23000	-38.06440	8.99729	28.13629	0.00452	0.00194	-0.00162	0.00059	0.00008	-0.00014	75.42535	16.28338	-26.77715	-0.12144	-0.03178	0.02122	-0.04273	0.00371	-0.00141	19.10747	-3.96487	4.85844	0.04915	0.05777	0.00613	0.00210	-0.00073	0.00102	6.57248	-4.16496	9.52788	0.56505	-0.03976	0.08922	0.01505	0.01350	-0.03625	-6.54996	-13.81494	-11.97142	-0.04562	0.42538	0.12576	0.00506	-0.01110	0.05338	0.02172
425			4.24000	-38.12997	9.00719	28.08436	0.00451	0.00198	-0.00164	0.00052	0.00009	-0.00011	75.23012	16.33587	-26.71804	-0.12177	-0.03175	0.02195	-0.04693	0.00381	-0.00132	19.06883	-3.98568	4.75938	0.05076	0.05931	0.00605	0.00351	-0.00187	0.00110	6.57444	-3.95406	9.74676	0.56763	-0.03799	0.09050	0.01142	0.01172	-0.04027	-6.42134	-13.82863	-12.23783	-0.04647	0.41954	0.12590	0.00489	-0.01493	0.06018	0.02069
426			4.25000	-38.18312	9.00554	28.04264	0.00451	0.00201	-0.00166	0.00039	0.00010	-0.00006	75.01760	16.38515	-26.65679	-0.12190	-0.03161	0.02295	-0.05054	0.00392	-0.00122	19.01374	-3.99885	4.64883	0.05228	0.06224	0.00620	0.00503	-0.00306	0.00121	6.58156	-3.75546	9.99512	0.56840	-0.03694	0.09200	0.00745	0.01058	-0.04568	-6.29420	-13.83566	-12.53665	-0.04761	0.41181	0.12598	0.00414	-0.02257	0.06646	0.01941
427			4.26000	-38.21922	8.98754	28.01584	0.00453	0.00203	-0.00165	0.00026	0.00011	0.00000	74.79070	16.43165	-26.59145	-0.12168	-0.03120	0.02438	-0.05359	0.00410	-0.00109	18.94265	-4.00515	4.52942	0.05358	0.06621	0.00634	0.00652	-0.00417	0.00130	6.59396	-3.56288	10.27555	0.57172	-0.03470	0.09402	0.00354	0.00953	-0.05114	-6.17194	-13.83247	-12.86380	-0.05231	0.40689	0.12750	0.00372	-0.03040	0.07169	0.01879
428			4.27000	-38.24277	8.95559	28.00595	0.00453	0.00205	-0.00159	0.00019	0.00010	0.00006	74.55183	16.47410	-26.51923	-0.12100	-0.03046	0.02613	-0.05610	0.00425	-0.00077	18.85717	-4.00693	4.40246	0.05429	0.07060	0.00626	0.00783	-0.00505	0.00135	6.61069	-3.37129	10.57928	0.57632	-0.03211	0.09542	0.00048	0.00877	-0.05429	-6.05276	-13.81980	-13.20580	-0.05636	0.40558	0.12825	0.00369	-0.03545	0.07268	0.01908
429			4.28000	-38.26818	8.91917	28.01503	0.00452	0.00210	-0.00148	0.00026	0.00005	0.00009	74.30230	16.50694	-26.44015	-0.12003	-0.02943	0.02813	-0.05818	0.00418	-0.00014	18.75915	-4.00764	4.26772	0.05464	0.07576	0.00610	0.00893	-0.00563	0.00140	6.62903	-3.17677	10.88825	0.58168	-0.02775	0.09659	-0.00000	0.00783	-0.05420	-5.93544	-13.80134	-13.53969	-0.05432	0.40771	0.12736	0.00373	-0.03591	0.06755	0.01985
430			4.29000	-38.31530	8.89151	28.04388	0.00449	0.00217	-0.00133	0.00048	-0.00004	0.00009	74.04236	16.52364	-26.35756	-0.11918	-0.02827	0.03032	-0.06011	0.00382	0.00080	18.65062	-4.01096	4.12530	0.05512	0.08158	0.00594	0.00987	-0.00582	0.00145	6.64413	-2.97596	11.18162	0.58651	-0.02365	0.09726	0.00355	0.00707	-0.05093	-5.82295	-13.78226	-13.83903	-0.04725	0.41165	0.12485	0.00350	-0.03169	0.05706	0.02149
431			4.30000	-38.40307	8.88676	28.08899	0.00441	0.00226	-0.00115	0.00082	-0.00016	0.00006	73.77096	16.52048	-26.27630	-0.11863	-0.02708	0.03252	-0.06225	0.00319	0.00187	18.53360	-4.01962	3.97601	0.05604	0.08756	0.00582	0.01077	-0.00569	0.00150	6.65113	-2.76734	11.44549	0.58952	-0.02034	0.09679	0.01011	0.00644	-0.04577	-5.72055	-13.76673	-14.08540	-0.04104	0.41392	0.12158	0.00310	-0.02503	0.04455	0.02325
432			4.31000	-38.54493	8.91683	28.14334	0.00428	0.00238	-0.00095	0.00121	-0.00031	0.00002	73.48493	16.49798	-26.20326	-0.11864	-0.02594	0.03475	-0.06496	0.00231	0.00280	18.40911	-4.03422	3.82102	0.05744	0.09357	0.00565	0.01175	-0.00547	0.00152	6.64862	-2.55291	11.67845	0.59309	-0.01730	0.09660	0.01728	0.00568	-0.04109	-5.63218	-13.75520	-14.27632	-0.03715	0.41416	0.11933	0.00261	-0.01902	0.03355	0.02481
433			4.32000	-38.74481	8.98871	28.19806	0.00410	0.00253	-0.00075	0.00156	-0.00046	-0.00003	73.18029	16.46091	-26.14676	-0.11923	-0.02492	0.03697	-0.06820	0.00125	0.00327	18.27713	-4.05320	3.66207	0.05912	0.10000	0.00554	0.01285	-0.00539	0.00152	6.63752	-2.33747	11.88661	0.59796	-0.01534	0.09600	0.02459	0.00506	-0.03691	-5.56038	-13.74602	-14.42074	-0.03555	0.41030	0.11715	0.00200	-0.01416	0.02463	0.02569
434			4.33000	-38.99531	9.10280	28.24473	0.00390	0.00270	-0.00057	0.00177	-0.00060	-0.00005	72.85434	16.41750	-26.11540	-0.12034	-0.02404	0.03911	-0.07148	0.00007	0.00300	18.13752	-4.07404	3.50265	0.06077	0.10703	0.00554	0.01399	-0.00535	0.00150	6.61771	-2.12671	12.07275	0.60150	-0.01276	0.09581	0.03301	0.00409	-0.03269	-5.50825	-13.73921	-14.52712	-0.03223	0.40756	0.11524	0.00109	-0.00921	0.01718	0.02630
435			4.34000	-39.27789	9.25307	28.27759	0.00370	0.00287	-0.00044	0.00182	-0.00071	-0.00006	72.50822	16.37810	-26.11637	-0.12181	-0.02334	0.04110	-0.07403	-0.00113	0.00179	17.99097	-4.09528	3.34867	0.06236	0.11424	0.00564	0.01505	-0.00497	0.00145	6.58763	-1.92769	12.23292	0.60537	-0.01008	0.09738	0.04302	0.00301	-0.02783	-5.47952	-13.73667	-14.59839	-0.02611	0.41209	0.11506	0.00014	-0.00321	0.01043	0.02835
436			4.35000	-39.56661	9.42550	28.29610	0.00353	0.00306	-0.00035	0.00170	-0.00076	-0.00006	72.14674	16.35338	-26.15505	-0.12353	-0.02275	0.04320	-0.07522	-0.00228	-0.00036	17.83978	-4.11731	3.20742	0.06395	0.12125	0.00562	0.01585	-0.00371	0.00130	6.54608	-1.74894	12.35897	0.61225	-0.00624	0.10014	0.05407	0.00165	-0.02158	-5.47673	-13.74025	-14.63445	-0.02375	0.42431	0.11785	-0.00062	0.00359	0.00394	0.03190
437			4.36000	-39.83484	9.59914	28.30579	0.00339	0.00326	-0.00030	0.00146	-0.00075	-0.00005	71.77747	16.35213	-26.23343	-0.12527	-0.02217	0.04560	-0.07464	-0.00327	-0.00327	17.68811	-4.14295	3.08561	0.06543	0.12752	0.00521	0.01615	-0.00121	0.00103	6.49304	-1.59878	12.44383	0.61666	-0.00416	0.10194	0.06491	0.00091	-0.01389	-5.50026	-13.74998	-14.63667	-0.02490	0.43188	0.12067	-0.00143	0.00990	-0.00195	0.03428
438			4.37000	-40.06317	9.75120	28.31787	0.00330	0.00345	-0.00026	0.00116	-0.00069	-0.00003	71.40919	16.37856	-26.34943	-0.12676	-0.02154	0.04826	-0.07223	-0.00404	-0.00650	17.54090	-4.17606	2.98706	0.06650	0.13241	0.00430	0.01586	0.00248	0.00071	6.42912	-1.48190	12.48580	0.62004	-0.00272	0.10249	0.07497	0.00047	-0.00631	-5.54749	-13.76463	-14.61284	-0.02981	0.42864	0.12289	-0.00256	0.01412	-0.00576	0.03356
439			4.38000	-40.24438	9.86339	28.34650	0.00326	0.00361	-0.00023	0.00087	-0.00059	-0.00001	71.05019	16.43014	-26.49699	-0.12776	-0.02091	0.05077	-0.06831	-0.00456	-0.00940	17.40208	-4.22039	2.91135	0.06719	0.13541	0.00308	0.01507	0.00688	0.00042	6.35580	-1.39574	12.49196	0.62724	-0.00119	0.10174	0.08327	0.00016	-0.00092	-5.61264	-13.78238	-14.57785	-0.03771	0.41212	0.12387	-0.00408	0.01557	-0.00590	0.02913
440			4.39000	-40.38309	9.92613	28.40371	0.00331	0.00371	-0.00025	0.00064	-0.00049	0.00001	70.70652	16.49827	-26.66771	-0.12825	-0.02049	0.05257	-0.06351	-0.00493	-0.01121	17.27407	-4.27861	2.85432	0.06760	0.13579	0.00180	0.01397	0.01126	0.00021	6.27687	-1.32882	12.47913	0.63672	-0.00198	0.09971	0.08632	0.00023	0.00053	-5.68569	-13.80242	-14.55253	-0.04093	0.38582	0.12161	-0.00483	0.01493	-0.00146	0.02278
441			4.40000	-40.48981	9.93944	28.49470	0.00344	0.00373	-0.00033	0.00047	-0.00040	0.00005	70.38179	16.56993	-26.85247	-0.12839	-0.02041	0.05335	-0.05856	-0.00523	-0.01136	17.15759	-4.35173	2.80896	0.06814	0.13350	0.00065	0.01282	0.01486	0.00007	6.19997	-1.26394	12.47132	0.64532	-0.00453	0.09708	0.07978	0.00056	-0.00243	-5.75216	-13.82519	-14.55928	-0.04327	0.35840	0.11828	-0.00472	0.01340	0.00672	0.01732
442			4.41000	-40.57505	9.91103	28.61545	0.00360	0.00369	-0.00045	0.00035	-0.00032	0.00010	70.07723	16.62972	-27.04169	-0.12846	-0.02069	0.05326	-0.05416	-0.00547	-0.00973	17.05189	-4.43921	2.76653	0.06924	0.12995	-0.00012	0.01182	0.01742	-0.00002	6.13546	-1.18548	12.49245	0.64900	-0.00491	0.09422	0.06126	0.00072	-0.00871	-5.79592	-13.85159	-14.61481	-0.04744	0.34044	0.11576	-0.00379	0.01244	0.01664	0.01457
443			4.42000	-40.64689	9.85272	28.75447	0.00377	0.00364	-0.00057	0.00029	-0.00026	0.00015	69.79239	16.66353	-27.22419	-0.12879	-0.02122	0.05261	-0.05078	-0.00557	-0.00662	16.95510	-4.53988	2.71909	0.07091	0.12622	-0.00056	0.01108	0.01912	-0.00008	6.09355	-1.08592	12.55878	0.65087	-0.00467	0.09159	0.03253	0.00080	-0.01628	-5.80429	-13.88346	-14.72374	-0.05184	0.33353	0.11399	-0.00176	0.01332	0.02595	0.01547
444			4.43000	-40.71080	9.77899	28.89756	0.00392	0.00358	-0.00068	0.00026	-0.00021	0.00018	69.52616	16.66129	-27.38794	-0.12944	-0.02197	0.05137	-0.04858	-0.00548	-0.00246	16.86462	-4.65255	2.66166	0.07232	0.12073	-0.00109	0.01059	0.01970	-0.00018	6.08155	-0.96928	12.67426	0.65098	-0.00303	0.08898	-0.00162	0.00054	-0.02266	-5.77187	-13.92342	-14.87742	-0.05350	0.33289	0.11160	0.00100	0.01639	0.03201	0.01834
445			4.44000	-40.76949	9.70634	29.03175	0.00407	0.00352	-0.00078	0.00025	-0.00019	0.00018	69.27661	16.61517	-27.52344	-0.13019	-0.02291	0.04922	-0.04720	-0.00528	0.00219	16.77682	-4.77439	2.58980	0.07249	0.11250	-0.00173	0.01035	0.01877	-0.00034	6.10091	-0.85225	12.82734	0.65130	-0.00040	0.08612	-0.03311	0.00006	-0.02533	-5.70318	-13.97258	-15.05484	-0.05748	0.33311	0.10930	0.00373	0.02081	0.03307	0.02157
446			4.45000	-40.82220	9.65051	29.14674	0.00420	0.00345	-0.00087	0.00022	-0.00020	0.00016	69.04241	16.52010	-27.62683	-0.13078	-0.02391	0.04627	-0.04580	-0.00509	0.00654	16.68743	-4.90114	2.49907	0.07132	0.10335	-0.00208	0.01030	0.01678	-0.00048	6.14458	-0.76090	12.99093	0.65042	0.00185	0.08431	-0.05346	-0.00016	-0.02331	-5.61355	-14.02907	-15.22564	-0.05840	0.33400	0.10714	0.00537	0.02546	0.02872	0.02463
447			4.46000	-40.86377	9.62076	29.23558	0.00429	0.00337	-0.00095	0.00014	-0.00020	0.00011	68.82502	16.37680	-27.70042	-0.13109	-0.02472	0.04313	-0.04347	-0.00493	0.00988	16.59407	-5.02902	2.38779	0.06986	0.09544	-0.00194	0.01032	0.01463	-0.00051	6.19928	-0.72086	13.13190	0.65196	0.00592	0.08488	-0.05901	0.00005	-0.01760	-5.52361	-14.08958	-15.36111	-0.05732	0.33529	0.10701	0.00543	0.02962	0.02133	0.02671
448			4.47000	-40.88441	9.61695	29.29407	0.00434	0.00326	-0.00103	-0.00002	-0.00018	0.00005	68.62772	16.19293	-27.75012	-0.13108	-0.02524	0.04025	-0.03991	-0.00480	0.01189	16.49704	-5.15599	2.25785	0.06914	0.08957	-0.00130	0.01030	0.01284	-0.00038	6.25139	-0.74552	13.22835	0.65334	0.00972	0.08623	-0.05124	0.00106	-0.01002	-5.45047	-14.15184	-15.44997	-0.05417	0.32612	0.10667	0.00409	0.03163	0.01388	0.02540
449			4.48000	-40.87273	9.63098	29.32023	0.00437	0.00311	-0.00113	-0.00025	-0.00011	-0.00001	68.45304	15.98230	-27.78329	-0.13058	-0.02546	0.03767	-0.03544	-0.00467	0.01248	16.39863	-5.28140	2.11315	0.06943	0.08566	-0.00022	0.01018	0.01159	-0.00007	6.29107	-0.83120	13.27803	0.65631	0.01112	0.08704	-0.03483	0.00215	-0.00313	-5.40222	-14.21439	-15.50331	-0.05367	0.30287	0.10572	0.00229	0.03021	0.00960	0.02037
450			4.49000	-40.82174	9.65027	29.31581	0.00440	0.00292	-0.00125	-0.00051	-0.00001	-0.00005	68.30067	15.76261	-27.80844	-0.12945	-0.02542	0.03539	-0.03072	-0.00458	0.01182	16.30154	-5.40515	1.95900	0.07027	0.08315	0.00101	0.00990	0.01081	0.00032	6.31311	-0.96087	13.29357	0.66096	0.01108	0.08566	-0.01489	0.00271	0.00124	-5.37809	-14.27545	-15.54568	-0.05374	0.27097	0.10216	0.00035	0.02562	0.00946	0.01253
451			4.50000	-40.73359	9.66065	29.28882	0.00443	0.00274	-0.00137	-0.00074	0.00010	-0.00006	68.16689	15.55035	-27.83565	-0.12784	-0.02519	0.03343	-0.02652	-0.00463	0.01027	16.20790	-5.52732	1.80176	0.07135	0.08133	0.00210	0.00949	0.01040	0.00067	6.31709	-1.11109	13.29235	0.66631	0.01068	0.08323	0.00307	0.00274	0.00290	-5.37033	-14.33222	-15.60183	-0.05409	0.23913	0.09751	-0.00108	0.01952	0.01222	0.00433
452			4.51000	-40.62006	9.64907	29.25286	0.00447	0.00258	-0.00148	-0.00087	0.00019	-0.00002	68.04494	15.35743	-27.87546	-0.12608	-0.02491	0.03180	-0.02376	-0.00486	0.00820	16.11914	-5.64771	1.64802	0.07265	0.07993	0.00297	0.00904	0.01025	0.00091	6.30766	-1.25757	13.28622	0.67071	0.01112	0.08210	0.01316	0.00258	0.00345	-5.36661	-14.38203	-15.68420	-0.05393	0.22044	0.09481	-0.00130	0.01430	0.01525	-0.00076
453			4.52000	-40.49925	9.60497	29.22093	0.00449	0.00247	-0.00156	-0.00087	0.00028	0.00006	67.92432	15.19265	-27.93595	-0.12453	-0.02471	0.03051	-0.02324	-0.00519	0.00588	16.03604	-5.76577	1.50429	0.07385	0.07845	0.00349	0.00855	0.01019	0.00099	6.29418	-1.38027	13.27370	0.67735	0.01428	0.08223	0.01130	0.00255	0.00479	-5.35257	-14.42343	-15.78409	-0.05471	0.21811	0.09461	0.00010	0.01094	0.01574	-0.00193
454			4.53000	-40.38937	9.52084	29.20045	0.00448	0.00240	-0.00160	-0.00075	0.00037	0.00016	67.79298	15.06209	-28.02071	-0.12357	-0.02462	0.02966	-0.02502	-0.00550	0.00363	15.95910	-5.88043	1.37574	0.07430	0.07669	0.00347	0.00802	0.01003	0.00088	6.28744	-1.46828	13.24226	0.68523	0.01745	0.08179	-0.00179	0.00198	0.00786	-5.31703	-14.45702	-15.87465	-0.05517	0.22124	0.09407	0.00291	0.00932	0.01163	-0.00098
455			4.54000	-40.30190	9.39807	29.19208	0.00444	0.00235	-0.00159	-0.00058	0.00043	0.00023	67.64288	14.96604	-28.12628	-0.12318	-0.02459	0.02926	-0.02813	-0.00559	0.00181	15.88783	-5.98966	1.26527	0.07389	0.07475	0.00293	0.00754	0.00963	0.00064	6.29472	-1.52189	13.17844	0.69244	0.01934	0.08051	-0.02092	0.00106	0.01228	-5.25702	-14.48458	-15.92513	-0.05524	0.22385	0.09271	0.00623	0.00937	0.00342	0.00091
456			4.55000	-40.23829	9.25139	29.19139	0.00436	0.00228	-0.00155	-0.00042	0.00045	0.00026	67.47419	14.89756	-28.24203	-0.12310	-0.02455	0.02910	-0.03135	-0.00535	0.00065	15.82105	-6.09113	1.17333	0.07341	0.07313	0.00229	0.00729	0.00901	0.00042	6.31762	-1.55010	13.07532	0.69864	0.02027	0.07859	-0.03906	0.00031	0.01674	-5.17801	-14.50868	-15.91360	-0.05424	0.22311	0.09048	0.00888	0.01068	-0.00644	0.00252
457			4.56000	-40.19152	9.10419	29.19117	0.00424	0.00219	-0.00150	-0.00033	0.00040	0.00022	67.29224	14.84658	-28.35499	-0.12313	-0.02445	0.02901	-0.03389	-0.00482	0.00019	15.75644	-6.18322	1.09893	0.07338	0.07208	0.00185	0.00737	0.00833	0.00028	6.35228	-1.56629	12.93768	0.70453	0.02032	0.07683	-0.04931	0.00003	0.01961	-5.09168	-14.53190	-15.83618	-0.05507	0.22024	0.08911	0.01038	0.01240	-0.01494	0.00383
458			4.57000	-40.14899	8.98068	29.18464	0.00411	0.00211	-0.00143	-0.00033	0.00031	0.00014	67.10440	14.80359	-28.45454	-0.12322	-0.02420	0.02913	-0.03516	-0.00407	0.00028	15.69159	-6.26593	1.04061	0.07390	0.07231	0.00171	0.00779	0.00787	0.00021	6.38989	-1.58402	12.78469	0.71247	0.02116	0.07632	-0.04831	0.00024	0.02000	-5.01309	-14.55594	-15.70997	-0.05740	0.22085	0.08976	0.01034	0.01406	-0.02034	0.00543
459			4.58000	-40.09503	8.90033	29.16878	0.00398	0.00206	-0.00137	-0.00045	0.00019	0.00005	66.91951	14.76131	-28.53419	-0.12344	-0.02374	0.02969	-0.03467	-0.00323	0.00082	15.62462	-6.34102	0.99763	0.07455	0.07362	0.00157	0.00836	0.00774	0.00015	6.42176	-1.61268	12.64065	0.72318	0.02309	0.07757	-0.03870	0.00083	0.01808	-4.95400	-14.58190	-15.56237	-0.06174	0.22253	0.09278	0.00911	0.01528	-0.02241	0.00661
460			4.59000	-40.01422	8.87629	29.14576	0.00389	0.00205	-0.00132	-0.00065	0.00003	-0.00005	66.74806	14.71342	-28.59013	-0.12371	-0.02310	0.03068	-0.03203	-0.00241	0.00178	15.55511	-6.41093	0.96899	0.07501	0.07538	0.00129	0.00889	0.00788	0.00009	6.44387	-1.65477	12.52383	0.73106	0.02379	0.07920	-0.02586	0.00148	0.01428	-4.91745	-14.61039	-15.41800	-0.06558	0.21471	0.09536	0.00702	0.01530	-0.02120	0.00532
461			4.60000	-39.89579	8.91486	29.12348	0.00385	0.00206	-0.00131	-0.00091	-0.00016	-0.00013	66.60086	14.65284	-28.62077	-0.12374	-0.02231	0.03190	-0.02724	-0.00171	0.00326	15.48388	-6.47761	0.95326	0.07489	0.07692	0.00079	0.00917	0.00810	0.00004	6.45661	-1.70674	12.44327	0.73373	0.02381	0.07966	-0.01369	0.00192	0.00927	-4.89927	-14.64139	-15.29282	-0.07104	0.19698	0.09649	0.00503	0.01403	-0.01768	0.00154
462			4.61000	-39.73790	9.01579	29.11284	0.00385	0.00208	-0.00131	-0.00116	-0.00036	-0.00019	66.48687	14.57096	-28.62567	-0.12319	-0.02142	0.03298	-0.02089	-0.00119	0.00528	15.41250	-6.54167	0.94887	0.07414	0.07793	0.00032	0.00911	0.00824	0.00001	6.46165	-1.76153	12.40161	0.73603	0.02241	0.07927	-0.00315	0.00193	0.00406	-4.89274	-14.67378	-15.19458	-0.08213	0.17388	0.09782	0.00360	0.01186	-0.01347	-0.00308
463			4.62000	-39.55096	9.17395	29.12366	0.00390	0.00209	-0.00133	-0.00132	-0.00057	-0.00023	66.41037	14.45911	-28.60565	-0.12199	-0.02052	0.03362	-0.01445	-0.00087	0.00763	15.34326	-6.60297	0.95460	0.07359	0.07853	0.00031	0.00880	0.00823	0.00000	6.46010	-1.81121	12.39608	0.73534	0.01982	0.07768	0.00647	0.00154	-0.00056	-4.89190	-14.70580	-15.12339	-0.08780	0.15105	0.09627	0.00237	0.00944	-0.00935	-0.00759
464			4.63000	-39.35698	9.37925	29.15985	0.00397	0.00211	-0.00135	-0.00132	-0.00073	-0.00024	66.36655	14.31307	-28.56408	-0.12015	-0.01970	0.03355	-0.01009	-0.00074	0.00970	15.27786	-6.66067	0.96943	0.07424	0.07900	0.00119	0.00845	0.00807	-0.00001	6.45216	-1.84880	12.41984	0.73369	0.02026	0.07580	0.01582	0.00115	-0.00408	-4.89244	-14.73561	-15.07366	-0.09161	0.13610	0.09437	0.00175	0.00743	-0.00651	-0.01074
465			4.64000	-39.18535	9.61252	29.21661	0.00403	0.00214	-0.00135	-0.00110	-0.00082	-0.00024	66.33791	14.13837	-28.50940	-0.11797	-0.01898	0.03287	-0.00967	-0.00078	0.01078	15.21721	-6.71406	0.99222	0.07581	0.08008	0.00293	0.00816	0.00785	-0.00006	6.43762	-1.86912	12.46478	0.73511	0.02052	0.07358	0.02485	0.00056	-0.00658	-4.89219	-14.76140	-15.03641	-0.09617	0.12636	0.09251	0.00167	0.00569	-0.00515	-0.01205
466			4.65000	-39.06391	9.84745	29.28205	0.00404	0.00219	-0.00132	-0.00070	-0.00081	-0.00021	66.29976	13.94981	-28.45322	-0.11574	-0.01834	0.03182	-0.01322	-0.00093	0.01065	15.16075	-6.76290	1.02218	0.07674	0.08190	0.00501	0.00791	0.00774	-0.00017	6.41684	-1.86860	12.52521	0.73643	0.02084	0.07102	0.03247	-0.00017	-0.00847	-4.89050	-14.78157	-15.00338	-0.09822	0.12096	0.08984	0.00187	0.00410	-0.00479	-0.01210
467			4.66000	-39.00918	10.05972	29.34307	0.00395	0.00224	-0.00124	-0.00021	-0.00071	-0.00017	66.23215	13.76373	-28.40536	-0.11376	-0.01772	0.03072	-0.01918	-0.00112	0.00963	15.10690	-6.80843	1.05862	0.07601	0.08436	0.00695	0.00774	0.00791	-0.00031	6.39146	-1.84475	12.59968	0.73700	0.02334	0.06953	0.03734	-0.00110	-0.01043	-4.88728	-14.79493	-14.97006	-0.09953	0.12041	0.08844	0.00215	0.00266	-0.00483	-0.01143
468			4.67000	-39.02186	10.23218	29.38964	0.00375	0.00228	-0.00110	0.00022	-0.00055	-0.00012	66.12594	13.59210	-28.37210	-0.11202	-0.01695	0.02993	-0.02565	-0.00132	0.00818	15.05327	-6.85340	1.09956	0.07407	0.08760	0.00854	0.00773	0.00854	-0.00041	6.36404	-1.79578	12.69010	0.73730	0.02462	0.06922	0.03909	-0.00216	-0.01275	-4.88278	-14.80152	-14.93668	-0.09794	0.11996	0.08743	0.00221	0.00137	-0.00467	-0.01054
469			4.68000	-39.08914	10.35443	29.41704	0.00346	0.00229	-0.00093	0.00049	-0.00034	-0.00008	65.98079	13.44129	-28.35865	-0.11067	-0.01591	0.02990	-0.03141	-0.00156	0.00672	14.99714	-6.90209	1.14102	0.07225	0.09188	0.00968	0.00798	0.00977	-0.00040	6.33687	-1.72128	12.79839	0.73754	0.02446	0.06953	0.03866	-0.00311	-0.01515	-4.87784	-14.80276	-14.90582	-0.09521	0.12242	0.08683	0.00194	0.00040	-0.00429	-0.00863
470			4.69000	-39.19039	10.42325	29.42575	0.00313	0.00228	-0.00075	0.00058	-0.00014	-0.00003	65.80130	13.31109	-28.36953	-0.10990	-0.01464	0.03079	-0.03593	-0.00184	0.00551	14.93595	-6.95900	1.17688	0.07105	0.09688	0.01025	0.00849	0.01149	-0.00021	6.31089	-1.62338	12.92225	0.73622	0.02475	0.07037	0.03743	-0.00401	-0.01699	-4.87440	-14.80047	-14.87794	-0.09364	0.12714	0.08728	0.00144	-0.00031	-0.00417	-0.00629
471			4.70000	-39.30076	10.44093	29.41937	0.00282	0.00226	-0.00060	0.00051	0.00005	-0.00001	65.59483	13.19509	-28.40744	-0.10973	-0.01332	0.03236	-0.03896	-0.00215	0.00471	14.86734	-7.02737	1.19931	0.07016	0.10163	0.01017	0.00911	0.01328	0.00014	6.28576	-1.50628	13.05312	0.73414	0.02439	0.07086	0.03688	-0.00467	-0.01750	-4.87451	-14.79530	-14.84965	-0.09341	0.12626	0.08747	0.00085	-0.00099	-0.00462	-0.00525
472			4.71000	-39.39355	10.41183	29.40228	0.00258	0.00222	-0.00051	0.00034	0.00020	0.00001	65.37105	13.08286	-28.47185	-0.11001	-0.01211	0.03415	-0.04039	-0.00244	0.00442	14.79000	-7.10779	1.19990	0.06933	0.10572	0.00961	0.00967	0.01458	0.00058	6.26005	-1.37438	13.17961	0.73239	0.02486	0.07042	0.03826	-0.00539	-0.01653	-4.87974	-14.78637	-14.81635	-0.09480	0.12575	0.08728	0.00020	-0.00191	-0.00554	-0.00459
473			4.72000	-39.44628	10.34249	29.37971	0.00246	0.00218	-0.00048	0.00014	0.00030	0.00003	65.13972	12.96410	-28.55946	-0.11046	-0.01120	0.03566	-0.04049	-0.00271	0.00463	14.70424	-7.19780	1.17265	0.06850	0.10867	0.00882	0.01003	0.01496	0.00098	6.23165	-1.23009	13.29341	0.72948	0.02396	0.06927	0.04200	-0.00578	-0.01482	-4.89083	-14.77179	-14.77624	-0.09530	0.12598	0.08629	-0.00051	-0.00325	-0.00631	-0.00386
474			4.73000	-39.44843	10.24374	29.35789	0.00248	0.00211	-0.00051	-0.00008	0.00034	0.00005	64.90755	12.83139	-28.66551	-0.11101	-0.01061	0.03671	-0.04000	-0.00295	0.00521	14.61166	-7.29268	1.11633	0.06818	0.11096	0.00808	0.01027	0.01438	0.00126	6.19866	-1.07311	13.39334	0.72682	0.02257	0.06740	0.04764	-0.00605	-0.01331	-4.90718	-14.74977	-14.73261	-0.09563	0.12601	0.08458	-0.00121	-0.00498	-0.00628	-0.00345
475			4.74000	-39.40389	10.13204	29.34244	0.00261	0.00207	-0.00058	-0.00027	0.00033	0.00006	64.67682	12.68182	-28.78471	-0.11162	-0.01012	0.03760	-0.03964	-0.00310	0.00595	14.51425	-7.38673	1.03551	0.06884	0.11378	0.00753	0.01053	0.01317	0.00141	6.16013	-0.90059	13.48521	0.72331	0.02457	0.06583	0.05387	-0.00735	-0.01284	-4.92661	-14.71938	-14.69252	-0.09350	0.13172	0.08300	-0.00170	-0.00719	-0.00528	-0.00271
476			4.75000	-39.32727	10.02741	29.33664	0.00277	0.00209	-0.00062	-0.00040	0.00026	0.00006	64.44668	12.51734	-28.91112	-0.11205	-0.00935	0.03883	-0.03978	-0.00301	0.00668	14.41375	-7.47497	0.93986	0.07059	0.11864	0.00722	0.01095	0.01192	0.00143	6.11620	-0.70842	13.57877	0.71843	0.02494	0.06409	0.05962	-0.00832	-0.01359	-4.94572	-14.68117	-14.66311	-0.09048	0.13708	0.08100	-0.00190	-0.00937	-0.00338	-0.00154
477			4.76000	-39.23824	9.94920	29.34207	0.00291	0.00217	-0.00060	-0.00044	0.00014	0.00005	64.21493	12.34452	-29.03880	-0.11206	-0.00811	0.04051	-0.04047	-0.00263	0.00717	14.31132	-7.55485	0.84234	0.07305	0.12590	0.00719	0.01158	0.01129	0.00134	6.06744	-0.49433	13.68604	0.71266	0.02402	0.06283	0.06471	-0.00879	-0.01568	-4.96142	-14.63721	-14.65033	-0.09162	0.14194	0.08062	-0.00201	-0.01109	-0.00090	0.00031
478			4.77000	-39.15802	9.91138	29.36035	0.00296	0.00229	-0.00053	-0.00036	-0.00002	0.00003	63.97893	12.17284	-29.16366	-0.11139	-0.00641	0.04244	-0.04153	-0.00203	0.00713	14.20790	-7.62740	0.75630	0.07531	0.13485	0.00750	0.01233	0.01187	0.00117	6.01412	-0.26143	13.81892	0.70524	0.02316	0.06136	0.06936	-0.00890	-0.01850	-4.97214	-14.59086	-14.65795	-0.09505	0.14771	0.08065	-0.00215	-0.01206	0.00175	0.00276
479			4.78000	-39.10796	9.91778	29.39378	0.00290	0.00240	-0.00040	-0.00016	-0.00019	0.00001	63.73556	12.01212	-29.28631	-0.10981	-0.00436	0.04429	-0.04278	-0.00134	0.00633	14.10376	-7.69656	0.69238	0.07630	0.14452	0.00812	0.01304	0.01416	0.00093	5.95601	-0.02019	13.98362	0.69771	0.02367	0.06147	0.07369	-0.00897	-0.02167	-4.97875	-14.54611	-14.68435	-0.09977	0.15959	0.08291	-0.00239	-0.01236	0.00378	0.00683
480			4.79000	-39.10805	9.96029	29.44381	0.00268	0.00245	-0.00022	0.00011	-0.00033	0.00000	63.48083	11.87021	-29.41230	-0.10725	-0.00209	0.04592	-0.04414	-0.00063	0.00476	13.99864	-7.76814	0.65601	0.07492	0.15385	0.00886	0.01346	0.01826	0.00063	5.89320	0.21236	14.17562	0.69288	0.02506	0.06272	0.07720	-0.00861	-0.02405	-4.98404	-14.50696	-14.71968	-0.10082	0.18007	0.08563	-0.00262	-0.01176	0.00418	0.01324
481			4.80000	-39.17417	10.02197	29.50889	0.00230	0.00243	0.00000	0.00036	-0.00039	-0.00000	63.20984	11.75092	-29.54945	-0.10398	0.00027	0.04733	-0.04570	0.00008	0.00269	13.89162	-7.84824	0.64561	0.07133	0.16201	0.00947	0.01349	0.02368	0.00036	5.82698	0.41656	14.38036	0.69365	0.02918	0.06378	0.07895	-0.00821	-0.02445	-4.99240	-14.47640	-14.74860	-0.09919	0.20162	0.08733	-0.00294	-0.00968	0.00256	0.01954
482			4.81000	-39.31340	10.08430	29.58390	0.00180	0.00237	0.00026	0.00050	-0.00038	-0.00001	62.91780	11.65298	-29.70400	-0.10058	0.00258	0.04870	-0.04763	0.00083	0.00063	13.78152	-7.94131	0.65340	0.06677	0.16857	0.00977	0.01326	0.02937	0.00023	5.76003	0.57783	14.57990	0.69581	0.03331	0.06387	0.07747	-0.00693	-0.02258	-5.00817	-14.45510	-14.75918	-0.09487	0.21478	0.08678	-0.00348	-0.00663	-0.00012	0.02363
483			4.82000	-39.51968	10.13499	29.66127	0.00122	0.00230	0.00055	0.00046	-0.00032	-0.00003	62.60091	11.56987	-29.87768	-0.09744	0.00481	0.05013	-0.05002	0.00164	-0.00090	13.66708	-8.04848	0.66743	0.06256	0.17383	0.00973	0.01299	0.03402	0.00028	5.69576	0.69443	14.75943	0.69668	0.03903	0.06339	0.07254	-0.00565	-0.01931	-5.03410	-14.44103	-14.75011	-0.08782	0.21958	0.08459	-0.00420	-0.00418	-0.00215	0.02481
484			4.83000	-39.77310	10.17135	29.73287	0.00062	0.00225	0.00085	0.00027	-0.00026	-0.00004	62.25670	11.49166	-30.06716	-0.09469	0.00701	0.05173	-0.05283	0.00252	-0.00152	13.54662	-8.16704	0.67464	0.05919	0.17870	0.00943	0.01279	0.03666	0.00050	5.63682	0.77745	14.91083	0.69713	0.04316	0.06116	0.06561	-0.00450	-0.01531	-5.06995	-14.43081	-14.73113	-0.08782	0.21421	0.08202	-0.00537	-0.00328	-0.00241	0.02357
485			4.84000	-40.04368	10.19870	29.79135	0.00003	0.00223	0.00115	0.00001	-0.00020	-0.00004	61.88419	11.40772	-30.26604	-0.09224	0.00933	0.05361	-0.05582	0.00352	-0.00115	13.41888	-8.29129	0.66326	0.05661	0.18433	0.00892	0.01263	0.03688	0.00082	5.58426	0.84141	15.03317	0.69509	0.04141	0.05739	0.05793	-0.00350	-0.01140	-5.11241	-14.42062	-14.71711	-0.09336	0.19963	0.07880	-0.00679	-0.00399	-0.00090	0.02116
486			4.85000	-40.29737	10.22565	29.83129	-0.00051	0.00227	0.00144	-0.00020	-0.00017	-0.00001	61.48383	11.30930	-30.46834	-0.08993	0.01195	0.05592	-0.05870	0.00472	0.00008	13.28395	-8.41435	0.62545	0.05484	0.19146	0.00826	0.01244	0.03488	0.00113	5.53815	0.89596	15.12805	0.69152	0.03938	0.05492	0.05021	-0.00300	-0.00816	-5.15608	-14.40683	-14.71978	-0.10123	0.19009	0.07788	-0.00781	-0.00592	0.00152	0.01999
487			4.86000	-40.50297	10.25907	29.85005	-0.00097	0.00238	0.00173	-0.00029	-0.00014	0.00006	61.05677	11.19005	-30.67086	-0.08772	0.01501	0.05881	-0.06137	0.00623	0.00197	13.14347	-8.53033	0.55814	0.05419	0.20043	0.00752	0.01226	0.03135	0.00136	5.49855	0.94488	15.19432	0.68950	0.04137	0.05434	0.04241	-0.00302	-0.00511	-5.19431	-14.38714	-14.74341	-0.11425	0.19447	0.08121	-0.00808	-0.00870	0.00421	0.02145
488			4.87000	-40.63919	10.30254	29.84854	-0.00131	0.00253	0.00200	-0.00023	-0.00014	0.00013	60.60353	11.04566	-30.87337	-0.08547	0.01849	0.06215	-0.06380	0.00813	0.00432	13.00049	-8.63617	0.46187	0.05472	0.21095	0.00680	0.01203	0.02718	0.00152	5.46606	0.98961	15.22738	0.68889	0.04327	0.05441	0.03374	-0.00325	-0.00184	-5.22075	-14.36118	-14.78565	-0.12153	0.20223	0.08380	-0.00639	-0.01150	0.00672	0.02357
489			4.88000	-40.70010	10.35734	29.83280	-0.00154	0.00270	0.00222	-0.00009	-0.00016	0.00020	60.12333	10.87330	-31.07793	-0.08294	0.02225	0.06558	-0.06595	0.01048	0.00699	12.85857	-8.73191	0.33891	0.05596	0.22226	0.00624	0.01161	0.02335	0.00164	5.44193	1.03422	15.22460	0.68982	0.04584	0.05467	0.02375	-0.00403	0.00128	-5.22961	-14.33064	-14.84404	-0.12346	0.21136	0.08524	-0.00312	-0.01392	0.00931	0.02570
490			4.89000	-40.69746	10.42197	29.81435	-0.00167	0.00282	0.00238	0.00005	-0.00021	0.00022	59.61414	10.67091	-31.28778	-0.08000	0.02588	0.06841	-0.06778	0.01320	0.00969	12.72178	-8.82067	0.19150	0.05678	0.23294	0.00591	0.01069	0.02082	0.00177	5.42727	1.08730	15.19119	0.69027	0.04844	0.05504	0.01274	-0.00561	0.00338	-5.21615	-14.29744	-14.92133	-0.11910	0.21886	0.08502	0.00076	-0.01600	0.01256	0.02725
491			4.90000	-40.65990	10.48831	29.80806	-0.00170	0.00283	0.00241	0.00011	-0.00024	0.00014	59.07295	10.43774	-31.50691	-0.07684	0.02860	0.06959	-0.06942	0.01591	0.01190	12.59418	-8.90765	0.02193	0.05606	0.24037	0.00588	0.00915	0.02015	0.00197	5.42236	1.15976	15.14188	0.69240	0.05042	0.05459	0.00198	-0.00796	0.00376	-5.17741	-14.26257	-15.02588	-0.11581	0.21710	0.08359	0.00430	-0.01758	0.01670	0.02667
492			4.91000	-40.62684	10.54016	29.82878	-0.00153	0.00270	0.00226	0.00005	-0.00024	-0.00002	58.49680	10.17523	-31.74092	-0.07461	0.02931	0.06802	-0.07179	0.01782	0.01288	12.47938	-8.99813	-0.16638	0.05367	0.24101	0.00628	0.00719	0.02111	0.00228	5.42594	1.26003	15.09540	0.69459	0.05166	0.05349	-0.00650	-0.01063	0.00256	-5.11354	-14.22566	-15.16527	-0.11302	0.21065	0.08119	0.00714	-0.01882	0.02081	0.02504
493			4.92000	-40.63670	10.55917	29.88637	-0.00103	0.00243	0.00184	-0.00005	-0.00020	-0.00019	57.88414	9.88873	-31.99475	-0.07497	0.02665	0.06254	-0.07650	0.01749	0.01195	12.37958	-9.09572	-0.36791	0.05035	0.23061	0.00725	0.00531	0.02263	0.00276	5.43475	1.38938	15.06489	0.69476	0.05016	0.05256	-0.01078	-0.01238	0.00077	-5.02854	-14.18671	-15.33707	-0.10749	0.20764	0.07822	0.00900	-0.01973	0.02327	0.02497
494			4.93000	-40.71482	10.53404	29.98169	-0.00009	0.00198	0.00104	-0.00001	-0.00012	-0.00020	57.23672	9.59001	-32.26886	-0.07947	0.01942	0.05225	-0.08520	0.01332	0.00896	12.29393	-9.20170	-0.57423	0.04676	0.20508	0.00885	0.00392	0.02308	0.00339	5.44474	1.54004	15.05201	0.69470	0.05137	0.05261	-0.01083	-0.01384	-0.00058	-4.92931	-14.14703	-15.52533	-0.10578	0.21844	0.07804	0.01061	-0.02067	0.02379	0.02803
495			4.94000	-40.86763	10.46570	30.10550	0.00138	0.00134	-0.00020	0.00039	-0.00005	0.00005	56.56174	9.29802	-32.55710	-0.08883	0.00700	0.03688	-0.09826	0.00478	0.00482	12.21864	-9.31507	-0.77385	0.04235	0.16061	0.01062	0.00308	0.02046	0.00386	5.45306	1.69788	15.04814	0.69401	0.05444	0.05254	-0.00873	-0.01462	-0.00084	-4.82350	-14.10867	-15.70553	-0.10064	0.23628	0.07718	0.01153	-0.02068	0.02104	0.03267
496			4.95000	-41.08340	10.36486	30.24108	0.00337	0.00054	-0.00186	0.00125	-0.00000	0.00056	55.87565	9.03390	-32.84667	-0.10266	-0.01007	0.01738	-0.11339	-0.00644	0.00135	12.14898	-9.43258	-0.95565	0.03657	0.09752	0.01189	0.00254	0.01351	0.00390	5.45950	1.84817	15.04104	0.69228	0.05501	0.05102	-0.00729	-0.01360	-0.00008	-4.71759	-14.07339	-15.85501	-0.09264	0.24506	0.07352	0.01166	-0.01857	0.01549	0.03584
497			4.96000	-41.33881	10.24630	30.37125							55.20742	8.81313	-33.12111							12.08348	-9.54933	-1.11241							5.46598	1.98000	15.02294							-4.61708	-14.04202	-15.96102							0.03675
498			4.97000	-41.60806	10.12405	30.48586							54.59595	8.64101	-33.36578							12.02524	-9.65930	-1.24048							5.47498	2.08782	14.99507							-4.52651	-14.01527	-16.02519							0.03623
[truncated: 2 more columns]
