# Supplementary material for: Analysis of the impact of different landing heights and lateralities on lower limb joint load based on statistical parametric mapping
Source: PLoS One. 2025 May 30;20(5):e0324656. doi: 10.1371/journal.pone.0324656 (PMC12124505; doi:10.1371/journal.pone.0324656)
Supplement: S1 File — (ZIP) [file pone.0324656.s001.zip › Original data/014/右前30.txt]

	C:\Users\dell\Documents\Qualisys-GAIT1214\Data\mengsida_mengsida_2023-11-19_WJN013\2023-11-19\2023-11-19_unspecified\Gait LB - CAST 2.c3d	C:\Users\dell\Documents\Qualisys-GAIT1214\Data\mengsida_mengsida_2023-11-19_WJN013\2023-11-19\2023-11-19_unspecified\Gait LB - CAST 2.c3d	C:\Users\dell\Documents\Qualisys-GAIT1214\Data\mengsida_mengsida_2023-11-19_WJN013\2023-11-19\2023-11-19_unspecified\Gait LB - CAST 2.c3d	C:\Users\dell\Documents\Qualisys-GAIT1214\Data\mengsida_mengsida_2023-11-19_WJN013\2023-11-19\2023-11-19_unspecified\Gait LB - CAST 2.c3d	C:\Users\dell\Documents\Qualisys-GAIT1214\Data\mengsida_mengsida_2023-11-19_WJN013\2023-11-19\2023-11-19_unspecified\Gait LB - CAST 2.c3d	C:\Users\dell\Documents\Qualisys-GAIT1214\Data\mengsida_mengsida_2023-11-19_WJN013\2023-11-19\2023-11-19_unspecified\Gait LB - CAST 2.c3d	C:\Users\dell\Documents\Qualisys-GAIT1214\Data\mengsida_mengsida_2023-11-19_WJN013\2023-11-19\2023-11-19_unspecified\Gait LB - CAST 2.c3d	C:\Users\dell\Documents\Qualisys-GAIT1214\Data\mengsida_mengsida_2023-11-19_WJN013\2023-11-19\2023-11-19_unspecified\Gait LB - CAST 2.c3d	C:\Users\dell\Documents\Qualisys-GAIT1214\Data\mengsida_mengsida_2023-11-19_WJN013\2023-11-19\2023-11-19_unspecified\Gait LB - CAST 2.c3d	C:\Users\dell\Documents\Qualisys-GAIT1214\Data\mengsida_mengsida_2023-11-19_WJN013\2023-11-19\2023-11-19_unspecified\Gait LB - CAST 2.c3d	C:\Users\dell\Documents\Qualisys-GAIT1214\Data\mengsida_mengsida_2023-11-19_WJN013\2023-11-19\2023-11-19_unspecified\Gait LB - CAST 2.c3d	C:\Users\dell\Documents\Qualisys-GAIT1214\Data\mengsida_mengsida_2023-11-19_WJN013\2023-11-19\2023-11-19_unspecified\Gait LB - CAST 2.c3d	C:\Users\dell\Documents\Qualisys-GAIT1214\Data\mengsida_mengsida_2023-11-19_WJN013\2023-11-19\2023-11-19_unspecified\Gait LB - CAST 2.c3d	C:\Users\dell\Documents\Qualisys-GAIT1214\Data\mengsida_mengsida_2023-11-19_WJN013\2023-11-19\2023-11-19_unspecified\Gait LB - CAST 2.c3d	C:\Users\dell\Documents\Qualisys-GAIT1214\Data\mengsida_mengsida_2023-11-19_WJN013\2023-11-19\2023-11-19_unspecified\Gait LB - CAST 2.c3d	C:\Users\dell\Documents\Qualisys-GAIT1214\Data\mengsida_mengsida_2023-11-19_WJN013\2023-11-19\2023-11-19_unspecified\Gait LB - CAST 2.c3d	C:\Users\dell\Documents\Qualisys-GAIT1214\Data\mengsida_mengsida_2023-11-19_WJN013\2023-11-19\2023-11-19_unspecified\Gait LB - CAST 2.c3d	C:\Users\dell\Documents\Qualisys-GAIT1214\Data\mengsida_mengsida_2023-11-19_WJN013\2023-11-19\2023-11-19_unspecified\Gait LB - CAST 2.c3d	C:\Users\dell\Documents\Qualisys-GAIT1214\Data\mengsida_mengsida_2023-11-19_WJN013\2023-11-19\2023-11-19_unspecified\Gait LB - CAST 2.c3d	C:\Users\dell\Documents\Qualisys-GAIT1214\Data\mengsida_mengsida_2023-11-19_WJN013\2023-11-19\2023-11-19_unspecified\Gait LB - CAST 2.c3d	C:\Users\dell\Documents\Qualisys-GAIT1214\Data\mengsida_mengsida_2023-11-19_WJN013\2023-11-19\2023-11-19_unspecified\Gait LB - CAST 2.c3d	C:\Users\dell\Documents\Qualisys-GAIT1214\Data\mengsida_mengsida_2023-11-19_WJN013\2023-11-19\2023-11-19_unspecified\Gait LB - CAST 2.c3d	C:\Users\dell\Documents\Qualisys-GAIT1214\Data\mengsida_mengsida_2023-11-19_WJN013\2023-11-19\2023-11-19_unspecified\Gait LB - CAST 2.c3d	C:\Users\dell\Documents\Qualisys-GAIT1214\Data\mengsida_mengsida_2023-11-19_WJN013\2023-11-19\2023-11-19_unspecified\Gait LB - CAST 2.c3d	C:\Users\dell\Documents\Qualisys-GAIT1214\Data\mengsida_mengsida_2023-11-19_WJN013\2023-11-19\2023-11-19_unspecified\Gait LB - CAST 2.c3d	C:\Users\dell\Documents\Qualisys-GAIT1214\Data\mengsida_mengsida_2023-11-19_WJN013\2023-11-19\2023-11-19_unspecified\Gait LB - CAST 2.c3d	C:\Users\dell\Documents\Qualisys-GAIT1214\Data\mengsida_mengsida_2023-11-19_WJN013\2023-11-19\2023-11-19_unspecified\Gait LB - CAST 2.c3d	C:\Users\dell\Documents\Qualisys-GAIT1214\Data\mengsida_mengsida_2023-11-19_WJN013\2023-11-19\2023-11-19_unspecified\Gait LB - CAST 2.c3d	C:\Users\dell\Documents\Qualisys-GAIT1214\Data\mengsida_mengsida_2023-11-19_WJN013\2023-11-19\2023-11-19_unspecified\Gait LB - CAST 2.c3d	C:\Users\dell\Documents\Qualisys-GAIT1214\Data\mengsida_mengsida_2023-11-19_WJN013\2023-11-19\2023-11-19_unspecified\Gait LB - CAST 2.c3d	C:\Users\dell\Documents\Qualisys-GAIT1214\Data\mengsida_mengsida_2023-11-19_WJN013\2023-11-19\2023-11-19_unspecified\Gait LB - CAST 2.c3d	C:\Users\dell\Documents\Qualisys-GAIT1214\Data\mengsida_mengsida_2023-11-19_WJN013\2023-11-19\2023-11-19_unspecified\Gait LB - CAST 2.c3d	C:\Users\dell\Documents\Qualisys-GAIT1214\Data\mengsida_mengsida_2023-11-19_WJN013\2023-11-19\2023-11-19_unspecified\Gait LB - CAST 2.c3d	C:\Users\dell\Documents\Qualisys-GAIT1214\Data\mengsida_mengsida_2023-11-19_WJN013\2023-11-19\2023-11-19_unspecified\Gait LB - CAST 2.c3d	C:\Users\dell\Documents\Qualisys-GAIT1214\Data\mengsida_mengsida_2023-11-19_WJN013\2023-11-19\2023-11-19_unspecified\Gait LB - CAST 2.c3d	C:\Users\dell\Documents\Qualisys-GAIT1214\Data\mengsida_mengsida_2023-11-19_WJN013\2023-11-19\2023-11-19_unspecified\Gait LB - CAST 2.c3d	C:\Users\dell\Documents\Qualisys-GAIT1214\Data\mengsida_mengsida_2023-11-19_WJN013\2023-11-19\2023-11-19_unspecified\Gait LB - CAST 2.c3d	C:\Users\dell\Documents\Qualisys-GAIT1214\Data\mengsida_mengsida_2023-11-19_WJN013\2023-11-19\2023-11-19_unspecified\Gait LB - CAST 2.c3d	C:\Users\dell\Documents\Qualisys-GAIT1214\Data\mengsida_mengsida_2023-11-19_WJN013\2023-11-19\2023-11-19_unspecified\Gait LB - CAST 2.c3d	C:\Users\dell\Documents\Qualisys-GAIT1214\Data\mengsida_mengsida_2023-11-19_WJN013\2023-11-19\2023-11-19_unspecified\Gait LB - CAST 2.c3d	C:\Users\dell\Documents\Qualisys-GAIT1214\Data\mengsida_mengsida_2023-11-19_WJN013\2023-11-19\2023-11-19_unspecified\Gait LB - CAST 2.c3d	C:\Users\dell\Documents\Qualisys-GAIT1214\Data\mengsida_mengsida_2023-11-19_WJN013\2023-11-19\2023-11-19_unspecified\Gait LB - CAST 2.c3d	C:\Users\dell\Documents\Qualisys-GAIT1214\Data\mengsida_mengsida_2023-11-19_WJN013\2023-11-19\2023-11-19_unspecified\Gait LB - CAST 2.c3d	C:\Users\dell\Documents\Qualisys-GAIT1214\Data\mengsida_mengsida_2023-11-19_WJN013\2023-11-19\2023-11-19_unspecified\Gait LB - CAST 2.c3d	C:\Users\dell\Documents\Qualisys-GAIT1214\Data\mengsida_mengsida_2023-11-19_WJN013\2023-11-19\2023-11-19_unspecified\Gait LB - CAST 2.c3d	C:\Users\dell\Documents\Qualisys-GAIT1214\Data\mengsida_mengsida_2023-11-19_WJN013\2023-11-19\2023-11-19_unspecified\Gait LB - CAST 2.c3d	C:\Users\dell\Documents\Qualisys-GAIT1214\Data\mengsida_mengsida_2023-11-19_WJN013\2023-11-19\2023-11-19_unspecified\Gait LB - CAST 2.c3d	C:\Users\dell\Documents\Qualisys-GAIT1214\Data\mengsida_mengsida_2023-11-19_WJN013\2023-11-19\2023-11-19_unspecified\Gait LB - CAST 2.c3d	C:\Users\dell\Documents\Qualisys-GAIT1214\Data\mengsida_mengsida_2023-11-19_WJN013\2023-11-19\2023-11-19_unspecified\Gait LB - CAST 2.c3d
	CD	ZD	TIME	Left Ankle Angles	Left Ankle Angles	Left Ankle Angles	Left Ankle Moment	Left Ankle Moment	Left Ankle Moment	Left Ankle Power	Left Ankle Power	Left Ankle Power	Left Knee Angles	Left Knee Angles	Left Knee Angles	Left Knee Moment	Left Knee Moment	Left Knee Moment	Left Knee Power	Left Knee Power	Left Knee Power	Left Hip Angles	Left Hip Angles	Left Hip Angles	Left Hip Moment	Left Hip Moment	Left Hip Moment	Left Hip Power	Left Hip Power	Left Hip Power	Right Ankle Angles	Right Ankle Angles	Right Ankle Angles	Right Ankle Moment	Right Ankle Moment	Right Ankle Moment	Right Ankle Power	Right Ankle Power	Right Ankle Power	Right Knee Angles	Right Knee Angles	Right Knee Angles	Right Knee Moment	Right Knee Moment	Right Knee Moment	Right Knee Power	Right Knee Power	Right Knee Power	Right Hip Angles
	EVENT_LABEL	EVENT_LABEL	FRAME_NUMBERS	LINK_MODEL_BASED	LINK_MODEL_BASED	LINK_MODEL_BASED	LINK_MODEL_BASED	LINK_MODEL_BASED	LINK_MODEL_BASED	LINK_MODEL_BASED	LINK_MODEL_BASED	LINK_MODEL_BASED	LINK_MODEL_BASED	LINK_MODEL_BASED	LINK_MODEL_BASED	LINK_MODEL_BASED	LINK_MODEL_BASED	LINK_MODEL_BASED	LINK_MODEL_BASED	LINK_MODEL_BASED	LINK_MODEL_BASED	LINK_MODEL_BASED	LINK_MODEL_BASED	LINK_MODEL_BASED	LINK_MODEL_BASED	LINK_MODEL_BASED	LINK_MODEL_BASED	LINK_MODEL_BASED	LINK_MODEL_BASED	LINK_MODEL_BASED	LINK_MODEL_BASED	LINK_MODEL_BASED	LINK_MODEL_BASED	LINK_MODEL_BASED	LINK_MODEL_BASED	LINK_MODEL_BASED	LINK_MODEL_BASED	LINK_MODEL_BASED	LINK_MODEL_BASED	LINK_MODEL_BASED	LINK_MODEL_BASED	LINK_MODEL_BASED	LINK_MODEL_BASED	LINK_MODEL_BASED	LINK_MODEL_BASED	LINK_MODEL_BASED	LINK_MODEL_BASED	LINK_MODEL_BASED	LINK_MODEL_BASED
	ORIGINAL	ORIGINAL	ORIGINAL	ORIGINAL	ORIGINAL	ORIGINAL	ORIGINAL	ORIGINAL	ORIGINAL	ORIGINAL	ORIGINAL	ORIGINAL	ORIGINAL	ORIGINAL	ORIGINAL	ORIGINAL	ORIGINAL	ORIGINAL	ORIGINAL	ORIGINAL	ORIGINAL	ORIGINAL	ORIGINAL	ORIGINAL	ORIGINAL	ORIGINAL	ORIGINAL	ORIGINAL	ORIGINAL	ORIGINAL	ORIGINAL	ORIGINAL	ORIGINAL	ORIGINAL	ORIGINAL	ORIGINAL	ORIGINAL	ORIGINAL	ORIGINAL	ORIGINAL	ORIGINAL	ORIGINAL	ORIGINAL	ORIGINAL	ORIGINAL	ORIGINAL	ORIGINAL	ORIGINAL	ORIGINAL
ITEM	X	X	X	X	Y	Z	X	Y	Z	X	Y	Z	X	Y	Z	X	Y	Z	X	Y	Z	X	Y	Z	X	Y	Z	X	Y	Z	X	Y	Z	X	Y	Z	X	Y	Z	X	Y	Z	X	Y	Z	X	Y	Z	X
1	0.18000	0.35000	0.00000	20.26981	-1.08682	9.90240							23.64419	-0.29962	-24.04479							3.18712	5.93904	3.60571							-14.21229	5.66457	14.41091							1.18016	0.34781	-26.79569							20.32809
2			0.01000	21.54155	0.11948	10.40765							26.66789	0.71514	-24.91866							4.57259	5.45713	3.84906							-14.43493	5.35129	14.05739							1.48292	0.26126	-26.34854							20.25389
3			0.02000	22.73849	1.37490	10.92718	-0.00920	-0.00005	0.00080	0.01821	0.00008	-0.00134	29.91447	1.76421	-25.68402	-0.02008	-0.00131	0.00158	0.11840	0.00130	0.00307	6.08710	4.93464	4.03758	-0.21110	-0.01091	0.02398	0.58735	-0.01058	-0.00373	-14.64114	5.05369	13.73409	-0.00517	-0.00179	-0.00108	-0.00197	-0.00109	-0.00040	1.80061	0.17978	-25.93275	0.02741	-0.00303	0.00116	-0.01540	-0.00034	0.00079	20.20020
4			0.03000	23.78563	2.63220	11.44975	-0.00947	-0.00021	0.00053	0.01588	0.00034	-0.00090	33.38444	2.80935	-26.28634	-0.01792	-0.00127	0.00091	0.11257	0.00128	0.00156	7.73555	4.37195	4.14663	-0.22733	-0.00833	0.02454	0.68020	-0.00848	0.00077	-14.82085	4.78289	13.46639	-0.00496	-0.00187	-0.00128	-0.00161	-0.00100	-0.00035	2.12934	0.10861	-25.57281	0.02906	-0.00360	0.00137	-0.01689	-0.00033	0.00078	20.17448
5			0.04000	24.61369	3.84540	11.97439	-0.00961	-0.00036	0.00028	0.01215	0.00054	-0.00047	37.06794	3.80029	-26.69210	-0.01818	-0.00219	0.00088	0.12042	0.00218	0.00124	9.50679	3.77393	4.16085	-0.23207	-0.00760	0.02352	0.73593	-0.00791	0.00555	-14.97492	4.54103	13.27636	-0.00445	-0.00175	-0.00130	-0.00125	-0.00079	-0.00018	2.46802	0.05095	-25.28300	0.03018	-0.00226	0.00143	-0.01807	-0.00016	0.00064	20.17806
6			0.05000	25.16577	4.96639	12.50230	-0.00965	-0.00050	0.00006	0.00745	0.00063	-0.00009	40.93748	4.68344	-26.89125	-0.02253	-0.00433	0.00170	0.15527	0.00415	0.00180	11.37432	3.15113	4.07865	-0.21984	-0.00782	0.02088	0.72537	-0.00807	0.00892	-15.11992	4.32226	13.17908	-0.00371	-0.00143	-0.00110	-0.00104	-0.00054	0.00002	2.81590	0.00634	-25.06812	0.03107	0.00136	0.00133	-0.01899	0.00008	0.00042	20.20526
7			0.06000	25.40919	5.94509	13.03051	-0.00962	-0.00062	-0.00009	0.00240	0.00063	0.00013	44.94868	5.41735	-26.89809	-0.03143	-0.00754	0.00351	0.22215	0.00677	0.00250	13.30168	2.52016	3.91482	-0.19307	-0.01093	0.01704	0.65006	-0.01075	0.00981	-15.28919	4.11579	13.17874	-0.00284	-0.00095	-0.00069	-0.00100	-0.00031	0.00012	3.16841	-0.02997	-24.92599	0.03188	0.00704	0.00106	-0.01948	0.00037	0.00020	20.24412
8			0.07000	25.34521	6.73791	13.55179	-0.00955	-0.00074	-0.00011	-0.00237	0.00053	0.00014	49.05034	5.98314	-26.74866	-0.04329	-0.01093	0.00601	0.31004	0.00900	0.00242	15.24969	1.90296	3.69622	-0.16115	-0.01947	0.01205	0.54378	-0.01756	0.00800	-15.52905	3.90869	13.26694	-0.00193	-0.00035	-0.00011	-0.00099	-0.00011	0.00003	3.51616	-0.06606	-24.85249	0.03248	0.01401	0.00068	-0.01923	0.00092	0.00005	20.27971
9			0.08000	25.00655	7.31885	14.05762	-0.00946	-0.00086	0.00002	-0.00643	0.00034	-0.00002	53.19781	6.38239	-26.49275	-0.05480	-0.01325	0.00836	0.39450	0.00972	0.00129	17.18412	1.32359	3.45185	-0.13415	-0.03230	0.00576	0.44724	-0.02551	0.00398	-15.89190	3.68715	13.42516	-0.00106	0.00029	0.00054	-0.00080	0.00009	-0.00023	3.84668	-0.11018	-24.84801	0.03238	0.02115	0.00022	-0.01788	0.00193	-0.00001	20.29763
10			0.09000	24.44380	7.68502	14.53825	-0.00941	-0.00098	0.00025	-0.00964	0.00009	-0.00023	57.36172	6.62886	-26.18427	-0.06298	-0.01392	0.00986	0.45396	0.00872	-0.00029	19.08165	0.80512	3.20683	-0.11681	-0.04435	-0.00124	0.38147	-0.02917	-0.00082	-16.42592	3.43778	13.63135	-0.00031	0.00089	0.00116	-0.00033	0.00030	-0.00059	4.14890	-0.16609	-24.92138	0.03074	0.02730	-0.00026	-0.01536	0.00323	0.00005	20.28602
11			0.10000	23.71208	7.85218	14.97760	-0.00941	-0.00108	0.00053	-0.01206	-0.00017	-0.00037	61.52927	6.74491	-25.87059	-0.06708	-0.01330	0.01040	0.48404	0.00689	-0.00157	20.93329	0.36506	2.98464	-0.10750	-0.05050	-0.00739	0.34330	-0.02644	-0.00421	-17.16099	3.15012	13.86949	0.00018	0.00137	0.00164	0.00026	0.00053	-0.00095	4.41995	-0.22874	-25.08933	0.02637	0.03131	-0.00069	-0.01200	0.00411	0.00027	20.23762
12			0.11000	22.86720	7.84155	15.34529	-0.00946	-0.00117	0.00080	-0.01370	-0.00042	-0.00034	65.70172	6.76496	-25.57769	-0.06816	-0.01228	0.01063	0.49333	0.00546	-0.00227	22.74406	0.01180	2.81106	-0.10243	-0.04927	-0.01098	0.32136	-0.02018	-0.00470	-18.09026	2.81928	14.13707	0.00025	0.00165	0.00188	0.00043	0.00070	-0.00126	4.67221	-0.28223	-25.37244	0.01812	0.03188	-0.00100	-0.00811	0.00360	0.00060	20.15197
13			0.12000	21.96889	7.66786	15.59469	-0.00953	-0.00121	0.00105	-0.01447	-0.00062	-0.00010	69.88967	6.73747	-25.30083	-0.06765	-0.01136	0.01122	0.49229	0.00506	-0.00234	24.52873	-0.25754	2.71300	-0.09882	-0.04168	-0.01086	0.30726	-0.01401	-0.00268	-19.15170	2.44646	14.44541	-0.00026	0.00160	0.00180	-0.00047	0.00072	-0.00140	4.93667	-0.30167	-25.78540	0.00525	0.02747	-0.00111	-0.00268	0.00139	0.00092	20.03739
14			0.13000	21.08395	7.33626	15.67006	-0.00960	-0.00119	0.00127	-0.01419	-0.00077	0.00040	74.10781	6.72161	-25.00784	-0.06614	-0.01043	0.01202	0.48504	0.00567	-0.00148	26.30669	-0.45627	2.71344	-0.09529	-0.02913	-0.00689	0.29674	-0.00923	-0.00031	-20.21148	2.03985	14.81015	-0.00149	0.00113	0.00135	-0.00244	0.00050	-0.00122	5.26179	-0.25862	-26.31923	-0.01162	0.01630	-0.00108	0.00780	-0.00098	0.00109	19.91202
15			0.14000	20.28374	6.84800	15.52068	-0.00968	-0.00112	0.00145	-0.01277	-0.00085	0.00115	78.36944	6.77667	-24.65193	-0.06369	-0.00918	0.01197	0.47111	0.00668	0.00056	28.09786	-0.60672	2.82647	-0.09084	-0.01333	-0.00026	0.28632	-0.00474	0.00004	-21.05534	1.61630	15.24005	-0.00356	0.00013	0.00055	-0.00361	0.00005	-0.00055	5.71104	-0.12710	-26.92476	-0.02999	-0.00296	-0.00117	0.02872	0.00064	0.00125	19.80326
16			0.15000	19.63560	6.20942	15.11589	-0.00978	-0.00101	0.00152	-0.01027	-0.00085	0.00195	82.68134	6.94426	-24.18625	-0.06022	-0.00769	0.01006	0.44872	0.00744	0.00280	29.92209	-0.73799	3.05241	-0.08539	0.00347	0.00724	0.27549	0.00155	-0.00213	-21.39880	1.20406	15.73107	-0.00653	-0.00140	-0.00053	0.00087	-0.00043	0.00057	6.36183	0.11222	-27.51245	-0.04524	-0.03013	-0.00188	0.06297	0.01248	0.00182	19.74796
17			0.16000	19.19254	5.43811	14.45659	-0.00987	-0.00089	0.00138	-0.00685	-0.00081	0.00240	87.03812	7.23365	-23.57643	-0.05595	-0.00652	0.00649	0.41807	0.00791	0.00342	31.80178	-0.88263	3.37430	-0.08088	0.01685	0.01318	0.27046	0.00961	-0.00485	-20.92514	0.84396	16.26131	-0.01036	-0.00338	-0.00175	0.01865	-0.00062	0.00183	7.30385	0.46795	-27.97124	-0.05109	-0.06257	-0.00394	0.10139	0.03971	0.00269	19.79614
18			0.17000	18.98422	4.56422	13.58264	-0.00986	-0.00081	0.00094	-0.00284	-0.00077	0.00193	91.41724	7.61691	-22.81106	-0.05184	-0.00626	0.00245	0.38518	0.00892	0.00181	33.76477	-1.07241	3.75630	-0.07913	0.02291	0.01559	0.27813	0.01606	-0.00533	-19.35231	0.58424	16.77903	-0.01485	-0.00550	-0.00295	0.05705	-0.00027	0.00258	8.63035	0.93302	-28.19525	-0.04026	-0.09447	-0.00813	0.10955	0.08084	0.00209	20.01188
19			0.18000	19.01116	3.63077	12.57080	-0.00957	-0.00082	0.00012	0.00107	-0.00078	0.00026	95.77436	8.03719	-21.90495	-0.04918	-0.00721	-0.00082	0.35855	0.01136	-0.00071	35.84394	-1.33507	4.14842	-0.08075	0.02066	0.01351	0.30236	0.01678	-0.00280	-16.53378	0.45801	17.18972	0.13450	-0.03024	-0.03166	-0.79614	0.00111	0.01676	10.42060	1.47981	-28.11364	0.46421	0.03889	0.03194	-1.65049	-0.04061	0.00734	20.47118
20			0.19000	19.24317	2.69511	11.52119	-0.00887	-0.00093	-0.00103	0.00402	-0.00083	-0.00227	100.03928	8.42536	-20.89505	-0.04932	-0.00933	-0.00259	0.34599	0.01553	-0.00233	38.07227	-1.69122	4.49680	-0.08606	0.01215	0.00726	0.34640	0.01073	0.00015	-12.57426	0.44250	17.36784	0.51741	-0.00434	-0.03227	-3.91225	0.00002	0.00080	12.71801	2.05903	-27.71948	0.54610	0.23419	0.07823	-2.41074	-0.27178	0.05167	21.25834
21			0.20000	19.62793	1.82267	10.53063	-0.00778	-0.00113	-0.00232	0.00546	-0.00088	-0.00464	104.11627	8.72202	-19.82756	-0.05287	-0.01210	-0.00232	0.34760	0.02058	-0.00195	40.47382	-2.15083	4.75798	-0.09693	-0.00076	-0.00283	0.42032	-0.00069	-0.00086	-7.86957	0.43944	17.21489	1.09660	0.04251	0.04765	-9.16911	0.00685	0.02556	15.51712	2.60825	-27.08488	-0.23626	0.39715	0.09764	1.23520	-0.46521	0.08986	22.45813
22			0.21000	20.10917	1.07460	9.66798	-0.00634	-0.00134	-0.00345	0.00544	-0.00082	-0.00582	107.89713	8.89404	-18.74845	-0.05937	-0.01445	0.00045	0.35418	0.02445	0.00033	43.05618	-2.70974	4.91068	-0.11558	-0.01765	-0.01721	0.53655	-0.01545	-0.01010	-2.98878	0.33075	16.73408	1.62371	-0.07632	0.07115	-13.32208	-0.02804	0.07168	18.77173	3.07154	-26.34869	-0.16703	0.51610	0.15870	0.99465	-0.54936	0.15055	24.14009
23			0.22000	20.64304	0.49505	8.96427	-0.00467	-0.00147	-0.00413	0.00441	-0.00059	-0.00545	111.28030	8.93884	-17.70186	-0.06754	-0.01517	0.00560	0.35234	0.02472	0.00338	45.80185	-3.34685	4.95843	-0.14135	-0.03766	-0.03634	0.69093	-0.03019	-0.02970	1.53781	0.08003	16.04042	2.00933	-0.36103	0.03029	-14.66101	-0.16886	0.03883	22.41633	3.41807	-25.66741	0.70318	-0.00341	-0.01793	-4.61815	0.00293	-0.01422	26.33539
24			0.23000	21.20271	0.10497	8.42106	-0.00289	-0.00146	-0.00418	0.00284	-0.00027	-0.00399	114.18694	8.87631	-16.73409	-0.07567	-0.01356	0.01233	0.33085	0.02031	0.00572	48.65780	-4.02401	4.92323	-0.16914	-0.05810	-0.05902	0.84650	-0.03995	-0.05619	5.37392	-0.23172	15.27586	2.14839	-0.51603	-0.02169	-12.89143	-0.19653	-0.02954	26.36888	3.63940	-25.13523	1.49776	-0.56872	-0.30282	-10.48743	0.34592	-0.18343	29.00481
25			0.24000	21.77252	-0.09789	8.02510	-0.00116	-0.00131	-0.00363	0.00114	0.00003	-0.00225	116.56835	8.73544	-15.89629	-0.08286	-0.01020	0.01882	0.28848	0.01316	0.00582	51.52831	-4.68658	4.83445	-0.19177	-0.07363	-0.08078	0.94382	-0.03919	-0.07764	8.40848	-0.48576	14.52151	2.05328	-0.42321	-0.07255	-9.56853	-0.07001	-0.09589	30.49833	3.73535	-24.73510	1.94929	-0.44772	-0.25189	-13.91246	0.17737	-0.13395	32.00331
26			0.25000	22.33795	-0.13935	7.75456	0.00035	-0.00103	-0.00263	-0.00034	0.00018	-0.00091	118.40456	8.54484	-15.23470	-0.08881	-0.00661	0.02309	0.22962	0.00675	0.00326	54.28165	-5.26327	4.71755	-0.20213	-0.07895	-0.09485	0.92985	-0.02608	-0.07814	10.70279	-0.62942	13.80132	1.91716	-0.26876	-0.08487	-6.72805	0.01028	-0.10315	34.59607	3.71656	-24.37824	1.91757	-0.08648	-0.01166	-13.15517	0.02424	-0.00693	35.07360
27			0.26000	22.87569	-0.06526	7.58044	0.00146	-0.00068	-0.00141	-0.00129	0.00018	-0.00022	119.69826	8.33019	-14.77539	-0.09398	-0.00417	0.02410	0.16083	0.00302	-0.00051	56.77825	-5.66991	4.58821	-0.19671	-0.07171	-0.09491	0.79901	-0.00607	-0.05065	12.41608	-0.69370	13.14444	1.81513	-0.18362	-0.06813	-4.82798	0.02474	-0.07051	38.40721	3.60422	-23.99197	1.88574	0.18037	0.19607	-11.62175	-0.04130	0.14026	37.90348
28			0.27000	23.35023	0.07266	7.47416	0.00211	-0.00032	-0.00017	-0.00155	0.00009	-0.00000	120.47021	8.11872	-14.51768	-0.09915	-0.00350	0.02204	0.08745	0.00147	-0.00318	58.91130	-5.82398	4.45750	-0.17819	-0.05328	-0.07844	0.60410	0.00937	-0.00846	13.73729	-0.72844	12.61098	1.73840	-0.16970	-0.05485	-3.67451	0.02340	-0.04218	41.70822	3.40363	-23.57429	2.01173	0.22460	0.24433	-10.37885	-0.03233	0.19877	40.22255
29			0.28000	23.71987	0.23355	7.42044	0.00231	0.00003	0.00098	-0.00120	-0.00001	-0.00007	120.75691	7.94527	-14.43920	-0.10509	-0.00464	0.01760	0.01250	0.00060	-0.00339	60.63861	-5.66879	4.34434	-0.15370	-0.02735	-0.04787	0.41538	0.01085	0.01942	14.82744	-0.74613	12.25177	1.66559	-0.18764	-0.03909	-2.98001	0.02297	-0.01844	44.36623	3.10177	-23.18807	2.09670	0.13057	0.15846	-8.43091	0.00401	0.13168	41.88129
30			0.29000	23.94609	0.39259	7.42342	0.00219	0.00034	0.00196	-0.00054	-0.00007	-0.00034	120.60874	7.85413	-14.50292	-0.11227	-0.00741	0.01153	-0.06243	-0.00108	-0.00161	61.99094	-5.19457	4.28328	-0.13125	0.00129	-0.00990	0.27721	-0.00067	0.00928	15.78049	-0.72949	12.05287	1.57921	-0.21515	-0.00658	-2.47386	0.03029	-0.00168	46.35120	2.71316	-22.91757	2.03078	0.03652	0.04490	-5.91321	0.00929	0.03235	42.88329
31			0.30000	24.00057	0.53760	7.50194	0.00192	0.00059	0.00277	0.00013	-0.00008	-0.00083	120.08856	7.89172	-14.66744	-0.12067	-0.01161	0.00428	-0.13523	-0.00464	0.00005	63.05672	-4.44186	4.32094	-0.11520	0.02825	0.02808	0.19542	-0.01421	-0.03986	16.61850	-0.67083	11.92534	1.44780	-0.23996	0.02687	-1.94849	0.04648	0.00583	47.72087	2.30801	-22.82565	1.89623	0.00946	-0.00337	-3.71024	0.00422	-0.00156	43.36567
32			0.31000	23.86787	0.66491	7.67709	0.00167	0.00080	0.00347	0.00066	-0.00002	-0.00155	119.27058	8.09581	-14.89800	-0.13016	-0.01713	-0.00399	-0.20291	-0.01080	-0.00097	63.95254	-3.48412	4.50657	-0.10563	0.05076	0.06136	0.15645	-0.01753	-0.11131	17.31939	-0.58956	11.75120	1.27472	-0.25833	0.04288	-1.37752	0.06571	0.01546	48.59460	1.98232	-22.93436	1.77047	0.01741	0.00311	-2.17428	0.00965	0.00031	43.53910
33			0.32000	23.54321	0.77318	7.95664	0.00152	0.00096	0.00409	0.00111	0.00007	-0.00240	118.23189	8.48764	-15.17076	-0.14005	-0.02366	-0.01298	-0.26277	-0.01970	-0.00663	64.78836	-2.40166	4.88007	-0.09969	0.06693	0.08751	0.14304	-0.00517	-0.18438	17.85223	-0.51770	11.44451	1.11474	-0.26361	0.04112	-0.86301	0.07892	0.02490	49.11631	1.80708	-23.22351	1.66082	0.01800	0.01420	-1.21862	0.01023	-0.00400	43.61332
34			0.33000	23.02760	0.85769	8.32613	0.00149	0.00110	0.00467	0.00156	0.00018	-0.00322	117.03666	9.06412	-15.47248	-0.14969	-0.03044	-0.02186	-0.31461	-0.03039	-0.01661	65.63673	-1.26294	5.45717	-0.09521	0.07462	0.10383	0.14128	0.01750	-0.23811	18.19989	-0.47714	10.98590	0.97918	-0.24951	0.02313	-0.44744	0.08003	0.01944	49.41428	1.80179	-23.63663	1.61781	0.00298	0.01774	-0.68785	0.00150	-0.01028	43.73829
35			0.34000	22.32640	0.91220	8.75513	0.00153	0.00125	0.00521	0.00208	0.00028	-0.00387	115.72428	9.78425	-15.80510	-0.15899	-0.03651	-0.02917	-0.36105	-0.04096	-0.02647	66.51796	-0.11938	6.21114	-0.09259	0.07178	0.10725	0.14264	0.03574	-0.25329	18.36742	-0.46967	10.41498	0.86699	-0.22587	-0.00303	-0.14389	0.07262	-0.00299	49.57647	1.93749	-24.09179	1.58188	-0.03330	-0.00117	-0.36446	-0.01244	0.00085	43.98179
36			0.35000	21.45458	0.93750	9.21352	0.00162	0.00141	0.00569	0.00264	0.00038	-0.00435	114.31236	10.55868	-16.19092	-0.16828	-0.04130	-0.03392	-0.40473	-0.04963	-0.02938	67.40485	0.99123	7.06121	-0.09432	0.05894	0.09730	0.14440	0.03630	-0.22363	18.38043	-0.48363	9.79610	0.79664	-0.20105	-0.02537	0.05592	0.06154	-0.02611	49.64926	2.15444	-24.50049	1.47868	-0.06526	-0.02084	-0.12468	-0.01378	0.01436	44.34064
37			0.36000	20.44175	0.94594	9.68147	0.00171	0.00159	0.00607	0.00316	0.00042	-0.00468	112.81036	11.25478	-16.66360	-0.17743	-0.04453	-0.03586	-0.44479	-0.05487	-0.02113	68.24284	2.04010	7.87774	-0.10082	0.04052	0.07897	0.14274	0.02112	-0.16591	18.27679	-0.50815	9.18524	0.75576	-0.17742	-0.04170	0.18075	0.04870	-0.04139	49.64737	2.38229	-24.78842	1.33033	-0.07747	-0.02064	0.07795	-0.00348	0.01027	44.76681
38			0.37000	19.32948	0.95752	10.14882	0.00180	0.00178	0.00630	0.00355	0.00041	-0.00490	111.23326	11.72658	-17.24436	-0.18551	-0.04587	-0.03516	-0.47675	-0.05513	-0.00365	68.97517	3.00480	8.51225	-0.10940	0.02335	0.06153	0.13064	0.00496	-0.11023	18.09616	-0.54140	8.61716	0.72905	-0.16038	-0.05605	0.25135	0.03584	-0.05113	49.56573	2.55571	-24.90942	1.18791	-0.08717	-0.01536	0.26363	0.00823	0.00300	45.19427
39			0.38000	18.16322	0.99027	10.61112	0.00186	0.00198	0.00638	0.00377	0.00034	-0.00501	109.60937	11.86280	-17.92069	-0.19109	-0.04486	-0.03192	-0.49430	-0.04961	0.01534	69.56064	3.86831	8.84547	-0.11753	0.01298	0.05368	0.10541	-0.00303	-0.07604	17.87182	-0.58941	8.11195	0.71378	-0.14603	-0.06657	0.28571	0.02201	-0.05366	49.39074	2.62322	-24.85096	1.06292	-0.09763	-0.01216	0.43214	0.01781	-0.00194	45.56058
40			0.39000	16.98584	1.05085	11.06643	0.00184	0.00215	0.00633	0.00371	0.00024	-0.00497	107.98167	11.63290	-18.64280	-0.19278	-0.04153	-0.02685	-0.49188	-0.03958	0.02699	69.98173	4.61890	8.83146	-0.12395	0.01169	0.05887	0.07101	-0.00799	-0.06086	17.62808	-0.66073	7.68477	0.70398	-0.13184	-0.06997	0.29603	0.00761	-0.04773	49.11273	2.55429	-24.63097	0.93488	-0.10731	-0.01432	0.55569	0.02272	-0.00726	45.82359
41			0.40000	15.83328	1.13003	11.50973	0.00169	0.00227	0.00617	0.00330	0.00017	-0.00468	106.40013	11.10572	-19.33713	-0.18988	-0.03669	-0.02146	-0.46813	-0.02789	0.02837	70.24396	5.24977	8.51527	-0.12799	0.01817	0.07365	0.03502	-0.01824	-0.05127	17.38131	-0.76342	7.34681	0.69513	-0.11732	-0.06879	0.29027	-0.00586	-0.03783	48.73461	2.34407	-24.28542	0.80285	-0.11596	-0.01881	0.61060	0.02272	-0.01508	45.96943
42			0.41000	14.73161	1.20612	11.92567	0.00139	0.00232	0.00593	0.00257	0.00016	-0.00405	104.90835	10.42894	-19.92822	-0.18282	-0.03154	-0.01727	-0.42749	-0.01725	0.02329	70.36993	5.75911	8.01603	-0.12997	0.02793	0.08921	0.00493	-0.03094	-0.03916	17.14199	-0.90405	7.10031	0.68400	-0.10480	-0.06474	0.27335	-0.01712	-0.02746	48.27256	2.01355	-23.85443	0.70260	-0.11859	-0.01965	0.62243	0.01897	-0.01988	46.01027
43			0.42000	13.69682	1.25342	12.28675	0.00093	0.00229	0.00561	0.00161	0.00021	-0.00306	103.53419	9.77768	-20.35991	-0.17266	-0.02702	-0.01483	-0.37745	-0.00896	0.01626	70.39075	6.15063	7.48420	-0.13258	0.03523	0.09691	-0.01570	-0.03467	-0.02657	16.91715	-1.08600	6.93726	0.67324	-0.09833	-0.05926	0.24942	-0.02660	-0.01877	47.75102	1.60219	-23.37520	0.65044	-0.12522	-0.02767	0.62559	0.01569	-0.03113	45.97399
44			0.43000	12.73665	1.25074	12.55958	0.00035	0.00217	0.00521	0.00056	0.00030	-0.00184	102.28671	9.29952	-20.60692	-0.16018	-0.02340	-0.01348	-0.32499	-0.00309	0.00881	70.33721	6.43403	7.05401	-0.13906	0.03566	0.09287	-0.02819	-0.02455	-0.01795	16.71285	-1.30663	6.84315	0.66215	-0.09830	-0.05178	0.21994	-0.03529	-0.01206	47.19744	1.15687	-22.88018	0.62153	-0.14231	-0.05068	0.61530	0.01480	-0.05796	45.89166
45			0.44000	11.85162	1.18628	12.71761	-0.00029	0.00198	0.00476	-0.00043	0.00039	-0.00063	101.15734	9.08084	-20.67705	-0.14628	-0.02055	-0.01206	-0.27608	0.00063	0.00164	70.23380	6.62500	6.81164	-0.15042	0.02790	0.07861	-0.03574	-0.00866	-0.01387	16.53365	-1.55697	6.79988	0.64814	-0.10146	-0.04190	0.18771	-0.04252	-0.00742	46.63639	0.72202	-22.39668	0.59235	-0.15872	-0.07619	0.58181	0.01592	-0.08243	45.78783
46			0.45000	11.03635	1.05949	12.75426	-0.00091	0.00175	0.00425	-0.00125	0.00045	0.00033	100.12381	9.14087	-20.60722	-0.13259	-0.01845	-0.01016	-0.23552	0.00254	-0.00351	70.09593	6.74464	6.78592	-0.16442	0.01424	0.05909	-0.04090	0.00087	-0.01186	16.37959	-1.82487	6.78527	0.63300	-0.10430	-0.03134	0.15874	-0.04672	-0.00486	46.08397	0.33447	-21.94554	0.57088	-0.16193	-0.08802	0.54557	0.01856	-0.08435	45.67546
47			0.46000	10.28375	0.88210	12.68693	-0.00146	0.00151	0.00374	-0.00185	0.00045	0.00087	99.15771	9.44277	-20.45253	-0.12125	-0.01721	-0.00829	-0.20592	0.00309	-0.00589	69.93172	6.81735	6.95692	-0.17774	-0.00124	0.03971	-0.04538	-0.00044	-0.00976	16.24551	-2.09949	6.77429	0.61749	-0.10769	-0.02304	0.13706	-0.04847	-0.00387	45.54668	0.02157	-21.54100	0.56116	-0.15685	-0.08816	0.51890	0.02235	-0.07002	45.55808
48			0.47000	9.58976	0.67703	12.55107	-0.00188	0.00130	0.00328	-0.00219	0.00040	0.00103	98.23304	9.91182	-20.27141	-0.11351	-0.01682	-0.00689	-0.18668	0.00272	-0.00632	69.74551	6.86767	7.27275	-0.18781	-0.01510	0.02408	-0.05029	-0.00827	-0.00710	16.12366	-2.37384	6.74464	0.61116	-0.10997	-0.01600	0.12527	-0.04781	-0.00335	45.02501	-0.20158	-21.19248	0.54171	-0.14795	-0.08390	0.48602	0.02550	-0.05142	45.43483
49			0.48000	8.95524	0.47372	12.39114	-0.00215	0.00117	0.00292	-0.00226	0.00033	0.00091	97.33131	10.45556	-20.11416	-0.11012	-0.01728	-0.00640	-0.17639	0.00169	-0.00611	69.53975	6.91703	7.66740	-0.19343	-0.02508	0.01394	-0.05640	-0.01544	-0.00469	16.00664	-2.64463	6.68195	0.61226	-0.11062	-0.00991	0.12118	-0.04550	-0.00263	44.51661	-0.33657	-20.90581	0.51681	-0.13451	-0.07520	0.45304	0.02516	-0.03302	45.30300
50			0.49000	8.38599	0.30045	12.24954	-0.00225	0.00113	0.00271	-0.00209	0.00026	0.00066	96.44366	10.98173	-20.01554	-0.11108	-0.01852	-0.00708	-0.17286	0.00020	-0.00595	69.31464	6.98215	8.07437	-0.19460	-0.03015	0.00966	-0.06418	-0.01730	-0.00351	15.88916	-2.91056	6.58232	0.61543	-0.11019	-0.00530	0.12164	-0.04263	-0.00170	44.01763	-0.40244	-20.68418	0.50208	-0.12073	-0.06523	0.43411	0.02078	-0.01931	45.15798
51			0.50000	7.89152	0.17618	12.15452	-0.00222	0.00119	0.00264	-0.00175	0.00018	0.00037	95.57138	11.41100	-19.98968	-0.11479	-0.02007	-0.00834	-0.17201	-0.00155	-0.00508	69.06824	7.07452	8.43563	-0.19370	-0.03168	0.00948	-0.07430	-0.01402	-0.00354	15.76818	-3.17136	6.44996	0.61820	-0.10996	-0.00221	0.12415	-0.04015	-0.00081	43.52317	-0.43129	-20.52527	0.49902	-0.11058	-0.05737	0.42942	0.01379	-0.01166	44.99356
52			0.51000	7.48118	0.10275	12.11612	-0.00212	0.00133	0.00270	-0.00136	0.00013	0.00009	94.72276	11.68475	-20.03362	-0.11850	-0.02117	-0.00898	-0.16918	-0.00325	-0.00270	68.79712	7.20003	8.70584	-0.19423	-0.03247	0.01060	-0.08790	-0.00804	-0.00384	15.64273	-3.42750	6.29061	0.61842	-0.11205	-0.00011	0.12600	-0.03883	-0.00005	43.02950	-0.45994	-20.41702	0.50569	-0.10470	-0.05235	0.43497	0.00581	-0.00903	44.80303
53			0.52000	7.15822	0.06229	12.13070	-0.00205	0.00147	0.00283	-0.00101	0.00011	-0.00015	93.90550	11.76915	-20.13721	-0.12010	-0.02129	-0.00832	-0.16221	-0.00467	0.00034	68.49715	7.35892	8.85375	-0.19847	-0.03448	0.01100	-0.10571	-0.00050	-0.00364	15.51399	-3.67976	6.10628	0.61792	-0.11812	-0.00088	0.12599	-0.03884	-0.00039	42.53599	-0.52011	-20.33731	0.51665	-0.10802	-0.05192	0.44335	-0.00190	-0.01042	44.58068
54			0.53000	6.91766	0.02483	12.18694	-0.00211	0.00157	0.00297	-0.00075	0.00016	-0.00032	93.12280	11.65456	-20.29047	-0.11932	-0.02051	-0.00695	-0.15212	-0.00567	0.00264	68.16673	7.54658	8.86166	-0.20631	-0.03706	0.01117	-0.12687	0.00856	-0.00313	15.38358	-3.92783	5.89566	0.61852	-0.12468	-0.00368	0.12506	-0.03837	-0.00180	42.04477	-0.63051	-20.26092	0.51484	-0.11756	-0.05453	0.43861	-0.00929	-0.01456	44.32492
55			0.54000	6.74885	-0.03564	12.26685	-0.00234	0.00158	0.00305	-0.00057	0.00024	-0.00038	92.37489	11.35182	-20.48204	-0.11683	-0.01918	-0.00560	-0.14081	-0.00617	0.00382	67.80903	7.75538	8.72667	-0.21619	-0.03868	0.01256	-0.14882	0.01784	-0.00274	15.25148	-4.16839	5.65833	0.62270	-0.12746	-0.00724	0.12569	-0.03560	-0.00379	41.55792	-0.79236	-20.17052	0.49852	-0.12408	-0.05316	0.42026	-0.01498	-0.01790	44.03970
56			0.55000	6.63897	-0.12905	12.34823	-0.00269	0.00149	0.00304	-0.00041	0.00030	-0.00031	91.66153	10.88923	-20.69748	-0.11374	-0.01767	-0.00467	-0.12990	-0.00618	0.00429	67.43156	7.97744	8.46316	-0.22561	-0.03762	0.01727	-0.16726	0.02432	-0.00272	15.11616	-4.39444	5.39938	0.62935	-0.12708	-0.01190	0.12872	-0.03067	-0.00643	41.07602	-0.99013	-20.06371	0.48254	-0.12632	-0.04606	0.40237	-0.01782	-0.01731	43.73354
57			0.56000	6.57518	-0.25189	12.40974	-0.00302	0.00136	0.00293	-0.00025	0.00033	-0.00015	90.98325	10.31308	-20.91965	-0.11087	-0.01617	-0.00414	-0.12007	-0.00578	0.00438	67.04546	8.20597	8.10593	-0.23208	-0.03294	0.02639	-0.17699	0.02491	-0.00303	14.97680	-4.59676	5.13149	0.63845	-0.12827	-0.01718	0.13373	-0.02488	-0.00903	40.59860	-1.19716	-19.95212	0.47480	-0.13131	-0.04036	0.39251	-0.01870	-0.01462	43.41810
58			0.57000	6.54520	-0.39581	12.43885	-0.00326	0.00121	0.00277	-0.00011	0.00032	0.00002	90.34212	9.68625	-21.13424	-0.10875	-0.01480	-0.00400	-0.11110	-0.00519	0.00431	66.66512	8.43613	7.70898	-0.23421	-0.02475	0.03962	-0.17416	0.01898	-0.00418	14.83414	-4.76476	4.87336	0.65099	-0.13196	-0.02159	0.14033	-0.01787	-0.01024	40.12435	-1.38415	-19.85494	0.47160	-0.13989	-0.03901	0.38858	-0.01807	-0.01144	43.10644
59			0.58000	6.53758	-0.55114	12.43581	-0.00340	0.00108	0.00260	-0.00001	0.00029	0.00014	89.74228	9.08127	-21.33527	-0.10747	-0.01356	-0.00436	-0.10220	-0.00464	0.00425	66.30573	8.66460	7.33877	-0.23272	-0.01457	0.05479	-0.15886	0.00978	-0.00750	14.68957	-4.88591	4.64447	0.66613	-0.13634	-0.02440	0.14846	-0.00848	-0.00947	39.65055	-1.52695	-19.79092	0.46534	-0.14652	-0.03856	0.38538	-0.01550	-0.00699	42.80894
60			0.59000	6.54198	-0.70582	12.41200	-0.00344	0.00098	0.00248	0.00004	0.00025	0.00018	89.19007	8.56687	-21.52694	-0.10698	-0.01247	-0.00513	-0.09257	-0.00429	0.00395	65.98047	8.88859	7.06016	-0.22937	-0.00492	0.06873	-0.13446	0.00239	-0.01402	14.54378	-4.94659	4.45976	0.67874	-0.14123	-0.02764	0.15737	0.00388	-0.00762	39.17315	-1.61017	-19.77273	0.45990	-0.14960	-0.03513	0.38658	-0.01129	-0.00156	42.53051
61			0.60000	6.54975	-0.84626	12.38602	-0.00338	0.00094	0.00244	0.00004	0.00020	0.00013	88.69286	8.19367	-21.72212	-0.10706	-0.01157	-0.00620	-0.08169	-0.00423	0.00310	65.69842	9.10427	6.92064	-0.22576	0.00213	0.07900	-0.10575	-0.00052	-0.02285	14.39692	-4.93492	4.32944	0.68840	-0.14492	-0.03377	0.16676	0.01890	-0.00485	38.68778	-1.62613	-19.80671	0.44532	-0.15379	-0.03045	0.38257	-0.00634	0.00319	42.27067
62			0.61000	6.55421	-0.96077	12.37782	-0.00328	0.00095	0.00249	-0.00000	0.00016	0.00001	88.25697	7.98501	-21.93774	-0.10734	-0.01091	-0.00752	-0.06958	-0.00446	0.00160	65.46259	9.30562	6.93981	-0.22313	0.00572	0.08481	-0.07767	0.00005	-0.03129	14.24931	-4.84282	4.26264	0.69828	-0.14559	-0.04157	0.17668	0.03489	0.00034	38.19220	-1.57188	-19.89670	0.41994	-0.15149	-0.01976	0.36880	-0.00099	0.00514	42.02596
63			0.62000	6.55006	-1.04194	12.40251	-0.00317	0.00101	0.00260	-0.00006	0.00012	-0.00017	87.88506	7.93576	-22.18864	-0.10745	-0.01051	-0.00896	-0.05676	-0.00493	-0.00040	65.26934	9.48493	7.10707	-0.22266	0.00584	0.08648	-0.05406	0.00134	-0.03643	14.10189	-4.66666	4.27067	0.70604	-0.14346	-0.04866	0.18539	0.04968	0.00875	37.68798	-1.44764	-20.04629	0.39358	-0.13831	-0.00216	0.35056	0.00351	0.00090	41.79268
64			0.63000	6.53293	-1.08797	12.46711	-0.00308	0.00110	0.00274	-0.00015	0.00008	-0.00038	87.57636	8.01688	-22.48198	-0.10725	-0.01039	-0.01038	-0.04398	-0.00552	-0.00249	65.11072	9.63402	7.38673	-0.22470	0.00329	0.08514	-0.03677	0.00128	-0.03680	13.95647	-4.40797	4.36627	0.71163	-0.14106	-0.05432	0.19122	0.06214	0.02003	37.18063	-1.25736	-20.25653	0.36803	-0.12653	0.01132	0.32779	0.00682	-0.00634	41.56834
65			0.64000	6.49921	-1.10302	12.57021	-0.00303	0.00121	0.00288	-0.00024	0.00004	-0.00059	87.32769	8.18487	-22.81496	-0.10662	-0.01048	-0.01168	-0.03182	-0.00612	-0.00414	64.97800	9.74685	7.72811	-0.22931	-0.00087	0.08197	-0.02599	-0.00041	-0.03268	13.81552	-4.07517	4.55982	0.71356	-0.14411	-0.06206	0.19236	0.07372	0.03507	36.67783	-1.01005	-20.52088	0.34686	-0.12843	0.01598	0.30401	0.01034	-0.01080	41.35176
66			0.65000	6.44662	-1.09554	12.70461	-0.00304	0.00132	0.00300	-0.00035	0.00001	-0.00076	87.13535	8.39143	-23.17665	-0.10549	-0.01067	-0.01309	-0.02068	-0.00658	-0.00506	64.86423	9.82103	8.07624	-0.23571	-0.00498	0.07844	-0.02091	-0.00233	-0.02555	13.68151	-3.68441	4.85644	0.70566	-0.15537	-0.07452	0.18680	0.08528	0.05631	36.18644	-0.72007	-20.82286	0.33376	-0.14120	0.01823	0.28424	0.01526	-0.01358	41.14179
67			0.66000	6.37372	-1.07537	12.85911	-0.00311	0.00143	0.00310	-0.00047	-0.00001	-0.00086	86.99572	8.59233	-23.55001	-0.10375	-0.01083	-0.01481	-0.01091	-0.00671	-0.00517	64.76506	9.85726	8.38127	-0.24258	-0.00769	0.07551	-0.02019	-0.00306	-0.01686	13.55581	-3.25959	5.25381	0.70214	-0.16908	-0.08739	0.17959	0.09197	0.08081	35.71001	-0.40505	-21.13701	0.31121	-0.14424	0.02889	0.25629	0.02002	-0.02187	40.93625
68			0.67000	6.27883	-1.05054	13.02037	-0.00322	0.00151	0.00318	-0.00062	-0.00002	-0.00088	86.90456	8.75382	-23.91457	-0.10144	-0.01085	-0.01696	-0.00297	-0.00640	-0.00445	64.67827	9.85784	8.60610	-0.24853	-0.00819	0.07356	-0.02218	-0.00233	-0.00764	13.43793	-2.83046	5.74190	0.70570	-0.18293	-0.09725	0.17343	0.09028	0.10304	35.24753	-0.08348	-21.43435	0.28732	-0.12638	0.05226	0.23005	0.02154	-0.03727	40.73188
69			0.68000	6.15882	-1.02556	13.17363	-0.00337	0.00156	0.00323	-0.00081	-0.00003	-0.00081	86.85575	8.85633	-24.24874	-0.09873	-0.01070	-0.01947	0.00264	-0.00562	-0.00297	64.60284	9.82570	8.73170	-0.25264	-0.00642	0.07246	-0.02523	-0.00099	0.00127	13.32556	-2.42769	6.30460	0.70901	-0.19541	-0.10221	0.16808	0.07887	0.11803	34.79381	0.22716	-21.69142	0.27800	-0.09424	0.08016	0.21938	0.01827	-0.05037	40.52451
70			0.69000	6.00891	-1.00125	13.30349	-0.00354	0.00160	0.00327	-0.00104	-0.00004	-0.00065	86.84007	8.89569	-24.53239	-0.09592	-0.01039	-0.02197	0.00571	-0.00448	-0.00101	64.53779	9.76414	8.75885	-0.25437	-0.00317	0.07156	-0.02789	-0.00011	0.00905	13.21622	-2.07560	6.92405	0.71488	-0.20186	-0.09887	0.16433	0.05844	0.11995	34.34190	0.51076	-21.89837	0.26865	-0.05113	0.10522	0.21207	0.01007	-0.05531	40.30978
71			0.70000	5.82457	-0.97533	13.39650	-0.00373	0.00161	0.00330	-0.00132	-0.00006	-0.00043	86.84638	8.88177	-24.75051	-0.09333	-0.00997	-0.02393	0.00665	-0.00317	0.00088	64.48160	9.67736	8.70561	-0.25344	0.00025	0.06995	-0.02933	-0.00001	0.01479	13.10868	-1.78700	7.58295	0.72189	-0.20345	-0.08929	0.16112	0.03472	0.11074	33.88628	0.75399	-22.06104	0.24994	-0.01199	0.11922	0.19910	0.00206	-0.05127	40.08418
72			0.71000	5.60531	-0.94211	13.44640	-0.00393	0.00160	0.00330	-0.00161	-0.00010	-0.00019	86.86536	8.83377	-24.89770	-0.09112	-0.00951	-0.02517	0.00634	-0.00191	0.00207	64.43168	9.56991	8.60091	-0.25008	0.00328	0.06766	-0.02924	-0.00030	0.01806	13.00275	-1.56280	8.26451	0.72809	-0.20687	-0.07976	0.15783	0.01337	0.09892	33.42533	0.94905	-22.19747	0.22912	0.00362	0.11661	0.18395	-0.00043	-0.04228	39.84649
73			0.72000	5.35555	-0.89494	13.45475	-0.00411	0.00159	0.00329	-0.00188	-0.00016	0.00003	86.89120	8.77496	-24.97773	-0.08930	-0.00906	-0.02595	0.00543	-0.00083	0.00229	64.38554	9.44609	8.47707	-0.24525	0.00581	0.06505	-0.02734	-0.00051	0.01905	12.89820	-1.39494	8.95153	0.73398	-0.21454	-0.07347	0.15496	-0.00365	0.08922	32.96186	1.09671	-22.33243	0.21038	-0.00227	0.10358	0.16844	0.00011	-0.03502	39.59871
74			0.73000	5.08153	-0.82973	13.42563	-0.00425	0.00159	0.00327	-0.00209	-0.00022	0.00022	86.91966	8.72696	-24.99845	-0.08807	-0.00873	-0.02629	0.00428	0.00003	0.00157	64.34303	9.31051	8.36245	-0.23966	0.00744	0.06201	-0.02290	-0.00038	0.01813	12.79457	-1.27099	9.62580	0.74111	-0.22520	-0.06959	0.15255	-0.01594	0.08091	32.50222	1.20774	-22.49112	0.19471	-0.01836	0.08737	0.15281	-0.00034	-0.03166	39.34690
75			0.74000	4.79048	-0.74731	13.36415	-0.00432	0.00162	0.00325	-0.00222	-0.00026	0.00037	86.94811	8.70703	-24.96963	-0.08773	-0.00857	-0.02594	0.00336	0.00069	0.00011	64.30834	9.16914	8.27723	-0.23404	0.00738	0.05799	-0.01533	0.00004	0.01564	12.69209	-1.17872	10.26914	0.75055	-0.23470	-0.06619	0.14962	-0.02350	0.07185	32.05487	1.30132	-22.69419	0.18054	-0.02945	0.07584	0.13608	-0.00211	-0.03271	39.10153
76			0.75000	4.49214	-0.65411	13.28048	-0.00433	0.00167	0.00324	-0.00223	-0.00029	0.00045	86.97772	8.72689	-24.90513	-0.08811	-0.00859	-0.02495	0.00330	0.00112	-0.00166	64.28879	9.02952	8.23178	-0.22941	0.00544	0.05293	-0.00515	0.00035	0.01219	12.59209	-1.10936	10.86480	0.75300	-0.24145	-0.06205	0.14305	-0.02720	0.06115	31.62798	1.39962	-22.95396	0.17429	-0.02407	0.07429	0.12373	-0.00243	-0.03945	38.87471
77			0.76000	4.19852	-0.55951	13.19038	-0.00430	0.00172	0.00322	-0.00214	-0.00029	0.00044	87.01338	8.79117	-24.82240	-0.08869	-0.00873	-0.02386	0.00437	0.00133	-0.00332	64.29036	8.89980	8.22778	-0.22706	0.00223	0.04752	0.00602	0.00025	0.00858	12.49665	-1.05825	11.39956	0.74760	-0.24461	-0.05687	0.13274	-0.02847	0.04942	31.22714	1.52090	-23.27353	0.17458	-0.00942	0.07699	0.11516	-0.00102	-0.04937	38.67554
78			0.77000	3.92003	-0.47176	13.10890	-0.00424	0.00175	0.00320	-0.00198	-0.00027	0.00037	87.05995	8.89536	-24.73652	-0.08909	-0.00895	-0.02305	0.00622	0.00138	-0.00455	64.31490	8.78678	8.25928	-0.22684	-0.00132	0.04254	0.01621	-0.00019	0.00549	12.40742	-1.02384	11.86616	0.74070	-0.24673	-0.05303	0.12101	-0.02894	0.03961	30.85355	1.67338	-23.64745	0.17689	-0.00359	0.07520	0.10792	-0.00037	-0.05561	38.50700
79			0.78000	3.66247	-0.39353	13.04482	-0.00417	0.00176	0.00318	-0.00179	-0.00024	0.00027	87.11921	9.02633	-24.65556	-0.08912	-0.00921	-0.02242	0.00824	0.00134	-0.00517	64.35902	8.69465	8.31430	-0.22785	-0.00461	0.03857	0.02353	-0.00071	0.00319	12.32512	-1.00542	12.26453	0.73751	-0.25126	-0.05237	0.11021	-0.02978	0.03298	30.50480	1.85269	-24.06272	0.17719	-0.01485	0.06644	0.10044	-0.00145	-0.05344	38.36570
80			0.79000	3.42804	-0.32092	13.00095	-0.00408	0.00175	0.00315	-0.00159	-0.00023	0.00017	87.19026	9.16787	-24.58133	-0.08904	-0.00953	-0.02180	0.01005	0.00130	-0.00519	64.41504	8.62444	8.37967	-0.22887	-0.00708	0.03617	0.02698	-0.00104	0.00167	12.24924	-1.00230	12.60034	0.73846	-0.25693	-0.05379	0.10150	-0.03104	0.02820	30.17638	2.04430	-24.49904	0.17468	-0.03564	0.05459	0.09320	-0.00344	-0.04468	38.24345
81			0.80000	3.21739	-0.24832	12.97580	-0.00397	0.00174	0.00311	-0.00137	-0.00023	0.00008	87.27155	9.30625	-24.51121	-0.08912	-0.00990	-0.02110	0.01159	0.00131	-0.00475	64.47451	8.57432	8.44473	-0.22903	-0.00848	0.03544	0.02688	-0.00108	0.00073	12.17851	-1.01309	12.88123	0.73780	-0.26169	-0.05473	0.09397	-0.03237	0.02363	29.86246	2.22836	-24.92982	0.17331	-0.05427	0.04380	0.08887	-0.00547	-0.03390	38.12955
82			0.81000	3.03090	-0.17369	12.96504	-0.00385	0.00174	0.00309	-0.00117	-0.00023	0.00002	87.36219	9.43277	-24.43975	-0.08946	-0.01030	-0.02036	0.01293	0.00143	-0.00409	64.53122	8.54012	8.50255	-0.22801	-0.00881	0.03622	0.02457	-0.00091	0.00024	12.11242	-1.03641	13.11385	0.73556	-0.26471	-0.05418	0.08543	-0.03358	0.01901	29.55672	2.38572	-25.32612	0.17329	-0.06163	0.03836	0.08733	-0.00663	-0.02592	38.01289
83			0.82000	2.86923	-0.09808	12.96198	-0.00375	0.00173	0.00306	-0.00097	-0.00023	-0.00000	87.46187	9.54379	-24.36073	-0.08994	-0.01070	-0.01955	0.01403	0.00165	-0.00340	64.58244	8.51636	8.54957	-0.22574	-0.00841	0.03793	0.02135	-0.00067	0.00011	12.05312	-1.07080	13.30483	0.73118	-0.26494	-0.05347	0.07271	-0.03440	0.01525	29.25451	2.50307	-25.66461	0.17620	-0.05903	0.03866	0.08852	-0.00681	-0.02106	37.88447
84			0.83000	2.73277	-0.02294	12.95823	-0.00366	0.00171	0.00305	-0.00079	-0.00022	0.00002	87.56919	9.63954	-24.26921	-0.09036	-0.01102	-0.01871	0.01475	0.00194	-0.00278	64.62737	8.49779	8.58503	-0.22293	-0.00773	0.03999	0.01801	-0.00047	0.00024	12.00503	-1.11360	13.46462	0.71938	-0.26540	-0.05317	0.05425	-0.03480	0.01303	28.95446	2.57571	-25.93571	0.18596	-0.05533	0.03967	0.09319	-0.00687	-0.01638	37.73875
85			0.84000	2.62122	0.05084	12.94584	-0.00357	0.00170	0.00304	-0.00062	-0.00022	0.00009	87.68179	9.72256	-24.16398	-0.09069	-0.01125	-0.01797	0.01506	0.00220	-0.00229	64.66611	8.48043	8.60994	-0.22028	-0.00711	0.04181	0.01499	-0.00032	0.00058	11.97265	-1.15936	13.61080	0.70638	-0.26491	-0.05214	0.03221	-0.03396	0.01251	28.65859	2.60797	-26.14779	0.19371	-0.05594	0.03743	0.09545	-0.00750	-0.01162	37.57480
86			0.85000	2.53256	0.12359	12.91897	-0.00344	0.00169	0.00303	-0.00047	-0.00022	0.00017	87.79688	9.79482	-24.04783	-0.09088	-0.01139	-0.01729	0.01511	0.00237	-0.00186	64.69946	8.46157	8.62507	-0.21825	-0.00710	0.04261	0.01251	-0.00021	0.00108	11.95884	-1.20026	13.76416	0.69015	-0.26538	-0.05032	0.00900	-0.03148	0.01356	28.37221	2.61172	-26.32181	0.20027	-0.06286	0.03083	0.09442	-0.00892	-0.00781	37.39666
87			0.86000	2.46326	0.19434	12.87598	-0.00326	0.00170	0.00301	-0.00035	-0.00020	0.00025	87.91254	9.85510	-23.92722	-0.09094	-0.01149	-0.01663	0.01510	0.00239	-0.00140	64.72906	8.43963	8.62857	-0.21658	-0.00771	0.04232	0.01072	-0.00009	0.00172	11.96463	-1.22836	13.94118	0.67498	-0.27069	-0.04860	-0.01268	-0.02763	0.01558	28.10316	2.60310	-26.48084	0.20484	-0.07865	0.01980	0.08905	-0.01116	-0.00475	37.21222
88			0.87000	2.40892	0.25660	12.81974	-0.00306	0.00171	0.00295	-0.00026	-0.00017	0.00030	88.02783	9.89979	-23.80995	-0.09091	-0.01159	-0.01591	0.01522	0.00226	-0.00087	64.75736	8.41389	8.61684	-0.21500	-0.00877	0.04118	0.00978	0.00011	0.00245	11.98858	-1.23854	14.14779	0.66173	-0.27888	-0.04685	-0.03012	-0.02258	0.01740	27.85951	2.59792	-26.64115	0.20627	-0.09484	0.00912	0.07945	-0.01234	-0.00231	37.03121
89			0.88000	2.36492	0.30022	12.75681	-0.00287	0.00170	0.00287	-0.00021	-0.00010	0.00031	88.14287	9.92511	-23.70302	-0.09084	-0.01170	-0.01512	0.01553	0.00201	-0.00030	64.78737	8.38409	8.58628	-0.21334	-0.00997	0.03963	0.00961	0.00040	0.00320	12.02617	-1.23074	14.37680	0.64720	-0.28518	-0.04413	-0.04082	-0.01731	0.01765	27.64701	2.60671	-26.80689	0.20582	-0.10072	0.00336	0.06768	-0.01078	-0.00090	36.86311
90			0.89000	2.32665	0.31920	12.69498	-0.00272	0.00166	0.00276	-0.00018	-0.00003	0.00028	88.25805	9.92883	-23.61079	-0.09077	-0.01183	-0.01424	0.01601	0.00172	0.00023	64.82088	8.34973	8.53509	-0.21176	-0.01111	0.03802	0.00971	0.00075	0.00395	12.07077	-1.21109	14.61060	0.63115	-0.28841	-0.04105	-0.04376	-0.01404	0.01608	27.46773	2.63203	-26.97087	0.20450	-0.09466	0.00377	0.05587	-0.00743	-0.00100	36.71474
91			0.90000	2.29035	0.31540	12.64171	-0.00260	0.00159	0.00264	-0.00017	0.00003	0.00021	88.37418	9.91140	-23.53396	-0.09088	-0.01200	-0.01322	0.01669	0.00144	0.00064	64.85766	8.30929	8.46396	-0.21016	-0.01209	0.03660	0.00942	0.00109	0.00472	12.11517	-1.19150	14.82741	0.61385	-0.28907	-0.03818	-0.03919	-0.01513	0.01300	27.31961	2.66780	-27.11967	0.20267	-0.08048	0.00874	0.04590	-0.00434	-0.00204	36.58891
92			0.91000	2.25383	0.29597	12.60353	-0.00251	0.00152	0.00253	-0.00016	0.00006	0.00013	88.49273	9.87686	-23.46972	-0.09122	-0.01220	-0.01197	0.01762	0.00124	0.00085	64.89513	8.26018	8.37674	-0.20862	-0.01317	0.03508	0.00819	0.00135	0.00539	12.15220	-1.18786	15.00490	0.59761	-0.28552	-0.03414	-0.02781	-0.02161	0.00830	27.19587	2.69972	-27.23695	0.19694	-0.06097	0.01539	0.03891	-0.00258	-0.00242	36.48388
93			0.92000	2.21756	0.26924	12.58641	-0.00242	0.00145	0.00243	-0.00015	0.00007	0.00002	88.61604	9.83301	-23.41387	-0.09181	-0.01242	-0.01041	0.01893	0.00113	0.00079	64.92898	8.19976	8.28060	-0.20712	-0.01460	0.03326	0.00577	0.00146	0.00584	12.17458	-1.21768	15.11812	0.58738	-0.27912	-0.02885	-0.01081	-0.03286	0.00272	27.08462	2.70699	-27.30212	0.19248	-0.04272	0.01998	0.03745	-0.00202	-0.00058	36.39388
94			0.93000	2.18458	0.24124	12.59448	-0.00235	0.00140	0.00235	-0.00012	0.00007	-0.00008	88.74744	9.79194	-23.36186	-0.09257	-0.01268	-0.00883	0.02062	0.00115	0.00052	64.95432	8.12673	8.18556	-0.20568	-0.01610	0.03131	0.00237	0.00130	0.00595	12.17610	-1.29697	15.13890	0.58073	-0.27111	-0.02268	0.00865	-0.04659	-0.00238	26.97037	2.66644	-27.29112	0.18856	-0.03492	0.01800	0.04114	-0.00239	0.00269	36.30931
95			0.94000	2.15830	0.21399	12.62625	-0.00230	0.00137	0.00231	-0.00009	0.00007	-0.00015	88.88947	9.76796	-23.30708	-0.09338	-0.01297	-0.00768	0.02240	0.00135	0.00014	64.96732	8.04173	8.10286	-0.20449	-0.01730	0.02938	-0.00140	0.00080	0.00571	12.15554	-1.43552	15.04216	0.57683	-0.25865	-0.01512	0.02434	-0.05875	-0.00512	26.84007	2.55955	-27.18502	0.18121	-0.03155	0.01228	0.04665	-0.00320	0.00435	36.21869
96			0.95000	2.14013	0.18675	12.67300	-0.00227	0.00135	0.00229	-0.00006	0.00007	-0.00019	89.04298	9.77303	-23.24012	-0.09403	-0.01323	-0.00725	0.02396	0.00176	-0.00026	64.96651	7.94748	8.04203	-0.20312	-0.01790	0.02750	-0.00479	0.00004	0.00516	12.11909	-1.63313	14.81419	0.57511	-0.24473	-0.00806	0.03070	-0.06648	-0.00468	26.68924	2.37930	-26.98074	0.17773	-0.03043	0.00572	0.05228	-0.00429	0.00313	36.11205
97			0.96000	2.12859	0.15909	12.72305	-0.00227	0.00134	0.00231	-0.00004	0.00007	-0.00018	89.20763	9.81192	-23.15268	-0.09449	-0.01344	-0.00751	0.02522	0.00231	-0.00069	64.95334	7.84821	8.00850	-0.20142	-0.01793	0.02575	-0.00701	-0.00076	0.00440	12.07696	-1.87952	14.45692	0.56819	-0.23182	-0.00167	0.02592	-0.06859	-0.00133	26.52339	2.13315	-26.69585	0.18040	-0.03152	-0.00172	0.05594	-0.00569	-0.00118	35.98486
98			0.97000	2.12065	0.13180	12.76654	-0.00231	0.00135	0.00234	-0.00003	0.00007	-0.00015	89.38277	9.88138	-23.04140	-0.09464	-0.01358	-0.00813	0.02622	0.00286	-0.00112	64.93198	7.74962	8.00301	-0.19981	-0.01775	0.02414	-0.00748	-0.00145	0.00349	12.03909	-2.15588	13.99101	0.55642	-0.21925	0.00576	0.01220	-0.06447	0.00549	26.35684	1.84272	-26.36923	0.18514	-0.02955	-0.00907	0.05388	-0.00635	-0.00661	35.84105
99			0.98000	2.11317	0.10581	12.79759	-0.00238	0.00137	0.00239	-0.00004	0.00006	-0.00010	89.56693	9.97224	-22.90923	-0.09445	-0.01363	-0.00888	0.02690	0.00326	-0.00146	64.90852	7.65872	8.02304	-0.19876	-0.01754	0.02291	-0.00598	-0.00191	0.00251	12.01375	-2.43708	13.45742	0.54514	-0.21120	0.01223	-0.00676	-0.05586	0.01246	26.21078	1.54146	-26.05688	0.18896	-0.03391	-0.01881	0.04333	-0.00802	-0.01226	35.69350
100			0.99000	2.10360	0.08140	12.81401	-0.00248	0.00139	0.00245	-0.00005	0.00006	-0.00004	89.75699	10.07227	-22.76472	-0.09387	-0.01359	-0.00967	0.02712	0.00338	-0.00163	64.88942	7.58311	8.06361	-0.19891	-0.01745	0.02211	-0.00266	-0.00212	0.00149	12.00738	-2.69528	12.91125	0.54270	-0.20989	0.01110	-0.02788	-0.04393	0.01087	26.10930	1.26945	-25.81915	0.19457	-0.06671	-0.03494	0.02471	-0.01578	-0.01610	35.56122
101			1.00000	2.09024	0.05891	12.81646	-0.00258	0.00142	0.00251	-0.00007	0.00005	0.00002	89.94846	10.16722	-22.62036	-0.09295	-0.01346	-0.01050	0.02678	0.00317	-0.00156	64.88079	7.52969	8.11718	-0.20062	-0.01732	0.02205	0.00207	-0.00203	0.00048	12.02371	-2.90507	12.40829	0.54816	-0.21494	0.00071	-0.04879	-0.02896	0.00060	26.07345	1.06551	-25.70204	0.20255	-0.12394	-0.05342	-0.00076	-0.02554	-0.01040	35.46455
102			1.01000	2.07214	0.03877	12.80727	-0.00269	0.00145	0.00257	-0.00009	0.00005	0.00006	90.13554	10.24264	-22.49043	-0.09185	-0.01326	-0.01137	0.02590	0.00263	-0.00118	64.88660	7.50345	8.17543	-0.20357	-0.01694	0.02294	0.00747	-0.00165	-0.00053	12.06351	-3.04817	11.99353	0.55046	-0.22027	-0.01130	-0.06642	-0.01097	-0.00730	26.11558	0.95930	-25.72267	0.21597	-0.16427	-0.06165	-0.03108	-0.02331	0.00544	35.41943
103			1.02000	2.04991	0.02134	12.79036	-0.00278	0.00147	0.00263	-0.00011	0.00004	0.00009	90.31268	10.28595	-22.38886	-0.09075	-0.01302	-0.01227	0.02467	0.00182	-0.00050	64.90800	7.50619	8.23065	-0.20715	-0.01610	0.02492	0.01272	-0.00109	-0.00156	12.12466	-3.11534	11.69531	0.55572	-0.22016	-0.01931	-0.08007	0.00809	-0.00790	26.23563	0.96407	-25.86441	0.22801	-0.17100	-0.05719	-0.06182	-0.00868	0.01863	35.43260
104			1.03000	2.02567	0.00650	12.77078	-0.00284	0.00149	0.00267	-0.00012	0.00003	0.00009	90.47614	10.28883	-22.32721	-0.08965	-0.01274	-0.01320	0.02335	0.00083	0.00043	64.94370	7.53563	8.27681	-0.21049	-0.01455	0.02808	0.01717	-0.00048	-0.00258	12.20351	-3.10527	11.52542	0.56566	-0.21695	-0.02313	-0.09059	0.02570	-0.00380	26.42014	1.07211	-26.08315	0.23710	-0.14994	-0.04308	-0.08658	0.00763	0.02026	35.49812
105			1.04000	2.00208	-0.00571	12.75352	-0.00286	0.00149	0.00269	-0.00011	0.00003	0.00007	90.62464	10.24848	-22.31337	-0.08841	-0.01240	-0.01402	0.02210	-0.00024	0.00148	64.99103	7.58539	8.31024	-0.21274	-0.01223	0.03232	0.02036	-0.00001	-0.00345	12.29667	-3.02217	11.48241	0.57280	-0.21666	-0.02799	-0.09802	0.04153	0.00195	26.64563	1.25584	-26.32112	0.25566	-0.11840	-0.02253	-0.10558	0.01687	0.01133	35.59778
106			1.05000	1.98112	-0.01471	12.74351	-0.00284	0.00147	0.00267	-0.00009	0.00002	0.00002	90.75835	10.16831	-22.35122	-0.08706	-0.01204	-0.01455	0.02094	-0.00128	0.00244	65.04629	7.64586	8.33015	-0.21375	-0.00926	0.03756	0.02206	0.00020	-0.00395	12.40100	-2.87344	11.55679	0.58107	-0.22129	-0.03403	-0.10324	0.05629	0.00960	26.88407	1.47583	-26.52472	0.27590	-0.09260	-0.00376	-0.11363	0.01917	0.00164	35.70573
107			1.06000	1.96382	-0.01990	12.74592	-0.00278	0.00143	0.00261	-0.00008	0.00001	-0.00005	90.87801	10.05765	-22.43992	-0.08581	-0.01175	-0.01472	0.01973	-0.00219	0.00310	65.10554	7.70515	8.33848	-0.21388	-0.00595	0.04352	0.02224	0.00019	-0.00375	12.51253	-2.66790	11.73600	0.58981	-0.23451	-0.04170	-0.10562	0.07167	0.01959	27.10941	1.69278	-26.65985	0.29753	-0.08546	0.00677	-0.11042	0.02026	-0.00210	35.79694
108			1.07000	1.94974	-0.02126	12.76387	-0.00270	0.00137	0.00251	-0.00006	0.00000	-0.00011	90.98323	9.93058	-22.57196	-0.08488	-0.01161	-0.01437	0.01808	-0.00288	0.00324	65.16425	7.75058	8.33919	-0.21380	-0.00304	0.04940	0.02076	0.00008	-0.00254	12.62660	-2.41476	12.00705	0.60300	-0.25464	-0.05166	-0.10604	0.08785	0.03260	27.30419	1.87913	-26.71787	0.30780	-0.09980	0.00862	-0.09545	0.02373	-0.00149	35.85490
109			1.08000	1.93726	-0.01954	12.79649	-0.00260	0.00129	0.00237	-0.00006	-0.00000	-0.00016	91.07153	9.80397	-22.73313	-0.08440	-0.01164	-0.01366	0.01560	-0.00329	0.00289	65.21700	7.77078	8.33708	-0.21361	-0.00090	0.05429	0.01728	0.00000	-0.00023	12.73955	-2.12398	12.35573	0.62126	-0.27626	-0.06165	-0.10633	0.10230	0.04704	27.46347	2.02537	-26.71119	0.30182	-0.11585	0.01034	-0.07556	0.02583	-0.00066	35.87548
110			1.09000	1.92374	-0.01589	12.83932	-0.00249	0.00121	0.00221	-0.00007	-0.00001	-0.00018	91.13828	9.69397	-22.90509	-0.08430	-0.01180	-0.01286	0.01200	-0.00338	0.00223	65.25741	7.75747	8.33594	-0.21365	0.00012	0.05722	0.01147	0.00000	0.00290	12.85036	-1.80796	12.76686	0.63727	-0.29528	-0.07014	-0.10790	0.11143	0.06071	27.59317	2.13937	-26.66511	0.30375	-0.11358	0.02020	-0.06275	0.02334	-0.00018	35.86482
111			1.10000	1.90573	-0.01049	12.88727	-0.00239	0.00113	0.00207	-0.00009	-0.00001	-0.00018	91.17780	9.61178	-23.07008	-0.08461	-0.01206	-0.01221	0.00729	-0.00317	0.00148	65.27850	7.70666	8.33732	-0.21421	-0.00010	0.05753	0.00327	-0.00001	0.00624	12.96068	-1.48168	13.22707	0.64849	-0.31038	-0.07572	-0.11200	0.11251	0.07145	27.70406	2.23856	-26.61095	0.31618	-0.09831	0.03334	-0.05753	0.01861	-0.00054	35.83353
112			1.11000	1.87919	-0.00194	12.93614	-0.00232	0.00109	0.00196	-0.00013	-0.00002	-0.00016	91.18543	9.56078	-23.21361	-0.08527	-0.01236	-0.01185	0.00167	-0.00269	0.00082	65.27441	7.61912	8.33942	-0.21545	-0.00126	0.05558	-0.00711	-0.00010	0.00910	13.07289	-1.16052	13.72774	0.65810	-0.32220	-0.07819	-0.11842	0.10497	0.07859	27.80499	2.34001	-26.58058	0.32536	-0.08093	0.04413	-0.05531	0.01375	-0.00355	35.79102
113			1.12000	1.83986	0.01231	12.98213	-0.00228	0.00107	0.00191	-0.00019	-0.00003	-0.00014	91.15789	9.53779	-23.32491	-0.08610	-0.01264	-0.01170	-0.00460	-0.00199	0.00030	65.24046	7.49944	8.33889	-0.21733	-0.00324	0.05169	-0.01921	-0.00029	0.01097	13.18783	-0.85735	14.26466	0.66687	-0.32672	-0.07666	-0.12366	0.08874	0.08057	27.89923	2.45386	-26.60165	0.32265	-0.06121	0.05216	-0.05139	0.00869	-0.00955	35.74228
114			1.13000	1.78402	0.03482	13.02150	-0.00229	0.00109	0.00192	-0.00026	-0.00005	-0.00012	91.09377	9.53526	-23.39718	-0.08703	-0.01285	-0.01178	-0.01122	-0.00113	-0.00004	65.17413	7.35495	8.33154	-0.21963	-0.00548	0.04683	-0.03225	-0.00050	0.01173	13.30198	-0.58256	14.82933	0.67369	-0.32684	-0.07318	-0.12139	0.06772	0.07804	27.98273	2.58208	-26.68998	0.30665	-0.04627	0.05620	-0.04183	0.00494	-0.01656	35.68798
115			1.14000	1.70859	0.06752	13.05086	-0.00235	0.00114	0.00199	-0.00035	-0.00007	-0.00008	90.99313	9.54382	-23.42729	-0.08803	-0.01299	-0.01215	-0.01792	-0.00021	-0.00020	65.07539	7.19464	8.31368	-0.22188	-0.00727	0.04210	-0.04520	-0.00060	0.01161	13.40616	-0.34499	15.39919	0.67744	-0.32345	-0.06949	-0.10622	0.04575	0.07164	28.04457	2.72038	-26.84264	0.28413	-0.03812	0.05686	-0.02622	0.00274	-0.02190	35.62580
116			1.15000	1.61224	0.11139	13.06720	-0.00246	0.00121	0.00210	-0.00045	-0.00010	-0.00004	90.85753	9.55436	-23.41547	-0.08914	-0.01303	-0.01271	-0.02429	0.00067	-0.00019	64.94668	7.02868	8.28315	-0.22367	-0.00831	0.03823	-0.05686	-0.00052	0.01090	13.48883	-0.15090	15.94089	0.68137	-0.31779	-0.06563	-0.07926	0.02635	0.06176	28.07166	2.86230	-27.04126	0.26266	-0.03829	0.05282	-0.00753	0.00171	-0.02321	35.55241
117			1.16000	1.49636	0.16646	13.07029	-0.00259	0.00130	0.00223	-0.00056	-0.00014	-0.00000	90.69080	9.55962	-23.36731	-0.09019	-0.01295	-0.01335	-0.02977	0.00134	-0.00004	64.79309	6.86804	8.24011	-0.22463	-0.00829	0.03593	-0.06594	-0.00032	0.00993	13.54266	-0.00101	16.42559	0.68395	-0.31193	-0.06237	-0.04665	0.01170	0.05090	28.05630	3.00237	-27.26351	0.24671	-0.04597	0.04499	0.01033	0.00126	-0.02057	35.46545
118			1.17000	1.36570	0.23130	13.06442	-0.00274	0.00138	0.00236	-0.00064	-0.00017	0.00002	90.49925	9.55608	-23.29494	-0.09111	-0.01277	-0.01392	-0.03375	0.00167	0.00018	64.62169	6.72329	8.18781	-0.22491	-0.00730	0.03541	-0.07162	-0.00010	0.00883	13.56741	0.10989	16.83992	0.68720	-0.30821	-0.05936	-0.01528	0.00229	0.04057	28.00014	3.13632	-27.48953	0.23497	-0.05789	0.03485	0.02480	0.00111	-0.01539	35.36498
119			1.18000	1.22749	0.30320	13.05793	-0.00287	0.00146	0.00247	-0.00069	-0.00019	0.00000	90.29156	9.54341	-23.21514	-0.09185	-0.01253	-0.01447	-0.03582	0.00163	0.00039	64.44090	6.60289	8.13147	-0.22475	-0.00529	0.03684	-0.07369	0.00003	0.00766	13.56696	0.19100	17.18496	0.69071	-0.30687	-0.05671	0.01182	-0.00232	0.03198	27.91143	3.25916	-27.70065	0.22377	-0.07089	0.02456	0.03456	0.00123	-0.00965	35.25322
120			1.19000	1.09002	0.37835	13.05975	-0.00297	0.00153	0.00257	-0.00069	-0.00020	-0.00005	90.07732	9.52443	-23.14434	-0.09253	-0.01230	-0.01494	-0.03604	0.00128	0.00051	64.25863	6.51136	8.07789	-0.22430	-0.00257	0.03990	-0.07255	0.00004	0.00629	13.54586	0.25310	17.47018	0.69426	-0.30544	-0.05385	0.03458	-0.00270	0.02516	27.80103	3.36469	-27.87892	0.21111	-0.08018	0.01627	0.03949	0.00154	-0.00513	35.13306
121			1.20000	0.96119	0.45173	13.07540	-0.00302	0.00158	0.00264	-0.00064	-0.00019	-0.00011	89.86533	9.50446	-23.09386	-0.09320	-0.01214	-0.01525	-0.03475	0.00080	0.00046	64.08128	6.44872	8.03472	-0.22346	0.00035	0.04384	-0.06891	-0.00001	0.00461	13.50767	0.30656	17.70779	0.69894	-0.30400	-0.05140	0.05382	0.00011	0.02025	27.67896	3.44697	-28.01033	0.19856	-0.08353	0.01189	0.04086	0.00182	-0.00260	35.00693
122			1.21000	0.84752	0.51764	13.10511	-0.00299	0.00160	0.00268	-0.00054	-0.00016	-0.00017	89.66267	9.48969	-23.06774	-0.09385	-0.01208	-0.01530	-0.03248	0.00031	0.00027	63.91307	6.41094	8.00843	-0.22252	0.00268	0.04752	-0.06398	-0.00001	0.00275	13.45532	0.35897	17.90908	0.70374	-0.30285	-0.05009	0.06991	0.00446	0.01705	27.55261	3.50307	-28.08942	0.18915	-0.08389	0.01039	0.04070	0.00188	-0.00127	34.87609
123			1.22000	0.75288	0.57122	13.14439	-0.00289	0.00159	0.00268	-0.00043	-0.00013	-0.00019	89.47372	9.48452	-23.06353	-0.09442	-0.01210	-0.01505	-0.02976	-0.00007	-0.00001	63.75546	6.39076	8.00196	-0.22175	0.00400	0.05027	-0.05911	0.00006	0.00114	13.39151	0.41375	18.08320	0.70597	-0.29981	-0.04930	0.08266	0.00858	0.01482	27.42560	3.53442	-28.12238	0.18455	-0.08216	0.01037	0.04061	0.00159	-0.00046	34.74025
124			1.23000	0.67788	0.61021	13.18624	-0.00275	0.00156	0.00265	-0.00032	-0.00009	-0.00018	89.30024	9.49007	-23.07493	-0.09486	-0.01218	-0.01449	-0.02704	-0.00032	-0.00025	63.60703	6.37948	8.01365	-0.22125	0.00403	0.05152	-0.05550	0.00014	0.00018	13.31882	0.47069	18.23663	0.70938	-0.29564	-0.04868	0.09273	0.01135	0.01308	27.29832	3.54606	-28.12398	0.17978	-0.08103	0.01033	0.04029	0.00099	0.00006	34.59778
125			1.24000	0.61994	0.63471	13.22345	-0.00258	0.00152	0.00260	-0.00023	-0.00005	-0.00015	89.14193	9.50379	-23.09444	-0.09524	-0.01232	-0.01370	-0.02463	-0.00043	-0.00038	63.46409	6.36895	8.03730	-0.22080	0.00316	0.05165	-0.05375	0.00016	0.00004	13.23937	0.52749	18.37270	0.71491	-0.29061	-0.04799	0.10046	0.01240	0.01147	27.16955	3.54375	-28.10986	0.17329	-0.08016	0.01030	0.03964	0.00018	0.00032	34.44641
126			1.25000	0.57400	0.64658	13.25065	-0.00240	0.00146	0.00251	-0.00018	-0.00002	-0.00009	88.99721	9.52132	-23.11567	-0.09558	-0.01250	-0.01271	-0.02259	-0.00042	-0.00039	63.32251	6.35339	8.06401	-0.22031	0.00173	0.05105	-0.05379	0.00009	0.00065	13.15546	0.58103	18.49200	0.72279	-0.28702	-0.04729	0.10541	0.01176	0.00987	27.03820	3.53212	-28.09105	0.16514	-0.08338	0.00831	0.03859	-0.00075	0.00033	34.28459
127			1.26000	0.53401	0.64908	13.26482	-0.00223	0.00139	0.00241	-0.00015	0.00000	-0.00003	88.86465	9.53802	-23.13363	-0.09589	-0.01271	-0.01157	-0.02079	-0.00031	-0.00031	63.17912	6.32931	8.08410	-0.21975	0.00022	0.05030	-0.05508	0.00001	0.00178	13.07002	0.62765	18.59487	0.72999	-0.28510	-0.04753	0.10618	0.00912	0.00850	26.90393	3.51418	-28.07454	0.16008	-0.09018	0.00535	0.03808	-0.00196	0.00019	34.11165
128			1.27000	0.49417	0.64639	13.26550	-0.00209	0.00131	0.00229	-0.00015	0.00001	0.00002	88.74387	9.55149	-23.14498	-0.09608	-0.01291	-0.01033	-0.01899	-0.00016	-0.00022	63.03248	6.29513	8.08975	-0.21925	-0.00123	0.04949	-0.05679	-0.00003	0.00320	12.98671	0.66311	18.68343	0.73924	-0.28362	-0.04791	0.10241	0.00427	0.00729	26.76716	3.49125	-28.06546	0.15766	-0.09814	0.00189	0.03785	-0.00364	0.00005	33.92808
129			1.28000	0.44971	0.64284	13.25488	-0.00200	0.00124	0.00218	-0.00017	0.00000	0.00005	88.63571	9.56212	-23.14824	-0.09606	-0.01307	-0.00910	-0.01703	0.00002	-0.00017	62.88315	6.25022	8.07611	-0.21870	-0.00250	0.04856	-0.05824	-0.00001	0.00473	12.90938	0.68367	18.76099	0.74840	-0.28037	-0.04830	0.09470	-0.00240	0.00614	26.62924	3.46297	-28.06741	0.15921	-0.10185	0.00049	0.03836	-0.00564	0.00001	33.73556
130			1.29000	0.39685	0.64260	13.23683	-0.00195	0.00117	0.00208	-0.00020	-0.00001	0.00007	88.54093	9.57247	-23.14351	-0.09578	-0.01316	-0.00807	-0.01494	0.00019	-0.00017	62.73257	6.19427	8.04162	-0.21808	-0.00343	0.04753	-0.05890	0.00006	0.00622	12.84001	0.68610	18.82762	0.75686	-0.27691	-0.04794	0.08618	-0.01008	0.00461	26.49026	3.42708	-28.07909	0.16109	-0.10129	0.00061	0.03938	-0.00760	0.00001	33.53626
131			1.30000	0.33260	0.64919	13.21576	-0.00196	0.00112	0.00200	-0.00024	-0.00002	0.00007	88.45966	9.58616	-23.13178	-0.09531	-0.01320	-0.00735	-0.01286	0.00034	-0.00022	62.58313	6.12678	7.98795	-0.21740	-0.00398	0.04633	-0.05854	0.00014	0.00752	12.77751	0.66754	18.87781	0.76566	-0.27332	-0.04708	0.07958	-0.01776	0.00257	26.34759	3.37984	-28.09356	0.15925	-0.09884	0.00152	0.04050	-0.00935	0.00003	33.33252
132			1.31000	0.25517	0.66524	13.19591	-0.00202	0.00109	0.00195	-0.00030	-0.00004	0.00006	88.39117	9.60716	-23.11469	-0.09480	-0.01319	-0.00704	-0.01083	0.00044	-0.00032	62.43700	6.04747	7.91996	-0.21697	-0.00422	0.04488	-0.05715	0.00018	0.00849	12.72002	0.62735	18.90501	0.77506	-0.26510	-0.04425	0.07408	-0.02376	0.00027	26.19736	3.31841	-28.10397	0.15344	-0.09392	0.00171	0.04139	-0.01058	0.00007	33.12563
133			1.32000	0.16437	0.69284	13.18143	-0.00212	0.00109	0.00194	-0.00036	-0.00007	0.00003	88.33496	9.63861	-23.09471	-0.09423	-0.01314	-0.00724	-0.00884	0.00048	-0.00046	62.29645	5.95675	7.84422	-0.21723	-0.00416	0.04323	-0.05479	0.00016	0.00905	12.66765	0.56894	18.90728	0.78196	-0.25702	-0.04166	0.06631	-0.02723	-0.00162	26.03759	3.24368	-28.10921	0.15224	-0.09394	-0.00075	0.04357	-0.01189	-0.00004	32.91594
134			1.33000	0.06116	0.73349	13.17560	-0.00226	0.00112	0.00197	-0.00043	-0.00009	0.00000	88.29048	9.68187	-23.07425	-0.09359	-0.01306	-0.00808	-0.00696	0.00047	-0.00068	62.16378	5.85617	7.76738	-0.21809	-0.00368	0.04144	-0.05147	0.00011	0.00914	12.62298	0.49915	18.88822	0.78658	-0.25228	-0.04219	0.05351	-0.02820	-0.00301	25.86887	3.16203	-28.11435	0.15905	-0.10292	-0.00476	0.04759	-0.01355	-0.00021	32.70303
135			1.34000	-0.05307	0.78777	13.18012	-0.00241	0.00117	0.00203	-0.00050	-0.00012	-0.00003	88.25627	9.73581	-23.05564	-0.09296	-0.01297	-0.00949	-0.00538	0.00042	-0.00095	62.04124	5.74928	7.69475	-0.21905	-0.00246	0.04014	-0.04712	0.00004	0.00888	12.59013	0.42605	18.85540	0.79113	-0.24926	-0.04463	0.03515	-0.02672	-0.00386	25.69369	3.08534	-28.12853	0.16470	-0.11779	-0.00947	0.05046	-0.01452	-0.00013	32.48620
136			1.35000	-0.17649	0.85454	13.19507	-0.00256	0.00123	0.00210	-0.00056	-0.00015	-0.00007	88.22994	9.79783	-23.04045	-0.09235	-0.01287	-0.01121	-0.00414	0.00033	-0.00125	61.93094	5.64123	7.63105	-0.21984	-0.00064	0.03947	-0.04185	0.00000	0.00829	12.57258	0.35766	18.81826	0.79489	-0.24964	-0.04725	0.01347	-0.02330	-0.00391	25.51526	3.02808	-28.16197	0.16731	-0.13346	-0.01404	0.05146	-0.01332	0.00059	32.26520
137			1.36000	-0.30625	0.93064	13.22006	-0.00269	0.00131	0.00218	-0.00061	-0.00018	-0.00011	88.20933	9.86411	-23.02994	-0.09169	-0.01275	-0.01287	-0.00315	0.00020	-0.00148	61.83450	5.53780	7.57922	-0.22026	0.00151	0.03950	-0.03596	0.00002	0.00746	12.57115	0.30102	18.78604	0.79615	-0.25119	-0.04907	-0.00754	-0.01810	-0.00309	25.33632	3.00285	-28.22153	0.16877	-0.14325	-0.01642	0.05138	-0.00905	0.00181	32.04046
138			1.37000	-0.43805	1.01156	13.25580	-0.00280	0.00138	0.00226	-0.00063	-0.00020	-0.00016	88.19303	9.93052	-23.02600	-0.09098	-0.01260	-0.01431	-0.00233	0.00003	-0.00162	61.75261	5.44382	7.54059	-0.22006	0.00395	0.04037	-0.03000	0.00009	0.00651	12.58372	0.26135	18.76584	0.79111	-0.25472	-0.05011	-0.02362	-0.01175	-0.00162	25.15879	3.01661	-28.30739	0.17288	-0.14563	-0.01615	0.05189	-0.00270	0.00283	31.81307
139			1.38000	-0.56689	1.09216	13.30352	-0.00287	0.00145	0.00233	-0.00062	-0.00020	-0.00022	88.17975	9.99379	-23.03089	-0.09025	-0.01245	-0.01533	-0.00160	-0.00018	-0.00163	61.68437	5.36196	7.51560	-0.21965	0.00624	0.04172	-0.02453	0.00022	0.00549	12.60548	0.24138	18.76145	0.78114	-0.25812	-0.05017	-0.03114	-0.00477	0.00010	24.98230	3.06895	-28.41252	0.17915	-0.13809	-0.01232	0.05375	0.00382	0.00273	31.58371
140			1.39000	-0.68733	1.16775	13.36399	-0.00290	0.00151	0.00240	-0.00057	-0.00019	-0.00027	88.16918	10.05189	-23.04650	-0.08970	-0.01234	-0.01593	-0.00081	-0.00041	-0.00154	61.62809	5.29212	7.50379	-0.21938	0.00805	0.04314	-0.02004	0.00036	0.00454	12.62938	0.24117	18.77259	0.76762	-0.26307	-0.04905	-0.02803	0.00211	0.00159	24.80333	3.15247	-28.52425	0.18421	-0.12425	-0.00678	0.05696	0.00849	0.00162	31.35200
141			1.40000	-0.79371	1.23513	13.43635	-0.00290	0.00155	0.00245	-0.00048	-0.00017	-0.00033	88.16204	10.10337	-23.07326	-0.08949	-0.01230	-0.01616	0.00019	-0.00064	-0.00137	61.58086	5.23161	7.50312	-0.21930	0.00921	0.04427	-0.01686	0.00048	0.00381	12.64718	0.25845	18.79561	0.75355	-0.27107	-0.04810	-0.01418	0.00829	0.00258	24.61617	3.25465	-28.62789	0.19062	-0.10855	-0.00036	0.06292	0.01061	0.00008	31.11679
142			1.41000	-0.88072	1.29356	13.51815	-0.00286	0.00157	0.00249	-0.00037	-0.00015	-0.00037	88.16042	10.14708	-23.11008	-0.08951	-0.01233	-0.01612	0.00142	-0.00084	-0.00114	61.53943	5.17661	7.50982	-0.21904	0.00979	0.04488	-0.01526	0.00056	0.00343	12.65070	0.28881	18.82482	0.74279	-0.27849	-0.04847	0.00905	0.01312	0.00305	24.41459	3.36062	-28.70975	0.20218	-0.09437	0.00624	0.07323	0.01064	-0.00111	30.87694
143			1.42000	-0.94453	1.34471	13.60637	-0.00281	0.00157	0.00251	-0.00024	-0.00014	-0.00039	88.16573	10.18222	-23.15535	-0.08963	-0.01241	-0.01599	0.00265	-0.00101	-0.00090	61.49958	5.12334	7.51924	-0.21819	0.01009	0.04507	-0.01541	0.00058	0.00341	12.63293	0.32692	18.85419	0.73435	-0.28705	-0.04973	0.03905	0.01654	0.00305	24.19344	3.45633	-28.75958	0.21334	-0.09076	0.00865	0.08577	0.01030	-0.00096	30.63169
144			1.43000	-0.98421	1.39112	13.69723	-0.00274	0.00156	0.00251	-0.00013	-0.00013	-0.00039	88.17716	10.20823	-23.20677	-0.08971	-0.01252	-0.01601	0.00340	-0.00112	-0.00065	61.45702	5.06902	7.52655	-0.21650	0.01072	0.04537	-0.01706	0.00057	0.00371	12.58945	0.36860	18.87899	0.72632	-0.29446	-0.04976	0.07093	0.01907	0.00265	23.95019	3.53132	-28.77230	0.21373	-0.09353	0.00739	0.09456	0.00957	-0.00026	30.38107
145			1.44000	-1.00271	1.43396	13.78574	-0.00267	0.00154	0.00249	-0.00004	-0.00011	-0.00036	88.19057	10.22558	-23.26052	-0.08960	-0.01263	-0.01644	0.00309	-0.00111	-0.00045	61.40850	5.01183	7.52830	-0.21337	0.01225	0.04619	-0.01947	0.00057	0.00423	12.52075	0.41265	18.89764	0.71980	-0.30062	-0.04909	0.09757	0.02144	0.00230	23.68715	3.58013	-28.74912	0.20662	-0.09692	0.00562	0.09786	0.00802	0.00019	30.12603
146			1.45000	-1.00716	1.47175	13.86409	-0.00260	0.00152	0.00247	-0.00001	-0.00009	-0.00029	88.19846	10.23618	-23.30978	-0.08933	-0.01274	-0.01743	0.00106	-0.00090	-0.00030	61.35276	4.95134	7.52293	-0.20934	0.01494	0.04777	-0.02190	0.00056	0.00485	12.43387	0.46006	18.91378	0.71277	-0.30432	-0.04798	0.11240	0.02362	0.00245	23.41207	3.60280	-28.69854	0.20122	-0.09421	0.00605	0.09821	0.00552	0.00050	29.86834
147			1.46000	-1.00920	1.50138	13.91958	-0.00253	0.00150	0.00245	-0.00003	-0.00007	-0.00016	88.18945	10.24263	-23.34353	-0.08887	-0.01281	-0.01868	-0.00311	-0.00044	-0.00020	61.29014	4.88894	7.51042	-0.20557	0.01805	0.04962	-0.02398	0.00050	0.00535	12.33973	0.51211	18.93567	0.70624	-0.30647	-0.04745	0.11453	0.02516	0.00330	23.13500	3.60418	-28.63509	0.20012	-0.08665	0.00896	0.09724	0.00293	0.00093	29.60984
148			1.47000	-1.02236	1.52048	13.93834	-0.00247	0.00148	0.00243	-0.00010	-0.00004	0.00001	88.15125	10.24698	-23.34979	-0.08867	-0.01284	-0.01950	-0.00903	0.00023	-0.00012	61.22179	4.82754	7.49147	-0.20314	0.02022	0.05077	-0.02553	0.00033	0.00553	12.24751	0.56898	18.97151	0.70055	-0.30590	-0.04686	0.10818	0.02565	0.00467	22.86308	3.59197	-28.57419	0.20340	-0.07660	0.01252	0.09631	0.00093	0.00119	29.35165
149			1.48000	-1.05681	1.52931	13.91363	-0.00240	0.00148	0.00241	-0.00020	-0.00001	0.00018	88.07642	10.25043	-23.32262	-0.08908	-0.01286	-0.01945	-0.01551	0.00091	-0.00006	61.14978	4.77048	7.46684	-0.20205	0.02059	0.05050	-0.02642	0.00007	0.00528	12.16185	0.63024	19.02702	0.69590	-0.30650	-0.04699	0.09819	0.02567	0.00645	22.59904	3.57464	-28.52893	0.20680	-0.07279	0.01409	0.09448	-0.00029	0.00089	29.09519
150			1.49000	-1.11531	1.53117	13.85218	-0.00233	0.00149	0.00240	-0.00028	0.00000	0.00029	87.96638	10.25341	-23.26744	-0.09022	-0.01288	-0.01852	-0.02098	0.00136	-0.00002	61.07650	4.72078	7.43681	-0.20241	0.01922	0.04897	-0.02668	-0.00022	0.00470	12.08434	0.69590	19.10506	0.69385	-0.30826	-0.04680	0.08765	0.02565	0.00826	22.34363	3.55999	-28.50909	0.20531	-0.07468	0.01329	0.08991	-0.00102	0.00019	28.84223
151			1.50000	-1.19260	1.53196	13.77373	-0.00227	0.00151	0.00240	-0.00033	-0.00001	0.00031	87.83172	10.25606	-23.20013	-0.09173	-0.01294	-0.01715	-0.02413	0.00141	-0.00000	61.00411	4.68057	7.40177	-0.20419	0.01690	0.04684	-0.02644	-0.00046	0.00396	12.01492	0.76581	19.20498	0.69256	-0.31033	-0.04653	0.07808	0.02547	0.00978	22.09779	3.55395	-28.51980	0.20164	-0.07697	0.01251	0.08406	-0.00132	-0.00050	28.59532
152			1.51000	-1.27892	1.53877	13.70291	-0.00221	0.00154	0.00240	-0.00034	-0.00003	0.00024	87.68759	10.25815	-23.14019	-0.09307	-0.01300	-0.01598	-0.02459	0.00110	-0.00000	60.93418	4.65098	7.36251	-0.20683	0.01489	0.04509	-0.02597	-0.00061	0.00321	11.95225	0.83800	19.32113	0.69164	-0.31250	-0.04640	0.07085	0.02433	0.01064	21.86281	3.55911	-28.55928	0.19810	-0.07885	0.01212	0.07812	-0.00124	-0.00105	28.35762
153			1.52000	-1.36515	1.55665	13.65818	-0.00217	0.00158	0.00242	-0.00032	-0.00006	0.00012	87.54656	10.26007	-23.10142	-0.09403	-0.01306	-0.01540	-0.02308	0.00058	-0.00005	60.86679	4.63226	7.32076	-0.20913	0.01408	0.04439	-0.02551	-0.00071	0.00247	11.89404	0.90752	19.44362	0.68923	-0.31220	-0.04570	0.06629	0.02102	0.01044	21.63968	3.57429	-28.61928	0.19219	-0.07766	0.01257	0.07149	-0.00096	-0.00146	28.13245
154			1.53000	-1.44562	1.58714	13.64722	-0.00214	0.00162	0.00246	-0.00028	-0.00010	-0.00002	87.41550	10.26417	-23.08856	-0.09470	-0.01311	-0.01533	-0.02064	0.00003	-0.00019	60.80105	4.62350	7.28036	-0.21043	0.01437	0.04456	-0.02520	-0.00075	0.00173	11.83826	0.96746	19.56152	0.68244	-0.31021	-0.04405	0.06342	0.01489	0.00916	21.42846	3.59516	-28.68884	0.18437	-0.07304	0.01348	0.06487	-0.00075	-0.00169	27.92196
155			1.54000	-1.51716	1.62899	13.66925	-0.00214	0.00167	0.00252	-0.00024	-0.00014	-0.00015	87.29717	10.27469	-23.09958	-0.09533	-0.01317	-0.01563	-0.01790	-0.00044	-0.00046	60.73551	4.62254	7.24691	-0.21069	0.01524	0.04505	-0.02518	-0.00065	0.00093	11.78385	1.01023	19.66550	0.67825	-0.30728	-0.04297	0.06159	0.00596	0.00737	21.22782	3.61563	-28.75730	0.17432	-0.06978	0.01458	0.05865	-0.00088	-0.00167	27.72613
156			1.55000	-1.57735	1.67943	13.71896	-0.00216	0.00173	0.00259	-0.00019	-0.00016	-0.00026	87.19301	10.29595	-23.12937	-0.09594	-0.01323	-0.01623	-0.01509	-0.00079	-0.00086	60.66853	4.62684	7.22570	-0.20991	0.01642	0.04559	-0.02534	-0.00041	0.00010	11.73093	1.02937	19.74943	0.67315	-0.30422	-0.04239	0.05937	-0.00509	0.00533	21.03488	3.62900	-28.81636	0.16924	-0.06854	0.01497	0.05550	-0.00145	-0.00133	27.54185
157			1.56000	-1.62394	1.73426	13.78841	-0.00219	0.00180	0.00268	-0.00014	-0.00018	-0.00034	87.10398	10.33174	-23.17180	-0.09649	-0.01330	-0.01711	-0.01228	-0.00099	-0.00139	60.59930	4.63434	7.22074	-0.20843	0.01775	0.04606	-0.02543	-0.00002	-0.00078	11.68021	1.02079	19.81053	0.66654	-0.30018	-0.04073	0.05628	-0.01703	0.00312	20.84550	3.62946	-28.86086	0.16497	-0.06674	0.01436	0.05398	-0.00234	-0.00078	27.36397
158			1.57000	-1.65518	1.78831	13.86781	-0.00223	0.00186	0.00278	-0.00008	-0.00017	-0.00037	87.03083	10.38471	-23.22064	-0.09691	-0.01336	-0.01823	-0.00959	-0.00105	-0.00204	60.52806	4.64433	7.23419	-0.20676	0.01903	0.04633	-0.02517	0.00046	-0.00171	11.63243	0.98347	19.84848	0.66077	-0.29483	-0.03782	0.05258	-0.02831	0.00107	20.65530	3.61355	-28.88892	0.15825	-0.06213	0.01370	0.05274	-0.00325	-0.00025	27.18635
159			1.58000	-1.67109	1.83680	13.94568	-0.00225	0.00192	0.00288	-0.00003	-0.00015	-0.00035	86.97291	10.45492	-23.26956	-0.09712	-0.01340	-0.01964	-0.00730	-0.00096	-0.00271	60.45614	4.65745	7.26606	-0.20521	0.02037	0.04655	-0.02435	0.00095	-0.00269	11.58810	0.91959	19.86459	0.65701	-0.29168	-0.03518	0.04859	-0.03785	-0.00050	20.46098	3.58093	-28.90195	0.15370	-0.06107	0.01180	0.05271	-0.00424	0.00012	27.00425
160			1.59000	-1.67479	1.87656	14.01054	-0.00226	0.00197	0.00296	0.00001	-0.00012	-0.00027	86.92804	10.53851	-23.31264	-0.09722	-0.01344	-0.02115	-0.00556	-0.00076	-0.00326	60.38561	4.67541	7.31380	-0.20406	0.02161	0.04674	-0.02282	0.00134	-0.00364	11.54744	0.83457	19.86247	0.65631	-0.28920	-0.03334	0.04489	-0.04438	-0.00151	20.26128	3.53483	-28.90553	0.15080	-0.06683	0.00798	0.05304	-0.00558	0.00019	26.81530
161			1.60000	-1.67172	1.90601	14.05338	-0.00225	0.00201	0.00303	0.00002	-0.00009	-0.00016	86.89350	10.62798	-23.34542	-0.09718	-0.01345	-0.02247	-0.00431	-0.00051	-0.00348	60.31934	4.69985	7.37238	-0.20353	0.02257	0.04704	-0.02044	0.00152	-0.00446	11.50994	0.73688	19.84880	0.65822	-0.28693	-0.03171	0.04236	-0.04700	-0.00194	20.05745	3.48154	-28.90915	0.14992	-0.07755	0.00238	0.05322	-0.00713	0.00004	26.62052
162			1.61000	-1.66813	1.92494	14.07073	-0.00223	0.00203	0.00306	0.00001	-0.00005	-0.00003	86.86719	10.71350	-23.36687	-0.09711	-0.01346	-0.02330	-0.00325	-0.00029	-0.00323	60.26059	4.73171	7.43497	-0.20384	0.02306	0.04748	-0.01725	0.00142	-0.00504	11.47409	0.63670	19.83134	0.66073	-0.28708	-0.03066	0.04189	-0.04586	-0.00190	19.85344	3.42890	-28.92289	0.15328	-0.08851	-0.00284	0.05353	-0.00824	0.00002	26.42422
163			1.62000	-1.66865	1.93403	14.06579	-0.00220	0.00203	0.00305	-0.00001	-0.00002	0.00006	86.84885	10.78532	-23.37962	-0.09701	-0.01348	-0.02340	-0.00183	-0.00019	-0.00252	60.21227	4.77046	7.49446	-0.20479	0.02282	0.04796	-0.01344	0.00108	-0.00526	11.43765	0.54334	19.81563	0.66570	-0.28829	-0.02966	0.04400	-0.04144	-0.00163	19.65464	3.38403	-28.95355	0.15527	-0.09603	-0.00645	0.05182	-0.00833	0.00027	26.23259
164			1.63000	-1.67425	1.93482	14.04877	-0.00217	0.00201	0.00300	-0.00003	0.00001	0.00008	86.84130	10.83572	-23.39000	-0.09700	-0.01354	-0.02276	0.00049	-0.00025	-0.00151	60.17622	4.81379	7.54498	-0.20578	0.02189	0.04828	-0.00939	0.00063	-0.00503	11.39863	0.46279	19.80245	0.67205	-0.28810	-0.02920	0.04803	-0.03485	-0.00142	19.46639	3.35116	-29.00121	0.15341	-0.09853	-0.00726	0.04767	-0.00738	0.00051	26.05162
165			1.64000	-1.68183	1.92973	14.03328	-0.00213	0.00197	0.00293	-0.00002	0.00002	0.00005	86.84979	10.86031	-23.40542	-0.09704	-0.01365	-0.02171	0.00382	-0.00045	-0.00046	60.15257	4.85781	7.58259	-0.20643	0.02067	0.04850	-0.00581	0.00019	-0.00436	11.35598	0.39642	19.78823	0.67483	-0.28752	-0.02891	0.05250	-0.02829	-0.00149	19.29238	3.33007	-29.05886	0.15171	-0.09728	-0.00652	0.04326	-0.00605	0.00054	25.88513
166			1.65000	-1.68654	1.92243	14.03038	-0.00209	0.00191	0.00284	-0.00001	0.00002	-0.00003	86.87885	10.85807	-23.43008	-0.09687	-0.01376	-0.02052	0.00765	-0.00070	0.00047	60.13887	4.89789	7.60548	-0.20660	0.01943	0.04856	-0.00352	-0.00015	-0.00331	11.30972	0.34060	19.76664	0.67469	-0.28584	-0.02838	0.05636	-0.02392	-0.00197	19.13304	3.31512	-29.11435	0.14855	-0.09337	-0.00495	0.03918	-0.00510	0.00034	25.73349
167			1.66000	-1.68517	1.91715	14.04517	-0.00203	0.00184	0.00275	0.00002	0.00001	-0.00011	86.92942	10.83073	-23.46316	-0.09645	-0.01385	-0.01942	0.01110	-0.00087	0.00121	60.13036	4.92989	7.61393	-0.20585	0.01844	0.04844	-0.00310	-0.00036	-0.00205	11.26059	0.28682	19.72913	0.67437	-0.28096	-0.02651	0.05918	-0.02326	-0.00286	18.98473	3.29644	-29.15294	0.13835	-0.08427	-0.00243	0.03507	-0.00471	0.00005	25.59360
168			1.67000	-1.67792	1.91666	14.07588	-0.00196	0.00177	0.00265	0.00003	-0.00001	-0.00016	86.99783	10.78266	-23.49906	-0.09590	-0.01393	-0.01866	0.01334	-0.00085	0.00175	60.12120	4.95128	7.61013	-0.20339	0.01802	0.04815	-0.00458	-0.00048	-0.00082	11.20964	0.22344	19.66387	0.67225	-0.27390	-0.02438	0.06038	-0.02670	-0.00421	18.84002	3.26244	-29.15829	0.13206	-0.07444	-0.00018	0.03428	-0.00500	-0.00001	25.45932
169			1.68000	-1.66850	1.92064	14.11402	-0.00190	0.00170	0.00256	0.00003	-0.00002	-0.00016	87.07671	10.72005	-23.52813	-0.09551	-0.01403	-0.01813	0.01395	-0.00057	0.00206	60.10601	4.96205	7.59721	-0.19965	0.01794	0.04766	-0.00744	-0.00052	0.00017	11.15827	0.13883	19.55685	0.66993	-0.26697	-0.02314	0.05935	-0.03329	-0.00611	18.68944	3.20243	-29.11538	0.13457	-0.07171	-0.00008	0.03802	-0.00625	-0.00001	25.32239
170			1.69000	-1.66165	1.92641	14.14792	-0.00186	0.00163	0.00247	0.00002	-0.00002	-0.00012	87.15762	10.65041	-23.53961	-0.09530	-0.01412	-0.01748	0.01318	-0.00006	0.00211	60.08115	4.96427	7.57931	-0.19591	0.01752	0.04674	-0.01082	-0.00047	0.00074	11.10865	0.02474	19.39491	0.66816	-0.25782	-0.02035	0.05528	-0.04067	-0.00765	18.52422	3.10879	-29.01520	0.13245	-0.06853	-0.00114	0.04216	-0.00783	-0.00031	25.17440
171			1.70000	-1.66004	1.93096	14.16846	-0.00183	0.00158	0.00240	-0.00000	-0.00001	-0.00005	87.23545	10.58157	-23.52640	-0.09499	-0.01415	-0.01675	0.01164	0.00057	0.00194	60.04586	4.96171	7.56116	-0.19316	0.01666	0.04546	-0.01373	-0.00037	0.00082	11.06340	-0.12153	19.16905	0.66395	-0.24595	-0.01407	0.04793	-0.04622	-0.00698	18.33856	2.97856	-28.85890	0.12267	-0.05599	-0.00213	0.04399	-0.00819	-0.00080	25.00883
172			1.71000	-1.66494	1.93233	14.17027	-0.00182	0.00153	0.00235	-0.00003	0.00000	0.00004	87.30778	10.51989	-23.48619	-0.09442	-0.01407	-0.01630	0.00955	0.00125	0.00166	60.00246	4.95904	7.54709	-0.19125	0.01600	0.04434	-0.01544	-0.00025	0.00043	11.02455	-0.29575	18.87816	0.65582	-0.23261	-0.00667	0.03849	-0.04809	-0.00404	18.13178	2.81468	-28.66055	0.11545	-0.03931	-0.00325	0.04531	-0.00708	-0.00142	24.82399
173			1.72000	-1.67893	1.92872	14.14761	-0.00184	0.00150	0.00232	-0.00007	0.00002	0.00015	87.37118	10.46957	-23.41752	-0.09370	-0.01392	-0.01603	0.00693	0.00191	0.00134	59.95515	4.96102	7.54019	-0.18984	0.01535	0.04318	-0.01552	-0.00015	-0.00032	10.99261	-0.48695	18.53228	0.64948	-0.22405	-0.00372	0.02926	-0.04666	-0.00255	17.90916	2.62659	-28.44762	0.11463	-0.04169	-0.00685	0.04692	-0.00882	-0.00300	24.62401
174			1.73000	-1.70454	1.91906	14.09702	-0.00189	0.00148	0.00229	-0.00011	0.00004	0.00025	87.42229	10.43169	-23.32220	-0.09312	-0.01374	-0.01547	0.00430	0.00241	0.00100	59.90923	4.97201	7.54176	-0.18929	0.01393	0.04161	-0.01397	-0.00009	-0.00131	10.96663	-0.67977	18.15270	0.64851	-0.21988	-0.00527	0.02158	-0.04207	-0.00378	17.68137	2.42961	-28.25737	0.11011	-0.06582	-0.01299	0.04423	-0.01536	-0.00479	24.41903
175			1.74000	-1.74008	1.90371	14.02342	-0.00194	0.00146	0.00227	-0.00014	0.00005	0.00031	87.46169	10.40486	-23.21008	-0.09269	-0.01356	-0.01451	0.00249	0.00259	0.00070	59.86956	4.99586	7.55203	-0.19005	0.01173	0.03983	-0.01107	-0.00007	-0.00240	10.94543	-0.85864	17.76667	0.64915	-0.21466	-0.00776	0.01529	-0.03426	-0.00543	17.46272	2.24340	-28.12649	0.10621	-0.08802	-0.01747	0.03888	-0.02085	-0.00416	24.22310
176			1.75000	-1.77999	1.88470	13.93930	-0.00201	0.00145	0.00226	-0.00015	0.00006	0.00032	87.49365	10.38617	-23.09750	-0.09236	-0.01339	-0.01354	0.00190	0.00239	0.00050	59.83994	5.03508	7.57095	-0.19234	0.00944	0.03843	-0.00719	-0.00006	-0.00351	10.92850	-1.01160	17.39976	0.64854	-0.21214	-0.01209	0.00965	-0.02532	-0.00776	17.26906	2.08861	-28.07856	0.11540	-0.10314	-0.01808	0.03512	-0.02220	-0.00137	24.05183
177			1.76000	-1.81775	1.86451	13.85765	-0.00208	0.00144	0.00226	-0.00013	0.00005	0.00029	87.52309	10.37183	-23.00027	-0.09198	-0.01322	-0.01278	0.00242	0.00188	0.00039	59.82269	5.09027	7.59809	-0.19545	0.00760	0.03776	-0.00274	-0.00006	-0.00458	10.91630	-1.13234	17.07046	0.64526	-0.21142	-0.01581	0.00387	-0.01648	-0.00883	17.11441	1.98201	-28.11706	0.12542	-0.10943	-0.01633	0.02813	-0.01851	0.00135	23.91872
178			1.77000	-1.84786	1.84581	13.78897	-0.00214	0.00144	0.00226	-0.00010	0.00005	0.00023	87.55386	10.35812	-22.93073	-0.09143	-0.01304	-0.01229	0.00375	0.00114	0.00037	59.81837	5.16001	7.63256	-0.19869	0.00633	0.03770	0.00169	-0.00006	-0.00552	10.90976	-1.22047	16.78828	0.63833	-0.20916	-0.01774	-0.00211	-0.00870	-0.00828	17.00692	1.93119	-28.22632	0.13104	-0.10335	-0.01229	0.01828	-0.01123	0.00249	23.83116
179			1.78000	-1.86641	1.83162	13.74102	-0.00219	0.00143	0.00226	-0.00005	0.00003	0.00014	87.58857	10.34181	-22.89716	-0.09067	-0.01285	-0.01212	0.00540	0.00030	0.00041	59.82571	5.24098	7.67295	-0.20125	0.00580	0.03822	0.00541	-0.00006	-0.00628	10.90924	-1.28039	16.55385	0.62907	-0.20826	-0.01855	-0.00748	-0.00303	-0.00712	16.94576	1.93091	-28.37591	0.13169	-0.08755	-0.00607	0.00871	-0.00433	0.00157	23.78781
180			1.79000	-1.87195	1.82449	13.71726	-0.00220	0.00142	0.00225	0.00000	0.00001	0.00005	87.62732	10.32055	-22.90199	-0.08984	-0.01269	-0.01220	0.00680	-0.00051	0.00051	59.84143	5.32856	7.71746	-0.20295	0.00567	0.03883	0.00764	-0.00005	-0.00672	10.91390	-1.31997	16.35975	0.61871	-0.20700	-0.01926	-0.01142	0.00012	-0.00619	16.92100	1.96325	-28.52584	0.13294	-0.06635	0.00173	0.00235	-0.00042	-0.00040	23.77882
181			1.80000	-1.86560	1.82510	13.71724	-0.00218	0.00142	0.00223	0.00004	-0.00001	-0.00004	87.66719	10.29236	-22.94228	-0.08925	-0.01260	-0.01239	0.00752	-0.00121	0.00064	59.86039	5.41775	7.76379	-0.20347	0.00589	0.03953	0.00783	-0.00004	-0.00682	10.92210	-1.34942	16.19208	0.60554	-0.20691	-0.02030	-0.01396	0.00049	-0.00590	16.91668	2.00157	-28.63337	0.13788	-0.04954	0.00829	0.00011	0.00057	-0.00105	23.78852
182			1.81000	-1.84949	1.83212	13.73852	-0.00213	0.00141	0.00220	0.00008	-0.00002	-0.00012	87.70447	10.25682	-23.01097	-0.08915	-0.01261	-0.01256	0.00759	-0.00173	0.00077	59.87677	5.50376	7.81013	-0.20265	0.00622	0.04015	0.00600	-0.00002	-0.00662	10.93260	-1.38042	16.03199	0.59436	-0.20592	-0.02058	-0.01584	-0.00189	-0.00612	16.91540	2.01793	-28.66031	0.13634	-0.03895	0.01236	0.00205	0.00015	0.00058	23.79950
183			1.82000	-1.82534	1.84323	13.77837	-0.00207	0.00140	0.00217	0.00011	-0.00003	-0.00018	87.73682	10.21572	-23.09944	-0.08953	-0.01269	-0.01265	0.00729	-0.00210	0.00085	59.88551	5.58301	7.85568	-0.20065	0.00641	0.04037	0.00271	0.00001	-0.00614	10.94459	-1.42443	15.85917	0.58402	-0.20110	-0.01917	-0.01725	-0.00647	-0.00653	16.90131	1.99016	-28.58015	0.13540	-0.02961	0.01420	0.00743	-0.00068	0.00369	23.79619
184			1.83000	-1.79384	1.85618	13.83520	-0.00201	0.00138	0.00213	0.00013	-0.00004	-0.00024	87.76424	10.17206	-23.20007	-0.09013	-0.01281	-0.01275	0.00690	-0.00232	0.00087	59.88351	5.65347	7.89987	-0.19752	0.00665	0.04039	-0.00123	0.00005	-0.00555	10.95700	-1.49083	15.65531	0.57491	-0.19600	-0.01785	-0.01770	-0.01228	-0.00739	16.86206	1.90623	-28.38251	0.14178	-0.02566	0.01413	0.01579	-0.00152	0.00676	23.76774
185			1.84000	-1.75576	1.86927	13.90713	-0.00196	0.00136	0.00211	0.00015	-0.00004	-0.00028	87.78799	10.12960	-23.30657	-0.09055	-0.01291	-0.01300	0.00641	-0.00239	0.00082	59.86983	5.71484	7.94253	-0.19403	0.00710	0.04042	-0.00499	0.00009	-0.00499	10.96799	-1.58510	15.40692	0.56543	-0.19218	-0.01573	-0.01663	-0.01818	-0.00794	16.79038	1.76631	-28.07526	0.14853	-0.02328	0.01279	0.02554	-0.00221	0.00850	23.70948
186			1.85000	-1.71368	1.88112	13.98952	-0.00192	0.00133	0.00209	0.00015	-0.00003	-0.00030	87.80805	10.09196	-23.41245	-0.09056	-0.01298	-0.01349	0.00536	-0.00228	0.00071	59.84567	5.76849	7.98379	-0.19154	0.00777	0.04070	-0.00805	0.00012	-0.00459	10.97539	-1.70739	15.10762	0.55617	-0.18755	-0.01197	-0.01394	-0.02275	-0.00716	16.68642	1.58230	-27.68447	0.14900	-0.01776	0.01102	0.03313	-0.00215	0.00866	23.62416
187			1.86000	-1.67329	1.88979	14.07205	-0.00190	0.00131	0.00208	0.00013	-0.00002	-0.00027	87.82040	10.06122	-23.50862	-0.09011	-0.01300	-0.01431	0.00301	-0.00193	0.00060	59.81357	5.81748	8.02326	-0.19046	0.00878	0.04140	-0.01016	0.00012	-0.00442	10.97726	-1.85220	14.75977	0.54749	-0.18244	-0.00814	-0.00990	-0.02506	-0.00552	16.55836	1.37470	-27.25127	0.14670	-0.01598	0.00793	0.03675	-0.00212	0.00651	23.52151
188			1.87000	-1.64310	1.89232	14.13885	-0.00191	0.00130	0.00208	0.00008	0.00000	-0.00018	87.81652	10.03737	-23.58305	-0.08964	-0.01299	-0.01515	-0.00107	-0.00131	0.00049	59.77684	5.86617	8.05964	-0.19024	0.00990	0.04240	-0.01133	0.00007	-0.00452	10.97228	-2.00979	14.37488	0.53999	-0.17982	-0.00628	-0.00492	-0.02525	-0.00457	16.42016	1.16787	-26.82495	0.14271	-0.02345	0.00387	0.03571	-0.00302	0.00295	23.41576
189			1.88000	-1.63123	1.88583	14.17359	-0.00193	0.00130	0.00209	0.00001	0.00002	-0.00006	87.78655	10.01940	-23.62464	-0.08960	-0.01299	-0.01545	-0.00642	-0.00054	0.00041	59.73829	5.91908	8.09215	-0.19092	0.01006	0.04287	-0.01174	-0.00004	-0.00481	10.96001	-2.16872	13.97192	0.53315	-0.18088	-0.00719	0.00036	-0.02387	-0.00531	16.28810	0.98542	-26.45347	0.14033	-0.04239	-0.00104	0.03114	-0.00466	-0.00065	23.32234
190			1.89000	-1.64038	1.86976	14.16917	-0.00197	0.00131	0.00210	-0.00006	0.00005	0.00007	87.72614	10.00515	-23.63065	-0.09015	-0.01297	-0.01484	-0.01171	0.00015	0.00036	59.70011	5.97966	8.12054	-0.19269	0.00864	0.04239	-0.01163	-0.00015	-0.00515	10.94120	-2.31898	13.57296	0.52990	-0.18395	-0.00829	0.00498	-0.02144	-0.00589	16.17735	0.84595	-26.17329	0.13270	-0.06003	-0.00518	0.02270	-0.00476	-0.00225	23.25506
191			1.90000	-1.66556	1.84723	14.13309	-0.00200	0.00133	0.00213	-0.00010	0.00006	0.00016	87.64017	9.99195	-23.61016	-0.09104	-0.01294	-0.01361	-0.01547	0.00056	0.00036	59.66351	6.04903	8.14584	-0.19575	0.00607	0.04126	-0.01124	-0.00017	-0.00545	10.91802	-2.45431	13.19730	0.52901	-0.18662	-0.00901	0.00762	-0.01857	-0.00591	16.09897	0.75924	-26.00066	0.12590	-0.06536	-0.00585	0.01354	-0.00279	-0.00138	23.22335
192			1.91000	-1.69699	1.82346	14.08196	-0.00202	0.00135	0.00215	-0.00011	0.00006	0.00019	87.54039	9.97718	-23.57899	-0.09188	-0.01289	-0.01240	-0.01699	0.00063	0.00038	59.62910	6.12622	8.16981	-0.19923	0.00367	0.04044	-0.01073	-0.00012	-0.00574	10.89412	-2.57325	12.85590	0.52733	-0.18538	-0.00941	0.00710	-0.01583	-0.00556	16.05749	0.72391	-25.92694	0.12414	-0.05673	-0.00266	0.00547	-0.00042	-0.00020	23.22940
193			1.92000	-1.72520	1.80313	14.03157	-0.00204	0.00138	0.00218	-0.00009	0.00005	0.00017	87.43845	9.95955	-23.55167	-0.09262	-0.01284	-0.01167	-0.01659	0.00045	0.00040	59.59652	6.20872	8.19521	-0.20185	0.00229	0.04024	-0.01038	-0.00007	-0.00604	10.87363	-2.67845	12.54953	0.52403	-0.18237	-0.01018	0.00323	-0.01398	-0.00542	16.04949	0.72772	-25.92179	0.12939	-0.04142	0.00281	-0.00088	0.00078	-0.00006	23.26704
194			1.93000	-1.74367	1.78820	13.99087	-0.00204	0.00140	0.00220	-0.00005	0.00003	0.00013	87.34254	9.93976	-23.53646	-0.09322	-0.01280	-0.01140	-0.01500	0.00015	0.00039	59.56417	6.29334	8.22511	-0.20304	0.00206	0.04083	-0.01049	-0.00005	-0.00639	10.85990	-2.77455	12.27294	0.51979	-0.17895	-0.01097	-0.00324	-0.01319	-0.00531	16.06507	0.75157	-25.94514	0.13679	-0.02639	0.00813	-0.00508	0.00082	-0.00035	23.32315
195			1.94000	-1.74929	1.77834	13.96301	-0.00204	0.00140	0.00222	0.00000	0.00002	0.00008	87.25667	9.92070	-23.53661	-0.09363	-0.01278	-0.01143	-0.01297	-0.00019	0.00034	59.52990	6.37713	8.26269	-0.20333	0.00228	0.04152	-0.01126	-0.00002	-0.00668	10.85521	-2.86584	12.02043	0.51596	-0.17585	-0.01132	-0.01108	-0.01324	-0.00503	16.09157	0.77550	-25.95974	0.13699	-0.01793	0.01108	-0.00627	0.00052	-0.00003	23.38196
196			1.95000	-1.74230	1.77208	13.94705	-0.00202	0.00140	0.00222	0.00004	0.00001	0.00004	87.18119	9.90518	-23.55170	-0.09389	-0.01277	-0.01159	-0.01108	-0.00048	0.00024	59.49136	6.45801	8.30929	-0.20365	0.00239	0.04203	-0.01273	0.00001	-0.00685	10.86033	-2.95521	11.78845	0.51302	-0.17648	-0.01201	-0.01879	-0.01407	-0.00493	16.11765	0.78409	-25.93899	0.13506	-0.02052	0.01108	-0.00503	0.00034	0.00085	23.42947
197			1.96000	-1.72494	1.76798	13.93962	-0.00201	0.00138	0.00220	0.00007	0.00001	0.00002	87.11419	9.89465	-23.57878	-0.09402	-0.01279	-0.01167	-0.00956	-0.00070	0.00014	59.44696	6.53489	8.36340	-0.20451	0.00183	0.04195	-0.01465	0.00003	-0.00676	10.87424	-3.04427	11.57480	0.50908	-0.17914	-0.01226	-0.02462	-0.01524	-0.00468	16.13548	0.76935	-25.86958	0.13443	-0.02924	0.00875	-0.00250	0.00002	0.00150	23.45710
198			1.97000	-1.69986	1.76516	13.93787	-0.00201	0.00135	0.00218	0.00010	0.00001	-0.00000	87.05386	9.88849	-23.61473	-0.09407	-0.01281	-0.01157	-0.00834	-0.00088	0.00006	59.39662	6.60715	8.42066	-0.20563	0.00069	0.04147	-0.01665	0.00002	-0.00640	10.89392	-3.13343	11.37680	0.50685	-0.18060	-0.01096	-0.02739	-0.01607	-0.00391	16.14145	0.73037	-25.74992	0.13147	-0.03398	0.00617	0.00034	-0.00046	0.00161	23.46287
199			1.98000	-1.66954	1.76312	13.94125	-0.00201	0.00132	0.00215	0.00011	0.00000	-0.00002	86.99897	9.88493	-23.65787	-0.09402	-0.01283	-0.01139	-0.00736	-0.00102	0.00002	59.34126	6.67431	8.47562	-0.20682	-0.00062	0.04088	-0.01846	-0.00001	-0.00580	10.91524	-3.22177	11.19150	0.50707	-0.18116	-0.00957	-0.02684	-0.01617	-0.00321	16.13605	0.67125	-25.58618	0.13050	-0.03328	0.00522	0.00251	-0.00077	0.00174	23.45039
200			1.99000	-1.63699	1.76120	13.95036	-0.00202	0.00130	0.00213	0.00011	0.00001	-0.00004	86.94830	9.88135	-23.70720	-0.09389	-0.01285	-0.01126	-0.00668	-0.00114	0.00003	59.28246	6.73571	8.52305	-0.20768	-0.00144	0.04080	-0.01980	-0.00002	-0.00510	10.93444	-3.30667	11.01806	0.50983	-0.18015	-0.00866	-0.02367	-0.01511	-0.00269	16.12359	0.59875	-25.39068	0.13133	-0.03020	0.00547	0.00341	-0.00085	0.00205	23.42712
201			2.00000	-1.60575	1.75805	13.96425	-0.00204	0.00128	0.00211	0.00010	0.00001	-0.00006	86.89979	9.87626	-23.76077	-0.09382	-0.01287	-0.01125	-0.00641	-0.00121	0.00006	59.22213	6.79114	8.55990	-0.20835	-0.00162	0.04128	-0.02050	0.00000	-0.00441	10.94933	-3.38368	10.85943	0.51334	-0.17764	-0.00705	-0.01921	-0.01262	-0.00195	16.11045	0.52093	-25.18201	0.12845	-0.02651	0.00515	0.00265	-0.00078	0.00195	23.40176
202			2.01000	-1.57912	1.75274	13.98043	-0.00208	0.00127	0.00211	0.00009	0.00001	-0.00006	86.85137	9.86944	-23.81604	-0.09384	-0.01289	-0.01128	-0.00641	-0.00124	0.00009	59.16234	6.84133	8.58544	-0.20935	-0.00149	0.04206	-0.02048	0.00002	-0.00381	10.95989	-3.44677	10.72183	0.51698	-0.17531	-0.00597	-0.01482	-0.00864	-0.00136	16.10363	0.44602	-24.98305	0.12718	-0.02303	0.00521	0.00044	-0.00065	0.00177	23.38216
203			2.02000	-1.55889	1.74584	13.99707	-0.00214	0.00127	0.00212	0.00007	0.00001	-0.00006	86.80248	9.86125	-23.87168	-0.09391	-0.01288	-0.01142	-0.00638	-0.00124	0.00011	59.10520	6.88793	8.60055	-0.21046	-0.00091	0.04320	-0.01966	0.00002	-0.00339	10.96747	-3.48867	10.61362	0.52058	-0.17435	-0.00639	-0.01089	-0.00296	-0.00103	16.10934	0.38214	-24.81762	0.12652	-0.02271	0.00577	-0.00294	-0.00056	0.00149	23.37415
204			2.03000	-1.54493	1.73908	14.01360	-0.00221	0.00128	0.00214	0.00005	0.00001	-0.00006	86.75439	9.85262	-23.92772	-0.09389	-0.01282	-0.01179	-0.00615	-0.00125	0.00011	59.05268	6.93291	8.60747	-0.21161	0.00010	0.04458	-0.01809	-0.00000	-0.00317	10.97313	-3.50087	10.54456	0.52564	-0.17454	-0.00784	-0.00692	0.00468	-0.00058	16.13208	0.33711	-24.70739	0.12540	-0.02550	0.00630	-0.00701	-0.00044	0.00089	23.38134
205			2.04000	-1.53623	1.73419	14.02976	-0.00229	0.00130	0.00217	0.00003	0.00001	-0.00006	86.70813	9.84414	-23.98455	-0.09370	-0.01271	-0.01234	-0.00580	-0.00126	0.00010	59.00622	6.97815	8.60874	-0.21267	0.00147	0.04617	-0.01602	-0.00006	-0.00318	10.97712	-3.47458	10.52458	0.53077	-0.17729	-0.01056	-0.00268	0.01439	0.00033	16.17425	0.31847	-24.66855	0.12864	-0.03227	0.00678	-0.01177	-0.00013	0.00001	23.40571
206			2.05000	-1.53170	1.73151	14.04504	-0.00236	0.00132	0.00220	0.00001	0.00000	-0.00006	86.66389	9.83662	-24.04232	-0.09331	-0.01257	-0.01294	-0.00538	-0.00127	0.00007	58.96639	7.02517	8.60694	-0.21400	0.00279	0.04773	-0.01369	-0.00013	-0.00334	10.97990	-3.40282	10.56159	0.53669	-0.18272	-0.01344	0.00122	0.02601	0.00198	16.23689	0.33223	-24.70765	0.12861	-0.04077	0.00680	-0.01641	0.00063	-0.00096	23.44734
207			2.06000	-1.53021	1.73022	14.05979	-0.00243	0.00134	0.00224	0.00000	0.00000	-0.00006	86.62200	9.83118	-24.10172	-0.09281	-0.01240	-0.01357	-0.00482	-0.00129	0.00001	58.93344	7.07438	8.60446	-0.21596	0.00387	0.04911	-0.01126	-0.00018	-0.00356	10.98237	-3.28234	10.65927	0.54356	-0.18980	-0.01544	0.00417	0.03876	0.00411	16.31957	0.38071	-24.81870	0.12421	-0.04362	0.00768	-0.02002	0.00176	-0.00202	23.50442
208			2.07000	-1.53036	1.72921	14.07457	-0.00249	0.00137	0.00227	0.00000	0.00000	-0.00006	86.58372	9.82880	-24.16302	-0.09232	-0.01223	-0.01434	-0.00404	-0.00129	-0.00007	58.90715	7.12451	8.60284	-0.21818	0.00496	0.05044	-0.00893	-0.00023	-0.00366	10.98549	-3.11507	10.81662	0.54652	-0.19781	-0.01944	0.00610	0.05115	0.00736	16.41978	0.46159	-24.98443	0.12753	-0.04355	0.01131	-0.02394	0.00294	-0.00395	23.57301
209			2.08000	-1.53099	1.72761	14.08871	-0.00253	0.00140	0.00232	-0.00000	0.00000	-0.00005	86.55087	9.82989	-24.22463	-0.09185	-0.01206	-0.01534	-0.00310	-0.00123	-0.00017	58.88676	7.17256	8.60248	-0.22004	0.00641	0.05185	-0.00686	-0.00026	-0.00347	10.98940	-2.90885	11.02919	0.54360	-0.20856	-0.02686	0.00774	0.06176	0.01286	16.53177	0.56801	-25.18077	0.13629	-0.04807	0.01685	-0.02739	0.00443	-0.00658	23.64674
210			2.09000	-1.53216	1.72487	14.09937	-0.00256	0.00145	0.00238	-0.00001	0.00001	-0.00003	86.52464	9.83435	-24.28232	-0.09148	-0.01189	-0.01646	-0.00217	-0.00108	-0.00027	58.87138	7.21385	8.60313	-0.22120	0.00815	0.05324	-0.00519	-0.00025	-0.00284	10.99298	-2.67740	11.29127	0.54230	-0.22328	-0.03504	0.01038	0.06886	0.01975	16.64614	0.69007	-25.38323	0.14001	-0.05365	0.02296	-0.02725	0.00591	-0.00891	23.71775
211			2.10000	-1.53459	1.72128	14.10301	-0.00259	0.00149	0.00245	-0.00001	0.00001	0.00000	86.50554	9.84215	-24.33095	-0.09123	-0.01174	-0.01748	-0.00125	-0.00084	-0.00036	58.85965	7.24288	8.60433	-0.22159	0.00968	0.05415	-0.00409	-0.00016	-0.00167	10.99373	-2.43880	11.59653	0.54574	-0.23583	-0.04045	0.01531	0.06865	0.02548	16.75021	0.81631	-25.57101	0.14042	-0.04720	0.03015	-0.02305	0.00555	-0.01055	23.77731
212			2.11000	-1.53839	1.71823	14.09848	-0.00260	0.00153	0.00250	-0.00002	0.00001	0.00003	86.49438	9.85311	-24.36727	-0.09108	-0.01162	-0.01823	-0.00030	-0.00058	-0.00046	58.84997	7.25376	8.60527	-0.22128	0.01080	0.05452	-0.00361	0.00001	0.00003	10.98818	-2.21231	11.93681	0.55032	-0.24727	-0.04348	0.02287	0.06081	0.02926	16.82945	0.93458	-25.72847	0.14787	-0.03699	0.03603	-0.01604	0.00413	-0.01023	23.81703
213			2.12000	-1.54306	1.71734	14.08688	-0.00262	0.00155	0.00254	-0.00002	-0.00000	0.00006	86.49168	9.86739	-24.39021	-0.09094	-0.01154	-0.01864	0.00066	-0.00031	-0.00056	58.84087	7.24193	8.60487	-0.22046	0.01139	0.05427	-0.00368	0.00022	0.00204	10.97328	-2.01515	12.30038	0.56114	-0.25485	-0.04424	0.03261	0.04592	0.03034	16.87016	1.03302	-25.84556	0.15144	-0.03031	0.03861	-0.00479	0.00279	-0.00771	23.82982
214			2.13000	-1.54764	1.71957	14.07054	-0.00264	0.00156	0.00255	-0.00002	-0.00001	0.00007	86.49703	9.88563	-24.40015	-0.09077	-0.01151	-0.01867	0.00149	-0.00007	-0.00069	58.83129	7.20560	8.60162	-0.21945	0.01149	0.05353	-0.00417	0.00041	0.00405	10.94748	-1.85998	12.66942	0.57576	-0.25689	-0.04129	0.04315	0.02709	0.02724	16.86233	1.10170	-25.91688	0.14888	-0.02059	0.03866	0.00855	0.00126	-0.00408	23.81106
215			2.14000	-1.55087	1.72566	14.05356	-0.00266	0.00157	0.00254	-0.00001	-0.00002	0.00007	86.50893	9.90918	-24.39948	-0.09061	-0.01154	-0.01846	0.00208	0.00011	-0.00085	58.82035	7.14668	8.59470	-0.21845	0.01112	0.05222	-0.00495	0.00053	0.00568	10.91097	-1.75286	13.02000	0.58884	-0.25441	-0.03710	0.05259	0.00865	0.02194	16.80253	1.13495	-25.94100	0.14432	-0.01071	0.03768	0.02106	0.00027	-0.00052	23.75986
216			2.15000	-1.55167	1.73657	14.04107	-0.00269	0.00157	0.00253	0.00000	-0.00004	0.00004	86.52477	9.93911	-24.39185	-0.09041	-0.01159	-0.01830	0.00219	0.00023	-0.00103	58.80754	7.07068	8.58381	-0.21781	0.01047	0.05039	-0.00592	0.00056	0.00663	10.86550	-1.69334	13.32770	0.60164	-0.25119	-0.03321	0.05956	-0.00646	0.01626	16.69501	1.13343	-25.92363	0.13050	-0.01003	0.03444	0.02868	-0.00010	0.00192	23.68050
217			2.16000	-1.55022	1.75247	14.03643	-0.00272	0.00158	0.00253	0.00001	-0.00005	0.00001	86.53999	9.97486	-24.38039	-0.09019	-0.01165	-0.01836	0.00158	0.00030	-0.00117	58.79236	6.98593	8.56890	-0.21754	0.00962	0.04799	-0.00694	0.00049	0.00677	10.81417	-1.67591	13.57688	0.60982	-0.24864	-0.03112	0.06262	-0.01736	0.01168	16.55187	1.10550	-25.88307	0.11517	-0.01847	0.03024	0.03069	-0.00070	0.00236	23.58238
218			2.17000	-1.54798	1.77203	14.03941	-0.00276	0.00160	0.00254	0.00001	-0.00006	-0.00002	86.54924	10.01355	-24.36654	-0.08998	-0.01168	-0.01863	0.00025	0.00033	-0.00120	58.77508	6.90201	8.54982	-0.21741	0.00872	0.04532	-0.00773	0.00035	0.00618	10.76073	-1.69117	13.76526	0.61585	-0.24434	-0.02889	0.06199	-0.02375	0.00777	16.39113	1.06625	-25.85007	0.09966	-0.03003	0.02481	0.02779	-0.00161	0.00098	23.47894
219			2.18000	-1.54689	1.79331	14.04764	-0.00280	0.00164	0.00259	0.00000	-0.00006	-0.00004	86.54818	10.05081	-24.35163	-0.08975	-0.01165	-0.01897	-0.00151	0.00032	-0.00111	58.75660	6.82835	8.52723	-0.21731	0.00774	0.04259	-0.00808	0.00018	0.00501	10.70841	-1.72770	13.90073	0.61918	-0.24093	-0.02586	0.05868	-0.02630	0.00473	16.23292	1.03363	-25.85724	0.08588	-0.04014	0.01897	0.02214	-0.00218	-0.00100	23.38456
220			2.19000	-1.54818	1.81441	14.05862	-0.00284	0.00168	0.00265	-0.00001	-0.00006	-0.00005	86.53489	10.08211	-24.33833	-0.08955	-0.01158	-0.01929	-0.00328	0.00024	-0.00087	58.73806	6.77286	8.50269	-0.21684	0.00700	0.04039	-0.00790	0.00003	0.00351	10.65905	-1.77508	13.99456	0.62029	-0.23558	-0.02192	0.05388	-0.02573	0.00257	16.09439	1.02304	-25.92567	0.07278	-0.04017	0.01528	0.01545	-0.00164	-0.00261	23.31096
221			2.20000	-1.55199	1.83350	14.07042	-0.00287	0.00172	0.00271	-0.00002	-0.00005	-0.00005	86.50989	10.10409	-24.33059	-0.08943	-0.01150	-0.01951	-0.00472	0.00008	-0.00056	58.72058	6.74114	8.47880	-0.21581	0.00661	0.03900	-0.00724	-0.00010	0.00184	10.61367	-1.82579	14.05613	0.61824	-0.22925	-0.01753	0.04786	-0.02317	0.00117	15.98611	1.04264	-26.05806	0.06232	-0.03235	0.01341	0.00966	-0.00059	-0.00375	23.26414
222			2.21000	-1.55715	1.84859	14.08127	-0.00289	0.00173	0.00274	-0.00002	-0.00004	-0.00005	86.47551	10.11551	-24.33188	-0.08934	-0.01142	-0.01948	-0.00562	-0.00013	-0.00024	58.70477	6.73588	8.45895	-0.21416	0.00664	0.03869	-0.00620	-0.00020	0.00010	10.57341	-1.87481	14.09118	0.61537	-0.22415	-0.01371	0.04055	-0.01962	0.00035	15.91099	1.09116	-26.23983	0.05596	-0.02557	0.01165	0.00554	0.00013	-0.00412	23.24280
223			2.22000	-1.56150	1.85866	14.09076	-0.00288	0.00172	0.00273	-0.00001	-0.00002	-0.00004	86.43523	10.11754	-24.34512	-0.08919	-0.01137	-0.01916	-0.00588	-0.00039	-0.00001	58.69116	6.75690	8.44693	-0.21190	0.00714	0.03956	-0.00475	-0.00027	-0.00171	10.53968	-1.91899	14.10335	0.61391	-0.22041	-0.01106	0.03215	-0.01567	-0.00009	15.86533	1.15904	-26.44609	0.05335	-0.02543	0.00891	0.00287	0.00051	-0.00337	23.24011
224			2.23000	-1.56293	1.86368	14.10048	-0.00284	0.00167	0.00268	0.00000	-0.00001	-0.00005	86.39286	10.11380	-24.37221	-0.08902	-0.01136	-0.01860	-0.00555	-0.00067	0.00006	58.68047	6.80111	8.44698	-0.20916	0.00804	0.04145	-0.00280	-0.00029	-0.00358	10.51358	-1.95659	14.09710	0.61310	-0.21800	-0.00957	0.02305	-0.01190	-0.00031	15.84106	1.23194	-26.65054	0.05162	-0.03045	0.00574	0.00127	0.00070	-0.00204	23.24616
225			2.24000	-1.56020	1.86398	14.11248	-0.00276	0.00160	0.00259	0.00003	0.00000	-0.00006	86.35186	10.10955	-24.41296	-0.08890	-0.01144	-0.01785	-0.00477	-0.00091	-0.00003	58.67393	6.86327	8.46285	-0.20661	0.00890	0.04383	-0.00026	-0.00022	-0.00540	10.49574	-1.98726	14.07822	0.61162	-0.21595	-0.00860	0.01371	-0.00882	-0.00040	15.82900	1.29552	-26.83064	0.05147	-0.03514	0.00317	0.00055	0.00049	-0.00093	23.25136
226			2.25000	-1.55302	1.86009	14.12810	-0.00266	0.00151	0.00246	0.00004	0.00001	-0.00007	86.31521	10.10989	-24.46442	-0.08877	-0.01159	-0.01693	-0.00376	-0.00107	-0.00023	58.67313	6.93674	8.49617	-0.20435	0.00936	0.04616	0.00272	-0.00007	-0.00693	10.48634	-2.01242	14.05257	0.61023	-0.21468	-0.00817	0.00464	-0.00693	-0.00044	15.82167	1.33896	-26.96901	0.05344	-0.03822	0.00164	0.00043	-0.00005	-0.00033	23.24882
227			2.26000	-1.54210	1.85288	14.14677	-0.00254	0.00141	0.00233	0.00006	0.00002	-0.00008	86.28429	10.11857	-24.52122	-0.08857	-0.01180	-0.01585	-0.00291	-0.00112	-0.00048	58.67917	7.01465	8.54554	-0.20231	0.00915	0.04795	0.00562	0.00011	-0.00790	10.48513	-2.03495	14.02391	0.60846	-0.21558	-0.00857	-0.00352	-0.00639	-0.00050	15.81470	1.35706	-27.05351	0.05607	-0.04264	0.00065	0.00061	-0.00071	-0.00006	23.23549
228			2.27000	-1.52905	1.84367	14.16598	-0.00240	0.00132	0.00220	0.00006	0.00002	-0.00007	86.25780	10.13735	-24.57658	-0.08843	-0.01205	-0.01463	-0.00259	-0.00103	-0.00069	58.69141	7.09086	8.60705	-0.20026	0.00816	0.04887	0.00768	0.00025	-0.00818	10.49086	-2.05795	13.99334	0.60494	-0.21368	-0.00844	-0.00978	-0.00676	-0.00052	15.80672	1.35010	-27.07810	0.05716	-0.04181	0.00076	0.00081	-0.00113	0.00001	23.21206
229			2.28000	-1.51553	1.83407	14.18290	-0.00226	0.00125	0.00209	0.00005	0.00002	-0.00006	86.23260	10.16611	-24.62444	-0.08849	-0.01232	-0.01334	-0.00290	-0.00085	-0.00082	58.70707	7.16061	8.67575	-0.19843	0.00626	0.04861	0.00828	0.00027	-0.00774	10.50139	-2.08349	13.96072	0.60240	-0.20986	-0.00778	-0.01356	-0.00751	-0.00051	15.79857	1.32224	-27.04441	0.05715	-0.03695	0.00157	0.00085	-0.00117	0.00018	23.18145
230			2.29000	-1.50227	1.82563	14.19632	-0.00213	0.00120	0.00202	0.00005	0.00001	-0.00004	86.20537	10.20218	-24.66125	-0.08886	-0.01260	-0.01212	-0.00372	-0.00061	-0.00083	58.72200	7.22086	8.74532	-0.19664	0.00387	0.04747	0.00717	0.00019	-0.00671	10.51422	-2.11206	13.92639	0.60122	-0.20764	-0.00784	-0.01501	-0.00828	-0.00054	15.79233	1.27966	-26.96256	0.06104	-0.03578	0.00195	0.00065	-0.00113	0.00036	23.14794
231			2.30000	-1.48948	1.81946	14.20667	-0.00201	0.00118	0.00199	0.00004	0.00001	-0.00003	86.17365	10.24098	-24.68611	-0.08940	-0.01283	-0.01126	-0.00490	-0.00037	-0.00076	58.73214	7.26998	8.80890	-0.19511	0.00163	0.04595	0.00453	0.00007	-0.00533	10.52744	-2.14280	13.89152	0.60150	-0.20580	-0.00835	-0.01497	-0.00879	-0.00058	15.79076	1.22952	-26.84937	0.06721	-0.03754	0.00187	0.00007	-0.00103	0.00042	23.11599
232			2.31000	-1.47749	1.81621	14.21490	-0.00192	0.00119	0.00200	0.00004	0.00000	-0.00003	86.13564	10.27669	-24.70015	-0.08997	-0.01299	-0.01086	-0.00627	-0.00017	-0.00060	58.73418	7.30777	8.85925	-0.19398	-0.00003	0.04446	0.00072	-0.00000	-0.00377	10.54014	-2.17477	13.85660	0.60206	-0.20310	-0.00826	-0.01442	-0.00903	-0.00059	15.79633	1.17958	-26.72412	0.07002	-0.03819	0.00164	-0.00089	-0.00075	0.00037	23.08913
233			2.32000	-1.46694	1.81630	14.22114	-0.00187	0.00122	0.00203	0.00003	-0.00000	-0.00002	86.09035	10.30303	-24.70525	-0.09048	-0.01306	-0.01089	-0.00771	-0.00002	-0.00037	58.72613	7.33515	8.88948	-0.19336	-0.00088	0.04334	-0.00378	-0.00000	-0.00219	10.55218	-2.20787	13.82029	0.60562	-0.20093	-0.00770	-0.01408	-0.00929	-0.00060	15.81036	1.13684	-26.60443	0.07234	-0.03793	0.00127	-0.00200	-0.00035	0.00026	23.06926
234			2.33000	-1.45863	1.81945	14.22514	-0.00187	0.00127	0.00209	0.00002	-0.00001	-0.00001	86.03729	10.31548	-24.70421	-0.09100	-0.01306	-0.01113	-0.00906	0.00006	-0.00009	58.70723	7.35394	8.89514	-0.19328	-0.00114	0.04251	-0.00842	0.00003	-0.00074	10.56378	-2.24318	13.77862	0.61151	-0.20013	-0.00660	-0.01402	-0.00978	-0.00061	15.83247	1.10587	-26.50241	0.07519	-0.03678	0.00064	-0.00302	0.00006	0.00010	23.05648
235			2.34000	-1.45226	1.82507	14.22727	-0.00189	0.00132	0.00217	0.00002	-0.00002	-0.00001	85.97701	10.31238	-24.70080	-0.09166	-0.01303	-0.01149	-0.01019	0.00005	0.00020	58.67799	7.36680	8.87562	-0.19371	-0.00088	0.04208	-0.01273	0.00005	0.00044	10.57477	-2.28232	13.72641	0.61584	-0.19802	-0.00543	-0.01369	-0.01042	-0.00063	15.85993	1.08752	-26.42365	0.07890	-0.02989	0.00163	-0.00367	0.00029	0.00019	23.04925
236			2.35000	-1.44663	1.83273	14.22850	-0.00194	0.00137	0.00223	0.00002	-0.00002	-0.00000	85.91090	10.29582	-24.69866	-0.09235	-0.01299	-0.01189	-0.01100	-0.00003	0.00043	58.63963	7.37638	8.83494	-0.19432	-0.00020	0.04201	-0.01623	0.00002	0.00124	10.58451	-2.32668	13.65988	0.61951	-0.19565	-0.00437	-0.01287	-0.01119	-0.00062	15.88834	1.07912	-26.36813	0.08348	-0.02188	0.00298	-0.00377	0.00026	0.00023	23.04476
237			2.36000	-1.44033	1.84152	14.22996	-0.00200	0.00142	0.00230	0.00002	-0.00002	-0.00001	85.84072	10.27095	-24.70003	-0.09308	-0.01296	-0.01242	-0.01157	-0.00011	0.00054	58.59449	7.38459	8.78044	-0.19489	0.00102	0.04237	-0.01856	-0.00009	0.00167	10.59259	-2.37647	13.57937	0.62258	-0.19223	-0.00361	-0.01183	-0.01182	-0.00059	15.91335	1.07600	-26.33320	0.08789	-0.01669	0.00371	-0.00329	0.00013	0.00017	23.04019
238			2.37000	-1.43309	1.85014	14.23199	-0.00205	0.00146	0.00235	0.00003	-0.00002	-0.00001	85.76727	10.24496	-24.70508	-0.09382	-0.01293	-0.01303	-0.01208	-0.00019	0.00051	58.54514	7.39247	8.72118	-0.19543	0.00250	0.04300	-0.01969	-0.00023	0.00169	10.59917	-2.43044	13.48834	0.62177	-0.19151	-0.00414	-0.01053	-0.01219	-0.00075	15.93226	1.07368	-26.31537	0.09405	-0.01678	0.00414	-0.00248	-0.00000	0.00009	23.03337
239			2.38000	-1.42570	1.85712	14.23471	-0.00210	0.00151	0.00241	0.00003	-0.00002	-0.00001	85.69080	10.22535	-24.71352	-0.09451	-0.01289	-0.01373	-0.01256	-0.00025	0.00030	58.49373	7.40104	8.66636	-0.19582	0.00402	0.04362	-0.01980	-0.00032	0.00131	10.60391	-2.48629	13.38882	0.62162	-0.19163	-0.00473	-0.00855	-0.01185	-0.00093	15.94399	1.06875	-26.30864	0.09395	-0.02110	0.00351	-0.00134	-0.00020	0.00005	23.02299
240			2.39000	-1.41950	1.86177	14.23823	-0.00214	0.00155	0.00247	0.00002	-0.00001	-0.00002	85.61143	10.21824	-24.72536	-0.09520	-0.01286	-0.01444	-0.01301	-0.00030	-0.00004	58.44176	7.41114	8.62420	-0.19623	0.00518	0.04393	-0.01918	-0.00031	0.00058	10.60584	-2.54171	13.27902	0.62243	-0.19129	-0.00441	-0.00590	-0.01070	-0.00095	15.94876	1.05893	-26.30338	0.08872	-0.02441	0.00237	-0.00030	-0.00042	0.00005	23.00882
241			2.40000	-1.41603	1.86414	14.24246	-0.00218	0.00159	0.00253	0.00001	-0.00000	-0.00002	85.52929	10.22671	-24.74099	-0.09584	-0.01285	-0.01518	-0.01344	-0.00036	-0.00046	58.39022	7.42345	8.60024	-0.19675	0.00584	0.04384	-0.01811	-0.00019	-0.00033	10.60446	-2.59494	13.15660	0.62245	-0.19082	-0.00428	-0.00336	-0.00896	-0.00101	15.94823	1.04292	-26.28933	0.08366	-0.02480	0.00225	0.00034	-0.00054	0.00010	22.99160
242			2.41000	-1.41681	1.86459	14.24658	-0.00222	0.00162	0.00259	-0.00001	0.00000	-0.00002	85.44455	10.25047	-24.76044	-0.09639	-0.01286	-0.01580	-0.01376	-0.00042	-0.00086	58.33984	7.43826	8.59653	-0.19757	0.00574	0.04321	-0.01677	-0.00004	-0.00125	10.60047	-2.64421	13.02373	0.62304	-0.18829	-0.00320	-0.00178	-0.00684	-0.00078	15.94494	1.02066	-26.25991	0.07880	-0.02152	0.00209	0.00057	-0.00051	0.00015	22.97244
243			2.42000	-1.42269	1.86373	14.24948	-0.00226	0.00165	0.00263	-0.00003	0.00000	-0.00001	85.35806	10.28601	-24.78379	-0.09687	-0.01290	-0.01618	-0.01381	-0.00050	-0.00115	58.29151	7.45567	8.61141	-0.19898	0.00492	0.04229	-0.01530	0.00007	-0.00203	10.59544	-2.68715	12.88986	0.62140	-0.18595	-0.00219	-0.00186	-0.00468	-0.00050	15.94118	0.99352	-26.21607	0.07988	-0.01850	0.00164	0.00055	-0.00045	0.00015	22.95230
244			2.43000	-1.43284	1.86212	14.25107	-0.00229	0.00166	0.00265	-0.00004	0.00000	-0.00001	85.27195	10.32817	-24.81213	-0.09722	-0.01297	-0.01627	-0.01331	-0.00062	-0.00128	58.24604	7.47592	8.64041	-0.20089	0.00357	0.04129	-0.01373	0.00010	-0.00258	10.59208	-2.72076	12.77100	0.61982	-0.18482	-0.00218	-0.00393	-0.00261	-0.00040	15.93871	0.96479	-26.16662	0.08535	-0.01926	0.00092	0.00028	-0.00047	0.00008	22.93155
245			2.44000	-1.44505	1.86029	14.25235	-0.00231	0.00167	0.00267	-0.00005	0.00001	-0.00001	85.18986	10.37113	-24.84685	-0.09745	-0.01304	-0.01622	-0.01210	-0.00077	-0.00124	58.20458	7.49924	8.67738	-0.20300	0.00232	0.04075	-0.01198	0.00008	-0.00290	10.59300	-2.74191	12.68492	0.62181	-0.18496	-0.00310	-0.00703	-0.00063	-0.00035	15.93901	0.93850	-26.12442	0.08706	-0.02448	0.00000	-0.00019	-0.00056	0.00000	22.91067
246			2.45000	-1.45676	1.85859	14.25469	-0.00233	0.00168	0.00267	-0.00004	0.00000	-0.00001	85.11588	10.40966	-24.88853	-0.09753	-0.01313	-0.01616	-0.01023	-0.00092	-0.00106	58.16858	7.52555	8.71591	-0.20481	0.00158	0.04084	-0.00997	0.00004	-0.00302	10.59896	-2.74852	12.64353	0.62272	-0.18698	-0.00485	-0.00933	0.00129	-0.00015	15.94233	0.91813	-26.09930	0.08861	-0.03152	-0.00042	-0.00062	-0.00063	-0.00001	22.89050
247			2.46000	-1.46584	1.85707	14.25837	-0.00234	0.00167	0.00265	-0.00003	0.00000	-0.00002	85.05372	10.43941	-24.93514	-0.09746	-0.01321	-0.01614	-0.00789	-0.00101	-0.00079	58.13928	7.55410	8.75015	-0.20599	0.00165	0.04177	-0.00780	0.00003	-0.00294	10.60839	-2.74081	12.64784	0.62141	-0.18949	-0.00692	-0.00930	0.00300	0.00029	15.94747	0.90593	-26.09369	0.09082	-0.03656	0.00027	-0.00075	-0.00050	0.00000	22.87198
248			2.47000	-1.47049	1.85530	14.26264	-0.00234	0.00166	0.00261	-0.00001	0.00001	-0.00002	85.00613	10.45829	-24.98260	-0.09720	-0.01327	-0.01603	-0.00532	-0.00101	-0.00049	58.11725	7.58350	8.77617	-0.20631	0.00219	0.04311	-0.00572	0.00001	-0.00268	10.61822	-2.72174	12.68793	0.61881	-0.19135	-0.00868	-0.00658	0.00421	0.00080	15.95175	0.90264	-26.10258	0.09212	-0.03597	0.00251	-0.00032	-0.00016	-0.00005	22.85563
249			2.48000	-1.46939	1.85250	14.26647	-0.00233	0.00164	0.00257	0.00002	0.00001	-0.00002	84.97440	10.46673	-25.02634	-0.09673	-0.01328	-0.01580	-0.00284	-0.00090	-0.00021	58.10194	7.61187	8.79247	-0.20609	0.00281	0.04444	-0.00406	-0.00002	-0.00224	10.62531	-2.69648	12.74769	0.61666	-0.19191	-0.00988	-0.00197	0.00449	0.00113	15.95112	0.90728	-26.11721	0.09243	-0.02910	0.00614	0.00085	0.00016	-0.00016	22.84026
250			2.49000	-1.46239	1.84772	14.26949	-0.00231	0.00161	0.00253	0.00004	0.00002	-0.00001	84.95789	10.46677	-25.06278	-0.09605	-0.01324	-0.01542	-0.00073	-0.00072	-0.00000	58.09160	7.63707	8.79944	-0.20575	0.00317	0.04544	-0.00309	-0.00005	-0.00164	10.62770	-2.67129	12.81168	0.61359	-0.19226	-0.01053	0.00329	0.00359	0.00117	15.94083	0.91721	-26.13008	0.09431	-0.02041	0.00967	0.00281	0.00028	-0.00021	22.82271
251			2.50000	-1.45072	1.84018	14.27196	-0.00231	0.00158	0.00250	0.00005	0.00002	-0.00001	84.95418	10.46139	-25.08986	-0.09529	-0.01316	-0.01503	0.00086	-0.00051	0.00012	58.08394	7.65683	8.79861	-0.20559	0.00319	0.04590	-0.00281	-0.00006	-0.00093	10.62483	-2.65194	12.86908	0.60898	-0.19273	-0.01062	0.00834	0.00157	0.00098	15.91671	0.92917	-26.13719	0.09577	-0.01506	0.01151	0.00538	0.00026	-0.00014	22.79948
252			2.51000	-1.43682	1.83024	14.27415	-0.00231	0.00155	0.00248	0.00006	0.00003	-0.00001	84.96023	10.45361	-25.10673	-0.09457	-0.01306	-0.01470	0.00197	-0.00028	0.00017	58.07693	7.66890	8.79198	-0.20566	0.00290	0.04580	-0.00301	-0.00006	-0.00015	10.61674	-2.64260	12.91393	0.60403	-0.19431	-0.01079	0.01301	-0.00125	0.00069	15.87636	0.93982	-26.13803	0.09568	-0.01460	0.01192	0.00810	0.00022	-0.00001	22.76806
253			2.52000	-1.42297	1.81964	14.27576	-0.00233	0.00153	0.00247	0.00005	0.00003	-0.00000	84.97373	10.44600	-25.11369	-0.09396	-0.01296	-0.01450	0.00281	-0.00007	0.00016	58.06944	7.67177	8.78158	-0.20575	0.00250	0.04525	-0.00333	-0.00004	0.00059	10.60354	-2.64570	12.94258	0.59830	-0.19484	-0.01058	0.01719	-0.00436	0.00031	15.81978	0.94640	-26.13363	0.09437	-0.01673	0.01110	0.01039	0.00016	0.00010	22.72809
254			2.53000	-1.41063	1.81090	14.27585	-0.00236	0.00151	0.00246	0.00005	0.00002	0.00001	84.99359	10.44055	-25.11174	-0.09342	-0.01286	-0.01446	0.00348	0.00012	0.00010	58.06141	7.66525	8.76931	-0.20571	0.00225	0.04460	-0.00352	-0.00002	0.00119	10.58554	-2.66170	12.95130	0.59402	-0.19576	-0.00951	0.02061	-0.00712	-0.00012	15.75038	0.94768	-26.12488	0.09053	-0.02103	0.00878	0.01150	0.00007	0.00017	22.68177
255			2.54000	-1.40048	1.80578	14.27285	-0.00239	0.00149	0.00245	0.00004	0.00001	0.00002	85.01845	10.43914	-25.10256	-0.09285	-0.01277	-0.01450	0.00394	0.00026	-0.00000	58.05304	7.65079	8.75743	-0.20555	0.00196	0.04373	-0.00352	-0.00000	0.00154	10.56346	-2.68936	12.93588	0.58821	-0.19708	-0.00840	0.02303	-0.00911	-0.00050	15.67460	0.94429	-26.11151	0.08761	-0.02356	0.00694	0.01154	-0.00001	0.00020	22.63361
256			2.55000	-1.39277	1.80475	14.26559	-0.00243	0.00148	0.00244	0.00003	-0.00000	0.00004	85.04644	10.44276	-25.08834	-0.09225	-0.01268	-0.01455	0.00416	0.00035	-0.00012	58.04472	7.63108	8.74741	-0.20537	0.00151	0.04265	-0.00328	0.00001	0.00165	10.53796	-2.72624	12.89391	0.58292	-0.19695	-0.00695	0.02486	-0.01011	-0.00073	15.59993	0.93799	-26.09283	0.08411	-0.02045	0.00639	0.01050	-0.00004	0.00025	22.58908
257			2.56000	-1.38758	1.80699	14.25383	-0.00247	0.00147	0.00243	0.00001	-0.00001	0.00006	85.07580	10.45123	-25.07136	-0.09159	-0.01259	-0.01460	0.00419	0.00039	-0.00022	58.03704	7.60928	8.73994	-0.20536	0.00089	0.04143	-0.00275	0.00001	0.00154	10.50941	-2.76934	12.82753	0.58013	-0.19609	-0.00557	0.02623	-0.01042	-0.00079	15.53221	0.93017	-26.06891	0.07992	-0.01478	0.00660	0.00878	-0.00002	0.00031	22.55223
258			2.57000	-1.38505	1.81107	14.23821	-0.00251	0.00147	0.00242	0.00000	-0.00001	0.00007	85.10518	10.46287	-25.05353	-0.09087	-0.01249	-0.01465	0.00406	0.00039	-0.00026	58.03106	7.58874	8.73487	-0.20540	0.00025	0.04029	-0.00190	0.00000	0.00125	10.47893	-2.81574	12.74516	0.57719	-0.19494	-0.00473	0.02594	-0.01039	-0.00075	15.47486	0.92207	-26.04199	0.07904	-0.01021	0.00683	0.00709	-0.00000	0.00031	22.52483
259			2.58000	-1.38557	1.81541	14.21985	-0.00255	0.00147	0.00241	-0.00001	-0.00001	0.00008	85.13326	10.47477	-25.03656	-0.09020	-0.01240	-0.01466	0.00374	0.00036	-0.00023	58.02754	7.57246	8.73179	-0.20523	-0.00020	0.03947	-0.00091	-0.00000	0.00085	10.44971	-2.86228	12.66064	0.57530	-0.19405	-0.00452	0.02291	-0.01007	-0.00067	15.43018	0.91598	-26.01870	0.08157	-0.01017	0.00624	0.00541	0.00002	0.00018	22.50635
260			2.59000	-1.38936	1.81844	14.19980	-0.00257	0.00146	0.00239	-0.00003	-0.00000	0.00008	85.15854	10.48392	-25.02152	-0.08974	-0.01236	-0.01457	0.00324	0.00030	-0.00015	58.02658	7.56253	8.73045	-0.20455	-0.00040	0.03914	-0.00005	-0.00000	0.00038	10.42555	-2.90484	12.58980	0.57589	-0.19408	-0.00477	0.01771	-0.00918	-0.00053	15.39939	0.91478	-26.00880	0.08302	-0.01377	0.00511	0.00351	0.00004	-0.00001	22.49501
261			2.60000	-1.39576	1.81879	14.17937	-0.00259	0.00145	0.00236	-0.00003	0.00000	0.00008	85.17963	10.48855	-25.00935	-0.08946	-0.01237	-0.01425	0.00263	0.00021	-0.00004	58.02737	7.55988	8.73102	-0.20347	-0.00053	0.03919	0.00048	-0.00000	-0.00012	10.40865	-2.93855	12.54552	0.57897	-0.19575	-0.00558	0.01227	-0.00751	-0.00031	15.38166	0.91987	-26.01996	0.08337	-0.02056	0.00377	0.00181	0.00005	-0.00015	22.48838
262			2.61000	-1.40302	1.81580	14.16069	-0.00259	0.00142	0.00233	-0.00003	0.00001	0.00007	85.19586	10.48860	-25.00172	-0.08938	-0.01241	-0.01384	0.00201	0.00010	0.00005	58.02876	7.56440	8.73436	-0.20235	-0.00054	0.03962	0.00065	-0.00000	-0.00063	10.39844	-2.95964	12.53462	0.58033	-0.19747	-0.00645	0.00820	-0.00515	0.00003	15.37382	0.93020	-26.05337	0.08753	-0.02758	0.00244	0.00065	0.00001	-0.00018	22.48404
263			2.62000	-1.40894	1.80982	14.14558	-0.00259	0.00140	0.00230	-0.00002	0.00002	0.00005	85.20718	10.48508	-24.99979	-0.08931	-0.01247	-0.01345	0.00141	-0.00002	0.00012	58.02965	7.57498	8.74153	-0.20177	-0.00056	0.04018	0.00054	-0.00000	-0.00108	10.39305	-2.96688	12.55680	0.58422	-0.19890	-0.00679	0.00593	-0.00252	0.00041	15.37177	0.94328	-26.10362	0.08938	-0.03206	0.00149	-0.00001	-0.00009	-0.00014	22.47989
264			2.63000	-1.41217	1.80196	14.13450	-0.00257	0.00137	0.00226	-0.00001	0.00002	0.00004	85.21375	10.47834	-25.00305	-0.08922	-0.01252	-0.01319	0.00078	-0.00011	0.00019	58.02946	7.58973	8.75230	-0.20189	-0.00062	0.04074	0.00026	-0.00000	-0.00138	10.39049	-2.96136	12.60568	0.58799	-0.20011	-0.00711	0.00506	0.00013	0.00072	15.37219	0.95664	-26.16152	0.08947	-0.03086	0.00235	-0.00025	-0.00015	-0.00024	22.47463
265			2.64000	-1.41257	1.79328	14.12591	-0.00255	0.00134	0.00222	0.00000	0.00002	0.00003	85.21558	10.46806	-25.00888	-0.08911	-0.01256	-0.01294	0.00011	-0.00014	0.00026	58.02802	7.60626	8.76492	-0.20247	-0.00072	0.04132	-0.00010	-0.00000	-0.00147	10.38907	-2.94521	12.67107	0.58888	-0.20142	-0.00793	0.00542	0.00278	0.00098	15.37303	0.96855	-26.21687	0.08985	-0.02479	0.00518	-0.00021	-0.00013	-0.00047	22.46774
266			2.65000	-1.41087	1.78467	14.11778	-0.00252	0.00131	0.00219	0.00001	0.00002	0.00003	85.21310	10.45458	-25.01437	-0.08890	-0.01256	-0.01258	-0.00052	-0.00013	0.00030	58.02556	7.62207	8.77764	-0.20306	-0.00094	0.04178	-0.00053	-0.00000	-0.00135	10.38698	-2.92017	12.74278	0.59003	-0.20321	-0.00913	0.00683	0.00552	0.00121	15.37320	0.97820	-26.26243	0.09104	-0.01961	0.00804	-0.00009	-0.00006	-0.00057	22.45951
267			2.66000	-1.40745	1.77704	14.10984	-0.00250	0.00128	0.00216	0.00002	0.00001	0.00003	85.20715	10.43954	-25.01830	-0.08871	-0.01256	-0.01215	-0.00102	-0.00010	0.00030	58.02171	7.63462	8.78975	-0.20347	-0.00127	0.04207	-0.00120	-0.00001	-0.00107	10.38310	-2.88732	12.81457	0.59024	-0.20574	-0.01096	0.00863	0.00832	0.00146	15.37286	0.98658	-26.29638	0.09320	-0.01882	0.01008	-0.00010	0.00003	-0.00055	22.45042
268			2.67000	-1.40236	1.77167	14.10382	-0.00248	0.00127	0.00214	0.00003	0.00001	0.00002	85.19856	10.42514	-25.02159	-0.08858	-0.01254	-0.01186	-0.00136	-0.00010	0.00026	58.01563	7.64183	8.80127	-0.20379	-0.00148	0.04227	-0.00215	-0.00002	-0.00068	10.37739	-2.84701	12.88517	0.58764	-0.20870	-0.01348	0.01020	0.01111	0.00183	15.37343	0.99663	-26.32266	0.09571	-0.02224	0.01142	-0.00038	0.00022	-0.00057	22.44152
269			2.68000	-1.39545	1.76998	14.10139	-0.00246	0.00126	0.00213	0.00003	-0.00000	0.00000	85.18835	10.41333	-25.02520	-0.08850	-0.01251	-0.01180	-0.00158	-0.00010	0.00020	58.00669	7.64276	8.81193	-0.20412	-0.00149	0.04236	-0.00317	-0.00002	-0.00025	10.37026	-2.79931	12.95667	0.58498	-0.21461	-0.01711	0.01135	0.01391	0.00243	15.37648	1.01264	-26.34842	0.09717	-0.03217	0.01196	-0.00085	0.00070	-0.00069	22.43407
270			2.69000	-1.38799	1.77300	14.10291	-0.00246	0.00127	0.00215	0.00003	-0.00001	-0.00001	85.17668	10.40502	-25.02934	-0.08845	-0.01246	-0.01199	-0.00183	-0.00010	0.00013	57.99522	7.63770	8.82103	-0.20456	-0.00130	0.04235	-0.00394	-0.00002	0.00016	10.36233	-2.74463	13.03235	0.58247	-0.22292	-0.02092	0.01185	0.01649	0.00321	15.38245	1.03829	-26.37983	0.09663	-0.04081	0.01311	-0.00127	0.00149	-0.00097	22.42877
271			2.70000	-1.38214	1.78069	14.10752	-0.00247	0.00129	0.00217	0.00002	-0.00002	-0.00002	85.16317	10.40029	-25.03364	-0.08844	-0.01239	-0.01224	-0.00210	-0.00011	0.00006	57.98248	7.62760	8.82821	-0.20508	-0.00129	0.04198	-0.00431	-0.00003	0.00051	10.35450	-2.68428	13.11482	0.57840	-0.22878	-0.02260	0.01110	0.01825	0.00379	15.39025	1.07542	-26.41926	0.09798	-0.03733	0.01550	-0.00149	0.00195	-0.00141	22.42491
272			2.71000	-1.37904	1.79227	14.11518	-0.00249	0.00132	0.00221	0.00001	-0.00003	-0.00004	85.14765	10.39819	-25.03931	-0.08857	-0.01234	-0.01238	-0.00223	-0.00017	0.00002	57.96951	7.61368	8.83351	-0.20604	-0.00166	0.04131	-0.00432	-0.00003	0.00076	10.34841	-2.62012	13.20535	0.57256	-0.23485	-0.02349	0.00860	0.01924	0.00432	15.39829	1.12369	-26.46471	0.10222	-0.03082	0.01781	-0.00149	0.00209	-0.00183	22.42064
273			2.72000	-1.37736	1.80687	14.12757	-0.00252	0.00135	0.00225	0.00001	-0.00004	-0.00006	85.13148	10.39750	-25.04949	-0.08879	-0.01230	-0.01238	-0.00197	-0.00030	-0.00001	57.95721	7.59710	8.83740	-0.20749	-0.00246	0.04040	-0.00399	-0.00005	0.00091	10.34597	-2.55413	13.30530	0.56724	-0.24162	-0.02451	0.00442	0.01939	0.00498	15.40515	1.18152	-26.51229	0.10420	-0.02731	0.01936	-0.00124	0.00223	-0.00211	22.41408
274			2.73000	-1.37399	1.82365	14.14702	-0.00257	0.00138	0.00229	0.00003	-0.00004	-0.00009	85.11707	10.39686	-25.06785	-0.08893	-0.01226	-0.01234	-0.00133	-0.00050	-0.00002	57.94656	7.57887	8.84039	-0.20909	-0.00329	0.03956	-0.00339	-0.00007	0.00099	10.34893	-2.48786	13.41794	0.56040	-0.24958	-0.02633	-0.00093	0.01880	0.00603	15.40999	1.24696	-26.56036	0.10749	-0.02658	0.02084	-0.00089	0.00246	-0.00240	22.40417
275			2.74000	-1.36619	1.84066	14.17487	-0.00261	0.00140	0.00231	0.00005	-0.00004	-0.00013	85.10581	10.39506	-25.09668	-0.08898	-0.01224	-0.01232	-0.00051	-0.00072	-0.00001	57.93789	7.55994	8.84286	-0.21068	-0.00392	0.03906	-0.00276	-0.00008	0.00101	10.35839	-2.42206	13.54828	0.55372	-0.25933	-0.02828	-0.00698	0.01769	0.00743	15.41248	1.31890	-26.61104	0.11222	-0.02994	0.02121	-0.00060	0.00305	-0.00266	22.39046
276			2.75000	-1.35221	1.85513	14.21101	-0.00265	0.00140	0.00231	0.00009	-0.00003	-0.00016	85.09811	10.39157	-25.13627	-0.08895	-0.01223	-0.01225	0.00039	-0.00094	0.00002	57.93089	7.54074	8.84545	-0.21207	-0.00445	0.03871	-0.00234	-0.00010	0.00100	10.37528	-2.35682	13.70029	0.55135	-0.26947	-0.02983	-0.01396	0.01641	0.00898	15.41360	1.39781	-26.66791	0.11349	-0.03626	0.02043	-0.00065	0.00404	-0.00288	22.37340
277			2.76000	-1.33093	1.86556	14.25533	-0.00268	0.00139	0.00230	0.00013	-0.00002	-0.00019	85.09468	10.38584	-25.18607	-0.08892	-0.01224	-0.01221	0.00144	-0.00116	0.00006	57.92451	7.52133	8.84870	-0.21322	-0.00479	0.03852	-0.00226	-0.00011	0.00098	10.40081	-2.29131	13.87509	0.54747	-0.27974	-0.03143	-0.02176	0.01563	0.01066	15.41610	1.48487	-26.73284	0.11474	-0.04159	0.02005	-0.00129	0.00506	-0.00316	22.35401
278			2.77000	-1.30181	1.87269	14.30815	-0.00269	0.00136	0.00227	0.00016	-0.00002	-0.00022	85.09700	10.37646	-25.24537	-0.08888	-0.01226	-0.01230	0.00262	-0.00134	0.00014	57.91778	7.50174	8.85297	-0.21361	-0.00461	0.03868	-0.00241	-0.00012	0.00094	10.43563	-2.22365	14.07141	0.54200	-0.28935	-0.03168	-0.02957	0.01606	0.01190	15.42293	1.58026	-26.80512	0.11777	-0.04139	0.01989	-0.00246	0.00543	-0.00344	22.33373
279			2.78000	-1.26563	1.87814	14.36870	-0.00269	0.00132	0.00224	0.00019	-0.00002	-0.00024	85.10573	10.36227	-25.31207	-0.08871	-0.01227	-0.01257	0.00359	-0.00146	0.00024	57.91029	7.48232	8.85847	-0.21287	-0.00369	0.03940	-0.00260	-0.00010	0.00088	10.47928	-2.15075	14.28735	0.53656	-0.29850	-0.03116	-0.03637	0.01842	0.01278	15.43591	1.68265	-26.88394	0.12265	-0.03633	0.02030	-0.00405	0.00500	-0.00382	22.31372
280			2.79000	-1.22554	1.88313	14.43343	-0.00270	0.00128	0.00220	0.00020	-0.00001	-0.00024	85.11887	10.34321	-25.38183	-0.08841	-0.01228	-0.01295	0.00387	-0.00146	0.00034	57.90218	7.46387	8.86519	-0.21142	-0.00229	0.04053	-0.00271	-0.00006	0.00080	10.53013	-2.06856	14.52124	0.53056	-0.30928	-0.03124	-0.04137	0.02346	0.01385	15.45589	1.78960	-26.97125	0.13031	-0.03257	0.02096	-0.00612	0.00448	-0.00437	22.29510
281			2.80000	-1.18687	1.88747	14.49542	-0.00270	0.00123	0.00215	0.00017	-0.00001	-0.00021	85.13156	10.32030	-25.44785	-0.08791	-0.01226	-0.01318	0.00312	-0.00131	0.00044	57.89381	7.44728	8.87212	-0.21013	-0.00106	0.04176	-0.00271	-0.00002	0.00070	10.58601	-1.97248	14.77103	0.52254	-0.32015	-0.03072	-0.04423	0.03128	0.01450	15.48387	1.89825	-27.07225	0.13795	-0.02987	0.02078	-0.00878	0.00389	-0.00491	22.27906
282			2.81000	-1.15534	1.89015	14.54665	-0.00270	0.00118	0.00211	0.00013	-0.00000	-0.00016	85.13788	10.29510	-25.50273	-0.08739	-0.01225	-0.01309	0.00144	-0.00102	0.00050	57.88573	7.43314	8.87795	-0.20962	-0.00047	0.04272	-0.00249	-0.00001	0.00062	10.64465	-1.85912	15.03263	0.51345	-0.33021	-0.02972	-0.04505	0.04106	0.01462	15.52151	2.00572	-27.19253	0.14199	-0.02859	0.01994	-0.01189	0.00332	-0.00537	22.26730
283			2.82000	-1.13512	1.89058	14.58055	-0.00269	0.00114	0.00207	0.00007	0.00000	-0.00008	85.13374	10.26897	-25.54104	-0.08699	-0.01223	-0.01272	-0.00075	-0.00065	0.00051	57.87898	7.42181	8.88148	-0.20983	-0.00033	0.04355	-0.00181	-0.00000	0.00053	10.70362	-1.72835	15.29877	0.50766	-0.33789	-0.02828	-0.04410	0.05079	0.01405	15.57063	2.10917	-27.33430	0.14205	-0.02889	0.01840	-0.01511	0.00282	-0.00552	22.26180
284			2.83000	-1.12809	1.88911	14.59338	-0.00267	0.00110	0.00204	0.00000	0.00000	-0.00001	85.11762	10.24386	-25.56060	-0.08675	-0.01222	-0.01219	-0.00301	-0.00027	0.00048	57.87525	7.41386	8.88249	-0.21036	-0.00051	0.04418	-0.00051	-0.00000	0.00040	10.76009	-1.58410	15.56038	0.50540	-0.34469	-0.02793	-0.04115	0.05855	0.01354	15.63228	2.20570	-27.49399	0.14432	-0.03270	0.01687	-0.01861	0.00252	-0.00537	22.26489
285			2.84000	-1.13426	1.88684	14.58461	-0.00265	0.00109	0.00202	-0.00006	0.00000	0.00007	85.09017	10.22185	-25.56234	-0.08663	-0.01220	-0.01166	-0.00509	0.00009	0.00040	57.87625	7.40970	8.88127	-0.21097	-0.00076	0.04467	0.00128	0.00000	0.00024	10.81107	-1.43340	15.80851	0.50588	-0.34898	-0.02909	-0.03612	0.06250	0.01329	15.70578	2.29256	-27.66219	0.14834	-0.03542	0.01709	-0.02191	0.00204	-0.00543	22.27794
286			2.85000	-1.15240	1.88497	14.55573	-0.00262	0.00109	0.00201	-0.00011	0.00000	0.00013	85.05238	10.20502	-25.54845	-0.08656	-0.01218	-0.01131	-0.00712	0.00042	0.00030	57.88275	7.40932	8.87809	-0.21117	-0.00078	0.04514	0.00311	0.00001	0.00009	10.85391	-1.28435	16.03620	0.50894	-0.35102	-0.03104	-0.02918	0.06232	0.01297	15.78824	2.36778	-27.82692	0.15208	-0.03554	0.01883	-0.02411	0.00144	-0.00562	22.30096
287			2.86000	-1.18157	1.88400	14.50756	-0.00260	0.00110	0.00201	-0.00016	0.00000	0.00020	85.00340	10.19459	-25.52011	-0.08651	-0.01215	-0.01122	-0.00937	0.00073	0.00019	57.89419	7.41215	8.87281	-0.21080	-0.00046	0.04557	0.00447	0.00001	-0.00000	10.88657	-1.14346	16.24056	0.51106	-0.35174	-0.03344	-0.02072	0.05890	0.01256	15.87439	2.43037	-27.97923	0.16040	-0.03265	0.02164	-0.02550	0.00084	-0.00582	22.33209
288			2.87000	-1.22099	1.88336	14.43999	-0.00258	0.00111	0.00201	-0.00021	0.00001	0.00027	84.94091	10.19153	-25.47720	-0.08664	-0.01213	-0.01121	-0.01195	0.00104	0.00006	57.90869	7.41721	8.86541	-0.20997	-0.00014	0.04576	0.00508	0.00000	-0.00003	10.90818	-1.01459	16.42289	0.51672	-0.35330	-0.03641	-0.01203	0.05363	0.01224	15.95817	2.48056	-28.11579	0.16870	-0.03273	0.02416	-0.02521	0.00043	-0.00573	22.36800
289			2.88000	-1.26932	1.88186	14.35400	-0.00256	0.00114	0.00202	-0.00024	0.00001	0.00032	84.86313	10.19680	-25.42010	-0.08705	-0.01213	-0.01098	-0.01447	0.00129	-0.00008	57.92405	7.42331	8.85637	-0.20891	-0.00048	0.04520	0.00494	0.00001	-0.00002	10.91946	-0.89978	16.58598	0.52255	-0.35579	-0.03926	-0.00421	0.04725	0.01178	16.03449	2.51975	-28.23674	0.17720	-0.03533	0.02580	-0.02344	0.00012	-0.00534	22.40518
290			2.89000	-1.32298	1.87934	14.25718	-0.00253	0.00117	0.00203	-0.00025	0.00001	0.00033	84.77213	10.21079	-25.35471	-0.08784	-0.01217	-0.01033	-0.01601	0.00134	-0.00023	57.93820	7.42937	8.84660	-0.20769	-0.00186	0.04370	0.00428	0.00004	0.00004	10.92233	-0.80005	16.73165	0.52848	-0.35636	-0.04107	0.00227	0.04002	0.01090	16.09980	2.54969	-28.34285	0.18239	-0.03746	0.02664	-0.02000	-0.00018	-0.00474	22.44025
291			2.90000	-1.37435	1.87747	14.16663	-0.00250	0.00120	0.00205	-0.00021	0.00000	0.00027	84.67654	10.23341	-25.29470	-0.08891	-0.01224	-0.00948	-0.01551	0.00106	-0.00036	57.95016	7.43412	8.83694	-0.20645	-0.00390	0.04153	0.00337	0.00007	0.00014	10.91844	-0.71578	16.86020	0.53342	-0.35627	-0.04201	0.00785	0.03256	0.00969	16.15138	2.57104	-28.43429	0.18309	-0.04045	0.02657	-0.01509	-0.00051	-0.00395	22.47039
292			2.91000	-1.41307	1.87936	14.10447	-0.00247	0.00125	0.00209	-0.00013	-0.00001	0.00014	84.58944	10.26384	-25.25814	-0.08997	-0.01233	-0.00891	-0.01261	0.00045	-0.00050	57.95933	7.43640	8.82779	-0.20561	-0.00563	0.03956	0.00229	0.00008	0.00028	10.90851	-0.64712	16.97144	0.53661	-0.35742	-0.04271	0.01321	0.02526	0.00839	16.18670	2.58322	-28.51084	0.18489	-0.04638	0.02528	-0.00950	-0.00099	-0.00304	22.49293
293			2.92000	-1.43054	1.88763	14.08746	-0.00246	0.00129	0.00213	-0.00002	-0.00003	-0.00003	84.52236	10.30082	-25.25891	-0.09063	-0.01241	-0.00906	-0.00807	-0.00037	-0.00065	57.96521	7.43566	8.81915	-0.20509	-0.00610	0.03850	0.00109	0.00006	0.00042	10.89258	-0.59366	17.06588	0.54137	-0.35815	-0.04380	0.01892	0.01835	0.00719	16.20395	2.58605	-28.57363	0.18637	-0.05339	0.02408	-0.00352	-0.00158	-0.00229	22.50592
294			2.93000	-1.42425	1.90298	14.11949	-0.00245	0.00133	0.00219	0.00008	-0.00005	-0.00020	84.47986	10.34290	-25.30038	-0.09077	-0.01246	-0.01001	-0.00345	-0.00114	-0.00085	57.96757	7.43190	8.81102	-0.20501	-0.00514	0.03849	-0.00016	0.00004	0.00057	10.87028	-0.55393	17.14497	0.54330	-0.35868	-0.04473	0.02513	0.01226	0.00605	16.20317	2.58114	-28.62519	0.18884	-0.05799	0.02341	0.00222	-0.00204	-0.00178	22.50926
295			2.94000	-1.39861	1.92410	14.19056	-0.00246	0.00137	0.00225	0.00014	-0.00006	-0.00031	84.45806	10.38786	-25.37416	-0.09054	-0.01248	-0.01168	-0.00038	-0.00163	-0.00107	57.96646	7.42590	8.80259	-0.20516	-0.00280	0.03952	-0.00142	0.00002	0.00070	10.84099	-0.52595	17.21083	0.54375	-0.35751	-0.04470	0.03166	0.00695	0.00495	16.18623	2.57162	-28.66857	0.18766	-0.06011	0.02270	0.00705	-0.00220	-0.00143	22.50489
296			2.95000	-1.36347	1.94795	14.27907	-0.00248	0.00141	0.00232	0.00016	-0.00006	-0.00034	84.44591	10.43296	-25.46170	-0.09026	-0.01250	-0.01358	0.00020	-0.00169	-0.00122	57.96193	7.41886	8.79317	-0.20549	-0.00002	0.04090	-0.00270	0.00000	0.00080	10.80468	-0.50816	17.26541	0.54754	-0.35577	-0.04326	0.03794	0.00239	0.00387	16.15647	2.56094	-28.70636	0.18044	-0.06148	0.02112	0.01025	-0.00211	-0.00116	22.49586
297			2.96000	-1.32999	1.97103	14.36006	-0.00250	0.00146	0.00238	0.00014	-0.00006	-0.00028	84.43037	10.47542	-25.54104	-0.09026	-0.01251	-0.01504	-0.00145	-0.00136	-0.00121	57.95405	7.41206	8.78222	-0.20592	0.00192	0.04166	-0.00395	-0.00002	0.00082	10.76248	-0.49917	17.30995	0.55037	-0.35249	-0.04111	0.04267	-0.00130	0.00287	16.11795	2.55150	-28.74024	0.17265	-0.05835	0.02020	0.01185	-0.00174	-0.00101	22.48485
298			2.97000	-1.30575	1.99065	14.41672	-0.00251	0.00150	0.00245	0.00009	-0.00005	-0.00018	84.40286	10.51295	-25.59734	-0.09075	-0.01255	-0.01568	-0.00404	-0.00087	-0.00105	57.94304	7.40698	8.76926	-0.20616	0.00233	0.04124	-0.00512	-0.00004	0.00075	10.71654	-0.49737	17.34485	0.55265	-0.34942	-0.03960	0.04521	-0.00415	0.00202	16.07494	2.54407	-28.77092	0.16622	-0.05550	0.01979	0.01216	-0.00141	-0.00090	22.47356
299			2.98000	-1.29157	2.00632	14.44721	-0.00253	0.00155	0.00250	0.00005	-0.00004	-0.00010	84.36332	10.54374	-25.62898	-0.09158	-0.01259	-0.01566	-0.00604	-0.00046	-0.00081	57.92928	7.40545	8.75347	-0.20614	0.00169	0.04015	-0.00613	-0.00004	0.00056	10.66926	-0.50163	17.37004	0.55275	-0.34804	-0.03871	0.04537	-0.00665	0.00127	16.03156	2.53806	-28.79870	0.16472	-0.05590	0.01879	0.01169	-0.00127	-0.00078	22.46319
300			2.99000	-1.28290	2.01919	14.46173	-0.00253	0.00159	0.00256	0.00004	-0.00003	-0.00005	84.31850	10.56759	-25.64520	-0.09236	-0.01260	-0.01553	-0.00661	-0.00025	-0.00060	57.91336	7.40922	8.73509	-0.20595	0.00106	0.03921	-0.00687	-0.00004	0.00029	10.62285	-0.51192	17.38586	0.55227	-0.34626	-0.03831	0.04367	-0.00937	0.00058	15.99123	2.53231	-28.82411	0.16451	-0.05671	0.01810	0.01058	-0.00126	-0.00067	22.45461
301			3.00000	-1.27466	2.03048	14.47231	-0.00253	0.00162	0.00260	0.00004	-0.00003	-0.00005	84.27618	10.58530	-25.65687	-0.09277	-0.01256	-0.01567	-0.00598	-0.00022	-0.00044	57.89600	7.41933	8.71525	-0.20570	0.00111	0.03897	-0.00725	-0.00005	-0.00004	10.57884	-0.52890	17.39292	0.55458	-0.34485	-0.03826	0.04121	-0.01249	-0.00004	15.95574	2.52536	-28.84661	0.15990	-0.06000	0.01728	0.00895	-0.00141	-0.00052	22.44780
302			3.01000	-1.26531	2.04017	14.48437	-0.00254	0.00164	0.00263	0.00004	-0.00003	-0.00006	84.24027	10.59795	-25.66897	-0.09279	-0.01249	-0.01597	-0.00488	-0.00024	-0.00033	57.87812	7.43544	8.69536	-0.20576	0.00161	0.03930	-0.00722	-0.00007	-0.00038	10.53776	-0.55295	17.39218	0.55741	-0.34361	-0.03793	0.03877	-0.01572	-0.00060	15.92529	2.51577	-28.86457	0.15461	-0.06226	0.01653	0.00747	-0.00164	-0.00032	22.44216
303			3.02000	-1.25598	2.04758	14.49796	-0.00254	0.00165	0.00265	0.00004	-0.00002	-0.00006	84.21130	10.60657	-25.68184	-0.09264	-0.01242	-0.01615	-0.00370	-0.00027	-0.00024	57.86074	7.45618	8.67688	-0.20602	0.00199	0.03977	-0.00670	-0.00009	-0.00068	10.49905	-0.58374	17.38483	0.56032	-0.33992	-0.03688	0.03689	-0.01852	-0.00101	15.89907	2.50248	-28.87622	0.14829	-0.06043	0.01627	0.00630	-0.00180	-0.00010	22.43736
304			3.03000	-1.24782	2.05238	14.51273	-0.00255	0.00164	0.00265	0.00004	-0.00001	-0.00007	84.18957	10.61246	-25.69595	-0.09254	-0.01238	-0.01615	-0.00244	-0.00031	-0.00020	57.84528	7.47994	8.66128	-0.20627	0.00225	0.04033	-0.00567	-0.00010	-0.00097	10.46211	-0.62005	17.37271	0.56150	-0.33386	-0.03500	0.03503	-0.02032	-0.00122	15.87586	2.48495	-28.88101	0.14323	-0.05473	0.01621	0.00552	-0.00184	0.00010	22.43361
305			3.04000	-1.24111	2.05479	14.52850	-0.00257	0.00163	0.00265	0.00003	-0.00001	-0.00008	84.17544	10.61764	-25.71231	-0.09249	-0.01237	-0.01606	-0.00111	-0.00037	-0.00020	57.83272	7.50539	8.65010	-0.20647	0.00239	0.04089	-0.00432	-0.00009	-0.00123	10.42727	-0.65961	17.35809	0.56395	-0.32820	-0.03427	0.03239	-0.02079	-0.00128	15.85473	2.46340	-28.87993	0.14177	-0.05419	0.01560	0.00495	-0.00201	0.00024	22.43088
306			3.05000	-1.23550	2.05563	14.54551	-0.00258	0.00160	0.00263	0.00003	-0.00000	-0.00008	84.16918	10.62344	-25.73215	-0.09236	-0.01239	-0.01595	0.00025	-0.00045	-0.00024	57.82355	7.53161	8.64386	-0.20671	0.00249	0.04152	-0.00283	-0.00008	-0.00146	10.39597	-0.69915	17.34389	0.56948	-0.32318	-0.03405	0.02843	-0.01971	-0.00114	15.83605	2.43930	-28.87557	0.13992	-0.06047	0.01350	0.00411	-0.00231	0.00024	22.42917
307			3.06000	-1.23072	2.05573	14.56360	-0.00258	0.00157	0.00259	0.00002	-0.00000	-0.00008	84.17053	10.63025	-25.75586	-0.09204	-0.01240	-0.01584	0.00149	-0.00052	-0.00026	57.81810	7.55814	8.64210	-0.20703	0.00263	0.04227	-0.00124	-0.00006	-0.00165	10.36977	-0.73524	17.33307	0.57292	-0.32107	-0.03454	0.02308	-0.01746	-0.00084	15.82143	2.41570	-28.87184	0.14026	-0.06799	0.01174	0.00292	-0.00240	0.00015	22.42938
308			3.07000	-1.22730	2.05570	14.58188	-0.00258	0.00154	0.00254	0.00001	-0.00000	-0.00008	84.17843	10.63725	-25.78235	-0.09154	-0.01241	-0.01579	0.00243	-0.00054	-0.00025	57.81668	7.58457	8.64379	-0.20735	0.00288	0.04312	0.00036	-0.00006	-0.00177	10.34959	-0.76546	17.32769	0.57331	-0.32184	-0.03552	0.01702	-0.01452	-0.00044	15.81237	2.39628	-28.87225	0.14208	-0.07281	0.01130	0.00147	-0.00204	0.00003	22.43304
309			3.08000	-1.22654	2.05624	14.59810	-0.00258	0.00150	0.00250	-0.00000	-0.00000	-0.00006	84.19120	10.64292	-25.80842	-0.09100	-0.01240	-0.01580	0.00293	-0.00049	-0.00019	57.81931	7.61005	8.64790	-0.20734	0.00329	0.04408	0.00179	-0.00005	-0.00179	10.33569	-0.78867	17.32827	0.57368	-0.32048	-0.03573	0.01113	-0.01097	-0.00002	15.80928	2.38407	-28.87803	0.14175	-0.07163	0.01194	0.00007	-0.00124	-0.00011	22.44133
310			3.09000	-1.22975	2.05790	14.60898	-0.00259	0.00148	0.00247	-0.00002	-0.00001	-0.00003	84.20666	10.64617	-25.82946	-0.09045	-0.01238	-0.01582	0.00296	-0.00035	-0.00009	57.82529	7.63347	8.65360	-0.20716	0.00370	0.04496	0.00281	-0.00004	-0.00171	10.32745	-0.80417	17.33414	0.57109	-0.31915	-0.03549	0.00610	-0.00706	0.00035	15.81117	2.38004	-28.88789	0.14259	-0.06675	0.01314	-0.00094	-0.00039	-0.00023	22.45419
311			3.10000	-1.23774	2.06082	14.61157	-0.00261	0.00146	0.00245	-0.00005	-0.00001	0.00001	84.22253	10.64651	-25.84161	-0.08996	-0.01233	-0.01581	0.00258	-0.00014	0.00002	57.83320	7.65383	8.66019	-0.20699	0.00394	0.04561	0.00322	-0.00003	-0.00151	10.32366	-0.81158	17.34402	0.56516	-0.32012	-0.03564	0.00235	-0.00313	0.00065	15.81594	2.38294	-28.89890	0.14432	-0.06254	0.01455	-0.00141	0.00024	-0.00028	22.47004
312			3.11000	-1.24990	2.06455	14.60373	-0.00263	0.00145	0.00244	-0.00006	-0.00001	0.00006	84.23714	10.64331	-25.84233	-0.08950	-0.01226	-0.01572	0.00200	0.00009	0.00015	57.84146	7.67048	8.66621	-0.20691	0.00388	0.04594	0.00297	-0.00002	-0.00120	10.32300	-0.81146	17.35660	0.55880	-0.32144	-0.03556	-0.00024	0.00025	0.00085	15.82150	2.39024	-28.90792	0.14732	-0.05936	0.01531	-0.00144	0.00062	-0.00024	22.48682
313			3.12000	-1.26443	2.06843	14.58551	-0.00265	0.00144	0.00243	-0.00007	-0.00001	0.00009	84.24993	10.63618	-25.83175	-0.08916	-0.01218	-0.01550	0.00148	0.00029	0.00028	57.84826	7.68287	8.67052	-0.20687	0.00349	0.04589	0.00210	-0.00002	-0.00082	10.32453	-0.80576	17.37091	0.55546	-0.32297	-0.03513	-0.00193	0.00240	0.00097	15.82658	2.39932	-28.91277	0.14871	-0.05951	0.01480	-0.00115	0.00083	-0.00012	22.50238
314			3.13000	-1.27846	2.07185	14.55959	-0.00267	0.00143	0.00243	-0.00006	-0.00001	0.00011	84.26165	10.62527	-25.81278	-0.08891	-0.01210	-0.01509	0.00134	0.00039	0.00038	57.85224	7.69083	8.67244	-0.20679	0.00267	0.04535	0.00083	-0.00001	-0.00041	10.32740	-0.79743	17.38612	0.55285	-0.32437	-0.03534	-0.00265	0.00282	0.00099	15.83015	2.40816	-28.91265	0.15143	-0.06179	0.01424	-0.00054	0.00092	0.00001	22.51522
315			3.14000	-1.28844	2.07449	14.53222	-0.00269	0.00143	0.00242	-0.00003	-0.00000	0.00010	84.27458	10.61142	-25.79144	-0.08864	-0.01202	-0.01456	0.00182	0.00035	0.00042	57.85265	7.69429	8.67196	-0.20686	0.00160	0.04452	-0.00059	-0.00000	-0.00002	10.33045	-0.79018	17.40073	0.54867	-0.32670	-0.03575	-0.00213	0.00124	0.00086	15.83090	2.41549	-28.90752	0.15512	-0.06389	0.01393	0.00054	0.00087	0.00014	22.52431
316			3.15000	-1.29094	2.07664	14.51239	-0.00270	0.00141	0.00240	0.00001	-0.00000	0.00006	84.29196	10.59566	-25.77564	-0.08819	-0.01193	-0.01422	0.00278	0.00019	0.00043	57.84933	7.69308	8.66976	-0.20718	0.00080	0.04380	-0.00202	-0.00000	0.00034	10.33222	-0.78821	17.41238	0.54319	-0.32892	-0.03614	-0.00027	-0.00246	0.00051	15.82679	2.42012	-28.89736	0.15681	-0.06326	0.01461	0.00232	0.00066	0.00030	22.52866
317			3.16000	-1.28519	2.07833	14.50564	-0.00271	0.00140	0.00238	0.00004	-0.00000	0.00001	84.31466	10.57844	-25.76985	-0.08752	-0.01183	-0.01429	0.00353	0.00000	0.00045	57.84224	7.68716	8.66636	-0.20792	0.00070	0.04358	-0.00344	0.00000	0.00068	10.33126	-0.79572	17.41812	0.53892	-0.32712	-0.03543	0.00258	-0.00799	-0.00009	15.81506	2.42050	-28.88167	0.15424	-0.05676	0.01612	0.00473	0.00025	0.00053	22.52692
318			3.17000	-1.27492	2.07860	14.50953	-0.00271	0.00138	0.00236	0.00005	0.00000	-0.00002	84.33888	10.55956	-25.77165	-0.08679	-0.01174	-0.01457	0.00344	-0.00008	0.00050	57.83133	7.67666	8.66238	-0.20895	0.00093	0.04363	-0.00485	0.00001	0.00096	10.32675	-0.81628	17.41444	0.53462	-0.32260	-0.03347	0.00556	-0.01460	-0.00090	15.79323	2.41460	-28.85959	0.15095	-0.04583	0.01771	0.00749	-0.00021	0.00085	22.51780
319			3.18000	-1.26565	2.07607	14.51608	-0.00272	0.00137	0.00234	0.00003	0.00001	-0.00002	84.35927	10.53880	-25.77426	-0.08620	-0.01169	-0.01476	0.00242	-0.00004	0.00056	57.81672	7.66251	8.65831	-0.20997	0.00099	0.04353	-0.00617	0.00001	0.00114	10.31903	-0.85224	17.39722	0.53168	-0.31676	-0.03157	0.00778	-0.02116	-0.00185	15.76040	2.40049	-28.83002	0.14737	-0.03831	0.01838	0.01006	-0.00060	0.00120	22.50053
320			3.19000	-1.26219	2.06950	14.51683	-0.00272	0.00135	0.00232	-0.00001	0.00002	0.00002	84.37113	10.51616	-25.77102	-0.08576	-0.01167	-0.01485	0.00062	0.00013	0.00063	57.79869	7.64606	8.65443	-0.21046	0.00099	0.04334	-0.00731	0.00001	0.00123	10.30919	-0.90363	17.36207	0.52813	-0.31041	-0.02990	0.00874	-0.02636	-0.00291	15.71786	2.37707	-28.79240	0.14684	-0.03654	0.01743	0.01213	-0.00100	0.00144	22.47550
321			3.20000	-1.26831	2.05753	14.50444	-0.00273	0.00134	0.00231	-0.00006	0.00004	0.00008	84.37080	10.49205	-25.75639	-0.08555	-0.01166	-0.01478	-0.00168	0.00039	0.00068	57.77794	7.62900	8.65059	-0.21041	0.00097	0.04319	-0.00819	0.00001	0.00121	10.29859	-0.96793	17.30499	0.52387	-0.30624	-0.02935	0.00808	-0.02950	-0.00415	15.66915	2.34469	-28.74704	0.14633	-0.04017	0.01609	0.01305	-0.00149	0.00157	22.44463
322			3.21000	-1.28602	2.03979	14.47477	-0.00273	0.00133	0.00229	-0.00012	0.00005	0.00015	84.35658	10.46749	-25.72743	-0.08564	-0.01167	-0.01445	-0.00396	0.00065	0.00070	57.75504	7.61271	8.64715	-0.20999	0.00067	0.04290	-0.00877	0.00001	0.00108	10.28912	-1.04118	17.22248	0.51746	-0.30116	-0.02869	0.00551	-0.03009	-0.00541	15.61960	2.30579	-28.69584	0.14474	-0.04105	0.01548	0.01241	-0.00176	0.00165	22.41093
323			3.22000	-1.31433	2.01767	14.42944	-0.00274	0.00131	0.00226	-0.00015	0.00005	0.00019	84.33060	10.44345	-25.68598	-0.08621	-0.01173	-0.01366	-0.00539	0.00082	0.00066	57.73077	7.59820	8.64520	-0.20939	-0.00047	0.04200	-0.00893	-0.00001	0.00086	10.28285	-1.11920	17.11272	0.50871	-0.29740	-0.02806	0.00137	-0.02862	-0.00661	15.57516	2.26451	-28.64255	0.14511	-0.04166	0.01484	0.01048	-0.00182	0.00158	22.37804
324			3.23000	-1.34733	1.99478	14.37802	-0.00274	0.00130	0.00224	-0.00015	0.00005	0.00018	84.30067	10.42050	-25.64069	-0.08710	-0.01182	-0.01243	-0.00494	0.00075	0.00057	57.70634	7.58594	8.64580	-0.20896	-0.00255	0.04047	-0.00860	-0.00003	0.00058	10.28120	-1.19784	16.97664	0.50238	-0.29426	-0.02737	-0.00326	-0.02547	-0.00759	15.54097	2.22493	-28.59188	0.14197	-0.04311	0.01399	0.00731	-0.00176	0.00138	22.34972
325			3.24000	-1.37446	1.97641	14.33820	-0.00275	0.00128	0.00221	-0.00009	0.00003	0.00009	84.27991	10.39885	-25.60710	-0.08781	-0.01189	-0.01112	-0.00202	0.00035	0.00044	57.68304	7.57602	8.64936	-0.20877	-0.00480	0.03898	-0.00779	-0.00008	0.00033	10.28409	-1.27352	16.81760	0.49540	-0.29049	-0.02661	-0.00730	-0.02119	-0.00830	15.51986	2.18917	-28.54642	0.14222	-0.03830	0.01465	0.00400	-0.00141	0.00131	22.32853
326			3.25000	-1.38491	1.96798	14.32901	-0.00276	0.00126	0.00218	0.00000	0.00000	-0.00004	84.28136	10.37848	-25.60193	-0.08792	-0.01189	-0.01045	0.00272	-0.00030	0.00034	57.66225	7.56799	8.65592	-0.20868	-0.00580	0.03846	-0.00657	-0.00011	0.00015	10.29059	-1.34388	16.63986	0.48925	-0.28260	-0.02499	-0.01062	-0.01629	-0.00844	15.51209	2.15683	-28.50455	0.14445	-0.02735	0.01596	0.00081	-0.00091	0.00137	22.31544
327			3.26000	-1.37394	1.97220	14.35922	-0.00277	0.00123	0.00216	0.00010	-0.00002	-0.00017	84.31082	10.35870	-25.63251	-0.08727	-0.01181	-0.01071	0.00743	-0.00095	0.00028	57.64492	7.56112	8.66464	-0.20849	-0.00475	0.03965	-0.00513	-0.00010	0.00004	10.30032	-1.40762	16.44872	0.48304	-0.27577	-0.02331	-0.01392	-0.01157	-0.00819	15.51665	2.12627	-28.46163	0.14759	-0.01753	0.01675	-0.00221	-0.00053	0.00152	22.30946
328			3.27000	-1.34552	1.98708	14.42159	-0.00278	0.00120	0.00212	0.00017	-0.00004	-0.00026	84.36281	10.33950	-25.69180	-0.08630	-0.01175	-0.01147	0.01033	-0.00135	0.00025	57.63152	7.55441	8.67525	-0.20838	-0.00276	0.04152	-0.00361	-0.00006	-0.00002	10.31409	-1.46319	16.25205	0.47797	-0.27260	-0.02263	-0.01767	-0.00704	-0.00790	15.53264	2.09575	-28.41332	0.15133	-0.01248	0.01715	-0.00515	-0.00035	0.00175	22.30879
329			3.28000	-1.30908	2.00696	14.49827	-0.00279	0.00117	0.00209	0.00019	-0.00004	-0.00027	84.42455	10.32140	-25.76320	-0.08545	-0.01175	-0.01211	0.01081	-0.00142	0.00022	57.62207	7.54732	8.68743	-0.20835	-0.00114	0.04304	-0.00217	-0.00003	-0.00004	10.33279	-1.50833	16.06046	0.47185	-0.27276	-0.02366	-0.02133	-0.00255	-0.00773	15.55944	2.06428	-28.35768	0.16035	-0.01403	0.01714	-0.00834	-0.00036	0.00195	22.31172
330			3.29000	-1.27385	2.02628	14.57139	-0.00279	0.00114	0.00205	0.00017	-0.00004	-0.00023	84.48309	10.30486	-25.82990	-0.08503	-0.01182	-0.01232	0.00935	-0.00121	0.00022	57.61621	7.53960	8.70098	-0.20874	-0.00069	0.04358	-0.00101	-0.00002	-0.00003	10.35627	-1.54088	15.88537	0.47078	-0.27554	-0.02570	-0.02427	0.00183	-0.00737	15.59643	2.03239	-28.29584	0.16744	-0.02272	0.01619	-0.01150	-0.00051	0.00196	22.31755
331			3.30000	-1.24551	2.04163	14.62901	-0.00277	0.00111	0.00201	0.00012	-0.00003	-0.00016	84.52959	10.28963	-25.88024	-0.08493	-0.01193	-0.01213	0.00667	-0.00083	0.00023	57.61292	7.53105	8.71495	-0.20921	-0.00111	0.04341	-0.00032	-0.00003	0.00003	10.38316	-1.55991	15.73563	0.47278	-0.27861	-0.02773	-0.02581	0.00574	-0.00654	15.64262	2.00223	-28.23071	0.17307	-0.03009	0.01573	-0.01441	-0.00048	0.00194	22.32642
332			3.31000	-1.22665	2.05182	14.66551	-0.00275	0.00109	0.00199	0.00007	-0.00002	-0.00009	84.55904	10.27567	-25.90868	-0.08505	-0.01202	-0.01176	0.00333	-0.00037	0.00024	57.61086	7.52125	8.72853	-0.20979	-0.00202	0.04279	-0.00022	-0.00006	0.00016	10.41149	-1.56633	15.61531	0.47418	-0.28240	-0.02927	-0.02576	0.00880	-0.00534	15.69643	1.97655	-28.16448	0.18055	-0.03257	0.01619	-0.01716	-0.00021	0.00200	22.33897
333			3.32000	-1.21823	2.05676	14.67851	-0.00273	0.00108	0.00199	0.00002	-0.00001	-0.00000	84.56857	10.26307	-25.91347	-0.08534	-0.01209	-0.01136	-0.00033	0.00011	0.00025	57.60834	7.50979	8.74083	-0.21051	-0.00323	0.04178	-0.00079	-0.00009	0.00034	10.43964	-1.56256	15.52350	0.47560	-0.28460	-0.03018	-0.02463	0.01066	-0.00406	15.75615	1.95684	-28.09661	0.18623	-0.03053	0.01745	-0.01916	0.00013	0.00219	22.35551
334			3.33000	-1.22036	2.05742	14.66792	-0.00271	0.00108	0.00200	-0.00004	0.00000	0.00007	84.55694	10.25131	-25.89581	-0.08574	-0.01211	-0.01098	-0.00398	0.00053	0.00028	57.60366	7.49648	8.75056	-0.21132	-0.00462	0.04045	-0.00206	-0.00011	0.00056	10.46649	-1.55200	15.45605	0.47756	-0.28427	-0.03080	-0.02257	0.01111	-0.00294	15.81907	1.94221	-28.02482	0.18752	-0.02529	0.01955	-0.01958	0.00031	0.00257	22.37494
335			3.34000	-1.23218	2.05549	14.63637	-0.00270	0.00109	0.00202	-0.00008	0.00001	0.00014	84.52491	10.23894	-25.86014	-0.08632	-0.01212	-0.01057	-0.00724	0.00082	0.00032	57.59518	7.48145	8.75605	-0.21223	-0.00607	0.03900	-0.00400	-0.00011	0.00080	10.49066	-1.53836	15.40775	0.47917	-0.28253	-0.03109	-0.01910	0.01017	-0.00207	15.88084	1.92944	-27.94763	0.18882	-0.01870	0.02174	-0.01823	0.00027	0.00303	22.39462
336			3.35000	-1.25174	2.05318	14.58974	-0.00269	0.00112	0.00204	-0.00011	0.00000	0.00018	84.47530	10.22442	-25.81417	-0.08711	-0.01213	-0.01007	-0.00971	0.00092	0.00035	57.58137	7.46530	8.75588	-0.21296	-0.00742	0.03768	-0.00646	-0.00008	0.00101	10.50996	-1.52530	15.37366	0.48225	-0.28045	-0.03115	-0.01380	0.00793	-0.00148	15.93505	1.91455	-27.86677	0.18980	-0.01467	0.02300	-0.01467	0.00013	0.00330	22.41056
337			3.36000	-1.27545	2.05294	14.53723	-0.00269	0.00114	0.00206	-0.00012	-0.00000	0.00018	84.41351	10.20714	-25.76808	-0.08806	-0.01217	-0.00947	-0.01091	0.00080	0.00037	57.56124	7.44912	8.74975	-0.21369	-0.00871	0.03652	-0.00911	-0.00002	0.00114	10.52187	-1.51640	15.34847	0.48563	-0.27581	-0.03064	-0.00671	0.00445	-0.00122	15.97478	1.89441	-27.78660	0.18870	-0.01100	0.02368	-0.00894	-0.00003	0.00335	22.41862
338			3.37000	-1.29779	2.05683	14.49100	-0.00268	0.00117	0.00208	-0.00010	-0.00001	0.00014	84.34766	10.18778	-25.73322	-0.08893	-0.01221	-0.00909	-0.01068	0.00049	0.00035	57.53474	7.43394	8.73857	-0.21409	-0.00934	0.03590	-0.01148	0.00005	0.00119	10.52452	-1.51547	15.32542	0.48745	-0.27146	-0.03022	0.00144	0.00003	-0.00139	15.99447	1.86745	-27.71162	0.18959	-0.01144	0.02324	-0.00191	-0.00020	0.00311	22.41553
339			3.38000	-1.31429	2.06500	14.46063	-0.00268	0.00119	0.00210	-0.00006	-0.00002	0.00008	84.28485	10.16807	-25.71725	-0.08961	-0.01224	-0.00917	-0.00953	0.00009	0.00031	57.50309	7.42033	8.72426	-0.21409	-0.00897	0.03598	-0.01314	0.00009	0.00117	10.51711	-1.52591	15.29664	0.48876	-0.26770	-0.02975	0.01001	-0.00486	-0.00201	15.99100	1.83336	-27.64447	0.18936	-0.01576	0.02174	0.00582	-0.00052	0.00271	22.39993
340			3.39000	-1.32373	2.07517	14.44816	-0.00268	0.00122	0.00212	-0.00003	-0.00002	0.00002	84.22808	10.14980	-25.72034	-0.09022	-0.01228	-0.00950	-0.00808	-0.00026	0.00025	57.46819	7.40839	8.70914	-0.21365	-0.00798	0.03652	-0.01390	0.00008	0.00107	10.49911	-1.55009	15.25288	0.48900	-0.26400	-0.02961	0.01876	-0.00968	-0.00319	15.96332	1.79197	-27.58443	0.18366	-0.02068	0.02078	0.01330	-0.00099	0.00252	22.37248
341			3.40000	-1.32602	2.08426	14.45107	-0.00267	0.00125	0.00214	0.00001	-0.00002	-0.00003	84.17852	10.13555	-25.73830	-0.09072	-0.01233	-0.00976	-0.00645	-0.00052	0.00015	57.43210	7.39786	8.69659	-0.21293	-0.00720	0.03678	-0.01373	0.00003	0.00087	10.47006	-1.58969	15.18302	0.48649	-0.25972	-0.02854	0.02720	-0.01422	-0.00482	15.91172	1.74265	-27.52612	0.17738	-0.02151	0.02022	0.02010	-0.00131	0.00264	22.33510
342			3.41000	-1.32040	2.09068	14.46725	-0.00267	0.00126	0.00216	0.00005	-0.00001	-0.00008	84.13829	10.12760	-25.76734	-0.09100	-0.01237	-0.01011	-0.00471	-0.00068	0.00001	57.39676	7.38836	8.68984	-0.21209	-0.00646	0.03691	-0.01288	-0.00003	0.00058	10.43003	-1.64693	15.07402	0.48265	-0.25313	-0.02651	0.03446	-0.01861	-0.00672	15.83731	1.68384	-27.45978	0.16969	-0.01852	0.01992	0.02589	-0.00134	0.00318	22.28989
343			3.42000	-1.30753	2.09391	14.49181	-0.00264	0.00128	0.00218	0.00007	-0.00000	-0.00009	84.10804	10.12745	-25.80166	-0.09085	-0.01237	-0.01073	-0.00342	-0.00066	-0.00013	57.36317	7.37957	8.69154	-0.21103	-0.00554	0.03698	-0.01163	-0.00010	0.00023	10.38036	-1.72512	14.91234	0.47777	-0.24413	-0.02365	0.03944	-0.02303	-0.00854	15.74144	1.61313	-27.37283	0.16067	-0.01030	0.02037	0.03051	-0.00085	0.00428	22.23757
344			3.43000	-1.29224	2.09265	14.51367	-0.00261	0.00128	0.00219	0.00006	0.00001	-0.00005	84.08401	10.13508	-25.83088	-0.09044	-0.01235	-0.01138	-0.00318	-0.00042	-0.00026	57.33196	7.37172	8.70278	-0.20955	-0.00474	0.03682	-0.01020	-0.00014	-0.00017	10.32361	-1.82782	14.68616	0.47125	-0.23495	-0.02009	0.04121	-0.02750	-0.00977	15.62556	1.52774	-27.25358	0.15455	-0.00128	0.02017	0.03461	-0.00012	0.00558	22.17730
345			3.44000	-1.28119	2.08519	14.51948	-0.00257	0.00128	0.00220	0.00003	0.00002	0.00003	84.06039	10.14940	-25.84373	-0.08999	-0.01232	-0.01176	-0.00396	0.00001	-0.00035	57.30331	7.36564	8.72319	-0.20749	-0.00448	0.03616	-0.00886	-0.00018	-0.00057	10.26322	-1.95685	14.38805	0.46265	-0.22456	-0.01483	0.03940	-0.03127	-0.00916	15.49223	1.42560	-27.09598	0.14777	0.00719	0.01794	0.03713	0.00075	0.00618	22.10749
346			3.45000	-1.27954	2.07082	14.50008	-0.00252	0.00128	0.00220	-0.00002	0.00004	0.00013	84.03308	10.16862	-25.83348	-0.08965	-0.01232	-0.01174	-0.00530	0.00052	-0.00038	57.27683	7.36265	8.75099	-0.20461	-0.00451	0.03538	-0.00779	-0.00020	-0.00098	10.20293	-2.11083	14.01812	0.44807	-0.21537	-0.00907	0.03392	-0.03384	-0.00671	15.34638	1.30743	-26.90464	0.14248	0.01576	0.01501	0.03784	0.00182	0.00590	22.02706
347			3.46000	-1.28979	2.05005	14.45244	-0.00247	0.00127	0.00218	-0.00008	0.00005	0.00022	84.00050	10.19153	-25.79922	-0.08949	-0.01235	-0.01123	-0.00662	0.00097	-0.00039	57.25185	7.36445	8.78444	-0.20138	-0.00516	0.03433	-0.00710	-0.00024	-0.00139	10.14666	-2.28410	13.58577	0.43373	-0.20951	-0.00476	0.02583	-0.03485	-0.00398	15.19710	1.17851	-26.69691	0.13944	0.01876	0.01175	0.03612	0.00234	0.00469	21.93768
348			3.47000	-1.31114	2.02472	14.38080	-0.00242	0.00125	0.00215	-0.00012	0.00006	0.00029	83.96373	10.21733	-25.74643	-0.08938	-0.01239	-0.01019	-0.00731	0.00125	-0.00037	57.22733	7.37261	8.82213	-0.19892	-0.00675	0.03297	-0.00676	-0.00031	-0.00179	10.09827	-2.46687	13.10993	0.42538	-0.20590	-0.00322	0.01629	-0.03360	-0.00286	15.05800	1.04946	-26.50075	0.13532	0.00855	0.00737	0.03050	0.00108	0.00257	21.84506
349			3.48000	-1.33947	1.99827	14.29679	-0.00238	0.00122	0.00210	-0.00013	0.00006	0.00030	83.92666	10.24513	-25.68718	-0.08905	-0.01243	-0.00882	-0.00693	0.00123	-0.00034	57.20288	7.38840	8.86257	-0.19831	-0.00930	0.03132	-0.00662	-0.00037	-0.00211	10.06103	-2.64630	12.61748	0.42185	-0.20544	-0.00390	0.00610	-0.03010	-0.00345	14.94532	0.93430	-26.34801	0.13443	-0.01401	0.00154	0.02207	-0.00165	0.00038	21.75926
350			3.49000	-1.36923	1.97460	14.21566	-0.00238	0.00119	0.00205	-0.00013	0.00005	0.00026	83.89407	10.27315	-25.63669	-0.08830	-0.01241	-0.00758	-0.00565	0.00091	-0.00030	57.17862	7.41258	8.90328	-0.19931	-0.01169	0.03025	-0.00667	-0.00036	-0.00239	10.03699	-2.80931	12.13942	0.42127	-0.20733	-0.00659	-0.00359	-0.02459	-0.00546	14.87387	0.84690	-26.26430	0.13753	-0.03739	-0.00252	0.01125	-0.00362	-0.00027	21.69177
351			3.50000	-1.39597	1.95649	14.14971	-0.00241	0.00114	0.00199	-0.00011	0.00003	0.00019	83.86759	10.29954	-25.60740	-0.08720	-0.01234	-0.00682	-0.00412	0.00037	-0.00027	57.15429	7.44518	8.94203	-0.20064	-0.01319	0.02993	-0.00699	-0.00025	-0.00263	10.02635	-2.94543	11.70579	0.42296	-0.20740	-0.00820	-0.01171	-0.01739	-0.00594	14.85298	0.79577	-26.25840	0.13981	-0.04581	-0.00342	-0.00141	-0.00308	0.00009	21.65239
352			3.51000	-1.41750	1.94559	14.10594	-0.00245	0.00111	0.00194	-0.00008	0.00001	0.00011	83.84530	10.32186	-25.60650	-0.08619	-0.01225	-0.00667	-0.00295	-0.00025	-0.00024	57.12918	7.48520	8.97688	-0.20137	-0.01340	0.03045	-0.00774	-0.00009	-0.00283	10.02783	-3.04827	11.33824	0.42575	-0.20873	-0.00944	-0.01804	-0.00964	-0.00559	14.88470	0.78039	-26.31417	0.14453	-0.04164	-0.00108	-0.01426	-0.00142	0.00012	21.64653
353			3.52000	-1.43335	1.94260	14.08596	-0.00250	0.00109	0.00192	-0.00006	-0.00000	0.00003	83.82336	10.33805	-25.63537	-0.08540	-0.01217	-0.00705	-0.00245	-0.00084	-0.00021	57.10179	7.53058	9.00685	-0.20138	-0.01236	0.03176	-0.00904	0.00005	-0.00300	10.04000	-3.11576	11.04508	0.42898	-0.20552	-0.01012	-0.02334	-0.00184	-0.00463	14.96418	0.79107	-26.39338	0.14907	-0.02606	0.00395	-0.02572	-0.00009	-0.00048	21.67281
354			3.53000	-1.44479	1.94693	14.08694	-0.00253	0.00108	0.00190	-0.00004	-0.00001	-0.00003	83.79745	10.34693	-25.69025	-0.08496	-0.01212	-0.00766	-0.00267	-0.00131	-0.00016	57.07049	7.57860	9.03203	-0.20110	-0.01064	0.03360	-0.01081	0.00013	-0.00309	10.06234	-3.14972	10.82297	0.43344	-0.20142	-0.01141	-0.02837	0.00492	-0.00380	15.08054	0.81230	-26.45008	0.15677	-0.00970	0.00982	-0.03476	0.00018	-0.00052	21.72232
355			3.54000	-1.45336	1.95658	14.10275	-0.00257	0.00107	0.00190	-0.00003	-0.00002	-0.00007	83.76441	10.34917	-25.76324	-0.08487	-0.01212	-0.00828	-0.00338	-0.00160	-0.00012	57.03403	7.62654	9.05325	-0.20106	-0.00876	0.03567	-0.01278	0.00014	-0.00310	10.09414	-3.15483	10.66381	0.43757	-0.19997	-0.01347	-0.03263	0.01017	-0.00302	15.21749	0.82681	-26.44681	0.16790	-0.00317	0.01367	-0.04017	0.00009	0.00098	21.78026
356			3.55000	-1.45975	1.96963	14.12688	-0.00260	0.00107	0.00191	-0.00002	-0.00003	-0.00008	83.72400	10.34713	-25.84532	-0.08506	-0.01215	-0.00883	-0.00419	-0.00171	-0.00010	56.99241	7.67192	9.07164	-0.20168	-0.00707	0.03770	-0.01452	0.00011	-0.00300	10.13331	-3.13737	10.55913	0.44123	-0.20069	-0.01640	-0.03512	0.01370	-0.00218	15.35598	0.82016	-26.36283	0.17604	-0.00853	0.01508	-0.03963	0.00020	0.00333	21.83053
357			3.56000	-1.46383	1.98552	14.15320	-0.00262	0.00108	0.00192	-0.00001	-0.00003	-0.00008	83.67840	10.34406	-25.92790	-0.08536	-0.01218	-0.00931	-0.00492	-0.00165	-0.00011	56.94690	7.71282	9.08814	-0.20280	-0.00572	0.03940	-0.01563	0.00008	-0.00277	10.17638	-3.10455	10.49999	0.44405	-0.20424	-0.01933	-0.03499	0.01544	-0.00116	15.47900	0.78512	-26.19558	0.18266	-0.01924	0.01507	-0.03414	0.00024	0.00546	21.86107
358			3.57000	-1.46585	2.00408	14.17615	-0.00264	0.00109	0.00195	-0.00000	-0.00004	-0.00006	83.62954	10.34329	-26.00352	-0.08567	-0.01219	-0.00975	-0.00564	-0.00144	-0.00016	56.89984	7.74763	9.10320	-0.20416	-0.00481	0.04054	-0.01598	0.00004	-0.00239	10.21909	-3.06420	10.47603	0.44660	-0.20890	-0.02140	-0.03195	0.01518	-0.00017	15.57561	0.72314	-25.95854	0.18767	-0.02514	0.01577	-0.02562	0.00005	0.00736	21.86784
359			3.58000	-1.46654	2.02466	14.19163	-0.00266	0.00111	0.00197	0.00000	-0.00004	-0.00004	83.57807	10.34759	-26.06668	-0.08603	-0.01221	-0.01004	-0.00644	-0.00114	-0.00024	56.85338	7.77502	9.11669	-0.20550	-0.00449	0.04099	-0.01571	0.00002	-0.00187	10.25709	-3.02418	10.47627	0.44918	-0.21164	-0.02282	-0.02651	0.01276	0.00055	15.64192	0.64343	-25.67966	0.19049	-0.02393	0.01805	-0.01640	-0.00013	0.00916	21.85461
360			3.59000	-1.46638	2.04603	14.19819	-0.00267	0.00114	0.00201	0.00000	-0.00004	-0.00001	83.52385	10.35870	-26.11453	-0.08639	-0.01222	-0.01025	-0.00730	-0.00080	-0.00034	56.80882	7.79387	9.12843	-0.20680	-0.00472	0.04071	-0.01517	-0.00001	-0.00126	10.28748	-2.99130	10.49077	0.44866	-0.20989	-0.02335	-0.01993	0.00860	0.00092	15.68056	0.56055	-25.39988	0.19504	-0.01509	0.02161	-0.00876	-0.00011	0.01009	21.83005
361			3.60000	-1.46555	2.06735	14.19738	-0.00270	0.00117	0.00205	0.00000	-0.00004	0.00001	83.46671	10.37670	-26.14727	-0.08680	-0.01221	-0.01046	-0.00819	-0.00050	-0.00042	56.76636	7.80352	9.13833	-0.20809	-0.00541	0.03970	-0.01470	-0.00004	-0.00063	10.30985	-2.96995	10.51214	0.44864	-0.20743	-0.02323	-0.01407	0.00394	0.00102	15.69846	0.49106	-25.16692	0.19676	-0.00788	0.02398	-0.00348	-0.00004	0.00821	21.80333
362			3.61000	-1.46422	2.08890	14.19215	-0.00274	0.00121	0.00210	0.00001	-0.00005	0.00002	83.40627	10.39945	-26.16692	-0.08736	-0.01222	-0.01072	-0.00903	-0.00025	-0.00046	56.72549	7.80422	9.14598	-0.20941	-0.00643	0.03810	-0.01444	-0.00008	-0.00005	10.32580	-2.96083	10.53665	0.45019	-0.20660	-0.02284	-0.01045	-0.00057	0.00089	15.70414	0.44902	-25.02381	0.19435	-0.00675	0.02422	-0.00094	-0.00001	0.00369	21.78137
363			3.62000	-1.46239	2.11194	14.18587	-0.00279	0.00126	0.00216	0.00001	-0.00005	0.00002	83.34293	10.42296	-26.17703	-0.08816	-0.01226	-0.01097	-0.00962	-0.00011	-0.00043	56.68569	7.79741	9.15067	-0.21080	-0.00771	0.03616	-0.01441	-0.00010	0.00039	10.33767	-2.96133	10.56453	0.44840	-0.20784	-0.02232	-0.00713	-0.00319	0.00113	15.70536	0.44284	-24.99931	0.19335	-0.00838	0.02338	-0.00067	0.00002	-0.00167	21.76808
364			3.63000	-1.45902	2.13749	14.18193	-0.00283	0.00131	0.00223	0.00002	-0.00006	0.00001	83.27843	10.44247	-26.18233	-0.08910	-0.01232	-0.01123	-0.00977	-0.00007	-0.00032	56.64648	7.78596	9.15114	-0.21210	-0.00879	0.03444	-0.01451	-0.00007	0.00067	10.34713	-2.96770	10.59695	0.44680	-0.20983	-0.02168	-0.00520	-0.00493	0.00123	15.70745	0.47432	-25.10151	0.19108	-0.01093	0.02206	-0.00176	0.00006	-0.00634	21.76468
365			3.64000	-1.45250	2.16525	14.18243	-0.00287	0.00136	0.00230	0.00004	-0.00007	-0.00001	83.21537	10.45416	-26.18743	-0.08996	-0.01235	-0.01153	-0.00941	-0.00012	-0.00015	56.60788	7.77362	9.14628	-0.21331	-0.00928	0.03345	-0.01450	0.00000	0.00077	10.35455	-2.97616	10.63325	0.44994	-0.20927	-0.02095	-0.00311	-0.00516	0.00126	15.71322	0.53847	-25.31452	0.18547	-0.01332	0.02060	-0.00327	0.00011	-0.00933	21.77065
366			3.65000	-1.44193	2.19413	14.18764	-0.00290	0.00141	0.00237	0.00007	-0.00007	-0.00003	83.15621	10.45623	-26.19562	-0.09057	-0.01234	-0.01186	-0.00856	-0.00023	0.00004	56.57061	7.76411	9.13635	-0.21465	-0.00925	0.03316	-0.01404	0.00010	0.00069	10.35883	-2.98313	10.66984	0.45352	-0.20858	-0.02040	-0.00010	-0.00392	0.00119	15.72289	0.62400	-25.59886	0.18187	-0.01310	0.02000	-0.00444	0.00013	-0.01074	21.78442
367			3.66000	-1.42725	2.22301	14.19663	-0.00291	0.00144	0.00241	0.00009	-0.00007	-0.00004	83.10316	10.44816	-26.20885	-0.09096	-0.01228	-0.01216	-0.00732	-0.00038	0.00023	56.53612	7.76077	9.12251	-0.21590	-0.00885	0.03343	-0.01297	0.00020	0.00043	10.35843	-2.98533	10.70289	0.45509	-0.20752	-0.02058	0.00363	-0.00145	0.00110	15.73476	0.71606	-25.90365	0.18071	-0.00810	0.02149	-0.00487	0.00008	-0.01147	21.80300
368			3.67000	-1.40906	2.25107	14.20903	-0.00291	0.00146	0.00244	0.00010	-0.00007	-0.00006	83.05792	10.43089	-26.22890	-0.09126	-0.01221	-0.01233	-0.00571	-0.00057	0.00038	56.50576	7.76577	9.10681	-0.21690	-0.00831	0.03405	-0.01134	0.00026	0.00003	10.35291	-2.98001	10.73165	0.45798	-0.20704	-0.02101	0.00718	0.00170	0.00107	15.74652	0.80098	-26.18486	0.17935	-0.00278	0.02331	-0.00441	0.00002	-0.01086	21.82233
369			3.68000	-1.38747	2.27773	14.22695	-0.00289	0.00147	0.00245	0.00012	-0.00007	-0.00010	83.02238	10.40641	-26.25889	-0.09142	-0.01212	-0.01233	-0.00364	-0.00084	0.00047	56.48043	7.77986	9.09130	-0.21733	-0.00766	0.03496	-0.00933	0.00029	-0.00045	10.34336	-2.96560	10.75867	0.46125	-0.20764	-0.02162	0.00982	0.00492	0.00116	15.75585	0.86936	-26.41519	0.17992	0.00066	0.02473	-0.00310	-0.00000	-0.00895	21.83780
370			3.69000	-1.36202	2.30266	14.25514	-0.00286	0.00146	0.00244	0.00014	-0.00006	-0.00015	82.99885	10.37821	-26.30333	-0.09150	-0.01204	-0.01220	-0.00110	-0.00117	0.00045	56.46038	7.80179	9.07869	-0.21697	-0.00678	0.03620	-0.00716	0.00025	-0.00096	10.33138	-2.94231	10.78716	0.46397	-0.20825	-0.02304	0.01139	0.00765	0.00139	15.76032	0.91699	-26.58293	0.18076	0.00082	0.02598	-0.00093	0.00000	-0.00641	21.84511
371			3.70000	-1.33250	2.32588	14.29867	-0.00282	0.00145	0.00243	0.00016	-0.00006	-0.00022	82.98924	10.35088	-26.36626	-0.09147	-0.01199	-0.01214	0.00173	-0.00154	0.00033	56.44522	7.82892	9.07225	-0.21583	-0.00559	0.03766	-0.00500	0.00017	-0.00145	10.31835	-2.91176	10.81929	0.46543	-0.20963	-0.02507	0.01220	0.00957	0.00174	15.75743	0.94404	-26.68770	0.18126	-0.00294	0.02672	0.00197	-0.00002	-0.00367	21.84094
372			3.71000	-1.29949	2.34778	14.35945	-0.00277	0.00142	0.00240	0.00018	-0.00006	-0.00028	82.99451	10.32890	-26.44820	-0.09138	-0.01198	-0.01233	0.00448	-0.00186	0.00016	56.43436	7.85741	9.07481	-0.21377	-0.00408	0.03914	-0.00294	0.00006	-0.00182	10.30483	-2.87655	10.85627	0.46777	-0.21148	-0.02667	0.01309	0.01043	0.00211	15.74538	0.95374	-26.73634	0.18013	-0.00892	0.02640	0.00533	-0.00006	-0.00119	21.82415
373			3.72000	-1.26522	2.36868	14.43400	-0.00273	0.00140	0.00238	0.00017	-0.00005	-0.00032	83.01350	10.31476	-26.54394	-0.09134	-0.01201	-0.01278	0.00666	-0.00202	-0.00004	56.42744	7.88319	9.08680	-0.21134	-0.00245	0.04049	-0.00107	-0.00000	-0.00193	10.29025	-2.83994	10.89849	0.47039	-0.21383	-0.02839	0.01483	0.01009	0.00250	15.72264	0.95079	-26.73937	0.17961	-0.01559	0.02602	0.00913	-0.00008	0.00067	21.79557
374			3.73000	-1.23279	2.38799	14.51362	-0.00269	0.00138	0.00235	0.00016	-0.00005	-0.00032	83.04322	10.30875	-26.64274	-0.09129	-0.01209	-0.01316	0.00801	-0.00196	-0.00020	56.42427	7.90260	9.10589	-0.20925	-0.00135	0.04138	0.00052	-0.00002	-0.00172	10.27316	-2.80531	10.94602	0.47279	-0.21613	-0.02983	0.01751	0.00871	0.00286	15.68759	0.94010	-26.70943	0.18054	-0.01696	0.02696	0.01339	-0.00003	0.00195	21.75705
375			3.74000	-1.20505	2.40472	14.58918	-0.00266	0.00136	0.00233	0.00013	-0.00004	-0.00028	83.08013	10.30923	-26.73332	-0.09116	-0.01218	-0.01335	0.00847	-0.00169	-0.00029	56.42466	7.91322	9.12794	-0.20767	-0.00085	0.04182	0.00173	-0.00002	-0.00120	10.25270	-2.77490	10.99838	0.47478	-0.21630	-0.03017	0.02044	0.00671	0.00304	15.63894	0.92613	-26.66005	0.18002	-0.01065	0.02912	0.01763	0.00002	0.00277	21.71029
376			3.75000	-1.18418	2.41770	14.65324	-0.00263	0.00134	0.00231	0.00009	-0.00003	-0.00022	83.12045	10.31395	-26.80642	-0.09102	-0.01227	-0.01343	0.00809	-0.00126	-0.00030	56.42790	7.91394	9.14872	-0.20660	-0.00080	0.04180	0.00244	-0.00002	-0.00048	10.22903	-2.74974	11.05357	0.47462	-0.21748	-0.02959	0.02310	0.00464	0.00299	15.57706	0.91235	-26.60409	0.17808	-0.00372	0.03060	0.02129	0.00001	0.00294	21.65711
377			3.76000	-1.17206	2.42598	14.69959	-0.00261	0.00134	0.00230	0.00004	-0.00002	-0.00014	83.16029	10.32021	-26.85475	-0.09084	-0.01233	-0.01342	0.00696	-0.00069	-0.00023	56.43321	7.90501	9.16423	-0.20605	-0.00105	0.04141	0.00268	-0.00003	0.00034	10.20221	-2.73022	11.10829	0.47144	-0.22096	-0.02971	0.02553	0.00267	0.00285	15.50364	0.90089	-26.55260	0.17826	-0.00196	0.03122	0.02445	0.00001	0.00248	21.60022
378			3.77000	-1.17003	2.42939	14.72357	-0.00260	0.00134	0.00230	-0.00001	-0.00000	-0.00005	83.19617	10.32548	-26.87359	-0.09064	-0.01234	-0.01333	0.00531	-0.00007	-0.00010	56.43967	7.88777	9.17152	-0.20608	-0.00163	0.04067	0.00253	-0.00004	0.00111	10.17201	-2.71662	11.15951	0.46763	-0.22347	-0.02981	0.02772	0.00072	0.00257	15.42127	0.89315	-26.51511	0.17721	-0.00349	0.03084	0.02642	0.00001	0.00146	21.54298
379			3.78000	-1.17827	2.42840	14.72315	-0.00261	0.00134	0.00231	-0.00006	0.00001	0.00005	83.22617	10.32798	-26.86196	-0.09038	-0.01230	-0.01318	0.00355	0.00053	0.00006	56.44662	7.86427	9.16914	-0.20634	-0.00241	0.03962	0.00222	-0.00003	0.00174	10.13888	-2.70914	11.20508	0.46228	-0.22578	-0.03004	0.02873	-0.00116	0.00221	15.33361	0.89100	-26.49905	0.17586	-0.00560	0.03043	0.02694	0.00003	0.00014	21.48889
380			3.79000	-1.19578	2.42372	14.69985	-0.00263	0.00135	0.00232	-0.00010	0.00002	0.00013	83.25031	10.32635	-26.82295	-0.09010	-0.01220	-0.01305	0.00201	0.00102	0.00022	56.45400	7.83689	9.15692	-0.20669	-0.00318	0.03847	0.00187	-0.00001	0.00218	10.10476	-2.70759	11.24352	0.45690	-0.22780	-0.03022	0.02773	-0.00284	0.00178	15.24582	0.89716	-26.50847	0.17373	-0.00631	0.03039	0.02567	0.00006	-0.00128	21.44154
381			3.80000	-1.22072	2.41618	14.65813	-0.00267	0.00137	0.00234	-0.00014	0.00002	0.00019	83.26955	10.31971	-26.76280	-0.08979	-0.01205	-0.01295	0.00092	0.00135	0.00038	56.46147	7.80806	9.13620	-0.20696	-0.00382	0.03735	0.00153	0.00002	0.00239	10.07258	-2.71138	11.27395	0.44929	-0.22873	-0.02885	0.02455	-0.00421	0.00126	15.16360	0.91390	-26.54284	0.17299	-0.00298	0.02984	0.02319	0.00005	-0.00254	21.40356
382			3.81000	-1.25036	2.40660	14.60453	-0.00272	0.00138	0.00235	-0.00015	0.00003	0.00023	83.28591	10.30797	-26.68952	-0.08950	-0.01189	-0.01271	0.00050	0.00149	0.00049	56.46887	7.78002	9.10982	-0.20733	-0.00460	0.03620	0.00129	0.00006	0.00234	10.04467	-2.71958	11.29671	0.44184	-0.23064	-0.02735	0.02025	-0.00519	0.00083	15.09078	0.94155	-26.59736	0.17153	-0.00129	0.02866	0.01990	0.00003	-0.00335	21.37588
383			3.82000	-1.28066	2.39580	14.54785	-0.00276	0.00139	0.00236	-0.00015	0.00003	0.00022	83.30278	10.29239	-26.61299	-0.08919	-0.01173	-0.01234	0.00099	0.00141	0.00053	56.47597	7.75491	9.08160	-0.20766	-0.00548	0.03507	0.00114	0.00009	0.00206	10.02192	-2.73068	11.31292	0.43489	-0.23322	-0.02583	0.01563	-0.00561	0.00053	15.02865	0.97782	-26.66440	0.16881	0.00066	0.02756	0.01635	-0.00002	-0.00372	21.35715
384			3.83000	-1.30684	2.38458	14.49860	-0.00279	0.00140	0.00237	-0.00012	0.00003	0.00016	83.32457	10.27543	-26.54437	-0.08885	-0.01158	-0.01192	0.00246	0.00113	0.00048	56.48241	7.73458	9.05597	-0.20765	-0.00629	0.03407	0.00105	0.00010	0.00159	10.00482	-2.74259	11.32480	0.42713	-0.23510	-0.02435	0.01073	-0.00522	0.00040	14.97740	1.01913	-26.73655	0.16668	0.00467	0.02704	0.01284	-0.00018	-0.00378	21.34450
385			3.84000	-1.32490	2.37397	14.46741	-0.00280	0.00140	0.00237	-0.00007	0.00002	0.00008	83.35561	10.25946	-26.49482	-0.08853	-0.01144	-0.01169	0.00479	0.00067	0.00039	56.48780	7.72027	9.03688	-0.20723	-0.00670	0.03339	0.00103	0.00007	0.00102	9.99422	-2.75250	11.33576	0.42113	-0.23615	-0.02307	0.00570	-0.00384	0.00043	14.93784	1.06191	-26.80764	0.16483	0.00698	0.02617	0.00916	-0.00028	-0.00343	21.33518
386			3.85000	-1.33194	2.36505	14.46178	-0.00281	0.00139	0.00236	-0.00000	0.00002	-0.00004	83.39948	10.24565	-26.47211	-0.08821	-0.01135	-0.01166	0.00767	0.00012	0.00028	56.49203	7.71211	9.02648	-0.20659	-0.00664	0.03322	0.00107	0.00002	0.00046	9.99048	-2.75723	11.34917	0.41616	-0.23754	-0.02225	0.00104	-0.00143	0.00058	14.91125	1.10257	-26.86966	0.16445	0.00686	0.02504	0.00538	-0.00028	-0.00261	21.32752
387			3.86000	-1.32648	2.35856	14.48447	-0.00281	0.00137	0.00235	0.00006	0.00001	-0.00014	83.45809	10.23401	-26.47910	-0.08779	-0.01129	-0.01196	0.01052	-0.00040	0.00018	56.49539	7.70906	9.02474	-0.20585	-0.00585	0.03378	0.00124	-0.00002	0.00001	9.99285	-2.75409	11.36655	0.40976	-0.24073	-0.02308	-0.00262	0.00183	0.00083	14.89840	1.13764	-26.91107	0.16750	0.00381	0.02472	0.00164	-0.00015	-0.00141	21.32080
388			3.87000	-1.30989	2.35469	14.53045	-0.00280	0.00135	0.00233	0.00011	0.00000	-0.00021	83.52993	10.22370	-26.51109	-0.08726	-0.01126	-0.01253	0.01250	-0.00077	0.00013	56.49848	7.70942	9.02977	-0.20536	-0.00448	0.03501	0.00140	-0.00004	-0.00030	9.99969	-2.74153	11.38817	0.40376	-0.24389	-0.02395	-0.00497	0.00555	0.00113	14.89905	1.16398	-26.92085	0.17071	0.00008	0.02424	-0.00195	-0.00000	0.00012	21.31482
389			3.88000	-1.28717	2.35256	14.58707	-0.00278	0.00133	0.00231	0.00012	0.00000	-0.00022	83.60856	10.21377	-26.55654	-0.08669	-0.01128	-0.01299	0.01303	-0.00090	0.00012	56.50127	7.71153	9.03897	-0.20534	-0.00336	0.03627	0.00132	-0.00004	-0.00047	10.00929	-2.71906	11.41515	0.39843	-0.24793	-0.02532	-0.00622	0.00913	0.00155	14.91188	1.17946	-26.89385	0.17378	-0.00242	0.02466	-0.00518	0.00009	0.00175	21.30924
390			3.89000	-1.26463	2.35064	14.64044	-0.00275	0.00130	0.00229	0.00011	0.00000	-0.00019	83.68594	10.20316	-26.60264	-0.08623	-0.01132	-0.01313	0.01221	-0.00083	0.00016	56.50325	7.71428	9.04932	-0.20586	-0.00288	0.03723	0.00086	-0.00003	-0.00048	10.02050	-2.68780	11.45004	0.39262	-0.25217	-0.02672	-0.00661	0.01179	0.00209	14.93507	1.18357	-26.83124	0.17782	-0.00168	0.02607	-0.00801	0.00006	0.00349	21.30399
391			3.90000	-1.24703	2.34809	14.68081	-0.00272	0.00128	0.00226	0.00007	0.00000	-0.00012	83.75616	10.19083	-26.63958	-0.08593	-0.01137	-0.01302	0.01055	-0.00060	0.00024	56.50348	7.71688	9.05801	-0.20663	-0.00282	0.03799	-0.00004	-0.00002	-0.00036	10.03227	-2.65071	11.49404	0.38984	-0.25658	-0.02779	-0.00635	0.01294	0.00258	14.96674	1.17664	-26.73557	0.18101	-0.00138	0.02711	-0.01025	0.00004	0.00522	21.29966
392			3.91000	-1.23705	2.34483	14.70344	-0.00270	0.00125	0.00223	0.00003	0.00001	-0.00005	83.81619	10.17566	-26.66128	-0.08578	-0.01143	-0.01270	0.00854	-0.00029	0.00034	56.50121	7.71827	9.06293	-0.20734	-0.00299	0.03862	-0.00121	-0.00001	-0.00011	10.04353	-2.61236	11.54485	0.38926	-0.26267	-0.02936	-0.00552	0.01222	0.00293	15.00451	1.15904	-26.60916	0.18608	-0.00148	0.02863	-0.01167	0.00004	0.00700	21.29733
393			3.92000	-1.23529	2.34076	14.70797	-0.00270	0.00123	0.00218	-0.00001	0.00001	0.00001	83.86568	10.15723	-26.66544	-0.08568	-0.01147	-0.01227	0.00657	0.00004	0.00043	56.49610	7.71744	9.06311	-0.20775	-0.00316	0.03919	-0.00246	0.00000	0.00022	10.05325	-2.57830	11.59742	0.39030	-0.26606	-0.03006	-0.00425	0.00922	0.00286	15.04419	1.13133	-26.45772	0.19289	0.00447	0.03097	-0.01158	-0.00008	0.00868	21.29689
394			3.93000	-1.24093	2.33512	14.69709	-0.00272	0.00120	0.00214	-0.00004	0.00001	0.00006	83.90554	10.13615	-26.65261	-0.08558	-0.01148	-0.01187	0.00480	0.00035	0.00049	56.48820	7.71334	9.05883	-0.20824	-0.00334	0.03962	-0.00350	0.00001	0.00057	10.06055	-2.55421	11.64547	0.39355	-0.26474	-0.03005	-0.00265	0.00422	0.00237	15.07955	1.09515	-26.29370	0.19929	0.01150	0.03287	-0.00928	-0.00009	0.00954	21.29617
395			3.94000	-1.25233	2.32726	14.67458	-0.00275	0.00117	0.00211	-0.00007	0.00002	0.00009	83.93704	10.11386	-26.62506	-0.08540	-0.01144	-0.01152	0.00332	0.00059	0.00051	56.47840	7.70539	9.05145	-0.20905	-0.00372	0.03967	-0.00413	0.00001	0.00087	10.06480	-2.54454	11.68327	0.39602	-0.26386	-0.02994	-0.00074	-0.00175	0.00159	15.10375	1.05331	-26.13433	0.20514	0.01186	0.03285	-0.00480	0.00006	0.00878	21.29207
396			3.95000	-1.26748	2.31799	14.64512	-0.00280	0.00115	0.00209	-0.00008	0.00002	0.00011	83.96167	10.09149	-26.58698	-0.08522	-0.01138	-0.01124	0.00218	0.00075	0.00051	56.46777	7.69393	9.04233	-0.21004	-0.00430	0.03933	-0.00430	0.00001	0.00107	10.06542	-2.55103	11.70697	0.39586	-0.26288	-0.02898	0.00133	-0.00751	0.00066	15.11181	1.00977	-25.99927	0.20670	0.01016	0.03155	0.00092	0.00019	0.00658	21.28201
397			3.96000	-1.28450	2.30918	14.61295	-0.00284	0.00114	0.00208	-0.00009	0.00002	0.00012	83.98063	10.07006	-26.54325	-0.08515	-0.01134	-0.01114	0.00121	0.00083	0.00050	56.45746	7.68036	9.03277	-0.21084	-0.00493	0.03861	-0.00412	0.00000	0.00112	10.06236	-2.57218	11.71479	0.39793	-0.26142	-0.02758	0.00315	-0.01199	-0.00024	15.10267	0.97017	-25.90919	0.20264	0.00702	0.02956	0.00603	0.00022	0.00342	21.26560
398			3.97000	-1.30242	2.30187	14.57940	-0.00287	0.00113	0.00207	-0.00010	0.00001	0.00012	83.99367	10.04961	-26.49684	-0.08520	-0.01132	-0.01117	0.00013	0.00087	0.00049	56.44797	7.66687	9.02300	-0.21129	-0.00555	0.03765	-0.00386	0.00002	0.00104	10.05630	-2.60453	11.70624	0.40058	-0.25928	-0.02603	0.00442	-0.01488	-0.00102	15.07975	0.94061	-25.88075	0.19809	0.00450	0.02757	0.00931	0.00018	0.00002	21.24472
399			3.98000	-1.32140	2.29562	14.54358	-0.00289	0.00113	0.00207	-0.00011	0.00001	0.00013	83.99890	10.02902	-26.44873	-0.08539	-0.01131	-0.01113	-0.00111	0.00088	0.00050	56.43922	7.65566	9.01243	-0.21151	-0.00628	0.03658	-0.00362	0.00004	0.00088	10.04819	-2.64478	11.68186	0.40197	-0.25519	-0.02473	0.00522	-0.01644	-0.00165	15.04869	0.92613	-25.92031	0.19487	0.00462	0.02646	0.01063	0.00019	-0.00310	21.22280
400			3.99000	-1.34144	2.28985	14.50603	-0.00290	0.00113	0.00207	-0.00011	0.00001	0.00013	83.99541	10.00733	-26.40085	-0.08584	-0.01132	-0.01074	-0.00213	0.00082	0.00050	56.43127	7.64833	9.00094	-0.21178	-0.00745	0.03536	-0.00330	0.00009	0.00064	10.03852	-2.69059	11.64366	0.40083	-0.25231	-0.02440	0.00576	-0.01730	-0.00216	15.01496	0.92925	-26.02284	0.19690	0.00328	0.02572	0.01058	0.00012	-0.00561	21.20348
401			4.00000	-1.36027	2.28558	14.47247	-0.00292	0.00114	0.00208	-0.00008	0.00001	0.00010	83.98599	9.98430	-26.35947	-0.08653	-0.01137	-0.01000	-0.00224	0.00060	0.00046	56.42445	7.64576	8.98941	-0.21198	-0.00891	0.03418	-0.00275	0.00013	0.00035	10.02768	-2.73981	11.59561	0.40081	-0.24948	-0.02384	0.00614	-0.01748	-0.00241	14.98301	0.94920	-26.17275	0.19718	0.00206	0.02474	0.00929	0.00006	-0.00703	21.18975
402			4.01000	-1.37259	2.28492	14.45290	-0.00292	0.00115	0.00209	-0.00003	-0.00000	0.00003	83.97720	9.96174	-26.33462	-0.08723	-0.01143	-0.00931	-0.00113	0.00020	0.00035	56.41920	7.64824	8.97992	-0.21199	-0.00978	0.03374	-0.00199	0.00015	-0.00001	10.01617	-2.78981	11.54347	0.40075	-0.24673	-0.02350	0.00644	-0.01696	-0.00240	14.95560	0.98110	-26.34609	0.19437	0.00293	0.02463	0.00753	0.00006	-0.00751	21.18296
403			4.02000	-1.37285	2.28929	14.45574	-0.00292	0.00116	0.00211	0.00003	-0.00001	-0.00005	83.97546	9.94342	-26.33459	-0.08752	-0.01145	-0.00921	0.00065	-0.00027	0.00021	56.41559	7.65538	8.97527	-0.21177	-0.00927	0.03443	-0.00116	0.00010	-0.00041	10.00432	-2.83776	11.49372	0.40212	-0.24356	-0.02323	0.00689	-0.01571	-0.00214	14.93273	1.01717	-26.51619	0.19167	0.00604	0.02520	0.00635	0.00008	-0.00710	21.18181
404			4.03000	-1.36037	2.29800	14.48044	-0.00291	0.00116	0.00212	0.00009	-0.00002	-0.00011	83.98144	9.93280	-26.35919	-0.08739	-0.01141	-0.00978	0.00197	-0.00065	0.00004	56.41325	7.66622	8.97752	-0.21145	-0.00752	0.03604	-0.00043	0.00002	-0.00084	9.99203	-2.88089	11.45240	0.40281	-0.24027	-0.02233	0.00768	-0.01380	-0.00160	14.91205	1.04939	-26.66216	0.19076	0.01085	0.02556	0.00628	0.00012	-0.00583	21.18284
405			4.04000	-1.33962	2.30881	14.51750	-0.00288	0.00117	0.00213	0.00012	-0.00002	-0.00014	83.99010	9.93177	-26.39957	-0.08715	-0.01139	-0.01044	0.00224	-0.00084	-0.00015	56.41167	7.67942	8.98732	-0.21128	-0.00573	0.03771	0.00014	-0.00004	-0.00122	9.97900	-2.91678	11.42435	0.40215	-0.23760	-0.02171	0.00883	-0.01136	-0.00095	14.89033	1.07195	-26.77227	0.19127	0.01405	0.02578	0.00727	0.00018	-0.00409	21.18200
406			4.05000	-1.31587	2.31993	14.55694	-0.00285	0.00117	0.00213	0.00013	-0.00002	-0.00014	83.99595	9.94068	-26.44601	-0.08712	-0.01142	-0.01085	0.00169	-0.00087	-0.00034	56.41045	7.69335	9.00420	-0.21126	-0.00471	0.03880	0.00051	-0.00007	-0.00148	9.96484	-2.94354	11.41245	0.40184	-0.23541	-0.02085	0.01032	-0.00847	-0.00027	14.86515	1.08152	-26.84154	0.19086	0.01410	0.02493	0.00886	0.00024	-0.00203	21.17649
407			4.06000	-1.29221	2.33053	14.59286	-0.00280	0.00118	0.00214	0.00012	-0.00002	-0.00012	83.99645	9.95858	-26.49196	-0.08733	-0.01148	-0.01112	0.00081	-0.00081	-0.00050	56.40921	7.70624	9.02638	-0.21122	-0.00418	0.03951	0.00073	-0.00010	-0.00154	9.94918	-2.95995	11.41678	0.40180	-0.23545	-0.02051	0.01204	-0.00531	0.00032	14.83534	1.07663	-26.86740	0.19094	0.01003	0.02354	0.01059	0.00022	-0.00001	21.16494
408			4.07000	-1.27035	2.34036	14.62270	-0.00275	0.00120	0.00215	0.00010	-0.00002	-0.00010	83.99152	9.98346	-26.53332	-0.08773	-0.01156	-0.01131	-0.00005	-0.00069	-0.00060	56.40810	7.71612	9.05112	-0.21108	-0.00408	0.03973	0.00085	-0.00011	-0.00134	9.93165	-2.96587	11.43482	0.40098	-0.23629	-0.02112	0.01383	-0.00223	0.00082	14.80144	1.05754	-26.84826	0.19048	0.00542	0.02307	0.01190	0.00013	0.00188	21.14818
409			4.08000	-1.25143	2.34927	14.64597	-0.00269	0.00122	0.00217	0.00008	-0.00002	-0.00008	83.98267	10.01198	-26.56755	-0.08824	-0.01165	-0.01150	-0.00067	-0.00054	-0.00063	56.40738	7.72121	9.07432	-0.21080	-0.00422	0.03957	0.00090	-0.00011	-0.00089	9.91204	-2.96292	11.46272	0.40170	-0.23792	-0.02215	0.01539	0.00017	0.00121	14.76530	1.02642	-26.78402	0.18784	0.00135	0.02330	0.01225	0.00003	0.00373	21.12844
410			4.09000	-1.23618	2.35714	14.66403	-0.00264	0.00125	0.00220	0.00006	-0.00002	-0.00006	83.97227	10.04016	-26.59383	-0.08878	-0.01172	-0.01171	-0.00096	-0.00039	-0.00058	56.40755	7.72026	9.09160	-0.21055	-0.00448	0.03908	0.00093	-0.00010	-0.00024	9.89093	-2.95426	11.49656	0.40036	-0.23890	-0.02235	0.01584	0.00153	0.00141	14.72972	0.98707	-26.67692	0.18417	0.00277	0.02426	0.01150	0.00004	0.00560	21.10880
411			4.10000	-1.22539	2.36370	14.67872	-0.00260	0.00128	0.00223	0.00004	-0.00001	-0.00005	83.96243	10.06431	-26.61245	-0.08923	-0.01176	-0.01205	-0.00107	-0.00025	-0.00047	56.40903	7.71310	9.09966	-0.21023	-0.00438	0.03872	0.00082	-0.00006	0.00043	9.87030	-2.94330	11.53252	0.40013	-0.23828	-0.02196	0.01446	0.00203	0.00141	14.69802	0.94422	-26.53231	0.18011	0.00907	0.02592	0.00968	0.00001	0.00737	21.09180
412			4.11000	-1.22028	2.36827	14.69010	-0.00259	0.00132	0.00228	0.00001	-0.00001	-0.00003	83.95332	10.08232	-26.62326	-0.08950	-0.01176	-0.01248	-0.00127	-0.00010	-0.00033	56.41120	7.70068	9.09791	-0.21029	-0.00406	0.03843	0.00053	-0.00002	0.00102	9.85315	-2.93205	11.56734	0.39763	-0.24024	-0.02207	0.01103	0.00240	0.00135	14.67333	0.90303	-26.36192	0.18238	0.01184	0.02689	0.00734	-0.00016	0.00828	21.07834
413			4.12000	-1.22214	2.37027	14.69622	-0.00260	0.00135	0.00232	-0.00003	-0.00000	-0.00001	83.94393	10.09318	-26.62523	-0.08954	-0.01171	-0.01290	-0.00165	0.00007	-0.00016	56.41357	7.68447	9.08754	-0.21056	-0.00367	0.03818	0.00023	0.00001	0.00146	9.84195	-2.92004	11.59970	0.39501	-0.24389	-0.02254	0.00657	0.00344	0.00132	14.65734	0.86940	-26.18722	0.18648	0.00997	0.02678	0.00456	-0.00027	0.00772	21.06791
414			4.13000	-1.23169	2.36953	14.69446	-0.00264	0.00138	0.00236	-0.00006	0.00001	0.00003	83.93326	10.09686	-26.61739	-0.08945	-0.01163	-0.01321	-0.00213	0.00025	0.00002	56.41611	7.66593	9.07072	-0.21092	-0.00339	0.03788	0.00017	0.00003	0.00173	9.83732	-2.90463	11.63093	0.39389	-0.24720	-0.02290	0.00245	0.00568	0.00140	14.65032	0.84929	-26.03458	0.18738	0.00501	0.02562	0.00138	-0.00019	0.00581	21.05972
415			4.14000	-1.24829	2.36587	14.68318	-0.00268	0.00139	0.00239	-0.00009	0.00001	0.00006	83.92106	10.09437	-26.60007	-0.08935	-0.01154	-0.01335	-0.00252	0.00040	0.00015	56.41950	7.64646	9.05009	-0.21098	-0.00320	0.03756	0.00050	0.00004	0.00180	9.83811	-2.88211	11.66449	0.39177	-0.25006	-0.02311	-0.00056	0.00922	0.00165	14.65278	0.84682	-25.92453	0.18629	-0.00054	0.02407	-0.00221	0.00003	0.00338	21.05482
416			4.15000	-1.26990	2.35954	14.66331	-0.00273	0.00140	0.00241	-0.00011	0.00002	0.00009	83.90816	10.08787	-26.57632	-0.08934	-0.01147	-0.01325	-0.00246	0.00046	0.00022	56.42439	7.62765	9.02888	-0.21090	-0.00329	0.03714	0.00121	0.00004	0.00166	9.84264	-2.84902	11.70446	0.38954	-0.25482	-0.02430	-0.00251	0.01386	0.00217	14.66642	0.86298	-25.86465	0.18425	-0.00639	0.02341	-0.00638	0.00037	0.00120	21.05576
417			4.16000	-1.29256	2.35171	14.63896	-0.00277	0.00140	0.00241	-0.00010	0.00002	0.00010	83.89792	10.08037	-26.55195	-0.08930	-0.01142	-0.01295	-0.00160	0.00040	0.00020	56.43132	7.61103	9.01067	-0.21099	-0.00381	0.03650	0.00223	0.00003	0.00133	9.84997	-2.80321	11.75461	0.38498	-0.26095	-0.02564	-0.00407	0.01906	0.00289	14.69354	0.89549	-25.85091	0.18271	-0.00786	0.02411	-0.01104	0.00050	-0.00055	21.06491
418			4.17000	-1.31128	2.34374	14.61660	-0.00281	0.00140	0.00240	-0.00008	0.00002	0.00008	83.89498	10.07445	-26.53422	-0.08895	-0.01136	-0.01273	-0.00007	0.00023	0.00012	56.44064	7.59792	8.99784	-0.21116	-0.00420	0.03606	0.00328	0.00001	0.00092	9.86026	-2.74449	11.81742	0.37940	-0.26773	-0.02736	-0.00584	0.02413	0.00382	14.73553	0.93997	-25.87141	0.18385	-0.00628	0.02594	-0.01589	0.00042	-0.00187	21.08296
419			4.18000	-1.32323	2.33582	14.60026	-0.00284	0.00138	0.00238	-0.00005	0.00002	0.00006	83.90131	10.07188	-26.52716	-0.08821	-0.01127	-0.01281	0.00136	0.00005	0.00002	56.45166	7.58872	8.99151	-0.21120	-0.00400	0.03611	0.00398	-0.00001	0.00050	9.87429	-2.67411	11.89458	0.37664	-0.27477	-0.02864	-0.00804	0.02845	0.00482	14.79159	0.99108	-25.91114	0.18509	-0.00408	0.02745	-0.02006	0.00028	-0.00259	21.10788
420			4.19000	-1.32948	2.32611	14.58809	-0.00285	0.00136	0.00234	-0.00003	0.00003	0.00005	83.91370	10.07305	-26.52843	-0.08734	-0.01118	-0.01302	0.00207	-0.00006	-0.00005	56.46309	7.58318	8.99149	-0.21103	-0.00368	0.03625	0.00409	-0.00003	0.00014	9.89263	-2.59450	11.98736	0.37629	-0.28187	-0.03043	-0.01034	0.03145	0.00602	14.85829	1.04355	-25.95568	0.18864	-0.00223	0.02931	-0.02302	0.00015	-0.00270	21.13559
421			4.20000	-1.33303	2.31272	14.57712	-0.00286	0.00134	0.00230	-0.00002	0.00004	0.00004	83.92735	10.07604	-26.53348	-0.08658	-0.01114	-0.01305	0.00214	-0.00010	-0.00006	56.47326	7.58046	8.99614	-0.21111	-0.00378	0.03622	0.00356	-0.00004	-0.00009	9.91487	-2.50924	12.09604	0.37854	-0.28877	-0.03275	-0.01208	0.03267	0.00735	14.92995	1.09240	-25.99357	0.19344	-0.00347	0.03081	-0.02406	0.00022	-0.00219	21.16090
422			4.21000	-1.33556	2.29539	14.56722	-0.00285	0.00131	0.00225	-0.00002	0.00004	0.00004	83.94015	10.07744	-26.53930	-0.08601	-0.01114	-0.01313	0.00180	-0.00007	0.00001	56.48092	7.57906	9.00271	-0.21106	-0.00355	0.03659	0.00251	-0.00004	-0.00014	9.93929	-2.42253	12.21853	0.38123	-0.29419	-0.03401	-0.01251	0.03198	0.00827	14.99966	1.13310	-26.01626	0.19854	-0.00460	0.03126	-0.02268	0.00025	-0.00116	21.17878
423			4.22000	-1.33955	2.27439	14.55630	-0.00282	0.00129	0.00221	-0.00004	0.00005	0.00006	83.94997	10.07428	-26.54097	-0.08555	-0.01117	-0.01342	0.00073	0.00008	0.00016	56.48524	7.57736	9.00863	-0.21056	-0.00251	0.03765	0.00109	-0.00002	-0.00005	9.96318	-2.33846	12.34918	0.38347	-0.29951	-0.03459	-0.01132	0.02985	0.00864	15.06039	1.16251	-26.01864	0.20386	-0.00482	0.03133	-0.01903	0.00021	0.00005	21.18512
424			4.23000	-1.34994	2.24882	14.53608	-0.00278	0.00126	0.00218	-0.00008	0.00006	0.00011	83.95170	10.06517	-26.52916	-0.08529	-0.01122	-0.01361	-0.00138	0.00042	0.00033	56.48555	7.57416	9.01272	-0.20941	-0.00122	0.03894	-0.00058	-0.00001	0.00011	9.98384	-2.26050	12.48093	0.38709	-0.30468	-0.03501	-0.00899	0.02663	0.00859	15.10694	1.18033	-26.00178	0.20678	-0.00656	0.03094	-0.01381	0.00021	0.00098	21.17790
425			4.24000	-1.37186	2.21755	14.49675	-0.00274	0.00124	0.00214	-0.00014	0.00008	0.00018	83.93946	10.05074	-26.49480	-0.08544	-0.01133	-0.01319	-0.00418	0.00086	0.00048	56.48122	7.56905	9.01528	-0.20797	-0.00096	0.03952	-0.00230	-0.00001	0.00025	10.00004	-2.19107	12.60893	0.39211	-0.30710	-0.03508	-0.00627	0.02244	0.00820	15.13785	1.18927	-25.97396	0.20661	-0.00771	0.03046	-0.00845	0.00018	0.00133	21.15795
426			4.25000	-1.40644	2.18081	14.43569	-0.00271	0.00121	0.00210	-0.00019	0.00008	0.00025	83.91172	10.03312	-26.43661	-0.08606	-0.01148	-0.01207	-0.00670	0.00125	0.00052	56.47226	7.56230	9.01736	-0.20671	-0.00220	0.03903	-0.00385	-0.00002	0.00032	10.01173	-2.13151	12.73037	0.39517	-0.30906	-0.03525	-0.00363	0.01789	0.00766	15.15495	1.19337	-25.94632	0.20798	-0.00880	0.03012	-0.00411	0.00014	0.00111	21.12863
427			4.26000	-1.44917	2.14106	14.36029	-0.00268	0.00118	0.00206	-0.00021	0.00009	0.00027	83.87318	10.01514	-26.36298	-0.08675	-0.01163	-0.01049	-0.00796	0.00144	0.00045	56.45929	7.55481	9.01973	-0.20621	-0.00466	0.03767	-0.00496	-0.00005	0.00032	10.01930	-2.08247	12.84269	0.39841	-0.30930	-0.03443	-0.00134	0.01321	0.00677	15.16143	1.19623	-25.92825	0.20745	-0.01028	0.02872	-0.00089	0.00011	0.00043	21.09438
428			4.27000	-1.49261	2.10167	14.28464	-0.00266	0.00115	0.00201	-0.00020	0.00008	0.00024	83.83250	9.99913	-26.28770	-0.08713	-0.01174	-0.00900	-0.00764	0.00138	0.00034	56.44403	7.54737	9.02230	-0.20701	-0.00729	0.03627	-0.00551	-0.00007	0.00030	10.02336	-2.04414	12.94380	0.40243	-0.31037	-0.03383	0.00035	0.00876	0.00585	15.16026	1.20113	-25.92661	0.20560	-0.01520	0.02665	0.00127	0.00012	-0.00047	21.05954
429			4.28000	-1.53060	2.06522	14.22177	-0.00267	0.00111	0.00196	-0.00017	0.00007	0.00018	83.79706	9.98642	-26.22252	-0.08687	-0.01177	-0.00789	-0.00625	0.00113	0.00023	56.42819	7.54035	9.02425	-0.20919	-0.00936	0.03542	-0.00561	-0.00008	0.00031	10.02508	-2.01609	13.03239	0.40477	-0.31129	-0.03364	0.00112	0.00465	0.00494	15.15399	1.21052	-25.94518	0.20227	-0.02133	0.02476	0.00255	0.00017	-0.00131	21.02684
430			4.29000	-1.56028	2.03363	14.17867	-0.00270	0.00107	0.00191	-0.00012	0.00005	0.00011	83.76990	9.97783	-26.17300	-0.08622	-0.01176	-0.00718	-0.00462	0.00083	0.00013	56.41299	7.53368	9.02479	-0.21214	-0.01080	0.03507	-0.00557	-0.00006	0.00034	10.02592	-1.99801	13.10654	0.40437	-0.31204	-0.03338	0.00091	0.00073	0.00388	15.14465	1.22569	-25.98260	0.19923	-0.02458	0.02365	0.00321	0.00025	-0.00192	20.99731
431			4.30000	-1.58119	2.00858	14.15612	-0.00273	0.00103	0.00187	-0.00008	0.00004	0.00004	83.75013	9.97382	-26.13891	-0.08565	-0.01175	-0.00674	-0.00326	0.00054	0.00005	56.39816	7.52741	9.02361	-0.21463	-0.01182	0.03482	-0.00579	-0.00003	0.00035	10.02709	-1.99022	13.16334	0.40555	-0.31100	-0.03227	0.00006	-0.00318	0.00260	15.13367	1.24595	-26.03196	0.19420	-0.02229	0.02329	0.00352	0.00030	-0.00219	20.97023
432			4.31000	-1.59345	1.99184	14.15228	-0.00275	0.00101	0.00185	-0.00003	0.00002	-0.00002	83.73574	9.97473	-26.11843	-0.08546	-0.01178	-0.00631	-0.00212	0.00027	-0.00002	56.38256	7.52225	9.02102	-0.21596	-0.01288	0.03424	-0.00649	0.00000	0.00029	10.02901	-1.99343	13.19968	0.40439	-0.30814	-0.03090	-0.00018	-0.00638	0.00135	15.12168	1.26885	-26.08273	0.19149	-0.01467	0.02407	0.00389	0.00025	-0.00213	20.94406
433			4.32000	-1.59604	1.98533	14.16746	-0.00276	0.00100	0.00185	0.00002	-0.00000	-0.00008	83.72621	9.98068	-26.11273	-0.08568	-0.01182	-0.00589	-0.00081	-0.00006	-0.00009	56.36450	7.51930	9.01796	-0.21629	-0.01393	0.03345	-0.00764	0.00003	0.00015	10.03105	-2.00751	13.21398	0.40125	-0.30644	-0.02987	-0.00092	-0.01026	0.00004	15.10836	1.29091	-26.12492	0.19100	-0.00981	0.02436	0.00455	0.00017	-0.00166	20.91716
434			4.33000	-1.58668	1.99060	14.20464	-0.00275	0.00102	0.00187	0.00009	-0.00002	-0.00016	83.72350	9.99202	-26.12640	-0.08611	-0.01187	-0.00570	0.00096	-0.00048	-0.00017	56.34276	7.51958	9.01584	-0.21591	-0.01450	0.03285	-0.00889	0.00005	-0.00007	10.03192	-2.03095	13.20788	0.39745	-0.30357	-0.02906	-0.00011	-0.01281	-0.00091	15.09280	1.30880	-26.15302	0.19116	-0.00740	0.02412	0.00554	0.00011	-0.00101	20.88801
435			4.34000	-1.56384	2.00757	14.26591	-0.00273	0.00104	0.00192	0.00015	-0.00004	-0.00024	83.73025	10.00905	-26.16339	-0.08654	-0.01189	-0.00608	0.00304	-0.00094	-0.00026	56.31757	7.52337	9.01608	-0.21461	-0.01397	0.03285	-0.00965	0.00004	-0.00032	10.03041	-2.06139	13.18704	0.39623	-0.30149	-0.02783	0.00140	-0.01470	-0.00144	15.07417	1.31976	-26.16694	0.18981	-0.00974	0.02221	0.00653	0.00007	-0.00039	20.85563
436			4.35000	-1.52864	2.03413	14.34874	-0.00270	0.00108	0.00197	0.00020	-0.00006	-0.00030	83.74698	10.03149	-26.22323	-0.08695	-0.01190	-0.00713	0.00487	-0.00132	-0.00040	56.29078	7.53056	9.01937	-0.21222	-0.01199	0.03370	-0.00951	0.00002	-0.00059	10.02611	-2.09630	13.15924	0.39731	-0.29922	-0.02668	0.00287	-0.01593	-0.00157	15.05298	1.32198	-26.17042	0.18732	-0.01433	0.01985	0.00679	-0.00006	-0.00001	20.82075
437			4.36000	-1.48589	2.06647	14.44419	-0.00268	0.00113	0.00204	0.00022	-0.00007	-0.00034	83.77074	10.05851	-26.29915	-0.08731	-0.01190	-0.00863	0.00584	-0.00153	-0.00055	56.26496	7.54090	9.02584	-0.20928	-0.00906	0.03513	-0.00840	0.00000	-0.00086	10.02010	-2.13319	13.13135	0.39975	-0.29687	-0.02505	0.00334	-0.01628	-0.00141	15.03258	1.31558	-26.16855	0.18369	-0.01668	0.01778	0.00552	-0.00025	0.00015	20.78614
438			4.37000	-1.44258	2.10021	14.53943	-0.00266	0.00117	0.00210	0.00020	-0.00007	-0.00032	83.79617	10.08844	-26.38039	-0.08762	-0.01189	-0.01009	0.00573	-0.00153	-0.00068	56.24278	7.55428	9.03477	-0.20691	-0.00621	0.03669	-0.00658	0.00000	-0.00113	10.01459	-2.16938	13.10682	0.40386	-0.29185	-0.02269	0.00226	-0.01525	-0.00112	15.01866	1.30251	-26.16530	0.17959	-0.01395	0.01643	0.00243	-0.00033	0.00020	20.75604
439			4.38000	-1.40490	2.13178	14.62286	-0.00266	0.00121	0.00215	0.00017	-0.00007	-0.00027	83.81799	10.11937	-26.45686	-0.08785	-0.01189	-0.01122	0.00470	-0.00137	-0.00074	56.22595	7.57063	9.04525	-0.20575	-0.00409	0.03802	-0.00449	0.00001	-0.00137	10.01196	-2.20202	13.08595	0.40660	-0.28572	-0.02069	-0.00012	-0.01279	-0.00087	15.01724	1.28553	-26.16228	0.17790	-0.01118	0.01541	-0.00199	-0.00032	0.00020	20.73452
440			4.39000	-1.37671	2.15868	14.68745	-0.00267	0.00123	0.00219	0.00011	-0.00005	-0.00020	83.83257	10.14954	-26.52207	-0.08803	-0.01188	-0.01204	0.00309	-0.00111	-0.00074	56.21495	7.58990	9.05605	-0.20556	-0.00258	0.03917	-0.00243	0.00001	-0.00156	10.01345	-2.22831	13.06810	0.41123	-0.28198	-0.01976	-0.00274	-0.00926	-0.00067	15.03159	1.26661	-26.15941	0.17765	-0.01272	0.01424	-0.00676	-0.00040	0.00018	20.72345
441			4.40000	-1.35985	2.17912	14.72983	-0.00269	0.00126	0.00222	0.00006	-0.00004	-0.00012	83.83790	10.17802	-26.57229	-0.08825	-0.01188	-0.01259	0.00123	-0.00079	-0.00070	56.20963	7.61171	9.06620	-0.20603	-0.00169	0.04000	-0.00054	0.00001	-0.00168	10.01835	-2.24586	13.05402	0.41679	-0.27994	-0.02002	-0.00443	-0.00510	-0.00046	15.06098	1.24686	-26.15738	0.17870	-0.01567	0.01389	-0.01094	-0.00052	0.00013	20.72243
442			4.41000	-1.35453	2.19206	14.74992	-0.00269	0.00128	0.00225	0.00000	-0.00002	-0.00004	83.83373	10.20426	-26.60611	-0.08855	-0.01189	-0.01286	-0.00051	-0.00048	-0.00062	56.20946	7.63546	9.07469	-0.20711	-0.00153	0.04033	0.00114	0.00002	-0.00170	10.02476	-2.25343	13.04583	0.42319	-0.27744	-0.02085	-0.00471	-0.00099	-0.00018	15.10179	1.22712	-26.15865	0.17865	-0.01865	0.01412	-0.01372	-0.00064	0.00002	20.72924
443			4.42000	-1.35898	2.19737	14.75072	-0.00269	0.00131	0.00227	-0.00004	-0.00000	0.00002	83.82204	10.22785	-26.62463	-0.08887	-0.01191	-0.01292	-0.00175	-0.00020	-0.00052	56.21402	7.66020	9.08056	-0.20826	-0.00191	0.04023	0.00258	0.00003	-0.00160	10.03076	-2.25162	13.04486	0.43128	-0.27682	-0.02235	-0.00400	0.00237	0.00012	15.14879	1.20870	-26.16603	0.17975	-0.02166	0.01502	-0.01498	-0.00073	-0.00016	20.74079
444			4.43000	-1.36984	2.19615	14.73771	-0.00268	0.00132	0.00229	-0.00006	0.00001	0.00006	83.80675	10.24828	-26.63104	-0.08919	-0.01192	-0.01275	-0.00218	-0.00002	-0.00042	56.22254	7.68480	9.08303	-0.20921	-0.00270	0.03977	0.00364	0.00006	-0.00141	10.03554	-2.24268	13.05014	0.43743	-0.27734	-0.02418	-0.00307	0.00461	0.00036	15.19681	1.19273	-26.18028	0.18487	-0.02293	0.01667	-0.01503	-0.00074	-0.00036	20.75328
445			4.44000	-1.38263	2.19081	14.71871	-0.00267	0.00133	0.00229	-0.00006	0.00001	0.00007	83.79292	10.26492	-26.63074	-0.08945	-0.01194	-0.01248	-0.00167	0.00004	-0.00032	56.23377	7.70805	9.08193	-0.20969	-0.00337	0.03939	0.00418	0.00008	-0.00116	10.03931	-2.22992	13.05823	0.44290	-0.27554	-0.02525	-0.00264	0.00543	0.00042	15.24124	1.17947	-26.19937	0.19018	-0.02053	0.01853	-0.01366	-0.00061	-0.00052	20.76303
446			4.45000	-1.39264	2.18491	14.70212	-0.00267	0.00133	0.00230	-0.00004	0.00001	0.00005	83.78545	10.27815	-26.63018	-0.08949	-0.01193	-0.01233	-0.00045	0.00001	-0.00027	56.24606	7.72891	9.07793	-0.20991	-0.00342	0.03958	0.00424	0.00009	-0.00091	10.04295	-2.21714	13.06493	0.44741	-0.27288	-0.02579	-0.00304	0.00475	0.00029	15.27831	1.16826	-26.22037	0.19502	-0.01766	0.01994	-0.01107	-0.00048	-0.00061	20.76707
447			4.46000	-1.39716	2.18131	14.69263	-0.00267	0.00134	0.00232	-0.00001	0.00001	0.00003	83.78683	10.28971	-26.63272	-0.08931	-0.01189	-0.01259	0.00083	-0.00003	-0.00027	56.25819	7.74618	9.07233	-0.20981	-0.00242	0.04053	0.00398	0.00005	-0.00065	10.04744	-2.20803	13.06737	0.45390	-0.27010	-0.02622	-0.00420	0.00272	0.00005	15.30544	1.15847	-26.24149	0.19533	-0.01667	0.02078	-0.00751	-0.00042	-0.00065	20.76373
448			4.47000	-1.39706	2.18084	14.68840	-0.00268	0.00135	0.00233	0.00001	-0.00000	0.00001	83.79501	10.30200	-26.63617	-0.08909	-0.01183	-0.01305	0.00156	-0.00001	-0.00031	56.26931	7.75863	9.06664	-0.20955	-0.00111	0.04154	0.00355	0.00002	-0.00037	10.05357	-2.20539	13.06522	0.45799	-0.26830	-0.02625	-0.00592	-0.00014	-0.00016	15.32151	1.15010	-26.26233	0.19487	-0.01542	0.02129	-0.00390	-0.00034	-0.00068	20.75266
449			4.48000	-1.39469	2.18274	14.68562	-0.00269	0.00136	0.00235	0.00001	-0.00001	0.00001	83.80607	10.31704	-26.63702	-0.08898	-0.01178	-0.01334	0.00179	0.00004	-0.00039	56.27899	7.76531	9.06217	-0.20917	-0.00033	0.04200	0.00299	0.00000	-0.00009	10.06198	-2.20990	13.06040	0.45832	-0.26719	-0.02572	-0.00783	-0.00297	-0.00028	15.32751	1.14382	-26.28355	0.19521	-0.01536	0.02084	-0.00095	-0.00028	-0.00073	20.73485
450			4.49000	-1.39110	2.18645	14.68491	-0.00271	0.00138	0.00237	0.00002	-0.00001	-0.00001	83.81801	10.33606	-26.63622	-0.08901	-0.01175	-0.01338	0.00208	0.00002	-0.00049	56.28660	7.76599	9.06007	-0.20912	-0.00046	0.04168	0.00230	-0.00000	0.00017	10.07275	-2.22006	13.05536	0.45826	-0.26579	-0.02513	-0.00937	-0.00505	-0.00027	15.32624	1.14061	-26.30630	0.19412	-0.01626	0.02005	0.00089	-0.00022	-0.00080	20.71219
451			4.50000	-1.38477	2.19217	14.69172	-0.00273	0.00140	0.00240	0.00004	-0.00002	-0.00005	83.83245	10.35922	-26.63923	-0.08914	-0.01175	-0.01355	0.00275	-0.00008	-0.00060	56.29184	7.76108	9.06022	-0.20928	-0.00068	0.04116	0.00142	-0.00001	0.00040	10.08508	-2.23354	13.05188	0.45776	-0.26593	-0.02477	-0.00982	-0.00630	-0.00021	15.32128	1.14126	-26.33178	0.19298	-0.01768	0.01937	0.00167	-0.00014	-0.00091	20.68721
452			4.51000	-1.37442	2.19974	14.70914	-0.00274	0.00142	0.00243	0.00006	-0.00002	-0.00009	83.85101	10.38539	-26.64943	-0.08914	-0.01174	-0.01414	0.00341	-0.00019	-0.00069	56.29420	7.75158	9.06139	-0.20935	-0.00021	0.04099	0.00039	-0.00000	0.00062	10.09714	-2.24848	13.05063	0.45605	-0.26594	-0.02448	-0.00863	-0.00689	-0.00013	15.31522	1.14594	-26.36050	0.19195	-0.01771	0.01917	0.00192	-0.00005	-0.00102	20.66185
453			4.52000	-1.36156	2.20797	14.73333	-0.00276	0.00144	0.00246	0.00007	-0.00002	-0.00010	83.87190	10.41257	-26.66394	-0.08899	-0.01170	-0.01495	0.00357	-0.00022	-0.00072	56.29367	7.73886	9.06222	-0.20942	0.00060	0.04097	-0.00070	0.00001	0.00079	10.10673	-2.26382	13.05122	0.45473	-0.26410	-0.02402	-0.00578	-0.00705	-0.00007	15.30864	1.15401	-26.39180	0.19081	-0.01543	0.01942	0.00225	0.00001	-0.00111	20.63716
454			4.53000	-1.34908	2.21599	14.75743	-0.00278	0.00147	0.00250	0.00006	-0.00002	-0.00009	83.89183	10.43767	-26.67760	-0.08879	-0.01165	-0.01557	0.00316	-0.00019	-0.00064	56.29031	7.72473	9.06166	-0.20949	0.00104	0.04063	-0.00175	0.00001	0.00089	10.11180	-2.27918	13.05278	0.45472	-0.26302	-0.02400	-0.00185	-0.00709	-0.00003	15.30045	1.16394	-26.42376	0.19066	-0.01225	0.02036	0.00304	0.00003	-0.00115	20.61302
455			4.54000	-1.33924	2.22357	14.77697	-0.00280	0.00149	0.00253	0.00004	-0.00002	-0.00007	83.90843	10.45738	-26.68754	-0.08868	-0.01161	-0.01596	0.00245	-0.00012	-0.00046	56.28457	7.71100	9.05884	-0.20955	0.00115	0.04014	-0.00259	0.00001	0.00091	10.11155	-2.29452	13.05508	0.45399	-0.26057	-0.02343	0.00217	-0.00693	0.00003	15.28914	1.17340	-26.45375	0.19094	-0.00711	0.02124	0.00430	0.00000	-0.00108	20.58861
456			4.55000	-1.33328	2.23001	14.78999	-0.00281	0.00151	0.00255	0.00002	-0.00001	-0.00004	83.92066	10.46912	-26.69303	-0.08868	-0.01159	-0.01618	0.00162	-0.00005	-0.00021	56.27728	7.69903	9.05308	-0.20966	0.00110	0.03970	-0.00314	-0.00000	0.00090	10.10660	-2.30895	13.05952	0.45534	-0.25728	-0.02273	0.00565	-0.00622	0.00017	15.27347	1.17998	-26.47985	0.18962	-0.00410	0.02140	0.00594	-0.00002	-0.00091	20.56249
457			4.56000	-1.33181	2.23420	14.79563	-0.00281	0.00152	0.00256	-0.00000	-0.00001	-0.00001	83.92815	10.47144	-26.69408	-0.08878	-0.01160	-0.01619	0.00080	0.00001	0.00007	56.26936	7.68961	9.04417	-0.20970	0.00094	0.03938	-0.00329	-0.00001	0.00083	10.09787	-2.32024	13.06857	0.45500	-0.25468	-0.02277	0.00862	-0.00469	0.00042	15.25225	1.18211	-26.50182	0.18915	-0.00406	0.02143	0.00790	-0.00004	-0.00074	20.53309
458			4.57000	-1.33483	2.23519	14.79393	-0.00281	0.00151	0.00255	-0.00002	0.00000	0.00002	83.93138	10.46436	-26.69119	-0.08897	-0.01165	-0.01595	0.00021	0.00007	0.00032	56.26197	7.68319	9.03305	-0.20991	0.00062	0.03924	-0.00288	-0.00001	0.00070	10.08588	-2.32599	13.08429	0.45437	-0.25373	-0.02278	0.01129	-0.00249	0.00074	15.22478	1.17997	-26.52102	0.18699	-0.00693	0.02069	0.00979	-0.00010	-0.00061	20.49970
459			4.58000	-1.34109	2.23271	14.78606	-0.00282	0.00149	0.00252	-0.00003	0.00001	0.00004	83.93255	10.44921	-26.68510	-0.08907	-0.01171	-0.01542	0.00007	0.00010	0.00050	56.25668	7.67998	9.02150	-0.21019	0.00006	0.03920	-0.00181	-0.00000	0.00050	10.07095	-2.32482	13.10705	0.45413	-0.25415	-0.02324	0.01369	0.00017	0.00108	15.19147	1.17543	-26.53884	0.18620	-0.01073	0.02011	0.01134	-0.00016	-0.00056	20.46274
460			4.59000	-1.34829	2.22713	14.77485	-0.00282	0.00146	0.00247	-0.00003	0.00002	0.00005	83.93483	10.42814	-26.67735	-0.08905	-0.01176	-0.01470	0.00047	0.00010	0.00061	56.25502	7.67986	9.01135	-0.21056	-0.00069	0.03922	-0.00019	0.00001	0.00029	10.05345	-2.31587	13.13687	0.45627	-0.25686	-0.02409	0.01573	0.00326	0.00148	15.15429	1.17135	-26.55642	0.18698	-0.01640	0.01937	0.01202	-0.00020	-0.00055	20.42400
461			4.60000	-1.35368	2.21957	14.76417	-0.00281	0.00142	0.00242	-0.00002	0.00002	0.00004	83.94128	10.40326	-26.66998	-0.08888	-0.01180	-0.01402	0.00119	0.00008	0.00064	56.25808	7.68190	9.00345	-0.21026	-0.00108	0.03954	0.00165	0.00001	0.00012	10.03413	-2.29822	13.17379	0.45686	-0.25992	-0.02478	0.01699	0.00685	0.00186	15.11706	1.17056	-26.57396	0.18856	-0.01854	0.01943	0.01133	-0.00008	-0.00055	20.38682
462			4.61000	-1.35573	2.21102	14.75680	-0.00279	0.00138	0.00237	-0.00000	0.00002	0.00002	83.95256	10.37686	-26.66418	-0.08867	-0.01183	-0.01352	0.00182	0.00005	0.00062	56.26580	7.68455	8.99814	-0.20937	-0.00100	0.04006	0.00328	0.00001	0.00003	10.01402	-2.27111	13.21650	0.45814	-0.26245	-0.02531	0.01732	0.01088	0.00216	15.08480	1.17480	-26.58914	0.18671	-0.01704	0.02043	0.00885	0.00011	-0.00046	20.35536
463			4.62000	-1.35478	2.20194	14.75291	-0.00276	0.00135	0.00232	0.00001	0.00002	0.00001	83.96674	10.35110	-26.65924	-0.08850	-0.01186	-0.01315	0.00204	0.00005	0.00057	56.27712	7.68623	8.99519	-0.20816	-0.00071	0.04060	0.00435	0.00000	0.00003	9.99429	-2.23446	13.26170	0.46064	-0.26416	-0.02569	0.01643	0.01515	0.00231	15.06226	1.18421	-26.59681	0.18181	-0.01366	0.02183	0.00492	0.00025	-0.00017	20.33311
464			4.63000	-1.35228	2.19269	14.75088	-0.00272	0.00132	0.00228	0.00001	0.00002	0.00001	83.98090	10.32840	-26.65354	-0.08842	-0.01190	-0.01280	0.00186	0.00009	0.00047	56.29025	7.68588	8.99448	-0.20719	-0.00061	0.04089	0.00476	-0.00000	0.00009	9.97664	-2.18852	13.30649	0.46075	-0.26706	-0.02671	0.01369	0.01945	0.00245	15.05370	1.19759	-26.59243	0.17925	-0.01348	0.02282	0.00008	0.00040	0.00026	20.32213
465			4.64000	-1.34972	2.18434	14.74917	-0.00267	0.00130	0.00226	0.00001	0.00002	0.00001	83.99319	10.31058	-26.64602	-0.08846	-0.01195	-0.01238	0.00151	0.00013	0.00034	56.30338	7.68292	8.99582	-0.20667	-0.00099	0.04073	0.00456	-0.00001	0.00017	9.96363	-2.13409	13.35067	0.45801	-0.27307	-0.02897	0.00906	0.02330	0.00272	15.06221	1.21348	-26.57535	0.18127	-0.01697	0.02387	-0.00529	0.00065	0.00073	20.32249
466			4.65000	-1.34756	2.17798	14.74766	-0.00264	0.00129	0.00224	0.00001	0.00001	0.00000	84.00341	10.29867	-26.63724	-0.08854	-0.01200	-0.01195	0.00128	0.00016	0.00021	56.31494	7.67721	8.99887	-0.20661	-0.00183	0.04015	0.00385	-0.00002	0.00028	9.95731	-2.07357	13.39579	0.45362	-0.28044	-0.03181	0.00362	0.02560	0.00311	15.08812	1.23057	-26.54735	0.18757	-0.02061	0.02533	-0.01045	0.00090	0.00120	20.33246
467			4.66000	-1.34526	2.17413	14.74725	-0.00261	0.00128	0.00222	0.00001	0.00001	-0.00000	84.01282	10.29249	-26.62869	-0.08856	-0.01204	-0.01158	0.00129	0.00015	0.00009	56.32380	7.66892	9.00261	-0.20713	-0.00296	0.03931	0.00269	-0.00004	0.00041	9.95782	-2.01169	13.44303	0.44954	-0.28639	-0.03451	-0.00088	0.02517	0.00349	15.12748	1.24770	-26.51005	0.19366	-0.02198	0.02728	-0.01399	0.00101	0.00170	20.34874
468			4.67000	-1.34184	2.17240	14.74877	-0.00259	0.00128	0.00221	0.00002	0.00000	-0.00001	84.02282	10.29096	-26.62175	-0.08846	-0.01206	-0.01130	0.00147	0.00013	0.00001	56.32887	7.65820	9.00593	-0.20785	-0.00402	0.03853	0.00116	-0.00006	0.00056	9.96294	-1.95438	13.49242	0.44668	-0.29292	-0.03664	-0.00295	0.02195	0.00372	15.17270	1.26302	-26.46465	0.19771	-0.02349	0.02874	-0.01456	0.00104	0.00217	20.36713
469			4.68000	-1.33685	2.17130	14.75185	-0.00258	0.00128	0.00220	0.00003	0.00000	-0.00001	84.03407	10.29289	-26.61645	-0.08814	-0.01204	-0.01109	0.00170	0.00010	-0.00004	56.32944	7.64512	9.00815	-0.20858	-0.00503	0.03771	-0.00059	-0.00008	0.00073	9.96879	-1.90702	13.54275	0.44437	-0.29657	-0.03761	-0.00201	0.01617	0.00365	15.21403	1.27382	-26.41318	0.19922	-0.02119	0.03023	-0.01159	0.00076	0.00259	20.38317
470			4.69000	-1.33073	2.16910	14.75612	-0.00259	0.00127	0.00219	0.00003	0.00001	-0.00002	84.04655	10.29658	-26.61245	-0.08782	-0.01203	-0.01091	0.00187	0.00008	-0.00006	56.32528	7.62961	9.00864	-0.20906	-0.00584	0.03695	-0.00239	-0.00009	0.00091	9.97142	-1.87358	13.59132	0.44265	-0.29588	-0.03747	0.00137	0.00847	0.00323	15.24169	1.27675	-26.35902	0.19923	-0.01510	0.03181	-0.00549	0.00031	0.00288	20.39223
471			4.70000	-1.32462	2.16491	14.76146	-0.00260	0.00126	0.00217	0.00003	0.00001	-0.00002	84.05972	10.30014	-26.60931	-0.08754	-0.01203	-0.01078	0.00191	0.00007	-0.00004	56.31651	7.61191	9.00681	-0.20923	-0.00645	0.03624	-0.00418	-0.00009	0.00108	9.96826	-1.85760	13.63432	0.43966	-0.29388	-0.03717	0.00589	-0.00058	0.00250	15.24799	1.26923	-26.30676	0.19976	-0.01083	0.03284	0.00266	0.00000	0.00291	20.39017
472			4.71000	-1.31970	2.15970	14.76805	-0.00261	0.00123	0.00215	0.00002	0.00001	-0.00003	84.07269	10.30168	-26.60650	-0.08740	-0.01205	-0.01064	0.00182	0.00006	0.00000	56.30318	7.59255	9.00258	-0.20912	-0.00684	0.03571	-0.00588	-0.00008	0.00119	9.95856	-1.86246	13.66772	0.43743	-0.29088	-0.03625	0.01022	-0.01039	0.00149	15.22861	1.25046	-26.26099	0.19833	-0.00857	0.03285	0.01145	-0.00018	0.00261	20.37429
473			4.72000	-1.31670	2.15569	14.77609	-0.00264	0.00121	0.00212	0.00001	0.00000	-0.00003	84.08464	10.30027	-26.60347	-0.08728	-0.01208	-0.01047	0.00166	0.00006	0.00006	56.28561	7.57265	8.99679	-0.20887	-0.00710	0.03535	-0.00720	-0.00007	0.00119	9.94322	-1.88979	13.68774	0.43647	-0.28528	-0.03443	0.01321	-0.01956	0.00031	15.18360	1.22188	-26.22535	0.19486	-0.00693	0.03188	0.01909	-0.00028	0.00202	20.34420
474			4.73000	-1.31559	2.15495	14.78607	-0.00267	0.00118	0.00209	0.00000	-0.00000	-0.00004	84.09565	10.29605	-26.60021	-0.08721	-0.01213	-0.01025	0.00156	0.00006	0.00010	56.26527	7.55401	8.99079	-0.20884	-0.00743	0.03505	-0.00781	-0.00006	0.00105	9.92468	-1.93804	13.69160	0.43438	-0.27784	-0.03207	0.01411	-0.02662	-0.00079	15.11760	1.18704	-26.20284	0.19575	-0.00657	0.02984	0.02495	-0.00035	0.00118	20.30251
475			4.74000	-1.31573	2.15823	14.79835	-0.00270	0.00116	0.00207	0.00000	-0.00001	-0.00005	84.10635	10.28966	-26.59683	-0.08716	-0.01218	-0.01000	0.00152	0.00006	0.00013	56.24424	7.53868	8.98559	-0.20900	-0.00777	0.03490	-0.00754	-0.00005	0.00079	9.90568	-2.00278	13.67890	0.43056	-0.27226	-0.03056	0.01320	-0.03106	-0.00166	15.03814	1.15133	-26.19760	0.19866	-0.01261	0.02680	0.02838	-0.00074	0.00013	20.25384
476			4.75000	-1.31649	2.16446	14.81201	-0.00273	0.00114	0.00204	-0.00000	-0.00001	-0.00005	84.11699	10.28219	-26.59282	-0.08718	-0.01225	-0.00973	0.00143	0.00009	0.00014	56.22503	7.52836	8.98216	-0.20942	-0.00826	0.03472	-0.00643	-0.00003	0.00044	9.88818	-2.07752	13.65269	0.42733	-0.26922	-0.02949	0.01132	-0.03275	-0.00221	14.95366	1.12091	-26.21503	0.19807	-0.02174	0.02347	0.02845	-0.00121	-0.00094	20.20422
477			4.76000	-1.31745	2.17196	14.82417	-0.00276	0.00112	0.00203	-0.00000	-0.00002	-0.00003	84.12695	10.27431	-26.58685	-0.08722	-0.01232	-0.00945	0.00118	0.00014	0.00015	56.20964	7.52434	8.98107	-0.20993	-0.00883	0.03453	-0.00474	-0.00001	0.00002	9.87310	-2.15490	13.61807	0.42412	-0.26809	-0.02803	0.00926	-0.03173	-0.00239	14.87239	1.10118	-26.25828	0.19604	-0.02752	0.02074	0.02573	-0.00128	-0.00179	20.15971
478			4.77000	-1.31853	2.17947	14.83101	-0.00277	0.00110	0.00202	-0.00001	-0.00001	-0.00001	84.13522	10.26605	-26.57752	-0.08726	-0.01235	-0.00922	0.00071	0.00022	0.00016	56.19907	7.52706	8.98268	-0.21043	-0.00939	0.03434	-0.00286	0.00002	-0.00039	9.86040	-2.22789	13.57957	0.41793	-0.26665	-0.02624	0.00758	-0.02819	-0.00229	14.80116	1.09469	-26.32434	0.19560	-0.02591	0.01966	0.02137	-0.00086	-0.00242	20.12494
479			4.78000	-1.32011	2.18601	14.82950	-0.00277	0.00110	0.00201	-0.00001	-0.00001	0.00002	84.14033	10.25668	-26.56424	-0.08724	-0.01235	-0.00901	0.00004	0.00030	0.00019	56.19331	7.53636	8.98670	-0.21077	-0.00997	0.03414	-0.00117	0.00005	-0.00075	9.84930	-2.29137	13.54028	0.41167	-0.26358	-0.02368	0.00660	-0.02302	-0.00198	14.74440	1.10032	-26.40444	0.19567	-0.01862	0.01926	0.01615	-0.00037	-0.00273	20.10242
480			4.79000	-1.32254	2.19058	14.81887	-0.00276	0.00109	0.00200	-0.00002	-0.00001	0.00005	84.14106	10.24512	-26.54732	-0.08721	-0.01234	-0.00873	-0.00076	0.00035	0.00022	56.19147	7.55114	8.99193	-0.21097	-0.01049	0.03411	0.00009	0.00009	-0.00100	9.83895	-2.34289	13.50214	0.40689	-0.26042	-0.02079	0.00609	-0.01748	-0.00160	14.70343	1.11395	-26.48743	0.19457	-0.01098	0.01855	0.01095	-0.00011	-0.00259	20.09190
481			4.80000	-1.32604	2.19199	14.80113	-0.00274	0.00108	0.00199	-0.00002	0.00000	0.00007	84.13673	10.23112	-26.52855	-0.08717	-0.01230	-0.00845	-0.00148	0.00036	0.00024	56.19245	7.56996	8.99689	-0.21091	-0.01068	0.03447	0.00089	0.00014	-0.00114	9.82913	-2.38225	13.46637	0.40342	-0.25781	-0.01889	0.00548	-0.01233	-0.00131	14.67686	1.12987	-26.56211	0.19367	-0.00617	0.01802	0.00657	-0.00003	-0.00209	20.09055
482			4.81000	-1.33021	2.18945	14.78019	-0.00271	0.00107	0.00198	-0.00002	0.00001	0.00007	84.12823	10.21603	-26.51034	-0.08712	-0.01225	-0.00820	-0.00189	0.00031	0.00023	56.19518	7.59097	9.00050	-0.21048	-0.01039	0.03527	0.00127	0.00017	-0.00119	9.82052	-2.41045	13.43328	0.40054	-0.25459	-0.01780	0.00449	-0.00781	-0.00109	14.66201	1.14236	-26.61729	0.19372	-0.00370	0.01754	0.00333	-0.00001	-0.00129	20.09380
483			4.82000	-1.33404	2.18340	14.76090	-0.00268	0.00106	0.00197	-0.00002	0.00001	0.00005	84.11761	10.20282	-26.49587	-0.08705	-0.01219	-0.00807	-0.00189	0.00021	0.00017	56.19855	7.61249	9.00284	-0.20988	-0.00978	0.03623	0.00136	0.00017	-0.00118	9.81363	-2.42885	13.40321	0.39776	-0.25242	-0.01758	0.00348	-0.00406	-0.00092	14.65555	1.14736	-26.64455	0.19586	-0.00330	0.01729	0.00129	-0.00001	-0.00036	20.09711
484			4.83000	-1.33661	2.17514	14.74780	-0.00265	0.00106	0.00196	-0.00001	0.00002	0.00003	84.10732	10.19440	-26.48811	-0.08693	-0.01212	-0.00812	-0.00150	0.00006	0.00008	56.20203	7.63298	9.00465	-0.20946	-0.00905	0.03713	0.00131	0.00014	-0.00111	9.80811	-2.43889	13.37702	0.39390	-0.25279	-0.01860	0.00294	-0.00100	-0.00079	14.65401	1.14382	-26.64142	0.20266	-0.00551	0.01747	0.00034	-0.00003	0.00054	20.09780
485			4.84000	-1.33747	2.16606	14.74351	-0.00263	0.00106	0.00197	0.00000	0.00002	-0.00000	84.09910	10.19250	-26.48871	-0.08681	-0.01206	-0.00829	-0.00090	-0.00010	-0.00003	56.20519	7.65109	9.00673	-0.20948	-0.00848	0.03772	0.00114	0.00011	-0.00098	9.80308	-2.44162	13.35600	0.39249	-0.25403	-0.01990	0.00293	0.00160	-0.00061	14.65427	1.13321	-26.61185	0.20633	-0.00954	0.01753	0.00008	-0.00004	0.00124	20.09471
486			4.85000	-1.33654	2.15739	14.74860	-0.00261	0.00108	0.00198	0.00001	0.00001	-0.00003	84.09377	10.19723	-26.49788	-0.08679	-0.01202	-0.00864	-0.00027	-0.00024	-0.00014	56.20767	7.66575	9.00914	-0.20971	-0.00773	0.03833	0.00074	0.00006	-0.00079	9.79803	-2.43772	13.34141	0.39190	-0.25700	-0.02129	0.00312	0.00389	-0.00036	14.65506	1.11846	-26.56424	0.20674	-0.01322	0.01792	-0.00012	-0.00004	0.00168	20.08850
487			4.86000	-1.33390	2.15039	14.76135	-0.00260	0.00110	0.00201	0.00002	0.00001	-0.00005	84.09103	10.20856	-26.51413	-0.08679	-0.01199	-0.00917	0.00019	-0.00035	-0.00026	56.20853	7.67600	9.01205	-0.20984	-0.00674	0.03894	0.00001	0.00002	-0.00056	9.79301	-2.42780	13.33397	0.38867	-0.26182	-0.02284	0.00325	0.00591	-0.00008	14.65694	1.10264	-26.50873	0.20874	-0.01304	0.01960	-0.00064	-0.00002	0.00195	20.08104
488			4.87000	-1.33031	2.14649	14.77881	-0.00260	0.00113	0.00205	0.00002	0.00000	-0.00006	84.08970	10.22630	-26.53498	-0.08676	-0.01194	-0.00988	0.00034	-0.00039	-0.00039	56.20688	7.68131	9.01540	-0.20997	-0.00556	0.03951	-0.00100	-0.00001	-0.00029	9.78807	-2.41293	13.33282	0.38491	-0.26498	-0.02370	0.00318	0.00751	0.00014	14.66068	1.08795	-26.45436	0.21006	-0.00963	0.02146	-0.00136	-0.00000	0.00197	20.07429
489			4.88000	-1.32721	2.14640	14.79723	-0.00262	0.00116	0.00210	0.00001	-0.00000	-0.00006	84.08786	10.24975	-26.55709	-0.08674	-0.01190	-0.01065	0.00014	-0.00036	-0.00051	56.20213	7.68143	9.01903	-0.21056	-0.00465	0.03976	-0.00211	-0.00003	0.00002	9.78359	-2.39464	13.33516	0.38201	-0.26547	-0.02427	0.00253	0.00853	0.00023	14.66632	1.07557	-26.40678	0.21020	-0.00469	0.02339	-0.00205	0.00000	0.00181	20.06915
490			4.89000	-1.32615	2.14990	14.81237	-0.00265	0.00120	0.00215	-0.00000	-0.00001	-0.00004	84.08424	10.27705	-26.57592	-0.08668	-0.01186	-0.01147	-0.00034	-0.00024	-0.00058	56.19450	7.67634	9.02197	-0.21145	-0.00399	0.03969	-0.00306	-0.00004	0.00036	9.78068	-2.37484	13.33713	0.37808	-0.26686	-0.02514	0.00101	0.00890	0.00016	14.67345	1.06632	-26.36845	0.21274	-0.00293	0.02468	-0.00249	0.00001	0.00147	20.06530
491			4.90000	-1.32828	2.15626	14.81982	-0.00270	0.00124	0.00220	-0.00002	-0.00002	-0.00001	84.07816	10.30525	-26.58655	-0.08658	-0.01180	-0.01233	-0.00110	-0.00003	-0.00059	56.18506	7.66646	9.02280	-0.21224	-0.00334	0.03953	-0.00369	-0.00003	0.00070	9.78055	-2.35571	13.33591	0.37278	-0.26916	-0.02671	-0.00098	0.00841	-0.00001	14.68097	1.06082	-26.34006	0.21789	-0.00354	0.02592	-0.00232	0.00002	0.00106	20.06188
492			4.91000	-1.33492	2.16403	14.81534	-0.00274	0.00128	0.00225	-0.00005	-0.00002	0.00005	84.06818	10.33152	-26.58455	-0.08639	-0.01170	-0.01320	-0.00229	0.00024	-0.00053	56.17480	7.65288	9.02038	-0.21233	-0.00242	0.03944	-0.00411	-0.00002	0.00099	9.78342	-2.33958	13.33080	0.36757	-0.27030	-0.02780	-0.00277	0.00681	-0.00020	14.68652	1.05932	-26.32162	0.22181	-0.00266	0.02708	-0.00115	0.00002	0.00061	20.05753
493			4.92000	-1.34786	2.17099	14.79539	-0.00278	0.00132	0.00231	-0.00009	-0.00001	0.00012	84.05128	10.35379	-26.56729	-0.08626	-0.01161	-0.01401	-0.00401	0.00054	-0.00042	56.16399	7.63746	9.01457	-0.21167	-0.00128	0.03947	-0.00449	-0.00001	0.00113	9.78866	-2.32866	13.32287	0.36299	-0.27161	-0.02830	-0.00407	0.00417	-0.00036	14.68743	1.06170	-26.31293	0.22556	-0.00204	0.02755	0.00086	0.00002	0.00015	20.05103
494			4.93000	-1.36892	2.17445	14.75756	-0.00282	0.00136	0.00235	-0.00014	0.00000	0.00019	84.02396	10.37146	-26.53402	-0.08621	-0.01152	-0.01468	-0.00623	0.00084	-0.00029	56.15234	7.62245	9.00660	-0.21075	-0.00014	0.03956	-0.00484	-0.00000	0.00110	9.79556	-2.32477	13.31327	0.35665	-0.27330	-0.02814	-0.00496	0.00081	-0.00049	14.68229	1.06779	-26.31277	0.22938	-0.00203	0.02718	0.00320	0.00002	-0.00022	20.04184
495			4.94000	-1.39968	2.17184	14.70081	-0.00285	0.00139	0.00238	-0.00019	0.00002	0.00027	83.98325	10.38479	-26.48539	-0.08627	-0.01146	-0.01508	-0.00867	0.00110	-0.00015	56.13984	7.60993	8.99818	-0.21016	0.00053	0.03947	-0.00498	-0.00000	0.00090	9.80378	-2.32873	13.30254	0.35035	-0.27578	-0.02776	-0.00562	-0.00259	-0.00060	14.67136	1.07719	-26.31845	0.23336	-0.00109	0.02687	0.00535	0.00002	-0.00044	20.03014
496			4.95000	-1.44023	2.16151	14.62683	-0.00289	0.00141	0.00239	-0.00024	0.00004	0.00033	83.92863	10.39458	-26.42397	-0.08664	-0.01145	-0.01502	-0.01082	0.00129	-0.00005	56.12722	7.60127	8.99106	-0.21010	0.00031	0.03896	-0.00472	-0.00000	0.00058	9.81304	-2.33956	13.29074	0.34552	-0.27790	-0.02722	-0.00619	-0.00513	-0.00069	14.65575	1.08884	-26.32672	0.23548	0.00091	0.02675	0.00698	-0.00002	-0.00051	20.01632
497			4.96000	-1.48800	2.14357	14.54212	-0.00291	0.00142	0.00240	-0.00026	0.00006	0.00035	83.86351	10.40197	-26.35567	-0.08728	-0.01150	-0.01440	-0.01191	0.00132	0.00001	56.11559	7.59685	8.98690	-0.21091	-0.00108	0.03792	-0.00407	0.00000	0.00020	9.82328	-2.35451	13.27746	0.33896	-0.27831	-0.02640	-0.00664	-0.00608	-0.00076	14.63709	1.10134	-26.33454	0.23651	0.00491	0.02689	0.00790	-0.00009	-0.00045	20.00068
498			4.97000	-1.53679	2.12083	14.45917	-0.00291	0.00143	0.00240	-0.00025	0.00006	0.00031	83.79627	10.40771	-26.29102	-0.08796	-0.01159	-0.01347	-0.01131	0.00114	0.00004	56.10561	7.59665	8.98715	-0.21292	-0.00334	0.03655	-0.00327	-0.00001	-0.00018	9.83431	-2.36986	13.26233	0.33157	-0.27931	-0.02686	-0.00690	-0.00537	-0.00086	14.61722	1.11311	-26.33999	0.23845	0.00738	0.02791	0.00810	-0.00012	-0.00031	19.98366
499			4.98000	-1.57935	2.09784	14.39158	-0.00289	0.00144	0.00239	-0.00020	0.00006	0.00023	83.73678	10.41109	-26.24116	-0.08835	-0.01167	-0.01260	-0.00915	0.00079	0.00006	56.09728	7.60031	8.99206	-0.21563	-0.00556	0.03547	-0.00259	-0.00003	-0.00049	9.84577	-2.38246	13.24508	0.32427	-0.28153	-0.02850	-0.00701	-0.00344	-0.00099	14.59803	1.12282	-26.34205	0.24111	0.00747	0.02949	0.00761	-0.00011	-0.00010	19.96622
500			4.99000	-1.61107	2.07892	14.34767	-0.00287	0.00143	0.00238	-0.00013	0.00004	0.00013	83.69187	10.41038	-26.21201	-0.08852	-0.01175	-0.01195	-0.00608	0.00036	0.00011	56.09005	7.60686	9.00058	-0.21797	-0.00721	0.03485	-0.00218	-0.00005	-0.00070	9.85756	-2.39048	13.22545	0.31634	-0.28335	-0.02945	-0.00721	-0.00087	-0.00112	14.58107	1.12973	-26.33977	0.24526	0.00806	0.03043	0.00646	-0.00009	0.00020	19.94922
501			5.00000	-1.63011	2.06690	14.32976	-0.00283	0.00142	0.00235	-0.00006	0.00002	0.00002	83.66470	10.40418	-26.20442	-0.08870	-0.01185	-0.01142	-0.00264	-0.00007	0.00018	56.08331	7.61527	9.01095	-0.21961	-0.00843	0.03451	-0.00208	-0.00005	-0.00079	9.87011	-2.39338	13.20276	0.30923	-0.28510	-0.02993	-0.00765	0.00187	-0.00126	14.56806	1.13387	-26.33152	0.24957	0.00881	0.03093	0.00461	-0.00009	0.00058	19.93349
502			5.01000	-1.63544	2.06305	14.33758	-0.00279	0.00139	0.00233	0.00001	-0.00000	-0.00008	83.65684	10.39197	-26.21725	-0.08885	-0.01195	-0.01101	0.00094	-0.00049	0.00024	56.07650	7.62488	9.02113	-0.22047	-0.00911	0.03457	-0.00216	-0.00003	-0.00081	9.88385	-2.39135	13.17651	0.30199	-0.28733	-0.03045	-0.00819	0.00446	-0.00142	14.56038	1.13588	-26.31595	0.25126	0.00942	0.03150	0.00213	-0.00010	0.00100	19.91972
503			5.02000	-1.62701	2.06772	14.36949	-0.00276	0.00137	0.00230	0.00008	-0.00002	-0.00017	83.66885	10.37428	-26.24862	-0.08887	-0.01201	-0.01084	0.00438	-0.00084	0.00029	56.06960	7.63513	9.02977	-0.22085	-0.00903	0.03517	-0.00220	-0.00001	-0.00078	9.89885	-2.38500	13.14707	0.29524	-0.28902	-0.03077	-0.00866	0.00662	-0.00154	14.55909	1.13664	-26.29312	0.25146	0.01214	0.03248	-0.00072	-0.00015	0.00142	19.90866
504			5.03000	-1.60650	2.08052	14.42131	-0.00274	0.00135	0.00229	0.00013	-0.00004	-0.00023	83.69935	10.35251	-26.29482	-0.08882	-0.01203	-0.01091	0.00736	-0.00110	0.00032	56.06307	7.64550	9.03617	-0.22052	-0.00822	0.03623	-0.00206	0.00002	-0.00072	9.91490	-2.37533	13.11553	0.28755	-0.28949	-0.03162	-0.00899	0.00822	-0.00163	14.56471	1.13729	-26.26390	0.25489	0.01648	0.03430	-0.00384	-0.00027	0.00183	19.90096
505			5.04000	-1.57669	2.10028	14.48696	-0.00274	0.00133	0.00228	0.00017	-0.00006	-0.00027	83.74533	10.32887	-26.35111	-0.08873	-0.01204	-0.01115	0.00961	-0.00126	0.00033	56.05745	7.65543	9.04059	-0.21947	-0.00685	0.03760	-0.00178	0.00002	-0.00065	9.93202	-2.36311	13.08330	0.28212	-0.29032	-0.03282	-0.00945	0.00951	-0.00165	14.57762	1.13940	-26.22909	0.25886	0.01774	0.03557	-0.00722	-0.00040	0.00217	19.89691
506			5.05000	-1.54054	2.12473	14.55911	-0.00276	0.00131	0.00227	0.00019	-0.00006	-0.00028	83.80250	10.30618	-26.41192	-0.08856	-0.01203	-0.01159	0.01091	-0.00127	0.00029	56.05270	7.66408	9.04406	-0.21760	-0.00506	0.03905	-0.00153	0.00001	-0.00056	9.95070	-2.34829	13.05228	0.27916	-0.29261	-0.03405	-0.01012	0.01091	-0.00151	14.59817	1.14472	-26.18978	0.26324	0.01595	0.03596	-0.01070	-0.00048	0.00232	19.89617
507			5.06000	-1.50125	2.15055	14.62875	-0.00278	0.00129	0.00226	0.00020	-0.00006	-0.00025	83.86517	10.28692	-26.47046	-0.08824	-0.01198	-0.01218	0.01099	-0.00114	0.00023	56.04846	7.67082	9.04740	-0.21551	-0.00314	0.04044	-0.00145	0.00000	-0.00047	9.97120	-2.32984	13.02574	0.27831	-0.29498	-0.03510	-0.01063	0.01259	-0.00112	14.62581	1.15425	-26.14893	0.26671	0.01440	0.03621	-0.01377	-0.00053	0.00225	19.89790
508			5.07000	-1.46288	2.17407	14.68618	-0.00282	0.00127	0.00224	0.00019	-0.00005	-0.00019	83.92600	10.27282	-26.51960	-0.08772	-0.01191	-0.01259	0.00988	-0.00088	0.00015	56.04406	7.67536	9.05109	-0.21402	-0.00190	0.04135	-0.00152	-0.00000	-0.00036	9.99268	-2.30643	13.00779	0.27926	-0.29780	-0.03598	-0.01047	0.01460	-0.00045	14.65893	1.16765	-26.11016	0.26780	0.01264	0.03625	-0.01584	-0.00051	0.00200	19.90134
509			5.08000	-1.42862	2.19229	14.72503	-0.00284	0.00124	0.00221	0.00016	-0.00003	-0.00011	83.97923	10.26444	-26.55482	-0.08712	-0.01182	-0.01258	0.00813	-0.00059	0.00007	56.03930	7.67776	9.05494	-0.21402	-0.00189	0.04151	-0.00170	-0.00001	-0.00022	10.01319	-2.27698	13.00194	0.28093	-0.30274	-0.03655	-0.00931	0.01685	0.00042	14.69509	1.18328	-26.07584	0.26641	0.00962	0.03574	-0.01667	-0.00039	0.00166	19.90620
510			5.09000	-1.39982	2.20414	14.74588	-0.00286	0.00121	0.00217	0.00013	-0.00002	-0.00006	84.02273	10.26066	-26.57668	-0.08659	-0.01175	-0.01226	0.00644	-0.00035	0.00002	56.03403	7.67801	9.05809	-0.21496	-0.00285	0.04100	-0.00194	-0.00001	-0.00003	10.03072	-2.24129	13.00980	0.28258	-0.30674	-0.03710	-0.00742	0.01894	0.00134	14.73192	1.19906	-26.04682	0.26465	0.00818	0.03566	-0.01650	-0.00030	0.00137	19.91228
511			5.10000	-1.37584	2.21103	14.75478	-0.00288	0.00118	0.00214	0.00011	-0.00001	-0.00002	84.05820	10.25913	-26.58960	-0.08613	-0.01168	-0.01182	0.00530	-0.00023	0.00001	56.02838	7.67595	9.05937	-0.21597	-0.00403	0.04027	-0.00212	-0.00001	0.00019	10.04438	-2.20007	13.03058	0.28413	-0.31102	-0.03816	-0.00536	0.02058	0.00220	14.76764	1.21282	-26.02242	0.26531	0.00560	0.03576	-0.01564	-0.00017	0.00120	19.91917
512			5.11000	-1.35519	2.21627	14.75953	-0.00288	0.00116	0.00211	0.00010	-0.00001	-0.00002	84.08914	10.25766	-26.59930	-0.08577	-0.01164	-0.01144	0.00476	-0.00020	0.00002	56.02281	7.67151	9.05812	-0.21660	-0.00497	0.03961	-0.00213	-0.00001	0.00042	10.05431	-2.15511	13.06167	0.28566	-0.31424	-0.03953	-0.00353	0.02118	0.00287	14.80042	1.22257	-26.00090	0.26714	0.00419	0.03651	-0.01376	-0.00009	0.00118	19.92584
513			5.12000	-1.33702	2.22259	14.76591	-0.00286	0.00115	0.00209	0.00009	-0.00001	-0.00003	84.11817	10.25491	-26.60974	-0.08558	-0.01163	-0.01119	0.00454	-0.00023	0.00005	56.01778	7.66456	9.05429	-0.21714	-0.00594	0.03873	-0.00199	-0.00000	0.00066	10.06111	-2.10951	13.09911	0.28737	-0.31678	-0.04063	-0.00201	0.01997	0.00325	14.82757	1.22699	-25.98029	0.26850	0.00538	0.03778	-0.01038	-0.00006	0.00126	19.93029
514			5.13000	-1.32168	2.23064	14.77573	-0.00283	0.00115	0.00208	0.00007	-0.00002	-0.00004	84.14596	10.24987	-26.62154	-0.08556	-0.01167	-0.01098	0.00470	-0.00030	0.00013	56.01369	7.65493	9.04771	-0.21687	-0.00609	0.03858	-0.00106	0.00004	0.00080	10.06516	-2.06800	13.13928	0.29006	-0.31829	-0.04120	-0.00060	0.01622	0.00332	14.84559	1.22594	-25.96041	0.26882	0.00927	0.03934	-0.00542	-0.00002	0.00129	19.93077
515			5.14000	-1.31048	2.23936	14.78751	-0.00278	0.00115	0.00208	0.00004	-0.00002	-0.00004	84.17173	10.24265	-26.63298	-0.08566	-0.01173	-0.01071	0.00393	-0.00023	0.00013	56.01044	7.64274	9.03892	-0.21660	-0.00643	0.03822	-0.00157	0.00001	0.00108	10.06639	-2.03588	13.17984	0.29287	-0.31728	-0.04072	0.00092	0.00986	0.00313	14.85147	1.21999	-25.94340	0.26857	0.01266	0.03976	0.00046	0.00009	0.00104	19.92642
516			5.15000	-1.30451	2.24731	14.79864	-0.00276	0.00116	0.00209	0.00002	-0.00001	-0.00003	84.19489	10.23382	-26.64237	-0.08571	-0.01177	-0.01044	0.00347	-0.00018	0.00014	56.00795	7.62883	9.02848	-0.21666	-0.00723	0.03738	-0.00132	0.00001	0.00114	10.06444	-2.01751	13.21992	0.29356	-0.31647	-0.03999	0.00250	0.00180	0.00284	14.84419	1.21003	-25.93348	0.26799	0.00907	0.03810	0.00624	0.00016	0.00043	19.91788
517			5.16000	-1.30400	2.25310	14.80699	-0.00276	0.00116	0.00210	-0.00001	-0.00001	-0.00002	84.21519	10.22521	-26.64931	-0.08567	-0.01177	-0.01032	0.00296	-0.00013	0.00012	56.00626	7.61457	9.01787	-0.21609	-0.00726	0.03716	-0.00095	0.00000	0.00110	10.05942	-2.01522	13.25893	0.29425	-0.31507	-0.03896	0.00393	-0.00670	0.00244	14.82494	1.19775	-25.93600	0.26443	0.00504	0.03624	0.01090	0.00013	-0.00046	19.90678
518			5.17000	-1.30824	2.25534	14.81075	-0.00280	0.00116	0.00210	-0.00003	-0.00000	-0.00000	84.23252	10.21942	-26.65368	-0.08540	-0.01171	-0.01037	0.00243	-0.00007	0.00006	56.00548	7.60112	9.00893	-0.21558	-0.00702	0.03712	-0.00043	-0.00001	0.00094	10.05179	-2.02898	13.29492	0.29533	-0.31108	-0.03691	0.00503	-0.01416	0.00181	14.79651	1.18571	-25.95487	0.25684	0.00767	0.03538	0.01378	0.00023	-0.00145	19.89488
519			5.18000	-1.31591	2.25337	14.80861	-0.00288	0.00115	0.00210	-0.00004	0.00001	0.00002	84.24664	10.21805	-26.65572	-0.08486	-0.01161	-0.01053	0.00179	-0.00002	-0.00002	56.00589	7.58931	9.00325	-0.21545	-0.00679	0.03707	0.00023	-0.00004	0.00069	10.04218	-2.05674	13.32350	0.29580	-0.30497	-0.03428	0.00568	-0.01936	0.00096	14.76234	1.17676	-25.99011	0.25142	0.01368	0.03478	0.01518	0.00040	-0.00235	19.88396
520			5.19000	-1.32566	2.24710	14.79963	-0.00298	0.00112	0.00209	-0.00006	0.00002	0.00005	84.25630	10.22157	-26.65587	-0.08408	-0.01148	-0.01077	0.00087	0.00002	-0.00011	56.00761	7.58012	9.00197	-0.21561	-0.00646	0.03720	0.00099	-0.00006	0.00034	10.03136	-2.09501	13.33920	0.29695	-0.29968	-0.03242	0.00590	-0.02195	0.00003	14.72560	1.17303	-26.03833	0.25040	0.01401	0.03323	0.01568	0.00035	-0.00296	19.87482
521			5.20000	-1.33701	2.23681	14.78297	-0.00307	0.00109	0.00207	-0.00007	0.00002	0.00007	84.25873	10.23008	-26.65460	-0.08316	-0.01135	-0.01102	-0.00046	0.00006	-0.00020	56.01075	7.57480	9.00619	-0.21600	-0.00608	0.03751	0.00186	-0.00008	-0.00010	10.01999	-2.13920	13.33918	0.29843	-0.29535	-0.03128	0.00591	-0.02206	-0.00078	14.68843	1.17526	-26.09591	0.25092	0.00924	0.03088	0.01557	0.00018	-0.00328	19.86716
522			5.21000	-1.35076	2.22269	14.75799	-0.00314	0.00107	0.00204	-0.00009	0.00003	0.00010	84.25067	10.24289	-26.65203	-0.08230	-0.01122	-0.01133	-0.00218	0.00010	-0.00027	56.01558	7.57426	9.01639	-0.21685	-0.00558	0.03813	0.00295	-0.00009	-0.00057	10.00817	-2.18427	13.32579	0.30004	-0.29133	-0.03045	0.00606	-0.02018	-0.00130	14.65194	1.18276	-26.16155	0.24938	0.00384	0.02870	0.01501	0.00006	-0.00347	19.86008
523			5.22000	-1.36839	2.20489	14.72382	-0.00318	0.00105	0.00202	-0.00012	0.00004	0.00014	84.22977	10.25825	-26.64693	-0.08153	-0.01113	-0.01160	-0.00414	0.00017	-0.00029	56.02299	7.57852	9.03175	-0.21809	-0.00526	0.03878	0.00443	-0.00009	-0.00098	9.99552	-2.22590	13.30459	0.30437	-0.28918	-0.02939	0.00649	-0.01717	-0.00149	14.61658	1.19400	-26.23438	0.24505	-0.00006	0.02678	0.01406	-0.00000	-0.00352	19.85307
524			5.23000	-1.39129	2.18402	14.67929	-0.00320	0.00103	0.00199	-0.00016	0.00004	0.00017	84.19508	10.27310	-26.63707	-0.08104	-0.01109	-0.01168	-0.00619	0.00028	-0.00024	56.03444	7.58685	9.04988	-0.21940	-0.00517	0.03943	0.00633	-0.00008	-0.00125	9.98196	-2.26135	13.28041	0.30944	-0.28637	-0.02834	0.00681	-0.01349	-0.00147	14.58306	1.20688	-26.31110	0.24191	0.00052	0.02606	0.01281	0.00001	-0.00346	19.84660
525			5.24000	-1.42009	2.16081	14.62350	-0.00319	0.00101	0.00197	-0.00019	0.00004	0.00021	84.14703	10.28486	-26.61991	-0.08094	-0.01112	-0.01140	-0.00813	0.00042	-0.00015	56.05127	7.59826	9.06780	-0.22021	-0.00545	0.03992	0.00846	-0.00007	-0.00135	9.96836	-2.28940	13.25521	0.31416	-0.28342	-0.02806	0.00647	-0.00972	-0.00146	14.55275	1.21900	-26.38518	0.23906	0.00267	0.02655	0.01106	0.00003	-0.00320	19.84141
526			5.25000	-1.45416	2.13653	14.55810	-0.00316	0.00100	0.00194	-0.00021	0.00004	0.00022	84.08755	10.29267	-26.59487	-0.08127	-0.01123	-0.01058	-0.00957	0.00053	-0.00007	56.07398	7.61109	9.08360	-0.22096	-0.00647	0.04004	0.01046	-0.00005	-0.00129	9.95628	-2.31038	13.22833	0.31797	-0.28125	-0.02721	0.00524	-0.00643	-0.00147	14.52713	1.22824	-26.44825	0.23663	0.00489	0.02644	0.00900	0.00006	-0.00250	19.83795
527			5.26000	-1.48988	2.11367	14.49012	-0.00311	0.00099	0.00191	-0.00019	0.00004	0.00021	84.02174	10.29744	-26.56603	-0.08199	-0.01142	-0.00924	-0.00994	0.00052	-0.00003	56.10169	7.62353	9.09667	-0.22206	-0.00851	0.03951	0.01194	-0.00005	-0.00111	9.94718	-2.32590	13.19868	0.32126	-0.27734	-0.02622	0.00345	-0.00405	-0.00149	14.50686	1.23312	-26.49343	0.23378	0.00776	0.02632	0.00703	0.00009	-0.00160	19.83597
528			5.27000	-1.52037	2.09596	14.43211	-0.00304	0.00099	0.00188	-0.00014	0.00003	0.00015	83.95807	10.30148	-26.54248	-0.08292	-0.01165	-0.00783	-0.00886	0.00033	-0.00004	56.13243	7.63410	9.10749	-0.22312	-0.01085	0.03861	0.01272	-0.00006	-0.00088	9.94148	-2.33809	13.16710	0.32301	-0.27527	-0.02663	0.00175	-0.00282	-0.00151	14.49117	1.23289	-26.51895	0.23346	0.00772	0.02676	0.00557	0.00009	-0.00076	19.83467
529			5.28000	-1.53886	2.08677	14.39670	-0.00295	0.00100	0.00188	-0.00006	0.00001	0.00007	83.90514	10.30709	-26.53341	-0.08391	-0.01187	-0.00695	-0.00663	0.00002	-0.00009	56.16435	7.64154	9.11671	-0.22348	-0.01244	0.03777	0.01280	-0.00008	-0.00060	9.93844	-2.34872	13.13655	0.32515	-0.27326	-0.02679	0.00057	-0.00265	-0.00140	14.47874	1.22765	-26.52844	0.23262	0.00820	0.02710	0.00454	0.00011	-0.00012	19.83382
530			5.29000	-1.54218	2.08769	14.38990	-0.00286	0.00102	0.00189	0.00002	-0.00001	-0.00002	83.86757	10.31578	-26.54247	-0.08486	-0.01208	-0.00681	-0.00401	-0.00032	-0.00014	56.19587	7.64522	9.12393	-0.22240	-0.01276	0.03726	0.01218	-0.00008	-0.00029	9.93714	-2.35936	13.10996	0.32648	-0.27172	-0.02693	-0.00020	-0.00326	-0.00120	14.46863	1.21870	-26.52789	0.23099	0.00876	0.02749	0.00368	0.00013	0.00025	19.83380
531			5.30000	-1.53174	2.09853	14.40960	-0.00277	0.00106	0.00193	0.00008	-0.00003	-0.00010	83.84507	10.32809	-26.56676	-0.08570	-0.01222	-0.00730	-0.00175	-0.00057	-0.00022	56.22563	7.64461	9.12799	-0.21983	-0.01193	0.03699	0.01088	-0.00006	0.00009	9.93718	-2.37104	13.08877	0.32688	-0.27024	-0.02698	-0.00083	-0.00417	-0.00094	14.46063	1.20813	-26.52270	0.23004	0.01011	0.02801	0.00281	0.00015	0.00038	19.83512
532			5.31000	-1.51203	2.11786	14.44830	-0.00271	0.00110	0.00199	0.00011	-0.00005	-0.00015	83.83389	10.34393	-26.60010	-0.08636	-0.01229	-0.00839	-0.00038	-0.00067	-0.00031	56.25216	7.63966	9.12725	-0.21641	-0.00999	0.03712	0.00905	-0.00002	0.00050	9.93853	-2.38369	13.07346	0.32840	-0.26918	-0.02650	-0.00156	-0.00480	-0.00067	14.45487	1.19816	-26.51723	0.22922	0.01079	0.02783	0.00183	0.00014	0.00027	19.83768
533			5.32000	-1.48888	2.14359	14.49456	-0.00272	0.00114	0.00207	0.00011	-0.00006	-0.00015	83.82787	10.36324	-26.63465	-0.08661	-0.01224	-0.00991	-0.00031	-0.00060	-0.00041	56.27450	7.63077	9.12096	-0.21336	-0.00739	0.03750	0.00708	0.00002	0.00087	9.94158	-2.39615	13.06388	0.33079	-0.26766	-0.02555	-0.00267	-0.00478	-0.00040	14.45162	1.19083	-26.51560	0.22768	0.01137	0.02716	0.00066	0.00011	-0.00003	19.84080
534			5.33000	-1.46920	2.17362	14.53396	-0.00276	0.00119	0.00215	0.00008	-0.00007	-0.00011	83.81873	10.38539	-26.66164	-0.08651	-0.01210	-0.01154	-0.00170	-0.00034	-0.00050	56.29256	7.61932	9.10946	-0.21152	-0.00470	0.03810	0.00540	0.00003	0.00113	9.94719	-2.40697	13.05910	0.33465	-0.26639	-0.02493	-0.00425	-0.00415	-0.00020	14.45147	1.18787	-26.52118	0.22579	0.01080	0.02650	-0.00070	0.00005	-0.00046	19.84354
535			5.34000	-1.45958	2.20657	14.55256	-0.00281	0.00123	0.00222	0.00002	-0.00007	-0.00002	83.79836	10.40951	-26.67314	-0.08643	-0.01196	-0.01270	-0.00415	0.00000	-0.00055	56.30723	7.60713	9.09489	-0.21115	-0.00306	0.03826	0.00426	0.00003	0.00119	9.95590	-2.41529	13.05802	0.33908	-0.26515	-0.02501	-0.00593	-0.00322	-0.00001	14.45475	1.19035	-26.53617	0.22517	0.00977	0.02637	-0.00201	0.00000	-0.00098	19.84549
536			5.35000	-1.46336	2.24164	14.54360	-0.00283	0.00129	0.00229	-0.00005	-0.00008	0.00009	83.76285	10.43443	-26.66673	-0.08675	-0.01189	-0.01306	-0.00663	0.00031	-0.00054	56.31957	7.59598	9.08007	-0.21208	-0.00302	0.03773	0.00369	0.00003	0.00103	9.96730	-2.42075	13.06111	0.34178	-0.26415	-0.02590	-0.00708	-0.00229	0.00023	14.46082	1.19833	-26.56258	0.22648	0.00836	0.02690	-0.00291	-0.00002	-0.00159	19.84633
537			5.36000	-1.47829	2.27854	14.51143	-0.00281	0.00135	0.00234	-0.00009	-0.00009	0.00015	83.71537	10.45970	-26.64781	-0.08757	-0.01193	-0.01263	-0.00804	0.00045	-0.00051	56.33075	7.58713	9.06800	-0.21392	-0.00457	0.03647	0.00362	0.00003	0.00073	9.98012	-2.42333	13.06974	0.34404	-0.26316	-0.02654	-0.00724	-0.00156	0.00052	14.46809	1.21056	-26.60107	0.22756	0.00767	0.02735	-0.00304	-0.00003	-0.00217	19.84592
538			5.37000	-1.49760	2.31620	14.46978	-0.00276	0.00142	0.00237	-0.00009	-0.00009	0.00016	83.66473	10.48510	-26.62779	-0.08860	-0.01205	-0.01181	-0.00768	0.00035	-0.00048	56.34147	7.58115	9.06103	-0.21592	-0.00692	0.03481	0.00386	0.00001	0.00036	9.99240	-2.42357	13.08436	0.34838	-0.26238	-0.02659	-0.00630	-0.00109	0.00077	14.47429	1.22489	-26.64980	0.22710	0.00694	0.02724	-0.00232	-0.00001	-0.00255	19.84379
539			5.38000	-1.51354	2.35259	14.43594	-0.00271	0.00146	0.00239	-0.00006	-0.00009	0.00010	83.62125	10.50982	-26.61948	-0.08955	-0.01219	-0.01104	-0.00553	0.00001	-0.00046	56.35231	7.57827	9.05989	-0.21726	-0.00905	0.03333	0.00420	-0.00003	0.00001	10.00225	-2.42225	13.10322	0.35211	-0.26166	-0.02630	-0.00463	-0.00062	0.00089	14.47761	1.23916	-26.70469	0.22554	0.00661	0.02695	-0.00119	0.00001	-0.00270	19.83977
540			5.39000	-1.52000	2.38614	14.42442	-0.00266	0.00149	0.00240	-0.00000	-0.00008	-0.00001	83.59313	10.53266	-26.63251	-0.09017	-0.01231	-0.01065	-0.00213	-0.00049	-0.00044	56.36325	7.57858	9.06402	-0.21759	-0.01027	0.03237	0.00441	-0.00007	-0.00028	10.00911	-2.41953	13.12304	0.35421	-0.25992	-0.02621	-0.00294	0.00012	0.00086	14.47791	1.25213	-26.76115	0.22368	0.00880	0.02758	-0.00012	0.00003	-0.00271	19.83397
541			5.40000	-1.51398	2.41712	14.44279	-0.00264	0.00149	0.00239	0.00006	-0.00008	-0.00013	83.58479	10.55191	-26.67098	-0.09044	-0.01240	-0.01073	0.00166	-0.00102	-0.00042	56.37394	7.58224	9.07184	-0.21667	-0.01025	0.03223	0.00424	-0.00008	-0.00052	10.01333	-2.41520	13.14027	0.35779	-0.25800	-0.02614	-0.00144	0.00105	0.00068	14.47580	1.26329	-26.81465	0.21996	0.00986	0.02797	0.00085	0.00005	-0.00246	19.82649
542			5.41000	-1.49597	2.44650	14.49001	-0.00263	0.00147	0.00238	0.00011	-0.00008	-0.00023	83.59584	10.56641	-26.73251	-0.09041	-0.01248	-0.01121	0.00492	-0.00143	-0.00038	56.38335	7.58938	9.08163	-0.21466	-0.00906	0.03292	0.00364	-0.00005	-0.00073	10.01493	-2.40971	13.15181	0.36176	-0.25636	-0.02555	0.00000	0.00171	0.00037	14.47129	1.27153	-26.86007	0.21754	0.00965	0.02743	0.00192	0.00007	-0.00182	19.81719
543			5.42000	-1.46948	2.47450	14.55727	-0.00263	0.00143	0.00236	0.00014	-0.00007	-0.00029	83.62198	10.57570	-26.80857	-0.09020	-0.01254	-0.01188	0.00699	-0.00164	-0.00032	56.39074	7.59966	9.09188	-0.21192	-0.00712	0.03421	0.00275	-0.00002	-0.00090	10.01395	-2.40478	13.15521	0.36666	-0.25426	-0.02516	0.00128	0.00164	-0.00005	14.46403	1.27450	-26.89025	0.21523	0.00882	0.02693	0.00298	0.00009	-0.00083	19.80603
544			5.43000	-1.43978	2.50021	14.63121	-0.00264	0.00140	0.00233	0.00015	-0.00006	-0.00028	83.65632	10.58036	-26.88721	-0.08990	-0.01260	-0.01246	0.00762	-0.00159	-0.00024	56.39559	7.61267	9.10138	-0.20955	-0.00513	0.03596	0.00176	0.00001	-0.00104	10.01079	-2.40278	13.14844	0.37198	-0.25251	-0.02505	0.00226	0.00080	-0.00053	14.45461	1.26955	-26.89722	0.21220	0.00755	0.02665	0.00372	0.00010	0.00036	19.79341
545			5.44000	-1.41185	2.52227	14.69857	-0.00266	0.00135	0.00230	0.00013	-0.00005	-0.00024	83.69187	10.58146	-26.95680	-0.08948	-0.01263	-0.01270	0.00716	-0.00126	-0.00009	56.39806	7.62798	9.10925	-0.20795	-0.00419	0.03665	0.00116	0.00003	-0.00088	10.00594	-2.40547	13.13051	0.37654	-0.24966	-0.02442	0.00307	-0.00055	-0.00103	14.44416	1.25566	-26.87903	0.20970	0.00762	0.02621	0.00414	0.00014	0.00138	19.78003
546			5.45000	-1.38847	2.53988	14.75079	-0.00270	0.00131	0.00227	0.00011	-0.00004	-0.00017	83.72360	10.57976	-27.00981	-0.08908	-0.01264	-0.01267	0.00567	-0.00093	-0.00004	56.39807	7.64526	9.11474	-0.20750	-0.00401	0.03696	-0.00026	0.00005	-0.00111	9.99946	-2.41363	13.10134	0.38267	-0.24774	-0.02407	0.00389	-0.00210	-0.00149	14.43314	1.23458	-26.84374	0.20651	0.00491	0.02532	0.00438	0.00011	0.00182	19.76625
547			5.46000	-1.37002	2.55317	14.78431	-0.00274	0.00128	0.00224	0.00008	-0.00003	-0.00009	83.74903	10.57557	-27.04280	-0.08863	-0.01259	-0.01253	0.00406	-0.00051	0.00006	56.39555	7.66412	9.11730	-0.20833	-0.00395	0.03782	-0.00130	0.00007	-0.00111	9.99140	-2.42734	13.06234	0.38898	-0.24490	-0.02383	0.00451	-0.00374	-0.00185	14.42146	1.21053	-26.80555	0.20230	0.00304	0.02479	0.00435	0.00007	0.00160	19.75249
548			5.47000	-1.35562	2.56301	14.79955	-0.00278	0.00126	0.00222	0.00007	-0.00002	-0.00003	83.76758	10.56902	-27.05590	-0.08822	-0.01250	-0.01235	0.00253	-0.00012	0.00015	56.39059	7.68389	9.11714	-0.20940	-0.00423	0.03811	-0.00227	0.00009	-0.00106	9.98257	-2.44629	13.01670	0.39586	-0.24127	-0.02371	0.00448	-0.00537	-0.00206	14.40990	1.18909	-26.77884	0.19780	0.00260	0.02477	0.00384	0.00006	0.00082	19.73975
549			5.48000	-1.34374	2.57062	14.79973	-0.00281	0.00125	0.00222	0.00005	-0.00001	0.00002	83.78014	10.56025	-27.05243	-0.08785	-0.01238	-0.01218	0.00136	0.00017	0.00022	56.38345	7.70396	9.11484	-0.21051	-0.00453	0.03831	-0.00300	0.00010	-0.00101	9.97443	-2.46972	12.96860	0.40203	-0.23751	-0.02373	0.00362	-0.00676	-0.00215	14.39986	1.17538	-26.77552	0.19436	0.00249	0.02495	0.00304	0.00005	-0.00039	19.72911
550			5.49000	-1.33284	2.57679	14.78959	-0.00281	0.00125	0.00223	0.00005	-0.00001	0.00005	83.78864	10.54989	-27.03779	-0.08758	-0.01225	-0.01210	0.00064	0.00034	0.00027	56.37498	7.72361	9.11174	-0.21122	-0.00477	0.03836	-0.00337	0.00011	-0.00096	9.96808	-2.49644	12.91989	0.40723	-0.23473	-0.02336	0.00238	-0.00753	-0.00221	14.39150	1.17175	-26.80171	0.19119	0.00198	0.02463	0.00244	0.00003	-0.00164	19.72043
551			5.50000	-1.32240	2.58114	14.77341	-0.00279	0.00126	0.00225	0.00004	-0.00001	0.00007	83.79487	10.53835	-27.01761	-0.08726	-0.01211	-0.01210	0.00025	0.00041	0.00030	56.36605	7.74255	9.10845	-0.21151	-0.00483	0.03843	-0.00338	0.00011	-0.00090	9.96338	-2.52468	12.86830	0.41194	-0.23132	-0.02232	0.00153	-0.00723	-0.00229	14.38360	1.17651	-26.85417	0.18736	0.00219	0.02379	0.00236	0.00003	-0.00245	19.71238
552			5.51000	-1.31365	2.58218	14.75330	-0.00276	0.00127	0.00225	0.00003	0.00000	0.00008	83.79962	10.52607	-26.99544	-0.08677	-0.01197	-0.01213	-0.00006	0.00043	0.00031	56.35754	7.76031	9.10515	-0.21137	-0.00458	0.03877	-0.00310	0.00009	-0.00084	9.95899	-2.55205	12.81023	0.41713	-0.22728	-0.02114	0.00157	-0.00584	-0.00243	14.37465	1.18469	-26.92025	0.18145	0.00238	0.02281	0.00266	0.00004	-0.00250	19.70354
553			5.52000	-1.30941	2.57818	14.73017	-0.00276	0.00126	0.00224	-0.00000	0.00002	0.00010	83.80217	10.51394	-26.97327	-0.08605	-0.01183	-0.01217	-0.00049	0.00042	0.00029	56.35007	7.77626	9.10242	-0.21134	-0.00410	0.03941	-0.00255	0.00007	-0.00077	9.95350	-2.57640	12.74375	0.42078	-0.22481	-0.02083	0.00232	-0.00376	-0.00267	14.36417	1.19027	-26.98032	0.17763	0.00141	0.02232	0.00303	0.00002	-0.00180	19.69342
554			5.53000	-1.31228	2.56859	14.70406	-0.00280	0.00123	0.00221	-0.00004	0.00003	0.00011	83.80122	10.50324	-26.95126	-0.08515	-0.01168	-0.01223	-0.00111	0.00043	0.00025	56.34424	7.78981	9.10114	-0.21153	-0.00354	0.04019	-0.00170	0.00004	-0.00070	9.94632	-2.59630	12.66881	0.42465	-0.22234	-0.02065	0.00318	-0.00142	-0.00287	14.35313	1.18859	-27.01449	0.17381	0.00014	0.02182	0.00312	0.00000	-0.00057	19.68264
555			5.54000	-1.32386	2.55431	14.67434	-0.00286	0.00119	0.00218	-0.00009	0.00003	0.00012	83.79539	10.49499	-26.92838	-0.08416	-0.01154	-0.01225	-0.00192	0.00046	0.00020	56.34092	7.80059	9.10197	-0.21191	-0.00315	0.04086	-0.00054	0.00002	-0.00062	9.93787	-2.61111	12.58798	0.42726	-0.22011	-0.02077	0.00360	0.00068	-0.00295	14.34290	1.17866	-27.01431	0.17224	-0.00065	0.02165	0.00292	-0.00001	0.00059	19.67218
556			5.55000	-1.34426	2.53702	14.64012	-0.00294	0.00115	0.00214	-0.00013	0.00004	0.00013	83.78390	10.48978	-26.90301	-0.08325	-0.01142	-0.01209	-0.00274	0.00051	0.00014	56.34084	7.80834	9.10491	-0.21267	-0.00333	0.04111	0.00086	0.00000	-0.00050	9.92934	-2.62088	12.50791	0.42696	-0.21975	-0.02103	0.00326	0.00208	-0.00277	14.33426	1.16351	-26.98845	0.17488	-0.00141	0.02152	0.00253	-0.00002	0.00124	19.66257
557			5.56000	-1.37168	2.51907	14.60209	-0.00300	0.00111	0.00210	-0.00016	0.00003	0.00014	83.76738	10.48723	-26.87498	-0.08259	-0.01135	-0.01150	-0.00321	0.00053	0.00009	56.34462	7.81272	9.10899	-0.21419	-0.00457	0.04071	0.00244	-0.00002	-0.00032	9.92225	-2.62642	12.43733	0.42863	-0.21964	-0.02096	0.00205	0.00270	-0.00229	14.32752	1.14762	-26.95382	0.17450	-0.00202	0.02121	0.00188	-0.00002	0.00133	19.65410
558			5.57000	-1.40139	2.50395	14.56537	-0.00306	0.00107	0.00205	-0.00015	0.00002	0.00011	83.74936	10.48661	-26.84833	-0.08223	-0.01135	-0.01050	-0.00284	0.00042	0.00004	56.35271	7.81351	9.11343	-0.21642	-0.00671	0.03977	0.00400	-0.00005	-0.00013	9.91809	-2.62856	12.38227	0.43040	-0.21975	-0.02073	0.00003	0.00282	-0.00167	14.32322	1.13390	-26.92181	0.17291	-0.00244	0.02086	0.00104	-0.00002	0.00117	19.64750
559			5.58000	-1.42617	2.49602	14.53937	-0.00309	0.00105	0.00202	-0.00011	0.00001	0.00006	83.73573	10.48761	-26.83144	-0.08210	-0.01140	-0.00966	-0.00159	0.00017	-0.00001	56.36457	7.81105	9.11814	-0.21825	-0.00858	0.03882	0.00525	-0.00009	0.00002	9.91788	-2.62784	12.34385	0.43093	-0.22146	-0.02093	-0.00257	0.00270	-0.00110	14.32184	1.12259	-26.89396	0.17406	-0.00324	0.02084	0.00018	-0.00002	0.00105	19.64296
560			5.59000	-1.44019	2.49833	14.53165	-0.00309	0.00104	0.00200	-0.00004	-0.00001	-0.00000	83.73026	10.49016	-26.83114	-0.08216	-0.01148	-0.00948	-0.00013	-0.00014	-0.00007	56.37894	7.80620	9.12349	-0.21861	-0.00905	0.03849	0.00589	-0.00012	0.00010	9.92208	-2.62517	12.32033	0.43203	-0.22126	-0.02125	-0.00537	0.00224	-0.00061	14.32312	1.11258	-26.86765	0.17401	-0.00188	0.02158	-0.00042	-0.00001	0.00099	19.64031
561			5.60000	-1.44252	2.51008	14.54184	-0.00308	0.00104	0.00198	0.00001	-0.00003	-0.00005	83.73109	10.49429	-26.84669	-0.08236	-0.01157	-0.00988	0.00068	-0.00038	-0.00012	56.39388	7.80007	9.12948	-0.21783	-0.00837	0.03864	0.00580	-0.00012	0.00014	9.93054	-2.62208	12.30926	0.43427	-0.22161	-0.02167	-0.00796	0.00136	-0.00022	14.32558	1.10366	-26.84468	0.17442	0.00052	0.02273	-0.00053	0.00000	0.00080	19.63829
562			5.61000	-1.43644	2.52743	14.56327	-0.00305	0.00105	0.00198	0.00005	-0.00003	-0.00008	83.73243	10.49934	-26.87080	-0.08265	-0.01166	-0.01037	0.00045	-0.00048	-0.00014	56.40785	7.79330	9.13529	-0.21683	-0.00761	0.03876	0.00512	-0.00011	0.00020	9.94250	-2.62021	12.30771	0.43587	-0.22353	-0.02180	-0.00988	0.00015	0.00006	14.32732	1.09646	-26.83035	0.17710	0.00207	0.02332	-0.00019	0.00001	0.00038	19.63573
563			5.62000	-1.42630	2.54599	14.58939	-0.00303	0.00108	0.00200	0.00006	-0.00003	-0.00009	83.72841	10.50420	-26.89596	-0.08300	-0.01172	-0.01072	-0.00059	-0.00046	-0.00013	56.41954	7.78607	9.13995	-0.21617	-0.00723	0.03858	0.00402	-0.00009	0.00027	9.95664	-2.62081	12.31208	0.43747	-0.22516	-0.02160	-0.01091	-0.00117	0.00019	14.32715	1.09193	-26.82840	0.17885	0.00162	0.02304	0.00029	0.00001	-0.00018	19.63221
564			5.63000	-1.41500	2.56266	14.61693	-0.00302	0.00110	0.00203	0.00007	-0.00003	-0.00010	83.71561	10.50817	-26.91821	-0.08337	-0.01175	-0.01097	-0.00206	-0.00040	-0.00011	56.42812	7.77856	9.14315	-0.21569	-0.00713	0.03817	0.00280	-0.00008	0.00032	9.97159	-2.62434	12.31860	0.43909	-0.22521	-0.02125	-0.01093	-0.00230	0.00019	14.32527	1.09122	-26.84089	0.17795	0.00042	0.02243	0.00062	0.00000	-0.00074	19.62825
565			5.64000	-1.40383	2.57578	14.64456	-0.00300	0.00113	0.00208	0.00006	-0.00002	-0.00010	83.69264	10.51124	-26.93683	-0.08382	-0.01177	-0.01124	-0.00370	-0.00033	-0.00009	56.43368	7.77124	9.14521	-0.21523	-0.00703	0.03766	0.00169	-0.00006	0.00032	9.98572	-2.63057	12.32423	0.44000	-0.22394	-0.02134	-0.00969	-0.00312	0.00010	14.32240	1.09467	-26.86690	0.17549	0.00003	0.02253	0.00077	0.00000	-0.00114	19.62518
566			5.65000	-1.39414	2.58425	14.67016	-0.00296	0.00118	0.00213	0.00005	-0.00001	-0.00009	83.65893	10.51358	-26.95182	-0.08445	-0.01179	-0.01152	-0.00540	-0.00026	-0.00008	56.43672	7.76491	9.14628	-0.21442	-0.00674	0.03730	0.00081	-0.00005	0.00026	9.99718	-2.63914	12.32658	0.44181	-0.22273	-0.02131	-0.00715	-0.00360	-0.00008	14.31912	1.10054	-26.89860	0.17153	0.00031	0.02273	0.00089	0.00000	-0.00117	19.62399
567			5.66000	-1.38781	2.58696	14.69112	-0.00289	0.00123	0.00219	0.00002	0.00000	-0.00007	83.61456	10.51585	-26.96349	-0.08530	-0.01185	-0.01162	-0.00695	-0.00022	-0.00008	56.43770	7.76033	9.14743	-0.21385	-0.00673	0.03689	0.00017	-0.00004	0.00011	10.00420	-2.64955	12.32315	0.44366	-0.22275	-0.02085	-0.00349	-0.00371	-0.00034	14.31533	1.10579	-26.92521	0.16953	-0.00076	0.02207	0.00120	-0.00000	-0.00082	19.62504
568			5.67000	-1.38613	2.58318	14.70672	-0.00283	0.00127	0.00224	0.00000	0.00001	-0.00006	83.56156	10.51882	-26.97387	-0.08629	-0.01195	-0.01143	-0.00796	-0.00024	-0.00009	56.43709	7.75828	9.15013	-0.21405	-0.00754	0.03604	-0.00024	-0.00005	-0.00010	10.00549	-2.66116	12.31147	0.44422	-0.22109	-0.02060	0.00068	-0.00339	-0.00063	14.31022	1.10827	-26.94036	0.16910	-0.00058	0.02185	0.00181	-0.00000	-0.00042	19.62788
569			5.68000	-1.38783	2.57354	14.72021	-0.00281	0.00129	0.00227	-0.00001	0.00003	-0.00006	83.50452	10.52243	-26.98738	-0.08719	-0.01206	-0.01110	-0.00809	-0.00035	-0.00010	56.43539	7.75909	9.15503	-0.21485	-0.00881	0.03502	-0.00042	-0.00005	-0.00030	10.00099	-2.67290	12.29192	0.44501	-0.21971	-0.02053	0.00428	-0.00271	-0.00081	14.30266	1.10824	-26.94752	0.16806	-0.00092	0.02165	0.00262	-0.00000	-0.00032	19.63132
570			5.69000	-1.38997	2.56007	14.73675	-0.00281	0.00131	0.00229	-0.00000	0.00003	-0.00008	83.44884	10.52528	-27.00880	-0.08796	-0.01217	-0.01100	-0.00745	-0.00053	-0.00009	56.43336	7.76280	9.16119	-0.21530	-0.00948	0.03447	-0.00043	-0.00004	-0.00044	9.99250	-2.68296	12.26917	0.44731	-0.21764	-0.02027	0.00625	-0.00167	-0.00079	14.29201	1.10834	-26.95809	0.16653	-0.00160	0.02111	0.00344	-0.00001	-0.00061	19.63382
571			5.70000	-1.39026	2.54506	14.75845	-0.00280	0.00131	0.00229	0.00001	0.00003	-0.00009	83.39795	10.52557	-27.03912	-0.08855	-0.01227	-0.01117	-0.00653	-0.00069	-0.00004	56.43147	7.76893	9.16696	-0.21496	-0.00914	0.03474	-0.00038	-0.00000	-0.00052	9.98299	-2.68934	12.24930	0.44819	-0.21675	-0.02062	0.00622	-0.00044	-0.00061	14.27833	1.11126	-26.98111	0.16660	-0.00500	0.02043	0.00408	-0.00002	-0.00103	19.63359
572			5.71000	-1.38895	2.53004	14.78222	-0.00278	0.00131	0.00229	0.00001	0.00003	-0.00009	83.35241	10.52218	-27.07432	-0.08915	-0.01240	-0.01146	-0.00580	-0.00073	0.00002	56.43002	7.77699	9.17100	-0.21391	-0.00794	0.03580	-0.00026	0.00003	-0.00055	9.97506	-2.69111	12.23632	0.44570	-0.21936	-0.02207	0.00468	0.00067	-0.00032	14.26280	1.11795	-27.01516	0.16816	-0.00970	0.02057	0.00441	-0.00001	-0.00132	19.63003
573			5.72000	-1.38788	2.51532	14.80112	-0.00275	0.00130	0.00228	0.00000	0.00003	-0.00006	83.31097	10.51601	-27.10685	-0.08979	-0.01255	-0.01159	-0.00541	-0.00061	0.00006	56.42920	7.78606	9.17330	-0.21291	-0.00683	0.03699	-0.00001	0.00004	-0.00055	9.97015	-2.68879	12.23211	0.44484	-0.22207	-0.02252	0.00258	0.00136	0.00006	14.24687	1.12797	-27.05264	0.16601	-0.01034	0.02092	0.00436	0.00003	-0.00139	19.62354
574			5.73000	-1.38873	2.50110	14.80938	-0.00270	0.00129	0.00227	-0.00001	0.00003	-0.00001	83.27319	10.50928	-27.13020	-0.09044	-0.01270	-0.01142	-0.00505	-0.00040	0.00007	56.42944	7.79500	9.17487	-0.21216	-0.00633	0.03777	0.00042	0.00003	-0.00052	9.96849	-2.68365	12.23827	0.44636	-0.22275	-0.02183	0.00058	0.00154	0.00051	14.23125	1.14010	-27.08800	0.16251	-0.00635	0.02137	0.00421	0.00004	-0.00134	19.61476
575			5.74000	-1.39151	2.48806	14.80603	-0.00267	0.00128	0.00225	-0.00002	0.00003	0.00003	83.24052	10.50467	-27.14213	-0.09092	-0.01280	-0.01110	-0.00437	-0.00016	0.00004	56.43092	7.80251	9.17725	-0.21194	-0.00653	0.03796	0.00096	0.00001	-0.00047	9.96982	-2.67638	12.25705	0.44616	-0.22268	-0.02101	-0.00117	0.00161	0.00100	14.21585	1.15268	-27.12060	0.16350	-0.00048	0.02203	0.00409	0.00000	-0.00133	19.60380
576			5.75000	-1.39533	2.47717	14.79420	-0.00265	0.00128	0.00224	-0.00002	0.00002	0.00005	83.21555	10.50357	-27.14441	-0.09105	-0.01284	-0.01074	-0.00324	0.00002	-0.00001	56.43379	7.80779	9.18107	-0.21215	-0.00717	0.03773	0.00153	-0.00002	-0.00038	9.97395	-2.66606	12.29047	0.44576	-0.22258	-0.02019	-0.00298	0.00223	0.00150	14.20126	1.16469	-27.15293	0.16338	0.00251	0.02192	0.00355	-0.00001	-0.00137	19.59106
577			5.76000	-1.39944	2.46908	14.77851	-0.00264	0.00127	0.00223	-0.00002	0.00002	0.00006	83.20004	10.50599	-27.14066	-0.09085	-0.01281	-0.01060	-0.00189	0.00014	-0.00005	56.43796	7.81056	9.18606	-0.21239	-0.00763	0.03746	0.00203	-0.00004	-0.00026	9.98129	-2.65030	12.33914	0.44644	-0.22410	-0.02019	-0.00520	0.00384	0.00206	14.18958	1.17683	-27.18822	0.16112	0.00044	0.02140	0.00220	-0.00000	-0.00149	19.57761
578			5.77000	-1.40398	2.46329	14.76165	-0.00265	0.00127	0.00222	-0.00003	0.00001	0.00007	83.19386	10.51068	-27.13288	-0.09038	-0.01273	-0.01067	-0.00069	0.00023	-0.00007	56.44349	7.81110	9.19044	-0.21242	-0.00761	0.03752	0.00247	-0.00004	-0.00009	9.99245	-2.62649	12.40206	0.44850	-0.22666	-0.02049	-0.00782	0.00643	0.00259	14.18403	1.19128	-27.22859	0.15903	-0.00451	0.02040	0.00000	0.00005	-0.00160	19.56526
579			5.78000	-1.41023	2.45827	14.74398	-0.00267	0.00127	0.00221	-0.00004	0.00001	0.00007	83.19482	10.51624	-27.12105	-0.08970	-0.01262	-0.01081	0.00011	0.00032	-0.00007	56.45049	7.80976	9.19215	-0.21255	-0.00748	0.03762	0.00288	-0.00001	0.00014	10.00754	-2.59318	12.47630	0.45222	-0.23119	-0.02175	-0.01030	0.00970	0.00315	14.18782	1.21014	-27.27236	0.15913	-0.01219	0.01960	-0.00288	0.00022	-0.00156	19.55639
580			5.79000	-1.41952	2.45234	14.72504	-0.00271	0.00127	0.00221	-0.00006	0.00002	0.00008	83.20037	10.52097	-27.10455	-0.08893	-0.01249	-0.01094	0.00049	0.00041	-0.00003	56.45918	7.80694	9.18920	-0.21284	-0.00733	0.03772	0.00312	0.00004	0.00039	10.02555	-2.55032	12.55710	0.45328	-0.23508	-0.02339	-0.01187	0.01319	0.00364	14.20300	1.23377	-27.31177	0.16287	-0.01754	0.01961	-0.00618	0.00051	-0.00127	19.55342
581			5.80000	-1.43271	2.44452	14.70415	-0.00275	0.00126	0.00221	-0.00008	0.00002	0.00009	83.20803	10.52347	-27.08298	-0.08823	-0.01236	-0.01111	0.00048	0.00052	0.00004	56.46883	7.80308	9.18089	-0.21312	-0.00705	0.03785	0.00302	0.00008	0.00062	10.04488	-2.49877	12.64111	0.45213	-0.23987	-0.02528	-0.01240	0.01636	0.00419	14.22992	1.26046	-27.33624	0.16791	-0.02059	0.02041	-0.00948	0.00081	-0.00070	19.55743
582			5.81000	-1.45003	2.43460	14.67979	-0.00279	0.00126	0.00222	-0.00010	0.00002	0.00010	83.21557	10.52289	-27.05562	-0.08769	-0.01225	-0.01119	0.00026	0.00062	0.00011	56.47829	7.79838	9.16807	-0.21361	-0.00693	0.03786	0.00258	0.00011	0.00079	10.06452	-2.44023	12.73068	0.45102	-0.24638	-0.02712	-0.01224	0.01858	0.00493	14.26711	1.28737	-27.33867	0.16932	-0.02069	0.02208	-0.01196	0.00098	0.00013	19.56812
583			5.82000	-1.47074	2.42349	14.65147	-0.00281	0.00126	0.00221	-0.00011	0.00002	0.00011	83.22243	10.51920	-27.02266	-0.08727	-0.01216	-0.01093	0.00027	0.00069	0.00017	56.48650	7.79282	9.15268	-0.21515	-0.00765	0.03741	0.00195	0.00013	0.00089	10.08406	-2.37731	12.83119	0.45068	-0.24986	-0.02777	-0.01150	0.01914	0.00561	14.31130	1.31129	-27.31614	0.16769	-0.01478	0.02426	-0.01301	0.00075	0.00128	19.58355
584			5.83000	-1.49197	2.41347	14.62309	-0.00284	0.00126	0.00221	-0.00010	0.00002	0.00009	83.23148	10.51310	-26.98801	-0.08690	-0.01208	-0.01035	0.00108	0.00064	0.00019	56.49288	7.78613	9.13696	-0.21781	-0.00926	0.03648	0.00126	0.00013	0.00091	10.10256	-2.31327	12.94339	0.44844	-0.25362	-0.02846	-0.00982	0.01842	0.00617	14.35768	1.32873	-27.26552	0.16734	-0.01042	0.02611	-0.01262	0.00052	0.00272	19.60082
585			5.84000	-1.50903	2.40772	14.60211	-0.00287	0.00124	0.00220	-0.00007	0.00000	0.00005	83.24828	10.50585	-26.95870	-0.08640	-0.01198	-0.00980	0.00289	0.00045	0.00017	56.49718	7.77822	9.12296	-0.22042	-0.01090	0.03543	0.00068	0.00011	0.00084	10.11844	-2.25176	13.06144	0.44639	-0.26027	-0.02964	-0.00710	0.01675	0.00648	14.40077	1.33713	-27.18638	0.16889	-0.01163	0.02702	-0.01075	0.00052	0.00402	19.61643
586			5.85000	-1.51758	2.40958	14.59609	-0.00292	0.00123	0.00219	-0.00002	-0.00001	-0.00001	83.27811	10.49838	-26.94253	-0.08583	-0.01186	-0.00968	0.00541	0.00014	0.00013	56.49976	7.76975	9.11217	-0.22131	-0.01139	0.03498	0.00035	0.00005	0.00071	10.13000	-2.19664	13.17731	0.44357	-0.26541	-0.03057	-0.00354	0.01378	0.00633	14.43474	1.33647	-27.08762	0.17178	-0.01540	0.02692	-0.00739	0.00056	0.00459	19.62691
587			5.86000	-1.51549	2.42057	14.60840	-0.00295	0.00121	0.00218	0.00004	-0.00003	-0.00008	83.32324	10.49181	-26.94363	-0.08520	-0.01174	-0.00998	0.00800	-0.00020	0.00008	56.50134	7.76159	9.10582	-0.22006	-0.01055	0.03528	0.00035	-0.00002	0.00053	10.13617	-2.15142	13.28491	0.44424	-0.26742	-0.03046	0.00036	0.00960	0.00565	14.45473	1.32873	-26.98688	0.17120	-0.01860	0.02600	-0.00283	0.00044	0.00423	19.62928
588			5.87000	-1.50331	2.43960	14.63789	-0.00298	0.00119	0.00216	0.00009	-0.00005	-0.00013	83.38225	10.48704	-26.96151	-0.08446	-0.01161	-0.01059	0.00996	-0.00048	0.00002	56.50261	7.75434	9.10437	-0.21762	-0.00881	0.03624	0.00052	-0.00007	0.00032	10.13668	-2.11872	13.37962	0.44680	-0.26904	-0.03012	0.00411	0.00482	0.00469	14.45806	1.31613	-26.90021	0.17113	-0.02111	0.02508	0.00190	0.00019	0.00334	19.62220
589			5.88000	-1.48430	2.46333	14.67927	-0.00300	0.00117	0.00213	0.00011	-0.00005	-0.00016	83.44982	10.48437	-26.99100	-0.08356	-0.01150	-0.01137	0.01068	-0.00061	-0.00003	56.50383	7.74808	9.10763	-0.21518	-0.00681	0.03744	0.00068	-0.00009	0.00013	10.13203	-2.09980	13.45716	0.44692	-0.27038	-0.02916	0.00706	0.00002	0.00345	14.44544	1.30066	-26.83642	0.17305	-0.02307	0.02365	0.00603	-0.00010	0.00219	19.60653
590			5.89000	-1.46404	2.48782	14.72337	-0.00301	0.00115	0.00211	0.00010	-0.00005	-0.00014	83.51746	10.48270	-27.02325	-0.08261	-0.01139	-0.01219	0.00981	-0.00055	-0.00002	56.50489	7.74293	9.11436	-0.21348	-0.00498	0.03858	0.00069	-0.00007	-0.00002	10.12350	-2.09479	13.51315	0.44706	-0.26996	-0.02764	0.00866	-0.00441	0.00206	14.42045	1.28479	-26.79871	0.17373	-0.02242	0.02241	0.00882	-0.00032	0.00104	19.58507
591			5.90000	-1.44890	2.50969	14.75834	-0.00301	0.00112	0.00209	0.00006	-0.00004	-0.00009	83.57568	10.47975	-27.04723	-0.08188	-0.01133	-0.01280	0.00746	-0.00030	0.00007	56.50555	7.73927	9.12222	-0.21258	-0.00384	0.03929	0.00040	-0.00005	-0.00011	10.11304	-2.10321	13.54449	0.45009	-0.26887	-0.02575	0.00878	-0.00829	0.00073	14.38834	1.27158	-26.78884	0.17142	-0.02278	0.02059	0.00981	-0.00046	-0.00011	19.56128
592			5.91000	-1.44425	2.52626	14.77326	-0.00300	0.00111	0.00207	-0.00001	-0.00003	-0.00000	83.61638	10.47315	-27.05318	-0.08138	-0.01130	-0.01303	0.00405	0.00009	0.00023	56.50513	7.73753	9.12873	-0.21229	-0.00356	0.03939	-0.00013	-0.00003	-0.00015	10.10255	-2.12389	13.55133	0.45531	-0.26668	-0.02402	0.00778	-0.01149	-0.00034	14.35463	1.26400	-26.81021	0.16670	-0.02524	0.01839	0.00919	-0.00058	-0.00119	19.53801
593			5.92000	-1.45361	2.53575	14.76124	-0.00299	0.00110	0.00206	-0.00010	-0.00001	0.00010	83.63480	10.46091	-27.03547	-0.08110	-0.01127	-0.01298	0.00014	0.00054	0.00042	56.50357	7.73832	9.13172	-0.21215	-0.00369	0.03921	-0.00074	0.00000	-0.00018	10.09318	-2.15466	13.53724	0.45924	-0.26377	-0.02309	0.00615	-0.01380	-0.00113	14.32344	1.26436	-26.86753	0.16228	-0.02774	0.01696	0.00763	-0.00068	-0.00224	19.51745
594			5.93000	-1.47833	2.53742	14.72031	-0.00299	0.00110	0.00206	-0.00018	0.00001	0.00019	83.62917	10.44267	-26.99351	-0.08105	-0.01122	-0.01263	-0.00370	0.00094	0.00058	56.50087	7.74245	9.13071	-0.21200	-0.00415	0.03892	-0.00129	0.00004	-0.00025	10.08550	-2.19269	13.50680	0.46252	-0.25914	-0.02219	0.00419	-0.01512	-0.00169	14.29734	1.27413	-26.96391	0.15792	-0.02753	0.01627	0.00571	-0.00068	-0.00326	19.50073
595			5.94000	-1.51692	2.53172	14.65432	-0.00300	0.00110	0.00205	-0.00024	0.00002	0.00026	83.60112	10.41963	-26.93227	-0.08141	-0.01120	-0.01186	-0.00680	0.00119	0.00065	56.49725	7.75052	9.12672	-0.21169	-0.00509	0.03844	-0.00178	0.00008	-0.00040	10.07994	-2.23578	13.46286	0.46573	-0.25371	-0.02115	0.00201	-0.01581	-0.00210	14.27688	1.29351	-27.09729	0.15441	-0.02485	0.01604	0.00407	-0.00060	-0.00415	19.48771
596			5.95000	-1.56322	2.52060	14.57462	-0.00301	0.00110	0.00204	-0.00025	0.00003	0.00027	83.55703	10.39439	-26.86296	-0.08220	-0.01124	-0.01063	-0.00836	0.00119	0.00058	56.49240	7.76231	9.12222	-0.21152	-0.00672	0.03768	-0.00233	0.00011	-0.00063	10.07666	-2.28289	13.40725	0.46885	-0.24798	-0.02007	-0.00013	-0.01625	-0.00237	14.26046	1.32042	-27.25828	0.15259	-0.02122	0.01594	0.00320	-0.00050	-0.00466	19.47656
597			5.96000	-1.60671	2.50765	14.50016	-0.00301	0.00110	0.00203	-0.00021	0.00003	0.00022	83.50797	10.37055	-26.80292	-0.08307	-0.01131	-0.00923	-0.00776	0.00084	0.00043	56.48543	7.77713	9.12095	-0.21218	-0.00888	0.03671	-0.00300	0.00011	-0.00093	10.07545	-2.33336	13.34273	0.46967	-0.24153	-0.01867	-0.00193	-0.01647	-0.00244	14.24521	1.35000	-27.42895	0.15350	-0.01595	0.01582	0.00322	-0.00038	-0.00459	19.46447
598			5.97000	-1.63624	2.49738	14.45193	-0.00300	0.00110	0.00202	-0.00011	0.00002	0.00010	83.46647	10.35110	-26.77114	-0.08363	-0.01137	-0.00814	-0.00519	0.00019	0.00025	56.47567	7.79455	9.12617	-0.21421	-0.01085	0.03610	-0.00372	0.00005	-0.00128	10.07591	-2.38609	13.27312	0.46969	-0.23722	-0.01736	-0.00344	-0.01655	-0.00237	14.22869	1.37611	-27.58722	0.15555	-0.01238	0.01530	0.00387	-0.00030	-0.00387	19.44900
599			5.98000	-1.64477	2.49303	14.44316	-0.00299	0.00109	0.00201	0.00001	0.00000	-0.00004	83.44107	10.33753	-26.77922	-0.08376	-0.01141	-0.00769	-0.00166	-0.00057	0.00010	56.46303	7.81376	9.13949	-0.21702	-0.01192	0.03628	-0.00427	-0.00007	-0.00161	10.07802	-2.43941	13.20273	0.47182	-0.23411	-0.01681	-0.00476	-0.01616	-0.00225	14.20979	1.39465	-27.71645	0.15607	-0.01273	0.01457	0.00472	-0.00030	-0.00284	19.42894
600			5.99000	-1.63153	2.49527	14.47482	-0.00296	0.00108	0.00200	0.00012	-0.00001	-0.00016	83.43371	10.32981	-26.82716	-0.08363	-0.01145	-0.00790	0.00165	-0.00125	-0.00003	56.44853	7.83343	9.15976	-0.21896	-0.01167	0.03725	-0.00437	-0.00016	-0.00181	10.08166	-2.49076	13.13616	0.47458	-0.23184	-0.01644	-0.00546	-0.01486	-0.00201	14.18858	1.40449	-27.81069	0.15633	-0.01515	0.01346	0.00544	-0.00035	-0.00180	19.40457
601			6.00000	-1.60086	2.50261	14.53816	-0.00293	0.00107	0.00199	0.00020	-0.00002	-0.00025	83.44098	10.32713	-26.90564	-0.08347	-0.01147	-0.00869	0.00385	-0.00170	-0.00014	56.43409	7.85154	9.18386	-0.21885	-0.00992	0.03893	-0.00391	-0.00019	-0.00182	10.08576	-2.53627	13.07755	0.47869	-0.23113	-0.01667	-0.00481	-0.01222	-0.00173	14.16614	1.40660	-27.87192	0.15708	-0.01858	0.01273	0.00566	-0.00040	-0.00101	19.37800
602			6.01000	-1.56056	2.51245	14.61940	-0.00290	0.00106	0.00199	0.00022	-0.00002	-0.00029	83.45542	10.32885	-27.00063	-0.08349	-0.01152	-0.00977	0.00446	-0.00187	-0.00024	56.42143	7.86589	9.20837	-0.21703	-0.00740	0.04072	-0.00310	-0.00017	-0.00158	10.08849	-2.57119	13.02986	0.48246	-0.23046	-0.01720	-0.00264	-0.00800	-0.00138	14.14495	1.40284	-27.90481	0.15826	-0.02017	0.01280	0.00514	-0.00037	-0.00041	19.35297
603			6.02000	-1.51949	2.52167	14.70369	-0.00288	0.00107	0.00200	0.00021	-0.00002	-0.00028	83.46794	10.33438	-27.09676	-0.08368	-0.01158	-0.01072	0.00349	-0.00177	-0.00032	56.41139	7.87431	9.23034	-0.21502	-0.00514	0.04213	-0.00233	-0.00012	-0.00108	10.08831	-2.59147	12.99416	0.48629	-0.22944	-0.01758	0.00038	-0.00271	-0.00096	14.12794	1.39508	-27.91246	0.15833	-0.02094	0.01294	0.00387	-0.00028	0.00015	19.33323
604			6.03000	-1.48503	2.52758	14.77952	-0.00286	0.00108	0.00202	0.00016	-0.00001	-0.00024	83.47077	10.34317	-27.18174	-0.08408	-0.01167	-0.01135	0.00137	-0.00148	-0.00036	56.40360	7.87528	9.24789	-0.21382	-0.00389	0.04269	-0.00189	-0.00009	-0.00041	10.08492	-2.59550	12.97048	0.48994	-0.23159	-0.01845	0.00313	0.00258	-0.00053	14.11713	1.38454	-27.89595	0.15857	-0.02372	0.01305	0.00228	-0.00018	0.00069	19.32048
605			6.04000	-1.46162	2.52897	14.83997	-0.00287	0.00110	0.00205	0.00010	-0.00000	-0.00018	83.45944	10.35436	-27.24807	-0.08476	-0.01178	-0.01171	-0.00131	-0.00108	-0.00037	56.39721	7.86826	9.25981	-0.21366	-0.00346	0.04266	-0.00185	-0.00008	0.00030	10.07944	-2.58465	12.95970	0.49232	-0.23508	-0.02012	0.00441	0.00691	0.00001	14.11280	1.37183	-27.85588	0.15819	-0.02513	0.01441	0.00071	-0.00003	0.00131	19.31400
606			6.05000	-1.45023	2.52650	14.88171	-0.00288	0.00112	0.00209	0.00004	0.00001	-0.00012	83.43318	10.36732	-27.29238	-0.08557	-0.01188	-0.01191	-0.00402	-0.00064	-0.00036	56.39119	7.85362	9.26593	-0.21412	-0.00356	0.04219	-0.00211	-0.00008	0.00095	10.07440	-2.56226	12.96500	0.49444	-0.23668	-0.02117	0.00355	0.00962	0.00071	14.11441	1.35767	-27.79513	0.15596	-0.02046	0.01679	-0.00072	0.00010	0.00206	19.31171
607			6.06000	-1.44963	2.52199	14.90379	-0.00290	0.00116	0.00214	-0.00002	0.00001	-0.00005	83.39372	10.38161	-27.31430	-0.08638	-0.01195	-0.01202	-0.00640	-0.00021	-0.00033	56.38494	7.83250	9.26687	-0.21487	-0.00416	0.04115	-0.00248	-0.00009	0.00146	10.07252	-2.53211	12.98931	0.49516	-0.23856	-0.02193	0.00112	0.01088	0.00146	14.12133	1.34317	-27.71815	0.15579	-0.01524	0.01898	-0.00195	0.00017	0.00279	19.31161
608			6.07000	-1.45782	2.51686	14.90756	-0.00290	0.00120	0.00219	-0.00006	0.00001	0.00001	83.34402	10.39629	-27.31621	-0.08716	-0.01200	-0.01199	-0.00816	0.00014	-0.00029	56.37835	7.80668	9.26329	-0.21576	-0.00525	0.03960	-0.00277	-0.00010	0.00176	10.07472	-2.49749	13.03094	0.49446	-0.24129	-0.02310	-0.00140	0.01120	0.00213	14.13265	1.32934	-27.62878	0.15676	-0.01405	0.02048	-0.00289	0.00025	0.00333	19.31270
609			6.08000	-1.47219	2.51176	14.89753	-0.00290	0.00124	0.00224	-0.00008	0.00001	0.00005	83.28842	10.41033	-27.30371	-0.08786	-0.01203	-0.01183	-0.00897	0.00036	-0.00023	56.37169	7.77853	9.25597	-0.21666	-0.00675	0.03765	-0.00284	-0.00010	0.00186	10.07990	-2.46121	13.08429	0.49314	-0.24442	-0.02418	-0.00289	0.01091	0.00262	14.14677	1.31714	-27.53239	0.15742	-0.01650	0.02091	-0.00334	0.00037	0.00342	19.31465
610			6.09000	-1.48933	2.50716	14.88084	-0.00289	0.00128	0.00228	-0.00009	0.00001	0.00007	83.23270	10.42237	-27.28465	-0.08853	-0.01206	-0.01167	-0.00871	0.00041	-0.00017	56.36575	7.75050	9.24546	-0.21746	-0.00820	0.03575	-0.00260	-0.00007	0.00180	10.08628	-2.42542	13.14422	0.49270	-0.24846	-0.02459	-0.00329	0.01020	0.00285	14.16128	1.30859	-27.44077	0.15619	-0.02119	0.02008	-0.00326	0.00056	0.00285	19.31693
611			6.10000	-1.50605	2.50379	14.86445	-0.00288	0.00132	0.00231	-0.00008	0.00001	0.00006	83.18233	10.43117	-27.26681	-0.08907	-0.01209	-0.01164	-0.00755	0.00033	-0.00010	56.36122	7.72502	9.23222	-0.21785	-0.00911	0.03429	-0.00205	-0.00002	0.00163	10.09272	-2.39169	13.20673	0.49230	-0.25325	-0.02583	-0.00320	0.00934	0.00298	14.17444	1.30653	-27.36737	0.15473	-0.02540	0.02025	-0.00299	0.00075	0.00211	19.31910
612			6.11000	-1.52052	2.50210	14.85225	-0.00287	0.00134	0.00234	-0.00007	0.00000	0.00004	83.14104	10.43601	-27.25469	-0.08947	-0.01212	-0.01173	-0.00588	0.00019	-0.00004	56.35876	7.70376	9.21698	-0.21781	-0.00927	0.03360	-0.00127	0.00004	0.00141	10.09885	-2.36066	13.26691	0.49581	-0.25435	-0.02617	-0.00321	0.00870	0.00276	14.18623	1.31233	-27.31651	0.15124	-0.02354	0.02109	-0.00291	0.00080	0.00146	19.32113
613			6.12000	-1.53232	2.50188	14.84468	-0.00287	0.00136	0.00235	-0.00005	-0.00000	0.00002	83.11020	10.43750	-27.24930	-0.08968	-0.01214	-0.01186	-0.00408	0.00005	-0.00001	56.35867	7.68756	9.20134	-0.21753	-0.00892	0.03352	-0.00032	0.00007	0.00114	10.10477	-2.33191	13.31904	0.49762	-0.25625	-0.02658	-0.00362	0.00888	0.00234	14.19846	1.32459	-27.28069	0.15179	-0.02065	0.02208	-0.00339	0.00079	0.00108	19.32391
614			6.13000	-1.54172	2.50247	14.84059	-0.00287	0.00137	0.00236	-0.00004	-0.00000	0.00001	83.08990	10.43723	-27.24955	-0.08970	-0.01216	-0.01191	-0.00236	-0.00004	-0.00001	56.36103	7.67634	9.18747	-0.21718	-0.00835	0.03391	0.00066	0.00007	0.00082	10.11098	-2.30384	13.35953	0.49675	-0.25939	-0.02695	-0.00449	0.01015	0.00185	14.21335	1.34084	-27.25120	0.15253	-0.02021	0.02227	-0.00431	0.00083	0.00086	19.32819
615			6.14000	-1.54914	2.50293	14.83834	-0.00287	0.00137	0.00235	-0.00003	0.00000	0.00001	83.07933	10.43772	-27.25326	-0.08956	-0.01217	-0.01194	-0.00088	-0.00008	-0.00005	56.36525	7.66967	9.17802	-0.21694	-0.00771	0.03454	0.00150	0.00004	0.00044	10.11793	-2.27401	13.38849	0.49600	-0.26229	-0.02804	-0.00552	0.01244	0.00150	14.23210	1.35933	-27.22606	0.14986	-0.02227	0.02254	-0.00525	0.00092	0.00065	19.33353
616			6.15000	-1.55500	2.50212	14.83594	-0.00288	0.00136	0.00233	-0.00004	0.00001	0.00002	83.07724	10.44080	-27.25754	-0.08910	-0.01213	-0.01199	0.00032	-0.00006	-0.00010	56.37067	7.66740	9.17448	-0.21711	-0.00735	0.03504	0.00217	0.00001	0.00003	10.12574	-2.23961	13.41027	0.49252	-0.26574	-0.02907	-0.00637	0.01546	0.00142	14.25455	1.37871	-27.20765	0.14910	-0.02367	0.02281	-0.00619	0.00092	0.00038	19.33871
617			6.16000	-1.56019	2.49961	14.83193	-0.00289	0.00134	0.00231	-0.00003	0.00001	0.00002	83.08224	10.44619	-27.25974	-0.08840	-0.01204	-0.01197	0.00130	0.00000	-0.00011	56.37696	7.66951	9.17629	-0.21759	-0.00737	0.03527	0.00277	-0.00000	-0.00033	10.13445	-2.19856	13.43186	0.48809	-0.27051	-0.03038	-0.00731	0.01873	0.00171	14.28041	1.39780	-27.19683	0.14903	-0.02632	0.02304	-0.00722	0.00092	0.00018	19.34310
618			6.17000	-1.56551	2.49586	14.82618	-0.00289	0.00132	0.00229	-0.00003	0.00001	0.00002	83.09392	10.45161	-27.25878	-0.08756	-0.01192	-0.01184	0.00226	0.00005	-0.00008	56.38438	7.67591	9.18099	-0.21789	-0.00761	0.03543	0.00334	0.00001	-0.00059	10.14479	-2.15019	13.45977	0.48348	-0.27604	-0.03180	-0.00870	0.02170	0.00226	14.31051	1.41533	-27.18925	0.14926	-0.02863	0.02351	-0.00846	0.00090	0.00028	19.34707
619			6.18000	-1.57091	2.49180	14.82019	-0.00290	0.00130	0.00226	-0.00003	0.00001	0.00002	83.11251	10.45477	-27.25598	-0.08663	-0.01178	-0.01162	0.00327	0.00005	-0.00002	56.39321	7.68601	9.18628	-0.21772	-0.00779	0.03568	0.00371	0.00003	-0.00076	10.15749	-2.09552	13.49637	0.47996	-0.28148	-0.03248	-0.01031	0.02394	0.00277	14.34593	1.42931	-27.17471	0.14965	-0.02918	0.02375	-0.00970	0.00084	0.00080	19.35140
620			6.19000	-1.57555	2.48794	14.81612	-0.00292	0.00127	0.00224	-0.00002	0.00001	0.00001	83.13795	10.45453	-27.25421	-0.08565	-0.01161	-0.01150	0.00425	-0.00000	0.00004	56.40258	7.69874	9.19093	-0.21699	-0.00754	0.03629	0.00364	0.00005	-0.00084	10.17229	-2.03700	13.53888	0.47585	-0.28746	-0.03310	-0.01143	0.02526	0.00305	14.38594	1.43784	-27.14350	0.15133	-0.02853	0.02424	-0.01041	0.00077	0.00158	19.35571
621			6.20000	-1.57872	2.48437	14.81536	-0.00293	0.00123	0.00220	-0.00001	0.00001	-0.00000	83.16945	10.45058	-27.25591	-0.08456	-0.01144	-0.01148	0.00505	-0.00009	0.00010	56.41132	7.71242	9.19465	-0.21580	-0.00682	0.03728	0.00314	0.00005	-0.00085	10.18808	-1.97774	13.58273	0.47054	-0.29363	-0.03352	-0.01161	0.02532	0.00309	14.42681	1.44070	-27.09472	0.15546	-0.02843	0.02429	-0.01006	0.00069	0.00220	19.35789
622			6.21000	-1.58039	2.48078	14.81755	-0.00295	0.00119	0.00216	-0.00001	0.00001	-0.00001	83.20499	10.44355	-27.26208	-0.08342	-0.01127	-0.01148	0.00550	-0.00018	0.00014	56.41830	7.72530	9.19817	-0.21475	-0.00593	0.03851	0.00238	0.00004	-0.00081	10.20355	-1.92104	13.62549	0.46672	-0.29860	-0.03359	-0.01062	0.02370	0.00302	14.46278	1.43903	-27.03599	0.16093	-0.02862	0.02380	-0.00811	0.00057	0.00237	19.35470
623			6.22000	-1.58096	2.47681	14.82085	-0.00297	0.00113	0.00210	-0.00000	0.00001	-0.00001	83.24202	10.43442	-27.27239	-0.08213	-0.01111	-0.01133	0.00554	-0.00025	0.00016	56.42299	7.73640	9.20215	-0.21407	-0.00525	0.03977	0.00161	0.00002	-0.00074	10.21703	-1.86999	13.66805	0.46242	-0.30337	-0.03313	-0.00813	0.02046	0.00297	14.48750	1.43428	-26.97864	0.16904	-0.02832	0.02280	-0.00443	0.00037	0.00201	19.34307
624			6.23000	-1.58100	2.47211	14.82363	-0.00300	0.00106	0.00203	0.00000	0.00001	-0.00001	83.27786	10.42440	-27.28629	-0.08083	-0.01098	-0.01101	0.00518	-0.00031	0.00015	56.42573	7.74509	9.20708	-0.21377	-0.00482	0.04101	0.00104	-0.00000	-0.00064	10.22655	-1.82675	13.71302	0.45865	-0.30941	-0.03207	-0.00409	0.01624	0.00301	14.49536	1.42810	-26.93425	0.17837	-0.03003	0.02066	0.00098	0.00014	0.00121	19.32115
625			6.24000	-1.58108	2.46685	14.82519	-0.00302	0.00099	0.00195	-0.00000	0.00001	-0.00000	83.30989	10.41459	-27.30332	-0.07953	-0.01087	-0.01056	0.00440	-0.00036	0.00012	56.42714	7.75095	9.21272	-0.21337	-0.00444	0.04229	0.00076	-0.00002	-0.00050	10.23027	-1.79173	13.76319	0.45659	-0.31534	-0.03108	0.00081	0.01164	0.00317	14.48284	1.42257	-26.91242	0.18522	-0.03478	0.01793	0.00728	-0.00010	0.00025	19.28852
626			6.25000	-1.58214	2.46124	14.82519	-0.00304	0.00092	0.00187	-0.00001	0.00001	0.00000	83.33463	10.40677	-27.32285	-0.07828	-0.01079	-0.00997	0.00312	-0.00039	0.00006	56.42816	7.75318	9.21937	-0.21297	-0.00431	0.04330	0.00077	-0.00005	-0.00030	10.22789	-1.76434	13.82073	0.45947	-0.31935	-0.02994	0.00525	0.00711	0.00338	14.45070	1.42087	-26.91973	0.18551	-0.04113	0.01491	0.01256	-0.00028	-0.00060	19.24742
627			6.26000	-1.58548	2.45561	14.82430	-0.00305	0.00084	0.00178	-0.00003	0.00001	0.00000	83.34802	10.40287	-27.34483	-0.07722	-0.01077	-0.00933	0.00132	-0.00043	-0.00003	56.42928	7.75094	9.22746	-0.21246	-0.00448	0.04384	0.00084	-0.00008	-0.00007	10.22096	-1.74367	13.88604	0.46111	-0.32317	-0.02902	0.00825	0.00291	0.00352	14.40407	1.42659	-26.95916	0.18488	-0.04743	0.01227	0.01579	-0.00026	-0.00119	19.20224
628			6.27000	-1.59208	2.45060	14.82323	-0.00305	0.00078	0.00171	-0.00005	0.00001	0.00000	83.34579	10.40460	-27.36914	-0.07664	-0.01083	-0.00885	-0.00103	-0.00044	-0.00012	56.43030	7.74379	9.23718	-0.21179	-0.00472	0.04394	0.00072	-0.00011	0.00019	10.21150	-1.72950	13.95583	0.45986	-0.32633	-0.02859	0.00977	-0.00108	0.00345	14.35009	1.44234	-27.02885	0.18362	-0.05056	0.01115	0.01680	0.00003	-0.00163	19.15847
629			6.28000	-1.60275	2.44685	14.82114	-0.00305	0.00074	0.00165	-0.00007	0.00000	0.00001	83.32373	10.41301	-27.39380	-0.07656	-0.01096	-0.00847	-0.00390	-0.00041	-0.00021	56.43040	7.73151	9.24801	-0.21116	-0.00522	0.04349	0.00014	-0.00016	0.00047	10.20075	-1.72286	14.02305	0.45873	-0.32799	-0.02823	0.01037	-0.00494	0.00302	14.29516	1.46858	-27.12116	0.18109	-0.04886	0.01146	0.01592	0.00046	-0.00204	19.12112
630			6.29000	-1.61733	2.44533	14.81690	-0.00305	0.00073	0.00162	-0.00009	0.00000	0.00001	83.27886	10.42842	-27.41622	-0.07690	-0.01114	-0.00812	-0.00710	-0.00035	-0.00030	56.42810	7.71435	9.25916	-0.21108	-0.00630	0.04232	-0.00111	-0.00021	0.00075	10.18932	-1.72474	14.07976	0.45964	-0.32706	-0.02729	0.01046	-0.00809	0.00224	14.24435	1.50309	-27.22409	0.17653	-0.04396	0.01205	0.01369	0.00078	-0.00226	19.09373
631			6.30000	-1.63453	2.44693	14.81056	-0.00304	0.00074	0.00163	-0.00010	-0.00000	0.00002	83.21053	10.45047	-27.43489	-0.07761	-0.01133	-0.00787	-0.01037	-0.00026	-0.00037	56.42153	7.69306	9.26944	-0.21119	-0.00755	0.04073	-0.00312	-0.00027	0.00097	10.17761	-1.73410	14.12077	0.46069	-0.32480	-0.02627	0.01034	-0.00968	0.00136	14.20094	1.54103	-27.32450	0.17203	-0.03676	0.01309	0.01093	0.00080	-0.00224	19.07726
632			6.31000	-1.65265	2.45179	14.80290	-0.00302	0.00079	0.00167	-0.00010	-0.00001	0.00002	83.11970	10.47870	-27.44967	-0.07862	-0.01150	-0.00790	-0.01351	-0.00018	-0.00045	56.40866	7.66910	9.27806	-0.21118	-0.00852	0.03907	-0.00571	-0.00029	0.00110	10.16555	-1.74791	14.14407	0.46122	-0.32168	-0.02563	0.01033	-0.00939	0.00053	14.16662	1.57551	-27.40849	0.16950	-0.03031	0.01422	0.00825	0.00061	-0.00184	19.07064
633			6.32000	-1.67030	2.45924	14.79415	-0.00300	0.00086	0.00175	-0.00009	-0.00001	0.00003	83.00891	10.51254	-27.46066	-0.07982	-0.01163	-0.00819	-0.01628	-0.00010	-0.00053	56.38856	7.64456	9.28432	-0.21150	-0.00916	0.03759	-0.00842	-0.00027	0.00112	10.15284	-1.76283	14.15007	0.46198	-0.31934	-0.02550	0.01039	-0.00767	-0.00018	14.14137	1.59979	-27.46304	0.16710	-0.02967	0.01430	0.00592	0.00040	-0.00100	19.07141
634			6.33000	-1.68626	2.46866	14.78454	-0.00298	0.00095	0.00186	-0.00008	-0.00002	0.00003	82.88244	10.55076	-27.46878	-0.08104	-0.01171	-0.00864	-0.01837	-0.00006	-0.00060	56.36171	7.62163	9.28788	-0.21230	-0.00962	0.03629	-0.01078	-0.00023	0.00104	10.13967	-1.77643	14.14091	0.46218	-0.31573	-0.02530	0.00988	-0.00521	-0.00075	14.12399	1.60993	-27.48214	0.16408	-0.02915	0.01431	0.00401	0.00012	-0.00012	19.07658
635			6.34000	-1.69910	2.47960	14.77528	-0.00297	0.00105	0.00197	-0.00006	-0.00002	0.00003	82.74625	10.59138	-27.47633	-0.08220	-0.01174	-0.00927	-0.01961	-0.00007	-0.00067	56.32979	7.60223	9.28887	-0.21329	-0.00978	0.03522	-0.01242	-0.00016	0.00086	10.12740	-1.78741	14.11993	0.46187	-0.31311	-0.02484	0.00784	-0.00255	-0.00113	14.11314	1.60671	-27.47148	0.16183	-0.02905	0.01393	0.00233	-0.00015	0.00049	19.08326
636			6.35000	-1.70793	2.49109	14.76814	-0.00297	0.00114	0.00208	-0.00004	-0.00002	0.00002	82.60583	10.63182	-27.48630	-0.08321	-0.01172	-0.01017	-0.02012	-0.00013	-0.00071	56.29501	7.58802	9.28780	-0.21389	-0.00920	0.03469	-0.01323	-0.00008	0.00061	10.11866	-1.79480	14.09119	0.46211	-0.31048	-0.02454	0.00363	0.00015	-0.00134	14.10859	1.59443	-27.44411	0.15894	-0.02825	0.01393	0.00046	-0.00032	0.00078	19.08967
637			6.36000	-1.71352	2.50203	14.76350	-0.00296	0.00123	0.00218	-0.00003	-0.00002	0.00002	82.46482	10.66936	-27.50004	-0.08420	-0.01169	-0.01127	-0.02023	-0.00020	-0.00072	56.25933	7.58019	9.28560	-0.21389	-0.00780	0.03486	-0.01324	-0.00001	0.00029	10.11646	-1.79783	14.05827	0.46017	-0.30945	-0.02463	-0.00271	0.00292	-0.00144	14.11150	1.57863	-27.41247	0.15744	-0.02763	0.01425	-0.00185	-0.00036	0.00080	19.09510
638			6.37000	-1.71830	2.51173	14.75953	-0.00296	0.00130	0.00227	-0.00003	-0.00002	0.00002	82.32501	10.70181	-27.51609	-0.08517	-0.01168	-0.01234	-0.02017	-0.00023	-0.00067	56.22464	7.57915	9.28371	-0.21383	-0.00618	0.03540	-0.01253	0.00002	-0.00006	10.12327	-1.79587	14.02349	0.45837	-0.31148	-0.02536	-0.01036	0.00574	-0.00149	14.12370	1.56436	-27.38549	0.15856	-0.02949	0.01447	-0.00466	-0.00031	0.00061	19.09990
639			6.38000	-1.72497	2.51968	14.75354	-0.00294	0.00137	0.00235	-0.00004	-0.00002	0.00003	82.18765	10.72765	-27.53128	-0.08616	-0.01170	-0.01311	-0.01990	-0.00021	-0.00055	56.19249	7.58409	9.28328	-0.21417	-0.00487	0.03608	-0.01129	0.00003	-0.00040	10.14017	-1.78888	13.98817	0.45754	-0.31271	-0.02616	-0.01816	0.00813	-0.00150	14.14637	1.55524	-27.36822	0.16110	-0.03063	0.01481	-0.00771	-0.00014	0.00034	19.10487
640			6.39000	-1.73485	2.52597	14.74457	-0.00294	0.00142	0.00241	-0.00006	-0.00001	0.00004	82.05527	10.74637	-27.54360	-0.08700	-0.01172	-0.01352	-0.01912	-0.00018	-0.00039	56.16405	7.59358	9.28503	-0.21503	-0.00414	0.03663	-0.00973	0.00003	-0.00069	10.16658	-1.77814	13.95333	0.45906	-0.31333	-0.02682	-0.02498	0.00941	-0.00146	14.17919	1.55279	-27.36166	0.16327	-0.03146	0.01502	-0.01053	0.00006	0.00006	19.11073
641			6.40000	-1.74747	2.53098	14.73393	-0.00294	0.00147	0.00246	-0.00007	-0.00001	0.00005	81.93173	10.75807	-27.55335	-0.08774	-0.01174	-0.01382	-0.01776	-0.00015	-0.00023	56.13987	7.60589	9.28934	-0.21582	-0.00356	0.03717	-0.00802	0.00002	-0.00091	10.20043	-1.76602	13.92050	0.46020	-0.31293	-0.02756	-0.02963	0.00916	-0.00137	14.22040	1.55641	-27.36329	0.16505	-0.03148	0.01549	-0.01267	0.00025	-0.00014	19.11780
642			6.41000	-1.76187	2.53441	14.72214	-0.00294	0.00149	0.00249	-0.00008	-0.00000	0.00006	81.82003	10.76341	-27.56075	-0.08829	-0.01179	-0.01404	-0.01609	-0.00010	-0.00009	56.11995	7.61989	9.29633	-0.21635	-0.00305	0.03770	-0.00641	0.00001	-0.00110	10.23846	-1.75519	13.89142	0.46130	-0.31355	-0.02845	-0.03146	0.00726	-0.00121	14.26698	1.56393	-27.36919	0.16900	-0.03080	0.01625	-0.01386	0.00033	-0.00029	19.12617
643			6.42000	-1.77744	2.53472	14.70676	-0.00294	0.00150	0.00250	-0.00009	0.00001	0.00008	81.72098	10.76386	-27.56388	-0.08865	-0.01185	-0.01415	-0.01447	0.00001	0.00003	56.10371	7.63517	9.30593	-0.21686	-0.00271	0.03823	-0.00508	-0.00000	-0.00128	10.27698	-1.74855	13.86800	0.46313	-0.31476	-0.02956	-0.03052	0.00332	-0.00098	14.31393	1.57342	-27.37992	0.17455	-0.03038	0.01715	-0.01346	0.00030	-0.00059	19.13460
644			6.43000	-1.79429	2.53017	14.68393	-0.00294	0.00149	0.00249	-0.00010	0.00002	0.00012	81.63316	10.76140	-27.55968	-0.08880	-0.01190	-0.01405	-0.01313	0.00017	0.00011	56.09024	7.65181	9.31804	-0.21762	-0.00292	0.03843	-0.00415	-0.00000	-0.00146	10.31276	-1.75005	13.85193	0.46369	-0.31476	-0.03034	-0.02708	-0.00303	-0.00072	14.35439	1.58460	-27.40455	0.18061	-0.02766	0.01846	-0.01094	0.00013	-0.00127	19.14079
645			6.44000	-1.81279	2.52049	14.65166	-0.00294	0.00148	0.00248	-0.00011	0.00003	0.00016	81.55474	10.75736	-27.54652	-0.08886	-0.01193	-0.01381	-0.01200	0.00033	0.00017	56.07840	7.67040	9.33183	-0.21850	-0.00343	0.03849	-0.00367	-0.00000	-0.00162	10.34313	-1.76427	13.84310	0.46144	-0.31365	-0.03063	-0.02134	-0.01134	-0.00057	14.38126	1.59815	-27.45523	0.18805	-0.02162	0.02027	-0.00623	-0.00010	-0.00241	19.14225
646			6.45000	-1.83262	2.50738	14.61135	-0.00295	0.00146	0.00246	-0.00011	0.00004	0.00018	81.48487	10.75248	-27.52530	-0.08901	-0.01197	-0.01335	-0.01078	0.00045	0.00019	56.06727	7.69130	9.34616	-0.21918	-0.00425	0.03836	-0.00349	0.00001	-0.00174	10.36534	-1.79463	13.83838	0.46237	-0.30910	-0.02957	-0.01365	-0.02012	-0.00068	14.38859	1.61339	-27.53807	0.19101	-0.01336	0.02161	0.00051	-0.00023	-0.00367	19.13721
647			6.46000	-1.85214	2.49355	14.56855	-0.00295	0.00144	0.00244	-0.00010	0.00003	0.00016	81.42463	10.74743	-27.50034	-0.08923	-0.01201	-0.01260	-0.00894	0.00044	0.00017	56.05643	7.71451	9.35972	-0.21991	-0.00560	0.03793	-0.00344	0.00003	-0.00179	10.37656	-1.84238	13.83066	0.46517	-0.30268	-0.02860	-0.00436	-0.02789	-0.00122	14.37276	1.62756	-27.64866	0.19121	-0.00766	0.02265	0.00803	-0.00024	-0.00462	19.12478
648			6.47000	-1.86727	2.48243	14.53372	-0.00297	0.00142	0.00242	-0.00006	0.00002	0.00011	81.37841	10.74301	-27.48064	-0.08939	-0.01207	-0.01172	-0.00604	0.00023	0.00011	56.04591	7.73956	9.37166	-0.22095	-0.00728	0.03732	-0.00339	0.00007	-0.00178	10.37515	-1.90728	13.80941	0.47165	-0.29593	-0.02758	0.00535	-0.03395	-0.00224	14.33375	1.63675	-27.77337	0.18706	-0.00599	0.02284	0.01484	-0.00027	-0.00481	19.10526
649			6.48000	-1.87279	2.47697	14.51793	-0.00299	0.00140	0.00240	0.00000	0.00001	0.00002	81.35175	10.73973	-27.47629	-0.08922	-0.01207	-0.01119	-0.00225	-0.00012	0.00003	56.03590	7.76569	9.38168	-0.22208	-0.00835	0.03713	-0.00327	0.00011	-0.00174	10.36127	-1.98844	13.76272	0.47691	-0.28644	-0.02553	0.01427	-0.03754	-0.00353	14.27484	1.63755	-27.89542	0.18187	-0.00171	0.02274	0.01993	-0.00010	-0.00429	19.08006
650			6.49000	-1.86555	2.47824	14.52534	-0.00302	0.00138	0.00238	0.00007	-0.00001	-0.00007	81.34748	10.73774	-27.49169	-0.08870	-0.01201	-0.01135	0.00152	-0.00047	-0.00004	56.02658	7.79230	9.38984	-0.22233	-0.00799	0.03774	-0.00312	0.00012	-0.00172	10.33633	-2.08352	13.68040	0.47877	-0.27546	-0.02270	0.02151	-0.03830	-0.00470	14.20177	1.62752	-27.99870	0.17739	0.00367	0.02204	0.02298	0.00024	-0.00310	19.05149
651			6.50000	-1.84658	2.48469	14.55024	-0.00305	0.00135	0.00236	0.00012	-0.00002	-0.00011	81.36274	10.73703	-27.52244	-0.08781	-0.01186	-0.01215	0.00422	-0.00068	-0.00010	56.01781	7.81898	9.39643	-0.22123	-0.00611	0.03915	-0.00296	0.00011	-0.00174	10.30225	-2.18777	13.55757	0.47711	-0.26398	-0.01963	0.02675	-0.03620	-0.00542	14.12144	1.60548	-28.06997	0.17550	0.00993	0.02107	0.02430	0.00069	-0.00163	19.02238
652			6.51000	-1.82126	2.49315	14.58122	-0.00308	0.00133	0.00233	0.00014	-0.00002	-0.00012	81.39002	10.73717	-27.55882	-0.08677	-0.01168	-0.01306	0.00539	-0.00068	-0.00011	56.00964	7.84567	9.40176	-0.21947	-0.00391	0.04064	-0.00266	0.00008	-0.00175	10.26119	-2.29468	13.39714	0.47490	-0.25349	-0.01750	0.02971	-0.03200	-0.00577	14.04018	1.57242	-28.10412	0.17338	0.01239	0.01989	0.02360	0.00086	-0.00034	18.99521
653			6.52000	-1.79660	2.50095	14.60805	-0.00310	0.00130	0.00230	0.00012	-0.00002	-0.00009	81.42101	10.73680	-27.59143	-0.08585	-0.01152	-0.01369	0.00527	-0.00055	-0.00007	56.00262	7.87227	9.40584	-0.21814	-0.00228	0.04187	-0.00206	0.00005	-0.00173	10.21665	-2.39739	13.21120	0.47407	-0.24749	-0.01676	0.02963	-0.02689	-0.00595	13.96438	1.53296	-28.10849	0.16880	0.00656	0.01790	0.02048	0.00043	0.00036	18.97222
654			6.53000	-1.77817	2.50682	14.62571	-0.00312	0.00127	0.00227	0.00008	-0.00001	-0.00005	81.44994	10.73442	-27.61489	-0.08512	-0.01143	-0.01373	0.00452	-0.00037	0.00002	55.99792	7.89841	9.40827	-0.21746	-0.00164	0.04270	-0.00103	0.00004	-0.00164	10.17375	-2.48931	13.01882	0.47621	-0.24338	-0.01735	0.02618	-0.02104	-0.00596	13.90126	1.49467	-28.09955	0.16235	-0.00239	0.01642	0.01521	-0.00013	0.00043	18.95601
655			6.54000	-1.76824	2.51098	14.63473	-0.00312	0.00124	0.00224	0.00003	-0.00001	-0.00002	81.47496	10.72992	-27.62855	-0.08450	-0.01138	-0.01336	0.00375	-0.00020	0.00008	55.99672	7.92311	9.40918	-0.21727	-0.00165	0.04333	0.00046	0.00004	-0.00148	10.13763	-2.56442	12.84100	0.47554	-0.24023	-0.01840	0.01983	-0.01461	-0.00549	13.85739	1.46483	-28.09427	0.15928	-0.00806	0.01610	0.00898	-0.00032	0.00012	18.94907
656			6.55000	-1.76614	2.51411	14.63809	-0.00312	0.00122	0.00221	-0.00000	-0.00001	-0.00001	81.49718	10.72470	-27.63441	-0.08392	-0.01133	-0.01292	0.00324	-0.00007	0.00009	56.00020	7.94477	9.40935	-0.21696	-0.00170	0.04394	0.00229	0.00003	-0.00124	10.11151	-2.61812	12.69402	0.47407	-0.23880	-0.01927	0.01224	-0.00780	-0.00446	13.83658	1.44781	-28.10224	0.15904	-0.00989	0.01653	0.00240	-0.00023	-0.00034	18.95297
657			6.56000	-1.77004	2.51631	14.63788	-0.00311	0.00120	0.00219	-0.00003	-0.00000	0.00001	81.51812	10.72087	-27.63442	-0.08334	-0.01128	-0.01257	0.00292	0.00004	0.00006	56.00874	7.96152	9.40987	-0.21635	-0.00170	0.04440	0.00418	0.00002	-0.00090	10.09646	-2.64784	12.58618	0.47617	-0.23598	-0.01989	0.00467	-0.00070	-0.00308	13.83936	1.44424	-28.12346	0.15675	-0.00767	0.01779	-0.00387	-0.00005	-0.00076	18.96743
658			6.57000	-1.77854	2.51683	14.63403	-0.00311	0.00119	0.00218	-0.00006	0.00000	0.00002	81.53825	10.72028	-27.62916	-0.08276	-0.01121	-0.01233	0.00266	0.00015	-0.00001	56.02206	7.97154	9.41133	-0.21572	-0.00177	0.04458	0.00587	0.00001	-0.00047	10.09225	-2.65261	12.51967	0.47805	-0.23452	-0.02106	-0.00264	0.00798	-0.00160	13.86362	1.45175	-28.15156	0.15534	-0.00536	0.01956	-0.00909	0.00004	-0.00100	18.99041
659			6.58000	-1.79010	2.51533	14.62615	-0.00311	0.00117	0.00216	-0.00007	0.00001	0.00004	81.55773	10.72396	-27.61917	-0.08221	-0.01115	-0.01207	0.00248	0.00023	-0.00009	56.03938	7.97342	9.41374	-0.21520	-0.00234	0.04410	0.00712	-0.00001	0.00005	10.09814	-2.63222	12.49351	0.47880	-0.23530	-0.02260	-0.00905	0.01368	-0.00007	13.90502	1.46574	-28.17845	0.15478	-0.00552	0.02101	-0.01295	0.00009	-0.00093	19.01815
660			6.59000	-1.80285	2.51226	14.61519	-0.00311	0.00116	0.00215	-0.00007	0.00001	0.00005	81.57696	10.73192	-27.60660	-0.08167	-0.01109	-0.01190	0.00231	0.00027	-0.00016	56.05929	7.96669	9.41620	-0.21461	-0.00300	0.04330	0.00769	-0.00004	0.00060	10.11320	-2.58762	12.50459	0.47874	-0.23793	-0.02468	-0.01505	0.02067	0.00154	13.95834	1.48139	-28.19649	0.15520	-0.00576	0.02295	-0.01555	0.00012	-0.00051	19.04609
661			6.60000	-1.81566	2.50788	14.60182	-0.00311	0.00115	0.00214	-0.00007	0.00001	0.00005	81.59489	10.74361	-27.59333	-0.08118	-0.01104	-0.01188	0.00192	0.00029	-0.00023	56.07993	7.95172	9.41756	-0.21382	-0.00340	0.04250	0.00748	-0.00006	0.00114	10.13652	-2.52168	12.54635	0.47932	-0.24306	-0.02672	-0.02044	0.02716	0.00299	14.01935	1.49518	-28.19738	0.15505	-0.00567	0.02499	-0.01709	0.00014	0.00042	19.07064
662			6.61000	-1.82840	2.50168	14.58542	-0.00311	0.00114	0.00212	-0.00007	0.00001	0.00006	81.60915	10.75841	-27.57953	-0.08074	-0.01101	-0.01175	0.00131	0.00029	-0.00028	56.09931	7.92938	9.41682	-0.21340	-0.00415	0.04142	0.00651	-0.00009	0.00162	10.16659	-2.43901	12.60822	0.47533	-0.25159	-0.02995	-0.02445	0.03308	0.00420	14.08530	1.50476	-28.17090	0.15990	-0.01049	0.02676	-0.01849	0.00032	0.00198	19.09035
663			6.62000	-1.84017	2.49405	14.56778	-0.00311	0.00114	0.00210	-0.00006	0.00002	0.00005	81.61848	10.77520	-27.56658	-0.08041	-0.01101	-0.01139	0.00087	0.00024	-0.00030	56.11546	7.90059	9.41331	-0.21388	-0.00559	0.03983	0.00494	-0.00013	0.00201	10.20104	-2.34502	12.67786	0.46953	-0.26109	-0.03321	-0.02669	0.03782	0.00494	14.15427	1.50866	-28.10649	0.16549	-0.01853	0.02755	-0.01948	0.00071	0.00399	19.10577
664			6.63000	-1.84825	2.48710	14.55504	-0.00312	0.00114	0.00208	-0.00003	0.00001	0.00003	81.62535	10.79166	-27.55904	-0.08010	-0.01101	-0.01107	0.00094	0.00009	-0.00028	56.12720	7.86656	9.40639	-0.21465	-0.00701	0.03824	0.00303	-0.00016	0.00233	10.23739	-2.24547	12.74656	0.46325	-0.27110	-0.03606	-0.02739	0.04060	0.00527	14.22472	1.50674	-27.99916	0.16995	-0.02357	0.02871	-0.01987	0.00111	0.00619	19.11877
665			6.64000	-1.85031	2.48311	14.55318	-0.00312	0.00114	0.00208	0.00001	0.00000	-0.00001	81.63301	10.80497	-27.56102	-0.07977	-0.01099	-0.01105	0.00134	-0.00010	-0.00022	56.13406	7.82853	9.39540	-0.21517	-0.00777	0.03698	0.00100	-0.00015	0.00258	10.27406	-2.14640	12.81222	0.45732	-0.28071	-0.03771	-0.02702	0.04055	0.00531	14.29493	1.50031	-27.85380	0.17392	-0.02201	0.03040	-0.01968	0.00121	0.00822	19.13088
666			6.65000	-1.84652	2.48257	14.56313	-0.00313	0.00115	0.00208	0.00004	-0.00000	-0.00005	81.64214	10.81231	-27.57240	-0.07954	-0.01099	-0.01123	0.00162	-0.00026	-0.00011	56.13614	7.78807	9.37966	-0.21535	-0.00786	0.03623	-0.00102	-0.00011	0.00277	10.30994	-2.05378	12.87602	0.45221	-0.28896	-0.03879	-0.02564	0.03747	0.00526	14.36267	1.49106	-27.68315	0.17817	-0.01641	0.03259	-0.01877	0.00096	0.00977	19.14271
667			6.66000	-1.83840	2.48493	14.58120	-0.00314	0.00115	0.00208	0.00006	-0.00001	-0.00007	81.65105	10.81250	-27.58953	-0.07948	-0.01102	-0.01136	0.00155	-0.00034	0.00001	56.13345	7.74687	9.35973	-0.21533	-0.00766	0.03582	-0.00302	-0.00007	0.00283	10.34356	-1.97239	12.93853	0.44815	-0.29483	-0.03929	-0.02320	0.03190	0.00508	14.42472	1.48010	-27.50444	0.18206	-0.01077	0.03423	-0.01680	0.00060	0.01009	19.15389
668			6.67000	-1.82738	2.48949	14.60289	-0.00315	0.00116	0.00208	0.00007	-0.00001	-0.00008	81.65769	10.80658	-27.60841	-0.07960	-0.01108	-0.01133	0.00115	-0.00037	0.00010	56.12566	7.70670	9.33807	-0.21506	-0.00744	0.03557	-0.00496	-0.00006	0.00271	10.37353	-1.90519	12.99973	0.44465	-0.29958	-0.03949	-0.01998	0.02487	0.00485	14.47726	1.46913	-27.33989	0.18567	-0.00916	0.03452	-0.01380	0.00043	0.00855	19.16275
669			6.68000	-1.81407	2.49596	14.62521	-0.00315	0.00115	0.00207	0.00008	-0.00002	-0.00008	81.66059	10.79709	-27.62676	-0.07980	-0.01117	-0.01111	0.00054	-0.00036	0.00014	56.11257	7.66923	9.31854	-0.21476	-0.00750	0.03521	-0.00676	-0.00008	0.00237	10.39910	-1.85350	13.05976	0.44336	-0.30487	-0.04010	-0.01648	0.01751	0.00461	14.51728	1.46162	-27.21589	0.18928	-0.01398	0.03355	-0.01022	0.00048	0.00529	19.16784
670			6.69000	-1.79870	2.50388	14.64695	-0.00315	0.00115	0.00206	0.00009	-0.00002	-0.00007	81.65881	10.78664	-27.64368	-0.08006	-0.01127	-0.01083	-0.00021	-0.00033	0.00015	56.09402	7.63589	9.30494	-0.21453	-0.00785	0.03467	-0.00832	-0.00013	0.00185	10.41996	-1.81668	13.11747	0.44605	-0.30783	-0.04039	-0.01316	0.01064	0.00422	14.54385	1.46209	-27.15502	0.18903	-0.02011	0.03205	-0.00662	0.00043	0.00113	19.16857
671			6.70000	-1.78176	2.51249	14.66741	-0.00315	0.00113	0.00205	0.00010	-0.00002	-0.00007	81.65157	10.77669	-27.65869	-0.08034	-0.01138	-0.01061	-0.00114	-0.00029	0.00014	56.07061	7.60785	9.30001	-0.21423	-0.00837	0.03396	-0.00954	-0.00020	0.00123	10.43642	-1.79288	13.17055	0.44734	-0.30963	-0.04015	-0.01050	0.00490	0.00368	14.55855	1.47495	-27.17063	0.18998	-0.02313	0.03086	-0.00390	0.00024	-0.00318	19.16618
672			6.71000	-1.76454	2.52064	14.68491	-0.00314	0.00112	0.00203	0.00009	-0.00002	-0.00005	81.63753	10.76719	-27.67038	-0.08061	-0.01147	-0.01052	-0.00238	-0.00020	0.00016	56.04304	7.58610	9.30468	-0.21386	-0.00880	0.03334	-0.01048	-0.00027	0.00059	10.45000	-1.77983	13.21749	0.44707	-0.30966	-0.03923	-0.00938	0.00043	0.00305	14.56447	1.50335	-27.26636	0.19129	-0.02314	0.02979	-0.00226	0.00008	-0.00707	19.16208
673			6.72000	-1.74947	2.52701	14.69627	-0.00312	0.00111	0.00202	0.00007	-0.00001	-0.00002	81.61442	10.75672	-27.67643	-0.08089	-0.01153	-0.01048	-0.00397	-0.00008	0.00022	56.01209	7.57128	9.31798	-0.21374	-0.00931	0.03275	-0.01123	-0.00032	0.00002	10.46318	-1.77513	13.25795	0.45033	-0.30795	-0.03760	-0.00995	-0.00274	0.00240	14.56516	1.54727	-27.43304	0.18976	-0.02358	0.02794	-0.00145	-0.00001	-0.00955	19.15678
674			6.73000	-1.73920	2.53087	14.69851	-0.00309	0.00110	0.00201	0.00004	-0.00001	0.00001	81.58041	10.74239	-27.67518	-0.08128	-0.01159	-0.01028	-0.00568	0.00004	0.00033	55.97857	7.56366	9.33700	-0.21412	-0.01019	0.03210	-0.01187	-0.00033	-0.00043	10.47761	-1.77658	13.29131	0.45236	-0.30528	-0.03587	-0.01087	-0.00480	0.00172	14.56294	1.60154	-27.64546	0.18840	-0.02300	0.02628	-0.00087	-0.00007	-0.01030	19.14955
675			6.74000	-1.73496	2.53272	14.69050	-0.00307	0.00109	0.00202	0.00000	-0.00000	0.00004	81.53617	10.72108	-27.66686	-0.08180	-0.01166	-0.00990	-0.00715	0.00013	0.00047	55.94336	7.56309	9.35770	-0.21497	-0.01132	0.03155	-0.01243	-0.00029	-0.00072	10.49251	-1.78283	13.31544	0.45098	-0.30267	-0.03452	-0.01076	-0.00605	0.00101	14.55824	1.65684	-27.86866	0.18924	-0.02022	0.02557	-0.00008	-0.00014	-0.00978	19.13905
676			6.75000	-1.73643	2.53410	14.67349	-0.00304	0.00108	0.00202	-0.00002	-0.00000	0.00007	81.48418	10.69059	-27.65379	-0.08235	-0.01173	-0.00939	-0.00816	0.00017	0.00060	55.90718	7.56894	9.37615	-0.21580	-0.01223	0.03142	-0.01288	-0.00018	-0.00088	10.50611	-1.79300	13.32849	0.45266	-0.30020	-0.03309	-0.00955	-0.00670	0.00031	14.55111	1.70390	-28.07192	0.18748	-0.01844	0.02462	0.00086	-0.00025	-0.00807	19.12446
677			6.76000	-1.74240	2.53650	14.65021	-0.00301	0.00108	0.00201	-0.00004	-0.00000	0.00009	81.42779	10.65104	-27.63909	-0.08282	-0.01178	-0.00885	-0.00860	0.00014	0.00069	55.87070	7.58004	9.38996	-0.21649	-0.01278	0.03174	-0.01326	-0.00004	-0.00095	10.51716	-1.80601	13.33071	0.45727	-0.29646	-0.03188	-0.00778	-0.00680	-0.00025	14.54211	1.73638	-28.23611	0.18606	-0.01739	0.02367	0.00169	-0.00037	-0.00587	19.10587
678			6.77000	-1.75112	2.54080	14.62465	-0.00299	0.00107	0.00200	-0.00005	-0.00001	0.00009	81.37025	10.60447	-27.62638	-0.08320	-0.01182	-0.00839	-0.00854	0.00005	0.00072	55.83402	7.59501	9.39875	-0.21663	-0.01274	0.03256	-0.01362	0.00007	-0.00098	10.52547	-1.82051	13.32435	0.46207	-0.29105	-0.03126	-0.00599	-0.00644	-0.00062	14.53222	1.75191	-28.35307	0.18567	-0.01911	0.02248	0.00230	-0.00053	-0.00364	19.08364
679			6.78000	-1.76080	2.54674	14.60090	-0.00297	0.00106	0.00198	-0.00005	-0.00001	0.00007	81.31393	10.55464	-27.61880	-0.08348	-0.01182	-0.00808	-0.00812	-0.00007	0.00070	55.79684	7.61223	9.40390	-0.21628	-0.01212	0.03378	-0.01393	0.00013	-0.00100	10.53145	-1.83508	13.31299	0.46611	-0.28655	-0.03048	-0.00450	-0.00576	-0.00071	14.52220	1.75195	-28.42367	0.18513	-0.02260	0.02070	0.00258	-0.00072	-0.00177	19.05859
680			6.79000	-1.77011	2.55338	14.58208	-0.00296	0.00105	0.00196	-0.00005	-0.00001	0.00005	81.26032	10.50594	-27.61804	-0.08368	-0.01182	-0.00788	-0.00750	-0.00020	0.00062	55.75906	7.62996	9.40746	-0.21585	-0.01126	0.03514	-0.01413	0.00013	-0.00099	10.53584	-1.84807	13.30217	0.47084	-0.28346	-0.02960	-0.00336	-0.00492	-0.00047	14.51308	1.74090	-28.45696	0.18409	-0.02564	0.01901	0.00239	-0.00084	-0.00059	19.03250
681			6.80000	-1.77809	2.55975	14.57028	-0.00296	0.00104	0.00194	-0.00004	-0.00001	0.00003	81.21022	10.46223	-27.62436	-0.08387	-0.01183	-0.00771	-0.00678	-0.00032	0.00051	55.72089	7.64655	9.41117	-0.21576	-0.01058	0.03629	-0.01415	0.00009	-0.00096	10.53918	-1.85793	13.29887	0.47432	-0.28140	-0.02912	-0.00227	-0.00416	0.00005	14.50597	1.72432	-28.46732	0.18348	-0.02679	0.01836	0.00180	-0.00083	-0.00003	19.00821
682			6.81000	-1.78410	2.56521	14.56662	-0.00296	0.00104	0.00193	-0.00002	-0.00001	-0.00000	81.16423	10.42623	-27.63729	-0.08412	-0.01185	-0.00759	-0.00594	-0.00042	0.00038	55.68271	7.66049	9.41633	-0.21589	-0.01020	0.03705	-0.01393	0.00003	-0.00087	10.54149	-1.86436	13.30723	0.47871	-0.27867	-0.02880	-0.00085	-0.00383	0.00061	14.50154	1.70723	-28.46773	0.18193	-0.02598	0.01851	0.00104	-0.00069	0.00016	18.98834
683			6.82000	-1.78754	2.56979	14.57089	-0.00296	0.00104	0.00193	-0.00001	-0.00001	-0.00002	81.12359	10.39915	-27.65573	-0.08449	-0.01190	-0.00759	-0.00497	-0.00047	0.00025	55.64532	7.67069	9.42347	-0.21612	-0.01004	0.03743	-0.01341	-0.00004	-0.00072	10.54208	-1.86902	13.32545	0.48338	-0.27515	-0.02843	0.00124	-0.00421	0.00094	14.49949	1.69255	-28.46534	0.18117	-0.02291	0.01923	0.00055	-0.00048	0.00020	18.97441
684			6.83000	-1.78776	2.57388	14.58078	-0.00296	0.00104	0.00195	0.00001	-0.00001	-0.00004	81.08973	10.38122	-27.67694	-0.08494	-0.01196	-0.00773	-0.00386	-0.00046	0.00014	55.60946	7.67632	9.43254	-0.21641	-0.01006	0.03743	-0.01263	-0.00011	-0.00052	10.53988	-1.87466	13.34772	0.48908	-0.27304	-0.02828	0.00406	-0.00535	0.00096	14.49824	1.68098	-28.46240	0.18179	-0.02189	0.01962	0.00076	-0.00036	0.00019	18.96622
685			6.84000	-1.78429	2.57815	14.59202	-0.00298	0.00106	0.00197	0.00003	-0.00001	-0.00003	81.06414	10.37169	-27.69634	-0.08533	-0.01200	-0.00800	-0.00273	-0.00034	0.00005	55.57587	7.67703	9.44257	-0.21662	-0.01008	0.03724	-0.01160	-0.00015	-0.00026	10.53396	-1.88400	13.36773	0.49633	-0.27058	-0.02735	0.00737	-0.00710	0.00063	14.49485	1.67168	-28.45915	0.17954	-0.02308	0.01871	0.00193	-0.00030	0.00021	18.96189
686			6.85000	-1.77716	2.58270	14.59943	-0.00300	0.00107	0.00200	0.00005	-0.00001	-0.00001	81.04741	10.36915	-27.70850	-0.08544	-0.01196	-0.00837	-0.00168	-0.00014	-0.00002	55.54555	7.67302	9.45179	-0.21669	-0.01006	0.03686	-0.01034	-0.00017	0.00004	10.52388	-1.89941	13.37903	0.50168	-0.26612	-0.02584	0.01077	-0.00913	0.00001	14.48620	1.66321	-28.45393	0.17662	-0.02186	0.01787	0.00390	-0.00025	0.00029	18.95911
687			6.86000	-1.76674	2.58658	14.60000	-0.00303	0.00109	0.00202	0.00006	-0.00001	0.00001	81.03905	10.37181	-27.71027	-0.08522	-0.01183	-0.00877	-0.00082	0.00007	-0.00006	55.51916	7.66504	9.45797	-0.21650	-0.00989	0.03645	-0.00899	-0.00015	0.00033	10.50960	-1.92258	13.37537	0.50693	-0.26276	-0.02433	0.01407	-0.01112	-0.00079	14.46999	1.65431	-28.44421	0.17378	-0.02072	0.01703	0.00631	-0.00021	0.00044	18.95587
688			6.87000	-1.75388	2.58863	14.59457	-0.00307	0.00110	0.00204	0.00007	-0.00000	0.00002	81.03734	10.37811	-27.70302	-0.08470	-0.01162	-0.00918	-0.00019	0.00021	-0.00009	55.49688	7.65463	9.46007	-0.21626	-0.00971	0.03586	-0.00757	-0.00010	0.00054	10.49114	-1.95384	13.35146	0.51212	-0.25768	-0.02252	0.01727	-0.01238	-0.00163	14.44533	1.64439	-28.42800	0.17030	-0.01670	0.01665	0.00867	-0.00015	0.00064	18.95135
689			6.88000	-1.74027	2.58834	14.58668	-0.00310	0.00111	0.00207	0.00007	0.00000	0.00003	81.03989	10.38624	-27.69148	-0.08409	-0.01138	-0.00966	0.00019	0.00023	-0.00011	55.47903	7.64414	9.45791	-0.21602	-0.00934	0.03533	-0.00604	-0.00004	0.00060	10.46851	-1.99185	13.30366	0.51687	-0.25265	-0.02109	0.02036	-0.01262	-0.00246	14.41281	1.63317	-28.40427	0.16648	-0.01446	0.01613	0.01054	-0.00013	0.00084	18.94592
690			6.89000	-1.72836	2.58598	14.58041	-0.00313	0.00113	0.00209	0.00005	0.00001	0.00002	81.04377	10.39442	-27.68152	-0.08364	-0.01117	-0.01018	0.00031	0.00016	-0.00011	55.46587	7.63610	9.45251	-0.21573	-0.00887	0.03485	-0.00437	0.00003	0.00051	10.44177	-2.03440	13.23037	0.51974	-0.24966	-0.01988	0.02302	-0.01218	-0.00319	14.37433	1.61992	-28.37297	0.16363	-0.01596	0.01476	0.01174	-0.00016	0.00095	18.94057
691			6.90000	-1.72014	2.58236	14.57783	-0.00315	0.00115	0.00212	0.00003	0.00001	0.00000	81.04681	10.40104	-27.67689	-0.08348	-0.01104	-0.01067	0.00025	0.00005	-0.00010	55.45747	7.63240	9.44532	-0.21536	-0.00828	0.03465	-0.00271	0.00008	0.00030	10.41166	-2.08011	13.13306	0.52222	-0.24569	-0.01836	0.02451	-0.01167	-0.00364	14.33253	1.60381	-28.33590	0.15903	-0.01645	0.01334	0.01201	-0.00022	0.00097	18.93623
692			6.91000	-1.71648	2.57805	14.57829	-0.00316	0.00117	0.00215	0.00001	0.00001	-0.00000	81.04787	10.40544	-27.67791	-0.08350	-0.01097	-0.01103	0.00010	-0.00005	-0.00007	55.45341	7.63399	9.43786	-0.21484	-0.00772	0.03466	-0.00116	0.00011	0.00002	10.38020	-2.12902	13.01658	0.52378	-0.24152	-0.01639	0.02381	-0.01184	-0.00372	14.28991	1.58456	-28.29607	0.15469	-0.01514	0.01193	0.01166	-0.00027	0.00092	18.93301
693			6.92000	-1.71686	2.57355	14.57976	-0.00315	0.00118	0.00218	-0.00001	0.00001	-0.00000	81.04706	10.40778	-27.68312	-0.08357	-0.01092	-0.01130	-0.00005	-0.00012	-0.00005	55.45313	7.64101	9.43126	-0.21389	-0.00703	0.03495	0.00016	0.00013	-0.00028	10.35042	-2.18222	12.88717	0.52465	-0.23815	-0.01476	0.02071	-0.01298	-0.00364	14.24842	1.56186	-28.25507	0.15005	-0.01420	0.01078	0.01091	-0.00034	0.00089	18.93052
694			6.93000	-1.72022	2.56914	14.58041	-0.00314	0.00120	0.00220	-0.00002	0.00001	-0.00000	81.04485	10.40861	-27.69117	-0.08359	-0.01087	-0.01141	-0.00008	-0.00018	-0.00005	55.45583	7.65304	9.42614	-0.21246	-0.00625	0.03552	0.00118	0.00012	-0.00059	10.32478	-2.24123	12.74961	0.52313	-0.23256	-0.01244	0.01606	-0.01472	-0.00323	14.20890	1.53464	-28.21089	0.14655	-0.00902	0.01000	0.01017	-0.00028	0.00093	18.92788
695			6.94000	-1.72481	2.56507	14.58071	-0.00313	0.00120	0.00220	-0.00002	0.00001	-0.00001	81.04238	10.40948	-27.70302	-0.08356	-0.01082	-0.01133	0.00022	-0.00028	-0.00008	55.46051	7.66907	9.42373	-0.21122	-0.00572	0.03611	0.00190	0.00010	-0.00088	10.30428	-2.30689	12.60729	0.52250	-0.22731	-0.00949	0.01109	-0.01652	-0.00253	14.17143	1.50151	-28.16044	0.14341	-0.00473	0.00830	0.00949	-0.00018	0.00088	18.92423
696			6.95000	-1.72772	2.56246	14.58450	-0.00311	0.00120	0.00220	-0.00000	0.00000	-0.00003	81.04229	10.41202	-27.72240	-0.08347	-0.01078	-0.01122	0.00103	-0.00044	-0.00015	55.46622	7.68753	9.42534	-0.21007	-0.00529	0.03671	0.00241	0.00007	-0.00114	10.28895	-2.37773	12.46415	0.52379	-0.22136	-0.00712	0.00639	-0.01744	-0.00188	14.13586	1.46216	-28.10412	0.14009	-0.00344	0.00637	0.00880	-0.00016	0.00072	18.91888
697			6.96000	-1.72629	2.56359	14.59601	-0.00308	0.00119	0.00219	0.00003	-0.00001	-0.00006	81.04752	10.41701	-27.75252	-0.08334	-0.01077	-0.01126	0.00213	-0.00063	-0.00022	55.47261	7.70675	9.43169	-0.20895	-0.00472	0.03742	0.00286	0.00003	-0.00133	10.27861	-2.44979	12.32529	0.52735	-0.21731	-0.00636	0.00214	-0.01708	-0.00160	14.10233	1.41816	-28.04760	0.13767	-0.00854	0.00433	0.00804	-0.00045	0.00046	18.91198
698			6.97000	-1.71951	2.57025	14.61625	-0.00304	0.00117	0.00217	0.00005	-0.00002	-0.00009	81.05874	10.42418	-27.79309	-0.08318	-0.01080	-0.01137	0.00305	-0.00078	-0.00029	55.47964	7.72534	9.44237	-0.20780	-0.00411	0.03815	0.00322	0.00000	-0.00143	10.27283	-2.51795	12.19548	0.52624	-0.21731	-0.00725	-0.00145	-0.01551	-0.00169	14.07151	1.37331	-27.99984	0.14043	-0.01647	0.00316	0.00734	-0.00092	0.00027	18.90461
699			6.98000	-1.70845	2.58243	14.64284	-0.00301	0.00116	0.00214	0.00007	-0.00003	-0.00010	81.07369	10.43288	-27.84031	-0.08288	-0.01082	-0.01159	0.00337	-0.00085	-0.00033	55.48706	7.74212	9.45611	-0.20652	-0.00337	0.03888	0.00342	-0.00002	-0.00139	10.27088	-2.57786	12.07712	0.52523	-0.21717	-0.00812	-0.00420	-0.01271	-0.00171	14.04431	1.33277	-27.96953	0.14215	-0.02087	0.00299	0.00632	-0.00110	0.00014	18.89827
700			6.99000	-1.69578	2.59789	14.67125	-0.00298	0.00115	0.00212	0.00007	-0.00003	-0.00009	81.08807	10.44214	-27.88824	-0.08246	-0.01082	-0.01192	0.00277	-0.00079	-0.00033	55.49479	7.75595	9.47064	-0.20487	-0.00228	0.03976	0.00336	-0.00002	-0.00122	10.27187	-2.62696	11.96989	0.52470	-0.21624	-0.00901	-0.00602	-0.00932	-0.00171	14.02147	1.30127	-27.96173	0.14255	-0.02100	0.00400	0.00511	-0.00093	0.00003	18.89428
701			7.00000	-1.68494	2.61284	14.69500	-0.00296	0.00114	0.00210	0.00005	-0.00003	-0.00006	81.09588	10.45156	-27.92990	-0.08199	-0.01079	-0.01230	0.00112	-0.00062	-0.00032	55.50211	7.76582	9.48405	-0.20317	-0.00105	0.04063	0.00295	-0.00001	-0.00092	10.27465	-2.66515	11.87223	0.52360	-0.21497	-0.01042	-0.00678	-0.00608	-0.00176	14.00311	1.28163	-27.97447	0.14324	-0.01931	0.00595	0.00391	-0.00060	-0.00016	18.89360
702			7.01000	-1.67953	2.62327	14.70723	-0.00295	0.00115	0.00210	0.00001	-0.00001	-0.00001	81.09091	10.46107	-27.95896	-0.08169	-0.01076	-0.01253	-0.00137	-0.00035	-0.00027	55.50813	7.77075	9.49512	-0.20222	-0.00035	0.04106	0.00211	-0.00000	-0.00050	10.27811	-2.69347	11.78454	0.52241	-0.21316	-0.01202	-0.00640	-0.00334	-0.00175	13.98935	1.27400	-27.99957	0.14335	-0.01719	0.00812	0.00274	-0.00027	-0.00036	18.89728
703			7.02000	-1.68163	2.62680	14.70283	-0.00294	0.00116	0.00212	-0.00003	-0.00000	0.00005	81.06918	10.47046	-27.97099	-0.08175	-0.01078	-0.01246	-0.00416	-0.00003	-0.00019	55.51153	7.76986	9.50280	-0.20247	-0.00079	0.04060	0.00081	-0.00001	0.00004	10.28112	-2.71268	11.71069	0.52044	-0.21293	-0.01355	-0.00487	-0.00113	-0.00155	13.98005	1.27647	-28.02844	0.14426	-0.01451	0.01030	0.00178	-0.00002	-0.00052	18.90591
704			7.03000	-1.69068	2.62417	14.68155	-0.00294	0.00117	0.00213	-0.00006	0.00001	0.00010	81.03144	10.47819	-27.96538	-0.08222	-0.01087	-0.01205	-0.00654	0.00025	-0.00008	55.51134	7.76246	9.50535	-0.20357	-0.00230	0.03929	-0.00084	-0.00002	0.00064	10.28279	-2.72286	11.65636	0.51959	-0.21298	-0.01490	-0.00267	0.00085	-0.00110	13.97395	1.28637	-28.05667	0.14457	-0.01128	0.01243	0.00119	0.00011	-0.00064	18.91872
705			7.04000	-1.70372	2.61847	14.64847	-0.00293	0.00119	0.00215	-0.00008	0.00001	0.00013	80.98256	10.48227	-27.94617	-0.08298	-0.01100	-0.01151	-0.00800	0.00043	0.00004	55.50702	7.74825	9.50139	-0.20499	-0.00413	0.03766	-0.00265	-0.00003	0.00123	10.28299	-2.72335	11.62619	0.51963	-0.21369	-0.01634	-0.00076	0.00307	-0.00046	13.96943	1.30131	-28.08299	0.14422	-0.01010	0.01414	0.00078	0.00018	-0.00070	18.93380
706			7.05000	-1.71702	2.61361	14.61127	-0.00293	0.00122	0.00218	-0.00007	0.00001	0.00014	80.92926	10.48136	-27.91973	-0.08376	-0.01111	-0.01118	-0.00845	0.00051	0.00015	55.49850	7.72726	9.49056	-0.20629	-0.00552	0.03619	-0.00442	-0.00002	0.00174	10.28280	-2.71243	11.62154	0.52003	-0.21657	-0.01847	0.00006	0.00611	0.00033	13.96661	1.31959	-28.10684	0.14364	-0.01304	0.01550	0.00010	0.00031	-0.00071	18.94950
707			7.06000	-1.72789	2.61249	14.57578	-0.00294	0.00125	0.00221	-0.00006	-0.00000	0.00013	80.87695	10.47538	-27.89127	-0.08432	-0.01115	-0.01116	-0.00816	0.00051	0.00024	55.48622	7.70034	9.47360	-0.20733	-0.00620	0.03503	-0.00590	-0.00001	0.00213	10.28354	-2.68788	11.64051	0.52022	-0.21864	-0.02036	-0.00038	0.01014	0.00121	13.96759	1.34016	-28.12721	0.14136	-0.01365	0.01727	-0.00117	0.00039	-0.00068	18.96576
708			7.07000	-1.73541	2.61615	14.54436	-0.00296	0.00128	0.00224	-0.00004	-0.00001	0.00011	80.82867	10.46518	-27.86327	-0.08452	-0.01108	-0.01146	-0.00758	0.00048	0.00032	55.47106	7.66905	9.45189	-0.20782	-0.00607	0.03428	-0.00705	0.00000	0.00238	10.28633	-2.64798	11.67926	0.51924	-0.22072	-0.02166	-0.00212	0.01471	0.00203	13.97531	1.36218	-28.14254	0.14002	-0.01163	0.01909	-0.00306	0.00039	-0.00056	18.98358
709			7.08000	-1.74065	2.62353	14.51727	-0.00297	0.00132	0.00227	-0.00003	-0.00002	0.00010	80.78410	10.45192	-27.83678	-0.08451	-0.01096	-0.01189	-0.00714	0.00043	0.00038	55.45350	7.63533	9.42758	-0.20782	-0.00562	0.03363	-0.00799	0.00001	0.00244	10.29246	-2.59350	11.73285	0.51724	-0.22649	-0.02284	-0.00525	0.01917	0.00272	13.99212	1.38521	-28.15056	0.14065	-0.01220	0.02005	-0.00540	0.00047	-0.00030	19.00376
710			7.09000	-1.74553	2.63217	14.49405	-0.00298	0.00135	0.00229	-0.00003	-0.00002	0.00009	80.74111	10.43663	-27.81252	-0.08454	-0.01087	-0.01218	-0.00695	0.00036	0.00041	55.43346	7.60110	9.40338	-0.20773	-0.00537	0.03291	-0.00891	-0.00001	0.00232	10.30323	-2.52817	11.79624	0.51222	-0.23366	-0.02534	-0.00910	0.02233	0.00341	14.01917	1.40890	-28.14879	0.14254	-0.01418	0.02196	-0.00781	0.00061	0.00006	19.02643
711			7.10000	-1.75146	2.63956	14.47485	-0.00299	0.00137	0.00231	-0.00004	-0.00001	0.00007	80.69804	10.42037	-27.79191	-0.08474	-0.01085	-0.01214	-0.00675	0.00027	0.00040	55.41033	7.56814	9.38249	-0.20810	-0.00584	0.03192	-0.00989	-0.00003	0.00200	10.31865	-2.45819	11.86500	0.50622	-0.24170	-0.02836	-0.01223	0.02322	0.00398	14.05527	1.43238	-28.13582	0.14482	-0.01837	0.02380	-0.00968	0.00085	0.00052	19.05103
712			7.11000	-1.75816	2.64459	14.46171	-0.00299	0.00137	0.00230	-0.00004	-0.00001	0.00004	80.65607	10.40388	-27.77770	-0.08506	-0.01092	-0.01179	-0.00617	0.00013	0.00037	55.38368	7.53825	9.36777	-0.20894	-0.00694	0.03082	-0.01085	-0.00008	0.00155	10.33686	-2.39105	11.93492	0.50183	-0.24828	-0.03001	-0.01348	0.02124	0.00407	14.09665	1.45403	-28.11178	0.14430	-0.01814	0.02554	-0.01023	0.00083	0.00106	19.07675
713			7.12000	-1.76440	2.64727	14.45684	-0.00299	0.00136	0.00229	-0.00003	-0.00000	0.00000	80.61848	10.38732	-27.77206	-0.08539	-0.01104	-0.01138	-0.00512	-0.00002	0.00033	55.35364	7.51294	9.36093	-0.20997	-0.00805	0.03003	-0.01165	-0.00015	0.00105	10.35509	-2.33388	12.00034	0.49861	-0.25155	-0.02979	-0.01283	0.01661	0.00348	14.13800	1.47189	-28.07672	0.14533	-0.00724	0.02820	-0.00951	0.00031	0.00178	19.10212
714			7.13000	-1.76938	2.64825	14.45999	-0.00300	0.00134	0.00227	-0.00002	-0.00000	-0.00002	80.58798	10.37078	-27.77428	-0.08566	-0.01117	-0.01101	-0.00384	-0.00013	0.00029	55.32078	7.49303	9.36262	-0.21091	-0.00880	0.02982	-0.01217	-0.00022	0.00056	10.37117	-2.29256	12.05306	0.49474	-0.25399	-0.03014	-0.01122	0.01026	0.00249	14.17377	1.48378	-28.02967	0.15263	0.00183	0.03075	-0.00779	-0.00007	0.00260	19.12482
715			7.14000	-1.77291	2.64778	14.46765	-0.00301	0.00132	0.00225	-0.00001	0.00000	-0.00003	80.56560	10.35494	-27.78030	-0.08586	-0.01130	-0.01066	-0.00258	-0.00015	0.00027	55.28600	7.47858	9.37269	-0.21199	-0.00943	0.02990	-0.01231	-0.00029	0.00011	10.38451	-2.27129	12.08531	0.49445	-0.25430	-0.03007	-0.00992	0.00303	0.00112	14.19920	1.48816	-27.97280	0.15701	0.00501	0.03133	-0.00477	-0.00013	0.00307	19.14154
716			7.15000	-1.77494	2.64530	14.47515	-0.00303	0.00129	0.00223	-0.00000	0.00001	-0.00002	80.55164	10.34008	-27.78498	-0.08598	-0.01141	-0.01031	-0.00138	-0.00009	0.00026	55.25071	7.46936	9.38981	-0.21318	-0.01014	0.02998	-0.01188	-0.00035	-0.00029	10.39573	-2.27141	12.09276	0.49562	-0.25391	-0.02986	-0.00953	-0.00385	-0.00034	14.21159	1.48471	-27.91357	0.15797	0.00223	0.03029	-0.00135	-0.00003	0.00294	19.14943
717			7.16000	-1.77510	2.64005	14.47858	-0.00306	0.00127	0.00220	0.00001	0.00001	-0.00000	80.54655	10.32534	-27.78436	-0.08595	-0.01146	-0.01000	-0.00016	0.00002	0.00029	55.21708	7.46540	9.41177	-0.21449	-0.01095	0.02995	-0.01083	-0.00037	-0.00063	10.40614	-2.29078	12.07542	0.49638	-0.25316	-0.02936	-0.01021	-0.00928	-0.00167	14.21191	1.47472	-27.86151	0.15698	-0.00427	0.02802	0.00122	-0.00000	0.00226	19.14825
718			7.17000	-1.77278	2.63194	14.47630	-0.00309	0.00123	0.00217	0.00002	0.00002	0.00002	80.55093	10.30815	-27.77730	-0.08579	-0.01148	-0.00970	0.00112	0.00012	0.00036	55.18692	7.46725	9.43553	-0.21567	-0.01180	0.02985	-0.00935	-0.00033	-0.00090	10.41703	-2.32453	12.03602	0.49734	-0.24991	-0.02771	-0.01174	-0.01253	-0.00264	14.20499	1.46129	-27.82410	0.15505	-0.00636	0.02576	0.00215	-0.00006	0.00136	19.14089
719			7.18000	-1.76715	2.62134	14.46855	-0.00311	0.00120	0.00213	0.00004	0.00003	0.00003	80.56502	10.28553	-27.76510	-0.08543	-0.01145	-0.00938	0.00240	0.00017	0.00046	55.16140	7.47583	9.45791	-0.21644	-0.01244	0.02992	-0.00774	-0.00021	-0.00114	10.42922	-2.36702	11.97840	0.49794	-0.24684	-0.02629	-0.01355	-0.01370	-0.00328	14.19747	1.44877	-27.80550	0.15374	-0.00717	0.02407	0.00136	-0.00009	0.00046	19.13250
720			7.19000	-1.75783	2.60853	14.45736	-0.00313	0.00116	0.00209	0.00006	0.00003	0.00004	80.58785	10.25537	-27.75103	-0.08485	-0.01136	-0.00910	0.00349	0.00014	0.00057	55.14063	7.49197	9.47651	-0.21642	-0.01259	0.03035	-0.00628	-0.00003	-0.00135	10.44287	-2.41293	11.90690	0.49847	-0.24588	-0.02627	-0.01491	-0.01326	-0.00379	14.19530	1.44129	-27.80666	0.15470	-0.00816	0.02372	-0.00064	-0.00009	-0.00035	19.12812
721			7.20000	-1.74584	2.59311	14.44536	-0.00315	0.00112	0.00203	0.00007	0.00003	0.00004	80.61684	10.21683	-27.73861	-0.08415	-0.01124	-0.00890	0.00415	0.00006	0.00067	55.12400	7.51578	9.48987	-0.21582	-0.01214	0.03128	-0.00518	0.00015	-0.00155	10.45712	-2.45775	11.82704	0.50191	-0.24390	-0.02613	-0.01499	-0.01169	-0.00396	14.20170	1.44091	-27.82499	0.15531	-0.00787	0.02351	-0.00301	-0.00004	-0.00101	19.13108
722			7.21000	-1.73294	2.57361	14.43465	-0.00316	0.00108	0.00198	0.00007	0.00004	0.00003	80.64812	10.17089	-27.73010	-0.08334	-0.01110	-0.00873	0.00431	-0.00004	0.00075	55.11031	7.54631	9.49782	-0.21511	-0.01145	0.03247	-0.00455	0.00028	-0.00170	10.47020	-2.49844	11.74613	0.50448	-0.24230	-0.02599	-0.01304	-0.00986	-0.00377	14.21628	1.44720	-27.85604	0.15769	-0.00784	0.02314	-0.00489	-0.00001	-0.00146	19.14220
723			7.22000	-1.72060	2.54836	14.42710	-0.00317	0.00104	0.00193	0.00006	0.00005	0.00001	80.67825	10.11957	-27.72662	-0.08254	-0.01095	-0.00848	0.00409	-0.00015	0.00077	55.09831	7.58129	9.50088	-0.21472	-0.01077	0.03378	-0.00431	0.00037	-0.00176	10.48000	-2.53375	11.67213	0.50714	-0.23769	-0.02524	-0.00911	-0.00828	-0.00319	14.23545	1.45757	-27.89524	0.15776	-0.00422	0.02315	-0.00543	0.00000	-0.00169	19.15971
724			7.23000	-1.70951	2.51651	14.42478	-0.00317	0.00099	0.00189	0.00006	0.00006	-0.00001	80.70509	10.06604	-27.72907	-0.08185	-0.01081	-0.00823	0.00369	-0.00027	0.00073	55.08698	7.61763	9.50023	-0.21432	-0.00990	0.03529	-0.00422	0.00037	-0.00174	10.48481	-2.56401	11.61102	0.51069	-0.23240	-0.02389	-0.00387	-0.00734	-0.00242	14.25369	1.46832	-27.93694	0.15533	0.00068	0.02302	-0.00438	0.00000	-0.00159	19.17972
725			7.24000	-1.69991	2.47958	14.42931	-0.00318	0.00095	0.00187	0.00005	0.00006	-0.00003	80.72787	10.01469	-27.73847	-0.08140	-0.01070	-0.00799	0.00330	-0.00039	0.00063	55.07613	7.65214	9.49806	-0.21415	-0.00912	0.03671	-0.00402	0.00032	-0.00163	10.48387	-2.59042	11.56467	0.51250	-0.23114	-0.02374	0.00173	-0.00702	-0.00181	14.26580	1.47544	-27.97242	0.15567	-0.00033	0.02254	-0.00217	-0.00000	-0.00107	19.19829
726			7.25000	-1.69134	2.44146	14.44134	-0.00319	0.00091	0.00185	0.00005	0.00006	-0.00005	80.74691	9.97029	-27.75563	-0.08121	-0.01065	-0.00775	0.00306	-0.00050	0.00047	55.06595	7.68219	9.49668	-0.21423	-0.00867	0.03774	-0.00357	0.00024	-0.00145	10.47736	-2.61409	11.53144	0.51180	-0.23083	-0.02389	0.00690	-0.00685	-0.00133	14.26824	1.47565	-27.99105	0.15644	-0.00326	0.02191	0.00083	-0.00003	-0.00021	19.21222
727			7.26000	-1.68267	2.40736	14.46070	-0.00319	0.00089	0.00184	0.00006	0.00005	-0.00007	80.76376	9.93697	-27.78076	-0.08110	-0.01063	-0.00759	0.00297	-0.00059	0.00029	55.05711	7.70603	9.49769	-0.21418	-0.00838	0.03839	-0.00283	0.00014	-0.00121	10.46585	-2.63547	11.50805	0.51384	-0.22827	-0.02353	0.01132	-0.00657	-0.00098	14.25936	1.46756	-27.98555	0.15343	-0.00420	0.02143	0.00395	-0.00005	0.00077	19.21986
728			7.27000	-1.67340	2.38111	14.48581	-0.00317	0.00088	0.00184	0.00005	0.00003	-0.00008	80.77910	9.91721	-27.81235	-0.08102	-0.01062	-0.00776	0.00273	-0.00062	0.00010	55.05013	7.72266	9.50176	-0.21356	-0.00778	0.03887	-0.00192	0.00004	-0.00092	10.45024	-2.65521	11.49035	0.51549	-0.22672	-0.02296	0.01471	-0.00642	-0.00081	14.23965	1.45215	-27.95440	0.15115	-0.00472	0.02088	0.00663	-0.00006	0.00165	19.22163
729			7.28000	-1.66505	2.36351	14.51218	-0.00314	0.00089	0.00184	0.00004	0.00002	-0.00008	80.79117	9.91160	-27.84566	-0.08097	-0.01059	-0.00831	0.00193	-0.00054	-0.00008	55.04535	7.73169	9.50851	-0.21236	-0.00670	0.03932	-0.00095	-0.00004	-0.00060	10.43159	-2.67474	11.47412	0.51591	-0.22629	-0.02205	0.01694	-0.00662	-0.00079	14.21122	1.43186	-27.90121	0.14877	-0.00557	0.01991	0.00863	-0.00006	0.00223	19.21961
730			7.29000	-1.66118	2.35300	14.53255	-0.00311	0.00092	0.00187	0.00000	0.00001	-0.00005	80.79601	9.91927	-27.87278	-0.08107	-0.01056	-0.00904	0.00040	-0.00032	-0.00025	55.04295	7.73334	9.51695	-0.21126	-0.00573	0.03938	-0.00009	-0.00008	-0.00023	10.41101	-2.69564	11.45594	0.51291	-0.22667	-0.02179	0.01813	-0.00712	-0.00091	14.17619	1.40930	-27.83276	0.14777	-0.00615	0.01968	0.01024	-0.00005	0.00258	19.21589
731			7.30000	-1.66520	2.34723	14.53991	-0.00309	0.00096	0.00190	-0.00005	0.00001	0.00000	80.78986	9.93765	-27.88577	-0.08136	-0.01056	-0.00959	-0.00161	-0.00001	-0.00037	55.04263	7.72846	9.52520	-0.21095	-0.00567	0.03869	0.00048	-0.00010	0.00014	10.38918	-2.71874	11.43372	0.51001	-0.22548	-0.02148	0.01873	-0.00767	-0.00108	14.13537	1.38628	-27.75756	0.14602	-0.00451	0.01998	0.01154	-0.00003	0.00271	19.21100
732			7.31000	-1.67811	2.34458	14.53189	-0.00309	0.00101	0.00195	-0.00009	0.00000	0.00005	80.77192	9.96285	-27.88124	-0.08181	-0.01057	-0.00987	-0.00350	0.00030	-0.00042	55.04367	7.71836	9.53114	-0.21137	-0.00645	0.03738	0.00074	-0.00011	0.00049	10.36656	-2.74442	11.40609	0.50469	-0.22483	-0.02030	0.01861	-0.00842	-0.00125	14.08924	1.36412	-27.68379	0.14630	-0.00047	0.01995	0.01267	-0.00000	0.00253	19.20500
733			7.32000	-1.69780	2.34453	14.51071	-0.00310	0.00107	0.00201	-0.00012	-0.00000	0.00009	80.74513	9.99051	-27.86113	-0.08230	-0.01057	-0.01010	-0.00486	0.00055	-0.00040	55.04559	7.70476	9.53316	-0.21181	-0.00726	0.03603	0.00083	-0.00010	0.00074	10.34396	-2.77363	11.37198	0.49908	-0.22475	-0.01872	0.01758	-0.00961	-0.00139	14.03948	1.34430	-27.61830	0.14594	0.00386	0.01961	0.01318	0.00002	0.00209	19.19856
734			7.33000	-1.72133	2.34641	14.47942	-0.00312	0.00112	0.00207	-0.00014	-0.00000	0.00013	80.71320	10.01756	-27.82930	-0.08270	-0.01052	-0.01038	-0.00567	0.00071	-0.00035	55.04816	7.68981	9.53105	-0.21229	-0.00783	0.03483	0.00091	-0.00007	0.00086	10.32257	-2.80788	11.33123	0.49483	-0.22453	-0.01770	0.01575	-0.01119	-0.00151	13.98847	1.32853	-27.56665	0.14463	0.00630	0.01931	0.01302	0.00003	0.00149	19.19273
735			7.34000	-1.74647	2.34928	14.44043	-0.00316	0.00118	0.00214	-0.00015	-0.00000	0.00015	80.67899	10.04148	-27.78990	-0.08291	-0.01044	-0.01063	-0.00595	0.00078	-0.00028	55.05155	7.67590	9.52519	-0.21263	-0.00812	0.03398	0.00109	-0.00002	0.00084	10.30328	-2.84732	11.28613	0.49096	-0.22413	-0.01740	0.01369	-0.01255	-0.00155	13.93825	1.31789	-27.53358	0.14310	0.00651	0.01909	0.01242	0.00003	0.00077	19.18817
736			7.35000	-1.77091	2.35224	14.39751	-0.00319	0.00122	0.00219	-0.00014	-0.00000	0.00016	80.64510	10.06113	-27.74820	-0.08297	-0.01034	-0.01085	-0.00574	0.00075	-0.00020	55.05589	7.66507	9.51701	-0.21272	-0.00813	0.03346	0.00138	0.00003	0.00069	10.28617	-2.88931	11.24190	0.48986	-0.22283	-0.01692	0.01208	-0.01290	-0.00139	13.89003	1.31273	-27.52312	0.13977	0.00580	0.01843	0.01133	0.00003	-0.00005	19.18498
737			7.36000	-1.79280	2.35466	14.35575	-0.00321	0.00126	0.00222	-0.00012	-0.00000	0.00015	80.61367	10.07628	-27.71008	-0.08296	-0.01024	-0.01107	-0.00515	0.00063	-0.00015	55.06128	7.65870	9.50816	-0.21228	-0.00772	0.03340	0.00177	0.00006	0.00046	10.27096	-2.92938	11.20549	0.48745	-0.22269	-0.01730	0.01089	-0.01205	-0.00107	13.84523	1.31324	-27.53795	0.13900	0.00420	0.01834	0.01001	0.00002	-0.00088	19.18354
738			7.37000	-1.81078	2.35542	14.31979	-0.00321	0.00127	0.00223	-0.00009	0.00000	0.00012	80.58579	10.08803	-27.68034	-0.08298	-0.01018	-0.01120	-0.00429	0.00044	-0.00013	55.06762	7.65729	9.50058	-0.21166	-0.00731	0.03350	0.00222	0.00007	0.00017	10.25758	-2.96297	11.18302	0.48270	-0.22315	-0.01753	0.00960	-0.00984	-0.00057	13.80623	1.31979	-27.57796	0.14045	0.00350	0.01828	0.00813	0.00002	-0.00164	19.18501
739			7.38000	-1.82337	2.35358	14.29393	-0.00321	0.00128	0.00222	-0.00006	0.00001	0.00007	80.56278	10.09783	-27.66257	-0.08307	-0.01019	-0.01119	-0.00314	0.00021	-0.00014	55.07499	7.66050	9.49543	-0.21111	-0.00710	0.03361	0.00270	0.00007	-0.00011	10.24674	-2.98571	11.17782	0.47963	-0.22481	-0.01804	0.00780	-0.00617	0.00003	13.77657	1.33271	-27.63926	0.14086	0.00218	0.01841	0.00537	0.00000	-0.00224	19.19116
740			7.39000	-1.82927	2.34901	14.28177	-0.00319	0.00127	0.00221	-0.00001	0.00001	0.00002	80.54618	10.10655	-27.65897	-0.08323	-0.01025	-0.01121	-0.00180	-0.00003	-0.00017	55.08331	7.66736	9.49284	-0.21048	-0.00671	0.03397	0.00316	0.00007	-0.00033	10.23933	-2.99361	11.19029	0.47734	-0.22713	-0.01946	0.00542	-0.00099	0.00069	13.75939	1.35168	-27.71399	0.14197	0.00020	0.01927	0.00212	-0.00000	-0.00266	19.20310
741			7.40000	-1.82830	2.34227	14.28411	-0.00317	0.00125	0.00218	0.00002	0.00002	-0.00003	80.53692	10.11495	-27.66867	-0.08327	-0.01031	-0.01119	-0.00046	-0.00023	-0.00021	55.09256	7.67625	9.49244	-0.21009	-0.00628	0.03454	0.00358	0.00005	-0.00046	10.23586	-2.98337	11.21899	0.47355	-0.23092	-0.02143	0.00302	0.00541	0.00147	13.75587	1.37505	-27.79172	0.14554	-0.00078	0.02085	-0.00109	0.00001	-0.00285	19.22021
742			7.41000	-1.82155	2.33409	14.29909	-0.00314	0.00123	0.00217	0.00005	0.00002	-0.00008	80.53461	10.12394	-27.68857	-0.08310	-0.01036	-0.01105	0.00071	-0.00038	-0.00025	55.10271	7.68518	9.49374	-0.21033	-0.00614	0.03505	0.00398	0.00003	-0.00046	10.23578	-2.95327	11.26285	0.47038	-0.23386	-0.02273	0.00147	0.01232	0.00228	13.76437	1.40030	-27.86318	0.14827	0.00201	0.02269	-0.00369	-0.00003	-0.00274	19.24025
743			7.42000	-1.81042	2.32573	14.32406	-0.00311	0.00121	0.00215	0.00007	0.00001	-0.00011	80.53843	10.13404	-27.71551	-0.08288	-0.01040	-0.01091	0.00166	-0.00048	-0.00029	55.11376	7.69197	9.49614	-0.21064	-0.00602	0.03556	0.00430	0.00001	-0.00033	10.23754	-2.90355	11.32150	0.46854	-0.23786	-0.02391	0.00119	0.01901	0.00313	13.78119	1.42477	-27.92191	0.15178	0.00283	0.02380	-0.00545	-0.00005	-0.00226	19.26060
744			7.43000	-1.79633	2.31923	14.35585	-0.00308	0.00120	0.00215	0.00009	0.00001	-0.00013	80.54739	10.14531	-27.74635	-0.08277	-0.01045	-0.01089	0.00234	-0.00052	-0.00031	55.12542	7.69463	9.49901	-0.21052	-0.00570	0.03603	0.00437	-0.00002	-0.00009	10.23950	-2.83652	11.39424	0.46539	-0.24391	-0.02600	0.00183	0.02479	0.00410	13.80306	1.44646	-27.96379	0.15560	-0.00094	0.02465	-0.00663	0.00002	-0.00155	19.27965
745			7.44000	-1.78090	2.31692	14.39068	-0.00305	0.00120	0.00215	0.00009	-0.00000	-0.00013	80.55986	10.15727	-27.77774	-0.08279	-0.01050	-0.01100	0.00266	-0.00049	-0.00032	55.13681	7.69152	9.50181	-0.20996	-0.00521	0.03644	0.00403	-0.00005	0.00025	10.24078	-2.75684	11.47865	0.45911	-0.25328	-0.02803	0.00279	0.02891	0.00494	13.82841	1.46445	-27.98662	0.15979	-0.00726	0.02481	-0.00749	0.00016	-0.00072	19.29764
746			7.45000	-1.76575	2.32019	14.42396	-0.00302	0.00120	0.00215	0.00008	-0.00001	-0.00011	80.57375	10.16946	-27.80577	-0.08291	-0.01054	-0.01120	0.00256	-0.00040	-0.00031	55.14675	7.68164	9.50417	-0.20932	-0.00465	0.03678	0.00329	-0.00007	0.00063	10.24097	-2.67191	11.57000	0.45115	-0.26459	-0.02961	0.00367	0.03020	0.00541	13.85610	1.47848	-27.99027	0.16465	-0.01212	0.02496	-0.00793	0.00027	0.00011	19.31561
747			7.46000	-1.75245	2.32841	14.45078	-0.00300	0.00121	0.00216	0.00007	-0.00002	-0.00008	80.58673	10.18162	-27.82621	-0.08304	-0.01059	-0.01138	0.00205	-0.00023	-0.00028	55.15434	7.66491	9.50554	-0.20885	-0.00442	0.03676	0.00233	-0.00009	0.00103	10.23998	-2.59093	11.66151	0.44592	-0.27397	-0.02958	0.00429	0.02762	0.00514	13.88387	1.48805	-27.97575	0.16631	-0.00981	0.02547	-0.00736	0.00021	0.00091	19.33387
748			7.47000	-1.74214	2.33912	14.46724	-0.00299	0.00122	0.00217	0.00005	-0.00002	-0.00004	80.59682	10.19328	-27.83569	-0.08316	-0.01061	-0.01144	0.00126	-0.00003	-0.00023	55.15944	7.64216	9.50494	-0.20878	-0.00469	0.03630	0.00132	-0.00010	0.00137	10.23790	-2.52281	11.74567	0.44186	-0.27756	-0.02806	0.00447	0.02133	0.00422	13.90802	1.49233	-27.94451	0.16719	0.00468	0.02762	-0.00565	-0.00009	0.00175	19.35137
749			7.48000	-1.73539	2.34914	14.47221	-0.00298	0.00124	0.00219	0.00003	-0.00002	-0.00000	80.60278	10.20355	-27.83355	-0.08332	-0.01063	-0.01133	0.00045	0.00014	-0.00015	55.16217	7.61521	9.50129	-0.20919	-0.00559	0.03531	0.00038	-0.00011	0.00161	10.23520	-2.47359	11.81571	0.43923	-0.27830	-0.02692	0.00412	0.01344	0.00317	13.92453	1.49088	-27.90004	0.17153	0.01584	0.02904	-0.00299	-0.00021	0.00234	19.36556
750			7.49000	-1.73181	2.35625	14.46804	-0.00298	0.00126	0.00220	0.00001	-0.00001	0.00002	80.60530	10.21085	-27.82257	-0.08354	-0.01065	-0.01103	0.00001	0.00024	-0.00006	55.16305	7.58644	9.49362	-0.20989	-0.00687	0.03400	-0.00042	-0.00010	0.00171	10.23250	-2.44438	11.86860	0.43790	-0.28045	-0.02683	0.00344	0.00626	0.00226	13.93046	1.48464	-27.85111	0.17498	0.01261	0.02775	0.00023	-0.00008	0.00217	19.37358
751			7.50000	-1.72948	2.36009	14.46070	-0.00300	0.00126	0.00221	0.00001	-0.00001	0.00002	80.60728	10.21359	-27.80898	-0.08372	-0.01067	-0.01065	0.00025	0.00020	0.00003	55.16245	7.55858	9.48168	-0.21054	-0.00805	0.03284	-0.00114	-0.00006	0.00166	10.23007	-2.43130	11.90609	0.43655	-0.28359	-0.02791	0.00279	0.00130	0.00162	13.92533	1.47623	-27.81116	0.17591	0.00384	0.02635	0.00301	0.00000	0.00135	19.37398
752			7.51000	-1.72569	2.36204	14.45810	-0.00302	0.00126	0.00220	0.00003	-0.00000	-0.00001	80.61259	10.21128	-27.80073	-0.08368	-0.01066	-0.01043	0.00105	0.00004	0.00009	55.16035	7.53432	9.46686	-0.21078	-0.00846	0.03229	-0.00181	-0.00000	0.00146	10.22790	-2.42742	11.93300	0.43697	-0.28634	-0.02889	0.00231	-0.00066	0.00120	13.91230	1.46995	-27.79409	0.17355	-0.00472	0.02505	0.00420	-0.00002	0.00009	19.36824
753			7.52000	-1.71917	2.36330	14.46538	-0.00305	0.00125	0.00219	0.00004	-0.00000	-0.00004	80.62266	10.20501	-27.80339	-0.08342	-0.01061	-0.01057	0.00183	-0.00017	0.00011	55.15647	7.51590	9.45208	-0.21056	-0.00788	0.03247	-0.00248	0.00003	0.00111	10.22602	-2.42543	11.95345	0.43602	-0.28791	-0.02936	0.00167	0.00026	0.00095	13.89771	1.47094	-27.80800	0.17354	-0.01022	0.02395	0.00332	-0.00001	-0.00124	19.36068
754			7.53000	-1.71160	2.36369	14.48145	-0.00308	0.00124	0.00218	0.00004	0.00000	-0.00007	80.63487	10.19664	-27.81691	-0.08303	-0.01056	-0.01089	0.00205	-0.00032	0.00011	55.15034	7.50467	9.44040	-0.21037	-0.00693	0.03302	-0.00306	0.00004	0.00065	10.22503	-2.41985	11.96923	0.43337	-0.29011	-0.02898	0.00041	0.00309	0.00076	13.88890	1.48357	-27.85195	0.17464	-0.01100	0.02318	0.00051	0.00011	-0.00233	19.35612
755			7.54000	-1.70606	2.36209	14.50094	-0.00311	0.00122	0.00216	0.00002	0.00001	-0.00007	80.64507	10.18787	-27.83680	-0.08269	-0.01054	-0.01111	0.00164	-0.00038	0.00010	55.14215	7.50073	9.43394	-0.21038	-0.00627	0.03353	-0.00348	0.00003	0.00015	10.22611	-2.40809	11.98083	0.42895	-0.29356	-0.02848	-0.00169	0.00663	0.00063	13.89151	1.50949	-27.91712	0.17589	-0.00935	0.02292	-0.00346	0.00022	-0.00300	19.35794
756			7.55000	-1.70464	2.35767	14.51747	-0.00313	0.00119	0.00214	-0.00000	0.00001	-0.00005	80.65051	10.17946	-27.85708	-0.08246	-0.01056	-0.01117	0.00082	-0.00034	0.00010	55.13232	7.50330	9.43337	-0.21065	-0.00594	0.03400	-0.00372	0.00001	-0.00032	10.23040	-2.38987	11.98960	0.42652	-0.29598	-0.02839	-0.00433	0.00982	0.00063	13.90779	1.54637	-27.99111	0.17662	-0.00676	0.02322	-0.00747	0.00025	-0.00325	19.36654
757			7.56000	-1.70765	2.35016	14.52556	-0.00315	0.00117	0.00212	-0.00003	0.00002	-0.00001	80.65028	10.17187	-27.87214	-0.08233	-0.01059	-0.01107	-0.00014	-0.00021	0.00010	55.12133	7.51082	9.43845	-0.21086	-0.00580	0.03452	-0.00384	-0.00001	-0.00070	10.23849	-2.36617	11.99895	0.42538	-0.29891	-0.02887	-0.00690	0.01198	0.00081	13.93607	1.58859	-28.06302	0.17925	-0.00583	0.02353	-0.01046	0.00025	-0.00307	19.37977
758			7.57000	-1.71405	2.33986	14.52203	-0.00316	0.00115	0.00210	-0.00004	0.00002	0.00003	80.64487	10.16579	-27.87820	-0.08230	-0.01061	-0.01083	-0.00094	-0.00004	0.00009	55.10946	7.52115	9.44860	-0.21121	-0.00586	0.03506	-0.00390	-0.00004	-0.00096	10.24995	-2.33894	12.01316	0.42565	-0.30214	-0.02917	-0.00866	0.01271	0.00118	13.97099	1.62920	-28.12462	0.18226	-0.00636	0.02322	-0.01153	0.00025	-0.00247	19.39324
759			7.58000	-1.72178	2.32791	14.50810	-0.00316	0.00114	0.00208	-0.00004	0.00002	0.00006	80.63666	10.16206	-27.87522	-0.08234	-0.01063	-0.01039	-0.00126	0.00009	0.00005	55.09698	7.53203	9.46294	-0.21175	-0.00633	0.03540	-0.00393	-0.00008	-0.00107	10.26332	-2.31047	12.03602	0.42785	-0.30494	-0.02963	-0.00894	0.01196	0.00169	14.00552	1.66201	-28.17056	0.18516	-0.00796	0.02282	-0.01036	0.00024	-0.00168	19.40182
760			7.59000	-1.72785	2.31610	14.48976	-0.00315	0.00112	0.00207	-0.00002	0.00002	0.00006	80.62925	10.16151	-27.86741	-0.08240	-0.01066	-0.00984	-0.00088	0.00012	-0.00000	55.08402	7.54141	9.48034	-0.21256	-0.00712	0.03550	-0.00404	-0.00013	-0.00105	10.27616	-2.28308	12.06942	0.42728	-0.30920	-0.02999	-0.00738	0.00990	0.00221	14.03299	1.68299	-28.19803	0.19026	-0.01024	0.02220	-0.00727	0.00017	-0.00082	19.40181
761			7.60000	-1.72879	2.30681	14.47578	-0.00316	0.00111	0.00205	0.00001	0.00001	0.00003	80.62683	10.16438	-27.86181	-0.08238	-0.01066	-0.00949	0.00012	0.00005	-0.00007	55.07039	7.54806	9.49942	-0.21324	-0.00762	0.03563	-0.00431	-0.00017	-0.00094	10.28617	-2.25932	12.11260	0.42704	-0.31354	-0.03042	-0.00458	0.00654	0.00262	14.04827	1.69094	-28.20718	0.19246	-0.01229	0.02198	-0.00266	0.00004	-0.00006	19.39112
762			7.61000	-1.72263	2.30196	14.47258	-0.00317	0.00110	0.00205	0.00005	0.00000	-0.00001	80.63151	10.17053	-27.86385	-0.08211	-0.01059	-0.00969	0.00112	-0.00008	-0.00014	55.05580	7.55174	9.51891	-0.21344	-0.00711	0.03614	-0.00476	-0.00017	-0.00081	10.29211	-2.24198	12.16223	0.42771	-0.31351	-0.03020	-0.00143	0.00204	0.00273	14.04879	1.68692	-28.20025	0.19119	-0.00850	0.02288	0.00235	-0.00008	0.00056	19.36973
763			7.62000	-1.71125	2.30149	14.47930	-0.00318	0.00110	0.00205	0.00007	-0.00000	-0.00003	80.64039	10.17910	-27.87320	-0.08166	-0.01046	-0.01034	0.00136	-0.00016	-0.00020	55.03986	7.55310	9.53752	-0.21306	-0.00570	0.03705	-0.00532	-0.00014	-0.00070	10.29394	-2.23344	12.21336	0.42985	-0.31122	-0.02944	0.00119	-0.00290	0.00252	14.03492	1.67347	-28.18242	0.18923	-0.00246	0.02390	0.00661	-0.00005	0.00094	19.33940
764			7.63000	-1.69966	2.30374	14.48940	-0.00320	0.00110	0.00206	0.00006	-0.00001	-0.00003	80.64683	10.18913	-27.88513	-0.08131	-0.01035	-0.01090	0.00066	-0.00016	-0.00022	55.02248	7.55333	9.55453	-0.21304	-0.00481	0.03750	-0.00585	-0.00011	-0.00061	10.29277	-2.23495	12.26068	0.43181	-0.30685	-0.02846	0.00266	-0.00747	0.00205	14.00988	1.65413	-28.16220	0.18686	0.00151	0.02420	0.00933	0.00004	0.00086	19.30362
765			7.64000	-1.69204	2.30686	14.49699	-0.00322	0.00111	0.00208	0.00003	-0.00001	-0.00002	80.64575	10.19923	-27.89535	-0.08128	-0.01034	-0.01088	-0.00039	-0.00015	-0.00021	55.00425	7.55390	9.56891	-0.21425	-0.00544	0.03708	-0.00616	-0.00009	-0.00054	10.29025	-2.24613	12.29969	0.43187	-0.30179	-0.02683	0.00299	-0.01093	0.00140	13.97865	1.63298	-28.15042	0.18640	0.00552	0.02379	0.01039	0.00018	0.00031	19.26656
766			7.65000	-1.68847	2.31049	14.50279	-0.00323	0.00112	0.00209	0.00002	-0.00001	-0.00003	80.63783	10.20792	-27.90491	-0.08155	-0.01040	-0.01033	-0.00089	-0.00020	-0.00016	54.98624	7.55625	9.57952	-0.21634	-0.00745	0.03580	-0.00606	-0.00006	-0.00048	10.28742	-2.26509	12.32706	0.43334	-0.29926	-0.02520	0.00280	-0.01298	0.00072	13.94617	1.61377	-28.15691	0.18599	0.00436	0.02206	0.01000	0.00016	-0.00055	19.23199
767			7.66000	-1.68533	2.31614	14.51412	-0.00325	0.00113	0.00211	0.00003	-0.00002	-0.00006	80.62883	10.21302	-27.92019	-0.08189	-0.01048	-0.00986	-0.00044	-0.00037	-0.00010	54.97004	7.56161	9.58501	-0.21784	-0.00914	0.03466	-0.00548	0.00003	-0.00045	10.28447	-2.28914	12.34098	0.43728	-0.29638	-0.02377	0.00262	-0.01359	0.00010	13.91599	1.59953	-28.18807	0.18244	-0.00065	0.01961	0.00847	-0.00002	-0.00138	19.20285
768			7.67000	-1.67891	2.32535	14.53864	-0.00327	0.00115	0.00212	0.00005	-0.00002	-0.00011	80.62418	10.21261	-27.94752	-0.08209	-0.01048	-0.01007	0.00046	-0.00059	-0.00003	54.95667	7.57072	9.58507	-0.21774	-0.00893	0.03461	-0.00454	0.00013	-0.00048	10.28112	-2.31591	12.34128	0.43811	-0.29428	-0.02391	0.00267	-0.01328	-0.00045	13.89053	1.59243	-28.24505	0.18216	-0.00721	0.01820	0.00647	-0.00024	-0.00206	19.18125
769			7.68000	-1.66947	2.33717	14.57570	-0.00329	0.00116	0.00214	0.00006	-0.00003	-0.00014	80.62357	10.20613	-27.98588	-0.08207	-0.01041	-0.01101	0.00071	-0.00071	0.00005	54.94673	7.58394	9.58063	-0.21605	-0.00667	0.03582	-0.00329	0.00015	-0.00058	10.27700	-2.34391	12.32880	0.43983	-0.29131	-0.02380	0.00296	-0.01233	-0.00095	13.87153	1.59355	-28.32326	0.18060	-0.01128	0.01716	0.00408	-0.00030	-0.00248	19.16857
770			7.69000	-1.66162	2.34788	14.61483	-0.00330	0.00117	0.00215	0.00003	-0.00002	-0.00013	80.62031	10.19510	-28.02556	-0.08194	-0.01030	-0.01210	-0.00031	-0.00064	0.00013	54.94067	7.60110	9.57402	-0.21421	-0.00394	0.03740	-0.00173	0.00011	-0.00078	10.27190	-2.37182	12.30479	0.44314	-0.28757	-0.02268	0.00355	-0.01085	-0.00130	13.85997	1.60242	-28.41329	0.17639	-0.01048	0.01638	0.00178	-0.00019	-0.00259	19.16517
771			7.70000	-1.66082	2.35368	14.64366	-0.00331	0.00118	0.00217	-0.00002	-0.00001	-0.00008	80.60696	10.18224	-28.05527	-0.08193	-0.01025	-0.01269	-0.00229	-0.00041	0.00018	54.93913	7.62179	9.56797	-0.21322	-0.00224	0.03856	0.00010	0.00006	-0.00105	10.26544	-2.39821	12.27159	0.44560	-0.28375	-0.02197	0.00456	-0.00899	-0.00151	13.85492	1.61700	-28.50401	0.17320	-0.00546	0.01703	0.00023	-0.00005	-0.00259	19.16956
772			7.71000	-1.66921	2.35264	14.65542	-0.00330	0.00118	0.00218	-0.00007	0.00001	-0.00001	80.58064	10.17113	-28.06912	-0.08224	-0.01028	-0.01263	-0.00431	-0.00014	0.00017	54.94236	7.64525	9.56547	-0.21336	-0.00217	0.03884	0.00213	0.00005	-0.00136	10.25720	-2.42160	12.23358	0.44604	-0.28175	-0.02188	0.00582	-0.00679	-0.00156	13.85360	1.63402	-28.58529	0.17332	0.00002	0.01828	-0.00039	0.00000	-0.00237	19.17843
773			7.72000	-1.68480	2.34549	14.65020	-0.00328	0.00118	0.00218	-0.00010	0.00002	0.00004	80.54464	10.16476	-28.06799	-0.08275	-0.01037	-0.01212	-0.00557	0.00010	0.00009	54.95050	7.67068	9.56839	-0.21408	-0.00326	0.03844	0.00420	0.00006	-0.00164	10.24728	-2.43993	12.19602	0.44716	-0.28077	-0.02198	0.00675	-0.00397	-0.00142	13.85337	1.64972	-28.64930	0.17316	0.00225	0.01887	-0.00049	-0.00000	-0.00179	19.18820
774			7.73000	-1.70343	2.33510	14.63284	-0.00324	0.00118	0.00218	-0.00011	0.00002	0.00008	80.50576	10.16459	-28.05672	-0.08322	-0.01044	-0.01160	-0.00572	0.00025	-0.00001	54.96332	7.69676	9.57707	-0.21453	-0.00454	0.03781	0.00606	0.00005	-0.00179	10.23692	-2.45071	12.16361	0.44885	-0.28149	-0.02271	0.00665	-0.00053	-0.00113	13.85383	1.66095	-28.69046	0.17339	-0.00100	0.01868	-0.00077	0.00000	-0.00096	19.19619
775			7.74000	-1.72103	2.32535	14.60991	-0.00321	0.00119	0.00219	-0.00009	0.00002	0.00009	80.47060	10.16988	-28.04085	-0.08356	-0.01048	-0.01134	-0.00498	0.00031	-0.00008	54.97993	7.72173	9.59025	-0.21453	-0.00531	0.03741	0.00743	0.00002	-0.00179	10.22791	-2.45224	12.13999	0.45151	-0.28265	-0.02327	0.00534	0.00319	-0.00071	13.85684	1.66566	-28.70581	0.17245	-0.00602	0.01791	-0.00166	0.00000	-0.00008	19.20154
776			7.75000	-1.73522	2.31920	14.58680	-0.00317	0.00120	0.00219	-0.00007	0.00001	0.00008	80.44328	10.17864	-28.02376	-0.08377	-0.01049	-0.01136	-0.00376	0.00034	-0.00013	54.99913	7.74368	9.60568	-0.21434	-0.00555	0.03731	0.00818	-0.00001	-0.00162	10.22179	-2.44415	12.12703	0.45510	-0.28337	-0.02384	0.00311	0.00682	-0.00023	13.86469	1.66296	-28.69538	0.17013	-0.00810	0.01800	-0.00306	-0.00001	0.00071	19.20450
777			7.76000	-1.74532	2.31799	14.56645	-0.00313	0.00121	0.00220	-0.00005	-0.00000	0.00007	80.42527	10.18849	-28.00626	-0.08387	-0.01049	-0.01152	-0.00246	0.00035	-0.00013	55.01958	7.76134	9.62044	-0.21405	-0.00544	0.03744	0.00832	-0.00002	-0.00130	10.21939	-2.42705	12.12424	0.45834	-0.28558	-0.02467	0.00048	0.01010	0.00020	13.87873	1.65319	-28.66232	0.16861	-0.01039	0.01832	-0.00469	-0.00004	0.00139	19.20559
778			7.77000	-1.75176	2.32149	14.54943	-0.00310	0.00123	0.00220	-0.00003	-0.00001	0.00006	80.41601	10.19730	-27.98756	-0.08385	-0.01047	-0.01165	-0.00133	0.00037	-0.00008	55.04015	7.77426	9.63173	-0.21370	-0.00533	0.03754	0.00793	-0.00001	-0.00087	10.22067	-2.40259	12.12904	0.46163	-0.28785	-0.02564	-0.00229	0.01258	0.00050	13.89896	1.63768	-28.61198	0.16770	-0.01294	0.01868	-0.00631	-0.00007	0.00189	19.20561
779			7.78000	-1.75545	2.32866	14.53541	-0.00307	0.00124	0.00221	-0.00002	-0.00002	0.00005	80.41399	10.20325	-27.96688	-0.08372	-0.01044	-0.01164	-0.00042	0.00039	-0.00001	55.05987	7.78235	9.63707	-0.21337	-0.00533	0.03762	0.00713	0.00002	-0.00037	10.22561	-2.37382	12.13718	0.46190	-0.29159	-0.02728	-0.00514	0.01370	0.00060	13.92499	1.61885	-28.55118	0.16992	-0.01440	0.01994	-0.00787	-0.00009	0.00224	19.20554
780			7.79000	-1.75708	2.33782	14.52456	-0.00306	0.00125	0.00223	-0.00001	-0.00002	0.00004	80.41772	10.20563	-27.94513	-0.08354	-0.01040	-0.01154	0.00033	0.00037	0.00006	55.07797	7.78551	9.63527	-0.21315	-0.00549	0.03754	0.00604	0.00005	0.00016	10.23405	-2.34515	12.14414	0.46286	-0.29496	-0.02857	-0.00773	0.01289	0.00048	13.95552	1.59990	-28.48841	0.17062	-0.01310	0.02161	-0.00883	-0.00006	0.00232	19.20615
781			7.80000	-1.75680	2.34717	14.51727	-0.00306	0.00126	0.00224	0.00001	-0.00002	0.00002	80.42602	10.20452	-27.92457	-0.08342	-0.01036	-0.01146	0.00096	0.00032	0.00011	55.09384	7.78402	9.62611	-0.21285	-0.00560	0.03737	0.00477	0.00008	0.00064	10.24518	-2.32110	12.14728	0.46233	-0.29502	-0.02909	-0.00928	0.01018	0.00024	13.98763	1.58399	-28.43323	0.17170	-0.00715	0.02362	-0.00886	-0.00002	0.00203	19.20710
782			7.81000	-1.75468	2.35553	14.51349	-0.00308	0.00127	0.00226	0.00001	-0.00002	0.00001	80.43765	10.20080	-27.90747	-0.08330	-0.01031	-0.01150	0.00143	0.00024	0.00013	55.10698	7.77879	9.61062	-0.21243	-0.00547	0.03720	0.00348	0.00010	0.00099	10.25714	-2.30458	12.14635	0.46038	-0.29444	-0.02908	-0.00916	0.00649	-0.00000	14.01727	1.57322	-28.39355	0.17401	-0.00359	0.02438	-0.00787	-0.00000	0.00129	19.20721
783			7.82000	-1.75129	2.36319	14.51279	-0.00309	0.00127	0.00227	0.00002	-0.00002	-0.00000	80.45087	10.19589	-27.89547	-0.08317	-0.01025	-0.01169	0.00163	0.00014	0.00013	55.11738	7.77117	9.59094	-0.21186	-0.00504	0.03712	0.00238	0.00011	0.00117	10.26780	-2.29625	12.14274	0.45962	-0.29406	-0.02905	-0.00751	0.00276	-0.00014	14.04105	1.56857	-28.37436	0.17639	-0.00395	0.02406	-0.00612	0.00000	0.00033	19.20563
784			7.83000	-1.74805	2.37170	14.51437	-0.00312	0.00126	0.00227	0.00001	-0.00002	-0.00001	80.46329	10.19090	-27.88912	-0.08299	-0.01019	-0.01200	0.00147	0.00006	0.00011	55.12538	7.76289	9.56970	-0.21132	-0.00441	0.03713	0.00162	0.00010	0.00118	10.27556	-2.29497	12.13902	0.46060	-0.29551	-0.02971	-0.00482	-0.00032	-0.00014	14.05743	1.57015	-28.37789	0.17755	-0.00934	0.02319	-0.00406	0.00001	-0.00063	19.20219
785			7.84000	-1.74702	2.38309	14.51633	-0.00314	0.00125	0.00226	-0.00000	-0.00003	-0.00000	80.47271	10.18633	-27.88710	-0.08280	-0.01015	-0.01236	0.00102	0.00001	0.00010	55.13177	7.75556	9.54943	-0.21101	-0.00375	0.03721	0.00131	0.00008	0.00103	10.27960	-2.29844	12.13773	0.46327	-0.29636	-0.03048	-0.00168	-0.00222	0.00001	14.06645	1.57757	-28.40397	0.17744	-0.01523	0.02236	-0.00211	0.00002	-0.00146	19.19737
786			7.85000	-1.74976	2.39920	14.51629	-0.00316	0.00123	0.00223	-0.00003	-0.00004	0.00001	80.47789	10.18206	-27.88669	-0.08263	-0.01014	-0.01259	0.00043	0.00000	0.00009	55.13759	7.75048	9.53173	-0.21102	-0.00337	0.03724	0.00141	0.00006	0.00078	10.27980	-2.30336	12.14082	0.46571	-0.29689	-0.03110	0.00145	-0.00258	0.00027	14.06908	1.59008	-28.45030	0.17883	-0.01903	0.02187	-0.00050	0.00003	-0.00215	19.19159
787			7.86000	-1.75681	2.42062	14.51270	-0.00317	0.00122	0.00220	-0.00005	-0.00005	0.00002	80.47897	10.17799	-27.88513	-0.08242	-0.01016	-0.01254	-0.00016	0.00004	0.00010	55.14368	7.74811	9.51775	-0.21133	-0.00355	0.03704	0.00181	0.00006	0.00049	10.27650	-2.30643	12.14947	0.46569	-0.29838	-0.03194	0.00408	-0.00156	0.00063	14.06667	1.60685	-28.51289	0.18237	-0.02012	0.02226	0.00066	0.00005	-0.00275	19.18480
788			7.87000	-1.76798	2.44574	14.50540	-0.00317	0.00120	0.00216	-0.00007	-0.00005	0.00004	80.47671	10.17411	-27.88080	-0.08228	-0.01024	-0.01215	-0.00067	0.00009	0.00010	55.15063	7.74823	9.50803	-0.21172	-0.00435	0.03661	0.00231	0.00005	0.00022	10.27072	-2.30518	12.16432	0.46633	-0.30029	-0.03256	0.00584	0.00046	0.00106	14.06112	1.62716	-28.58700	0.18447	-0.01917	0.02302	0.00135	0.00007	-0.00322	19.17711
789			7.88000	-1.78296	2.47125	14.49479	-0.00316	0.00118	0.00211	-0.00009	-0.00005	0.00005	80.47170	10.17040	-27.87346	-0.08225	-0.01037	-0.01149	-0.00104	0.00014	0.00011	55.15818	7.75012	9.50286	-0.21254	-0.00587	0.03581	0.00260	0.00004	-0.00000	10.26362	-2.29802	12.18600	0.46859	-0.30052	-0.03271	0.00705	0.00312	0.00156	14.05392	1.65012	-28.66748	0.18192	-0.01604	0.02403	0.00182	0.00008	-0.00353	19.16809
790			7.89000	-1.80059	2.49456	14.48187	-0.00315	0.00115	0.00207	-0.00010	-0.00004	0.00005	80.46516	10.16608	-27.86397	-0.08237	-0.01054	-0.01073	-0.00115	0.00016	0.00012	55.16562	7.75311	9.50097	-0.21362	-0.00765	0.03499	0.00249	0.00004	-0.00012	10.25556	-2.28370	12.21616	0.47041	-0.30206	-0.03293	0.00832	0.00624	0.00221	14.04501	1.67382	-28.74902	0.17927	-0.01430	0.02474	0.00253	0.00007	-0.00354	19.15656
791			7.90000	-1.81839	2.51496	14.46881	-0.00313	0.00113	0.00204	-0.00009	-0.00004	0.00004	80.45914	10.16028	-27.85384	-0.08258	-0.01069	-0.01010	-0.00092	0.00016	0.00015	55.17194	7.75677	9.50008	-0.21469	-0.00920	0.03438	0.00196	0.00006	-0.00011	10.24619	-2.26101	12.25766	0.46950	-0.30410	-0.03373	0.01009	0.00962	0.00311	14.03314	1.69565	-28.82539	0.18045	-0.01472	0.02529	0.00377	0.00005	-0.00324	19.14086
792			7.91000	-1.83359	2.53254	14.45813	-0.00311	0.00112	0.00201	-0.00007	-0.00003	0.00003	80.45589	10.15170	-27.84379	-0.08271	-0.01079	-0.00972	-0.00046	0.00016	0.00021	55.17662	7.76041	9.49696	-0.21533	-0.00992	0.03443	0.00116	0.00011	0.00005	10.23476	-2.22921	12.31386	0.46837	-0.30727	-0.03560	0.01267	0.01290	0.00438	14.01689	1.71316	-28.89061	0.18425	-0.01850	0.02594	0.00560	0.00000	-0.00272	19.11999
793			7.92000	-1.84484	2.54734	14.45138	-0.00308	0.00110	0.00199	-0.00005	-0.00003	0.00002	80.45639	10.13892	-27.83312	-0.08275	-0.01084	-0.00952	0.00007	0.00017	0.00029	55.17968	7.76267	9.48834	-0.21557	-0.00996	0.03502	0.00029	0.00019	0.00042	10.22025	-2.18862	12.38803	0.46915	-0.31332	-0.03779	0.01600	0.01559	0.00600	13.99483	1.72496	-28.94193	0.18807	-0.02508	0.02626	0.00788	-0.00009	-0.00213	19.09388
794			7.93000	-1.85222	2.55990	14.44895	-0.00305	0.00110	0.00198	-0.00003	-0.00002	0.00000	80.46101	10.12066	-27.82006	-0.08281	-0.01085	-0.00947	0.00059	0.00022	0.00039	55.18159	7.76146	9.47139	-0.21547	-0.00934	0.03610	-0.00049	0.00025	0.00101	10.20211	-2.14085	12.48283	0.47177	-0.31845	-0.03971	0.01950	0.01692	0.00782	13.96613	1.73158	-28.98174	0.18876	-0.03039	0.02680	0.01015	-0.00020	-0.00174	19.06314
795			7.94000	-1.85626	2.57116	14.44973	-0.00301	0.00110	0.00199	-0.00001	-0.00002	-0.00000	80.46999	10.09636	-27.80186	-0.08298	-0.01084	-0.00949	0.00110	0.00032	0.00050	55.18304	7.75404	9.44420	-0.21491	-0.00825	0.03746	-0.00103	0.00028	0.00185	10.18075	-2.08874	12.59942	0.47486	-0.32214	-0.04103	0.02226	0.01635	0.00964	13.93100	1.73549	-29.01614	0.18780	-0.03338	0.02744	0.01203	-0.00024	-0.00170	19.02920
796			7.95000	-1.85747	2.58161	14.45186	-0.00298	0.00110	0.00200	0.00000	-0.00002	-0.00001	80.48388	10.06681	-27.77621	-0.08325	-0.01082	-0.00946	0.00168	0.00044	0.00059	55.18493	7.73752	9.40608	-0.21382	-0.00704	0.03868	-0.00124	0.00028	0.00289	10.15766	-2.03604	12.73774	0.47555	-0.32557	-0.04262	0.02357	0.01374	0.01151	13.89054	1.74067	-29.05286	0.18882	-0.03431	0.02886	0.01365	-0.00015	-0.00209	18.99394
797			7.96000	-1.85642	2.59099	14.45427	-0.00294	0.00111	0.00202	0.00001	-0.00002	-0.00001	80.50343	10.03411	-27.74303	-0.08359	-0.01079	-0.00939	0.00241	0.00055	0.00062	55.18805	7.70952	9.35743	-0.21240	-0.00568	0.03985	-0.00107	0.00023	0.00404	10.13445	-1.98657	12.89565	0.47651	-0.32810	-0.04359	0.02363	0.00962	0.01295	13.84565	1.75055	-29.09801	0.18927	-0.03422	0.02999	0.01499	0.00003	-0.00272	18.95890
798			7.97000	-1.85358	2.59870	14.45709	-0.00292	0.00112	0.00204	0.00002	-0.00001	-0.00001	80.52933	10.00241	-27.70469	-0.08393	-0.01074	-0.00932	0.00330	0.00062	0.00056	55.19329	7.66858	9.30065	-0.21099	-0.00447	0.04058	-0.00050	0.00016	0.00513	10.11223	-1.94306	13.06713	0.47854	-0.32981	-0.04364	0.02293	0.00517	0.01350	13.79668	1.76650	-29.15373	0.18888	-0.03291	0.03055	0.01609	0.00022	-0.00331	18.92491
799			7.98000	-1.84911	2.60467	14.46145	-0.00291	0.00114	0.00207	0.00003	-0.00001	-0.00002	80.56203	9.97662	-27.66521	-0.08414	-0.01069	-0.00931	0.00432	0.00063	0.00044	55.20107	7.61456	9.23944	-0.20983	-0.00373	0.04050	0.00042	0.00010	0.00594	10.09127	-1.90666	13.24153	0.48150	-0.33131	-0.04363	0.02204	0.00145	0.01314	13.74436	1.78759	-29.21695	0.18652	-0.03231	0.03097	0.01668	0.00039	-0.00364	18.89252
800			7.99000	-1.84325	2.60976	14.46809	-0.00291	0.00115	0.00210	0.00003	-0.00001	-0.00002	80.60143	9.96056	-27.62833	-0.08428	-0.01065	-0.00943	0.00522	0.00060	0.00025	55.21192	7.54876	9.17730	-0.20890	-0.00349	0.03957	0.00160	0.00006	0.00638	10.07107	-1.87765	13.40623	0.48366	-0.33221	-0.04308	0.02100	-0.00131	0.01180	13.69021	1.81197	-29.28149	0.18159	-0.03195	0.03087	0.01645	0.00055	-0.00359	18.86312
801			8.00000	-1.83713	2.61477	14.47523	-0.00292	0.00117	0.00212	0.00003	-0.00001	-0.00002	80.64514	9.95680	-27.59507	-0.08437	-0.01062	-0.00972	0.00564	0.00058	0.00004	55.22592	7.47386	9.11708	-0.20812	-0.00363	0.03795	0.00276	0.00002	0.00640	10.05169	-1.85623	13.55141	0.48455	-0.33479	-0.04224	0.01919	-0.00341	0.00990	13.63662	1.83841	-29.34180	0.17690	-0.03419	0.02977	0.01547	0.00078	-0.00322	18.83830
802			8.01000	-1.83235	2.61996	14.47983	-0.00294	0.00119	0.00214	0.00002	-0.00001	-0.00001	80.68906	9.96621	-27.56433	-0.08444	-0.01061	-0.01002	0.00551	0.00058	-0.00018	55.24229	7.39378	9.06073	-0.20773	-0.00434	0.03570	0.00365	-0.00002	0.00601	10.03434	-1.84227	13.67272	0.48597	-0.33793	-0.04166	0.01625	-0.00508	0.00798	13.58632	1.86653	-29.39574	0.17254	-0.03828	0.02839	0.01382	0.00106	-0.00280	18.81889
803			8.02000	-1.82941	2.62528	14.48096	-0.00296	0.00121	0.00216	0.00001	-0.00001	-0.00000	80.73022	9.98777	-27.53563	-0.08436	-0.01059	-0.01025	0.00513	0.00055	-0.00038	55.25988	7.31301	9.00947	-0.20770	-0.00567	0.03290	0.00411	-0.00005	0.00529	10.02042	-1.83497	13.77059	0.48763	-0.33845	-0.04058	0.01272	-0.00631	0.00618	13.54146	1.89581	-29.44425	0.16832	-0.03892	0.02726	0.01183	0.00117	-0.00249	18.80489
804			8.03000	-1.82750	2.63094	14.48172	-0.00299	0.00124	0.00218	0.00001	-0.00001	-0.00001	80.76796	10.01820	-27.51147	-0.08407	-0.01053	-0.01058	0.00472	0.00046	-0.00054	55.27730	7.23645	8.96373	-0.20731	-0.00675	0.03024	0.00410	-0.00007	0.00440	10.01007	-1.83297	13.84829	0.48808	-0.33755	-0.03921	0.00963	-0.00701	0.00467	13.50269	1.92453	-29.48953	0.16469	-0.03717	0.02638	0.00990	0.00104	-0.00225	18.79519
805			8.04000	-1.82657	2.63707	14.48505	-0.00301	0.00126	0.00220	0.00000	-0.00001	-0.00002	80.80170	10.05325	-27.49471	-0.08366	-0.01043	-0.01111	0.00417	0.00033	-0.00064	55.29329	7.16906	8.92411	-0.20627	-0.00708	0.02821	0.00365	-0.00007	0.00346	10.00224	-1.83465	13.90933	0.48676	-0.33837	-0.03783	0.00743	-0.00703	0.00348	13.46960	1.94988	-29.53205	0.16269	-0.03537	0.02550	0.00821	0.00075	-0.00196	18.78804
806			8.05000	-1.82779	2.64338	14.49042	-0.00305	0.00128	0.00223	-0.00001	-0.00001	-0.00002	80.82958	10.08918	-27.48578	-0.08319	-0.01032	-0.01163	0.00339	0.00019	-0.00068	55.30654	7.11501	8.89198	-0.20523	-0.00702	0.02683	0.00283	-0.00005	0.00250	9.99604	-1.83811	13.95622	0.48394	-0.33762	-0.03665	0.00570	-0.00612	0.00252	13.44213	1.96868	-29.56954	0.16128	-0.03126	0.02537	0.00650	0.00034	-0.00157	18.78150
807			8.06000	-1.83171	2.64966	14.49606	-0.00308	0.00130	0.00224	-0.00002	-0.00001	-0.00002	80.85026	10.12314	-27.48439	-0.08273	-0.01024	-0.01193	0.00253	0.00004	-0.00067	55.31586	7.07703	8.86941	-0.20471	-0.00702	0.02597	0.00169	-0.00004	0.00152	9.99136	-1.84143	13.99061	0.48261	-0.33660	-0.03566	0.00383	-0.00427	0.00176	13.42112	1.97850	-29.59811	0.16188	-0.02996	0.02460	0.00456	-0.00002	-0.00099	18.77416
808			8.07000	-1.83722	2.65555	14.50164	-0.00310	0.00131	0.00225	-0.00003	-0.00001	-0.00002	80.86369	10.15338	-27.49129	-0.08232	-0.01019	-0.01207	0.00174	-0.00012	-0.00062	55.32015	7.05628	8.85837	-0.20436	-0.00679	0.02588	0.00029	-0.00004	0.00057	9.98883	-1.84263	14.01444	0.48424	-0.33468	-0.03490	0.00156	-0.00169	0.00121	13.40829	1.97869	-29.61456	0.16214	-0.03204	0.02319	0.00214	-0.00035	-0.00035	18.76555
809			8.08000	-1.84243	2.66000	14.50756	-0.00312	0.00131	0.00224	-0.00002	-0.00001	-0.00002	80.87038	10.17939	-27.50720	-0.08194	-0.01019	-0.01214	0.00095	-0.00027	-0.00057	55.31856	7.05250	8.86049	-0.20391	-0.00612	0.02665	-0.00127	-0.00006	-0.00039	9.98897	-1.84026	14.03065	0.48697	-0.33521	-0.03505	-0.00089	0.00117	0.00089	13.40535	1.97036	-29.61777	0.16145	-0.03907	0.02157	-0.00068	-0.00071	0.00020	18.75645
810			8.09000	-1.84602	2.66065	14.51281	-0.00312	0.00130	0.00222	-0.00001	0.00000	-0.00001	80.87003	10.20185	-27.53056	-0.08162	-0.01021	-0.01217	0.00009	-0.00038	-0.00052	55.31077	7.06411	8.87646	-0.20379	-0.00523	0.02806	-0.00279	-0.00007	-0.00134	9.99183	-1.83364	14.04239	0.48867	-0.33542	-0.03541	-0.00324	0.00395	0.00073	13.41327	1.95605	-29.60917	0.16067	-0.04496	0.02047	-0.00359	-0.00097	0.00059	18.74852
811			8.10000	-1.84749	2.65616	14.51501	-0.00312	0.00128	0.00220	-0.00000	0.00001	0.00000	80.86272	10.22119	-27.55743	-0.08131	-0.01023	-0.01217	-0.00082	-0.00041	-0.00045	55.29732	7.08827	8.90557	-0.20425	-0.00441	0.02974	-0.00406	-0.00009	-0.00223	9.99724	-1.82289	14.05156	0.48888	-0.33540	-0.03646	-0.00544	0.00628	0.00060	13.43183	1.93867	-29.59151	0.16175	-0.04871	0.02056	-0.00631	-0.00103	0.00088	18.74324
812			8.11000	-1.84710	2.64766	14.51203	-0.00312	0.00125	0.00217	0.00000	0.00002	0.00002	80.84911	10.23678	-27.58318	-0.08097	-0.01024	-0.01204	-0.00170	-0.00038	-0.00034	55.27943	7.12118	8.94567	-0.20539	-0.00404	0.03129	-0.00502	-0.00011	-0.00293	10.00504	-1.80925	14.05710	0.48934	-0.33608	-0.03780	-0.00748	0.00792	0.00033	13.45941	1.92100	-29.56696	0.16456	-0.05208	0.02093	-0.00850	-0.00092	0.00111	18.74107
813			8.12000	-1.84533	2.63813	14.50418	-0.00312	0.00122	0.00214	0.00001	0.00002	0.00003	80.83023	10.24655	-27.60501	-0.08064	-0.01024	-0.01178	-0.00245	-0.00033	-0.00017	55.25850	7.15884	8.99301	-0.20679	-0.00423	0.03245	-0.00577	-0.00013	-0.00333	10.01492	-1.79459	14.05668	0.48898	-0.33406	-0.03806	-0.00903	0.00862	-0.00007	13.49288	1.90486	-29.53702	0.16736	-0.05107	0.02123	-0.00963	-0.00065	0.00126	18.74182
814			8.13000	-1.84250	2.63016	14.49459	-0.00311	0.00119	0.00211	0.00002	0.00001	0.00003	80.80715	10.24763	-27.62316	-0.08045	-0.01024	-0.01148	-0.00305	-0.00031	0.00004	55.23537	7.19776	9.04262	-0.20800	-0.00467	0.03331	-0.00647	-0.00014	-0.00341	10.02597	-1.78050	14.04988	0.48680	-0.33369	-0.03836	-0.00943	0.00856	-0.00039	13.52743	1.89100	-29.50428	0.17239	-0.04967	0.02154	-0.00941	-0.00043	0.00127	18.74396
815			8.14000	-1.83884	2.62504	14.48661	-0.00309	0.00116	0.00208	0.00002	0.00001	0.00002	80.78078	10.23746	-27.63895	-0.08051	-0.01030	-0.01118	-0.00355	-0.00031	0.00027	55.21078	7.23551	9.08928	-0.20907	-0.00521	0.03391	-0.00713	-0.00013	-0.00321	10.03661	-1.76769	14.03998	0.48736	-0.33623	-0.03966	-0.00817	0.00789	-0.00043	13.55752	1.87939	-29.47336	0.17666	-0.05261	0.02183	-0.00761	-0.00035	0.00109	18.74559
816			8.15000	-1.83476	2.62260	14.48158	-0.00307	0.00113	0.00205	0.00002	0.00000	0.00001	80.75137	10.21449	-27.65284	-0.08081	-0.01039	-0.01088	-0.00406	-0.00031	0.00051	55.18554	7.27126	9.12791	-0.20993	-0.00560	0.03453	-0.00763	-0.00007	-0.00285	10.04466	-1.75618	14.03294	0.48811	-0.33620	-0.04079	-0.00499	0.00660	-0.00006	13.57852	1.87014	-29.45048	0.18043	-0.05298	0.02258	-0.00472	-0.00034	0.00070	18.74585
817			8.16000	-1.83092	2.62199	14.47888	-0.00307	0.00111	0.00203	0.00002	0.00000	0.00001	80.71882	10.17937	-27.66400	-0.08128	-0.01050	-0.01055	-0.00460	-0.00028	0.00069	55.16080	7.30527	9.15511	-0.21076	-0.00568	0.03537	-0.00775	0.00002	-0.00243	10.04816	-1.74584	14.03437	0.48873	-0.33760	-0.04127	-0.00066	0.00483	0.00061	13.58856	1.86384	-29.44052	0.18322	-0.05356	0.02275	-0.00171	-0.00031	0.00015	18.74575
818			8.17000	-1.82776	2.62248	14.47746	-0.00307	0.00109	0.00201	0.00001	-0.00000	0.00000	80.68327	10.13541	-27.67141	-0.08179	-0.01059	-0.01020	-0.00508	-0.00024	0.00079	55.13799	7.33773	9.17039	-0.21159	-0.00564	0.03620	-0.00732	0.00010	-0.00199	10.04663	-1.73707	14.04678	0.49067	-0.33865	-0.04145	0.00337	0.00263	0.00133	13.58942	1.86197	-29.44461	0.18416	-0.05325	0.02298	0.00049	-0.00010	-0.00039	18.74796
819			8.18000	-1.82532	2.62355	14.47741	-0.00307	0.00108	0.00200	0.00001	-0.00000	-0.00000	80.64566	10.08727	-27.67501	-0.08227	-0.01065	-0.00982	-0.00538	-0.00019	0.00080	55.11860	7.36812	9.17528	-0.21254	-0.00562	0.03695	-0.00637	0.00015	-0.00156	10.04133	-1.73064	14.06909	0.49290	-0.33942	-0.04137	0.00622	0.00029	0.00191	13.58487	1.86625	-29.46005	0.18413	-0.05298	0.02299	0.00170	0.00027	-0.00081	18.75509
820			8.19000	-1.82312	2.62535	14.47989	-0.00308	0.00106	0.00199	0.00001	-0.00000	-0.00001	80.60757	10.03974	-27.67604	-0.08271	-0.01069	-0.00942	-0.00543	-0.00015	0.00073	55.10333	7.39512	9.17276	-0.21346	-0.00579	0.03740	-0.00517	0.00018	-0.00115	10.03373	-1.72687	14.09870	0.49167	-0.34074	-0.04143	0.00806	-0.00171	0.00235	13.57761	1.87721	-29.48268	0.18592	-0.05246	0.02314	0.00247	0.00068	-0.00109	18.76777
821			8.20000	-1.82081	2.62811	14.48585	-0.00309	0.00104	0.00198	0.00002	-0.00001	-0.00003	80.57026	9.99681	-27.67631	-0.08314	-0.01074	-0.00895	-0.00528	-0.00014	0.00060	55.09203	7.41716	9.16623	-0.21441	-0.00636	0.03743	-0.00398	0.00018	-0.00076	10.02452	-1.72499	14.13410	0.49204	-0.34133	-0.04095	0.00942	-0.00301	0.00272	13.56805	1.89321	-29.50884	0.18502	-0.05082	0.02311	0.00332	0.00090	-0.00120	18.78440
822			8.21000	-1.81796	2.63173	14.49531	-0.00309	0.00103	0.00197	0.00002	-0.00001	-0.00004	80.53450	9.96191	-27.67804	-0.08352	-0.01080	-0.00852	-0.00494	-0.00016	0.00043	55.08385	7.43326	9.15876	-0.21537	-0.00722	0.03703	-0.00304	0.00016	-0.00045	10.01409	-1.72356	14.17547	0.49400	-0.34129	-0.03945	0.01011	-0.00353	0.00307	13.55529	1.91098	-29.53579	0.18033	-0.04722	0.02270	0.00430	0.00087	-0.00118	18.80204
823			8.22000	-1.81402	2.63607	14.50821	-0.00309	0.00103	0.00197	0.00003	-0.00001	-0.00005	80.50117	9.93725	-27.68404	-0.08381	-0.01083	-0.00835	-0.00447	-0.00022	0.00026	55.07758	7.44357	9.15272	-0.21608	-0.00796	0.03641	-0.00245	0.00011	-0.00024	10.00376	-1.72115	14.22408	0.49335	-0.34174	-0.03861	0.00922	-0.00357	0.00353	13.53897	1.92769	-29.56176	0.17860	-0.04386	0.02280	0.00522	0.00074	-0.00109	18.81757
824			8.23000	-1.80939	2.64122	14.52354	-0.00309	0.00103	0.00198	0.00003	-0.00001	-0.00005	80.47041	9.92312	-27.69557	-0.08402	-0.01082	-0.00856	-0.00406	-0.00028	0.00011	55.07203	7.44888	9.14959	-0.21627	-0.00811	0.03595	-0.00218	0.00004	-0.00013	9.99584	-1.71712	14.28090	0.49345	-0.34164	-0.03817	0.00612	-0.00349	0.00408	13.52015	1.94258	-29.58467	0.17737	-0.04284	0.02266	0.00557	0.00072	-0.00092	18.82892
825			8.24000	-1.80579	2.64718	14.53882	-0.00309	0.00105	0.00199	0.00001	-0.00001	-0.00005	80.44116	9.91806	-27.71116	-0.08423	-0.01080	-0.00902	-0.00391	-0.00029	-0.00002	55.06636	7.45039	9.14998	-0.21613	-0.00772	0.03579	-0.00208	-0.00002	-0.00009	9.99323	-1.71141	14.34678	0.49427	-0.34256	-0.03823	0.00069	-0.00348	0.00474	13.50162	1.95742	-29.60260	0.17622	-0.04448	0.02237	0.00492	0.00097	-0.00073	18.83564
826			8.25000	-1.80535	2.65329	14.55040	-0.00309	0.00107	0.00201	-0.00001	-0.00001	-0.00003	80.41183	9.92037	-27.72685	-0.08451	-0.01079	-0.00948	-0.00403	-0.00024	-0.00013	55.06044	7.44934	9.15385	-0.21581	-0.00703	0.03603	-0.00193	-0.00007	-0.00012	9.99848	-1.70391	14.42304	0.49375	-0.34377	-0.03811	-0.00662	-0.00344	0.00549	13.48710	1.97562	-29.61537	0.17461	-0.04668	0.02180	0.00315	0.00152	-0.00062	18.83912
827			8.26000	-1.80912	2.65831	14.55563	-0.00310	0.00110	0.00204	-0.00003	-0.00001	-0.00001	80.38170	9.92932	-27.73905	-0.08486	-0.01079	-0.00986	-0.00421	-0.00013	-0.00023	55.05468	7.44719	9.16117	-0.21560	-0.00641	0.03637	-0.00161	-0.00009	-0.00021	10.01347	-1.69404	14.51149	0.49172	-0.34337	-0.03742	-0.01515	-0.00301	0.00626	13.48017	2.00122	-29.62564	0.17151	-0.04721	0.02113	0.00044	0.00225	-0.00068	18.84168
828			8.27000	-1.81664	2.66120	14.55363	-0.00310	0.00112	0.00207	-0.00005	-0.00000	0.00002	80.35168	9.94422	-27.74571	-0.08516	-0.01079	-0.01012	-0.00418	-0.00002	-0.00031	55.04959	7.44522	9.17154	-0.21568	-0.00606	0.03668	-0.00115	-0.00010	-0.00033	10.03940	-1.68045	14.61365	0.49069	-0.34380	-0.03663	-0.02432	-0.00174	0.00708	13.48335	2.03734	-29.63863	0.16919	-0.04639	0.02066	-0.00270	0.00299	-0.00097	18.84534
829			8.28000	-1.82640	2.66135	14.54555	-0.00309	0.00115	0.00210	-0.00006	0.00000	0.00004	80.32412	9.96355	-27.74670	-0.08536	-0.01076	-0.01033	-0.00369	0.00009	-0.00036	55.04565	7.44434	9.18355	-0.21580	-0.00578	0.03700	-0.00049	-0.00010	-0.00042	10.07668	-1.66110	14.73075	0.48958	-0.34721	-0.03619	-0.03340	0.00089	0.00802	13.49720	2.08565	-29.66074	0.17094	-0.04583	0.02037	-0.00596	0.00370	-0.00147	18.85069
830			8.29000	-1.83638	2.65901	14.53348	-0.00309	0.00117	0.00213	-0.00005	0.00001	0.00005	80.30256	9.98495	-27.74295	-0.08537	-0.01070	-0.01052	-0.00266	0.00016	-0.00037	55.04392	7.44479	9.19511	-0.21592	-0.00551	0.03735	0.00040	-0.00007	-0.00043	10.12478	-1.63312	14.86321	0.48889	-0.34931	-0.03608	-0.04154	0.00537	0.00902	13.52115	2.14652	-29.69760	0.17253	-0.04379	0.02077	-0.00916	0.00414	-0.00218	18.85793
831			8.30000	-1.84468	2.65511	14.51983	-0.00308	0.00119	0.00216	-0.00004	0.00001	0.00005	80.29017	10.00584	-27.73624	-0.08518	-0.01059	-0.01068	-0.00112	0.00018	-0.00034	55.04512	7.44634	9.20406	-0.21605	-0.00521	0.03771	0.00147	-0.00004	-0.00035	10.18196	-1.59341	15.00962	0.48643	-0.35260	-0.03696	-0.04754	0.01177	0.01016	13.55458	2.21903	-29.75212	0.17605	-0.04276	0.02188	-0.01243	0.00450	-0.00303	18.86757
832			8.31000	-1.84978	2.65163	14.50750	-0.00308	0.00121	0.00218	-0.00002	0.00000	0.00004	80.28986	10.02377	-27.72964	-0.08474	-0.01045	-0.01077	0.00090	0.00013	-0.00027	55.04995	7.44835	9.20888	-0.21635	-0.00499	0.03802	0.00271	-0.00001	-0.00018	10.24518	-1.53976	15.16665	0.48307	-0.35743	-0.03821	-0.05074	0.01953	0.01122	13.59718	2.30086	-29.82356	0.17845	-0.04467	0.02269	-0.01568	0.00498	-0.00378	18.88077
833			8.32000	-1.85051	2.65119	14.50053	-0.00308	0.00121	0.00220	0.00001	-0.00000	0.00001	80.30388	10.03699	-27.72747	-0.08406	-0.01028	-0.01081	0.00323	-0.00001	-0.00020	55.05887	7.44972	9.20879	-0.21658	-0.00477	0.03830	0.00399	0.00002	0.00009	10.31088	-1.47195	15.32966	0.47728	-0.36044	-0.03949	-0.05093	0.02728	0.01199	13.64900	2.38811	-29.90758	0.17975	-0.04443	0.02409	-0.01884	0.00502	-0.00438	18.89893
834			8.33000	-1.84615	2.65561	14.50329	-0.00310	0.00121	0.00220	0.00004	-0.00001	-0.00003	80.33308	10.04478	-27.73408	-0.08322	-0.01010	-0.01100	0.00548	-0.00019	-0.00014	55.07177	7.44904	9.20338	-0.21624	-0.00409	0.03875	0.00498	0.00004	0.00043	10.37584	-1.39218	15.49342	0.47466	-0.36373	-0.04109	-0.04929	0.03381	0.01244	13.71013	2.47581	-29.99565	0.17934	-0.04510	0.02563	-0.02175	0.00496	-0.00453	18.92307
835			8.34000	-1.83742	2.66458	14.51824	-0.00311	0.00120	0.00218	0.00006	-0.00002	-0.00008	80.37514	10.04772	-27.75165	-0.08232	-0.00992	-0.01137	0.00714	-0.00037	-0.00010	55.08733	7.44518	9.19283	-0.21490	-0.00283	0.03939	0.00538	0.00003	0.00082	10.43771	-1.30470	15.65173	0.47489	-0.36686	-0.04223	-0.04626	0.03807	0.01222	13.78080	2.55852	-30.07455	0.18033	-0.04558	0.02659	-0.02449	0.00471	-0.00385	18.95348
836			8.35000	-1.82657	2.67595	14.54430	-0.00313	0.00119	0.00217	0.00007	-0.00003	-0.00011	80.42464	10.04754	-27.77898	-0.08156	-0.00979	-0.01187	0.00785	-0.00050	-0.00009	55.10373	7.43758	9.17803	-0.21315	-0.00135	0.03998	0.00502	0.00002	0.00119	10.49442	-1.21514	15.79815	0.47736	-0.36749	-0.04229	-0.04131	0.03885	0.01121	13.85984	2.63036	-30.12872	0.18238	-0.04353	0.02691	-0.02624	0.00403	-0.00232	18.98952
837			8.36000	-1.81630	2.68702	14.57737	-0.00315	0.00118	0.00215	0.00006	-0.00002	-0.00013	80.47497	10.04667	-27.81191	-0.08102	-0.00972	-0.01228	0.00762	-0.00054	-0.00011	55.11853	7.42607	9.16042	-0.21182	-0.00026	0.04025	0.00396	0.00000	0.00150	10.54280	-1.13025	15.92847	0.48023	-0.36696	-0.04232	-0.03300	0.03547	0.00992	13.94246	2.68515	-30.14529	0.18548	-0.04029	0.02740	-0.02586	0.00306	-0.00024	19.02859
838			8.37000	-1.80848	2.69588	14.61193	-0.00316	0.00117	0.00214	0.00004	-0.00002	-0.00012	80.52100	10.04737	-27.84464	-0.08069	-0.00972	-0.01252	0.00671	-0.00049	-0.00016	55.12983	7.41073	9.14165	-0.21122	0.00019	0.04007	0.00244	-0.00000	0.00171	10.57802	-1.05709	16.04209	0.48336	-0.36680	-0.04320	-0.02041	0.02789	0.00875	14.02018	2.71712	-30.11737	0.18880	-0.03894	0.02831	-0.02247	0.00205	0.00219	19.06698
839			8.38000	-1.80358	2.70172	14.64288	-0.00317	0.00116	0.00213	0.00003	-0.00001	-0.00010	80.55986	10.05199	-27.87179	-0.08051	-0.00975	-0.01253	0.00548	-0.00036	-0.00024	55.13650	7.39196	9.12364	-0.21121	-0.00018	0.03928	0.00075	0.00000	0.00178	10.59515	-1.00197	16.14078	0.48643	-0.36600	-0.04412	-0.00454	0.01665	0.00753	14.08359	2.72230	-30.04457	0.19135	-0.03960	0.02892	-0.01631	0.00100	0.00465	19.10098
840			8.39000	-1.80078	2.70487	14.66728	-0.00318	0.00116	0.00213	0.00002	-0.00001	-0.00008	80.59093	10.06220	-27.89059	-0.08037	-0.00977	-0.01246	0.00418	-0.00020	-0.00033	55.13823	7.37082	9.10790	-0.21133	-0.00103	0.03804	-0.00094	-0.00000	0.00170	10.59196	-0.96988	16.22488	0.49127	-0.36511	-0.04452	0.01163	0.00309	0.00600	14.12665	2.70021	-29.93141	0.19042	-0.04292	0.02869	-0.00888	-0.00009	0.00668	19.12828
841			8.40000	-1.79887	2.70611	14.68424	-0.00318	0.00116	0.00214	0.00001	-0.00000	-0.00005	80.61446	10.07824	-27.90074	-0.08028	-0.00979	-0.01239	0.00297	-0.00006	-0.00041	55.13504	7.34923	9.09510	-0.21136	-0.00204	0.03664	-0.00267	-0.00001	0.00150	10.57060	-0.96407	16.29076	0.49252	-0.36299	-0.04358	0.02475	-0.01111	0.00392	14.14916	2.65501	-29.78632	0.18929	-0.04268	0.02818	-0.00230	-0.00103	0.00797	19.14833
842			8.41000	-1.79685	2.70639	14.69484	-0.00319	0.00117	0.00214	0.00002	-0.00000	-0.00003	80.63100	10.09845	-27.90376	-0.08028	-0.00980	-0.01232	0.00196	0.00004	-0.00044	55.12667	7.32943	9.08519	-0.21141	-0.00307	0.03529	-0.00444	-0.00002	0.00121	10.53620	-0.98542	16.33274	0.49513	-0.35960	-0.04181	0.03331	-0.02421	0.00159	14.15484	2.59430	-29.62380	0.18465	-0.04161	0.02729	0.00249	-0.00167	0.00817	19.16138
843			8.42000	-1.79329	2.70685	14.70204	-0.00321	0.00118	0.00216	0.00003	-0.00000	-0.00003	80.64217	10.11971	-27.90241	-0.08032	-0.00980	-0.01237	0.00129	0.00009	-0.00042	55.11322	7.31343	9.07748	-0.21119	-0.00350	0.03456	-0.00607	-0.00001	0.00089	10.49448	-1.03191	16.34775	0.49765	-0.35459	-0.03940	0.03765	-0.03485	-0.00055	14.14827	2.52654	-29.46445	0.17956	-0.04110	0.02554	0.00538	-0.00213	0.00712	19.16815
844			8.43000	-1.78731	2.70861	14.70933	-0.00322	0.00119	0.00218	0.00004	-0.00001	-0.00003	80.65011	10.13891	-27.89971	-0.08038	-0.00976	-0.01265	0.00089	0.00009	-0.00036	55.09548	7.30276	9.07149	-0.21052	-0.00294	0.03470	-0.00721	-0.00000	0.00055	10.44956	-1.09905	16.33748	0.50061	-0.35012	-0.03736	0.03920	-0.04234	-0.00216	14.13356	2.45858	-29.32839	0.17584	-0.04378	0.02317	0.00670	-0.00268	0.00525	19.16993
845			8.44000	-1.77933	2.71231	14.71757	-0.00325	0.00121	0.00220	0.00005	-0.00001	-0.00003	80.65581	10.15397	-27.89668	-0.08045	-0.00969	-0.01315	0.00052	0.00010	-0.00027	55.07522	7.29802	9.06769	-0.20965	-0.00154	0.03562	-0.00761	0.00000	0.00016	10.40395	-1.18020	16.30759	0.50745	-0.34453	-0.03518	0.03947	-0.04560	-0.00312	14.11475	2.39508	-29.22943	0.16945	-0.04630	0.02073	0.00661	-0.00317	0.00325	19.16919
846			8.45000	-1.77094	2.71796	14.72455	-0.00327	0.00123	0.00223	0.00005	-0.00001	-0.00002	80.65877	10.16414	-27.89235	-0.08058	-0.00962	-0.01362	0.00003	0.00011	-0.00016	55.05443	7.29920	9.06737	-0.20904	-0.00015	0.03660	-0.00726	0.00000	-0.00028	10.35893	-1.26656	16.26496	0.51445	-0.33784	-0.03344	0.03898	-0.04400	-0.00350	14.09536	2.33869	-29.17348	0.16529	-0.04777	0.01882	0.00570	-0.00351	0.00154	19.16851
847			8.46000	-1.76377	2.72515	14.72750	-0.00330	0.00124	0.00226	0.00004	-0.00002	-0.00000	80.65806	10.16929	-27.88599	-0.08067	-0.00957	-0.01382	-0.00050	0.00011	-0.00004	55.03488	7.30579	9.07211	-0.20901	0.00048	0.03712	-0.00635	0.00000	-0.00076	10.31509	-1.34856	16.21642	0.52406	-0.32900	-0.03270	0.03816	-0.03773	-0.00349	14.07813	2.29070	-29.15903	0.16074	-0.05072	0.01746	0.00420	-0.00380	0.00026	19.17004
848			8.47000	-1.75801	2.73363	14.72666	-0.00331	0.00124	0.00227	0.00003	-0.00002	0.00001	80.65381	10.16920	-27.87998	-0.08070	-0.00954	-0.01378	-0.00090	0.00005	0.00009	55.01765	7.31721	9.08294	-0.20937	0.00033	0.03710	-0.00518	0.00000	-0.00123	10.27322	-1.41775	16.16820	0.53380	-0.32015	-0.03232	0.03625	-0.02846	-0.00316	14.06531	2.25126	-29.17777	0.15629	-0.05449	0.01623	0.00228	-0.00394	-0.00051	19.17510
849			8.48000	-1.75302	2.74314	14.72400	-0.00332	0.00123	0.00226	0.00003	-0.00002	0.00002	80.64658	10.16313	-27.87819	-0.08070	-0.00952	-0.01378	-0.00132	-0.00004	0.00022	55.00304	7.33309	9.09954	-0.20938	0.00024	0.03715	-0.00413	0.00000	-0.00164	10.23502	-1.46875	16.12447	0.54369	-0.31373	-0.03238	0.03222	-0.01826	-0.00271	14.05926	2.21915	-29.21435	0.15323	-0.05875	0.01528	0.00008	-0.00381	-0.00071	19.18409
850			8.49000	-1.74895	2.75242	14.71935	-0.00331	0.00121	0.00223	0.00002	-0.00002	0.00003	80.63480	10.15061	-27.88150	-0.08064	-0.00954	-0.01373	-0.00210	-0.00012	0.00035	54.99023	7.35300	9.12047	-0.20884	0.00030	0.03740	-0.00352	0.00000	-0.00198	10.20322	-1.50041	16.08582	0.55079	-0.30738	-0.03254	0.02514	-0.00876	-0.00234	14.06203	2.19225	-29.24776	0.15251	-0.05926	0.01529	-0.00224	-0.00309	-0.00042	19.19614
851			8.50000	-1.74712	2.75987	14.71096	-0.00329	0.00119	0.00219	-0.00000	-0.00001	0.00004	80.61501	10.13200	-27.88810	-0.08065	-0.00960	-0.01346	-0.00336	-0.00017	0.00046	54.97801	7.37615	9.14394	-0.20841	0.00009	0.03769	-0.00344	0.00000	-0.00219	10.18076	-1.51548	16.04917	0.55530	-0.30148	-0.03284	0.01528	-0.00112	-0.00225	14.07436	2.16895	-29.25978	0.15260	-0.05600	0.01639	-0.00433	-0.00199	0.00024	19.20957
852			8.51000	-1.74827	2.76404	14.69830	-0.00326	0.00115	0.00215	-0.00002	-0.00000	0.00005	80.58450	10.10894	-27.89585	-0.08082	-0.00975	-0.01281	-0.00488	-0.00020	0.00051	54.96520	7.40143	9.16799	-0.20842	-0.00093	0.03761	-0.00376	-0.00001	-0.00224	10.16967	-1.51851	16.00912	0.55794	-0.29749	-0.03346	0.00392	0.00438	-0.00252	14.09479	2.14850	-29.24106	0.15302	-0.05198	0.01797	-0.00578	-0.00096	0.00122	19.22156
853			8.52000	-1.75173	2.76409	14.68366	-0.00321	0.00112	0.00210	-0.00002	0.00000	0.00005	80.54309	10.08332	-27.90390	-0.08117	-0.00994	-0.01188	-0.00628	-0.00022	0.00051	54.95139	7.42723	9.19016	-0.20915	-0.00267	0.03716	-0.00427	-0.00001	-0.00207	10.17039	-1.51410	15.96123	0.56039	-0.29415	-0.03299	-0.00668	0.00772	-0.00290	14.12031	2.12954	-29.18939	0.15415	-0.04797	0.01827	-0.00623	-0.00023	0.00225	19.22935
854			8.53000	-1.75568	2.75977	14.67140	-0.00316	0.00110	0.00206	-0.00002	0.00001	0.00003	80.49284	10.05672	-27.91265	-0.08174	-0.01017	-0.01094	-0.00735	-0.00024	0.00047	54.93667	7.45153	9.20792	-0.21001	-0.00448	0.03660	-0.00484	0.00001	-0.00172	10.18058	-1.50673	15.90448	0.56343	-0.29124	-0.03192	-0.01365	0.00860	-0.00321	14.14615	2.10880	-29.10572	0.15231	-0.04518	0.01770	-0.00508	0.00006	0.00308	19.23104
855			8.54000	-1.75816	2.75132	14.66534	-0.00312	0.00110	0.00204	-0.00001	0.00002	0.00001	80.43681	10.03026	-27.92256	-0.08247	-0.01038	-0.01036	-0.00806	-0.00024	0.00044	54.92118	7.47269	9.21952	-0.21044	-0.00547	0.03638	-0.00539	0.00004	-0.00129	10.19501	-1.50115	15.84182	0.56536	-0.28912	-0.03113	-0.01466	0.00688	-0.00337	14.16565	2.08228	-28.99543	0.14909	-0.04356	0.01719	-0.00217	-0.00006	0.00369	19.22575
856			8.55000	-1.75865	2.73920	14.66523	-0.00307	0.00110	0.00204	-0.00000	0.00003	-0.00000	80.37749	10.00468	-27.93155	-0.08331	-0.01054	-0.01030	-0.00865	-0.00018	0.00042	54.90516	7.48953	9.22460	-0.20987	-0.00523	0.03668	-0.00577	0.00006	-0.00084	10.20696	-1.50185	15.77751	0.56569	-0.28555	-0.03012	-0.00981	0.00302	-0.00338	14.17147	2.04709	-28.86761	0.14638	-0.04105	0.01672	0.00208	-0.00047	0.00399	19.21329
857			8.56000	-1.75858	2.72335	14.66558	-0.00303	0.00112	0.00206	-0.00001	0.00004	0.00001	80.31576	9.98060	-27.93431	-0.08414	-0.01064	-0.01056	-0.00937	-0.00001	0.00043	54.88911	7.50172	9.22411	-0.20857	-0.00426	0.03719	-0.00589	0.00006	-0.00045	10.21150	-1.51198	15.71317	0.56511	-0.28014	-0.02904	-0.00157	-0.00184	-0.00340	14.15876	2.00269	-28.73309	0.14362	-0.03805	0.01643	0.00685	-0.00094	0.00402	19.19414
858			8.57000	-1.76073	2.70300	14.65879	-0.00300	0.00115	0.00209	-0.00002	0.00005	0.00004	80.25098	9.95877	-27.92523	-0.08493	-0.01068	-0.01078	-0.01020	0.00022	0.00042	54.87338	7.50966	9.22016	-0.20724	-0.00343	0.03751	-0.00578	0.00004	-0.00018	10.20669	-1.53306	15.64678	0.56345	-0.27477	-0.02784	0.00763	-0.00664	-0.00353	14.12610	1.95095	-28.60213	0.14110	-0.03605	0.01586	0.01146	-0.00138	0.00370	19.16905
859			8.58000	-1.76664	2.67754	14.64039	-0.00297	0.00118	0.00212	-0.00004	0.00006	0.00008	80.18365	9.94045	-27.90252	-0.08562	-0.01070	-0.01073	-0.01075	0.00045	0.00039	54.85825	7.51436	9.21551	-0.20664	-0.00344	0.03729	-0.00552	0.00003	-0.00006	10.19227	-1.56500	15.57493	0.56175	-0.26978	-0.02624	0.01660	-0.01079	-0.00373	14.07416	1.89500	-28.48475	0.13792	-0.03456	0.01491	0.01547	-0.00173	0.00304	19.13888
860			8.59000	-1.77581	2.64793	14.61159	-0.00294	0.00121	0.00216	-0.00006	0.00007	0.00011	80.11668	9.92653	-27.86952	-0.08618	-0.01070	-0.01051	-0.01061	0.00059	0.00033	54.84373	7.51720	9.21273	-0.20681	-0.00426	0.03651	-0.00512	0.00002	-0.00009	10.16866	-1.60696	15.49472	0.55948	-0.26366	-0.02405	0.02448	-0.01417	-0.00389	14.00457	1.83857	-28.38965	0.13340	-0.03317	0.01345	0.01854	-0.00194	0.00216	19.10430
861			8.60000	-1.78645	2.61645	14.57794	-0.00292	0.00123	0.00219	-0.00006	0.00007	0.00012	80.05459	9.91643	-27.83272	-0.08647	-0.01065	-0.01035	-0.00963	0.00061	0.00028	54.83019	7.51945	9.21325	-0.20712	-0.00535	0.03543	-0.00443	-0.00000	-0.00020	10.13731	-1.65834	15.40330	0.55714	-0.25816	-0.02161	0.03053	-0.01700	-0.00402	13.92011	1.78547	-28.32255	0.12671	-0.03354	0.01143	0.02030	-0.00210	0.00123	19.06646
862			8.61000	-1.79734	2.58533	14.54596	-0.00291	0.00124	0.00221	-0.00006	0.00007	0.00011	80.00127	9.90782	-27.79880	-0.08650	-0.01055	-0.01046	-0.00811	0.00052	0.00026	54.81865	7.52216	9.21694	-0.20661	-0.00582	0.03463	-0.00335	-0.00002	-0.00033	10.10017	-1.71876	15.29819	0.55036	-0.25234	-0.01958	0.03419	-0.01935	-0.00418	13.82421	1.73902	-28.28683	0.12200	-0.03206	0.01024	0.02133	-0.00202	0.00051	19.02692
863			8.62000	-1.80924	2.55564	14.51932	-0.00291	0.00125	0.00222	-0.00007	0.00006	0.00009	79.95770	9.89781	-27.77167	-0.08638	-0.01044	-0.01072	-0.00651	0.00038	0.00029	54.81036	7.52591	9.22299	-0.20534	-0.00563	0.03429	-0.00182	-0.00003	-0.00045	10.05933	-1.78779	15.17759	0.54136	-0.24623	-0.01774	0.03542	-0.02120	-0.00431	13.72092	1.70158	-28.28435	0.11880	-0.02854	0.00970	0.02157	-0.00172	-0.00011	18.98787
864			8.63000	-1.82366	2.52830	14.49812	-0.00292	0.00124	0.00222	-0.00008	0.00006	0.00007	79.92296	9.88484	-27.75188	-0.08618	-0.01037	-0.01071	-0.00492	0.00023	0.00032	54.80668	7.53081	9.23061	-0.20437	-0.00577	0.03397	0.00003	-0.00003	-0.00053	10.01715	-1.86452	15.04129	0.53576	-0.24129	-0.01530	0.03432	-0.02252	-0.00413	13.61531	1.67475	-28.31562	0.11334	-0.02528	0.00850	0.02024	-0.00140	-0.00061	18.95196
865			8.64000	-1.84008	2.50512	14.48261	-0.00293	0.00122	0.00220	-0.00008	0.00004	0.00004	79.89777	9.86872	-27.74002	-0.08597	-0.01041	-0.01015	-0.00302	0.00006	0.00032	54.80841	7.53667	9.23894	-0.20453	-0.00702	0.03322	0.00201	-0.00004	-0.00058	9.97659	-1.94685	14.89186	0.52923	-0.23751	-0.01393	0.03061	-0.02304	-0.00402	13.51348	1.65917	-28.37920	0.11171	-0.02248	0.00805	0.01848	-0.00110	-0.00101	18.92114
866			8.65000	-1.85529	2.48804	14.47556	-0.00293	0.00119	0.00216	-0.00006	0.00003	0.00000	79.88498	9.85024	-27.73866	-0.08578	-0.01053	-0.00920	-0.00054	-0.00016	0.00029	54.81574	7.54349	9.24726	-0.20534	-0.00911	0.03208	0.00394	-0.00003	-0.00059	9.94046	-2.03125	14.73502	0.52146	-0.23548	-0.01343	0.02514	-0.02265	-0.00395	13.42128	1.65397	-28.46841	0.11290	-0.02290	0.00750	0.01630	-0.00094	-0.00120	18.89632
867			8.66000	-1.86489	2.47820	14.48076	-0.00290	0.00116	0.00210	-0.00002	0.00001	-0.00005	79.88870	9.82987	-27.75063	-0.08561	-0.01070	-0.00820	0.00247	-0.00042	0.00025	54.82836	7.55149	9.25460	-0.20586	-0.01111	0.03108	0.00561	-0.00001	-0.00058	9.91024	-2.11365	14.57841	0.51423	-0.23419	-0.01260	0.01960	-0.02143	-0.00361	13.34262	1.65600	-28.56809	0.11149	-0.02510	0.00624	0.01337	-0.00082	-0.00100	18.87708
868			8.67000	-1.86514	2.47582	14.50061	-0.00287	0.00112	0.00204	0.00003	-0.00000	-0.00010	79.91146	9.80819	-27.77695	-0.08532	-0.01085	-0.00735	0.00564	-0.00068	0.00020	54.84524	7.56060	9.26047	-0.20532	-0.01232	0.03064	0.00676	0.00002	-0.00056	9.88551	-2.19111	14.42893	0.50712	-0.23237	-0.01101	0.01525	-0.01977	-0.00297	13.27839	1.66003	-28.65572	0.11183	-0.02454	0.00482	0.01087	-0.00060	-0.00058	18.86226
869			8.68000	-1.85390	2.48056	14.53604	-0.00284	0.00108	0.00198	0.00009	-0.00002	-0.00015	79.95321	9.78631	-27.81692	-0.08480	-0.01093	-0.00678	0.00850	-0.00092	0.00015	54.86472	7.57004	9.26496	-0.20361	-0.01240	0.03098	0.00715	0.00004	-0.00052	9.86478	-2.26273	14.29052	0.50305	-0.23039	-0.01021	0.01246	-0.01811	-0.00253	13.22719	1.66038	-28.70907	0.11440	-0.02363	0.00420	0.00898	-0.00042	-0.00020	18.85071
870			8.69000	-1.83126	2.49136	14.58642	-0.00282	0.00103	0.00191	0.00014	-0.00003	-0.00018	80.01072	9.76592	-27.86835	-0.08408	-0.01094	-0.00662	0.01045	-0.00107	0.00010	54.88444	7.57852	9.26859	-0.20097	-0.01132	0.03204	0.00680	0.00003	-0.00045	9.84668	-2.32859	14.16399	0.49922	-0.23071	-0.01021	0.01076	-0.01657	-0.00231	13.18676	1.65253	-28.71358	0.12116	-0.02329	0.00415	0.00780	-0.00032	0.00018	18.84122
871			8.70000	-1.80023	2.50597	14.64744	-0.00280	0.00099	0.00186	0.00017	-0.00003	-0.00020	80.07708	9.74924	-27.92606	-0.08327	-0.01088	-0.00691	0.01099	-0.00109	0.00005	54.90260	7.58479	9.27189	-0.19811	-0.00939	0.03350	0.00595	0.00000	-0.00033	9.83026	-2.38824	14.04831	0.49565	-0.23107	-0.00957	0.00974	-0.01468	-0.00198	13.15466	1.63377	-28.66483	0.12829	-0.02046	0.00408	0.00697	-0.00026	0.00055	18.83302
872			8.71000	-1.76640	2.52135	14.71098	-0.00279	0.00095	0.00181	0.00017	-0.00003	-0.00019	80.14268	9.73782	-27.98203	-0.08259	-0.01081	-0.00749	0.00991	-0.00095	-0.00000	54.91806	7.58795	9.27469	-0.19552	-0.00719	0.03497	0.00475	-0.00001	-0.00015	9.81494	-2.44089	13.94201	0.49344	-0.23103	-0.00911	0.00905	-0.01244	-0.00174	13.12864	1.60366	-28.56747	0.13334	-0.01696	0.00447	0.00628	-0.00023	0.00094	18.82586
873			8.72000	-1.73602	2.53440	14.76659	-0.00278	0.00093	0.00179	0.00014	-0.00002	-0.00015	80.19753	9.73244	-28.02681	-0.08221	-0.01075	-0.00811	0.00735	-0.00065	-0.00005	54.92985	7.58755	9.27651	-0.19402	-0.00545	0.03603	0.00331	-0.00002	0.00006	9.80053	-2.48622	13.84353	0.49255	-0.23164	-0.00854	0.00840	-0.01011	-0.00151	13.10714	1.56388	-28.43291	0.13455	-0.01435	0.00470	0.00555	-0.00022	0.00124	18.81995
874			8.73000	-1.71420	2.54257	14.80458	-0.00279	0.00093	0.00180	0.00009	-0.00001	-0.00008	80.23325	9.73320	-28.05252	-0.08216	-0.01071	-0.00855	0.00377	-0.00025	-0.00009	54.93729	7.58376	9.27723	-0.19391	-0.00464	0.03641	0.00174	-0.00003	0.00025	9.78711	-2.52462	13.75091	0.49334	-0.23261	-0.00822	0.00754	-0.00788	-0.00137	13.08930	1.51792	-28.27681	0.13443	-0.01317	0.00489	0.00475	-0.00022	0.00141	18.81616
875			8.74000	-1.70329	2.54416	14.81938	-0.00282	0.00095	0.00183	0.00003	0.00000	-0.00001	80.24530	9.74010	-28.05554	-0.08241	-0.01067	-0.00874	-0.00012	0.00016	-0.00012	54.94001	7.57740	9.27739	-0.19521	-0.00500	0.03590	0.00022	-0.00003	0.00035	9.77504	-2.55687	13.66211	0.49427	-0.23274	-0.00820	0.00619	-0.00598	-0.00131	13.07503	1.47026	-28.11577	0.13358	-0.01275	0.00521	0.00380	-0.00021	0.00148	18.81543
876			8.75000	-1.70274	2.53891	14.81142	-0.00285	0.00098	0.00188	-0.00002	0.00001	0.00005	80.23402	9.75203	-28.03789	-0.08283	-0.01063	-0.00873	-0.00361	0.00048	-0.00014	54.93861	7.57001	9.27713	-0.19774	-0.00632	0.03468	-0.00113	-0.00004	0.00037	9.76493	-2.58473	13.57512	0.49402	-0.23229	-0.00787	0.00430	-0.00480	-0.00123	13.06480	1.42531	-27.96301	0.13255	-0.00959	0.00586	0.00264	-0.00013	0.00153	18.81897
877			8.76000	-1.70990	2.52826	14.78691	-0.00289	0.00102	0.00193	-0.00005	0.00002	0.00009	80.20364	9.76687	-28.00659	-0.08334	-0.01058	-0.00859	-0.00615	0.00064	-0.00013	54.93361	7.56322	9.27612	-0.20084	-0.00830	0.03292	-0.00245	-0.00002	0.00033	9.75725	-2.61071	13.48867	0.49581	-0.23176	-0.00793	0.00227	-0.00447	-0.00123	13.05938	1.38690	-27.82784	0.13114	-0.00688	0.00677	0.00135	-0.00006	0.00149	18.82754
878			8.77000	-1.72079	2.51499	14.75611	-0.00294	0.00106	0.00199	-0.00006	0.00003	0.00010	80.16068	9.78120	-27.97198	-0.08387	-0.01053	-0.00838	-0.00742	0.00058	-0.00011	54.92516	7.55878	9.27312	-0.20398	-0.01032	0.03123	-0.00391	0.00004	0.00025	9.75185	-2.63664	13.40336	0.49530	-0.22937	-0.00764	0.00080	-0.00452	-0.00115	13.05893	1.35795	-27.71881	0.13024	-0.00348	0.00734	0.00014	-0.00001	0.00120	18.84110
879			8.78000	-1.73051	2.50236	14.73117	-0.00298	0.00110	0.00204	-0.00004	0.00002	0.00006	80.11263	9.79240	-27.94582	-0.08434	-0.01049	-0.00813	-0.00732	0.00032	-0.00009	54.91277	7.55802	9.26761	-0.20663	-0.01204	0.02989	-0.00556	0.00013	0.00013	9.74773	-2.66221	13.32229	0.49263	-0.22662	-0.00711	0.00068	-0.00441	-0.00099	13.06243	1.34030	-27.64594	0.12901	-0.00010	0.00761	-0.00072	-0.00000	0.00069	18.85839
880			8.79000	-1.73391	2.49314	14.72306	-0.00302	0.00113	0.00208	0.00001	0.00001	-0.00001	80.06686	9.79929	-27.93871	-0.08461	-0.01044	-0.00819	-0.00613	-0.00007	-0.00008	54.89605	7.56176	9.26010	-0.20830	-0.01255	0.02951	-0.00725	0.00022	-0.00003	9.74315	-2.68555	13.25013	0.49111	-0.22591	-0.00689	0.00255	-0.00383	-0.00082	13.06769	1.33450	-27.61799	0.12822	-0.00084	0.00717	-0.00103	0.00000	0.00007	18.87748
881			8.80000	-1.72832	2.48849	14.73673	-0.00305	0.00115	0.00211	0.00005	0.00000	-0.00008	80.02794	9.80222	-27.95563	-0.08458	-0.01033	-0.00886	-0.00457	-0.00047	-0.00009	54.87495	7.57018	9.25191	-0.20843	-0.01118	0.03038	-0.00864	0.00024	-0.00022	9.73569	-2.70432	13.19176	0.48954	-0.22627	-0.00740	0.00656	-0.00275	-0.00067	13.07192	1.33891	-27.63505	0.12805	-0.00413	0.00681	-0.00078	-0.00000	-0.00041	18.89617
882			8.81000	-1.71570	2.48737	14.76792	-0.00307	0.00116	0.00214	0.00008	-0.00000	-0.00013	79.99567	9.80223	-27.99293	-0.08439	-0.01019	-0.00993	-0.00345	-0.00073	-0.00012	54.85060	7.58261	9.24471	-0.20764	-0.00840	0.03235	-0.00935	0.00018	-0.00044	9.72310	-2.71672	13.15067	0.48916	-0.22613	-0.00793	0.01207	-0.00124	-0.00045	13.07306	1.34953	-27.68514	0.12646	-0.00777	0.00646	-0.00011	-0.00003	-0.00067	18.91319
883			8.82000	-1.70089	2.48734	14.80606	-0.00309	0.00117	0.00215	0.00008	-0.00000	-0.00013	79.96664	9.80157	-28.04058	-0.08417	-0.01008	-0.01098	-0.00316	-0.00080	-0.00016	54.82486	7.59736	9.24038	-0.20681	-0.00540	0.03465	-0.00925	0.00010	-0.00066	9.70441	-2.72158	13.12822	0.48909	-0.22662	-0.00874	0.01777	0.00059	-0.00020	13.07022	1.36173	-27.75105	0.12401	-0.01154	0.00643	0.00071	-0.00008	-0.00075	18.92811
884			8.83000	-1.68917	2.48550	14.83908	-0.00310	0.00118	0.00217	0.00005	0.00001	-0.00010	79.93676	9.80303	-28.08647	-0.08412	-0.01001	-0.01190	-0.00374	-0.00066	-0.00022	54.79990	7.61237	9.24045	-0.20606	-0.00267	0.03685	-0.00835	0.00003	-0.00085	9.68020	-2.71823	13.12405	0.48640	-0.22793	-0.00954	0.02208	0.00267	0.00009	13.06336	1.37162	-27.81748	0.12433	-0.01214	0.00718	0.00149	-0.00014	-0.00076	18.94072
885			8.84000	-1.68503	2.47910	14.85627	-0.00310	0.00120	0.00219	-0.00000	0.00002	-0.00002	79.90222	9.80928	-28.11934	-0.08417	-0.00997	-0.01257	-0.00503	-0.00035	-0.00028	54.77765	7.62561	9.24603	-0.20556	-0.00074	0.03847	-0.00687	-0.00000	-0.00096	9.65278	-2.70654	13.13652	0.48375	-0.22825	-0.01074	0.02379	0.00481	0.00040	13.05353	1.37659	-27.87276	0.12416	-0.01003	0.00906	0.00192	-0.00015	-0.00071	18.95090
886			8.85000	-1.69147	2.46619	14.85038	-0.00310	0.00121	0.00221	-0.00007	0.00004	0.00007	79.86063	9.82158	-28.13111	-0.08425	-0.00995	-0.01287	-0.00662	0.00005	-0.00033	54.75937	7.63562	9.25722	-0.20557	-0.00004	0.03912	-0.00514	-0.00000	-0.00097	9.62564	-2.68728	13.16203	0.48178	-0.22871	-0.01184	0.02233	0.00673	0.00067	13.04342	1.37562	-27.90858	0.12421	-0.00777	0.01090	0.00170	-0.00012	-0.00043	18.95913
887			8.86000	-1.70926	2.44634	14.81976	-0.00311	0.00122	0.00221	-0.00013	0.00005	0.00016	79.81218	9.83934	-28.11897	-0.08438	-0.00998	-0.01275	-0.00795	0.00045	-0.00033	54.74548	7.64178	9.27257	-0.20637	-0.00074	0.03877	-0.00338	-0.00001	-0.00085	9.60241	-2.66239	13.19514	0.47912	-0.23294	-0.01295	0.01841	0.00814	0.00087	13.03666	1.36975	-27.92036	0.12691	-0.01037	0.01150	0.00089	-0.00013	0.00003	18.96631
888			8.87000	-1.73637	2.42066	14.76844	-0.00311	0.00123	0.00222	-0.00017	0.00006	0.00022	79.76048	9.86033	-28.08506	-0.08453	-0.01002	-0.01227	-0.00849	0.00077	-0.00029	54.73640	7.64436	9.28888	-0.20792	-0.00256	0.03760	-0.00170	-0.00005	-0.00061	9.58482	-2.63503	13.23097	0.47816	-0.23838	-0.01415	0.01396	0.00842	0.00097	13.03540	1.36133	-27.90930	0.12741	-0.01651	0.01137	-0.00012	-0.00011	0.00041	18.97365
889			8.88000	-1.76832	2.39158	14.70490	-0.00312	0.00124	0.00222	-0.00018	0.00007	0.00024	79.71134	9.88126	-28.03548	-0.08464	-0.01008	-0.01151	-0.00786	0.00095	-0.00019	54.73217	7.64392	9.30225	-0.21034	-0.00524	0.03587	-0.00024	-0.00008	-0.00028	9.57222	-2.60940	13.26604	0.47489	-0.24171	-0.01522	0.01050	0.00722	0.00097	13.03867	1.35322	-27.88209	0.12766	-0.01682	0.01254	-0.00069	0.00000	0.00067	18.98189
890			8.89000	-1.79895	2.36252	14.64148	-0.00313	0.00125	0.00223	-0.00016	0.00006	0.00022	79.67210	9.89815	-27.98033	-0.08462	-0.01010	-0.01071	-0.00589	0.00093	-0.00008	54.73237	7.64101	9.30923	-0.21289	-0.00783	0.03421	0.00086	-0.00007	0.00007	9.56249	-2.58918	13.29705	0.47177	-0.24388	-0.01575	0.00876	0.00503	0.00081	13.04304	1.34778	-27.84977	0.12967	-0.01195	0.01436	-0.00048	0.00006	0.00071	18.99084
891			8.90000	-1.82192	2.33741	14.59121	-0.00315	0.00125	0.00223	-0.00010	0.00005	0.00015	79.64941	9.90825	-27.93174	-0.08446	-0.01009	-0.01006	-0.00283	0.00070	0.00001	54.73589	7.63623	9.30906	-0.21487	-0.00965	0.03307	0.00151	-0.00001	0.00035	9.55339	-2.57630	13.32039	0.46778	-0.24579	-0.01559	0.00822	0.00270	0.00053	13.04425	1.34635	-27.82544	0.13469	-0.00773	0.01515	0.00043	0.00006	0.00040	18.99922
892			8.91000	-1.83229	2.31968	14.56362	-0.00318	0.00125	0.00223	-0.00002	0.00003	0.00005	79.64745	9.91093	-27.90006	-0.08420	-0.01005	-0.00968	0.00081	0.00034	0.00007	54.74123	7.63036	9.30330	-0.21611	-0.01061	0.03243	0.00168	0.00005	0.00051	9.54399	-2.57030	13.33342	0.46632	-0.24590	-0.01543	0.00766	0.00098	0.00021	13.04008	1.34909	-27.81865	0.13475	-0.00407	0.01591	0.00146	0.00003	-0.00010	19.00573
893			8.92000	-1.82684	2.31155	14.56306	-0.00321	0.00124	0.00223	0.00008	0.00001	-0.00005	79.66735	9.90711	-27.89151	-0.08379	-0.00999	-0.00953	0.00451	-0.00009	0.00009	54.74672	7.62446	9.29453	-0.21660	-0.01090	0.03216	0.00142	0.00008	0.00053	9.53523	-2.56919	13.33520	0.46606	-0.24534	-0.01566	0.00598	0.00011	-0.00010	13.03170	1.35529	-27.83112	0.13244	-0.00262	0.01656	0.00189	0.00001	-0.00064	19.00997
894			8.93000	-1.80468	2.31345	14.58966	-0.00323	0.00122	0.00222	0.00017	-0.00002	-0.00015	79.70760	9.89841	-27.90853	-0.08314	-0.00990	-0.00972	0.00767	-0.00051	0.00009	54.75117	7.61994	9.28507	-0.21626	-0.01031	0.03241	0.00098	0.00010	0.00044	9.52898	-2.57092	13.32645	0.46463	-0.24627	-0.01587	0.00305	-0.00014	-0.00036	13.02271	1.36456	-27.86034	0.13311	-0.00493	0.01610	0.00155	0.00002	-0.00107	19.01267
895			8.94000	-1.76815	2.32342	14.63884	-0.00325	0.00119	0.00219	0.00024	-0.00003	-0.00021	79.76326	9.88664	-27.94880	-0.08226	-0.00976	-0.01029	0.00966	-0.00083	0.00007	54.75426	7.61798	9.27673	-0.21466	-0.00866	0.03325	0.00060	0.00008	0.00025	9.52654	-2.57420	13.30939	0.46282	-0.24943	-0.01566	-0.00029	-0.00019	-0.00055	13.01660	1.37703	-27.90392	0.13589	-0.00802	0.01497	0.00055	0.00004	-0.00134	19.01531
896			8.95000	-1.72338	2.33717	14.70131	-0.00327	0.00116	0.00215	0.00027	-0.00003	-0.00023	79.82554	9.87355	-28.00509	-0.08136	-0.00961	-0.01115	0.00996	-0.00100	0.00005	54.75624	7.61943	9.27090	-0.21204	-0.00611	0.03467	0.00035	0.00005	-0.00002	9.52792	-2.57842	13.28702	0.46159	-0.25114	-0.01601	-0.00314	-0.00010	-0.00067	13.01570	1.39283	-27.95886	0.13821	-0.00906	0.01489	-0.00091	0.00006	-0.00156	19.01954
897			8.96000	-1.67881	2.34936	14.76465	-0.00328	0.00113	0.00211	0.00025	-0.00002	-0.00021	79.88332	9.86097	-28.06652	-0.08063	-0.00952	-0.01183	0.00863	-0.00098	0.00002	54.75720	7.62445	9.26876	-0.20964	-0.00382	0.03610	0.00011	0.00002	-0.00033	9.53220	-2.58262	13.26195	0.46117	-0.25176	-0.01656	-0.00505	0.00039	-0.00074	13.02132	1.41141	-28.01946	0.13854	-0.00918	0.01529	-0.00251	0.00009	-0.00167	19.02680
898			8.97000	-1.64138	2.35614	14.81844	-0.00328	0.00109	0.00207	0.00020	-0.00001	-0.00017	79.92803	9.85051	-28.12279	-0.08015	-0.00950	-0.01208	0.00631	-0.00084	-0.00000	54.75683	7.63237	9.27090	-0.20847	-0.00256	0.03713	-0.00031	0.00001	-0.00062	9.53815	-2.58522	13.23591	0.46161	-0.25117	-0.01681	-0.00598	0.00135	-0.00076	13.03354	1.43175	-28.07832	0.13636	-0.00784	0.01579	-0.00389	0.00011	-0.00159	19.03711
899			8.98000	-1.61449	2.35668	14.85799	-0.00328	0.00106	0.00204	0.00013	0.00000	-0.00011	79.95627	9.84347	-28.16788	-0.07987	-0.00951	-0.01196	0.00376	-0.00063	-0.00004	54.75433	7.64201	9.27739	-0.20841	-0.00233	0.03767	-0.00098	-0.00001	-0.00084	9.54470	-2.58508	13.21007	0.46025	-0.25190	-0.01769	-0.00603	0.00256	-0.00076	13.05129	1.45262	-28.12841	0.13646	-0.00664	0.01686	-0.00491	0.00012	-0.00137	19.04887
900			8.99000	-1.59857	2.35278	14.88293	-0.00328	0.00105	0.00203	0.00007	0.00001	-0.00006	79.96883	9.84051	-28.19982	-0.07976	-0.00953	-0.01173	0.00142	-0.00041	-0.00007	54.74919	7.65182	9.28798	-0.20877	-0.00249	0.03801	-0.00176	-0.00002	-0.00096	9.55090	-2.58188	13.18550	0.45657	-0.25465	-0.01938	-0.00542	0.00369	-0.00076	13.07260	1.47257	-28.16457	0.14050	-0.00712	0.01822	-0.00556	0.00015	-0.00099	19.05984
901			9.00000	-1.59275	2.34642	14.89371	-0.00328	0.00104	0.00203	0.00001	0.00001	-0.00001	79.96803	9.84200	-28.21830	-0.07976	-0.00956	-0.01144	-0.00055	-0.00019	-0.00011	54.74142	7.66046	9.30186	-0.20947	-0.00313	0.03794	-0.00252	-0.00004	-0.00096	9.55619	-2.57611	13.16313	0.45289	-0.25680	-0.02125	-0.00461	0.00437	-0.00074	13.09519	1.49001	-28.18389	0.14464	-0.00895	0.01942	-0.00562	0.00020	-0.00047	19.06780
902			9.01000	-1.59502	2.33848	14.89097	-0.00328	0.00104	0.00204	-0.00003	0.00002	0.00003	79.95676	9.84751	-28.22399	-0.07975	-0.00959	-0.01103	-0.00204	0.00001	-0.00014	54.73153	7.66689	9.31713	-0.21052	-0.00415	0.03761	-0.00313	-0.00007	-0.00084	9.56066	-2.56924	13.14310	0.45111	-0.25926	-0.02270	-0.00403	0.00433	-0.00073	13.11656	1.50337	-28.18605	0.14436	-0.01030	0.02052	-0.00492	0.00021	0.00012	19.07090
903			9.02000	-1.60220	2.32891	14.87733	-0.00329	0.00104	0.00204	-0.00005	0.00002	0.00006	79.93854	9.85664	-28.21968	-0.07964	-0.00961	-0.01060	-0.00298	0.00015	-0.00017	54.72037	7.67069	9.33175	-0.21169	-0.00522	0.03718	-0.00352	-0.00009	-0.00064	9.56467	-2.56332	13.12374	0.44891	-0.26045	-0.02378	-0.00380	0.00364	-0.00082	13.13455	1.51131	-28.17207	0.14412	-0.00651	0.02256	-0.00381	0.00011	0.00078	19.06815
904			9.03000	-1.61106	2.31782	14.85671	-0.00329	0.00104	0.00204	-0.00006	0.00002	0.00008	79.91639	9.86923	-28.20953	-0.07943	-0.00960	-0.01039	-0.00357	0.00023	-0.00022	54.70881	7.67179	9.34451	-0.21234	-0.00585	0.03682	-0.00373	-0.00010	-0.00042	9.56849	-2.56003	13.10143	0.44603	-0.26026	-0.02388	-0.00382	0.00273	-0.00103	13.14798	1.51312	-28.14310	0.14681	-0.00278	0.02343	-0.00264	0.00003	0.00141	19.06004
905			9.04000	-1.62013	2.30578	14.83158	-0.00330	0.00104	0.00203	-0.00006	0.00002	0.00009	79.89094	9.88478	-28.19659	-0.07913	-0.00956	-0.01043	-0.00419	0.00027	-0.00025	54.69707	7.67035	9.35532	-0.21255	-0.00598	0.03660	-0.00392	-0.00010	-0.00024	9.57221	-2.55968	13.07293	0.44227	-0.26172	-0.02442	-0.00389	0.00218	-0.00137	13.15702	1.50913	-28.10167	0.15098	-0.00270	0.02381	-0.00163	0.00002	0.00189	19.04827
906			9.05000	-1.63002	2.29331	14.80268	-0.00332	0.00104	0.00203	-0.00007	0.00002	0.00011	79.86042	9.90250	-28.18215	-0.07880	-0.00951	-0.01052	-0.00504	0.00029	-0.00028	54.68497	7.66678	9.36476	-0.21275	-0.00613	0.03627	-0.00418	-0.00010	-0.00009	9.57568	-2.56130	13.03654	0.43697	-0.26394	-0.02558	-0.00374	0.00233	-0.00181	13.16272	1.50050	-28.05236	0.15446	-0.00253	0.02491	-0.00093	0.00001	0.00225	19.03499
907			9.06000	-1.64201	2.28113	14.77089	-0.00334	0.00104	0.00203	-0.00008	0.00002	0.00011	79.82277	9.92077	-28.16700	-0.07866	-0.00948	-0.01059	-0.00601	0.00029	-0.00027	54.67220	7.66146	9.37293	-0.21361	-0.00660	0.03577	-0.00449	-0.00011	0.00006	9.57834	-2.56320	12.99109	0.43428	-0.26416	-0.02596	-0.00305	0.00326	-0.00228	13.16656	1.48852	-28.00000	0.15386	-0.00250	0.02528	-0.00054	-0.00000	0.00239	19.02233
908			9.07000	-1.65637	2.27069	14.73830	-0.00337	0.00104	0.00203	-0.00009	0.00002	0.00011	79.77808	9.93720	-28.15203	-0.07870	-0.00950	-0.01052	-0.00676	0.00026	-0.00021	54.65902	7.65448	9.37869	-0.21491	-0.00749	0.03505	-0.00469	-0.00010	0.00026	9.57917	-2.56412	12.93474	0.43146	-0.26543	-0.02627	-0.00182	0.00470	-0.00285	13.16951	1.47422	-27.94722	0.15447	-0.00404	0.02514	-0.00037	-0.00002	0.00241	19.01167
909			9.08000	-1.67173	2.26411	14.70833	-0.00340	0.00105	0.00203	-0.00009	0.00001	0.00009	79.72912	9.94925	-28.13935	-0.07894	-0.00954	-0.01038	-0.00701	0.00019	-0.00014	54.64619	7.64592	9.38044	-0.21616	-0.00834	0.03438	-0.00466	-0.00008	0.00046	9.57754	-2.56390	12.86492	0.42868	-0.26754	-0.02658	-0.00067	0.00620	-0.00354	13.17198	1.45854	-27.89418	0.15644	-0.00513	0.02504	-0.00034	-0.00003	0.00244	19.00315
910			9.09000	-1.68570	2.26312	14.68456	-0.00342	0.00106	0.00204	-0.00008	-0.00000	0.00007	79.67987	9.95601	-28.13158	-0.07924	-0.00959	-0.01022	-0.00670	0.00008	-0.00007	54.63438	7.63591	9.37820	-0.21690	-0.00891	0.03387	-0.00438	-0.00005	0.00062	9.57402	-2.56335	12.77955	0.42572	-0.26910	-0.02747	-0.00051	0.00732	-0.00438	13.17472	1.44270	-27.84001	0.15812	-0.00415	0.02600	-0.00066	-0.00002	0.00257	18.99607
911			9.10000	-1.69602	2.26801	14.66993	-0.00344	0.00107	0.00205	-0.00005	-0.00001	0.00003	79.63361	9.95845	-28.13139	-0.07947	-0.00964	-0.01002	-0.00593	-0.00008	-0.00003	54.62393	7.62484	9.37395	-0.21738	-0.00950	0.03327	-0.00394	-0.00005	0.00067	9.57062	-2.56358	12.67933	0.41768	-0.27121	-0.02876	-0.00206	0.00776	-0.00518	13.17949	1.42851	-27.78482	0.16438	-0.00112	0.02764	-0.00162	0.00000	0.00268	18.98997
912			9.11000	-1.70089	2.27798	14.66708	-0.00346	0.00108	0.00206	-0.00001	-0.00002	-0.00001	79.59260	9.95817	-28.14139	-0.07957	-0.00967	-0.00994	-0.00496	-0.00026	-0.00003	54.61473	7.61352	9.36999	-0.21754	-0.00976	0.03288	-0.00344	-0.00007	0.00060	9.57033	-2.56528	12.57056	0.41253	-0.27316	-0.02948	-0.00544	0.00742	-0.00546	13.18872	1.41859	-27.73171	0.16824	0.00085	0.02841	-0.00332	-0.00001	0.00245	18.98484
913			9.12000	-1.70014	2.29112	14.67648	-0.00347	0.00109	0.00206	0.00002	-0.00003	-0.00005	79.55687	9.95683	-28.16232	-0.07956	-0.00968	-0.01011	-0.00420	-0.00041	-0.00006	54.60662	7.60331	9.36802	-0.21740	-0.00949	0.03282	-0.00301	-0.00008	0.00044	9.57613	-2.56814	12.46474	0.40880	-0.27439	-0.03016	-0.01013	0.00651	-0.00510	13.20456	1.41577	-27.68634	0.17047	0.00209	0.02894	-0.00555	-0.00004	0.00189	18.98100
914			9.13000	-1.69594	2.30469	14.69480	-0.00346	0.00109	0.00205	0.00003	-0.00002	-0.00007	79.52351	9.95561	-28.19109	-0.07955	-0.00970	-0.01037	-0.00402	-0.00049	-0.00008	54.59902	7.59568	9.36869	-0.21712	-0.00887	0.03314	-0.00270	-0.00008	0.00021	9.58996	-2.57069	12.37482	0.40485	-0.27675	-0.03154	-0.01528	0.00547	-0.00417	13.22797	1.42192	-27.65422	0.17388	0.00050	0.02943	-0.00802	-0.00001	0.00107	18.97825
915			9.14000	-1.69157	2.31610	14.71644	-0.00346	0.00108	0.00204	0.00002	-0.00002	-0.00007	79.48859	9.95531	-28.22192	-0.07971	-0.00977	-0.01058	-0.00446	-0.00047	-0.00010	54.59179	7.59131	9.37223	-0.21714	-0.00838	0.03354	-0.00242	-0.00008	-0.00001	9.61249	-2.57105	12.31138	0.40371	-0.27951	-0.03350	-0.02050	0.00458	-0.00267	13.25857	1.43759	-27.63849	0.17708	-0.00320	0.02999	-0.01040	0.00012	0.00011	18.97607
916			9.15000	-1.68939	2.32380	14.73538	-0.00345	0.00108	0.00203	0.00001	-0.00001	-0.00006	79.44955	9.95582	-28.24765	-0.08008	-0.00988	-0.01053	-0.00520	-0.00035	-0.00008	54.58509	7.58964	9.37757	-0.21762	-0.00844	0.03376	-0.00200	-0.00007	-0.00013	9.64396	-2.56743	12.28147	0.40130	-0.28273	-0.03533	-0.02544	0.00412	-0.00059	13.29561	1.46274	-27.64015	0.18204	-0.00613	0.03058	-0.01272	0.00028	-0.00090	18.97354
917			9.16000	-1.68983	2.32795	14.74852	-0.00343	0.00107	0.00203	-0.00000	-0.00001	-0.00004	79.40691	9.95654	-28.26381	-0.08062	-0.01001	-0.01020	-0.00571	-0.00020	-0.00004	54.57982	7.58923	9.38315	-0.21845	-0.00909	0.03361	-0.00130	-0.00007	-0.00014	9.68417	-2.55775	12.28977	0.40176	-0.28679	-0.03644	-0.02993	0.00444	0.00195	13.33810	1.49706	-27.65918	0.18551	-0.00844	0.03066	-0.01468	0.00046	-0.00191	18.96990
918			9.17000	-1.69105	2.33046	14.75750	-0.00341	0.00108	0.00204	-0.00000	-0.00001	-0.00003	79.36437	9.95631	-28.27111	-0.08125	-0.01011	-0.00987	-0.00560	-0.00009	0.00000	54.57694	7.58855	9.38744	-0.21902	-0.00966	0.03343	-0.00040	-0.00006	-0.00005	9.73189	-2.53960	12.33896	0.40274	-0.29064	-0.03742	-0.03314	0.00556	0.00471	13.38484	1.54006	-27.69524	0.18901	-0.00739	0.03149	-0.01619	0.00046	-0.00296	18.96496
919			9.18000	-1.69075	2.33397	14.76639	-0.00339	0.00110	0.00207	0.00001	-0.00001	-0.00004	79.32620	9.95449	-28.27401	-0.08180	-0.01014	-0.00979	-0.00491	-0.00006	0.00004	54.57685	7.58666	9.38993	-0.21910	-0.00972	0.03339	0.00061	-0.00005	0.00008	9.78458	-2.51173	12.42833	0.40214	-0.29389	-0.03831	-0.03427	0.00709	0.00733	13.43391	1.59089	-27.74753	0.19331	-0.00410	0.03283	-0.01710	0.00028	-0.00397	18.95896
920			9.19000	-1.68802	2.34008	14.77757	-0.00337	0.00112	0.00210	0.00002	-0.00001	-0.00004	79.29462	9.95061	-28.27652	-0.08222	-0.01011	-0.01002	-0.00408	-0.00006	0.00008	54.57972	7.58298	9.39045	-0.21870	-0.00918	0.03359	0.00150	-0.00004	0.00024	9.83877	-2.47506	12.55050	0.39775	-0.29990	-0.03978	-0.03301	0.00883	0.00950	13.48297	1.64737	-27.81197	0.20120	-0.00221	0.03437	-0.01745	0.00016	-0.00470	18.95255
921			9.20000	-1.68423	2.34829	14.78946	-0.00334	0.00114	0.00213	0.00002	-0.00002	-0.00004	79.26845	9.94450	-28.27928	-0.08252	-0.01007	-0.01035	-0.00355	-0.00006	0.00012	54.58487	7.57729	9.38882	-0.21800	-0.00847	0.03382	0.00209	-0.00002	0.00042	9.89106	-2.43174	12.69232	0.39021	-0.30748	-0.04167	-0.02988	0.01073	0.01093	13.52948	1.70607	-27.88095	0.20911	-0.00065	0.03632	-0.01686	0.00005	-0.00502	18.94561
922			9.21000	-1.68173	2.35661	14.79807	-0.00331	0.00117	0.00215	0.00001	-0.00002	-0.00002	79.24471	9.93642	-28.28034	-0.08286	-0.01007	-0.01048	-0.00339	-0.00002	0.00016	54.59145	7.56945	9.38481	-0.21749	-0.00817	0.03382	0.00231	-0.00001	0.00060	9.93878	-2.38401	12.84004	0.38459	-0.31353	-0.04319	-0.02578	0.01254	0.01142	13.57133	1.76351	-27.94707	0.21195	0.00114	0.03812	-0.01496	-0.00008	-0.00491	18.93782
923			9.22000	-1.68163	2.36290	14.80059	-0.00326	0.00119	0.00217	-0.00000	-0.00001	-0.00000	79.22167	9.92719	-28.27836	-0.08323	-0.01011	-0.01031	-0.00324	0.00001	0.00017	54.59837	7.55973	9.37859	-0.21715	-0.00847	0.03347	0.00227	-0.00001	0.00072	9.97999	-2.33428	12.98318	0.38027	-0.31970	-0.04370	-0.02103	0.01381	0.01099	13.60652	1.81674	-28.00601	0.21176	0.00296	0.03898	-0.01205	-0.00018	-0.00443	18.92842
924			9.23000	-1.68274	2.36602	14.79856	-0.00322	0.00120	0.00219	-0.00000	-0.00000	0.00001	79.20094	9.91830	-28.27561	-0.08348	-0.01014	-0.01001	-0.00265	-0.00001	0.00014	54.60521	7.54878	9.37121	-0.21673	-0.00908	0.03284	0.00218	-0.00001	0.00076	10.01337	-2.28535	13.11544	0.37484	-0.32533	-0.04348	-0.01582	0.01396	0.01000	13.63304	1.86354	-28.05694	0.20997	0.00431	0.03903	-0.00841	-0.00023	-0.00388	18.91651
925			9.24000	-1.68299	2.36580	14.79617	-0.00319	0.00121	0.00219	0.00000	0.00000	0.00001	79.18564	9.91114	-28.27657	-0.08347	-0.01012	-0.00987	-0.00160	-0.00009	0.00008	54.61183	7.53754	9.36397	-0.21579	-0.00935	0.03229	0.00216	-0.00002	0.00071	10.03838	-2.24002	13.23450	0.37045	-0.32959	-0.04341	-0.01071	0.01282	0.00899	13.64927	1.90258	-28.10239	0.20951	0.00474	0.03889	-0.00451	-0.00019	-0.00355	18.90099
926			9.25000	-1.68151	2.36227	14.79579	-0.00317	0.00121	0.00219	0.00001	0.00001	-0.00000	79.17748	9.90682	-28.28395	-0.08320	-0.01007	-0.00991	-0.00047	-0.00018	0.00001	54.61837	7.52689	9.35840	-0.21436	-0.00916	0.03200	0.00222	-0.00004	0.00058	10.05535	-2.20009	13.34163	0.36511	-0.33326	-0.04348	-0.00609	0.01084	0.00816	13.65469	1.93329	-28.14766	0.21319	0.00383	0.03835	-0.00078	-0.00010	-0.00353	18.88103
927			9.26000	-1.67886	2.35590	14.79669	-0.00317	0.00120	0.00218	0.00001	0.00002	-0.00000	79.17564	9.90612	-28.29715	-0.08275	-0.01004	-0.00999	0.00036	-0.00024	-0.00007	54.62472	7.51768	9.35610	-0.21282	-0.00896	0.03171	0.00229	-0.00007	0.00038	10.06540	-2.16575	13.43991	0.36251	-0.33688	-0.04318	-0.00226	0.00900	0.00748	13.65023	1.95591	-28.19804	0.21763	0.00025	0.03672	0.00258	-0.00000	-0.00368	18.85656
928			9.27000	-1.67628	2.34703	14.79617	-0.00318	0.00117	0.00214	0.00001	0.00002	0.00001	79.17755	9.90926	-28.31282	-0.08216	-0.01004	-0.01007	0.00058	-0.00023	-0.00013	54.63072	7.51047	9.35808	-0.21125	-0.00873	0.03155	0.00225	-0.00011	0.00012	10.06969	-2.13525	13.53187	0.36254	-0.34065	-0.04354	0.00108	0.00827	0.00708	13.63740	1.97151	-28.25664	0.22197	-0.00434	0.03555	0.00548	-0.00002	-0.00397	18.82815
929			9.28000	-1.67564	2.33551	14.79018	-0.00319	0.00113	0.00208	-0.00001	0.00003	0.00004	79.17873	9.91631	-28.32589	-0.08148	-0.01006	-0.01006	0.00002	-0.00013	-0.00018	54.63578	7.50603	9.36489	-0.20987	-0.00874	0.03131	0.00198	-0.00013	-0.00016	10.06865	-2.10579	13.61861	0.36489	-0.34289	-0.04326	0.00426	0.00891	0.00665	13.61759	1.98177	-28.32365	0.22318	-0.00746	0.03427	0.00788	-0.00011	-0.00419	18.79677
930			9.29000	-1.67871	2.32138	14.77486	-0.00320	0.00108	0.00202	-0.00003	0.00003	0.00007	79.17468	9.92621	-28.33104	-0.08088	-0.01015	-0.00973	-0.00107	0.00004	-0.00017	54.63922	7.50528	9.37589	-0.20960	-0.00956	0.03082	0.00136	-0.00015	-0.00044	10.06249	-2.07514	13.70026	0.36546	-0.34507	-0.04222	0.00713	0.01049	0.00613	13.59210	1.98813	-28.39672	0.22341	-0.00957	0.03258	0.00966	-0.00021	-0.00414	18.76338
931			9.30000	-1.68543	2.30630	14.74974	-0.00320	0.00103	0.00195	-0.00005	0.00003	0.00009	79.16367	9.93688	-28.32562	-0.08043	-0.01029	-0.00906	-0.00217	0.00021	-0.00013	54.64001	7.50901	9.38929	-0.21011	-0.01105	0.03016	0.00025	-0.00014	-0.00067	10.05200	-2.04243	13.77645	0.36416	-0.34717	-0.04149	0.00919	0.01233	0.00565	13.56291	1.99115	-28.47139	0.22348	-0.01180	0.03123	0.01049	-0.00032	-0.00388	18.72861
932			9.31000	-1.69355	2.29253	14.71836	-0.00320	0.00099	0.00189	-0.00005	0.00002	0.00010	79.14727	9.94645	-28.31058	-0.08003	-0.01040	-0.00833	-0.00293	0.00035	-0.00007	54.63704	7.51749	9.40285	-0.21076	-0.01235	0.02986	-0.00131	-0.00009	-0.00083	10.03880	-2.00783	13.84688	0.36302	-0.34722	-0.04110	0.01024	0.01385	0.00521	13.53326	1.99114	-28.54256	0.22181	-0.01350	0.03042	0.00994	-0.00040	-0.00347	18.69352
933			9.32000	-1.70055	2.28137	14.68610	-0.00319	0.00097	0.00185	-0.00004	0.00002	0.00010	79.12799	9.95377	-28.28934	-0.07968	-0.01043	-0.00776	-0.00325	0.00041	-0.00002	54.62954	7.53033	9.41476	-0.21128	-0.01310	0.02999	-0.00309	0.00000	-0.00093	10.02442	-1.97212	13.91154	0.36316	-0.34766	-0.04102	0.01042	0.01490	0.00482	13.50685	1.98894	-28.60663	0.21796	-0.01593	0.02988	0.00803	-0.00046	-0.00298	18.65998
934			9.33000	-1.70503	2.27324	14.65842	-0.00319	0.00096	0.00183	-0.00002	0.00001	0.00007	79.10821	9.95760	-28.26648	-0.07948	-0.01041	-0.00737	-0.00306	0.00037	0.00003	54.61761	7.54653	9.42347	-0.21177	-0.01332	0.03054	-0.00470	0.00010	-0.00095	10.01019	-1.93603	13.97094	0.36398	-0.34804	-0.04092	0.00990	0.01551	0.00446	13.48691	1.98586	-28.66150	0.21588	-0.01738	0.02946	0.00522	-0.00044	-0.00245	18.62994
935			9.34000	-1.70593	2.26907	14.64085	-0.00318	0.00096	0.00185	0.00001	0.00000	0.00003	79.09110	9.95702	-28.24745	-0.07946	-0.01034	-0.00718	-0.00227	0.00025	0.00007	54.60231	7.56436	9.42824	-0.21233	-0.01312	0.03131	-0.00587	0.00018	-0.00087	9.99711	-1.90010	14.02579	0.36572	-0.34741	-0.04068	0.00890	0.01566	0.00414	13.47571	1.98311	-28.70595	0.21573	-0.01712	0.02921	0.00194	-0.00035	-0.00190	18.60502
936			9.35000	-1.70202	2.27027	14.63763	-0.00319	0.00098	0.00188	0.00004	-0.00001	-0.00001	79.08054	9.95150	-28.23716	-0.07958	-0.01024	-0.00742	-0.00100	0.00007	0.00011	54.58521	7.58176	9.42881	-0.21248	-0.01199	0.03258	-0.00641	0.00022	-0.00070	9.98583	-1.86494	14.07684	0.36900	-0.34661	-0.04046	0.00765	0.01518	0.00384	13.47394	1.98067	-28.73926	0.21434	-0.01813	0.02872	-0.00126	-0.00029	-0.00131	18.58593
937			9.36000	-1.69335	2.27695	14.64811	-0.00319	0.00101	0.00193	0.00006	-0.00002	-0.00005	79.07858	9.94169	-28.23647	-0.07967	-0.01008	-0.00808	0.00030	-0.00008	0.00015	54.56809	7.59669	9.42544	-0.21204	-0.00999	0.03419	-0.00628	0.00020	-0.00046	9.97657	-1.83182	14.12419	0.37520	-0.34518	-0.04015	0.00642	0.01370	0.00347	13.48054	1.97767	-28.76097	0.20982	-0.02017	0.02803	-0.00360	-0.00026	-0.00070	18.57235
938			9.37000	-1.68224	2.28714	14.66627	-0.00320	0.00103	0.00197	0.00006	-0.00002	-0.00006	79.08412	9.92917	-28.24172	-0.07967	-0.00990	-0.00891	0.00122	-0.00014	0.00018	54.55262	7.60770	9.41860	-0.21125	-0.00776	0.03574	-0.00551	0.00016	-0.00014	9.96908	-1.80298	14.16654	0.37781	-0.34606	-0.04054	0.00520	0.01119	0.00300	13.49253	1.97325	-28.77065	0.21012	-0.02193	0.02797	-0.00484	-0.00023	-0.00013	18.56265
939			9.38000	-1.67216	2.29764	14.68473	-0.00321	0.00105	0.00201	0.00005	-0.00002	-0.00006	79.09409	9.91629	-28.24793	-0.07958	-0.00974	-0.00951	0.00159	-0.00013	0.00018	54.54037	7.61384	9.40916	-0.21065	-0.00627	0.03660	-0.00428	0.00011	0.00019	9.96323	-1.78068	14.20123	0.37714	-0.34525	-0.04117	0.00380	0.00784	0.00233	13.50668	1.96718	-28.76880	0.21329	-0.01983	0.02900	-0.00520	-0.00017	0.00040	18.55513
940			9.39000	-1.66586	2.30583	14.69921	-0.00323	0.00107	0.00203	0.00002	-0.00001	-0.00004	79.10509	9.90537	-28.25260	-0.07943	-0.00962	-0.00984	0.00149	-0.00010	0.00014	54.53204	7.61476	9.39813	-0.21045	-0.00571	0.03668	-0.00302	0.00008	0.00048	9.95937	-1.76612	14.22596	0.37871	-0.34380	-0.04106	0.00212	0.00448	0.00150	13.52092	1.95995	-28.75759	0.21473	-0.01747	0.02938	-0.00510	-0.00012	0.00079	18.54874
[truncated: 822 more rows]
[truncated: 11 more columns]
