# Supplementary material for: Analysis of the impact of different landing heights and lateralities on lower limb joint load based on statistical parametric mapping
Source: PLoS One. 2025 May 30;20(5):e0324656. doi: 10.1371/journal.pone.0324656 (PMC12124505; doi:10.1371/journal.pone.0324656)
Supplement: S1 File — (ZIP) [file pone.0324656.s001.zip › Original data/014/右前45.txt]

	C:\Users\dell\Documents\Qualisys-GAIT1214\Data\mengsida_mengsida_2023-11-19_WJN013\2023-11-19\2023-11-19_unspecified\Gait LB - CAST 9.c3d	C:\Users\dell\Documents\Qualisys-GAIT1214\Data\mengsida_mengsida_2023-11-19_WJN013\2023-11-19\2023-11-19_unspecified\Gait LB - CAST 9.c3d	C:\Users\dell\Documents\Qualisys-GAIT1214\Data\mengsida_mengsida_2023-11-19_WJN013\2023-11-19\2023-11-19_unspecified\Gait LB - CAST 9.c3d	C:\Users\dell\Documents\Qualisys-GAIT1214\Data\mengsida_mengsida_2023-11-19_WJN013\2023-11-19\2023-11-19_unspecified\Gait LB - CAST 9.c3d	C:\Users\dell\Documents\Qualisys-GAIT1214\Data\mengsida_mengsida_2023-11-19_WJN013\2023-11-19\2023-11-19_unspecified\Gait LB - CAST 9.c3d	C:\Users\dell\Documents\Qualisys-GAIT1214\Data\mengsida_mengsida_2023-11-19_WJN013\2023-11-19\2023-11-19_unspecified\Gait LB - CAST 9.c3d	C:\Users\dell\Documents\Qualisys-GAIT1214\Data\mengsida_mengsida_2023-11-19_WJN013\2023-11-19\2023-11-19_unspecified\Gait LB - CAST 9.c3d	C:\Users\dell\Documents\Qualisys-GAIT1214\Data\mengsida_mengsida_2023-11-19_WJN013\2023-11-19\2023-11-19_unspecified\Gait LB - CAST 9.c3d	C:\Users\dell\Documents\Qualisys-GAIT1214\Data\mengsida_mengsida_2023-11-19_WJN013\2023-11-19\2023-11-19_unspecified\Gait LB - CAST 9.c3d	C:\Users\dell\Documents\Qualisys-GAIT1214\Data\mengsida_mengsida_2023-11-19_WJN013\2023-11-19\2023-11-19_unspecified\Gait LB - CAST 9.c3d	C:\Users\dell\Documents\Qualisys-GAIT1214\Data\mengsida_mengsida_2023-11-19_WJN013\2023-11-19\2023-11-19_unspecified\Gait LB - CAST 9.c3d	C:\Users\dell\Documents\Qualisys-GAIT1214\Data\mengsida_mengsida_2023-11-19_WJN013\2023-11-19\2023-11-19_unspecified\Gait LB - CAST 9.c3d	C:\Users\dell\Documents\Qualisys-GAIT1214\Data\mengsida_mengsida_2023-11-19_WJN013\2023-11-19\2023-11-19_unspecified\Gait LB - CAST 9.c3d	C:\Users\dell\Documents\Qualisys-GAIT1214\Data\mengsida_mengsida_2023-11-19_WJN013\2023-11-19\2023-11-19_unspecified\Gait LB - CAST 9.c3d	C:\Users\dell\Documents\Qualisys-GAIT1214\Data\mengsida_mengsida_2023-11-19_WJN013\2023-11-19\2023-11-19_unspecified\Gait LB - CAST 9.c3d	C:\Users\dell\Documents\Qualisys-GAIT1214\Data\mengsida_mengsida_2023-11-19_WJN013\2023-11-19\2023-11-19_unspecified\Gait LB - CAST 9.c3d	C:\Users\dell\Documents\Qualisys-GAIT1214\Data\mengsida_mengsida_2023-11-19_WJN013\2023-11-19\2023-11-19_unspecified\Gait LB - CAST 9.c3d	C:\Users\dell\Documents\Qualisys-GAIT1214\Data\mengsida_mengsida_2023-11-19_WJN013\2023-11-19\2023-11-19_unspecified\Gait LB - CAST 9.c3d	C:\Users\dell\Documents\Qualisys-GAIT1214\Data\mengsida_mengsida_2023-11-19_WJN013\2023-11-19\2023-11-19_unspecified\Gait LB - CAST 9.c3d	C:\Users\dell\Documents\Qualisys-GAIT1214\Data\mengsida_mengsida_2023-11-19_WJN013\2023-11-19\2023-11-19_unspecified\Gait LB - CAST 9.c3d	C:\Users\dell\Documents\Qualisys-GAIT1214\Data\mengsida_mengsida_2023-11-19_WJN013\2023-11-19\2023-11-19_unspecified\Gait LB - CAST 9.c3d	C:\Users\dell\Documents\Qualisys-GAIT1214\Data\mengsida_mengsida_2023-11-19_WJN013\2023-11-19\2023-11-19_unspecified\Gait LB - CAST 9.c3d	C:\Users\dell\Documents\Qualisys-GAIT1214\Data\mengsida_mengsida_2023-11-19_WJN013\2023-11-19\2023-11-19_unspecified\Gait LB - CAST 9.c3d	C:\Users\dell\Documents\Qualisys-GAIT1214\Data\mengsida_mengsida_2023-11-19_WJN013\2023-11-19\2023-11-19_unspecified\Gait LB - CAST 9.c3d	C:\Users\dell\Documents\Qualisys-GAIT1214\Data\mengsida_mengsida_2023-11-19_WJN013\2023-11-19\2023-11-19_unspecified\Gait LB - CAST 9.c3d	C:\Users\dell\Documents\Qualisys-GAIT1214\Data\mengsida_mengsida_2023-11-19_WJN013\2023-11-19\2023-11-19_unspecified\Gait LB - CAST 9.c3d	C:\Users\dell\Documents\Qualisys-GAIT1214\Data\mengsida_mengsida_2023-11-19_WJN013\2023-11-19\2023-11-19_unspecified\Gait LB - CAST 9.c3d	C:\Users\dell\Documents\Qualisys-GAIT1214\Data\mengsida_mengsida_2023-11-19_WJN013\2023-11-19\2023-11-19_unspecified\Gait LB - CAST 9.c3d	C:\Users\dell\Documents\Qualisys-GAIT1214\Data\mengsida_mengsida_2023-11-19_WJN013\2023-11-19\2023-11-19_unspecified\Gait LB - CAST 9.c3d	C:\Users\dell\Documents\Qualisys-GAIT1214\Data\mengsida_mengsida_2023-11-19_WJN013\2023-11-19\2023-11-19_unspecified\Gait LB - CAST 9.c3d	C:\Users\dell\Documents\Qualisys-GAIT1214\Data\mengsida_mengsida_2023-11-19_WJN013\2023-11-19\2023-11-19_unspecified\Gait LB - CAST 9.c3d	C:\Users\dell\Documents\Qualisys-GAIT1214\Data\mengsida_mengsida_2023-11-19_WJN013\2023-11-19\2023-11-19_unspecified\Gait LB - CAST 9.c3d	C:\Users\dell\Documents\Qualisys-GAIT1214\Data\mengsida_mengsida_2023-11-19_WJN013\2023-11-19\2023-11-19_unspecified\Gait LB - CAST 9.c3d	C:\Users\dell\Documents\Qualisys-GAIT1214\Data\mengsida_mengsida_2023-11-19_WJN013\2023-11-19\2023-11-19_unspecified\Gait LB - CAST 9.c3d	C:\Users\dell\Documents\Qualisys-GAIT1214\Data\mengsida_mengsida_2023-11-19_WJN013\2023-11-19\2023-11-19_unspecified\Gait LB - CAST 9.c3d	C:\Users\dell\Documents\Qualisys-GAIT1214\Data\mengsida_mengsida_2023-11-19_WJN013\2023-11-19\2023-11-19_unspecified\Gait LB - CAST 9.c3d	C:\Users\dell\Documents\Qualisys-GAIT1214\Data\mengsida_mengsida_2023-11-19_WJN013\2023-11-19\2023-11-19_unspecified\Gait LB - CAST 9.c3d	C:\Users\dell\Documents\Qualisys-GAIT1214\Data\mengsida_mengsida_2023-11-19_WJN013\2023-11-19\2023-11-19_unspecified\Gait LB - CAST 9.c3d	C:\Users\dell\Documents\Qualisys-GAIT1214\Data\mengsida_mengsida_2023-11-19_WJN013\2023-11-19\2023-11-19_unspecified\Gait LB - CAST 9.c3d	C:\Users\dell\Documents\Qualisys-GAIT1214\Data\mengsida_mengsida_2023-11-19_WJN013\2023-11-19\2023-11-19_unspecified\Gait LB - CAST 9.c3d	C:\Users\dell\Documents\Qualisys-GAIT1214\Data\mengsida_mengsida_2023-11-19_WJN013\2023-11-19\2023-11-19_unspecified\Gait LB - CAST 9.c3d	C:\Users\dell\Documents\Qualisys-GAIT1214\Data\mengsida_mengsida_2023-11-19_WJN013\2023-11-19\2023-11-19_unspecified\Gait LB - CAST 9.c3d	C:\Users\dell\Documents\Qualisys-GAIT1214\Data\mengsida_mengsida_2023-11-19_WJN013\2023-11-19\2023-11-19_unspecified\Gait LB - CAST 9.c3d	C:\Users\dell\Documents\Qualisys-GAIT1214\Data\mengsida_mengsida_2023-11-19_WJN013\2023-11-19\2023-11-19_unspecified\Gait LB - CAST 9.c3d	C:\Users\dell\Documents\Qualisys-GAIT1214\Data\mengsida_mengsida_2023-11-19_WJN013\2023-11-19\2023-11-19_unspecified\Gait LB - CAST 9.c3d	C:\Users\dell\Documents\Qualisys-GAIT1214\Data\mengsida_mengsida_2023-11-19_WJN013\2023-11-19\2023-11-19_unspecified\Gait LB - CAST 9.c3d	C:\Users\dell\Documents\Qualisys-GAIT1214\Data\mengsida_mengsida_2023-11-19_WJN013\2023-11-19\2023-11-19_unspecified\Gait LB - CAST 9.c3d	C:\Users\dell\Documents\Qualisys-GAIT1214\Data\mengsida_mengsida_2023-11-19_WJN013\2023-11-19\2023-11-19_unspecified\Gait LB - CAST 9.c3d	C:\Users\dell\Documents\Qualisys-GAIT1214\Data\mengsida_mengsida_2023-11-19_WJN013\2023-11-19\2023-11-19_unspecified\Gait LB - CAST 9.c3d
	CD	ZD	TIME	Left Ankle Angles	Left Ankle Angles	Left Ankle Angles	Left Ankle Moment	Left Ankle Moment	Left Ankle Moment	Left Ankle Power	Left Ankle Power	Left Ankle Power	Left Knee Angles	Left Knee Angles	Left Knee Angles	Left Knee Moment	Left Knee Moment	Left Knee Moment	Left Knee Power	Left Knee Power	Left Knee Power	Left Hip Angles	Left Hip Angles	Left Hip Angles	Left Hip Moment	Left Hip Moment	Left Hip Moment	Left Hip Power	Left Hip Power	Left Hip Power	Right Ankle Angles	Right Ankle Angles	Right Ankle Angles	Right Ankle Moment	Right Ankle Moment	Right Ankle Moment	Right Ankle Power	Right Ankle Power	Right Ankle Power	Right Knee Angles	Right Knee Angles	Right Knee Angles	Right Knee Moment	Right Knee Moment	Right Knee Moment	Right Knee Power	Right Knee Power	Right Knee Power	Right Hip Angles
	EVENT_LABEL	EVENT_LABEL	FRAME_NUMBERS	LINK_MODEL_BASED	LINK_MODEL_BASED	LINK_MODEL_BASED	LINK_MODEL_BASED	LINK_MODEL_BASED	LINK_MODEL_BASED	LINK_MODEL_BASED	LINK_MODEL_BASED	LINK_MODEL_BASED	LINK_MODEL_BASED	LINK_MODEL_BASED	LINK_MODEL_BASED	LINK_MODEL_BASED	LINK_MODEL_BASED	LINK_MODEL_BASED	LINK_MODEL_BASED	LINK_MODEL_BASED	LINK_MODEL_BASED	LINK_MODEL_BASED	LINK_MODEL_BASED	LINK_MODEL_BASED	LINK_MODEL_BASED	LINK_MODEL_BASED	LINK_MODEL_BASED	LINK_MODEL_BASED	LINK_MODEL_BASED	LINK_MODEL_BASED	LINK_MODEL_BASED	LINK_MODEL_BASED	LINK_MODEL_BASED	LINK_MODEL_BASED	LINK_MODEL_BASED	LINK_MODEL_BASED	LINK_MODEL_BASED	LINK_MODEL_BASED	LINK_MODEL_BASED	LINK_MODEL_BASED	LINK_MODEL_BASED	LINK_MODEL_BASED	LINK_MODEL_BASED	LINK_MODEL_BASED	LINK_MODEL_BASED	LINK_MODEL_BASED	LINK_MODEL_BASED	LINK_MODEL_BASED	LINK_MODEL_BASED
	ORIGINAL	ORIGINAL	ORIGINAL	ORIGINAL	ORIGINAL	ORIGINAL	ORIGINAL	ORIGINAL	ORIGINAL	ORIGINAL	ORIGINAL	ORIGINAL	ORIGINAL	ORIGINAL	ORIGINAL	ORIGINAL	ORIGINAL	ORIGINAL	ORIGINAL	ORIGINAL	ORIGINAL	ORIGINAL	ORIGINAL	ORIGINAL	ORIGINAL	ORIGINAL	ORIGINAL	ORIGINAL	ORIGINAL	ORIGINAL	ORIGINAL	ORIGINAL	ORIGINAL	ORIGINAL	ORIGINAL	ORIGINAL	ORIGINAL	ORIGINAL	ORIGINAL	ORIGINAL	ORIGINAL	ORIGINAL	ORIGINAL	ORIGINAL	ORIGINAL	ORIGINAL	ORIGINAL	ORIGINAL	ORIGINAL
ITEM	X	X	X	X	Y	Z	X	Y	Z	X	Y	Z	X	Y	Z	X	Y	Z	X	Y	Z	X	Y	Z	X	Y	Z	X	Y	Z	X	Y	Z	X	Y	Z	X	Y	Z	X	Y	Z	X	Y	Z	X	Y	Z	X
1	0.09000	0.22000	0.00000	5.46669	-1.88268	18.96255							98.90282	6.74521	-22.36831							37.00866	1.64766	9.49972							-18.41092	3.29233	12.30915							6.08734	-1.18950	-26.87148							18.09399
2			0.01000	4.22791	-2.12091	18.69886							102.29113	6.59245	-21.78786							38.65953	1.72647	9.43271							-20.35328	2.87880	13.27234							6.72805	-0.97449	-27.18811							17.96043
3			0.02000	3.27513	-2.31750	18.37949	-0.00996	-0.00058	0.00163	-0.01244	-0.00015	0.00105	105.78487	6.39240	-21.17909	-0.03319	-0.00571	-0.01227	0.19931	0.00651	0.00074	40.35950	1.76606	9.31889	-0.22585	-0.00441	0.00144	0.67427	0.00072	0.00024	-22.09036	2.43550	14.18712	-0.00134	0.00020	0.00008	-0.00345	0.00003	-0.00013	7.47929	-0.76687	-27.34955	-0.05890	-0.00604	0.00040	0.08557	0.00206	-0.00006	17.81232
4			0.03000	2.76861	-2.46430	17.97722	-0.01228	-0.00113	0.00116	-0.00462	-0.00020	0.00092	109.31055	6.16893	-20.54477	-0.00822	-0.00539	-0.01532	0.04936	0.00638	-0.00004	42.08872	1.74692	9.16889	-0.20459	0.00907	0.00586	0.62108	-0.00101	0.00159	-23.36928	2.01275	15.02471	-0.00377	-0.00122	-0.00092	-0.00580	-0.00008	0.00142	8.39453	-0.56545	-27.29932	-0.07972	-0.02949	-0.00112	0.14297	0.01133	-0.00026	17.65863
5			0.04000	2.80635	-2.56700	17.48263	-0.01398	-0.00160	0.00054	0.00824	-0.00017	0.00051	112.80881	5.94471	-19.89240	0.01678	-0.00506	-0.01697	-0.09926	0.00605	-0.00166	43.84769	1.65174	9.00426	-0.20103	0.02002	0.01056	0.62367	-0.00025	0.00388	-23.91271	1.67429	15.77827	-0.00700	-0.00327	-0.00218	-0.00015	0.00024	0.00288	9.53105	-0.37059	-27.02247	-0.09323	-0.05842	-0.00439	0.20821	0.02576	-0.00255	17.51472
6			0.05000	3.39734	-2.64486	16.90667	-0.01455	-0.00196	-0.00022	0.02167	-0.00013	-0.00024	116.22560	5.73953	-19.23149	0.03816	-0.00463	-0.01657	-0.21853	0.00545	-0.00360	45.65264	1.46493	8.85649	-0.20855	0.02783	0.01534	0.66890	0.00389	0.00684	-23.43646	1.48483	16.45103	-0.01128	-0.00590	-0.00364	0.02228	0.00168	0.00389	10.94890	-0.17658	-26.55998	-0.09485	-0.09221	-0.01028	0.26349	0.04779	-0.00826	17.40469
7			0.06000	4.45873	-2.72301	16.26954	-0.01384	-0.00223	-0.00114	0.03025	-0.00013	-0.00133	119.50409	5.57083	-18.56453	0.05311	-0.00373	-0.01351	-0.28838	0.00427	-0.00485	47.52911	1.17378	8.76359	-0.22091	0.03099	0.01923	0.74224	0.01077	0.00967	-21.68137	1.49194	17.02926	-0.01654	-0.00868	-0.00516	0.07176	0.00436	0.00386	12.71101	0.04139	-26.00608	-0.07888	-0.12677	-0.01936	0.27035	0.08033	-0.01583	17.36713
8			0.07000	5.83996	-2.82150	15.58635	-0.01206	-0.00248	-0.00227	0.03127	-0.00017	-0.00281	122.57964	5.45143	-17.87965	0.05994	-0.00169	-0.00727	-0.30018	0.00189	-0.00379	49.50462	0.77081	8.76412	-0.23351	0.02685	0.01995	0.82962	0.01608	0.01079	-18.49040	1.69919	17.45314	-0.02218	-0.01089	-0.00644	0.15014	0.00681	0.00221	14.87652	0.33494	-25.48573	-0.03965	-0.15334	-0.03091	0.16488	0.12266	-0.01832	17.46234
9			0.08000	7.36246	-2.94964	14.86362	-0.00957	-0.00274	-0.00356	0.02585	-0.00021	-0.00468	125.37609	5.38559	-17.15630	0.05801	0.00229	0.00230	-0.25732	-0.00252	0.00159	51.59880	0.25712	8.88718	-0.24388	0.01303	0.01464	0.91681	0.01126	0.00832	-13.94212	2.03218	17.62017	-0.02708	-0.01185	-0.00722	0.23736	0.00655	-0.00096	17.47979	0.76886	-25.11228	0.02125	-0.16059	-0.04203	-0.10434	0.16032	-0.00749	17.77275
10			0.09000	8.86042	-3.10686	14.10820	-0.00683	-0.00299	-0.00492	0.01748	-0.00024	-0.00668	127.80283	5.36876	-16.38300	0.04724	0.00864	0.01470	-0.17461	-0.00933	0.01234	53.81083	-0.35397	9.13996	-0.25214	-0.01074	0.00110	0.99172	-0.01172	0.00066	-8.44571	2.33137	17.45507	0.49648	0.12647	-0.08283	-4.88006	-0.03420	-0.04885	20.50743	1.38384	-24.94402	-0.42674	0.31716	0.23238	2.39241	-0.36979	-0.07235	18.38991
11			0.10000	10.21323	-3.28385	13.34199	-0.00424	-0.00317	-0.00610	0.00957	-0.00022	-0.00817	129.75880	5.39366	-15.57966	0.02795	0.01673	0.02837	-0.07790	-0.01682	0.02625	56.10968	-1.03188	9.49734	-0.25862	-0.04116	-0.02053	1.04008	-0.04997	-0.01288	-2.65396	2.42969	17.00591	0.92437	-0.05516	-0.05325	-9.02488	-0.00491	-0.04716	23.90436	2.16002	-24.97609	-0.41658	0.55839	0.35939	2.58592	-0.67816	-0.26609	19.39393
12			0.11000	11.36287	-3.46249	12.61262	-0.00207	-0.00320	-0.00681	0.00394	-0.00015	-0.00827	131.14438	5.45661	-14.81139	0.00088	0.02459	0.04091	-0.00152	-0.02033	0.03675	58.43282	-1.72563	9.89776	-0.26229	-0.07175	-0.04692	1.04435	-0.08371	-0.03052	2.78389	2.28940	16.44496	1.15809	-0.40305	-0.06358	-10.15275	-0.12511	-0.05983	27.61178	3.00348	-25.15711	0.64979	0.08174	0.12068	-4.36593	-0.08812	-0.11618	20.83630
13			0.12000	12.31128	-3.61672	11.99086	-0.00043	-0.00300	-0.00680	0.00068	-0.00005	-0.00649	131.87820	5.55517	-14.18277	-0.03264	0.02922	0.04954	0.01918	-0.01534	0.03595	60.69450	-2.36642	10.24852	-0.26154	-0.09394	-0.07053	0.99163	-0.08518	-0.04528	7.43447	2.04750	15.94374	1.12101	-0.57725	-0.07674	-8.13762	-0.15314	-0.06146	31.58450	3.75525	-25.38796	1.58426	-0.59528	-0.36969	-11.27319	0.45837	0.31097	22.72141
14			0.13000	13.09902	-3.71700	11.54927	0.00069	-0.00250	-0.00590	-0.00091	0.00008	-0.00346	131.91476	5.68045	-13.80483	-0.07061	0.02795	0.05192	-0.04087	-0.00367	0.02202	62.79960	-2.87562	10.44390	-0.25684	-0.09985	-0.08143	0.88645	-0.04381	-0.04626	11.13459	1.89120	15.56449	0.88159	-0.44180	-0.08964	-4.97703	-0.01198	-0.05285	35.74537	4.23682	-25.52936	1.88496	-0.39421	-0.31108	-13.71728	0.15753	0.10664	24.97380
15			0.14000	13.77274	-3.73684	11.32946	0.00135	-0.00174	-0.00414	-0.00149	0.00017	-0.00077	131.25746	5.81577	-13.74500	-0.11000	0.02004	0.04709	-0.18569	0.00554	0.00354	64.65671	-3.17513	10.39590	-0.25056	-0.08582	-0.07195	0.74588	0.01449	-0.02834	13.92617	1.89910	15.27968	0.68050	-0.22729	-0.06343	-2.85731	0.04671	-0.02552	39.92062	4.32690	-25.45740	1.52242	0.05232	0.02827	-10.72669	-0.00494	0.01122	27.41390
16			0.15000	14.35464	-3.65921	11.31675	0.00155	-0.00079	-0.00174	-0.00142	0.00015	0.00026	129.96097	5.94755	-13.98724	-0.14725	0.00734	0.03589	-0.39387	0.00448	-0.00707	66.19077	-3.20020	10.07178	-0.24577	-0.05459	-0.04186	0.58885	0.04280	-0.00411	15.96301	2.01491	15.05885	0.61498	-0.09546	-0.00350	-1.87677	0.02802	-0.00088	43.84811	4.00047	-25.12984	1.08159	0.29682	0.25145	-6.88276	0.03301	0.28713	29.78598
17			0.16000	14.82920	-3.48440	11.44051	0.00131	0.00021	0.00092	-0.00089	-0.00006	-0.00031	128.12056	6.08343	-14.43046	-0.17938	-0.00693	0.02049	-0.62704	-0.00564	-0.00575	67.35484	-2.91411	9.52418	-0.24424	-0.01358	0.00206	0.42755	0.01688	-0.00064	17.43612	2.14652	14.91181	0.62048	-0.05041	0.03983	-1.38070	0.01272	0.00416	47.26810	3.31053	-24.61555	0.91417	0.29226	0.24975	-4.87019	0.08066	0.41688	31.83076
18			0.17000	15.15513	-3.23482	11.60161	0.00067	0.00116	0.00348	-0.00026	-0.00045	-0.00122	125.85558	6.26449	-14.92693	-0.20464	-0.02020	0.00310	-0.84451	-0.01776	-0.00038	68.13832	-2.31877	8.89332	-0.24642	0.02871	0.04957	0.27114	-0.04048	-0.03985	18.52027	2.25650	14.85900	0.62250	-0.04083	0.05654	-1.03293	0.00755	-0.00182	50.01163	2.37549	-24.06795	0.85488	0.13259	0.07431	-3.52067	0.05891	0.13553	33.35859
19			0.18000	15.29284	-2.94888	11.71253	-0.00022	0.00197	0.00568	0.00001	-0.00089	-0.00136	123.29261	6.55889	-15.34192	-0.22299	-0.03126	-0.01445	-1.01687	-0.02667	-0.00352	68.56993	-1.45543	8.36796	-0.25266	0.06549	0.09223	0.13165	-0.08122	-0.12136	19.33880	2.35945	14.87968	0.59698	-0.02677	0.08128	-0.74904	0.00441	-0.00765	52.02773	1.38721	-23.65571	0.66032	0.03333	-0.06749	-1.92381	0.01942	-0.10355	34.29543
20			0.19000	15.22892	-2.66313	11.73040	-0.00116	0.00263	0.00741	-0.00031	-0.00125	-0.00067	120.55359	7.04049	-15.60555	-0.23501	-0.03984	-0.03068	-1.12778	-0.03246	-0.02237	68.71590	-0.39474	8.12345	-0.26331	0.09240	0.12555	0.02314	-0.07297	-0.22395	19.95659	2.46946	14.89837	0.53031	-0.00713	0.10536	-0.48978	0.00141	-0.00200	53.36820	0.58862	-23.49963	0.41220	0.03388	-0.09667	-0.76480	0.02124	-0.08065	34.69518
21			0.20000	14.98236	-2.39524	11.67021	-0.00193	0.00315	0.00868	-0.00106	-0.00148	-0.00001	117.74713	7.76160	-15.73689	-0.24161	-0.04635	-0.04470	-1.17357	-0.03922	-0.05404	68.66935	0.77778	8.26929	-0.27804	0.10750	0.14866	-0.04303	-0.02005	-0.31917	20.39992	2.57759	14.82312	0.41556	0.00987	0.11097	-0.25783	-0.00253	0.02033	54.15889	0.20010	-23.64971	0.21307	0.03942	-0.10491	-0.22135	0.02177	0.01282	34.71219
22			0.21000	14.59099	-2.14071	11.59347	-0.00237	0.00354	0.00955	-0.00184	-0.00161	-0.00031	114.95933	8.72646	-15.83248	-0.24372	-0.05153	-0.05639	-1.16140	-0.05120	-0.08809	68.52842	1.97411	8.82149	-0.29544	0.11069	0.16201	-0.06417	0.04566	-0.38079	20.68155	2.67030	14.59918	0.28301	0.02128	0.09995	-0.09527	-0.00686	0.04239	54.55828	0.33587	-24.08773	0.06511	0.01109	-0.14227	-0.03161	0.00427	0.15534	34.54170
23			0.22000	14.08967	-1.88454	11.57727	-0.00246	0.00384	0.01008	-0.00236	-0.00164	-0.00186	112.24496	9.87084	-16.02400	-0.24245	-0.05582	-0.06585	-1.10696	-0.06942	-0.11114	68.37084	3.11020	9.69733	-0.31211	0.10335	0.16622	-0.05101	0.08847	-0.39061	20.81363	2.75076	14.23755	0.17522	0.02998	0.07825	-0.01396	-0.01154	0.04660	54.70663	0.96386	-24.73333	-0.05652	-0.03601	-0.18626	0.00790	-0.00627	0.33932	34.34990
24			0.23000	13.49584	-1.61701	11.68192	-0.00225	0.00407	0.01029	-0.00253	-0.00158	-0.00423	109.62622	11.05848	-16.42726	-0.23894	-0.05900	-0.07268	-1.02868	-0.09033	-0.11057	68.23755	4.11484	10.72964	-0.32549	0.08807	0.16234	-0.02597	0.09038	-0.34582	20.81180	2.83992	13.80376	0.10113	0.04426	0.05394	0.01414	-0.01937	0.03395	54.69275	1.92298	-25.45863	-0.16849	-0.07044	-0.19699	-0.01585	0.00224	0.42107	34.22842
25			0.24000	12.80946	-1.34396	11.93330	-0.00183	0.00422	0.01022	-0.00238	-0.00140	-0.00658	107.10406	12.10193	-17.10166	-0.23403	-0.06048	-0.07639	-0.94231	-0.10698	-0.08058	68.13593	4.94035	11.70016	-0.33370	0.07007	0.15473	-0.01146	0.06077	-0.26500	20.69651	2.96338	13.38400	-0.00823	-0.00114	0.00114	-0.00257	0.00054	0.00059	54.55273	2.98230	-26.12251	-0.08191	0.01486	0.02468	-0.02480	-0.00285	-0.04929	34.19143
26			0.25000	12.02074	-1.08656	12.31927	-0.00133	0.00431	0.00992	-0.00198	-0.00108	-0.00815	104.67511	12.80897	-18.02754	-0.22818	-0.05977	-0.07687	-0.85870	-0.11210	-0.02751	68.05569	5.56538	12.38934	-0.33663	0.05661	0.15132	-0.01854	0.02334	-0.17414	20.49301	3.13786	13.05354	-0.00832	-0.00112	0.00107	-0.00359	0.00055	0.00032	54.28972	3.91444	-26.60919	-0.07508	0.01494	0.02480	-0.03991	-0.00423	-0.03679	34.20250
27			0.26000	11.11945	-0.87151	12.79605	-0.00089	0.00433	0.00945	-0.00151	-0.00066	-0.00853	102.34639	13.04311	-19.10505	-0.22156	-0.05667	-0.07444	-0.78271	-0.10188	0.03180	67.98248	5.98663	12.63586	-0.33607	0.05330	0.15809	-0.04411	-0.01150	-0.08223	20.23022	3.36678	12.86125	-0.00833	-0.00110	0.00091	-0.00414	0.00053	0.00003	53.89841	4.55328	-26.85184	-0.06874	0.01299	0.02174	-0.05354	-0.00389	-0.01645	34.20729
28			0.27000	10.10104	-0.71832	13.30119	-0.00065	0.00427	0.00889	-0.00122	-0.00025	-0.00776	100.14050	12.77351	-20.17967	-0.21402	-0.05138	-0.06988	-0.71323	-0.07851	0.07810	67.90589	6.21064	12.38366	-0.33341	0.06177	0.17577	-0.07641	-0.05182	0.01606	19.93677	3.64425	12.83168	-0.00831	-0.00108	0.00067	-0.00427	0.00049	-0.00018	53.38195	4.82006	-26.84011	-0.06135	0.00951	0.01597	-0.06231	-0.00235	0.00005	34.15903
29			0.28000	8.97052	-0.63080	13.76915	-0.00064	0.00415	0.00831	-0.00132	0.00004	-0.00619	98.08807	12.09516	-21.08899	-0.20535	-0.04456	-0.06408	-0.64559	-0.04941	0.09897	67.82034	6.25150	11.70021	-0.32768	0.07853	0.19795	-0.10266	-0.10074	0.11798	19.63284	3.96011	12.97683	-0.00828	-0.00109	0.00038	-0.00418	0.00044	-0.00022	52.75494	4.72308	-26.61740	-0.05212	0.00505	0.00846	-0.06320	-0.00070	0.00538	34.03196
30			0.29000	7.74594	-0.59521	14.14679	-0.00086	0.00396	0.00774	-0.00189	0.00014	-0.00428	96.21426	11.20588	-21.71581	-0.19550	-0.03714	-0.05776	-0.57509	-0.02323	0.09296	67.72266	6.13351	10.75500	-0.31866	0.09566	0.21333	-0.11496	-0.13747	0.19795	19.32384	4.30265	13.30257	-0.00823	-0.00111	0.00008	-0.00406	0.00038	-0.00007	52.03855	4.33989	-26.26670	-0.04188	-0.00000	0.00039	-0.05665	-0.00000	0.00040	33.82414
31			0.30000	6.45962	-0.58491	14.40361	-0.00124	0.00372	0.00719	-0.00281	0.00006	-0.00242	94.53358	10.34474	-22.02217	-0.18447	-0.03012	-0.05132	-0.49908	-0.00532	0.06763	67.61205	5.89210	9.76236	-0.30916	0.10481	0.21258	-0.11308	-0.13519	0.22611	19.00380	4.65893	13.80543	-0.00816	-0.00116	-0.00021	-0.00402	0.00030	0.00024	51.25866	3.79118	-25.88803	-0.03231	-0.00545	-0.00726	-0.04617	-0.00081	-0.00831	33.55250
32			0.31000	5.15367	-0.56864	14.53351	-0.00172	0.00344	0.00667	-0.00388	-0.00016	-0.00088	93.05206	9.72055	-22.05084	-0.17208	-0.02419	-0.04510	-0.41802	0.00373	0.03453	67.49065	5.56961	8.91456	-0.30273	0.10183	0.19394	-0.10191	-0.09334	0.19909	18.66423	5.01479	14.46681	-0.00806	-0.00123	-0.00047	-0.00406	0.00022	0.00065	50.44642	3.21180	-25.57545	-0.02490	-0.01103	-0.01382	-0.03592	-0.00291	-0.01369	33.24422
33			0.32000	3.87109	-0.51827	14.55008	-0.00223	0.00317	0.00620	-0.00488	-0.00044	0.00022	91.76981	9.46142	-21.90001	-0.15852	-0.01973	-0.03987	-0.33626	0.00637	0.00386	67.36353	5.20750	8.33513	-0.30063	0.08858	0.16330	-0.08654	-0.03862	0.14255	18.30030	5.35488	15.24997	-0.00795	-0.00133	-0.00070	-0.00415	0.00012	0.00106	49.63369	2.72295	-25.39805	-0.02070	-0.01628	-0.01879	-0.02911	-0.00532	-0.01205	32.92704
34			0.33000	2.64697	-0.41364	14.48300	-0.00273	0.00300	0.00583	-0.00565	-0.00074	0.00083	90.68111	9.59919	-21.68703	-0.14448	-0.01673	-0.03660	-0.25965	0.00550	-0.01995	67.23719	4.83859	8.06524	-0.30220	0.07012	0.12881	-0.07025	0.00246	0.08638	17.91290	5.66319	16.10069	-0.00783	-0.00143	-0.00088	-0.00426	0.00003	0.00138	48.84438	2.40803	-25.38678	-0.01992	-0.02074	-0.02208	-0.02676	-0.00683	-0.00443	32.62119
35			0.34000	1.50323	-0.24608	14.37475	-0.00319	0.00295	0.00555	-0.00612	-0.00103	0.00097	89.77499	10.08153	-21.51473	-0.13082	-0.01491	-0.03561	-0.19242	0.00312	-0.03732	67.11893	4.48336	8.07423	-0.30563	0.05157	0.09749	-0.05427	0.02108	0.04666	17.51000	5.92563	16.95591	-0.00773	-0.00154	-0.00101	-0.00429	-0.00006	0.00151	48.08910	2.29978	-25.53353	-0.02179	-0.02422	-0.02401	-0.02775	-0.00683	0.00542	32.33471
36			0.35000	0.44746	-0.01975	14.27320	-0.00357	0.00299	0.00530	-0.00631	-0.00130	0.00070	89.03732	10.80110	-21.44991	-0.11824	-0.01395	-0.03630	-0.13630	0.00028	-0.04898	67.01658	4.15123	8.28459	-0.30973	0.03609	0.07316	-0.03842	0.02305	0.02450	17.10720	6.13497	17.75860	-0.00765	-0.00166	-0.00108	-0.00417	-0.00013	0.00145	47.36853	2.38274	-25.80305	-0.02488	-0.02666	-0.02490	-0.03006	-0.00561	0.01394	32.06438
37			0.36000	-0.52433	0.24916	14.21958	-0.00384	0.00305	0.00500	-0.00627	-0.00148	0.00018	88.45373	11.62792	-21.51688	-0.10724	-0.01360	-0.03756	-0.09116	-0.00243	-0.05386	66.93886	3.84452	8.59958	-0.31385	0.02502	0.05713	-0.02167	0.01792	0.01452	16.72454	6.29353	18.46908	-0.00760	-0.00176	-0.00110	-0.00387	-0.00017	0.00127	46.67877	2.60677	-26.14795	-0.02770	-0.02804	-0.02494	-0.03193	-0.00392	0.01898	31.80026
38			0.37000	-1.42168	0.53607	14.23785	-0.00401	0.00306	0.00465	-0.00605	-0.00153	-0.00040	88.01241	12.43850	-21.70227	-0.09822	-0.01368	-0.03842	-0.05577	-0.00466	-0.05109	66.89457	3.56200	8.92718	-0.31806	0.01856	0.04897	-0.00279	0.01232	0.01137	16.38094	6.41035	19.06660	-0.00759	-0.00186	-0.00111	-0.00340	-0.00018	0.00105	46.01451	2.90592	-26.51970	-0.02943	-0.02855	-0.02438	-0.03262	-0.00244	0.02008	31.53004
39			0.38000	-2.25352	0.81553	14.33263	-0.00410	0.00302	0.00428	-0.00573	-0.00143	-0.00088	87.70585	13.13767	-21.96853	-0.09110	-0.01399	-0.03830	-0.02818	-0.00617	-0.04190	66.89193	3.30134	9.19656	-0.32180	0.01643	0.04751	0.01861	0.00863	0.01197	16.09080	6.49497	19.54472	-0.00759	-0.00194	-0.00113	-0.00280	-0.00016	0.00083	45.37164	3.21690	-26.87523	-0.02979	-0.02846	-0.02349	-0.03194	-0.00146	0.01808	31.24367
40			0.39000	-3.02634	1.06908	14.49479	-0.00415	0.00291	0.00392	-0.00538	-0.00125	-0.00119	87.52890	13.67106	-22.27073	-0.08544	-0.01430	-0.03720	-0.00670	-0.00682	-0.02957	66.93565	3.06054	9.36823	-0.32440	0.01767	0.05040	0.04103	0.00616	0.01465	15.86319	6.55338	19.90707	-0.00760	-0.00200	-0.00115	-0.00211	-0.00014	0.00062	44.74890	3.49162	-27.18186	-0.02913	-0.02795	-0.02249	-0.03025	-0.00098	0.01430	30.93554
41			0.40000	-3.74646	1.28933	14.70791	-0.00419	0.00275	0.00360	-0.00505	-0.00105	-0.00135	87.47416	14.02438	-22.56989	-0.08073	-0.01450	-0.03516	0.00962	-0.00667	-0.01736	67.02436	2.83860	9.43385	-0.32543	0.02034	0.05457	0.06103	0.00359	0.01789	15.70180	6.58713	20.16582	-0.00762	-0.00205	-0.00117	-0.00139	-0.00014	0.00043	44.14816	3.70145	-27.42150	-0.02784	-0.02702	-0.02136	-0.02794	-0.00093	0.00994	30.60515
42			0.41000	-4.41979	1.47831	14.95196	-0.00421	0.00256	0.00330	-0.00474	-0.00087	-0.00134	87.52801	14.21342	-22.83883	-0.07681	-0.01462	-0.03230	0.02122	-0.00592	-0.00747	67.14874	2.63583	9.40776	-0.32441	0.02234	0.05702	0.07463	0.00076	0.01997	15.60437	6.59510	20.34070	-0.00764	-0.00209	-0.00115	-0.00070	-0.00016	0.00027	43.57267	3.83504	-27.59212	-0.02646	-0.02562	-0.01998	-0.02549	-0.00124	0.00584	30.25560
43			0.42000	-5.04776	1.64157	15.20348	-0.00423	0.00232	0.00299	-0.00439	-0.00070	-0.00118	87.67055	14.26944	-23.06018	-0.07349	-0.01472	-0.02871	0.02843	-0.00475	-0.00075	67.29358	2.45366	9.31364	-0.32061	0.02237	0.05662	0.07895	-0.00160	0.02002	15.56297	6.57582	20.45510	-0.00768	-0.00211	-0.00109	-0.00012	-0.00021	0.00015	43.02547	3.89229	-27.70247	-0.02537	-0.02373	-0.01823	-0.02331	-0.00177	0.00247	29.89216
44			0.43000	-5.62445	1.78246	15.43496	-0.00421	0.00204	0.00265	-0.00396	-0.00053	-0.00089	87.87720	14.22838	-23.22116	-0.07071	-0.01484	-0.02434	0.03173	-0.00321	0.00296	67.44092	2.29371	9.17531	-0.31475	0.01942	0.05254	0.07375	-0.00283	0.01795	15.56512	6.52918	20.52965	-0.00772	-0.00212	-0.00099	0.00031	-0.00027	0.00007	42.50821	3.87875	-27.76405	-0.02483	-0.02139	-0.01605	-0.02164	-0.00227	0.00006	29.52040
45			0.44000	-6.13695	1.89976	15.61792	-0.00417	0.00173	0.00227	-0.00340	-0.00036	-0.00054	88.12323	14.12126	-23.31073	-0.06849	-0.01498	-0.01912	0.03210	-0.00137	0.00426	67.57432	2.15606	9.00917	-0.30854	0.01322	0.04503	0.06123	-0.00263	0.01462	15.59577	6.45647	20.57635	-0.00777	-0.00214	-0.00087	0.00055	-0.00034	0.00001	42.02106	3.80551	-27.78733	-0.02494	-0.01874	-0.01353	-0.02056	-0.00249	-0.00133	29.14636
46			0.45000	-6.56801	1.98883	15.73034	-0.00411	0.00139	0.00187	-0.00272	-0.00019	-0.00020	88.38995	13.96965	-23.32096	-0.06681	-0.01510	-0.01339	0.03087	0.00068	0.00394	67.68167	2.03694	8.82204	-0.30319	0.00473	0.03532	0.04442	-0.00116	0.01114	15.63936	6.35931	20.59675	-0.00783	-0.00215	-0.00076	0.00059	-0.00040	-0.00003	41.56241	3.69052	-27.78208	-0.02562	-0.01606	-0.01094	-0.01999	-0.00233	-0.00180	28.77582
47			0.46000	-6.90074	2.04393	15.76075	-0.00401	0.00105	0.00148	-0.00195	-0.00006	0.00004	88.66779	13.78558	-23.24832	-0.06553	-0.01511	-0.00779	0.02917	0.00277	0.00270	67.75636	1.92822	8.61269	-0.29869	-0.00388	0.02598	0.02613	0.00111	0.00836	15.68161	6.23929	20.58512	-0.00789	-0.00215	-0.00066	0.00045	-0.00044	-0.00007	41.12888	3.55632	-27.75667	-0.02668	-0.01366	-0.00865	-0.01981	-0.00188	-0.00169	28.41332
48			0.47000	-7.12475	2.06150	15.70898	-0.00387	0.00071	0.00111	-0.00117	0.00001	0.00017	88.95392	13.57735	-23.09528	-0.06439	-0.01493	-0.00278	0.02772	0.00467	0.00106	67.79688	1.81945	8.37964	-0.29480	-0.01087	0.01888	0.00881	0.00344	0.00649	15.71170	6.09813	20.53477	-0.00794	-0.00215	-0.00055	0.00019	-0.00047	-0.00010	40.71563	3.42450	-27.71678	-0.02799	-0.01180	-0.00695	-0.01997	-0.00131	-0.00139	28.06124
49			0.48000	-7.24055	2.04358	15.58533	-0.00371	0.00040	0.00081	-0.00048	0.00003	0.00020	89.24956	13.35571	-22.87143	-0.06309	-0.01449	0.00129	0.02680	0.00609	-0.00050	67.80604	1.70069	8.12833	-0.29183	-0.01541	0.01446	-0.00564	0.00500	0.00539	15.72374	5.93898	20.44346	-0.00799	-0.00214	-0.00046	-0.00013	-0.00049	-0.00012	40.31676	3.31043	-27.66554	-0.02927	-0.01053	-0.00589	-0.02036	-0.00077	-0.00112	27.71877
50			0.49000	-7.26081	1.99889	15.40935	-0.00355	0.00014	0.00058	0.00006	0.00002	0.00018	89.55663	13.13624	-22.59416	-0.06130	-0.01376	0.00426	0.02638	0.00678	-0.00157	67.78980	1.56473	7.87381	-0.29069	-0.01764	0.01202	-0.01622	0.00529	0.00477	15.71625	5.76674	20.31621	-0.00802	-0.00213	-0.00037	-0.00042	-0.00049	-0.00012	39.92527	3.21972	-27.60473	-0.03043	-0.00977	-0.00538	-0.02100	-0.00035	-0.00096	27.38235
51			0.50000	-7.20799	1.94047	15.20773	-0.00341	-0.00004	0.00042	0.00041	-0.00001	0.00014	89.87527	12.93751	-22.28834	-0.05913	-0.01285	0.00607	0.02626	0.00667	-0.00191	67.75555	1.40921	7.63781	-0.29149	-0.01817	0.01040	-0.02288	0.00436	0.00423	15.69109	5.58737	20.16517	-0.00804	-0.00210	-0.00029	-0.00066	-0.00048	-0.00010	39.53349	3.14788	-27.53546	-0.03135	-0.00932	-0.00522	-0.02183	-0.00010	-0.00090	27.04644
52			0.51000	-7.10963	1.88210	15.01024	-0.00329	-0.00015	0.00033	0.00058	-0.00002	0.00010	90.20251	12.77688	-21.98267	-0.05682	-0.01192	0.00674	0.02617	0.00594	-0.00158	67.71052	1.23791	7.44308	-0.29402	-0.01751	0.00909	-0.02592	0.00265	0.00354	15.65240	5.40741	20.00788	-0.00806	-0.00207	-0.00023	-0.00080	-0.00047	-0.00008	39.13539	3.08455	-27.45942	-0.03195	-0.00915	-0.00532	-0.02264	-0.00001	-0.00092	26.70569
53			0.52000	-6.99317	1.83457	14.84366	-0.00320	-0.00019	0.00030	0.00061	-0.00002	0.00007	90.53230	12.66720	-21.70390	-0.05484	-0.01117	0.00649	0.02596	0.00487	-0.00089	67.66171	1.06140	7.30790	-0.29727	-0.01622	0.00782	-0.02564	0.00078	0.00268	15.60593	5.23396	19.86381	-0.00808	-0.00205	-0.00019	-0.00084	-0.00045	-0.00006	38.72974	3.02113	-27.38161	-0.03219	-0.00931	-0.00561	-0.02314	-0.00006	-0.00096	26.35878
54			0.53000	-6.88160	1.80383	14.72745	-0.00316	-0.00017	0.00031	0.00054	-0.00001	0.00004	90.85694	12.61473	-21.47192	-0.05337	-0.01067	0.00564	0.02552	0.00369	-0.00021	67.61542	0.89573	7.24293	-0.30030	-0.01475	0.00672	-0.02237	-0.00079	0.00177	15.55775	5.07278	19.74849	-0.00809	-0.00202	-0.00020	-0.00078	-0.00043	-0.00005	38.31962	2.95571	-27.31035	-0.03208	-0.00990	-0.00609	-0.02317	-0.00019	-0.00097	26.00957
55			0.54000	-6.79101	1.79118	14.67153	-0.00315	-0.00012	0.00034	0.00041	-0.00000	0.00001	91.16894	12.61800	-21.29764	-0.05256	-0.01046	0.00461	0.02489	0.00256	0.00024	67.57727	0.75960	7.24978	-0.30264	-0.01355	0.00596	-0.01647	-0.00188	0.00093	15.51229	4.92468	19.66695	-0.00808	-0.00199	-0.00025	-0.00069	-0.00042	-0.00004	37.90865	2.89137	-27.25166	-0.03152	-0.01103	-0.00679	-0.02274	-0.00032	-0.00095	25.66614
56			0.55000	-6.72994	1.79505	14.67654	-0.00318	-0.00005	0.00039	0.00026	0.00000	-0.00002	91.46256	12.66810	-21.18321	-0.05232	-0.01050	0.00374	0.02410	0.00152	0.00044	67.55203	0.67053	7.32160	-0.30411	-0.01300	0.00554	-0.00841	-0.00255	0.00017	15.47112	4.78320	19.61146	-0.00805	-0.00196	-0.00033	-0.00061	-0.00043	-0.00005	37.49814	2.83099	-27.20430	-0.03040	-0.01289	-0.00787	-0.02193	-0.00042	-0.00101	25.33813
57			0.56000	-6.69937	1.81242	14.73575	-0.00323	0.00000	0.00043	0.00012	-0.00000	-0.00006	91.73491	12.74998	-21.12358	-0.05249	-0.01071	0.00326	0.02319	0.00063	0.00051	67.54327	0.64129	7.44406	-0.30460	-0.01312	0.00577	0.00080	-0.00291	-0.00056	15.43348	4.63548	19.56367	-0.00801	-0.00193	-0.00045	-0.00058	-0.00047	-0.00008	37.08659	2.77241	-27.15836	-0.02865	-0.01559	-0.00945	-0.02083	-0.00048	-0.00132	25.03414
58			0.57000	-6.69400	1.83927	14.83743	-0.00328	0.00004	0.00046	0.00001	-0.00000	-0.00009	91.98520	12.84641	-21.10838	-0.05294	-0.01104	0.00317	0.02211	-0.00006	0.00053	67.55189	0.67665	7.59926	-0.30408	-0.01394	0.00636	0.00964	-0.00303	-0.00136	15.39724	4.46503	19.49902	-0.00797	-0.00189	-0.00060	-0.00061	-0.00053	-0.00014	36.67022	2.70653	-27.09741	-0.02636	-0.01894	-0.01143	-0.01956	-0.00052	-0.00217	24.75907
59			0.58000	-6.70480	1.87069	14.96563	-0.00333	0.00006	0.00047	-0.00006	-0.00000	-0.00010	92.21356	12.94023	-21.12274	-0.05347	-0.01142	0.00340	0.02068	-0.00046	0.00050	67.57573	0.77208	7.76759	-0.30287	-0.01542	0.00699	0.01629	-0.00289	-0.00211	15.35867	4.25567	19.39091	-0.00794	-0.00186	-0.00073	-0.00074	-0.00061	-0.00025	36.24356	2.61748	-27.00249	-0.02390	-0.02243	-0.01345	-0.01838	-0.00070	-0.00381	24.51338
60			0.59000	-6.72211	1.90132	15.10174	-0.00338	0.00005	0.00045	-0.00007	-0.00000	-0.00010	92.41926	13.01644	-21.14903	-0.05389	-0.01175	0.00395	0.01873	-0.00053	0.00042	67.60899	0.91451	7.93007	-0.30146	-0.01758	0.00706	0.01915	-0.00245	-0.00250	15.31172	3.99488	19.21355	-0.00794	-0.00182	-0.00084	-0.00097	-0.00070	-0.00043	35.80000	2.48551	-26.85608	-0.02189	-0.02534	-0.01504	-0.01767	-0.00124	-0.00628	24.29348
61			0.60000	-6.73828	1.92575	15.22828	-0.00342	0.00002	0.00042	-0.00006	-0.00000	-0.00008	92.60100	13.06302	-21.17097	-0.05422	-0.01199	0.00466	0.01634	-0.00032	0.00022	67.64365	1.08600	8.06978	-0.30013	-0.02007	0.00656	0.01768	-0.00161	-0.00241	15.24916	3.67764	18.94445	-0.00798	-0.00179	-0.00090	-0.00130	-0.00077	-0.00063	35.33412	2.29186	-26.64623	-0.02079	-0.02700	-0.01579	-0.01768	-0.00226	-0.00911	24.09279
62			0.61000	-6.74843	1.93949	15.33356	-0.00347	-0.00003	0.00038	-0.00002	0.00000	-0.00006	92.75822	13.07214	-21.17750	-0.05448	-0.01211	0.00537	0.01379	0.00008	-0.00010	67.67184	1.26870	8.17534	-0.29906	-0.02242	0.00576	0.01274	-0.00042	-0.00202	15.16561	3.30848	18.56909	-0.00805	-0.00174	-0.00089	-0.00167	-0.00080	-0.00080	34.84505	2.02446	-26.37142	-0.02085	-0.02677	-0.01538	-0.01849	-0.00363	-0.01129	23.90422
63			0.62000	-6.75083	1.94052	15.41413	-0.00351	-0.00008	0.00034	0.00002	0.00000	-0.00004	92.89236	13.04046	-21.16480	-0.05470	-0.01213	0.00576	0.01135	0.00050	-0.00051	67.68862	1.44938	8.24254	-0.29828	-0.02393	0.00542	0.00615	0.00089	-0.00173	15.05980	2.90149	18.08589	-0.00813	-0.00169	-0.00081	-0.00202	-0.00077	-0.00088	34.33919	1.68331	-26.04394	-0.02215	-0.02397	-0.01346	-0.02003	-0.00474	-0.01152	23.72268
64			0.63000	-6.74664	1.93000	15.47226	-0.00356	-0.00012	0.00032	0.00005	-0.00000	-0.00003	93.00571	12.96926	-21.13440	-0.05494	-0.01213	0.00556	0.00919	0.00087	-0.00084	67.69296	1.62256	8.27435	-0.29809	-0.02425	0.00598	0.00005	0.00205	-0.00172	14.93324	2.47765	17.50663	-0.00821	-0.00161	-0.00067	-0.00233	-0.00070	-0.00082	33.82922	1.28339	-25.68867	-0.02447	-0.01830	-0.00995	-0.02187	-0.00471	-0.00908	23.54726
65			0.64000	-6.73864	1.91215	15.51210	-0.00362	-0.00015	0.00031	0.00006	-0.00000	-0.00002	93.10073	12.86330	-21.09021	-0.05526	-0.01210	0.00476	0.00732	0.00113	-0.00098	67.68780	1.79166	8.27843	-0.29858	-0.02359	0.00736	-0.00396	0.00289	-0.00203	14.78738	2.06059	16.85385	-0.00827	-0.00152	-0.00048	-0.00258	-0.00058	-0.00063	33.33127	0.85541	-25.33947	-0.02685	-0.01046	-0.00542	-0.02289	-0.00313	-0.00477	23.38252
66			0.65000	-6.72925	1.89197	15.53826	-0.00371	-0.00015	0.00034	0.00007	-0.00000	-0.00001	93.17898	12.72902	-21.03818	-0.05553	-0.01204	0.00338	0.00565	0.00123	-0.00084	67.67805	1.96824	8.26429	-0.29979	-0.02218	0.00944	-0.00533	0.00347	-0.00275	14.62338	1.67227	16.15973	-0.00832	-0.00141	-0.00025	-0.00279	-0.00044	-0.00033	32.86257	0.44296	-25.03591	-0.02854	-0.00188	-0.00079	-0.02235	-0.00058	-0.00059	23.23690
67			0.66000	-6.71965	1.87329	15.55565	-0.00379	-0.00012	0.00040	0.00007	-0.00000	-0.00001	93.24017	12.57214	-20.98677	-0.05573	-0.01193	0.00138	0.00401	0.00112	-0.00039	67.66875	2.16886	8.23968	-0.30137	-0.01999	0.01257	-0.00442	0.00381	-0.00425	14.44337	1.32902	15.46213	-0.00835	-0.00130	-0.00002	-0.00294	-0.00031	-0.00002	32.43848	0.09334	-24.81413	-0.02947	0.00554	0.00289	-0.02043	0.00155	0.00154	23.11986
68			0.67000	-6.71037	1.85841	15.56893	-0.00388	-0.00006	0.00051	0.00006	-0.00000	-0.00001	93.28156	12.39683	-20.94648	-0.05581	-0.01174	-0.00114	0.00225	0.00081	0.00036	67.66331	2.41000	8.20953	-0.30342	-0.01696	0.01727	-0.00222	0.00387	-0.00709	14.25255	1.03926	14.79939	-0.00837	-0.00118	0.00017	-0.00295	-0.00021	0.00020	32.06910	-0.15425	-24.69458	-0.02948	0.00991	0.00461	-0.01746	0.00210	0.00125	23.03767
69			0.68000	-6.70177	1.84822	15.58097	-0.00396	0.00004	0.00066	0.00006	0.00000	-0.00002	93.29937	12.20651	-20.92701	-0.05578	-0.01146	-0.00391	0.00036	0.00033	0.00134	67.66302	2.70317	8.17673	-0.30633	-0.01345	0.02349	0.00016	0.00357	-0.01164	14.06289	0.80503	14.21176	-0.00836	-0.00108	0.00028	-0.00275	-0.00014	0.00028	31.75968	-0.27766	-24.67959	-0.02867	0.01066	0.00421	-0.01399	0.00127	0.00004	22.99048
70			0.69000	-6.69380	1.84353	15.59410	-0.00402	0.00015	0.00084	0.00006	-0.00000	-0.00002	93.29143	12.00403	-20.93594	-0.05580	-0.01108	-0.00658	-0.00134	-0.00026	0.00239	67.66700	3.05082	8.14385	-0.31037	-0.00979	0.03110	0.00206	0.00290	-0.01797	13.89193	0.62496	13.74066	-0.00835	-0.00100	0.00032	-0.00231	-0.00009	0.00023	31.51026	-0.27683	-24.75678	-0.02763	0.00904	0.00263	-0.01078	0.00023	-0.00055	22.97107
71			0.70000	-6.68521	1.84583	15.61264	-0.00406	0.00028	0.00103	0.00008	-0.00000	-0.00004	93.26116	11.79294	-20.97876	-0.05584	-0.01059	-0.00878	-0.00230	-0.00090	0.00331	67.67388	3.44436	8.11454	-0.31525	-0.00642	0.03961	0.00351	0.00199	-0.02538	13.75487	0.49678	13.41991	-0.00833	-0.00095	0.00028	-0.00172	-0.00007	0.00012	31.31349	-0.17593	-24.90087	-0.02669	0.00645	0.00080	-0.00826	-0.00030	-0.00029	22.96671
72			0.71000	-6.67301	1.85677	15.64573	-0.00408	0.00041	0.00122	0.00012	-0.00001	-0.00009	93.21886	11.57864	-21.06009	-0.05584	-0.01005	-0.01049	-0.00203	-0.00154	0.00397	67.68267	3.86505	8.09393	-0.31991	-0.00328	0.04878	0.00504	0.00099	-0.03281	13.65953	0.41934	13.27001	-0.00831	-0.00093	0.00020	-0.00108	-0.00006	0.00002	31.15688	-0.01671	-25.08131	-0.02588	0.00365	-0.00085	-0.00643	-0.00029	0.00036	22.96295
73			0.72000	-6.65378	1.87628	15.70488	-0.00409	0.00051	0.00136	0.00018	-0.00003	-0.00017	93.17856	11.36989	-21.18258	-0.05558	-0.00955	-0.01194	-0.00050	-0.00213	0.00433	67.69362	4.28807	8.08860	-0.32364	-0.00018	0.05823	0.00741	0.00005	-0.03892	13.60773	0.39296	13.29867	-0.00830	-0.00095	0.00009	-0.00044	-0.00005	-0.00002	31.02920	0.15607	-25.27344	-0.02539	0.00113	-0.00206	-0.00514	-0.00008	0.00089	22.94824
74			0.73000	-6.62627	1.90190	15.79826	-0.00409	0.00058	0.00147	0.00024	-0.00004	-0.00027	93.15250	11.17770	-21.34432	-0.05510	-0.00920	-0.01350	0.00179	-0.00262	0.00441	67.70804	4.68839	8.10489	-0.32557	0.00335	0.06794	0.01115	-0.00068	-0.04291	13.59771	0.41782	13.49976	-0.00830	-0.00098	-0.00002	0.00014	-0.00003	0.00001	30.92432	0.30748	-25.46170	-0.02557	-0.00052	-0.00248	-0.00422	0.00002	0.00096	22.91694
75			0.74000	-6.59314	1.92958	15.92431	-0.00410	0.00061	0.00152	0.00027	-0.00004	-0.00035	93.14739	11.01425	-21.53542	-0.05444	-0.00906	-0.01537	0.00401	-0.00293	0.00414	67.72800	5.04604	8.14809	-0.32602	0.00726	0.07741	0.01623	-0.00091	-0.04429	13.62259	0.49117	13.84861	-0.00829	-0.00104	-0.00012	0.00056	-0.00001	0.00009	30.83848	0.41757	-25.63286	-0.02662	-0.00107	-0.00202	-0.00364	-0.00001	0.00062	22.86924
76			0.75000	-6.56108	1.95492	16.06946	-0.00411	0.00060	0.00154	0.00023	-0.00004	-0.00038	93.16148	10.89028	-21.73817	-0.05371	-0.00912	-0.01741	0.00536	-0.00300	0.00339	67.75488	5.34948	8.22128	-0.32569	0.01086	0.08562	0.02194	-0.00044	-0.04298	13.66835	0.60612	14.30093	-0.00829	-0.00111	-0.00021	0.00077	0.00003	0.00018	30.76565	0.48068	-25.76836	-0.02807	-0.00121	-0.00125	-0.00339	-0.00004	0.00025	22.80963
77			0.76000	-6.53870	1.97421	16.21270	-0.00414	0.00056	0.00151	0.00013	-0.00003	-0.00034	93.18684	10.81238	-21.93123	-0.05302	-0.00929	-0.01928	0.00550	-0.00280	0.00218	67.78886	5.59583	8.32408	-0.32574	0.01313	0.09138	0.02736	0.00053	-0.03937	13.71803	0.75277	14.80376	-0.00829	-0.00119	-0.00028	0.00076	0.00007	0.00025	30.69842	0.50355	-25.84885	-0.02883	-0.00226	-0.00116	-0.00331	-0.00006	0.00010	22.74404
78			0.77000	-6.53324	1.98513	16.33410	-0.00418	0.00051	0.00148	-0.00001	-0.00002	-0.00026	93.21309	10.78012	-22.09672	-0.05255	-0.00948	-0.02074	0.00458	-0.00237	0.00079	67.82874	5.78919	8.45157	-0.32679	0.01345	0.09394	0.03163	0.00141	-0.03429	13.76019	0.92120	15.31342	-0.00829	-0.00126	-0.00034	0.00065	0.00011	0.00031	30.63312	0.50271	-25.86756	-0.02828	-0.00488	-0.00226	-0.00315	0.00001	-0.00003	22.67825
79			0.78000	-6.54817	1.98778	16.42107	-0.00423	0.00047	0.00144	-0.00017	-0.00001	-0.00017	93.23189	10.78502	-22.22462	-0.05225	-0.00962	-0.02165	0.00300	-0.00180	-0.00038	67.87259	5.93798	8.59434	-0.32844	0.01189	0.09338	0.03408	0.00173	-0.02867	13.79157	1.10319	15.80444	-0.00827	-0.00133	-0.00040	0.00052	0.00016	0.00035	30.57083	0.49881	-25.83570	-0.02677	-0.00872	-0.00426	-0.00281	0.00041	-0.00028	22.61653
80			0.79000	-6.58308	1.98458	16.47065	-0.00428	0.00043	0.00140	-0.00031	0.00000	-0.00008	93.23830	10.81212	-22.31362	-0.05213	-0.00968	-0.02200	0.00121	-0.00123	-0.00096	67.91785	6.05229	8.74012	-0.33026	0.00896	0.09050	0.03423	0.00143	-0.02322	13.81402	1.29176	16.26426	-0.00826	-0.00140	-0.00046	0.00043	0.00019	0.00038	30.51357	0.50980	-25.77481	-0.02493	-0.01299	-0.00660	-0.00239	0.00120	-0.00049	22.56027
81			0.80000	-6.63422	1.97953	16.48874	-0.00432	0.00041	0.00138	-0.00042	0.00000	-0.00002	93.23125	10.84328	-22.36941	-0.05209	-0.00965	-0.02188	-0.00045	-0.00074	-0.00086	67.96167	6.14153	8.87619	-0.33144	0.00563	0.08671	0.03200	0.00085	-0.01840	13.83155	1.48030	16.68615	-0.00823	-0.00146	-0.00053	0.00040	0.00022	0.00040	30.46231	0.54747	-25.70912	-0.02320	-0.01693	-0.00876	-0.00197	0.00220	-0.00032	22.50829
82			0.81000	-6.69624	1.97709	16.48618	-0.00435	0.00040	0.00137	-0.00049	0.00000	0.00002	93.21195	10.86225	-22.40073	-0.05223	-0.00960	-0.02149	-0.00183	-0.00038	-0.00023	68.00149	6.21302	8.99264	-0.33166	0.00267	0.08310	0.02763	0.00033	-0.01434	13.84887	1.66353	17.06676	-0.00821	-0.00151	-0.00059	0.00042	0.00023	0.00041	30.41709	0.61730	-25.66355	-0.02158	-0.01996	-0.01042	-0.00161	0.00300	0.00041	22.45840
83			0.82000	-6.76305	1.98105	16.47367	-0.00437	0.00040	0.00137	-0.00051	-0.00000	0.00003	93.18247	10.85787	-22.41499	-0.05253	-0.00955	-0.02102	-0.00296	-0.00012	0.00068	68.03471	6.27161	9.08328	-0.33070	0.00074	0.08060	0.02149	0.00007	-0.01099	13.86929	1.83869	17.40670	-0.00818	-0.00156	-0.00064	0.00046	0.00024	0.00039	30.37706	0.71876	-25.66129	-0.02008	-0.02185	-0.01142	-0.00131	0.00324	0.00161	22.40813
84			0.83000	-6.82858	1.99354	16.45913	-0.00438	0.00041	0.00138	-0.00048	-0.00001	0.00004	93.14444	10.82613	-22.41683	-0.05296	-0.00951	-0.02061	-0.00393	0.00009	0.00160	68.05927	6.32022	9.14551	-0.32902	-0.00022	0.07903	0.01424	-0.00001	-0.00811	13.89356	2.00500	17.70947	-0.00815	-0.00160	-0.00068	0.00050	0.00025	0.00038	30.34146	0.84570	-25.71697	-0.01880	-0.02263	-0.01180	-0.00106	0.00289	0.00292	22.35656
85			0.84000	-6.88773	2.01483	16.44775	-0.00439	0.00044	0.00140	-0.00042	-0.00002	0.00003	93.09853	10.76851	-22.40933	-0.05348	-0.00947	-0.02040	-0.00485	0.00024	0.00238	68.07386	6.36035	9.17839	-0.32717	-0.00015	0.07856	0.00658	-0.00000	-0.00559	13.92041	2.16208	17.97939	-0.00812	-0.00164	-0.00071	0.00052	0.00025	0.00035	30.30998	0.98814	-25.83242	-0.01795	-0.02260	-0.01169	-0.00085	0.00214	0.00396	22.30416
86			0.85000	-6.93663	2.04396	16.44242	-0.00438	0.00048	0.00143	-0.00033	-0.00003	0.00001	93.04454	10.69117	-22.39488	-0.05400	-0.00942	-0.02046	-0.00580	0.00035	0.00293	68.07819	6.39320	9.18281	-0.32566	0.00066	0.07882	-0.00068	-0.00002	-0.00339	13.94753	2.30827	18.21929	-0.00809	-0.00167	-0.00073	0.00049	0.00023	0.00032	30.28248	1.13533	-25.99771	-0.01756	-0.02203	-0.01126	-0.00068	0.00129	0.00451	22.25242
87			0.86000	-6.97297	2.07934	16.44377	-0.00436	0.00052	0.00148	-0.00023	-0.00003	0.00000	92.98176	10.60260	-22.37526	-0.05441	-0.00934	-0.02076	-0.00679	0.00042	0.00319	68.07332	6.42011	9.16173	-0.32451	0.00195	0.07952	-0.00679	-0.00013	-0.00159	13.97199	2.43999	18.43043	-0.00806	-0.00169	-0.00074	0.00042	0.00021	0.00028	30.25797	1.27728	-26.19499	-0.01771	-0.02112	-0.01063	-0.00061	0.00054	0.00450	22.20325
88			0.87000	-6.99619	2.11947	16.45139	-0.00433	0.00057	0.00153	-0.00013	-0.00004	-0.00001	92.90933	10.51249	-22.35209	-0.05458	-0.00920	-0.02115	-0.00784	0.00045	0.00316	68.06113	6.44272	9.12092	-0.32367	0.00305	0.07969	-0.01133	-0.00027	-0.00028	13.99099	2.55269	18.61368	-0.00803	-0.00172	-0.00073	0.00032	0.00017	0.00024	30.23423	1.40502	-26.40217	-0.01852	-0.02008	-0.00994	-0.00066	-0.00001	0.00403	22.15792
89			0.88000	-7.00837	2.16326	16.46477	-0.00429	0.00061	0.00158	-0.00006	-0.00005	-0.00003	92.82578	10.42896	-22.32757	-0.05469	-0.00904	-0.02157	-0.00899	0.00043	0.00287	68.04383	6.46240	9.06695	-0.32296	0.00372	0.07903	-0.01423	-0.00039	0.00056	14.00256	2.64232	18.76934	-0.00800	-0.00174	-0.00072	0.00019	0.00012	0.00019	30.20753	1.51072	-26.59687	-0.02002	-0.01908	-0.00924	-0.00091	-0.00036	0.00324	22.11566
90			0.89000	-7.01353	2.21016	16.48373	-0.00424	0.00067	0.00165	-0.00003	-0.00006	-0.00004	92.72964	10.35764	-22.30453	-0.05494	-0.00892	-0.02215	-0.01026	0.00037	0.00242	68.02350	6.47974	9.00657	-0.32174	0.00427	0.07783	-0.01574	-0.00046	0.00102	14.00557	2.70666	18.89549	-0.00799	-0.00176	-0.00072	0.00005	0.00007	0.00015	30.17258	1.58861	-26.76047	-0.02196	-0.01825	-0.00862	-0.00146	-0.00054	0.00233	22.07401
91			0.90000	-7.01718	2.26058	16.50695	-0.00418	0.00073	0.00172	-0.00004	-0.00007	-0.00005	92.61941	10.30156	-22.28490	-0.05551	-0.00891	-0.02307	-0.01179	0.00032	0.00189	68.00136	6.49451	8.94658	-0.31996	0.00512	0.07672	-0.01636	-0.00051	0.00121	14.00004	2.74558	18.98842	-0.00798	-0.00179	-0.00072	-0.00008	0.00003	0.00010	30.12366	1.63698	-26.88220	-0.02406	-0.01758	-0.00811	-0.00231	-0.00060	0.00148	22.02940
92			0.91000	-7.02591	2.31539	16.52865	-0.00412	0.00081	0.00180	-0.00010	-0.00008	-0.00003	92.49310	10.26188	-22.26646	-0.05643	-0.00899	-0.02413	-0.01367	0.00034	0.00128	67.97774	6.50574	8.89319	-0.31823	0.00610	0.07586	-0.01658	-0.00050	0.00130	13.98764	2.76036	19.04444	-0.00798	-0.00181	-0.00071	-0.00018	-0.00002	0.00005	30.05684	1.65962	-26.96056	-0.02576	-0.01701	-0.00774	-0.00334	-0.00054	0.00081	21.97862
93			0.92000	-7.04595	2.37404	16.54006	-0.00406	0.00089	0.00188	-0.00019	-0.00009	0.00001	92.34911	10.23885	-22.24377	-0.05781	-0.00909	-0.02464	-0.01570	0.00041	0.00060	67.95248	6.51176	8.85108	-0.31746	0.00614	0.07447	-0.01668	-0.00036	0.00142	13.97102	2.75369	19.06329	-0.00800	-0.00182	-0.00068	-0.00024	-0.00005	-0.00000	29.97158	1.66571	-27.00441	-0.02650	-0.01653	-0.00754	-0.00425	-0.00041	0.00043	21.91986
94			0.93000	-7.07868	2.43509	16.53875	-0.00400	0.00097	0.00193	-0.00025	-0.00010	0.00004	92.19092	10.23172	-22.21572	-0.05940	-0.00913	-0.02418	-0.01708	0.00042	-0.00003	67.92552	6.51046	8.82277	-0.31820	0.00455	0.07188	-0.01666	-0.00014	0.00168	13.95250	2.72913	19.05087	-0.00801	-0.00182	-0.00065	-0.00028	-0.00008	-0.00003	29.87078	1.66777	-27.03209	-0.02597	-0.01621	-0.00755	-0.00476	-0.00028	0.00040	21.85326
95			0.94000	-7.11861	2.49672	16.53422	-0.00395	0.00103	0.00196	-0.00027	-0.00011	0.00002	92.02901	10.23819	-22.19057	-0.06105	-0.00918	-0.02319	-0.01713	0.00028	-0.00048	67.89728	6.49993	8.80866	-0.31973	0.00212	0.06871	-0.01630	-0.00001	0.00209	13.93361	2.69037	19.01922	-0.00802	-0.00181	-0.00063	-0.00028	-0.00011	-0.00005	29.75969	1.67875	-27.06727	-0.02435	-0.01628	-0.00783	-0.00472	-0.00020	0.00073	21.78071
96			0.95000	-7.15699	2.55678	16.54038	-0.00390	0.00107	0.00196	-0.00023	-0.00011	-0.00003	91.87590	10.25422	-22.17952	-0.06251	-0.00930	-0.02219	-0.01577	0.00001	-0.00074	67.86890	6.47932	8.80681	-0.32056	0.00006	0.06612	-0.01539	0.00000	0.00259	13.91606	2.64057	18.98361	-0.00802	-0.00180	-0.00063	-0.00025	-0.00014	-0.00005	29.64546	1.70867	-27.13217	-0.02207	-0.01678	-0.00832	-0.00422	-0.00020	0.00139	21.70556
97			0.96000	-7.18628	2.61187	16.56595	-0.00385	0.00109	0.00193	-0.00014	-0.00010	-0.00010	91.74033	10.27614	-22.18828	-0.06398	-0.00955	-0.02140	-0.01361	-0.00029	-0.00087	67.84161	6.44915	8.81450	-0.32007	-0.00128	0.06431	-0.01406	-0.00005	0.00310	13.90131	2.58172	18.95696	-0.00801	-0.00179	-0.00065	-0.00020	-0.00018	-0.00004	29.53549	1.76119	-27.23998	-0.01986	-0.01755	-0.00881	-0.00352	-0.00030	0.00217	21.63151
98			0.97000	-7.20116	2.65805	16.61089	-0.00378	0.00107	0.00188	-0.00002	-0.00009	-0.00015	91.62592	10.30193	-22.21403	-0.06545	-0.00990	-0.02048	-0.01115	-0.00054	-0.00094	67.81610	6.41083	8.82863	-0.31865	-0.00252	0.06270	-0.01268	-0.00013	0.00357	13.88872	2.51338	18.94369	-0.00800	-0.00177	-0.00069	-0.00019	-0.00022	-0.00003	29.43463	1.83114	-27.38801	-0.01815	-0.01850	-0.00922	-0.00287	-0.00050	0.00279	21.56197
99			0.98000	-7.19747	2.69243	16.67132	-0.00369	0.00103	0.00181	0.00011	-0.00007	-0.00020	91.53405	10.33075	-22.24979	-0.06672	-0.01023	-0.01925	-0.00854	-0.00068	-0.00096	67.79247	6.36577	8.84616	-0.31683	-0.00429	0.06041	-0.01164	-0.00026	0.00397	13.87552	2.43289	18.93758	-0.00798	-0.00176	-0.00074	-0.00022	-0.00026	-0.00004	29.34419	1.90455	-27.55768	-0.01714	-0.01965	-0.00958	-0.00241	-0.00083	0.00295	21.49905
100			0.99000	-7.17207	2.71482	16.74469	-0.00359	0.00097	0.00173	0.00025	-0.00005	-0.00023	91.46554	10.36122	-22.29005	-0.06754	-0.01049	-0.01791	-0.00590	-0.00075	-0.00090	67.77010	6.31536	8.86369	-0.31450	-0.00635	0.05748	-0.01129	-0.00038	0.00425	13.85838	2.33611	18.92386	-0.00797	-0.00176	-0.00079	-0.00030	-0.00030	-0.00007	29.26245	1.96181	-27.71950	-0.01686	-0.02097	-0.00998	-0.00218	-0.00129	0.00249	21.44331
101			1.00000	-7.12511	2.72794	16.82971	-0.00346	0.00091	0.00165	0.00036	-0.00003	-0.00025	91.41925	10.39049	-22.33163	-0.06789	-0.01072	-0.01695	-0.00373	-0.00074	-0.00077	67.74787	6.26153	8.87757	-0.31087	-0.00783	0.05467	-0.01191	-0.00041	0.00440	13.83512	2.21885	18.88409	-0.00798	-0.00175	-0.00082	-0.00040	-0.00034	-0.00013	29.18623	1.98323	-27.84201	-0.01734	-0.02226	-0.01036	-0.00219	-0.00184	0.00141	21.39398
102			1.01000	-7.06254	2.73519	16.91991	-0.00334	0.00085	0.00159	0.00040	-0.00002	-0.00023	91.38828	10.41539	-22.36897	-0.06812	-0.01097	-0.01661	-0.00282	-0.00058	-0.00060	67.72395	6.20733	8.88405	-0.30629	-0.00833	0.05255	-0.01359	-0.00030	0.00439	13.80563	2.07795	18.80000	-0.00801	-0.00174	-0.00083	-0.00050	-0.00037	-0.00021	29.11125	1.95498	-27.90191	-0.01851	-0.02317	-0.01059	-0.00245	-0.00243	-0.00009	21.34910
103			1.02000	-6.99503	2.73937	17.00091	-0.00322	0.00080	0.00154	0.00038	-0.00002	-0.00018	91.36084	10.43351	-22.39184	-0.06835	-0.01120	-0.01641	-0.00355	-0.00022	-0.00040	67.69675	6.15711	8.87994	-0.30180	-0.00856	0.05076	-0.01617	-0.00012	0.00408	13.77168	1.91217	18.65619	-0.00806	-0.00173	-0.00080	-0.00057	-0.00039	-0.00030	29.03257	1.87360	-27.89239	-0.02030	-0.02339	-0.01054	-0.00297	-0.00295	-0.00157	21.30580
104			1.03000	-6.93407	2.74293	17.05768	-0.00312	0.00076	0.00151	0.00030	-0.00001	-0.00011	91.32469	10.44365	-22.39098	-0.06882	-0.01137	-0.01599	-0.00559	0.00027	-0.00018	67.66469	6.11600	8.86412	-0.29884	-0.00925	0.04880	-0.01947	0.00011	0.00335	13.73641	1.72363	18.44232	-0.00811	-0.00170	-0.00075	-0.00058	-0.00039	-0.00038	28.94606	1.74604	-27.82290	-0.02269	-0.02273	-0.01012	-0.00370	-0.00325	-0.00261	21.26107
105			1.04000	-6.88720	2.74815	17.08281	-0.00305	0.00075	0.00150	0.00021	-0.00001	-0.00003	91.27274	10.44550	-22.36424	-0.06953	-0.01145	-0.01534	-0.00810	0.00072	0.00004	67.62663	6.08942	8.83743	-0.29801	-0.01047	0.04677	-0.02328	0.00040	0.00222	13.70414	1.51862	18.15512	-0.00816	-0.00167	-0.00069	-0.00052	-0.00037	-0.00043	28.85092	1.58738	-27.71351	-0.02524	-0.02107	-0.00933	-0.00444	-0.00323	-0.00294	21.21271
106			1.05000	-6.85677	2.75678	17.07878	-0.00301	0.00077	0.00152	0.00012	-0.00001	0.00004	91.20436	10.43933	-22.31813	-0.07030	-0.01142	-0.01478	-0.01021	0.00098	0.00023	67.58173	6.08251	8.80252	-0.29893	-0.01170	0.04517	-0.02716	0.00074	0.00075	13.67945	1.30705	17.80213	-0.00820	-0.00162	-0.00061	-0.00040	-0.00032	-0.00044	28.75093	1.41773	-27.59152	-0.02739	-0.01830	-0.00814	-0.00485	-0.00286	-0.00254	21.16016
107			1.06000	-6.84107	2.76960	17.05551	-0.00301	0.00080	0.00155	0.00005	-0.00002	0.00008	91.12424	10.42563	-22.26492	-0.07080	-0.01129	-0.01459	-0.01130	0.00097	0.00042	67.53043	6.09932	8.76287	-0.30097	-0.01243	0.04444	-0.03040	0.00105	-0.00096	13.66579	1.10137	17.40347	-0.00822	-0.00157	-0.00051	-0.00022	-0.00026	-0.00039	28.65377	1.25805	-27.48621	-0.02856	-0.01459	-0.00663	-0.00464	-0.00223	-0.00165	21.10486
108			1.07000	-6.83681	2.78665	17.02573	-0.00304	0.00084	0.00160	-0.00001	-0.00002	0.00008	91.03940	10.40462	-22.21874	-0.07084	-0.01108	-0.01500	-0.01129	0.00072	0.00062	67.47453	6.14228	8.72218	-0.30302	-0.01210	0.04511	-0.03233	0.00122	-0.00289	13.66384	0.91532	16.99005	-0.00824	-0.00150	-0.00041	-0.00005	-0.00018	-0.00031	28.56838	1.12755	-27.42530	-0.02863	-0.01042	-0.00496	-0.00383	-0.00148	-0.00065	21.04997
109			1.08000	-6.84175	2.80650	16.99930	-0.00310	0.00089	0.00166	-0.00006	-0.00003	0.00007	90.95506	10.37698	-22.19021	-0.07046	-0.01085	-0.01604	-0.01063	0.00034	0.00082	67.41665	6.21150	8.68383	-0.30462	-0.01039	0.04777	-0.03270	0.00115	-0.00511	13.67135	0.76068	16.59604	-0.00824	-0.00143	-0.00031	0.00007	-0.00011	-0.00021	28.50184	1.04290	-27.43162	-0.02803	-0.00660	-0.00341	-0.00269	-0.00081	0.00008	20.99990
110			1.09000	-6.85513	2.82623	16.98012	-0.00318	0.00094	0.00172	-0.00010	-0.00003	0.00005	90.87293	10.34529	-22.18331	-0.06989	-0.01062	-0.01736	-0.00983	-0.00006	0.00096	67.35918	6.30437	8.65128	-0.30572	-0.00782	0.05195	-0.03176	0.00089	-0.00757	13.68412	0.64390	16.24954	-0.00824	-0.00137	-0.00024	0.00014	-0.00005	-0.00014	28.45691	1.01557	-27.51580	-0.02734	-0.00391	-0.00229	-0.00157	-0.00037	0.00042	20.95862
111			1.10000	-6.87641	2.84206	16.96876	-0.00327	0.00096	0.00176	-0.00014	-0.00002	0.00003	90.79253	10.31384	-22.19735	-0.06923	-0.01039	-0.01847	-0.00908	-0.00041	0.00095	67.30375	6.41557	8.62772	-0.30726	-0.00545	0.05655	-0.03016	0.00058	-0.00992	13.69822	0.56509	15.96746	-0.00824	-0.00132	-0.00022	0.00016	-0.00000	-0.00010	28.43185	1.04786	-27.66958	-0.02689	-0.00280	-0.00183	-0.00068	-0.00016	0.00058	20.92805
112			1.11000	-6.90332	2.85098	16.96655	-0.00335	0.00098	0.00179	-0.00016	-0.00001	-0.00001	90.71427	10.28693	-22.23037	-0.06864	-0.01018	-0.01927	-0.00823	-0.00071	0.00079	67.25068	6.53712	8.61559	-0.30919	-0.00363	0.06088	-0.02851	0.00033	-0.01171	13.71146	0.52116	15.75771	-0.00822	-0.00129	-0.00023	0.00016	0.00003	-0.00007	28.42144	1.13015	-27.86823	-0.02661	-0.00324	-0.00208	-0.00013	-0.00007	0.00082	20.90637
113			1.12000	-6.93236	2.85162	16.97553	-0.00342	0.00097	0.00180	-0.00017	0.00000	-0.00005	90.64056	10.26766	-22.27933	-0.06800	-0.01000	-0.01981	-0.00714	-0.00094	0.00052	67.19942	6.65946	8.61595	-0.31127	-0.00232	0.06472	-0.02731	0.00016	-0.01257	13.72342	0.50888	15.62416	-0.00821	-0.00127	-0.00026	0.00015	0.00005	-0.00004	28.41827	1.24215	-28.08006	-0.02630	-0.00480	-0.00287	0.00003	0.00003	0.00117	20.88818
114			1.13000	-6.96054	2.84431	16.99709	-0.00347	0.00096	0.00179	-0.00015	0.00001	-0.00009	90.57437	10.25817	-22.33992	-0.06729	-0.00984	-0.02006	-0.00584	-0.00108	0.00017	67.14857	6.77292	8.62905	-0.31324	-0.00172	0.06752	-0.02690	0.00007	-0.01224	13.73456	0.52575	15.56951	-0.00819	-0.00126	-0.00031	0.00015	0.00007	-0.00000	28.41416	1.35815	-28.27645	-0.02580	-0.00692	-0.00392	-0.00019	0.00010	0.00142	20.86593
115			1.14000	-6.98590	2.83020	17.03157	-0.00351	0.00093	0.00177	-0.00013	0.00002	-0.00013	90.51826	10.25929	-22.40729	-0.06654	-0.00973	-0.02002	-0.00444	-0.00114	-0.00020	67.09654	6.86903	8.65379	-0.31530	-0.00190	0.06915	-0.02742	0.00002	-0.01072	13.74475	0.56870	15.59422	-0.00818	-0.00127	-0.00036	0.00014	0.00008	0.00005	28.40139	1.45403	-28.43793	-0.02515	-0.00916	-0.00496	-0.00073	0.00003	0.00138	20.83280
116			1.15000	-7.00761	2.81055	17.07696	-0.00355	0.00088	0.00174	-0.00011	0.00002	-0.00015	90.47379	10.27070	-22.47563	-0.06602	-0.00975	-0.01984	-0.00305	-0.00108	-0.00052	67.04193	6.94134	8.68746	-0.31724	-0.00263	0.06973	-0.02874	-0.00005	-0.00824	13.75265	0.63279	15.69284	-0.00817	-0.00128	-0.00041	0.00010	0.00009	0.00010	28.37383	1.51309	-28.55482	-0.02455	-0.01140	-0.00589	-0.00147	-0.00023	0.00103	20.78463
117			1.16000	-7.02506	2.78712	17.12675	-0.00358	0.00083	0.00169	-0.00008	0.00003	-0.00015	90.44227	10.29053	-22.53634	-0.06582	-0.00989	-0.01962	-0.00177	-0.00088	-0.00077	66.98405	6.98597	8.72554	-0.31889	-0.00361	0.06957	-0.03063	-0.00014	-0.00516	13.75608	0.71028	15.85069	-0.00816	-0.00129	-0.00047	0.00004	0.00008	0.00016	28.32779	1.52910	-28.62463	-0.02401	-0.01378	-0.00681	-0.00229	-0.00062	0.00048	20.72087
118			1.17000	-7.03759	2.76207	17.17023	-0.00361	0.00076	0.00164	-0.00005	0.00003	-0.00011	90.42464	10.31638	-22.57842	-0.06573	-0.01007	-0.01936	-0.00066	-0.00049	-0.00092	66.92262	7.00173	8.76341	-0.32014	-0.00476	0.06865	-0.03297	-0.00026	-0.00191	13.75360	0.79057	16.04534	-0.00815	-0.00132	-0.00054	-0.00004	0.00006	0.00020	28.26214	1.50593	-28.65056	-0.02343	-0.01634	-0.00780	-0.00307	-0.00106	-0.00014	20.64383
119			1.18000	-7.04526	2.73835	17.19646	-0.00366	0.00068	0.00157	-0.00003	0.00002	-0.00005	90.42078	10.34513	-22.59236	-0.06533	-0.01018	-0.01893	0.00018	0.00004	-0.00094	66.85738	6.99049	8.79665	-0.32112	-0.00619	0.06693	-0.03574	-0.00039	0.00108	13.74468	0.86184	16.25155	-0.00813	-0.00134	-0.00061	-0.00013	0.00003	0.00022	28.17714	1.45409	-28.64149	-0.02296	-0.01869	-0.00869	-0.00381	-0.00142	-0.00069	20.55711
120			1.19000	-7.04962	2.71922	17.19834	-0.00374	0.00060	0.00151	-0.00003	0.00002	0.00002	90.42873	10.37349	-22.57317	-0.06441	-0.01014	-0.01827	0.00066	0.00061	-0.00085	66.78793	6.95666	8.82212	-0.32237	-0.00805	0.06436	-0.03882	-0.00050	0.00342	13.72877	0.91437	16.44679	-0.00811	-0.00137	-0.00066	-0.00023	-0.00001	0.00022	28.07317	1.38648	-28.61143	-0.02277	-0.02032	-0.00929	-0.00451	-0.00164	-0.00097	20.46410
121			1.20000	-7.05316	2.70756	17.17504	-0.00385	0.00052	0.00144	-0.00004	0.00001	0.00008	90.44518	10.39765	-22.52184	-0.06305	-0.00996	-0.01732	0.00081	0.00109	-0.00063	66.71439	6.90675	8.83777	-0.32398	-0.01035	0.06106	-0.04186	-0.00056	0.00484	13.70588	0.94397	16.61595	-0.00810	-0.00139	-0.00069	-0.00033	-0.00004	0.00018	27.95194	1.31612	-28.57888	-0.02289	-0.02093	-0.00945	-0.00513	-0.00172	-0.00084	20.36771
122			1.21000	-7.05775	2.70454	17.13253	-0.00399	0.00045	0.00137	-0.00005	0.00000	0.00011	90.46659	10.41422	-22.44499	-0.06153	-0.00970	-0.01617	0.00082	0.00140	-0.00035	66.63734	6.84876	8.84338	-0.32591	-0.01289	0.05740	-0.04445	-0.00054	0.00523	13.67722	0.95251	16.75271	-0.00810	-0.00142	-0.00068	-0.00040	-0.00007	0.00014	27.81739	1.25545	-28.56524	-0.02321	-0.02048	-0.00916	-0.00562	-0.00168	-0.00028	20.27013
123			1.22000	-7.06298	2.70940	17.08231	-0.00414	0.00040	0.00131	-0.00005	-0.00000	0.00011	90.49078	10.42102	-22.35369	-0.06010	-0.00943	-0.01501	0.00087	0.00150	-0.00006	66.55779	6.79185	8.84037	-0.32784	-0.01522	0.05405	-0.04622	-0.00041	0.00472	13.64472	0.94539	16.85703	-0.00811	-0.00144	-0.00065	-0.00045	-0.00008	0.00010	27.67449	1.21608	-28.59138	-0.02354	-0.01928	-0.00854	-0.00590	-0.00156	0.00055	20.17231
124			1.23000	-7.06646	2.71971	17.03765	-0.00427	0.00034	0.00124	-0.00002	-0.00000	0.00008	90.51658	10.41756	-22.26005	-0.05883	-0.00923	-0.01420	0.00095	0.00144	0.00018	66.47720	6.74480	8.83163	-0.32918	-0.01661	0.05192	-0.04680	-0.00018	0.00355	13.61028	0.92912	16.93196	-0.00812	-0.00145	-0.00060	-0.00047	-0.00008	0.00006	27.52773	1.20756	-28.67395	-0.02365	-0.01785	-0.00782	-0.00596	-0.00138	0.00145	20.07439
125			1.24000	-7.06589	2.73214	17.00793	-0.00438	0.00029	0.00118	0.00002	-0.00000	0.00005	90.54209	10.40517	-22.17220	-0.05778	-0.00910	-0.01385	0.00083	0.00132	0.00035	66.39722	6.71510	8.82042	-0.32954	-0.01687	0.05134	-0.04605	0.00007	0.00191	13.57567	0.90977	16.98148	-0.00812	-0.00146	-0.00056	-0.00048	-0.00007	0.00003	27.38093	1.23516	-28.82072	-0.02347	-0.01657	-0.00718	-0.00580	-0.00118	0.00220	19.97615
126			1.25000	-7.06041	2.74297	16.99526	-0.00445	0.00024	0.00113	0.00006	-0.00000	0.00001	90.56347	10.38699	-22.09173	-0.05692	-0.00901	-0.01377	0.00035	0.00120	0.00045	66.31960	6.70771	8.80985	-0.32957	-0.01655	0.05185	-0.04423	0.00030	-0.00004	13.54194	0.89152	17.00879	-0.00813	-0.00146	-0.00054	-0.00047	-0.00005	0.00001	27.23693	1.29685	-29.02391	-0.02308	-0.01566	-0.00670	-0.00552	-0.00095	0.00267	19.87791
127			1.26000	-7.04972	2.74991	16.99864	-0.00448	0.00020	0.00110	0.00011	-0.00000	-0.00002	90.57711	10.36626	-22.01714	-0.05631	-0.00892	-0.01378	-0.00039	0.00111	0.00049	66.24564	6.72425	8.80157	-0.32979	-0.01621	0.05285	-0.04189	0.00050	-0.00206	13.50899	0.87594	17.01597	-0.00814	-0.00146	-0.00052	-0.00047	-0.00004	-0.00000	27.09710	1.38230	-29.25899	-0.02254	-0.01517	-0.00642	-0.00522	-0.00072	0.00280	19.78030
128			1.27000	-7.03344	2.75299	17.01768	-0.00447	0.00019	0.00110	0.00015	-0.00000	-0.00005	90.58150	10.34448	-21.94772	-0.05595	-0.00883	-0.01406	-0.00125	0.00103	0.00053	66.17573	6.76272	8.79552	-0.33003	-0.01555	0.05444	-0.03949	0.00065	-0.00385	13.47519	0.86237	17.00492	-0.00815	-0.00146	-0.00052	-0.00051	-0.00002	-0.00002	26.96034	1.47597	-29.49433	-0.02192	-0.01507	-0.00632	-0.00502	-0.00054	0.00263	19.68329
129			1.28000	-7.01281	2.75345	17.05056	-0.00442	0.00020	0.00114	0.00018	-0.00000	-0.00007	90.57570	10.32162	-21.88221	-0.05583	-0.00873	-0.01465	-0.00222	0.00097	0.00058	66.10985	6.81772	8.79025	-0.32971	-0.01426	0.05676	-0.03712	0.00073	-0.00516	13.43817	0.84881	16.97788	-0.00814	-0.00145	-0.00052	-0.00058	-0.00002	-0.00003	26.82350	1.56167	-29.70267	-0.02139	-0.01514	-0.00629	-0.00501	-0.00044	0.00219	19.58628
130			1.29000	-6.99083	2.75217	17.09281	-0.00435	0.00024	0.00120	0.00018	-0.00000	-0.00009	90.55911	10.29768	-21.81855	-0.05585	-0.00861	-0.01521	-0.00322	0.00094	0.00062	66.04807	6.88175	8.78409	-0.32912	-0.01287	0.05922	-0.03466	0.00073	-0.00576	13.39513	0.83233	16.93572	-0.00816	-0.00144	-0.00053	-0.00077	-0.00002	-0.00005	26.68202	1.62585	-29.86469	-0.02096	-0.01516	-0.00620	-0.00521	-0.00042	0.00152	19.48820
131			1.30000	-6.97067	2.74938	17.13988	-0.00426	0.00028	0.00127	0.00015	-0.00000	-0.00011	90.53226	10.27372	-21.75598	-0.05605	-0.00847	-0.01565	-0.00410	0.00090	0.00061	65.99091	6.94613	8.77564	-0.32814	-0.01157	0.06135	-0.03190	0.00068	-0.00548	13.34290	0.80957	16.87636	-0.00817	-0.00143	-0.00054	-0.00084	-0.00003	-0.00007	26.53097	1.66000	-29.96884	-0.02059	-0.01510	-0.00605	-0.00559	-0.00044	0.00078	19.38834
132			1.31000	-6.95461	2.74548	17.18816	-0.00417	0.00034	0.00136	0.00012	-0.00000	-0.00011	90.49718	10.25199	-21.69573	-0.05646	-0.00837	-0.01602	-0.00471	0.00084	0.00052	65.93906	7.00258	8.76419	-0.32683	-0.01037	0.06300	-0.02868	0.00057	-0.00436	13.27869	0.77739	16.79594	-0.00816	-0.00142	-0.00054	-0.00102	-0.00004	-0.00009	26.36664	1.66195	-30.01171	-0.02025	-0.01517	-0.00600	-0.00603	-0.00046	0.00009	19.28691
133			1.32000	-6.94345	2.74208	17.23351	-0.00409	0.00039	0.00144	0.00008	-0.00000	-0.00010	90.45745	10.23580	-21.63896	-0.05710	-0.00833	-0.01634	-0.00501	0.00079	0.00031	65.89346	7.04423	8.75005	-0.32528	-0.00936	0.06397	-0.02511	0.00043	-0.00262	13.20199	0.73395	16.69151	-0.00815	-0.00140	-0.00055	-0.00118	-0.00005	-0.00012	26.18898	1.63599	-29.99916	-0.01987	-0.01549	-0.00614	-0.00635	-0.00047	-0.00048	19.18537
134			1.33000	-6.93668	2.74120	17.26950	-0.00402	0.00044	0.00151	0.00004	-0.00000	-0.00007	90.41621	10.22941	-21.58545	-0.05770	-0.00834	-0.01654	-0.00508	0.00075	-0.00003	65.85423	7.06707	8.73454	-0.32383	-0.00880	0.06404	-0.02161	0.00029	-0.00064	13.11580	0.68018	16.56411	-0.00815	-0.00139	-0.00055	-0.00127	-0.00006	-0.00014	26.00245	1.59156	-29.94644	-0.01940	-0.01608	-0.00650	-0.00638	-0.00044	-0.00086	19.08605
135			1.34000	-6.93363	2.74405	17.28944	-0.00398	0.00049	0.00156	0.00001	-0.00001	-0.00003	90.37514	10.23748	-21.53480	-0.05819	-0.00838	-0.01660	-0.00503	0.00070	-0.00049	65.82071	7.07023	8.71993	-0.32280	-0.00895	0.06280	-0.01860	0.00015	0.00116	13.02698	0.61960	16.42142	-0.00815	-0.00137	-0.00056	-0.00124	-0.00007	-0.00015	25.81575	1.54135	-29.87704	-0.01894	-0.01669	-0.00693	-0.00606	-0.00040	-0.00094	18.99167
136			1.35000	-6.93402	2.75067	17.28949	-0.00396	0.00052	0.00159	-0.00002	-0.00001	0.00003	90.33456	10.26276	-21.48784	-0.05855	-0.00843	-0.01668	-0.00491	0.00063	-0.00099	65.79146	7.05564	8.70807	-0.32239	-0.00957	0.06064	-0.01640	0.00000	0.00251	12.94402	0.55732	16.27688	-0.00815	-0.00135	-0.00056	-0.00111	-0.00007	-0.00014	25.63952	1.49855	-29.81806	-0.01877	-0.01689	-0.00718	-0.00550	-0.00036	-0.00067	18.90487
137			1.36000	-6.93768	2.76064	17.27050	-0.00396	0.00056	0.00159	-0.00005	-0.00001	0.00008	90.29462	10.30469	-21.44705	-0.05865	-0.00849	-0.01688	-0.00475	0.00052	-0.00143	65.76487	7.02724	8.69992	-0.32234	-0.01035	0.05799	-0.01496	-0.00014	0.00329	12.87346	0.49874	16.14455	-0.00815	-0.00134	-0.00055	-0.00092	-0.00006	-0.00013	25.48215	1.47350	-29.79171	-0.01899	-0.01649	-0.00711	-0.00485	-0.00030	-0.00012	18.82720
138			1.37000	-6.94521	2.77294	17.23726	-0.00399	0.00058	0.00158	-0.00008	-0.00001	0.00010	90.25479	10.35950	-21.41544	-0.05853	-0.00853	-0.01710	-0.00457	0.00037	-0.00175	65.73978	6.99001	8.69563	-0.32276	-0.01122	0.05533	-0.01405	-0.00027	0.00355	12.81740	0.44826	16.03481	-0.00815	-0.00133	-0.00054	-0.00072	-0.00005	-0.00010	25.34699	1.47137	-29.80901	-0.01943	-0.01571	-0.00677	-0.00420	-0.00022	0.00046	18.75868
139			1.38000	-6.95699	2.78552	17.19736	-0.00404	0.00061	0.00156	-0.00011	-0.00001	0.00011	90.21444	10.42178	-21.39588	-0.05835	-0.00859	-0.01717	-0.00433	0.00018	-0.00189	65.71561	6.94889	8.69479	-0.32365	-0.01228	0.05286	-0.01344	-0.00037	0.00345	12.77402	0.40886	15.95304	-0.00816	-0.00131	-0.00052	-0.00056	-0.00004	-0.00007	25.23260	1.49180	-29.86840	-0.01991	-0.01489	-0.00635	-0.00362	-0.00014	0.00088	18.69794
140			1.39000	-6.97166	2.79582	17.16033	-0.00409	0.00062	0.00152	-0.00012	-0.00000	0.00009	90.17417	10.48544	-21.39083	-0.05829	-0.00870	-0.01716	-0.00398	-0.00003	-0.00185	65.69215	6.90775	8.69606	-0.32445	-0.01311	0.05118	-0.01294	-0.00041	0.00320	12.73965	0.38160	15.89943	-0.00816	-0.00130	-0.00051	-0.00046	-0.00003	-0.00004	25.13477	1.52944	-29.95706	-0.02016	-0.01439	-0.00603	-0.00316	-0.00004	0.00107	18.64308
141			1.40000	-6.98649	2.80122	17.13341	-0.00413	0.00061	0.00149	-0.00011	0.00000	0.00005	90.13553	10.54527	-21.39995	-0.05834	-0.00886	-0.01717	-0.00359	-0.00021	-0.00169	65.66955	6.86883	8.69784	-0.32451	-0.01331	0.05057	-0.01240	-0.00039	0.00297	12.71047	0.36502	15.87017	-0.00816	-0.00130	-0.00051	-0.00040	-0.00002	-0.00002	25.04814	1.57537	-30.05470	-0.02004	-0.01442	-0.00593	-0.00285	0.00005	0.00105	18.59188
142			1.41000	-6.99936	2.79913	17.11823	-0.00414	0.00060	0.00145	-0.00009	0.00001	0.00002	90.09858	10.59794	-21.41816	-0.05852	-0.00906	-0.01707	-0.00338	-0.00030	-0.00144	65.64803	6.83271	8.69883	-0.32381	-0.01310	0.05075	-0.01177	-0.00035	0.00282	12.68322	0.35559	15.85962	-0.00816	-0.00129	-0.00052	-0.00039	-0.00002	-0.00001	24.96691	1.61917	-30.13882	-0.01952	-0.01500	-0.00608	-0.00271	0.00015	0.00081	18.54173
143			1.42000	-7.00925	2.78801	17.11245	-0.00412	0.00057	0.00140	-0.00006	0.00002	0.00000	90.06239	10.64205	-21.43809	-0.05888	-0.00927	-0.01660	-0.00333	-0.00028	-0.00116	65.62773	6.79844	8.69911	-0.32291	-0.01314	0.05097	-0.01109	-0.00033	0.00276	12.65536	0.34889	15.86225	-0.00816	-0.00129	-0.00054	-0.00041	-0.00002	0.00000	24.88550	1.65081	-30.18890	-0.01878	-0.01599	-0.00642	-0.00271	0.00026	0.00036	18.48991
144			1.43000	-7.01506	2.76858	17.11312	-0.00407	0.00053	0.00135	-0.00002	0.00002	-0.00001	90.02721	10.67777	-21.45315	-0.05940	-0.00948	-0.01579	-0.00335	-0.00016	-0.00089	65.60858	6.76425	8.69959	-0.32190	-0.01355	0.05091	-0.01050	-0.00037	0.00279	12.62510	0.34019	15.87259	-0.00816	-0.00129	-0.00056	-0.00046	-0.00003	0.00001	24.79989	1.66282	-30.18925	-0.01807	-0.01711	-0.00682	-0.00283	0.00037	-0.00031	18.43485
145			1.44000	-7.01609	2.74374	17.11674	-0.00399	0.00049	0.00131	0.00001	0.00002	-0.00001	89.99408	10.70676	-21.45821	-0.06012	-0.00972	-0.01485	-0.00340	0.00003	-0.00069	65.59005	6.72847	8.70157	-0.32057	-0.01430	0.05032	-0.01030	-0.00045	0.00285	12.59110	0.32478	15.88475	-0.00816	-0.00129	-0.00059	-0.00052	-0.00005	0.00001	24.70778	1.65143	-30.13155	-0.01771	-0.01805	-0.00711	-0.00306	0.00047	-0.00109	18.37653
146			1.45000	-7.01268	2.71734	17.11830	-0.00391	0.00044	0.00127	0.00003	0.00002	-0.00000	89.96326	10.73115	-21.44898	-0.06082	-0.00994	-0.01387	-0.00353	0.00030	-0.00055	65.57102	6.69024	8.70574	-0.31935	-0.01549	0.04898	-0.01078	-0.00056	0.00287	12.55205	0.29862	15.89203	-0.00817	-0.00129	-0.00060	-0.00060	-0.00007	-0.00001	24.60709	1.61680	-30.01771	-0.01780	-0.01860	-0.00723	-0.00341	0.00051	-0.00177	18.31541
147			1.46000	-7.00610	2.69270	17.11234	-0.00384	0.00040	0.00123	0.00005	0.00002	0.00002	89.93404	10.75233	-21.42322	-0.06149	-0.01013	-0.01289	-0.00378	0.00059	-0.00044	65.55018	6.65021	8.71169	-0.31865	-0.01711	0.04704	-0.01188	-0.00066	0.00278	12.50754	0.25908	15.88849	-0.00816	-0.00128	-0.00061	-0.00066	-0.00010	-0.00002	24.49564	1.56322	-29.86292	-0.01828	-0.01870	-0.00717	-0.00389	0.00044	-0.00216	18.25096
148			1.47000	-6.99784	2.67225	17.09418	-0.00379	0.00036	0.00119	0.00005	0.00001	0.00005	89.90559	10.77047	-21.38096	-0.06206	-0.01026	-0.01194	-0.00404	0.00086	-0.00033	65.52690	6.61036	8.71787	-0.31892	-0.01914	0.04463	-0.01321	-0.00068	0.00257	12.45888	0.20580	15.87018	-0.00816	-0.00128	-0.00061	-0.00070	-0.00012	-0.00004	24.37226	1.49865	-29.69270	-0.01891	-0.01838	-0.00698	-0.00439	0.00027	-0.00214	18.18193
149			1.48000	-6.98909	2.65721	17.06183	-0.00375	0.00033	0.00117	0.00004	0.00001	0.00007	89.87780	10.78382	-21.32509	-0.06252	-0.01033	-0.01110	-0.00420	0.00106	-0.00018	65.50160	6.57325	8.72133	-0.31979	-0.02116	0.04225	-0.01433	-0.00055	0.00229	12.40888	0.14140	15.83645	-0.00815	-0.00127	-0.00060	-0.00070	-0.00013	-0.00006	24.23845	1.43305	-29.53537	-0.01943	-0.01769	-0.00668	-0.00477	0.00004	-0.00176	18.10763
150			1.49000	-6.98104	2.64830	17.01744	-0.00374	0.00031	0.00115	0.00003	0.00001	0.00009	89.85092	10.78965	-21.26161	-0.06280	-0.01033	-0.01044	-0.00417	0.00112	-0.00001	65.47540	6.54157	8.71918	-0.32070	-0.02268	0.04044	-0.01488	-0.00025	0.00195	12.36056	0.07060	15.79023	-0.00816	-0.00127	-0.00059	-0.00066	-0.00013	-0.00007	24.09813	1.37657	-29.41562	-0.01972	-0.01673	-0.00631	-0.00493	-0.00017	-0.00113	18.02907
151			1.50000	-6.97504	2.64564	16.96677	-0.00373	0.00031	0.00114	0.00001	0.00000	0.00010	89.82539	10.78535	-21.19871	-0.06302	-0.01029	-0.01002	-0.00390	0.00103	0.00018	65.44971	6.51776	8.71004	-0.32123	-0.02344	0.03949	-0.01465	0.00014	0.00155	12.31596	-0.00111	15.73708	-0.00816	-0.00126	-0.00057	-0.00060	-0.00012	-0.00007	23.95623	1.33785	-29.35222	-0.01991	-0.01568	-0.00591	-0.00491	-0.00033	-0.00040	17.94849
152			1.51000	-6.97184	2.64845	16.91721	-0.00373	0.00033	0.00113	0.00000	0.00000	0.00009	89.80187	10.76975	-21.14458	-0.06322	-0.01024	-0.00981	-0.00336	0.00082	0.00036	65.42596	6.50349	8.69431	-0.32170	-0.02351	0.03939	-0.01364	0.00052	0.00109	12.27578	-0.06844	15.68272	-0.00817	-0.00126	-0.00055	-0.00054	-0.00011	-0.00006	23.81685	1.32299	-29.35517	-0.02009	-0.01478	-0.00555	-0.00478	-0.00041	0.00031	17.86832
153			1.52000	-6.97048	2.65450	16.87511	-0.00373	0.00034	0.00113	-0.00000	-0.00000	0.00007	89.78201	10.74347	-21.10480	-0.06343	-0.01021	-0.00974	-0.00257	0.00055	0.00051	65.40523	6.49932	8.67378	-0.32169	-0.02291	0.04025	-0.01206	0.00077	0.00058	12.23979	-0.12765	15.63167	-0.00817	-0.00125	-0.00054	-0.00049	-0.00009	-0.00006	23.68188	1.33433	-29.42378	-0.02033	-0.01424	-0.00532	-0.00464	-0.00042	0.00089	17.78984
154			1.53000	-6.96894	2.66022	16.84468	-0.00372	0.00036	0.00113	0.00001	-0.00000	0.00005	89.76722	10.70996	-21.08179	-0.06359	-0.01019	-0.00971	-0.00163	0.00026	0.00058	65.38778	6.50456	8.65205	-0.32113	-0.02187	0.04176	-0.01028	0.00083	0.00001	12.20746	-0.17719	15.58658	-0.00817	-0.00124	-0.00054	-0.00044	-0.00008	-0.00005	23.55074	1.36934	-29.54511	-0.02046	-0.01409	-0.00522	-0.00453	-0.00036	0.00129	17.71232
155			1.54000	-6.96525	2.66222	16.82717	-0.00369	0.00036	0.00112	0.00003	0.00000	0.00002	89.75832	10.67459	-21.07461	-0.06366	-0.01018	-0.00968	-0.00068	0.00001	0.00056	65.37308	6.51728	8.63376	-0.31986	-0.02056	0.04375	-0.00857	0.00068	-0.00059	12.17833	-0.21712	15.54880	-0.00817	-0.00124	-0.00054	-0.00039	-0.00006	-0.00004	23.42180	1.42008	-29.69397	-0.02042	-0.01419	-0.00522	-0.00444	-0.00024	0.00140	17.63389
156			1.55000	-6.95853	2.65875	16.82123	-0.00364	0.00035	0.00110	0.00005	0.00000	0.00000	89.75537	10.64405	-21.07986	-0.06367	-0.01019	-0.00956	0.00016	-0.00016	0.00042	65.36030	6.53457	8.62375	-0.31822	-0.01949	0.04550	-0.00713	0.00038	-0.00115	12.15195	-0.24834	15.51879	-0.00818	-0.00123	-0.00054	-0.00036	-0.00005	-0.00003	23.29420	1.47421	-29.83536	-0.02004	-0.01447	-0.00530	-0.00432	-0.00006	0.00121	17.55317
157			1.56000	-6.94946	2.65041	16.82404	-0.00358	0.00032	0.00108	0.00006	0.00001	-0.00001	89.75771	10.62389	-21.09307	-0.06364	-0.01022	-0.00929	0.00081	-0.00026	0.00021	65.34836	6.55301	8.62527	-0.31642	-0.01894	0.04672	-0.00623	0.00001	-0.00155	12.12803	-0.27234	15.49711	-0.00818	-0.00122	-0.00054	-0.00033	-0.00004	-0.00002	23.16844	1.51854	-29.93517	-0.01938	-0.01484	-0.00543	-0.00415	0.00012	0.00074	17.46975
158			1.57000	-6.93946	2.63935	16.83251	-0.00351	0.00029	0.00104	0.00006	0.00001	-0.00002	89.76437	10.61756	-21.10983	-0.06358	-0.01027	-0.00888	0.00127	-0.00030	-0.00001	65.33598	6.56951	8.63911	-0.31500	-0.01916	0.04700	-0.00617	-0.00037	-0.00172	12.10624	-0.29069	15.48414	-0.00819	-0.00122	-0.00056	-0.00030	-0.00003	-0.00001	23.04496	1.54443	-29.97470	-0.01851	-0.01521	-0.00555	-0.00395	0.00027	0.00017	17.38367
159			1.58000	-6.92998	2.62757	16.84451	-0.00345	0.00026	0.00100	0.00006	0.00000	-0.00003	89.77434	10.62532	-21.12692	-0.06358	-0.01034	-0.00843	0.00158	-0.00029	-0.00020	65.32159	6.58174	8.66322	-0.31378	-0.01985	0.04668	-0.00713	-0.00072	-0.00163	12.08630	-0.30458	15.48031	-0.00820	-0.00122	-0.00057	-0.00027	-0.00003	-0.00000	22.92306	1.55099	-29.95874	-0.01751	-0.01545	-0.00564	-0.00374	0.00034	-0.00030	17.29441
160			1.59000	-6.92180	2.61627	16.85873	-0.00340	0.00023	0.00096	0.00005	0.00000	-0.00003	89.78680	10.64516	-21.14215	-0.06366	-0.01045	-0.00802	0.00177	-0.00024	-0.00034	65.30365	6.58858	8.69383	-0.31299	-0.02083	0.04586	-0.00912	-0.00097	-0.00135	12.06800	-0.31490	15.48645	-0.00821	-0.00122	-0.00058	-0.00026	-0.00002	0.00001	22.80181	1.54375	-29.90898	-0.01637	-0.01555	-0.00568	-0.00349	0.00031	-0.00054	17.20174
161			1.60000	-6.91511	2.60598	16.87405	-0.00338	0.00021	0.00093	0.00004	0.00000	-0.00003	89.80127	10.67369	-21.15361	-0.06378	-0.01056	-0.00773	0.00194	-0.00016	-0.00042	65.28098	6.59001	8.72619	-0.31287	-0.02189	0.04483	-0.01176	-0.00107	-0.00095	12.05080	-0.32206	15.50393	-0.00821	-0.00122	-0.00058	-0.00025	-0.00002	0.00002	22.68146	1.53041	-29.84996	-0.01524	-0.01557	-0.00567	-0.00320	0.00025	-0.00056	17.10662
162			1.61000	-6.90963	2.59718	16.88988	-0.00338	0.00020	0.00091	0.00004	0.00000	-0.00003	89.81831	10.70684	-21.15974	-0.06392	-0.01067	-0.00761	0.00221	-0.00006	-0.00044	65.25351	6.58711	8.75536	-0.31339	-0.02292	0.04362	-0.01452	-0.00098	-0.00051	12.03388	-0.32584	15.53276	-0.00821	-0.00123	-0.00059	-0.00025	-0.00002	0.00003	22.56434	1.51723	-29.79835	-0.01429	-0.01558	-0.00563	-0.00287	0.00018	-0.00045	17.01207
163			1.62000	-6.90451	2.59077	16.90695	-0.00341	0.00019	0.00090	0.00004	0.00000	-0.00003	89.83975	10.73976	-21.15985	-0.06400	-0.01075	-0.00766	0.00273	0.00006	-0.00041	65.22211	6.58170	8.77664	-0.31429	-0.02365	0.04264	-0.01687	-0.00067	-0.00010	12.01620	-0.32580	15.57007	-0.00820	-0.00124	-0.00059	-0.00027	-0.00001	0.00004	22.45392	1.50777	-29.76079	-0.01366	-0.01578	-0.00563	-0.00254	0.00014	-0.00031	16.92211
164			1.63000	-6.89880	2.58797	16.92692	-0.00344	0.00020	0.00090	0.00004	-0.00000	-0.00003	89.86821	10.76786	-21.15392	-0.06395	-0.01078	-0.00787	0.00348	0.00017	-0.00033	65.18845	6.57587	8.78640	-0.31527	-0.02396	0.04207	-0.01836	-0.00021	0.00025	11.99688	-0.32218	15.61043	-0.00819	-0.00124	-0.00060	-0.00029	-0.00001	0.00004	22.35313	1.50286	-29.73632	-0.01331	-0.01627	-0.00572	-0.00223	0.00013	-0.00020	16.84037
165			1.64000	-6.89231	2.58894	16.95103	-0.00348	0.00021	0.00092	0.00005	-0.00000	-0.00004	89.90551	10.78826	-21.14182	-0.06379	-0.01078	-0.00821	0.00436	0.00029	-0.00023	65.15464	6.57147	8.78290	-0.31605	-0.02370	0.04214	-0.01876	0.00031	0.00051	11.97542	-0.31704	15.64795	-0.00818	-0.00124	-0.00062	-0.00032	-0.00001	0.00004	22.26274	1.50106	-29.71984	-0.01325	-0.01701	-0.00591	-0.00200	0.00013	-0.00016	16.76864
166			1.65000	-6.88562	2.59250	16.97964	-0.00351	0.00024	0.00095	0.00005	-0.00000	-0.00005	89.95233	10.80049	-21.12307	-0.06355	-0.01074	-0.00878	0.00522	0.00042	-0.00014	65.12270	6.56962	8.76669	-0.31617	-0.02271	0.04282	-0.01807	0.00075	0.00069	11.95179	-0.31382	15.67714	-0.00817	-0.00125	-0.00064	-0.00035	-0.00001	0.00003	22.18123	1.49957	-29.70436	-0.01342	-0.01782	-0.00613	-0.00185	0.00012	-0.00019	16.70657
167			1.66000	-6.87959	2.59705	17.01142	-0.00352	0.00027	0.00099	0.00004	-0.00000	-0.00005	90.00819	10.80605	-21.09630	-0.06336	-0.01070	-0.00960	0.00592	0.00059	-0.00006	65.09397	6.57070	8.74061	-0.31533	-0.02107	0.04391	-0.01664	0.00099	0.00076	11.92609	-0.31518	15.69385	-0.00817	-0.00125	-0.00066	-0.00038	-0.00001	0.00001	22.10537	1.49483	-29.68392	-0.01375	-0.01855	-0.00635	-0.00181	0.00006	-0.00028	16.65199
168			1.67000	-6.87543	2.60188	17.04305	-0.00352	0.00032	0.00105	0.00002	-0.00000	-0.00005	90.07144	10.80738	-21.05889	-0.06328	-0.01065	-0.01055	0.00638	0.00081	-0.00001	65.06881	6.57423	8.70913	-0.31400	-0.01929	0.04482	-0.01494	0.00103	0.00075	11.89898	-0.32197	15.69607	-0.00817	-0.00126	-0.00067	-0.00039	-0.00002	-0.00001	22.03204	1.48374	-29.65591	-0.01412	-0.01905	-0.00651	-0.00182	-0.00008	-0.00039	16.60198
169			1.68000	-6.87418	2.60732	17.07034	-0.00351	0.00037	0.00112	0.00000	-0.00001	-0.00004	90.14037	10.80667	-21.00792	-0.06338	-0.01062	-0.01139	0.00670	0.00106	0.00002	65.04681	6.57911	8.67634	-0.31264	-0.01786	0.04525	-0.01337	0.00095	0.00070	11.87189	-0.33364	15.68439	-0.00817	-0.00126	-0.00067	-0.00037	-0.00002	-0.00002	21.95926	1.46482	-29.62223	-0.01447	-0.01917	-0.00655	-0.00185	-0.00027	-0.00046	16.55385
170			1.69000	-6.87599	2.61447	17.09050	-0.00349	0.00042	0.00118	-0.00001	-0.00001	-0.00003	90.21443	10.80557	-20.94224	-0.06354	-0.01056	-0.01190	0.00705	0.00129	0.00001	65.02707	6.58407	8.64577	-0.31151	-0.01723	0.04481	-0.01216	0.00083	0.00059	11.84691	-0.34884	15.66066	-0.00818	-0.00125	-0.00067	-0.00032	-0.00002	-0.00004	21.88737	1.43860	-29.58769	-0.01478	-0.01885	-0.00643	-0.00183	-0.00048	-0.00045	16.50599
171			1.70000	-6.87984	2.62458	17.10412	-0.00348	0.00047	0.00125	-0.00002	-0.00001	-0.00002	90.29430	10.80475	-20.86492	-0.06362	-0.01047	-0.01225	0.00752	0.00144	0.00000	65.00858	6.58867	8.61956	-0.31032	-0.01694	0.04404	-0.01155	0.00068	0.00041	11.82625	-0.36585	15.62682	-0.00819	-0.00125	-0.00065	-0.00025	-0.00002	-0.00005	21.81886	1.40762	-29.55788	-0.01502	-0.01815	-0.00617	-0.00172	-0.00063	-0.00038	16.45853
172			1.71000	-6.88454	2.63820	17.11321	-0.00348	0.00051	0.00130	-0.00003	-0.00001	-0.00001	90.38004	10.80455	-20.78170	-0.06349	-0.01037	-0.01260	0.00802	0.00148	-0.00000	64.98977	6.59369	8.59929	-0.30919	-0.01684	0.04306	-0.01170	0.00054	0.00015	11.81174	-0.38290	15.58484	-0.00819	-0.00124	-0.00063	-0.00015	-0.00001	-0.00005	21.75749	1.37568	-29.53771	-0.01522	-0.01729	-0.00586	-0.00149	-0.00070	-0.00025	16.41265
173			1.72000	-6.88960	2.65475	17.11953	-0.00350	0.00055	0.00134	-0.00003	-0.00002	-0.00001	90.47018	10.80367	-20.69880	-0.06311	-0.01023	-0.01300	0.00833	0.00141	0.00003	64.96928	6.60072	8.58422	-0.30806	-0.01656	0.04244	-0.01262	0.00045	-0.00019	11.80482	-0.39831	15.53743	-0.00820	-0.00123	-0.00061	-0.00004	-0.00001	-0.00005	21.70699	1.34658	-29.53022	-0.01529	-0.01652	-0.00559	-0.00118	-0.00069	-0.00011	16.36995
174			1.73000	-6.89506	2.67213	17.12373	-0.00354	0.00058	0.00138	-0.00004	-0.00002	-0.00000	90.56144	10.80087	-20.62131	-0.06256	-0.01010	-0.01350	0.00829	0.00127	0.00008	64.94583	6.61153	8.57323	-0.30702	-0.01600	0.04234	-0.01418	0.00040	-0.00059	11.80578	-0.41055	15.48779	-0.00820	-0.00122	-0.00059	0.00007	0.00000	-0.00005	21.66943	1.32289	-29.53516	-0.01519	-0.01603	-0.00543	-0.00083	-0.00062	0.00001	16.33141
175			1.74000	-6.90155	2.68723	17.12486	-0.00359	0.00060	0.00142	-0.00005	-0.00001	0.00001	90.64954	10.79513	-20.55190	-0.06194	-0.00996	-0.01404	0.00782	0.00110	0.00016	64.91857	6.62739	8.56495	-0.30639	-0.01523	0.04278	-0.01616	0.00038	-0.00104	11.81345	-0.41905	15.43817	-0.00821	-0.00121	-0.00058	0.00015	0.00001	-0.00005	21.64429	1.30571	-29.54816	-0.01502	-0.01591	-0.00540	-0.00053	-0.00050	0.00007	16.29714
176			1.75000	-6.90969	2.69710	17.12181	-0.00363	0.00061	0.00144	-0.00006	-0.00001	0.00001	90.73035	10.78611	-20.49217	-0.06143	-0.00984	-0.01444	0.00711	0.00092	0.00026	64.88703	6.64906	8.55889	-0.30671	-0.01475	0.04327	-0.01823	0.00039	-0.00151	11.82568	-0.42504	15.38890	-0.00821	-0.00121	-0.00058	0.00019	0.00001	-0.00005	21.62867	1.29451	-29.56134	-0.01484	-0.01610	-0.00546	-0.00033	-0.00034	0.00004	16.26649
177			1.76000	-6.91897	2.70021	17.11498	-0.00367	0.00062	0.00145	-0.00006	0.00000	0.00002	90.80240	10.77315	-20.44349	-0.06107	-0.00974	-0.01457	0.00644	0.00071	0.00037	64.85166	6.67629	8.55445	-0.30770	-0.01460	0.04381	-0.02003	0.00040	-0.00193	11.83993	-0.43142	15.33879	-0.00820	-0.00120	-0.00059	0.00021	0.00001	-0.00005	21.61838	1.28655	-29.56577	-0.01483	-0.01645	-0.00556	-0.00026	-0.00020	-0.00007	16.23849
178			1.77000	-6.92776	2.69713	17.10746	-0.00369	0.00061	0.00146	-0.00005	0.00001	0.00001	90.86687	10.75603	-20.40814	-0.06089	-0.00967	-0.01458	0.00599	0.00047	0.00047	64.81324	6.70793	8.55208	-0.30845	-0.01445	0.04449	-0.02142	0.00037	-0.00230	11.85385	-0.44148	15.28577	-0.00819	-0.00119	-0.00060	0.00019	-0.00000	-0.00006	21.60861	1.27666	-29.55372	-0.01507	-0.01680	-0.00566	-0.00032	-0.00013	-0.00026	16.21124
179			1.78000	-6.93462	2.69025	17.10306	-0.00371	0.00060	0.00145	-0.00004	0.00001	0.00000	90.92558	10.73510	-20.38774	-0.06080	-0.00963	-0.01452	0.00573	0.00022	0.00056	64.77226	6.74230	8.55312	-0.30863	-0.01412	0.04547	-0.02259	0.00028	-0.00264	11.86600	-0.45754	15.22779	-0.00819	-0.00118	-0.00062	0.00017	-0.00001	-0.00007	21.59487	1.25904	-29.52063	-0.01544	-0.01706	-0.00574	-0.00050	-0.00016	-0.00049	16.18212
180			1.79000	-6.93902	2.68266	17.10482	-0.00371	0.00058	0.00144	-0.00002	0.00001	-0.00002	90.97957	10.71172	-20.38240	-0.06086	-0.00965	-0.01444	0.00551	-0.00002	0.00060	64.72843	6.77765	8.56001	-0.30868	-0.01383	0.04647	-0.02386	0.00013	-0.00295	11.87603	-0.48076	15.16445	-0.00819	-0.00117	-0.00062	0.00014	-0.00003	-0.00008	21.57375	1.23067	-29.46759	-0.01587	-0.01704	-0.00574	-0.00073	-0.00026	-0.00068	16.14865
181			1.80000	-6.94089	2.67650	17.11388	-0.00372	0.00057	0.00142	-0.00000	0.00000	-0.00003	91.02894	10.68781	-20.39037	-0.06102	-0.00971	-0.01436	0.00522	-0.00021	0.00059	64.68115	6.81275	8.57454	-0.30888	-0.01376	0.04726	-0.02537	-0.00004	-0.00324	11.88476	-0.51093	15.09702	-0.00820	-0.00116	-0.00061	0.00013	-0.00004	-0.00008	21.54441	1.19305	-29.40122	-0.01633	-0.01658	-0.00558	-0.00097	-0.00035	-0.00076	16.10984
182			1.81000	-6.94060	2.67205	17.12921	-0.00372	0.00056	0.00141	0.00001	0.00000	-0.00004	91.07270	10.66491	-20.40837	-0.06129	-0.00981	-0.01434	0.00469	-0.00035	0.00057	64.62996	6.84732	8.59668	-0.30930	-0.01402	0.04760	-0.02717	-0.00018	-0.00347	11.89324	-0.54602	15.02709	-0.00821	-0.00115	-0.00059	0.00014	-0.00004	-0.00008	21.50835	1.15106	-29.33126	-0.01684	-0.01577	-0.00529	-0.00114	-0.00038	-0.00071	16.06617
183			1.82000	-6.93894	2.66803	17.14836	-0.00373	0.00055	0.00139	0.00002	0.00000	-0.00005	91.10889	10.64309	-20.43264	-0.06171	-0.00994	-0.01431	0.00396	-0.00043	0.00057	64.57460	6.88207	8.62393	-0.31025	-0.01478	0.04734	-0.02930	-0.00025	-0.00362	11.90233	-0.58232	14.95589	-0.00821	-0.00114	-0.00057	0.00015	-0.00004	-0.00008	21.46938	1.11059	-29.26746	-0.01722	-0.01488	-0.00498	-0.00118	-0.00036	-0.00058	16.01965
184			1.83000	-6.93566	2.66275	17.16922	-0.00375	0.00054	0.00138	0.00004	0.00000	-0.00005	91.13668	10.62037	-20.46012	-0.06231	-0.01008	-0.01429	0.00319	-0.00047	0.00062	64.51512	6.91834	8.65188	-0.31158	-0.01568	0.04698	-0.03164	-0.00019	-0.00370	11.91257	-0.61541	14.88555	-0.00822	-0.00112	-0.00055	0.00017	-0.00003	-0.00007	21.43221	1.07683	-29.21808	-0.01736	-0.01417	-0.00476	-0.00105	-0.00031	-0.00039	15.97316
185			1.84000	-6.92883	2.65463	17.19000	-0.00377	0.00053	0.00137	0.00007	0.00001	-0.00005	91.15723	10.59414	-20.48825	-0.06293	-0.01022	-0.01438	0.00248	-0.00046	0.00074	64.45197	6.95750	8.67593	-0.31284	-0.01620	0.04709	-0.03396	-0.00002	-0.00376	11.92431	-0.64174	14.81971	-0.00822	-0.00111	-0.00053	0.00019	-0.00002	-0.00006	21.40140	1.05304	-29.18846	-0.01721	-0.01379	-0.00469	-0.00080	-0.00024	-0.00020	15.93002
186			1.85000	-6.91636	2.64216	17.20762	-0.00379	0.00051	0.00136	0.00011	0.00001	-0.00004	91.17207	10.56258	-20.51350	-0.06340	-0.01033	-0.01469	0.00183	-0.00037	0.00090	64.38577	7.00031	8.69289	-0.31375	-0.01597	0.04794	-0.03587	0.00022	-0.00382	11.93731	-0.65897	14.76327	-0.00822	-0.00111	-0.00053	0.00020	-0.00000	-0.00005	21.37968	1.04023	-29.17992	-0.01691	-0.01372	-0.00474	-0.00050	-0.00018	-0.00002	15.89275
187			1.86000	-6.89742	2.62498	17.21827	-0.00379	0.00050	0.00134	0.00014	0.00002	-0.00002	91.18238	10.52453	-20.53175	-0.06359	-0.01035	-0.01524	0.00120	-0.00022	0.00112	64.31789	7.04675	8.70119	-0.31412	-0.01488	0.04955	-0.03695	0.00043	-0.00388	11.95081	-0.66568	14.72110	-0.00822	-0.00110	-0.00053	0.00019	0.00001	-0.00003	21.36743	1.03732	-29.18941	-0.01657	-0.01379	-0.00483	-0.00024	-0.00012	0.00012	15.86238
188			1.87000	-6.87361	2.60503	17.22011	-0.00378	0.00047	0.00132	0.00016	0.00002	-0.00000	91.18876	10.47890	-20.54048	-0.06352	-0.01027	-0.01606	0.00063	-0.00007	0.00143	64.24991	7.09559	8.70170	-0.31419	-0.01309	0.05161	-0.03696	0.00053	-0.00389	11.96337	-0.66192	14.69676	-0.00823	-0.00110	-0.00053	0.00016	0.00002	-0.00001	21.36259	1.04137	-29.21019	-0.01632	-0.01391	-0.00489	-0.00008	-0.00007	0.00019	15.83803
189			1.88000	-6.84854	2.58756	17.21634	-0.00376	0.00045	0.00129	0.00015	0.00001	0.00000	91.19207	10.42294	-20.54141	-0.06330	-0.01011	-0.01684	0.00026	0.00002	0.00184	64.18365	7.14487	8.69669	-0.31380	-0.01109	0.05381	-0.03581	0.00051	-0.00383	11.97292	-0.64961	14.69099	-0.00823	-0.00110	-0.00054	0.00010	0.00003	0.00001	21.36119	1.04780	-29.23301	-0.01622	-0.01409	-0.00492	-0.00005	-0.00006	0.00017	15.81769
190			1.89000	-6.82661	2.57923	17.21500	-0.00371	0.00042	0.00126	0.00013	0.00000	-0.00001	91.19353	10.35363	-20.54054	-0.06330	-0.00996	-0.01675	0.00020	0.00000	0.00221	64.12061	7.19178	8.68986	-0.31382	-0.01041	0.05523	-0.03377	0.00045	-0.00359	11.97706	-0.63138	14.70177	-0.00822	-0.00110	-0.00054	0.00001	0.00003	0.00002	21.35813	1.05137	-29.24909	-0.01635	-0.01436	-0.00497	-0.00017	-0.00009	0.00008	15.79880
191			1.90000	-6.81019	2.58319	17.22399	-0.00366	0.00039	0.00123	0.00009	-0.00001	-0.00003	91.19517	10.27180	-20.54403	-0.06368	-0.00989	-0.01548	0.00043	-0.00008	0.00228	64.06185	7.23343	8.68451	-0.31438	-0.01161	0.05560	-0.03114	0.00039	-0.00316	11.97410	-0.60944	14.72544	-0.00822	-0.00110	-0.00055	-0.00010	0.00003	0.00003	21.34900	1.04744	-29.25271	-0.01661	-0.01480	-0.00508	-0.00040	-0.00019	-0.00006	15.77879
192			1.91000	-6.79856	2.59635	17.24490	-0.00360	0.00036	0.00121	0.00007	-0.00001	-0.00005	91.19895	10.18531	-20.55306	-0.06436	-0.00992	-0.01377	0.00082	-0.00014	0.00202	64.00789	7.26718	8.68364	-0.31517	-0.01383	0.05515	-0.02824	0.00026	-0.00258	11.96355	-0.58551	14.75832	-0.00822	-0.00111	-0.00057	-0.00020	0.00003	0.00004	21.33094	1.03311	-29.24263	-0.01693	-0.01542	-0.00525	-0.00069	-0.00034	-0.00020	15.75575
193			1.92000	-6.78938	2.61309	17.27346	-0.00354	0.00033	0.00118	0.00006	-0.00001	-0.00006	91.20621	10.10366	-20.56425	-0.06495	-0.00998	-0.01247	0.00119	-0.00014	0.00166	63.95868	7.29108	8.68843	-0.31536	-0.01562	0.05466	-0.02553	0.00003	-0.00190	11.94638	-0.56138	14.79655	-0.00822	-0.00112	-0.00058	-0.00029	0.00003	0.00004	21.30299	1.00789	-29.22021	-0.01713	-0.01612	-0.00545	-0.00099	-0.00050	-0.00035	15.72875
194			1.93000	-6.78136	2.62889	17.30338	-0.00349	0.00030	0.00114	0.00005	-0.00001	-0.00005	91.21653	10.03337	-20.57286	-0.06530	-0.01002	-0.01180	0.00128	-0.00007	0.00132	63.91317	7.30396	8.69920	-0.31497	-0.01678	0.05398	-0.02354	-0.00025	-0.00115	11.92423	-0.53932	14.83596	-0.00822	-0.00112	-0.00059	-0.00035	0.00002	0.00004	21.26543	0.97377	-29.18783	-0.01708	-0.01682	-0.00566	-0.00127	-0.00062	-0.00046	15.69736
195			1.94000	-6.77565	2.64119	17.32844	-0.00344	0.00027	0.00111	0.00002	-0.00001	-0.00004	91.22681	9.97590	-20.57472	-0.06522	-0.01002	-0.01152	0.00082	0.00007	0.00104	63.86974	7.30553	8.71451	-0.31395	-0.01741	0.05324	-0.02258	-0.00050	-0.00035	11.89893	-0.52161	14.87296	-0.00822	-0.00113	-0.00060	-0.00038	0.00001	0.00004	21.21919	0.93475	-29.14883	-0.01681	-0.01737	-0.00583	-0.00148	-0.00066	-0.00052	15.66148
196			1.95000	-6.77562	2.64885	17.34380	-0.00341	0.00025	0.00108	-0.00003	-0.00000	-0.00002	91.23193	9.93013	-20.56715	-0.06495	-0.00997	-0.01143	-0.00029	0.00024	0.00081	63.82652	7.29624	8.73250	-0.31237	-0.01764	0.05250	-0.02254	-0.00069	0.00043	11.87218	-0.50989	14.90500	-0.00823	-0.00113	-0.00061	-0.00039	0.00000	0.00003	21.16586	0.89581	-29.10803	-0.01646	-0.01764	-0.00590	-0.00162	-0.00062	-0.00051	15.62139
197			1.96000	-6.78560	2.65172	17.34636	-0.00339	0.00023	0.00106	-0.00010	-0.00000	0.00001	91.22614	9.89388	-20.54906	-0.06471	-0.00993	-0.01131	-0.00194	0.00041	0.00063	63.78244	7.27724	8.75088	-0.31079	-0.01774	0.05182	-0.02299	-0.00080	0.00117	11.84519	-0.50494	14.93004	-0.00822	-0.00114	-0.00061	-0.00039	-0.00001	0.00002	21.10776	0.86129	-29.07110	-0.01612	-0.01759	-0.00585	-0.00168	-0.00052	-0.00042	15.57840
198			1.97000	-6.80842	2.65034	17.33482	-0.00338	0.00021	0.00104	-0.00018	0.00000	0.00003	91.20552	9.86553	-20.52085	-0.06477	-0.00992	-0.01113	-0.00386	0.00057	0.00047	63.73730	7.25017	8.76768	-0.30926	-0.01788	0.05101	-0.02341	-0.00083	0.00180	11.81819	-0.50676	14.94627	-0.00822	-0.00114	-0.00061	-0.00039	-0.00001	0.00001	21.04730	0.83412	-29.04312	-0.01585	-0.01737	-0.00575	-0.00168	-0.00041	-0.00028	15.53472
199			1.98000	-6.84424	2.64583	17.30891	-0.00340	0.00020	0.00103	-0.00025	0.00000	0.00006	91.16905	9.84376	-20.48373	-0.06524	-0.00996	-0.01079	-0.00569	0.00070	0.00033	63.69188	7.21722	8.78116	-0.30800	-0.01820	0.05007	-0.02355	-0.00082	0.00226	11.79101	-0.51499	14.95274	-0.00820	-0.00113	-0.00060	-0.00039	-0.00002	-0.00000	20.98673	0.81610	-29.02851	-0.01571	-0.01709	-0.00563	-0.00164	-0.00029	-0.00011	15.49286
200			1.99000	-6.88946	2.63981	17.26969	-0.00342	0.00020	0.00103	-0.00029	0.00000	0.00008	91.11945	9.82878	-20.44006	-0.06615	-0.01006	-0.01019	-0.00702	0.00079	0.00017	63.64676	7.18096	8.79095	-0.30700	-0.01889	0.04894	-0.02340	-0.00079	0.00248	11.76342	-0.52916	14.94937	-0.00819	-0.00113	-0.00060	-0.00040	-0.00003	-0.00001	20.92764	0.80771	-29.02951	-0.01586	-0.01684	-0.00553	-0.00160	-0.00019	0.00005	15.45439
201			2.00000	-6.93697	2.63368	17.21971	-0.00344	0.00020	0.00104	-0.00028	0.00000	0.00010	91.06290	9.82238	-20.39309	-0.06742	-0.01020	-0.00943	-0.00750	0.00082	-0.00000	63.60242	7.14392	8.79820	-0.30681	-0.02008	0.04748	-0.02311	-0.00078	0.00245	11.73551	-0.54876	14.93605	-0.00818	-0.00112	-0.00060	-0.00040	-0.00003	-0.00002	20.87075	0.80765	-29.04356	-0.01630	-0.01659	-0.00542	-0.00158	-0.00011	0.00016	15.41967
202			2.01000	-6.97713	2.62840	17.16235	-0.00346	0.00021	0.00105	-0.00021	0.00000	0.00011	91.00799	9.82711	-20.34628	-0.06827	-0.01028	-0.00873	-0.00689	0.00078	-0.00018	63.55876	7.10828	8.80443	-0.30719	-0.02141	0.04584	-0.02293	-0.00078	0.00223	11.70763	-0.57314	14.91282	-0.00817	-0.00112	-0.00059	-0.00039	-0.00004	-0.00003	20.81596	0.81275	-29.06352	-0.01692	-0.01635	-0.00532	-0.00160	-0.00003	0.00018	15.38780
203			2.02000	-7.00155	2.62455	17.10237	-0.00347	0.00022	0.00105	-0.00011	0.00000	0.00010	90.96241	9.84422	-20.30400	-0.06779	-0.01013	-0.00836	-0.00545	0.00063	-0.00034	63.51533	7.07552	8.81068	-0.30720	-0.02224	0.04438	-0.02289	-0.00077	0.00192	11.68039	-0.60164	14.88000	-0.00817	-0.00111	-0.00059	-0.00037	-0.00004	-0.00004	20.76180	0.81936	-29.08105	-0.01746	-0.01614	-0.00523	-0.00167	0.00002	0.00013	15.35622
204			2.03000	-7.00840	2.62257	17.04765	-0.00348	0.00024	0.00106	-0.00002	0.00000	0.00009	90.92833	9.87217	-20.27354	-0.06605	-0.00979	-0.00841	-0.00389	0.00033	-0.00046	63.47174	7.04621	8.81769	-0.30677	-0.02240	0.04321	-0.02301	-0.00074	0.00163	11.65440	-0.63371	14.83879	-0.00817	-0.00111	-0.00058	-0.00035	-0.00005	-0.00005	20.70585	0.82459	-29.09041	-0.01781	-0.01591	-0.00516	-0.00180	0.00006	0.00005	15.32169
205			2.04000	-7.00265	2.62254	17.00724	-0.00349	0.00025	0.00106	0.00004	0.00000	0.00006	90.90190	9.90644	-20.26326	-0.06415	-0.00949	-0.00893	-0.00290	-0.00003	-0.00055	63.42754	7.01994	8.82555	-0.30584	-0.02165	0.04284	-0.02332	-0.00070	0.00143	11.62996	-0.66843	14.79151	-0.00817	-0.00110	-0.00057	-0.00033	-0.00005	-0.00005	20.64552	0.82706	-29.08991	-0.01790	-0.01561	-0.00507	-0.00197	0.00007	-0.00004	15.28112
206			2.05000	-6.99196	2.62350	16.98488	-0.00349	0.00027	0.00106	0.00005	0.00000	0.00003	90.87607	9.94269	-20.27564	-0.06300	-0.00943	-0.00994	-0.00281	-0.00033	-0.00062	63.38237	6.99541	8.83397	-0.30455	-0.01980	0.04369	-0.02363	-0.00064	0.00139	11.60720	-0.70384	14.74104	-0.00818	-0.00110	-0.00056	-0.00030	-0.00005	-0.00006	20.58003	0.82622	-29.08093	-0.01779	-0.01529	-0.00497	-0.00210	0.00005	-0.00011	15.23335
207			2.06000	-6.98315	2.62367	16.97524	-0.00347	0.00029	0.00106	0.00003	0.00000	0.00001	90.84392	9.97876	-20.30337	-0.06297	-0.00960	-0.01134	-0.00357	-0.00049	-0.00069	63.33656	6.97079	8.84266	-0.30302	-0.01720	0.04521	-0.02357	-0.00058	0.00150	11.58626	-0.73765	14.68980	-0.00818	-0.00109	-0.00055	-0.00027	-0.00004	-0.00005	20.51092	0.82215	-29.06576	-0.01745	-0.01512	-0.00492	-0.00211	0.00003	-0.00016	15.17962
208			2.07000	-6.98065	2.62231	16.96849	-0.00344	0.00032	0.00107	-0.00001	0.00000	0.00001	90.80104	10.01363	-20.33368	-0.06379	-0.00985	-0.01289	-0.00475	-0.00048	-0.00072	63.29114	6.94415	8.85132	-0.30182	-0.01452	0.04653	-0.02291	-0.00052	0.00175	11.56764	-0.76847	14.63874	-0.00819	-0.00108	-0.00055	-0.00023	-0.00003	-0.00005	20.44180	0.81545	-29.04633	-0.01687	-0.01527	-0.00495	-0.00198	0.00001	-0.00019	15.12348
209			2.08000	-6.98523	2.62303	16.96122	-0.00338	0.00036	0.00108	-0.00005	-0.00000	0.00001	90.74904	10.04347	-20.35856	-0.06487	-0.01004	-0.01421	-0.00562	-0.00041	-0.00057	63.24748	6.91396	8.85989	-0.30068	-0.01247	0.04687	-0.02158	-0.00048	0.00204	11.55206	-0.79624	14.58722	-0.00819	-0.00107	-0.00056	-0.00019	-0.00003	-0.00006	20.37697	0.80707	-29.02352	-0.01615	-0.01576	-0.00510	-0.00173	0.00000	-0.00024	15.06929
210			2.09000	-6.99613	2.63398	16.96138	-0.00331	0.00041	0.00110	-0.00008	-0.00001	-0.00001	90.69356	10.06021	-20.38059	-0.06601	-0.01017	-0.01458	-0.00581	-0.00042	-0.00017	63.20683	6.87958	8.86853	-0.29995	-0.01217	0.04581	-0.01991	-0.00051	0.00228	11.54007	-0.82206	14.53309	-0.00820	-0.00106	-0.00058	-0.00013	-0.00003	-0.00006	20.31975	0.79732	-28.99661	-0.01538	-0.01655	-0.00533	-0.00143	0.00001	-0.00029	15.02087
211			2.10000	-7.01237	2.66084	16.97968	-0.00321	0.00047	0.00114	-0.00009	-0.00003	-0.00005	90.63983	10.05769	-20.40671	-0.06778	-0.01040	-0.01355	-0.00549	-0.00051	0.00026	63.16937	6.84164	8.87682	-0.29989	-0.01429	0.04335	-0.01843	-0.00060	0.00238	11.53201	-0.84790	14.47357	-0.00820	-0.00105	-0.00059	-0.00007	-0.00003	-0.00007	20.27149	0.78547	-28.96417	-0.01468	-0.01746	-0.00561	-0.00114	-0.00002	-0.00038	14.97982
212			2.11000	-7.03104	2.69986	17.01727	-0.00310	0.00054	0.00120	-0.00008	-0.00004	-0.00008	90.59083	10.03878	-20.43751	-0.07036	-0.01079	-0.01171	-0.00493	-0.00056	0.00047	63.13467	6.80188	8.88313	-0.30048	-0.01801	0.04001	-0.01753	-0.00067	0.00234	11.52781	-0.87595	14.40553	-0.00821	-0.00104	-0.00061	-0.00002	-0.00003	-0.00008	20.23146	0.76972	-28.92485	-0.01423	-0.01826	-0.00583	-0.00093	-0.00008	-0.00048	14.94592
213			2.12000	-7.04685	2.74128	17.06638	-0.00299	0.00062	0.00127	-0.00005	-0.00005	-0.00010	90.54895	10.01199	-20.46748	-0.07324	-0.01123	-0.01007	-0.00410	-0.00052	0.00049	63.10160	6.76272	8.88456	-0.30073	-0.02162	0.03654	-0.01743	-0.00055	0.00220	11.52721	-0.90840	14.32541	-0.00821	-0.00103	-0.00062	0.00003	-0.00003	-0.00010	20.19810	0.74808	-28.87776	-0.01412	-0.01875	-0.00594	-0.00078	-0.00020	-0.00059	14.91789
214			2.13000	-7.05443	2.77654	17.11832	-0.00287	0.00071	0.00135	0.00000	-0.00004	-0.00011	90.51732	9.98392	-20.49166	-0.07599	-0.01163	-0.00922	-0.00283	-0.00040	0.00044	63.06887	6.72729	8.87778	-0.30027	-0.02398	0.03365	-0.01804	-0.00016	0.00199	11.52944	-0.94722	14.22965	-0.00821	-0.00101	-0.00062	0.00007	-0.00004	-0.00012	20.16938	0.71892	-28.82231	-0.01435	-0.01886	-0.00593	-0.00071	-0.00035	-0.00070	14.89410
215			2.14000	-7.05017	2.80050	17.16638	-0.00277	0.00078	0.00142	0.00006	-0.00003	-0.00010	90.49926	9.95710	-20.50758	-0.07835	-0.01194	-0.00906	-0.00105	-0.00023	0.00041	63.03556	6.69884	8.86047	-0.29922	-0.02490	0.03180	-0.01899	0.00040	0.00172	11.53334	-0.99373	14.11576	-0.00820	-0.00099	-0.00063	0.00009	-0.00004	-0.00014	20.14288	0.68187	-28.75848	-0.01478	-0.01860	-0.00581	-0.00070	-0.00047	-0.00078	14.87264
216			2.15000	-7.03213	2.81083	17.20567	-0.00269	0.00085	0.00148	0.00012	-0.00001	-0.00008	90.49804	9.93262	-20.51431	-0.08008	-0.01215	-0.00947	0.00122	-0.00004	0.00038	63.00141	6.68034	8.83281	-0.29771	-0.02448	0.03107	-0.01980	0.00096	0.00137	11.53825	-1.04783	13.98302	-0.00820	-0.00097	-0.00062	0.00012	-0.00005	-0.00016	20.11673	0.63866	-28.68776	-0.01535	-0.01800	-0.00562	-0.00072	-0.00053	-0.00082	14.85168
217			2.16000	-7.00047	2.80739	17.23298	-0.00262	0.00090	0.00153	0.00018	0.00001	-0.00006	90.51601	9.91068	-20.51187	-0.08114	-0.01226	-0.01051	0.00376	0.00016	0.00038	62.96674	6.67414	8.79700	-0.29587	-0.02257	0.03170	-0.02005	0.00135	0.00092	11.54455	-1.10761	13.83320	-0.00819	-0.00095	-0.00061	0.00015	-0.00005	-0.00018	20.09077	0.59315	-28.61375	-0.01587	-0.01706	-0.00537	-0.00072	-0.00049	-0.00078	14.83002
218			2.17000	-6.95754	2.79184	17.24578	-0.00258	0.00093	0.00156	0.00021	0.00003	-0.00002	90.55363	9.89103	-20.49992	-0.08138	-0.01226	-0.01216	0.00612	0.00037	0.00041	62.93263	6.68187	8.75639	-0.29356	-0.01937	0.03345	-0.01950	0.00146	0.00031	11.55289	-1.16925	13.67122	-0.00820	-0.00093	-0.00058	0.00018	-0.00004	-0.00018	20.06633	0.55017	-28.54263	-0.01621	-0.01585	-0.00507	-0.00066	-0.00041	-0.00067	14.80781
219			2.18000	-6.90870	2.76731	17.24151	-0.00255	0.00095	0.00157	0.00021	0.00005	0.00003	90.60811	9.87186	-20.47710	-0.08097	-0.01217	-0.01418	0.00780	0.00061	0.00049	62.90020	6.70399	8.71469	-0.29112	-0.01523	0.03625	-0.01829	0.00129	-0.00048	11.56323	-1.22779	13.50528	-0.00820	-0.00090	-0.00055	0.00021	-0.00003	-0.00017	20.04530	0.51374	-28.48253	-0.01637	-0.01459	-0.00477	-0.00054	-0.00032	-0.00049	14.78610
220			2.19000	-6.86123	2.73751	17.21807	-0.00254	0.00095	0.00158	0.00018	0.00006	0.00008	90.67404	9.85108	-20.44165	-0.08026	-0.01202	-0.01602	0.00863	0.00087	0.00061	62.87000	6.73975	8.67633	-0.28921	-0.01130	0.03923	-0.01681	0.00097	-0.00147	11.57498	-1.27859	13.34463	-0.00822	-0.00088	-0.00052	0.00022	-0.00002	-0.00015	20.02977	0.48572	-28.44034	-0.01652	-0.01359	-0.00454	-0.00034	-0.00027	-0.00031	14.76644
221			2.20000	-6.82213	2.70617	17.17569	-0.00253	0.00095	0.00157	0.00013	0.00006	0.00012	90.74566	9.82699	-20.39339	-0.07952	-0.01182	-0.01741	0.00886	0.00107	0.00080	62.84163	6.78701	8.64629	-0.28841	-0.00827	0.04191	-0.01547	0.00064	-0.00256	11.58757	-1.31902	13.19639	-0.00823	-0.00085	-0.00050	0.00023	-0.00001	-0.00013	20.02193	0.46535	-28.41744	-0.01688	-0.01308	-0.00442	-0.00010	-0.00025	-0.00017	14.75068
222			2.21000	-6.79641	2.67783	17.11996	-0.00251	0.00094	0.00156	0.00007	0.00005	0.00014	90.81963	9.79734	-20.33672	-0.07900	-0.01159	-0.01807	0.00914	0.00113	0.00106	62.81412	6.84265	8.62884	-0.28834	-0.00667	0.04371	-0.01440	0.00041	-0.00358	11.60112	-1.34929	13.06319	-0.00823	-0.00082	-0.00049	0.00025	-0.00000	-0.00011	20.02320	0.45028	-28.40746	-0.01737	-0.01313	-0.00444	0.00017	-0.00023	-0.00010	14.73993
223			2.22000	-6.78560	2.65823	17.06266	-0.00250	0.00092	0.00155	0.00001	0.00003	0.00013	90.89724	9.75841	-20.28135	-0.07889	-0.01138	-0.01753	0.01013	0.00097	0.00133	62.78682	6.90269	8.62608	-0.28919	-0.00722	0.04435	-0.01352	0.00030	-0.00429	11.61650	-1.37194	12.94393	-0.00824	-0.00080	-0.00049	0.00028	0.00000	-0.00010	20.03301	0.43746	-28.39929	-0.01783	-0.01369	-0.00460	0.00039	-0.00019	-0.00013	14.73353
224			2.23000	-6.78663	2.65026	17.01762	-0.00248	0.00091	0.00154	-0.00002	0.00001	0.00009	90.98340	9.70880	-20.23878	-0.07925	-0.01127	-0.01577	0.01217	0.00065	0.00145	62.75955	6.96300	8.63714	-0.29056	-0.00988	0.04385	-0.01294	0.00022	-0.00456	11.63493	-1.39080	12.83536	-0.00824	-0.00078	-0.00050	0.00033	0.00000	-0.00009	20.04861	0.42376	-28.38144	-0.01801	-0.01459	-0.00490	0.00051	-0.00014	-0.00026	14.72919
225			2.24000	-6.79254	2.65107	16.99365	-0.00245	0.00089	0.00152	-0.00002	-0.00000	0.00003	91.08414	9.65211	-20.21619	-0.07974	-0.01125	-0.01370	0.01501	0.00026	0.00137	62.73186	7.02003	8.65853	-0.29150	-0.01304	0.04313	-0.01279	0.00008	-0.00445	11.65709	-1.40975	12.73434	-0.00823	-0.00077	-0.00052	0.00038	-0.00000	-0.00009	20.06577	0.40685	-28.34690	-0.01784	-0.01560	-0.00524	0.00048	-0.00009	-0.00043	14.72368
226			2.25000	-6.79687	2.65475	16.99213	-0.00244	0.00087	0.00149	-0.00001	-0.00001	-0.00002	91.20315	9.59400	-20.21442	-0.08002	-0.01130	-0.01229	0.01803	-0.00010	0.00123	62.70338	7.07138	8.68523	-0.29127	-0.01508	0.04299	-0.01317	-0.00004	-0.00410	11.68288	-1.43136	12.63933	-0.00823	-0.00076	-0.00054	0.00043	-0.00001	-0.00009	20.07998	0.38534	-28.29516	-0.01741	-0.01647	-0.00557	0.00033	-0.00008	-0.00060	14.71398
227			2.26000	-6.79705	2.65684	17.00839	-0.00242	0.00082	0.00145	0.00001	-0.00000	-0.00005	91.34015	9.53792	-20.22901	-0.07998	-0.01138	-0.01172	0.02054	-0.00033	0.00113	62.67346	7.11573	8.71200	-0.29003	-0.01574	0.04346	-0.01406	-0.00008	-0.00358	11.71172	-1.45647	12.55134	-0.00824	-0.00075	-0.00056	0.00047	-0.00001	-0.00008	20.08801	0.35890	-28.23253	-0.01698	-0.01708	-0.00582	0.00012	-0.00015	-0.00070	14.69811
228			2.27000	-6.79436	2.65488	17.03317	-0.00243	0.00077	0.00140	0.00001	0.00000	-0.00006	91.49142	9.48456	-20.25091	-0.07966	-0.01150	-0.01177	0.02204	-0.00035	0.00108	62.64182	7.15267	8.73382	-0.28840	-0.01534	0.04444	-0.01521	-0.00001	-0.00293	11.74341	-1.48487	12.47271	-0.00824	-0.00073	-0.00056	0.00051	-0.00002	-0.00008	20.08908	0.32852	-28.16863	-0.01680	-0.01736	-0.00594	-0.00006	-0.00026	-0.00069	14.67591
229			2.28000	-6.79280	2.64732	17.05349	-0.00245	0.00072	0.00134	-0.00000	0.00001	-0.00003	91.65082	9.43402	-20.26737	-0.07921	-0.01160	-0.01199	0.02233	-0.00013	0.00103	62.60862	7.18251	8.74739	-0.28724	-0.01474	0.04533	-0.01641	0.00012	-0.00221	11.77839	-1.51598	12.40479	-0.00825	-0.00072	-0.00056	0.00055	-0.00002	-0.00007	20.08478	0.29687	-28.11253	-0.01691	-0.01728	-0.00590	-0.00018	-0.00035	-0.00058	14.64874
230			2.29000	-6.79645	2.63294	17.05705	-0.00250	0.00067	0.00130	-0.00003	0.00002	0.00001	91.81198	9.38673	-20.26641	-0.07868	-0.01163	-0.01200	0.02166	0.00029	0.00094	62.57416	7.20658	8.75147	-0.28733	-0.01473	0.04558	-0.01751	0.00027	-0.00155	11.81705	-1.54962	12.34593	-0.00825	-0.00071	-0.00055	0.00060	-0.00003	-0.00006	20.07762	0.26796	-28.07004	-0.01722	-0.01673	-0.00563	-0.00025	-0.00035	-0.00041	14.61865
231			2.30000	-6.80761	2.61109	17.03672	-0.00257	0.00064	0.00127	-0.00007	0.00003	0.00006	91.97060	9.34353	-20.24105	-0.07811	-0.01155	-0.01171	0.02053	0.00077	0.00081	62.53891	7.22694	8.74639	-0.28883	-0.01560	0.04495	-0.01845	0.00046	-0.00105	11.85794	-1.58606	12.29030	-0.00826	-0.00071	-0.00054	0.00059	-0.00003	-0.00006	20.06877	0.24523	-28.04154	-0.01770	-0.01555	-0.00509	-0.00032	-0.00026	-0.00027	14.58751
232			2.31000	-6.82608	2.58241	16.99295	-0.00264	0.00062	0.00126	-0.00011	0.00004	0.00011	92.12531	9.30492	-20.19172	-0.07757	-0.01140	-0.01129	0.01952	0.00117	0.00067	62.50320	7.24595	8.73361	-0.29173	-0.01701	0.04385	-0.01918	0.00068	-0.00077	11.89612	-1.62531	12.22805	-0.00826	-0.00070	-0.00052	0.00050	-0.00003	-0.00007	20.05706	0.22930	-28.02053	-0.01840	-0.01378	-0.00431	-0.00050	-0.00012	-0.00020	14.55729
233			2.32000	-6.84916	2.54888	16.93127	-0.00271	0.00061	0.00127	-0.00012	0.00005	0.00014	92.27794	9.27084	-20.12397	-0.07727	-0.01124	-0.01110	0.01906	0.00144	0.00056	62.46753	7.26583	8.71506	-0.29497	-0.01808	0.04297	-0.01969	0.00087	-0.00072	11.92285	-1.66684	12.14701	-0.00826	-0.00068	-0.00050	0.00028	-0.00003	-0.00009	20.03801	0.21718	-27.99500	-0.01896	-0.01196	-0.00358	-0.00085	-0.00001	-0.00022	14.52947
234			2.33000	-6.87279	2.51353	16.85835	-0.00278	0.00062	0.00129	-0.00012	0.00005	0.00016	92.43163	9.24137	-20.04499	-0.07713	-0.01111	-0.01157	0.01924	0.00157	0.00049	62.43182	7.28842	8.69338	-0.29718	-0.01783	0.04293	-0.01986	0.00094	-0.00088	11.92976	-1.70915	12.03979	-0.00826	-0.00066	-0.00047	-0.00001	-0.00002	-0.00010	20.00620	0.20471	-27.95549	-0.01895	-0.01078	-0.00320	-0.00129	0.00006	-0.00027	14.50406
235			2.34000	-6.89322	2.48021	16.78144	-0.00282	0.00064	0.00131	-0.00010	0.00004	0.00016	92.58973	9.21563	-19.96258	-0.07699	-0.01101	-0.01272	0.02002	0.00153	0.00049	62.39642	7.31464	8.67184	-0.29770	-0.01613	0.04374	-0.01953	0.00086	-0.00120	11.91444	-1.74941	11.91023	-0.00826	-0.00063	-0.00044	-0.00030	-0.00001	-0.00011	19.96029	0.18989	-27.90220	-0.01856	-0.01041	-0.00321	-0.00167	0.00008	-0.00033	14.48082
236			2.35000	-6.90840	2.45455	16.70962	-0.00285	0.00066	0.00133	-0.00008	0.00003	0.00014	92.75503	9.19014	-19.88582	-0.07668	-0.01089	-0.01401	0.02123	0.00133	0.00059	62.36172	7.34444	8.65356	-0.29696	-0.01384	0.04501	-0.01869	0.00067	-0.00161	11.88038	-1.78441	11.76996	-0.00825	-0.00061	-0.00042	-0.00052	-0.00000	-0.00011	19.90374	0.17313	-27.84140	-0.01826	-0.01076	-0.00349	-0.00189	0.00010	-0.00039	14.45991
237			2.36000	-6.91790	2.44176	16.65190	-0.00285	0.00068	0.00135	-0.00004	0.00001	0.00011	92.92929	9.16081	-19.82310	-0.07634	-0.01078	-0.01479	0.02271	0.00101	0.00075	62.32822	7.37695	8.64122	-0.29578	-0.01209	0.04622	-0.01737	0.00048	-0.00206	11.83398	-1.81243	11.62989	-0.00824	-0.00059	-0.00043	-0.00063	0.00000	-0.00010	19.84217	0.15572	-27.77702	-0.01803	-0.01188	-0.00400	-0.00192	0.00013	-0.00048	14.44162
238			2.37000	-6.92206	2.44408	16.61458	-0.00282	0.00070	0.00137	-0.00001	-0.00001	0.00006	93.11276	9.12650	-19.78009	-0.07606	-0.01067	-0.01473	0.02424	0.00062	0.00087	62.29654	7.41084	8.63698	-0.29444	-0.01153	0.04691	-0.01558	0.00031	-0.00246	11.78390	-1.83304	11.49778	-0.00824	-0.00058	-0.00045	-0.00063	0.00001	-0.00010	19.78192	0.13908	-27.70914	-0.01762	-0.01356	-0.00468	-0.00176	0.00021	-0.00059	14.42543
239			2.38000	-6.92125	2.46036	16.60101	-0.00278	0.00072	0.00139	0.00002	-0.00003	0.00001	93.30456	9.08953	-19.75982	-0.07596	-0.01060	-0.01395	0.02567	0.00020	0.00085	62.26751	7.44442	8.64194	-0.29365	-0.01232	0.04693	-0.01328	0.00014	-0.00269	11.73847	-1.84640	11.37931	-0.00824	-0.00056	-0.00048	-0.00053	0.00001	-0.00009	19.72787	0.12394	-27.63563	-0.01696	-0.01537	-0.00536	-0.00150	0.00032	-0.00073	14.41047
240			2.39000	-6.91524	2.48572	16.61085	-0.00273	0.00074	0.00140	0.00005	-0.00004	-0.00004	93.50288	9.05533	-19.76213	-0.07627	-0.01061	-0.01296	0.02692	-0.00017	0.00070	62.24226	7.47525	8.65593	-0.29361	-0.01386	0.04644	-0.01028	-0.00006	-0.00265	11.70245	-1.85331	11.27879	-0.00824	-0.00055	-0.00052	-0.00040	0.00001	-0.00008	19.68117	0.10939	-27.55477	-0.01629	-0.01691	-0.00588	-0.00126	0.00041	-0.00087	14.39630
241			2.40000	-6.90333	2.51358	16.63941	-0.00269	0.00076	0.00142	0.00008	-0.00004	-0.00008	93.70546	9.02911	-19.78257	-0.07686	-0.01071	-0.01221	0.02792	-0.00047	0.00049	62.22282	7.49992	8.67694	-0.29413	-0.01555	0.04558	-0.00613	-0.00030	-0.00221	11.67698	-1.85617	11.19802	-0.00826	-0.00054	-0.00055	-0.00027	0.00001	-0.00007	19.63949	0.09291	-27.46591	-0.01579	-0.01795	-0.00618	-0.00115	0.00041	-0.00100	14.38368
242			2.41000	-6.88491	2.53877	16.68165	-0.00265	0.00077	0.00141	0.00011	-0.00004	-0.00011	93.91071	9.01280	-19.81593	-0.07755	-0.01085	-0.01170	0.02877	-0.00070	0.00030	62.21241	7.51405	8.70185	-0.29489	-0.01728	0.04428	-0.00007	-0.00057	-0.00133	11.66056	-1.85895	11.13540	-0.00827	-0.00053	-0.00057	-0.00017	0.00001	-0.00005	19.59830	0.07168	-27.37054	-0.01534	-0.01857	-0.00631	-0.00117	0.00030	-0.00109	14.37516
243			2.42000	-6.85989	2.55851	16.73468	-0.00263	0.00076	0.00140	0.00014	-0.00003	-0.00013	94.11858	9.00469	-19.85890	-0.07813	-0.01101	-0.01141	0.02954	-0.00087	0.00018	62.21605	7.51274	8.72683	-0.29545	-0.01869	0.04291	0.00874	-0.00084	-0.00004	11.64948	-1.86619	11.08732	-0.00827	-0.00052	-0.00058	-0.00014	-0.00000	-0.00005	19.55222	0.04436	-27.27384	-0.01499	-0.01889	-0.00632	-0.00134	0.00010	-0.00109	14.37605
244			2.43000	-6.83012	2.57174	16.79577	-0.00262	0.00074	0.00138	0.00015	-0.00002	-0.00015	94.32946	9.00171	-19.90825	-0.07854	-0.01117	-0.01134	0.03023	-0.00097	0.00012	62.24022	7.49082	8.74837	-0.29563	-0.01961	0.04160	0.02063	-0.00110	0.00160	11.63871	-1.88200	11.04824	-0.00827	-0.00051	-0.00058	-0.00017	-0.00001	-0.00004	19.49632	0.01152	-27.18233	-0.01495	-0.01899	-0.00623	-0.00163	-0.00012	-0.00101	14.39398
245			2.44000	-6.79895	2.57889	16.86215	-0.00262	0.00072	0.00136	0.00015	-0.00002	-0.00016	94.54375	9.00029	-19.96076	-0.07891	-0.01134	-0.01141	0.03094	-0.00102	0.00013	62.29125	7.44384	8.76339	-0.29523	-0.01999	0.04048	0.03448	-0.00132	0.00344	11.62385	-1.90975	11.01033	-0.00827	-0.00051	-0.00059	-0.00024	-0.00002	-0.00005	19.42764	-0.02458	-27.10081	-0.01523	-0.01893	-0.00608	-0.00200	-0.00030	-0.00088	14.43671
246			2.45000	-6.76872	2.58189	16.93219	-0.00261	0.00071	0.00135	0.00015	-0.00001	-0.00016	94.76221	8.99722	-20.01373	-0.07925	-0.01152	-0.01172	0.03161	-0.00101	0.00019	62.37122	7.36965	8.77013	-0.29411	-0.01962	0.03964	0.04715	-0.00144	0.00521	11.60262	-1.95138	10.96533	-0.00827	-0.00050	-0.00059	-0.00033	-0.00003	-0.00006	19.34587	-0.06129	-27.03138	-0.01577	-0.01865	-0.00589	-0.00241	-0.00042	-0.00074	14.50825
247			2.46000	-6.74064	2.58319	17.00391	-0.00259	0.00071	0.00134	0.00013	-0.00001	-0.00016	94.98471	8.98990	-20.06409	-0.07947	-0.01173	-0.01242	0.03194	-0.00092	0.00031	62.47437	7.27141	8.76799	-0.29218	-0.01826	0.03929	0.05414	-0.00137	0.00658	11.57477	-2.00662	10.90729	-0.00827	-0.00049	-0.00058	-0.00041	-0.00004	-0.00008	19.25271	-0.09670	-26.97415	-0.01642	-0.01805	-0.00565	-0.00279	-0.00048	-0.00059	14.60464
248			2.47000	-6.71635	2.58506	17.07203	-0.00258	0.00071	0.00135	0.00011	-0.00001	-0.00015	95.20819	8.97679	-20.10657	-0.07950	-0.01191	-0.01330	0.03149	-0.00070	0.00045	62.58514	7.15964	8.75771	-0.28978	-0.01644	0.03904	0.05216	-0.00112	0.00713	11.54112	-2.07278	10.83419	-0.00827	-0.00048	-0.00056	-0.00047	-0.00004	-0.00009	19.15070	-0.12971	-26.92832	-0.01714	-0.01709	-0.00533	-0.00314	-0.00049	-0.00045	14.71138
249			2.48000	-6.69820	2.58937	17.12949	-0.00256	0.00072	0.00136	0.00007	-0.00001	-0.00012	95.42747	8.95703	-20.13564	-0.07943	-0.01202	-0.01400	0.03025	-0.00039	0.00060	62.68401	7.04979	8.74072	-0.28773	-0.01477	0.03890	0.04197	-0.00078	0.00673	11.50327	-2.14549	10.74719	-0.00827	-0.00046	-0.00053	-0.00051	-0.00004	-0.00010	19.04280	-0.15942	-26.89358	-0.01785	-0.01583	-0.00494	-0.00340	-0.00045	-0.00031	14.80883
250			2.49000	-6.68736	2.59733	17.17134	-0.00256	0.00073	0.00138	0.00004	-0.00002	-0.00008	95.63811	8.93131	-20.14838	-0.07942	-0.01206	-0.01428	0.02861	-0.00004	0.00070	62.75691	6.95575	8.71992	-0.28672	-0.01379	0.03870	0.02754	-0.00046	0.00557	11.46339	-2.21992	10.64932	-0.00826	-0.00044	-0.00049	-0.00052	-0.00004	-0.00010	18.93224	-0.18448	-26.87055	-0.01839	-0.01444	-0.00453	-0.00354	-0.00039	-0.00018	14.88210
251			2.50000	-6.68245	2.60951	17.19654	-0.00256	0.00074	0.00139	0.00002	-0.00002	-0.00004	95.83876	8.90156	-20.14544	-0.07955	-0.01205	-0.01424	0.02708	0.00026	0.00074	62.79920	6.88588	8.69856	-0.28661	-0.01336	0.03865	0.01301	-0.00018	0.00402	11.42394	-2.29172	10.54476	-0.00825	-0.00042	-0.00045	-0.00049	-0.00003	-0.00009	18.82195	-0.20346	-26.85983	-0.01867	-0.01309	-0.00414	-0.00355	-0.00029	-0.00007	14.92490
252			2.51000	-6.68006	2.62658	17.20720	-0.00255	0.00074	0.00140	0.00001	-0.00003	-0.00001	96.03117	8.86987	-20.12956	-0.07973	-0.01204	-0.01414	0.02592	0.00050	0.00073	62.81383	6.84263	8.67923	-0.28668	-0.01292	0.03905	0.00094	0.00003	0.00242	11.38694	-2.35728	10.43793	-0.00824	-0.00040	-0.00042	-0.00045	-0.00003	-0.00009	18.71446	-0.21525	-26.86020	-0.01852	-0.01205	-0.00387	-0.00341	-0.00019	0.00001	14.93854
253			2.52000	-6.67690	2.64920	17.20606	-0.00253	0.00076	0.00140	0.00002	-0.00003	0.00002	96.21773	8.83776	-20.10349	-0.07992	-0.01202	-0.01415	0.02509	0.00069	0.00071	62.80716	6.82410	8.66331	-0.28605	-0.01213	0.03997	-0.00776	0.00018	0.00097	11.35340	-2.41405	10.33457	-0.00824	-0.00038	-0.00041	-0.00040	-0.00002	-0.00008	18.61103	-0.21941	-26.86944	-0.01785	-0.01150	-0.00377	-0.00317	-0.00009	0.00008	14.92801
254			2.53000	-6.67117	2.67699	17.19657	-0.00248	0.00078	0.00140	0.00003	-0.00004	0.00003	96.40002	8.80602	-20.07005	-0.08004	-0.01198	-0.01412	0.02448	0.00079	0.00068	62.78603	6.82557	8.65166	-0.28488	-0.01130	0.04110	-0.01322	0.00024	-0.00023	11.32293	-2.46087	10.24223	-0.00824	-0.00037	-0.00041	-0.00037	-0.00002	-0.00006	18.51120	-0.21620	-26.88533	-0.01698	-0.01137	-0.00379	-0.00292	0.00001	0.00012	14.89951
255			2.54000	-6.66229	2.70688	17.18407	-0.00239	0.00081	0.00139	0.00004	-0.00004	0.00003	96.57890	8.77486	-20.03339	-0.08014	-0.01192	-0.01404	0.02404	0.00081	0.00065	62.75622	6.84094	8.64460	-0.28333	-0.01054	0.04225	-0.01608	0.00024	-0.00109	11.29472	-2.49747	10.16799	-0.00825	-0.00036	-0.00043	-0.00035	-0.00001	-0.00005	18.41387	-0.20678	-26.90425	-0.01620	-0.01150	-0.00385	-0.00273	0.00011	0.00013	14.85870
256			2.55000	-6.65078	2.73198	17.17438	-0.00228	0.00086	0.00139	0.00005	-0.00003	0.00002	96.75478	8.74426	-19.99754	-0.08027	-0.01188	-0.01392	0.02364	0.00078	0.00064	62.72216	6.86364	8.64198	-0.28173	-0.00999	0.04323	-0.01717	0.00020	-0.00153	11.26838	-2.52369	10.11574	-0.00826	-0.00036	-0.00045	-0.00034	-0.00001	-0.00003	18.31817	-0.19338	-26.91991	-0.01563	-0.01188	-0.00394	-0.00260	0.00021	0.00010	14.80969
257			2.56000	-6.63813	2.74221	17.17072	-0.00218	0.00090	0.00139	0.00005	0.00000	0.00000	96.92693	8.71405	-19.96407	-0.08051	-0.01188	-0.01375	0.02318	0.00075	0.00061	62.68664	6.88744	8.64261	-0.28042	-0.00960	0.04421	-0.01728	0.00014	-0.00155	11.24384	-2.53997	10.08498	-0.00827	-0.00036	-0.00047	-0.00033	-0.00000	-0.00002	18.22338	-0.17873	-26.92504	-0.01510	-0.01262	-0.00409	-0.00251	0.00031	0.00001	14.75494
258			2.57000	-6.62595	2.72817	17.17228	-0.00210	0.00089	0.00138	0.00004	0.00004	-0.00002	97.09475	8.68518	-19.93136	-0.08075	-0.01187	-0.01335	0.02271	0.00074	0.00055	62.65110	6.90705	8.64555	-0.27987	-0.00981	0.04466	-0.01712	0.00007	-0.00121	11.22067	-2.54866	10.07197	-0.00828	-0.00036	-0.00050	-0.00033	-0.00000	-0.00001	18.12798	-0.16561	-26.91327	-0.01457	-0.01376	-0.00435	-0.00247	0.00041	-0.00014	14.69546
259			2.58000	-6.61474	2.68721	17.17720	-0.00210	0.00085	0.00136	0.00004	0.00007	-0.00003	97.25915	8.65871	-19.89798	-0.08095	-0.01184	-0.01285	0.02244	0.00075	0.00046	62.61568	6.91852	8.64988	-0.28013	-0.01040	0.04473	-0.01717	-0.00003	-0.00060	11.19763	-2.55410	10.07197	-0.00828	-0.00036	-0.00053	-0.00035	-0.00000	0.00000	18.02876	-0.15730	-26.87949	-0.01407	-0.01508	-0.00465	-0.00254	0.00048	-0.00034	14.63076
260			2.59000	-6.60362	2.62693	17.18409	-0.00215	0.00077	0.00135	0.00004	0.00008	-0.00003	97.42251	8.63567	-19.86410	-0.08093	-0.01181	-0.01243	0.02239	0.00074	0.00036	62.57968	6.91927	8.65546	-0.28054	-0.01101	0.04453	-0.01764	-0.00015	0.00013	11.17281	-2.56128	10.08108	-0.00828	-0.00036	-0.00056	-0.00039	-0.00001	0.00001	17.92123	-0.15651	-26.82276	-0.01390	-0.01620	-0.00491	-0.00274	0.00048	-0.00054	14.55954
261			2.60000	-6.59211	2.56208	17.19202	-0.00221	0.00069	0.00132	0.00004	0.00007	-0.00003	97.58625	8.61631	-19.83075	-0.08090	-0.01183	-0.01224	0.02238	0.00072	0.00028	62.54211	6.90835	8.66244	-0.28071	-0.01141	0.04412	-0.01857	-0.00028	0.00085	11.14466	-2.57431	10.09650	-0.00827	-0.00036	-0.00057	-0.00045	-0.00001	0.00001	17.80217	-0.16348	-26.74894	-0.01416	-0.01680	-0.00501	-0.00309	0.00042	-0.00067	14.48120
262			2.61000	-6.58096	2.50559	17.19954	-0.00223	0.00064	0.00130	0.00004	0.00005	-0.00003	97.74942	8.60009	-19.79768	-0.08101	-0.01190	-0.01215	0.02220	0.00072	0.00023	62.50205	6.88645	8.67064	-0.28089	-0.01202	0.04311	-0.02003	-0.00038	0.00139	11.11265	-2.59532	10.11641	-0.00827	-0.00036	-0.00057	-0.00050	-0.00002	0.00002	17.67059	-0.17582	-26.66909	-0.01484	-0.01674	-0.00493	-0.00355	0.00032	-0.00067	14.39595
263			2.62000	-6.57142	2.46346	17.20570	-0.00223	0.00063	0.00128	0.00003	0.00004	-0.00002	97.91021	8.58496	-19.76389	-0.08128	-0.01200	-0.01208	0.02178	0.00076	0.00024	62.45951	6.85608	8.67795	-0.28149	-0.01290	0.04161	-0.02104	-0.00045	0.00194	11.07736	-2.62387	10.13943	-0.00826	-0.00036	-0.00056	-0.00054	-0.00002	0.00002	17.52778	-0.18983	-26.59449	-0.01552	-0.01622	-0.00472	-0.00397	0.00023	-0.00056	14.30467
264			2.63000	-6.56458	2.43576	17.21062	-0.00222	0.00065	0.00127	0.00002	0.00002	-0.00002	98.06686	8.56786	-19.72859	-0.08171	-0.01211	-0.01204	0.02118	0.00081	0.00030	62.41514	6.82069	8.68121	-0.28234	-0.01380	0.03997	-0.02220	-0.00040	0.00222	11.03999	-2.65717	10.16522	-0.00826	-0.00036	-0.00055	-0.00057	-0.00002	0.00002	17.37696	-0.20129	-26.53485	-0.01573	-0.01557	-0.00449	-0.00420	0.00018	-0.00038	14.20910
265			2.64000	-6.56049	2.42002	17.21471	-0.00222	0.00067	0.00127	0.00001	0.00001	-0.00001	98.21813	8.54581	-19.69107	-0.08225	-0.01223	-0.01210	0.02041	0.00089	0.00041	62.36941	6.78418	8.67783	-0.28298	-0.01428	0.03868	-0.02336	-0.00025	0.00231	11.00094	-2.69144	10.19438	-0.00826	-0.00037	-0.00055	-0.00060	-0.00002	0.00002	17.22169	-0.20635	-26.49728	-0.01544	-0.01513	-0.00433	-0.00420	0.00018	-0.00018	14.11139
266			2.65000	-6.55830	2.41293	17.21825	-0.00222	0.00071	0.00129	0.00001	0.00001	-0.00001	98.36275	8.51745	-19.65112	-0.08280	-0.01231	-0.01224	0.01949	0.00096	0.00053	62.32218	6.75054	8.66734	-0.28331	-0.01424	0.03793	-0.02466	-0.00006	0.00219	10.95996	-2.72382	10.22746	-0.00826	-0.00038	-0.00055	-0.00063	-0.00002	0.00003	17.06484	-0.20239	-26.48509	-0.01502	-0.01505	-0.00425	-0.00410	0.00023	0.00002	14.01360
267			2.66000	-6.55621	2.41085	17.22174	-0.00221	0.00075	0.00131	0.00001	0.00000	-0.00001	98.50003	8.48356	-19.60918	-0.08319	-0.01234	-0.01239	0.01847	0.00100	0.00062	62.27280	6.72334	8.65132	-0.28308	-0.01380	0.03765	-0.02607	0.00011	0.00185	10.91734	-2.75327	10.26358	-0.00826	-0.00038	-0.00056	-0.00065	-0.00002	0.00003	16.90876	-0.18843	-26.49626	-0.01466	-0.01533	-0.00427	-0.00397	0.00032	0.00018	13.91647
268			2.67000	-6.55288	2.41021	17.22652	-0.00219	0.00078	0.00134	0.00002	0.00000	-0.00001	98.62962	8.44660	-19.56670	-0.08350	-0.01235	-0.01258	0.01747	0.00101	0.00066	62.22066	6.70483	8.63322	-0.28266	-0.01299	0.03795	-0.02734	0.00020	0.00134	10.87400	-2.78063	10.30133	-0.00826	-0.00039	-0.00058	-0.00065	-0.00002	0.00003	16.75503	-0.16504	-26.52505	-0.01446	-0.01583	-0.00434	-0.00385	0.00044	0.00031	13.81993
269			2.68000	-6.54741	2.40862	17.23346	-0.00216	0.00081	0.00137	0.00003	0.00000	-0.00002	98.75227	8.40969	-19.52473	-0.08390	-0.01237	-0.01282	0.01668	0.00100	0.00064	62.16599	6.69559	8.61692	-0.28201	-0.01193	0.03873	-0.02808	0.00020	0.00075	10.83074	-2.80760	10.33978	-0.00826	-0.00039	-0.00060	-0.00065	-0.00002	0.00003	16.60411	-0.13442	-26.56458	-0.01428	-0.01633	-0.00443	-0.00375	0.00054	0.00038	13.72361
270			2.69000	-6.53901	2.40487	17.24159	-0.00213	0.00083	0.00139	0.00004	0.00001	-0.00002	98.86964	8.37600	-19.48293	-0.08428	-0.01241	-0.01303	0.01611	0.00100	0.00054	62.10976	6.69408	8.60584	-0.28129	-0.01084	0.03982	-0.02798	0.00013	0.00020	10.78758	-2.83537	10.37958	-0.00826	-0.00040	-0.00061	-0.00066	-0.00002	0.00004	16.45473	-0.10058	-26.60951	-0.01401	-0.01672	-0.00450	-0.00367	0.00054	0.00042	13.62695
271			2.70000	-6.52741	2.39894	17.24840	-0.00208	0.00083	0.00140	0.00005	0.00001	-0.00001	98.98366	8.34822	-19.44005	-0.08454	-0.01242	-0.01313	0.01566	0.00101	0.00038	62.05375	6.69687	8.60202	-0.28036	-0.00990	0.04098	-0.02696	0.00002	-0.00020	10.74358	-2.86373	10.42344	-0.00825	-0.00041	-0.00061	-0.00068	-0.00003	0.00004	16.30378	-0.06815	-26.65762	-0.01361	-0.01695	-0.00456	-0.00366	0.00044	0.00045	13.52898
272			2.71000	-6.51385	2.39161	17.25088	-0.00202	0.00082	0.00140	0.00005	0.00001	0.00000	99.09464	8.32849	-19.39536	-0.08462	-0.01242	-0.01317	0.01507	0.00102	0.00018	61.99953	6.70024	8.60610	-0.27899	-0.00897	0.04219	-0.02532	-0.00009	-0.00041	10.69738	-2.89157	10.47559	-0.00825	-0.00041	-0.00061	-0.00073	-0.00003	0.00006	16.14688	-0.03995	-26.70982	-0.01313	-0.01702	-0.00458	-0.00370	0.00029	0.00049	13.42814
273			2.72000	-6.50134	2.38423	17.24625	-0.00196	0.00081	0.00140	0.00003	0.00001	0.00002	99.20099	8.31824	-19.34873	-0.08464	-0.01243	-0.01319	0.01417	0.00102	-0.00005	61.94792	6.70123	8.61785	-0.27755	-0.00809	0.04336	-0.02346	-0.00019	-0.00045	10.64870	-2.91759	10.54098	-0.00824	-0.00042	-0.00060	-0.00076	-0.00003	0.00007	15.98089	-0.01550	-26.77000	-0.01258	-0.01695	-0.00457	-0.00374	0.00015	0.00057	13.32274
274			2.73000	-6.49342	2.37780	17.23273	-0.00191	0.00080	0.00139	0.00001	0.00001	0.00004	99.30014	8.31814	-19.30062	-0.08472	-0.01247	-0.01326	0.01296	0.00102	-0.00028	61.89918	6.69795	8.63589	-0.27655	-0.00750	0.04413	-0.02166	-0.00026	-0.00031	10.59887	-2.94076	10.62492	-0.00824	-0.00044	-0.00060	-0.00078	-0.00003	0.00009	15.80641	0.00898	-26.84492	-0.01188	-0.01680	-0.00455	-0.00366	0.00007	0.00072	13.21275
275			2.74000	-6.49272	2.37273	17.20970	-0.00186	0.00082	0.00140	-0.00002	0.00001	0.00007	99.39033	8.32705	-19.25175	-0.08487	-0.01253	-0.01340	0.01160	0.00100	-0.00047	61.85358	6.68965	8.65712	-0.27628	-0.00721	0.04443	-0.01998	-0.00029	-0.00002	10.54972	-2.95951	10.73333	-0.00825	-0.00045	-0.00059	-0.00078	-0.00003	0.00012	15.62749	0.03871	-26.94328	-0.01114	-0.01653	-0.00447	-0.00346	0.00008	0.00092	13.10037
276			2.75000	-6.50041	2.36907	17.17783	-0.00182	0.00085	0.00143	-0.00004	0.00001	0.00009	99.47086	8.34252	-19.20309	-0.08511	-0.01263	-0.01368	0.01016	0.00097	-0.00060	61.81144	6.67625	8.67767	-0.27650	-0.00709	0.04426	-0.01835	-0.00029	0.00044	10.50288	-2.97140	10.87064	-0.00826	-0.00047	-0.00059	-0.00076	-0.00003	0.00015	15.45052	0.07837	-27.07181	-0.01074	-0.01606	-0.00426	-0.00323	0.00017	0.00112	12.98956
277			2.76000	-6.51673	2.36687	17.13797	-0.00181	0.00089	0.00146	-0.00007	0.00001	0.00011	99.54111	8.36166	-19.15527	-0.08540	-0.01274	-0.01407	0.00866	0.00094	-0.00066	61.77327	6.65735	8.69372	-0.27679	-0.00704	0.04368	-0.01682	-0.00026	0.00103	10.45998	-2.97408	11.03570	-0.00826	-0.00049	-0.00061	-0.00071	-0.00003	0.00018	15.28301	0.13044	-27.22947	-0.01098	-0.01542	-0.00390	-0.00304	0.00032	0.00119	12.88524
278			2.77000	-6.54094	2.36604	17.09219	-0.00182	0.00095	0.00151	-0.00009	0.00001	0.00012	99.60065	8.38144	-19.10942	-0.08586	-0.01285	-0.01450	0.00728	0.00088	-0.00064	61.73897	6.63274	8.70201	-0.27695	-0.00711	0.04260	-0.01578	-0.00019	0.00163	10.42275	-2.96670	11.21861	-0.00827	-0.00052	-0.00063	-0.00063	-0.00002	0.00020	15.13278	0.19384	-27.40399	-0.01144	-0.01498	-0.00353	-0.00276	0.00050	0.00114	12.79170
279			2.78000	-6.57034	2.36661	17.04528	-0.00183	0.00101	0.00156	-0.00010	0.00001	0.00012	99.65085	8.39882	-19.06864	-0.08673	-0.01294	-0.01486	0.00651	0.00071	-0.00053	61.70719	6.60388	8.70037	-0.27672	-0.00726	0.04123	-0.01570	-0.00010	0.00208	10.39225	-2.95009	11.40436	-0.00827	-0.00055	-0.00066	-0.00053	-0.00001	0.00021	15.00565	0.26379	-27.57600	-0.01157	-0.01517	-0.00333	-0.00230	0.00068	0.00101	12.71095
280			2.79000	-6.59955	2.36927	17.00637	-0.00183	0.00108	0.00163	-0.00008	-0.00000	0.00008	99.69684	8.41138	-19.03960	-0.08794	-0.01301	-0.01508	0.00705	0.00037	-0.00032	61.67544	6.57390	8.68901	-0.27619	-0.00746	0.03972	-0.01666	-0.00001	0.00225	10.36846	-2.92668	11.57885	-0.00826	-0.00059	-0.00070	-0.00042	-0.00000	0.00020	14.90360	0.33348	-27.72636	-0.01143	-0.01609	-0.00337	-0.00179	0.00084	0.00085	12.64203
281			2.80000	-6.62040	2.37570	16.98878	-0.00185	0.00115	0.00170	-0.00004	-0.00002	0.00001	99.74798	8.41744	-19.03245	-0.08904	-0.01310	-0.01545	0.00918	-0.00019	-0.00004	61.64149	6.54600	8.67045	-0.27554	-0.00712	0.03878	-0.01815	0.00007	0.00220	10.35112	-2.89965	11.73167	-0.00826	-0.00062	-0.00075	-0.00031	0.00000	0.00018	14.82479	0.39599	-27.84012	-0.01136	-0.01740	-0.00357	-0.00137	0.00094	0.00064	12.58157
282			2.81000	-6.62624	2.38724	17.00281	-0.00186	0.00122	0.00177	0.00001	-0.00004	-0.00008	99.81270	8.41711	-19.05522	-0.08936	-0.01325	-0.01632	0.01205	-0.00082	0.00025	61.60458	6.52182	8.64857	-0.27514	-0.00577	0.03887	-0.01944	0.00008	0.00203	10.33956	-2.87215	11.85694	-0.00824	-0.00064	-0.00078	-0.00022	0.00001	0.00016	14.76381	0.44559	-27.90810	-0.01140	-0.01862	-0.00384	-0.00112	0.00093	0.00036	12.52514
283			2.82000	-6.61709	2.40334	17.04711	-0.00188	0.00127	0.00184	0.00005	-0.00005	-0.00016	99.89162	8.41214	-19.10645	-0.08893	-0.01349	-0.01767	0.01413	-0.00135	0.00050	61.56539	6.50112	8.62741	-0.27512	-0.00355	0.03993	-0.02012	0.00005	0.00182	10.33179	-2.84630	11.95609	-0.00823	-0.00066	-0.00079	-0.00017	0.00001	0.00013	14.71187	0.47902	-27.93069	-0.01160	-0.01928	-0.00408	-0.00106	0.00078	0.00009	12.46828
284			2.83000	-6.59925	2.42178	17.10847	-0.00191	0.00130	0.00188	0.00007	-0.00006	-0.00020	99.97733	8.40500	-19.17473	-0.08833	-0.01375	-0.01897	0.01462	-0.00161	0.00064	61.52513	6.48304	8.61009	-0.27557	-0.00148	0.04115	-0.02009	0.00001	0.00158	10.32471	-2.82223	12.03882	-0.00822	-0.00068	-0.00078	-0.00018	0.00001	0.00012	14.65898	0.49672	-27.92053	-0.01215	-0.01903	-0.00415	-0.00122	0.00052	-0.00009	12.40701
285			2.84000	-6.57986	2.43998	17.17147	-0.00193	0.00132	0.00190	0.00007	-0.00005	-0.00019	100.06082	8.39756	-19.24687	-0.08802	-0.01399	-0.01990	0.01380	-0.00162	0.00066	61.48513	6.46671	8.59856	-0.27627	0.00010	0.04238	-0.01933	0.00000	0.00129	10.31533	-2.79785	12.11977	-0.00821	-0.00069	-0.00075	-0.00022	0.00001	0.00012	14.59735	0.50338	-27.89947	-0.01325	-0.01781	-0.00398	-0.00156	0.00027	-0.00009	12.33887
286			2.85000	-6.56294	2.45558	17.22540	-0.00193	0.00132	0.00190	0.00006	-0.00004	-0.00015	100.13667	8.39056	-19.31358	-0.08813	-0.01418	-0.02045	0.01237	-0.00146	0.00062	61.44682	6.45224	8.59368	-0.27694	0.00127	0.04374	-0.01789	0.00001	0.00094	10.30183	-2.76906	12.21203	-0.00821	-0.00070	-0.00070	-0.00030	0.00002	0.00013	14.52393	0.50699	-27.88990	-0.01459	-0.01595	-0.00361	-0.00200	0.00014	0.00004	12.26320
287			2.86000	-6.54940	2.46607	17.26560	-0.00193	0.00131	0.00189	0.00005	-0.00002	-0.00011	100.20359	8.38387	-19.37033	-0.08847	-0.01431	-0.02069	0.01089	-0.00122	0.00056	61.41148	6.44049	8.59531	-0.27724	0.00238	0.04546	-0.01571	0.00004	0.00056	10.28305	-2.73049	12.32483	-0.00821	-0.00072	-0.00066	-0.00040	0.00003	0.00015	14.44028	0.51649	-27.90911	-0.01566	-0.01410	-0.00321	-0.00236	0.00015	0.00023	12.18123
288			2.87000	-6.53850	2.46980	17.29159	-0.00191	0.00130	0.00189	0.00004	-0.00001	-0.00006	100.26286	8.37747	-19.41609	-0.08889	-0.01439	-0.02080	0.00964	-0.00097	0.00048	61.38088	6.43117	8.60275	-0.27702	0.00365	0.04762	-0.01258	0.00008	0.00030	10.25805	-2.67686	12.46494	-0.00822	-0.00074	-0.00062	-0.00051	0.00004	0.00018	14.35017	0.53967	-27.96737	-0.01600	-0.01296	-0.00299	-0.00252	0.00027	0.00045	12.09583
289			2.88000	-6.52949	2.46646	17.30506	-0.00188	0.00130	0.00189	0.00003	0.00001	-0.00003	100.31601	8.37165	-19.45188	-0.08938	-0.01445	-0.02090	0.00859	-0.00075	0.00040	61.35728	6.42165	8.61475	-0.27633	0.00509	0.04993	-0.00869	0.00015	0.00033	10.22683	-2.60400	12.63931	-0.00823	-0.00076	-0.00060	-0.00061	0.00006	0.00021	14.25804	0.58183	-28.06911	-0.01554	-0.01290	-0.00301	-0.00243	0.00047	0.00069	12.01089
290			2.89000	-6.52193	2.45757	17.30762	-0.00183	0.00130	0.00190	0.00002	0.00002	0.00001	100.36380	8.36664	-19.47929	-0.08990	-0.01454	-0.02111	0.00753	-0.00057	0.00032	61.34184	6.40810	8.62954	-0.27523	0.00670	0.05216	-0.00480	0.00025	0.00072	10.19090	-2.50971	12.85429	-0.00825	-0.00080	-0.00060	-0.00068	0.00009	0.00026	14.16825	0.64535	-28.21343	-0.01450	-0.01381	-0.00321	-0.00215	0.00077	0.00098	11.92984
291			2.90000	-6.51642	2.44572	17.29958	-0.00177	0.00131	0.00192	0.00001	0.00003	0.00004	100.40505	8.36248	-19.49934	-0.09034	-0.01463	-0.02140	0.00620	-0.00040	0.00026	61.33392	6.38713	8.64505	-0.27400	0.00828	0.05396	-0.00166	0.00037	0.00147	10.15274	-2.39453	13.11215	-0.00826	-0.00084	-0.00062	-0.00071	0.00011	0.00032	14.08478	0.72918	-28.39263	-0.01336	-0.01539	-0.00348	-0.00177	0.00116	0.00124	11.85533
292			2.91000	-6.51434	2.43424	17.28081	-0.00170	0.00133	0.00194	-0.00000	0.00003	0.00008	100.43751	8.35858	-19.51290	-0.09083	-0.01473	-0.02171	0.00447	-0.00024	0.00022	61.33162	6.35638	8.65903	-0.27262	0.00974	0.05524	0.00028	0.00048	0.00249	10.11545	-2.26174	13.40673	-0.00827	-0.00089	-0.00066	-0.00068	0.00013	0.00037	14.01152	0.82873	-28.59027	-0.01236	-0.01727	-0.00371	-0.00137	0.00160	0.00139	11.78943
293			2.92000	-6.51713	2.42592	17.25082	-0.00162	0.00135	0.00195	-0.00002	0.00002	0.00012	100.45848	8.35468	-19.51997	-0.09145	-0.01482	-0.02181	0.00243	-0.00008	0.00017	61.33235	6.31481	8.66976	-0.27137	0.01069	0.05579	0.00094	0.00056	0.00361	10.08223	-2.11652	13.72339	-0.00827	-0.00095	-0.00070	-0.00060	0.00015	0.00042	13.95207	0.93617	-28.78326	-0.01142	-0.01915	-0.00391	-0.00097	0.00201	0.00136	11.73385
294			2.93000	-6.52509	2.42214	17.21058	-0.00154	0.00138	0.00195	-0.00003	0.00002	0.00015	100.46680	8.35104	-19.52049	-0.09214	-0.01484	-0.02147	0.00040	0.00007	0.00010	61.33372	6.26271	8.67596	-0.27056	0.01071	0.05537	0.00043	0.00057	0.00464	10.05518	-1.96507	14.04457	-0.00826	-0.00100	-0.00075	-0.00050	0.00016	0.00044	13.90791	1.04192	-28.94890	-0.01032	-0.02083	-0.00412	-0.00063	0.00227	0.00118	11.68954
295			2.94000	-6.53654	2.42303	17.16440	-0.00147	0.00139	0.00192	-0.00003	0.00001	0.00015	100.46407	8.34863	-19.51542	-0.09265	-0.01471	-0.02049	-0.00106	0.00015	0.00001	61.33335	6.20134	8.67715	-0.27036	0.00936	0.05372	-0.00103	0.00049	0.00542	10.03435	-1.81363	14.35683	-0.00823	-0.00105	-0.00080	-0.00040	0.00017	0.00045	13.87733	1.13641	-29.07271	-0.00921	-0.02221	-0.00432	-0.00038	0.00226	0.00089	11.65573
296			2.95000	-6.54717	2.42800	17.12135	-0.00144	0.00136	0.00185	-0.00002	-0.00001	0.00012	100.45547	8.34853	-19.50863	-0.09251	-0.01444	-0.01903	-0.00145	0.00012	-0.00007	61.32963	6.13241	8.67330	-0.27091	0.00676	0.05092	-0.00310	0.00034	0.00585	10.01847	-1.66676	14.65331	-0.00818	-0.00109	-0.00084	-0.00032	0.00017	0.00045	13.85681	1.21222	-29.15135	-0.00840	-0.02320	-0.00449	-0.00023	0.00198	0.00057	11.63083
297			2.96000	-6.55196	2.43654	17.09190	-0.00146	0.00128	0.00175	-0.00000	-0.00002	0.00007	100.44753	8.35100	-19.50526	-0.09129	-0.01412	-0.01752	-0.00100	0.00002	-0.00012	61.32160	6.05818	8.66443	-0.27143	0.00371	0.04747	-0.00530	0.00017	0.00595	10.00673	-1.52771	14.93154	-0.00810	-0.00113	-0.00088	-0.00024	0.00017	0.00044	13.84400	1.26596	-29.18986	-0.00797	-0.02383	-0.00459	-0.00013	0.00152	0.00026	11.61335
298			2.97000	-6.54927	2.44727	17.07973	-0.00155	0.00115	0.00160	0.00001	-0.00002	0.00002	100.44332	8.35565	-19.50551	-0.08876	-0.01375	-0.01611	-0.00062	0.00001	-0.00016	61.30967	5.98129	8.65017	-0.27153	0.00053	0.04368	-0.00697	0.00002	0.00575	9.99924	-1.40013	15.19049	-0.00798	-0.00116	-0.00090	-0.00016	0.00015	0.00042	13.83773	1.29907	-29.19744	-0.00774	-0.02406	-0.00461	-0.00005	0.00105	0.00003	11.60218
299			2.98000	-6.54293	2.45791	17.07784	-0.00173	0.00095	0.00141	0.00001	-0.00002	0.00001	100.43997	8.36220	-19.50224	-0.08490	-0.01319	-0.01428	-0.00107	0.00018	-0.00022	61.29572	5.90502	8.63015	-0.27216	-0.00366	0.03907	-0.00750	-0.00010	0.00518	9.99651	-1.28881	15.42910	-0.00784	-0.00117	-0.00091	-0.00007	0.00012	0.00038	13.83676	1.31637	-29.18472	-0.00769	-0.02379	-0.00451	0.00001	0.00067	-0.00011	11.59656
300			2.99000	-6.53968	2.46659	17.07493	-0.00196	0.00071	0.00119	-0.00000	-0.00001	0.00002	100.43163	8.37053	-19.48688	-0.08022	-0.01233	-0.01150	-0.00218	0.00044	-0.00026	61.28278	5.83300	8.60458	-0.27471	-0.00990	0.03302	-0.00634	-0.00014	0.00422	9.99910	-1.19802	15.64566	-0.00768	-0.00118	-0.00089	0.00002	0.00009	0.00033	13.83943	1.32366	-29.16206	-0.00802	-0.02293	-0.00427	0.00005	0.00041	-0.00016	11.59571
301			3.00000	-6.54435	2.47283	17.06388							100.41554	8.37986	-19.45654							61.27495	5.76871	8.57416							10.00822	-1.12943	15.83754							13.84437	1.32584	-29.13765							11.59823
302			3.01000	-6.55833	2.47748	17.04460							100.39365	8.38927	-19.41560							61.27652	5.71502	8.54115							10.02644	-1.08148	16.00178							13.85135	1.32627	-29.11646							11.60156
[truncated: 11 more columns]
