# Supplementary material for: Analysis of the impact of different landing heights and lateralities on lower limb joint load based on statistical parametric mapping
Source: PLoS One. 2025 May 30;20(5):e0324656. doi: 10.1371/journal.pone.0324656 (PMC12124505; doi:10.1371/journal.pone.0324656)
Supplement: S1 File — (ZIP) [file pone.0324656.s001.zip › Original data/014/左前30.txt]

	C:\Users\dell\Documents\Qualisys-GAIT1214\Data\mengsida_mengsida_2023-11-19_WJN013\2023-11-19\2023-11-19_unspecified\Gait LB - CAST 1.c3d	C:\Users\dell\Documents\Qualisys-GAIT1214\Data\mengsida_mengsida_2023-11-19_WJN013\2023-11-19\2023-11-19_unspecified\Gait LB - CAST 1.c3d	C:\Users\dell\Documents\Qualisys-GAIT1214\Data\mengsida_mengsida_2023-11-19_WJN013\2023-11-19\2023-11-19_unspecified\Gait LB - CAST 1.c3d	C:\Users\dell\Documents\Qualisys-GAIT1214\Data\mengsida_mengsida_2023-11-19_WJN013\2023-11-19\2023-11-19_unspecified\Gait LB - CAST 1.c3d	C:\Users\dell\Documents\Qualisys-GAIT1214\Data\mengsida_mengsida_2023-11-19_WJN013\2023-11-19\2023-11-19_unspecified\Gait LB - CAST 1.c3d	C:\Users\dell\Documents\Qualisys-GAIT1214\Data\mengsida_mengsida_2023-11-19_WJN013\2023-11-19\2023-11-19_unspecified\Gait LB - CAST 1.c3d	C:\Users\dell\Documents\Qualisys-GAIT1214\Data\mengsida_mengsida_2023-11-19_WJN013\2023-11-19\2023-11-19_unspecified\Gait LB - CAST 1.c3d	C:\Users\dell\Documents\Qualisys-GAIT1214\Data\mengsida_mengsida_2023-11-19_WJN013\2023-11-19\2023-11-19_unspecified\Gait LB - CAST 1.c3d	C:\Users\dell\Documents\Qualisys-GAIT1214\Data\mengsida_mengsida_2023-11-19_WJN013\2023-11-19\2023-11-19_unspecified\Gait LB - CAST 1.c3d	C:\Users\dell\Documents\Qualisys-GAIT1214\Data\mengsida_mengsida_2023-11-19_WJN013\2023-11-19\2023-11-19_unspecified\Gait LB - CAST 1.c3d	C:\Users\dell\Documents\Qualisys-GAIT1214\Data\mengsida_mengsida_2023-11-19_WJN013\2023-11-19\2023-11-19_unspecified\Gait LB - CAST 1.c3d	C:\Users\dell\Documents\Qualisys-GAIT1214\Data\mengsida_mengsida_2023-11-19_WJN013\2023-11-19\2023-11-19_unspecified\Gait LB - CAST 1.c3d	C:\Users\dell\Documents\Qualisys-GAIT1214\Data\mengsida_mengsida_2023-11-19_WJN013\2023-11-19\2023-11-19_unspecified\Gait LB - CAST 1.c3d	C:\Users\dell\Documents\Qualisys-GAIT1214\Data\mengsida_mengsida_2023-11-19_WJN013\2023-11-19\2023-11-19_unspecified\Gait LB - CAST 1.c3d	C:\Users\dell\Documents\Qualisys-GAIT1214\Data\mengsida_mengsida_2023-11-19_WJN013\2023-11-19\2023-11-19_unspecified\Gait LB - CAST 1.c3d	C:\Users\dell\Documents\Qualisys-GAIT1214\Data\mengsida_mengsida_2023-11-19_WJN013\2023-11-19\2023-11-19_unspecified\Gait LB - CAST 1.c3d	C:\Users\dell\Documents\Qualisys-GAIT1214\Data\mengsida_mengsida_2023-11-19_WJN013\2023-11-19\2023-11-19_unspecified\Gait LB - CAST 1.c3d	C:\Users\dell\Documents\Qualisys-GAIT1214\Data\mengsida_mengsida_2023-11-19_WJN013\2023-11-19\2023-11-19_unspecified\Gait LB - CAST 1.c3d	C:\Users\dell\Documents\Qualisys-GAIT1214\Data\mengsida_mengsida_2023-11-19_WJN013\2023-11-19\2023-11-19_unspecified\Gait LB - CAST 1.c3d	C:\Users\dell\Documents\Qualisys-GAIT1214\Data\mengsida_mengsida_2023-11-19_WJN013\2023-11-19\2023-11-19_unspecified\Gait LB - CAST 1.c3d	C:\Users\dell\Documents\Qualisys-GAIT1214\Data\mengsida_mengsida_2023-11-19_WJN013\2023-11-19\2023-11-19_unspecified\Gait LB - CAST 1.c3d	C:\Users\dell\Documents\Qualisys-GAIT1214\Data\mengsida_mengsida_2023-11-19_WJN013\2023-11-19\2023-11-19_unspecified\Gait LB - CAST 1.c3d	C:\Users\dell\Documents\Qualisys-GAIT1214\Data\mengsida_mengsida_2023-11-19_WJN013\2023-11-19\2023-11-19_unspecified\Gait LB - CAST 1.c3d	C:\Users\dell\Documents\Qualisys-GAIT1214\Data\mengsida_mengsida_2023-11-19_WJN013\2023-11-19\2023-11-19_unspecified\Gait LB - CAST 1.c3d	C:\Users\dell\Documents\Qualisys-GAIT1214\Data\mengsida_mengsida_2023-11-19_WJN013\2023-11-19\2023-11-19_unspecified\Gait LB - CAST 1.c3d	C:\Users\dell\Documents\Qualisys-GAIT1214\Data\mengsida_mengsida_2023-11-19_WJN013\2023-11-19\2023-11-19_unspecified\Gait LB - CAST 1.c3d	C:\Users\dell\Documents\Qualisys-GAIT1214\Data\mengsida_mengsida_2023-11-19_WJN013\2023-11-19\2023-11-19_unspecified\Gait LB - CAST 1.c3d	C:\Users\dell\Documents\Qualisys-GAIT1214\Data\mengsida_mengsida_2023-11-19_WJN013\2023-11-19\2023-11-19_unspecified\Gait LB - CAST 1.c3d	C:\Users\dell\Documents\Qualisys-GAIT1214\Data\mengsida_mengsida_2023-11-19_WJN013\2023-11-19\2023-11-19_unspecified\Gait LB - CAST 1.c3d	C:\Users\dell\Documents\Qualisys-GAIT1214\Data\mengsida_mengsida_2023-11-19_WJN013\2023-11-19\2023-11-19_unspecified\Gait LB - CAST 1.c3d	C:\Users\dell\Documents\Qualisys-GAIT1214\Data\mengsida_mengsida_2023-11-19_WJN013\2023-11-19\2023-11-19_unspecified\Gait LB - CAST 1.c3d	C:\Users\dell\Documents\Qualisys-GAIT1214\Data\mengsida_mengsida_2023-11-19_WJN013\2023-11-19\2023-11-19_unspecified\Gait LB - CAST 1.c3d	C:\Users\dell\Documents\Qualisys-GAIT1214\Data\mengsida_mengsida_2023-11-19_WJN013\2023-11-19\2023-11-19_unspecified\Gait LB - CAST 1.c3d	C:\Users\dell\Documents\Qualisys-GAIT1214\Data\mengsida_mengsida_2023-11-19_WJN013\2023-11-19\2023-11-19_unspecified\Gait LB - CAST 1.c3d	C:\Users\dell\Documents\Qualisys-GAIT1214\Data\mengsida_mengsida_2023-11-19_WJN013\2023-11-19\2023-11-19_unspecified\Gait LB - CAST 1.c3d	C:\Users\dell\Documents\Qualisys-GAIT1214\Data\mengsida_mengsida_2023-11-19_WJN013\2023-11-19\2023-11-19_unspecified\Gait LB - CAST 1.c3d	C:\Users\dell\Documents\Qualisys-GAIT1214\Data\mengsida_mengsida_2023-11-19_WJN013\2023-11-19\2023-11-19_unspecified\Gait LB - CAST 1.c3d	C:\Users\dell\Documents\Qualisys-GAIT1214\Data\mengsida_mengsida_2023-11-19_WJN013\2023-11-19\2023-11-19_unspecified\Gait LB - CAST 1.c3d	C:\Users\dell\Documents\Qualisys-GAIT1214\Data\mengsida_mengsida_2023-11-19_WJN013\2023-11-19\2023-11-19_unspecified\Gait LB - CAST 1.c3d	C:\Users\dell\Documents\Qualisys-GAIT1214\Data\mengsida_mengsida_2023-11-19_WJN013\2023-11-19\2023-11-19_unspecified\Gait LB - CAST 1.c3d	C:\Users\dell\Documents\Qualisys-GAIT1214\Data\mengsida_mengsida_2023-11-19_WJN013\2023-11-19\2023-11-19_unspecified\Gait LB - CAST 1.c3d	C:\Users\dell\Documents\Qualisys-GAIT1214\Data\mengsida_mengsida_2023-11-19_WJN013\2023-11-19\2023-11-19_unspecified\Gait LB - CAST 1.c3d	C:\Users\dell\Documents\Qualisys-GAIT1214\Data\mengsida_mengsida_2023-11-19_WJN013\2023-11-19\2023-11-19_unspecified\Gait LB - CAST 1.c3d	C:\Users\dell\Documents\Qualisys-GAIT1214\Data\mengsida_mengsida_2023-11-19_WJN013\2023-11-19\2023-11-19_unspecified\Gait LB - CAST 1.c3d	C:\Users\dell\Documents\Qualisys-GAIT1214\Data\mengsida_mengsida_2023-11-19_WJN013\2023-11-19\2023-11-19_unspecified\Gait LB - CAST 1.c3d	C:\Users\dell\Documents\Qualisys-GAIT1214\Data\mengsida_mengsida_2023-11-19_WJN013\2023-11-19\2023-11-19_unspecified\Gait LB - CAST 1.c3d	C:\Users\dell\Documents\Qualisys-GAIT1214\Data\mengsida_mengsida_2023-11-19_WJN013\2023-11-19\2023-11-19_unspecified\Gait LB - CAST 1.c3d	C:\Users\dell\Documents\Qualisys-GAIT1214\Data\mengsida_mengsida_2023-11-19_WJN013\2023-11-19\2023-11-19_unspecified\Gait LB - CAST 1.c3d	C:\Users\dell\Documents\Qualisys-GAIT1214\Data\mengsida_mengsida_2023-11-19_WJN013\2023-11-19\2023-11-19_unspecified\Gait LB - CAST 1.c3d
	CD	ZD	TIME	Left Ankle Angles	Left Ankle Angles	Left Ankle Angles	Left Ankle Moment	Left Ankle Moment	Left Ankle Moment	Left Ankle Power	Left Ankle Power	Left Ankle Power	Left GRF	Left GRF	Left GRF	Left Knee Angles	Left Knee Angles	Left Knee Angles	Left Knee Moment	Left Knee Moment	Left Knee Moment	Left Knee Power	Left Knee Power	Left Knee Power	Left Hip Angles	Left Hip Angles	Left Hip Angles	Left Hip Moment	Left Hip Moment	Left Hip Moment	Left Hip Power	Left Hip Power	Left Hip Power	LANKLE	LANKLE	LANKLE	LKNEE	LKNEE	LKNEE	LHIP	LHIP	LHIP	Right Ankle Angles	Right Ankle Angles	Right Ankle Angles	Right Ankle Moment	Right Ankle Moment	Right Ankle Moment	Right Ankle Power
	EVENT_LABEL	EVENT_LABEL	FRAME_NUMBERS	LINK_MODEL_BASED	LINK_MODEL_BASED	LINK_MODEL_BASED	LINK_MODEL_BASED	LINK_MODEL_BASED	LINK_MODEL_BASED	LINK_MODEL_BASED	LINK_MODEL_BASED	LINK_MODEL_BASED	LINK_MODEL_BASED	LINK_MODEL_BASED	LINK_MODEL_BASED	LINK_MODEL_BASED	LINK_MODEL_BASED	LINK_MODEL_BASED	LINK_MODEL_BASED	LINK_MODEL_BASED	LINK_MODEL_BASED	LINK_MODEL_BASED	LINK_MODEL_BASED	LINK_MODEL_BASED	LINK_MODEL_BASED	LINK_MODEL_BASED	LINK_MODEL_BASED	LINK_MODEL_BASED	LINK_MODEL_BASED	LINK_MODEL_BASED	LINK_MODEL_BASED	LINK_MODEL_BASED	LINK_MODEL_BASED	LINK_MODEL_BASED	LINK_MODEL_BASED	LINK_MODEL_BASED	LINK_MODEL_BASED	LINK_MODEL_BASED	LINK_MODEL_BASED	LINK_MODEL_BASED	LINK_MODEL_BASED	LINK_MODEL_BASED	LINK_MODEL_BASED	LINK_MODEL_BASED	LINK_MODEL_BASED	LINK_MODEL_BASED	LINK_MODEL_BASED	LINK_MODEL_BASED	LINK_MODEL_BASED
	ORIGINAL	ORIGINAL	ORIGINAL	ORIGINAL	ORIGINAL	ORIGINAL	ORIGINAL	ORIGINAL	ORIGINAL	ORIGINAL	ORIGINAL	ORIGINAL	ORIGINAL	ORIGINAL	ORIGINAL	ORIGINAL	ORIGINAL	ORIGINAL	ORIGINAL	ORIGINAL	ORIGINAL	ORIGINAL	ORIGINAL	ORIGINAL	ORIGINAL	ORIGINAL	ORIGINAL	ORIGINAL	ORIGINAL	ORIGINAL	ORIGINAL	ORIGINAL	ORIGINAL	ORIGINAL	ORIGINAL	ORIGINAL	ORIGINAL	ORIGINAL	ORIGINAL	ORIGINAL	ORIGINAL	ORIGINAL	ORIGINAL	ORIGINAL	ORIGINAL	ORIGINAL	ORIGINAL	ORIGINAL	ORIGINAL
ITEM	X	X	X	X	Y	Z	X	Y	Z	X	Y	Z	X	Y	Z	X	Y	Z	X	Y	Z	X	Y	Z	X	Y	Z	X	Y	Z	X	Y	Z	X	Y	Z	X	Y	Z	X	Y	Z	X	Y	Z	X	Y	Z	X
1	0.24000	0.39000	0.00000	-18.92913	6.05423	13.15125							0.00000	0.00000	0.00000	-1.32337	-1.24708	-21.08513							20.09806	-1.15263	5.69643																8.93913	-4.60111	11.58047
2			0.01000	-18.95677	6.03169	13.17500							0.00000	0.00000	0.00000	-1.19064	-1.28104	-20.93498							19.93512	-1.21336	5.61997							1.29383	3.65675	-2.39218	7.64812	13.16000	-13.59686	4.19455	16.51133	8.49765	9.49064	-3.95796	11.79437
3			0.02000	-18.99828	6.00412	13.19121	-0.00673	-0.00122	0.00019	-0.00059	-0.00006	-0.00001	0.00000	0.00000	0.00000	-1.06002	-1.31650	-20.78692	0.04679	0.00807	-0.00024	-0.01058	0.00054	0.00006	19.76938	-1.27276	5.53927	-0.15661	0.01881	0.00305	-0.04485	0.00083	0.00052	1.55637	5.59816	-1.62037	7.53969	12.58593	-13.11459	3.87713	16.67128	8.93503	10.07471	-3.26014	12.03064	-0.00731	-0.00022	0.00103	0.00749
4			0.03000	-19.05925	5.96796	13.19603	-0.00677	-0.00114	0.00031	-0.00087	-0.00008	-0.00001	0.00000	0.00000	0.00000	-0.93809	-1.35289	-20.64756	0.04732	0.00834	0.00002	-0.00968	0.00056	-0.00000	19.60325	-1.32790	5.45164	-0.14855	0.01884	0.00411	-0.04259	0.00055	0.00076	2.09222	8.22620	-0.45148	7.22550	11.32621	-12.23992	3.18704	16.72531	9.80660	10.69334	-2.50562	12.28575	-0.00727	-0.00026	0.00121	0.00796
5			0.04000	-19.14462	5.91929	13.18367	-0.00669	-0.00102	0.00042	-0.00119	-0.00011	0.00000	0.00000	0.00000	0.00000	-0.83199	-1.38942	-20.51874	0.04740	0.00853	0.00026	-0.00801	0.00057	-0.00006	19.43647	-1.37599	5.34993	-0.14327	0.01821	0.00493	-0.04153	0.00009	0.00105	3.05547	11.51463	1.17477	6.77856	9.27807	-11.30043	2.07622	16.96963	11.47404	11.35251	-1.69289	12.55357	-0.00715	-0.00032	0.00133	0.00843
6			0.05000	-19.25846	5.85205	13.14855	-0.00649	-0.00088	0.00052	-0.00152	-0.00014	0.00002	0.00000	0.00000	0.00000	-0.75055	-1.42565	-20.40022	0.04695	0.00851	0.00049	-0.00552	0.00056	-0.00010	19.26566	-1.41446	5.22407	-0.13962	0.01697	0.00543	-0.04192	-0.00049	0.00138	4.68316	15.36577	3.04166	6.24431	6.33604	-10.30702	0.53785	17.67184	14.10466	12.05976	-0.82177	12.82572	-0.00697	-0.00037	0.00138	0.00889
7			0.06000	-19.40304	5.75783	13.08846	-0.00618	-0.00074	0.00058	-0.00181	-0.00017	0.00003	0.00000	0.00000	0.00000	-0.70297	-1.46172	-20.29329	0.04569	0.00823	0.00066	-0.00236	0.00054	-0.00012	19.08535	-1.44087	5.06347	-0.13609	0.01544	0.00564	-0.04348	-0.00112	0.00176	7.06396	19.56567	4.79358	5.64944	2.57058	-9.12512	-1.40027	18.92578	17.68202	12.82151	0.10529	13.09142	-0.00674	-0.00043	0.00136	0.00930
8			0.07000	-19.57861	5.62888	13.00451	-0.00578	-0.00062	0.00060	-0.00201	-0.00018	0.00004	0.00000	0.00000	0.00000	-0.69657	-1.49788	-20.20013	0.04368	0.00793	0.00076	0.00105	0.00052	-0.00011	18.89040	-1.45296	4.85844	-0.13210	0.01439	0.00579	-0.04554	-0.00178	0.00223	9.89128	23.82955	6.21243	5.03192	-1.73905	-7.80889	-3.65162	20.57552	22.09985	13.64014	1.08115	13.33878	-0.00650	-0.00049	0.00125	0.00963
9			0.08000	-19.78404	5.46318	12.89962	-0.00531	-0.00056	0.00056	-0.00214	-0.00020	0.00004	0.00000	0.00000	0.00000	-0.73500	-1.53400	-20.12075	0.04134	0.00776	0.00075	0.00424	0.00050	-0.00010	18.67859	-1.44935	4.60087	-0.12812	0.01389	0.00584	-0.04744	-0.00249	0.00273	12.45728	27.91906	7.19872	4.45340	-6.21534	-6.64086	-6.05104	22.28267	27.22658	14.51194	2.09336	13.55666	-0.00627	-0.00055	0.00105	0.00985
10			0.09000	-20.01899	5.26701	12.77902	-0.00477	-0.00056	0.00045	-0.00219	-0.00023	0.00003	0.00000	0.00000	0.00000	-0.81815	-1.56958	-20.05157	0.03907	0.00768	0.00061	0.00698	0.00049	-0.00007	18.45161	-1.43030	4.28451	-0.12461	0.01365	0.00560	-0.04858	-0.00320	0.00314	13.96877	31.86294	7.40998	4.00958	-10.55217	-5.82615	-8.37737	23.68691	32.85139	15.42716	3.12540	13.73756	-0.00607	-0.00062	0.00079	0.00995
11			0.10000	-20.28816	5.05164	12.65471	-0.00412	-0.00062	0.00025	-0.00218	-0.00027	0.00001	0.00000	0.00000	0.00000	-0.94351	-1.60493	-19.98827	0.03708	0.00745	0.00036	0.00924	0.00048	-0.00004	18.21452	-1.39780	3.90648	-0.12164	0.01330	0.00484	-0.04855	-0.00377	0.00317	13.94610	36.13985	5.96500	3.79395	-14.56106	-5.13002	-10.34824	24.51609	38.55777	16.37332	4.15861	13.87898	-0.00589	-0.00067	0.00050	0.00992
12			0.11000	-20.60550	4.82603	12.55013	-0.00331	-0.00070	-0.00002	-0.00209	-0.00030	0.00000	0.00000	0.00000	0.00000	-1.10700	-1.64182	-19.93165	0.03531	0.00682	0.00003	0.01098	0.00048	-0.00000	17.97439	-1.35608	3.46990	-0.11908	0.01270	0.00350	-0.04713	-0.00406	0.00259	12.32280	41.65532	1.65982	3.82965	-18.08117	-3.91144	-11.63012	24.61694	43.74896	17.33986	5.17522	13.98348	-0.00568	-0.00071	0.00020	0.00973
13			0.12000	-20.99660	4.59184	12.49947	-0.00239	-0.00079	-0.00033	-0.00186	-0.00031	0.00005	0.00000	0.00000	0.00000	-1.30273	-1.68309	-19.89012	0.03357	0.00574	-0.00036	0.01212	0.00045	0.00002	17.73914	-1.31170	2.98484	-0.11677	0.01247	0.00186	-0.04417	-0.00417	0.00151	9.27452	49.48530	-6.43929	4.01342	-20.88250	-1.50691	-11.86813	23.87014	47.79519	18.32099	6.16152	14.05886	-0.00541	-0.00072	-0.00005	0.00939
14			0.13000	-21.49722	4.34235	12.54113	-0.00141	-0.00086	-0.00063	-0.00140	-0.00031	0.00021	0.00000	0.00000	0.00000	-1.52210	-1.73075	-19.87812	0.03160	0.00425	-0.00076	0.01245	0.00037	-0.00002	17.51789	-1.27408	2.46796	-0.11475	0.01273	0.00019	-0.03957	-0.00409	0.00016	5.19111	60.47417	-18.52483	4.08560	-22.66724	2.41150	-10.74901	22.15186	50.19152	19.31575	7.11096	14.11868	-0.00506	-0.00071	-0.00024	0.00893
15			0.14000	-22.14664	4.06188	12.70842	-0.00047	-0.00088	-0.00087	-0.00059	-0.00030	0.00051	0.00000	0.00000	0.00000	-1.75361	-1.78392	-19.91174	0.02899	0.00249	-0.00112	0.01177	0.00023	-0.00013	17.32063	-1.25477	1.94015	-0.11305	0.01329	-0.00122	-0.03333	-0.00371	-0.00106	0.69746	74.76549	-33.93185	3.74496	-23.16524	7.68278	-8.16091	19.42299	50.75279	20.32532	8.02540	14.18287	-0.00469	-0.00068	-0.00032	0.00842
16			0.15000	-22.97658	3.72811	13.02165	0.00034	-0.00082	-0.00099	0.00054	-0.00027	0.00087	0.00000	0.00000	0.00000	-1.98343	-1.83881	-20.00365	0.02506	0.00061	-0.00135	0.00984	0.00005	-0.00029	17.15693	-1.26537	1.42189	-0.11109	0.01318	-0.00224	-0.02558	-0.00279	-0.00192	-3.49644	91.33058	-51.23080	2.82394	-22.15601	13.66513	-4.34816	15.80603	49.78028	21.34968	8.91426	14.27526	-0.00439	-0.00066	-0.00029	0.00803
17			0.16000	-23.99687	3.31850	13.48278	0.00093	-0.00065	-0.00096	0.00173	-0.00023	0.00111	0.00000	0.00000	0.00000	-2.19550	-1.88992	-20.15820	0.01884	-0.00119	-0.00138	0.00656	-0.00008	-0.00044	17.03419	-1.31409	0.92715	-0.10711	0.01168	-0.00269	-0.01655	-0.00153	-0.00226	-6.59876	107.67061	-68.38610	1.28495	-19.37842	19.23144	0.11609	11.53385	48.10810	22.38365	9.79050	14.41836	-0.00430	-0.00068	-0.00016	0.00799
18			0.17000	-25.17993	2.81691	14.07264	0.00116	-0.00038	-0.00078	0.00241	-0.00015	0.00110	0.00000	0.00000	0.00000	-2.37045	-1.92984	-20.36628	0.00944	-0.00290	-0.00118	0.00249	-0.00010	-0.00046	16.95756	-1.40396	0.45806	-0.09821	0.00803	-0.00269	-0.00690	-0.00042	-0.00223	-7.52519	119.80713	-83.10529	-0.93792	-14.36057	22.94688	4.55756	6.81365	46.90361	23.41618	10.66545	14.62690	-0.00459	-0.00077	0.00006	0.00857
19			0.18000	-26.44692	2.21864	14.75371	0.00097	-0.00007	-0.00053	0.00205	-0.00003	0.00085	0.00000	0.00000	0.00000	-2.48231	-1.94781	-20.60460	-0.00390	-0.00510	-0.00084	-0.00047	0.00009	-0.00035	16.93085	-1.53320	0.00362	-0.08072	0.00075	-0.00290	0.00175	0.00001	-0.00243	-4.70157	122.60410	-93.37887	-4.00184	-6.24355	23.52063	8.39556	1.74913	47.25946	24.43132	11.54233	14.90376	-0.00536	-0.00098	0.00033	0.00989
20			0.19000	-27.65919	1.53205	15.47854	0.00036	0.00013	-0.00032	0.00066	0.00007	0.00054	0.00000	0.00000	0.00000	-2.49395	-1.93014	-20.83967	-0.02148	-0.00877	-0.00054	0.00213	0.00079	-0.00020	16.95776	-1.69617	-0.45703	-0.05109	-0.01199	-0.00433	0.00619	-0.00061	-0.00382	3.87815	110.50368	-97.95418	-8.08030	6.19618	20.16353	11.21963	-3.60290	49.76513	25.40829	12.41101	15.24129	-0.00660	-0.00130	0.00061	0.01175
21			0.20000	-28.61987	0.77781	16.20128	-0.00066	0.00009	-0.00023	-0.00081	0.00005	0.00040	0.00000	0.00000	0.00000	-2.35423	-1.86224	-21.03359	-0.04239	-0.01483	-0.00046	0.01789	0.00274	-0.00012	17.04126	-1.88433	-0.94739	-0.00935	-0.03205	-0.00823	0.00211	-0.00201	-0.00788	20.19720	78.62902	-96.64851	-13.32517	24.19655	12.64552	12.79660	-9.11570	54.26737	26.31834	13.24586	15.62633	-0.00821	-0.00173	0.00084	0.01357
22			0.21000	-29.08880	-0.01382	16.89015	-0.00210	-0.00029	-0.00031	-0.00034	-0.00019	0.00053	0.00000	0.00000	0.00000	-2.00031	-1.73070	-21.14864	-0.06418	-0.02411	-0.00074	0.05533	0.00716	-0.00007	17.18226	-2.08703	-1.48577	0.03976	-0.06059	-0.01588	-0.01318	-0.00293	-0.01659	45.47755	23.81122	-90.29111	-19.87537	48.60509	1.41866	13.02953	-14.63862	59.71223	27.12033	14.00872	16.04619	-0.01001	-0.00225	0.00099	0.01440
23			0.22000	-28.80694	-0.80385	17.53479	-0.00409	-0.00108	-0.00055	0.00552	-0.00071	0.00088	0.00000	0.00000	0.00000	-1.36275	-1.52596	-21.15500	-0.08308	-0.03696	-0.00137	0.11847	0.01557	0.00014	17.37987	-2.29135	-2.07509	0.08724	-0.09680	-0.02809	-0.03824	-0.00126	-0.03103	79.57829	-54.85617	-79.77073	-27.80203	79.82598	-12.19117	11.85572	-20.31832	63.89704	27.75969	14.65590	16.49183	-0.01179	-0.00279	0.00102	0.01321
24			0.23000	-27.52378	-1.54114	18.13646	-0.00686	-0.00227	-0.00086	0.02239	-0.00134	0.00123	0.00000	0.00000	0.00000	-0.36912	-1.24558	-21.03905	-0.09381	-0.05215	-0.00197	0.19813	0.02841	0.00060	17.63636	-2.48001	-2.69004	0.11854	-0.13674	-0.04450	-0.06564	0.00501	-0.04802	120.60737	-155.31020	-64.58845	-36.81913	117.82931	-26.20682	9.05523	-26.86353	63.48728	28.17682	15.14397	16.95353	-0.01333	-0.00330	0.00093	0.00936
25			0.24000	-25.03664	-2.15767	18.68014	-0.00123	0.02190	0.01073	0.00667	0.01009	-0.01230	0.01601	-0.03154	0.06781	1.04989	-0.89935	-20.80667	-0.00389	0.01937	0.00788	0.01127	-0.01247	-0.00371	17.96291	-2.62694	-3.26736	-0.06209	-0.02011	-0.01177	0.04303	0.00198	-0.01062	164.09123	-269.82965	-42.54737	-45.78572	161.54123	-38.36149	4.04005	-35.50283	54.78588	28.32684	15.43213	17.41018	-0.01444	-0.00370	0.00072	0.00320
26			0.25000	-21.27547	-2.57874	19.10392	0.08257	0.14401	0.04376	-0.61861	0.04124	-0.03021	0.05582	-0.21582	0.49157	2.94271	-0.51522	-20.48474	0.53244	0.27909	0.02952	-1.98312	-0.19104	-0.01655	18.38417	-2.69227	-3.70900	-1.12229	0.43525	0.10113	0.98725	-0.07774	0.05278	202.30287	-380.80789	-11.67364	-52.43351	207.92027	-46.16827	-4.05442	-47.84481	35.12133	28.20288	15.48364	17.81784	-0.01493	-0.00389	0.00041	-0.00380
27			0.26000	-16.42625	-2.76676	19.29219	0.35686	0.33769	0.07477	-3.20981	0.04431	-0.00498	0.08339	-0.30446	0.94855	5.31056	-0.14100	-20.12559	0.63745	0.56488	0.02474	-2.87052	-0.35966	-0.01320	18.94163	-2.62231	-3.90058	-1.34539	0.86383	0.23494	1.53966	-0.24604	-0.01639	226.20784	-462.36713	26.55052	-54.12331	252.37671	-47.02441	-15.82583	-65.67816	4.18034	27.85104	15.26946	18.10370	-0.01472	-0.00384	0.00005	-0.00949
28			0.27000	-10.96801	-2.77150	19.12510	0.81185	0.55006	0.09665	-7.75557	0.02750	0.06093	0.10449	-0.13870	1.30640	8.09930	0.16958	-19.81096	-0.26194	0.87757	-0.04467	1.35393	-0.43691	0.01598	19.69414	-2.35774	-3.74096	0.42440	1.25622	0.40655	-0.64520	-0.52335	-0.33522	230.08136	-493.59357	65.74959	-49.75125	291.45468	-38.96967	-30.74818	-90.55877	-35.25019	27.36943	14.77529	18.17394	-0.01385	-0.00353	-0.00030	-0.01212
29			0.28000	-5.51456	-2.71058	18.56491	1.11860	0.71337	0.16277	-10.21383	0.01708	0.20373	0.12695	-0.13718	1.95166	11.23303	0.38696	-19.64289	-0.20583	1.25553	-0.11290	1.17877	-0.38170	0.00395	20.71272	-1.85263	-3.17472	0.87229	1.86550	0.61331	-1.76950	-1.03140	-1.00147	213.98438	-472.81256	97.48302	-40.83929	325.27460	-22.43429	-46.49925	-123.00282	-77.28953	26.88718	14.01138	17.94090	-0.01249	-0.00305	-0.00054	-0.01125
30			0.29000	-0.57312	-2.67095	17.69032	1.25625	0.80065	0.25206	-10.07524	-0.02892	0.42372	0.01671	-0.19336	2.79946	14.66105	0.52593	-19.70522	0.46448	1.21149	-0.07132	-2.88870	-0.13160	-0.02520	22.06614	-1.09883	-2.22005	0.84558	1.65709	0.61762	-2.24119	-1.09699	-1.44349	182.02646	-416.79041	116.56692	-29.93630	355.69739	-2.38663	-59.66384	-161.05486	-113.72931	26.53024	13.01818	17.36251	-0.01081	-0.00249	-0.00061	-0.00783
31			0.30000	3.58512	-2.64410	16.63400	1.29310	0.82651	0.31997	-8.55196	-0.15949	0.60652	-0.08322	-0.19074	3.20292	18.35560	0.62747	-20.00092	1.00981	1.09173	-0.02463	-6.69104	0.04370	-0.01610	23.79032	-0.13661	-0.98547	1.04662	1.37130	0.59145	-3.43943	-0.99602	-1.64006	140.73361	-346.96820	123.74048	-18.64343	380.83264	12.42572	-67.53752	-198.31902	-136.14111	26.38586	11.86335	16.47137	-0.00892	-0.00194	-0.00050	-0.00359
32			0.31000	6.90460	-2.57285	15.50304	1.27291	0.76825	0.35277	-6.64082	-0.31150	0.68471	-0.03213	-0.26797	2.88620	22.24577	0.72500	-20.42563	1.53561	1.20875	-0.11202	-10.46830	0.12429	-0.08251	25.83749	0.95126	0.34387	0.34274	1.71360	0.72681	-1.28362	-1.27062	-2.05837	98.80074	-278.20050	122.88152	-8.17607	392.52600	15.15909	-68.73804	-223.79610	-139.17845	26.47986	10.63089	15.37104	-0.00685	-0.00143	-0.00033	-0.00020
33			0.32000	9.46231	-2.43660	14.36669	1.25723	0.68232	0.36577	-5.02611	-0.38706	0.68171	0.07090	-0.33014	2.32606	26.15695	0.83163	-20.82262	1.67402	1.36006	-0.27019	-11.09687	0.09411	-0.15892	28.04063	2.04543	1.56216	-0.23942	2.15220	0.89863	0.91557	-1.51179	-2.24825	64.59641	-217.24379	116.44000	0.09658	381.27628	5.69838	-62.89520	-226.36780	-122.37557	26.77623	9.40424	14.20204	-0.00462	-0.00099	-0.00029	0.00136
34			0.33000	11.39228	-2.27137	13.28885	1.25267	0.62549	0.39370	-3.77592	-0.38138	0.66187	0.14663	-0.35665	1.97806	29.83272	0.93439	-21.06517	1.67926	1.47779	-0.41492	-10.07033	-0.01797	-0.11579	30.14445	3.00728	2.50139	-0.38477	2.46747	1.04011	1.31949	-1.52581	-1.92847	41.83126	-166.33467	104.44505	6.46894	343.73154	-11.00833	-51.39668	-201.38663	-89.15181	27.19711	8.24813	13.09656	-0.00239	-0.00064	-0.00049	0.00119
35			0.34000	12.83647	-2.12362	12.34070	1.26526	0.58592	0.42358	-2.85771	-0.32370	0.59520	0.15149	-0.36908	1.87059	33.02456	0.98232	-21.09747	1.77206	1.43930	-0.45194	-8.86870	-0.08103	0.04905	31.89378	3.72038	3.05528	-0.31680	2.41743	1.06029	0.83368	-1.26047	-1.08284	28.25859	-125.87843	87.09995	13.32953	285.02667	-29.27330	-37.53794	-153.42120	-45.86469	27.65172	7.19603	12.14125	-0.00040	-0.00038	-0.00088	0.00022
36			0.35000	13.91715	-2.00614	11.57861	1.27657	0.55163	0.43613	-2.15495	-0.25703	0.46838	0.10843	-0.36023	1.86647	35.56982	0.90308	-20.93258	1.87949	1.27663	-0.39475	-7.19175	-0.01096	0.19254	33.11636	4.12924	3.19041	-0.12045	2.11817	0.97248	0.19560	-0.92099	-0.18299	18.93618	-94.98213	66.88438	22.23175	215.46515	-43.90520	-24.55833	-93.73109	-2.25923	28.06132	6.24751	11.36203	0.00116	-0.00024	-0.00133	-0.00057
37			0.36000	14.72460	-1.89811	11.01767	1.26651	0.52715	0.42734	-1.58463	-0.21363	0.32061	0.07456	-0.32780	1.85668	37.41562	0.65493	-20.64231	1.89238	1.13300	-0.35590	-5.00680	0.14192	0.26586	33.76103	4.25504	2.96904	0.12884	1.92074	0.88076	-0.08201	-0.67322	0.38591	10.43661	-71.63498	47.80642	31.69900	146.24239	-49.71698	-14.03944	-35.61956	29.96052	28.37351	5.37808	10.73467	0.00220	-0.00019	-0.00172	-0.00076
38			0.37000	15.31946	-1.77399	10.62878	1.22194	0.50470	0.39699	-1.10601	-0.19172	0.19440	0.06526	-0.28933	1.78804	38.60741	0.26623	-20.34130	1.81476	1.03445	-0.36659	-2.91367	0.30964	0.28773	33.89313	4.18616	2.54932	0.28053	1.87428	0.81763	0.04015	-0.46726	0.57906	2.28463	-53.45119	32.98616	38.33909	86.33999	-43.06121	-6.21771	9.93149	42.19664	28.56517	4.56078	10.21312	0.00272	-0.00024	-0.00192	-0.00044
39			0.38000	15.74149	-1.62599	10.36118	1.15399	0.47566	0.35263	-0.71445	-0.17482	0.10930	0.06107	-0.25427	1.67590	39.25769	-0.17305	-20.15205	1.68971	0.93257	-0.37586	-1.31706	0.42634	0.21536	33.65799	4.04200	2.13318	0.32212	1.82741	0.75602	0.20054	-0.22999	0.45771	-4.46658	-38.33838	22.96447	39.26221	40.34212	-24.27543	-0.71636	37.34141	33.65550	28.63985	3.79063	9.75773	0.00279	-0.00034	-0.00181	0.00000
40			0.39000	16.01598	-1.46481	10.17251	1.08341	0.44119	0.30389	-0.39983	-0.15144	0.05661	0.04893	-0.22430	1.56392	39.50108	-0.55342	-20.16234	1.56266	0.81168	-0.35556	-0.25903	0.44920	0.06094	33.22629	3.92298	1.88985	0.31504	1.70979	0.68484	0.25598	0.01936	0.16823	-9.16249	-24.72355	15.89442	33.53976	7.87517	2.27167	3.26323	47.22791	11.17303	28.62252	3.09959	9.35135	0.00251	-0.00048	-0.00135	0.00029
41			0.40000	16.15632	-1.30671	10.04742	1.02114	0.40704	0.25956	-0.14009	-0.12031	0.01967	0.03408	-0.20302	1.46863	39.45110	-0.78739	-20.40270	1.45917	0.70026	-0.32252	0.42133	0.39772	-0.10014	32.74252	3.87707	1.90470	0.26973	1.56830	0.62086	0.21415	0.23586	-0.12148	-12.12611	-11.66783	9.17936	22.30836	-14.74917	30.56013	6.72200	44.63131	-15.23084	28.55029	2.55248	9.00238	0.00202	-0.00060	-0.00051	0.00034
42			0.41000	16.16900	-1.16357	9.99483	0.96868	0.37982	0.22734	0.07889	-0.08642	-0.01192	0.02482	-0.18563	1.37554	39.17995	-0.83131	-20.85078	1.34148	0.62442	-0.29297	0.86689	0.31812	-0.22408	32.29748	3.89897	2.17315	0.22642	1.45149	0.57475	0.15131	0.40829	-0.32564	-14.09201	0.90805	1.15292	8.07929	-31.78522	55.38707	10.43052	35.96197	-37.11595	28.45933	2.22074	8.73711	0.00145	-0.00068	0.00063	0.00025
43			0.42000	16.06247	-1.03965	10.03243	0.92986	0.35798	0.20836	0.25815	-0.05374	-0.04201	0.02153	-0.16981	1.27920	38.72546	-0.68808	-21.45214	1.19527	0.57769	-0.26304	1.13429	0.23490	-0.29375	31.92802	3.95112	2.62817	0.20537	1.35129	0.54202	0.10734	0.53706	-0.42568	-15.55088	12.29877	-8.20672	-6.25709	-46.22694	73.60233	14.72365	26.63864	-50.13846	28.37261	2.14625	8.58343	0.00085	-0.00068	0.00194	0.00013
44			0.43000	15.85375	-0.93464	10.16912	0.89533	0.34052	0.19815	0.39142	-0.02522	-0.06941	0.02420	-0.15742	1.18589	38.10762	-0.39565	-22.14231	1.04881	0.55665	-0.23972	1.27734	0.16281	-0.31855	31.62993	3.98798	3.18066	0.18412	1.27405	0.51811	0.07673	0.62906	-0.43570	-16.48643	21.62985	-17.56851	-18.28108	-59.66489	83.98207	19.44459	20.19078	-53.90927	28.29628	2.31956	8.55285	0.00027	-0.00061	0.00326	0.00003
45			0.44000	15.56715	-0.84879	10.39524	0.86079	0.32349	0.19068	0.47469	-0.00131	-0.08894	0.03124	-0.14717	1.10212	37.33952	-0.01257	-22.85854	0.91605	0.55055	-0.22442	1.33701	0.10662	-0.31113	31.37349	3.97426	3.74827	0.16244	1.21402	0.49636	0.06159	0.67884	-0.37858	-16.47943	28.46982	-25.10794	-26.30973	-72.72382	86.28570	23.78460	18.17511	-50.12087	28.22423	2.68377	8.63213	-0.00026	-0.00049	0.00443	-0.00003
46			0.45000	15.22927	-0.78710	10.68256	0.83204	0.30768	0.18270	0.51600	0.01879	-0.09552	0.03784	-0.13412	1.03280	36.43576	0.39198	-23.54054	0.78521	0.54159	-0.20821	1.31084	0.06896	-0.26739	31.12106	3.89534	4.26300	0.17617	1.14531	0.46712	0.07236	0.65803	-0.27495	-15.02693	32.94196	-29.34422	-29.30058	-85.28416	80.52509	26.40006	20.49957	-40.71453	28.14522	3.15519	8.78869	-0.00069	-0.00036	0.00534	-0.00010
47			0.46000	14.86466	-0.75907	10.99150	0.80598	0.29281	0.17318	0.52334	0.03626	-0.08779	0.04197	-0.11674	0.97885	35.41840	0.74545	-24.12843	0.65780	0.52390	-0.18954	1.20879	0.05342	-0.19494	30.84062	3.75870	4.66784	0.22878	1.06394	0.42925	0.11307	0.55624	-0.15133	-11.91663	35.50008	-29.59573	-26.89658	-96.76391	67.12496	26.07232	26.09390	-27.32304	28.04663	3.64841	8.98361	-0.00101	-0.00023	0.00594	-0.00018
48			0.47000	14.49321	-0.77499	11.28035	0.78290	0.28403	0.16705	0.50709	0.05241	-0.07018	0.04638	-0.09842	0.93731	34.31725	0.98195	-24.56677	0.53906	0.51361	-0.17535	1.05426	0.05969	-0.11327	30.51175	3.58766	4.91801	0.29529	1.00363	0.39730	0.17908	0.40443	-0.03490	-7.32960	36.67010	-25.88269	-19.70485	-106.45997	47.41611	22.43384	33.55611	-11.68563	27.91549	4.09617	9.18283	-0.00119	-0.00015	0.00621	-0.00029
49			0.48000	14.12958	-0.84280	11.51046	0.75626	0.28052	0.16710	0.47225	0.06742	-0.04523	0.05130	-0.08360	0.90117	33.16600	1.05533	-24.81196	0.44294	0.51620	-0.16495	0.89450	0.08167	-0.03058	30.12547	3.41175	4.98918	0.33495	0.97340	0.37990	0.24287	0.22869	0.06381	-1.74294	36.90306	-18.58357	-9.35757	-113.71768	23.74371	16.17760	41.50011	3.97500	27.73857	4.46008	9.36320	-0.00128	-0.00010	0.00619	-0.00043
50			0.49000	13.78305	-0.96569	11.64840	0.72103	0.27765	0.16883	0.42388	0.07948	-0.01225	0.05240	-0.07442	0.86691	31.99808	0.94884	-24.84054	0.38232	0.51586	-0.15108	0.77533	0.10832	0.04338	29.68281	3.25811	4.88618	0.32545	0.94490	0.36888	0.27041	0.05149	0.13815	4.18027	36.51717	-8.35855	1.87065	-117.95009	-0.69781	8.78312	48.66098	17.07196	27.50292	4.73076	9.51447	-0.00131	-0.00008	0.00592	-0.00059
51			0.50000	13.45834	-1.14083	11.66942	0.68201	0.27439	0.16842	0.37181	0.08688	0.02542	0.04839	-0.06668	0.83801	30.84437	0.67863	-24.65761	0.34255	0.50456	-0.13324	0.67923	0.12800	0.09237	29.19309	3.14493	4.64635	0.30496	0.91291	0.35877	0.27728	-0.08665	0.17741	9.64667	35.68775	3.59087	11.56159	-118.65083	-22.00053	2.14485	53.97857	25.05773	27.19792	4.92096	9.63977	-0.00132	-0.00008	0.00550	-0.00077
52			0.51000	13.15616	-1.35807	11.56469	0.64925	0.27345	0.16473	0.32629	0.08938	0.06040	0.03977	-0.05513	0.81997	29.73192	0.29247	-24.30589	0.29856	0.48189	-0.11332	0.56373	0.13248	0.10810	28.67135	3.07660	4.33741	0.32687	0.88318	0.34801	0.31059	-0.15247	0.17432	13.83567	34.49920	15.47964	17.60194	-115.43635	-36.11143	-1.89740	56.63201	25.97299	26.81837	5.05602	9.75398	-0.00137	-0.00009	0.00499	-0.00097
53			0.52000	12.87416	-1.60055	11.34547	0.63146	0.27300	0.15600	0.29298	0.08580	0.08438	0.02617	-0.04308	0.81381	28.68478	-0.13798	-23.86449	0.25464	0.44254	-0.09049	0.44564	0.11634	0.09175	28.13666	3.04300	4.04690	0.37491	0.84254	0.33316	0.35538	-0.12975	0.12877	16.10161	32.94763	25.42900	18.61878	-108.15577	-40.15180	-2.14437	56.09501	19.15016	26.36778	5.16411	9.87709	-0.00148	-0.00010	0.00450	-0.00121
54			0.53000	12.60935	-1.84677	11.04051	0.62439	0.27066	0.14280	0.26841	0.07534	0.09249	0.01026	-0.03556	0.81340	27.72494	-0.53166	-23.43245	0.22497	0.39378	-0.06908	0.35500	0.08349	0.05960	27.61035	3.02326	3.86303	0.40557	0.79436	0.31626	0.36593	-0.03174	0.05421	16.10764	30.93764	31.96025	14.33457	-97.13288	-33.54134	1.54943	52.33218	5.74467	25.86006	5.27024	10.02610	-0.00170	-0.00013	0.00408	-0.00152
55			0.54000	12.36025	-2.07348	10.69046	0.63217	0.26844	0.12700	0.25190	0.05938	0.08498	-0.00416	-0.03432	0.81501	26.87030	-0.81573	-23.10458	0.20548	0.34688	-0.05371	0.28495	0.04392	0.02878	27.11301	2.99260	3.85154	0.40948	0.75111	0.30113	0.33590	0.10638	-0.02934	13.82809	28.36086	34.00485	5.71278	-83.36991	-18.01732	8.21514	45.94905	-11.28265	25.31855	5.39299	10.20906	-0.00202	-0.00015	0.00381	-0.00186
56			0.55000	12.12773	-2.25838	10.34526	0.64863	0.26609	0.11135	0.23843	0.03937	0.06602	-0.01376	-0.03931	0.81769	26.12967	-0.94118	-22.95268	0.19976	0.31448	-0.04785	0.23899	0.00718	0.00494	26.66132	2.93001	4.03689	0.37986	0.72642	0.29207	0.27201	0.24929	-0.10346	9.46031	25.16222	30.77028	-5.22518	-68.55114	3.00628	16.06368	38.15364	-27.71539	24.77239	5.54212	10.42347	-0.00242	-0.00017	0.00370	-0.00216
57			0.56000	11.91464	-2.38205	10.06134	0.66900	0.26375	0.09870	0.22449	0.01728	0.04118	-0.01607	-0.04809	0.82215	25.49793	-0.89318	-23.01173	0.20274	0.30655	-0.05264	0.20861	-0.02374	-0.01810	26.26514	2.82386	4.39179	0.33114	0.73381	0.29310	0.20150	0.37562	-0.15498	3.42511	21.37584	22.05586	-16.01599	-54.76493	25.05402	23.09229	30.55164	-39.07508	24.25191	5.71622	10.65716	-0.00284	-0.00017	0.00373	-0.00234
58			0.57000	11.72480	-2.43084	9.89263	0.69142	0.26221	0.08940	0.20898	-0.00478	0.01410	-0.01270	-0.05651	0.83120	24.95530	-0.69221	-23.27138	0.20413	0.31839	-0.06406	0.18435	-0.04941	-0.04568	25.92489	2.67274	4.84112	0.29289	0.76342	0.30017	0.15157	0.46253	-0.16970	-3.63535	17.17208	8.63451	-24.50077	-44.02128	43.44788	27.72696	24.74529	-41.86040	23.78412	5.90265	10.88970	-0.00326	-0.00017	0.00387	-0.00233
59			0.58000	11.56072	-2.39880	9.88003	0.71450	0.25985	0.08164	0.19258	-0.02467	-0.01258	-0.00697	-0.06389	0.84817	24.47102	-0.38688	-23.67820	0.20877	0.33794	-0.07758	0.17324	-0.06705	-0.07238	25.63125	2.48312	5.27923	0.26560	0.79510	0.30619	0.12181	0.48015	-0.13447	-10.91231	12.86837	-7.82889	-29.28295	-37.72974	54.46141	29.15027	21.88124	-34.53065	23.38857	6.08136	11.09608	-0.00365	-0.00016	0.00405	-0.00214
60			0.59000	11.42196	-2.28939	10.04394	0.73414	0.25356	0.07339	0.17596	-0.03959	-0.03492	-0.00109	-0.06862	0.87137	24.01074	-0.04130	-24.15021	0.21598	0.35436	-0.09006	0.17469	-0.07226	-0.08701	25.36701	2.26669	5.59511	0.25298	0.81391	0.30541	0.11096	0.41192	-0.04960	-17.47825	8.83946	-25.06979	-29.87417	-36.26781	56.03910	27.26402	22.32245	-17.81659	23.07456	6.22983	11.25221	-0.00397	-0.00015	0.00421	-0.00181
61			0.60000	11.30534	-2.11587	10.37956	0.74612	0.24384	0.06372	0.15998	-0.04725	-0.04857	0.00391	-0.06947	0.89237	23.54576	0.27883	-24.59388	0.21892	0.36199	-0.09990	0.18157	-0.06407	-0.08112	25.11225	2.03877	5.69623	0.25592	0.81201	0.29459	0.11619	0.26781	0.06530	-22.39396	5.45693	-40.62630	-26.61715	-38.97485	47.93988	22.51608	25.61156	5.66859	22.84048	6.32840	11.34060	-0.00421	-0.00014	0.00430	-0.00143
62			0.61000	11.20553	-1.90074	10.85754	0.75025	0.23809	0.05657	0.14694	-0.04772	-0.05520	0.01030	-0.06635	0.90704	23.05766	0.51863	-24.92128	0.20982	0.37481	-0.10967	0.18409	-0.04783	-0.05518	24.84928	1.81663	5.52544	0.27520	0.81456	0.28254	0.13609	0.08381	0.18424	-24.87616	3.12305	-52.48697	-20.43398	-44.61169	31.68389	15.69844	30.76819	32.25251	22.67497	6.36529	11.35469	-0.00437	-0.00014	0.00431	-0.00109
63			0.62000	11.11528	-1.67345	11.43231	0.75200	0.23916	0.05406	0.13981	-0.04116	-0.05921	0.01918	-0.06141	0.92106	22.53693	0.64176	-25.06591	0.19417	0.40219	-0.12117	0.18259	-0.02634	-0.01178	24.56574	1.61782	5.06732	0.30288	0.84229	0.27717	0.16603	-0.12022	0.29493	-24.51859	2.16725	-59.52106	-12.50302	-51.83818	10.22747	7.74250	36.68799	58.00379	22.55975	6.33974	11.30038	-0.00449	-0.00015	0.00423	-0.00086
64			0.63000	11.02725	-1.46532	12.05151	0.75628	0.24287	0.05593	0.13853	-0.02713	-0.06235	0.02882	-0.05852	0.93728	21.97953	0.63318	-24.99405	0.18576	0.43751	-0.13109	0.18722	0.00008	0.04384	24.25488	1.45857	4.34788	0.31703	0.88832	0.27927	0.19199	-0.33203	0.39003	-21.42850	2.59543	-61.36208	-4.10160	-59.37234	-12.65052	-0.34176	42.42155	79.15945	22.47412	6.26227	11.19497	-0.00460	-0.00018	0.00407	-0.00074
65			0.64000	10.93716	-1.30333	12.66210	0.76201	0.24810	0.06216	0.13879	-0.00745	-0.06471	0.03719	-0.05911	0.95121	21.38571	0.50031	-24.70922	0.18777	0.47317	-0.13558	0.20065	0.02805	0.09743	23.91427	1.35098	3.43160	0.30809	0.93964	0.28709	0.20322	-0.52453	0.45893	-16.19694	4.00911	-58.23315	3.47279	-65.96584	-33.04213	-7.52869	47.19878	92.49680	22.39970	6.15157	11.06324	-0.00472	-0.00021	0.00386	-0.00073
66			0.65000	10.84561	-1.20493	13.21647	0.76146	0.25140	0.06972	0.13421	0.01455	-0.06210	0.04132	-0.06027	0.95828	20.76119	0.27105	-24.25087	0.19470	0.49500	-0.13203	0.21600	0.05012	0.13089	23.54566	1.30075	2.41342	0.29016	0.97111	0.29209	0.20398	-0.64936	0.47789	-9.72755	5.79262	-50.87896	9.03442	-70.42204	-47.53236	-12.84971	50.32923	95.81082	22.32373	6.03016	10.93238	-0.00487	-0.00025	0.00364	-0.00078
67			0.66000	10.75709	-1.17612	13.67710	0.75198	0.25279	0.07780	0.12112	0.03463	-0.05338	0.04232	-0.05886	0.95789	20.11926	-0.01061	-23.68743	0.19524	0.50654	-0.12333	0.21799	0.05892	0.13665	23.15563	1.30423	1.40619	0.28499	0.99007	0.29527	0.20722	-0.67913	0.44243	-3.00695	7.35140	-40.36052	11.65247	-71.69659	-53.76882	-15.49232	51.17381	88.27038	22.24120	5.91987	10.82555	-0.00506	-0.00029	0.00344	-0.00083
68			0.67000	10.67784	-1.21207	14.01832	0.73468	0.25620	0.08736	0.09927	0.04992	-0.03956	0.04302	-0.05370	0.95357	19.48198	-0.29190	-23.10449	0.18357	0.52275	-0.11444	0.19800	0.05152	0.12015	22.75606	1.34784	0.52514	0.30352	1.02085	0.30320	0.21952	-0.61630	0.36357	3.05389	8.23285	-27.93878	10.85495	-69.07493	-50.80000	-14.98948	49.25596	70.59200	22.15439	5.83728	10.75677	-0.00526	-0.00032	0.00329	-0.00083
69			0.68000	10.61397	-1.29913	14.22851	0.71409	0.25950	0.09465	0.07200	0.05816	-0.02085	0.04200	-0.04657	0.94932	18.87845	-0.52054	-22.59155	0.16709	0.53604	-0.10620	0.16572	0.02639	0.08746	22.36315	1.41013	-0.12899	0.33085	1.04903	0.31030	0.22681	-0.45285	0.24067	7.70468	8.22567	-15.18380	6.79507	-62.42950	-38.98933	-11.38497	44.44114	44.99707	22.06903	5.79062	10.73013	-0.00545	-0.00035	0.00317	-0.00079
70			0.69000	10.56885	-1.41782	14.31385	0.69383	0.26005	0.09643	0.04497	0.05838	-0.00210	0.03660	-0.03913	0.95001	18.33823	-0.65351	-22.23094	0.15435	0.53375	-0.09766	0.13330	-0.01206	0.04464	21.99527	1.46671	-0.48534	0.35163	1.05015	0.30906	0.21557	-0.20541	0.08765	10.46535	7.44779	-3.97262	0.26433	-52.38894	-19.78668	-5.30322	37.04434	14.93437	21.99019	5.77909	10.74154	-0.00559	-0.00036	0.00310	-0.00070
71			0.70000	10.54126	-1.54735	14.30026	0.67077	0.25679	0.09286	0.02390	0.05195	0.01040	0.02852	-0.03299	0.95378	17.88336	-0.66362	-22.08740	0.15237	0.52039	-0.09102	0.10830	-0.05366	-0.00020	21.67040	1.49613	-0.51441	0.35002	1.03043	0.30154	0.17876	0.06982	-0.06359	11.20404	6.26184	3.86465	-7.50124	-40.21982	4.38961	2.19024	27.81171	-15.45878	21.92125	5.79474	10.78037	-0.00569	-0.00037	0.00306	-0.00058
72			0.71000	10.52562	-1.66918	14.23008	0.64286	0.25009	0.08693	0.01259	0.04182	0.01406	0.02116	-0.02850	0.95595	17.52311	-0.54251	-22.19804	0.15943	0.50692	-0.08747	0.08832	-0.09041	-0.04295	21.40354	1.48409	-0.23200	0.32624	1.00693	0.29408	0.12724	0.32042	-0.18886	10.13987	5.05460	7.11330	-15.14309	-27.56085	30.24089	9.83365	17.88377	-42.06287	21.86456	5.82565	10.83151	-0.00573	-0.00038	0.00304	-0.00045
73			0.72000	10.51451	-1.76960	14.15294	0.61509	0.24316	0.08081	0.01126	0.03141	0.01019	0.01583	-0.02430	0.95859	17.25228	-0.30069	-22.56315	0.16591	0.49965	-0.08684	0.06878	-0.11771	-0.08129	21.20261	1.42586	0.30418	0.30140	0.98781	0.28919	0.08116	0.51169	-0.27588	7.77954	4.07882	5.55662	-21.37668	-16.19317	53.88444	16.35561	8.72441	-61.34281	21.82129	5.85995	10.87978	-0.00572	-0.00037	0.00304	-0.00032
74			0.73000	10.50116	-1.84108	14.11504	0.59129	0.23512	0.07462	0.01735	0.02239	0.00152	0.01293	-0.01929	0.96485	17.05219	0.03278	-23.14271	0.16689	0.49841	-0.08903	0.05194	-0.13107	-0.11251	21.06472	1.32684	1.00235	0.29109	0.97407	0.28600	0.04949	0.61889	-0.31581	4.71959	3.41886	-0.01081	-25.06142	-7.80043	71.40194	20.59865	1.89109	-70.67560	21.79154	5.88799	10.91371	-0.00566	-0.00037	0.00302	-0.00020
75			0.74000	10.48085	-1.88118	14.14991	0.57495	0.22923	0.07133	0.02723	0.01548	-0.00902	0.01308	-0.01470	0.97147	16.89461	0.41190	-23.85933	0.15970	0.50632	-0.09193	0.04092	-0.12790	-0.12996	20.97475	1.20182	1.74714	0.29460	0.97078	0.28729	0.03272	0.63128	-0.30809	1.47495	2.99282	-7.97821	-25.43519	-3.60964	79.53420	21.74814	-1.36360	-68.76989	21.77495	5.90346	10.92768	-0.00557	-0.00037	0.00300	-0.00009
76			0.75000	10.45206	-1.89091	14.27162	0.56482	0.22438	0.07100	0.03728	0.01010	-0.01983	0.01502	-0.01289	0.97174	16.74846	0.78072	-24.60865	0.15094	0.51566	-0.09274	0.03802	-0.10576	-0.12570	20.90786	1.07111	2.41690	0.29329	0.96660	0.29016	0.02989	0.54299	-0.25167	-1.55173	2.64691	-16.36114	-22.41342	-3.98769	76.54467	19.63068	-0.54837	-56.16060	21.77145	5.90315	10.92050	-0.00543	-0.00036	0.00296	0.00001
77			0.76000	10.41588	-1.87395	14.47424	0.55741	0.21899	0.07130	0.04529	0.00573	-0.02907	0.01746	-0.01356	0.96632	16.58760	1.08502	-25.27883	0.14616	0.52134	-0.09198	0.04241	-0.06759	-0.10121	20.83619	0.95500	2.90550	0.28278	0.95748	0.29085	0.03916	0.37285	-0.15371	-4.07164	2.32027	-23.40032	-16.62318	-8.32421	62.93444	14.78757	3.83729	-35.27358	21.78045	5.88663	10.89450	-0.00526	-0.00035	0.00291	0.00010
78			0.77000	10.37409	-1.83603	14.73677	0.55078	0.21177	0.07071	0.05040	0.00261	-0.03463	0.01971	-0.01536	0.96202	16.39489	1.28384	-25.77452	0.14944	0.52338	-0.09099	0.05346	-0.02119	-0.06360	20.73690	0.86921	3.14164	0.26650	0.94815	0.28861	0.05529	0.15819	-0.03395	-5.78022	2.08767	-27.88201	-9.19055	-15.37688	41.33207	8.22189	10.60086	-9.90579	21.79984	5.85568	10.85450	-0.00505	-0.00034	0.00285	0.00016
79			0.78000	10.32875	-1.78684	15.02904	0.54781	0.20484	0.06955	0.05254	0.00192	-0.03560	0.02149	-0.01693	0.95961	16.16134	1.35662	-26.03378	0.15337	0.52180	-0.08955	0.06767	0.02451	-0.01991	20.59546	0.82381	3.09922	0.25503	0.94014	0.28372	0.07482	-0.06418	0.08370	-6.22696	2.10611	-29.10948	-1.42650	-23.76844	15.54112	1.04450	18.37989	15.64078	21.82623	5.81374	10.80691	-0.00484	-0.00033	0.00277	0.00019
80			0.79000	10.28225	-1.74143	15.31602	0.54733	0.19959	0.06901	0.05158	0.00475	-0.03232	0.02435	-0.01658	0.95647	15.88321	1.30420	-26.03368	0.14905	0.52278	-0.08866	0.07869	0.06220	0.02266	20.40582	0.82362	2.79760	0.26044	0.94527	0.27976	0.09932	-0.26495	0.18027	-5.01571	2.53902	-26.82661	5.44092	-32.20686	-10.43959	-5.69249	25.88134	37.36375	21.85551	5.76568	10.75846	-0.00463	-0.00032	0.00268	0.00020
81			0.80000	10.23703	-1.71782	15.56227	0.54254	0.19667	0.07138	0.04730	0.01123	-0.02599	0.03040	-0.01646	0.95000	15.56160	1.14641	-25.78873	0.14678	0.53860	-0.08920	0.08872	0.08875	0.05941	20.17036	0.86764	2.29511	0.26139	0.98258	0.28391	0.11958	-0.43021	0.24943	-2.13292	3.44535	-21.31763	10.41005	-39.45325	-32.86237	-11.00327	31.94663	52.04407	21.88376	5.71762	10.71514	-0.00446	-0.00032	0.00260	0.00017
82			0.81000	10.19509	-1.73161	15.73842	0.53487	0.19702	0.07679	0.04069	0.02032	-0.01662	0.03640	-0.01876	0.94237	15.20391	0.91831	-25.34846	0.15528	0.56051	-0.08761	0.10194	0.10023	0.08318	19.89891	0.94763	1.67946	0.24136	1.03176	0.29305	0.12307	-0.53374	0.28251	1.89812	4.68178	-13.49902	12.85519	-44.33923	-48.45171	-14.09232	35.65277	57.56273	21.90771	5.67588	10.68142	-0.00433	-0.00032	0.00252	0.00014
83			0.82000	10.15787	-1.79016	15.82744	0.52687	0.20361	0.08416	0.03288	0.03044	-0.00450	0.03848	-0.02172	0.93449	14.82521	0.66359	-24.79225	0.16568	0.57629	-0.08133	0.11131	0.09383	0.08641	19.60679	1.04905	1.05439	0.21424	1.06581	0.30059	0.11366	-0.54230	0.26755	6.12845	5.90522	-4.80793	12.68138	-45.93048	-54.80653	-14.59994	36.44246	53.22955	21.92531	5.64510	10.65963	-0.00425	-0.00032	0.00246	0.00009
84			0.83000	10.12632	-1.88938	15.82899	0.51441	0.21246	0.09036	0.02431	0.03879	0.00836	0.03486	-0.02298	0.92884	14.44747	0.42601	-24.21926	0.17604	0.57782	-0.07155	0.11314	0.07181	0.07058	19.31217	1.15444	0.52277	0.18960	1.06969	0.30119	0.09762	-0.44675	0.20218	9.51731	6.68962	3.08723	10.27060	-43.68531	-50.86872	-12.63111	34.14992	39.95262	21.93599	5.62685	10.64968	-0.00421	-0.00032	0.00243	0.00005
85			0.84000	10.10134	-2.01473	15.75980	0.49801	0.21569	0.09238	0.01584	0.04165	0.01795	0.02576	-0.02035	0.93129	14.09716	0.24263	-23.73339	0.18428	0.56012	-0.06071	0.10455	0.03975	0.04458	19.03453	1.24602	0.16994	0.17871	1.03974	0.29255	0.08243	-0.27066	0.10124	11.30744	6.72805	8.75156	6.18831	-37.56377	-37.33620	-8.55942	28.92825	20.09648	21.94039	5.61997	10.64939	-0.00421	-0.00033	0.00242	0.00002
86			0.85000	10.08342	-2.14626	15.64844	0.48399	0.21712	0.09136	0.00862	0.03877	0.02179	0.01483	-0.01353	0.94240	13.80124	0.14091	-23.42342	0.18064	0.53708	-0.05211	0.08136	0.00391	0.01839	18.79379	1.30689	0.05042	0.19288	1.00000	0.28093	0.07165	-0.06081	-0.00838	11.21597	5.97798	11.44548	0.97503	-28.12113	-16.82578	-2.91046	21.23810	-2.92946	21.93996	5.62159	10.65498	-0.00422	-0.00033	0.00243	-0.00001
87			0.86000	10.07217	-2.26406	15.52634	0.47722	0.21901	0.08968	0.00331	0.03120	0.02047	0.00597	-0.00521	0.95586	13.58218	0.13695	-23.34322	0.16418	0.51984	-0.04662	0.04983	-0.03279	-0.00386	18.60862	1.32303	0.17980	0.22223	0.96842	0.27257	0.05619	0.14590	-0.10721	9.42596	4.62017	11.29781	-4.76634	-16.52500	6.49862	3.54813	11.90987	-25.25529	21.93637	5.62815	10.66211	-0.00424	-0.00034	0.00244	-0.00003
88			0.87000	10.06647	-2.35271	15.41924	0.47561	0.21990	0.08879	-0.00011	0.02033	0.01598	0.00160	0.00035	0.96512	13.45307	0.23281	-23.49905	0.14833	0.51350	-0.04416	0.02154	-0.06779	-0.02141	18.49314	1.28745	0.53282	0.23794	0.95235	0.27066	0.02857	0.32320	-0.18545	6.48970	2.95040	9.13929	-10.16864	-4.47930	27.83698	9.74307	2.20801	-43.20650	21.93118	5.63624	10.66719	-0.00426	-0.00034	0.00246	-0.00004
89			0.88000	10.06492	-2.40439	15.34167	0.47630	0.22001	0.08879	-0.00217	0.00859	0.01036	0.00258	0.00125	0.96767	13.41339	0.41321	-23.84855	0.14093	0.52092	-0.04531	-0.00013	-0.09681	-0.03499	18.45191	1.20382	1.04806	0.22814	0.95518	0.27524	-0.00123	0.44974	-0.23657	3.18679	1.27672	6.16513	-14.13133	6.03715	42.83154	14.41623	-6.28776	-53.90349	21.92524	5.64331	10.66862	-0.00426	-0.00033	0.00248	-0.00005
90			0.89000	10.06654	-2.42012	15.29526	0.47932	0.21783	0.08841	-0.00412	-0.00140	0.00555	0.00737	-0.00028	0.96360	13.44808	0.64536	-24.31029	0.13498	0.53454	-0.04940	-0.01503	-0.11206	-0.04375	18.47643	1.08792	1.63819	0.21216	0.96563	0.28142	-0.02128	0.50000	-0.25071	0.38063	-0.16361	3.62732	-15.62354	13.20157	48.38732	16.42150	-12.02639	-55.71663	21.91857	5.64777	10.66705	-0.00424	-0.00032	0.00249	-0.00006
91			0.90000	10.07173	-2.40969	15.26945	0.48419	0.21732	0.08850	-0.00758	-0.00761	0.00339	0.01299	-0.00251	0.95726	13.53058	0.88300	-24.77967	0.12756	0.54969	-0.05403	-0.02158	-0.10639	-0.04328	18.54500	0.96489	2.20462	0.20301	0.97486	0.28670	-0.02978	0.45710	-0.22351	-1.20941	-1.24720	2.57374	-14.06478	15.85636	43.29726	15.13867	-13.94090	-48.62206	21.91046	5.64905	10.66413	-0.00419	-0.00031	0.00249	-0.00007
92			0.91000	10.08237	-2.38830	15.24499	0.49307	0.21684	0.08911	-0.01383	-0.00922	0.00484	0.01769	-0.00550	0.95165	13.62944	1.07572	-25.15105	0.12138	0.55995	-0.05712	-0.02061	-0.07714	-0.03068	18.62724	0.86265	2.65620	0.19817	0.97815	0.29012	-0.02730	0.32686	-0.16045	-1.22148	-1.94685	3.59202	-9.60962	13.86457	28.62093	10.75875	-11.81750	-34.31578	21.90031	5.64725	10.66121	-0.00411	-0.00029	0.00247	-0.00008
93			0.92000	10.10096	-2.37261	15.19963	0.50426	0.21880	0.09094	-0.02287	-0.00662	0.01004	0.01993	-0.00939	0.94830	13.71506	1.18122	-25.34073	0.12021	0.56426	-0.05708	-0.01446	-0.03038	-0.00848	18.69172	0.80427	2.92752	0.19044	0.97411	0.29173	-0.01507	0.13951	-0.07542	0.26789	-2.26839	6.67509	-3.18025	8.06491	7.36421	4.27568	-6.32214	-15.78230	21.88815	5.64264	10.65840	-0.00402	-0.00028	0.00245	-0.00009
94			0.93000	10.12890	-2.37638	15.11423	0.51527	0.22580	0.09407	-0.03344	-0.00103	0.01854	0.01925	-0.01313	0.94721	13.76434	1.17580	-25.30186	0.12162	0.56461	-0.05408	-0.00464	0.02208	0.01561	18.71310	0.80198	2.98944	0.18283	0.96613	0.29184	0.00241	-0.06163	0.01407	2.78726	-2.25775	11.33666	3.82550	0.03681	-16.39500	-2.86211	1.21294	3.44920	21.87437	5.63562	10.65563	-0.00392	-0.00027	0.00244	-0.00010
95			0.94000	10.16600	-2.40723	14.97621	0.52680	0.23436	0.09790	-0.04420	0.00601	0.02924	0.01668	-0.01568	0.94848	13.76497	1.05890	-25.03005	0.12210	0.56140	-0.04895	0.00633	0.06783	0.03394	18.67773	0.85582	2.85176	0.18050	0.95984	0.29154	0.02098	-0.23606	0.09115	5.67075	-2.04626	16.78305	9.96263	-8.20241	-38.32563	-9.16641	9.06433	19.94080	21.85984	5.62674	10.65300	-0.00382	-0.00025	0.00244	-0.00010
96			0.95000	10.21102	-2.46576	14.78232	0.53835	0.24398	0.10210	-0.05444	0.01262	0.04044	0.01336	-0.01624	0.95166	13.71816	0.85229	-24.56284	0.11814	0.55823	-0.04315	0.01447	0.09760	0.04285	18.58649	0.95443	2.55980	0.18841	0.96172	0.29210	0.03849	-0.35536	0.14331	8.26737	-1.85745	22.03491	14.06741	-14.55307	-54.56527	-13.42215	15.42323	30.94101	21.84571	5.61618	10.65045	-0.00374	-0.00025	0.00246	-0.00009
97			0.96000	10.26298	-2.54611	14.53966	0.54750	0.25135	0.10533	-0.06357	0.01694	0.04944	0.01042	-0.01575	0.95490	13.64008	0.59446	-23.97188	0.11464	0.55615	-0.03840	0.01733	0.10677	0.04363	18.45495	1.07816	2.18388	0.19640	0.97260	0.29335	0.05010	-0.40336	0.16341	10.04986	-1.92020	26.03663	15.48865	-17.34460	-62.40097	-14.92407	18.82820	34.92383	21.83312	5.60408	10.64720	-0.00367	-0.00024	0.00250	-0.00008
98			0.97000	10.32108	-2.63764	14.26625	0.55170	0.25646	0.10780	-0.07084	0.01774	0.05396	0.00828	-0.01572	0.95562	13.55753	0.33139	-23.34929	0.11696	0.55651	-0.03492	0.01506	0.09588	0.03846	18.30849	1.20321	1.80371	0.19233	0.98993	0.29576	0.04959	-0.37526	0.15078	10.65929	-2.37946	27.80667	14.19488	-15.86379	-60.68445	-13.58754	18.63689	31.79916	21.82261	5.59133	10.64246	-0.00364	-0.00024	0.00256	-0.00006
99			0.98000	10.38477	-2.72687	13.98892	0.55267	0.26096	0.10937	-0.07610	0.01464	0.05232	0.00643	-0.01583	0.95500	13.49966	0.10646	-22.79103	0.12165	0.55839	-0.03289	0.00733	0.06896	0.02962	18.17393	1.30694	1.49260	0.18291	1.00807	0.29833	0.03939	-0.27811	0.10964	9.93151	-3.29659	26.72783	10.69663	-10.44531	-50.00434	-9.88758	15.14005	22.77208	21.81446	5.57991	10.63598	-0.00364	-0.00024	0.00263	-0.00005
100			0.99000	10.45383	-2.79963	13.73801	0.55416	0.26425	0.10975	-0.07987	0.00763	0.04428	0.00307	-0.01518	0.95851	13.49069	-0.04723	-22.37902	0.12573	0.55539	-0.03112	-0.00510	0.03142	0.01791	18.07291	1.37205	1.30477	0.17878	1.01337	0.29842	0.02499	-0.13057	0.04916	7.90503	-4.64392	22.82965	5.78777	-2.16973	-32.62569	-4.63836	9.27281	10.01097	21.80935	5.57210	10.62825	-0.00368	-0.00024	0.00271	-0.00003
101			1.00000	10.52811	-2.84318	13.53973	0.56200	0.26528	0.10820	-0.08262	-0.00262	0.03103	-0.00178	-0.01347	0.96702	13.54593	-0.11038	-22.16501	0.12359	0.54409	-0.02964	-0.01921	-0.00933	0.00561	18.01907	1.38864	1.26724	0.18773	1.00032	0.29451	0.00890	0.03366	-0.01629	4.80579	-6.25642	16.70458	0.33513	7.43627	-11.93736	1.21131	2.28729	-3.80037	21.80810	5.56914	10.62029	-0.00373	-0.00024	0.00277	0.00000
102			1.01000	10.60625	-2.84843	13.41242	0.57239	0.26461	0.10502	-0.08267	-0.01444	0.01500	-0.00514	-0.01243	0.97543	13.66844	-0.07874	-22.16339	0.12082	0.53427	-0.03078	-0.03175	-0.04588	-0.00587	18.01688	1.35503	1.37703	0.19546	0.98526	0.28998	-0.00846	0.18005	-0.07231	1.02147	-7.83593	9.09730	-4.78848	16.59532	8.49204	6.68621	-4.43690	-15.98464	21.81140	5.57080	10.61296	-0.00378	-0.00024	0.00282	0.00003
103			1.02000	10.68505	-2.81170	13.36714	0.58392	0.26257	0.10037	-0.07905	-0.02557	-0.00139	-0.00555	-0.01361	0.98106	13.84716	0.03722	-22.35403	0.12201	0.53046	-0.03551	-0.04168	-0.07324	-0.01799	18.06088	1.27801	1.60386	0.19122	0.97638	0.28627	-0.02184	0.28568	-0.10919	-2.91189	-9.10466	0.74448	-8.77572	23.60881	25.56967	10.86962	-9.57710	-24.32250	21.81923	5.57611	10.60687	-0.00383	-0.00024	0.00282	0.00006
104			1.03000	10.76104	-2.73571	13.40734	0.59551	0.25841	0.09564	-0.07243	-0.03370	-0.01602	-0.00301	-0.01727	0.98325	14.05938	0.21404	-22.68899	0.12908	0.53249	-0.04223	-0.04858	-0.08732	-0.03015	18.13633	1.17190	1.89668	0.17240	0.97422	0.28436	-0.02594	0.33483	-0.12183	-6.39249	-9.93244	-7.54613	-10.97249	27.20194	36.96156	13.01330	-12.08614	-27.37280	21.83036	5.58430	10.60237	-0.00385	-0.00023	0.00278	0.00008
105			1.04000	10.83194	-2.62896	13.52794	0.60328	0.25205	0.09087	-0.06426	-0.03726	-0.02744	0.00067	-0.02115	0.98220	14.27560	0.41824	-23.10191	0.13851	0.53498	-0.04920	-0.04986	-0.08441	-0.03882	18.22138	1.05658	2.19313	0.15136	0.96951	0.28141	-0.02187	0.31725	-0.10807	-8.89499	-10.30461	-14.93283	-10.99257	26.77068	41.39579	12.72054	-11.45427	-24.72237	21.84237	5.59515	10.59984	-0.00385	-0.00023	0.00271	0.00007
106			1.05000	10.89707	-2.50426	13.71569	0.60597	0.24351	0.08437	-0.05644	-0.03574	-0.03406	0.00393	-0.02220	0.97934	14.46594	0.61198	-23.52081	0.14249	0.53264	-0.05666	-0.04219	-0.06377	-0.04149	18.29204	0.95324	2.43197	0.14760	0.95607	0.27352	-0.01455	0.23747	-0.07097	-10.07889	-10.25208	-20.67460	-8.84081	22.54445	38.84262	10.11661	-7.89049	-17.05293	21.85277	5.60865	10.59953	-0.00383	-0.00022	0.00264	0.00006
107			1.06000	10.95703	-2.37631	13.95078	0.60577	0.23353	0.07811	-0.05058	-0.02975	-0.03602	0.00753	-0.02041	0.97806	14.60686	0.76032	-23.88037	0.14119	0.53073	-0.06404	-0.02792	-0.03066	-0.03599	18.32809	0.87953	2.56473	0.16101	0.94671	0.26500	-0.00383	0.11761	-0.02087	-9.79295	-9.79960	-24.13031	-4.98436	15.45704	30.20881	5.80332	-2.21780	-5.85625	21.85995	5.62501	10.60095	-0.00381	-0.00022	0.00258	0.00004
108			1.07000	11.01311	-2.26048	14.20715	0.60550	0.22697	0.07543	-0.04749	-0.02086	-0.03496	0.01305	-0.01882	0.97735	14.68477	0.83814	-24.12755	0.13968	0.53997	-0.07074	-0.01157	0.00743	-0.02166	18.31728	0.84643	2.56238	0.17298	0.96024	0.26287	0.01110	-0.02085	0.03348	-8.02879	-8.94455	-24.67459	-0.26188	6.80459	16.87087	0.64113	4.41731	6.95614	21.86353	5.64498	10.60259	-0.00378	-0.00021	0.00257	0.00001
109			1.08000	11.06679	-2.17143	14.45244	0.60627	0.22726	0.07777	-0.04709	-0.01038	-0.03143	0.01992	-0.02009	0.97499	14.69680	0.83387	-24.22394	0.14354	0.56172	-0.07527	0.00431	0.04448	-0.00013	18.25680	0.85735	2.41833	0.16677	0.99774	0.26907	0.02489	-0.16344	0.08710	-4.99764	-7.70313	-21.87642	4.36055	-2.00801	0.71199	-4.45011	10.81520	19.19362	21.86411	5.66935	10.60178	-0.00375	-0.00020	0.00260	-0.00001
110			1.09000	11.11912	-2.12019	14.65194	0.60492	0.23106	0.08314	-0.04780	0.00062	-0.02399	0.02453	-0.02269	0.96985	14.64992	0.75092	-24.15253	0.15181	0.58021	-0.07506	0.01886	0.07348	0.02252	18.15259	0.90863	2.15129	0.14984	1.03182	0.27680	0.03257	-0.28521	0.13061	-1.24576	-6.13837	-15.96020	8.03884	-9.65317	-15.52405	-8.58850	15.87907	28.47658	21.86190	5.69761	10.59593	-0.00374	-0.00019	0.00269	-0.00003
111			1.10000	11.16949	-2.11069	14.77778	0.60175	0.23805	0.09012	-0.04765	0.01031	-0.01252	0.02546	-0.02421	0.96317	14.55819	0.60665	-23.92789	0.15698	0.58985	-0.07010	0.02945	0.08896	0.03774	18.01764	0.99001	1.80579	0.13840	1.05217	0.28290	0.03575	-0.35567	0.15232	2.42074	-4.40237	-8.05582	10.22776	-15.02130	-28.49001	-11.04836	18.77711	32.72880	21.85595	5.72733	10.58439	-0.00373	-0.00018	0.00281	-0.00007
112			1.11000	11.21599	-2.13808	14.81791	0.59913	0.24471	0.09546	-0.04604	0.01688	0.00124	0.02150	-0.02261	0.96151	14.44075	0.42865	-23.59865	0.15593	0.58426	-0.06213	0.03303	0.08841	0.04114	17.86891	1.08621	1.44464	0.14391	1.04811	0.28287	0.03837	-0.35372	0.14335	5.27244	-2.78189	0.13956	10.69748	-17.29678	-35.33667	-11.43895	19.07060	30.91551	21.84431	5.75485	10.56897	-0.00374	-0.00017	0.00296	-0.00011
113			1.12000	11.25753	-2.19116	14.77862	0.59419	0.25066	0.09895	-0.04353	0.01945	0.01364	0.01493	-0.01751	0.96456	14.32070	0.24943	-23.23619	0.14834	0.57166	-0.05396	0.02867	0.07448	0.03494	17.72490	1.17984	1.13426	0.16668	1.03210	0.27925	0.04016	-0.28568	0.10670	6.92427	-1.58970	7.02112	9.48105	-16.09637	-34.72686	-9.80119	16.72859	23.35665	21.82575	5.77718	10.55221	-0.00377	-0.00016	0.00310	-0.00015
114			1.13000	11.29460	-2.25616	14.68022	0.58643	0.25409	0.10167	-0.04083	0.01807	0.02220	0.00924	-0.01235	0.96808	14.22246	0.10029	-22.91665	0.14327	0.56150	-0.04733	0.01939	0.05124	0.02385	17.60330	1.25491	0.93084	0.18319	1.02082	0.27739	0.03388	-0.17251	0.05218	7.32735	-0.97605	11.59421	6.82535	-11.66737	-27.16572	-6.52717	12.11952	11.52068	21.80060	5.79363	10.53663	-0.00383	-0.00016	0.00323	-0.00019
115			1.14000	11.32823	-2.32013	14.54902	0.58142	0.25432	0.10263	-0.03835	0.01341	0.02577	0.00515	-0.00931	0.97074	14.16679	0.00604	-22.70234	0.14229	0.55260	-0.04317	0.00701	0.02184	0.01161	17.51870	1.29914	0.87011	0.18539	1.01262	0.27662	0.01987	-0.03466	-0.01091	6.61056	-0.90296	13.63497	3.17340	-4.91623	-14.70977	-2.23345	5.99604	-2.39493	21.77058	5.80548	10.52518	-0.00389	-0.00016	0.00333	-0.00022
116			1.15000	11.35923	-2.37192	14.40971	0.57852	0.25428	0.10276	-0.03607	0.00651	0.02499	0.00299	-0.00824	0.97024	14.16617	-0.01916	-22.62892	0.14210	0.54767	-0.04134	-0.00691	-0.00934	-0.00013	17.47977	1.30595	0.96213	0.17892	1.00830	0.27740	0.00373	0.10455	-0.07225	5.01868	-1.26218	13.49923	-0.84545	2.82242	-0.25137	2.32387	-0.59888	-15.92710	21.73852	5.81491	10.52048	-0.00394	-0.00016	0.00339	-0.00022
117			1.16000	11.38862	-2.40375	14.28138	0.57485	0.25131	0.10140	-0.03428	-0.00132	0.02079	0.00238	-0.00842	0.96754	14.22246	0.02595	-22.70106	0.14478	0.54412	-0.04188	-0.02027	-0.03757	-0.01083	17.48763	1.27561	1.19058	0.16693	1.00363	0.27799	-0.00978	0.22244	-0.12165	2.93708	-1.93447	11.72408	-4.52624	10.07905	13.32255	6.38660	-6.49752	-26.79821	21.70737	5.82394	10.52381	-0.00397	-0.00017	0.00340	-0.00020
118			1.17000	11.41789	-2.41237	14.17794	0.57250	0.24757	0.09855	-0.03346	-0.00844	0.01434	0.00331	-0.00875	0.96356	14.32638	0.13049	-22.89665	0.14465	0.54327	-0.04510	-0.03008	-0.05802	-0.02046	17.53473	1.21458	1.51689	0.16017	1.00057	0.27795	-0.01862	0.30062	-0.15063	0.77370	-2.78714	8.72920	-7.20776	15.51969	23.71513	9.29291	-10.62791	-33.24987	21.67907	5.83364	10.53480	-0.00396	-0.00017	0.00337	-0.00017
119			1.18000	11.44839	-2.39846	14.11001	0.57045	0.24568	0.09650	-0.03323	-0.01385	0.00689	0.00522	-0.00893	0.96124	14.45958	0.27331	-23.17444	0.14345	0.54806	-0.04928	-0.03447	-0.06701	-0.02753	17.60622	1.13455	1.88665	0.15900	1.00236	0.27929	-0.02252	0.32764	-0.15525	-1.17667	-3.67166	4.84131	-8.36674	18.19443	29.36193	10.54868	-12.24438	-34.20268	21.65404	5.84361	10.55171	-0.00392	-0.00018	0.00330	-0.00015
120			1.19000	11.48074	-2.36524	14.08487	0.57023	0.24345	0.09469	-0.03281	-0.01729	-0.00110	0.00622	-0.00926	0.96157	14.59896	0.42601	-23.48153	0.14382	0.54973	-0.05236	-0.03348	-0.06109	-0.02937	17.68279	1.05024	2.23748	0.15939	0.99625	0.27907	-0.02090	0.29540	-0.13287	-2.82101	-4.44586	0.37070	-7.74053	17.74782	29.60247	9.95067	-11.10706	-29.44229	21.63162	5.85269	10.57226	-0.00385	-0.00018	0.00319	-0.00013
121			1.20000	11.51416	-2.31604	14.10682	0.57204	0.24026	0.09206	-0.03103	-0.01899	-0.00901	0.00624	-0.01005	0.96415	14.72214	0.55839	-23.76438	0.14739	0.54711	-0.05493	-0.02802	-0.04117	-0.02575	17.74504	0.97644	2.50973	0.15755	0.98435	0.27641	-0.01408	0.21360	-0.08731	-4.20163	-4.98708	-4.37180	-5.46868	14.50287	24.86186	7.73344	-7.57300	-19.77779	21.61094	5.85964	10.59417	-0.00377	-0.00019	0.00306	-0.00012
122			1.21000	11.54656	-2.25406	14.17679	0.57239	0.23693	0.08938	-0.02678	-0.01932	-0.01626	0.00571	-0.01105	0.96744	14.81213	0.64569	-23.97918	0.15520	0.54309	-0.05687	-0.01916	-0.01260	-0.01751	17.77800	0.92361	2.65802	0.15157	0.97259	0.27270	-0.00421	0.10335	-0.02791	-5.34483	-5.19108	-9.06183	-2.10000	9.33301	16.47324	4.51241	-2.50465	-6.88234	21.59149	5.86335	10.61540	-0.00370	-0.00020	0.00293	-0.00011
123			1.22000	11.57501	-2.18275	14.29248	0.57089	0.23124	0.08645	-0.01996	-0.01820	-0.02217	0.00542	-0.01164	0.97063	14.85995	0.67408	-24.09873	0.16528	0.53795	-0.05861	-0.00782	0.01735	-0.00656	17.77448	0.89625	2.65860	0.14484	0.96507	0.26854	0.00571	-0.01275	0.03489	-6.19311	-5.00471	-13.29824	1.56303	3.36603	6.17580	1.05736	3.02194	7.13142	21.57369	5.86282	10.63380	-0.00363	-0.00021	0.00281	-0.00009
124			1.23000	11.59685	-2.10673	14.44678	0.57097	0.22735	0.08509	-0.01216	-0.01614	-0.02661	0.00696	-0.01163	0.97314	14.86476	0.64280	-24.11271	0.17048	0.53974	-0.06072	0.00406	0.04146	0.00517	17.73513	0.89261	2.51157	0.14540	0.97572	0.26788	0.01447	-0.11625	0.09247	-6.63062	-4.51327	-16.57423	4.64040	-2.26523	-4.29021	-1.88750	8.00220	20.06776	21.55877	5.85734	10.64655	-0.00358	-0.00021	0.00273	-0.00007
125			1.24000	11.61169	-2.03103	14.62738	0.56952	0.22536	0.08469	-0.00574	-0.01360	-0.02913	0.00938	-0.01127	0.97479	14.83333	0.56399	-24.02691	0.17465	0.54631	-0.06309	0.01364	0.05471	0.01594	17.66700	0.90589	2.24019	0.14810	0.99725	0.26886	0.02135	-0.19312	0.13742	-6.60960	-3.93591	-18.47837	6.46581	-6.62237	-13.29598	-3.76894	11.72050	29.95651	21.54793	5.84675	10.65091	-0.00355	-0.00022	0.00268	-0.00006
126			1.25000	11.62158	-1.95965	14.81915	0.56864	0.22502	0.08466	-0.00224	-0.01110	-0.02967	0.01124	-0.01029	0.97703	14.77761	0.45785	-23.86220	0.17689	0.55203	-0.06463	0.01932	0.05553	0.02363	17.57985	0.92638	1.88607	0.15378	1.01608	0.26877	0.02616	-0.23180	0.16301	-6.21384	-3.45991	-18.99222	6.86440	-9.18361	-19.49116	-4.39310	13.84485	35.53003	21.54071	5.83190	10.64654	-0.00356	-0.00022	0.00268	-0.00005
127			1.26000	11.62929	-1.89475	15.00959	0.56936	0.22322	0.08436	-0.00131	-0.00882	-0.02868	0.01216	-0.00939	0.98011	14.71107	0.34570	-23.65112	0.18046	0.55270	-0.06480	0.02123	0.04675	0.02662	17.48405	0.94520	1.49861	0.15494	1.02436	0.26656	0.02752	-0.23022	0.16684	-5.61535	-3.13104	-18.52577	6.12862	-9.91026	-22.06934	-3.95055	14.36688	36.51558	21.53479	5.81503	10.63622	-0.00361	-0.00022	0.00271	-0.00005
128			1.27000	11.63656	-1.83679	15.19180	0.57277	0.22070	0.08394	-0.00174	-0.00684	-0.02691	0.01213	-0.00947	0.98387	14.64540	0.24458	-23.43154	0.18656	0.54889	-0.06365	0.02019	0.03319	0.02479	17.38886	0.95649	1.12449	0.14704	1.02208	0.26291	0.02492	-0.19641	0.15194	-4.94963	-2.89262	-17.54041	4.71360	-9.13120	-21.04295	-2.80160	13.52810	33.48192	21.52786	5.79865	10.62414	-0.00369	-0.00022	0.00277	-0.00006
129			1.28000	11.64410	-1.78584	15.36240	0.57377	0.21855	0.08372	-0.00268	-0.00503	-0.02472	0.01215	-0.01014	0.98572	14.58889	0.16579	-23.23686	0.19481	0.54596	-0.06250	0.01719	0.01848	0.01980	17.30141	0.95735	0.80073	0.13263	1.01824	0.25969	0.02000	-0.14349	0.12435	-4.22863	-2.66823	-16.21713	2.97126	-7.39160	-17.18720	-1.30179	11.74311	27.44183	21.51900	5.78409	10.61356	-0.00379	-0.00022	0.00287	-0.00007
130			1.29000	11.65211	-1.74268	15.51802	0.57337	0.21521	0.08334	-0.00392	-0.00311	-0.02192	0.01300	-0.01064	0.98467	14.54531	0.11555	-23.08997	0.20054	0.54430	-0.06201	0.01309	0.00435	0.01324	17.22551	0.94739	0.55249	0.12038	1.01663	0.25740	0.01536	-0.08252	0.08934	-3.39663	-2.41200	-14.51277	1.15126	-5.27433	-11.60745	0.23944	9.49003	19.50680	21.50819	5.77169	10.60617	-0.00389	-0.00022	0.00298	-0.00008
131			1.30000	11.66084	-1.70872	15.65439	0.57291	0.21414	0.08379	-0.00548	-0.00123	-0.01876	0.01458	-0.01079	0.98204	14.51464	0.09542	-23.00233	0.20144	0.54729	-0.06202	0.00890	-0.00764	0.00610	17.16186	0.92835	0.39322	0.11431	1.02170	0.25750	0.01196	-0.02209	0.05156	-2.46950	-2.13151	-12.42046	-0.50184	-3.20303	-5.31847	1.58116	7.16810	10.73478	21.49558	5.76152	10.60297	-0.00399	-0.00021	0.00309	-0.00009
132			1.31000	11.67055	-1.68439	15.76802	0.57179	0.21392	0.08458	-0.00716	0.00034	-0.01538	0.01567	-0.01040	0.98011	14.49487	0.10274	-22.97688	0.20018	0.55063	-0.06176	0.00541	-0.01594	-0.00092	17.10924	0.90333	0.32592	0.11280	1.02577	0.25832	0.00952	0.03187	0.01423	-1.58096	-1.86764	-10.15082	-1.76218	-1.38930	0.91952	2.57742	5.03213	2.13123	21.48150	5.75360	10.60435	-0.00406	-0.00020	0.00318	-0.00010
133			1.32000	11.68122	-1.66836	15.85887	0.57143	0.21395	0.08566	-0.00840	0.00134	-0.01233	0.01615	-0.00935	0.97781	14.48361	0.13180	-23.01057	0.19464	0.55215	-0.06070	0.00271	-0.01958	-0.00704	17.06595	0.87575	0.34335	0.11727	1.02584	0.25937	0.00787	0.07403	-0.01870	-0.89266	-1.63924	-8.08739	-2.49905	0.08801	6.52923	3.17725	3.20771	-5.34584	21.46650	5.74850	10.61055	-0.00411	-0.00020	0.00324	-0.00010
134			1.33000	11.69215	-1.65800	15.93111	0.57116	0.21470	0.08688	-0.00813	0.00176	-0.01018	0.01608	-0.00782	0.97651	14.47859	0.17531	-23.09534	0.18748	0.55316	-0.05933	0.00092	-0.01861	-0.01169	17.03070	0.84853	0.42918	0.12442	1.02402	0.26071	0.00649	0.10131	-0.04377	-0.51754	-1.39581	-6.61697	-2.68931	1.17791	11.07005	3.39866	1.72922	-10.91150	21.45095	5.74709	10.62142	-0.00412	-0.00019	0.00326	-0.00011
135			1.34000	11.70139	-1.65033	15.99238	0.57057	0.21510	0.08798	-0.00545	0.00183	-0.00925	0.01522	-0.00620	0.97412	14.47734	0.22555	-23.21948	0.17945	0.55059	-0.05711	0.00003	-0.01394	-0.01438	17.00300	0.82372	0.56055	0.13193	1.01533	0.26117	0.00507	0.11238	-0.05842	-0.46966	-1.05781	-5.95653	-2.41509	1.82208	14.18183	3.31133	0.59749	-14.07222	21.43468	5.74936	10.63656	-0.00411	-0.00019	0.00325	-0.00011
136			1.35000	11.70655	-1.64310	16.05110	0.57143	0.21382	0.08824	-0.00071	0.00177	-0.00939	0.01378	-0.00537	0.97125	14.47729	0.27553	-23.36750	0.17309	0.54319	-0.05444	-0.00007	-0.00771	-0.01497	16.98260	0.80221	0.71144	0.13534	0.99972	0.26017	0.00355	0.10886	-0.06154	-0.66491	-0.62651	-6.04479	-1.86674	2.00015	15.54235	3.03107	-0.16518	-14.68390	21.41726	5.75422	10.65532	-0.00407	-0.00019	0.00320	-0.00011
137			1.36000	11.70630	-1.63489	16.11371	0.57321	0.21273	0.08781	0.00480	0.00165	-0.01016	0.01243	-0.00602	0.96946	14.47634	0.32009	-23.52062	0.17190	0.53615	-0.05257	0.00045	-0.00232	-0.01385	16.96881	0.78356	0.85624	0.13012	0.98590	0.25898	0.00220	0.09508	-0.05425	-0.98957	-0.18615	-6.58336	-1.26433	1.72945	14.94876	2.67932	-0.50514	-12.96388	21.39889	5.75992	10.67617	-0.00402	-0.00019	0.00313	-0.00011
138			1.37000	11.70071	-1.62490	16.18276	0.57622	0.21270	0.08693	0.00997	0.00131	-0.01100	0.01206	-0.00739	0.96792	14.47272	0.35581	-23.65865	0.17184	0.53275	-0.05225	0.00157	0.00102	-0.01139	16.95968	0.76655	0.97329	0.12288	0.97960	0.25836	0.00155	0.07517	-0.03886	-1.37332	0.18538	-7.19231	-0.74722	1.02043	12.43629	2.34242	-0.35352	-9.40757	21.38083	5.76462	10.69639	-0.00396	-0.00019	0.00306	-0.00010
139			1.38000	11.69054	-1.61239	16.25716	0.57785	0.21292	0.08620	0.01443	0.00053	-0.01150	0.01287	-0.00839	0.96575	14.46440	0.38039	-23.76303	0.17113	0.53346	-0.05303	0.00341	0.00266	-0.00763	16.95184	0.74972	1.04677	0.11864	0.98085	0.25852	0.00178	0.05152	-0.01813	-1.79750	0.47548	-7.55474	-0.30997	-0.12474	8.31734	2.03653	0.31440	-4.65802	21.36492	5.76680	10.71293	-0.00390	-0.00019	0.00299	-0.00009
140			1.39000	11.67633	-1.59672	16.33315	0.57965	0.21278	0.08639	0.01816	-0.00058	-0.01145	0.01464	-0.00892	0.96358	14.44886	0.39145	-23.81967	0.16915	0.53670	-0.05366	0.00596	0.00373	-0.00270	16.94126	0.73241	1.06772	0.11771	0.98684	0.25977	0.00284	0.02538	0.00485	-2.19583	0.71727	-7.45723	0.12836	-1.66173	3.12751	1.70297	1.42295	0.55680	21.35199	5.76634	10.72460	-0.00385	-0.00020	0.00294	-0.00007
141			1.40000	11.65876	-1.57857	16.40536	0.58323	0.21311	0.08738	0.02086	-0.00159	-0.01051	0.01657	-0.00909	0.96236	14.42360	0.38708	-23.82087	0.16560	0.54015	-0.05356	0.00902	0.00501	0.00275	16.92430	0.71529	1.03487	0.11980	0.99280	0.26110	0.00468	-0.00196	0.02669	-2.40610	0.94231	-6.72585	0.61157	-3.47210	-2.49550	1.25610	2.82963	5.45282	21.34102	5.76458	10.73295	-0.00380	-0.00020	0.00291	-0.00007
142			1.41000	11.63902	-1.56050	16.46652	0.58399	0.21448	0.08851	0.02161	-0.00196	-0.00815	0.01789	-0.00878	0.96069	14.38677	0.36655	-23.76542	0.16269	0.54265	-0.05302	0.01221	0.00655	0.00799	16.89788	0.70048	0.95501	0.12304	0.99494	0.26095	0.00709	-0.02790	0.04346	-2.22408	1.16444	-5.12931	1.11242	-5.33967	-7.98224	0.65251	4.32720	9.24020	21.33076	5.76260	10.73969	-0.00376	-0.00020	0.00289	-0.00006
143			1.42000	11.61913	-1.54700	16.50664	0.58403	0.21598	0.08974	0.01987	-0.00136	-0.00382	0.01879	-0.00858	0.95897	14.33861	0.33082	-23.65709	0.16101	0.54397	-0.05202	0.01500	0.00796	0.01247	16.86058	0.69059	0.84293	0.12499	0.99485	0.26002	0.00956	-0.04893	0.05187	-1.49228	1.39747	-2.38681	1.56709	-6.99227	-12.90621	-0.08391	5.64114	11.22302	21.32174	5.76032	10.74467	-0.00374	-0.00020	0.00288	-0.00004
144			1.43000	11.60129	-1.54357	16.51284	0.58429	0.21849	0.09177	0.01605	0.00021	0.00288	0.01901	-0.00881	0.95760	14.28149	0.28227	-23.50337	0.16075	0.54422	-0.04982	0.01706	0.00916	0.01556	16.81312	0.68812	0.71986	0.12445	0.99205	0.25908	0.01144	-0.06220	0.04998	-0.19727	1.69341	1.67212	1.94541	-8.23538	-16.92142	-0.91435	6.51640	10.93420	21.31651	5.75632	10.74614	-0.00372	-0.00020	0.00288	-0.00001
145			1.44000	11.58671	-1.55528	16.47167	0.58400	0.22190	0.09418	0.01124	0.00254	0.01212	0.01865	-0.00913	0.95594	14.21866	0.22386	-23.31511	0.16049	0.54375	-0.04702	0.01820	0.01004	0.01711	16.75802	0.69543	0.61050	0.12380	0.98754	0.25810	0.01258	-0.06622	0.03738	1.54521	2.12208	7.00895	2.21924	-9.00903	-19.79893	-1.77911	6.79252	8.26013	21.31803	5.74878	10.74192	-0.00370	-0.00020	0.00288	0.00003
146			1.45000	11.57535	-1.58602	16.37095	0.58489	0.22782	0.09763	0.00628	0.00534	0.02394	0.01859	-0.00978	0.95427	14.15317	0.15928	-23.10431	0.15870	0.54718	-0.04420	0.01827	0.01029	0.01742	16.69887	0.71385	0.53877	0.12310	0.98999	0.25945	0.01285	-0.06153	0.01553	3.57337	2.69055	13.40278	2.34107	-9.32565	-21.50023	-2.61154	6.43500	3.46350	21.32737	5.73685	10.73147	-0.00369	-0.00020	0.00287	0.00007
147			1.46000	11.56687	-1.63800	16.20163	0.58667	0.23510	0.10134	0.00111	0.00832	0.03781	0.01784	-0.01037	0.95211	14.08800	0.09246	-22.88241	0.15428	0.54965	-0.04080	0.01716	0.00970	0.01648	16.63946	0.74393	0.52433	0.12383	0.99060	0.26116	0.01246	-0.04892	-0.01366	5.71787	3.30696	20.42881	2.30333	-9.18392	-22.08660	-3.36127	5.52163	-2.90096	21.34185	5.72181	10.71696	-0.00368	-0.00020	0.00287	0.00009
148			1.47000	11.56133	-1.71146	15.96012	0.58738	0.24288	0.10656	-0.00474	0.01111	0.05332	0.01661	-0.01024	0.94901	14.02652	0.02690	-22.66020	0.14673	0.55204	-0.03578	0.01481	0.00852	0.01410	16.58307	0.78523	0.57998	0.12776	0.99069	0.26486	0.01164	-0.03043	-0.04736	7.79224	3.81631	27.45302	2.13648	-8.54463	-21.59055	-3.96804	4.18585	-10.10239	21.35747	5.70608	10.70165	-0.00368	-0.00021	0.00287	0.00008
149			1.48000	11.55949	-1.80427	15.65016	0.58373	0.25041	0.11332	-0.01162	0.01325	0.06941	0.01608	-0.00982	0.94607	13.97263	-0.03420	-22.44872	0.14198	0.55994	-0.03062	0.01176	0.00701	0.01114	16.53245	0.83616	0.71066	0.12650	1.00080	0.27251	0.00969	-0.00795	-0.08306	9.57281	4.04454	33.67374	1.86627	-7.32148	-20.00878	-4.33698	2.55058	-17.29501	21.37096	5.69179	10.68776	-0.00370	-0.00021	0.00287	0.00007
150			1.49000	11.56272	-1.91152	15.28434	0.57780	0.25908	0.11982	-0.01932	0.01438	0.08299	0.01465	-0.00923	0.94722	13.93141	-0.08775	-22.25917	0.14197	0.56919	-0.02596	0.00788	0.00521	0.00811	16.49044	0.89337	0.91225	0.11884	1.01205	0.28072	0.00674	0.01775	-0.11639	10.80539	3.86360	38.16748	1.51545	-5.41936	-17.30761	-4.34459	0.70054	-23.58998	21.38101	5.68042	10.67605	-0.00373	-0.00022	0.00287	0.00005
151			1.50000	11.57219	-2.02567	14.88495	0.57674	0.26476	0.12367	-0.02687	0.01392	0.08969	0.01062	-0.00768	0.95292	13.90857	-0.13070	-22.10356	0.13976	0.56646	-0.02084	0.00270	0.00339	0.00498	16.46029	0.95180	1.17197	0.11678	1.00480	0.28429	0.00364	0.04467	-0.14083	11.23884	3.27221	40.07169	1.12691	-2.84896	-13.40998	-3.89672	-1.30179	-28.25532	21.38787	5.67318	10.66627	-0.00377	-0.00022	0.00287	0.00003
152			1.51000	11.58771	-2.13725	14.48177	0.57893	0.26798	0.12577	-0.03287	0.01187	0.08848	0.00564	-0.00538	0.95914	13.90870	-0.16033	-21.99473	0.13378	0.55666	-0.01583	-0.00308	0.00191	0.00232	16.44548	1.00543	1.47113	0.12214	0.98791	0.28524	0.00004	0.07041	-0.15386	10.76162	2.37939	38.98994	0.74402	0.22432	-8.45570	-2.98101	-3.38198	-30.84684	21.39290	5.67117	10.65729	-0.00380	-0.00023	0.00286	0.00003
153			1.52000	11.60820	-2.23731	14.10489	0.58069	0.27210	0.12656	-0.03705	0.00868	0.08032	0.00107	-0.00352	0.96643	13.93447	-0.17484	-21.94170	0.13035	0.54927	-0.01309	-0.00903	0.00027	0.00062	16.44913	1.04854	1.78800	0.12642	0.97543	0.28578	-0.00437	0.09314	-0.15515	9.51112	1.27907	35.31076	0.35665	3.58299	-3.18484	-1.69118	-5.44673	-31.12717	21.39809	5.67523	10.64736	-0.00382	-0.00023	0.00285	0.00003
154			1.53000	11.63337	-2.31935	13.77620	0.58428	0.27574	0.12541	-0.04082	0.00444	0.06721	-0.00235	-0.00187	0.97356	13.98794	-0.17393	-21.94224	0.12568	0.54373	-0.01324	-0.01490	-0.00218	-0.00048	16.47369	1.07675	2.09886	0.13548	0.96770	0.28521	-0.00965	0.10921	-0.14374	7.74741	-0.01103	29.99360	-0.03195	7.01033	1.19143	-0.23959	-7.33886	-28.95403	21.40518	5.68601	10.63511	-0.00382	-0.00023	0.00284	0.00005
155			1.54000	11.66415	-2.37916	13.50663	0.58923	0.27873	0.12360	-0.04519	-0.00101	0.05259	-0.00332	-0.00114	0.97766	14.07043	-0.16027	-21.98119	0.12061	0.54339	-0.01594	-0.02023	-0.00501	-0.00135	16.51972	1.08838	2.37857	0.14506	0.96991	0.28549	-0.01520	0.11439	-0.12079	5.66287	-1.46908	24.07117	-0.31293	10.18009	3.55995	1.06401	-8.77546	-24.31492	21.41485	5.70361	10.62066	-0.00380	-0.00023	0.00283	0.00006
156			1.55000	11.70147	-2.41379	13.29744	0.59403	0.28127	0.12217	-0.04992	-0.00764	0.03882	-0.00188	-0.00238	0.97666	14.18045	-0.14007	-22.03416	0.11906	0.54822	-0.02002	-0.02505	-0.00679	-0.00172	16.58426	1.08510	2.60220	0.14634	0.97995	0.28710	-0.01887	0.10410	-0.08741	3.40680	-2.98406	18.34253	-0.31584	12.61642	3.30026	1.91829	-9.41047	-17.42513	21.42632	5.72674	10.60584	-0.00377	-0.00023	0.00284	0.00007
157			1.56000	11.74521	-2.42244	13.14349	0.59992	0.28230	0.12097	-0.05413	-0.01461	0.02678	0.00115	-0.00536	0.97275	14.31176	-0.12247	-22.07342	0.12184	0.55506	-0.02474	-0.02896	-0.00594	-0.00098	16.66049	1.07131	2.74774	0.13972	0.99352	0.28912	-0.01920	0.07648	-0.04549	1.18798	-4.36460	13.26160	0.08259	13.81003	0.46548	2.16919	-8.94482	-8.83369	21.43827	5.75237	10.59302	-0.00374	-0.00022	0.00285	0.00007
158			1.57000	11.79386	-2.40729	13.03681	0.60538	0.28181	0.11890	-0.05678	-0.02054	0.01673	0.00397	-0.00924	0.96882	14.45292	-0.11722	-22.07500	0.13021	0.55918	-0.02972	-0.03159	-0.00180	0.00130	16.73806	1.05227	2.80027	0.12751	1.00222	0.28880	-0.01609	0.03466	0.00084	-0.73220	-5.43235	9.01290	0.85808	13.44444	-4.25170	1.87093	-7.24004	0.52851	21.44987	5.77703	10.58363	-0.00370	-0.00021	0.00289	0.00007
159			1.58000	11.84534	-2.37360	12.96846	0.60976	0.27896	0.11620	-0.05758	-0.02403	0.00898	0.00516	-0.01175	0.96641	14.58970	-0.13162	-22.02405	0.13828	0.55540	-0.03311	-0.03097	0.00476	0.00476	16.80490	1.03240	2.75597	0.12377	0.99749	0.28477	-0.01180	-0.01281	0.04464	-2.10766	-6.09235	5.63055	1.84575	11.60241	-9.73660	1.22787	-4.44767	9.47410	21.46127	5.79813	10.57753	-0.00367	-0.00020	0.00294	0.00007
160			1.59000	11.89763	-2.32882	12.92975	0.61119	0.27407	0.11280	-0.05646	-0.02441	0.00361	0.00583	-0.01243	0.96682	14.70921	-0.16841	-21.91809	0.14635	0.54958	-0.03657	-0.02738	0.01210	0.00873	16.85049	1.01447	2.62402	0.12819	0.99114	0.27887	-0.00650	-0.05585	0.07924	-2.78644	-6.31446	3.12884	2.83348	8.75960	-14.79932	0.47830	-1.03349	16.81004	21.47287	5.81392	10.57306	-0.00365	-0.00019	0.00300	0.00007
161			1.60000	11.94887	-2.28128	12.91146	0.61362	0.27352	0.11185	-0.05390	-0.02234	0.00073	0.00704	-0.01312	0.96925	14.80328	-0.22564	-21.76578	0.15401	0.55086	-0.03922	-0.02173	0.01879	0.01220	16.86886	0.99989	2.42559	0.13114	0.99564	0.27621	-0.00024	-0.08832	0.10176	-2.74791	-6.10427	1.60186	3.62097	5.57954	-18.51514	-0.19669	2.33590	21.58590	21.48462	5.82337	10.56846	-0.00363	-0.00018	0.00306	0.00007
162			1.61000	11.99722	-2.23878	12.90303	0.61832	0.27554	0.11182	-0.05037	-0.01845	0.00022	0.00783	-0.01415	0.97227	14.86955	-0.29735	-21.58335	0.16082	0.55283	-0.04080	-0.01541	0.02313	0.01426	16.86021	0.98931	2.19043	0.13021	1.00034	0.27401	0.00534	-0.10552	0.10948	-2.12242	-5.54001	1.15017	4.03560	2.70876	-20.32716	-0.69257	5.01066	23.24926	21.49549	5.82622	10.56271	-0.00363	-0.00018	0.00311	0.00006
163			1.62000	12.04151	-2.20670	12.89327	0.62213	0.27696	0.11132	-0.04667	-0.01380	0.00194	0.00809	-0.01457	0.97574	14.91113	-0.37474	-21.39102	0.16665	0.55302	-0.04212	-0.00996	0.02383	0.01469	16.83004	0.98285	1.95229	0.12943	1.00278	0.27095	0.00910	-0.10510	0.10154	-1.15181	-4.80780	1.78257	3.96962	0.67164	-20.01975	-0.94724	6.53056	21.67495	21.50392	5.82352	10.55612	-0.00365	-0.00018	0.00314	0.00004
164			1.63000	12.08198	-2.18710	12.87161	0.62448	0.27939	0.11131	-0.04374	-0.00970	0.00556	0.00821	-0.01441	0.97915	14.93563	-0.44786	-21.20990	0.17087	0.55463	-0.04310	-0.00648	0.02059	0.01334	16.78732	0.97996	1.74454	0.12920	1.00726	0.26885	0.01062	-0.08692	0.08016	-0.07382	-4.08370	3.40065	3.39815	-0.25492	-17.66490	-0.89013	6.70156	17.11056	21.50880	5.81744	10.54986	-0.00369	-0.00018	0.00316	0.00002
165			1.64000	12.11932	-2.17979	12.82895	0.62410	0.28145	0.11160	-0.04092	-0.00652	0.01068	0.00834	-0.01370	0.98067	14.95209	-0.50721	-21.05931	0.17363	0.55653	-0.04370	-0.00508	0.01367	0.01042	16.74195	0.97883	1.59656	0.12858	1.01137	0.26746	0.00998	-0.05233	0.04842	0.97237	-3.36609	5.80421	2.37738	-0.18459	-13.62966	-0.47492	5.64815	10.19980	21.51040	5.81099	10.54480	-0.00374	-0.00018	0.00318	0.00000
166			1.65000	12.15282	-2.18421	12.75869	0.62213	0.28185	0.11231	-0.03636	-0.00394	0.01676	0.00853	-0.01258	0.98067	14.96697	-0.54552	-20.95315	0.17480	0.55770	-0.04355	-0.00483	0.00414	0.00641	16.70204	0.97696	1.52877	0.12802	1.01387	0.26713	0.00783	-0.00604	0.01099	1.93218	-2.49849	8.66065	1.04741	0.44453	-8.51525	0.26505	3.74504	1.96121	21.50996	5.80707	10.54109	-0.00381	-0.00018	0.00320	-0.00001
167			1.66000	12.17977	-2.20015	12.65825	0.61987	0.28200	0.11269	-0.02891	-0.00171	0.02278	0.00845	-0.01124	0.97992	14.98225	-0.55895	-20.89855	0.17354	0.55799	-0.04333	-0.00471	-0.00633	0.00207	16.67268	0.97182	1.54945	0.12888	1.01386	0.26693	0.00493	0.04539	-0.02697	2.73916	-1.40372	11.48780	-0.39528	1.20572	-2.95665	1.24797	1.44700	-6.42225	21.50900	5.80714	10.53814	-0.00387	-0.00018	0.00322	-0.00001
168			1.67000	12.19750	-2.22632	12.53060	0.61983	0.28425	0.11253	-0.01967	0.00010	0.02751	0.00760	-0.00990	0.97943	14.99752	-0.54710	-20.89683	0.16826	0.55709	-0.04315	-0.00441	-0.01605	-0.00218	16.65609	0.96104	1.65442	0.13322	1.00989	0.26616	0.00180	0.09522	-0.06047	3.29540	-0.23240	13.73259	-1.75707	1.93600	2.55976	2.36897	-0.85989	-13.88843	21.50818	5.81065	10.53525	-0.00394	-0.00017	0.00325	-0.00001
169			1.68000	12.20549	-2.25975	12.38432	0.62086	0.28511	0.11181	-0.01085	0.00148	0.03007	0.00591	-0.00881	0.97944	15.01268	-0.51203	-20.94604	0.16241	0.55206	-0.04226	-0.00421	-0.02392	-0.00597	16.65251	0.94295	1.82989	0.13786	0.99925	0.26467	-0.00135	0.13742	-0.08594	3.58157	0.76679	15.00406	-2.91803	2.64850	7.64106	3.50870	-2.89771	-19.69325	21.50771	5.81550	10.53141	-0.00399	-0.00017	0.00328	-0.00001
170			1.69000	12.20568	-2.29730	12.23041	0.62071	0.28580	0.11087	-0.00406	0.00262	0.03042	0.00401	-0.00808	0.97965	15.02849	-0.45719	-21.04036	0.15821	0.54680	-0.04153	-0.00427	-0.02965	-0.00895	16.66070	0.91673	2.05613	0.13996	0.98755	0.26323	-0.00404	0.16788	-0.10156	3.66587	1.45299	15.22993	-3.80721	3.30600	11.79508	4.51848	-4.45242	-23.36699	21.50729	5.81921	10.52566	-0.00403	-0.00017	0.00331	-0.00001
171			1.70000	12.20074	-2.33647	12.07902	0.61801	0.28639	0.10939	0.00075	0.00360	0.02883	0.00261	-0.00775	0.97916	15.04533	-0.38798	-21.16847	0.15667	0.54361	-0.04203	-0.00429	-0.03270	-0.01104	16.67797	0.88311	2.30935	0.13783	0.97845	0.26178	-0.00572	0.18311	-0.10610	3.59550	1.85714	14.56674	-4.31622	3.71337	14.42824	5.21097	-5.34524	-24.57977	21.50657	5.81984	10.51766	-0.00405	-0.00017	0.00331	-0.00001
172			1.71000	12.19238	-2.37520	11.93801	0.61431	0.28567	0.10737	0.00429	0.00427	0.02592	0.00209	-0.00745	0.97783	15.06172	-0.31254	-21.31300	0.15552	0.54196	-0.04367	-0.00368	-0.03233	-0.01189	16.70046	0.84460	2.56264	0.13554	0.97262	0.26033	-0.00615	0.18040	-0.09910	3.37893	2.06992	13.28623	-4.33701	3.58769	15.01053	5.42718	-5.42354	-23.16258	21.50525	5.81708	10.50782	-0.00404	-0.00017	0.00328	-0.00002
173			1.72000	12.18168	-2.41165	11.81201	0.61315	0.28515	0.10586	0.00676	0.00440	0.02258	0.00204	-0.00713	0.97655	15.07404	-0.24088	-21.45207	0.15191	0.54091	-0.04502	-0.00210	-0.02824	-0.01087	16.72294	0.80487	2.78828	0.13730	0.96864	0.25947	-0.00542	0.15931	-0.08181	3.02286	2.12301	11.70119	-3.83556	2.78085	13.35604	5.09543	-4.63815	-19.30779	21.50328	5.81255	10.49735	-0.00402	-0.00018	0.00324	-0.00002
174			1.73000	12.16985	-2.44406	11.70259	0.61199	0.28562	0.10482	0.00730	0.00388	0.01934	0.00235	-0.00657	0.97456	15.07867	-0.18284	-21.56451	0.14659	0.54132	-0.04632	-0.00007	-0.02116	-0.00814	16.74004	0.76805	2.96293	0.14331	0.96771	0.25892	-0.00367	0.12352	-0.05722	2.58834	1.96503	10.11344	-2.89703	1.49200	9.79195	4.26243	-3.17993	-13.70019	21.50083	5.80854	10.48794	-0.00399	-0.00019	0.00318	-0.00002
175			1.74000	12.15934	-2.47145	11.60842	0.61148	0.28634	0.10352	0.00482	0.00282	0.01660	0.00291	-0.00614	0.97206	15.07523	-0.14522	-21.63496	0.14105	0.54201	-0.04802	0.00146	-0.01243	-0.00423	16.74849	0.73772	3.07294	0.15032	0.96905	0.25788	-0.00129	0.07917	-0.02955	2.18332	1.53696	8.82169	-1.69250	0.16151	4.96408	3.08256	-1.43304	-7.32762	21.49805	5.80628	10.48113	-0.00394	-0.00019	0.00313	-0.00002
176			1.75000	12.15317	-2.49379	11.52515	0.61030	0.28698	0.10246	-0.00038	0.00145	0.01497	0.00342	-0.00650	0.96840	15.06703	-0.13121	-21.65510	0.13908	0.54231	-0.04932	0.00215	-0.00359	0.00041	16.74793	0.71622	3.11564	0.15157	0.97053	0.25658	0.00119	0.03321	-0.00348	1.90460	0.90778	8.10693	-0.41999	-0.91091	-0.39033	1.74952	0.25858	-1.23359	21.49537	5.80571	10.47744	-0.00389	-0.00019	0.00307	-0.00002
177			1.76000	12.15298	-2.51235	11.44579	0.60933	0.28678	0.10194	-0.00627	0.00011	0.01471	0.00374	-0.00758	0.96498	15.05746	-0.14036	-21.62379	0.14138	0.54136	-0.04969	0.00243	0.00422	0.00489	16.73917	0.70466	3.09913	0.14664	0.97074	0.25527	0.00333	-0.00775	0.01689	1.78838	0.29092	8.08578	0.73473	-1.73979	-5.42625	0.44007	1.71790	3.62221	21.49279	5.80629	10.47666	-0.00384	-0.00019	0.00302	-0.00002
178			1.77000	12.15788	-2.52900	11.36349	0.61026	0.28516	0.10159	-0.01042	-0.00069	0.01556	0.00354	-0.00871	0.96340	15.04703	-0.16915	-21.54844	0.14549	0.53729	-0.04897	0.00294	0.01030	0.00826	16.72285	0.70315	3.04041	0.14017	0.96644	0.25329	0.00504	-0.03859	0.02890	1.84509	-0.07534	8.63346	1.63104	-2.48193	-9.33421	-0.70363	2.86469	6.59616	21.49020	5.80673	10.47726	-0.00379	-0.00019	0.00297	-0.00002
179			1.78000	12.16495	-2.54658	11.27351	0.61221	0.28498	0.10155	-0.01182	-0.00039	0.01729	0.00338	-0.00921	0.96200	15.03374	-0.21174	-21.44283	0.14625	0.53426	-0.04820	0.00390	0.01404	0.01021	16.69969	0.71086	2.96074	0.13882	0.96312	0.25145	0.00652	-0.05702	0.03213	2.12889	-0.08558	9.58191	2.16290	-3.20209	-11.70019	-1.58079	3.63825	7.52383	21.48758	5.80592	10.47757	-0.00374	-0.00019	0.00292	-0.00002
180			1.79000	12.17151	-2.56859	11.17229	0.61379	0.28710	0.10178	-0.01108	0.00127	0.01974	0.00353	-0.00903	0.96183	15.01563	-0.26118	-21.32188	0.14456	0.53537	-0.04829	0.00509	0.01501	0.01103	16.67104	0.72606	2.88066	0.14214	0.96572	0.25059	0.00775	-0.06357	0.02794	2.68436	0.20420	10.83338	2.27739	-3.82169	-12.58136	-2.14167	3.99615	6.65065	21.48505	5.80411	10.47656	-0.00370	-0.00019	0.00288	-0.00002
181			1.80000	12.17593	-2.59839	11.05712	0.61425	0.28898	0.10144	-0.00887	0.00406	0.02241	0.00352	-0.00869	0.96209	14.99230	-0.31061	-21.19821	0.14345	0.53642	-0.04889	0.00623	0.01330	0.01088	16.63902	0.74647	2.81671	0.14461	0.96756	0.24919	0.00831	-0.05955	0.01820	3.44695	0.69744	12.21354	2.02419	-4.23511	-12.20346	-2.38580	3.91850	4.44334	21.48247	5.80288	10.47453	-0.00368	-0.00019	0.00284	-0.00002
182			1.81000	12.17696	-2.63772	10.92798	0.61266	0.28848	0.10084	-0.00539	0.00729	0.02479	0.00326	-0.00847	0.96245	14.96460	-0.35463	-21.08276	0.14526	0.53559	-0.04919	0.00725	0.00997	0.00973	16.60650	0.76965	2.78025	0.14283	0.96663	0.24756	0.00793	-0.04742	0.00522	4.24174	1.31112	13.45452	1.54158	-4.39427	-10.76806	-2.35535	3.45259	1.41429	21.47999	5.80334	10.47258	-0.00366	-0.00019	0.00282	-0.00001
183			1.82000	12.17358	-2.68612	10.78758	0.61166	0.28917	0.10108	-0.00123	0.01033	0.02680	0.00321	-0.00832	0.96326	14.93383	-0.38973	-20.98484	0.14599	0.53720	-0.04928	0.00786	0.00621	0.00777	16.57595	0.79344	2.77750	0.14168	0.97001	0.24769	0.00706	-0.03059	-0.00931	4.91470	1.94004	14.38780	0.96757	-4.28962	-8.50112	-2.13711	2.71751	-2.02364	21.47824	5.80465	10.47112	-0.00366	-0.00019	0.00281	-0.00001
184			1.83000	12.16572	-2.74179	10.63933	0.60936	0.29030	0.10164	0.00261	0.01287	0.02828	0.00302	-0.00843	0.96392	14.90178	-0.41402	-20.91155	0.14800	0.53956	-0.04922	0.00819	0.00249	0.00532	16.54899	0.81658	2.81122	0.13791	0.97459	0.24861	0.00590	-0.01182	-0.02431	5.42866	2.47691	15.00188	0.37644	-3.97182	-5.70037	-1.83634	1.88911	-5.56332	21.47833	5.80449	10.46916	-0.00366	-0.00019	0.00281	0.00001
185			1.84000	12.15425	-2.80297	10.48626	0.60968	0.29245	0.10235	0.00545	0.01502	0.02930	0.00213	-0.00820	0.96451	14.86958	-0.42667	-20.86660	0.14562	0.53967	-0.04829	0.00813	-0.00144	0.00269	16.52545	0.83868	2.88098	0.13958	0.97519	0.24941	0.00520	0.00645	-0.03840	5.82565	2.86925	15.35384	-0.23703	-3.57285	-2.76059	-1.51791	1.17137	-8.88000	21.48116	5.80010	10.46443	-0.00367	-0.00018	0.00281	0.00002
186			1.85000	12.14037	-2.86838	10.33069	0.60793	0.29296	0.10184	0.00693	0.01657	0.02944	0.00076	-0.00721	0.96556	14.83731	-0.42745	-20.84911	0.14318	0.53720	-0.04785	0.00806	-0.00596	0.00042	16.50379	0.85951	2.98254	0.14354	0.97163	0.24869	0.00498	0.02211	-0.04936	6.09893	3.08239	15.44530	-0.89660	-3.19952	-0.12919	-1.18799	0.70218	-11.53485	21.48621	5.79047	10.45585	-0.00368	-0.00018	0.00281	0.00002
187			1.86000	12.12564	-2.93598	10.17564	0.60709	0.29370	0.10041	0.00698	0.01725	0.02857	-0.00073	-0.00554	0.96724	14.80497	-0.41693	-20.85373	0.13773	0.53422	-0.04818	0.00776	-0.01074	-0.00128	16.48231	0.87830	3.10646	0.15236	0.96695	0.24699	0.00531	0.03302	-0.05511	6.16471	3.08024	15.16924	-1.54422	-2.88714	1.82795	-0.86248	0.52381	-13.04846	21.49077	5.77699	10.44510	-0.00369	-0.00019	0.00281	0.00001
188			1.87000	12.11158	-3.00269	10.02561	0.60604	0.29316	0.09882	0.00588	0.01676	0.02680	-0.00167	-0.00403	0.96877	14.77289	-0.39742	-20.87260	0.13318	0.53204	-0.04893	0.00745	-0.01456	-0.00225	16.45993	0.89452	3.23888	0.15911	0.96392	0.24550	0.00589	0.03691	-0.05486	5.95690	2.87107	14.44909	-2.03430	-2.67326	2.90064	-0.62607	0.62997	-13.13077	21.49156	5.76207	10.43483	-0.00370	-0.00019	0.00280	-0.00002
189			1.88000	12.09933	-3.06524	9.88513	0.60556	0.29305	0.09834	0.00407	0.01531	0.02463	-0.00155	-0.00358	0.96911	14.74113	-0.37316	-20.89675	0.13060	0.53365	-0.04966	0.00733	-0.01632	-0.00240	16.43590	0.90876	3.36448	0.15945	0.96669	0.24586	0.00655	0.03248	-0.04922	5.50175	2.51065	13.36012	-2.23576	-2.63975	3.02140	-0.57787	1.01839	-11.80806	21.48664	5.74795	10.42655	-0.00372	-0.00019	0.00278	-0.00006
190			1.89000	12.08954	-3.12138	9.75712	0.60596	0.29401	0.09833	0.00198	0.01339	0.02228	-0.00088	-0.00424	0.97026	14.70889	-0.34941	-20.91731	0.13156	0.53852	-0.05084	0.00765	-0.01575	-0.00167	16.40923	0.92250	3.46983	0.15268	0.97373	0.24701	0.00723	0.01967	-0.03886	4.92405	2.08405	12.11295	-2.12507	-2.87696	2.16015	-0.76040	1.68400	-9.30305	21.47562	5.73611	10.41992	-0.00373	-0.00020	0.00276	-0.00009
191			1.90000	12.08237	-3.17066	9.64187	0.60594	0.29310	0.09779	0.00000	0.01141	0.01992	0.00001	-0.00528	0.97037	14.67464	-0.33118	-20.92463	0.13435	0.54188	-0.05218	0.00849	-0.01325	-0.00003	16.37875	0.93748	3.54399	0.14335	0.97879	0.24713	0.00797	0.00007	-0.02485	4.35803	1.67853	10.92793	-1.77741	-3.42886	0.38446	-1.13620	2.56728	-5.95314	21.45919	5.72699	10.41341	-0.00374	-0.00020	0.00274	-0.00013
192			1.91000	12.07742	-3.21386	9.53784	0.60566	0.29198	0.09764	-0.00159	0.00984	0.01807	0.00089	-0.00593	0.96955	14.63648	-0.32212	-20.91076	0.13560	0.54445	-0.05285	0.00966	-0.00971	0.00226	16.34374	0.95490	3.58040	0.13821	0.98265	0.24706	0.00899	-0.02252	-0.00963	3.90630	1.35250	9.95574	-1.30753	-4.25294	-1.97694	-1.60761	3.55877	-2.31165	21.43869	5.71990	10.40519	-0.00376	-0.00020	0.00273	-0.00015
193			1.92000	12.07419	-3.25281	9.44225	0.60722	0.29090	0.09821	-0.00276	0.00895	0.01681	0.00178	-0.00600	0.96844	14.59269	-0.32375	-20.87210	0.13309	0.54614	-0.05249	0.01075	-0.00565	0.00456	16.30365	0.97525	3.57949	0.13967	0.98594	0.24736	0.01039	-0.04383	0.00400	3.62049	1.12384	9.21984	-0.79769	-5.17109	-4.37403	-2.07882	4.50097	0.95818	21.41579	5.71384	10.39405	-0.00378	-0.00020	0.00274	-0.00016
194			1.93000	12.07215	-3.28938	9.35310	0.60671	0.29204	0.09899	-0.00361	0.00873	0.01588	0.00244	-0.00608	0.96805	14.54335	-0.33568	-20.81150	0.13283	0.55007	-0.05243	0.01166	-0.00135	0.00638	16.25907	0.99859	3.54832	0.13834	0.99111	0.24762	0.01117	-0.06101	0.01405	3.47272	0.96934	8.63202	-0.28194	-5.88294	-6.26941	-2.49498	5.17220	3.38313	21.39240	5.70892	10.38053	-0.00382	-0.00020	0.00277	-0.00016
195			1.94000	12.07109	-3.32475	9.26938	0.60559	0.29340	0.09953	-0.00430	0.00876	0.01515	0.00253	-0.00616	0.96860	14.49128	-0.35605	-20.73633	0.13432	0.55273	-0.05220	0.01191	0.00284	0.00743	16.21254	1.02476	3.49730	0.13517	0.99371	0.24716	0.01101	-0.07219	0.01963	3.39646	0.85472	8.17616	0.20453	-6.13445	-7.39429	-2.81808	5.38853	4.77735	21.37045	5.70629	10.36669	-0.00385	-0.00020	0.00280	-0.00015
196			1.95000	12.07080	-3.35931	9.18945	0.60549	0.29321	0.09955	-0.00472	0.00870	0.01470	0.00236	-0.00612	0.96984	14.44080	-0.38217	-20.65509	0.13582	0.55280	-0.05187	0.01125	0.00632	0.00765	16.16775	1.05312	3.43766	0.13312	0.99385	0.24610	0.01013	-0.07621	0.02047	3.34599	0.78455	7.93078	0.60944	-5.88445	-7.70952	-3.00476	5.12579	5.07192	21.35165	5.70727	10.35508	-0.00388	-0.00019	0.00285	-0.00012
197			1.96000	12.07073	-3.39338	9.11070	0.60546	0.29344	0.10005	-0.00449	0.00874	0.01484	0.00241	-0.00592	0.97174	14.39532	-0.41092	-20.57582	0.13704	0.55437	-0.05152	0.01003	0.00882	0.00716	16.12749	1.08261	3.38125	0.13286	0.99722	0.24611	0.00892	-0.07342	0.01665	3.35428	0.80733	7.96598	0.88873	-5.30529	-7.26931	-3.05301	4.51752	4.22898	21.33748	5.71263	10.34704	-0.00389	-0.00019	0.00290	-0.00008
198			1.97000	12.06987	-3.42823	9.03005	0.60658	0.29513	0.10073	-0.00313	0.00932	0.01551	0.00282	-0.00580	0.97286	14.35581	-0.43941	-20.50544	0.13602	0.55781	-0.05155	0.00866	0.01060	0.00611	16.09266	1.11263	3.33975	0.13442	1.00370	0.24686	0.00764	-0.06566	0.00868	3.48257	0.98422	8.25319	1.05360	-4.62944	-6.17389	-3.03495	3.71194	2.39007	21.32875	5.72196	10.34208	-0.00388	-0.00018	0.00294	-0.00005
199			1.98000	12.06675	-3.46565	8.94540	0.60762	0.29560	0.10137	-0.00038	0.01057	0.01645	0.00292	-0.00638	0.97249	14.32138	-0.46571	-20.44958	0.13680	0.55859	-0.05092	0.00772	0.01214	0.00456	16.06353	1.14347	3.32177	0.13056	1.00545	0.24727	0.00599	-0.05538	-0.00204	3.74111	1.33174	8.65339	1.15789	-4.01146	-4.56517	-3.04056	2.80217	-0.07824	21.32500	5.73362	10.33845	-0.00387	-0.00018	0.00298	-0.00002
200			1.99000	12.06009	-3.50718	8.85644	0.60720	0.29569	0.10215	0.00333	0.01236	0.01736	0.00280	-0.00696	0.97206	14.29041	-0.48891	-20.41228	0.13876	0.55882	-0.05001	0.00724	0.01373	0.00275	16.04021	1.17590	3.33137	0.12499	1.00604	0.24795	0.00441	-0.04503	-0.01370	4.07409	1.78616	8.99454	1.23271	-3.51960	-2.62787	-3.09321	1.88785	-2.74823	21.32420	5.74583	10.33466	-0.00385	-0.00017	0.00302	-0.00001
201			2.00000	12.04940	-3.55321	8.76459	0.60632	0.29774	0.10320	0.00734	0.01435	0.01806	0.00255	-0.00698	0.97297	14.26117	-0.50853	-20.39553	0.13910	0.56118	-0.04941	0.00712	0.01514	0.00094	16.02216	1.21026	3.36846	0.12348	1.00969	0.24937	0.00326	-0.03564	-0.02482	4.38977	2.25702	9.17958	1.26018	-3.20188	-0.59263	-3.15477	1.09330	-5.26753	21.32384	5.75769	10.32979	-0.00384	-0.00017	0.00305	-0.00001
202			2.01000	12.03475	-3.60307	8.67152	0.60788	0.29887	0.10405	0.01116	0.01606	0.01855	0.00200	-0.00672	0.97438	14.23162	-0.52428	-20.39870	0.13657	0.56110	-0.04836	0.00734	0.01562	-0.00058	16.00789	1.24626	3.42985	0.12576	1.01086	0.25067	0.00261	-0.02763	-0.03404	4.64589	2.68650	9.28352	1.19105	-3.10636	1.19353	-3.18910	0.53619	-7.34613	21.32160	5.76935	10.32375	-0.00384	-0.00016	0.00309	-0.00003
203			2.02000	12.01657	-3.65606	8.57721	0.60923	0.30031	0.10510	0.01412	0.01754	0.01919	0.00148	-0.00635	0.97576	14.19981	-0.53608	-20.41673	0.13335	0.56151	-0.04723	0.00781	0.01453	-0.00151	15.99529	1.28328	3.50946	0.12856	1.01287	0.25239	0.00236	-0.02199	-0.04038	4.88354	3.02896	9.45231	0.97840	-3.21337	2.35730	-3.19023	0.24334	-8.74490	21.31569	5.78106	10.31709	-0.00384	-0.00016	0.00312	-0.00006
204			2.03000	11.99601	-3.71208	8.48045	0.60875	0.30042	0.10543	0.01555	0.01876	0.01983	0.00122	-0.00622	0.97469	14.16487	-0.54402	-20.44156	0.13089	0.56113	-0.04666	0.00839	0.01175	-0.00181	15.98302	1.32070	3.59930	0.12830	1.01410	0.25340	0.00233	-0.01899	-0.04322	5.13413	3.23524	9.71045	0.63333	-3.43799	2.76448	-3.15848	0.16025	-9.36678	21.30504	5.79222	10.31106	-0.00385	-0.00015	0.00315	-0.00009
205			2.04000	11.97458	-3.77085	8.38080	0.60775	0.30077	0.10589	0.01545	0.01966	0.02037	0.00128	-0.00633	0.97223	14.12685	-0.54848	-20.46572	0.12850	0.56176	-0.04620	0.00886	0.00827	-0.00165	15.97030	1.35773	3.69149	0.12628	1.01658	0.25462	0.00239	-0.01821	-0.04301	5.34074	3.28099	9.91516	0.24677	-3.69888	2.60381	-3.08911	0.21376	-9.29070	21.28944	5.80166	10.30736	-0.00386	-0.00015	0.00317	-0.00012
206			2.05000	11.95369	-3.83107	8.27994	0.60906	0.30220	0.10629	0.01424	0.02019	0.02041	0.00119	-0.00648	0.97024	14.08623	-0.55039	-20.48537	0.12434	0.56235	-0.04575	0.00903	0.00521	-0.00128	15.95704	1.39369	3.77981	0.12589	1.01842	0.25553	0.00249	-0.01881	-0.04039	5.44261	3.17611	9.88741	-0.07478	-3.92982	2.17916	-2.97931	0.32656	-8.68482	21.26988	5.80822	10.30674	-0.00386	-0.00015	0.00317	-0.00014
207			2.06000	11.93445	-3.89131	8.18095	0.61073	0.30377	0.10698	0.01208	0.02047	0.01984	0.00114	-0.00671	0.96936	14.04392	-0.55093	-20.49953	0.12127	0.56376	-0.04522	0.00898	0.00337	-0.00090	15.94356	1.42787	3.85986	0.12421	1.02109	0.25675	0.00246	-0.02015	-0.03618	5.44972	2.93992	9.52660	-0.25480	-4.05325	1.71245	-2.83131	0.43237	-7.71707	21.24827	5.81164	10.30914	-0.00386	-0.00015	0.00316	-0.00014
208			2.07000	11.91797	-3.95057	8.08754	0.61240	0.30533	0.10792	0.00917	0.02057	0.01865	0.00103	-0.00681	0.96868	14.00157	-0.55150	-20.50911	0.11810	0.56494	-0.04439	0.00852	0.00338	-0.00058	15.93065	1.45978	3.92891	0.12342	1.02271	0.25791	0.00226	-0.02205	-0.03109	5.37288	2.59539	8.83597	-0.22886	-3.99848	1.31696	-2.67879	0.47146	-6.55145	21.22630	5.81297	10.31406	-0.00385	-0.00015	0.00316	-0.00014
209			2.08000	11.90502	-4.00775	8.00272	0.61313	0.30584	0.10847	0.00575	0.02014	0.01697	0.00072	-0.00641	0.96688	13.96138	-0.55393	-20.51575	0.11368	0.56368	-0.04334	0.00750	0.00547	-0.00034	15.91940	1.48954	3.98594	0.12629	1.02013	0.25795	0.00186	-0.02470	-0.02576	5.18224	2.16768	7.95546	0.03683	-3.72067	0.98233	-2.57521	0.40028	-5.34692	21.20480	5.81435	10.32088	-0.00383	-0.00015	0.00317	-0.00014
210			2.09000	11.89604	-4.06138	7.92733	0.61405	0.30558	0.10913	0.00173	0.01893	0.01537	0.00050	-0.00612	0.96530	13.92604	-0.56014	-20.52040	0.10988	0.56205	-0.04218	0.00605	0.00886	-0.00006	15.91108	1.51786	4.03139	0.12950	1.01785	0.25820	0.00120	-0.02821	-0.02095	4.88108	1.66455	7.15053	0.47546	-3.19882	0.57039	-2.55059	0.20930	-4.22757	21.18362	5.81771	10.32884	-0.00381	-0.00015	0.00319	-0.00014
211			2.10000	11.89161	-4.11047	7.85907	0.61575	0.30536	0.10966	-0.00344	0.01721	0.01441	0.00098	-0.00660	0.96351	13.89832	-0.57104	-20.52177	0.10745	0.56282	-0.04197	0.00424	0.01200	0.00033	15.90667	1.54558	4.06669	0.13000	1.02157	0.25932	0.00032	-0.03203	-0.01728	4.57687	1.07315	6.71679	0.93214	-2.43388	-0.05714	-2.59166	-0.07479	-3.33113	21.16245	5.82371	10.33652	-0.00378	-0.00014	0.00322	-0.00014
212			2.11000	11.89282	-4.15560	7.79293	0.61551	0.30612	0.11031	-0.01020	0.01566	0.01454	0.00188	-0.00779	0.96148	13.88084	-0.58601	-20.51754	0.10885	0.56691	-0.04261	0.00217	0.01365	0.00086	15.90650	1.57334	4.09499	0.12475	1.03089	0.26134	-0.00059	-0.03544	-0.01533	4.43026	0.39785	6.83392	1.27011	-1.45932	-0.90099	-2.68436	-0.42323	-2.80436	21.14126	5.83191	10.34249	-0.00376	-0.00013	0.00325	-0.00013
213			2.12000	11.90075	-4.19894	7.72304	0.61422	0.30656	0.10993	-0.01790	0.01469	0.01554	0.00236	-0.00903	0.95995	13.87534	-0.60339	-20.50583	0.11274	0.56964	-0.04399	-0.00013	0.01330	0.00143	15.91057	1.60189	4.12056	0.11722	1.03803	0.26205	-0.00137	-0.03751	-0.01545	4.50806	-0.29202	7.44835	1.42446	-0.37222	-1.75427	-2.81178	-0.81185	-2.75254	21.12043	5.84097	10.34600	-0.00374	-0.00012	0.00329	-0.00013
214			2.13000	11.91541	-4.24270	7.64540	0.61648	0.30862	0.11028	-0.02478	0.01426	0.01711	0.00264	-0.00930	0.96049	13.88182	-0.62089	-20.48788	0.11184	0.57278	-0.04469	-0.00225	0.01145	0.00174	15.91841	1.63168	4.14861	0.11811	1.04572	0.26351	-0.00215	-0.03728	-0.01770	4.69726	-0.85634	8.27925	1.40017	0.66511	-2.28769	-2.91517	-1.22886	-3.17281	21.10065	5.84857	10.34713	-0.00373	-0.00011	0.00332	-0.00012
215			2.14000	11.93471	-4.28745	7.55955	0.61759	0.30941	0.11078	-0.02829	0.01384	0.01854	0.00229	-0.00915	0.96268	13.89801	-0.63635	-20.46794	0.11318	0.57379	-0.04464	-0.00380	0.00874	0.00166	15.92968	1.66229	4.18340	0.11806	1.04894	0.26466	-0.00291	-0.03408	-0.02121	4.81554	-1.12352	8.99809	1.23298	1.46780	-2.31485	-2.93102	-1.67816	-3.88980	21.08301	5.85174	10.34630	-0.00372	-0.00011	0.00333	-0.00011
216			2.15000	11.95462	-4.33251	7.46785	0.61916	0.30837	0.11010	-0.02692	0.01325	0.01921	0.00111	-0.00881	0.96403	13.91991	-0.64811	-20.45060	0.11384	0.56949	-0.04432	-0.00447	0.00582	0.00129	15.94440	1.69268	4.22671	0.11886	1.04279	0.26350	-0.00371	-0.02861	-0.02451	4.76868	-0.97916	9.40747	0.97263	1.88867	-1.91485	-2.84112	-2.14423	-4.62534	21.06841	5.84853	10.34407	-0.00371	-0.00011	0.00334	-0.00008
217			2.16000	11.97050	-4.37704	7.37363	0.62296	0.30715	0.10883	-0.02095	0.01264	0.01924	-0.00029	-0.00816	0.96441	13.94267	-0.65572	-20.43841	0.11007	0.56285	-0.04391	-0.00405	0.00310	0.00088	15.96268	1.72179	4.27728	0.12548	1.03276	0.26131	-0.00470	-0.02268	-0.02646	4.57753	-0.44002	9.52588	0.66398	1.85815	-1.40691	-2.66848	-2.56748	-5.11136	21.05750	5.83869	10.34111	-0.00371	-0.00011	0.00335	-0.00006
218			2.17000	11.97873	-4.42067	7.27888	0.62653	0.30599	0.10766	-0.01182	0.01228	0.01914	-0.00115	-0.00832	0.96411	13.96184	-0.65978	-20.42974	0.10781	0.55835	-0.04401	-0.00295	0.00050	0.00079	15.98414	1.74880	4.33139	0.12754	1.02605	0.25987	-0.00536	-0.01809	-0.02642	4.35893	0.37572	9.54570	0.32346	1.37875	-1.22643	-2.45234	-2.85100	-5.15815	21.05001	5.82304	10.33875	-0.00370	-0.00011	0.00334	-0.00004
219			2.18000	11.97744	-4.46432	7.18328	0.63062	0.30600	0.10745	-0.00143	0.01263	0.01941	-0.00081	-0.00973	0.96395	13.97377	-0.66168	-20.41873	0.10813	0.55990	-0.04477	-0.00140	-0.00209	0.00126	16.00759	1.77330	4.38376	0.12147	1.02899	0.26092	-0.00539	-0.01644	-0.02413	4.25940	1.32767	9.63314	-0.02630	0.51864	-1.70978	-2.25333	-2.93921	-4.65383	21.04469	5.80235	10.33877	-0.00368	-0.00011	0.00333	-0.00003
220			2.19000	11.96629	-4.50989	7.08565	0.63483	0.30550	0.10786	0.00855	0.01378	0.01987	0.00025	-0.01134	0.96377	13.97627	-0.66341	-20.39742	0.10851	0.56362	-0.04545	0.00043	-0.00421	0.00226	16.03197	1.79562	4.42826	0.11391	1.03583	0.26320	-0.00506	-0.01866	-0.01962	4.32923	2.26616	9.73946	-0.31590	-0.58204	-2.81619	-2.13766	-2.83343	-3.63016	21.03987	5.77719	10.34225	-0.00365	-0.00011	0.00330	-0.00003
221			2.20000	11.94655	-4.55867	6.98683	0.63879	0.30438	0.10839	0.01659	0.01544	0.01985	0.00082	-0.01230	0.96536	13.96857	-0.66714	-20.36130	0.10879	0.56543	-0.04533	0.00223	-0.00471	0.00335	16.05610	1.81672	4.46018	0.10899	1.03876	0.26481	-0.00460	-0.02460	-0.01364	4.48417	3.01443	9.56830	-0.43525	-1.70925	-4.05924	-2.14882	-2.55255	-2.29386	21.03421	5.74880	10.34904	-0.00363	-0.00012	0.00325	-0.00003
222			2.21000	11.92113	-4.61021	6.89178	0.64076	0.30516	0.10881	0.02157	0.01737	0.01854	0.00093	-0.01239	0.96895	13.95176	-0.67461	-20.31282	0.10926	0.56831	-0.04550	0.00376	-0.00265	0.00403	16.07877	1.83801	4.47749	0.10755	1.04212	0.26583	-0.00408	-0.03298	-0.00777	4.59968	3.43404	8.76109	-0.30478	-2.64167	-4.75645	-2.28862	-2.14714	-0.98450	21.02727	5.71959	10.35771	-0.00360	-0.00012	0.00320	-0.00004
223			2.22000	11.89366	-4.66282	6.80864	0.64339	0.30602	0.10833	0.02416	0.01931	0.01559	0.00067	-0.01193	0.97278	13.92794	-0.68640	-20.26154	0.10757	0.56934	-0.04604	0.00493	0.00216	0.00390	16.09887	1.86084	4.48233	0.11122	1.04386	0.26554	-0.00358	-0.04109	-0.00376	4.61207	3.56302	7.19480	0.06580	-3.31627	-4.41427	-2.50148	-1.69680	-0.08754	21.01912	5.69282	10.36621	-0.00359	-0.00013	0.00314	-0.00005
224			2.23000	11.86617	-4.71498	6.74477	0.64545	0.30602	0.10755	0.02619	0.02116	0.01167	0.00029	-0.01136	0.97543	13.89815	-0.70218	-20.21964	0.10526	0.56868	-0.04651	0.00595	0.00880	0.00291	16.11555	1.88585	4.48057	0.11660	1.04445	0.26482	-0.00305	-0.04633	-0.00274	4.53072	3.59254	5.12982	0.57238	-3.82309	-3.02895	-2.70726	-1.30448	0.14760	21.01004	5.67086	10.37256	-0.00358	-0.00013	0.00309	-0.00006
225			2.24000	11.83848	-4.76596	6.70291	0.64451	0.30630	0.10768	0.02867	0.02286	0.00779	0.00027	-0.01094	0.97681	13.86241	-0.72085	-20.19618	0.10447	0.57021	-0.04672	0.00701	0.01566	0.00138	16.12888	1.91297	4.47962	0.11990	1.04868	0.26556	-0.00257	-0.04745	-0.00460	4.40237	3.66133	3.02974	1.06493	-4.23559	-1.02752	-2.82903	-1.06900	-0.25764	21.00029	5.65428	10.37545	-0.00357	-0.00013	0.00306	-0.00006
226			2.25000	11.80991	-4.81571	6.68098	0.64370	0.30789	0.10805	0.03101	0.02432	0.00459	0.00032	-0.01107	0.97725	13.82095	-0.74086	-20.19425	0.10372	0.57305	-0.04707	0.00795	0.02085	-0.00025	16.13994	1.94117	4.48525	0.12119	1.05533	0.26703	-0.00229	-0.04392	-0.00845	4.28211	3.74321	1.29799	1.38831	-4.54403	1.06185	-2.80404	-1.01798	-1.11337	20.99002	5.64229	10.37437	-0.00358	-0.00013	0.00303	-0.00007
227			2.26000	11.78083	-4.86453	6.67365	0.64523	0.30759	0.10752	0.03173	0.02498	0.00242	-0.00021	-0.01145	0.97686	13.77483	-0.75988	-20.21205	0.10145	0.57088	-0.04701	0.00846	0.02288	-0.00168	16.14977	1.96886	4.50120	0.12354	1.05560	0.26712	-0.00220	-0.03598	-0.01326	4.18058	3.70812	0.15159	1.45182	-4.69215	2.86093	-2.61645	-1.09405	-2.21328	20.97948	5.63377	10.36923	-0.00360	-0.00013	0.00300	-0.00007
228			2.27000	11.75302	-4.91207	6.67469	0.64519	0.30738	0.10683	0.02958	0.02457	0.00132	-0.00117	-0.01187	0.97656	13.72609	-0.77570	-20.24508	0.10083	0.56796	-0.04685	0.00866	0.02176	-0.00273	16.15886	1.99451	4.52903	0.12384	1.05382	0.26691	-0.00213	-0.02524	-0.01801	4.04002	3.45045	-0.38763	1.26332	-4.62788	4.14659	-2.28467	-1.20849	-3.33587	20.96933	5.62794	10.36102	-0.00363	-0.00013	0.00298	-0.00007
229			2.28000	11.72870	-4.95709	6.67844	0.64319	0.30614	0.10558	0.02501	0.02269	0.00103	-0.00255	-0.01192	0.97630	13.67739	-0.78668	-20.28735	0.10155	0.56291	-0.04664	0.00855	0.01805	-0.00334	16.16717	2.01674	4.56788	0.12336	1.04788	0.26564	-0.00207	-0.01337	-0.02180	3.76901	2.98545	-0.44298	0.88543	-4.36150	4.86380	-1.85264	-1.32021	-4.28894	20.96037	5.62455	10.35140	-0.00367	-0.00013	0.00296	-0.00006
230			2.29000	11.70901	-4.99751	6.68107	0.63932	0.30396	0.10379	0.02001	0.01943	0.00112	-0.00409	-0.01113	0.97591	13.63088	-0.79201	-20.33353	0.10178	0.55632	-0.04649	0.00816	0.01297	-0.00362	16.17501	2.03474	4.61535	0.12559	1.03892	0.26334	-0.00210	-0.00207	-0.02422	3.30011	2.46180	-0.23787	0.40302	-4.01342	5.15147	-1.38546	-1.42927	-4.97436	20.95380	5.62361	10.34226	-0.00371	-0.00013	0.00296	-0.00004
231			2.30000	11.69308	-5.03132	6.68121	0.63592	0.30278	0.10274	0.01673	0.01537	0.00127	-0.00439	-0.01010	0.97578	13.58677	-0.79161	-20.38038	0.10011	0.55502	-0.04696	0.00769	0.00771	-0.00375	16.18275	2.04830	4.66854	0.12946	1.03917	0.26314	-0.00227	0.00738	-0.02548	2.64620	2.05773	0.01955	-0.10794	-3.72564	5.19452	-0.94855	-1.55159	-5.35123	20.95113	5.62504	10.33483	-0.00374	-0.00013	0.00297	-0.00000
232			2.31000	11.67869	-5.05736	6.67897	0.63333	0.30354	0.10238	0.01608	0.01110	0.00127	-0.00331	-0.00940	0.97558	13.54418	-0.78601	-20.42614	0.09732	0.56048	-0.04849	0.00729	0.00304	-0.00383	16.19123	2.05785	4.72423	0.13184	1.05041	0.26530	-0.00263	0.01365	-0.02541	1.87213	1.86306	0.18446	-0.57136	-3.55459	5.10239	-0.61917	-1.71473	-5.35327	20.95354	5.62852	10.32968	-0.00377	-0.00013	0.00300	0.00003
233			2.32000	11.66351	-5.07523	6.67580	0.63081	0.30382	0.10238	0.01754	0.00698	0.00097	-0.00234	-0.00923	0.97471	13.50218	-0.77645	-20.46987	0.09597	0.56512	-0.04932	0.00710	-0.00092	-0.00373	16.20168	2.06460	4.77818	0.12986	1.05875	0.26753	-0.00313	0.01534	-0.02341	1.06429	1.84482	0.16632	-0.95637	-3.47178	4.87229	-0.44647	-1.91339	-4.88646	20.96129	5.63346	10.32657	-0.00379	-0.00013	0.00303	0.00006
234			2.33000	11.64637	-5.08535	6.67368	0.62943	0.30179	0.10184	0.01973	0.00344	0.00029	-0.00235	-0.00907	0.97335	13.46058	-0.76397	-20.50991	0.09451	0.56344	-0.04894	0.00688	-0.00446	-0.00340	16.21519	2.06988	4.82523	0.12816	1.05621	0.26773	-0.00375	0.01226	-0.01928	0.31585	1.89004	-0.08374	-1.28824	-3.40744	4.49505	-0.42580	-2.10965	-3.95525	20.97341	5.63867	10.32467	-0.00379	-0.00013	0.00307	0.00009
235			2.34000	11.62753	-5.08867	6.67521	0.62618	0.29785	0.10020	0.02143	0.00081	-0.00077	-0.00358	-0.00805	0.97074	13.41973	-0.74908	-20.54521	0.09210	0.55484	-0.04774	0.00651	-0.00786	-0.00294	16.23223	2.07487	4.86117	0.13095	1.04063	0.26462	-0.00456	0.00623	-0.01353	-0.30393	1.90402	-0.58990	-1.60214	-3.29871	4.00954	-0.48692	-2.28409	-2.68908	20.98795	5.64256	10.32317	-0.00378	-0.00012	0.00310	0.00009
236			2.35000	11.60797	-5.08663	6.68300	0.62386	0.29465	0.09855	0.02212	-0.00082	-0.00207	-0.00467	-0.00634	0.96749	13.38048	-0.73177	-20.57489	0.08547	0.54637	-0.04655	0.00565	-0.01137	-0.00239	16.25303	2.07967	4.88343	0.14067	1.02464	0.26111	-0.00575	-0.00042	-0.00693	-0.75938	1.84106	-1.27830	-1.91060	-3.08020	3.35952	-0.54253	-2.45810	-1.20530	21.00244	5.64402	10.32200	-0.00377	-0.00012	0.00311	0.00009
237			2.36000	11.58894	-5.08072	6.69823	0.62329	0.29353	0.09797	0.02157	-0.00158	-0.00336	-0.00345	-0.00534	0.96442	13.34459	-0.71226	-20.59689	0.07774	0.54815	-0.04716	0.00456	-0.01521	-0.00175	16.27797	2.08384	4.89026	0.14880	1.02724	0.26141	-0.00701	-0.00683	0.00002	-1.03223	1.68996	-1.99168	-2.19802	-2.72508	2.46742	-0.56187	-2.63726	0.39065	21.01447	5.64311	10.32168	-0.00375	-0.00012	0.00312	0.00006
238			2.37000	11.57162	-5.07269	6.72040	0.62032	0.29227	0.09816	0.01972	-0.00159	-0.00439	-0.00056	-0.00538	0.95977	13.31368	-0.69100	-20.60892	0.07386	0.55662	-0.04893	0.00367	-0.01912	-0.00096	16.30706	2.08697	4.88121	0.14939	1.04155	0.26432	-0.00781	-0.01331	0.00681	-1.11100	1.47064	-2.56349	-2.44206	-2.31646	1.37631	-0.58076	-2.76279	1.92792	21.02216	5.64061	10.32294	-0.00373	-0.00013	0.00312	0.00003
239			2.38000	11.55685	-5.06435	6.74733	0.61811	0.29322	0.10007	0.01711	-0.00110	-0.00507	0.00243	-0.00526	0.95607	13.28786	-0.66879	-20.60965	0.06882	0.56821	-0.04976	0.00287	-0.02235	-0.00009	16.33906	2.08960	4.85778	0.15329	1.06008	0.26929	-0.00841	-0.02024	0.01257	-1.03509	1.22106	-2.90386	-2.60415	-1.98370	0.28226	-0.66199	-2.76434	3.18350	21.02433	5.63750	10.32588	-0.00374	-0.00013	0.00312	-0.00000
240			2.39000	11.54486	-5.05684	6.77666	0.61469	0.29235	0.10164	0.01425	-0.00051	-0.00534	0.00421	-0.00487	0.95437	13.26581	-0.64667	-20.60049	0.06717	0.57529	-0.04976	0.00243	-0.02413	0.00064	16.37199	2.09292	4.82371	0.15640	1.07087	0.27276	-0.00852	-0.02687	0.01636	-0.89364	0.97615	-3.01399	-2.66152	-1.77966	-0.59775	-0.81392	-2.64430	3.99653	21.02050	5.63452	10.33021	-0.00376	-0.00014	0.00311	-0.00004
241			2.40000	11.53548	-5.05033	6.80615	0.61264	0.29085	0.10260	0.01158	-0.00033	-0.00529	0.00419	-0.00437	0.95487	13.24613	-0.62539	-20.58431	0.06726	0.57605	-0.04868	0.00216	-0.02439	0.00109	16.40422	2.09781	4.78369	0.15877	1.06981	0.27379	-0.00839	-0.03205	0.01803	-0.80122	0.74779	-2.94908	-2.62090	-1.63226	-1.17169	-0.99665	-2.49402	4.37394	21.01118	5.63148	10.33501	-0.00379	-0.00015	0.00310	-0.00007
242			2.41000	11.52829	-5.04376	6.83449	0.61236	0.29077	0.10341	0.00945	-0.00085	-0.00523	0.00327	-0.00380	0.95818	13.22864	-0.60532	-20.56443	0.06800	0.57569	-0.04739	0.00186	-0.02372	0.00121	16.43555	2.10454	4.74158	0.16088	1.06574	0.27415	-0.00842	-0.03525	0.01813	-0.85151	0.53853	-2.86451	-2.50497	-1.40196	-1.38322	-1.16184	-2.44984	4.42678	20.99798	5.62738	10.33954	-0.00383	-0.00015	0.00310	-0.00009
243			2.42000	11.52276	-5.03548	6.86253	0.61641	0.28971	0.10382	0.00799	-0.00196	-0.00552	0.00242	-0.00345	0.96275	13.21443	-0.58611	-20.54506	0.06679	0.57385	-0.04621	0.00133	-0.02264	0.00095	16.46729	2.11273	4.70023	0.16464	1.06173	0.27448	-0.00904	-0.03598	0.01723	-1.06236	0.34462	-2.95513	-2.35205	-0.96237	-1.15875	-1.25978	-2.60946	4.26693	20.98322	5.62150	10.34307	-0.00387	-0.00016	0.00309	-0.00010
244			2.43000	11.51856	-5.02401	6.89287	0.61882	0.28818	0.10460	0.00677	-0.00347	-0.00640	0.00283	-0.00376	0.96586	13.20549	-0.56671	-20.53112	0.06765	0.57641	-0.04596	0.00060	-0.02194	0.00035	16.50143	2.12139	4.66154	0.16374	1.06674	0.27696	-0.00992	-0.03421	0.01607	-1.41508	0.12828	-3.33870	-2.21139	-0.24769	-0.50462	-1.24437	-2.96731	4.01504	20.96919	5.61381	10.34478	-0.00391	-0.00016	0.00309	-0.00009
245			2.44000	11.51601	-5.00794	6.92875	0.61855	0.28740	0.10599	0.00538	-0.00555	-0.00799	0.00415	-0.00458	0.96721	13.20403	-0.54562	-20.52666	0.07050	0.58361	-0.04640	-0.00038	-0.02199	-0.00054	16.53946	2.12909	4.62600	0.15917	1.07983	0.28153	-0.01082	-0.02995	0.01532	-1.93611	-0.15794	-4.04671	-2.11485	0.71265	0.47060	-1.08032	-3.43150	3.80510	20.95773	5.60503	10.34392	-0.00394	-0.00017	0.00310	-0.00007
246			2.45000	11.51562	-4.98509	6.97346	0.62019	0.28836	0.10803	0.00423	-0.00866	-0.01061	0.00538	-0.00503	0.96956	13.21165	-0.52162	-20.53431	0.07058	0.59210	-0.04651	-0.00144	-0.02209	-0.00173	16.58190	2.13410	4.59267	0.16037	1.09566	0.28720	-0.01200	-0.02305	0.01529	-2.74162	-0.51271	-5.19587	-2.03101	1.77347	1.79685	-0.75044	-3.86353	3.69382	20.95009	5.59650	10.34021	-0.00396	-0.00017	0.00311	-0.00004
247			2.46000	11.51721	-4.95174	7.03254	0.62427	0.28933	0.10882	0.00439	-0.01311	-0.01464	0.00534	-0.00472	0.97310	13.22775	-0.49425	-20.55846	0.06746	0.59526	-0.04647	-0.00218	-0.02105	-0.00341	16.62764	2.13478	4.56061	0.16938	1.10365	0.29036	-0.01331	-0.01275	0.01566	-3.95973	-0.87946	-7.06057	-1.91653	2.73415	3.75395	-0.22822	-4.12715	3.63052	20.94662	5.58989	10.33421	-0.00398	-0.00017	0.00312	-0.00001
248			2.47000	11.51971	-4.90343	7.11465	0.62764	0.28882	0.10824	0.00675	-0.01887	-0.02031	0.00385	-0.00425	0.97631	13.24939	-0.46293	-20.60693	0.06586	0.59131	-0.04593	-0.00256	-0.01887	-0.00566	16.67432	2.12910	4.52964	0.17747	1.09929	0.29033	-0.01391	0.00211	0.01647	-5.65097	-1.20430	-9.82600	-1.80362	3.49046	6.53317	0.55984	-4.17447	3.60595	20.94717	5.58671	10.32690	-0.00399	-0.00017	0.00315	0.00001
249			2.48000	11.52162	-4.83547	7.22896	0.63300	0.28674	0.10619	0.01119	-0.02570	-0.02715	0.00135	-0.00435	0.97981	13.27330	-0.42630	-20.68750	0.06596	0.58124	-0.04526	-0.00271	-0.01678	-0.00828	16.71975	2.11403	4.49894	0.18090	1.08455	0.28749	-0.01365	0.02119	0.01855	-7.77019	-1.49260	-13.39031	-1.78060	4.09944	9.90642	1.65765	-4.06492	3.78691	20.95115	5.58762	10.31934	-0.00399	-0.00016	0.00319	0.00003
250			2.49000	11.52191	-4.74430	7.38211	0.63817	0.28415	0.10300	0.01649	-0.03317	-0.03431	-0.00028	-0.00485	0.98179	13.29799	-0.38260	-20.80333	0.06615	0.57229	-0.04614	-0.00285	-0.01598	-0.01121	16.76317	2.08639	4.46523	0.18086	1.07170	0.28394	-0.01304	0.04199	0.02323	-10.15728	-1.81172	-17.45453	-1.88209	4.70714	13.29624	2.99938	-3.89289	4.46300	20.95756	5.59214	10.31304	-0.00399	-0.00015	0.00323	0.00005
251			2.50000	11.52071	-4.62816	7.57741	0.63878	0.28150	0.09996	0.02084	-0.04048	-0.04137	0.00137	-0.00510	0.98031	13.32451	-0.33113	-20.95112	0.06480	0.57376	-0.04982	-0.00314	-0.01664	-0.01459	16.80516	2.04400	4.42210	0.18159	1.07736	0.28337	-0.01272	0.06121	0.03173	-12.56223	-2.24383	-21.70065	-2.04632	5.42215	16.07310	4.40068	-3.71820	5.88839	20.96507	5.59868	10.30958	-0.00400	-0.00015	0.00327	0.00005
252			2.51000	11.51932	-4.48811	7.81534	0.63816	0.27923	0.09788	0.02315	-0.04668	-0.04814	0.00471	-0.00535	0.97643	13.35537	-0.27294	-21.12217	0.06161	0.58003	-0.05391	-0.00357	-0.01800	-0.01743	16.84712	1.98697	4.36115	0.18382	1.09000	0.28457	-0.01271	0.07405	0.04440	-14.69774	-2.81481	-25.81282	-2.17984	6.21033	17.72531	5.62670	-3.50444	8.17412	20.97239	5.60549	10.30985	-0.00401	-0.00014	0.00332	0.00005
253			2.52000	11.51933	-4.32793	8.09302	0.63605	0.27513	0.09420	0.02339	-0.05065	-0.05276	0.00653	-0.00542	0.97171	13.39263	-0.21094	-21.30346	0.06074	0.57782	-0.05738	-0.00420	-0.01857	-0.01889	16.88955	1.91768	4.27346	0.18533	1.08548	0.28088	-0.01244	0.07530	0.05932	-16.34332	-3.45148	-29.43666	-2.18458	6.86747	17.96827	6.47392	-3.11592	11.19741	20.97851	5.61138	10.31364	-0.00402	-0.00013	0.00336	0.00004
254			2.53000	11.52144	-4.15325	8.40378	0.63610	0.26751	0.08837	0.02302	-0.05146	-0.05394	0.00645	-0.00464	0.96983	13.43588	-0.14976	-21.48061	0.06018	0.56453	-0.06018	-0.00457	-0.01743	-0.01854	16.93103	1.84060	4.15257	0.19257	1.06223	0.27147	-0.01171	0.06360	0.07360	-17.31643	-3.95748	-32.14843	-2.01927	7.04261	16.73291	6.79799	-2.39844	14.60193	20.98264	5.61555	10.31963	-0.00405	-0.00013	0.00340	0.00002
255			2.54000	11.52435	-3.97224	8.73609	0.63592	0.26003	0.08185	0.02370	-0.04919	-0.05171	0.00640	-0.00424	0.97011	13.48057	-0.09453	-21.63863	0.06347	0.55207	-0.06395	-0.00455	-0.01540	-0.01652	16.96814	1.76158	3.99611	0.19620	1.03946	0.26087	-0.00928	0.04188	0.08541	-17.38369	-4.06740	-33.37203	-1.76468	6.34812	13.96410	6.54105	-1.23678	17.89486	20.98434	5.61769	10.32604	-0.00408	-0.00013	0.00343	0.00001
256			2.55000	11.52499	-3.79623	9.07148	0.63961	0.25451	0.07950	0.02655	-0.04380	-0.04874	0.00953	-0.00592	0.97102	13.51854	-0.04972	-21.76097	0.06892	0.55364	-0.06727	-0.00357	-0.01379	-0.01206	16.99586	1.68697	3.80704	0.18996	1.04175	0.25845	-0.00480	0.01362	0.09582	-16.32206	-3.58525	-32.51734	-1.54177	4.54302	9.66014	5.71485	0.38369	20.51980	20.98328	5.61783	10.33128	-0.00411	-0.00012	0.00346	-0.00002
257			2.56000	11.51995	-3.63862	9.38644	0.64543	0.25447	0.08319	0.03134	-0.03596	-0.04585	0.01611	-0.00930	0.97125	13.54008	-0.01879	-21.83171	0.07409	0.57420	-0.06932	-0.00123	-0.01259	-0.00546	17.00896	1.62312	3.59401	0.17601	1.07549	0.26691	0.00063	-0.02015	0.10459	-14.10308	-2.49355	-29.41986	-1.35488	1.71929	4.24845	4.35221	2.29907	21.93343	20.97927	5.61589	10.33376	-0.00414	-0.00012	0.00347	-0.00004
258			2.57000	11.50683	-3.51137	9.65921	0.64986	0.25475	0.08852	0.03695	-0.02564	-0.04048	0.02112	-0.01237	0.97028	13.53757	-0.00418	-21.84283	0.07921	0.59065	-0.06814	0.00214	-0.00978	0.00163	17.00419	1.57620	3.37116	0.16029	1.09999	0.27517	0.00535	-0.05629	0.10565	-11.03279	-0.98048	-24.65394	-1.06367	-1.59773	-1.21479	2.55472	4.12195	21.74141	20.97259	5.61190	10.33222	-0.00418	-0.00012	0.00347	-0.00006
259			2.58000	11.48508	-3.42100	9.87788	0.65441	0.25522	0.09262	0.04200	-0.01462	-0.03272	0.02082	-0.01271	0.97047	13.50916	-0.00673	-21.80067	0.07765	0.58882	-0.06273	0.00524	-0.00400	0.00640	16.98285	1.55058	3.15594	0.15927	1.09085	0.27614	0.00893	-0.08508	0.09506	-7.69815	0.60735	-19.34729	-0.54979	-4.56517	-5.30227	0.60124	5.34422	19.75869	20.96427	5.60654	10.32610	-0.00421	-0.00012	0.00346	-0.00007
260			2.59000	11.45636	-3.36639	10.04351	0.65927	0.25522	0.09509	0.04487	-0.00497	-0.02481	0.01683	-0.01017	0.97214	13.46029	-0.02392	-21.72732	0.06774	0.57384	-0.05516	0.00632	0.00327	0.00725	16.95094	1.54649	2.96763	0.17621	1.06142	0.27213	0.01148	-0.09613	0.07433	-4.74172	1.88475	-14.62505	0.09038	-6.33295	-6.72839	-1.04499	5.55572	15.93249	20.95593	5.60129	10.31632	-0.00423	-0.00013	0.00344	-0.00006
261			2.60000	11.42413	-3.33971	10.16697	0.66109	0.25514	0.09583	0.04451	0.00170	-0.01860	0.01203	-0.00739	0.97485	13.40225	-0.04819	-21.65568	0.06037	0.55788	-0.04902	0.00590	0.00892	0.00494	16.91716	1.55860	2.82615	0.18984	1.03328	0.26737	0.01110	-0.08426	0.04700	-2.62207	2.60511	-11.18307	0.57294	-6.40497	-4.91891	-1.90944	4.62814	10.46036	20.94937	5.59809	10.30510	-0.00425	-0.00013	0.00343	-0.00004
262			2.61000	11.39206	-3.32977	10.26342	0.66095	0.25476	0.09668	0.04118	0.00479	-0.01507	0.00888	-0.00593	0.97621	13.34825	-0.06859	-21.61919	0.05710	0.54826	-0.04466	0.00458	0.01048	0.00083	16.88994	1.57727	2.74764	0.19267	1.01876	0.26615	0.00732	-0.05102	0.01721	-1.49429	2.72840	-9.16682	0.63338	-4.79113	-0.38359	-1.76196	2.73466	4.01364	20.94605	5.59851	10.29505	-0.00424	-0.00013	0.00341	-0.00002
263			2.62000	11.36319	-3.32555	10.34668	0.66070	0.25507	0.09822	0.03471	0.00461	-0.01388	0.00818	-0.00558	0.97515	13.31026	-0.07452	-21.63991	0.05383	0.54718	-0.04219	0.00237	0.00733	-0.00378	16.87606	1.59198	2.73854	0.19063	1.01994	0.26914	0.00160	-0.00390	-0.01121	-1.24139	2.26799	-8.30741	0.22220	-1.85863	5.46174	-0.75347	0.28126	-2.30914	20.94692	5.60293	10.28793	-0.00423	-0.00012	0.00340	0.00002
264			2.63000	11.34132	-3.31816	10.42655	0.65912	0.25567	0.10002	0.02390	0.00181	-0.01442	0.00905	-0.00546	0.97187	13.29789	-0.05990	-21.72268	0.04932	0.55087	-0.04111	-0.00028	0.00143	-0.00803	16.87910	1.59533	2.79207	0.19034	1.02809	0.27395	-0.00444	0.04531	-0.03416	-1.62692	1.19660	-8.28176	-0.39359	1.84436	11.04470	0.66351	-2.17776	-7.35094	20.95271	5.61058	10.28374	-0.00419	-0.00012	0.00337	0.00006
265			2.64000	11.33111	-3.30101	10.51047	0.65534	0.25512	0.10142	0.00824	-0.00278	-0.01621	0.01024	-0.00541	0.96917	13.31694	-0.02587	-21.85856	0.04773	0.55499	-0.04092	-0.00293	-0.00325	-0.01133	16.89859	1.58517	2.89001	0.19034	1.03536	0.27841	-0.00940	0.08334	-0.04784	-2.40940	-0.46297	-8.87302	-0.77233	5.67249	15.20310	1.95847	-4.07370	-10.28593	20.96379	5.61985	10.28106	-0.00415	-0.00012	0.00334	0.00010
266			2.65000	11.33711	-3.26994	10.60395	0.65300	0.25527	0.10189	-0.01095	-0.00816	-0.01862	0.01047	-0.00558	0.96839	13.36825	0.01975	-22.02973	0.04800	0.55597	-0.04111	-0.00546	-0.00340	-0.01312	16.92976	1.56434	3.00740	0.19165	1.03476	0.28038	-0.01208	0.10026	-0.05006	-3.34736	-2.52649	-9.81638	-0.58915	8.96299	17.21124	2.73797	-4.96048	-10.78893	20.97991	5.62928	10.27793	-0.00410	-0.00013	0.00330	0.00013
267			2.66000	11.36164	-3.22391	10.70895	0.65241	0.25400	0.10066	-0.03006	-0.01289	-0.02057	0.00950	-0.00605	0.96981	13.44718	0.06557	-22.21269	0.05205	0.55081	-0.04163	-0.00793	0.00145	-0.01311	16.96462	1.53853	3.11815	0.19184	1.02358	0.27865	-0.01165	0.09310	-0.04133	-4.14397	-4.54907	-10.70805	0.16275	11.05177	16.71844	2.83290	-4.64363	-9.05028	20.99974	5.63836	10.27305	-0.00403	-0.00014	0.00324	0.00014
268			2.67000	11.40219	-3.16679	10.82242	0.65392	0.25097	0.09901	-0.04370	-0.01521	-0.02111	0.00858	-0.00701	0.97147	13.54251	0.10073	-22.38132	0.05840	0.54322	-0.04214	-0.00971	0.00893	-0.01104	16.99416	1.51424	3.20046	0.19036	1.01023	0.27584	-0.00820	0.06632	-0.02522	-4.45215	-5.89318	-11.01684	1.19450	11.33500	13.68367	2.26368	-3.22798	-5.66898	21.02093	5.64816	10.26651	-0.00396	-0.00015	0.00316	0.00014
269			2.68000	11.45072	-3.10756	10.93505	0.65593	0.24871	0.09862	-0.04754	-0.01420	-0.01963	0.00908	-0.00915	0.97006	13.63726	0.11753	-22.50909	0.06605	0.54039	-0.04263	-0.00990	0.01609	-0.00705	17.01077	1.49720	3.24036	0.18325	1.00646	0.27544	-0.00271	0.02772	-0.00601	-4.02982	-6.06798	-10.24204	2.14286	9.56970	8.38822	1.18658	-1.07959	-1.48242	21.04065	5.65981	10.25968	-0.00390	-0.00016	0.00307	0.00012
270			2.69000	11.49670	-3.05741	11.03326	0.65779	0.24901	0.10030	-0.04143	-0.01024	-0.01609	0.01095	-0.01214	0.96632	13.71385	0.11220	-22.57369	0.07376	0.54463	-0.04271	-0.00796	0.02130	-0.00176	17.01022	1.49137	3.23362	0.17101	1.01471	0.27844	0.00297	-0.01480	0.01249	-2.91410	-5.07381	-8.29782	2.78979	6.18052	1.68948	-0.14679	1.28870	2.57203	21.05643	5.67353	10.25451	-0.00383	-0.00017	0.00299	0.00009
271			2.70000	11.53205	-3.02474	11.10607	0.65787	0.25010	0.10264	-0.02900	-0.00452	-0.01103	0.01246	-0.01438	0.96298	13.76084	0.08510	-22.56552	0.08047	0.54936	-0.04195	-0.00434	0.02416	0.00349	16.99227	1.49814	3.18629	0.16052	1.02359	0.28144	0.00748	-0.05257	0.02640	-1.40965	-3.36411	-5.66026	3.11108	2.13245	-4.94264	-1.43952	3.37105	5.58835	21.06707	5.68892	10.25264	-0.00377	-0.00018	0.00291	0.00005
272			2.71000	11.55338	-3.01251	11.14991	0.65539	0.25344	0.10581	-0.01488	0.00141	-0.00560	0.01253	-0.01497	0.96191	13.77569	0.04054	-22.49297	0.08469	0.55316	-0.03970	-0.00020	0.02493	0.00713	16.95999	1.51626	3.11359	0.15665	1.02880	0.28381	0.01060	-0.07671	0.03230	0.10567	-1.49889	-2.95412	3.15242	-1.53148	-10.01447	-2.40000	4.77616	6.87180	21.07232	5.70583	10.25488	-0.00372	-0.00018	0.00286	0.00002
273			2.72000	11.56127	-3.01886	11.16684	0.65078	0.25634	0.10810	-0.00257	0.00634	-0.00052	0.01102	-0.01414	0.96252	13.76366	-0.01402	-22.37792	0.08729	0.55243	-0.03688	0.00307	0.02347	0.00852	16.91871	1.54184	3.03658	0.15750	1.02608	0.28371	0.01215	-0.08144	0.02855	1.35066	0.11686	-0.54927	2.93772	-4.03872	-12.65470	-2.82499	5.26469	6.14488	21.07283	5.72431	10.26075	-0.00368	-0.00018	0.00284	-0.00000
274			2.73000	11.55849	-3.03918	11.16106	0.64797	0.25727	0.10903	0.00614	0.00963	0.00370	0.00862	-0.01220	0.96420	13.73528	-0.06968	-22.24749	0.08544	0.54622	-0.03392	0.00451	0.01948	0.00797	16.87526	1.56972	2.97677	0.16520	1.01579	0.28129	0.01213	-0.06701	0.01645	2.23035	1.28612	1.43302	2.45809	-5.02311	-12.76966	-2.66700	4.76697	3.65582	21.07000	5.74417	10.26906	-0.00366	-0.00017	0.00284	-0.00002
275			2.74000	11.54882	-3.06867	11.13724	0.64339	0.25760	0.10965	0.01058	0.01155	0.00689	0.00663	-0.01019	0.96497	13.70292	-0.11760	-22.12622	0.08362	0.54106	-0.03156	0.00417	0.01312	0.00629	16.83695	1.59472	2.95047	0.17126	1.00690	0.27925	0.00981	-0.03890	-0.00049	2.82372	1.95883	2.94091	1.71674	-4.51745	-10.82245	-2.01020	3.41119	0.05695	21.06576	5.76461	10.27797	-0.00365	-0.00017	0.00285	-0.00002
276			2.75000	11.53641	-3.10395	11.10070	0.63646	0.25838	0.11031	0.01090	0.01272	0.00887	0.00585	-0.00910	0.96433	13.67777	-0.15079	-22.03219	0.08502	0.54111	-0.03062	0.00264	0.00538	0.00423	16.80992	1.61267	2.96585	0.16918	1.00527	0.27902	0.00558	-0.00465	-0.01849	3.23262	2.16998	3.87031	0.82127	-2.89988	-7.54731	-1.05668	1.54168	-3.81691	21.06243	5.78420	10.28499	-0.00365	-0.00016	0.00289	-0.00001
277			2.76000	11.52490	-3.14238	11.05816	0.63004	0.25747	0.11154	0.00857	0.01314	0.00942	0.00641	-0.00880	0.96300	13.66692	-0.16610	-21.97523	0.08801	0.54432	-0.03014	0.00045	-0.00168	0.00198	16.79715	1.62176	3.02166	0.16269	1.00986	0.28123	0.00116	0.02798	-0.03446	3.42707	2.02608	4.09122	0.00297	-0.79091	-3.69916	-0.08211	-0.36328	-7.20055	21.06235	5.80150	10.28752	-0.00367	-0.00016	0.00294	0.00001
278			2.77000	11.51625	-3.18061	11.01741	0.62463	0.25910	0.11314	0.00556	0.01265	0.00853	0.00738	-0.00913	0.96257	13.67174	-0.16516	-21.95814	0.09165	0.55195	-0.03055	-0.00174	-0.00591	-0.00011	16.79768	1.62287	3.10951	0.15464	1.02049	0.28505	-0.00212	0.05279	-0.04613	3.28461	1.67530	3.62591	-0.51025	1.15929	0.01350	0.67664	-1.85637	-9.56343	21.06654	5.81579	10.28550	-0.00369	-0.00015	0.00299	0.00003
279			2.78000	11.51063	-3.21444	10.98455	0.62065	0.26016	0.11352	0.00333	0.01072	0.00634	0.00708	-0.00933	0.96397	13.68871	-0.15321	-21.97625	0.09555	0.55452	-0.03092	-0.00336	-0.00648	-0.00180	16.80733	1.61863	3.21639	0.14942	1.02214	0.28637	-0.00379	0.06580	-0.05118	2.72552	1.24544	2.62965	-0.64587	2.51204	2.98194	1.12992	-2.66344	-10.59168	21.07352	5.82727	10.28205	-0.00370	-0.00015	0.00303	0.00004
280			2.79000	11.50713	-3.23965	10.96409	0.61667	0.26046	0.11193	0.00252	0.00748	0.00320	0.00561	-0.00907	0.96663	13.71224	-0.13638	-22.01972	0.09952	0.55200	-0.03201	-0.00409	-0.00444	-0.00292	16.82063	1.61147	3.32696	0.14808	1.01532	0.28426	-0.00394	0.06746	-0.04853	1.78660	0.82136	1.25433	-0.51197	3.08638	4.81938	1.35444	-2.69713	-10.16851	21.08085	5.83602	10.28043	-0.00369	-0.00014	0.00305	0.00004
281			2.80000	11.50452	-3.25320	10.95899	0.61398	0.26145	0.11025	0.00315	0.00347	-0.00019	0.00421	-0.00878	0.96877	13.73604	-0.11950	-22.07551	0.10160	0.54930	-0.03316	-0.00372	-0.00147	-0.00328	16.83190	1.60235	3.42578	0.14938	1.00859	0.28186	-0.00269	0.06046	-0.03933	0.62088	0.46473	-0.26833	-0.25997	2.86726	5.31461	1.43501	-2.01314	-8.40543	21.08737	5.84181	10.28182	-0.00367	-0.00014	0.00306	0.00004
282			2.81000	11.50152	-3.25413	10.96909	0.61173	0.26105	0.10917	0.00497	-0.00063	-0.00315	0.00365	-0.00885	0.97002	13.75448	-0.10649	-22.12907	0.10434	0.54761	-0.03406	-0.00245	0.00164	-0.00276	16.83640	1.59201	3.49995	0.14849	1.00502	0.28047	-0.00028	0.04649	-0.02546	-0.55360	0.23112	-1.61669	0.04126	1.95188	4.42899	1.36499	-0.77973	-5.62363	21.09340	5.84429	10.28562	-0.00365	-0.00014	0.00306	0.00004
283			2.82000	11.49702	-3.24389	10.99091	0.60786	0.25994	0.10875	0.00702	-0.00397	-0.00511	0.00421	-0.00891	0.97010	13.76315	-0.10075	-22.16658	0.10743	0.54909	-0.03516	-0.00052	0.00479	-0.00147	16.83087	1.58174	3.54076	0.14720	1.00784	0.28037	0.00276	0.02744	-0.00934	-1.48790	0.11944	-2.49357	0.38434	0.55355	2.37378	1.12047	0.78218	-2.31651	21.09986	5.84358	10.29050	-0.00362	-0.00014	0.00305	0.00005
284			2.83000	11.49108	-3.22627	11.01843	0.60254	0.26002	0.10845	0.00741	-0.00606	-0.00559	0.00523	-0.00839	0.96981	13.76006	-0.10478	-22.17808	0.10882	0.55319	-0.03678	0.00156	0.00806	0.00039	16.81363	1.57320	3.54554	0.14994	1.01489	0.28032	0.00617	0.00583	0.00615	-1.98210	0.01421	-2.65984	0.77708	-0.97328	-0.42649	0.71029	2.44171	0.88784	21.10740	5.84036	10.29492	-0.00360	-0.00014	0.00303	0.00005
285			2.84000	11.48589	-3.20594	11.04356	0.59615	0.25932	0.10776	0.00465	-0.00690	-0.00445	0.00612	-0.00734	0.97041	13.74670	-0.11982	-22.15886	0.11077	0.55656	-0.03851	0.00318	0.01116	0.00253	16.78430	1.56817	3.51858	0.15401	1.02123	0.27934	0.00962	-0.01457	0.01801	-1.98545	-0.21813	-2.03388	1.18910	-2.25068	-3.42061	0.20746	3.96277	3.37378	21.11593	5.83565	10.29757	-0.00359	-0.00014	0.00302	0.00005
286			2.85000	11.48441	-3.18696	11.05882	0.58860	0.25924	0.10787	-0.00066	-0.00667	-0.00212	0.00672	-0.00615	0.97097	13.72701	-0.14497	-22.11045	0.11403	0.55994	-0.03929	0.00411	0.01332	0.00442	16.74412	1.56753	3.47005	0.15555	1.02579	0.27848	0.01233	-0.02950	0.02430	-1.57863	-0.56135	-0.80204	1.51755	-3.05311	-6.00854	-0.26167	5.09984	4.71911	21.12445	5.83070	10.29851	-0.00359	-0.00014	0.00302	0.00005
287			2.86000	11.48808	-3.17254	11.05980	0.57951	0.25880	0.10757	-0.00635	-0.00555	0.00090	0.00691	-0.00538	0.97033	13.70513	-0.17692	-22.04000	0.12035	0.56171	-0.03995	0.00441	0.01349	0.00576	16.69632	1.57092	3.41330	0.15054	1.02636	0.27653	0.01335	-0.03566	0.02449	-0.90562	-0.86510	0.75110	1.63205	-3.33740	-7.78833	-0.55927	5.66316	4.81052	21.13162	5.82669	10.29887	-0.00360	-0.00015	0.00303	0.00004
288			2.87000	11.49619	-3.16480	11.04452	0.57316	0.25789	0.10725	-0.01082	-0.00388	0.00433	0.00688	-0.00535	0.96921	13.68456	-0.21083	-21.95655	0.12667	0.56175	-0.04016	0.00391	0.01096	0.00643	16.64550	1.57650	3.36135	0.14209	1.02466	0.27457	0.01261	-0.03205	0.01980	-0.10933	-1.00782	2.49563	1.46100	-3.11566	-8.75401	-0.58671	5.56274	3.85023	21.13663	5.82480	10.29958	-0.00362	-0.00015	0.00306	0.00003
289			2.88000	11.50702	-3.16487	11.01099	0.56815	0.25675	0.10631	-0.01401	-0.00213	0.00806	0.00678	-0.00553	0.96757	13.66910	-0.24203	-21.86709	0.13145	0.56126	-0.04091	0.00228	0.00610	0.00674	16.59713	1.58160	3.32384	0.13463	1.02335	0.27239	0.01062	-0.02065	0.01215	0.70722	-1.00708	4.42270	1.06209	-2.34501	-9.16099	-0.35490	4.80925	2.24323	21.13971	5.82607	10.30069	-0.00367	-0.00015	0.00311	0.00002
290			2.89000	11.51963	-3.17280	10.95740	0.56000	0.25762	0.10529	-0.01669	-0.00065	0.01179	0.00672	-0.00535	0.96695	13.66391	-0.26758	-21.77598	0.13743	0.56479	-0.04282	-0.00071	0.00041	0.00690	16.55667	1.58405	3.30572	0.12809	1.02809	0.27110	0.00776	-0.00502	0.00327	1.46871	-0.98150	6.40319	0.60012	-0.99171	-9.15895	0.02641	3.53306	0.35321	21.14167	5.83080	10.30189	-0.00372	-0.00014	0.00318	0.00001
291			2.90000	11.53417	-3.18766	10.88445	0.55228	0.25980	0.10444	-0.01899	0.00049	0.01477	0.00653	-0.00465	0.96827	13.67418	-0.28644	-21.68797	0.14242	0.57008	-0.04506	-0.00475	-0.00436	0.00655	16.52810	1.58302	3.30900	0.12540	1.03642	0.27073	0.00475	0.01180	-0.00618	2.07856	-0.98805	8.01358	0.23256	0.76714	-8.51790	0.42462	1.98569	-1.64812	21.14345	5.83827	10.30309	-0.00376	-0.00014	0.00325	0.00001
292			2.91000	11.55021	-3.20733	10.79884	0.54544	0.25956	0.10265	-0.01962	0.00125	0.01577	0.00537	-0.00308	0.97036	13.70129	-0.29843	-21.61206	0.14580	0.56922	-0.04672	-0.00864	-0.00673	0.00523	16.51249	1.57898	3.33450	0.12865	1.03598	0.26847	0.00209	0.02760	-0.01555	2.38426	-0.95944	8.67065	0.03523	2.51766	-6.83675	0.76854	0.50386	-3.65683	21.14555	5.84677	10.30439	-0.00381	-0.00013	0.00331	0.00002
293			2.92000	11.56578	-3.22830	10.71283	0.54116	0.25962	0.10061	-0.01774	0.00135	0.01440	0.00367	-0.00094	0.97268	13.74140	-0.30363	-21.56018	0.14497	0.56553	-0.04793	-0.01104	-0.00639	0.00298	16.50748	1.57264	3.38136	0.13913	1.03067	0.26538	0.00006	0.04041	-0.02343	2.24757	-0.84569	8.07130	0.00179	3.86672	-4.14479	1.04130	-0.61498	-5.40173	21.14791	5.85446	10.30633	-0.00384	-0.00013	0.00333	0.00002
294			2.93000	11.57879	-3.24604	10.63904	0.53926	0.25935	0.09894	-0.01408	0.00050	0.01128	0.00221	0.00038	0.97342	13.78819	-0.30275	-21.53983	0.14308	0.56110	-0.04867	-0.01184	-0.00423	0.00043	16.50901	1.56466	3.44432	0.14751	1.02389	0.26284	-0.00114	0.04795	-0.02788	1.66972	-0.70658	6.45278	0.08118	4.64278	-1.16155	1.22080	-1.20528	-6.43269	21.15007	5.85993	10.30965	-0.00387	-0.00013	0.00334	0.00002
295			2.94000	11.58848	-3.25669	10.58507	0.53871	0.25796	0.09721	-0.01033	-0.00119	0.00735	0.00113	-0.00023	0.97275	13.83614	-0.29766	-21.54829	0.14572	0.55627	-0.04942	-0.01186	-0.00159	-0.00154	16.51270	1.55573	3.51318	0.14347	1.01590	0.26050	-0.00113	0.04775	-0.02720	0.81440	-0.65545	4.35137	0.20891	4.86177	1.12774	1.25541	-1.21048	-6.34065	21.15153	5.86276	10.31500	-0.00388	-0.00013	0.00332	0.00001
296			2.95000	11.59587	-3.25826	10.55300	0.53985	0.25647	0.09524	-0.00793	-0.00329	0.00331	0.00109	-0.00195	0.97183	13.88165	-0.29105	-21.57362	0.15010	0.55437	-0.05128	-0.01120	0.00067	-0.00248	16.51455	1.54702	3.57439	0.13364	1.01359	0.25891	-0.00010	0.03907	-0.02105	-0.11846	-0.77669	2.14563	0.34419	4.59245	2.17227	1.10160	-0.64109	-4.99445	21.15224	5.86342	10.32207	-0.00389	-0.00014	0.00330	0.00001
297			2.96000	11.60292	-3.25030	10.54300	0.54230	0.25434	0.09354	-0.00723	-0.00541	-0.00059	0.00205	-0.00345	0.97065	13.92190	-0.28573	-21.60235	0.15217	0.55465	-0.05350	-0.00960	0.00262	-0.00242	16.51078	1.53985	3.61508	0.12752	1.01671	0.25822	0.00165	0.02343	-0.01050	-1.01844	-1.07415	-0.06203	0.48854	3.89898	2.10007	0.79284	0.42323	-2.63025	21.15234	5.86263	10.32956	-0.00389	-0.00015	0.00328	0.00000
298			2.97000	11.61126	-3.23296	10.55514	0.54378	0.25358	0.09345	-0.00765	-0.00753	-0.00444	0.00339	-0.00446	0.97040	13.95421	-0.28387	-21.62521	0.15383	0.55851	-0.05495	-0.00736	0.00474	-0.00171	16.49829	1.53494	3.62660	0.12417	1.02512	0.25938	0.00383	0.00464	0.00239	-1.89087	-1.48843	-2.26986	0.66020	2.90346	1.43512	0.44088	1.78876	0.26045	21.15193	5.86102	10.33588	-0.00390	-0.00015	0.00324	-0.00000
299			2.98000	11.62164	-3.20600	10.58950	0.54383	0.25372	0.09372	-0.00818	-0.00988	-0.00830	0.00405	-0.00491	0.97131	13.97688	-0.28659	-21.63931	0.15610	0.56170	-0.05569	-0.00485	0.00713	-0.00095	16.47571	1.53188	3.60642	0.12276	1.03108	0.25991	0.00602	-0.01231	0.01523	-2.79971	-1.92738	-4.46187	0.84695	1.82347	0.78479	0.19392	3.16519	3.09330	21.15073	5.85924	10.34005	-0.00390	-0.00016	0.00320	-0.00001
300			2.99000	11.63355	-3.16882	10.64569	0.54541	0.25231	0.09322	-0.00772	-0.01252	-0.01210	0.00367	-0.00507	0.97231	13.98994	-0.29326	-21.64771	0.15744	0.55878	-0.05543	-0.00248	0.00931	-0.00073	16.44395	1.52903	3.55831	0.12319	1.02716	0.25797	0.00782	-0.02254	0.02542	-3.81912	-2.28617	-6.64820	0.99442	0.90305	0.69261	0.17636	4.25072	5.34548	21.14823	5.85813	10.34204	-0.00390	-0.00017	0.00316	-0.00002
301			3.00000	11.64526	-3.12032	10.72387	0.54601	0.24999	0.09200	-0.00554	-0.01542	-0.01581	0.00319	-0.00543	0.97314	13.99499	-0.30149	-21.65848	0.16099	0.55464	-0.05548	-0.00072	0.01057	-0.00142	16.40606	1.52404	3.49097	0.11966	1.02136	0.25504	0.00850	-0.02329	0.03153	-4.96954	-2.50155	-8.87772	1.02135	0.35776	1.49713	0.46185	4.82647	6.70220	21.14388	5.85844	10.34241	-0.00390	-0.00017	0.00313	-0.00004
302			3.01000	11.65489	-3.05984	10.82455	0.54665	0.24812	0.09057	-0.00219	-0.01828	-0.01934	0.00293	-0.00587	0.97450	13.99528	-0.30736	-21.68147	0.16491	0.55170	-0.05603	-0.00010	0.00965	-0.00302	16.36637	1.51409	3.41499	0.11461	1.01731	0.25222	0.00801	-0.01450	0.03380	-6.14541	-2.59933	-11.09271	0.81200	0.37138	3.11830	1.06469	4.79207	7.18038	21.13713	5.86065	10.34237	-0.00390	-0.00017	0.00311	-0.00005
303			3.02000	11.66171	-2.98821	10.94679	0.54626	0.24434	0.08899	0.00112	-0.02043	-0.02231	0.00327	-0.00611	0.97478	13.99601	-0.30603	-21.72319	0.16842	0.54862	-0.05678	-0.00101	0.00561	-0.00514	16.32996	1.49644	3.33898	0.11001	1.01412	0.24966	0.00664	0.00133	0.03336	-7.16397	-2.65005	-13.07606	0.30250	1.00686	5.12022	1.90368	4.19298	7.02777	21.12800	5.86450	10.34323	-0.00390	-0.00017	0.00309	-0.00006
304			3.03000	11.66618	-2.90792	11.08691	0.54311	0.24206	0.08797	0.00363	-0.02168	-0.02452	0.00453	-0.00584	0.97333	14.00271	-0.29366	-21.78488	0.17002	0.55004	-0.05823	-0.00321	-0.00053	-0.00739	16.30099	1.46958	3.26842	0.10876	1.01732	0.24846	0.00495	0.01937	0.03138	-7.84984	-2.66880	-14.59087	-0.38842	2.07687	7.03643	2.76333	3.24212	6.49584	21.11784	5.86911	10.34557	-0.00391	-0.00017	0.00309	-0.00006
305			3.04000	11.66885	-2.82309	11.23928	0.53972	0.23973	0.08733	0.00523	-0.02139	-0.02582	0.00611	-0.00502	0.97065	14.01834	-0.26980	-21.86394	0.16858	0.55175	-0.05946	-0.00558	-0.00630	-0.00935	16.28120	1.43487	3.20617	0.11304	1.02062	0.24762	0.00345	0.03396	0.02828	-8.05422	-2.61976	-15.54749	-1.01298	3.17110	8.60528	3.36866	2.27104	5.74449	21.10922	5.87312	10.34818	-0.00391	-0.00016	0.00309	-0.00005
306			3.05000	11.67039	-2.73926	11.39844	0.53937	0.23641	0.08612	0.00596	-0.01890	-0.02596	0.00711	-0.00442	0.96814	14.04146	-0.23735	-21.95646	0.16594	0.54930	-0.06019	-0.00691	-0.00960	-0.01068	16.26889	1.39629	3.15347	0.11815	1.01678	0.24538	0.00244	0.04067	0.02448	-7.63509	-2.46051	-15.97783	-1.38785	3.83518	9.66879	3.53767	1.60645	4.92357	21.10409	5.87528	10.34938	-0.00391	-0.00016	0.00308	-0.00002
307			3.06000	11.67150	-2.66349	11.55937	0.53742	0.23265	0.08420	0.00626	-0.01414	-0.02484	0.00721	-0.00458	0.96646	14.06682	-0.20102	-22.05641	0.16889	0.54438	-0.06093	-0.00664	-0.01007	-0.01109	16.25987	1.35883	3.10923	0.11480	1.00632	0.24148	0.00218	0.03793	0.02104	-6.54442	-2.11563	-15.84243	-1.48092	3.73746	9.93694	3.24309	1.44517	4.26153	21.10246	5.87523	10.34840	-0.00390	-0.00016	0.00307	-0.00000
308			3.07000	11.67183	-2.60264	11.71575	0.53752	0.22881	0.08258	0.00715	-0.00795	-0.02263	0.00750	-0.00502	0.96590	14.08720	-0.16610	-22.15359	0.17159	0.54022	-0.06160	-0.00423	-0.00848	-0.01020	16.24916	1.32686	3.06968	0.11105	0.99798	0.23829	0.00280	0.02691	0.01876	-4.94674	-1.50976	-14.97559	-1.34622	2.76183	9.13321	2.54926	1.79178	3.88705	21.10326	5.87295	10.34474	-0.00390	-0.00015	0.00305	0.00001
309			3.08000	11.66991	-2.56099	11.85913	0.53918	0.22622	0.08245	0.00934	-0.00181	-0.01956	0.00856	-0.00594	0.96601	14.09562	-0.13740	-22.23611	0.17409	0.54047	-0.06187	0.00011	-0.00555	-0.00803	16.23280	1.30393	3.03125	0.10590	0.99809	0.23785	0.00400	0.01025	0.01724	-3.18896	-0.65740	-13.24222	-1.04618	1.02163	7.31119	1.56272	2.53145	3.66467	21.10559	5.86846	10.33774	-0.00390	-0.00015	0.00304	0.00001
310			3.09000	11.66386	-2.53865	11.98040	0.54171	0.22572	0.08395	0.01254	0.00287	-0.01579	0.00975	-0.00751	0.96636	14.08684	-0.11850	-22.29491	0.17700	0.54372	-0.06109	0.00555	-0.00149	-0.00509	16.20760	1.29235	2.99322	0.09758	1.00286	0.23960	0.00529	-0.00866	0.01523	-1.65671	0.28753	-10.75397	-0.61275	-1.11379	4.94545	0.42659	3.47671	3.29810	21.10878	5.86150	10.32729	-0.00390	-0.00015	0.00303	0.00001
311			3.10000	11.65289	-2.53168	12.07342	0.54368	0.22805	0.08679	0.01549	0.00543	-0.01159	0.01076	-0.00857	0.96684	14.05991	-0.11110	-22.32803	0.17705	0.54964	-0.05947	0.01049	0.00337	-0.00233	16.17237	1.29310	2.95850	0.09332	1.01139	0.24289	0.00653	-0.02569	0.01162	-0.58086	1.09299	-7.84767	-0.09080	-3.07903	2.68087	-0.67728	4.34162	2.52686	21.11190	5.85190	10.31456	-0.00389	-0.00015	0.00302	0.00001
312			3.11000	11.63810	-2.53443	12.13600	0.54347	0.23121	0.08965	0.01660	0.00591	-0.00711	0.01085	-0.00827	0.96768	14.01902	-0.11443	-22.34008	0.17413	0.55404	-0.05725	0.01331	0.00787	-0.00036	16.12880	1.30505	2.93246	0.09630	1.01733	0.24565	0.00772	-0.03636	0.00571	0.04498	1.57441	-4.83409	0.40150	-4.34089	0.98323	-1.54370	4.81703	1.22183	21.11386	5.84016	10.30148	-0.00389	-0.00016	0.00300	-0.00000
313			3.12000	11.62210	-2.54204	12.16842	0.54149	0.23420	0.09137	0.01533	0.00487	-0.00257	0.00983	-0.00688	0.96864	13.97235	-0.12516	-22.33899	0.16960	0.55478	-0.05514	0.01328	0.01038	0.00065	16.08133	1.32505	2.92152	0.10337	1.01725	0.24642	0.00833	-0.03766	-0.00219	0.35526	1.69910	-1.90524	0.71484	-4.60631	-0.01065	-2.01723	4.65763	-0.55370	21.11360	5.82744	10.28996	-0.00388	-0.00016	0.00298	-0.00002
314			3.13000	11.60727	-2.55126	12.17239	0.53854	0.23541	0.09138	0.01276	0.00292	0.00157	0.00815	-0.00527	0.96937	13.92929	-0.13853	-22.33214	0.16629	0.55145	-0.05370	0.01079	0.01000	0.00092	16.03653	1.34864	2.93051	0.10815	1.01083	0.24495	0.00742	-0.02983	-0.01075	0.44989	1.60010	0.74240	0.76798	-3.88760	-0.41266	-2.05719	3.75210	-2.51597	21.11013	5.81530	10.28174	-0.00388	-0.00016	0.00296	-0.00004
315			3.14000	11.59422	-2.55991	12.15200	0.53679	0.23641	0.09099	0.01052	0.00073	0.00479	0.00635	-0.00424	0.96896	13.89793	-0.15007	-22.32497	0.16355	0.54651	-0.05233	0.00657	0.00742	0.00070	16.00177	1.37144	2.96051	0.10935	1.00108	0.24294	0.00498	-0.01634	-0.01838	0.38435	1.45347	2.85186	0.61866	-2.43699	-0.40098	-1.76010	2.21051	-4.29806	21.10312	5.80522	10.27812	-0.00388	-0.00017	0.00294	-0.00006
316			3.15000	11.58220	-2.56687	12.11394	0.53274	0.23705	0.09097	0.00897	-0.00104	0.00684	0.00524	-0.00380	0.96714	13.88325	-0.15731	-22.32105	0.16374	0.54389	-0.05133	0.00171	0.00432	0.00022	15.98252	1.39052	3.00870	0.10664	0.99442	0.24201	0.00179	-0.00177	-0.02405	0.25998	1.32633	4.21055	0.41434	-0.65964	-0.13274	-1.29692	0.39287	-5.61450	21.09284	5.79828	10.27999	-0.00387	-0.00017	0.00294	-0.00007
317			3.16000	11.57110	-2.57230	12.06650	0.52753	0.23723	0.09199	0.00733	-0.00176	0.00782	0.00533	-0.00368	0.96470	13.88597	-0.16008	-22.32238	0.16523	0.54530	-0.05062	-0.00282	0.00207	-0.00027	15.97991	1.40478	3.06946	0.10383	0.99501	0.24335	-0.00100	0.01002	-0.02734	0.24389	1.17940	4.80388	0.28407	0.98822	0.18910	-0.84462	-1.22339	-6.31481	21.08031	5.79477	10.28750	-0.00386	-0.00017	0.00294	-0.00008
318			3.17000	11.56191	-2.57806	12.01673	0.52292	0.23782	0.09413	0.00503	-0.00117	0.00819	0.00673	-0.00380	0.96301	13.90280	-0.16007	-22.32799	0.16683	0.55214	-0.05044	-0.00608	0.00145	-0.00043	15.99046	1.41489	3.13570	0.10223	1.00574	0.24738	-0.00282	0.01568	-0.02812	0.47030	0.99728	4.89935	0.30676	2.11567	0.22614	-0.58457	-2.26926	-6.34098	21.06716	5.79383	10.29938	-0.00385	-0.00017	0.00295	-0.00008
319			3.18000	11.55562	-2.58676	11.96762	0.52001	0.24006	0.09607	0.00215	0.00049	0.00843	0.00825	-0.00405	0.96047	13.92774	-0.16063	-22.33266	0.16602	0.55969	-0.05079	-0.00741	0.00262	-0.00001	16.00829	1.42349	3.19962	0.10367	1.01754	0.25115	-0.00355	0.01323	-0.02620	0.94366	0.80893	4.88055	0.49776	2.50448	-0.29748	-0.62536	-2.58858	-5.74889	21.05534	5.79431	10.31311	-0.00382	-0.00017	0.00296	-0.00006
320			3.19000	11.55274	-2.60049	11.91854	0.51761	0.24166	0.09672	-0.00143	0.00300	0.00890	0.00848	-0.00430	0.95899	13.95393	-0.16521	-22.32959	0.16634	0.56200	-0.05106	-0.00702	0.00461	0.00101	16.02677	1.43354	3.25476	0.10538	1.02043	0.25218	-0.00316	0.00412	-0.02208	1.66042	0.61823	5.01974	0.75881	2.19509	-1.40372	-0.91000	-2.21959	-4.73390	21.04635	5.79545	10.32621	-0.00380	-0.00017	0.00297	-0.00004
321			3.20000	11.55421	-2.62183	11.86704	0.51408	0.24229	0.09648	-0.00604	0.00621	0.00989	0.00745	-0.00436	0.95950	13.97607	-0.17523	-22.31288	0.16963	0.56017	-0.05108	-0.00571	0.00558	0.00254	16.04020	1.44673	3.29735	0.10539	1.01579	0.25106	-0.00190	-0.00751	-0.01673	2.62787	0.39449	5.48256	0.92252	1.46787	-3.02646	-1.26783	-1.38157	-3.50755	21.04080	5.79721	10.33757	-0.00377	-0.00017	0.00297	-0.00002
322			3.21000	11.56118	-2.65281	11.80921	0.51031	0.24197	0.09577	-0.01130	0.00939	0.01168	0.00613	-0.00419	0.96103	13.99234	-0.19005	-22.27704	0.17389	0.55707	-0.05121	-0.00432	0.00421	0.00453	16.04560	1.46277	3.32583	0.10454	1.00943	0.24911	-0.00040	-0.01816	-0.01110	3.70689	0.14554	6.45157	0.88047	0.67763	-5.16931	-1.56139	-0.41542	-2.23968	21.03855	5.79954	10.34717	-0.00373	-0.00016	0.00297	-0.00000
323			3.22000	11.57364	-2.69340	11.73889	0.50891	0.24324	0.09621	-0.01612	0.01171	0.01458	0.00548	-0.00422	0.96325	14.00424	-0.20818	-22.21652	0.17702	0.55761	-0.05110	-0.00357	0.00062	0.00688	16.04349	1.48065	3.34073	0.10231	1.00866	0.24889	0.00074	-0.02670	-0.00609	4.66874	-0.05388	8.02734	0.65475	0.08169	-7.76943	-1.76727	0.35687	-1.08918	21.03876	5.80209	10.35533	-0.00370	-0.00016	0.00297	0.00001
324			3.23000	11.58997	-2.74169	11.65003	0.50978	0.24554	0.09749	-0.01935	0.01294	0.01824	0.00517	-0.00426	0.96517	14.01492	-0.22862	-22.12772	0.17829	0.55926	-0.05037	-0.00373	-0.00361	0.00915	16.03682	1.49967	3.34440	0.10008	1.00842	0.24928	0.00122	-0.03350	-0.00233	5.38154	-0.11412	9.98957	0.39739	-0.21305	-10.47477	-1.95012	0.74572	-0.19805	21.04030	5.80387	10.36250	-0.00367	-0.00016	0.00298	0.00002
325			3.24000	11.60763	-2.79563	11.54076	0.51077	0.24743	0.09923	-0.02037	0.01360	0.02200	0.00518	-0.00373	0.96678	14.02737	-0.25143	-22.01274	0.17762	0.56115	-0.04928	-0.00445	-0.00599	0.01081	16.02954	1.52020	3.34052	0.10210	1.00891	0.24998	0.00114	-0.03958	-0.00077	5.89013	0.02107	11.90850	0.31502	-0.25828	-12.65888	-2.21109	0.74233	0.22998	21.04207	5.80409	10.36903	-0.00366	-0.00016	0.00300	0.00001
326			3.25000	11.62412	-2.85450	11.41355	0.51004	0.24974	0.10107	-0.01935	0.01455	0.02544	0.00560	-0.00314	0.96725	14.04251	-0.27768	-21.88087	0.17706	0.56512	-0.04873	-0.00497	-0.00470	0.01167	16.02427	1.54385	3.33537	0.10528	1.01378	0.25128	0.00085	-0.04581	-0.00252	6.34474	0.35301	13.54549	0.53851	-0.25872	-13.81262	-2.63535	0.54376	-0.06563	21.04328	5.80282	10.37489	-0.00367	-0.00015	0.00304	0.00001
327			3.26000	11.63767	-2.91913	11.27135	0.51095	0.25208	0.10344	-0.01730	0.01614	0.02900	0.00625	-0.00313	0.96771	14.05826	-0.30877	-21.74416	0.17647	0.57024	-0.04805	-0.00467	-0.00007	0.01169	16.02042	1.57314	3.33725	0.10768	1.02278	0.25397	0.00077	-0.05231	-0.00799	6.88543	0.82896	15.06881	1.01248	-0.42605	-13.97884	-3.23288	0.38834	-1.18358	21.04386	5.80104	10.37954	-0.00369	-0.00015	0.00309	0.00001
328			3.27000	11.64759	-2.99116	11.11335	0.50973	0.25536	0.10577	-0.01512	0.01808	0.03310	0.00648	-0.00368	0.96773	14.07138	-0.34526	-21.61038	0.17875	0.57600	-0.04761	-0.00365	0.00566	0.01136	16.01561	1.61013	3.35385	0.10511	1.03242	0.25685	0.00101	-0.05806	-0.01648	7.52112	1.34611	16.80693	1.53245	-0.78525	-13.62745	-3.91306	0.35927	-2.95905	21.04408	5.79945	10.38242	-0.00372	-0.00015	0.00315	0.00000
329			3.28000	11.65414	-3.07100	10.93604	0.50908	0.25875	0.10785	-0.01374	0.01950	0.03767	0.00601	-0.00429	0.96714	14.08012	-0.38618	-21.48162	0.18002	0.57936	-0.04670	-0.00245	0.01018	0.01072	16.00795	1.65537	3.39016	0.10298	1.03858	0.25926	0.00143	-0.06091	-0.02679	8.09884	1.76640	18.78416	1.90546	-1.14826	-13.02819	-4.51743	0.39198	-5.14003	21.04449	5.79829	10.38329	-0.00376	-0.00015	0.00320	0.00000
330			3.29000	11.65839	-3.15659	10.73825	0.51020	0.26110	0.10917	-0.01352	0.01953	0.04145	0.00476	-0.00460	0.96802	14.08528	-0.42880	-21.36008	0.18008	0.57923	-0.04551	-0.00176	0.01250	0.00956	15.99691	1.70738	3.44919	0.10343	1.04077	0.26079	0.00183	-0.05802	-0.03794	8.37183	1.95218	20.49220	2.04288	-1.24068	-11.87071	-4.86076	0.36016	-7.54587	21.04500	5.79760	10.38231	-0.00381	-0.00015	0.00323	0.00000
331			3.30000	11.66194	-3.24285	10.52667	0.51055	0.26384	0.10957	-0.01420	0.01789	0.04283	0.00244	-0.00457	0.97046	14.08960	-0.46874	-21.25422	0.18110	0.57659	-0.04441	-0.00218	0.01272	0.00761	15.98343	1.76271	3.53286	0.10374	1.03794	0.26090	0.00190	-0.04713	-0.04861	8.12601	1.82748	21.20882	1.94336	-0.81550	-9.69781	-4.77710	0.13085	-9.94841	21.04510	5.79751	10.38001	-0.00385	-0.00016	0.00324	-0.00000
332			3.31000	11.66631	-3.32321	10.31461	0.51033	0.26608	0.10874	-0.01525	0.01453	0.04082	-0.00019	-0.00403	0.97305	14.09758	-0.50113	-21.17575	0.18115	0.57246	-0.04411	-0.00405	0.01092	0.00502	15.97010	1.81620	3.64018	0.10597	1.03280	0.25977	0.00138	-0.02891	-0.05674	7.27839	1.41279	20.50327	1.62464	0.23864	-6.53440	-4.20132	-0.40314	-11.91400	21.04428	5.79796	10.37691	-0.00388	-0.00016	0.00325	-0.00001
333			3.32000	11.67250	-3.39110	10.11734	0.51282	0.26626	0.10650	-0.01619	0.00958	0.03545	-0.00228	-0.00346	0.97455	14.11417	-0.52171	-21.13298	0.17819	0.56661	-0.04486	-0.00699	0.00701	0.00207	15.96116	1.86243	3.76479	0.11078	1.02739	0.25782	0.00016	-0.00685	-0.06016	5.85132	0.78539	18.34302	1.10181	1.77204	-2.86813	-3.20927	-1.21221	-12.92889	21.04243	5.79861	10.37352	-0.00391	-0.00016	0.00324	-0.00002
334			3.33000	11.68091	-3.44076	9.94873	0.51592	0.26612	0.10376	-0.01666	0.00348	0.02777	-0.00339	-0.00384	0.97510	14.14212	-0.52781	-21.12781	0.17714	0.56328	-0.04693	-0.01024	0.00138	-0.00094	15.96015	1.89709	3.89531	0.10989	1.02675	0.25646	-0.00146	0.01450	-0.05771	3.94030	0.02419	14.95206	0.41603	3.41357	0.69430	-1.97228	-2.07077	-12.62158	21.03966	5.79912	10.37025	-0.00393	-0.00016	0.00323	-0.00002
335			3.34000	11.69168	-3.46785	9.81952	0.51806	0.26548	0.10163	-0.01665	-0.00337	0.01890	-0.00336	-0.00482	0.97436	14.18062	-0.51883	-21.15594	0.17796	0.56335	-0.04940	-0.01302	-0.00517	-0.00368	15.96804	1.91780	4.01731	0.10479	1.03100	0.25653	-0.00281	0.03080	-0.04892	1.69057	-0.81749	10.67399	-0.33904	4.79373	3.60588	-0.70018	-2.70101	-10.81143	21.03630	5.79944	10.36779	-0.00393	-0.00017	0.00321	-0.00002
336			3.35000	11.70497	-3.46968	9.73671	0.51651	0.26494	0.09917	-0.01612	-0.01058	0.00928	-0.00319	-0.00523	0.97341	14.22669	-0.49670	-21.20805	0.18016	0.56424	-0.05246	-0.01491	-0.01120	-0.00582	15.98358	1.92430	4.11494	0.10085	1.03346	0.25547	-0.00366	0.03897	-0.03351	-0.76448	-1.69111	5.80987	-1.00896	5.69844	5.54530	0.44088	-2.92945	-7.52974	21.03303	5.79974	10.36667	-0.00393	-0.00016	0.00319	-0.00002
337			3.36000	11.72051	-3.44477	9.70499	0.51555	0.26203	0.09577	-0.01468	-0.01760	-0.00056	-0.00344	-0.00461	0.97409	14.27650	-0.46555	-21.27366	0.18085	0.56070	-0.05531	-0.01547	-0.01486	-0.00719	16.00437	1.91765	4.17379	0.10409	1.02809	0.25187	-0.00420	0.03828	-0.01318	-3.31875	-2.50465	0.54620	-1.43326	6.04918	6.56742	1.36059	-2.71955	-3.10499	21.03031	5.80047	10.36720	-0.00392	-0.00016	0.00318	-0.00002
338			3.37000	11.73700	-3.39294	9.72757	0.51502	0.25818	0.09242	-0.01186	-0.02365	-0.00979	-0.00279	-0.00384	0.97476	14.32582	-0.43058	-21.34492	0.18097	0.55855	-0.05857	-0.01467	-0.01563	-0.00788	16.02754	1.89982	4.18437	0.10932	1.02551	0.24826	-0.00427	0.03092	0.00885	-5.76894	-3.13742	-4.79804	-1.56202	5.84248	6.85753	2.03275	-2.12972	1.87258	21.02775	5.80247	10.36921	-0.00391	-0.00016	0.00318	-0.00002
339			3.38000	11.75260	-3.31728	9.80269	0.51484	0.25406	0.08911	-0.00770	-0.02782	-0.01736	-0.00144	-0.00369	0.97438	14.37046	-0.39637	-21.41517	0.18225	0.55767	-0.06220	-0.01271	-0.01432	-0.00779	16.05014	1.87316	4.14404	0.11158	1.02499	0.24454	-0.00362	0.01980	0.02956	-7.78476	-3.47649	-9.59298	-1.47300	5.11064	6.42793	2.47340	-1.23912	6.70816	21.02466	5.80688	10.37226	-0.00391	-0.00016	0.00319	-0.00002
340			3.39000	11.76523	-3.22463	9.92093	0.51420	0.24899	0.08469	-0.00260	-0.02917	-0.02193	-0.00001	-0.00376	0.97287	14.40666	-0.36650	-21.47664	0.18436	0.55505	-0.06650	-0.00960	-0.01201	-0.00673	16.06886	1.84026	4.05729	0.11259	1.02139	0.23876	-0.00231	0.00727	0.04589	-9.01454	-3.43728	-13.12555	-1.27353	3.89074	5.22489	2.68237	-0.11909	10.75186	21.02096	5.81369	10.37502	-0.00391	-0.00015	0.00322	-0.00002
341			3.40000	11.77317	-3.12534	10.06630	0.51280	0.24287	0.07999	0.00259	-0.02714	-0.02315	0.00226	-0.00395	0.97182	14.43084	-0.34353	-21.52133	0.18807	0.55454	-0.07167	-0.00541	-0.00946	-0.00461	16.08034	1.80438	3.93455	0.11156	1.02231	0.23310	-0.00042	-0.00538	0.05619	-9.18451	-3.00902	-14.91852	-1.02918	2.24519	3.34178	2.62159	1.14980	13.51654	21.01727	5.82170	10.37561	-0.00392	-0.00014	0.00326	-0.00002
342			3.41000	11.77575	-3.03163	10.21988	0.51464	0.23954	0.07902	0.00686	-0.02228	-0.02246	0.00665	-0.00519	0.97174	14.44004	-0.32920	-21.54318	0.19121	0.56490	-0.07594	-0.00040	-0.00689	-0.00152	16.08155	1.76956	3.79007	0.10608	1.04200	0.23383	0.00175	-0.01418	0.05946	-8.23377	-2.28200	-14.86933	-0.75556	0.34741	1.05916	2.36247	2.40582	14.22757	21.01428	5.82928	10.37247	-0.00395	-0.00014	0.00330	-0.00002
343			3.42000	11.77368	-2.95453	10.36376	0.51746	0.24048	0.08111	0.00936	-0.01560	-0.02023	0.01071	-0.00781	0.97049	14.43333	-0.32428	-21.54002	0.19597	0.57876	-0.07767	0.00463	-0.00413	0.00179	16.07113	1.74017	3.63968	0.09167	1.06389	0.23781	0.00321	-0.03029	0.06088	-6.41163	-1.43196	-13.26567	-0.46209	-1.48082	-1.15271	1.59446	3.52164	14.38324	21.01245	5.83536	10.36518	-0.00398	-0.00013	0.00334	-0.00001
344			3.43000	11.76876	-2.90051	10.48488	0.51940	0.23924	0.08197	0.00974	-0.00803	-0.01626	0.01169	-0.00930	0.96935	14.41280	-0.32786	-21.51564	0.19942	0.58006	-0.07685	0.00867	-0.00122	0.00400	16.05025	1.71972	3.49902	0.08246	1.06400	0.23761	0.00406	-0.03845	0.05303	-4.18479	-0.65235	-10.77114	-0.18184	-2.86244	-2.62667	0.79875	4.17043	12.55776	21.01201	5.83987	10.35464	-0.00402	-0.00013	0.00337	-0.00001
345			3.44000	11.76311	-2.87053	10.57866	0.52090	0.23808	0.08197	0.00853	-0.00126	-0.01199	0.01010	-0.00809	0.97074	14.38318	-0.33681	-21.48160	0.19609	0.57340	-0.07445	0.01048	0.00101	0.00418	16.02251	1.70927	3.38235	0.09065	1.05091	0.23463	0.00493	-0.03861	0.03975	-2.06944	-0.07090	-8.17755	-0.00012	-3.47936	-2.76629	0.12377	4.17055	9.53701	21.01299	5.84341	10.34258	-0.00406	-0.00012	0.00339	0.00000
346			3.45000	11.75819	-2.86038	10.64788	0.52108	0.23877	0.08209	0.00685	0.00341	-0.00851	0.00770	-0.00562	0.97441	14.35120	-0.34582	-21.45375	0.19051	0.56731	-0.07197	0.00972	0.00112	0.00244	15.99383	1.70660	3.30072	0.10497	1.03835	0.23208	0.00503	-0.02866	0.02419	-0.51060	0.28963	-6.01206	-0.05247	-3.16301	-1.51978	-0.17159	3.40313	5.83863	21.01532	5.84703	10.33128	-0.00411	-0.00012	0.00340	0.00001
347			3.46000	11.75404	-2.86235	10.69840	0.52460	0.24058	0.08235	0.00603	0.00549	-0.00603	0.00579	-0.00390	0.97804	14.32453	-0.34864	-21.44455	0.18365	0.56353	-0.07005	0.00677	-0.00198	-0.00034	15.97133	1.70676	3.25875	0.11620	1.03107	0.23122	0.00344	-0.00987	0.00930	0.29464	0.50680	-4.40670	-0.42535	-2.02763	0.53849	0.01889	1.94140	2.17251	21.01897	5.85172	10.32267	-0.00415	-0.00013	0.00339	0.00003
348			3.47000	11.74940	-2.86887	10.73551	0.52635	0.24009	0.08208	0.00648	0.00538	-0.00436	0.00489	-0.00344	0.97955	14.30896	-0.34056	-21.45810	0.18160	0.56112	-0.06926	0.00292	-0.00772	-0.00314	15.96134	1.70445	3.25335	0.11680	1.02769	0.23129	0.00046	0.01294	-0.00264	0.47037	0.67104	-3.27774	-1.03981	-0.47772	2.62721	0.57546	0.11420	-0.80822	21.02412	5.85776	10.31781	-0.00417	-0.00013	0.00338	0.00004
349			3.48000	11.74317	-2.87508	10.76332	0.52543	0.23806	0.08138	0.00608	0.00482	-0.00358	0.00482	-0.00385	0.97872	14.30634	-0.32053	-21.49096	0.18343	0.55990	-0.06943	-0.00076	-0.01359	-0.00534	15.96638	1.69647	3.27528	0.11040	1.02650	0.23169	-0.00236	0.03305	-0.01032	0.46190	0.65653	-2.73588	-1.64110	0.97336	4.21759	1.21429	-1.57896	-2.72978	21.03079	5.86405	10.31674	-0.00417	-0.00013	0.00335	0.00005
350			3.49000	11.73509	-2.87874	10.78560	0.52488	0.23648	0.08095	0.00899	0.00253	-0.00290	0.00553	-0.00440	0.97666	14.31416	-0.29182	-21.53667	0.18382	0.56090	-0.07008	-0.00320	-0.01653	-0.00668	15.98412	1.68303	3.31260	0.10587	1.02899	0.23289	-0.00409	0.04471	-0.01357	-0.05558	0.87587	-2.18852	-1.93180	1.89519	5.13703	1.64030	-2.67280	-3.52048	21.03848	5.86883	10.31889	-0.00416	-0.00013	0.00331	0.00006
351			3.50000	11.72569	-2.87874	10.80610	0.52599	0.23654	0.08166	0.00988	0.00096	-0.00301	0.00666	-0.00485	0.97337	14.32679	-0.26078	-21.58852	0.18046	0.56361	-0.07009	-0.00375	-0.01484	-0.00699	16.00832	1.66699	3.35320	0.10603	1.03336	0.23519	-0.00462	0.04523	-0.01282	-0.45211	0.86451	-2.17038	-1.75215	2.10287	5.37278	1.69270	-2.93571	-3.28601	21.04624	5.87098	10.32349	-0.00414	-0.00014	0.00326	0.00006
352			3.51000	11.71570	-2.87471	10.82792	0.52575	0.23601	0.08264	0.01021	-0.00035	-0.00345	0.00787	-0.00529	0.97037	14.33842	-0.23430	-21.63996	0.17856	0.56659	-0.06997	-0.00273	-0.00893	-0.00633	16.03189	1.65204	3.38652	0.10573	1.03828	0.23765	-0.00393	0.03506	-0.00882	-0.81284	0.78952	-2.38167	-1.14928	1.66438	4.93818	1.35781	-2.44073	-2.23788	21.05324	5.87022	10.32917	-0.00409	-0.00015	0.00321	0.00005
353			3.52000	11.70577	-2.86738	10.85262	0.52563	0.23520	0.08398	0.01038	-0.00106	-0.00409	0.00867	-0.00528	0.96931	14.34468	-0.21760	-21.68454	0.17666	0.56874	-0.06925	-0.00057	-0.00034	-0.00500	16.04944	1.64155	3.40480	0.10915	1.04302	0.24021	-0.00249	0.01749	-0.00307	-1.05414	0.72038	-2.73869	-0.28689	0.75966	4.05732	0.73272	-1.43054	-0.76900	21.05883	5.86668	10.33443	-0.00404	-0.00015	0.00317	0.00004
354			3.53000	11.69576	-2.85836	10.88158	0.52598	0.23589	0.08501	0.01106	-0.00082	-0.00495	0.00839	-0.00488	0.97046	14.34243	-0.21316	-21.71989	0.17465	0.56914	-0.06823	0.00237	0.00925	-0.00371	16.05753	1.63762	3.40592	0.11588	1.04497	0.24166	-0.00050	-0.00228	0.00232	-1.11874	0.74563	-3.28489	0.64151	-0.41861	3.25639	-0.01509	-0.18203	0.58717	21.06281	5.86091	10.33830	-0.00399	-0.00016	0.00312	0.00002
355			3.54000	11.68490	-2.84996	10.91716	0.52823	0.23836	0.08558	0.01238	0.00064	-0.00613	0.00739	-0.00461	0.97063	14.32935	-0.22019	-21.74956	0.17041	0.56732	-0.06694	0.00558	0.01787	-0.00313	16.05466	1.64090	3.39354	0.12376	1.04316	0.24187	0.00191	-0.02052	0.00498	-0.96204	0.88430	-4.11586	1.42873	-1.63980	3.03638	-0.81701	1.06116	1.28533	21.06488	5.85406	10.34072	-0.00394	-0.00017	0.00307	0.00001
356			3.55000	11.67294	-2.84474	10.96263	0.53108	0.24062	0.08579	0.01414	0.00307	-0.00765	0.00603	-0.00523	0.97021	14.30515	-0.23487	-21.78072	0.16864	0.56378	-0.06539	0.00853	0.02327	-0.00342	16.04145	1.65026	3.37420	0.12434	1.03850	0.24154	0.00382	-0.02919	0.00681	-0.64776	1.09589	-5.23150	1.86435	-2.65391	3.52701	-1.16347	2.00289	1.71179	21.06483	5.84743	10.34217	-0.00390	-0.00017	0.00303	-0.00001
357			3.56000	11.65953	-2.84360	11.02036	0.53400	0.24053	0.08541	0.01657	0.00535	-0.00938	0.00490	-0.00633	0.96875	14.27166	-0.25123	-21.81926	0.16841	0.55831	-0.06389	0.01080	0.02344	-0.00429	16.02062	1.66294	3.35359	0.12001	1.03171	0.24069	0.00488	-0.03140	0.00659	-0.41580	1.34945	-6.50771	1.77429	-3.30213	4.47983	-1.28148	2.57511	1.63233	21.06248	5.84191	10.34341	-0.00388	-0.00018	0.00299	-0.00002
358			3.57000	11.64375	-2.84431	11.09113	0.53815	0.23875	0.08504	0.01982	0.00637	-0.01123	0.00450	-0.00740	0.96733	14.23203	-0.26251	-21.86722	0.16689	0.55332	-0.06253	0.01199	0.01806	-0.00538	15.99597	1.67513	3.33442	0.11645	1.02687	0.24035	0.00517	-0.02628	0.00631	-0.49856	1.59456	-7.82887	1.13207	-3.53893	5.55857	-1.01611	2.76279	1.49051	21.05766	5.83749	10.34547	-0.00386	-0.00018	0.00296	-0.00004
359			3.58000	11.62500	-2.84300	11.17500	0.54012	0.23730	0.08541	0.02288	0.00605	-0.01333	0.00484	-0.00826	0.96713	14.18981	-0.26326	-21.92395	0.16683	0.55248	-0.06152	0.01227	0.00895	-0.00648	15.97081	1.68284	3.31657	0.11239	1.02736	0.24130	0.00489	-0.01622	0.00679	-0.89943	1.73142	-9.17757	0.11941	-3.39857	6.59195	-0.44658	2.68885	1.48637	21.05039	5.83396	10.34949	-0.00386	-0.00019	0.00294	-0.00005
360			3.59000	11.60420	-2.83687	11.27247	0.54124	0.23649	0.08613	0.02475	0.00498	-0.01558	0.00570	-0.00863	0.96723	14.14828	-0.25092	-21.98875	0.16523	0.55435	-0.06087	0.01179	-0.00124	-0.00754	15.94715	1.68364	3.29841	0.11217	1.03137	0.24276	0.00462	-0.00421	0.00807	-1.45003	1.69485	-10.52641	-0.98059	-3.03374	7.54233	0.26399	2.54391	1.64709	21.04090	5.83154	10.35662	-0.00385	-0.00019	0.00292	-0.00006
361			3.60000	11.58289	-2.82493	11.38319	0.54252	0.23527	0.08672	0.02531	0.00358	-0.01750	0.00601	-0.00886	0.96810	14.10865	-0.22609	-22.06091	0.16396	0.55412	-0.05974	0.01135	-0.01043	-0.00825	15.92472	1.67687	3.27863	0.11293	1.03064	0.24322	0.00462	0.00716	0.00963	-1.99613	1.52549	-11.63078	-1.96098	-2.72023	8.25886	0.95633	2.52487	1.87190	21.02953	5.83088	10.36738	-0.00385	-0.00019	0.00291	-0.00007
362			3.61000	11.56209	-2.80753	11.50279	0.54437	0.23346	0.08646	0.02497	0.00201	-0.01838	0.00559	-0.00894	0.97005	14.06955	-0.19143	-22.13692	0.16327	0.55079	-0.05859	0.01150	-0.01770	-0.00838	15.90149	1.66354	3.25697	0.11350	1.02363	0.24175	0.00503	0.01587	0.01091	-2.45444	1.31150	-12.15692	-2.73847	-2.68861	8.49335	1.50834	2.72186	2.05918	21.01677	5.83242	10.38121	-0.00385	-0.00019	0.00290	-0.00008
363			3.62000	11.54212	-2.78575	11.62414	0.54646	0.23015	0.08577	0.02428	0.00047	-0.01806	0.00504	-0.00867	0.97048	14.02844	-0.15052	-22.21099	0.16089	0.54434	-0.05701	0.01214	-0.02276	-0.00775	15.87522	1.64562	3.23376	0.11495	1.01043	0.23884	0.00581	0.02016	0.01179	-2.76507	1.14186	-11.95871	-3.28589	-2.99024	8.08361	1.82039	3.08373	2.20724	21.00382	5.83536	10.39554	-0.00386	-0.00019	0.00289	-0.00007
364			3.63000	11.52269	-2.76156	11.73988	0.54782	0.22663	0.08659	0.02381	-0.00082	-0.01681	0.00611	-0.00857	0.97058	13.98342	-0.10719	-22.27641	0.15894	0.54417	-0.05562	0.01313	-0.02609	-0.00636	15.84496	1.62608	3.20878	0.11385	1.00835	0.23907	0.00649	0.01915	0.01262	-2.88904	1.10040	-10.97324	-3.58970	-3.54210	6.88497	1.82004	3.47184	2.37020	20.99267	5.83786	10.40648	-0.00386	-0.00019	0.00288	-0.00006
365			3.64000	11.50278	-2.73725	11.84154	0.54705	0.22565	0.08862	0.02382	-0.00204	-0.01434	0.00876	-0.00876	0.97025	13.93398	-0.06555	-22.32479	0.15776	0.55344	-0.05548	0.01405	-0.02815	-0.00426	15.81142	1.60817	3.18150	0.11031	1.02212	0.24262	0.00676	0.01318	0.01324	-2.85255	1.22028	-9.09953	-3.64818	-4.19099	4.79995	1.50716	3.74929	2.51672	20.98564	5.83828	10.41023	-0.00387	-0.00019	0.00288	-0.00003
366			3.65000	11.48139	-2.71444	11.91970	0.54643	0.22613	0.09002	0.02426	-0.00334	-0.01052	0.01045	-0.00867	0.96924	13.88146	-0.02942	-22.34785	0.15474	0.56022	-0.05517	0.01428	-0.02828	-0.00165	15.77627	1.59483	3.15261	0.10942	1.03089	0.24460	0.00681	0.00383	0.01272	-2.71785	1.45925	-6.51896	-3.46967	-4.74768	2.16837	0.96286	3.81983	2.47782	20.98329	5.83656	10.40544	-0.00388	-0.00018	0.00289	-0.00001
367			3.66000	11.45798	-2.69400	11.96954	0.54740	0.22798	0.09132	0.02497	-0.00423	-0.00640	0.01020	-0.00776	0.97017	13.82821	-0.00116	-22.34422	0.14941	0.56162	-0.05337	0.01373	-0.02606	0.00062	15.74163	1.58787	3.12528	0.11432	1.02928	0.24478	0.00677	-0.00527	0.01027	-2.46667	1.76207	-3.85823	-3.08320	-5.06937	-0.16938	0.33907	3.62025	2.04062	20.98361	5.83419	10.39468	-0.00388	-0.00018	0.00292	-0.00001
368			3.67000	11.43263	-2.67763	11.99424	0.54533	0.22844	0.09188	0.02516	-0.00358	-0.00287	0.00871	-0.00643	0.97245	13.77615	0.01905	-22.32227	0.14756	0.55888	-0.05120	0.01306	-0.02213	0.00179	15.70971	1.58743	3.10473	0.11765	1.02065	0.24339	0.00613	-0.01056	0.00565	-1.92437	2.08243	-1.72068	-2.59162	-5.09267	-1.49375	-0.19577	3.12875	1.10074	20.98392	5.83332	10.38229	-0.00388	-0.00017	0.00297	-0.00001
369			3.68000	11.40660	-2.66930	12.00113	0.54439	0.22726	0.09229	0.02409	-0.00075	-0.00020	0.00714	-0.00556	0.97289	13.72680	0.03334	-22.29447	0.14538	0.55322	-0.04851	0.01196	-0.01808	0.00192	15.68269	1.59209	3.09647	0.11894	1.00867	0.24188	0.00492	-0.01064	-0.00044	-0.93164	2.35826	-0.22682	-2.14733	-4.80833	-1.77672	-0.53127	2.37927	-0.22671	20.98288	5.83531	10.37155	-0.00388	-0.00016	0.00303	-0.00002
370			3.69000	11.38200	-2.67343	11.99589	0.54628	0.22702	0.09311	0.02175	0.00352	0.00200	0.00644	-0.00529	0.97236	13.68192	0.04463	-22.26921	0.14100	0.55022	-0.04627	0.01029	-0.01527	0.00160	15.66234	1.59964	3.10349	0.12015	1.00218	0.24186	0.00333	-0.00670	-0.00683	0.39410	2.55971	0.89511	-1.83586	-4.26589	-1.53130	-0.66037	1.44512	-1.66292	20.98078	5.84025	10.36365	-0.00389	-0.00015	0.00308	-0.00002
371			3.70000	11.36001	-2.69155	11.98045	0.54721	0.22886	0.09439	0.01903	0.00784	0.00400	0.00690	-0.00546	0.97097	13.64321	0.05487	-22.24854	0.13708	0.55339	-0.04531	0.00846	-0.01328	0.00125	15.65012	1.60820	3.12559	0.11969	1.00569	0.24375	0.00153	-0.00134	-0.01260	1.69973	2.71015	1.86558	-1.58900	-3.59328	-1.20432	-0.67265	0.45247	-2.94319	20.97857	5.84683	10.35837	-0.00388	-0.00015	0.00313	-0.00002
372			3.71000	11.34027	-2.72146	11.95597	0.54831	0.23148	0.09610	0.01667	0.01112	0.00569	0.00826	-0.00579	0.96885	13.61122	0.06390	-22.23206	0.13224	0.56015	-0.04502	0.00667	-0.01050	0.00092	15.64606	1.61709	3.16014	0.12105	1.01636	0.24718	-0.00009	0.00263	-0.01741	2.68551	2.79370	2.66283	-1.25733	-2.92275	-0.86603	-0.70552	-0.43568	-3.95250	20.97710	5.85352	10.35520	-0.00388	-0.00014	0.00317	-0.00001
373			3.72000	11.32250	-2.75887	11.92474	0.54863	0.23328	0.09742	0.01432	0.01273	0.00681	0.00949	-0.00585	0.96563	13.58548	0.07023	-22.22067	0.12652	0.56534	-0.04482	0.00502	-0.00593	0.00053	15.64878	1.62712	3.20414	0.12590	1.02569	0.25016	-0.00141	0.00334	-0.02126	3.21714	2.72756	3.20583	-0.76281	-2.28751	-0.41509	-0.86339	-1.10836	-4.70993	20.97658	5.85949	10.35386	-0.00388	-0.00014	0.00319	-0.00000
374			3.73000	11.30715	-2.79852	11.88960	0.54607	0.23280	0.09729	0.01149	0.01238	0.00728	0.00952	-0.00576	0.96307	13.56574	0.07242	-22.21617	0.12476	0.56522	-0.04481	0.00362	-0.00028	0.00008	15.65616	1.63978	3.25497	0.12895	1.02673	0.25071	-0.00233	0.00061	-0.02395	3.27383	2.45745	3.51286	-0.17390	-1.65460	0.11135	-1.15252	-1.54997	-5.22393	20.97672	5.86473	10.35433	-0.00387	-0.00013	0.00320	0.00000
375			3.74000	11.29487	-2.83542	11.85256	0.54348	0.23379	0.09678	0.00816	0.01056	0.00735	0.00845	-0.00583	0.96204	13.55220	0.07031	-22.21856	0.12483	0.56329	-0.04471	0.00221	0.00437	-0.00024	15.66646	1.65601	3.30976	0.13039	1.02339	0.25023	-0.00293	-0.00393	-0.02510	2.95300	2.01001	3.68999	0.32986	-0.99667	0.47296	-1.46689	-1.81518	-5.41213	20.97701	5.86945	10.35698	-0.00385	-0.00014	0.00319	0.00000
376			3.75000	11.28621	-2.86634	11.81432	0.54469	0.23574	0.09656	0.00469	0.00787	0.00739	0.00690	-0.00622	0.96156	13.54544	0.06525	-22.22437	0.12306	0.55959	-0.04388	0.00070	0.00632	-0.00022	15.67878	1.67505	3.36449	0.13282	1.01713	0.24971	-0.00342	-0.00809	-0.02426	2.42689	1.47827	3.88091	0.59619	-0.33951	0.36980	-1.66612	-1.97038	-5.16931	20.97668	5.87363	10.36246	-0.00384	-0.00014	0.00318	-0.00000
377			3.76000	11.28109	-2.89010	11.77393	0.54731	0.23576	0.09626	0.00166	0.00483	0.00752	0.00541	-0.00679	0.96256	13.54564	0.05905	-22.22712	0.12312	0.55453	-0.04284	-0.00064	0.00536	0.00022	15.69292	1.69487	3.41454	0.13289	1.00977	0.24920	-0.00374	-0.01105	-0.02132	1.83648	0.98281	4.13361	0.59643	0.20774	-0.29549	-1.69827	-2.03130	-4.47385	20.97492	5.87737	10.37075	-0.00384	-0.00015	0.00316	-0.00001
378			3.77000	11.27855	-2.90686	11.73105	0.54799	0.23498	0.09646	-0.00011	0.00190	0.00745	0.00495	-0.00752	0.96435	13.55142	0.05307	-22.22112	0.12685	0.55338	-0.04234	-0.00151	0.00283	0.00085	15.70830	1.71364	3.45555	0.12810	1.00914	0.25014	-0.00363	-0.01350	-0.01689	1.21050	0.60891	4.23692	0.42529	0.49380	-1.21044	-1.61773	-1.93987	-3.43764	20.97168	5.88086	10.38013	-0.00384	-0.00016	0.00313	-0.00002
379			3.78000	11.27700	-2.91648	11.68885	0.54854	0.23598	0.09736	-0.00036	-0.00080	0.00664	0.00562	-0.00813	0.96483	13.55933	0.04793	-22.20602	0.12859	0.55704	-0.04237	-0.00157	0.00047	0.00130	15.72331	1.73058	3.48491	0.12480	1.01599	0.25247	-0.00312	-0.01665	-0.01191	0.50914	0.35043	3.86409	0.22069	0.45065	-1.82079	-1.53403	-1.62887	-2.28684	20.96817	5.88431	10.38770	-0.00384	-0.00016	0.00310	-0.00002
380			3.79000	11.27536	-2.91835	11.65353	0.54980	0.23824	0.09840	0.00046	-0.00331	0.00479	0.00643	-0.00826	0.96502	13.56546	0.04390	-22.18726	0.12719	0.56159	-0.04248	-0.00082	-0.00029	0.00125	15.73553	1.74637	3.50250	0.12652	1.02380	0.25464	-0.00225	-0.02132	-0.00750	-0.27862	0.14547	2.88117	0.10696	0.14133	-1.71274	-1.55491	-1.10906	-1.28997	20.96597	5.88783	10.39124	-0.00385	-0.00017	0.00308	-0.00001
381			3.80000	11.27312	-2.91176	11.63101	0.54986	0.24080	0.09892	0.00168	-0.00547	0.00213	0.00672	-0.00820	0.96670	13.56676	0.04063	-22.17319	0.12735	0.56553	-0.04291	0.00038	0.00087	0.00068	15.74291	1.76271	3.51094	0.12756	1.02939	0.25571	-0.00107	-0.02723	-0.00449	-1.06134	-0.04060	1.45486	0.12691	-0.29956	-0.87448	-1.70831	-0.49028	-0.61543	20.96567	5.89170	10.39057	-0.00387	-0.00017	0.00305	0.00000
382			3.81000	11.27038	-2.89765	11.62421	0.54950	0.24168	0.09879	0.00284	-0.00655	-0.00056	0.00636	-0.00831	0.96854	13.56205	0.03790	-22.16993	0.12956	0.56575	-0.04304	0.00165	0.00259	-0.00009	15.74476	1.78100	3.51365	0.12499	1.02810	0.25521	0.00001	-0.03271	-0.00259	-1.60628	-0.16568	-0.02870	0.18474	-0.72539	0.22760	-1.90331	0.04596	-0.18736	20.96684	5.89649	10.38699	-0.00389	-0.00017	0.00304	0.00001
383			3.82000	11.26720	-2.88001	11.63135	0.54874	0.24126	0.09843	0.00395	-0.00578	-0.00239	0.00575	-0.00876	0.97029	13.55220	0.03607	-22.17667	0.13397	0.56409	-0.04292	0.00274	0.00284	-0.00055	15.74278	1.80095	3.51223	0.11810	1.02331	0.25411	0.00054	-0.03611	-0.00080	-1.65451	-0.12610	-1.11132	0.13119	-1.08182	0.89716	-2.00497	0.35157	0.21755	20.96847	5.90247	10.38230	-0.00391	-0.00018	0.00304	0.00001
384			3.83000	11.26323	-2.86528	11.64613	0.54992	0.24142	0.09817	0.00528	-0.00302	-0.00273	0.00561	-0.00933	0.97223	13.53862	0.03573	-22.18554	0.13675	0.56408	-0.04316	0.00369	0.00038	-0.00040	15.73973	1.82090	3.50614	0.11263	1.02238	0.25367	0.00058	-0.03648	0.00124	-1.10942	0.15737	-1.44883	-0.13929	-1.45625	0.72754	-1.92814	0.42670	0.66661	20.96974	5.90963	10.37779	-0.00394	-0.00018	0.00305	0.00000
385			3.84000	11.25763	-2.85973	11.65984	0.55044	0.24211	0.09783	0.00689	0.00100	-0.00160	0.00656	-0.00981	0.97403	13.52131	0.03780	-22.18719	0.13891	0.56859	-0.04470	0.00471	-0.00437	0.00027	15.73740	1.83878	3.49575	0.10854	1.03030	0.25433	0.00044	-0.03326	0.00291	-0.14257	0.64432	-1.00888	-0.60059	-1.92854	-0.12644	-1.66039	0.39076	0.99809	20.96997	5.91788	10.37404	-0.00398	-0.00018	0.00307	-0.00001
386			3.85000	11.24987	-2.86627	11.66552	0.55047	0.24360	0.09829	0.00822	0.00529	0.00042	0.00802	-0.00989	0.97575	13.49974	0.04267	-22.17668	0.13919	0.57590	-0.04612	0.00570	-0.00941	0.00115	15.73576	1.85295	3.48349	0.10794	1.04267	0.25621	0.00037	-0.02711	0.00337	0.97391	1.17817	-0.05973	-1.06628	-2.42745	-1.18155	-1.28931	0.34372	1.02231	20.96871	5.92715	10.37103	-0.00401	-0.00018	0.00310	-0.00002
387			3.86000	11.24052	-2.88508	11.65993	0.54958	0.24603	0.09906	0.00858	0.00933	0.00278	0.00877	-0.00950	0.97626	13.47444	0.04933	-22.15496	0.13724	0.58140	-0.04668	0.00630	-0.01207	0.00187	15.73418	1.86338	3.47317	0.11091	1.05008	0.25737	0.00038	-0.02038	0.00204	2.07584	1.61466	1.08845	-1.29276	-2.80332	-2.01868	-0.98330	0.29463	0.65415	20.96579	5.93667	10.36844	-0.00405	-0.00018	0.00313	-0.00003
388			3.87000	11.23082	-2.91514	11.64244	0.54699	0.24737	0.09904	0.00776	0.01248	0.00518	0.00886	-0.00856	0.97516	13.44721	0.05510	-22.12645	0.13394	0.58321	-0.04706	0.00626	-0.01086	0.00235	15.73232	1.87189	3.46869	0.11683	1.05109	0.25681	0.00041	-0.01534	-0.00085	3.01853	1.88311	2.31183	-1.14230	-2.93570	-2.55813	-0.85042	0.22723	-0.03110	20.96160	5.94556	10.36592	-0.00409	-0.00017	0.00316	-0.00003
389			3.88000	11.22183	-2.95347	11.61234	0.54463	0.24722	0.09807	0.00627	0.01373	0.00753	0.00854	-0.00782	0.97327	13.42098	0.05678	-22.09440	0.13118	0.58166	-0.04755	0.00559	-0.00670	0.00273	15.73016	1.88050	3.47229	0.12113	1.04742	0.25493	0.00045	-0.01238	-0.00438	3.57925	1.96936	3.63837	-0.69059	-2.79854	-2.98960	-0.86387	0.15718	-0.83804	20.95683	5.95289	10.36300	-0.00412	-0.00017	0.00320	-0.00004
390			3.89000	11.21380	-2.99469	11.56839	0.54227	0.24633	0.09684	0.00509	0.01255	0.00976	0.00802	-0.00803	0.97096	13.39843	0.05264	-22.05932	0.13226	0.57869	-0.04792	0.00474	-0.00180	0.00313	15.72756	1.89027	3.48398	0.11760	1.04178	0.25293	0.00057	-0.01058	-0.00769	3.60254	1.93538	5.04554	-0.14930	-2.51595	-3.44948	-0.92985	0.14854	-1.60196	20.95236	5.95824	10.35918	-0.00415	-0.00017	0.00324	-0.00003
391			3.90000	11.20573	-3.03319	11.51020	0.53954	0.24792	0.09686	0.00507	0.00967	0.01187	0.00777	-0.00875	0.96847	13.37999	0.04290	-22.02076	0.13475	0.57935	-0.04788	0.00401	0.00209	0.00351	15.72358	1.90116	3.50270	0.11009	1.04073	0.25283	0.00084	-0.00910	-0.01039	3.17133	1.89240	6.40061	0.29154	-2.26711	-3.92164	-0.97575	0.24648	-2.23016	20.94895	5.96143	10.35383	-0.00417	-0.00016	0.00328	-0.00002
392			3.91000	11.19619	-3.06581	11.43910	0.53670	0.24767	0.09694	0.00626	0.00600	0.01358	0.00754	-0.00924	0.96673	13.36441	0.02917	-21.97851	0.13787	0.57873	-0.04751	0.00361	0.00433	0.00381	15.71739	1.91267	3.52662	0.10311	1.03906	0.25287	0.00122	-0.00806	-0.01226	2.50871	1.90407	7.54411	0.55375	-2.14058	-4.32592	-1.00288	0.44129	-2.67696	20.94691	5.96248	10.34701	-0.00417	-0.00016	0.00331	-0.00002
393			3.92000	11.18423	-3.09158	11.35785	0.53470	0.24798	0.09643	0.00787	0.00251	0.01464	0.00710	-0.00903	0.96620	13.35002	0.01329	-21.93322	0.13831	0.57789	-0.04769	0.00343	0.00512	0.00401	15.70837	1.92476	3.55379	0.10230	1.03792	0.25221	0.00173	-0.00770	-0.01337	1.81210	1.93263	8.34552	0.65180	-2.10029	-4.54276	-1.02890	0.71090	-2.96447	20.94577	5.96141	10.33957	-0.00417	-0.00016	0.00332	-0.00001
394			3.93000	11.17025	-3.11092	11.27049	0.53449	0.24932	0.09612	0.00880	-0.00011	0.01503	0.00640	-0.00826	0.96658	13.33599	-0.00296	-21.88714	0.13519	0.57688	-0.04762	0.00329	0.00496	0.00393	15.69607	1.93730	3.58284	0.10805	1.03706	0.25160	0.00247	-0.00750	-0.01398	1.25796	1.89953	8.71563	0.63291	-2.06184	-4.46365	-1.03803	1.03382	-3.14162	20.94473	5.95899	10.33284	-0.00415	-0.00016	0.00332	-0.00001
395			3.94000	11.15580	-3.12581	11.18172	0.53275	0.25057	0.09542	0.00807	-0.00111	0.01466	0.00588	-0.00775	0.96565	13.32212	-0.01813	-21.84342	0.13331	0.57646	-0.04809	0.00316	0.00416	0.00362	15.68018	1.94997	3.61286	0.11116	1.03728	0.25080	0.00324	-0.00667	-0.01408	1.03387	1.74860	8.61170	0.53165	-1.96503	-4.06433	-0.98772	1.38776	-3.22078	20.94316	5.95663	10.32777	-0.00413	-0.00016	0.00330	-0.00002
396			3.95000	11.14341	-3.13999	11.09654	0.53107	0.25111	0.09468	0.00541	-0.00011	0.01358	0.00530	-0.00769	0.96434	13.30877	-0.03091	-21.80502	0.13317	0.57507	-0.04834	0.00297	0.00272	0.00307	15.66062	1.96179	3.64282	0.11045	1.03563	0.24984	0.00387	-0.00461	-0.01341	1.22763	1.46844	8.01314	0.35701	-1.78016	-3.41771	-0.83438	1.72932	-3.14085	20.94090	5.95529	10.32458	-0.00411	-0.00016	0.00326	-0.00002
397			3.96000	11.13527	-3.15708	11.02012	0.53065	0.25077	0.09396	0.00165	0.00229	0.01187	0.00464	-0.00842	0.96294	13.29655	-0.04018	-21.77376	0.13535	0.57237	-0.04821	0.00270	0.00065	0.00239	15.63805	1.97148	3.67074	0.10399	1.03178	0.24884	0.00414	-0.00151	-0.01169	1.69005	1.10861	6.97275	0.11684	-1.52082	-2.65185	-0.57532	2.02710	-2.83034	20.93803	5.95509	10.32317	-0.00409	-0.00016	0.00321	-0.00002
398			3.97000	11.13213	-3.17824	10.95630	0.53008	0.25075	0.09359	-0.00171	0.00468	0.00967	0.00420	-0.00957	0.96107	13.28586	-0.04522	-21.75011	0.13881	0.57070	-0.04796	0.00235	-0.00186	0.00168	15.61324	1.97792	3.69424	0.09434	1.02880	0.24830	0.00405	0.00175	-0.00887	2.07834	0.75051	5.60112	-0.16626	-1.21399	-1.86764	-0.25406	2.25592	-2.25885	20.93434	5.95538	10.32383	-0.00407	-0.00016	0.00316	-0.00003
399			3.98000	11.13275	-3.20093	10.90785	0.53057	0.25164	0.09324	-0.00328	0.00579	0.00694	0.00389	-0.01000	0.96168	13.27709	-0.04575	-21.73392	0.14019	0.57094	-0.04822	0.00190	-0.00416	0.00093	15.58746	1.98062	3.71072	0.09103	1.02926	0.24794	0.00400	0.00413	-0.00521	2.07546	0.46574	3.94176	-0.42864	-0.87617	-1.02117	0.05626	2.38438	-1.47183	20.92939	5.95558	10.32734	-0.00405	-0.00017	0.00311	-0.00004
400			3.99000	11.13482	-3.22056	10.87755	0.53104	0.25256	0.09303	-0.00255	0.00525	0.00374	0.00361	-0.00945	0.96412	13.27035	-0.04216	-21.72669	0.13922	0.57195	-0.04861	0.00147	-0.00557	0.00006	15.56199	1.97996	3.71868	0.09561	1.03126	0.24754	0.00416	0.00487	-0.00124	1.59855	0.29165	2.03915	-0.61108	-0.55356	-0.03540	0.28973	2.43991	-0.58435	20.92278	5.95593	10.33388	-0.00403	-0.00017	0.00306	-0.00005
401			4.00000	11.13598	-3.23321	10.86720	0.53288	0.25394	0.09285	0.00011	0.00329	0.00041	0.00359	-0.00863	0.96798	13.26502	-0.03522	-21.72989	0.13642	0.57445	-0.04942	0.00120	-0.00570	-0.00080	15.53732	1.97695	3.71769	0.10475	1.03604	0.24734	0.00453	0.00321	0.00264	0.74469	0.22633	0.10298	-0.66940	-0.31915	0.94607	0.38833	2.51195	0.31144	20.91466	5.95686	10.34242	-0.00402	-0.00017	0.00304	-0.00005
402			4.01000	11.13448	-3.23612	10.87544	0.53648	0.25343	0.09262	0.00360	0.00019	-0.00239	0.00395	-0.00861	0.97115	13.26025	-0.02683	-21.74221	0.13450	0.57591	-0.05010	0.00113	-0.00460	-0.00135	15.51276	1.97326	3.70783	0.11075	1.04035	0.24726	0.00499	-0.00112	0.00624	-0.31635	0.21636	-1.48039	-0.59311	-0.22175	1.55825	0.33382	2.70014	1.16304	20.90548	5.95805	10.35120	-0.00400	-0.00017	0.00303	-0.00006
403			4.02000	11.12994	-3.22834	10.89645	0.54071	0.25242	0.09224	0.00654	-0.00337	-0.00403	0.00449	-0.00994	0.97245	13.25541	-0.01922	-21.75787	0.13560	0.57651	-0.05070	0.00125	-0.00306	-0.00127	15.48669	1.97040	3.68946	0.10806	1.04245	0.24688	0.00539	-0.00750	0.00935	-1.34101	0.19585	-2.34267	-0.43849	-0.29813	1.46413	0.15252	3.05894	1.91096	20.89604	5.95832	10.35832	-0.00399	-0.00017	0.00303	-0.00006
404			4.03000	11.12321	-3.21144	10.92165	0.54377	0.25062	0.09116	0.00819	-0.00634	-0.00433	0.00508	-0.01223	0.97230	13.24969	-0.01434	-21.76871	0.14117	0.57599	-0.05164	0.00178	-0.00195	-0.00057	15.45716	1.96963	3.66379	0.09556	1.04167	0.24553	0.00552	-0.01414	0.01149	-2.07284	0.16085	-2.43645	-0.30200	-0.60990	0.70097	-0.08179	3.57764	2.44018	20.88656	5.95632	10.36289	-0.00399	-0.00017	0.00304	-0.00007
405			4.04000	11.11536	-3.18938	10.94436	0.54659	0.25001	0.09073	0.00880	-0.00783	-0.00380	0.00600	-0.01455	0.97302	13.24095	-0.01257	-21.76921	0.14790	0.57817	-0.05249	0.00294	-0.00183	0.00043	15.42239	1.97110	3.63358	0.08014	1.04427	0.24517	0.00541	-0.01890	0.01249	-2.36009	0.16585	-2.05849	-0.26842	-1.17235	-0.33221	-0.26636	4.16890	2.66912	20.87652	5.95170	10.36529	-0.00399	-0.00017	0.00305	-0.00007
406			4.05000	11.10699	-3.16698	10.96191	0.54758	0.24878	0.08985	0.00864	-0.00742	-0.00296	0.00715	-0.01564	0.97491	13.22688	-0.01296	-21.75868	0.15287	0.58148	-0.05406	0.00441	-0.00243	0.00136	15.38189	1.97409	3.60195	0.07009	1.04933	0.24449	0.00531	-0.02105	0.01252	-2.18583	0.22573	-1.56930	-0.32121	-1.80346	-1.23046	-0.35798	4.64172	2.65867	20.86500	5.94556	10.36686	-0.00400	-0.00017	0.00306	-0.00009
407			4.06000	11.09897	-3.14859	10.97483	0.54721	0.24936	0.08967	0.00749	-0.00532	-0.00220	0.00782	-0.01506	0.97727	13.20791	-0.01450	-21.74001	0.15257	0.58523	-0.05495	0.00516	-0.00292	0.00201	15.33779	1.97770	3.57089	0.07085	1.05299	0.24367	0.00551	-0.02133	0.01215	-1.61080	0.28705	-1.18872	-0.35820	-2.17056	-1.84168	-0.38221	4.75041	2.57601	20.85153	5.94031	10.36911	-0.00401	-0.00017	0.00307	-0.00010
408			4.07000	11.09257	-3.13757	10.98487	0.54579	0.24915	0.08949	0.00546	-0.00206	-0.00163	0.00782	-0.01373	0.97795	13.18810	-0.01696	-21.71656	0.14958	0.58520	-0.05488	0.00468	-0.00251	0.00235	15.29493	1.98136	3.54066	0.07665	1.04984	0.24174	0.00548	-0.02124	0.01173	-0.78331	0.31381	-0.96501	-0.28230	-2.07895	-2.21248	-0.41147	4.38838	2.53482	20.83678	5.93860	10.37304	-0.00403	-0.00017	0.00308	-0.00010
409			4.08000	11.08854	-3.13525	10.99352	0.54371	0.24837	0.08922	0.00363	0.00129	-0.00110	0.00740	-0.01257	0.97775	13.17205	-0.02092	-21.69109	0.14733	0.58298	-0.05440	0.00353	-0.00085	0.00243	15.25791	1.98540	3.51113	0.08238	1.04395	0.23945	0.00494	-0.02190	0.01077	0.05812	0.36492	-0.77476	-0.07343	-1.69561	-2.36112	-0.52062	3.71607	2.41259	20.82265	5.94167	10.37882	-0.00406	-0.00017	0.00308	-0.00008
410			4.09000	11.08574	-3.14071	10.99994	0.54128	0.24728	0.08902	0.00357	0.00390	-0.00029	0.00679	-0.01217	0.97618	13.16060	-0.02701	-21.66630	0.14735	0.57950	-0.05361	0.00290	0.00197	0.00225	15.22813	1.99099	3.48457	0.08452	1.03751	0.23744	0.00419	-0.02308	0.00809	0.72277	0.57210	-0.38183	0.21897	-1.45666	-2.21390	-0.74299	3.06950	1.87849	20.81262	5.94865	10.38487	-0.00409	-0.00017	0.00307	-0.00004
411			4.10000	11.08138	-3.15229	11.00067	0.53648	0.24535	0.08851	0.00600	0.00555	0.00105	0.00677	-0.01261	0.97341	13.14946	-0.03564	-21.64524	0.15169	0.57782	-0.05366	0.00377	0.00569	0.00183	15.20267	1.99973	3.46671	0.07953	1.03574	0.23616	0.00361	-0.02386	0.00289	1.17080	1.02116	0.37518	0.53300	-1.72082	-1.71372	-1.05483	2.71814	0.69106	20.81104	5.95696	10.38837	-0.00412	-0.00017	0.00306	0.00003
412			4.11000	11.07246	-3.16877	10.99154	0.53183	0.24474	0.08819	0.01040	0.00660	0.00288	0.00730	-0.01339	0.97047	13.13212	-0.04692	-21.63071	0.15599	0.57928	-0.05430	0.00621	0.00969	0.00124	15.17691	2.01279	3.46411	0.07238	1.03927	0.23597	0.00346	-0.02329	-0.00447	1.47923	1.67770	1.46188	0.80449	-2.51550	-0.93543	-1.38181	2.69408	-1.07117	20.82091	5.96417	10.38742	-0.00414	-0.00017	0.00305	0.00011
413			4.12000	11.05726	-3.18979	10.96985	0.52665	0.24540	0.08858	0.01527	0.00765	0.00502	0.00793	-0.01376	0.96796	13.10381	-0.06029	-21.62402	0.15847	0.58269	-0.05465	0.00945	0.01283	0.00061	15.14744	2.03019	3.48095	0.06718	1.04507	0.23680	0.00359	-0.02080	-0.01267	1.79475	2.41160	2.72772	0.95551	-3.56978	-0.10199	-1.63533	2.82990	-3.06230	20.84191	5.96959	10.38301	-0.00414	-0.00017	0.00303	0.00018
414			4.13000	11.03605	-3.21626	10.93462	0.51955	0.24746	0.09012	0.01887	0.00921	0.00738	0.00829	-0.01335	0.96573	13.06381	-0.07440	-21.62394	0.15902	0.58723	-0.05399	0.01232	0.01402	0.00014	15.11382	2.05081	3.51736	0.06538	1.05102	0.23866	0.00379	-0.01635	-0.02034	2.25566	3.06278	4.05427	0.93059	-4.52066	0.52814	-1.75300	2.91369	-4.90944	20.87145	5.97388	10.37745	-0.00410	-0.00017	0.00302	0.00023
415			4.14000	11.01091	-3.24962	10.88575	0.51274	0.25059	0.09169	0.02032	0.01101	0.00984	0.00750	-0.01221	0.96414	13.01507	-0.08761	-21.62734	0.15680	0.58880	-0.05243	0.01377	0.01302	-0.00005	15.07778	2.07286	3.57062	0.06817	1.05052	0.23951	0.00399	-0.01038	-0.02646	2.81502	3.50288	5.39790	0.75602	-5.07151	0.80210	-1.72710	2.79616	-6.38989	20.90590	5.97771	10.37242	-0.00402	-0.00017	0.00302	0.00024
416			4.15000	10.98432	-3.28917	10.82329	0.50431	0.25190	0.09229	0.01999	0.01175	0.01220	0.00565	-0.01045	0.96332	12.96317	-0.09885	-21.63076	0.15531	0.58559	-0.05062	0.01366	0.01077	0.00007	15.04245	2.09468	3.63674	0.07241	1.04195	0.23835	0.00389	-0.00400	-0.03051	3.20054	3.69790	6.76142	0.54454	-5.07873	0.65747	-1.59947	2.41705	-7.41023	20.94053	5.98093	10.36886	-0.00390	-0.00016	0.00302	0.00022
417			4.16000	10.95753	-3.33095	10.74704	0.49485	0.25137	0.09228	0.01867	0.01060	0.01440	0.00380	-0.00865	0.96221	12.91427	-0.10850	-21.63058	0.15512	0.58078	-0.04910	0.01209	0.00870	0.00051	15.01105	2.11518	3.71121	0.07543	1.03139	0.23649	0.00335	0.00115	-0.03255	3.21471	3.67802	8.16085	0.43151	-4.56479	0.05254	-1.44998	1.82156	-7.95335	20.97091	5.98327	10.36658	-0.00381	-0.00016	0.00302	0.00018
418			4.17000	10.93139	-3.37062	10.65663	0.48816	0.25025	0.09229	0.01621	0.00817	0.01658	0.00290	-0.00769	0.96031	12.87387	-0.11828	-21.62292	0.15486	0.57764	-0.04812	0.00917	0.00766	0.00128	14.98589	2.13431	3.78951	0.07568	1.02544	0.23557	0.00245	0.00383	-0.03312	2.98760	3.43910	9.61075	0.48865	-3.62616	-1.01353	-1.35808	1.11223	-8.08053	20.99405	5.98471	10.36486	-0.00375	-0.00016	0.00302	0.00012
419			4.18000	10.90797	-3.40670	10.55161	0.48288	0.25085	0.09296	0.01175	0.00581	0.01887	0.00316	-0.00757	0.95762	12.84639	-0.13012	-21.60416	0.15504	0.57963	-0.04784	0.00531	0.00786	0.00233	14.96808	2.15271	3.86805	0.07261	1.02801	0.23652	0.00144	0.00391	-0.03276	2.82551	2.95829	11.05447	0.72151	-2.39260	-2.44755	-1.35249	0.40855	-7.89395	21.00867	5.98542	10.36356	-0.00371	-0.00016	0.00302	0.00007
420			4.19000	10.89021	-3.44067	10.43288	0.47648	0.25278	0.09403	0.00519	0.00447	0.02093	0.00404	-0.00731	0.95585	12.83454	-0.14584	-21.57196	0.15621	0.58586	-0.04831	0.00093	0.00959	0.00349	14.95733	2.17110	3.94406	0.06999	1.03705	0.23855	0.00060	0.00193	-0.03170	2.91445	2.25948	12.26709	1.12726	-0.99991	-3.98826	-1.41684	-0.20150	-7.49575	21.01450	5.98590	10.36359	-0.00371	-0.00016	0.00303	0.00001
421			4.20000	10.88066	-3.47481	10.30451	0.46755	0.25339	0.09451	-0.00267	0.00433	0.02206	0.00512	-0.00641	0.95534	12.83940	-0.16684	-21.52750	0.15915	0.59279	-0.04972	-0.00366	0.01295	0.00451	14.95269	2.18996	4.01584	0.06973	1.04873	0.24029	-0.00004	-0.00114	-0.03032	3.22861	1.39789	12.94462	1.67740	0.45227	-5.22521	-1.52024	-0.67348	-7.03617	21.01238	5.98661	10.36609	-0.00372	-0.00016	0.00305	-0.00003
422			4.21000	10.88101	-3.51040	10.17341	0.45825	0.25296	0.09427	-0.01078	0.00491	0.02186	0.00583	-0.00542	0.95613	12.86060	-0.19337	-21.47617	0.16399	0.59825	-0.05163	-0.00819	0.01723	0.00502	14.95258	2.20961	4.08354	0.07009	1.05976	0.24132	-0.00044	-0.00340	-0.02927	3.59993	0.42897	12.89771	2.26631	1.87555	-5.76744	-1.59209	-0.96709	-6.70768	21.00421	5.98773	10.37140	-0.00374	-0.00016	0.00309	-0.00006
423			4.22000	10.89185	-3.54678	10.04733	0.44957	0.25313	0.09374	-0.01796	0.00541	0.02035	0.00554	-0.00485	0.95683	12.89625	-0.22383	-21.42626	0.17031	0.60053	-0.05310	-0.01231	0.02085	0.00474	14.95466	2.22938	4.14928	0.06867	1.06484	0.24129	-0.00057	-0.00291	-0.02870	3.80566	-0.55418	12.10870	2.72409	3.16076	-5.46074	-1.53992	-1.07510	-6.57021	20.99231	5.98901	10.37916	-0.00377	-0.00016	0.00312	-0.00008
424			4.23000	10.91195	-3.58143	9.93332	0.44156	0.25116	0.09187	-0.02299	0.00509	0.01750	0.00404	-0.00476	0.95932	12.94306	-0.25498	-21.38540	0.18070	0.59714	-0.05459	-0.01599	0.02217	0.00383	14.95696	2.24781	4.21451	0.06247	1.06053	0.23898	-0.00050	0.00033	-0.02750	3.66861	-1.41335	10.67511	2.91014	4.20902	-4.49996	-1.32156	-1.04823	-6.39031	20.97905	5.99041	10.38827	-0.00380	-0.00016	0.00316	-0.00008
425			4.24000	10.93839	-3.61091	9.83694	0.43780	0.25002	0.08992	-0.02535	0.00381	0.01396	0.00211	-0.00528	0.96241	12.99735	-0.28333	-21.35735	0.18991	0.59210	-0.05578	-0.01873	0.02045	0.00265	14.95878	2.26308	4.27687	0.05539	1.05304	0.23632	-0.00042	0.00443	-0.02437	3.14066	-2.03129	8.77232	2.76083	4.97184	-3.30521	-0.96246	-0.97625	-5.76880	20.96633	5.99197	10.39718	-0.00384	-0.00016	0.00320	-0.00007
426			4.25000	10.96751	-3.63231	9.76157	0.43501	0.24807	0.08800	-0.02476	0.00167	0.01012	0.00069	-0.00618	0.96482	13.05582	-0.30582	-21.34117	0.19926	0.58773	-0.05717	-0.02046	0.01580	0.00160	14.96104	2.27367	4.33002	0.04692	1.04737	0.23410	-0.00038	0.00734	-0.01840	2.27610	-2.34621	6.59464	2.29380	5.40313	-2.26354	-0.52318	-0.89509	-4.42608	20.95556	5.99370	10.40388	-0.00387	-0.00016	0.00322	-0.00006
427			4.26000	10.99551	-3.64351	9.70881	0.43207	0.24630	0.08654	-0.02140	-0.00108	0.00616	0.00031	-0.00671	0.96645	13.11490	-0.32062	-21.33298	0.20634	0.58694	-0.05905	-0.02059	0.00942	0.00079	14.96459	2.27857	4.36604	0.04273	1.04872	0.23309	-0.00036	0.00817	-0.00987	1.14525	-2.35995	4.22446	1.61517	5.42164	-1.45168	-0.06394	-0.73105	-2.40607	20.94724	5.99528	10.40670	-0.00390	-0.00016	0.00323	-0.00005
428			4.27000	11.01913	-3.64292	9.68044	0.42817	0.24510	0.08478	-0.01588	-0.00423	0.00191	0.00067	-0.00707	0.96825	13.17010	-0.32722	-21.33049	0.21323	0.58945	-0.06202	-0.01891	0.00335	-0.00007	14.96885	2.27757	4.37925	0.04009	1.05562	0.23225	-0.00024	0.00699	-0.00005	-0.20204	-2.14397	1.58525	0.90569	4.97523	-0.59227	0.35617	-0.36680	-0.05157	20.94123	5.99614	10.40508	-0.00392	-0.00015	0.00323	-0.00004
429			4.28000	11.03615	-3.62901	9.67969	0.42482	0.24373	0.08334	-0.00925	-0.00765	-0.00272	0.00096	-0.00743	0.97073	13.21653	-0.32667	-21.33574	0.22012	0.59145	-0.06442	-0.01545	-0.00036	-0.00134	14.97143	2.27131	4.36825	0.03762	1.06053	0.23123	0.00003	0.00436	0.00943	-1.72137	-1.82504	-1.41351	0.35874	4.13121	0.63474	0.69491	0.24140	2.23031	20.93677	5.99571	10.39969	-0.00395	-0.00016	0.00321	-0.00003
430			4.29000	11.04595	-3.60043	9.71033	0.42251	0.24254	0.08171	-0.00268	-0.01116	-0.00761	0.00083	-0.00753	0.97437	13.25068	-0.32110	-21.35352	0.22596	0.59160	-0.06641	-0.01078	-0.00087	-0.00314	14.96974	2.26095	4.33530	0.03674	1.06084	0.22910	0.00040	0.00111	0.01723	-3.31987	-1.53924	-4.70588	0.06747	3.08247	2.30242	0.93350	1.00203	4.13231	20.93322	5.99427	10.39178	-0.00398	-0.00016	0.00320	-0.00003
431			4.30000	11.04933	-3.55681	9.77447	0.42145	0.24062	0.07978	0.00290	-0.01429	-0.01218	0.00052	-0.00711	0.97854	13.27150	-0.31263	-21.38805	0.22921	0.58955	-0.06806	-0.00567	0.00064	-0.00522	14.96235	2.24789	4.28524	0.03987	1.05752	0.22599	0.00087	-0.00139	0.02252	-4.80938	-1.35763	-7.95602	-0.04399	2.00864	4.15924	1.09891	1.76653	5.46218	20.93062	5.99316	10.38224	-0.00403	-0.00017	0.00318	-0.00002
432			4.31000	11.04790	-3.50012	9.86932	0.42111	0.23777	0.07805	0.00670	-0.01643	-0.01573	0.00080	-0.00644	0.98161	13.27948	-0.30214	-21.43937	0.22987	0.58759	-0.06949	-0.00092	0.00176	-0.00707	14.94904	2.23293	4.22452	0.04511	1.05528	0.22319	0.00145	-0.00172	0.02521	-5.93825	-1.29546	-10.62886	-0.16143	1.02857	5.74473	1.25085	2.41857	6.15170	20.92903	5.99393	10.37176	-0.00407	-0.00017	0.00318	-0.00002
433			4.32000	11.04400	-3.43483	9.98641	0.41993	0.23524	0.07728	0.00805	-0.01721	-0.01788	0.00224	-0.00634	0.98243	13.27668	-0.28918	-21.50235	0.23089	0.58970	-0.07093	0.00250	0.00053	-0.00819	14.93048	2.21632	4.15963	0.04509	1.05945	0.22230	0.00176	0.00004	0.02594	-6.49027	-1.36275	-12.26677	-0.42626	0.31231	6.62274	1.39936	2.83038	6.30447	20.92790	5.99756	10.36101	-0.00410	-0.00017	0.00319	-0.00002
434			4.33000	11.04055	-3.36705	10.11387	0.41815	0.23257	0.07720	0.00682	-0.01633	-0.01855	0.00433	-0.00654	0.98171	13.26772	-0.27275	-21.56837	0.23225	0.59396	-0.07214	0.00382	-0.00331	-0.00842	14.90926	2.19844	4.09523	0.04157	1.06701	0.22268	0.00169	0.00291	0.02531	-6.37134	-1.54716	-12.79337	-0.83375	0.03963	6.71177	1.51739	2.89040	6.09937	20.92654	6.00424	10.35061	-0.00412	-0.00017	0.00322	-0.00002
435			4.34000	11.04030	-3.30312	10.24174	0.41454	0.22977	0.07682	0.00360	-0.01388	-0.01808	0.00630	-0.00604	0.97901	13.25842	-0.25226	-21.63111	0.23158	0.59732	-0.07332	0.00297	-0.00831	-0.00830	14.88877	2.17978	4.03445	0.04180	1.07293	0.22246	0.00152	0.00693	0.02341	-5.67510	-1.81304	-12.59018	-1.27167	0.26199	6.44340	1.62074	2.59824	5.60973	20.92483	6.01329	10.34142	-0.00414	-0.00016	0.00324	-0.00002
436			4.35000	11.04512	-3.24747	10.36570	0.41017	0.22929	0.07687	-0.00062	-0.01083	-0.01744	0.00735	-0.00491	0.97667	13.25357	-0.22749	-21.69091	0.22920	0.60031	-0.07384	0.00032	-0.01279	-0.00843	14.87185	2.16030	3.98052	0.04628	1.07600	0.22210	0.00128	0.01298	0.02048	-4.72350	-2.15147	-12.22616	-1.62299	0.95157	6.38170	1.76807	2.01291	4.86983	20.92278	6.02370	10.33505	-0.00414	-0.00016	0.00326	-0.00002
437			4.36000	11.05595	-3.20018	10.48702	0.40349	0.22787	0.07594	-0.00472	-0.00845	-0.01702	0.00739	-0.00361	0.97499	13.25728	-0.19850	-21.75282	0.22962	0.60015	-0.07451	-0.00378	-0.01574	-0.00919	14.86077	2.13930	3.93583	0.04868	1.07293	0.22025	0.00074	0.02113	0.01714	-3.99064	-2.56215	-12.13745	-1.82462	2.05797	6.74845	2.00722	1.19799	4.05567	20.91978	6.03399	10.33305	-0.00414	-0.00015	0.00327	-0.00003
438			4.37000	11.07218	-3.15650	10.60994	0.39687	0.22463	0.07404	-0.00772	-0.00785	-0.01705	0.00671	-0.00246	0.97321	13.27289	-0.16580	-21.82161	0.23140	0.59594	-0.07520	-0.00908	-0.01720	-0.01040	14.85754	2.11561	3.90004	0.04982	1.06421	0.21717	-0.00003	0.03047	0.01445	-3.81552	-3.00482	-12.48249	-1.88876	3.47331	7.41372	2.34828	0.21779	3.41618	20.91524	6.04213	10.33599	-0.00414	-0.00014	0.00328	-0.00004
439			4.38000	11.09209	-3.11018	10.73872	0.39184	0.21875	0.07116	-0.00947	-0.00894	-0.01741	0.00585	-0.00203	0.97053	13.30269	-0.12992	-21.89948	0.23476	0.58782	-0.07604	-0.01516	-0.01776	-0.01176	14.86384	2.08803	3.87049	0.04761	1.05154	0.21326	-0.00084	0.03992	0.01320	-4.20187	-3.44651	-13.20830	-1.87362	5.03317	8.14284	2.78264	-0.80998	3.15104	20.90873	6.04586	10.34402	-0.00415	-0.00014	0.00326	-0.00005
440			4.39000	11.11432	-3.05660	10.87651	0.38804	0.21263	0.06851	-0.01047	-0.01104	-0.01808	0.00533	-0.00221	0.96709	13.34726	-0.09134	-21.98605	0.23869	0.57999	-0.07683	-0.02138	-0.01797	-0.01288	14.87989	2.05537	3.84263	0.04354	1.04027	0.21007	-0.00147	0.04809	0.01401	-4.94181	-3.88961	-14.15228	-1.82128	6.54530	8.69709	3.26562	-1.72720	3.42209	20.90033	6.04377	10.35724	-0.00416	-0.00014	0.00323	-0.00006
441			4.40000	11.13824	-2.99354	11.02439	0.38378	0.20786	0.06655	-0.01095	-0.01338	-0.01885	0.00548	-0.00204	0.96327	13.40560	-0.05101	-22.07825	0.24089	0.57527	-0.07781	-0.02659	-0.01810	-0.01346	14.90470	2.01720	3.81021	0.04353	1.03353	0.20791	-0.00202	0.05270	0.01706	-5.78080	-4.28702	-15.09991	-1.75380	7.75846	8.84056	3.67688	-2.38113	4.30356	20.89021	6.03576	10.37543	-0.00416	-0.00015	0.00320	-0.00006
442			4.41000	11.16291	-2.92153	11.18124	0.37966	0.20238	0.06481	-0.01060	-0.01513	-0.01938	0.00661	-0.00128	0.96015	13.47393	-0.01034	-22.17045	0.24139	0.57315	-0.07937	-0.02939	-0.01802	-0.01328	14.93573	1.97471	3.76674	0.04889	1.03222	0.20653	-0.00257	0.05158	0.02184	-6.50442	-4.51509	-15.86534	-1.67931	8.34795	8.44097	3.86913	-2.60971	5.67790	20.87875	6.02280	10.39768	-0.00415	-0.00016	0.00315	-0.00007
443			4.42000	11.18654	-2.84318	11.34438	0.37689	0.19789	0.06300	-0.00915	-0.01597	-0.01946	0.00811	-0.00073	0.96035	13.54515	0.02867	-22.25627	0.24366	0.57417	-0.08182	-0.02910	-0.01720	-0.01234	14.96854	1.93064	3.70780	0.05308	1.03543	0.20547	-0.00265	0.04353	0.02731	-6.97987	-4.47687	-16.36276	-1.56566	8.07277	7.53561	3.72932	-2.28432	7.26663	20.86633	6.00612	10.42257	-0.00413	-0.00017	0.00310	-0.00007
444			4.43000	11.20708	-2.76216	11.51092	0.37675	0.19417	0.06189	-0.00658	-0.01583	-0.01938	0.00922	-0.00099	0.96296	13.61070	0.06349	-22.33041	0.24852	0.57493	-0.08335	-0.02552	-0.01445	-0.01056	14.99738	1.88885	3.63199	0.05215	1.03607	0.20459	-0.00196	0.02836	0.03222	-7.17519	-4.15539	-16.61594	-1.31514	6.90785	6.31878	3.20095	-1.41311	8.73217	20.85412	5.98649	10.44777	-0.00411	-0.00017	0.00304	-0.00006
445			4.44000	11.22266	-2.68179	11.67867	0.37700	0.18988	0.06095	-0.00278	-0.01482	-0.01903	0.00953	-0.00183	0.96619	13.66267	0.09081	-22.39061	0.25653	0.57244	-0.08370	-0.01868	-0.00865	-0.00841	15.01709	1.85366	3.54152	0.04596	1.02957	0.20272	-0.00080	0.00800	0.03509	-7.13991	-3.55602	-16.62845	-0.83034	4.96192	5.09658	2.31196	-0.12253	9.70447	20.84435	5.96393	10.46996	-0.00408	-0.00017	0.00299	-0.00004
446			4.45000	11.23117	-2.60480	11.84478	0.37757	0.18669	0.06021	0.00239	-0.01331	-0.01828	0.00977	-0.00280	0.96964	13.69399	0.10749	-22.43817	0.26453	0.57049	-0.08388	-0.00827	-0.00005	-0.00651	15.02345	1.82888	3.44262	0.03940	1.02362	0.20070	0.00035	-0.01401	0.03493	-6.91309	-2.66009	-16.26198	-0.12992	2.35664	4.17439	1.16794	1.44044	9.84258	20.83881	5.93863	10.48632	-0.00405	-0.00018	0.00294	-0.00001
447			4.46000	11.23023	-2.53391	12.00428	0.37541	0.18331	0.06097	0.00874	-0.01125	-0.01717	0.01149	-0.00408	0.97091	13.69832	0.11196	-22.47703	0.27362	0.57395	-0.08391	0.00514	0.00976	-0.00502	15.01328	1.81714	3.34472	0.02901	1.02816	0.20150	0.00109	-0.03431	0.03171	-6.44045	-1.45090	-15.19493	0.63504	-0.69529	3.60395	-0.06778	3.04517	8.96026	20.83755	5.91150	10.49619	-0.00404	-0.00018	0.00290	0.00001
448			4.47000	11.21791	-2.47299	12.14791	0.37521	0.18113	0.06370	0.01568	-0.00860	-0.01519	0.01404	-0.00562	0.97100	13.67231	0.10479	-22.50943	0.27940	0.58082	-0.08276	0.01953	0.01828	-0.00342	14.98636	1.81913	3.25845	0.01863	1.03924	0.20514	0.00116	-0.05020	0.02545	-5.57743	0.04000	-12.98828	1.26132	-3.79610	2.98376	-1.22774	4.33370	7.11892	20.83961	5.88459	10.50039	-0.00405	-0.00019	0.00286	0.00002
449			4.48000	11.19352	-2.42737	12.26198	0.37655	0.18370	0.06698	0.02224	-0.00526	-0.01135	0.01492	-0.00603	0.97228	13.61811	0.08808	-22.53157	0.27844	0.58581	-0.08038	0.03145	0.02330	-0.00118	14.94666	1.83386	3.19298	0.01803	1.04354	0.20771	0.00139	-0.05936	0.01611	-4.17843	1.71068	-9.38366	1.61948	-6.46990	1.81987	-2.19682	4.95320	4.52551	20.84420	5.86062	10.50006	-0.00407	-0.00020	0.00282	0.00004
450			4.49000	11.15808	-2.40308	12.33222	0.37706	0.18911	0.06994	0.02731	-0.00065	-0.00543	0.01441	-0.00504	0.97576	13.54284	0.06443	-22.53654	0.27337	0.58947	-0.07783	0.03888	0.02462	0.00157	14.90140	1.85919	3.15572	0.02652	1.04423	0.20910	0.00209	-0.06128	0.00433	-2.15388	3.41773	-4.55107	1.72312	-8.39539	0.06290	-2.92256	4.76852	1.35435	20.85048	5.84262	10.49679	-0.00408	-0.00021	0.00279	0.00005
451			4.50000	11.11416	-2.40626	12.34852	0.37235	0.19420	0.07242	0.02988	0.00541	0.00205	0.01321	-0.00383	0.97810	13.45517	0.03610	-22.52034	0.27124	0.59177	-0.07531	0.04278	0.02338	0.00421	14.85764	1.89274	3.15271	0.03213	1.04273	0.20995	0.00226	-0.05644	-0.00924	0.42257	5.01001	1.02041	1.65416	-9.53093	-1.86578	-3.39622	3.93267	-2.27032	20.85776	5.83265	10.49229	-0.00409	-0.00022	0.00276	0.00005
452			4.51000	11.06501	-2.44060	12.30652	0.36710	0.19902	0.07476	0.03058	0.01198	0.01032	0.01167	-0.00327	0.97888	13.36217	0.00541	-22.48471	0.27047	0.59244	-0.07246	0.04430	0.02078	0.00614	14.81986	1.93208	3.18856	0.03328	1.03981	0.21106	0.00188	-0.04623	-0.02395	3.16656	6.38167	6.81488	1.47524	-10.07326	-3.47166	-3.64267	2.76601	-6.18803	20.86572	5.83117	10.48763	-0.00410	-0.00023	0.00274	0.00006
453			4.52000	11.01257	-2.50426	12.20642	0.36391	0.20370	0.07708	0.03069	0.01746	0.01874	0.01036	-0.00308	0.97850	13.26751	-0.02553	-22.43513	0.26768	0.59295	-0.06958	0.04424	0.01782	0.00722	14.78916	1.97526	3.26544	0.03387	1.03869	0.21305	0.00143	-0.03327	-0.03892	5.52614	7.49914	12.43628	1.24044	-10.28062	-4.55847	-3.73030	1.56952	-10.11927	20.87468	5.83821	10.48276	-0.00411	-0.00023	0.00273	0.00007
454			4.53000	10.95712	-2.59021	12.05163	0.36138	0.20845	0.08024	0.03084	0.02078	0.02707	0.00969	-0.00361	0.97643	13.17276	-0.05548	-22.37683	0.26488	0.59572	-0.06641	0.04339	0.01558	0.00772	14.76481	2.02101	3.38171	0.02934	1.04226	0.21722	0.00086	-0.02081	-0.05323	7.15108	8.35279	17.58651	1.05230	-10.27813	-5.28157	-3.75990	0.49239	-13.67221	20.88555	5.85436	10.47646	-0.00412	-0.00024	0.00272	0.00008
455			4.54000	10.89850	-2.68985	11.84820	0.35846	0.21600	0.08431	0.03074	0.02227	0.03498	0.00934	-0.00432	0.97126	13.07969	-0.08512	-22.31234	0.25940	0.60151	-0.06299	0.04109	0.01482	0.00788	14.74604	2.06896	3.53132	0.02395	1.04949	0.22301	0.00043	-0.01135	-0.06562	8.05146	8.89627	21.91116	1.00192	-10.03803	-5.82578	-3.80542	-0.43208	-16.46173	20.89932	5.87938	10.46728	-0.00411	-0.00024	0.00272	0.00010
456			4.55000	10.83788	-2.79608	11.60665	0.35148	0.22343	0.08752	0.02932	0.02238	0.04097	0.00882	-0.00399	0.96539	12.99106	-0.11547	-22.24363	0.25335	0.60764	-0.06051	0.03752	0.01509	0.00776	14.73250	2.11883	3.70482	0.02247	1.05808	0.22822	0.00018	-0.00461	-0.07453	8.41723	9.03014	24.95112	1.05109	-9.48788	-6.07303	-3.81466	-1.17009	-18.28927	20.91646	5.91105	10.45425	-0.00409	-0.00023	0.00272	0.00012
457			4.56000	10.77818	-2.90339	11.34239	0.34088	0.22857	0.08880	0.02601	0.02150	0.04367	0.00683	-0.00203	0.96153	12.90970	-0.14591	-22.17558	0.24753	0.60814	-0.05859	0.03283	0.01473	0.00711	14.72327	2.16897	3.89222	0.02836	1.05856	0.23043	0.00001	0.00197	-0.07863	8.41442	8.66749	26.38588	1.04926	-8.56370	-5.79455	-3.64037	-1.70045	-19.13387	20.93633	5.94580	10.43778	-0.00406	-0.00023	0.00273	0.00013
458			4.57000	10.72337	-3.00736	11.07252	0.33386	0.23037	0.08824	0.02139	0.01987	0.04292	0.00282	0.00119	0.96264	12.83875	-0.17362	-22.11430	0.23972	0.59870	-0.05612	0.02668	0.01200	0.00589	14.71761	2.21615	4.08381	0.04366	1.04443	0.22894	-0.00027	0.00994	-0.07727	8.12742	7.81728	26.22049	0.85023	-7.21437	-5.03266	-3.18220	-2.08565	-18.97186	20.95689	5.97935	10.42023	-0.00402	-0.00022	0.00275	0.00012
459			4.58000	10.67696	-3.10423	10.81238	0.33103	0.23126	0.08649	0.01598	0.01778	0.03954	-0.00133	0.00353	0.96520	12.78183	-0.19503	-22.06351	0.23337	0.58691	-0.05438	0.01958	0.00655	0.00465	14.71590	2.25669	4.26936	0.05485	1.02618	0.22587	-0.00077	0.01843	-0.07095	7.59029	6.60075	24.73835	0.41954	-5.47092	-4.16776	-2.46615	-2.42917	-17.70873	20.97524	6.00746	10.40506	-0.00397	-0.00021	0.00277	0.00010
460			4.59000	10.64107	-3.19099	10.57330	0.33277	0.23125	0.08494	0.01033	0.01502	0.03497	-0.00336	0.00342	0.96377	12.74227	-0.20775	-22.02169	0.22917	0.57862	-0.05350	0.01193	-0.00042	0.00386	14.71975	2.28769	4.43744	0.05373	1.01358	0.22412	-0.00127	0.02447	-0.06067	6.78677	5.17509	22.37102	-0.11660	-3.50040	-3.70081	-1.66173	-2.77634	-15.29079	20.98900	6.02771	10.39470	-0.00392	-0.00021	0.00280	0.00007
461			4.60000	10.61635	-3.26447	10.36182	0.33598	0.23123	0.08479	0.00471	0.01139	0.03037	-0.00246	0.00209	0.95978	12.72189	-0.21245	-21.98274	0.22562	0.57910	-0.05364	0.00431	-0.00692	0.00391	14.73075	2.30876	4.57663	0.04803	1.01512	0.22548	-0.00161	0.02444	-0.04736	5.70237	3.66540	19.59337	-0.54438	-1.57872	-4.03680	-1.02005	-3.03694	-11.83821	20.99726	6.04014	10.38941	-0.00388	-0.00020	0.00284	0.00004
462			4.61000	10.60264	-3.32208	10.17960	0.33646	0.23287	0.08480	-0.00089	0.00742	0.02581	0.00053	0.00041	0.95584	12.72008	-0.21277	-21.93725	0.22489	0.58927	-0.05622	-0.00243	-0.01133	0.00510	14.74860	2.32222	4.67740	0.04043	1.03130	0.22832	-0.00163	0.01584	-0.03166	4.51313	2.15675	16.80622	-0.69380	0.01385	-5.30867	-0.74075	-3.03480	-7.71106	21.00030	6.04610	10.38772	-0.00386	-0.00020	0.00290	0.00001
463			4.62000	10.59994	-3.36451	10.02514	0.33682	0.23477	0.08394	-0.00643	0.00408	0.02136	0.00359	-0.00101	0.95271	12.73390	-0.21388	-21.87639	0.22451	0.59960	-0.05988	-0.00765	-0.01211	0.00724	14.77053	2.33220	4.73489	0.03655	1.04708	0.22950	-0.00149	-0.00153	-0.01521	3.51298	0.73388	14.20950	-0.47897	1.09499	-7.18739	-0.89302	-2.65454	-3.47348	20.99907	6.04711	10.38766	-0.00385	-0.00019	0.00297	-0.00002
464			4.63000	10.60791	-3.39528	9.89613	0.33768	0.23505	0.08227	-0.01135	0.00204	0.01722	0.00529	-0.00181	0.95124	12.75859	-0.22075	-21.79708	0.22468	0.60354	-0.06290	-0.01085	-0.00864	0.00950	14.79245	2.34321	4.75047	0.03738	1.05212	0.22781	-0.00130	-0.02400	-0.00069	2.84064	-0.47059	11.80982	0.06570	1.62200	-8.98057	-1.38524	-1.93320	0.26721	20.99450	6.04430	10.38714	-0.00386	-0.00019	0.00305	-0.00004
465			4.64000	10.62461	-3.41841	9.79082	0.33696	0.23344	0.07973	-0.01475	0.00141	0.01356	0.00541	-0.00265	0.95068	12.78858	-0.23616	-21.70390	0.22938	0.60085	-0.06523	-0.01214	-0.00231	0.01113	14.81061	2.35835	4.73155	0.03498	1.04594	0.22346	-0.00083	-0.04511	0.00952	2.48885	-1.31073	9.66377	0.76443	1.66089	-10.07051	-2.00237	-1.01176	2.98105	20.98756	6.03859	10.38413	-0.00389	-0.00018	0.00313	-0.00006
466			4.65000	10.64671	-3.43800	9.70559	0.33717	0.23228	0.07774	-0.01634	0.00219	0.01103	0.00512	-0.00322	0.95220	12.81843	-0.25974	-21.60549	0.23397	0.59796	-0.06702	-0.01143	0.00403	0.01176	14.82213	2.37851	4.69058	0.03480	1.04077	0.21955	-0.00033	-0.05956	0.01419	2.48622	-1.69930	8.06267	1.35632	1.32418	-10.27439	-2.52238	-0.05302	4.29008	20.97886	6.03145	10.37802	-0.00391	-0.00017	0.00320	-0.00007
467			4.66000	10.67065	-3.45905	9.63275	0.33919	0.23227	0.07768	-0.01634	0.00428	0.01021	0.00557	-0.00364	0.95484	12.84370	-0.28833	-21.50946	0.23633	0.59939	-0.06798	-0.00895	0.00788	0.01146	14.82530	2.40280	4.64309	0.03712	1.04509	0.21884	0.00021	-0.06483	0.01326	2.88057	-1.63109	7.38298	1.61803	0.71624	-9.77255	-2.80479	0.81540	4.03217	20.96846	6.02462	10.36979	-0.00396	-0.00016	0.00326	-0.00008
468			4.67000	10.69321	-3.48664	9.56120	0.33878	0.23514	0.07935	-0.01488	0.00731	0.01123	0.00616	-0.00414	0.95843	12.86091	-0.31738	-21.42043	0.24063	0.60616	-0.06839	-0.00522	0.00817	0.01054	14.81918	2.42946	4.60520	0.03577	1.05657	0.22080	0.00075	-0.06063	0.00714	3.60484	-1.17034	7.80160	1.47153	-0.08460	-8.82522	-2.82287	1.52977	2.31593	20.95634	6.01951	10.36117	-0.00402	-0.00016	0.00330	-0.00010
469			4.68000	10.71167	-3.52416	9.47976	0.33700	0.23670	0.08003	-0.01213	0.01042	0.01338	0.00599	-0.00397	0.96252	12.86765	-0.34267	-21.34079	0.24475	0.60979	-0.06889	-0.00056	0.00554	0.00922	14.80356	2.45689	4.59043	0.03525	1.06312	0.22139	0.00121	-0.04859	-0.00303	4.43372	-0.41096	9.08212	1.01385	-0.99463	-7.55221	-2.64462	2.03462	-0.45822	20.94280	6.01670	10.35349	-0.00410	-0.00015	0.00333	-0.00010
470			4.69000	10.72341	-3.57181	9.38205	0.33284	0.23821	0.07949	-0.00801	0.01290	0.01574	0.00501	-0.00261	0.96673	12.86266	-0.36166	-21.27328	0.24690	0.61115	-0.06988	0.00439	0.00204	0.00757	14.77975	2.48410	4.60696	0.03860	1.06489	0.22021	0.00167	-0.03289	-0.01481	5.10369	0.56225	10.67431	0.45559	-1.88931	-5.98245	-2.38132	2.23511	-3.66722	20.92874	6.01587	10.34728	-0.00419	-0.00015	0.00335	-0.00010
471			4.70000	10.72601	-3.62736	9.26789	0.33097	0.24114	0.07861	-0.00297	0.01452	0.01774	0.00350	-0.00064	0.97168	12.84651	-0.37402	-21.22067	0.24426	0.61153	-0.07075	0.00850	-0.00065	0.00569	14.75116	2.51077	4.65597	0.04752	1.06488	0.21863	0.00214	-0.01759	-0.02571	5.47924	1.63537	12.11217	-0.01620	-2.59879	-4.29625	-2.12225	2.04202	-6.65241	20.91532	6.01603	10.34293	-0.00426	-0.00015	0.00336	-0.00010
472			4.71000	10.71839	-3.68775	9.14030	0.32847	0.24203	0.07697	0.00221	0.01506	0.01905	0.00160	0.00080	0.97701	12.82219	-0.38095	-21.18315	0.24450	0.60928	-0.07167	0.01127	-0.00247	0.00409	14.72275	2.53672	4.73258	0.05120	1.06115	0.21647	0.00201	-0.00512	-0.03371	5.57072	2.65403	13.26340	-0.35300	-3.02869	-2.90170	-1.89326	1.49947	-8.88377	20.90343	6.01547	10.34059	-0.00432	-0.00015	0.00337	-0.00008
473			4.72000	10.70118	-3.75016	9.00190	0.32612	0.24148	0.07562	0.00669	0.01460	0.02008	0.00050	0.00130	0.98088	12.79327	-0.38402	-21.15588	0.24644	0.60824	-0.07258	0.01284	-0.00429	0.00342	14.69855	2.56147	4.82732	0.04923	1.06044	0.21563	0.00144	0.00304	-0.03775	5.44920	3.49497	14.24701	-0.60885	-3.26753	-2.30203	-1.69226	0.81161	-9.99594	20.89323	6.01158	10.34074	-0.00435	-0.00014	0.00335	-0.00007
474			4.73000	10.67612	-3.81231	8.85353	0.32655	0.24188	0.07505	0.01002	0.01345	0.02112	0.00059	0.00117	0.98424	12.76210	-0.38501	-21.12878	0.24644	0.61137	-0.07370	0.01364	-0.00649	0.00411	14.68049	2.58445	4.92764	0.04670	1.06721	0.21673	0.00090	0.00604	-0.03741	5.18817	4.08488	15.14997	-0.81130	-3.49359	-2.78377	-1.52774	0.24551	-9.83460	20.88401	6.00174	10.34387	-0.00436	-0.00014	0.00333	-0.00007
475			4.74000	10.64568	-3.87250	8.69619	0.32634	0.24349	0.07447	0.01175	0.01196	0.02168	0.00097	0.00076	0.98689	12.72942	-0.38624	-21.09092	0.24712	0.61623	-0.07517	0.01422	-0.00813	0.00583	14.66778	2.60532	5.02048	0.04209	1.07524	0.21776	0.00054	0.00399	-0.03291	4.84696	4.34881	15.74831	-0.90372	-3.77418	-4.01827	-1.41492	-0.00909	-8.57776	20.87452	5.98479	10.35007	-0.00434	-0.00015	0.00329	-0.00007
476			4.75000	10.61336	-3.92925	8.53533	0.32442	0.24338	0.07359	0.01143	0.01030	0.02102	0.00110	0.00070	0.98685	12.69558	-0.38985	-21.03870	0.24756	0.61712	-0.07588	0.01431	-0.00749	0.00737	14.65812	2.62419	5.09645	0.03782	1.07554	0.21722	0.00041	-0.00191	-0.02568	4.43056	4.17959	15.50969	-0.78358	-3.95346	-5.11641	-1.36608	0.06250	-6.66343	20.86365	5.96213	10.35838	-0.00430	-0.00016	0.00324	-0.00008
477			4.76000	10.58384	-3.98042	8.38276	0.32195	0.24384	0.07284	0.00909	0.00866	0.01877	0.00108	0.00144	0.98570	12.66244	-0.39713	-20.97928	0.24508	0.61713	-0.07623	0.01304	-0.00362	0.00774	14.64924	2.64157	5.15114	0.03874	1.07324	0.21594	0.00046	-0.01037	-0.01740	3.89530	3.53439	14.03945	-0.38383	-3.77542	-5.36732	-1.39452	0.31924	-4.47505	20.85086	5.93734	10.36661	-0.00425	-0.00016	0.00319	-0.00010
478			4.77000	10.56134	-4.02349	8.25184	0.32011	0.24393	0.07168	0.00559	0.00692	0.01520	0.00120	0.00243	0.98349	12.63380	-0.40878	-20.92378	0.24056	0.61670	-0.07703	0.01013	0.00252	0.00708	14.64060	2.65825	5.18307	0.04322	1.07171	0.21421	0.00053	-0.02029	-0.00900	3.23161	2.57192	11.58840	0.22708	-3.14417	-4.86557	-1.49280	0.56135	-2.21821	20.83573	5.91451	10.37258	-0.00419	-0.00017	0.00313	-0.00012
479			4.78000	10.54744	-4.05694	8.14919	0.31883	0.24368	0.07049	0.00235	0.00514	0.01154	0.00127	0.00272	0.98044	12.61347	-0.42473	-20.87751	0.23777	0.61587	-0.07795	0.00644	0.00843	0.00623	14.63332	2.67473	5.19229	0.04559	1.07113	0.21266	0.00050	-0.02972	-0.00126	2.52522	1.63020	8.97520	0.84409	-2.27378	-4.25880	-1.59637	0.68710	-0.09486	20.81711	5.89553	10.37534	-0.00415	-0.00017	0.00307	-0.00015
480			4.79000	10.54015	-4.08157	8.07141	0.32041	0.24229	0.06941	0.00058	0.00352	0.00880	0.00113	0.00187	0.97702	12.60212	-0.44411	-20.83777	0.23697	0.61271	-0.07835	0.00327	0.01180	0.00587	14.62823	2.69073	5.18161	0.04441	1.06890	0.21128	0.00039	-0.03574	0.00485	1.90634	1.02244	6.98874	1.24444	-1.52857	-4.04937	-1.60583	0.72621	1.59528	20.79308	5.87944	10.37567	-0.00414	-0.00017	0.00301	-0.00020
481			4.80000	10.53540	-4.09990	8.00899	0.32402	0.24243	0.06900	0.00051	0.00231	0.00731	0.00138	0.00018	0.97462	12.59703	-0.46501	-20.79851	0.23765	0.61242	-0.07883	0.00143	0.01190	0.00605	14.62493	2.70517	5.15713	0.03949	1.07145	0.21124	0.00031	-0.03659	0.00859	1.44711	0.82505	5.86749	1.32130	-1.10983	-4.21271	-1.45425	0.75966	2.60198	20.76252	5.86372	10.37544	-0.00421	-0.00018	0.00295	-0.00024
482			4.81000	10.52994	-4.11450	7.95367	0.32777	0.24330	0.06920	0.00127	0.00151	0.00658	0.00175	-0.00119	0.97179	12.59454	-0.48503	-20.75673	0.23684	0.61249	-0.07870	0.00069	0.00947	0.00617	14.62188	2.71682	5.12656	0.03588	1.07295	0.21149	0.00031	-0.03249	0.00993	1.13928	0.84896	5.27646	1.12644	-0.91882	-4.34646	-1.16615	0.82409	2.90713	20.72704	5.84707	10.37609	-0.00431	-0.00020	0.00289	-0.00027
483			4.82000	10.52337	-4.12681	7.90288	0.32963	0.24302	0.06894	0.00161	0.00101	0.00583	0.00174	-0.00158	0.97031	12.59300	-0.50189	-20.71466	0.23587	0.61057	-0.07851	0.00018	0.00604	0.00571	14.61791	2.72517	5.09625	0.03526	1.06985	0.21051	0.00036	-0.02565	0.00940	0.91997	0.81841	4.70093	0.80764	-0.71175	-4.06353	-0.83247	0.87718	2.70357	20.69107	5.83091	10.37750	-0.00440	-0.00022	0.00285	-0.00026
484			4.83000	10.51756	-4.13688	7.85901	0.33025	0.24320	0.06840	0.00085	0.00063	0.00471	0.00180	-0.00110	0.96910	12.59298	-0.51426	-20.67790	0.23284	0.60935	-0.07876	-0.00062	0.00275	0.00450	14.61293	2.73050	5.07005	0.03958	1.06744	0.20912	0.00043	-0.01824	0.00782	0.72394	0.57891	3.84166	0.47589	-0.35167	-3.23168	-0.52289	0.85536	2.21865	20.65945	5.81774	10.37858	-0.00445	-0.00023	0.00284	-0.00022
485			4.84000	10.51486	-4.14416	7.82563	0.33142	0.24279	0.06781	-0.00099	0.00034	0.00329	0.00195	-0.00066	0.96707	12.59550	-0.52121	-20.65192	0.22917	0.60728	-0.07888	-0.00169	-0.00021	0.00270	14.60773	2.73331	5.04982	0.04402	1.06396	0.20765	0.00044	-0.01142	0.00578	0.54371	0.13362	2.72697	0.15879	0.13671	-1.99544	-0.27152	0.74468	1.62047	20.63557	5.80906	10.37819	-0.00447	-0.00023	0.00283	-0.00015
486			4.85000	10.51706	-4.14858	7.80454	0.33430	0.24178	0.06757	-0.00356	0.00022	0.00184	0.00206	-0.00070	0.96519	12.60109	-0.52243	-20.63954	0.22614	0.60436	-0.07848	-0.00283	-0.00256	0.00076	14.60302	2.73435	5.03604	0.04592	1.05922	0.20660	0.00038	-0.00641	0.00382	0.42380	-0.42384	1.56825	-0.10612	0.65641	-0.66311	-0.11490	0.58497	1.05700	20.62141	5.80509	10.37521	-0.00448	-0.00023	0.00284	-0.00007
487			4.86000	10.52485	-4.15091	7.79500	0.33633	0.24190	0.06792	-0.00605	-0.00102	0.00075	0.00275	-0.00144	0.96375	12.60975	-0.51890	-20.64004	0.22619	0.60557	-0.07856	-0.00384	-0.00373	-0.00089	14.59924	2.73467	5.02753	0.04210	1.06063	0.20705	0.00028	-0.00439	0.00232	0.08421	-0.98728	0.73437	-0.25268	1.09170	0.48107	-0.09137	0.45196	0.63709	20.61842	5.80586	10.36901	-0.00449	-0.00023	0.00285	0.00002
488			4.87000	10.53797	-4.15266	7.79459	0.33724	0.24199	0.06827	-0.00897	0.00125	-0.00023	0.00329	-0.00235	0.96360	12.62062	-0.51272	-20.65063	0.22904	0.60739	-0.07885	-0.00435	-0.00329	-0.00207	14.59595	2.73570	5.02239	0.03595	1.06284	0.20764	0.00025	-0.00540	0.00116	0.58132	-1.44600	-0.13634	-0.24602	1.32442	1.31704	-0.20499	0.43381	0.33147	20.62748	5.81195	10.35983	-0.00449	-0.00022	0.00287	0.00011
489			4.88000	10.55568	-4.15605	7.79988	0.33837	0.24400	0.06897	-0.01104	0.00277	-0.00055	0.00330	-0.00268	0.96479	12.63178	-0.50627	-20.66807	0.23009	0.60958	-0.07886	-0.00399	-0.00145	-0.00268	14.59180	2.73869	5.01984	0.03487	1.06464	0.20815	0.00032	-0.00847	0.00001	0.95593	-1.73938	-0.43243	-0.11381	1.27060	1.77644	-0.42075	0.54715	0.03923	20.64876	5.82457	10.34886	-0.00447	-0.00022	0.00288	0.00020
490			4.89000	10.57619	-4.16380	7.80595	0.33819	0.24525	0.06983	-0.01183	0.00497	-0.00009	0.00365	-0.00228	0.96631	12.64082	-0.50156	-20.68796	0.22988	0.61279	-0.07902	-0.00270	0.00120	-0.00242	14.58567	2.74451	5.02003	0.03791	1.06941	0.20917	0.00046	-0.01321	-0.00112	1.53511	-1.72963	-0.14126	0.09898	0.89751	1.65510	-0.71738	0.71833	-0.23450	20.68101	5.84442	10.33788	-0.00441	-0.00021	0.00290	0.00027
491			4.90000	10.59617	-4.17860	7.80568	0.33870	0.24544	0.07071	-0.01086	0.00769	0.00126	0.00396	-0.00143	0.96694	12.64555	-0.50077	-20.70287	0.22711	0.61401	-0.07868	-0.00080	0.00412	-0.00105	14.57768	2.75394	5.02222	0.04412	1.07153	0.20989	0.00061	-0.01991	-0.00178	2.28191	-1.32834	0.81735	0.36175	0.25857	0.75987	-1.09628	0.82241	-0.35236	20.72092	5.87039	10.32923	-0.00430	-0.00020	0.00291	0.00030
492			4.91000	10.61193	-4.20285	7.79241	0.33989	0.24604	0.07192	-0.00872	0.01082	0.00327	0.00403	-0.00085	0.96753	12.64502	-0.50571	-20.70459	0.22469	0.61445	-0.07775	0.00091	0.00684	0.00114	14.56957	2.76756	5.02408	0.04762	1.07171	0.21076	0.00060	-0.02862	-0.00159	3.14977	-0.66545	2.22274	0.64757	-0.43242	-0.74535	-1.54584	0.78762	-0.20806	20.76321	5.89939	10.32499	-0.00416	-0.00018	0.00292	0.00030
493			4.92000	10.62248	-4.23772	7.76358	0.34075	0.24690	0.07357	-0.00685	0.01403	0.00551	0.00391	-0.00115	0.96853	12.64076	-0.51688	-20.68932	0.22598	0.61529	-0.07642	0.00180	0.00899	0.00337	14.56316	2.78573	5.02291	0.04428	1.07270	0.21244	0.00043	-0.03771	-0.00093	4.05721	-0.03733	3.72930	0.91471	-0.92121	-2.36449	-1.99439	0.66434	0.07473	20.80306	5.92777	10.32482	-0.00405	-0.00016	0.00293	0.00026
494			4.93000	10.62960	-4.28269	7.71981	0.34054	0.25005	0.07536	-0.00585	0.01696	0.00783	0.00390	-0.00188	0.96983	12.63547	-0.53309	-20.65901	0.22886	0.61998	-0.07586	0.00202	0.01021	0.00516	14.55878	2.80782	5.01881	0.03910	1.08075	0.21515	0.00029	-0.04433	-0.00086	4.88742	0.41840	5.23902	1.09492	-1.18139	-3.70287	-2.32595	0.55729	0.17190	20.83776	5.95258	10.32632	-0.00399	-0.00016	0.00293	0.00022
495			4.94000	10.63447	-4.33606	7.66060	0.34116	0.25367	0.07715	-0.00498	0.01892	0.01025	0.00347	-0.00256	0.97150	12.62999	-0.55233	-20.61746	0.23087	0.62407	-0.07512	0.00226	0.01039	0.00629	14.55513	2.83237	5.01551	0.03621	1.08886	0.21787	0.00025	-0.04584	-0.00230	5.48934	0.80606	6.79240	1.15015	-1.37117	-4.58888	-2.45923	0.51147	-0.18191	20.86580	5.97105	10.32798	-0.00396	-0.00016	0.00293	0.00017
496			4.95000	10.63615	-4.39479	7.58555	0.34353	0.25490	0.07807	-0.00356	0.01920	0.01220	0.00232	-0.00254	0.97273	12.62338	-0.57269	-20.56951	0.22987	0.62213	-0.07370	0.00274	0.01021	0.00638	14.55083	2.85755	5.01837	0.03809	1.08814	0.21868	0.00029	-0.04162	-0.00540	5.68877	1.18329	8.08692	1.12882	-1.51376	-4.73055	-2.39464	0.46862	-1.01887	20.88523	5.98063	10.33039	-0.00395	-0.00016	0.00293	0.00010
497			4.96000	10.63402	-4.45394	7.50005	0.34623	0.25423	0.07806	-0.00215	0.01755	0.01263	0.00051	-0.00183	0.97350	12.61543	-0.59236	-20.52477	0.22698	0.61491	-0.07182	0.00277	0.01083	0.00487	14.54561	2.88190	5.03188	0.04254	1.07820	0.21748	0.00032	-0.03303	-0.00941	5.34043	1.37012	8.44523	1.12871	-1.38597	-3.66032	-2.16904	0.34542	-2.14204	20.89498	5.98113	10.33423	-0.00396	-0.00017	0.00293	0.00004
498			4.97000	10.63023	-4.50675	7.41740	0.34916	0.25480	0.07839	-0.00212	0.01431	0.01105	-0.00077	-0.00105	0.97331	12.60866	-0.60935	-20.49811	0.22218	0.60994	-0.07010	0.00146	0.01237	0.00174	14.54030	2.90398	5.05761	0.04745	1.07109	0.21709	0.00025	-0.02199	-0.01312	4.43871	1.10838	7.40104	1.17826	-0.73217	-1.26100	-1.79464	0.10477	-3.20075	20.89632	5.97590	10.33863	-0.00399	-0.00018	0.00292	-0.00001
499			4.98000	10.62940	-4.54697	7.35269	0.34996	0.25638	0.07915	-0.00389	0.00995	0.00774	-0.00095	-0.00152	0.97133	12.60767	-0.62125	-20.50208	0.22152	0.61043	-0.06940	-0.00123	0.01353	-0.00218	14.53640	2.92207	5.09311	0.04306	1.07218	0.21860	0.00006	-0.01021	-0.01510	3.15327	0.37642	5.16085	1.19314	0.40424	1.83313	-1.28200	-0.20703	-3.77948	20.89249	5.97046	10.34172	-0.00401	-0.00019	0.00292	-0.00003
500			4.99000	10.63490	-4.57113	7.31520	0.35027	0.25591	0.07915	-0.00639	0.00512	0.00363	-0.00080	-0.00279	0.96762	12.61548	-0.62628	-20.53875	0.22335	0.60992	-0.06944	-0.00429	0.01266	-0.00571	14.53502	2.93441	5.13160	0.03509	1.07298	0.21965	-0.00010	0.00065	-0.01420	1.72991	-0.53358	2.45441	1.05596	1.60731	4.59255	-0.67791	-0.46622	-3.61633	20.88656	5.96903	10.34219	-0.00402	-0.00019	0.00293	-0.00004
501			5.00000	10.64652	-4.57918	7.30515	0.35270	0.25473	0.07826	-0.00830	0.00057	-0.00007	-0.00109	-0.00351	0.96511	12.63075	-0.62390	-20.59917	0.22247	0.60630	-0.06974	-0.00626	0.00916	-0.00792	14.53602	2.93999	5.16511	0.03514	1.06944	0.21886	-0.00017	0.00933	-0.01048	0.39069	-1.29785	0.02219	0.70579	2.41685	6.27088	-0.04544	-0.52602	-2.75067	20.88056	5.97278	10.34025	-0.00403	-0.00019	0.00296	-0.00004
502			5.01000	10.66199	-4.57346	7.31667	0.35486	0.25455	0.07642	-0.00910	-0.00318	-0.00255	-0.00140	-0.00348	0.96419	12.64915	-0.61472	-20.66949	0.21998	0.60344	-0.07122	-0.00645	0.00366	-0.00856	14.53758	2.93851	5.18728	0.04149	1.06637	0.21653	-0.00009	0.01517	-0.00492	-0.69165	-1.76582	-1.65352	0.18358	2.60815	6.59358	0.54510	-0.28498	-1.41217	20.87537	5.98064	10.33704	-0.00403	-0.00019	0.00299	-0.00004
503			5.02000	10.67869	-4.55803	7.34023	0.35734	0.25365	0.07480	-0.00864	-0.00569	-0.00344	-0.00052	-0.00350	0.96390	12.66578	-0.60055	-20.73501	0.21752	0.60419	-0.07344	-0.00490	-0.00268	-0.00741	14.53695	2.93075	5.19443	0.04777	1.07002	0.21508	0.00023	0.01745	0.00130	-1.37174	-1.86717	-2.26616	-0.40160	2.14857	5.50998	0.99728	0.23900	0.13960	20.87072	5.98989	10.33410	-0.00402	-0.00018	0.00302	-0.00003
504			5.03000	10.69345	-4.53845	7.36380	0.35909	0.25192	0.07453	-0.00674	-0.00665	-0.00278	0.00131	-0.00434	0.96357	12.67613	-0.58442	-20.78117	0.21879	0.60832	-0.07507	-0.00195	-0.00856	-0.00443	14.53206	2.91868	5.18529	0.04566	1.07813	0.21565	0.00066	0.01538	0.00728	-1.57729	-1.55610	-1.75861	-0.92003	1.10803	3.20274	1.21574	0.92355	1.66630	20.86608	5.99738	10.33298	-0.00403	-0.00017	0.00305	-0.00003
505			5.04000	10.70307	-4.52038	7.37668	0.36206	0.25080	0.07457	-0.00356	-0.00625	-0.00100	0.00304	-0.00563	0.96314	12.67661	-0.56998	-20.79742	0.22082	0.61237	-0.07616	0.00196	-0.01217	-0.00034	14.52200	2.90521	5.16102	0.03835	1.08371	0.21606	0.00093	0.00857	0.01224	-1.38451	-0.89952	-0.46309	-1.21453	-0.30005	0.22905	1.13977	1.61048	2.96304	20.86115	6.00052	10.33416	-0.00405	-0.00017	0.00306	-0.00003
506			5.05000	10.70548	-4.50755	7.37356	0.36273	0.24913	0.07466	0.00027	-0.00498	0.00116	0.00400	-0.00653	0.96351	12.66599	-0.56109	-20.78113	0.22509	0.61408	-0.07642	0.00596	-0.01191	0.00369	14.50731	2.89364	5.12465	0.02846	1.08351	0.21559	0.00090	-0.00200	0.01533	-0.97498	-0.08551	1.06785	-1.16133	-1.73553	-2.61148	0.77447	2.14476	3.83615	20.85597	5.99817	10.33700	-0.00408	-0.00017	0.00308	-0.00004
507			5.06000	10.70052	-4.50118	7.35494	0.36296	0.24936	0.07505	0.00364	-0.00328	0.00313	0.00452	-0.00677	0.96608	12.64569	-0.56042	-20.73860	0.22813	0.61717	-0.07653	0.00918	-0.00832	0.00662	14.48961	2.88686	5.08152	0.02236	1.08567	0.21545	0.00081	-0.01338	0.01586	-0.46787	0.66386	2.44045	-0.81648	-2.87580	-4.64260	0.22881	2.44253	4.06652	20.85041	5.99089	10.34081	-0.00410	-0.00017	0.00309	-0.00004
508			5.07000	10.69006	-4.50164	7.32361	0.36391	0.24926	0.07541	0.00561	-0.00113	0.00487	0.00447	-0.00622	0.96799	12.61890	-0.56772	-20.68100	0.22703	0.61734	-0.07588	0.01087	-0.00373	0.00803	14.47034	2.88620	5.03932	0.02391	1.08512	0.21488	0.00089	-0.02196	0.01343	0.15027	1.19345	3.61564	-0.39754	-3.52485	-5.63809	-0.33157	2.49716	3.52000	20.84444	5.98068	10.34510	-0.00414	-0.00017	0.00310	-0.00004
509			5.08000	10.67705	-4.50978	7.28108	0.36471	0.24972	0.07552	0.00573	0.00131	0.00645	0.00390	-0.00506	0.96959	12.58965	-0.58014	-20.61880	0.22326	0.61613	-0.07509	0.01078	-0.00048	0.00809	14.45069	2.89141	5.00627	0.03042	1.08323	0.21391	0.00109	-0.02563	0.00841	0.87797	1.43922	4.69100	-0.09846	-3.60752	-5.71847	-0.78061	2.31765	2.26310	20.83827	5.96995	10.34963	-0.00418	-0.00017	0.00311	-0.00004
510			5.09000	10.66455	-4.52570	7.22826	0.36396	0.25091	0.07514	0.00385	0.00349	0.00768	0.00297	-0.00366	0.97125	12.56233	-0.59376	-20.56037	0.22016	0.61495	-0.07479	0.00899	0.00077	0.00705	14.43194	2.90121	4.98886	0.03610	1.08108	0.21262	0.00114	-0.02447	0.00179	1.56763	1.34335	5.56975	0.03310	-3.09208	-5.00563	-1.07303	1.92886	0.54219	20.83266	5.96055	10.35358	-0.00420	-0.00017	0.00313	-0.00003
511			5.10000	10.65603	-4.54711	7.16860	0.36279	0.25185	0.07489	0.00012	0.00460	0.00823	0.00191	-0.00271	0.97202	12.54178	-0.60503	-20.51372	0.21880	0.61322	-0.07426	0.00565	0.00066	0.00502	14.41542	2.91413	4.99045	0.03733	1.07754	0.21172	0.00094	-0.02004	-0.00506	1.99493	0.85990	5.99797	0.06185	-2.02593	-3.61529	-1.21823	1.40837	-1.27911	20.82875	5.95352	10.35540	-0.00422	-0.00016	0.00315	-0.00002
512			5.11000	10.65463	-4.56952	7.10806	0.36202	0.25128	0.07406	-0.00490	0.00421	0.00781	0.00136	-0.00216	0.97148	12.53195	-0.61178	-20.48506	0.21792	0.61145	-0.07448	0.00116	0.00007	0.00246	14.40193	2.92867	5.01013	0.03672	1.07573	0.21098	0.00067	-0.01406	-0.01071	2.03138	0.04067	5.81956	0.06923	-0.57777	-1.83021	-1.22313	0.86767	-2.80651	20.82738	5.94881	10.35411	-0.00423	-0.00016	0.00317	-0.00000
513			5.12000	10.66233	-4.58831	7.05308	0.36369	0.25162	0.07372	-0.01029	0.00265	0.00661	0.00091	-0.00245	0.97109	12.53530	-0.61339	-20.47673	0.21759	0.61079	-0.07459	-0.00377	-0.00039	-0.00013	14.39173	2.94311	5.04315	0.03365	1.07563	0.21121	0.00039	-0.00819	-0.01410	1.71458	-0.94576	5.05611	0.10697	0.99156	-0.03759	-1.11307	0.39011	-3.72495	20.82847	5.94535	10.35034	-0.00423	-0.00015	0.00318	0.00001
514			5.13000	10.67913	-4.60040	7.00898	0.36789	0.25310	0.07429	-0.01498	0.00052	0.00488	0.00048	-0.00335	0.97067	12.55181	-0.61062	-20.48691	0.21695	0.61080	-0.07405	-0.00820	-0.00040	-0.00232	14.38491	2.95614	5.08215	0.03028	1.07644	0.21252	0.00018	-0.00379	-0.01484	1.16851	-1.87313	3.83989	0.18898	2.38934	1.47215	-0.93550	0.03902	-3.91126	20.83088	5.94236	10.34556	-0.00422	-0.00015	0.00319	0.00001
515			5.14000	10.70308	-4.60455	6.97931	0.37138	0.25299	0.07476	-0.01804	-0.00181	0.00278	0.00007	-0.00366	0.97061	12.57897	-0.60486	-20.51161	0.21579	0.60941	-0.07342	-0.01140	0.00001	-0.00384	14.38089	2.96691	5.11978	0.03162	1.07621	0.21345	0.00008	-0.00107	-0.01301	0.48983	-2.57820	2.36164	0.29201	3.40533	2.54138	-0.70813	-0.12664	-3.41999	20.83274	5.94050	10.34153	-0.00422	-0.00016	0.00318	0.00001
516			5.15000	10.73131	-4.60024	6.96541	0.37345	0.25223	0.07429	-0.01927	-0.00407	0.00056	-0.00017	-0.00304	0.97131	12.61298	-0.59759	-20.54538	0.21340	0.60787	-0.07382	-0.01312	0.00033	-0.00466	14.37846	2.97458	5.14960	0.03910	1.07649	0.21310	0.00007	0.00047	-0.00894	-0.24273	-3.01603	0.79301	0.36418	3.97772	3.09244	-0.42490	-0.09411	-2.36637	20.83307	5.94096	10.33919	-0.00422	-0.00016	0.00316	-0.00000
517			5.16000	10.76126	-4.58797	6.96736	0.37598	0.25250	0.07291	-0.01926	-0.00585	-0.00161	-0.00036	-0.00272	0.97279	12.65018	-0.58966	-20.58240	0.21211	0.60720	-0.07540	-0.01380	0.00012	-0.00492	14.37647	2.97836	5.16653	0.04440	1.07714	0.21166	0.00014	0.00113	-0.00333	-0.90679	-3.24241	-0.80434	0.37148	4.19711	3.18228	-0.10111	0.09689	-0.91000	20.83228	5.94471	10.33836	-0.00422	-0.00017	0.00313	-0.00001
518			5.17000	10.79160	-4.56941	6.98539	0.37936	0.25171	0.07172	-0.01885	-0.00671	-0.00372	0.00029	-0.00333	0.97315	12.68827	-0.58144	-20.61843	0.21285	0.60793	-0.07720	-0.01402	-0.00054	-0.00480	14.37405	2.97790	5.16740	0.04334	1.08060	0.21095	0.00025	0.00104	0.00292	-1.38838	-3.36704	-2.45168	0.32799	4.22521	2.99293	0.22398	0.38314	0.73527	20.83174	5.95187	10.33794	-0.00423	-0.00017	0.00310	0.00000
519			5.18000	10.82238	-4.54683	7.02024	0.38428	0.25165	0.07204	-0.01882	-0.00661	-0.00590	0.00192	-0.00485	0.97178	12.72635	-0.57304	-20.65166	0.21371	0.61202	-0.07832	-0.01402	-0.00154	-0.00451	14.37072	2.97336	5.15143	0.03790	1.08951	0.21244	0.00036	0.00035	0.00906	-1.65046	-3.49991	-4.14292	0.24886	4.18723	2.73225	0.51326	0.72664	2.33810	20.83261	5.96147	10.33693	-0.00423	-0.00017	0.00307	0.00001
520			5.19000	10.85459	-4.52223	7.07216	0.38946	0.25073	0.07333	-0.01952	-0.00584	-0.00809	0.00302	-0.00677	0.97019	12.76411	-0.56411	-20.68222	0.21647	0.61362	-0.07784	-0.01404	-0.00295	-0.00429	14.36576	2.96541	5.12009	0.02977	1.09378	0.21429	0.00042	-0.00043	0.01421	-1.73469	-3.70145	-5.76535	0.11840	4.14266	2.58819	0.74550	1.10553	3.64824	20.83555	5.97226	10.33450	-0.00423	-0.00018	0.00305	0.00003
521			5.20000	10.88924	-4.49682	7.13968	0.39384	0.24997	0.07425	-0.02079	-0.00488	-0.00992	0.00316	-0.00823	0.97058	12.80128	-0.55371	-20.71208	0.22027	0.61291	-0.07712	-0.01402	-0.00501	-0.00435	14.35840	2.95495	5.07761	0.02369	1.09354	0.21490	0.00045	-0.00087	0.01742	-1.71295	-3.94822	-7.10438	-0.08851	4.11256	2.65114	0.89909	1.44880	4.45348	20.84085	5.98354	10.33001	-0.00423	-0.00018	0.00304	0.00004
522			5.21000	10.92655	-4.47132	7.21872	0.39715	0.25053	0.07468	-0.02169	-0.00409	-0.01101	0.00288	-0.00850	0.97154	12.83764	-0.54068	-20.74312	0.22085	0.61207	-0.07683	-0.01364	-0.00778	-0.00452	14.34875	2.94326	5.02977	0.02564	1.09245	0.21439	0.00056	-0.00115	0.01844	-1.64331	-4.10030	-7.90521	-0.37344	4.06247	2.78517	0.94741	1.62904	4.71863	20.84809	5.99555	10.32351	-0.00425	-0.00019	0.00302	0.00005
523			5.22000	10.96453	-4.44644	7.30249	0.39873	0.24918	0.07464	-0.02079	-0.00356	-0.01112	0.00218	-0.00800	0.97211	12.87262	-0.52453	-20.77455	0.22091	0.60809	-0.07622	-0.01279	-0.01075	-0.00438	14.33852	2.93169	4.98172	0.03026	1.08583	0.21273	0.00062	-0.00177	0.01783	-1.57608	-3.95012	-8.02445	-0.68673	3.87478	2.71813	0.88715	1.56412	4.60832	20.85630	6.00850	10.31615	-0.00427	-0.00020	0.00301	0.00005
524			5.23000	10.99908	-4.42277	7.38374	0.40031	0.24712	0.07427	-0.01750	-0.00334	-0.01042	0.00156	-0.00738	0.97299	12.90453	-0.50625	-20.80281	0.22092	0.60374	-0.07581	-0.01126	-0.01307	-0.00381	14.32990	2.92128	4.93613	0.03426	1.07839	0.21082	0.00056	-0.00302	0.01649	-1.55168	-3.42130	-7.57333	-0.95043	3.45688	2.34926	0.74477	1.30009	4.32819	20.86402	6.02207	10.30947	-0.00429	-0.00021	0.00299	0.00005
525			5.24000	11.02659	-4.40056	7.45779	0.40286	0.24643	0.07444	-0.01269	-0.00332	-0.00945	0.00160	-0.00705	0.97410	12.93148	-0.48748	-20.82518	0.22019	0.60283	-0.07561	-0.00915	-0.01399	-0.00304	14.32426	2.91263	4.89399	0.03647	1.07585	0.21018	0.00039	-0.00508	0.01504	-1.56718	-2.66100	-6.87110	-1.08921	2.85415	1.84441	0.54503	0.95906	4.00474	20.87072	6.03562	10.30406	-0.00431	-0.00021	0.00298	0.00005
526			5.25000	11.04593	-4.37982	7.52399	0.40493	0.24534	0.07475	-0.00771	-0.00318	-0.00852	0.00252	-0.00729	0.97392	12.95248	-0.47003	-20.84173	0.22034	0.60442	-0.07589	-0.00686	-0.01296	-0.00230	14.32170	2.90624	4.85525	0.03418	1.07785	0.21055	0.00020	-0.00844	0.01377	-1.56616	-1.88478	-6.19881	-1.04788	2.17145	1.37839	0.28698	0.66969	3.71902	20.87726	6.04865	10.29874	-0.00431	-0.00021	0.00297	0.00005
527			5.26000	11.05800	-4.36096	7.58357	0.40593	0.24405	0.07566	-0.00347	-0.00269	-0.00777	0.00392	-0.00810	0.97239	12.96738	-0.45574	-20.85358	0.22199	0.60774	-0.07598	-0.00465	-0.00998	-0.00161	14.32129	2.90278	4.81905	0.02735	1.08289	0.21218	0.00008	-0.01357	0.01288	-1.47676	-1.21142	-5.61947	-0.82150	1.48184	0.96006	-0.03874	0.50268	3.51887	20.88560	6.06084	10.29118	-0.00429	-0.00021	0.00296	0.00006
528			5.27000	11.06434	-4.34487	7.63733	0.40837	0.24387	0.07747	-0.00033	-0.00185	-0.00713	0.00486	-0.00864	0.96939	12.97663	-0.44625	-20.86114	0.21977	0.60939	-0.07461	-0.00251	-0.00549	-0.00096	14.32187	2.90296	4.78422	0.02541	1.08501	0.21415	0.00006	-0.02005	0.01211	-1.28137	-0.67934	-5.08992	-0.45644	0.81914	0.60125	-0.41981	0.47362	3.35301	20.89648	6.07173	10.28042	-0.00427	-0.00020	0.00295	0.00008
529			5.28000	11.06666	-4.33216	7.68572	0.40795	0.24344	0.07883	0.00164	-0.00100	-0.00654	0.00505	-0.00842	0.96617	12.98055	-0.44236	-20.86567	0.21745	0.60869	-0.07304	-0.00058	-0.00034	-0.00064	14.32204	2.90727	4.75092	0.02724	1.08346	0.21503	0.00011	-0.02622	0.01088	-1.06034	-0.31849	-4.63725	-0.03799	0.22763	0.47004	-0.79961	0.57493	3.06717	20.90848	6.08083	10.26829	-0.00424	-0.00019	0.00296	0.00008
530			5.29000	11.06674	-4.32200	7.73005	0.40570	0.24257	0.07956	0.00244	-0.00062	-0.00625	0.00458	-0.00768	0.96397	12.97976	-0.44338	-20.87073	0.21591	0.60608	-0.07157	0.00091	0.00429	-0.00090	14.32028	2.91549	4.72112	0.03065	1.07917	0.21496	0.00023	-0.03003	0.00891	-0.95757	-0.16410	-4.40790	0.32513	-0.18675	0.77218	-1.09056	0.74332	2.57446	20.91964	6.08724	10.25766	-0.00421	-0.00018	0.00297	0.00007
531			5.30000	11.06640	-4.31199	7.77369	0.40422	0.24257	0.08032	0.00229	-0.00121	-0.00656	0.00380	-0.00655	0.96347	12.97584	-0.44705	-20.88147	0.21305	0.60381	-0.07008	0.00152	0.00742	-0.00181	14.31606	2.92642	4.69695	0.03696	1.07579	0.21503	0.00039	-0.03012	0.00665	-1.11569	-0.23049	-4.55770	0.55235	-0.27900	1.57101	-1.20349	0.86614	1.96949	20.92886	6.08972	10.25010	-0.00420	-0.00017	0.00300	0.00006
532			5.31000	11.06708	-4.29844	7.82104	0.40291	0.24205	0.08087	0.00142	-0.00307	-0.00755	0.00309	-0.00566	0.96424	12.97183	-0.45047	-20.90272	0.21185	0.60223	-0.06900	0.00087	0.00860	-0.00324	14.31028	2.93782	4.67882	0.04080	1.07467	0.21552	0.00046	-0.02590	0.00478	-1.62488	-0.50880	-5.12376	0.62090	0.05297	2.74961	-1.07661	0.84790	1.43601	20.93636	6.08704	10.24552	-0.00419	-0.00017	0.00302	0.00005
533			5.32000	11.07003	-4.27720	7.87613	0.40256	0.24193	0.08150	0.00011	-0.00635	-0.00924	0.00254	-0.00551	0.96437	12.97155	-0.45093	-20.93752	0.21188	0.60149	-0.06805	-0.00105	0.00790	-0.00501	14.30474	2.94690	4.66545	0.04037	1.07519	0.21662	0.00036	-0.01746	0.00376	-2.52249	-0.96690	-6.09739	0.54321	0.79767	4.18595	-0.69551	0.65111	1.09658	20.94351	6.07900	10.24258	-0.00419	-0.00018	0.00304	0.00005
534			5.33000	11.07586	-4.24399	7.94313	0.40088	0.23995	0.08127	-0.00128	-0.01078	-0.01161	0.00221	-0.00578	0.96385	12.97821	-0.44619	-20.98834	0.21486	0.60003	-0.06785	-0.00402	0.00570	-0.00715	14.30140	2.95093	4.65492	0.03582	1.07553	0.21722	0.00012	-0.00545	0.00372	-3.78956	-1.55512	-7.54363	0.34490	1.86349	5.86090	-0.08901	0.29075	0.99556	20.95186	6.06697	10.23973	-0.00418	-0.00018	0.00305	0.00007
535			5.34000	11.08486	-4.19522	8.02734	0.40056	0.23835	0.08071	-0.00237	-0.01598	-0.01483	0.00185	-0.00585	0.96366	12.99392	-0.43440	-21.05771	0.21624	0.59803	-0.06788	-0.00756	0.00266	-0.00964	14.30195	2.94767	4.64498	0.03411	1.07457	0.21725	-0.00015	0.00905	0.00488	-5.36185	-2.21323	-9.59408	0.06938	3.12068	7.78383	0.69959	-0.18849	1.19617	20.96199	6.05321	10.23651	-0.00416	-0.00018	0.00306	0.00007
536			5.35000	11.09666	-4.12812	8.13549	0.40016	0.23684	0.07996	-0.00261	-0.02140	-0.01894	0.00145	-0.00555	0.96481	13.01947	-0.41454	-21.14811	0.21762	0.59604	-0.06812	-0.01112	-0.00041	-0.01239	14.30769	2.93522	4.63232	0.03450	1.07246	0.21684	-0.00048	0.02432	0.00766	-7.14280	-2.84816	-12.33049	-0.22402	4.39766	9.88769	1.60704	-0.72514	1.81756	20.97278	6.03995	10.23426	-0.00413	-0.00018	0.00305	0.00007
537			5.36000	11.11004	-4.04139	8.27445	0.39808	0.23430	0.07823	-0.00162	-0.02623	-0.02348	0.00104	-0.00517	0.96625	13.05394	-0.38667	-21.26058	0.22120	0.59287	-0.06914	-0.01424	-0.00286	-0.01525	14.31951	2.91249	4.61215	0.03321	1.06676	0.21492	-0.00077	0.03782	0.01236	-8.96638	-3.36391	-15.66065	-0.48314	5.49413	11.95434	2.53262	-1.21206	2.97931	20.98219	6.02901	10.23536	-0.00411	-0.00018	0.00303	0.00006
538			5.37000	11.12334	-3.93597	8.44907	0.39747	0.22998	0.07507	0.00027	-0.02967	-0.02750	0.00051	-0.00488	0.96736	13.09491	-0.35209	-21.39303	0.22436	0.58586	-0.07076	-0.01631	-0.00425	-0.01777	14.33705	2.87955	4.57844	0.03280	1.05444	0.21062	-0.00098	0.04685	0.01867	-10.59983	-3.72627	-19.20957	-0.66426	6.22730	13.61210	3.35002	-1.48066	4.66614	20.98829	6.02145	10.24161	-0.00408	-0.00018	0.00302	0.00003
539			5.38000	11.13553	-3.81533	8.65875	0.39898	0.22431	0.07149	0.00211	-0.03108	-0.03025	0.00068	-0.00487	0.96849	13.13898	-0.31340	-21.53896	0.22675	0.57876	-0.07294	-0.01697	-0.00470	-0.01930	14.35795	2.83801	4.52624	0.03310	1.04293	0.20585	-0.00100	0.04959	0.02575	-11.72965	-3.96074	-22.30545	-0.75308	6.45627	14.35792	3.91544	-1.35376	6.68032	20.99020	6.01749	10.25269	-0.00405	-0.00019	0.00300	0.00001
540			5.39000	11.14687	-3.68653	8.89510	0.39826	0.21965	0.06888	0.00296	-0.03012	-0.03143	0.00248	-0.00555	0.96837	13.18229	-0.27413	-21.68616	0.23169	0.57864	-0.07601	-0.01624	-0.00496	-0.01913	14.37794	2.79122	4.45295	0.02798	1.04216	0.20309	-0.00064	0.04519	0.03292	-11.99891	-4.06333	-24.18164	-0.78638	6.07613	13.66704	4.10252	-0.74750	8.76287	20.98817	6.01703	10.26614	-0.00404	-0.00019	0.00299	-0.00002
541			5.40000	11.15810	-3.56010	9.14233	0.39695	0.21545	0.06781	0.00278	-0.02663	-0.03095	0.00597	-0.00704	0.96755	13.22067	-0.23809	-21.81753	0.23876	0.58541	-0.07933	-0.01375	-0.00565	-0.01661	14.39240	2.74375	4.35842	0.01742	1.05342	0.20318	-0.00015	0.03357	0.03946	-11.25846	-3.95730	-24.32687	-0.81528	5.02093	11.36898	3.84798	0.27519	10.60618	20.98319	6.01988	10.27816	-0.00403	-0.00019	0.00298	-0.00003
542			5.41000	11.16911	-3.44634	9.38177	0.39663	0.21646	0.07038	0.00251	-0.02230	-0.02983	0.01068	-0.00878	0.96775	13.24923	-0.20851	-21.91723	0.24415	0.60272	-0.08149	-0.00902	-0.00654	-0.01191	14.39751	2.70055	4.24623	0.00765	1.08115	0.20831	0.00008	0.01629	0.04458	-9.81136	-3.56654	-22.70764	-0.83473	3.34410	7.94005	3.17735	1.53885	11.78933	20.97664	6.02548	10.28486	-0.00404	-0.00018	0.00299	-0.00005
543			5.42000	11.17823	-3.35019	9.59674	0.39935	0.21814	0.07382	0.00278	-0.01822	-0.02708	0.01307	-0.00963	0.96905	13.26359	-0.18765	-21.97764	0.24521	0.61228	-0.08053	-0.00289	-0.00639	-0.00631	14.39092	2.66607	4.12494	0.00581	1.09501	0.21207	0.00018	-0.00367	0.04546	-8.20493	-2.95698	-19.71336	-0.77367	1.36922	4.30262	2.20877	2.77950	11.89502	20.96972	6.03259	10.28404	-0.00406	-0.00017	0.00300	-0.00005
544			5.43000	11.18426	-3.27096	9.77621	0.40083	0.21806	0.07541	0.00293	-0.01542	-0.02247	0.01180	-0.00848	0.97137	13.26299	-0.17626	-22.00193	0.24332	0.60757	-0.07754	0.00242	-0.00440	-0.00190	14.37279	2.64324	4.00708	0.01399	1.08420	0.21051	0.00067	-0.02038	0.04030	-6.84599	-2.36805	-15.98442	-0.56705	-0.31441	1.43017	1.14246	3.67003	10.68413	20.96309	6.03936	10.27619	-0.00409	-0.00017	0.00301	-0.00005
545			5.44000	11.18817	-3.20449	9.91646	0.39991	0.21589	0.07541	0.00201	-0.01397	-0.01732	0.00891	-0.00612	0.97362	13.25226	-0.17313	-22.00304	0.24072	0.59571	-0.07423	0.00498	-0.00110	0.00017	14.34638	2.63250	3.90686	0.02573	1.06288	0.20626	0.00143	-0.02854	0.03011	-5.82575	-2.00886	-12.20475	-0.24421	-1.17137	0.01943	0.22328	3.93902	8.17842	20.95672	6.04435	10.26447	-0.00413	-0.00016	0.00303	-0.00005
546			5.45000	11.19219	-3.14717	10.02035	0.39769	0.21432	0.07488	0.00006	-0.01299	-0.01274	0.00645	-0.00421	0.97474	13.23929	-0.17480	-21.99889	0.23973	0.58630	-0.07208	0.00456	0.00207	-0.00013	14.31703	2.63160	3.83718	0.03186	1.04687	0.20274	0.00169	-0.02639	0.01697	-4.95698	-1.86758	-8.89102	0.06138	-1.07899	0.26464	-0.36303	3.50293	4.67893	20.95042	6.04698	10.25283	-0.00416	-0.00016	0.00305	-0.00006
547			5.46000	11.19781	-3.09849	10.09452	0.39545	0.21372	0.07533	-0.00209	-0.01144	-0.00927	0.00562	-0.00336	0.97298	13.23049	-0.17658	-22.00604	0.23930	0.58279	-0.07054	0.00225	0.00413	-0.00219	14.29027	2.63678	3.80668	0.03131	1.04170	0.20224	0.00132	-0.01574	0.00282	-4.03377	-1.78596	-6.30236	0.23291	-0.32662	1.85677	-0.57603	2.52061	0.71930	20.94360	6.04728	10.24516	-0.00420	-0.00016	0.00307	-0.00006
548			5.47000	11.20510	-3.05964	10.14692	0.39271	0.21301	0.07615	-0.00359	-0.00909	-0.00674	0.00611	-0.00307	0.96992	13.22861	-0.17459	-22.03532	0.23939	0.58371	-0.06988	-0.00044	0.00513	-0.00510	14.26972	2.64442	3.81739	0.02787	1.04490	0.20374	0.00077	-0.00075	-0.01060	-3.05025	-1.64019	-4.46490	0.26487	0.63478	4.15826	-0.51583	1.33694	-3.05741	20.93568	6.04531	10.24382	-0.00423	-0.00017	0.00308	-0.00006
549			5.48000	11.21310	-3.03083	10.18456	0.38745	0.21110	0.07708	-0.00392	-0.00635	-0.00496	0.00731	-0.00294	0.96660	13.23285	-0.16723	-22.08979	0.24155	0.58699	-0.06983	-0.00223	0.00592	-0.00799	14.25595	2.65228	3.86434	0.02291	1.05245	0.20631	0.00035	0.01306	-0.02161	-2.11484	-1.37405	-3.24764	0.24984	1.37638	6.45468	-0.37547	0.34499	-6.08491	20.92631	6.04103	10.24903	-0.00424	-0.00017	0.00308	-0.00007
550			5.49000	11.22018	-3.01149	10.21267	0.38081	0.20964	0.07841	-0.00292	-0.00349	-0.00376	0.00838	-0.00272	0.96461	13.23955	-0.15581	-22.16565	0.24483	0.59167	-0.06975	-0.00235	0.00715	-0.01007	14.24655	2.66020	3.93733	0.01849	1.06122	0.20952	0.00017	0.02096	-0.02885	-1.26071	-0.95313	-2.48209	0.26514	1.62457	8.15117	-0.33150	-0.20166	-7.97793	20.91541	6.03470	10.25952	-0.00423	-0.00018	0.00305	-0.00008
551			5.50000	11.22454	-3.00140	10.23483	0.37662	0.21148	0.08053	-0.00081	-0.00084	-0.00302	0.00814	-0.00219	0.96474	13.24427	-0.14284	-22.25394	0.24521	0.59493	-0.06835	-0.00094	0.00861	-0.01071	14.23833	2.66918	4.02303	0.01925	1.06448	0.21243	0.00015	0.02044	-0.03150	-0.54843	-0.40716	-2.05073	0.31853	1.38599	8.90706	-0.47653	-0.30368	-8.56193	20.90279	6.02645	10.27360	-0.00421	-0.00019	0.00301	-0.00009
552			5.51000	11.22481	-2.99867	10.25393	0.37626	0.21320	0.08190	0.00185	0.00109	-0.00273	0.00650	-0.00159	0.96584	13.24441	-0.13081	-22.34425	0.24302	0.59192	-0.06601	0.00089	0.00971	-0.01006	14.22946	2.68067	4.10765	0.02356	1.05694	0.21318	0.00023	0.01204	-0.02935	-0.11889	0.13470	-1.94634	0.39032	0.91606	8.73198	-0.79698	-0.13217	-7.89281	20.88839	6.01628	10.29012	-0.00417	-0.00019	0.00295	-0.00010
553			5.52000	11.22093	-2.99969	10.27353	0.37786	0.21317	0.08208	0.00412	0.00217	-0.00304	0.00466	-0.00181	0.96638	13.24048	-0.12111	-22.42831	0.24248	0.58570	-0.06406	0.00208	0.00990	-0.00879	14.22000	2.69530	4.17933	0.02326	1.04606	0.21263	0.00026	-0.00083	-0.02349	0.03327	0.51228	-2.23069	0.43502	0.51375	7.91239	-1.18765	0.13992	-6.25125	20.87267	6.00413	10.30779	-0.00412	-0.00020	0.00287	-0.00010
554			5.53000	11.21463	-3.00183	10.29792	0.38044	0.21265	0.08194	0.00504	0.00291	-0.00390	0.00309	-0.00273	0.96648	13.23493	-0.11363	-22.50183	0.24355	0.57963	-0.06246	0.00237	0.00858	-0.00735	14.21066	2.71265	4.23030	0.01935	1.03708	0.21208	0.00025	-0.01407	-0.01575	0.08745	0.62540	-2.86579	0.37392	0.30338	6.80138	-1.51603	0.44302	-4.09464	20.85629	5.99010	10.32535	-0.00408	-0.00021	0.00280	-0.00010
555			5.54000	11.20872	-3.00446	10.33010	0.38512	0.21183	0.08165	0.00418	0.00367	-0.00504	0.00198	-0.00370	0.96738	13.22959	-0.10676	-22.56347	0.24377	0.57446	-0.06128	0.00222	0.00539	-0.00603	14.20147	2.73126	4.25811	0.01698	1.03146	0.21167	0.00026	-0.02448	-0.00779	0.18499	0.45703	-3.69174	0.13600	0.21824	5.67702	-1.68271	0.80563	-1.90118	20.84022	5.97473	10.34146	-0.00404	-0.00021	0.00273	-0.00010
556			5.55000	11.20602	-3.00758	10.37124	0.38856	0.21147	0.08127	0.00184	0.00436	-0.00625	0.00203	-0.00425	0.96812	13.22469	-0.09830	-22.61397	0.24314	0.57385	-0.06140	0.00225	0.00111	-0.00502	14.19117	2.74937	4.26456	0.01638	1.03344	0.21168	0.00033	-0.03123	-0.00068	0.30640	0.06958	-4.56149	-0.23113	0.12444	4.70668	-1.67772	1.25673	0.02525	20.82583	5.95894	10.35491	-0.00401	-0.00022	0.00268	-0.00008
557			5.56000	11.20808	-3.01050	10.42131	0.39067	0.21060	0.08156	-0.00092	0.00438	-0.00744	0.00316	-0.00441	0.96838	13.21912	-0.08749	-22.65514	0.24200	0.57662	-0.06174	0.00286	-0.00248	-0.00421	14.17837	2.76574	4.25321	0.01642	1.04022	0.21261	0.00044	-0.03542	0.00511	0.28364	-0.40829	-5.33996	-0.55745	-0.08759	3.92902	-1.58652	1.75683	1.56203	20.81423	5.94300	10.36509	-0.00400	-0.00022	0.00264	-0.00006
558			5.57000	11.21436	-3.01066	10.47857	0.39372	0.20990	0.08186	-0.00295	0.00307	-0.00827	0.00453	-0.00453	0.96907	13.21127	-0.07564	-22.68883	0.24017	0.58012	-0.06222	0.00397	-0.00409	-0.00343	14.16231	2.78046	4.22828	0.01634	1.04701	0.21332	0.00054	-0.03857	0.00934	-0.07105	-0.83988	-5.80287	-0.70231	-0.44051	3.21542	-1.51563	2.22887	2.66651	20.80576	5.92647	10.37222	-0.00400	-0.00022	0.00263	-0.00005
559			5.58000	11.22281	-3.00445	10.53828	0.39847	0.20970	0.08202	-0.00383	0.00050	-0.00832	0.00533	-0.00454	0.97007	13.20026	-0.06519	-22.71476	0.23695	0.58123	-0.06220	0.00513	-0.00390	-0.00237	14.14313	2.79440	4.19417	0.01713	1.04771	0.21286	0.00066	-0.04119	0.01194	-0.71130	-1.13259	-5.68645	-0.66135	-0.86949	2.29453	-1.50950	2.59837	3.35686	20.79981	5.90914	10.37695	-0.00402	-0.00022	0.00265	-0.00003
560			5.59000	11.23138	-2.99072	10.59332	0.40316	0.20970	0.08289	-0.00394	-0.00233	-0.00737	0.00618	-0.00478	0.97182	13.18649	-0.05818	-22.72960	0.23529	0.58342	-0.06170	0.00589	-0.00305	-0.00086	14.12164	2.80844	4.15485	0.01489	1.04935	0.21325	0.00062	-0.04341	0.01308	-1.32141	-1.25592	-4.83402	-0.51913	-1.26518	0.95934	-1.56129	2.79723	3.65895	20.79561	5.89211	10.37990	-0.00406	-0.00022	0.00268	-0.00003
561			5.60000	11.23910	-2.97212	10.63591	0.40628	0.21015	0.08415	-0.00393	-0.00434	-0.00533	0.00751	-0.00524	0.97287	13.17157	-0.05571	-22.72898	0.23505	0.58839	-0.06152	0.00586	-0.00225	0.00095	14.09938	2.82322	4.11433	0.01018	1.05588	0.21464	0.00042	-0.04460	0.01259	-1.59193	-1.22548	-3.28993	-0.34105	-1.50356	-0.69713	-1.64086	2.75674	3.52144	20.79209	5.87809	10.38210	-0.00411	-0.00022	0.00274	-0.00002
562			5.61000	11.24591	-2.95339	10.65995	0.40889	0.21009	0.08494	-0.00396	-0.00507	-0.00244	0.00869	-0.00513	0.97274	13.15791	-0.05792	-22.71146	0.23263	0.59184	-0.06147	0.00475	-0.00140	0.00264	14.07839	2.83901	4.07776	0.01033	1.06153	0.21541	0.00037	-0.04364	0.01009	-1.44393	-1.05968	-1.31147	-0.13643	-1.48049	-2.29043	-1.71690	2.40946	2.87179	20.78825	5.87000	10.38501	-0.00416	-0.00022	0.00280	-0.00003
563			5.62000	11.25160	-2.93860	10.66286	0.41028	0.21237	0.08549	-0.00383	-0.00492	0.00064	0.00911	-0.00447	0.97201	13.14814	-0.06428	-22.68038	0.22821	0.59486	-0.06153	0.00259	-0.00021	0.00374	14.06130	2.85585	4.05074	0.01556	1.06589	0.21554	0.00040	-0.03963	0.00569	-1.04488	-0.79914	0.71061	0.09813	-1.12667	-3.35741	-1.73992	1.73146	1.73662	20.78373	5.86923	10.38934	-0.00421	-0.00022	0.00288	-0.00003
564			5.63000	11.25592	-2.92902	10.64632	0.41107	0.21595	0.08620	-0.00358	-0.00451	0.00322	0.00859	-0.00391	0.97202	13.14482	-0.07338	-22.64354	0.22509	0.59673	-0.06112	-0.00033	0.00121	0.00385	14.05062	2.87297	4.03799	0.02019	1.06771	0.21575	0.00025	-0.03185	0.00012	-0.63803	-0.54229	2.35988	0.32816	-0.43549	-3.56813	-1.63813	0.82254	0.27733	20.77927	5.87439	10.39429	-0.00424	-0.00020	0.00296	-0.00002
565			5.64000	11.25918	-2.92348	10.61610	0.41259	0.21788	0.08592	-0.00349	-0.00397	0.00478	0.00777	-0.00368	0.97148	13.14975	-0.08296	-22.61067	0.22285	0.59550	-0.06104	-0.00361	0.00247	0.00302	14.04741	2.88886	4.04180	0.02298	1.06610	0.21517	-0.00004	-0.02066	-0.00553	-0.31888	-0.37558	3.35004	0.50563	0.48682	-2.91078	-1.36725	-0.13510	-1.23477	20.77627	5.88175	10.39802	-0.00425	-0.00019	0.00304	-0.00001
566			5.65000	11.26221	-2.92096	10.57970	0.41532	0.21713	0.08498	-0.00377	-0.00294	0.00524	0.00703	-0.00374	0.96994	13.16328	-0.09092	-22.58937	0.22090	0.59115	-0.06102	-0.00659	0.00338	0.00163	14.05126	2.90167	4.06121	0.02436	1.06143	0.21417	-0.00033	-0.00817	-0.01006	0.00479	-0.30409	3.64435	0.61608	1.43040	-1.71930	-0.96806	-0.95458	-2.48967	20.77510	5.88722	10.39961	-0.00426	-0.00017	0.00313	-0.00001
567			5.66000	11.26588	-2.92206	10.54363	0.41750	0.21738	0.08444	-0.00441	-0.00133	0.00499	0.00642	-0.00435	0.96903	13.18392	-0.09632	-22.58231	0.22140	0.58890	-0.06116	-0.00889	0.00406	0.00021	14.06040	2.91049	4.09196	0.02172	1.05920	0.21409	-0.00046	0.00245	-0.01265	0.40704	-0.29699	3.42191	0.67980	2.19142	-0.47458	-0.55431	-1.48545	-3.23284	20.77438	5.88848	10.39953	-0.00426	-0.00016	0.00321	-0.00001
568			5.67000	11.27086	-2.92733	10.51180	0.42067	0.21975	0.08445	-0.00522	0.00021	0.00437	0.00613	-0.00506	0.96841	13.20929	-0.09951	-22.58730	0.22039	0.58943	-0.06148	-0.01025	0.00469	-0.00084	14.07228	2.91555	4.12762	0.02100	1.06093	0.21484	-0.00050	0.00887	-0.01302	0.74750	-0.34507	2.93896	0.73092	2.68185	0.45469	-0.23735	-1.66403	-3.36757	20.77223	5.88519	10.39839	-0.00427	-0.00015	0.00328	-0.00003
569			5.68000	11.27714	-2.93472	10.48556	0.42588	0.22049	0.08432	-0.00569	0.00051	0.00356	0.00628	-0.00541	0.96874	13.23726	-0.10161	-22.59971	0.21717	0.58956	-0.06194	-0.01074	0.00508	-0.00135	14.08427	2.91808	4.16175	0.02494	1.06449	0.21570	-0.00054	0.01062	-0.01132	0.74153	-0.43946	2.39038	0.76446	2.90815	0.89071	-0.05471	-1.51439	-2.93790	20.76750	5.87811	10.39604	-0.00428	-0.00015	0.00334	-0.00005
570			5.69000	11.28377	-2.93937	10.46480	0.43191	0.21968	0.08320	-0.00507	-0.00118	0.00251	0.00678	-0.00558	0.97029	13.26603	-0.10341	-22.61386	0.21396	0.58951	-0.06340	-0.01053	0.00481	-0.00134	14.09419	2.91909	4.18879	0.03017	1.06966	0.21580	-0.00050	0.00879	-0.00785	0.18237	-0.53310	1.79255	0.74006	2.89181	0.85726	0.03179	-1.13208	-2.04232	20.76013	5.86891	10.39276	-0.00428	-0.00014	0.00338	-0.00006
571			5.70000	11.28878	-2.93547	10.45042	0.43554	0.22053	0.08225	-0.00283	-0.00442	0.00107	0.00723	-0.00603	0.97160	13.29371	-0.10515	-22.62548	0.21348	0.59170	-0.06516	-0.00974	0.00390	-0.00108	14.10100	2.91909	4.20450	0.03111	1.07621	0.21599	-0.00031	0.00510	-0.00327	-0.86298	-0.55957	0.97853	0.64123	2.66334	0.62097	0.07871	-0.65205	-0.84965	20.75101	5.86000	10.38939	-0.00428	-0.00015	0.00340	-0.00007
572			5.71000	11.29025	-2.91979	10.44561	0.43917	0.22147	0.08151	0.00057	-0.00777	-0.00090	0.00720	-0.00682	0.97252	13.31837	-0.10638	-22.63415	0.21441	0.59212	-0.06615	-0.00848	0.00288	-0.00096	14.10467	2.91805	4.20698	0.02903	1.07822	0.21572	-0.00013	0.00104	0.00158	-2.03798	-0.49201	-0.22974	0.50782	2.31438	0.53846	0.12030	-0.21912	0.42313	20.74207	5.85363	10.38640	-0.00429	-0.00015	0.00340	-0.00006
573			5.72000	11.28752	-2.89355	10.45492	0.44654	0.22164	0.08059	0.00418	-0.00978	-0.00331	0.00682	-0.00829	0.97332	13.33907	-0.10675	-22.64292	0.21473	0.58928	-0.06643	-0.00701	0.00227	-0.00118	14.10639	2.91597	4.19662	0.02494	1.07489	0.21479	-0.00002	-0.00230	0.00608	-2.94796	-0.36329	-1.83937	0.39104	1.95844	0.77448	0.17769	0.07878	1.61677	20.73611	5.85066	10.38306	-0.00429	-0.00015	0.00338	-0.00003
574			5.73000	11.28135	-2.86098	10.48184	0.45501	0.22145	0.07985	0.00731	-0.01003	-0.00576	0.00657	-0.01017	0.97518	13.35582	-0.10598	-22.65502	0.21617	0.58673	-0.06657	-0.00554	0.00203	-0.00161	14.10742	2.91252	4.17486	0.01856	1.07205	0.21416	0.00001	-0.00442	0.00996	-3.41965	-0.20473	-3.59248	0.29797	1.61825	1.18800	0.26351	0.25495	2.64917	20.73477	5.85091	10.37871	-0.00428	-0.00015	0.00335	0.00000
575			5.74000	11.27264	-2.82651	10.52588	0.46464	0.21910	0.07884	0.01016	-0.00897	-0.00770	0.00650	-0.01191	0.97768	13.36852	-0.10421	-22.67080	0.21720	0.58238	-0.06657	-0.00376	0.00187	-0.00192	14.10841	2.90756	4.14373	0.01342	1.06774	0.21317	0.00003	-0.00534	0.01293	-3.52545	0.01531	-5.09358	0.20926	1.18822	1.51598	0.36771	0.40083	3.44575	20.73707	5.85399	10.37437	-0.00426	-0.00015	0.00331	0.00002
576			5.75000	11.26125	-2.79311	10.58254	0.47221	0.21676	0.07743	0.01329	-0.00726	-0.00876	0.00696	-0.01306	0.97930	13.37572	-0.10191	-22.68805	0.21707	0.57965	-0.06737	-0.00110	0.00171	-0.00193	14.10865	2.90114	4.10598	0.01088	1.06604	0.21179	0.00006	-0.00523	0.01473	-3.37035	0.36831	-6.06694	0.10943	0.49894	1.59481	0.47621	0.62039	3.92760	20.74083	5.85901	10.37143	-0.00425	-0.00015	0.00326	0.00003
577			5.76000	11.24622	-2.76357	10.64568	0.47881	0.21592	0.07678	0.01662	-0.00504	-0.00901	0.00838	-0.01368	0.97916	13.37441	-0.09991	-22.70350	0.21323	0.58086	-0.06837	0.00265	0.00153	-0.00156	14.10651	2.89359	4.06498	0.01277	1.07048	0.21146	0.00014	-0.00451	0.01532	-2.96274	0.84468	-6.44099	-0.01091	-0.53270	1.40078	0.56254	0.98294	4.05350	20.74440	5.86478	10.37029	-0.00425	-0.00016	0.00322	0.00002
578			5.77000	11.22760	-2.74064	10.70940	0.48288	0.21605	0.07709	0.01887	-0.00253	-0.00861	0.01018	-0.01423	0.97894	13.36154	-0.09880	-22.71424	0.21034	0.58532	-0.06908	0.00700	0.00124	-0.00092	14.09980	2.88560	4.02417	0.01306	1.07903	0.21246	0.00027	-0.00366	0.01471	-2.34298	1.28528	-6.26911	-0.15165	-1.78094	1.01678	0.59982	1.49736	3.81827	20.74766	5.87015	10.37039	-0.00425	-0.00016	0.00320	0.00003
579			5.78000	11.20733	-2.72547	10.76878	0.48742	0.21662	0.07796	0.01894	-0.00016	-0.00771	0.01136	-0.01458	0.97883	13.33632	-0.09875	-22.71892	0.20608	0.58806	-0.06859	0.01101	0.00085	-0.00020	14.08677	2.87803	3.98697	0.01438	1.08345	0.21344	0.00046	-0.00271	0.01290	-1.61630	1.51017	-5.67499	-0.29144	-2.99762	0.57563	0.58623	2.09670	3.25730	20.75190	5.87417	10.36984	-0.00425	-0.00016	0.00319	0.00004
580			5.79000	11.18836	-2.71779	10.82059	0.48848	0.21607	0.07860	0.01655	0.00196	-0.00643	0.01132	-0.01416	0.97814	13.30033	-0.09965	-22.71784	0.20274	0.58630	-0.06705	0.01417	0.00054	0.00042	14.06666	2.87152	3.95622	0.01626	1.07866	0.21300	0.00070	-0.00151	0.01003	-0.83991	1.48426	-4.80670	-0.40039	-3.99594	0.18367	0.53531	2.66884	2.44140	20.75896	5.87613	10.36606	-0.00425	-0.00016	0.00319	0.00006
581			5.80000	11.17297	-2.71745	10.86287	0.48685	0.21691	0.07903	0.01284	0.00397	-0.00482	0.01063	-0.01272	0.97787	13.25623	-0.10141	-22.71224	0.19825	0.58462	-0.06563	0.01618	0.00025	0.00089	14.04009	2.86648	3.93417	0.02214	1.07284	0.21191	0.00115	0.00025	0.00639	-0.01717	1.33404	-3.71575	-0.48030	-4.71477	-0.14405	0.46987	3.08590	1.43001	20.76943	5.87608	10.35816	-0.00425	-0.00016	0.00319	0.00008
582			5.81000	11.16160	-2.72480	10.89328	0.48293	0.21638	0.07924	0.00912	0.00605	-0.00279	0.01002	-0.01094	0.97522	13.20675	-0.10369	-22.70285	0.19327	0.58173	-0.06414	0.01713	-0.00047	0.00131	14.00900	2.86288	3.92272	0.02858	1.06616	0.21064	0.00161	0.00294	0.00215	0.87924	1.22550	-2.35370	-0.57304	-5.15580	-0.48460	0.41068	3.25282	0.26158	20.78130	5.87523	10.34857	-0.00425	-0.00016	0.00320	0.00008
583			5.82000	11.15349	-2.74109	10.90873	0.47946	0.21431	0.07950	0.00599	0.00854	-0.00041	0.00972	-0.00935	0.97022	13.15465	-0.10585	-22.68927	0.18710	0.57747	-0.06228	0.01695	-0.00189	0.00171	13.97597	2.86058	3.92355	0.03476	1.05895	0.20972	0.00196	0.00638	-0.00247	1.91791	1.23511	-0.77604	-0.70177	-5.30940	-0.87564	0.35951	3.14471	-1.00841	20.79192	5.87476	10.34105	-0.00424	-0.00016	0.00321	0.00006
584			5.83000	11.14797	-2.76843	10.90790	0.47641	0.21477	0.08027	0.00345	0.01151	0.00199	0.00992	-0.00872	0.96691	13.10287	-0.10720	-22.67143	0.18391	0.57874	-0.06122	0.01615	-0.00373	0.00204	13.94357	2.85945	3.93752	0.03483	1.06044	0.21068	0.00183	0.01008	-0.00709	3.04108	1.33390	0.77036	-0.84529	-5.17980	-1.24118	0.31156	2.80679	-2.25238	20.79959	5.87470	10.33797	-0.00422	-0.00015	0.00320	0.00004
585			5.84000	11.14442	-2.80683	10.89266	0.47477	0.21632	0.08119	0.00200	0.01396	0.00393	0.01013	-0.00887	0.96339	13.05394	-0.10731	-22.65048	0.18148	0.58092	-0.06022	0.01486	-0.00526	0.00220	13.91387	2.85930	3.96368	0.03166	1.06303	0.21221	0.00145	0.01306	-0.01099	3.91376	1.47510	1.98519	-0.94510	-4.85641	-1.48115	0.25767	2.34402	-3.26454	20.80415	5.87457	10.33950	-0.00419	-0.00015	0.00318	0.00003
586			5.85000	11.14116	-2.85170	10.86765	0.47098	0.21703	0.08202	0.00223	0.01453	0.00497	0.00958	-0.00901	0.96039	13.00893	-0.10656	-22.62832	0.18189	0.58080	-0.05870	0.01358	-0.00568	0.00215	13.88791	2.86005	3.99857	0.02677	1.06069	0.21326	0.00104	0.01436	-0.01326	4.15556	1.61296	2.63610	-0.93978	-4.44530	-1.54813	0.19818	1.88515	-3.82430	20.80636	5.87440	10.34435	-0.00417	-0.00016	0.00314	0.00002
587			5.86000	11.13635	-2.89549	10.83933	0.46961	0.21716	0.08252	0.00372	0.01302	0.00489	0.00840	-0.00866	0.95793	12.96828	-0.10586	-22.60699	0.17914	0.57694	-0.05668	0.01187	-0.00485	0.00193	13.86581	2.86135	4.03663	0.02811	1.05312	0.21325	0.00090	0.01378	-0.01338	3.71389	1.67754	2.63217	-0.81562	-3.95596	-1.45170	0.14846	1.49427	-3.81815	20.80744	5.87454	10.35097	-0.00415	-0.00017	0.00308	0.00001
588			5.87000	11.12940	-2.93222	10.81420	0.47121	0.21722	0.08241	0.00530	0.01045	0.00393	0.00694	-0.00822	0.95679	12.93295	-0.10591	-22.58824	0.17454	0.57123	-0.05492	0.00983	-0.00363	0.00163	13.84765	2.86273	4.07206	0.03306	1.04393	0.21239	0.00086	0.01185	-0.01160	2.90777	1.61581	2.10365	-0.64792	-3.37500	-1.27449	0.12215	1.19374	-3.31310	20.80871	5.87531	10.35802	-0.00413	-0.00018	0.00302	0.00002
589			5.88000	11.12127	-2.96015	10.79627	0.47037	0.21695	0.08200	0.00628	0.00784	0.00261	0.00588	-0.00828	0.95695	12.90367	-0.10635	-22.57225	0.17516	0.56811	-0.05420	0.00806	-0.00318	0.00143	13.83291	2.86370	4.10058	0.03169	1.03877	0.21178	0.00068	0.00922	-0.00854	2.06867	1.45775	1.33774	-0.54565	-2.77308	-1.16891	0.12336	1.00955	-2.46350	20.81119	5.87698	10.36418	-0.00410	-0.00018	0.00295	0.00003
590			5.89000	11.11266	-2.97987	10.78637	0.46805	0.21737	0.08168	0.00691	0.00542	0.00131	0.00555	-0.00856	0.95759	12.88015	-0.10643	-22.55726	0.17796	0.56866	-0.05438	0.00649	-0.00381	0.00144	13.82074	2.86390	4.11942	0.02735	1.03854	0.21161	0.00051	0.00608	-0.00472	1.28549	1.27380	0.57146	-0.54501	-2.22824	-1.24579	0.13772	0.93898	-1.40561	20.81543	5.87985	10.36777	-0.00407	-0.00019	0.00289	0.00004
591			5.90000	11.10371	-2.99174	10.78373	0.46831	0.21714	0.08186	0.00702	0.00303	0.00020	0.00574	-0.00859	0.95823	12.86180	-0.10563	-22.54100	0.17772	0.56903	-0.05411	0.00488	-0.00517	0.00160	13.81031	2.86328	4.12702	0.02726	1.03844	0.21164	0.00047	0.00226	-0.00070	0.55322	1.04209	-0.06699	-0.61118	-1.72852	-1.50259	0.12930	0.96495	-0.29425	20.82137	5.88375	10.36696	-0.00404	-0.00019	0.00283	0.00004
592			5.91000	11.09551	-2.99612	10.78664	0.46825	0.21569	0.08156	0.00535	0.00103	-0.00055	0.00642	-0.00820	0.95887	12.84863	-0.10382	-22.52188	0.17691	0.56953	-0.05450	0.00312	-0.00686	0.00192	13.80069	2.86237	4.12368	0.02905	1.03887	0.21095	0.00051	-0.00241	0.00282	0.01980	0.65611	-0.46973	-0.69632	-1.20143	-1.91081	0.05368	1.06967	0.68549	20.82838	5.88724	10.36100	-0.00401	-0.00020	0.00278	0.00004
593			5.92000	11.09106	-2.99564	10.79234	0.46567	0.21575	0.08162	0.00136	0.00035	-0.00062	0.00757	-0.00789	0.95950	12.84154	-0.10116	-22.49852	0.17852	0.57408	-0.05560	0.00127	-0.00841	0.00253	13.79095	2.86220	4.11150	0.02760	1.04384	0.21079	0.00052	-0.00877	0.00538	-0.02970	0.13581	-0.45685	-0.74368	-0.67410	-2.58358	-0.15774	1.21059	1.42463	20.83519	5.88818	10.35081	-0.00400	-0.00020	0.00273	0.00003
594			5.93000	11.09264	-2.99628	10.79560	0.46410	0.21550	0.08258	-0.00347	0.00162	0.00041	0.00847	-0.00806	0.96120	12.84041	-0.09906	-22.46725	0.18236	0.57823	-0.05575	-0.00017	-0.00893	0.00360	13.78077	2.86476	4.09296	0.02294	1.04759	0.21143	0.00046	-0.01798	0.00680	0.57126	-0.27160	0.22339	-0.67926	-0.36777	-3.72024	-0.57756	1.33348	1.88353	20.84057	5.88581	10.33838	-0.00400	-0.00021	0.00270	0.00002
595			5.94000	11.09941	-3.00519	10.78838	0.46386	0.21585	0.08375	-0.00734	0.00445	0.00274	0.00883	-0.00839	0.96356	12.84249	-0.10032	-22.42254	0.18631	0.58103	-0.05539	-0.00073	-0.00760	0.00508	13.77022	2.87252	4.07096	0.01826	1.04860	0.21182	0.00038	-0.02977	0.00677	1.68190	-0.36759	1.66501	-0.44371	-0.43293	-5.27542	-1.21061	1.41163	1.98381	20.84414	5.88171	10.32544	-0.00402	-0.00021	0.00268	0.00001
596			5.95000	11.10908	-3.02670	10.76331	0.46274	0.21749	0.08559	-0.01031	0.00758	0.00596	0.00892	-0.00853	0.96650	12.84471	-0.10781	-22.36147	0.19042	0.58472	-0.05457	-0.00081	-0.00398	0.00651	13.75931	2.88764	4.04960	0.01427	1.05048	0.21278	0.00030	-0.04243	0.00497	2.91121	-0.28400	3.60404	-0.00296	-0.67205	-6.81916	-1.97618	1.43289	1.62422	20.84578	5.87810	10.31405	-0.00405	-0.00022	0.00266	-0.00000
597			5.96000	11.12118	-3.05976	10.71764	0.46251	0.22185	0.08881	-0.01338	0.00970	0.00957	0.00917	-0.00860	0.97039	12.84714	-0.12312	-22.28749	0.19283	0.59227	-0.05331	-0.00123	0.00158	0.00737	13.74801	2.91111	4.03390	0.01304	1.05955	0.21584	0.00028	-0.05371	0.00127	3.86535	-0.28249	5.66651	0.60536	-0.76424	-7.86583	-2.74078	1.39316	0.74988	20.84504	5.87532	10.30666	-0.00407	-0.00022	0.00267	-0.00002
598			5.97000	11.13625	-3.09969	10.65167	0.46362	0.22744	0.09223	-0.01614	0.01035	0.01333	0.00905	-0.00909	0.97351	12.85167	-0.14599	-22.20780	0.19427	0.59970	-0.05187	-0.00189	0.00749	0.00753	13.73613	2.94245	4.02919	0.01308	1.07099	0.21964	0.00028	-0.06047	-0.00444	4.40871	-0.35035	7.73478	1.20550	-0.69098	-8.24833	-3.34182	1.29396	-0.65737	20.84133	5.87289	10.30550	-0.00410	-0.00022	0.00268	-0.00003
599			5.98000	11.15280	-3.14292	10.56495	0.46357	0.23282	0.09444	-0.01690	0.01017	0.01711	0.00758	-0.00943	0.97523	12.85791	-0.17405	-22.12854	0.19567	0.60219	-0.05042	-0.00196	0.01122	0.00714	13.72341	2.97945	4.04105	0.01499	1.07563	0.22169	0.00031	-0.05932	-0.01196	4.68970	-0.23858	9.81210	1.54585	-0.68904	-8.02263	-3.62438	1.12922	-2.56518	20.83507	5.87155	10.31046	-0.00413	-0.00022	0.00270	-0.00004
600			5.99000	11.16736	-3.18896	10.45743	0.46031	0.23586	0.09500	-0.01488	0.00984	0.02028	0.00524	-0.00890	0.97517	12.86268	-0.20290	-22.05443	0.19674	0.59936	-0.04931	-0.00110	0.01126	0.00625	13.70972	3.01851	4.07434	0.01927	1.07256	0.22152	0.00038	-0.04933	-0.02037	4.83419	0.16118	11.63182	1.48131	-0.82472	-7.15373	-3.51279	0.84918	-4.78533	20.82744	5.87371	10.31951	-0.00415	-0.00022	0.00272	-0.00005
601			6.00000	11.17697	-3.23721	10.33390	0.45683	0.23788	0.09558	-0.01106	0.00924	0.02204	0.00290	-0.00746	0.97604	12.86384	-0.22738	-21.99166	0.19571	0.59578	-0.04790	-0.00005	0.00824	0.00469	13.69623	3.05564	4.13105	0.02654	1.06835	0.22153	0.00040	-0.03261	-0.02817	4.72094	0.67088	12.59547	1.07907	-0.86664	-5.49591	-3.02166	0.39177	-6.90018	20.81932	5.88079	10.33030	-0.00415	-0.00021	0.00275	-0.00005
602			6.01000	11.18093	-3.28385	10.20647	0.45365	0.23869	0.09534	-0.00734	0.00791	0.02110	0.00084	-0.00597	0.97700	12.86255	-0.24334	-21.94854	0.19451	0.59157	-0.04706	0.00010	0.00385	0.00256	13.68521	3.08700	4.20782	0.03125	1.06248	0.22104	0.00022	-0.01262	-0.03324	4.19752	0.97000	12.10905	0.52795	-0.51362	-3.05337	-2.23443	-0.24030	-8.35561	20.81063	5.89194	10.34140	-0.00416	-0.00021	0.00278	-0.00006
603			6.02000	11.18167	-3.32361	10.09212	0.45188	0.23922	0.09483	-0.00580	0.00588	0.01721	-0.00038	-0.00521	0.97690	12.86300	-0.24853	-21.93251	0.19332	0.58889	-0.04685	-0.00134	-0.00044	0.00004	13.67943	3.10963	4.29550	0.03191	1.05866	0.22092	-0.00012	0.00664	-0.03414	3.29545	0.77935	9.96162	0.00643	0.38972	-0.10545	-1.28040	-0.93454	-8.72194	20.80030	5.90517	10.35297	-0.00416	-0.00021	0.00282	-0.00008
604			6.03000	11.18413	-3.35184	10.00753	0.45079	0.23865	0.09371	-0.00711	0.00308	0.01102	-0.00073	-0.00527	0.97686	12.87051	-0.24272	-21.94739	0.19428	0.58803	-0.04781	-0.00417	-0.00387	-0.00256	13.68027	3.12190	4.38184	0.02879	1.05886	0.22098	-0.00040	0.02242	-0.03048	2.07898	0.04913	6.51592	-0.38588	1.68899	2.83931	-0.29000	-1.47643	-7.89364	20.78706	5.91912	10.36570	-0.00416	-0.00020	0.00287	-0.00010
605			6.04000	11.19219	-3.36428	9.96255	0.44928	0.23747	0.09172	-0.00983	-0.00075	0.00391	-0.00037	-0.00539	0.97547	12.88782	-0.22752	-21.99065	0.19455	0.58817	-0.05002	-0.00721	-0.00610	-0.00487	13.68668	3.12345	4.45507	0.02839	1.06123	0.22017	-0.00055	0.03297	-0.02273	0.56048	-0.98324	2.50885	-0.62233	2.95359	5.18420	0.61884	-1.66845	-6.02048	20.77040	5.93306	10.37912	-0.00416	-0.00020	0.00292	-0.00012
606			6.05000	11.20635	-3.35776	9.95881	0.45004	0.23656	0.08988	-0.01213	-0.00539	-0.00291	0.00069	-0.00550	0.97355	12.91343	-0.20625	-22.05350	0.19212	0.58956	-0.05246	-0.00919	-0.00679	-0.00649	13.69581	3.11530	4.50542	0.03207	1.06590	0.21934	-0.00060	0.03716	-0.01215	-1.16815	-2.00414	-1.46875	-0.68947	3.78284	6.59246	1.33612	-1.42275	-3.37598	20.75192	5.94654	10.39044	-0.00416	-0.00020	0.00298	-0.00012
607			6.06000	11.22489	-3.33144	9.99398	0.45113	0.23386	0.08863	-0.01307	-0.01014	-0.00915	0.00256	-0.00603	0.97045	12.94314	-0.18296	-22.12595	0.19092	0.59139	-0.05444	-0.00981	-0.00566	-0.00734	13.70419	3.09967	4.52631	0.03283	1.07183	0.21920	-0.00039	0.03545	-0.00022	-2.95299	-2.84319	-5.20525	-0.58599	4.05843	7.20266	1.82252	-0.78439	-0.33761	20.73462	5.95923	10.39585	-0.00417	-0.00019	0.00305	-0.00011
608			6.07000	11.24570	-3.28599	10.06532	0.45108	0.23068	0.08709	-0.01256	-0.01471	-0.01463	0.00430	-0.00705	0.96773	12.97280	-0.16095	-22.20168	0.19360	0.59271	-0.05651	-0.00949	-0.00322	-0.00771	13.70879	3.07876	4.51553	0.02727	1.07581	0.21848	-0.00002	0.03010	0.01164	-4.71744	-3.46983	-8.61913	-0.37330	3.90876	7.33229	2.13204	0.10113	2.70901	20.72058	5.97130	10.39382	-0.00419	-0.00018	0.00312	-0.00010
609			6.08000	11.26677	-3.22220	10.16886	0.44990	0.22678	0.08421	-0.01106	-0.01904	-0.01889	0.00504	-0.00771	0.96509	12.99976	-0.14178	-22.27701	0.19726	0.58950	-0.05871	-0.00868	-0.00088	-0.00780	13.70785	3.05405	4.47450	0.02133	1.07089	0.21504	0.00025	0.02429	0.02201	-6.41685	-3.92502	-11.56171	-0.17474	3.56702	7.17780	2.37846	1.03968	5.45794	20.70938	5.98393	10.38661	-0.00422	-0.00017	0.00320	-0.00008
610			6.09000	11.28694	-3.14143	10.29895	0.44683	0.22171	0.08065	-0.00953	-0.02249	-0.02170	0.00486	-0.00683	0.96394	13.02362	-0.12507	-22.34959	0.19933	0.58228	-0.06054	-0.00803	0.00010	-0.00762	13.70126	3.02571	4.40758	0.02259	1.05832	0.20939	0.00051	0.02072	0.02984	-7.85768	-4.27839	-13.88777	-0.08777	3.28401	6.82030	2.65067	1.85396	7.68885	20.69949	5.99788	10.37785	-0.00425	-0.00016	0.00327	-0.00008
611			6.10000	11.30650	-3.04788	10.44889	0.44571	0.21431	0.07679	-0.00887	-0.02379	-0.02296	0.00489	-0.00493	0.96495	13.04621	-0.10950	-22.41755	0.19858	0.57323	-0.06230	-0.00788	-0.00045	-0.00722	13.69007	2.99359	4.32097	0.03053	1.04467	0.20304	0.00094	0.01963	0.03473	-8.69639	-4.53532	-15.46372	-0.11934	3.17371	6.25512	2.92532	2.45709	9.26129	20.69048	6.01213	10.36969	-0.00428	-0.00014	0.00332	-0.00007
612			6.11000	11.32628	-2.94952	10.61049	0.44258	0.20679	0.07287	-0.00895	-0.02243	-0.02254	0.00643	-0.00330	0.96522	13.06936	-0.09424	-22.47868	0.19974	0.56969	-0.06559	-0.00819	-0.00198	-0.00655	13.67553	2.95839	4.22196	0.03444	1.04068	0.19772	0.00125	0.01888	0.03695	-8.65687	-4.59690	-16.06351	-0.21917	3.13247	5.33629	3.06621	2.83957	10.13095	20.68272	6.02405	10.36328	-0.00431	-0.00013	0.00335	-0.00006
613			6.12000	11.34633	-2.85638	10.77248	0.43923	0.20155	0.07082	-0.00906	-0.01898	-0.02092	0.00948	-0.00289	0.96323	13.09337	-0.07974	-22.52819	0.20233	0.57341	-0.06880	-0.00833	-0.00388	-0.00505	13.65890	2.92274	4.11751	0.03103	1.04760	0.19559	0.00122	0.01488	0.03733	-7.73738	-4.34212	-15.43716	-0.33054	2.94867	3.82457	2.89065	3.04438	10.38047	20.67626	6.03066	10.35922	-0.00433	-0.00012	0.00336	-0.00005
614			6.13000	11.36545	-2.77709	10.92155	0.43940	0.20122	0.07185	-0.00856	-0.01461	-0.01854	0.01317	-0.00410	0.96213	13.11666	-0.06762	-22.55891	0.20592	0.58476	-0.07068	-0.00786	-0.00544	-0.00255	13.64100	2.89092	4.01299	0.02084	1.06552	0.19787	0.00085	0.00538	0.03647	-6.21180	-3.74412	-13.58578	-0.38765	2.49585	1.72422	2.30588	3.11459	10.09999	20.67065	6.02999	10.35798	-0.00437	-0.00012	0.00335	-0.00004
615			6.14000	11.38196	-2.71653	11.04633	0.43925	0.20199	0.07311	-0.00734	-0.00997	-0.01500	0.01542	-0.00560	0.96174	13.13715	-0.05996	-22.56611	0.21143	0.59321	-0.07148	-0.00686	-0.00553	0.00023	13.62263	2.86731	3.91337	0.00884	1.07781	0.19978	0.00036	-0.00833	0.03323	-4.46567	-2.92948	-10.89295	-0.31213	1.85987	-0.46329	1.39444	3.05628	9.22346	20.66559	6.02208	10.35911	-0.00441	-0.00013	0.00332	-0.00003
616			6.15000	11.39506	-2.67525	11.14119	0.43926	0.20233	0.07313	-0.00602	-0.00577	-0.01088	0.01448	-0.00562	0.96379	13.15381	-0.05806	-22.55287	0.21464	0.59083	-0.07071	-0.00566	-0.00334	0.00214	13.60423	2.85463	3.82542	0.00701	1.07178	0.19805	0.00027	-0.02134	0.02665	-2.81950	-2.10785	-7.97190	-0.06380	1.28203	-1.93752	0.36888	2.83698	7.57315	20.66147	6.00926	10.36105	-0.00445	-0.00015	0.00327	-0.00003
617			6.16000	11.40521	-2.65082	11.20717	0.43949	0.20242	0.07256	-0.00498	-0.00254	-0.00711	0.01182	-0.00435	0.96785	13.16731	-0.06155	-22.53080	0.21491	0.58291	-0.06916	-0.00470	0.00056	0.00245	13.58657	2.85322	3.75794	0.01431	1.05762	0.19471	0.00049	-0.02877	0.01731	-1.48364	-1.42364	-5.31469	0.29678	0.95026	-2.16663	-0.52851	2.43484	5.10312	20.65885	5.99483	10.36184	-0.00448	-0.00016	0.00322	-0.00001
618			6.17000	11.41302	-2.63894	11.24856	0.44070	0.20338	0.07188	-0.00394	-0.00063	-0.00400	0.00935	-0.00275	0.97307	13.17881	-0.06836	-22.51361	0.21319	0.57680	-0.06828	-0.00396	0.00444	0.00145	13.57021	2.86100	3.71892	0.02463	1.04784	0.19201	0.00073	-0.02895	0.00674	-0.58552	-0.88703	-3.05811	0.61595	0.83708	-1.31398	-1.12416	1.91985	2.10737	20.65815	5.98160	10.36025	-0.00449	-0.00018	0.00316	0.00000
619			6.18000	11.41831	-2.63470	11.26911	0.44023	0.20338	0.07166	-0.00247	0.00016	-0.00139	0.00833	-0.00182	0.97688	13.18855	-0.07568	-22.50911	0.21387	0.57516	-0.06818	-0.00318	0.00685	0.00009	13.55517	2.87456	3.71138	0.02808	1.04618	0.19139	0.00071	-0.02373	-0.00310	-0.06478	-0.41928	-1.07841	0.77210	0.76189	-0.13776	-1.38749	1.43712	-0.80376	20.65955	5.97133	10.35646	-0.00449	-0.00019	0.00309	0.00002
620			6.19000	11.42047	-2.63540	11.27057	0.43892	0.20508	0.07301	-0.00097	0.00077	0.00108	0.00898	-0.00193	0.97822	13.19585	-0.08197	-22.51532	0.21562	0.58060	-0.06832	-0.00215	0.00733	-0.00063	13.54073	2.89063	3.73090	0.02433	1.05499	0.19390	0.00057	-0.01703	-0.01044	0.38730	0.02767	0.79276	0.75106	0.56534	0.49848	-1.41220	1.14389	-2.97651	20.66294	5.96468	10.35174	-0.00448	-0.00019	0.00303	0.00003
621			6.20000	11.42011	-2.64229	11.25335	0.43858	0.20816	0.07562	-0.00037	0.00215	0.00368	0.01004	-0.00282	0.97831	13.20002	-0.08733	-22.52275	0.21740	0.58813	-0.06768	-0.00093	0.00636	-0.00014	13.52563	2.90699	3.76712	0.01712	1.06562	0.19797	0.00043	-0.01273	-0.01421	1.05970	0.41275	2.61252	0.63516	0.19501	0.12390	-1.35588	1.15772	-4.03517	20.66791	5.96116	10.34791	-0.00445	-0.00020	0.00297	0.00004
622			6.21000	11.41900	-2.65802	11.21821	0.43841	0.21166	0.07784	-0.00115	0.00430	0.00634	0.01038	-0.00350	0.97813	13.20074	-0.09350	-22.52040	0.21813	0.59296	-0.06674	0.00034	0.00510	0.00150	13.50799	2.92317	3.80777	0.01261	1.07063	0.20067	0.00039	-0.01324	-0.01420	1.95869	0.66763	4.34210	0.54762	-0.31399	-1.22874	-1.35397	1.51338	-4.00261	20.67367	5.95962	10.34647	-0.00441	-0.00020	0.00292	0.00004
623			6.22000	11.41907	-2.68359	11.16643	0.44042	0.21473	0.07927	-0.00302	0.00662	0.00892	0.01000	-0.00360	0.97778	13.19820	-0.10281	-22.49993	0.21525	0.59350	-0.06554	0.00153	0.00434	0.00383	13.48591	2.93970	3.84272	0.01525	1.06976	0.20147	0.00063	-0.01813	-0.01154	2.90787	0.78411	5.98407	0.54886	-0.90500	-3.23239	-1.45095	2.14485	-3.24888	20.67914	5.95847	10.34837	-0.00436	-0.00020	0.00286	0.00004
624			6.23000	11.42124	-2.71821	11.09864	0.44197	0.21606	0.07979	-0.00512	0.00851	0.01150	0.00911	-0.00377	0.97671	13.19248	-0.11696	-22.45707	0.21375	0.59027	-0.06433	0.00285	0.00379	0.00641	13.45787	2.95736	3.86716	0.01709	1.06413	0.20073	0.00091	-0.02471	-0.00820	3.76046	0.84447	7.67549	0.58256	-1.57840	-5.51873	-1.60670	2.94552	-2.32132	20.68316	5.95685	10.35408	-0.00432	-0.00021	0.00280	0.00003
625			6.24000	11.42506	-2.76054	11.01325	0.44283	0.21886	0.08067	-0.00674	0.01007	0.01451	0.00794	-0.00405	0.97408	13.18268	-0.13601	-22.39048	0.21212	0.58681	-0.06265	0.00458	0.00217	0.00887	13.42255	2.97647	3.88209	0.01819	1.05689	0.19974	0.00122	-0.02997	-0.00580	4.53404	0.96041	9.61052	0.50089	-2.36250	-7.84266	-1.74371	3.79406	-1.67318	20.68502	5.95515	10.36325	-0.00428	-0.00022	0.00273	0.00001
626			6.25000	11.42942	-2.81071	10.90690	0.44362	0.22253	0.08274	-0.00784	0.01193	0.01833	0.00749	-0.00472	0.97114	13.16735	-0.15807	-22.30012	0.21135	0.58707	-0.06067	0.00678	-0.00148	0.01100	13.37956	2.99670	3.89200	0.01604	1.05562	0.20047	0.00129	-0.03274	-0.00519	5.40207	1.19010	11.87022	0.19730	-3.23779	-10.04460	-1.83028	4.58232	-1.53807	20.68464	5.95406	10.37517	-0.00424	-0.00023	0.00266	0.00000
627			6.26000	11.43367	-2.87104	10.77636	0.44416	0.22455	0.08506	-0.00876	0.01459	0.02277	0.00797	-0.00587	0.96847	13.14534	-0.18055	-22.18743	0.21299	0.59008	-0.05912	0.00934	-0.00650	0.01274	13.32906	3.01791	3.90278	0.00915	1.06073	0.20243	0.00085	-0.03375	-0.00677	6.51425	1.52134	14.34274	-0.26377	-4.12751	-11.91725	-1.92485	5.22803	-2.01166	20.68243	5.95349	10.38889	-0.00421	-0.00023	0.00261	-0.00001
628			6.27000	11.43765	-2.94451	10.62058	0.44665	0.22870	0.08794	-0.00967	0.01829	0.02749	0.00853	-0.00716	0.96708	13.11633	-0.20194	-22.05681	0.21331	0.59613	-0.05763	0.01176	-0.01090	0.01370	13.27204	3.04101	3.92092	0.00268	1.07038	0.20531	0.00027	-0.03412	-0.01071	7.80807	1.89827	16.69709	-0.69108	-4.90468	-13.11960	-2.09707	5.63960	-3.10561	20.67894	5.95314	10.40326	-0.00417	-0.00024	0.00257	-0.00002
629			6.28000	11.44131	-3.03191	10.44298	0.44897	0.23423	0.09101	-0.01018	0.02215	0.03155	0.00844	-0.00780	0.96607	13.08120	-0.22197	-21.91733	0.21124	0.60179	-0.05570	0.01352	-0.01276	0.01341	13.21050	3.06718	3.95262	0.00043	1.07815	0.20795	0.00005	-0.03352	-0.01674	8.95734	2.24657	18.44770	-0.91525	-5.41614	-13.23123	-2.32962	5.71781	-4.72612	20.67486	5.95290	10.41676	-0.00415	-0.00024	0.00256	-0.00002
630			6.29000	11.44410	-3.12952	10.25218	0.44863	0.23836	0.09332	-0.00947	0.02441	0.03365	0.00707	-0.00749	0.96563	13.04194	-0.24072	-21.78255	0.20940	0.60267	-0.05324	0.01436	-0.01125	0.01168	13.14763	3.09677	4.00269	0.00098	1.07697	0.20897	0.00010	-0.03040	-0.02386	9.49945	2.51002	19.13414	-0.87432	-5.52266	-11.96791	-2.51203	5.39849	-6.63669	20.67159	5.95219	10.42716	-0.00414	-0.00024	0.00257	-0.00001
631			6.30000	11.44463	-3.22890	10.06074	0.44688	0.23964	0.09407	-0.00708	0.02377	0.03283	0.00471	-0.00624	0.96475	13.00157	-0.25785	-21.66765	0.20635	0.59704	-0.05074	0.01389	-0.00700	0.00882	13.08725	3.12844	4.07286	0.00562	1.06568	0.20765	0.00052	-0.02355	-0.03054	9.13047	2.66526	18.50804	-0.61268	-5.12967	-9.37601	-2.51710	4.67273	-8.50003	20.67125	5.95024	10.43170	-0.00415	-0.00024	0.00260	0.00001
632			6.31000	11.44145	-3.32026	9.88215	0.44455	0.24117	0.09414	-0.00338	0.02057	0.02956	0.00209	-0.00506	0.96528	12.96395	-0.27247	-21.58536	0.20485	0.59126	-0.04891	0.01214	-0.00178	0.00551	13.03351	3.15961	4.16135	0.00844	1.05382	0.20597	0.00064	-0.01350	-0.03558	7.90264	2.69568	16.67220	-0.24822	-4.23558	-5.92980	-2.28422	3.59702	-9.95602	20.67494	5.94727	10.42900	-0.00415	-0.00024	0.00266	0.00003
633			6.32000	11.43408	-3.39606	9.72693	0.44494	0.24299	0.09466	0.00072	0.01574	0.02498	0.00036	-0.00442	0.96675	12.93308	-0.28343	-21.54115	0.20255	0.58845	-0.04750	0.00923	0.00252	0.00237	12.99010	3.18740	4.26267	0.01067	1.04839	0.20586	0.00059	-0.00229	-0.03807	6.14982	2.60547	14.06384	0.07519	-3.00229	-2.45204	-1.84969	2.35670	-10.64908	20.68148	5.94474	10.42042	-0.00416	-0.00023	0.00272	0.00004
634			6.33000	11.42293	-3.45298	9.59997	0.44620	0.24298	0.09453	0.00471	0.01036	0.01982	0.00010	-0.00492	0.96697	12.91144	-0.29004	-21.53082	0.20241	0.58823	-0.04761	0.00616	0.00470	0.00006	12.95854	3.20971	4.36760	0.00704	1.04971	0.20647	0.00025	0.00742	-0.03687	4.27268	2.45830	11.24204	0.24990	-1.77672	0.19419	-1.30491	1.25134	-10.28699	20.68851	5.94427	10.40878	-0.00415	-0.00022	0.00278	0.00004
635			6.34000	11.40841	-3.49155	9.50067	0.44963	0.24426	0.09488	0.00854	0.00554	0.01518	0.00083	-0.00653	0.96698	12.89820	-0.29269	-21.54178	0.20317	0.59209	-0.04831	0.00405	0.00438	-0.00111	12.93750	3.22541	4.46419	-0.00039	1.05807	0.20847	-0.00001	0.01358	-0.03168	2.56805	2.34896	8.65158	0.21884	-0.98290	1.48244	-0.74140	0.58110	-8.78151	20.69392	5.94674	10.39640	-0.00415	-0.00021	0.00284	0.00002
636			6.35000	11.39052	-3.51474	9.42502	0.45549	0.24598	0.09482	0.01265	0.00176	0.01125	0.00196	-0.00787	0.96736	12.88874	-0.29243	-21.55834	0.20066	0.59669	-0.04960	0.00395	0.00187	-0.00115	12.92293	3.23436	4.54086	-0.00163	1.06897	0.20994	-0.00003	0.01576	-0.02297	1.18475	2.37241	6.47242	-0.02423	-0.93935	1.48324	-0.21666	0.51950	-6.38768	20.69685	5.95250	10.38475	-0.00415	-0.00020	0.00289	0.00001
637			6.36000	11.36850	-3.52645	9.36875	0.45886	0.24637	0.09355	0.01748	-0.00085	0.00789	0.00255	-0.00852	0.96769	12.87577	-0.29025	-21.56857	0.19883	0.59821	-0.05125	0.00638	-0.00154	-0.00042	12.90938	3.23698	4.59038	-0.00030	1.07393	0.20914	-0.00001	0.01449	-0.01235	0.11948	2.59208	4.62867	-0.39743	-1.72083	0.70920	0.22898	1.04593	-3.56838	20.69787	5.96187	10.37445	-0.00415	-0.00019	0.00294	-0.00000
638			6.37000	11.34099	-3.52991	9.32930	0.46148	0.24536	0.09210	0.02326	-0.00261	0.00502	0.00251	-0.00893	0.96828	12.85204	-0.28742	-21.56693	0.19796	0.59632	-0.05203	0.01074	-0.00447	0.00068	12.89194	3.23440	4.61039	-0.00004	1.07160	0.20721	-0.00000	0.01054	-0.00168	-0.74088	2.99661	2.99047	-0.77796	-3.11170	-0.34528	0.55984	1.95961	-0.72310	20.69879	5.97595	10.36507	-0.00416	-0.00019	0.00297	0.00001
639			6.38000	11.30681	-3.52678	9.30498	0.46468	0.24315	0.08996	0.02929	-0.00402	0.00253	0.00227	-0.00909	0.96999	12.81352	-0.28519	-21.55207	0.19698	0.59241	-0.05285	0.01557	-0.00663	0.00189	12.86802	3.22806	4.60195	-0.00076	1.06509	0.20405	-0.00004	0.00465	0.00801	-1.49860	3.45798	1.53134	-1.10508	-4.66645	-1.45223	0.75607	2.97057	1.92594	20.70185	5.99552	10.35530	-0.00417	-0.00018	0.00301	0.00003
640			6.39000	11.26657	-3.51767	9.29386	0.46640	0.24043	0.08795	0.03345	-0.00531	0.00042	0.00216	-0.00937	0.97226	12.76128	-0.28398	-21.52414	0.19825	0.58903	-0.05351	0.01927	-0.00860	0.00303	12.83781	3.21952	4.56761	-0.00653	1.05779	0.20092	-0.00040	-0.00225	0.01620	-2.15374	3.72325	0.24862	-1.37194	-5.83789	-2.50278	0.82904	3.81369	4.26341	20.70851	6.01971	10.34358	-0.00418	-0.00018	0.00305	0.00005
641			6.40000	11.22399	-3.50303	9.29463	0.46771	0.23808	0.08663	0.03370	-0.00646	-0.00147	0.00262	-0.01001	0.97466	12.70178	-0.28317	-21.48518	0.20092	0.58841	-0.05408	0.02052	-0.01053	0.00383	12.80366	3.20991	4.51120	-0.01628	1.05472	0.19887	-0.00109	-0.00875	0.02249	-2.64890	3.54178	-0.91779	-1.55354	-6.20724	-3.28688	0.81883	4.33150	6.11969	20.71842	6.04586	10.32944	-0.00419	-0.00017	0.00309	0.00007
642			6.41000	11.18480	-3.48337	9.30688	0.47134	0.23693	0.08606	0.02984	-0.00739	-0.00318	0.00402	-0.01037	0.97598	12.64385	-0.28180	-21.44046	0.19872	0.59105	-0.05474	0.01855	-0.01188	0.00409	12.76836	3.20007	4.43896	-0.01924	1.05894	0.19793	-0.00131	-0.01361	0.02623	-2.94478	2.88088	-1.96534	-1.60338	-5.73017	-3.57981	0.75752	4.50437	7.25239	20.72950	6.07072	10.31377	-0.00418	-0.00016	0.00313	0.00006
643			6.42000	11.15354	-3.45977	9.32931	0.47220	0.23599	0.08591	0.02322	-0.00790	-0.00458	0.00584	-0.01032	0.97543	12.59437	-0.27940	-21.39668	0.19609	0.59562	-0.05554	0.01507	-0.01201	0.00369	12.73395	3.19071	4.35962	-0.01860	1.06715	0.19752	-0.00124	-0.01583	0.02675	-3.03571	1.96410	-2.80643	-1.50832	-4.73347	-3.24075	0.66967	4.42503	7.44603	20.73914	6.09151	10.29828	-0.00418	-0.00015	0.00317	0.00005
644			6.43000	11.13163	-3.43390	9.35949	0.47195	0.23499	0.08533	0.01618	-0.00796	-0.00555	0.00728	-0.01017	0.97464	12.55541	-0.27585	-21.36118	0.19439	0.59926	-0.05662	0.01163	-0.01053	0.00259	12.70080	3.18244	4.28358	-0.01696	1.07420	0.19659	-0.00109	-0.01483	0.02375	-2.96458	1.05971	-3.40524	-1.29448	-3.62592	-2.19020	0.57619	4.22094	6.62482	20.74575	6.10654	10.28445	-0.00419	-0.00014	0.00321	0.00003
645			6.44000	11.11818	-3.40729	9.39504	0.47284	0.23450	0.08524	0.01015	-0.00775	-0.00619	0.00787	-0.01010	0.97487	12.52553	-0.27113	-21.34121	0.19312	0.60083	-0.05672	0.00891	-0.00781	0.00082	12.66818	3.17570	4.22087	-0.01555	1.07725	0.19597	-0.00097	-0.01015	0.01797	-2.81610	0.31070	-3.79412	-1.01926	-2.63376	-0.51121	0.53066	3.97826	4.95301	20.74908	6.11560	10.27345	-0.00421	-0.00013	0.00323	0.00001
646			6.45000	11.11145	-3.38068	9.43399	0.47146	0.23473	0.08503	0.00561	-0.00749	-0.00649	0.00755	-0.00988	0.97561	12.50243	-0.26491	-21.34175	0.19405	0.60099	-0.05659	0.00706	-0.00499	-0.00121	12.63520	3.16993	4.17853	-0.01613	1.07609	0.19500	-0.00098	-0.00187	0.01073	-2.65533	-0.22874	-3.97530	-0.77614	-1.82561	1.46219	0.59927	3.72192	2.82165	20.74996	6.11933	10.26591	-0.00423	-0.00013	0.00325	-0.00000
647			6.46000	11.10919	-3.35457	9.47390	0.47138	0.23355	0.08453	0.00310	-0.00700	-0.00636	0.00679	-0.00966	0.97640	12.48394	-0.25655	-21.36306	0.19463	0.59776	-0.05596	0.00596	-0.00296	-0.00305	12.60168	3.16385	4.15883	-0.01670	1.07007	0.19370	-0.00099	0.00882	0.00356	-2.46438	-0.49444	-3.92074	-0.63033	-1.25559	3.30822	0.79615	3.42968	0.67197	20.74944	6.11881	10.26203	-0.00426	-0.00013	0.00326	-0.00001
648			6.47000	11.10850	-3.33038	9.51215	0.47227	0.23181	0.08326	0.00274	-0.00588	-0.00578	0.00590	-0.00947	0.97612	12.46763	-0.24586	-21.40154	0.19394	0.59229	-0.05560	0.00568	-0.00181	-0.00440	12.56834	3.15613	4.16003	-0.01696	1.06038	0.19150	-0.00096	0.01952	-0.00237	-2.14747	-0.44151	-3.64126	-0.57449	-0.99707	4.69601	1.06082	3.10716	-1.14189	20.74857	6.11535	10.26129	-0.00427	-0.00014	0.00325	-0.00000
649			6.48000	11.10676	-3.31069	9.54652	0.47320	0.23056	0.08232	0.00410	-0.00413	-0.00490	0.00557	-0.00915	0.97578	12.45076	-0.23357	-21.45080	0.19210	0.58891	-0.05544	0.00613	-0.00113	-0.00503	12.53595	3.14634	4.17729	-0.01611	1.05400	0.19000	-0.00085	0.02733	-0.00628	-1.68271	-0.12459	-3.17263	-0.55706	-1.06057	5.38527	1.27299	2.78938	-2.36088	20.74812	6.11016	10.26263	-0.00428	-0.00014	0.00323	0.00000
650			6.49000	11.10223	-3.29709	9.57518	0.47462	0.23015	0.08228	0.00657	-0.00248	-0.00382	0.00663	-0.00937	0.97511	12.43146	-0.22128	-21.50270	0.19016	0.59118	-0.05575	0.00715	-0.00045	-0.00489	12.50536	3.13534	4.20353	-0.01734	1.05807	0.19063	-0.00086	0.02996	-0.00797	-1.23792	0.33768	-2.53504	-0.52148	-1.41340	5.25388	1.31255	2.54153	-2.85997	20.74853	6.10433	10.26510	-0.00428	-0.00015	0.00320	0.00001
651			6.50000	11.09376	-3.28832	9.59638	0.47750	0.23096	0.08324	0.00724	-0.00147	-0.00271	0.00843	-0.01031	0.97344	12.40808	-0.21109	-21.54873	0.18761	0.59670	-0.05581	0.00864	0.00043	-0.00391	12.47648	3.12505	4.23119	-0.02042	1.06832	0.19300	-0.00097	0.02647	-0.00757	-0.87916	0.55553	-1.81066	-0.45125	-2.04233	4.32630	1.13445	2.46201	-2.67036	20.74988	6.09846	10.26774	-0.00427	-0.00016	0.00316	0.00002
652			6.51000	11.08106	-3.28278	9.60857	0.47821	0.23230	0.08441	0.01234	-0.00083	-0.00113	0.00922	-0.01131	0.97104	12.37897	-0.20482	-21.58131	0.18672	0.59964	-0.05494	0.01058	0.00120	-0.00222	12.44817	3.11734	4.25362	-0.02490	1.07226	0.19480	-0.00121	0.01743	-0.00533	-0.68940	1.30025	-0.80444	-0.37798	-2.88504	2.72919	0.77285	2.59726	-1.92679	20.75226	6.09283	10.26976	-0.00424	-0.00017	0.00311	0.00002
653			6.52000	11.06501	-3.28138	9.61063	0.47513	0.23365	0.08471	0.01404	0.00068	0.00056	0.00864	-0.01160	0.96949	12.34332	-0.20340	-21.59445	0.18812	0.59913	-0.05404	0.01276	0.00142	-0.00011	12.41900	3.11362	4.26589	-0.02882	1.06844	0.19459	-0.00149	0.00515	-0.00184	-0.19377	1.71664	0.22931	-0.34104	-3.82234	0.64373	0.31133	2.89515	-0.82372	20.75583	6.08769	10.27040	-0.00421	-0.00017	0.00305	0.00003
654			6.53000	11.04680	-3.28752	9.60182	0.47333	0.23424	0.08495	0.01500	0.00363	0.00238	0.00745	-0.01115	0.96852	12.30124	-0.20694	-21.58425	0.18685	0.59537	-0.05243	0.01467	0.00097	0.00203	12.38824	3.11427	4.26541	-0.02703	1.06016	0.19355	-0.00150	-0.00741	0.00181	0.67150	2.13386	1.28951	-0.35737	-4.74354	-1.59338	-0.16148	3.22844	0.33111	20.76057	6.08378	10.26959	-0.00418	-0.00018	0.00299	0.00004
655			6.54000	11.02707	-3.30496	9.58245	0.47335	0.23284	0.08506	0.01582	0.00770	0.00426	0.00654	-0.01066	0.96774	12.25320	-0.21468	-21.55148	0.18460	0.59017	-0.05065	0.01633	-0.00018	0.00380	12.35607	3.11914	4.25367	-0.02403	1.05204	0.19244	-0.00140	-0.01755	0.00442	1.82084	2.59737	2.32707	-0.44877	-5.58025	-3.58478	-0.56850	3.48343	1.17474	20.76643	6.08194	10.26783	-0.00416	-0.00018	0.00294	0.00004
656			6.55000	11.00567	-3.33567	9.55269	0.47262	0.23327	0.08560	0.01685	0.01196	0.00625	0.00611	-0.01040	0.96728	12.19957	-0.22486	-21.50009	0.18320	0.58904	-0.04937	0.01779	-0.00216	0.00509	12.32295	3.12732	4.23558	-0.02309	1.04996	0.19219	-0.00138	-0.02364	0.00520	3.00818	3.10293	3.41399	-0.63387	-6.27030	-5.11509	-0.85445	3.58652	1.45657	20.77330	6.08234	10.26570	-0.00415	-0.00019	0.00289	0.00005
657			6.56000	10.98207	-3.37863	9.51135	0.46937	0.23557	0.08628	0.01802	0.01554	0.00841	0.00622	-0.01033	0.96774	12.14143	-0.23552	-21.43516	0.18433	0.59306	-0.04911	0.01904	-0.00474	0.00597	12.28978	3.13773	4.21780	-0.02579	1.05504	0.19272	-0.00150	-0.02562	0.00397	4.00959	3.59704	4.61790	-0.87958	-6.73721	-6.12510	-1.02107	3.49209	1.11425	20.78086	6.08431	10.26357	-0.00414	-0.00020	0.00285	0.00005
658			6.57000	10.95604	-3.43118	9.45724	0.46642	0.23757	0.08724	0.01914	0.01810	0.01055	0.00696	-0.01018	0.96805	12.08062	-0.24518	-21.36209	0.18453	0.59900	-0.04904	0.01956	-0.00714	0.00636	12.25775	3.14949	4.20657	-0.02801	1.06376	0.19397	-0.00152	-0.02451	0.00104	4.75642	4.02004	5.81827	-1.10387	-6.92913	-6.57931	-1.10926	3.19890	0.26350	20.78820	6.08698	10.26171	-0.00413	-0.00020	0.00282	0.00005
659			6.58000	10.92786	-3.49069	9.39162	0.46570	0.23984	0.08827	0.02006	0.01985	0.01238	0.00740	-0.00995	0.96788	12.01933	-0.25326	-21.28705	0.18202	0.60306	-0.04845	0.01915	-0.00832	0.00621	12.22814	3.16223	4.20620	-0.02768	1.06864	0.19489	-0.00134	-0.02200	-0.00298	5.27056	4.33345	6.82148	-1.21131	-6.86254	-6.51027	-1.18667	2.76609	-0.89200	20.79417	6.09007	10.26049	-0.00412	-0.00021	0.00280	0.00004
660			6.59000	10.89813	-3.55473	9.31722	0.46470	0.24065	0.08844	0.02025	0.02082	0.01375	0.00680	-0.00925	0.96807	11.95938	-0.26033	-21.21509	0.17921	0.60196	-0.04758	0.01827	-0.00773	0.00575	12.20159	3.17626	4.21869	-0.02452	1.06442	0.19403	-0.00104	-0.02002	-0.00750	5.61417	4.49843	7.63858	-1.15521	-6.62558	-6.11772	-1.32923	2.31939	-2.19856	20.79824	6.09354	10.25967	-0.00413	-0.00021	0.00279	0.00002
661			6.60000	10.86821	-3.62169	9.23516	0.46272	0.24189	0.08917	0.01896	0.02143	0.01522	0.00625	-0.00814	0.96619	11.90188	-0.26758	-21.14844	0.17393	0.60057	-0.04615	0.01685	-0.00562	0.00521	12.17737	3.19266	4.24502	-0.01719	1.05917	0.19338	-0.00066	-0.02021	-0.01230	5.90826	4.46911	8.48669	-0.94452	-6.29951	-5.69446	-1.59743	1.97847	-3.58114	20.80058	6.09698	10.25831	-0.00414	-0.00021	0.00277	0.00001
662			6.61000	10.84022	-3.69129	9.14393	0.46261	0.24354	0.09023	0.01606	0.02203	0.01714	0.00636	-0.00778	0.96421	11.84777	-0.27655	-21.08619	0.16901	0.60172	-0.04507	0.01524	-0.00254	0.00490	12.15402	3.21301	4.28544	-0.01273	1.05958	0.19388	-0.00046	-0.02300	-0.01721	6.27934	4.25823	9.57707	-0.62111	-5.92241	-5.48556	-1.99357	1.78091	-4.96382	20.80198	6.09922	10.25570	-0.00415	-0.00021	0.00277	0.00001
663			6.62000	10.81587	-3.76444	9.04046	0.46301	0.24600	0.09229	0.01211	0.02287	0.01974	0.00674	-0.00872	0.96374	11.79794	-0.28845	-21.02554	0.16907	0.60613	-0.04372	0.01402	0.00083	0.00476	12.13027	3.23840	4.33937	-0.01745	1.06566	0.19647	-0.00064	-0.02713	-0.02214	6.75776	3.95449	10.93430	-0.25917	-5.55204	-5.52788	-2.43586	1.71658	-6.27765	20.80334	6.09839	10.25209	-0.00416	-0.00021	0.00277	0.00001
664			6.63000	10.79568	-3.84192	8.92265	0.46307	0.24987	0.09506	0.00815	0.02378	0.02263	0.00681	-0.00986	0.96437	11.75212	-0.30360	-20.96446	0.17076	0.61186	-0.04190	0.01321	0.00405	0.00457	12.10495	3.26868	4.40576	-0.02393	1.07323	0.20000	-0.00094	-0.03034	-0.02687	7.21986	3.64473	12.30091	0.07172	-5.27686	-5.56357	-2.79704	1.78122	-7.48222	20.80533	6.09336	10.24825	-0.00417	-0.00021	0.00277	0.00001
665			6.64000	10.77905	-3.92265	8.79241	0.46411	0.25297	0.09681	0.00509	0.02406	0.02461	0.00580	-0.01004	0.96587	11.70864	-0.32134	-20.90479	0.16972	0.61266	-0.03995	0.01265	0.00712	0.00411	12.07687	3.30236	4.48333	-0.02402	1.07299	0.20163	-0.00104	-0.03106	-0.03069	7.45699	3.36302	13.24207	0.35371	-5.10263	-5.21946	-2.99767	1.92124	-8.50030	20.80786	6.08504	10.24480	-0.00418	-0.00021	0.00279	0.00002
666			6.65000	10.76487	-4.00347	8.65623	0.46397	0.25511	0.09705	0.00338	0.02331	0.02491	0.00433	-0.00939	0.96654	11.66611	-0.34057	-20.85174	0.16691	0.61043	-0.03885	0.01209	0.01004	0.00342	12.04607	3.33761	4.56967	-0.02058	1.06800	0.20128	-0.00093	-0.02971	-0.03283	7.32215	3.11353	13.43482	0.60148	-4.90423	-4.38243	-3.03310	1.98614	-9.13225	20.81040	6.07565	10.24179	-0.00419	-0.00021	0.00280	0.00001
667			6.66000	10.75185	-4.08045	8.52240	0.46324	0.25713	0.09721	0.00306	0.02171	0.02394	0.00299	-0.00851	0.96667	11.62505	-0.36023	-20.80970	0.16344	0.60849	-0.03792	0.01118	0.01202	0.00264	12.01489	3.37254	4.65975	-0.01646	1.06429	0.20110	-0.00070	-0.02728	-0.03287	6.85224	2.91365	12.93169	0.76938	-4.55288	-3.35440	-2.91912	1.81552	-9.16001	20.81238	6.06737	10.23913	-0.00419	-0.00021	0.00282	0.00001
668			6.67000	10.73881	-4.15118	8.39635	0.46372	0.25904	0.09749	0.00376	0.01961	0.02233	0.00211	-0.00817	0.96712	11.58725	-0.37883	-20.77813	0.16078	0.60813	-0.03732	0.00986	0.01212	0.00202	11.98721	3.40533	4.74706	-0.01467	1.06495	0.20171	-0.00049	-0.02446	-0.03088	6.19169	2.77303	12.05321	0.79060	-4.03069	-2.52610	-2.68880	1.36380	-8.56259	20.81370	6.06174	10.23639	-0.00418	-0.00021	0.00284	0.00001
669			6.68000	10.72505	-4.21459	8.28002	0.46399	0.25978	0.09708	0.00476	0.01705	0.02029	0.00172	-0.00885	0.96724	11.55442	-0.39506	-20.75356	0.16196	0.60853	-0.03767	0.00844	0.01052	0.00160	11.96638	3.43473	4.82619	-0.01934	1.06857	0.20235	-0.00042	-0.02155	-0.02754	5.42247	2.63988	11.02081	0.67784	-3.40143	-1.95038	-2.39574	0.75064	-7.57557	20.81467	6.05936	10.23304	-0.00417	-0.00021	0.00286	0.00000
670			6.69000	10.71076	-4.26964	8.17448	0.46614	0.26091	0.09667	0.00547	0.01395	0.01789	0.00186	-0.00976	0.96614	11.52725	-0.40800	-20.73432	0.16086	0.60978	-0.03825	0.00680	0.00837	0.00119	11.95329	3.46028	4.89508	-0.02184	1.07431	0.20310	-0.00022	-0.01895	-0.02377	4.51247	2.42315	9.80184	0.52111	-2.73107	-1.38182	-2.09876	0.16151	-6.47323	20.81549	6.06011	10.22897	-0.00416	-0.00020	0.00288	0.00000
671			6.70000	10.69691	-4.31423	8.08245	0.46593	0.26255	0.09644	0.00542	0.01014	0.01491	0.00222	-0.01039	0.96577	11.50574	-0.41757	-20.72191	0.16119	0.61318	-0.03914	0.00526	0.00650	0.00062	11.94693	3.48228	4.95344	-0.02409	1.08249	0.20414	-0.00002	-0.01660	-0.01989	3.41092	2.04932	8.24137	0.38222	-2.04410	-0.60809	-1.80360	-0.29137	-5.34921	20.81582	6.06394	10.22483	-0.00415	-0.00019	0.00292	-0.00000
672			6.71000	10.68496	-4.34599	8.00820	0.46402	0.26399	0.09615	0.00442	0.00569	0.01124	0.00241	-0.01047	0.96631	11.48971	-0.42352	-20.71896	0.16184	0.61636	-0.04006	0.00374	0.00430	-0.00009	11.94569	3.50059	5.00089	-0.02427	1.08916	0.20485	0.00014	-0.01346	-0.01561	2.14900	1.49908	6.30859	0.21117	-1.33222	0.33229	-1.44860	-0.59067	-4.15033	20.81512	6.07112	10.22133	-0.00413	-0.00018	0.00297	-0.00001
673			6.72000	10.67637	-4.36335	7.95507	0.46170	0.26387	0.09503	0.00275	0.00096	0.00711	0.00212	-0.01004	0.96682	11.47929	-0.42488	-20.72606	0.16207	0.61594	-0.04104	0.00213	0.00099	-0.00078	11.94830	3.51422	5.03610	-0.02250	1.08892	0.20395	0.00023	-0.00873	-0.01055	0.81676	0.83362	4.14394	-0.05083	-0.59383	1.18961	-0.98036	-0.77763	-2.79008	20.81276	6.08179	10.21890	-0.00412	-0.00018	0.00302	-0.00003
674			6.73000	10.67177	-4.36599	7.92448	0.45959	0.26135	0.09201	0.00106	-0.00350	0.00298	0.00112	-0.00902	0.96577	11.47482	-0.42097	-20.74076	0.16054	0.60884	-0.04249	0.00038	-0.00322	-0.00126	11.95417	3.52185	5.05708	-0.01739	1.07665	0.19975	0.00025	-0.00288	-0.00467	-0.46930	0.17382	1.94765	-0.38029	0.14981	1.68872	-0.41673	-0.91695	-1.22403	20.80816	6.09543	10.21782	-0.00412	-0.00017	0.00306	-0.00004
675			6.74000	10.67071	-4.35514	7.91567	0.45580	0.25848	0.08859	-0.00010	-0.00719	-0.00050	0.00089	-0.00788	0.96512	11.47679	-0.41215	-20.75828	0.16042	0.60452	-0.04509	-0.00133	-0.00748	-0.00142	11.96342	3.52277	5.06171	-0.01283	1.06887	0.19533	0.00023	0.00241	0.00131	-1.58321	-0.36624	-0.02886	-0.70109	0.81730	1.68606	0.14197	-1.01218	0.43985	20.80089	6.11076	10.21852	-0.00414	-0.00016	0.00310	-0.00006
676			6.75000	10.67206	-4.33348	7.92491	0.45376	0.25597	0.08684	-0.00064	-0.00967	-0.00291	0.00207	-0.00790	0.96434	11.48454	-0.39988	-20.77341	0.16219	0.60551	-0.04732	-0.00261	-0.01114	-0.00115	11.97532	3.51773	5.05008	-0.01393	1.07046	0.19358	0.00026	0.00603	0.00654	-2.37546	-0.71787	-1.48653	-0.96614	1.24285	1.19401	0.59201	-0.95673	1.93495	20.79093	6.12607	10.22159	-0.00417	-0.00016	0.00312	-0.00008
677			6.76000	10.67457	-4.30549	7.94542	0.45223	0.25429	0.08660	-0.00073	-0.01060	-0.00413	0.00397	-0.00887	0.96374	11.49540	-0.38593	-20.78139	0.16669	0.61030	-0.04889	-0.00302	-0.01364	-0.00049	11.98724	3.50843	5.02514	-0.02093	1.07745	0.19390	0.00031	0.00753	0.01035	-2.71918	-0.86171	-2.24619	-1.14499	1.26976	0.35846	0.86897	-0.64829	3.00767	20.77845	6.13963	10.22765	-0.00420	-0.00015	0.00314	-0.00009
678			6.77000	10.67729	-4.27642	7.96991	0.45117	0.25441	0.08656	-0.00068	-0.01000	-0.00433	0.00618	-0.00943	0.96493	11.50535	-0.37247	-20.77962	0.16984	0.61840	-0.05096	-0.00241	-0.01400	0.00034	11.99575	3.49720	4.99181	-0.02511	1.08914	0.19445	0.00016	0.00630	0.01240	-2.61059	-0.84292	-2.40138	-1.15797	0.91203	-0.56209	0.92510	-0.13094	3.56719	20.76400	6.14988	10.23656	-0.00424	-0.00015	0.00316	-0.00010
679			6.78000	10.67989	-4.25062	7.99353	0.44803	0.25443	0.08620	-0.00092	-0.00822	-0.00389	0.00786	-0.00919	0.96674	11.51154	-0.36204	-20.76869	0.17276	0.62512	-0.05298	-0.00129	-0.01148	0.00110	11.99891	3.48675	4.95490	-0.02634	1.09788	0.19411	-0.00007	0.00216	0.01267	-2.17297	-0.76337	-2.19439	-0.93953	0.38894	-1.29129	0.74905	0.40179	3.64518	20.74848	6.15608	10.24755	-0.00429	-0.00015	0.00317	-0.00011
680			6.79000	10.68290	-4.23045	8.01395	0.44398	0.25481	0.08555	-0.00190	-0.00586	-0.00317	0.00815	-0.00836	0.96926	11.51373	-0.35659	-20.75214	0.17545	0.62762	-0.05423	-0.00031	-0.00671	0.00146	11.99724	3.47945	4.91901	-0.02479	1.09885	0.19255	-0.00023	-0.00324	0.01108	-1.55665	-0.73132	-1.82978	-0.53558	-0.03895	-1.57608	0.41586	0.77150	3.22673	20.73321	6.15830	10.25908	-0.00434	-0.00016	0.00316	-0.00010
681			6.80000	10.68752	-4.21685	8.03049	0.44123	0.25415	0.08430	-0.00389	-0.00324	-0.00235	0.00734	-0.00732	0.97230	11.51338	-0.35621	-20.73596	0.17739	0.62497	-0.05492	0.00010	-0.00128	0.00126	11.99223	3.47635	4.88958	-0.02142	1.09258	0.18985	-0.00008	-0.00016	0.00841	-0.85030	-0.81042	-1.40333	-0.07202	-0.20124	-1.30359	0.43091	0.40439	2.47929	20.71948	6.15703	10.26922	-0.00439	-0.00016	0.00315	-0.00009
682			6.81000	10.69513	-4.21017	8.04277	0.43723	0.25390	0.08341	-0.00693	-0.00059	-0.00147	0.00671	-0.00661	0.97519	11.51295	-0.35955	-20.72589	0.18122	0.62419	-0.05570	-0.00038	0.00354	0.00064	11.98571	3.47727	4.87183	-0.02191	1.09002	0.18824	-0.00026	-0.00897	0.00319	-0.09118	-1.01865	-0.89998	0.36205	-0.01727	-0.64578	-0.26700	0.77966	0.97794	20.70851	6.15237	10.27623	-0.00442	-0.00017	0.00314	-0.00007
683			6.82000	10.70712	-4.21052	8.04983	0.43258	0.25383	0.08299	-0.01067	0.00186	-0.00044	0.00655	-0.00647	0.97589	11.51570	-0.36520	-20.72443	0.18596	0.62490	-0.05644	-0.00187	0.00755	-0.00014	11.97979	3.48155	4.86858	-0.02644	1.09062	0.18780	-0.00020	-0.00871	-0.00176	0.66378	-1.32339	-0.27535	0.75841	0.49406	0.09824	-0.51907	0.43100	-0.48828	20.70096	6.14423	10.27980	-0.00443	-0.00017	0.00312	-0.00004
684			6.83000	10.72396	-4.21731	8.05033	0.43008	0.25454	0.08350	-0.01444	0.00374	0.00073	0.00645	-0.00657	0.97548	11.52448	-0.37255	-20.73139	0.18850	0.62574	-0.05631	-0.00398	0.01111	-0.00084	11.97634	3.48845	4.88046	-0.02933	1.09238	0.18859	-0.00005	-0.00688	-0.00664	1.31013	-1.64932	0.47406	1.14076	1.17685	0.74210	-0.69039	-0.02579	-1.93282	20.69675	6.13298	10.28086	-0.00443	-0.00017	0.00309	-0.00002
685			6.84000	10.74510	-4.22894	8.04311	0.42760	0.25742	0.08484	-0.01797	0.00481	0.00188	0.00629	-0.00618	0.97502	11.54004	-0.38170	-20.74533	0.18848	0.62817	-0.05571	-0.00616	0.01468	-0.00150	11.97560	3.49698	4.90665	-0.02701	1.09652	0.19020	0.00010	-0.00345	-0.01117	1.75864	-1.99257	1.22294	1.52501	1.88306	1.34641	-0.75336	-0.42765	-3.26229	20.69549	6.11968	10.28124	-0.00442	-0.00018	0.00306	-0.00000
686			6.85000	10.77056	-4.24307	8.02928	0.42441	0.25899	0.08492	-0.02164	0.00508	0.00267	0.00563	-0.00512	0.97524	11.56219	-0.39262	-20.76698	0.18799	0.62740	-0.05574	-0.00827	0.01799	-0.00225	11.97645	3.50594	4.94565	-0.02092	1.09627	0.19014	0.00026	-0.00560	-0.01535	2.00820	-2.42642	1.77014	1.88730	2.58848	2.04173	-1.10114	-1.01325	-4.44361	20.69641	6.10496	10.28318	-0.00441	-0.00018	0.00301	0.00001
687			6.86000	10.80122	-4.25777	8.01180	0.42450	0.25981	0.08427	-0.02521	0.00493	0.00306	0.00470	-0.00427	0.97569	11.59082	-0.40460	-20.79734	0.18575	0.62399	-0.05598	-0.01002	0.02049	-0.00295	11.97781	3.51443	4.99426	-0.01288	1.09297	0.18924	0.00011	0.00527	-0.01695	2.12132	-2.87439	2.08246	2.17772	3.21398	2.67394	-0.61400	-0.84975	-5.05222	20.69845	6.08875	10.28853	-0.00439	-0.00019	0.00297	0.00002
688			6.87000	10.83588	-4.27224	7.99235	0.42503	0.26016	0.08380	-0.02654	0.00471	0.00340	0.00413	-0.00432	0.97404	11.62447	-0.41733	-20.83375	0.18491	0.62088	-0.05617	-0.01078	0.02169	-0.00316	11.97971	3.52183	5.04737	-0.00932	1.09060	0.18901	0.00009	0.00814	-0.01732	2.14902	-3.03059	2.34077	2.32710	3.47060	2.84283	-0.48794	-0.92754	-5.18879	20.70091	6.07176	10.29728	-0.00436	-0.00019	0.00292	0.00003
689			6.88000	10.86966	-4.28687	7.96990	0.42403	0.26102	0.08347	-0.02376	0.00462	0.00391	0.00403	-0.00547	0.97237	11.65816	-0.43083	-20.86850	0.18904	0.62105	-0.05697	-0.00991	0.02130	-0.00265	11.98208	3.52786	5.09893	-0.01471	1.09307	0.18973	0.00013	0.00940	-0.01599	2.10658	-2.64029	2.67077	2.26669	3.06479	2.33881	-0.35106	-0.87189	-4.78744	20.70365	6.05590	10.30778	-0.00433	-0.00020	0.00287	0.00003
690			6.89000	10.89642	-4.30230	7.94332	0.42224	0.26244	0.08385	-0.01743	0.00472	0.00453	0.00396	-0.00720	0.97101	11.68501	-0.44504	-20.89393	0.19591	0.62266	-0.05727	-0.00710	0.01933	-0.00155	11.98385	3.53223	5.14405	-0.02561	1.09677	0.19141	0.00014	0.00955	-0.01347	2.00613	-1.77320	3.00827	1.99507	2.01780	1.34755	-0.20170	-0.62221	-4.02078	20.70641	6.04309	10.31801	-0.00431	-0.00021	0.00282	0.00002
691			6.90000	10.91269	-4.31881	7.91292	0.42199	0.26267	0.08436	-0.00995	0.00488	0.00501	0.00385	-0.00835	0.96990	11.69997	-0.45940	-20.90602	0.19940	0.62231	-0.05688	-0.00299	0.01627	-0.00023	11.98326	3.53484	5.18002	-0.03188	1.09814	0.19277	-0.00002	0.00886	-0.01028	1.86926	-0.74743	3.23436	1.59481	0.67341	0.19461	-0.05652	-0.21054	-3.08285	20.70829	6.03476	10.32660	-0.00429	-0.00022	0.00278	0.00001
692			6.91000	10.91870	-4.33606	7.88040	0.42393	0.26370	0.08431	-0.00338	0.00483	0.00506	0.00331	-0.00829	0.97011	11.70229	-0.47344	-20.90451	0.19700	0.62037	-0.05650	0.00082	0.01299	0.00095	11.97936	3.53587	5.20587	-0.02877	1.09653	0.19268	-0.00020	0.00766	-0.00678	1.66959	0.12364	3.21652	1.18785	-0.53498	-0.85017	0.07487	0.22645	-2.08014	20.70827	6.03139	10.33313	-0.00429	-0.00023	0.00274	-0.00001
693			6.92000	10.91701	-4.35244	7.84914	0.42447	0.26497	0.08368	0.00143	0.00424	0.00449	0.00244	-0.00725	0.97011	11.69508	-0.48679	-20.89206	0.19207	0.61718	-0.05626	0.00324	0.00998	0.00178	11.97281	3.53538	5.22122	-0.02057	1.09143	0.19117	-0.00023	0.00676	-0.00322	1.34469	0.69127	2.83735	0.84509	-1.33498	-1.61152	0.21972	0.54864	-1.05816	20.70575	6.03220	10.33789	-0.00429	-0.00023	0.00272	-0.00002
694			6.93000	10.91051	-4.36573	7.82332	0.41906	0.26271	0.08174	0.00425	0.00308	0.00329	0.00132	-0.00592	0.96858	11.68267	-0.49894	-20.87269	0.19201	0.61045	-0.05654	0.00431	0.00721	0.00225	11.96526	3.53293	5.22625	-0.01703	1.07936	0.18779	-0.00022	0.00668	0.00017	0.89920	0.93958	2.10216	0.56915	-1.68099	-2.04283	0.39421	0.70785	-0.06551	20.70116	6.03580	10.34130	-0.00429	-0.00023	0.00271	-0.00004
695			6.94000	10.90213	-4.37436	7.80625	0.41391	0.25995	0.07978	0.00514	0.00169	0.00182	0.00091	-0.00495	0.96720	11.66898	-0.50928	-20.85009	0.19289	0.60573	-0.05733	0.00433	0.00459	0.00246	11.95819	3.52823	5.22167	-0.01607	1.07089	0.18479	-0.00020	0.00718	0.00315	0.41934	0.90309	1.16567	0.33613	-1.67147	-2.22932	0.57854	0.77220	0.84036	20.69564	6.04083	10.34356	-0.00431	-0.00023	0.00271	-0.00004
696			6.95000	10.89443	-4.37797	7.79900	0.41247	0.25841	0.07895	0.00462	0.00034	0.00043	0.00247	-0.00503	0.96518	11.65655	-0.51738	-20.82632	0.19214	0.60832	-0.05875	0.00379	0.00219	0.00256	11.95174	3.52136	5.20867	-0.01786	1.07662	0.18445	-0.00023	0.00763	0.00564	-0.01297	0.67355	0.24980	0.13503	-1.49433	-2.30504	0.73072	0.84780	1.59587	20.69041	6.04635	10.34469	-0.00432	-0.00022	0.00273	-0.00003
697			6.96000	10.88884	-4.37702	7.80036	0.40827	0.25832	0.07926	0.00338	-0.00097	-0.00072	0.00469	-0.00570	0.96226	11.64594	-0.52342	-20.80197	0.19475	0.61574	-0.06010	0.00334	0.00042	0.00261	11.94515	3.51303	5.18902	-0.02548	1.08855	0.18585	-0.00039	0.00742	0.00750	-0.39206	0.36585	-0.50376	-0.00950	-1.32630	-2.32264	0.81479	1.00623	2.13934	20.68627	6.05179	10.34478	-0.00434	-0.00022	0.00275	-0.00003
698			6.97000	10.88566	-4.37178	7.80843	0.40352	0.25805	0.07930	0.00210	-0.00246	-0.00167	0.00577	-0.00534	0.96157	11.63644	-0.52819	-20.77777	0.19650	0.61981	-0.06092	0.00295	-0.00008	0.00252	11.93701	3.50415	5.16498	-0.02733	1.09380	0.18592	-0.00050	0.00602	0.00852	-0.78498	0.05718	-1.10755	-0.04226	-1.18204	-2.22588	0.80187	1.20797	2.44585	20.68344	6.05629	10.34418	-0.00434	-0.00021	0.00278	-0.00002
699			6.98000	10.88453	-4.36174	7.82209	0.39902	0.25623	0.07864	0.00101	-0.00422	-0.00254	0.00574	-0.00381	0.96216	11.62831	-0.53282	-20.75553	0.19595	0.61828	-0.06115	0.00208	0.00090	0.00219	11.92731	3.49600	5.13886	-0.02191	1.08993	0.18411	-0.00043	0.00346	0.00872	-1.24029	-0.23722	-1.65503	0.07243	-0.89974	-1.93838	0.68808	1.29784	2.54902	20.68190	6.05841	10.34313	-0.00434	-0.00020	0.00281	-0.00001
700			6.99000	10.88526	-4.34625	7.84128	0.39434	0.25523	0.07723	-0.00000	-0.00606	-0.00333	0.00494	-0.00219	0.96268	11.62393	-0.53808	-20.73797	0.19550	0.61446	-0.06164	0.00027	0.00264	0.00161	11.91780	3.48938	5.11252	-0.01615	1.08119	0.18098	-0.00027	0.00073	0.00832	-1.71145	-0.52637	-2.18056	0.28774	-0.32539	-1.45888	0.52546	1.13683	2.50843	20.68102	6.05685	10.34228	-0.00433	-0.00020	0.00285	-0.00001
701			7.00000	10.88784	-4.32567	7.86562	0.39358	0.25485	0.07672	-0.00099	-0.00752	-0.00393	0.00413	-0.00134	0.96183	11.62645	-0.54369	-20.72713	0.19325	0.60950	-0.06102	-0.00231	0.00398	0.00091	11.91133	3.48435	5.08735	-0.01110	1.07116	0.17882	-0.00011	-0.00112	0.00757	-2.07393	-0.77982	-2.56510	0.49758	0.49832	-0.91966	0.37246	0.72551	2.35051	20.67964	6.05121	10.34233	-0.00433	-0.00019	0.00288	-0.00002
702			7.01000	10.89201	-4.30195	7.89266	0.39421	0.25464	0.07718	-0.00185	-0.00818	-0.00404	0.00399	-0.00173	0.96095	11.63746	-0.54886	-20.72269	0.19388	0.60734	-0.06022	-0.00504	0.00434	0.00043	11.90968	3.48054	5.06472	-0.01294	1.06644	0.17860	-0.00001	-0.00195	0.00661	-2.20182	-0.93844	-2.59689	0.62854	1.34830	-0.58566	0.25210	0.20064	2.09960	20.67662	6.04228	10.34362	-0.00434	-0.00020	0.00290	-0.00003
703			7.02000	10.89712	-4.27818	7.91777	0.39148	0.25408	0.07825	-0.00250	-0.00780	-0.00344	0.00460	-0.00300	0.96046	11.65619	-0.55337	-20.72075	0.20092	0.60950	-0.05995	-0.00746	0.00392	0.00042	11.91301	3.47765	5.04533	-0.02361	1.06900	0.18009	0.00017	-0.00241	0.00546	-2.02250	-0.96763	-2.12858	0.67606	1.98199	-0.66197	0.14194	-0.26723	1.76208	20.67185	6.03178	10.34559	-0.00435	-0.00020	0.00292	-0.00004
704			7.03000	10.90253	-4.25790	7.93555	0.38684	0.25322	0.07829	-0.00307	-0.00631	-0.00211	0.00557	-0.00360	0.96120	11.67996	-0.55769	-20.71640	0.20808	0.61335	-0.06120	-0.00893	0.00325	0.00080	11.91979	3.47590	5.03012	-0.03063	1.07576	0.18077	0.00034	-0.00288	0.00381	-1.52812	-0.88760	-1.22521	0.66942	2.26494	-1.05630	0.01834	-0.53461	1.26320	20.66624	6.02172	10.34699	-0.00435	-0.00020	0.00293	-0.00004
705			7.04000	10.90807	-4.24429	7.94270	0.38187	0.25252	0.07815	-0.00382	-0.00389	-0.00043	0.00612	-0.00321	0.96336	11.70523	-0.56233	-20.70734	0.21316	0.61616	-0.06240	-0.00924	0.00285	0.00127	11.92715	3.47566	5.02103	-0.03092	1.08090	0.18072	0.00033	-0.00333	0.00138	-0.77962	-0.76722	-0.11533	0.65046	2.23379	-1.47977	-0.13176	-0.57333	0.50821	20.66091	6.01367	10.34701	-0.00436	-0.00021	0.00293	-0.00004
706			7.05000	10.91421	-4.23935	7.93847	0.38028	0.25313	0.07820	-0.00503	-0.00098	0.00124	0.00582	-0.00233	0.96682	11.72940	-0.56762	-20.69456	0.21442	0.61646	-0.06274	-0.00880	0.00340	0.00156	11.93272	3.47755	5.02082	-0.02573	1.08102	0.18011	0.00021	-0.00422	-0.00189	0.09680	-0.68881	0.98543	0.69317	2.06133	-1.70939	-0.34230	-0.48739	-0.51978	20.65659	6.00836	10.34590	-0.00436	-0.00020	0.00293	-0.00003
707			7.06000	10.92184	-4.24340	7.92391	0.37963	0.25252	0.07778	-0.00671	0.00193	0.00278	0.00531	-0.00172	0.96900	11.75197	-0.57431	-20.68075	0.21550	0.61416	-0.06299	-0.00842	0.00551	0.00167	11.93569	3.48253	5.03191	-0.02261	1.07697	0.17889	0.00012	-0.00638	-0.00561	0.97017	-0.68838	1.99756	0.87793	1.91238	-1.77895	-0.64566	-0.40876	-1.68773	20.65359	6.00579	10.34467	-0.00435	-0.00020	0.00292	-0.00002
708			7.07000	10.93159	-4.25571	7.89983	0.37925	0.25329	0.07863	-0.00857	0.00458	0.00431	0.00520	-0.00210	0.96896	11.77391	-0.58388	-20.66687	0.21773	0.61427	-0.06250	-0.00855	0.00913	0.00191	11.93672	3.49161	5.05462	-0.02624	1.07519	0.17947	0.00012	-0.01043	-0.00902	1.78225	-0.73282	2.98022	1.22321	1.84560	-1.98965	-1.03525	-0.42497	-2.72318	20.65184	6.00554	10.34424	-0.00435	-0.00020	0.00291	-0.00001
709			7.08000	10.94342	-4.27562	7.86604	0.37896	0.25475	0.08033	-0.01036	0.00697	0.00594	0.00534	-0.00303	0.96714	11.79667	-0.59814	-20.64991	0.22023	0.61557	-0.06145	-0.00933	0.01362	0.00257	11.93749	3.50532	5.08607	-0.03306	1.07473	0.18120	0.00021	-0.01646	-0.01136	2.53159	-0.78076	3.97981	1.68568	1.87144	-2.62116	-1.47419	-0.56511	-3.36383	20.65102	6.00708	10.34510	-0.00435	-0.00020	0.00288	-0.00000
710			7.09000	10.95712	-4.30259	7.82239	0.37706	0.25613	0.08209	-0.01179	0.00910	0.00757	0.00540	-0.00376	0.96642	11.82200	-0.61849	-20.62523	0.22431	0.61762	-0.06061	-0.01074	0.01843	0.00358	11.93991	3.52365	5.12141	-0.03960	1.07614	0.18312	0.00043	-0.02365	-0.01236	3.19892	-0.80337	4.94034	2.20706	1.98018	-3.61944	-1.90669	-0.81468	-3.55444	20.65058	6.01026	10.34727	-0.00435	-0.00021	0.00284	-0.00000
711			7.10000	10.97202	-4.33567	7.76973	0.37480	0.25806	0.08346	-0.01253	0.01090	0.00902	0.00499	-0.00407	0.96757	11.85088	-0.64546	-20.59068	0.22858	0.61931	-0.06013	-0.01230	0.02314	0.00462	11.94549	3.54596	5.15669	-0.04296	1.07785	0.18447	0.00071	-0.03023	-0.01242	3.74332	-0.75914	5.76755	2.72427	2.10900	-4.65230	-2.26227	-1.12331	-3.46046	20.65012	6.01523	10.34983	-0.00436	-0.00021	0.00279	-0.00000
712			7.11000	10.98691	-4.37369	7.70973	0.37341	0.25814	0.08365	-0.01240	0.01226	0.01015	0.00360	-0.00407	0.96933	11.88281	-0.67849	-20.54777	0.23252	0.61533	-0.05961	-0.01345	0.02707	0.00538	11.95461	3.57106	5.19035	-0.04316	1.07194	0.18388	0.00095	-0.03450	-0.01216	4.15285	-0.61508	6.46267	3.16579	2.16983	-5.41829	-2.49820	-1.41652	-3.33095	20.64980	6.02150	10.35152	-0.00437	-0.00021	0.00273	0.00000
713			7.12000	11.00042	-4.41560	7.64319	0.37329	0.25861	0.08392	-0.01160	0.01334	0.01136	0.00203	-0.00377	0.97224	11.91607	-0.71610	-20.49982	0.23470	0.61112	-0.05897	-0.01365	0.02959	0.00581	11.96656	3.59774	5.22331	-0.03925	1.06723	0.18336	0.00101	-0.03592	-0.01238	4.48201	-0.37413	7.19583	3.44155	2.08245	-5.87200	-2.60364	-1.62726	-3.38048	20.65020	6.02748	10.35129	-0.00437	-0.00021	0.00268	0.00001
714			7.13000	11.01161	-4.46130	7.56838	0.37415	0.26159	0.08479	-0.01034	0.01445	0.01303	0.00120	-0.00351	0.97681	11.94822	-0.75607	-20.44875	0.23577	0.61260	-0.05906	-0.01266	0.03008	0.00615	11.97978	3.62483	5.25819	-0.03423	1.07279	0.18428	0.00090	-0.03447	-0.01355	4.81271	-0.04247	8.17674	3.46147	1.77524	-6.15047	-2.57445	-1.69275	-3.72893	20.65196	6.03142	10.34892	-0.00437	-0.00021	0.00264	0.00002
715			7.14000	11.01953	-4.51137	7.48196	0.37560	0.26431	0.08552	-0.00831	0.01557	0.01513	0.00080	-0.00386	0.97976	11.97623	-0.79583	-20.39474	0.23717	0.61480	-0.05939	-0.01025	0.02826	0.00647	11.99195	3.65124	5.29822	-0.03343	1.07970	0.18551	0.00078	-0.03017	-0.01556	5.16478	0.43168	9.42701	3.21473	1.16548	-6.35167	-2.42645	-1.57929	-4.36702	20.65514	6.03255	10.34488	-0.00437	-0.00022	0.00261	0.00002
716			7.15000	11.02228	-4.56629	7.38172	0.37485	0.26601	0.08620	-0.00474	0.01655	0.01738	0.00051	-0.00438	0.98166	11.99623	-0.83349	-20.33754	0.24069	0.61701	-0.05967	-0.00627	0.02512	0.00674	12.00089	3.67612	5.34577	-0.03720	1.08552	0.18688	0.00065	-0.02380	-0.01808	5.46665	1.13189	10.74697	2.79082	0.20184	-6.45781	-2.19054	-1.31690	-5.17451	20.65891	6.03113	10.34022	-0.00436	-0.00022	0.00261	0.00002
717			7.16000	11.01699	-4.62553	7.26816	0.37375	0.26696	0.08615	0.00061	0.01715	0.01924	-0.00045	-0.00468	0.98344	12.00439	-0.86836	-20.27785	0.24391	0.61606	-0.05972	-0.00086	0.02159	0.00689	12.00525	3.69886	5.40167	-0.04119	1.08479	0.18703	0.00042	-0.01591	-0.02042	5.61139	2.06559	11.89278	2.29278	-1.04537	-6.43207	-1.87664	-0.97942	-5.97401	20.66197	6.02760	10.33612	-0.00435	-0.00022	0.00262	0.00001
718			7.17000	11.00123	-4.68742	7.14388	0.37362	0.26730	0.08526	0.00728	0.01711	0.02029	-0.00170	-0.00421	0.98302	11.99844	-0.90025	-20.21663	0.24174	0.61164	-0.05954	0.00507	0.01806	0.00688	12.00482	3.71857	5.46489	-0.03877	1.07808	0.18566	0.00013	-0.00695	-0.02190	5.52963	3.13651	12.65829	1.77787	-2.38402	-6.26362	-1.47576	-0.65821	-6.57719	20.66322	6.02206	10.33381	-0.00435	-0.00022	0.00264	-0.00000
719			7.18000	10.97386	-4.74957	7.01359	0.37517	0.26647	0.08386	0.01441	0.01634	0.02034	-0.00271	-0.00355	0.98040	11.97844	-0.92895	-20.15543	0.23543	0.60515	-0.05917	0.01019	0.01446	0.00669	12.00061	3.73420	5.53266	-0.03330	1.06853	0.18366	-0.00003	0.00216	-0.02212	5.20751	4.18373	12.87374	1.26434	-3.57630	-5.96285	-1.00828	-0.45533	-6.81302	20.66153	6.01477	10.33506	-0.00435	-0.00023	0.00267	-0.00003
720			7.19000	10.93566	-4.80930	6.88347	0.37503	0.26558	0.08218	0.02046	0.01488	0.01926	-0.00358	-0.00356	0.97720	11.94686	-0.95389	-20.09563	0.23224	0.59958	-0.05917	0.01375	0.01072	0.00637	11.99495	3.74500	5.60066	-0.03506	1.05909	0.18175	-0.00005	0.01002	-0.02084	4.65795	4.97681	12.40678	0.77241	-4.38015	-5.55407	-0.53158	-0.42174	-6.55680	20.65515	6.00626	10.34281	-0.00433	-0.00023	0.00269	-0.00007
721			7.20000	10.89020	-4.86356	6.76119	0.37362	0.26524	0.08043	0.02355	0.01280	0.01702	-0.00367	-0.00380	0.97317	11.90863	-0.97452	-20.03893	0.22951	0.59737	-0.05998	0.01490	0.00687	0.00594	11.99029	3.75089	5.66370	-0.03917	1.05490	0.18034	0.00004	0.01556	-0.01800	3.92341	5.23513	11.17289	0.33720	-4.57597	-5.04101	-0.10038	-0.52046	-5.75735	20.64167	5.99641	10.36021	-0.00431	-0.00023	0.00272	-0.00012
722			7.21000	10.84408	-4.90943	6.65503	0.37091	0.26498	0.07941	0.02255	0.01022	0.01386	-0.00285	-0.00399	0.96859	11.87065	-0.99019	-19.98728	0.22676	0.59881	-0.06094	0.01344	0.00301	0.00531	11.98847	3.75223	5.71631	-0.04289	1.05726	0.18019	0.00020	0.01810	-0.01382	3.07200	4.79560	9.19950	-0.01307	-4.10634	-4.43081	0.23871	-0.65049	-4.45796	20.61960	5.98480	10.38857	-0.00428	-0.00022	0.00275	-0.00017
723			7.22000	10.80439	-4.94463	6.57235	0.37011	0.26278	0.07865	0.01847	0.00727	0.01005	-0.00190	-0.00445	0.96541	11.83905	-1.00068	-19.94247	0.22501	0.59936	-0.06159	0.01041	-0.00053	0.00453	11.98983	3.74996	5.75395	-0.04637	1.06040	0.18049	0.00034	0.01729	-0.00871	2.15710	3.80416	6.71825	-0.27132	-3.21507	-3.78958	0.45052	-0.67928	-2.83433	20.58980	5.97228	10.42611	-0.00424	-0.00022	0.00278	-0.00021
724			7.23000	10.77501	-4.96801	6.51665	0.36865	0.26162	0.07814	0.01346	0.00426	0.00614	-0.00114	-0.00468	0.96306	11.81616	-1.00647	-19.90462	0.22379	0.60097	-0.06229	0.00748	-0.00337	0.00381	11.99312	3.74544	5.77442	-0.04713	1.06481	0.18073	0.00031	0.01388	-0.00347	1.22275	2.65867	4.11518	-0.45827	-2.34960	-3.21101	0.53914	-0.49848	-1.17029	20.55550	5.96138	10.46810	-0.00420	-0.00021	0.00281	-0.00022
725			7.24000	10.75518	-4.97978	6.48710	0.36621	0.26041	0.07733	0.00975	0.00144	0.00254	-0.00107	-0.00419	0.96016	11.79953	-1.00873	-19.87257	0.22149	0.59950	-0.06257	0.00601	-0.00535	0.00320	11.99570	3.73992	5.77864	-0.04260	1.06272	0.17950	0.00005	0.00936	0.00111	0.31916	1.73601	1.68510	-0.61599	-1.88461	-2.70360	0.55180	-0.07066	0.27518	20.52032	5.95440	10.50952	-0.00416	-0.00020	0.00285	-0.00022
726			7.25000	10.74140	-4.98127	6.48080	0.36391	0.25690	0.07622	0.00826	-0.00079	-0.00056	-0.00128	-0.00332	0.95752	11.78401	-1.00842	-19.84524	0.21917	0.59432	-0.06234	0.00656	-0.00698	0.00265	11.99476	3.73410	5.76955	-0.03592	1.05473	0.17728	-0.00029	0.00533	0.00464	-0.48023	1.20207	-0.47663	-0.81981	-1.94300	-2.20305	0.55202	0.55926	1.39227	20.48658	5.95184	10.54672	-0.00414	-0.00019	0.00289	-0.00021
727			7.26000	10.72984	-4.97475	6.49481	0.36365	0.25547	0.07593	0.00883	-0.00212	-0.00313	-0.00110	-0.00306	0.95687	11.76437	-1.00547	-19.82222	0.21787	0.59292	-0.06211	0.00886	-0.00899	0.00214	11.98816	3.72802	5.75042	-0.03315	1.05169	0.17629	-0.00065	0.00244	0.00717	-1.09152	1.04595	-2.33732	-1.12405	-2.44988	-1.67688	0.56369	1.28284	2.18111	20.45553	5.95286	10.57764	-0.00413	-0.00018	0.00292	-0.00019
728			7.27000	10.71747	-4.96314	6.52565	0.36596	0.25554	0.07633	0.01058	-0.00237	-0.00507	-0.00045	-0.00366	0.95594	11.73668	-0.99946	-19.80305	0.21637	0.59398	-0.06166	0.01209	-0.01127	0.00172	11.97520	3.72181	5.72439	-0.03480	1.05172	0.17634	-0.00107	-0.00024	0.00873	-1.42187	1.15269	-3.76103	-1.48506	-3.21573	-1.19670	0.53165	1.97003	2.64818	20.42760	5.95555	10.60167	-0.00413	-0.00017	0.00296	-0.00017
729			7.28000	10.70302	-4.95016	6.56785	0.36865	0.25520	0.07727	0.01208	-0.00142	-0.00613	0.00053	-0.00423	0.95554	11.69973	-0.99067	-19.78651	0.21449	0.59602	-0.06084	0.01500	-0.01315	0.00148	11.95639	3.71651	5.69475	-0.03680	1.05347	0.17705	-0.00146	-0.00433	0.00921	-1.37278	1.33006	-4.54212	-1.78546	-3.95176	-0.89626	0.35822	2.49545	2.78306	20.40288	5.95703	10.61879	-0.00414	-0.00016	0.00300	-0.00016
730			7.29000	10.68756	-4.94000	6.61412	0.36814	0.25506	0.07834	0.01185	0.00057	-0.00610	0.00168	-0.00446	0.95674	11.65597	-0.98036	-19.77058	0.21520	0.60066	-0.06047	0.01667	-0.01403	0.00150	11.93358	3.71408	5.66499	-0.04068	1.05896	0.17818	-0.00180	-0.01088	0.00850	-0.92099	1.38379	-4.53134	-1.91761	-4.36950	-0.86973	-0.01881	2.75968	2.57552	20.38143	5.95437	10.62910	-0.00417	-0.00015	0.00303	-0.00014
731			7.30000	10.67374	-4.93613	6.65628	0.36705	0.25582	0.07915	0.00953	0.00313	-0.00493	0.00294	-0.00421	0.95841	11.61038	-0.97022	-19.75317	0.21458	0.60705	-0.06073	0.01634	-0.01366	0.00175	11.90929	3.71673	5.63872	-0.04167	1.06774	0.17921	-0.00185	-0.01947	0.00662	-0.15813	1.22269	-3.73370	-1.84476	-4.33761	-1.09971	-0.56952	2.74964	2.04014	20.36378	5.94652	10.63286	-0.00422	-0.00016	0.00307	-0.00011
732			7.31000	10.66409	-4.94056	6.68718	0.36790	0.25648	0.08000	0.00583	0.00571	-0.00294	0.00429	-0.00362	0.96042	11.56806	-0.96176	-19.73303	0.21128	0.61352	-0.06097	0.01425	-0.01187	0.00207	11.88564	3.72579	5.61918	-0.03847	1.07844	0.18053	-0.00158	-0.02849	0.00384	0.73698	0.90206	-2.34945	-1.57843	-3.91819	-1.45166	-1.18738	2.52511	1.24617	20.35116	5.93489	10.63091	-0.00428	-0.00016	0.00309	-0.00007
733			7.32000	10.65956	-4.95341	6.70251	0.36704	0.25625	0.08114	0.00178	0.00777	-0.00056	0.00491	-0.00297	0.96350	11.53239	-0.95633	-19.71054	0.21106	0.61813	-0.06052	0.01139	-0.00855	0.00228	11.86407	3.74134	5.60860	-0.03761	1.08563	0.18209	-0.00133	-0.03587	0.00060	1.56938	0.53840	-0.70625	-1.14404	-3.23907	-1.74758	-1.74416	2.14443	0.32150	20.34510	5.92142	10.62457	-0.00432	-0.00016	0.00309	-0.00002
734			7.33000	10.65976	-4.97323	6.70145	0.36540	0.25715	0.08253	-0.00162	0.00909	0.00173	0.00473	-0.00256	0.96739	11.50544	-0.95488	-19.68756	0.21337	0.62210	-0.05967	0.00814	-0.00422	0.00223	11.84578	3.76207	5.60768	-0.03970	1.09038	0.18389	-0.00110	-0.03988	-0.00259	2.19765	0.23008	0.85216	-0.61428	-2.40343	-1.83075	-2.12564	1.64475	-0.59175	20.34653	5.90728	10.61589	-0.00435	-0.00016	0.00308	0.00003
735			7.34000	10.66322	-4.99766	6.68633	0.36617	0.25886	0.08368	-0.00377	0.00957	0.00352	0.00394	-0.00223	0.97152	11.48796	-0.95725	-19.66706	0.21409	0.62406	-0.05863	0.00470	-0.00003	0.00185	11.83179	3.78567	5.61583	-0.03982	1.09215	0.18526	-0.00074	-0.03939	-0.00533	2.54061	0.03864	2.05108	-0.11197	-1.49880	-1.60947	-2.25760	1.05673	-1.38018	20.35472	5.89314	10.60732	-0.00435	-0.00017	0.00305	0.00007
736			7.35000	10.66811	-5.02381	6.66170	0.36763	0.26032	0.08424	-0.00460	0.00919	0.00458	0.00268	-0.00183	0.97455	11.47969	-0.96203	-19.65212	0.21345	0.62310	-0.05757	0.00145	0.00298	0.00119	11.82295	3.80929	5.63152	-0.03747	1.08962	0.18568	-0.00031	-0.03458	-0.00736	2.58011	-0.03175	2.76400	0.26167	-0.59326	-1.09857	-2.13970	0.41768	-1.98429	20.36723	5.88020	10.60112	-0.00434	-0.00018	0.00301	0.00009
737			7.36000	10.67284	-5.04894	6.63242	0.36972	0.26023	0.08383	-0.00441	0.00808	0.00492	0.00186	-0.00149	0.97596	11.47982	-0.96732	-19.64494	0.21144	0.62101	-0.05740	-0.00138	0.00444	0.00043	11.81971	3.83057	5.65290	-0.03338	1.08769	0.18536	0.00006	-0.02740	-0.00858	2.37674	-0.01598	3.04952	0.47666	0.24746	-0.44908	-1.85811	-0.21441	-2.37400	20.38054	5.86970	10.59871	-0.00432	-0.00018	0.00295	0.00009
738			7.37000	10.67650	-5.07124	6.60195	0.37329	0.25998	0.08362	-0.00366	0.00655	0.00481	0.00170	-0.00203	0.97568	11.48708	-0.97176	-19.64540	0.20976	0.62009	-0.05739	-0.00359	0.00493	-0.00026	11.82197	3.84841	5.67765	-0.03282	1.08861	0.18586	0.00035	-0.02067	-0.00902	2.01731	0.03591	3.03462	0.58334	0.93704	0.14676	-1.55163	-0.75378	-2.51464	20.39153	5.86185	10.60053	-0.00428	-0.00019	0.00289	0.00007
739			7.38000	10.67881	-5.08952	6.57270	0.37782	0.26048	0.08344	-0.00270	0.00475	0.00428	0.00172	-0.00359	0.97380	11.49957	-0.97522	-19.65187	0.20958	0.61973	-0.05754	-0.00505	0.00556	-0.00079	11.82871	3.86327	5.70299	-0.03796	1.08947	0.18662	0.00064	-0.01674	-0.00853	1.54666	0.07860	2.73980	0.67828	1.39659	0.61368	-1.33603	-1.09987	-2.36091	20.39824	5.85586	10.60589	-0.00426	-0.00020	0.00283	0.00004
740			7.39000	10.67990	-5.10266	6.54781	0.38066	0.26093	0.08288	-0.00161	0.00285	0.00316	0.00203	-0.00528	0.97034	11.51497	-0.97869	-19.66288	0.21033	0.61986	-0.05823	-0.00567	0.00713	-0.00125	11.83807	3.87638	5.72543	-0.04485	1.09075	0.18704	0.00087	-0.01650	-0.00704	0.99146	0.09281	2.05590	0.82903	1.60535	1.04061	-1.25427	-1.20604	-1.89730	20.40065	5.85131	10.61322	-0.00426	-0.00021	0.00277	0.00001
741			7.40000	10.68003	-5.10990	6.53194	0.38104	0.26028	0.08219	-0.00041	0.00121	0.00144	0.00241	-0.00631	0.96783	11.53095	-0.98321	-19.67870	0.21197	0.61997	-0.05914	-0.00558	0.00948	-0.00174	11.84820	3.88909	5.74175	-0.04957	1.09268	0.18720	0.00093	-0.01927	-0.00472	0.42693	0.08853	0.94594	1.02066	1.60662	1.50918	-1.27902	-1.11365	-1.17613	20.40041	5.84808	10.62047	-0.00426	-0.00022	0.00273	0.00000
742			7.41000	10.67945	-5.11164	6.52898	0.38389	0.25980	0.08276	0.00076	0.00029	-0.00059	0.00228	-0.00662	0.96721	11.54578	-0.98911	-19.69950	0.21013	0.61838	-0.05836	-0.00494	0.01163	-0.00212	11.85787	3.90210	5.74962	-0.04716	1.09216	0.18795	0.00078	-0.02339	-0.00188	-0.02162	0.08086	-0.41779	1.18008	1.47786	1.93026	-1.34577	-0.91178	-0.29547	20.39969	5.84612	10.62596	-0.00427	-0.00023	0.00270	0.00000
743			7.42000	10.67851	-5.10967	6.54018	0.38759	0.26073	0.08320	0.00082	0.00099	-0.00237	0.00161	-0.00614	0.96825	11.55866	-0.99601	-19.72378	0.20554	0.61612	-0.05752	-0.00413	0.01272	-0.00229	11.86668	3.91547	5.74797	-0.03821	1.09011	0.18782	0.00053	-0.02699	0.00098	-0.06483	-0.00982	-1.64814	1.24621	1.30216	2.16494	-1.38617	-0.68572	0.58195	20.40033	5.84517	10.62874	-0.00427	-0.00023	0.00268	0.00001
744			7.43000	10.67778	-5.10606	6.56369	0.38821	0.26008	0.08300	0.00178	0.00074	-0.00400	0.00100	-0.00570	0.96975	11.56966	-1.00314	-19.74898	0.20481	0.61357	-0.05739	-0.00342	0.01229	-0.00229	11.87453	3.92864	5.73790	-0.03288	1.08792	0.18700	0.00035	-0.02844	0.00313	-0.31890	0.00551	-2.75814	1.18221	1.11873	2.19339	-1.34911	-0.45588	1.22993	20.40319	5.84447	10.62873	-0.00428	-0.00023	0.00269	0.00003
745			7.44000	10.67815	-5.10267	6.59524	0.38924	0.25943	0.08283	0.00101	0.00165	-0.00471	0.00122	-0.00597	0.96890	11.57867	-1.00933	-19.77318	0.20428	0.61298	-0.05771	-0.00263	0.01026	-0.00220	11.88067	3.94084	5.72297	-0.03136	1.08951	0.18666	0.00020	-0.02704	0.00391	-0.18010	-0.12245	-3.27187	0.96702	0.91639	2.11050	-1.22403	-0.19838	1.43596	20.40786	5.84298	10.62655	-0.00428	-0.00022	0.00271	0.00003
746			7.45000	10.68065	-5.10116	6.62928	0.38981	0.26019	0.08345	-0.00066	0.00273	-0.00468	0.00281	-0.00685	0.96656	11.58525	-1.01317	-19.79560	0.20417	0.61852	-0.05864	-0.00171	0.00699	-0.00210	11.88392	3.95152	5.70848	-0.03448	1.10080	0.18812	0.00003	-0.02315	0.00321	0.10096	-0.31717	-3.25523	0.62633	0.68689	1.99931	-1.03204	0.08906	1.15624	20.41290	5.84016	10.62290	-0.00429	-0.00022	0.00273	0.00003
747			7.46000	10.68592	-5.10255	6.66092	0.39006	0.25964	0.08410	-0.00280	0.00371	-0.00410	0.00420	-0.00766	0.96376	11.58902	-1.01378	-19.81600	0.20461	0.62216	-0.05905	-0.00084	0.00324	-0.00199	11.88335	3.96040	5.69883	-0.03939	1.10802	0.18941	0.00003	-0.01949	0.00242	0.43801	-0.54514	-2.85598	0.24895	0.47840	1.89654	-0.87692	0.06857	0.88398	20.41671	5.83656	10.61845	-0.00432	-0.00022	0.00276	0.00002
748			7.47000	10.69406	-5.10689	6.68746	0.38763	0.26000	0.08463	-0.00477	0.00462	-0.00313	0.00469	-0.00761	0.96293	11.59062	-1.01123	-19.83471	0.20618	0.62492	-0.05926	-0.00033	0.00015	-0.00194	11.87939	3.96752	5.69599	-0.04283	1.11104	0.18997	-0.00038	-0.01197	-0.00056	0.79215	-0.72858	-2.20635	-0.05083	0.36976	1.84438	-0.61255	0.52467	-0.10876	20.41824	5.83367	10.61406	-0.00435	-0.00022	0.00279	-0.00000
749			7.48000	10.70459	-5.11301	6.70865	0.38637	0.26038	0.08475	-0.00643	0.00442	-0.00259	0.00427	-0.00656	0.96468	11.59148	-1.00650	-19.85289	0.20535	0.62493	-0.05914	-0.00036	-0.00161	-0.00197	11.87324	3.97317	5.69959	-0.03975	1.10942	0.18951	-0.00041	-0.00761	-0.00218	0.85160	-0.94154	-1.82103	-0.20993	0.40626	1.85977	-0.46648	0.57091	-0.63400	20.41731	5.83275	10.61077	-0.00439	-0.00022	0.00282	-0.00002
750			7.49000	10.71652	-5.11950	6.72567	0.38617	0.26107	0.08483	-0.00718	0.00397	-0.00175	0.00334	-0.00540	0.96684	11.59327	-1.00067	-19.87148	0.20349	0.62331	-0.05863	-0.00105	-0.00242	-0.00195	11.86665	3.97792	5.70729	-0.03505	1.10477	0.18878	-0.00031	-0.00542	-0.00284	0.86269	-1.01039	-1.23440	-0.25498	0.60787	1.82728	-0.39320	0.45848	-0.84391	20.41426	5.83444	10.60952	-0.00442	-0.00022	0.00285	-0.00003
751			7.50000	10.72890	-5.12535	6.73927	0.38608	0.26026	0.08415	-0.00752	0.00327	-0.00156	0.00258	-0.00475	0.96796	11.59802	-0.99447	-19.88936	0.20301	0.62062	-0.05873	-0.00237	-0.00305	-0.00179	11.86202	3.98222	5.71533	-0.03318	1.10010	0.18766	-0.00014	-0.00522	-0.00242	0.74555	-1.07548	-1.08636	-0.25166	0.95840	1.61393	-0.37714	0.19564	-0.70431	20.41008	5.83928	10.61027	-0.00445	-0.00022	0.00288	-0.00003
752			7.51000	10.74096	-5.12970	6.74931	0.38677	0.26016	0.08378	-0.00741	0.00204	-0.00104	0.00212	-0.00452	0.96909	11.60723	-0.98812	-19.90462	0.20279	0.61986	-0.05898	-0.00408	-0.00383	-0.00147	11.86104	3.98628	5.72069	-0.03208	1.09952	0.18734	0.00008	-0.00661	-0.00134	0.53252	-1.06945	-0.69993	-0.23811	1.39432	1.22343	-0.41236	-0.15797	-0.33580	20.40620	5.84778	10.61154	-0.00446	-0.00022	0.00292	-0.00002
753			7.52000	10.75227	-5.13150	6.75505	0.38763	0.25916	0.08324	-0.00714	0.00032	-0.00050	0.00187	-0.00468	0.96911	11.62155	-0.98178	-19.91593	0.20329	0.61867	-0.05938	-0.00586	-0.00482	-0.00106	11.86455	3.99064	5.72192	-0.03254	1.09904	0.18703	0.00031	-0.00930	0.00005	0.21708	-1.05531	-0.27164	-0.23894	1.83360	0.74412	-0.50090	-0.51937	0.13450	20.40409	5.85956	10.61144	-0.00447	-0.00021	0.00295	-0.00001
754			7.53000	10.76269	-5.12983	6.75632	0.38826	0.25811	0.08288	-0.00673	-0.00172	-0.00010	0.00205	-0.00502	0.96961	11.64058	-0.97525	-19.92285	0.20477	0.61944	-0.06009	-0.00739	-0.00599	-0.00070	11.87222	3.99572	5.71841	-0.03392	1.10229	0.18734	0.00053	-0.01265	0.00153	-0.19032	-1.04573	0.07058	-0.26857	2.20241	0.32946	-0.61329	-0.81251	0.63444	20.40466	5.87274	10.60877	-0.00446	-0.00020	0.00297	0.00001
755			7.54000	10.77211	-5.12376	6.75497	0.38944	0.25818	0.08331	-0.00609	-0.00390	-0.00012	0.00225	-0.00553	0.97061	11.66309	-0.96823	-19.92681	0.20633	0.62162	-0.06030	-0.00837	-0.00702	-0.00058	11.88314	4.00158	5.71005	-0.03533	1.10696	0.18849	0.00068	-0.01537	0.00298	-0.68078	-1.03840	0.13371	-0.31762	2.44822	0.16939	-0.68854	-0.98836	1.10512	20.40810	5.88478	10.60379	-0.00445	-0.00020	0.00298	0.00003
756			7.55000	10.78047	-5.11251	6.75470	0.39377	0.25807	0.08368	-0.00519	-0.00601	-0.00068	0.00201	-0.00616	0.97196	11.68720	-0.96035	-19.93102	0.20592	0.62116	-0.05993	-0.00852	-0.00767	-0.00077	11.89577	4.00755	5.69736	-0.03441	1.10735	0.18914	0.00070	-0.01595	0.00427	-1.22249	-1.02171	-0.16978	-0.37876	2.53152	0.34501	-0.65810	-1.01544	1.49544	20.41412	5.89380	10.59775	-0.00444	-0.00019	0.00298	0.00005
757			7.56000	10.78757	-5.09579	6.75911	0.39697	0.25834	0.08348	-0.00395	-0.00780	-0.00164	0.00176	-0.00677	0.97305	11.71071	-0.95137	-19.93844	0.20615	0.62095	-0.06017	-0.00794	-0.00801	-0.00118	11.90837	4.01240	5.68127	-0.03419	1.10699	0.18906	0.00063	-0.01383	0.00538	-1.74404	-0.97944	-0.76199	-0.45055	2.43282	0.74753	-0.49099	-0.89468	1.80345	20.42186	5.89927	10.59211	-0.00442	-0.00019	0.00297	0.00006
758			7.57000	10.79326	-5.07431	6.77036	0.39884	0.25745	0.08250	-0.00251	-0.00892	-0.00272	0.00145	-0.00747	0.97361	11.73164	-0.94131	-19.95007	0.20802	0.61924	-0.06089	-0.00677	-0.00818	-0.00157	11.91938	4.01482	5.66239	-0.03664	1.10318	0.18792	0.00053	-0.00973	0.00651	-2.15159	-0.89924	-1.48236	-0.53354	2.15333	1.14150	-0.21598	-0.65464	2.09980	20.43012	5.90171	10.58790	-0.00439	-0.00019	0.00296	0.00006
759			7.58000	10.79741	-5.04972	6.78887	0.40135	0.25422	0.08114	-0.00097	-0.00913	-0.00364	0.00105	-0.00819	0.97407	11.74841	-0.93056	-19.96427	0.21019	0.61436	-0.06129	-0.00502	-0.00830	-0.00172	11.92784	4.01408	5.64024	-0.03970	1.09465	0.18602	0.00036	-0.00489	0.00773	-2.37162	-0.76629	-2.15868	-0.62984	1.69052	1.33762	0.10785	-0.33805	2.42506	20.43773	5.90168	10.58538	-0.00437	-0.00019	0.00294	0.00005
760			7.59000	10.79981	-5.02425	6.81337	0.40370	0.25158	0.07974	0.00058	-0.00839	-0.00416	0.00167	-0.00864	0.97396	11.75948	-0.91963	-19.97832	0.21028	0.61318	-0.06259	-0.00264	-0.00855	-0.00161	11.93322	4.00999	5.61464	-0.04029	1.09361	0.18452	0.00011	0.00022	0.00870	-2.33734	-0.56864	-2.61031	-0.74503	1.03911	1.30031	0.44052	0.03506	2.67040	20.44364	5.89996	10.58443	-0.00436	-0.00020	0.00293	0.00004
761			7.60000	10.80029	-5.00098	6.84067	0.40419	0.25007	0.07900	0.00210	-0.00651	-0.00412	0.00346	-0.00905	0.97331	11.76322	-0.90892	-19.98985	0.21041	0.61776	-0.06454	0.00029	-0.00875	-0.00131	11.93469	4.00269	5.58728	-0.04163	1.10269	0.18444	-0.00020	0.00547	0.00887	-1.97336	-0.28526	-2.69716	-0.86252	0.21187	1.10562	0.73833	0.44783	2.64673	20.44708	5.89781	10.58464	-0.00435	-0.00020	0.00291	0.00002
762			7.61000	10.79850	-4.98375	6.86671	0.40028	0.24952	0.07942	0.00364	-0.00351	-0.00359	0.00553	-0.00908	0.97155	11.75821	-0.89901	-19.99774	0.21186	0.62538	-0.06593	0.00358	-0.00816	-0.00097	11.93153	3.99303	5.56175	-0.04408	1.11541	0.18568	-0.00056	0.01034	0.00778	-1.28939	0.09629	-2.44000	-0.91725	-0.71640	0.92417	0.94598	0.86500	2.22026	20.44764	5.89671	10.58550	-0.00435	-0.00020	0.00288	-0.00001
763			7.62000	10.79403	-4.97545	6.88870	0.39671	0.24988	0.08006	0.00526	0.00002	-0.00277	0.00619	-0.00838	0.97021	11.74406	-0.89084	-20.00332	0.21098	0.62883	-0.06592	0.00673	-0.00614	-0.00086	11.92325	3.98237	5.54241	-0.04191	1.11963	0.18607	-0.00085	0.01423	0.00520	-0.45455	0.53722	-2.00293	-0.85212	-1.59784	0.96192	1.03171	1.23027	1.36842	20.44548	5.89723	10.58658	-0.00435	-0.00020	0.00287	-0.00002
764			7.63000	10.78669	-4.97642	6.90582	0.39449	0.24977	0.07979	0.00664	0.00314	-0.00191	0.00522	-0.00706	0.96965	11.72186	-0.88503	-20.01004	0.20788	0.62565	-0.06514	0.00897	-0.00302	-0.00111	11.91022	3.97217	5.53335	-0.03536	1.11264	0.18449	-0.00092	0.01690	0.00152	0.29472	0.92877	-1.54630	-0.67656	-2.23345	1.29948	1.00487	1.46789	0.20606	20.44117	5.89854	10.58802	-0.00435	-0.00020	0.00285	-0.00004
765			7.64000	10.77732	-4.98447	6.91852	0.39268	0.25003	0.07938	0.00699	0.00521	-0.00114	0.00349	-0.00562	0.96870	11.69490	-0.88147	-20.02126	0.20365	0.61987	-0.06379	0.00960	-0.00011	-0.00156	11.89379	3.96339	5.53678	-0.02785	1.10118	0.18252	-0.00079	0.01844	-0.00242	0.82770	1.12560	-1.09095	-0.46352	-2.42979	1.76815	0.90037	1.51263	-1.03054	20.43551	5.89913	10.59015	-0.00436	-0.00020	0.00284	-0.00004
766			7.65000	10.76808	-4.99679	6.92653	0.39166	0.24925	0.07912	0.00581	0.00617	-0.00039	0.00165	-0.00495	0.96712	11.66827	-0.87918	-20.03737	0.20140	0.61261	-0.06199	0.00861	0.00109	-0.00190	11.87628	3.95652	5.55222	-0.02546	1.08812	0.18115	-0.00069	0.01915	-0.00573	1.16289	1.05519	-0.58985	-0.33178	-2.14444	2.09470	0.77478	1.35445	-2.06934	20.42972	5.89781	10.59290	-0.00438	-0.00020	0.00284	-0.00004
767			7.66000	10.76128	-5.01126	6.92947	0.39156	0.24839	0.07888	0.00350	0.00631	0.00022	0.00058	-0.00524	0.96546	11.64645	-0.87635	-20.05610	0.20146	0.60825	-0.06094	0.00663	0.00015	-0.00209	11.85999	3.95112	5.57652	-0.02872	1.08146	0.18091	-0.00067	0.01966	-0.00788	1.33545	0.77870	-0.13099	-0.34402	-1.54774	2.21437	0.68693	1.08257	-2.72803	20.42533	5.89383	10.59569	-0.00439	-0.00020	0.00285	-0.00002
768			7.67000	10.75804	-5.02599	6.92877	0.39240	0.24731	0.07900	0.00110	0.00580	0.00046	0.00072	-0.00598	0.96277	11.63118	-0.87152	-20.07595	0.20118	0.60766	-0.06048	0.00440	-0.00193	-0.00220	11.84597	3.94640	5.60547	-0.03351	1.08282	0.18206	-0.00063	0.01989	-0.00857	1.32306	0.43357	0.08266	-0.45022	-0.88578	2.22764	0.65312	0.80601	-2.90627	20.42390	5.88667	10.59768	-0.00439	-0.00020	0.00286	0.00000
769			7.68000	10.75793	-5.03893	6.92792	0.39235	0.24749	0.07914	-0.00059	0.00465	0.00014	0.00107	-0.00652	0.96139	11.62197	-0.86439	-20.09620	0.20131	0.61006	-0.06071	0.00235	-0.00380	-0.00224	11.83466	3.94160	5.63376	-0.03729	1.08849	0.18347	-0.00051	0.01899	-0.00749	1.07561	0.12024	-0.08119	-0.53803	-0.28301	2.15893	0.64538	0.54966	-2.52148	20.42599	5.87684	10.59851	-0.00438	-0.00020	0.00288	0.00003
770			7.69000	10.75993	-5.04754	6.93081	0.39188	0.24731	0.07938	-0.00152	0.00261	-0.00075	0.00116	-0.00663	0.96160	11.61842	-0.85603	-20.11587	0.20138	0.61207	-0.06077	0.00019	-0.00464	-0.00213	11.82687	3.93642	5.65545	-0.03805	1.09335	0.18473	-0.00029	0.01627	-0.00458	0.54488	-0.16661	-0.61735	-0.51931	0.31278	1.96068	0.63249	0.28573	-1.56771	20.43150	5.86577	10.59795	-0.00437	-0.00020	0.00289	0.00005
771			7.70000	10.76353	-5.04881	6.94081	0.39299	0.24615	0.07888	-0.00191	-0.00050	-0.00218	0.00080	-0.00632	0.96284	11.62146	-0.84780	-20.13373	0.19976	0.61134	-0.06097	-0.00235	-0.00463	-0.00195	11.82366	3.93073	5.66513	-0.03429	1.09476	0.18482	-0.00001	0.01239	-0.00014	-0.30688	-0.46061	-1.51154	-0.40411	0.99888	1.68976	0.63369	-0.01779	-0.14559	20.43983	5.85503	10.59591	-0.00435	-0.00020	0.00289	0.00007
772			7.71000	10.76819	-5.03933	6.96156	0.39454	0.24323	0.07826	-0.00151	-0.00462	-0.00427	0.00014	-0.00621	0.96407	11.63239	-0.84013	-20.15012	0.19941	0.60793	-0.06073	-0.00527	-0.00450	-0.00193	11.82615	3.92390	5.65895	-0.03202	1.09222	0.18461	0.00051	-0.00254	0.00503	-1.50096	-0.74169	-2.86353	-0.27022	1.81897	1.55474	0.07654	-0.78916	1.63176	20.44974	5.84603	10.59296	-0.00433	-0.00020	0.00288	0.00007
773			7.72000	10.77295	-5.01574	6.99838	0.39577	0.24141	0.07819	-0.00024	-0.00951	-0.00732	-0.00080	-0.00675	0.96559	11.65226	-0.83214	-20.16773	0.20196	0.60521	-0.06004	-0.00860	-0.00501	-0.00239	11.83565	3.91436	5.63432	-0.03468	1.08930	0.18504	0.00068	0.00903	0.01154	-3.01927	-1.01138	-4.86905	-0.20286	2.79899	1.86773	0.99077	-0.87743	3.53546	20.45970	5.83986	10.59015	-0.00430	-0.00020	0.00286	0.00007
774			7.73000	10.77736	-4.97494	7.05884	0.39886	0.24115	0.07785	0.00147	-0.01495	-0.01149	-0.00171	-0.00742	0.96676	11.68180	-0.82164	-20.19283	0.20262	0.60303	-0.05973	-0.01204	-0.00657	-0.00369	11.85314	3.89994	5.59077	-0.03560	1.08677	0.18502	0.00112	0.01280	0.01765	-4.80769	-1.33935	-7.69862	-0.26456	3.95530	2.96320	1.45900	-1.43901	5.42101	20.46871	5.83737	10.58820	-0.00428	-0.00021	0.00282	0.00006
775			7.74000	10.78198	-4.91431	7.15181	0.40085	0.23832	0.07610	0.00328	-0.02024	-0.01651	-0.00260	-0.00749	0.96814	11.72131	-0.80560	-20.23449	0.20344	0.59783	-0.06025	-0.01528	-0.00916	-0.00602	11.87893	3.87870	5.52990	-0.03381	1.07993	0.18311	0.00146	0.01994	0.02304	-6.75407	-1.75827	-11.38741	-0.48183	5.20041	4.97547	2.08507	-2.00035	7.13542	20.47692	5.83891	10.58648	-0.00426	-0.00021	0.00279	0.00006
776			7.75000	10.78732	-4.83286	7.28567	0.39892	0.23256	0.07205	0.00536	-0.02438	-0.02142	-0.00393	-0.00687	0.96783	11.76940	-0.78123	-20.30132	0.20589	0.58702	-0.06191	-0.01776	-0.01239	-0.00923	11.91201	3.84954	5.45369	-0.03108	1.06190	0.17761	0.00164	0.02806	0.02735	-8.64339	-2.18262	-15.72393	-0.84869	6.29490	7.64679	2.76851	-2.44146	8.69620	20.48461	5.84482	10.58366	-0.00426	-0.00021	0.00276	0.00005
777			7.76000	10.79288	-4.73257	7.46504	0.39583	0.22503	0.06635	0.00812	-0.02646	-0.02512	-0.00485	-0.00535	0.96655	11.82239	-0.74711	-20.39677	0.20603	0.57408	-0.06489	-0.01829	-0.01573	-0.01284	11.95044	3.81263	5.36310	-0.02220	1.03973	0.16953	0.00127	0.03374	0.03066	-10.17116	-2.44645	-20.19720	-1.32325	6.89916	10.36624	3.34287	-2.60732	10.17664	20.49152	5.85506	10.57852	-0.00427	-0.00021	0.00273	0.00004
778			7.77000	10.79690	-4.61925	7.68799	0.39423	0.21749	0.06148	0.01195	-0.02600	-0.02747	-0.00281	-0.00429	0.96634	11.87396	-0.70407	-20.51678	0.20531	0.57170	-0.06966	-0.01615	-0.01885	-0.01612	11.99052	3.77026	5.25823	-0.01391	1.03755	0.16411	0.00075	0.03340	0.03391	-11.01721	-2.37216	-24.04811	-1.82768	6.64907	12.33313	3.57438	-2.30794	11.61896	20.49700	5.86860	10.57016	-0.00428	-0.00021	0.00271	0.00002
779			7.78000	10.79664	-4.50210	7.94387	0.39463	0.21404	0.06086	0.01690	-0.02328	-0.02967	0.00244	-0.00567	0.96555	11.91561	-0.65559	-20.64851	0.20767	0.58570	-0.07393	-0.01108	-0.02149	-0.01754	12.02690	3.72736	5.13864	-0.01893	1.06199	0.16576	0.00076	0.02315	0.03818	-10.94848	-1.84195	-26.49789	-2.27617	5.29037	12.85959	3.24009	-1.40762	12.98340	20.50025	5.88336	10.55836	-0.00431	-0.00021	0.00269	0.00000
780			7.79000	10.78920	-4.39216	8.21514	0.39742	0.21097	0.06228	0.02241	-0.01828	-0.03080	0.00629	-0.00901	0.96224	11.93805	-0.60683	-20.77413	0.21379	0.59466	-0.07464	-0.00297	-0.02241	-0.01597	12.05329	3.69086	5.00476	-0.03597	1.07460	0.16875	0.00060	0.00058	0.04188	-9.96534	-0.91266	-27.16216	-2.59566	2.86470	11.86077	2.26502	0.08972	14.07156	20.50063	5.89635	10.54407	-0.00434	-0.00021	0.00266	-0.00002
781			7.80000	10.77339	-4.29848	8.48354	0.40169	0.20790	0.06390	0.02724	-0.01226	-0.03031	0.00722	-0.01167	0.95941	11.93396	-0.56264	-20.87951	0.21759	0.59328	-0.07226	0.00742	-0.02109	-0.01277	12.06390	3.66741	4.86003	-0.04792	1.06868	0.16984	-0.00068	-0.02917	0.04316	-8.40703	0.14045	-26.34957	-2.74767	-0.18013	10.14798	0.82595	1.96330	14.51313	20.49770	5.90431	10.52959	-0.00438	-0.00021	0.00263	-0.00004
782			7.81000	10.75073	-4.22418	8.73791	0.40573	0.20588	0.06619	0.03020	-0.00694	-0.02932	0.00585	-0.01277	0.95905	11.90080	-0.52510	-20.96391	0.21795	0.58636	-0.06745	0.01775	-0.01844	-0.01015	12.05560	3.66063	4.71281	-0.05094	1.05381	0.17033	-0.00233	-0.05595	0.04122	-6.82534	0.97741	-24.87304	-2.79028	-3.10622	9.05285	-0.66440	3.78195	13.91616	20.49160	5.90482	10.51769	-0.00441	-0.00021	0.00260	-0.00006
783			7.82000	10.72446	-4.16582	8.97642	0.40829	0.20500	0.06841	0.03092	-0.00354	-0.02836	0.00244	-0.01266	0.96103	11.84210	-0.49184	-21.04086	0.21700	0.57525	-0.06135	0.02569	-0.01677	-0.00941	12.02964	3.66903	4.57553	-0.04934	1.03195	0.17005	-0.00343	-0.06973	0.03571	-5.68763	1.40580	-23.44314	-2.91975	-5.19114	9.52005	-1.71810	5.04249	12.13442	20.48335	5.89785	10.51031	-0.00442	-0.00021	0.00257	-0.00007
784			7.83000	10.69769	-4.11631	9.20216	0.41074	0.20439	0.07043	0.02996	-0.00256	-0.02777	-0.00109	-0.01151	0.96611	11.76654	-0.45636	-21.12917	0.21375	0.56591	-0.05574	0.02942	-0.01883	-0.01046	11.99203	3.68624	4.46082	-0.04294	1.01557	0.17033	-0.00339	-0.06656	0.02775	-5.21046	1.41741	-22.33862	-3.35867	-5.97910	11.59111	-2.01332	5.36516	9.42521	20.47450	5.88575	10.50895	-0.00441	-0.00021	0.00253	-0.00006
785			7.84000	10.67262	-4.06785	9.41879	0.41314	0.20339	0.07187	0.02808	-0.00396	-0.02749	-0.00312	-0.01009	0.97387	11.68594	-0.41071	-21.24356	0.21024	0.56330	-0.05230	0.02866	-0.02545	-0.01269	11.95204	3.70371	4.37688	-0.03674	1.01331	0.17201	-0.00260	-0.04876	0.01902	-5.42188	1.10552	-21.58889	-4.14539	-5.38611	14.65645	-1.53046	4.63573	6.35687	20.46672	5.87151	10.51437	-0.00439	-0.00021	0.00251	-0.00004
786			7.85000	10.65011	-4.01322	9.62983	0.41344	0.20265	0.07383	0.02601	-0.00721	-0.02814	-0.00262	-0.00922	0.98144	11.61218	-0.34937	-21.39101	0.20907	0.57105	-0.05077	0.02438	-0.03494	-0.01548	11.91958	3.71394	4.32513	-0.03716	1.02826	0.17664	-0.00177	-0.02239	0.01144	-6.22657	0.60061	-21.33151	-5.05820	-3.67992	17.96730	-0.52005	3.04007	3.64046	20.46120	5.85736	10.52636	-0.00435	-0.00022	0.00248	-0.00002
787			7.86000	10.63007	-3.94707	9.84159	0.41322	0.20116	0.07532	0.02443	-0.01117	-0.02967	-0.00021	-0.00899	0.98609	11.55430	-0.27174	-21.57162	0.20809	0.58330	-0.05085	0.01759	-0.04375	-0.01836	11.90251	3.71280	4.29896	-0.04154	1.04931	0.18195	-0.00063	0.00527	0.00675	-7.38368	0.01759	-21.83155	-5.75188	-1.34875	20.85659	0.66114	0.99391	1.98244	20.45864	5.84430	10.54352	-0.00431	-0.00022	0.00245	0.00000
788			7.87000	10.61213	-3.86741	10.06284	0.41267	0.19674	0.07508	0.02330	-0.01424	-0.03162	0.00238	-0.00892	0.98766	11.51711	-0.18230	-21.77917	0.20703	0.59100	-0.05184	0.01000	-0.04807	-0.02077	11.90481	3.69954	4.28464	-0.04533	1.06146	0.18486	0.00081	0.02660	0.00644	-8.51366	-0.56170	-23.17714	-5.95745	1.02914	22.79584	1.69210	-0.97057	1.81661	20.45859	5.83315	10.56419	-0.00426	-0.00023	0.00243	0.00002
789			7.88000	10.59635	-3.77667	10.30172	0.40933	0.19254	0.07346	0.02208	-0.01538	-0.03352	0.00476	-0.00888	0.98673	11.50034	-0.08873	-22.00282	0.20715	0.59686	-0.05398	0.00355	-0.04684	-0.02245	11.92525	3.67646	4.26577	-0.04767	1.06805	0.18545	0.00202	0.03666	0.01055	-9.20073	-1.06660	-25.06363	-5.62184	2.86199	23.43798	2.35900	-2.31534	3.08070	20.45981	5.82592	10.58679	-0.00420	-0.00024	0.00241	0.00003
790			7.89000	10.58313	-3.68131	10.56105	0.40766	0.18570	0.07118	0.02077	-0.01408	-0.03472	0.00749	-0.00946	0.98302	11.49824	0.00088	-22.22830	0.20727	0.59905	-0.05623	-0.00020	-0.04100	-0.02265	11.95706	3.64758	4.22887	-0.04955	1.07093	0.18495	0.00255	0.03483	0.01764	-9.21932	-1.41722	-26.85760	-4.90152	3.68147	22.58970	2.59106	-2.67621	5.30278	20.46088	5.82504	10.60982	-0.00415	-0.00024	0.00241	0.00002
791			7.90000	10.57232	-3.58860	10.83626	0.40785	0.17958	0.06944	0.01971	-0.01142	-0.03500	0.01020	-0.01099	0.97761	11.50150	0.08013	-22.43943	0.20813	0.60043	-0.05781	-0.00050	-0.03303	-0.02083	11.99045	3.61736	4.16638	-0.05438	1.07280	0.18470	0.00236	0.02326	0.02586	-8.66344	-1.53068	-27.88809	-4.02881	3.31367	20.22397	2.41255	-2.02169	7.88473	20.46041	5.83210	10.63214	-0.00410	-0.00024	0.00243	0.00000
792			7.91000	10.56256	-3.50366	11.11660	0.40741	0.17453	0.06840	0.01921	-0.00838	-0.03411	0.01241	-0.01267	0.97281	11.50050	0.14499	-22.62036	0.21075	0.60159	-0.05858	0.00231	-0.02495	-0.01723	12.01632	3.58995	4.07677	-0.06082	1.07399	0.18465	0.00136	0.00518	0.03337	-7.75633	-1.36761	-27.73810	-3.18455	1.93080	16.62122	1.88952	-0.63087	10.24618	20.45712	5.84734	10.65332	-0.00406	-0.00023	0.00246	-0.00002
793			7.92000	10.55212	-3.42970	11.38903	0.40470	0.16926	0.06759	0.01913	-0.00541	-0.03190	0.01395	-0.01378	0.96929	11.48814	0.19390	-22.76029	0.21494	0.60158	-0.05876	0.00727	-0.01771	-0.01275	12.02879	3.56886	3.96457	-0.06675	1.07369	0.18420	-0.00030	-0.01589	0.03832	-6.65215	-0.97584	-26.39873	-2.45136	-0.05102	12.45627	1.10013	1.06042	11.85376	20.44990	5.86949	10.67340	-0.00404	-0.00022	0.00251	-0.00005
794			7.93000	10.53992	-3.36860	11.64259	0.40303	0.16505	0.06743	0.01948	-0.00269	-0.02896	0.01483	-0.01415	0.96816	11.46095	0.22757	-22.85731	0.21724	0.60115	-0.05809	0.01318	-0.01155	-0.00847	12.02594	3.55688	3.83962	-0.06829	1.07397	0.18392	-0.00212	-0.03591	0.03936	-5.44921	-0.42421	-24.16806	-1.85055	-2.19096	8.64862	0.16578	2.64301	12.25238	20.43926	5.89557	10.69176	-0.00405	-0.00021	0.00258	-0.00007
795			7.94000	10.52505	-3.32127	11.87024	0.40083	0.16129	0.06770	0.02026	-0.00026	-0.02561	0.01499	-0.01375	0.96787	11.41797	0.24866	-22.91958	0.21801	0.59922	-0.05656	0.01908	-0.00652	-0.00537	12.00873	3.55526	3.71628	-0.06680	1.07200	0.18353	-0.00349	-0.05041	0.03575	-4.24056	0.24131	-21.45322	-1.39982	-4.15451	5.99000	-0.73120	3.82665	11.20967	20.42747	5.92161	10.70622	-0.00408	-0.00020	0.00265	-0.00007
796			7.95000	10.50675	-3.28755	12.06920	0.39804	0.15754	0.06849	0.02135	0.00176	-0.02225	0.01491	-0.01289	0.96762	11.36018	0.26131	-22.96141	0.21760	0.59688	-0.05437	0.02406	-0.00291	-0.00377	11.98028	3.56315	3.60961	-0.06476	1.06911	0.18362	-0.00423	-0.05643	0.02827	-3.13013	0.95102	-18.58819	-1.11504	-5.68974	4.73174	-1.40882	4.43249	8.90670	20.41803	5.94435	10.71354	-0.00413	-0.00020	0.00274	-0.00005
797			7.96000	10.48477	-3.26594	12.23915	0.39382	0.15569	0.06940	0.02207	0.00316	-0.01884	0.01460	-0.01142	0.96903	11.29092	0.26977	-22.99641	0.21616	0.59690	-0.05254	0.02700	-0.00141	-0.00330	11.94544	3.57781	3.53078	-0.06128	1.06822	0.18400	-0.00416	-0.05359	0.01862	-2.20697	1.57243	-15.69529	-1.02154	-6.56764	4.47451	-1.74852	4.37454	5.89626	20.41342	5.96304	10.71185	-0.00420	-0.00019	0.00284	-0.00002
798			7.97000	10.46025	-3.25381	12.37989	0.39202	0.15530	0.07016	0.02168	0.00384	-0.01529	0.01415	-0.00965	0.97064	11.21671	0.27802	-23.03150	0.21045	0.59697	-0.05096	0.02654	-0.00296	-0.00322	11.91041	3.59539	3.48404	-0.05341	1.06719	0.18424	-0.00316	-0.04327	0.00878	-1.48998	1.95347	-12.72626	-1.16173	-6.61960	4.50001	-1.72396	3.65964	2.82435	20.41355	5.97913	10.70274	-0.00427	-0.00019	0.00293	0.00001
799			7.98000	10.43565	-3.24842	12.49030	0.38751	0.15390	0.06962	0.01948	0.00384	-0.01137	0.01380	-0.00785	0.96983	11.14608	0.28941	-23.06643	0.20570	0.59600	-0.05059	0.02325	-0.00770	-0.00308	11.88160	3.61201	3.46764	-0.04703	1.06476	0.18344	-0.00190	-0.02848	0.00023	-0.91595	2.04432	-9.63855	-1.52382	-5.85782	4.24839	-1.41711	2.38519	0.15433	20.41707	5.99402	10.69022	-0.00434	-0.00019	0.00302	0.00003
800			7.99000	10.41340	-3.24803	12.56944	0.38185	0.15221	0.06967	0.01605	0.00349	-0.00760	0.01381	-0.00637	0.96708	11.08685	0.30602	-23.09718	0.20192	0.59575	-0.04990	0.01794	-0.01428	-0.00259	11.86456	3.62510	3.47633	-0.04254	1.06386	0.18380	-0.00063	-0.01287	-0.00636	-0.41815	1.92587	-6.53303	-1.98959	-4.50350	3.52887	-0.97539	0.75041	-1.89846	20.42281	6.00777	10.67817	-0.00439	-0.00019	0.00310	0.00004
801			8.00000	10.39472	-3.25164	12.61816	0.37714	0.15272	0.07101	0.01247	0.00305	-0.00416	0.01420	-0.00521	0.96340	11.04395	0.32782	-23.11964	0.19706	0.59851	-0.04865	0.01170	-0.02062	-0.00183	11.86245	3.63372	3.50364	-0.03731	1.06743	0.18594	0.00049	0.00050	-0.01106	0.01235	1.72990	-3.62953	-2.38407	-2.89262	2.45926	-0.55263	-0.96899	-3.30777	20.43034	6.02015	10.66871	-0.00443	-0.00019	0.00315	0.00006
802			8.01000	10.37948	-3.25845	12.63971	0.37247	0.15418	0.07203	0.00952	0.00259	-0.00118	0.01427	-0.00434	0.95994	11.01860	0.35300	-23.13184	0.19349	0.60115	-0.04778	0.00593	-0.02449	-0.00105	11.87552	3.63859	3.54326	-0.03293	1.07019	0.18781	0.00128	0.00942	-0.01414	0.33057	1.55475	-1.19377	-2.54446	-1.35438	1.34935	-0.27740	-2.49993	-4.17696	20.43937	6.03159	10.66242	-0.00446	-0.00020	0.00319	0.00007
803			8.02000	10.36666	-3.26718	12.64011	0.36721	0.15474	0.07262	0.00757	0.00209	0.00097	0.01373	-0.00388	0.95788	11.00870	0.37846	-23.13550	0.19369	0.60183	-0.04698	0.00143	-0.02421	-0.00050	11.90132	3.64161	3.59029	-0.03222	1.06943	0.18923	0.00187	0.01245	-0.01599	0.49199	1.43418	0.53301	-2.35819	-0.12557	0.53483	-0.23901	-3.64980	-4.64952	20.44930	6.04272	10.65897	-0.00446	-0.00020	0.00320	0.00007
804			8.03000	10.35514	-3.27642	12.62738	0.36343	0.15474	0.07323	0.00732	0.00305	0.00182	0.01312	-0.00382	0.95664	11.01013	0.40057	-23.13504	0.19484	0.60172	-0.04608	-0.00174	-0.01956	-0.00028	11.93596	3.64552	3.64097	-0.03290	1.06811	0.19087	0.00232	0.00890	-0.01689	0.93289	1.58646	1.11473	-1.81708	0.72091	0.17788	-0.48442	-4.35196	-4.79757	20.45871	6.05307	10.65790	-0.00445	-0.00020	0.00320	0.00006
805			8.04000	10.34476	-3.28559	12.61039	0.36143	0.15561	0.07376	0.00548	0.00160	0.00212	0.01256	-0.00413	0.95685	11.01893	0.41636	-23.13521	0.19623	0.60259	-0.04554	-0.00388	-0.01234	-0.00032	11.97550	3.65324	3.69168	-0.03427	1.06843	0.19264	0.00262	-0.00050	-0.01662	0.54175	1.18819	1.44969	-1.07270	1.27822	0.18660	-0.97076	-4.66220	-4.56976	20.46596	6.06045	10.65863	-0.00441	-0.00019	0.00317	0.00004
806			8.05000	10.33605	-3.29391	12.59707	0.36099	0.15652	0.07381	0.00464	0.00138	0.00124	0.01170	-0.00457	0.95879	11.03276	0.42513	-23.13839	0.19788	0.60251	-0.04533	-0.00531	-0.00515	-0.00047	12.01724	3.66656	3.73778	-0.03496	1.06761	0.19379	0.00270	-0.01293	-0.01482	0.40001	0.95815	0.80038	-0.36152	1.64210	0.36734	-1.53736	-4.64871	-3.90735	20.46978	6.06187	10.66083	-0.00438	-0.00019	0.00315	0.00002
807			8.06000	10.32904	-3.29897	12.59330	0.35991	0.15498	0.07277	0.00401	0.00067	-0.00030	0.01068	-0.00451	0.96188	11.04963	0.42826	-23.14504	0.20023	0.59987	-0.04581	-0.00599	0.00025	-0.00070	12.05862	3.68507	3.77470	-0.03304	1.06429	0.19340	0.00240	-0.02468	-0.01167	0.00763	0.64904	-0.32386	0.15407	1.80386	0.64944	-2.00239	-4.30748	-2.91203	20.46975	6.05558	10.66420	-0.00435	-0.00019	0.00312	-0.00001
808			8.07000	10.32360	-3.29791	12.60268	0.35974	0.15478	0.07177	0.00345	-0.00036	-0.00213	0.01005	-0.00441	0.96491	11.06690	0.42802	-23.15565	0.20120	0.59914	-0.04671	-0.00564	0.00343	-0.00100	12.09648	3.70699	3.79998	-0.02969	1.06396	0.19293	0.00185	-0.03377	-0.00798	-0.54226	0.28228	-1.68487	0.42982	1.71663	1.03476	-2.28812	-3.62907	-1.80254	20.46625	6.04166	10.66810	-0.00435	-0.00020	0.00309	-0.00003
809			8.08000	10.31996	-3.29023	12.62634	0.36090	0.15569	0.07113	0.00268	-0.00121	-0.00386	0.00990	-0.00461	0.96800	11.08154	0.42656	-23.17048	0.20186	0.60050	-0.04770	-0.00432	0.00445	-0.00128	12.12746	3.73057	3.81352	-0.02794	1.06598	0.19280	0.00131	-0.03991	-0.00433	-1.00820	-0.09180	-3.00414	0.47488	1.37458	1.39400	-2.40502	-2.66927	-0.74183	20.46067	6.02200	10.67177	-0.00437	-0.00021	0.00305	-0.00004
810			8.09000	10.31851	-3.27800	12.66236	0.36037	0.15402	0.06983	0.00161	-0.00150	-0.00506	0.01030	-0.00474	0.97045	11.09118	0.42560	-23.18753	0.20459	0.60138	-0.04929	-0.00234	0.00357	-0.00138	12.14910	3.75435	3.81617	-0.02895	1.06743	0.19188	0.00082	-0.04379	-0.00107	-1.21669	-0.40883	-3.99789	0.33133	0.82705	1.51988	-2.41668	-1.54880	0.17386	20.45483	5.99952	10.67466	-0.00440	-0.00022	0.00303	-0.00004
811			8.10000	10.31939	-3.26441	12.70621	0.35868	0.15159	0.06890	0.00043	-0.00122	-0.00547	0.01126	-0.00472	0.97203	11.09440	0.42603	-23.20319	0.20770	0.60342	-0.05079	0.00017	0.00181	-0.00113	12.16021	3.77787	3.80987	-0.03038	1.07039	0.19117	0.00027	-0.04662	0.00123	-1.12778	-0.60769	-4.38836	0.10942	0.10768	1.28276	-2.41418	-0.39622	0.80340	20.45041	5.97749	10.67658	-0.00443	-0.00024	0.00300	-0.00002
812			8.11000	10.32214	-3.25266	12.75034	0.35648	0.15090	0.06871	-0.00052	-0.00051	-0.00481	0.01257	-0.00463	0.97253	11.09006	0.42715	-23.21330	0.20980	0.60794	-0.05205	0.00317	0.00063	-0.00046	12.16059	3.80159	3.79840	-0.03102	1.07582	0.19093	-0.00029	-0.04940	0.00196	-0.75194	-0.61549	-3.89705	-0.04787	-0.79336	0.61739	-2.48184	0.67791	0.97169	20.44867	5.95915	10.67737	-0.00448	-0.00025	0.00297	-0.00000
813			8.12000	10.32553	-3.24621	12.78456	0.35214	0.15122	0.06913	-0.00086	0.00065	-0.00283	0.01391	-0.00449	0.97240	11.07700	0.42683	-23.21340	0.21292	0.61413	-0.05301	0.00676	0.00114	0.00070	12.15083	3.82683	3.78724	-0.03275	1.08254	0.19115	-0.00083	-0.05304	0.00075	-0.07162	-0.34435	-2.33702	-0.03553	-1.90596	-0.51268	-2.69056	1.57362	0.58365	20.45019	5.94694	10.67677	-0.00453	-0.00025	0.00294	0.00002
814			8.13000	10.32762	-3.24913	12.79747	0.34706	0.15246	0.06980	-0.00031	0.00244	0.00065	0.01451	-0.00406	0.97155	11.05378	0.42214	-23.19883	0.21483	0.61848	-0.05330	0.01102	0.00352	0.00239	12.13251	3.85552	3.78216	-0.03199	1.08516	0.19087	-0.00122	-0.05748	-0.00232	0.95701	0.27665	0.36529	0.15647	-3.27081	-2.15113	-3.04816	2.24629	-0.33296	20.45492	5.94216	10.67459	-0.00456	-0.00026	0.00291	0.00005
815			8.14000	10.32612	-3.26614	12.77733	0.34144	0.15739	0.07102	0.00104	0.00508	0.00575	0.01422	-0.00331	0.97092	11.01858	0.41056	-23.16420	0.21455	0.62346	-0.05305	0.01580	0.00671	0.00462	12.10718	3.88910	3.78813	-0.02781	1.08681	0.19059	-0.00132	-0.06213	-0.00687	2.37587	1.24968	4.21137	0.42809	-4.88362	-4.36831	-3.49711	2.72058	-1.67443	20.46244	5.94482	10.67094	-0.00459	-0.00026	0.00288	0.00007
816			8.15000	10.31928	-3.30215	12.71276	0.33549	0.16311	0.07225	0.00288	0.00848	0.01237	0.01325	-0.00309	0.97098	10.97006	0.39095	-23.10316	0.21625	0.62771	-0.05246	0.02109	0.00901	0.00729	12.07614	3.92824	3.80886	-0.02783	1.08758	0.19067	-0.00152	-0.06560	-0.01256	4.10863	2.49450	9.07292	0.62743	-6.64864	-7.12280	-3.94700	3.03076	-3.35391	20.47211	5.95398	10.66621	-0.00461	-0.00026	0.00284	0.00008
817			8.16000	10.30570	-3.35993	12.59461	0.33007	0.16748	0.07317	0.00503	0.01193	0.02003	0.01174	-0.00263	0.97173	10.90790	0.36409	-23.01092	0.21712	0.62917	-0.05149	0.02625	0.00921	0.01002	12.04043	3.97249	3.84763	-0.02641	1.08644	0.19052	-0.00158	-0.06596	-0.01932	5.89525	3.87097	14.61566	0.64386	-8.40320	-10.10133	-4.29690	3.21629	-5.37351	20.48366	5.96812	10.66012	-0.00461	-0.00025	0.00281	0.00009
818			8.17000	10.28445	-3.43858	12.41827	0.32214	0.17184	0.07407	0.00719	0.01479	0.02797	0.01091	-0.00230	0.97129	10.83291	0.33225	-22.88730	0.21917	0.63385	-0.05103	0.03107	0.00752	0.01249	12.00048	4.02052	3.90823	-0.02873	1.09282	0.19170	-0.00185	-0.06287	-0.02730	7.44424	5.20116	20.28577	0.47616	-9.96150	-12.78993	-4.49751	3.31813	-7.73044	20.49707	5.98525	10.65212	-0.00460	-0.00025	0.00278	0.00011
819			8.18000	10.25550	-3.53421	12.18575	0.31321	0.17725	0.07469	0.00885	0.01674	0.03501	0.01031	-0.00214	0.96668	10.74705	0.29800	-22.73803	0.21934	0.63880	-0.05071	0.03455	0.00505	0.01411	11.95649	4.07091	3.99389	-0.03344	1.10041	0.19316	-0.00227	-0.05641	-0.03613	8.55055	6.27074	25.31078	0.21812	-11.10120	-14.57641	-4.55829	3.35836	-10.32177	20.51221	6.00297	10.64221	-0.00459	-0.00025	0.00276	0.00012
820			8.19000	10.22052	-3.64067	11.90804	0.30339	0.18267	0.07491	0.00945	0.01744	0.03982	0.00911	-0.00120	0.96163	10.65402	0.26386	-22.57579	0.21724	0.64176	-0.05022	0.03573	0.00268	0.01432	11.90871	4.12240	4.10627	-0.03579	1.10498	0.19407	-0.00249	-0.04706	-0.04487	9.07139	6.85512	28.83347	-0.04945	-11.53741	-14.91883	-4.47899	3.30057	-12.89870	20.52839	6.01910	10.63103	-0.00458	-0.00025	0.00275	0.00012
821			8.20000	10.18285	-3.74995	11.60454	0.29399	0.18777	0.07394	0.00864	0.01664	0.04090	0.00619	0.00142	0.96223	10.56005	0.23285	-22.41786	0.21281	0.64075	-0.04998	0.03349	0.00050	0.01302	11.85871	4.17333	4.24367	-0.03036	1.10209	0.19279	-0.00204	-0.03468	-0.05155	8.89406	6.77762	30.13531	-0.29467	-10.93555	-13.58337	-4.19244	3.00917	-15.03609	20.54468	6.03232	10.61920	-0.00458	-0.00024	0.00274	0.00012
822			8.21000	10.14713	-3.85269	11.30079	0.28853	0.19198	0.07144	0.00650	0.01414	0.03769	0.00125	0.00497	0.96909	10.47487	0.20822	-22.28245	0.20662	0.63312	-0.04993	0.02719	-0.00173	0.01041	11.81056	4.22067	4.39950	-0.01951	1.08686	0.18861	-0.00110	-0.01968	-0.05399	7.96674	5.97438	28.87837	-0.49158	-9.05557	-10.82716	-3.62709	2.30106	-16.18530	20.55965	6.04216	10.60744	-0.00457	-0.00024	0.00274	0.00010
823			8.22000	10.11804	-3.93952	11.02302	0.28705	0.19274	0.06813	0.00337	0.00987	0.03130	-0.00272	0.00759	0.97475	10.41013	0.19246	-22.18245	0.20086	0.62367	-0.05061	0.01745	-0.00394	0.00719	11.77095	4.26080	4.56134	-0.01269	1.07083	0.18426	-0.00045	-0.00441	-0.05148	6.34807	4.56270	25.31433	-0.59258	-5.98924	-7.41192	-2.80086	1.11791	-15.85561	20.57129	6.04830	10.59689	-0.00456	-0.00024	0.00273	0.00006
824			8.23000	10.09880	-4.00292	10.79164	0.28609	0.19316	0.06620	-0.00021	0.00456	0.02402	-0.00379	0.00841	0.97561	10.37587	0.18591	-22.12103	0.19795	0.62198	-0.05183	0.00577	-0.00561	0.00412	11.74653	4.29065	4.71283	-0.01475	1.06826	0.18328	-0.00012	0.00797	-0.04461	4.24445	2.80059	20.20502	-0.52778	-2.21956	-4.30685	-1.84890	-0.36952	-13.83201	20.57764	6.05021	10.58927	-0.00455	-0.00025	0.00272	0.00002
825			8.24000	10.09065	-4.03906	10.61740	0.28672	0.19433	0.06586	-0.00375	-0.00090	0.01679	-0.00245	0.00813	0.97418	10.37703	0.18624	-22.09109	0.19555	0.62774	-0.05341	-0.00624	-0.00585	0.00188	11.74133	4.30925	4.83693	-0.01801	1.07835	0.18495	0.00038	0.01443	-0.03345	2.00891	0.96912	14.45338	-0.24121	1.57705	-2.26634	-0.97283	-1.83895	-10.25312	20.57790	6.04768	10.58616	-0.00455	-0.00025	0.00271	-0.00002
826			8.25000	10.09345	-4.04884	10.50245	0.28783	0.19567	0.06537	-0.00713	-0.00550	0.00971	0.00008	0.00748	0.97283	10.41255	0.18913	-22.07948	0.19418	0.63710	-0.05629	-0.01681	-0.00380	0.00083	11.75535	4.31785	4.91945	-0.01871	1.09480	0.18645	0.00085	0.01311	-0.01861	0.03798	-0.73885	8.74437	0.27599	4.80111	-1.51896	-0.33249	-2.94249	-5.57969	20.57286	6.04172	10.58819	-0.00455	-0.00026	0.00271	-0.00005
827			8.26000	10.10677	-4.03717	10.44378	0.29036	0.19548	0.06474	-0.01038	-0.00864	0.00328	0.00274	0.00624	0.97075	10.47629	0.18986	-22.07321	0.19444	0.64419	-0.05917	-0.02486	0.00086	0.00077	11.78454	4.31914	4.95202	-0.01843	1.10854	0.18710	0.00109	0.00459	-0.00226	-1.47442	-2.24277	3.44388	0.97307	7.09556	-1.71708	0.02183	-3.41511	-0.50773	20.56436	6.03500	10.59473	-0.00455	-0.00026	0.00271	-0.00007
828			8.27000	10.12975	-4.00913	10.43617	0.29500	0.19540	0.06408	-0.01332	-0.01085	-0.00229	0.00441	0.00466	0.96867	10.55912	0.18483	-22.06501	0.19511	0.64682	-0.06133	-0.02981	0.00763	0.00116	11.82174	4.31604	4.93402	-0.01604	1.11458	0.18632	0.00096	-0.00775	0.01295	-2.65874	-3.50938	-1.26896	1.75088	8.38553	-2.20439	0.15523	-3.16137	4.20152	20.55422	6.03004	10.60413	-0.00454	-0.00026	0.00273	-0.00007
829			8.28000	10.16050	-3.96731	10.47292	0.29929	0.19316	0.06267	-0.01535	-0.01268	-0.00679	0.00520	0.00272	0.96732	10.65140	0.17253	-22.05437	0.19986	0.64477	-0.06336	-0.03237	0.01505	0.00144	11.85882	4.31062	4.87221	-0.01737	1.11376	0.18414	0.00085	-0.01923	0.02484	-3.71679	-4.48751	-5.23148	2.47177	8.80372	-2.44947	0.19958	-2.29836	7.94784	20.54402	6.02809	10.61442	-0.00454	-0.00025	0.00276	-0.00007
830			8.29000	10.19605	-3.91316	10.54536	0.30517	0.19046	0.06127	-0.01612	-0.01418	-0.01001	0.00525	0.00019	0.96776	10.74479	0.15369	-22.04441	0.20766	0.64039	-0.06481	-0.03282	0.02081	0.00137	11.88921	4.30365	4.77823	-0.02417	1.10940	0.18194	0.00073	-0.02607	0.03255	-4.63154	-5.07282	-8.23318	2.94988	8.54114	-2.29947	0.28701	-1.08309	10.42202	20.53501	6.02847	10.62365	-0.00453	-0.00024	0.00278	-0.00006
831			8.30000	10.23256	-3.85017	10.64244	0.31312	0.18923	0.06035	-0.01534	-0.01484	-0.01191	0.00489	-0.00202	0.97127	10.83255	0.13140	-22.03754	0.21449	0.63670	-0.06580	-0.03088	0.02257	0.00107	11.90894	4.29475	4.66547	-0.03029	1.10558	0.18012	0.00029	-0.02623	0.03624	-5.19011	-5.15202	-10.11674	2.99788	7.77152	-1.90500	0.51497	0.17430	11.60947	20.52774	6.02981	10.63063	-0.00453	-0.00023	0.00281	-0.00005
832			8.31000	10.26606	-3.78454	10.75231	0.31993	0.18576	0.05884	-0.01290	-0.01369	-0.01231	0.00444	-0.00334	0.97473	10.90977	0.11028	-22.03377	0.22014	0.63048	-0.06679	-0.02711	0.01905	0.00081	11.91748	4.28268	4.54634	-0.03439	1.09811	0.17728	-0.00029	-0.01979	0.03642	-5.16401	-4.69230	-10.86745	2.54005	6.66785	-1.53273	0.90349	1.20118	11.72922	20.52202	6.03109	10.63496	-0.00453	-0.00022	0.00283	-0.00004
833			8.32000	10.29337	-3.72435	10.86372	0.32481	0.18069	0.05648	-0.00936	-0.01054	-0.01134	0.00476	-0.00375	0.97669	10.97367	0.09477	-22.03038	0.22336	0.62498	-0.06870	-0.02198	0.01104	0.00077	11.91687	4.26636	4.43022	-0.03509	1.09333	0.17378	-0.00075	-0.00926	0.03397	-4.43169	-3.78578	-10.59301	1.65401	5.35950	-1.33099	1.36930	1.88998	11.03345	20.51719	6.03169	10.63710	-0.00455	-0.00022	0.00285	-0.00003
834			8.33000	10.31305	-3.67768	10.96716	0.33008	0.17894	0.05587	-0.00547	-0.00621	-0.00988	0.00649	-0.00461	0.97880	11.02255	0.08797	-22.02497	0.22546	0.62830	-0.07046	-0.01585	0.00075	0.00076	11.90948	4.24592	4.32454	-0.03799	1.10289	0.17366	-0.00117	0.00292	0.03009	-3.13250	-2.61379	-9.53519	0.53058	3.87373	-1.14846	1.80392	2.33493	9.64456	20.51298	6.03167	10.63777	-0.00458	-0.00022	0.00286	-0.00003
835			8.34000	10.32476	-3.64893	11.05641	0.33423	0.17871	0.05644	-0.00142	-0.00181	-0.00821	0.00840	-0.00625	0.97995	11.05423	0.09106	-22.01843	0.22944	0.63454	-0.07129	-0.00877	-0.00923	0.00041	11.89588	4.22242	4.23602	-0.04721	1.11550	0.17558	-0.00189	0.01520	0.02466	-1.71766	-1.36735	-8.06432	-0.58009	2.19523	-0.66963	2.13340	2.72794	7.65746	20.50999	6.03193	10.63716	-0.00462	-0.00023	0.00286	-0.00002
836			8.35000	10.32826	-3.63641	11.12941	0.33878	0.17800	0.05661	0.00286	0.00142	-0.00656	0.00864	-0.00729	0.98062	11.06637	0.10306	-22.01523	0.23067	0.63397	-0.07080	-0.00084	-0.01583	-0.00059	11.87495	4.19748	4.16986	-0.05273	1.11469	0.17562	-0.00266	0.02547	0.01765	-0.67973	-0.20611	-6.64024	-1.42041	0.41186	0.35962	2.30126	3.16401	5.28051	20.50938	6.03392	10.63480	-0.00465	-0.00023	0.00287	0.00000
837			8.36000	10.32350	-3.63411	11.18906	0.34528	0.17731	0.05639	0.00746	0.00297	-0.00541	0.00781	-0.00733	0.98217	11.05839	0.12097	-22.02226	0.22663	0.62938	-0.06966	0.00680	-0.01708	-0.00224	11.84603	4.17311	4.12843	-0.05069	1.10676	0.17431	-0.00307	0.03187	0.01024	-0.23723	0.78184	-5.65668	-1.80443	-1.28941	1.95889	2.26883	3.59142	2.83253	20.51177	6.03818	10.63034	-0.00466	-0.00023	0.00287	0.00002
838			8.37000	10.31059	-3.63562	11.24122	0.35170	0.17729	0.05727	0.01223	0.00314	-0.00500	0.00697	-0.00703	0.98423	11.03191	0.14063	-22.04537	0.22084	0.62607	-0.06753	0.01295	-0.01343	-0.00406	11.80991	4.15137	4.11061	-0.04762	1.10021	0.17434	-0.00324	0.03362	0.00381	-0.31849	1.57792	-5.23524	-1.71958	-2.71931	3.78509	2.04184	3.88945	0.70810	20.51620	6.04419	10.62445	-0.00465	-0.00023	0.00286	0.00003
839			8.38000	10.29014	-3.63620	11.29129	0.35799	0.17831	0.05915	0.01662	0.00243	-0.00508	0.00624	-0.00695	0.98551	10.99102	0.15827	-22.08520	0.21428	0.62394	-0.06455	0.01688	-0.00719	-0.00530	11.76941	4.13371	4.11103	-0.04578	1.09474	0.17568	-0.00324	0.03079	-0.00063	-0.71230	2.16720	-5.16432	-1.32594	-3.73814	5.21743	1.67542	3.96791	-0.71562	20.52052	6.05121	10.61928	-0.00463	-0.00023	0.00285	0.00003
840			8.39000	10.26372	-3.63343	11.34099	0.36242	0.17903	0.06110	0.01973	0.00130	-0.00520	0.00609	-0.00724	0.98436	10.94142	0.17152	-22.13527	0.20871	0.62296	-0.06176	0.01855	-0.00093	-0.00548	11.72809	4.12066	4.12121	-0.04703	1.09154	0.17762	-0.00326	0.02437	-0.00246	-1.18122	2.51726	-5.09474	-0.82901	-4.31464	5.69953	1.25054	3.86652	-1.23881	20.52318	6.05908	10.61695	-0.00461	-0.00024	0.00283	0.00001
841			8.40000	10.23393	-3.62700	11.38894	0.36451	0.17927	0.06282	0.02085	0.00024	-0.00511	0.00663	-0.00783	0.98101	10.88888	0.17926	-22.18471	0.20490	0.62340	-0.05954	0.01839	0.00385	-0.00455	11.68846	4.11189	4.13183	-0.05144	1.09106	0.17976	-0.00339	0.01546	-0.00161	-1.51411	2.60609	-4.83226	-0.36554	-4.50413	5.03614	0.82782	3.70018	-0.87646	20.52374	6.06755	10.61881	-0.00457	-0.00024	0.00280	0.00000
842			8.41000	10.20399	-3.61842	11.43311	0.36628	0.17911	0.06424	0.01987	-0.00029	-0.00477	0.00735	-0.00808	0.97636	10.83829	0.18115	-22.22268	0.19962	0.62298	-0.05753	0.01659	0.00678	-0.00280	11.65171	4.10684	4.13460	-0.05263	1.08967	0.18116	-0.00324	0.00500	0.00146	-1.57246	2.44565	-4.39864	0.01099	-4.37424	3.41958	0.43350	3.53717	0.18644	20.52288	6.07575	10.62470	-0.00454	-0.00024	0.00277	-0.00000
843			8.42000	10.17704	-3.61007	11.47259	0.36768	0.17730	0.06438	0.01699	-0.00024	-0.00428	0.00794	-0.00823	0.97023	10.79345	0.17750	-22.24177	0.19452	0.61925	-0.05624	0.01374	0.00803	-0.00073	11.61846	4.10488	4.12383	-0.05286	1.08407	0.18072	-0.00301	-0.00578	0.00574	-1.36440	2.06117	-3.92426	0.29062	-3.96058	1.31234	0.08002	3.37116	1.63158	20.52200	6.08197	10.63247	-0.00449	-0.00023	0.00274	0.00001
844			8.43000	10.15575	-3.60343	11.50792	0.36854	0.17733	0.06420	0.01284	0.00000	-0.00385	0.00826	-0.00838	0.96473	10.75727	0.16935	-22.24009	0.19017	0.61657	-0.05552	0.01034	0.00802	0.00118	11.58916	4.10549	4.09761	-0.05248	1.07945	0.17970	-0.00273	-0.01509	0.01003	-1.05506	1.50187	-3.52405	0.47150	-3.30994	-0.75442	-0.19953	3.19135	3.08565	20.52319	6.08451	10.63831	-0.00444	-0.00023	0.00272	0.00002
845			8.44000	10.14136	-3.59797	11.54035	0.36687	0.17593	0.06346	0.00842	0.00004	-0.00358	0.00839	-0.00857	0.95944	10.73120	0.15831	-22.22059	0.18956	0.61279	-0.05524	0.00700	0.00692	0.00259	11.56361	4.10772	4.05777	-0.05475	1.07344	0.17804	-0.00258	-0.02073	0.01331	-0.82558	0.87503	-3.27708	0.53752	-2.51533	-2.34819	-0.33830	2.98794	4.22004	20.52730	6.08279	10.63958	-0.00439	-0.00023	0.00270	0.00004
846			8.45000	10.13346	-3.59228	11.57176	0.36530	0.17296	0.06254	0.00458	-0.00015	-0.00348	0.00847	-0.00889	0.95551	10.71512	0.14662	-22.18963	0.19100	0.60819	-0.05510	0.00387	0.00505	0.00333	11.54153	4.10999	4.00903	-0.05801	1.06757	0.17634	-0.00245	-0.02141	0.01492	-0.71237	0.29329	-3.17515	0.49715	-1.66380	-3.25328	-0.30043	2.74142	4.80270	20.53259	6.07775	10.63694	-0.00434	-0.00023	0.00270	0.00003
847			8.46000	10.13092	-3.58576	11.60303	0.36528	0.17252	0.06329	0.00146	-0.00043	-0.00350	0.00896	-0.00925	0.95373	10.70817	0.13606	-22.15421	0.19143	0.60841	-0.05434	0.00100	0.00339	0.00338	11.52245	4.11083	3.95790	-0.05935	1.06934	0.17677	-0.00220	-0.01804	0.01472	-0.66075	-0.19829	-3.10390	0.43126	-0.81443	-3.47217	-0.14242	2.43932	4.71741	20.53636	6.07118	10.63293	-0.00429	-0.00023	0.00270	0.00001
848			8.47000	10.13276	-3.57831	11.63375	0.36409	0.17329	0.06475	-0.00115	-0.00069	-0.00344	0.00916	-0.00925	0.95202	10.70927	0.12710	-22.12075	0.19146	0.60915	-0.05307	-0.00149	0.00258	0.00293	11.50604	4.10986	3.91139	-0.05850	1.07032	0.17756	-0.00184	-0.01249	0.01269	-0.60861	-0.59876	-2.93381	0.41299	-0.01558	-3.17932	0.03365	2.06273	4.02364	20.53716	6.06466	10.62961	-0.00426	-0.00023	0.00270	-0.00001
849			8.48000	10.13824	-3.57054	11.66223	0.36195	0.17342	0.06570	-0.00316	-0.00079	-0.00313	0.00881	-0.00905	0.95061	10.71724	0.11952	-22.09291	0.19245	0.60773	-0.05194	-0.00354	0.00240	0.00232	11.49243	4.10760	3.87478	-0.05774	1.06682	0.17745	-0.00141	-0.00649	0.00942	-0.50275	-0.87507	-2.59995	0.43051	0.66726	-2.66056	0.17210	1.59268	2.96303	20.53533	6.05936	10.62776	-0.00424	-0.00023	0.00271	-0.00002
850			8.49000	10.14607	-3.56358	11.68671	0.35913	0.17229	0.06670	-0.00449	-0.00065	-0.00265	0.00827	-0.00878	0.95133	10.73043	0.11313	-22.07130	0.19576	0.60601	-0.05076	-0.00513	0.00244	0.00168	11.48238	4.10456	3.85021	-0.05854	1.06367	0.17775	-0.00095	-0.00106	0.00565	-0.33374	-1.01511	-2.14181	0.45051	1.19963	-2.06682	0.25413	1.03841	1.74380	20.53212	6.05584	10.62721	-0.00423	-0.00022	0.00273	-0.00002
851			8.50000	10.15531	-3.55829	11.70631	0.35534	0.17227	0.06757	-0.00557	-0.00037	-0.00208	0.00776	-0.00848	0.95340	10.74733	0.10791	-22.05644	0.20026	0.60654	-0.05017	-0.00638	0.00257	0.00100	11.47641	4.10146	3.83877	-0.06028	1.06433	0.17843	-0.00046	0.00363	0.00155	-0.12205	-1.10342	-1.64424	0.46196	1.62292	-1.35929	0.28238	0.45709	0.43256	20.52909	6.05404	10.62720	-0.00422	-0.00022	0.00275	-0.00002
852			8.51000	10.16616	-3.55491	11.72108	0.35289	0.17343	0.06849	-0.00695	-0.00018	-0.00154	0.00726	-0.00834	0.95660	10.76698	0.10410	-22.04976	0.20440	0.60843	-0.04981	-0.00745	0.00244	0.00025	11.47432	4.09875	3.84120	-0.06250	1.06718	0.17955	-0.00000	0.00812	-0.00255	0.07495	-1.24921	-1.16996	0.43863	1.99882	-0.55331	0.30296	-0.06095	-0.87075	20.52742	6.05305	10.62747	-0.00421	-0.00021	0.00276	-0.00001
853			8.52000	10.17944	-3.55259	11.73150	0.35148	0.17386	0.06932	-0.00851	-0.00040	-0.00109	0.00648	-0.00808	0.95966	10.78908	0.10231	-22.05156	0.20748	0.60800	-0.04909	-0.00829	0.00177	-0.00043	11.47508	4.09616	3.85651	-0.06333	1.06596	0.18027	0.00031	0.01263	-0.00598	0.13676	-1.46868	-0.75677	0.36188	2.31446	0.20570	0.36608	-0.41743	-1.96033	20.52743	6.05132	10.62813	-0.00420	-0.00021	0.00276	0.00001
854			8.53000	10.19497	-3.54917	11.73835	0.34881	0.17442	0.06990	-0.00960	-0.00105	-0.00073	0.00558	-0.00752	0.96411	10.81277	0.10272	-22.06032	0.21157	0.60820	-0.04873	-0.00862	0.00096	-0.00095	11.47707	4.09300	3.88125	-0.06357	1.06478	0.18068	0.00037	0.01665	-0.00827	0.03027	-1.67129	-0.41228	0.26431	2.44895	0.79941	0.46668	-0.52336	-2.70072	20.52887	6.04767	10.62913	-0.00419	-0.00021	0.00275	0.00002
855			8.54000	10.21162	-3.54367	11.74212	0.34581	0.17452	0.07015	-0.00999	-0.00153	-0.00033	0.00505	-0.00695	0.96838	10.83574	0.10473	-22.07381	0.21597	0.60910	-0.04888	-0.00793	0.00068	-0.00121	11.47787	4.08902	3.91159	-0.06421	1.06470	0.18087	0.00012	0.01862	-0.00945	-0.04972	-1.74906	-0.05680	0.20410	2.26424	1.12876	0.51902	-0.32393	-3.09751	20.53133	6.04197	10.63045	-0.00418	-0.00021	0.00274	0.00002
856			8.55000	10.22828	-3.53829	11.74193	0.34542	0.17448	0.07062	-0.01005	-0.00121	0.00039	0.00523	-0.00682	0.97177	10.85480	0.10680	-22.08843	0.21878	0.61113	-0.04906	-0.00618	0.00103	-0.00101	11.47479	4.08527	3.94405	-0.06551	1.06699	0.18153	-0.00039	0.01693	-0.00961	0.14062	-1.66170	0.50366	0.20044	1.75011	0.95758	0.43194	0.12765	-3.15229	20.53457	6.03528	10.63207	-0.00418	-0.00022	0.00273	0.00003
857			8.56000	10.24448	-3.53698	11.73446	0.34588	0.17543	0.07158	-0.01003	-0.00015	0.00169	0.00583	-0.00713	0.97350	10.86808	0.10728	-22.09733	0.22086	0.61458	-0.04898	-0.00404	0.00163	-0.00016	11.46653	4.08327	3.97481	-0.06868	1.07057	0.18275	-0.00102	0.01090	-0.00878	0.61969	-1.44060	1.45786	0.24338	1.04496	0.05522	0.16599	0.66230	-2.85932	20.53829	6.02886	10.63453	-0.00418	-0.00022	0.00272	0.00003
858			8.57000	10.25984	-3.54211	11.71512	0.34585	0.17706	0.07239	-0.00971	0.00094	0.00355	0.00679	-0.00771	0.97413	10.87573	0.10451	-22.09268	0.22325	0.61962	-0.04935	-0.00209	0.00256	0.00123	11.45377	4.08477	4.00047	-0.07344	1.07688	0.18401	-0.00161	0.00137	-0.00738	1.15678	-1.12268	2.82466	0.34570	0.31177	-1.47551	-0.25828	1.10839	-2.35959	20.54213	6.02326	10.63801	-0.00419	-0.00022	0.00271	0.00003
859			8.58000	10.27330	-3.55300	11.68015	0.34314	0.17914	0.07347	-0.00871	0.00152	0.00579	0.00765	-0.00803	0.97456	10.87885	0.09723	-22.07009	0.22684	0.62570	-0.04961	-0.00066	0.00383	0.00286	11.43823	4.09097	4.02029	-0.07826	1.08468	0.18552	-0.00198	-0.00915	-0.00614	1.53633	-0.72429	4.45260	0.50077	-0.31767	-3.26676	-0.74012	1.34324	-1.88997	20.54581	6.01839	10.64204	-0.00420	-0.00023	0.00270	0.00003
860			8.59000	10.28352	-3.56780	11.62790	0.34168	0.18252	0.07450	-0.00728	0.00156	0.00807	0.00773	-0.00774	0.97510	10.87917	0.08519	-22.02924	0.22677	0.62979	-0.04951	-0.00024	0.00506	0.00437	11.42233	4.10177	4.03584	-0.07729	1.08898	0.18620	-0.00179	-0.01768	-0.00537	1.72130	-0.29945	6.09792	0.67210	-0.67446	-4.98984	-1.14568	1.25728	-1.57112	20.54910	6.01462	10.64618	-0.00422	-0.00023	0.00271	0.00002
861			8.60000	10.29020	-3.58479	11.55955	0.34240	0.18445	0.07521	-0.00593	0.00117	0.01003	0.00687	-0.00708	0.97510	10.88019	0.06909	-21.97248	0.22383	0.62798	-0.04854	-0.00135	0.00569	0.00552	11.40956	4.11575	4.04905	-0.07221	1.08478	0.18572	-0.00107	-0.02219	-0.00493	1.74733	0.05483	7.51108	0.81738	-0.59719	-6.46095	-1.37501	0.79167	-1.37451	20.55134	6.01273	10.65061	-0.00425	-0.00023	0.00273	0.00001
862			8.61000	10.29402	-3.60223	11.47858	0.34294	0.18570	0.07581	-0.00497	0.00048	0.01146	0.00592	-0.00612	0.97469	10.88625	0.05041	-21.90334	0.21998	0.62495	-0.04754	-0.00373	0.00521	0.00620	11.40356	4.13077	4.06109	-0.06466	1.08044	0.18512	-0.00011	-0.02192	-0.00490	1.64791	0.27273	8.53816	0.87572	-0.11128	-7.49559	-1.38172	0.04159	-1.32260	20.55190	6.01356	10.65536	-0.00427	-0.00024	0.00274	0.00000
863			8.62000	10.29611	-3.61864	11.38935	0.34264	0.18796	0.07600	-0.00462	-0.00031	0.01224	0.00532	-0.00578	0.97255	10.89973	0.03150	-21.82758	0.21765	0.62355	-0.04733	-0.00640	0.00334	0.00638	11.40582	4.14454	4.07424	-0.06082	1.07951	0.18475	0.00072	-0.01670	-0.00568	1.48689	0.33133	9.13702	0.78658	0.57216	-7.85047	-1.16376	-0.75019	-1.55588	20.55050	6.01779	10.66009	-0.00430	-0.00024	0.00276	-0.00001
864			8.63000	10.29796	-3.63338	11.29624	0.34189	0.18996	0.07609	-0.00508	-0.00094	0.01242	0.00508	-0.00622	0.96940	10.92004	0.01518	-21.75283	0.21796	0.62292	-0.04743	-0.00876	-0.00001	0.00600	11.41478	4.15510	4.09217	-0.06257	1.07980	0.18493	0.00138	-0.00727	-0.00719	1.34630	0.21911	9.29665	0.52260	1.27437	-7.47448	-0.75520	-1.38532	-2.05624	20.54757	6.02595	10.66463	-0.00433	-0.00024	0.00278	-0.00002
865			8.64000	10.30139	-3.64652	11.20391	0.34042	0.19222	0.07668	-0.00641	-0.00133	0.01206	0.00524	-0.00657	0.96532	10.94585	0.00407	-21.68534	0.21773	0.62385	-0.04739	-0.01083	-0.00474	0.00519	11.42807	4.16093	4.11652	-0.06359	1.08149	0.18573	0.00187	0.00492	-0.00854	1.24966	-0.07042	8.99381	0.10676	1.98517	-6.61651	-0.18900	-1.84539	-2.52899	20.54387	6.03874	10.66927	-0.00436	-0.00024	0.00280	-0.00002
866			8.65000	10.30815	-3.65781	11.11722	0.33641	0.19377	0.07653	-0.00845	-0.00162	0.01100	0.00514	-0.00632	0.96400	10.97707	-0.00012	-21.62790	0.21968	0.62544	-0.04830	-0.01318	-0.01014	0.00437	11.44458	4.16044	4.14500	-0.06359	1.08334	0.18573	0.00223	0.01784	-0.00872	1.15421	-0.52997	8.27744	-0.36940	2.75954	-5.63615	0.46961	-2.19444	-2.66733	20.54030	6.05584	10.67375	-0.00438	-0.00023	0.00283	-0.00002
867			8.66000	10.31971	-3.66656	11.03980	0.33493	0.19551	0.07601	-0.01090	-0.00201	0.00950	0.00448	-0.00560	0.96690	11.01460	0.00258	-21.58009	0.22069	0.62659	-0.04949	-0.01564	-0.01478	0.00361	11.46408	4.15311	4.17315	-0.05969	1.08438	0.18505	0.00235	0.02890	-0.00755	1.00562	-1.09477	7.26901	-0.76748	3.55120	-4.74641	1.09470	-2.44627	-2.39321	20.53787	6.07538	10.67699	-0.00440	-0.00023	0.00286	-0.00001
868			8.67000	10.33629	-3.67187	10.97399	0.33619	0.19565	0.07498	-0.01299	-0.00247	0.00770	0.00373	-0.00534	0.96886	11.05828	0.01046	-21.54080	0.22129	0.62442	-0.05054	-0.01764	-0.01697	0.00292	11.48602	4.13981	4.19705	-0.05707	1.08055	0.18357	0.00240	0.03564	-0.00544	0.78183	-1.61501	6.07075	-0.95540	4.19100	-3.97250	1.54928	-2.56653	-1.80631	20.53754	6.09415	10.67739	-0.00441	-0.00022	0.00288	0.00001
869			8.68000	10.35639	-3.67342	10.92115	0.33775	0.19442	0.07429	-0.01382	-0.00283	0.00591	0.00328	-0.00584	0.96910	11.10598	0.02044	-21.50911	0.22416	0.62112	-0.05100	-0.01865	-0.01586	0.00234	11.50929	4.12282	4.21405	-0.05999	1.07470	0.18260	0.00251	0.03667	-0.00292	0.51408	-1.92538	4.79362	-0.86872	4.47381	-3.31517	1.73438	-2.51085	-1.04781	20.53961	6.10855	10.67381	-0.00442	-0.00022	0.00290	0.00002
870			8.69000	10.37723	-3.67182	10.88116	0.34003	0.19429	0.07365	-0.01308	-0.00292	0.00434	0.00326	-0.00639	0.96893	11.15363	0.02905	-21.48362	0.22584	0.61962	-0.05178	-0.01786	-0.01185	0.00198	11.53211	4.10515	4.22289	-0.06166	1.07157	0.18166	0.00235	0.03235	-0.00051	0.27530	-1.93659	3.63271	-0.54317	4.26752	-2.83096	1.63384	-2.24046	-0.28151	20.54382	6.11600	10.66615	-0.00444	-0.00022	0.00291	0.00003
871			8.70000	10.39601	-3.66864	10.85141	0.34109	0.19276	0.07288	-0.01100	-0.00263	0.00327	0.00392	-0.00671	0.96789	11.19661	0.03345	-21.46190	0.22733	0.61874	-0.05288	-0.01533	-0.00620	0.00189	11.55215	4.08957	4.22414	-0.06218	1.07065	0.18067	0.00192	0.02439	0.00133	0.13632	-1.67031	2.79655	-0.09667	3.58140	-2.56890	1.31422	-1.77779	0.33258	20.54966	6.11578	10.65521	-0.00445	-0.00022	0.00290	0.00004
872			8.71000	10.41078	-3.66574	10.82769	0.34329	0.19028	0.07217	-0.00818	-0.00202	0.00280	0.00508	-0.00717	0.96648	11.23092	0.03238	-21.44127	0.22801	0.61804	-0.05393	-0.01138	-0.00046	0.00204	11.56763	4.07789	4.21982	-0.06290	1.07122	0.17996	0.00135	0.01480	0.00241	0.11902	-1.20463	2.38971	0.33785	2.52543	-2.52309	0.87247	-1.20953	0.71684	20.55629	6.10923	10.64262	-0.00446	-0.00022	0.00289	0.00004
873			8.72000	10.42038	-3.66470	10.80540	0.34442	0.19285	0.07239	-0.00493	-0.00126	0.00294	0.00596	-0.00768	0.96728	11.25380	0.02586	-21.41927	0.22917	0.62269	-0.05502	-0.00660	0.00429	0.00240	11.57767	4.07099	4.21224	-0.06467	1.07690	0.18025	0.00076	0.00548	0.00283	0.21243	-0.60917	2.41369	0.66815	1.24825	-2.67090	0.41167	-0.62861	0.88541	20.56259	6.09920	10.63065	-0.00448	-0.00022	0.00287	0.00003
874			8.73000	10.42416	-3.66679	10.78040	0.34447	0.19551	0.07249	-0.00162	-0.00039	0.00355	0.00644	-0.00794	0.97007	11.26396	0.01487	-21.39375	0.23147	0.62753	-0.05615	-0.00171	0.00744	0.00287	11.58232	4.06857	4.20335	-0.06658	1.08305	0.18046	0.00023	-0.00161	0.00256	0.38429	0.04010	2.79146	0.84756	-0.04781	-2.91568	0.03751	-0.14159	0.82883	20.56751	6.08875	10.62099	-0.00450	-0.00023	0.00285	0.00002
875			8.74000	10.42221	-3.67258	10.74974	0.34399	0.19778	0.07279	0.00127	0.00038	0.00447	0.00603	-0.00782	0.97268	11.26228	0.00110	-21.36447	0.23282	0.62900	-0.05627	0.00259	0.00868	0.00316	11.58273	4.06939	4.19590	-0.06610	1.08372	0.18024	-0.00017	-0.00449	0.00130	0.57773	0.64181	3.42223	0.86523	-1.14380	-3.05184	-0.16717	0.17714	0.43421	20.57048	6.08030	10.61416	-0.00451	-0.00024	0.00282	0.00001
876			8.75000	10.41551	-3.68167	10.71139	0.34351	0.19867	0.07335	0.00316	0.00084	0.00568	0.00509	-0.00757	0.97454	11.25122	-0.01319	-21.33377	0.23362	0.62717	-0.05536	0.00573	0.00801	0.00306	11.58008	4.07157	4.19428	-0.06475	1.08053	0.18008	-0.00040	-0.00228	-0.00142	0.75804	1.08444	4.27639	0.72774	-1.88954	-2.90082	-0.18094	0.32960	-0.44952	20.57105	6.07552	10.61044	-0.00451	-0.00024	0.00278	-0.00001
877			8.76000	10.40611	-3.69337	10.66312	0.34294	0.19953	0.07421	0.00364	0.00089	0.00720	0.00434	-0.00732	0.97575	11.23416	-0.02560	-21.30528	0.23388	0.62599	-0.05425	0.00749	0.00561	0.00262	11.57505	4.07357	4.20427	-0.06372	1.07941	0.18063	-0.00052	0.00445	-0.00565	0.91954	1.29668	5.36785	0.44858	-2.23764	-2.46168	-0.03432	0.34805	-1.83472	20.56920	6.07499	10.61011	-0.00452	-0.00025	0.00275	-0.00002
878			8.77000	10.39634	-3.70680	10.60273	0.34259	0.20158	0.07520	0.00304	0.00049	0.00887	0.00412	-0.00696	0.97600	11.21451	-0.03403	-21.28154	0.23227	0.62759	-0.05356	0.00793	0.00213	0.00200	11.56816	4.07414	4.23045	-0.06161	1.08317	0.18187	-0.00052	0.01417	-0.01080	1.01501	1.31174	6.57495	0.08992	-2.24096	-1.84186	0.22262	0.24808	-3.50287	20.56572	6.07840	10.61322	-0.00453	-0.00025	0.00272	-0.00003
879			8.78000	10.38735	-3.72053	10.53036	0.34273	0.20456	0.07592	0.00218	-0.00031	0.01022	0.00390	-0.00638	0.97573	11.19502	-0.03772	-21.26414	0.22879	0.62972	-0.05320	0.00731	-0.00101	0.00124	11.56040	4.07253	4.27414	-0.05791	1.08708	0.18292	-0.00036	0.02456	-0.01582	0.97873	1.22785	7.56117	-0.21931	-1.97928	-1.08019	0.51616	0.00642	-5.10770	20.56158	6.08506	10.61918	-0.00453	-0.00026	0.00272	-0.00003
880			8.79000	10.37915	-3.73291	10.45036	0.34528	0.20833	0.07693	0.00155	-0.00113	0.01083	0.00330	-0.00557	0.97654	11.17790	-0.03740	-21.25505	0.22271	0.63103	-0.05230	0.00571	-0.00256	0.00037	11.55372	4.06863	4.33298	-0.05102	1.08867	0.18407	-0.00002	0.03296	-0.01949	0.84540	1.10959	7.95533	-0.36403	-1.48167	-0.22409	0.76887	-0.41295	-6.25024	20.55748	6.09383	10.62648	-0.00452	-0.00025	0.00273	-0.00003
881			8.80000	10.37178	-3.74346	10.37021	0.34684	0.20885	0.07669	0.00106	-0.00131	0.01022	0.00288	-0.00483	0.97687	11.16566	-0.03476	-21.25519	0.21841	0.62977	-0.05219	0.00331	-0.00236	-0.00042	11.55100	4.06286	4.40031	-0.04632	1.08727	0.18426	0.00042	0.03733	-0.02043	0.75666	0.96849	7.54599	-0.32352	-0.77273	0.55724	0.94011	-0.98026	-6.53199	20.55375	6.10273	10.63326	-0.00451	-0.00025	0.00274	-0.00002
882			8.81000	10.36573	-3.75334	10.29854	0.35040	0.20976	0.07617	0.00066	-0.00058	0.00856	0.00277	-0.00494	0.97558	11.16051	-0.03142	-21.26321	0.21394	0.62846	-0.05239	0.00049	-0.00137	-0.00097	11.55471	4.05554	4.46570	-0.04431	1.08580	0.18447	0.00089	0.03740	-0.01794	0.78642	0.81297	6.34419	-0.18355	0.03004	1.06046	1.05150	-1.56642	-5.71953	20.55058	6.10939	10.63782	-0.00449	-0.00025	0.00276	-0.00002
883			8.82000	10.36126	-3.76354	10.24264	0.35499	0.21109	0.07634	0.00062	0.00057	0.00621	0.00278	-0.00631	0.97187	11.16305	-0.02820	-21.27553	0.21134	0.62668	-0.05179	-0.00210	-0.00100	-0.00113	11.56579	4.04652	4.51769	-0.04805	1.08285	0.18557	0.00145	0.03442	-0.01216	0.81987	0.67381	4.54559	-0.08402	0.74328	1.16076	1.16936	-2.01937	-3.86691	20.54780	6.11261	10.63933	-0.00448	-0.00025	0.00277	-0.00002
884			8.83000	10.35773	-3.77315	10.20713	0.35921	0.21066	0.07669	0.00118	0.00136	0.00335	0.00274	-0.00817	0.96807	11.17191	-0.02477	-21.28748	0.21145	0.62330	-0.05072	-0.00402	-0.00195	-0.00095	11.58351	4.03492	4.54679	-0.05439	1.07794	0.18674	0.00201	0.03009	-0.00393	0.68040	0.55952	2.38164	-0.10753	1.23886	0.91014	1.33714	-2.23966	-1.29223	20.54522	6.11289	10.63763	-0.00446	-0.00025	0.00277	-0.00002
885			8.84000	10.35435	-3.77982	10.19458	0.36223	0.20996	0.07684	0.00222	0.00138	0.00013	0.00257	-0.00963	0.96589	11.18482	-0.02052	-21.29596	0.21242	0.62031	-0.04999	-0.00504	-0.00381	-0.00072	11.60593	4.02002	4.54779	-0.05805	1.07408	0.18731	0.00228	0.02608	0.00518	0.28399	0.44032	0.00399	-0.23827	1.48881	0.61190	1.56291	-2.19408	1.49903	20.54252	6.11117	10.63364	-0.00445	-0.00024	0.00277	-0.00003
886			8.85000	10.35067	-3.78090	10.20657	0.36267	0.20823	0.07676	0.00343	0.00057	-0.00330	0.00243	-0.00991	0.96520	11.19911	-0.01469	-21.30224	0.21280	0.61758	-0.04960	-0.00510	-0.00585	-0.00077	11.63027	4.00129	4.52127	-0.05524	1.07136	0.18701	0.00203	0.02381	0.01337	-0.35812	0.27516	-2.48746	-0.43037	1.53166	0.67046	1.84240	-1.88939	3.98467	20.53945	6.10818	10.62918	-0.00444	-0.00024	0.00275	-0.00003
887			8.86000	10.34676	-3.77405	10.24373	0.36438	0.20674	0.07667	0.00444	-0.00090	-0.00677	0.00269	-0.00921	0.96637	11.21230	-0.00640	-21.31138	0.20956	0.61655	-0.04964	-0.00439	-0.00743	-0.00133	11.65327	3.97856	4.47247	-0.04536	1.07213	0.18633	0.00137	0.02336	0.01953	-1.17424	0.02869	-4.97769	-0.62430	1.46208	1.31838	2.12595	-1.39095	5.84480	20.53586	6.10496	10.62613	-0.00445	-0.00025	0.00274	-0.00003
888			8.87000	10.34320	-3.75783	10.30545	0.36581	0.20624	0.07717	0.00496	-0.00273	-0.01014	0.00373	-0.00855	0.96708	11.22309	0.00481	-21.32964	0.20589	0.61905	-0.04980	-0.00344	-0.00788	-0.00235	11.67260	3.95257	4.40838	-0.03715	1.07742	0.18653	0.00080	0.02351	0.02353	-2.05035	-0.30467	-7.31926	-0.74291	1.38718	2.50614	2.33137	-0.82582	7.01486	20.53197	6.10285	10.62534	-0.00445	-0.00025	0.00273	-0.00003
889			8.88000	10.34076	-3.73210	10.38946	0.36379	0.20345	0.07741	0.00497	-0.00461	-0.01306	0.00468	-0.00840	0.96678	11.23143	0.01844	-21.36158	0.20786	0.61973	-0.04976	-0.00271	-0.00654	-0.00363	11.68740	3.92483	4.33564	-0.03819	1.07805	0.18653	0.00053	0.02238	0.02534	-2.88638	-0.67743	-9.32193	-0.70891	1.36947	4.00151	2.37018	-0.34466	7.54298	20.52852	6.10214	10.62619	-0.00446	-0.00025	0.00273	-0.00002
890			8.89000	10.33961	-3.69762	10.49133	0.36318	0.19908	0.07628	0.00500	-0.00617	-0.01490	0.00482	-0.00856	0.96681	11.23802	0.03295	-21.40926	0.21099	0.61542	-0.04998	-0.00212	-0.00364	-0.00493	11.69851	3.89774	4.26039	-0.04191	1.07013	0.18458	0.00037	0.01938	0.02488	-3.57447	-0.96957	-10.73959	-0.52991	1.37353	5.49245	2.21865	-0.06182	7.48526	20.52592	6.10124	10.62725	-0.00447	-0.00024	0.00273	-0.00002
891			8.90000	10.33880	-3.65697	10.60375	0.36427	0.19461	0.07418	0.00548	-0.00694	-0.01529	0.00420	-0.00854	0.96805	11.24291	0.04710	-21.47103	0.21319	0.60775	-0.05043	-0.00123	-0.00092	-0.00596	11.70755	3.87320	4.18828	-0.04369	1.05633	0.18100	0.00029	0.01623	0.02245	-3.94249	-1.04098	-11.30613	-0.35672	1.25681	6.65741	1.97112	0.02958	6.89621	20.52412	6.09777	10.62712	-0.00448	-0.00024	0.00272	-0.00001
892			8.91000	10.33677	-3.61499	10.71686	0.36570	0.19013	0.07192	0.00647	-0.00653	-0.01414	0.00443	-0.00830	0.97003	11.24451	0.06107	-21.54184	0.21422	0.60306	-0.05173	0.00054	-0.00014	-0.00658	11.71533	3.85165	4.12445	-0.04313	1.04923	0.17788	0.00022	0.01528	0.01868	-3.82989	-0.81756	-10.79383	-0.35647	0.84968	7.23174	1.75781	0.05172	5.82193	20.52293	6.09042	10.62512	-0.00450	-0.00024	0.00272	-0.00001
893			8.92000	10.33211	-3.57779	10.81879	0.36676	0.19015	0.07159	0.00749	-0.00509	-0.01178	0.00694	-0.00840	0.97205	11.23987	0.07578	-21.61396	0.21370	0.61146	-0.05389	0.00329	-0.00184	-0.00657	11.72110	3.83242	4.07357	-0.04288	1.06413	0.17870	0.00009	0.01734	0.01419	-3.18320	-0.34891	-9.07265	-0.57671	0.09313	7.01608	1.63105	0.13013	4.34711	20.52235	6.08014	10.62150	-0.00452	-0.00024	0.00271	-0.00000
894			8.93000	10.32464	-3.55098	10.89717	0.36475	0.18962	0.07229	0.00791	-0.00285	-0.00812	0.01015	-0.00965	0.97138	11.22668	0.09167	-21.67815	0.21786	0.62248	-0.05544	0.00672	-0.00500	-0.00568	11.72339	3.81490	4.03898	-0.05245	1.08286	0.18169	-0.00015	0.02081	0.00899	-2.11656	0.23334	-6.26209	-0.90283	-0.90623	6.01055	1.53636	0.29956	2.61278	20.52257	6.06950	10.61724	-0.00453	-0.00025	0.00269	0.00000
895			8.94000	10.31493	-3.53774	10.94263	0.36475	0.18945	0.07264	0.00765	-0.00043	-0.00352	0.01107	-0.01070	0.97057	11.20433	0.10764	-21.72727	0.21969	0.62508	-0.05531	0.01002	-0.00734	-0.00413	11.72116	3.79935	4.02242	-0.05853	1.08548	0.18266	-0.00051	0.02322	0.00313	-0.86115	0.80033	-2.79106	-1.12886	-1.93563	4.53429	1.37892	0.50982	0.74412	20.52373	6.06132	10.61345	-0.00453	-0.00025	0.00269	0.00001
896			8.95000	10.30397	-3.53848	10.95145	0.36360	0.19091	0.07181	0.00760	0.00075	0.00099	0.00967	-0.01041	0.97044	11.17426	0.12148	-21.75946	0.21824	0.62134	-0.05488	0.01233	-0.00692	-0.00265	11.71434	3.78691	4.02470	-0.05623	1.07534	0.18062	-0.00077	0.02311	-0.00304	0.00997	1.29894	0.64870	-1.09125	-2.75759	3.11898	1.08742	0.67030	-1.19420	20.52586	6.05784	10.61080	-0.00453	-0.00025	0.00268	0.00002
897			8.96000	10.29291	-3.55129	10.92622	0.36104	0.19134	0.07044	0.00532	0.00334	0.00514	0.00721	-0.00929	0.97047	11.13949	0.13086	-21.77904	0.21603	0.61336	-0.05407	0.01325	-0.00367	-0.00160	11.70393	3.77915	4.04636	-0.05113	1.05859	0.17745	-0.00078	0.02094	-0.00900	1.34927	1.54631	3.86922	-0.78177	-3.20407	2.10976	0.68886	0.64921	-3.09807	20.52890	6.06017	10.60974	-0.00452	-0.00025	0.00268	0.00003
898			8.97000	10.28220	-3.57312	10.87263	0.35769	0.19240	0.06963	0.00419	0.00426	0.00827	0.00506	-0.00801	0.97152	11.10391	0.13474	-21.79133	0.21443	0.60815	-0.05333	0.01269	0.00071	-0.00090	11.69271	3.77650	4.08633	-0.04739	1.04708	0.17562	-0.00053	0.01857	-0.01404	2.03917	1.74948	6.41503	-0.33230	-3.21947	1.39539	0.30129	0.31183	-4.71674	20.53243	6.06775	10.61083	-0.00449	-0.00024	0.00269	0.00003
899			8.98000	10.27140	-3.60052	10.79657	0.35232	0.19315	0.06935	0.00356	0.00448	0.01068	0.00427	-0.00707	0.97194	11.07165	0.13323	-21.79819	0.21516	0.60815	-0.05330	0.01087	0.00485	-0.00026	11.68494	3.77783	4.14042	-0.04824	1.04604	0.17584	-0.00004	0.01687	-0.01758	2.42166	1.90692	8.39295	0.13266	-2.86040	0.67887	0.01039	-0.34834	-5.79154	20.53538	6.07840	10.61509	-0.00445	-0.00023	0.00270	0.00002
900			8.99000	10.25998	-3.63074	10.70341	0.34729	0.19333	0.06953	0.00325	0.00422	0.01245	0.00433	-0.00630	0.96974	11.04602	0.12684	-21.79860	0.21431	0.60916	-0.05321	0.00798	0.00851	0.00048	11.68414	3.78161	4.20250	-0.04808	1.04846	0.17696	0.00064	0.01506	-0.01925	2.57234	2.00860	9.82392	0.58564	-2.25298	-0.18530	-0.19586	-1.18507	-6.21793	20.53655	6.08968	10.62320	-0.00441	-0.00023	0.00272	0.00001
901			9.00000	10.24815	-3.66172	10.59867	0.34197	0.19666	0.07005	0.00288	0.00389	0.01361	0.00438	-0.00537	0.96644	11.02900	0.11556	-21.79119	0.21113	0.61230	-0.05331	0.00465	0.01204	0.00129	11.69196	3.78696	4.26609	-0.04363	1.05318	0.17813	0.00120	0.01182	-0.01910	2.60023	2.02524	10.70737	1.03918	-1.54837	-1.14361	-0.38804	-1.98507	-6.04597	20.53524	6.10026	10.63462	-0.00437	-0.00022	0.00273	-0.00001
902			9.01000	10.23656	-3.69264	10.48785	0.33699	0.19982	0.07048	0.00236	0.00366	0.01411	0.00417	-0.00431	0.96398	11.02081	0.09942	-21.77570	0.20794	0.61457	-0.05346	0.00182	0.01524	0.00206	11.70761	3.79392	4.32569	-0.03671	1.05722	0.17896	0.00140	0.00676	-0.01749	2.59142	1.96070	11.06161	1.44972	-0.94148	-2.03710	-0.59758	-2.54122	-5.42572	20.53150	6.10930	10.64739	-0.00433	-0.00022	0.00274	-0.00002
903			9.02000	10.22580	-3.72316	10.37611	0.33144	0.20084	0.07077	0.00163	0.00352	0.01403	0.00369	-0.00358	0.96120	11.01906	0.07923	-21.75330	0.20747	0.61394	-0.05322	0.00019	0.01747	0.00263	11.72825	3.80252	4.37748	-0.03234	1.05742	0.17946	0.00135	0.00114	-0.01501	2.56107	1.81844	10.96923	1.73466	-0.61020	-2.70098	-0.78005	-2.69526	-4.56717	20.52658	6.11587	10.65844	-0.00430	-0.00022	0.00276	-0.00003
904			9.03000	10.21660	-3.75276	10.26731	0.32590	0.20105	0.07115	0.00068	0.00335	0.01363	0.00296	-0.00327	0.95921	11.01984	0.05660	-21.72634	0.20976	0.61219	-0.05268	0.00002	0.01810	0.00298	11.74938	3.81220	4.41998	-0.03183	1.05518	0.17992	0.00120	-0.00338	-0.01219	2.49743	1.60070	10.60722	1.82141	-0.63197	-3.10629	-0.87162	-2.38344	-3.64906	20.52299	6.11917	10.66434	-0.00427	-0.00022	0.00277	-0.00001
905			9.04000	10.20948	-3.78090	10.16309	0.32289	0.20114	0.07148	-0.00050	0.00304	0.01310	0.00203	-0.00317	0.95797	11.01898	0.03358	-21.69618	0.21132	0.60903	-0.05189	0.00096	0.01688	0.00321	11.76635	3.82192	4.45292	-0.03165	1.04979	0.17987	0.00085	-0.00594	-0.00930	2.39579	1.32131	10.17880	1.69929	-0.91513	-3.37713	-0.84476	-1.70916	-2.76196	20.52254	6.11899	10.66307	-0.00425	-0.00022	0.00278	0.00000
906			9.05000	10.20492	-3.80707	10.06319	0.32051	0.20187	0.07207	-0.00193	0.00268	0.01278	0.00131	-0.00322	0.95667	11.01466	0.01189	-21.66289	0.21262	0.60701	-0.05103	0.00209	0.01408	0.00346	11.77646	3.83062	4.47679	-0.03248	1.04504	0.17989	0.00045	-0.00693	-0.00668	2.30761	1.00674	9.87996	1.42196	-1.23421	-3.69019	-0.74151	-0.91435	-1.98080	20.52410	6.11533	10.65617	-0.00424	-0.00022	0.00279	0.00000
907			9.06000	10.20325	-3.83189	9.96534	0.31865	0.20271	0.07236	-0.00361	0.00250	0.01278	0.00148	-0.00305	0.95601	11.00774	-0.00736	-21.62503	0.21267	0.60821	-0.05118	0.00264	0.01031	0.00382	11.77969	3.83804	4.49310	-0.03099	1.04695	0.17995	0.00008	-0.00720	-0.00494	2.32477	0.69187	9.86967	1.06471	-1.39623	-4.08046	-0.64362	-0.22128	-1.47890	20.52509	6.10834	10.64735	-0.00425	-0.00022	0.00279	-0.00001
908			9.07000	10.20474	-3.85683	9.86610	0.31633	0.20347	0.07234	-0.00560	0.00259	0.01309	0.00227	-0.00282	0.95663	11.00044	-0.02350	-21.58265	0.21354	0.61233	-0.05226	0.00238	0.00637	0.00410	11.77734	3.84476	4.50605	-0.02959	1.05464	0.18015	-0.00018	-0.00718	-0.00476	2.47420	0.36972	10.14144	0.70956	-1.31673	-4.32626	-0.61152	0.27431	-1.45534	20.52403	6.09858	10.63990	-0.00427	-0.00023	0.00279	-0.00002
909			9.08000	10.20996	-3.88300	9.76334	0.31164	0.20584	0.07257	-0.00793	0.00286	0.01360	0.00320	-0.00301	0.95729	10.99491	-0.03622	-21.53910	0.21772	0.61960	-0.05365	0.00143	0.00319	0.00403	11.77078	3.85185	4.52121	-0.03389	1.06536	0.18101	-0.00041	-0.00717	-0.00616	2.69972	-0.00422	10.52487	0.43215	-0.99723	-4.18642	-0.66314	0.58675	-1.91076	20.52108	6.08696	10.63561	-0.00430	-0.00023	0.00280	-0.00003
910			9.09000	10.21973	-3.91056	9.65708	0.30812	0.20826	0.07282	-0.01053	0.00320	0.01401	0.00365	-0.00319	0.95886	10.99288	-0.04569	-21.49938	0.22193	0.62546	-0.05470	-0.00013	0.00131	0.00350	11.76103	3.86027	4.54277	-0.03914	1.07298	0.18172	-0.00061	-0.00721	-0.00843	2.94522	-0.44010	10.82508	0.28034	-0.48893	-3.62321	-0.76594	0.74641	-2.62065	20.51695	6.07436	10.63468	-0.00434	-0.00024	0.00281	-0.00003
911			9.10000	10.23451	-3.93945	9.54906	0.30431	0.20985	0.07252	-0.01297	0.00376	0.01406	0.00334	-0.00284	0.96190	10.99551	-0.05255	-21.46761	0.22652	0.62862	-0.05574	-0.00198	0.00064	0.00269	11.74945	3.87022	4.57178	-0.04344	1.07578	0.18145	-0.00074	-0.00696	-0.01055	3.21348	-0.86896	10.92066	0.23778	0.10256	-2.79893	-0.85495	0.77750	-3.29233	20.51262	6.06189	10.63617	-0.00438	-0.00024	0.00281	-0.00003
912			9.11000	10.25376	-3.97020	9.44164	0.30100	0.21056	0.07227	-0.01484	0.00463	0.01389	0.00209	-0.00198	0.96584	11.00286	-0.05739	-21.44531	0.23025	0.62785	-0.05593	-0.00385	0.00053	0.00182	11.73732	3.88110	4.60663	-0.04468	1.07176	0.18045	-0.00072	-0.00615	-0.01191	3.51790	-1.19996	10.82044	0.24698	0.67832	-1.96739	-0.88571	0.70066	-3.74027	20.50887	6.05058	10.63843	-0.00442	-0.00025	0.00281	-0.00002
913			9.12000	10.27626	-4.00348	9.33626	0.30108	0.21148	0.07202	-0.01610	0.00577	0.01367	0.00029	-0.00119	0.96951	11.01466	-0.06062	-21.43122	0.23122	0.62403	-0.05552	-0.00562	0.00048	0.00116	11.72606	3.89205	4.64468	-0.04304	1.06309	0.17888	-0.00056	-0.00530	-0.01239	3.84330	-1.38418	10.64927	0.27008	1.19682	-1.36510	-0.87895	0.51183	-3.91854	20.50579	6.04078	10.64021	-0.00446	-0.00025	0.00281	-0.00002
914			9.13000	10.30045	-4.03976	9.23270	0.30151	0.21252	0.07165	-0.01651	0.00702	0.01357	-0.00098	-0.00069	0.97269	11.03069	-0.06282	-21.42202	0.23233	0.62200	-0.05570	-0.00721	0.00045	0.00089	11.71717	3.90282	4.68336	-0.04215	1.05830	0.17759	-0.00033	-0.00529	-0.01222	4.17363	-1.38871	10.57587	0.30761	1.61511	-1.14265	-0.88762	0.21037	-3.87166	20.50260	6.03229	10.64169	-0.00448	-0.00025	0.00279	-0.00003
915			9.14000	10.32439	-4.07955	9.12897	0.30127	0.21418	0.07109	-0.01587	0.00839	0.01373	-0.00083	-0.00046	0.97508	11.05022	-0.06495	-21.41337	0.23356	0.62556	-0.05740	-0.00834	0.00082	0.00108	11.71203	3.91367	4.72090	-0.04206	1.06442	0.17721	-0.00003	-0.00699	-0.01171	4.51239	-1.17723	10.71902	0.38470	1.85119	-1.33076	-0.96893	-0.17890	-3.67574	20.49806	6.02487	10.64424	-0.00449	-0.00025	0.00277	-0.00004
916			9.15000	10.34584	-4.12359	9.02243	0.30210	0.21564	0.07085	-0.01432	0.00985	0.01427	0.00061	-0.00059	0.97614	11.07159	-0.06840	-21.40124	0.23361	0.63275	-0.05966	-0.00862	0.00188	0.00165	11.71148	3.92557	4.75616	-0.04173	1.07887	0.17809	0.00029	-0.01103	-0.01109	4.86939	-0.75706	11.09304	0.51350	1.83300	-1.84450	-1.16057	-0.58879	-3.39669	20.49149	6.01836	10.64911	-0.00449	-0.00025	0.00275	-0.00006
917			9.16000	10.36302	-4.17251	8.91082	0.30339	0.21919	0.07231	-0.01218	0.01148	0.01529	0.00190	-0.00154	0.97627	11.09248	-0.07439	-21.38284	0.23482	0.64140	-0.06044	-0.00795	0.00378	0.00234	11.71542	3.93963	4.78854	-0.04511	1.09387	0.18084	0.00060	-0.01711	-0.01057	5.22410	-0.21380	11.56115	0.68606	1.54944	-2.43743	-1.44921	-0.92167	-3.10674	20.48272	6.01294	10.65663	-0.00449	-0.00025	0.00273	-0.00007
918			9.17000	10.37525	-4.22619	8.79433	0.30647	0.22132	0.07314	-0.00989	0.01289	0.01595	0.00181	-0.00268	0.97674	11.11033	-0.08357	-21.35893	0.23656	0.64341	-0.06038	-0.00630	0.00643	0.00270	11.72258	3.95671	4.81823	-0.04885	1.09802	0.18213	0.00083	-0.02365	-0.01019	5.49953	0.33166	11.84866	0.88062	1.06289	-2.70593	-1.77105	-1.09312	-2.90157	20.47200	6.00883	10.66634	-0.00449	-0.00025	0.00272	-0.00008
919			9.18000	10.38272	-4.28317	8.67634	0.31048	0.22286	0.07380	-0.00765	0.01372	0.01593	0.00050	-0.00327	0.97691	11.12293	-0.09550	-21.33473	0.23600	0.63991	-0.05923	-0.00405	0.00948	0.00232	11.73083	3.97683	4.84647	-0.04811	1.09273	0.18221	0.00085	-0.02834	-0.01008	5.56328	0.77272	11.65538	1.06958	0.53707	-2.29979	-2.01657	-1.11324	-2.82270	20.45979	6.00519	10.67659	-0.00449	-0.00024	0.00271	-0.00009
920			9.19000	10.38624	-4.34018	8.56311	0.31479	0.22545	0.07442	-0.00544	0.01365	0.01492	-0.00126	-0.00344	0.97723	11.12993	-0.10889	-21.31817	0.23342	0.63576	-0.05791	-0.00205	0.01250	0.00118	11.73888	3.99870	4.87439	-0.04458	1.08566	0.18197	0.00079	-0.02989	-0.00990	5.27828	1.06276	10.77130	1.23428	0.18022	-1.15540	-2.09969	-1.10161	-2.75599	20.44665	6.00006	10.68496	-0.00449	-0.00024	0.00271	-0.00010
921			9.20000	10.38634	-4.39283	8.46221	0.31614	0.22425	0.07318	-0.00309	0.01211	0.01256	-0.00256	-0.00360	0.97701	11.13298	-0.12213	-21.31614	0.23398	0.63035	-0.05830	-0.00102	0.01477	-0.00044	11.74720	4.02041	4.90120	-0.04481	1.07913	0.18053	0.00086	-0.02832	-0.00896	4.57450	1.20838	9.17642	1.34524	0.12816	0.47215	-1.99002	-1.18289	-2.49206	20.43331	5.99156	10.68889	-0.00450	-0.00024	0.00272	-0.00010
922			9.21000	10.38347	-4.43652	8.38028	0.31771	0.22342	0.07207	-0.00092	0.00935	0.00953	-0.00278	-0.00432	0.97583	11.13497	-0.13358	-21.33177	0.23453	0.62895	-0.05945	-0.00116	0.01563	-0.00229	11.75751	4.03973	4.92407	-0.04698	1.08100	0.18032	0.00108	-0.02393	-0.00708	3.47654	1.18892	7.04933	1.35483	0.40200	2.23219	-1.67713	-1.37023	-1.92923	20.42070	5.97989	10.68675	-0.00452	-0.00024	0.00273	-0.00010
923			9.22000	10.37877	-4.46729	8.32136	0.32047	0.22400	0.07125	0.00058	0.00546	0.00625	-0.00258	-0.00527	0.97425	11.13875	-0.14154	-21.36496	0.23319	0.62986	-0.06081	-0.00222	0.01455	-0.00415	11.77081	4.05441	4.94020	-0.04671	1.08744	0.18069	0.00124	-0.01614	-0.00446	2.07260	0.95445	4.68901	1.22205	0.91566	3.87168	-1.14564	-1.55012	-1.15306	20.41027	5.96742	10.67815	-0.00454	-0.00025	0.00274	-0.00008
924			9.23000	10.37408	-4.48211	8.28622	0.32142	0.22370	0.07014	0.00093	0.00059	0.00300	-0.00258	-0.00578	0.97185	11.14607	-0.14446	-21.41357	0.23171	0.62901	-0.06207	-0.00381	0.01159	-0.00583	11.78630	4.06214	4.94832	-0.04415	1.09043	0.18022	0.00121	-0.00500	-0.00145	0.47544	0.46884	2.37102	0.95281	1.55381	5.25471	-0.42063	-1.57964	-0.30176	20.40376	5.95803	10.66323	-0.00456	-0.00025	0.00275	-0.00004
925			9.24000	10.37171	-4.47911	8.27350	0.32121	0.22220	0.06826	-0.00002	-0.00467	0.00001	-0.00283	-0.00544	0.96993	11.15788	-0.14146	-21.47459	0.22937	0.62587	-0.06358	-0.00570	0.00731	-0.00726	11.80176	4.06144	4.94818	-0.03826	1.08860	0.17819	0.00096	0.00746	0.00172	-1.15774	-0.25043	0.21487	0.59246	2.24776	6.31904	0.39204	-1.41719	0.58647	20.40321	5.95579	10.64231	-0.00457	-0.00025	0.00277	0.00001
926			9.25000	10.37381	-4.45846	8.28167	0.32217	0.21852	0.06587	-0.00207	-0.00944	-0.00266	-0.00277	-0.00480	0.96945	11.17488	-0.13226	-21.54461	0.22707	0.62157	-0.06531	-0.00775	0.00242	-0.00846	11.81556	4.05219	4.93908	-0.03253	1.08518	0.17557	0.00066	0.01900	0.00504	-2.64955	-1.12685	-1.82455	0.19303	2.95754	7.08587	1.18114	-1.11912	1.54997	20.41086	5.96368	10.61535	-0.00458	-0.00024	0.00278	0.00008
927			9.26000	10.38191	-4.42209	8.31024	0.32365	0.21559	0.06354	-0.00472	-0.01322	-0.00511	-0.00247	-0.00477	0.96929	11.19734	-0.11705	-21.62112	0.22693	0.61880	-0.06718	-0.00971	-0.00249	-0.00951	11.82686	4.03506	4.92000	-0.03267	1.08224	0.17322	0.00046	0.02897	0.00847	-3.88854	-2.05373	-3.86091	-0.21027	3.60446	7.67180	1.90640	-0.74082	2.58224	20.42865	5.98274	10.58168	-0.00457	-0.00023	0.00280	0.00015
928			9.27000	10.39653	-4.37276	8.35983	0.32614	0.21275	0.06133	-0.00723	-0.01582	-0.00739	-0.00210	-0.00489	0.96826	11.22422	-0.09621	-21.70290	0.22646	0.61544	-0.06870	-0.01097	-0.00698	-0.01041	11.83514	4.01068	4.89042	-0.03451	1.07670	0.17072	0.00026	0.03742	0.01186	-4.85848	-2.89263	-5.95750	-0.59932	4.06335	8.16616	2.56651	-0.32143	3.64670	20.45737	6.01246	10.54062	-0.00457	-0.00023	0.00283	0.00023
929			9.28000	10.41652	-4.31333	8.43106	0.32552	0.20806	0.05805	-0.00881	-0.01715	-0.00928	-0.00170	-0.00445	0.96655	11.25315	-0.07049	-21.78896	0.22728	0.61060	-0.07095	-0.01134	-0.01059	-0.01121	11.84024	3.97976	4.85008	-0.03625	1.06768	0.16666	0.00003	0.04367	0.01513	-5.57877	-3.51753	-8.06280	-0.94152	4.24367	8.49984	3.13057	0.10661	4.76870	20.49536	6.05137	10.49272	-0.00456	-0.00022	0.00286	0.00028
930			9.29000	10.43981	-4.24677	8.52329	0.32411	0.20274	0.05419	-0.00941	-0.01738	-0.01052	-0.00069	-0.00370	0.96476	11.28163	-0.04139	-21.87663	0.22721	0.60743	-0.07419	-0.01090	-0.01307	-0.01164	11.84240	3.94347	4.79799	-0.03551	1.06204	0.16210	-0.00020	0.04699	0.01841	-6.03523	-3.89508	-9.95700	-1.19161	4.15572	8.43762	3.54875	0.52776	5.99813	20.53848	6.09647	10.44048	-0.00456	-0.00021	0.00289	0.00030
931			9.30000	10.46469	-4.17639	8.63270	0.32541	0.20026	0.05339	-0.00953	-0.01698	-0.01170	0.00224	-0.00376	0.96469	11.30826	-0.01115	-21.96045	0.22607	0.61505	-0.07667	-0.00997	-0.01462	-0.01114	11.84197	3.90343	4.73287	-0.03551	1.07579	0.16248	-0.00042	0.04779	0.02221	-6.19902	-4.06743	-11.36647	-1.32503	3.85681	7.80815	3.79152	0.95874	7.27810	20.58072	6.14294	10.38893	-0.00456	-0.00020	0.00292	0.00027
932			9.31000	10.49010	-4.10558	8.75327	0.32631	0.19969	0.05469	-0.00913	-0.01595	-0.01275	0.00522	-0.00534	0.96480	11.33219	0.01796	-22.03462	0.23015	0.62630	-0.07765	-0.00872	-0.01513	-0.00982	11.83875	3.86150	4.65479	-0.04549	1.09421	0.16586	-0.00083	0.04609	0.02595	-6.06865	-4.03342	-12.20506	-1.35507	3.35280	6.78541	3.86549	1.41034	8.38683	20.61631	6.18482	10.34377	-0.00456	-0.00019	0.00295	0.00021
933			9.32000	10.51440	-4.03772	8.87944	0.32457	0.19671	0.05468	-0.00767	-0.01417	-0.01312	0.00603	-0.00647	0.96390	11.35165	0.04445	-22.09708	0.23660	0.62773	-0.07766	-0.00681	-0.01407	-0.00847	11.83225	3.81942	4.56692	-0.05534	1.09541	0.16621	-0.00135	0.04240	0.02796	-5.75417	-3.74818	-12.68252	-1.29280	2.68141	5.88247	3.80336	1.81460	9.05710	20.64223	6.21700	10.30883	-0.00456	-0.00018	0.00297	0.00014
934			9.33000	10.53521	-3.97425	9.00929	0.32666	0.19435	0.05431	-0.00516	-0.01236	-0.01339	0.00483	-0.00601	0.96599	11.36510	0.06776	-22.15217	0.23634	0.62212	-0.07637	-0.00456	-0.01156	-0.00797	11.82284	3.77856	4.47479	-0.05113	1.08582	0.16443	-0.00140	0.03900	0.02776	-5.45553	-3.25924	-13.16418	-1.14493	2.07380	5.70054	3.66311	2.00296	9.10308	20.65855	6.23716	10.28498	-0.00457	-0.00018	0.00299	0.00008
935			9.34000	10.55088	-3.91439	9.14453	0.33209	0.19375	0.05382	-0.00212	-0.01097	-0.01384	0.00273	-0.00505	0.97094	11.37362	0.08889	-22.21013	0.23251	0.61501	-0.07481	-0.00321	-0.00885	-0.00883	11.81279	3.73949	4.38558	-0.04133	1.07445	0.16219	-0.00102	0.03806	0.02566	-5.29302	-2.72482	-13.87264	-0.98597	1.83940	6.53120	3.52936	1.81795	8.51797	20.66748	6.24561	10.27079	-0.00457	-0.00018	0.00300	0.00004
936			9.35000	10.56152	-3.85651	9.28786	0.33696	0.19254	0.05259	0.00064	-0.00990	-0.01426	0.00097	-0.00475	0.97541	11.38074	0.11058	-22.28148	0.23111	0.60866	-0.07416	-0.00349	-0.00786	-0.01083	11.80550	3.70170	4.30527	-0.03784	1.06526	0.16013	-0.00060	0.04028	0.02250	-5.24584	-2.29738	-14.74342	-0.95975	2.11916	8.11488	3.47059	1.24139	7.53443	20.67171	6.24375	10.26374	-0.00457	-0.00018	0.00300	0.00002
937			9.36000	10.56855	-3.79952	9.43993	0.34104	0.18911	0.05146	0.00263	-0.00895	-0.01463	0.00044	-0.00532	0.97784	11.39060	0.13640	-22.37122	0.23225	0.60417	-0.07392	-0.00507	-0.00991	-0.01312	11.80415	3.66412	4.23651	-0.04136	1.06061	0.15944	-0.00013	0.04441	0.01948	-5.21859	-2.01624	-15.54174	-1.18004	2.77001	9.83454	3.48449	0.42365	6.51491	20.67356	6.23360	10.26123	-0.00457	-0.00019	0.00298	0.00001
938			9.37000	10.57329	-3.74347	9.59884	0.34277	0.18428	0.05129	0.00406	-0.00793	-0.01501	0.00144	-0.00621	0.97762	11.40528	0.16915	-22.47707	0.23464	0.60350	-0.07367	-0.00682	-0.01454	-0.01481	11.81015	3.62609	4.17782	-0.04801	1.06245	0.16071	0.00047	0.04771	0.01750	-5.12064	-1.79603	-16.07526	-1.61716	3.41651	11.09094	3.48743	-0.36243	5.79198	20.67449	6.21875	10.26132	-0.00457	-0.00020	0.00295	0.00001
939			9.38000	10.57596	-3.68947	9.76132	0.34592	0.18132	0.05219	0.00554	-0.00666	-0.01539	0.00325	-0.00667	0.97729	11.42325	0.20900	-22.59154	0.23295	0.60667	-0.07327	-0.00721	-0.02002	-0.01531	11.82232	3.58821	4.12470	-0.04886	1.06913	0.16302	0.00088	0.04753	0.01705	-4.85754	-1.50665	-16.27971	-2.13130	3.64610	11.49644	3.39242	-0.84683	5.58721	20.67506	6.20412	10.26279	-0.00457	-0.00021	0.00292	0.00000
940			9.39000	10.57586	-3.64003	9.92404	0.34775	0.17737	0.05341	0.00739	-0.00483	-0.01551	0.00528	-0.00694	0.97684	11.43992	0.25363	-22.70424	0.23204	0.60999	-0.07260	-0.00567	-0.02447	-0.01432	11.83742	3.55167	4.07077	-0.04976	1.07459	0.16538	0.00097	0.04200	0.01830	-4.37268	-1.07111	-16.13429	-2.56348	3.23243	10.86119	3.13865	-0.88539	5.98369	20.67521	6.19421	10.26524	-0.00454	-0.00022	0.00289	0.00000
941			9.40000	10.57205	-3.59775	10.08326	0.35011	0.17477	0.05537	0.00968	-0.00267	-0.01541	0.00716	-0.00733	0.97559	11.45031	0.29888	-22.80398	0.23027	0.61337	-0.07117	-0.00222	-0.02654	-0.01191	11.85170	3.51837	4.00958	-0.05048	1.07786	0.16785	0.00071	0.03092	0.02092	-3.70978	-0.48990	-15.60789	-2.79017	2.18056	9.26509	2.69907	-0.48582	6.84247	20.67471	6.19173	10.26874	-0.00449	-0.00022	0.00285	-0.00000
942			9.41000	10.56371	-3.56427	10.23498	0.35345	0.17219	0.05696	0.01220	-0.00049	-0.01476	0.00842	-0.00808	0.97398	11.45005	0.34029	-22.88235	0.22914	0.61398	-0.06942	0.00286	-0.02534	-0.00883	11.86173	3.49018	3.93750	-0.05250	1.07627	0.16924	0.00013	0.01620	0.02352	-2.96176	0.17482	-14.68580	-2.75331	0.59805	7.16179	2.10354	0.28845	7.72442	20.67364	6.19641	10.27319	-0.00444	-0.00021	0.00281	-0.00001
943			9.42000	10.55067	-3.54009	10.37520	0.35754	0.16959	0.05833	0.01436	0.00157	-0.01356	0.00930	-0.00915	0.97229	11.43521	0.37417	-22.93747	0.22858	0.61294	-0.06748	0.00923	-0.02107	-0.00595	11.86378	3.46877	3.85697	-0.05541	1.07317	0.17009	-0.00082	0.00110	0.02438	-2.15191	0.82014	-13.33418	-2.47989	-1.33348	5.17704	1.41551	1.34201	8.02203	20.67212	6.20562	10.27817	-0.00439	-0.00021	0.00278	-0.00001
944			9.43000	10.53403	-3.52587	10.49939	0.35942	0.16760	0.06007	0.01537	0.00359	-0.01186	0.01019	-0.01020	0.96996	11.40320	0.39892	-22.97353	0.22905	0.61314	-0.06537	0.01607	-0.01482	-0.00383	11.85460	3.45528	3.77670	-0.05921	1.07277	0.17142	-0.00205	-0.01172	0.02226	-1.21731	1.35833	-11.49236	-2.05096	-3.31968	3.75373	0.69319	2.47997	7.28398	20.67037	6.21588	10.28353	-0.00435	-0.00021	0.00276	-0.00001
945			9.44000	10.51567	-3.52282	10.60248	0.36103	0.16729	0.06272	0.01515	0.00572	-0.00961	0.01113	-0.01123	0.96746	11.35440	0.41457	-22.99772	0.22860	0.61538	-0.06272	0.02219	-0.00775	-0.00259	11.83308	3.45046	3.70849	-0.06289	1.07626	0.17399	-0.00333	-0.02087	0.01683	-0.11803	1.78285	-9.14000	-1.54867	-5.05451	3.02010	-0.01870	3.44155	5.41060	20.66853	6.22412	10.28953	-0.00432	-0.00021	0.00274	-0.00001
946			9.45000	10.49701	-3.53233	10.67956	0.36372	0.16881	0.06572	0.01429	0.00795	-0.00670	0.01144	-0.01220	0.96551	11.29165	0.42238	-23.01715	0.22677	0.61714	-0.05952	0.02665	-0.00071	-0.00212	11.80082	3.45431	3.66348	-0.06647	1.07857	0.17691	-0.00433	-0.02570	0.00845	1.07739	2.15733	-6.37239	-1.03040	-6.33511	2.88174	-0.66961	3.98996	2.63469	20.66696	6.22832	10.29596	-0.00430	-0.00021	0.00273	-0.00000
947			9.46000	10.47832	-3.55458	10.72734	0.36299	0.17140	0.06881	0.01332	0.00999	-0.00320	0.01095	-0.01260	0.96335	11.21943	0.42380	-23.03741	0.22564	0.61809	-0.05600	0.02915	0.00586	-0.00208	11.76193	3.46600	3.64923	-0.07029	1.07780	0.17972	-0.00485	-0.02630	-0.00169	2.21275	2.54144	-3.36534	-0.51217	-7.05437	3.09139	-1.20949	4.00392	-0.60213	20.66600	6.22810	10.30186	-0.00429	-0.00022	0.00272	-0.00000
948			9.47000	10.45896	-3.58826	10.74429	0.36100	0.17552	0.07165	0.01267	0.01165	0.00072	0.00977	-0.01244	0.96228	11.14331	0.41994	-23.06094	0.22385	0.61889	-0.05269	0.02929	0.01142	-0.00209	11.72150	3.48389	3.66833	-0.07229	1.07579	0.18226	-0.00462	-0.02368	-0.01201	3.17548	2.94779	-0.26104	-0.01975	-7.19039	3.27927	-1.60873	3.50652	-3.79166	20.66578	6.22478	10.30601	-0.00428	-0.00023	0.00271	0.00000
949			9.48000	10.43823	-3.63146	10.72989	0.35971	0.17883	0.07346	0.01228	0.01269	0.00482	0.00698	-0.01126	0.96303	11.06916	0.41177	-23.08603	0.21979	0.61325	-0.04912	0.02698	0.01521	-0.00185	11.68448	3.50604	3.71817	-0.06758	1.06298	0.18262	-0.00351	-0.01897	-0.02093	3.92387	3.33165	2.82407	0.40186	-6.79583	3.13044	-1.86226	2.63041	-6.52776	20.66631	6.22048	10.30736	-0.00427	-0.00023	0.00271	0.00000
950			9.49000	10.41605	-3.68181	10.68498	0.35981	0.18328	0.07441	0.01186	0.01302	0.00871	0.00379	-0.00918	0.96451	11.00229	0.40030	-23.10872	0.21139	0.60641	-0.04634	0.02262	0.01722	-0.00138	11.65439	3.53051	3.79300	-0.05428	1.04867	0.18157	-0.00196	-0.01358	-0.02763	4.39333	3.61210	5.72058	0.73573	-5.99577	2.58660	-1.98683	1.57445	-8.62617	20.66711	6.21685	10.30566	-0.00424	-0.00023	0.00271	0.00000
951			9.50000	10.39288	-3.73575	10.61250	0.35978	0.18704	0.07531	0.01101	0.01232	0.01210	0.00209	-0.00746	0.96490	10.94624	0.38634	-23.12584	0.20333	0.60369	-0.04464	0.01769	0.01830	-0.00080	11.63275	3.55581	3.88625	-0.04219	1.04362	0.18169	-0.00086	-0.00893	-0.03229	4.52435	3.69891	8.23987	1.01491	-4.97543	1.76897	-2.03018	0.56478	-10.04185	20.66736	6.21434	10.30216	-0.00421	-0.00023	0.00271	-0.00001
952			9.51000	10.37001	-3.78925	10.51716	0.36026	0.19058	0.07707	0.00938	0.01090	0.01507	0.00252	-0.00753	0.96380	10.90243	0.37009	-23.13551	0.19941	0.60837	-0.04374	0.01320	0.01897	-0.00008	11.61880	3.58119	3.99087	-0.04063	1.05306	0.18497	-0.00032	-0.00622	-0.03518	4.41994	3.55497	10.31181	1.25198	-3.94126	0.70337	-2.04062	-0.20736	-10.71702	20.66628	6.21261	10.29915	-0.00418	-0.00022	0.00272	-0.00001
953			9.52000	10.34920	-3.84054	10.40341	0.36018	0.19457	0.07949	0.00699	0.00957	0.01769	0.00387	-0.00899	0.96095	10.87031	0.35164	-23.13466	0.19933	0.61680	-0.04298	0.00954	0.01911	0.00086	11.61053	3.60634	4.09878	-0.04766	1.06834	0.19004	0.00001	-0.00640	-0.03575	4.31365	3.25234	11.93838	1.42472	-3.08280	-0.67765	-2.05590	-0.65486	-10.56506	20.66398	6.21135	10.29850	-0.00416	-0.00022	0.00273	-0.00002
[truncated: 989 more rows]
[truncated: 29 more columns]
