# Supplementary material for: Analysis of the impact of different landing heights and lateralities on lower limb joint load based on statistical parametric mapping
Source: PLoS One. 2025 May 30;20(5):e0324656. doi: 10.1371/journal.pone.0324656 (PMC12124505; doi:10.1371/journal.pone.0324656)
Supplement: S1 File — (ZIP) [file pone.0324656.s001.zip › Original data/014/左前45.txt]

	C:\Users\dell\Documents\Qualisys-GAIT1214\Data\mengsida_mengsida_2023-11-19_WJN013\2023-11-19\2023-11-19_unspecified\Gait LB - CAST 8.c3d	C:\Users\dell\Documents\Qualisys-GAIT1214\Data\mengsida_mengsida_2023-11-19_WJN013\2023-11-19\2023-11-19_unspecified\Gait LB - CAST 8.c3d	C:\Users\dell\Documents\Qualisys-GAIT1214\Data\mengsida_mengsida_2023-11-19_WJN013\2023-11-19\2023-11-19_unspecified\Gait LB - CAST 8.c3d	C:\Users\dell\Documents\Qualisys-GAIT1214\Data\mengsida_mengsida_2023-11-19_WJN013\2023-11-19\2023-11-19_unspecified\Gait LB - CAST 8.c3d	C:\Users\dell\Documents\Qualisys-GAIT1214\Data\mengsida_mengsida_2023-11-19_WJN013\2023-11-19\2023-11-19_unspecified\Gait LB - CAST 8.c3d	C:\Users\dell\Documents\Qualisys-GAIT1214\Data\mengsida_mengsida_2023-11-19_WJN013\2023-11-19\2023-11-19_unspecified\Gait LB - CAST 8.c3d	C:\Users\dell\Documents\Qualisys-GAIT1214\Data\mengsida_mengsida_2023-11-19_WJN013\2023-11-19\2023-11-19_unspecified\Gait LB - CAST 8.c3d	C:\Users\dell\Documents\Qualisys-GAIT1214\Data\mengsida_mengsida_2023-11-19_WJN013\2023-11-19\2023-11-19_unspecified\Gait LB - CAST 8.c3d	C:\Users\dell\Documents\Qualisys-GAIT1214\Data\mengsida_mengsida_2023-11-19_WJN013\2023-11-19\2023-11-19_unspecified\Gait LB - CAST 8.c3d	C:\Users\dell\Documents\Qualisys-GAIT1214\Data\mengsida_mengsida_2023-11-19_WJN013\2023-11-19\2023-11-19_unspecified\Gait LB - CAST 8.c3d	C:\Users\dell\Documents\Qualisys-GAIT1214\Data\mengsida_mengsida_2023-11-19_WJN013\2023-11-19\2023-11-19_unspecified\Gait LB - CAST 8.c3d	C:\Users\dell\Documents\Qualisys-GAIT1214\Data\mengsida_mengsida_2023-11-19_WJN013\2023-11-19\2023-11-19_unspecified\Gait LB - CAST 8.c3d	C:\Users\dell\Documents\Qualisys-GAIT1214\Data\mengsida_mengsida_2023-11-19_WJN013\2023-11-19\2023-11-19_unspecified\Gait LB - CAST 8.c3d	C:\Users\dell\Documents\Qualisys-GAIT1214\Data\mengsida_mengsida_2023-11-19_WJN013\2023-11-19\2023-11-19_unspecified\Gait LB - CAST 8.c3d	C:\Users\dell\Documents\Qualisys-GAIT1214\Data\mengsida_mengsida_2023-11-19_WJN013\2023-11-19\2023-11-19_unspecified\Gait LB - CAST 8.c3d	C:\Users\dell\Documents\Qualisys-GAIT1214\Data\mengsida_mengsida_2023-11-19_WJN013\2023-11-19\2023-11-19_unspecified\Gait LB - CAST 8.c3d	C:\Users\dell\Documents\Qualisys-GAIT1214\Data\mengsida_mengsida_2023-11-19_WJN013\2023-11-19\2023-11-19_unspecified\Gait LB - CAST 8.c3d	C:\Users\dell\Documents\Qualisys-GAIT1214\Data\mengsida_mengsida_2023-11-19_WJN013\2023-11-19\2023-11-19_unspecified\Gait LB - CAST 8.c3d	C:\Users\dell\Documents\Qualisys-GAIT1214\Data\mengsida_mengsida_2023-11-19_WJN013\2023-11-19\2023-11-19_unspecified\Gait LB - CAST 8.c3d	C:\Users\dell\Documents\Qualisys-GAIT1214\Data\mengsida_mengsida_2023-11-19_WJN013\2023-11-19\2023-11-19_unspecified\Gait LB - CAST 8.c3d	C:\Users\dell\Documents\Qualisys-GAIT1214\Data\mengsida_mengsida_2023-11-19_WJN013\2023-11-19\2023-11-19_unspecified\Gait LB - CAST 8.c3d	C:\Users\dell\Documents\Qualisys-GAIT1214\Data\mengsida_mengsida_2023-11-19_WJN013\2023-11-19\2023-11-19_unspecified\Gait LB - CAST 8.c3d	C:\Users\dell\Documents\Qualisys-GAIT1214\Data\mengsida_mengsida_2023-11-19_WJN013\2023-11-19\2023-11-19_unspecified\Gait LB - CAST 8.c3d	C:\Users\dell\Documents\Qualisys-GAIT1214\Data\mengsida_mengsida_2023-11-19_WJN013\2023-11-19\2023-11-19_unspecified\Gait LB - CAST 8.c3d	C:\Users\dell\Documents\Qualisys-GAIT1214\Data\mengsida_mengsida_2023-11-19_WJN013\2023-11-19\2023-11-19_unspecified\Gait LB - CAST 8.c3d	C:\Users\dell\Documents\Qualisys-GAIT1214\Data\mengsida_mengsida_2023-11-19_WJN013\2023-11-19\2023-11-19_unspecified\Gait LB - CAST 8.c3d	C:\Users\dell\Documents\Qualisys-GAIT1214\Data\mengsida_mengsida_2023-11-19_WJN013\2023-11-19\2023-11-19_unspecified\Gait LB - CAST 8.c3d	C:\Users\dell\Documents\Qualisys-GAIT1214\Data\mengsida_mengsida_2023-11-19_WJN013\2023-11-19\2023-11-19_unspecified\Gait LB - CAST 8.c3d	C:\Users\dell\Documents\Qualisys-GAIT1214\Data\mengsida_mengsida_2023-11-19_WJN013\2023-11-19\2023-11-19_unspecified\Gait LB - CAST 8.c3d	C:\Users\dell\Documents\Qualisys-GAIT1214\Data\mengsida_mengsida_2023-11-19_WJN013\2023-11-19\2023-11-19_unspecified\Gait LB - CAST 8.c3d	C:\Users\dell\Documents\Qualisys-GAIT1214\Data\mengsida_mengsida_2023-11-19_WJN013\2023-11-19\2023-11-19_unspecified\Gait LB - CAST 8.c3d	C:\Users\dell\Documents\Qualisys-GAIT1214\Data\mengsida_mengsida_2023-11-19_WJN013\2023-11-19\2023-11-19_unspecified\Gait LB - CAST 8.c3d	C:\Users\dell\Documents\Qualisys-GAIT1214\Data\mengsida_mengsida_2023-11-19_WJN013\2023-11-19\2023-11-19_unspecified\Gait LB - CAST 8.c3d	C:\Users\dell\Documents\Qualisys-GAIT1214\Data\mengsida_mengsida_2023-11-19_WJN013\2023-11-19\2023-11-19_unspecified\Gait LB - CAST 8.c3d	C:\Users\dell\Documents\Qualisys-GAIT1214\Data\mengsida_mengsida_2023-11-19_WJN013\2023-11-19\2023-11-19_unspecified\Gait LB - CAST 8.c3d	C:\Users\dell\Documents\Qualisys-GAIT1214\Data\mengsida_mengsida_2023-11-19_WJN013\2023-11-19\2023-11-19_unspecified\Gait LB - CAST 8.c3d	C:\Users\dell\Documents\Qualisys-GAIT1214\Data\mengsida_mengsida_2023-11-19_WJN013\2023-11-19\2023-11-19_unspecified\Gait LB - CAST 8.c3d	C:\Users\dell\Documents\Qualisys-GAIT1214\Data\mengsida_mengsida_2023-11-19_WJN013\2023-11-19\2023-11-19_unspecified\Gait LB - CAST 8.c3d	C:\Users\dell\Documents\Qualisys-GAIT1214\Data\mengsida_mengsida_2023-11-19_WJN013\2023-11-19\2023-11-19_unspecified\Gait LB - CAST 8.c3d	C:\Users\dell\Documents\Qualisys-GAIT1214\Data\mengsida_mengsida_2023-11-19_WJN013\2023-11-19\2023-11-19_unspecified\Gait LB - CAST 8.c3d	C:\Users\dell\Documents\Qualisys-GAIT1214\Data\mengsida_mengsida_2023-11-19_WJN013\2023-11-19\2023-11-19_unspecified\Gait LB - CAST 8.c3d	C:\Users\dell\Documents\Qualisys-GAIT1214\Data\mengsida_mengsida_2023-11-19_WJN013\2023-11-19\2023-11-19_unspecified\Gait LB - CAST 8.c3d	C:\Users\dell\Documents\Qualisys-GAIT1214\Data\mengsida_mengsida_2023-11-19_WJN013\2023-11-19\2023-11-19_unspecified\Gait LB - CAST 8.c3d	C:\Users\dell\Documents\Qualisys-GAIT1214\Data\mengsida_mengsida_2023-11-19_WJN013\2023-11-19\2023-11-19_unspecified\Gait LB - CAST 8.c3d	C:\Users\dell\Documents\Qualisys-GAIT1214\Data\mengsida_mengsida_2023-11-19_WJN013\2023-11-19\2023-11-19_unspecified\Gait LB - CAST 8.c3d	C:\Users\dell\Documents\Qualisys-GAIT1214\Data\mengsida_mengsida_2023-11-19_WJN013\2023-11-19\2023-11-19_unspecified\Gait LB - CAST 8.c3d	C:\Users\dell\Documents\Qualisys-GAIT1214\Data\mengsida_mengsida_2023-11-19_WJN013\2023-11-19\2023-11-19_unspecified\Gait LB - CAST 8.c3d	C:\Users\dell\Documents\Qualisys-GAIT1214\Data\mengsida_mengsida_2023-11-19_WJN013\2023-11-19\2023-11-19_unspecified\Gait LB - CAST 8.c3d	C:\Users\dell\Documents\Qualisys-GAIT1214\Data\mengsida_mengsida_2023-11-19_WJN013\2023-11-19\2023-11-19_unspecified\Gait LB - CAST 8.c3d
	CD	ZD	TIME	Left Ankle Angles	Left Ankle Angles	Left Ankle Angles	Left Ankle Moment	Left Ankle Moment	Left Ankle Moment	Left Ankle Power	Left Ankle Power	Left Ankle Power	Left GRF	Left GRF	Left GRF	Left Knee Angles	Left Knee Angles	Left Knee Angles	Left Knee Moment	Left Knee Moment	Left Knee Moment	Left Knee Power	Left Knee Power	Left Knee Power	Left Hip Angles	Left Hip Angles	Left Hip Angles	Left Hip Moment	Left Hip Moment	Left Hip Moment	Left Hip Power	Left Hip Power	Left Hip Power	Right Ankle Angles	Right Ankle Angles	Right Ankle Angles	Right Ankle Moment	Right Ankle Moment	Right Ankle Moment	Right Ankle Power	Right Ankle Power	Right Ankle Power	Right Knee Angles	Right Knee Angles	Right Knee Angles	Right Knee Moment	Right Knee Moment	Right Knee Moment	Right Knee Power
	EVENT_LABEL	EVENT_LABEL	FRAME_NUMBERS	LINK_MODEL_BASED	LINK_MODEL_BASED	LINK_MODEL_BASED	LINK_MODEL_BASED	LINK_MODEL_BASED	LINK_MODEL_BASED	LINK_MODEL_BASED	LINK_MODEL_BASED	LINK_MODEL_BASED	LINK_MODEL_BASED	LINK_MODEL_BASED	LINK_MODEL_BASED	LINK_MODEL_BASED	LINK_MODEL_BASED	LINK_MODEL_BASED	LINK_MODEL_BASED	LINK_MODEL_BASED	LINK_MODEL_BASED	LINK_MODEL_BASED	LINK_MODEL_BASED	LINK_MODEL_BASED	LINK_MODEL_BASED	LINK_MODEL_BASED	LINK_MODEL_BASED	LINK_MODEL_BASED	LINK_MODEL_BASED	LINK_MODEL_BASED	LINK_MODEL_BASED	LINK_MODEL_BASED	LINK_MODEL_BASED	LINK_MODEL_BASED	LINK_MODEL_BASED	LINK_MODEL_BASED	LINK_MODEL_BASED	LINK_MODEL_BASED	LINK_MODEL_BASED	LINK_MODEL_BASED	LINK_MODEL_BASED	LINK_MODEL_BASED	LINK_MODEL_BASED	LINK_MODEL_BASED	LINK_MODEL_BASED	LINK_MODEL_BASED	LINK_MODEL_BASED	LINK_MODEL_BASED	LINK_MODEL_BASED
	ORIGINAL	ORIGINAL	ORIGINAL	ORIGINAL	ORIGINAL	ORIGINAL	ORIGINAL	ORIGINAL	ORIGINAL	ORIGINAL	ORIGINAL	ORIGINAL	ORIGINAL	ORIGINAL	ORIGINAL	ORIGINAL	ORIGINAL	ORIGINAL	ORIGINAL	ORIGINAL	ORIGINAL	ORIGINAL	ORIGINAL	ORIGINAL	ORIGINAL	ORIGINAL	ORIGINAL	ORIGINAL	ORIGINAL	ORIGINAL	ORIGINAL	ORIGINAL	ORIGINAL	ORIGINAL	ORIGINAL	ORIGINAL	ORIGINAL	ORIGINAL	ORIGINAL	ORIGINAL	ORIGINAL	ORIGINAL	ORIGINAL	ORIGINAL	ORIGINAL	ORIGINAL	ORIGINAL	ORIGINAL	ORIGINAL
ITEM	X	X	X	X	Y	Z	X	Y	Z	X	Y	Z	X	Y	Z	X	Y	Z	X	Y	Z	X	Y	Z	X	Y	Z	X	Y	Z	X	Y	Z	X	Y	Z	X	Y	Z	X	Y	Z	X	Y	Z	X	Y	Z	X
1	0.19000	0.36000	0.00000	-16.96121	6.18747	14.03138							0.00000	0.00000	0.00000	4.00034	-2.50127	-20.86420							20.15689	1.00098	8.38484							35.79304	10.60709	7.22089							60.39768	4.76564	-27.37220
2			0.01000	-17.13225	5.97702	13.89854							0.00000	0.00000	0.00000	3.97224	-2.60694	-20.68967							19.89591	0.92294	8.10658							36.03398	11.35013	7.62848							61.80394	4.84464	-27.52328
3			0.02000	-17.33237	5.72364	13.74257	-0.00498	-0.00008	0.00066	-0.00206	-0.00005	0.00008	0.00000	0.00000	0.00000	3.91924	-2.71227	-20.48177	0.02965	0.01152	-0.00110	0.00295	0.00176	0.00045	19.62806	0.83411	7.77383	-0.14454	0.00258	0.00472	-0.06875	-0.00015	0.00312	36.20858	12.11606	8.07328	-0.00920	-0.00128	0.00215	0.00345	0.00078	-0.00305	63.36728	4.96441	-27.67139	-0.11617	-0.00794	-0.00230	0.34126
4			0.03000	-17.57196	5.41404	13.56719	-0.00465	0.00005	0.00065	-0.00229	0.00003	0.00008	0.00000	0.00000	0.00000	3.83666	-2.81318	-20.23691	0.02682	0.01178	-0.00098	0.00390	0.00165	0.00046	19.36145	0.73057	7.37026	-0.12775	0.00303	0.00469	-0.05940	-0.00022	0.00373	36.27038	12.86744	8.55564	-0.01058	-0.00148	0.00216	0.00168	0.00075	-0.00310	65.14649	5.15702	-27.79684	-0.12145	-0.00829	-0.00152	0.40869
5			0.04000	-17.86128	5.04158	13.37488	-0.00407	0.00013	0.00057	-0.00240	0.00010	0.00006	0.00000	0.00000	0.00000	3.72687	-2.90800	-19.95659	0.02428	0.01221	-0.00097	0.00446	0.00155	0.00051	19.10637	0.61107	6.88762	-0.11220	0.00670	0.00511	-0.04873	-0.00059	0.00476	36.16584	13.55873	9.08853	-0.01219	-0.00171	0.00214	-0.00175	0.00056	-0.00305	67.20385	5.45286	-27.88718	-0.12412	-0.00908	-0.00189	0.48360
6			0.05000	-18.21470	4.60742	13.17300	-0.00326	0.00015	0.00042	-0.00235	0.00013	0.00003	0.00000	0.00000	0.00000	3.59629	-2.99742	-19.64993	0.02223	0.01275	-0.00104	0.00468	0.00152	0.00057	18.87473	0.47597	6.32748	-0.09845	0.01302	0.00584	-0.03765	-0.00129	0.00620	35.84189	14.13246	9.68949	-0.01397	-0.00197	0.00206	-0.00727	0.00010	-0.00281	69.59819	5.87537	-27.93143	-0.12419	-0.01051	-0.00387	0.56121
7			0.06000	-18.65496	4.11962	12.98225	-0.00225	0.00013	0.00022	-0.00201	0.00012	-0.00000	0.00000	0.00000	0.00000	3.45303	-3.08350	-19.33597	0.02066	0.01311	-0.00109	0.00463	0.00153	0.00058	18.67772	0.32508	5.70010	-0.08711	0.02075	0.00668	-0.02722	-0.00207	0.00781	35.25969	14.51900	10.36646	-0.01579	-0.00226	0.00187	-0.01490	-0.00073	-0.00231	72.37987	6.43653	-27.90994	-0.12156	-0.01256	-0.00806	0.63330
8			0.07000	-19.21370	3.58853	12.84008	-0.00109	0.00008	-0.00000	-0.00122	0.00008	0.00000	0.00000	0.00000	0.00000	3.30686	-3.16770	-19.04573	0.01943	0.01279	-0.00106	0.00433	0.00152	0.00048	18.52366	0.15554	5.02263	-0.07864	0.02832	0.00735	-0.01811	-0.00233	0.00915	34.40927	14.64349	11.10633	-0.01749	-0.00257	0.00156	-0.02382	-0.00199	-0.00157	75.58425	7.13126	-27.78982	-0.11652	-0.01485	-0.01491	0.69067
9			0.08000	-19.92947	3.02010	12.79389	0.00015	0.00003	-0.00019	0.00021	0.00003	0.00008	0.00000	0.00000	0.00000	3.16910	-3.24917	-18.82061	0.01814	0.01152	-0.00090	0.00372	0.00137	0.00027	18.41719	-0.03903	4.31748	-0.07302	0.03433	0.00772	-0.01038	-0.00133	0.00994	33.32298	14.43785	11.86879	-0.01881	-0.00285	0.00114	-0.03220	-0.00360	-0.00076	79.22048	7.92893	-27.52742	-0.10993	-0.01669	-0.02424	0.72693
10			0.09000	-20.84187	2.41104	12.88659	0.00131	-0.00000	-0.00031	0.00233	-0.00000	0.00021	0.00000	0.00000	0.00000	3.05260	-3.32312	-18.70520	0.01627	0.00909	-0.00056	0.00272	0.00100	0.00004	18.35925	-0.26890	3.60876	-0.07027	0.03688	0.00753	-0.00384	0.00131	0.00979	32.08199	13.85439	12.58668	-0.01945	-0.00304	0.00067	-0.03738	-0.00529	-0.00014	83.26065	8.76775	-27.07864	-0.10308	-0.01720	-0.03460	0.74208
11			0.10000	-21.97956	1.75008	13.14228	0.00222	-0.00003	-0.00032	0.00482	-0.00002	0.00031	0.00000	0.00000	0.00000	2.97250	-3.38037	-18.73808	0.01312	0.00555	-0.00003	0.00135	0.00047	-0.00001	18.34739	-0.54736	2.91656	-0.06911	0.03472	0.00668	0.00187	0.00485	0.00865	30.81054	12.87699	13.17150	-0.01913	-0.00306	0.00027	-0.03702	-0.00659	0.00010	87.64080	9.56570	-26.41351	-0.09603	-0.01569	-0.04341	0.73365
12			0.11000	-23.34259	1.02642	13.55704	0.00271	-0.00009	-0.00023	0.00683	-0.00008	0.00030	0.00000	0.00000	0.00000	2.94861	-3.40832	-18.94368	0.00780	0.00087	0.00069	-0.00001	0.00003	0.00035	18.37663	-0.88857	2.25099	-0.06661	0.02700	0.00503	0.00673	0.00718	0.00649	29.65377	11.53071	13.52847	-0.01776	-0.00288	0.00003	-0.03071	-0.00704	0.00003	92.27389	10.24677	-25.53108	-0.08709	-0.01204	-0.04781	0.68987
13			0.12000	-24.88386	0.24134	14.09786	0.00266	-0.00028	-0.00013	0.00731	-0.00024	0.00019	0.00000	0.00000	0.00000	3.00839	-3.39354	-19.32659	-0.00057	-0.00517	0.00157	0.00009	0.00016	0.00127	18.44224	-1.30370	1.60949	-0.05849	0.01273	0.00227	0.00995	0.00508	0.00296	28.74532	9.88346	13.57971	-0.01557	-0.00253	-0.00004	-0.02058	-0.00651	-0.00006	97.06535	10.76195	-24.46633	-0.07351	-0.00693	-0.04541	0.59216
14			0.13000	-26.49795	-0.58432	14.71110	0.00205	-0.00068	-0.00010	0.00563	-0.00054	0.00015	0.00000	0.00000	0.00000	3.18731	-3.32401	-19.86901	-0.01221	-0.01316	0.00254	0.00475	0.00154	0.00269	18.54198	-1.79606	0.97809	-0.04146	-0.00965	-0.00223	0.00992	-0.00499	-0.00301	28.17702	8.03778	13.28594	-0.01302	-0.00213	0.00004	-0.01011	-0.00536	0.00008	101.92494	11.09556	-23.28474	-0.05334	-0.00195	-0.03512	0.43045
15			0.14000	-28.02272	-1.41091	15.33994	0.00092	-0.00133	-0.00022	0.00224	-0.00098	0.00036	0.00000	0.00000	0.00000	3.52357	-3.19153	-20.53127	-0.02686	-0.02380	0.00354	0.01843	0.00510	0.00433	18.67586	-2.35741	0.33497	-0.01364	-0.04207	-0.00934	0.00423	-0.02517	-0.01327	27.98251	6.11781	12.65765	-0.01061	-0.00176	0.00010	-0.00190	-0.00403	0.00027	106.77432	11.26047	-22.06688	-0.02688	0.00095	-0.01813	0.21477
16			0.15000	-29.25088	-2.18908	15.94277	-0.00066	-0.00225	-0.00056	-0.00112	-0.00139	0.00085	0.00000	0.00000	0.00000	4.05033	-2.99192	-21.25366	-0.04457	-0.03738	0.00455	0.04649	0.01193	0.00578	18.84269	-2.96751	-0.34439	0.02730	-0.08427	-0.01926	-0.01035	-0.05280	-0.02919	28.13537	4.25486	11.75665	-0.00856	-0.00144	-0.00008	0.00320	-0.00275	-0.00025	111.54895	11.28726	-20.88877	0.00331	0.00045	0.00173	-0.02591
17			0.16000	-29.94186	-2.86860	16.50036	-0.00269	-0.00332	-0.00110	-0.00148	-0.00152	0.00146	0.00000	0.00000	0.00000	4.79276	-2.72284	-21.95736	-0.06524	-0.05358	0.00566	0.09478	0.02326	0.00663	19.03715	-3.59847	-1.07799	0.08042	-0.13344	-0.03155	-0.03536	-0.08006	-0.05066	28.56186	2.56900	10.69026	-0.00682	-0.00110	-0.00072	0.00553	-0.00162	-0.00212	116.19631	11.20998	-19.80418	0.03354	-0.00321	0.01946	-0.25541
18			0.17000	-29.82710	-3.40080	17.00968	-0.00533	-0.00439	-0.00173	0.00591	-0.00107	0.00192	0.00000	0.00000	0.00000	5.77600	-2.38271	-22.55125	-0.08661	-0.07153	0.00702	0.16698	0.04021	0.00653	19.25161	-4.21809	-1.86213	0.13345	-0.18474	-0.04592	-0.06569	-0.09786	-0.07517	29.16784	1.14829	9.59056	-0.00523	-0.00074	-0.00179	0.00573	-0.00076	-0.00481	120.67371	11.05386	-18.82886	0.06081	-0.00834	0.03126	-0.44517
19			0.18000	-28.61728	-3.73792	17.46940	-0.00882	-0.00533	-0.00235	0.02873	0.00012	0.00195	0.00000	0.00000	0.00000	7.04249	-1.97295	-22.95258	-0.10202	-0.08908	0.00883	0.25583	0.06211	0.00516	19.48619	-4.79036	-2.65283	0.15823	-0.23023	-0.06247	-0.08829	-0.10002	-0.09555	29.86553	0.03278	8.57445	-0.00372	-0.00039	-0.00304	0.00459	-0.00025	-0.00692	124.94274	10.83017	-17.93151	0.08357	-0.01248	0.03562	-0.57980
20			0.19000	-26.04033	-3.83651	17.86032	-0.01703	-0.00155	0.00057	0.09833	0.00049	-0.00028	0.00906	-0.03433	0.05984	8.66784	-1.50473	-23.11730	0.02535	-0.06410	0.00674	-0.08188	0.05205	0.00150	19.76785	-5.27243	-3.35325	-0.08591	-0.16987	-0.07411	0.05871	-0.05597	-0.08876	30.58731	-0.79232	7.70330	-0.00223	-0.00010	-0.00422	0.00279	-0.00003	-0.00775	128.95804	10.54056	-17.04152	0.10148	-0.01330	0.03287	-0.65321
21			0.20000	-21.95779	-3.67566	18.12267	0.04369	0.13855	0.04555	-0.36125	-0.07753	-0.00318	0.06742	-0.32218	0.66708	10.74548	-1.00860	-23.06462	1.02976	0.27284	-0.01691	-4.19689	-0.23374	0.00084	20.16349	-5.61039	-3.82112	-1.69061	0.52889	-0.01956	1.56000	0.11465	-0.01157	31.28437	-1.39059	6.97170	-0.00070	0.00011	-0.00519	0.00084	0.00002	-0.00781	132.65503	10.18725	-16.07916	0.11426	-0.00951	0.02466	-0.66085
22			0.21000	-16.54436	-3.30163	18.15309	0.42247	0.39203	0.09049	-4.27911	-0.25590	0.03773	0.11147	-0.43188	1.24348	13.33166	-0.53918	-22.88041	1.21924	0.65019	-0.07072	-6.02547	-0.50968	0.01082	20.77229	-5.73925	-3.90617	-1.82626	1.16305	0.15185	2.40082	0.09955	-0.03925	31.92272	-1.85068	6.32965	0.00084	0.00023	-0.00595	-0.00090	0.00001	-0.00787	135.94565	9.78364	-14.99459	0.12111	-0.00128	0.01326	-0.60071
23			0.22000	-10.36374	-2.86116	17.85786	0.97481	0.62432	0.09884	-10.55706	-0.33538	0.08918	0.13394	-0.16565	1.61058	16.40238	-0.15695	-22.69096	-0.02859	0.99013	-0.21474	0.16359	-0.58878	0.01628	21.70060	-5.59480	-3.50900	0.72921	1.58307	0.47457	-1.36472	-0.10978	-0.58036	32.48194	-2.25032	5.72133	0.00230	0.00025	-0.00651	-0.00215	-0.00000	-0.00818	138.72513	9.36010	-13.79676	0.12084	0.00999	0.00085	-0.47890
24			0.23000	-4.17950	-2.53867	17.23836	1.16682	0.78390	0.19912	-12.01403	-0.23476	0.25750	0.15109	-0.14478	2.58861	19.88499	0.11072	-22.60930	0.37232	1.52113	-0.38458	-2.37899	-0.53669	-0.04189	23.03835	-5.14086	-2.63176	1.57107	2.47147	0.81240	-4.04483	-0.57983	-1.71055	32.95010	-2.62844	5.11852	0.00351	0.00021	-0.00684	-0.00271	-0.00001	-0.00833	140.88258	8.96294	-12.55949	0.11140	0.02187	-0.01094	-0.31265
25			0.24000	1.36843	-2.41656	16.40333	1.14626	0.83599	0.31943	-10.20446	-0.10550	0.48786	-0.06546	-0.13566	3.71060	23.72313	0.28156	-22.67331	1.34959	1.33765	-0.26154	-9.40255	-0.19157	-0.06759	24.83652	-4.39220	-1.39387	2.36072	1.90891	0.82355	-7.89004	-0.75596	-2.23063	33.31488	-2.98446	4.53246	0.00428	0.00014	-0.00681	-0.00248	-0.00001	-0.00775	142.31505	8.64583	-11.40090	0.08992	0.03100	-0.02076	-0.13709
26			0.25000	5.94576	-2.42393	15.48231	1.14603	0.74119	0.36684	-8.21012	-0.09516	0.58792	-0.20088	-0.20326	3.66653	27.86713	0.38400	-22.81392	2.13639	0.94684	-0.07666	-15.78230	-0.03863	-0.01806	27.06645	-3.41259	-0.00979	1.81927	1.21704	0.67877	-7.27405	-0.66997	-1.96457	33.55940	-3.30018	3.99807	0.00441	0.00008	-0.00627	-0.00157	-0.00000	-0.00623	142.94911	8.45713	-10.44066	0.05447	0.03431	-0.02768	-0.01000
27			0.26000	9.49934	-2.44322	14.55764	1.16418	0.60278	0.35985	-6.37461	-0.14615	0.55595	-0.08292	-0.36681	2.77132	32.18697	0.43828	-22.88837	2.49968	0.98243	-0.18950	-18.67187	-0.09558	-0.00304	29.57692	-2.31259	1.26619	0.07590	1.55435	0.71222	-0.32764	-1.06156	-1.86522	33.66781	-3.56138	3.54716	0.00378	0.00002	-0.00511	-0.00041	-0.00000	-0.00413	142.76785	8.42776	-9.75688	0.00642	0.03088	-0.03147	0.00718
28			0.27000	12.14491	-2.42605	13.68941	1.23383	0.52443	0.35957	-4.98813	-0.17352	0.48824	0.04071	-0.41723	2.10606	36.42709	0.46586	-22.76943	2.30150	1.07708	-0.36475	-16.24711	-0.30495	0.10943	32.10611	-1.25033	2.21126	-0.47072	1.92444	0.83218	1.95245	-1.48105	-1.61104	33.63434	-3.76403	3.19461	0.00244	-0.00003	-0.00341	0.00034	0.00000	-0.00207	141.82503	8.56740	-9.36621	-0.04977	0.02211	-0.03264	-0.11326
29			0.28000	14.06563	-2.38666	12.95821	1.33192	0.50468	0.39720	-3.89855	-0.16912	0.40949	0.11168	-0.40941	1.92308	40.28027	0.46934	-22.42138	2.18799	1.19141	-0.52795	-13.51183	-0.55293	0.31040	34.36498	-0.39284	2.68121	-0.17466	2.25665	0.97921	0.61284	-1.82367	-0.96851	33.46941	-3.90925	2.94140	0.00063	-0.00008	-0.00135	0.00022	0.00000	-0.00056	140.23749	8.86956	-9.23189	-0.10851	0.01030	-0.03202	-0.34786
30			0.29000	15.44835	-2.33086	12.45153	1.42597	0.48963	0.43467	-3.00033	-0.14699	0.25610	0.11778	-0.40250	1.94678	43.51064	0.41514	-21.91620	2.27744	1.18222	-0.57554	-11.38542	-0.58888	0.43311	36.13253	0.14693	2.63307	0.20925	2.28989	1.02514	-0.53725	-1.83281	-0.00786	33.19957	-3.99794	2.78214	-0.00123	-0.00012	0.00078	-0.00064	0.00000	0.00018	138.16315	9.32007	-9.28421	-0.16473	-0.00257	-0.03058	-0.63684
31			0.30000	16.44672	-2.22868	12.21614	1.49541	0.47190	0.44413	-2.24805	-0.13801	0.05207	0.08797	-0.38731	1.99175	46.01582	0.27919	-21.40604	2.37358	1.06877	-0.53313	-8.91016	-0.36050	0.37263	37.30904	0.35042	2.15506	0.54719	2.10642	0.97180	-0.85271	-1.51074	0.70344	32.85849	-4.03094	2.71119	-0.00271	-0.00017	0.00273	-0.00171	0.00000	0.00013	135.77258	9.90261	-9.44336	-0.21463	-0.01546	-0.02889	-0.91417
32			0.31000	17.16188	-2.04414	12.22750	1.52559	0.46785	0.43025	-1.59041	-0.15531	-0.11499	0.08220	-0.35108	1.98442	47.81580	0.10752	-21.08030	2.33362	1.00260	-0.55632	-6.10646	-0.03501	0.19240	37.92478	0.29956	1.47847	0.83990	2.08019	0.92801	-0.58671	-1.08077	0.89584	32.47182	-4.01328	2.72515	-0.00351	-0.00025	0.00437	-0.00251	0.00000	-0.00052	133.22176	10.59829	-9.63916	-0.25630	-0.02826	-0.02693	-1.13347
33			0.32000	17.64717	-1.77351	12.39619	1.51324	0.46334	0.39554	-1.00054	-0.18051	-0.18698	0.09198	-0.30894	1.91373	49.01517	0.01860	-21.10511	2.19077	0.95700	-0.61062	-3.71566	0.28471	-0.18303	38.11592	0.14302	0.91673	1.00760	2.11847	0.88683	-0.12852	-0.43334	0.57649	32.04666	-3.95145	2.82346	-0.00362	-0.00037	0.00566	-0.00290	-0.00000	-0.00161	130.63464	11.37933	-9.83149	-0.28954	-0.04117	-0.02420	-1.27599
34			0.33000	17.93114	-1.45425	12.60820	1.46396	0.44457	0.35035	-0.48531	-0.18761	-0.17042	0.08994	-0.28023	1.80835	49.75946	0.14916	-21.55764	2.04714	0.88132	-0.60943	-2.09966	0.47846	-0.67340	38.07310	0.02553	0.74722	0.99390	2.04026	0.82314	0.12054	0.37070	-0.05348	31.57170	-3.84712	3.00571	-0.00320	-0.00048	0.00670	-0.00293	-0.00001	-0.00297	128.09738	12.20336	-10.02261	-0.31474	-0.05395	-0.02030	-1.34248
35			0.34000	18.03700	-1.14185	12.77757	1.39665	0.42396	0.31101	-0.06470	-0.17189	-0.11780	0.08099	-0.26297	1.69749	50.18576	0.58548	-22.39513	1.91983	0.81569	-0.57832	-1.09036	0.51640	-1.07429	37.97665	0.02493	1.10365	0.88133	1.91370	0.76574	0.09583	1.07357	-0.67281	31.02557	-3.70152	3.26553	-0.00258	-0.00057	0.00756	-0.00274	-0.00001	-0.00438	125.65812	13.00991	-10.25360	-0.33225	-0.06582	-0.01520	-1.34492
36			0.35000	17.98994	-0.87804	12.87691	1.32746	0.40687	0.28202	0.25977	-0.14069	-0.07142	0.07050	-0.24854	1.58672	50.38787	1.31835	-23.47816	1.77776	0.77298	-0.53707	-0.43415	0.44681	-1.26452	37.94746	0.13809	1.93656	0.76571	1.77725	0.72198	-0.04150	1.50418	-1.07888	30.38957	-3.52473	3.58589	-0.00206	-0.00059	0.00829	-0.00253	-0.00001	-0.00556	123.33212	13.72289	-10.58212	-0.34228	-0.07579	-0.00901	-1.30026
37			0.36000	17.81528	-0.67523	12.93095	1.26682	0.39051	0.26366	0.50564	-0.10453	-0.04961	0.06074	-0.23164	1.48441	50.41253	2.23866	-24.62840	1.61491	0.74601	-0.49105	0.03728	0.33408	-1.21555	38.03431	0.31320	3.05035	0.70635	1.64307	0.69081	-0.18064	1.59120	-1.19966	29.66024	-3.33438	3.94159	-0.00187	-0.00053	0.00890	-0.00257	-0.00001	-0.00632	121.11367	14.26242	-11.05249	-0.34549	-0.08306	-0.00179	-1.22651
38			0.37000	17.53384	-0.52004	12.98805	1.21985	0.37929	0.25477	0.69897	-0.07457	-0.05300	0.05694	-0.20761	1.40267	50.27647	3.17476	-25.68526	1.43267	0.73911	-0.46232	0.40822	0.23735	-1.02117	38.22943	0.49008	4.18759	0.74762	1.55912	0.67672	-0.30965	1.40345	-1.06968	28.85808	-3.14403	4.30671	-0.00206	-0.00043	0.00943	-0.00301	-0.00000	-0.00668	118.99397	14.56623	-11.67088	-0.34309	-0.08723	0.00650	-1.13667
39			0.38000	17.15998	-0.38885	13.09017	1.18297	0.37227	0.24672	0.85775	-0.05422	-0.07133	0.05826	-0.17812	1.33452	49.98410	3.94937	-26.53281	1.23591	0.73414	-0.44966	0.69330	0.17697	-0.73372	38.49271	0.62327	5.11153	0.86107	1.51316	0.66744	-0.42018	1.00436	-0.74219	28.02685	-2.95673	4.66017	-0.00254	-0.00028	0.00996	-0.00370	0.00000	-0.00675	116.97845	14.61301	-12.39519	-0.33639	-0.08829	0.01572	-1.03508
40			0.39000	16.70458	-0.26333	13.25519	1.14593	0.36219	0.23471	0.98074	-0.04093	-0.09076	0.06120	-0.15017	1.26877	49.53977	4.43037	-27.10122	1.05114	0.71466	-0.43833	0.88642	0.14852	-0.38318	38.77352	0.68716	5.65850	0.96853	1.46941	0.65280	-0.45858	0.46743	-0.30544	27.22162	-2.76638	4.98715	-0.00318	-0.00013	0.01054	-0.00435	0.00001	-0.00669	115.09639	14.43886	-13.14288	-0.32626	-0.08657	0.02551	-0.91829
41			0.40000	16.18084	-0.13799	13.47727	1.10593	0.35055	0.22156	1.05851	-0.03092	-0.10330	0.06543	-0.12967	1.20406	48.95548	4.55985	-27.36351	0.90187	0.68867	-0.42753	0.99741	0.13804	-0.03663	39.02783	0.67453	5.75798	1.01952	1.42951	0.63713	-0.40137	-0.08824	0.13265	26.49113	-2.56440	5.27735	-0.00388	0.00004	0.01117	-0.00468	-0.00000	-0.00647	113.39961	14.13824	-13.81343	-0.31367	-0.08290	0.03519	-0.78238
42			0.41000	15.60885	-0.01783	13.74006	1.06115	0.33941	0.20954	1.07815	-0.02061	-0.10850	0.06956	-0.11674	1.13798	48.25358	4.35720	-27.33589	0.78677	0.66050	-0.41419	1.03678	0.13147	0.24590	39.22731	0.59224	5.42866	1.01116	1.38887	0.62159	-0.28618	-0.55804	0.49413	25.86427	-2.34880	5.52263	-0.00449	0.00021	0.01178	-0.00456	-0.00004	-0.00600	111.95109	13.84184	-14.31731	-0.29938	-0.07827	0.04380	-0.62787
43			0.42000	15.01670	0.08839	14.02994	1.01367	0.32562	0.19660	1.03510	-0.00822	-0.10802	0.07216	-0.10840	1.07045	47.46579	3.90380	-27.07648	0.69489	0.62598	-0.39455	1.01224	0.12042	0.41664	39.36231	0.45584	4.76107	0.96923	1.33825	0.60337	-0.16776	-0.85813	0.72787	25.34687	-2.13048	5.71742	-0.00493	0.00038	0.01222	-0.00408	-0.00008	-0.00517	110.80689	13.67443	-14.60363	-0.28370	-0.07355	0.05032	-0.46215
44			0.43000	14.43780	0.17312	14.34058	0.96993	0.31290	0.18370	0.93955	0.00570	-0.10548	0.07110	-0.10156	1.00950	46.62786	3.31884	-26.67661	0.61769	0.58599	-0.36733	0.93843	0.10330	0.45580	39.43774	0.28419	3.89376	0.93265	1.27403	0.58078	-0.07698	-0.94469	0.81157	24.92841	-1.93029	5.86265	-0.00517	0.00053	0.01234	-0.00345	-0.00010	-0.00407	109.99976	13.71231	-14.67487	-0.26681	-0.06936	0.05421	-0.29860
45			0.44000	13.90479	0.23224	14.67220	0.93604	0.30263	0.17171	0.81053	0.01989	-0.10335	0.06574	-0.09443	0.96199	45.77262	2.73225	-26.24506	0.54991	0.54233	-0.33322	0.83610	0.08203	0.38034	39.46558	0.09501	2.98461	0.92418	1.19634	0.55407	-0.01376	-0.82831	0.75651	24.59010	-1.77070	5.96785	-0.00524	0.00063	0.01204	-0.00285	-0.00009	-0.00293	109.53064	13.96195	-14.57925	-0.24876	-0.06590	0.05525	-0.15165
46			0.45000	13.44282	0.26589	15.02806	0.91246	0.29357	0.16072	0.66623	0.03242	-0.10213	0.05808	-0.08630	0.93168	44.92381	2.25987	-25.88888	0.49181	0.50118	-0.29904	0.73068	0.06032	0.24008	39.45747	-0.09799	2.18165	0.94498	1.11747	0.52686	0.03560	-0.57341	0.60398	24.31075	-1.66521	6.04861	-0.00518	0.00067	0.01126	-0.00237	-0.00005	-0.00201	109.37085	14.36620	-14.38881	-0.22980	-0.06292	0.05343	-0.03222
47			0.46000	13.06475	0.27869	15.40975	0.89532	0.28677	0.15257	0.52346	0.04114	-0.10247	0.05168	-0.07685	0.91536	44.09293	1.98287	-25.69314	0.43946	0.47367	-0.27410	0.63285	0.04229	0.08508	39.41985	-0.28607	1.59674	0.98360	1.05800	0.50637	0.08476	-0.26086	0.40747	24.07058	-1.61089	6.12020	-0.00508	0.00065	0.01010	-0.00204	-0.00001	-0.00142	109.47063	14.82944	-14.17517	-0.21046	-0.06004	0.04919	0.05494
48			0.47000	12.76907	0.28004	15.81494	0.87816	0.28294	0.14888	0.39754	0.04419	-0.10503	0.04916	-0.06706	0.90634	43.28049	1.93611	-25.70755	0.39290	0.46763	-0.26342	0.54913	0.03068	-0.06148	39.35415	-0.46538	1.28995	1.01675	1.03113	0.49789	0.13913	0.05530	0.20721	23.85541	-1.59108	6.19275	-0.00504	0.00060	0.00873	-0.00183	0.00002	-0.00111	109.77204	15.25129	-13.98980	-0.19173	-0.05706	0.04357	0.11161
49			0.48000	12.54197	0.28313	16.23771	0.85703	0.27916	0.14656	0.30129	0.04003	-0.10723	0.04906	-0.05718	0.89809	42.48268	2.10860	-25.94248	0.34979	0.47318	-0.26092	0.47479	0.02584	-0.19111	39.26030	-0.63599	1.26698	1.03304	1.01986	0.49438	0.19343	0.34280	0.02571	23.65981	-1.58493	6.26877	-0.00518	0.00053	0.00737	-0.00169	0.00002	-0.00094	110.22256	15.55690	-13.85121	-0.17411	-0.05378	0.03761	0.14358
50			0.49000	12.36198	0.30190	16.66906	0.83880	0.27422	0.14312	0.24361	0.02887	-0.10672	0.04847	-0.04451	0.89491	41.69978	2.45434	-26.37162	0.29988	0.47846	-0.25951	0.39220	0.02691	-0.28876	39.14174	-0.80130	1.48758	1.06556	1.00679	0.48959	0.24354	0.56531	-0.11355	23.48572	-1.57401	6.34468	-0.00551	0.00047	0.00618	-0.00156	0.00001	-0.00080	110.78159	15.71285	-13.74787	-0.15766	-0.05004	0.03200	0.15735
51			0.50000	12.20457	0.34829	17.09832	0.82885	0.26998	0.13663	0.22429	0.01255	-0.10184	0.04543	-0.03101	0.90078	40.94035	2.90703	-26.93974	0.24949	0.47647	-0.25596	0.30876	0.03164	-0.33998	39.00690	-0.96723	1.87931	1.11633	0.98219	0.47904	0.28126	0.69228	-0.19135	23.33922	-1.54450	6.41353	-0.00594	0.00041	0.00525	-0.00135	-0.00001	-0.00067	111.41978	15.72509	-13.65261	-0.14242	-0.04585	0.02707	0.15866
52			0.51000	12.04669	0.43030	17.51531	0.82148	0.26648	0.12626	0.23506	-0.00662	-0.09246	0.04053	-0.02104	0.91253	40.22016	3.39358	-27.57323	0.21636	0.46802	-0.25181	0.24735	0.03780	-0.34291	38.86750	-1.14071	2.35175	1.15418	0.94851	0.46231	0.29339	0.71569	-0.20070	23.22797	-1.48869	6.46682	-0.00635	0.00037	0.00457	-0.00101	-0.00003	-0.00052	112.11510	15.62528	-13.53757	-0.12870	-0.04149	0.02292	0.15259
53			0.52000	11.87052	0.55102	17.91318	0.81318	0.26243	0.11366	0.26405	-0.02579	-0.08088	0.03599	-0.01457	0.92295	39.55627	3.84437	-28.19276	0.19640	0.45692	-0.24887	0.20290	0.04437	-0.30432	38.73400	-1.32806	2.80940	1.17665	0.91393	0.44372	0.28251	0.64926	-0.14992	23.15821	-1.40667	6.49573	-0.00661	0.00034	0.00407	-0.00057	-0.00005	-0.00034	112.85082	15.45391	-13.38370	-0.11678	-0.03723	0.01939	0.14312
54			0.53000	11.66715	0.70798	18.29038	0.80101	0.25582	0.10227	0.29556	-0.04152	-0.07046	0.03449	-0.01369	0.92654	38.95968	4.20124	-28.72593	0.19511	0.45008	-0.24807	0.18044	0.05146	-0.23404	38.61106	-1.53325	3.16337	1.16485	0.88999	0.43095	0.25760	0.51883	-0.05610	23.13035	-1.30798	6.49466	-0.00665	0.00033	0.00368	-0.00012	-0.00006	-0.00016	113.61285	15.24672	-13.18701	-0.10692	-0.03327	0.01609	0.13303
55			0.54000	11.43864	0.89260	18.64898	0.78446	0.24945	0.09385	0.31373	-0.05129	-0.06244	0.03562	-0.01815	0.92193	38.42953	4.42376	-29.11691	0.20967	0.44882	-0.24792	0.17590	0.05832	-0.14222	38.49480	-1.75684	3.34305	1.12157	0.87595	0.42406	0.23649	0.34512	0.06483	23.13657	-1.21017	6.46466	-0.00652	0.00032	0.00333	0.00020	-0.00005	0.00002	114.38782	15.02661	-12.96036	-0.09924	-0.02975	0.01275	0.12392
56			0.55000	11.19801	1.08999	18.99118	0.76388	0.24128	0.08703	0.30666	-0.05287	-0.05548	0.03758	-0.02474	0.91146	37.95190	4.49475	-29.33390	0.23214	0.44675	-0.24543	0.18370	0.06314	-0.04286	38.37385	-1.99564	3.30735	1.06839	0.86189	0.41788	0.23460	0.15059	0.19337	23.16395	-1.13188	6.41282	-0.00630	0.00030	0.00295	0.00036	-0.00004	0.00015	115.16232	14.80236	-12.72902	-0.09377	-0.02682	0.00934	0.11647
57			0.56000	10.96600	1.28083	19.31702	0.74167	0.23323	0.08196	0.27037	-0.04641	-0.04928	0.03990	-0.03027	0.90066	37.50260	4.42050	-29.37390	0.25379	0.44587	-0.24299	0.20023	0.06622	0.04631	38.23306	-2.24298	3.05141	1.02939	0.85277	0.41328	0.25936	-0.03330	0.30856	23.19959	-1.08569	6.34795	-0.00607	0.00027	0.00253	0.00039	-0.00002	0.00022	115.92364	14.57130	-12.52028	-0.09021	-0.02446	0.00587	0.11061
58			0.57000	10.76628	1.44507	19.62419	0.72072	0.22742	0.07964	0.20821	-0.03355	-0.04399	0.04328	-0.03452	0.89262	37.05294	4.22787	-29.26312	0.27307	0.45144	-0.24350	0.22630	0.06892	0.11382	38.05781	-2.48986	2.60697	1.00417	0.85801	0.41419	0.30763	-0.18258	0.39631	23.23418	-1.07508	6.27746	-0.00587	0.00023	0.00207	0.00034	-0.00001	0.00024	116.66203	14.32618	-12.35278	-0.08805	-0.02252	0.00241	0.10576
59			0.58000	10.62027	1.56544	19.90730	0.70103	0.21958	0.07820	0.12798	-0.01591	-0.03814	0.04558	-0.03863	0.88776	36.57648	3.95885	-29.05026	0.29665	0.45460	-0.24106	0.26622	0.06975	0.14938	37.83808	-2.72662	2.03663	0.97523	0.86051	0.41395	0.36512	-0.27510	0.43823	23.26263	-1.09607	6.20643	-0.00573	0.00018	0.00163	0.00026	0.00000	0.00022	117.37203	14.06348	-12.22952	-0.08669	-0.02076	-0.00096	0.10119
60			0.59000	10.54271	1.63007	20.15827	0.67986	0.20929	0.07678	0.04093	0.00321	-0.03126	0.04549	-0.04124	0.88637	36.05674	3.66373	-28.79614	0.32192	0.45264	-0.23450	0.31359	0.06756	0.14831	37.57267	-2.94434	1.42269	0.94402	0.85383	0.40952	0.41754	-0.29420	0.42409	23.28301	-1.14104	6.13853	-0.00564	0.00015	0.00124	0.00018	0.00001	0.00017	118.05190	13.78888	-12.13827	-0.08569	-0.01910	-0.00401	0.09640
61			0.60000	10.53832	1.63384	20.36926	0.65890	0.20034	0.07633	-0.03905	0.02099	-0.02410	0.04450	-0.04004	0.88844	35.49157	3.39357	-28.56409	0.33640	0.45328	-0.22937	0.34883	0.06344	0.11736	37.27070	-3.13695	0.85369	0.92663	0.85212	0.40723	0.45947	-0.24392	0.36287	23.29593	-1.20160	6.07683	-0.00560	0.00013	0.00093	0.00011	0.00001	0.00013	118.70216	13.51712	-12.05767	-0.08503	-0.01767	-0.00644	0.09139
62			0.61000	10.59997	1.57842	20.53614	0.64468	0.19396	0.07633	-0.10065	0.03612	-0.01700	0.04259	-0.03311	0.89644	34.89174	3.19162	-28.41172	0.32841	0.45638	-0.22658	0.35148	0.05821	0.06421	36.94923	-3.30151	0.40998	0.94563	0.85580	0.40887	0.49617	-0.13574	0.26484	23.30388	-1.27041	6.02302	-0.00559	0.00012	0.00073	0.00008	0.00001	0.00009	119.32407	13.26737	-11.96459	-0.08485	-0.01657	-0.00820	0.08643
63			0.62000	10.70927	1.47112	20.65953	0.64072	0.19031	0.07635	-0.13722	0.04785	-0.01051	0.03762	-0.02266	0.91284	34.27575	3.08624	-28.38196	0.30430	0.45502	-0.22075	0.32466	0.05266	-0.00160	36.62904	-3.43789	0.15016	0.99380	0.84864	0.40936	0.52050	0.00936	0.14160	23.31019	-1.34151	5.97698	-0.00555	0.00012	0.00064	0.00007	0.00001	0.00007	119.91908	13.05783	-11.84061	-0.08528	-0.01579	-0.00939	0.08179
64			0.63000	10.84000	1.32464	20.74488	0.64311	0.18573	0.07505	-0.14497	0.05463	-0.00512	0.02892	-0.01357	0.93222	33.66488	3.08482	-28.49449	0.28064	0.44139	-0.20716	0.28844	0.04742	-0.06233	36.33046	-3.54823	0.09898	1.03336	0.81617	0.40220	0.50995	0.15249	0.01576	23.31728	-1.40999	5.93782	-0.00547	0.00012	0.00064	0.00008	0.00001	0.00007	120.48795	12.90060	-11.67751	-0.08632	-0.01534	-0.01015	0.07762
65			0.64000	10.96429	1.15474	20.79981	0.64606	0.18072	0.07240	-0.12462	0.05645	-0.00115	0.01871	-0.00860	0.94833	33.07870	3.17322	-28.73870	0.26604	0.42002	-0.18935	0.25574	0.04302	-0.10143	36.06917	-3.63697	0.24114	1.04305	0.76766	0.38896	0.45972	0.25563	-0.08425	23.32579	-1.47016	5.90460	-0.00534	0.00011	0.00071	0.00009	0.00001	0.00006	121.03017	12.79792	-11.47949	-0.08776	-0.01515	-0.01058	0.07377
66			0.65000	11.05925	0.97668	20.83084	0.64674	0.17788	0.06981	-0.08369	0.05521	0.00163	0.01111	-0.00741	0.95742	32.53106	3.32033	-29.07450	0.25749	0.40409	-0.17556	0.22735	0.03986	-0.11640	35.85245	-3.71037	0.52526	1.02839	0.72869	0.37849	0.38954	0.30679	-0.14302	23.33415	-1.51464	5.87660	-0.00515	0.00011	0.00081	0.00007	0.00000	0.00005	121.54350	12.74258	-11.26086	-0.08944	-0.01519	-0.01077	0.07004
67			0.66000	11.11180	0.80051	20.84160	0.64055	0.17745	0.06879	-0.03398	0.05307	0.00394	0.00839	-0.00850	0.95766	32.02612	3.48600	-29.44155	0.25240	0.40190	-0.16973	0.20540	0.03813	-0.11194	35.67621	-3.77415	0.87609	0.99959	0.71417	0.37644	0.32429	0.31008	-0.15972	23.34012	-1.53725	5.85300	-0.00495	0.00011	0.00093	0.00004	0.00000	0.00004	122.02417	12.72085	-11.04129	-0.09130	-0.01539	-0.01082	0.06630
68			0.67000	11.11996	0.62772	20.83239	0.62945	0.17694	0.06880	0.01168	0.05156	0.00655	0.00800	-0.01064	0.95261	31.55609	3.62904	-29.77406	0.24974	0.40400	-0.16610	0.19350	0.03736	-0.08765	35.52590	-3.83076	1.21193	0.97011	0.70595	0.37583	0.28478	0.26080	-0.13608	23.34301	-1.53778	5.83304	-0.00474	0.00012	0.00105	0.00002	-0.00000	0.00002	122.46806	12.71637	-10.84111	-0.09312	-0.01566	-0.01081	0.06237
69			0.68000	11.09092	0.45186	20.79882	0.62027	0.17310	0.06849	0.04536	0.05123	0.01030	0.00728	-0.01310	0.94500	31.10227	3.71272	-30.01301	0.24581	0.39739	-0.15823	0.19201	0.03768	-0.04552	35.37888	-3.87751	1.46109	0.94911	0.68249	0.36833	0.28231	0.16097	-0.08077	23.34464	-1.52168	5.81649	-0.00455	0.00014	0.00116	0.00002	-0.00001	0.00001	122.87164	12.71427	-10.67766	-0.09480	-0.01596	-0.01070	0.05817
70			0.69000	11.03686	0.26180	20.72840	0.60883	0.16952	0.06843	0.06366	0.05346	0.01649	0.00765	-0.01507	0.93654	30.63916	3.70710	-30.11247	0.24132	0.39264	-0.15228	0.20208	0.04102	0.00519	35.20948	-3.90566	1.57411	0.93658	0.66173	0.35883	0.31823	0.03423	-0.01340	23.34836	-1.49551	5.80358	-0.00435	0.00014	0.00129	0.00005	-0.00001	-0.00000	123.23241	12.70382	-10.56281	-0.09619	-0.01631	-0.01038	0.05369
71			0.70000	10.97179	0.04436	20.59693	0.59592	0.16990	0.07080	0.06651	0.05903	0.02736	0.01046	-0.01591	0.92688	30.14087	3.59076	-30.03957	0.23101	0.39808	-0.15104	0.21620	0.04814	0.06193	34.99422	-3.90128	1.53037	0.93365	0.65810	0.35396	0.38866	-0.10493	0.04901	23.35807	-1.46369	5.79384	-0.00416	0.00014	0.00140	0.00011	-0.00001	-0.00001	123.55029	12.67946	-10.50028	-0.09721	-0.01675	-0.00976	0.04904
72			0.71000	10.90879	-0.21327	20.36946	0.58036	0.17387	0.07773	0.05665	0.06721	0.04658	0.01695	-0.01627	0.91244	29.58757	3.35225	-29.77398	0.21558	0.41850	-0.15422	0.22819	0.05939	0.12485	34.71656	-3.84686	1.33883	0.92665	0.68210	0.36013	0.47812	-0.25347	0.09585	23.37737	-1.42782	5.78555	-0.00398	0.00014	0.00151	0.00018	-0.00001	-0.00002	123.82766	12.64097	-10.48493	-0.09789	-0.01730	-0.00888	0.04436
73			0.72000	10.85691	-0.52052	20.00653	0.56141	0.18391	0.09072	0.03943	0.07800	0.07942	0.02615	-0.01701	0.89064	28.97011	2.99193	-29.31073	0.19625	0.45434	-0.15900	0.23158	0.07594	0.18965	34.37010	-3.72470	1.03615	0.90350	0.73429	0.37956	0.56414	-0.40908	0.11810	23.40854	-1.38721	5.77647	-0.00380	0.00013	0.00160	0.00025	-0.00001	-0.00002	124.06875	12.59315	-10.50434	-0.09824	-0.01790	-0.00785	0.03965
74			0.73000	10.81891	-0.87963	19.47591	0.53786	0.19888	0.10889	0.02111	0.08947	0.12952	0.03395	-0.01924	0.86781	28.29286	2.52273	-28.66838	0.18515	0.49679	-0.15929	0.23549	0.09919	0.24031	33.95891	-3.52087	0.68295	0.85479	0.79927	0.40753	0.62043	-0.55067	0.10184	23.45130	-1.34034	5.76512	-0.00362	0.00013	0.00166	0.00030	-0.00001	-0.00003	124.27771	12.54565	-10.54200	-0.09846	-0.01851	-0.00684	0.03484
75			0.74000	10.79125	-1.28290	18.76443	0.50898	0.21503	0.12717	0.00678	0.09750	0.19073	0.03258	-0.01927	0.86386	27.57520	1.97024	-27.89484	0.18773	0.52676	-0.14953	0.24524	0.12747	0.25451	33.49713	-3.22957	0.35654	0.81646	0.84471	0.43080	0.65582	-0.62739	0.03234	23.50231	-1.28590	5.75139	-0.00344	0.00012	0.00172	0.00032	-0.00001	-0.00003	124.45728	12.51004	-10.58209	-0.09876	-0.01911	-0.00597	0.02989
76			0.75000	10.76634	-1.71189	17.88464	0.48230	0.22896	0.13740	-0.00051	0.09782	0.24191	0.01853	-0.01148	0.88510	26.85191	1.37217	-27.06685	0.18186	0.52539	-0.13072	0.22936	0.15221	0.22571	33.00830	-2.85849	0.14073	0.84099	0.84723	0.43717	0.70458	-0.59193	-0.08809	23.55605	-1.22338	5.73647	-0.00327	0.00012	0.00176	0.00030	-0.00001	-0.00004	124.60884	12.49564	-10.61435	-0.09936	-0.01977	-0.00525	0.02491
77			0.76000	10.73464	-2.14060	16.87293	0.46098	0.23572	0.13441	-0.00015	0.08714	0.26012	-0.00430	0.00265	0.91945	26.17023	0.77761	-26.27975	0.16140	0.48941	-0.10865	0.18173	0.16065	0.16941	32.52514	-2.43238	0.11356	0.91459	0.81098	0.42437	0.74210	-0.44353	-0.23266	23.60663	-1.15290	5.72156	-0.00311	0.00013	0.00181	0.00026	-0.00002	-0.00005	124.73287	12.50617	-10.63603	-0.10045	-0.02052	-0.00465	0.02007
78			0.77000	10.68762	-2.54069	15.78313	0.44437	0.23465	0.11618	0.00633	0.06737	0.23245	-0.02917	0.01393	0.95073	25.58308	0.24358	-25.63044	0.14840	0.42861	-0.09172	0.13466	0.14388	0.11111	32.08672	-1.99207	0.33313	0.96441	0.75456	0.39443	0.69001	-0.22263	-0.36093	23.64982	-1.07531	5.70742	-0.00297	0.00014	0.00187	0.00020	-0.00002	-0.00006	124.82957	12.53832	-10.65215	-0.10201	-0.02139	-0.00408	0.01546
79			0.78000	10.62130	-2.88839	14.67863	0.42864	0.22791	0.09243	0.01515	0.04403	0.18022	-0.04584	0.01693	0.95973	25.13687	-0.17130	-25.19539	0.15081	0.37387	-0.08597	0.09541	0.10893	0.06314	31.73017	-1.58816	0.82199	0.94341	0.71946	0.36860	0.52903	0.01915	-0.45626	23.68302	-0.99327	5.69495	-0.00283	0.00016	0.00196	0.00014	-0.00002	-0.00008	124.89818	12.58236	-10.67449	-0.10395	-0.02237	-0.00344	0.01105
80			0.79000	10.53933	-3.16932	13.62507	0.41751	0.22415	0.07363	0.02165	0.02312	0.13154	-0.05212	0.01366	0.95449	24.85745	-0.41769	-25.01162	0.16013	0.34708	-0.09043	0.05529	0.06587	0.01905	31.47890	-1.27058	1.55525	0.88395	0.72278	0.36113	0.33503	0.26381	-0.52377	23.70492	-0.91241	5.68606	-0.00273	0.00018	0.00208	0.00008	-0.00002	-0.00009	124.93674	12.62442	-10.71918	-0.10615	-0.02345	-0.00262	0.00676
81			0.80000	10.45295	-3.37837	12.68454	0.41217	0.22211	0.06161	0.02296	0.00607	0.09385	-0.05189	0.00869	0.94855	24.74062	-0.47060	-25.06846	0.16901	0.34203	-0.09920	0.01598	0.01741	-0.02641	31.33379	-1.07515	2.45766	0.83087	0.74360	0.36603	0.17666	0.48522	-0.54931	23.71551	-0.84026	5.68341	-0.00266	0.00020	0.00224	0.00003	-0.00002	-0.00011	124.94316	12.64978	-10.80225	-0.10861	-0.02470	-0.00148	0.00260
82			0.81000	10.37580	-3.51639	11.91111	0.41576	0.22037	0.05537	0.01967	-0.00658	0.06531	-0.04638	0.00489	0.94585	24.75152	-0.34289	-25.31326	0.16715	0.35435	-0.11088	-0.01295	-0.03022	-0.06781	31.27221	-1.01338	3.41313	0.80954	0.77491	0.37917	0.08033	0.63837	-0.51666	23.71646	-0.78288	5.68882	-0.00264	0.00020	0.00243	-0.00001	-0.00001	-0.00012	124.91717	12.64632	-10.93389	-0.11130	-0.02616	0.00005	-0.00125
83			0.82000	10.31766	-3.58796	11.34629	0.43086	0.22370	0.05343	0.01425	-0.01531	0.04177	-0.03654	0.00047	0.94779	24.83311	-0.08838	-25.66382	0.15797	0.38473	-0.12729	-0.02346	-0.06832	-0.09753	31.25423	-1.07064	4.28260	0.80814	0.82069	0.39805	0.04776	0.68535	-0.41381	23.71080	-0.74289	5.70148	-0.00266	0.00020	0.00264	-0.00004	-0.00001	-0.00012	124.86221	12.60713	-11.11316	-0.11407	-0.02772	0.00189	-0.00453
84			0.83000	10.28234	-3.59961	11.01409	0.44902	0.22584	0.05289	0.00827	-0.02070	0.01912	-0.02591	-0.00629	0.94570	24.92364	0.21029	-26.02447	0.15366	0.41505	-0.14253	-0.01916	-0.08425	-0.10157	31.23400	-1.21339	4.92830	0.79437	0.85477	0.40968	0.07090	0.58074	-0.23199	23.70137	-0.71978	5.71878	-0.00271	0.00018	0.00285	-0.00005	-0.00000	-0.00011	124.78584	12.53197	-11.32724	-0.11678	-0.02921	0.00383	-0.00686
85			0.84000	10.26984	-3.55857	10.91899	0.46324	0.22366	0.05190	0.00243	-0.02336	-0.00256	-0.01784	-0.01249	0.93793	24.97491	0.46637	-26.30643	0.15231	0.43228	-0.15181	-0.00541	-0.07081	-0.07363	31.17274	-1.40026	5.24125	0.77575	0.86243	0.40805	0.12974	0.33641	-0.00228	23.68982	-0.71095	5.73768	-0.00275	0.00017	0.00305	-0.00006	0.00000	-0.00010	124.69924	12.42810	-11.55407	-0.11924	-0.03047	0.00565	-0.00786
86			0.85000	10.27818	-3.47178	11.04839	0.47312	0.21840	0.05024	-0.00315	-0.02445	-0.02147	-0.01297	-0.01524	0.93017	24.96204	0.61502	-26.44905	0.14833	0.43716	-0.15569	0.01167	-0.03621	-0.02531	31.04823	-1.59270	5.16501	0.77134	0.85454	0.39841	0.20164	0.02809	0.22398	23.67632	-0.71294	5.75594	-0.00279	0.00015	0.00322	-0.00007	0.00000	-0.00008	124.61541	12.30932	-11.76800	-0.12125	-0.03143	0.00721	-0.00733
87			0.86000	10.30481	-3.34493	11.37893	0.47770	0.21201	0.04822	-0.00888	-0.02522	-0.03666	-0.01014	-0.01519	0.92796	24.88383	0.63134	-26.43516	0.14785	0.43856	-0.15810	0.02651	0.00349	0.02412	30.85841	-1.76450	4.70837	0.77627	0.85088	0.38838	0.26539	-0.26497	0.41048	23.65972	-0.72271	5.77227	-0.00282	0.00014	0.00334	-0.00009	0.00000	-0.00005	124.54630	12.19292	-11.94586	-0.12275	-0.03207	0.00841	-0.00534
88			0.87000	10.34750	-3.18181	11.88250	0.47938	0.20296	0.04335	-0.01493	-0.02616	-0.04520	-0.00913	-0.01351	0.93106	24.75806	0.53371	-26.29405	0.15329	0.43401	-0.16068	0.03658	0.03448	0.05896	30.61887	-1.90707	3.94168	0.78410	0.84899	0.37565	0.30410	-0.48351	0.53185	23.63895	-0.73737	5.78690	-0.00284	0.00013	0.00341	-0.00012	0.00000	-0.00004	124.50095	12.09447	-12.07318	-0.12379	-0.03241	0.00918	-0.00224
89			0.88000	10.40364	-2.98498	12.52959	0.48269	0.19149	0.03648	-0.02023	-0.02728	-0.04638	-0.00771	-0.01104	0.93415	24.61320	0.37304	-26.09125	0.15837	0.42683	-0.16450	0.03896	0.04834	0.06969	30.35638	-2.02893	2.97889	0.79336	0.85145	0.36263	0.31010	-0.59191	0.58210	23.61346	-0.75390	5.80128	-0.00286	0.00012	0.00345	-0.00014	0.00000	-0.00004	124.48341	12.02396	-12.14671	-0.12437	-0.03251	0.00952	0.00139
90			0.89000	10.46803	-2.75814	13.28796	0.48391	0.17845	0.03164	-0.02267	-0.02810	-0.04547	-0.00202	-0.00894	0.93304	24.47846	0.21373	-25.90668	0.16523	0.43186	-0.17250	0.03430	0.04481	0.05504	30.10014	-2.14948	1.95072	0.79396	0.87659	0.35870	0.28193	-0.59571	0.58269	23.58375	-0.76887	5.81635	-0.00287	0.00012	0.00345	-0.00016	0.00000	-0.00005	124.49287	11.98375	-12.17321	-0.12457	-0.03244	0.00952	0.00487
91			0.90000	10.53325	-2.50826	14.11834	0.48276	0.16534	0.03179	-0.02164	-0.02828	-0.04856	0.00793	-0.00838	0.92893	24.37645	0.11332	-25.80786	0.17787	0.45227	-0.18271	0.02455	0.02582	0.01765	29.87377	-2.28942	0.97659	0.78058	0.92203	0.36579	0.22877	-0.50569	0.54904	23.55063	-0.77910	5.83087	-0.00287	0.00012	0.00343	-0.00017	0.00000	-0.00005	124.52435	11.96937	-12.16519	-0.12437	-0.03223	0.00923	0.00759
92			0.91000	10.59295	-2.24553	14.97447	0.48220	0.15389	0.03640	-0.01891	-0.02783	-0.05588	0.01800	-0.00921	0.92584	24.32053	0.10834	-25.83301	0.19552	0.47585	-0.18949	0.01030	-0.00507	-0.03404	29.69150	-2.46203	0.14494	0.75933	0.96029	0.37505	0.16694	-0.33478	0.47936	23.51480	-0.78239	5.84204	-0.00288	0.00012	0.00339	-0.00019	0.00000	-0.00005	124.57037	11.97239	-12.13696	-0.12390	-0.03187	0.00868	0.00919
93			0.92000	10.64455	-1.98117	15.81081	0.48457	0.14471	0.04294	-0.01698	-0.02692	-0.06301	0.02507	-0.00913	0.92627	24.31565	0.20914	-25.99047	0.20843	0.49210	-0.19050	-0.00747	-0.03847	-0.08540	29.55816	-2.66857	-0.49482	0.75119	0.97245	0.37926	0.11127	-0.12784	0.38067	23.47665	-0.77780	5.84727	-0.00288	0.00012	0.00333	-0.00020	-0.00000	-0.00003	124.62267	11.98439	-12.10083	-0.12328	-0.03141	0.00795	0.00954
94			0.93000	10.68925	-1.72535	16.58882	0.49212	0.13752	0.04909	-0.01773	-0.02560	-0.06566	0.02991	-0.00802	0.93106	24.35965	0.40155	-26.26423	0.21389	0.50277	-0.18924	-0.02486	-0.06380	-0.12475	29.47148	-2.89887	-0.93085	0.76041	0.96771	0.37992	0.06646	0.05721	0.27433	23.43683	-0.76501	5.84606	-0.00287	0.00012	0.00326	-0.00020	-0.00000	-0.00002	124.67389	11.99968	-12.06545	-0.12265	-0.03089	0.00715	0.00882
95			0.94000	10.73055	-1.48720	17.27797	0.50063	0.13285	0.05430	-0.02180	-0.02389	-0.06296	0.03402	-0.00777	0.93864	24.44386	0.65337	-26.61858	0.22130	0.51441	-0.18939	-0.03940	-0.07576	-0.14743	29.42322	-3.13488	-1.18256	0.76844	0.96304	0.38096	0.03406	0.18701	0.17864	23.39606	-0.74312	5.84055	-0.00285	0.00013	0.00319	-0.00020	-0.00001	-0.00003	124.71875	12.01639	-12.03514	-0.12216	-0.03044	0.00642	0.00728
96			0.95000	10.77273	-1.27549	17.85629	0.50801	0.12861	0.05824	-0.02895	-0.02116	-0.05535	0.03787	-0.01002	0.94670	24.55465	0.92457	-27.00648	0.23814	0.52655	-0.19084	-0.05105	-0.07349	-0.15180	29.40110	-3.35674	-1.29001	0.75832	0.96425	0.38371	0.01589	0.25428	0.10265	23.35473	-0.71138	5.83479	-0.00283	0.00014	0.00315	-0.00020	-0.00001	-0.00006	124.75350	12.03581	-12.01088	-0.12198	-0.03018	0.00591	0.00508
97			0.96000	10.81958	-1.09842	18.31285	0.51205	0.12768	0.06031	-0.03811	-0.01775	-0.04415	0.04063	-0.01266	0.95171	24.67683	1.17787	-27.38128	0.25462	0.53784	-0.19368	-0.05703	-0.05975	-0.14053	29.39227	-3.54865	-1.30145	0.74310	0.97012	0.38699	0.01153	0.26762	0.04903	23.31290	-0.67077	5.83263	-0.00279	0.00015	0.00313	-0.00020	-0.00001	-0.00010	124.77578	12.06118	-11.99053	-0.12215	-0.03018	0.00568	0.00242
98			0.97000	10.87381	-0.96154	18.65037	0.51206	0.12939	0.06174	-0.04800	-0.01365	-0.03263	0.04125	-0.01403	0.95296	24.79667	1.38755	-27.70906	0.26492	0.54477	-0.19501	-0.05607	-0.03958	-0.11769	29.38507	-3.70342	-1.26130	0.73310	0.97435	0.39045	0.01772	0.24481	0.01674	23.27075	-0.62355	5.83636	-0.00275	0.00016	0.00315	-0.00020	-0.00001	-0.00014	124.78461	12.09626	-11.97055	-0.12258	-0.03044	0.00577	-0.00057
99			0.98000	10.93699	-0.86551	18.88474	0.51098	0.12848	0.06128	-0.05757	-0.00890	-0.02208	0.03799	-0.01424	0.95550	24.90496	1.54356	-27.97438	0.27344	0.53823	-0.19175	-0.05117	-0.01905	-0.08986	29.37089	-3.82364	-1.20281	0.72867	0.96341	0.38962	0.02997	0.20594	0.00189	23.22825	-0.57205	5.84605	-0.00272	0.00016	0.00320	-0.00020	-0.00001	-0.00018	124.77944	12.14441	-11.94750	-0.12312	-0.03086	0.00608	-0.00371
100			0.99000	11.00904	-0.80525	19.04081	0.51018	0.12602	0.05977	-0.06540	-0.00470	-0.01426	0.03058	-0.01244	0.96126	24.99843	1.65051	-28.17929	0.27707	0.51875	-0.18330	-0.04450	-0.00430	-0.06436	29.34559	-3.91963	-1.14579	0.73844	0.93388	0.38397	0.04396	0.17013	-0.00031	23.18525	-0.51791	5.86098	-0.00271	0.00017	0.00327	-0.00020	-0.00001	-0.00021	124.76051	12.20676	-11.92086	-0.12367	-0.03138	0.00654	-0.00675
101			1.00000	11.08764	-0.77139	19.14494	0.50796	0.12307	0.05762	-0.06966	-0.00185	-0.00922	0.02133	-0.00880	0.96734	25.07861	1.72220	-28.33519	0.27519	0.49372	-0.17304	-0.03826	0.00131	-0.04547	29.30970	-4.00516	-1.09949	0.76027	0.89620	0.37603	0.05598	0.14890	0.00524	23.14185	-0.46269	5.88007	-0.00272	0.00018	0.00335	-0.00021	-0.00001	-0.00024	124.72834	12.28047	-11.89356	-0.12413	-0.03193	0.00705	-0.00947
102			1.01000	11.16860	-0.75315	19.21738	0.50315	0.11906	0.05524	-0.06954	-0.00059	-0.00617	0.01292	-0.00591	0.97059	25.14953	1.77540	-28.45346	0.27633	0.46975	-0.16346	-0.03453	-0.00249	-0.03277	29.26675	-4.09347	-1.06636	0.77319	0.86105	0.36805	0.06231	0.14351	0.01452	23.09859	-0.40860	5.90223	-0.00275	0.00019	0.00341	-0.00021	-0.00001	-0.00025	124.68377	12.35859	-11.87074	-0.12442	-0.03241	0.00752	-0.01171
103			1.02000	11.24766	-0.74102	19.26945	0.49820	0.11415	0.05222	-0.06592	-0.00068	-0.00425	0.00761	-0.00485	0.97129	25.21547	1.82533	-28.54065	0.28263	0.45264	-0.15787	-0.03301	-0.01328	-0.02467	29.22120	-4.19387	-1.04544	0.77220	0.83902	0.36227	0.06253	0.14943	0.02467	23.05660	-0.35830	5.92653	-0.00281	0.00020	0.00347	-0.00020	-0.00001	-0.00025	124.62820	12.43245	-11.85737	-0.12475	-0.03281	0.00785	-0.01339
104			1.03000	11.32139	-0.72833	19.30744	0.49174	0.10833	0.04910	-0.05962	-0.00147	-0.00314	0.00675	-0.00534	0.96836	25.27868	1.88209	-28.60121	0.29369	0.44698	-0.15797	-0.03216	-0.02682	-0.01990	29.17627	-4.30967	-1.03474	0.75716	0.83705	0.36078	0.05920	0.16012	0.03413	23.01772	-0.31471	5.95161	-0.00287	0.00021	0.00351	-0.00018	-0.00001	-0.00023	124.56393	12.49485	-11.85596	-0.12512	-0.03305	0.00797	-0.01435
105			1.04000	11.38746	-0.71137	19.33818	0.48448	0.10453	0.04731	-0.05195	-0.00237	-0.00291	0.00882	-0.00631	0.96280	25.33765	1.94912	-28.64185	0.30412	0.45085	-0.16131	-0.02947	-0.03828	-0.01748	29.13253	-4.43810	-1.03319	0.73821	0.84665	0.36211	0.05684	0.16622	0.04243	22.98428	-0.28009	5.97544	-0.00291	0.00021	0.00352	-0.00015	-0.00001	-0.00020	124.49513	12.54256	-11.86500	-0.12557	-0.03312	0.00784	-0.01446
106			1.05000	11.44505	-0.68893	19.37142	0.47872	0.10220	0.04726	-0.04444	-0.00292	-0.00356	0.01155	-0.00697	0.95658	25.38733	2.02315	-28.67184	0.31046	0.45693	-0.16385	-0.02314	-0.04329	-0.01639	29.08743	-4.57155	-1.04251	0.72372	0.85409	0.36340	0.05921	0.15856	0.04967	22.95812	-0.25549	5.99568	-0.00293	0.00021	0.00351	-0.00011	-0.00000	-0.00015	124.42679	12.57694	-11.87984	-0.12606	-0.03299	0.00742	-0.01370
107			1.06000	11.49478	-0.66212	19.41627	0.47342	0.10079	0.04823	-0.03795	-0.00285	-0.00479	0.01315	-0.00693	0.95186	25.42109	2.09632	-28.69889	0.31402	0.46066	-0.16408	-0.01298	-0.04021	-0.01516	29.03610	-4.70015	-1.06675	0.71577	0.85190	0.36198	0.06792	0.13323	0.05602	22.94008	-0.24055	6.01026	-0.00291	0.00020	0.00348	-0.00007	-0.00000	-0.00009	124.36427	12.60327	-11.89388	-0.12656	-0.03269	0.00672	-0.01221
108			1.07000	11.53812	-0.63442	19.47661	0.46988	0.09931	0.05018	-0.03288	-0.00205	-0.00617	0.01315	-0.00645	0.94996	25.43279	2.15895	-28.72460	0.31627	0.46014	-0.16105	0.00015	-0.03078	-0.01222	28.97311	-4.81430	-1.11082	0.71303	0.83936	0.35818	0.08219	0.09304	0.06153	22.92932	-0.23391	6.01810	-0.00287	0.00019	0.00341	-0.00004	-0.00000	-0.00003	124.31178	12.62914	-11.90029	-0.12702	-0.03228	0.00578	-0.01022
109			1.08000	11.57643	-0.61076	19.54953	0.46697	0.09846	0.05206	-0.02874	-0.00063	-0.00703	0.01206	-0.00583	0.94914	25.41884	2.20288	-28.74453	0.31762	0.45692	-0.15672	0.01448	-0.01867	-0.00724	28.89472	-4.90662	-1.17783	0.71176	0.82217	0.35249	0.09880	0.04633	0.06521	22.92384	-0.23329	6.01953	-0.00281	0.00018	0.00333	-0.00002	0.00000	0.00001	124.27204	12.66129	-11.89404	-0.12749	-0.03186	0.00474	-0.00799
110			1.09000	11.61026	-0.59616	19.62677	0.46468	0.09688	0.05295	-0.02497	0.00122	-0.00686	0.01060	-0.00473	0.94778	25.37949	2.22396	-28.75231	0.31627	0.45110	-0.15236	0.02756	-0.00745	-0.00104	28.80082	-4.97327	-1.26579	0.71296	0.80393	0.34566	0.11408	0.00249	0.06544	22.92080	-0.23614	6.01577	-0.00273	0.00018	0.00325	-0.00002	0.00000	0.00004	124.24598	12.70349	-11.87293	-0.12799	-0.03151	0.00373	-0.00576
111			1.10000	11.63956	-0.59500	19.69784	0.46061	0.09627	0.05389	-0.02118	0.00330	-0.00576	0.00984	-0.00392	0.94638	25.31903	2.22336	-28.74348	0.31681	0.44948	-0.14994	0.03767	0.00058	0.00493	28.69501	-5.01424	-1.36693	0.70966	0.79603	0.34145	0.12384	-0.03145	0.06158	22.91696	-0.23976	6.00876	-0.00265	0.00018	0.00320	-0.00003	-0.00000	0.00005	124.23276	12.75597	-11.83815	-0.12846	-0.03128	0.00286	-0.00372
112			1.11000	11.66428	-0.60991	19.75459	0.45763	0.09702	0.05578	-0.01757	0.00540	-0.00414	0.00988	-0.00401	0.94402	25.24454	2.20652	-28.71887	0.31821	0.45139	-0.14812	0.04357	0.00532	0.00908	28.58307	-5.03279	-1.46957	0.69956	0.79740	0.34080	0.12618	-0.05197	0.05327	22.90926	-0.24172	6.00058	-0.00260	0.00018	0.00317	-0.00005	-0.00000	0.00004	124.23031	12.81598	-11.79372	-0.12884	-0.03119	0.00224	-0.00198
113			1.12000	11.68458	-0.64025	19.79396	0.45609	0.10042	0.05900	-0.01431	0.00729	-0.00244	0.01022	-0.00422	0.94077	25.16436	2.18116	-28.68562	0.31651	0.45634	-0.14644	0.04430	0.00755	0.01012	28.47134	-5.03437	-1.56069	0.69027	0.80507	0.34355	0.12295	-0.05745	0.04070	22.89535	-0.23998	5.99284	-0.00256	0.00019	0.00317	-0.00008	-0.00000	0.00003	124.23573	12.87880	-11.74544	-0.12912	-0.03123	0.00188	-0.00056
114			1.13000	11.70095	-0.68172	19.81790	0.45364	0.10593	0.06228	-0.01170	0.00860	-0.00099	0.01000	-0.00414	0.93783	25.08659	2.15567	-28.65523	0.31327	0.46213	-0.14510	0.04025	0.00781	0.00768	28.36502	-5.02565	-1.62851	0.68415	0.81395	0.34699	0.11592	-0.04818	0.02468	22.87411	-0.23353	5.98621	-0.00255	0.00020	0.00319	-0.00011	-0.00000	0.00001	124.24635	12.93892	-11.69947	-0.12920	-0.03137	0.00178	0.00063
115			1.14000	11.71457	-0.72762	19.83061	0.45322	0.11052	0.06383	-0.01033	0.00875	-0.00002	0.00747	-0.00346	0.93719	25.01888	2.13789	-28.63890	0.30783	0.45937	-0.14157	0.03197	0.00587	0.00241	28.26805	-5.01342	-1.66503	0.68565	0.80803	0.34577	0.10716	-0.02657	0.00731	22.84601	-0.22298	5.98027	-0.00257	0.00021	0.00321	-0.00014	-0.00000	0.00000	124.26027	12.99117	-11.66080	-0.12905	-0.03151	0.00184	0.00174
116			1.15000	11.72730	-0.77046	19.83660	0.45364	0.11206	0.06327	-0.01036	0.00741	0.00032	0.00350	-0.00288	0.94019	24.96800	2.13413	-28.64374	0.30620	0.45023	-0.13714	0.02106	0.00191	-0.00398	28.18249	-5.00393	-1.66783	0.68808	0.79200	0.34067	0.09649	0.00094	-0.00796	22.81313	-0.21009	5.97455	-0.00261	0.00023	0.00324	-0.00015	-0.00001	0.00000	124.27676	13.03207	-11.63303	-0.12855	-0.03157	0.00199	0.00289
117			1.16000	11.74086	-0.80295	19.84030	0.45374	0.11190	0.06177	-0.01124	0.00486	0.00006	0.00025	-0.00240	0.94385	24.93887	2.14749	-28.67115	0.30690	0.44214	-0.13435	0.00871	-0.00327	-0.00982	28.10948	-5.00197	-1.64071	0.68962	0.77842	0.33578	0.08435	0.02778	-0.01828	22.77843	-0.19678	5.96904	-0.00266	0.00024	0.00325	-0.00016	-0.00001	0.00000	124.29551	13.06046	-11.61867	-0.12778	-0.03158	0.00219	0.00404
118			1.17000	11.75581	-0.81944	19.84572	0.45514	0.11229	0.06093	-0.01216	0.00166	-0.00065	-0.00086	-0.00241	0.94775	24.93277	2.17715	-28.71620	0.30864	0.44122	-0.13448	-0.00316	-0.00885	-0.01381	28.04883	-5.01060	-1.59327	0.69044	0.77695	0.33492	0.07177	0.04907	-0.02206	22.74512	-0.18463	5.96387	-0.00270	0.00024	0.00324	-0.00015	-0.00001	0.00000	124.31622	13.07768	-11.61846	-0.12688	-0.03154	0.00241	0.00509
119			1.18000	11.77169	-0.81710	19.85570	0.45740	0.11431	0.06119	-0.01278	-0.00173	-0.00157	0.00052	-0.00363	0.94990	24.94691	2.21796	-28.76825	0.31229	0.44851	-0.13748	-0.01280	-0.01384	-0.01487	27.99919	-5.03034	-1.53969	0.68526	0.78911	0.33825	0.05936	0.06073	-0.01862	22.71624	-0.17461	5.95938	-0.00273	0.00024	0.00323	-0.00012	-0.00000	0.00000	124.33868	13.08706	-11.63099	-0.12596	-0.03151	0.00262	0.00593
120			1.19000	11.78819	-0.79647	19.87100	0.45641	0.11309	0.06012	-0.01334	-0.00470	-0.00236	0.00336	-0.00556	0.94745	24.97598	2.26150	-28.81371	0.31949	0.45580	-0.14199	-0.01940	-0.01724	-0.01224	27.95811	-5.05885	-1.49581	0.67120	0.80338	0.34031	0.04810	0.05925	-0.00835	22.69399	-0.16698	5.95584	-0.00275	0.00023	0.00319	-0.00009	-0.00000	0.00000	124.36249	13.09269	-11.65262	-0.12506	-0.03148	0.00282	0.00640
121			1.20000	11.80565	-0.76130	19.89004	0.45393	0.11041	0.05842	-0.01431	-0.00666	-0.00276	0.00586	-0.00710	0.94413	25.01371	2.29895	-28.83953	0.32684	0.46016	-0.14585	-0.02248	-0.01899	-0.00614	27.92278	-5.09181	-1.47499	0.65963	0.81244	0.34020	0.03926	0.04536	0.00598	22.67890	-0.16149	5.95341	-0.00274	0.00022	0.00316	-0.00006	-0.00000	-0.00000	124.38646	13.09764	-11.67884	-0.12414	-0.03142	0.00298	0.00630
122			1.21000	11.82483	-0.71774	19.90981	0.45095	0.10809	0.05622	-0.01583	-0.00748	-0.00268	0.00732	-0.00744	0.94255	25.05385	2.32472	-28.83742	0.33180	0.46207	-0.14921	-0.02208	-0.01981	0.00188	27.89100	-5.12481	-1.48361	0.65788	0.81599	0.33810	0.03273	0.02413	0.02050	22.66954	-0.15747	5.95216	-0.00273	0.00021	0.00312	-0.00004	-0.00000	-0.00001	124.40856	13.10275	-11.70604	-0.12328	-0.03130	0.00304	0.00563
123			1.22000	11.84634	-0.67246	19.92715	0.44862	0.10396	0.05299	-0.01750	-0.00712	-0.00216	0.00800	-0.00724	0.94141	25.09135	2.33731	-28.80560	0.33579	0.45942	-0.15157	-0.01893	-0.02012	0.00999	27.86169	-5.15425	-1.52072	0.65904	0.81283	0.33341	0.02766	0.00113	0.03190	22.66311	-0.15386	5.95248	-0.00271	0.00020	0.00308	-0.00003	-0.00000	-0.00001	124.42667	13.10767	-11.73241	-0.12259	-0.03113	0.00298	0.00456
124			1.23000	11.86987	-0.63138	19.93946	0.44652	0.09988	0.04998	-0.01846	-0.00589	-0.00143	0.00823	-0.00711	0.94086	25.12213	2.33813	-28.74766	0.34053	0.45574	-0.15308	-0.01349	-0.02024	0.01674	27.83423	-5.17745	-1.58019	0.65814	0.80744	0.32797	0.02421	-0.01946	0.03858	22.65697	-0.14972	5.95457	-0.00270	0.00020	0.00305	-0.00003	-0.00000	-0.00003	124.43960	13.11158	-11.75720	-0.12215	-0.03093	0.00277	0.00336
125			1.24000	11.89392	-0.59958	19.94538	0.44087	0.09611	0.04775	-0.01785	-0.00404	-0.00065	0.00846	-0.00709	0.94160	25.14226	2.33020	-28.67046	0.34970	0.45515	-0.15493	-0.00602	-0.02010	0.02128	27.80757	-5.19277	-1.65336	0.65205	0.80617	0.32361	0.02282	-0.03512	0.04002	22.64960	-0.14446	5.95878	-0.00269	0.00019	0.00302	-0.00004	-0.00000	-0.00004	124.44732	13.11370	-11.78052	-0.12203	-0.03078	0.00253	0.00225
126			1.25000	11.91632	-0.58103	19.94490	0.43543	0.09231	0.04652	-0.01549	-0.00180	0.00006	0.00915	-0.00622	0.94288	25.14852	2.31710	-28.58354	0.35562	0.45707	-0.15705	0.00314	-0.01895	0.02286	27.78063	-5.19941	-1.72945	0.65136	0.80985	0.32198	0.02388	-0.04394	0.03580	22.64115	-0.13807	5.96490	-0.00270	0.00019	0.00300	-0.00004	-0.00000	-0.00005	124.45046	13.11306	-11.80236	-0.12209	-0.03068	0.00232	0.00127
127			1.26000	11.93461	-0.57807	19.93924	0.43228	0.09418	0.04767	-0.01163	0.00055	0.00067	0.01110	-0.00488	0.94429	25.13907	2.30234	-28.49911	0.35445	0.46830	-0.16133	0.01252	-0.01646	0.02116	27.75266	-5.19714	-1.79565	0.65852	0.82856	0.32675	0.02707	-0.04516	0.02578	22.63266	-0.13053	5.97262	-0.00272	0.00019	0.00299	-0.00004	-0.00000	-0.00006	124.44963	13.10820	-11.82305	-0.12219	-0.03064	0.00219	0.00042
128			1.27000	11.94699	-0.59089	19.93049	0.42831	0.09869	0.04995	-0.00698	0.00302	0.00114	0.01272	-0.00407	0.94449	25.11422	2.28970	-28.43023	0.35282	0.48119	-0.16495	0.02049	-0.01285	0.01578	27.72360	-5.18624	-1.83900	0.66115	0.84908	0.33282	0.03080	-0.03764	0.00993	22.62548	-0.12162	5.98099	-0.00274	0.00019	0.00299	-0.00003	-0.00000	-0.00006	124.44527	13.09813	-11.84267	-0.12233	-0.03064	0.00218	-0.00032
129			1.28000	11.95309	-0.61785	19.92084	0.42720	0.10098	0.05095	-0.00258	0.00522	0.00136	0.01134	-0.00327	0.94584	25.07700	2.28352	-28.38678	0.34975	0.48168	-0.16367	0.02571	-0.00969	0.00751	27.69439	-5.16809	-1.84977	0.66440	0.84824	0.33310	0.03373	-0.02133	-0.00912	22.62098	-0.11135	5.98845	-0.00278	0.00020	0.00301	-0.00001	-0.00000	-0.00005	124.43800	13.08369	-11.86096	-0.12244	-0.03067	0.00229	-0.00093
130			1.29000	11.95372	-0.65518	19.91288	0.42605	0.10362	0.05037	0.00092	0.00682	0.00119	0.00781	-0.00171	0.95061	25.03229	2.28830	-28.37281	0.34581	0.47716	-0.16148	0.02754	-0.00908	-0.00147	27.66672	-5.14616	-1.82456	0.67417	0.83737	0.32987	0.03507	0.00060	-0.02669	22.62013	-0.10016	5.99341	-0.00280	0.00020	0.00305	0.00001	-0.00000	-0.00004	124.42879	13.06805	-11.87721	-0.12247	-0.03070	0.00248	-0.00137
131			1.30000	11.95048	-0.69717	19.91007	0.42397	0.10454	0.04875	0.00315	0.00741	0.00063	0.00464	-0.00019	0.95581	24.98574	2.30767	-28.38700	0.34362	0.47301	-0.16050	0.02625	-0.01190	-0.00949	27.64221	-5.12576	-1.76694	0.68213	0.82877	0.32678	0.03402	0.02431	-0.03907	22.62313	-0.08912	5.99495	-0.00283	0.00020	0.00308	0.00002	-0.00000	-0.00002	124.41836	13.05535	-11.89129	-0.12235	-0.03072	0.00273	-0.00170
132			1.31000	11.94525	-0.73777	19.91520	0.42460	0.10461	0.04754	0.00428	0.00705	-0.00018	0.00252	0.00144	0.96008	24.94276	2.34303	-28.42210	0.33818	0.47014	-0.15989	0.02223	-0.01780	-0.01507	27.62185	-5.11238	-1.68705	0.69297	0.82279	0.32548	0.03092	0.04550	-0.04397	22.62926	-0.07895	5.99332	-0.00284	0.00020	0.00311	0.00003	-0.00000	-0.00001	124.40673	13.04906	-11.90446	-0.12218	-0.03080	0.00304	-0.00210
133			1.32000	11.93920	-0.77187	19.93027	0.42633	0.10543	0.04731	0.00502	0.00604	-0.00121	0.00186	0.00240	0.96196	24.90715	2.39257	-28.46671	0.33237	0.47086	-0.15997	0.01713	-0.02515	-0.01725	27.60600	-5.11012	-1.59972	0.69964	0.82160	0.32599	0.02608	0.05963	-0.04037	22.63674	-0.07000	5.98907	-0.00286	0.00020	0.00313	0.00004	-0.00000	0.00001	124.39242	13.05053	-11.91899	-0.12210	-0.03094	0.00335	-0.00273
134			1.33000	11.93232	-0.79589	19.95746	0.42777	0.10751	0.04808	0.00613	0.00469	-0.00253	0.00343	0.00266	0.96226	24.88010	2.45061	-28.50848	0.32811	0.47905	-0.16259	0.01267	-0.03172	-0.01599	27.59385	-5.12031	-1.52209	0.70165	0.83234	0.32985	0.02066	0.06342	-0.02868	22.64355	-0.06217	5.98276	-0.00287	0.00020	0.00314	0.00003	-0.00000	0.00002	124.37373	13.05847	-11.93721	-0.12226	-0.03117	0.00362	-0.00358
135			1.34000	11.92374	-0.80836	19.99954	0.43048	0.10935	0.05004	0.00793	0.00331	-0.00418	0.00642	0.00232	0.96213	24.85991	2.50884	-28.53708	0.32530	0.49088	-0.16571	0.01009	-0.03543	-0.01142	27.58380	-5.14135	-1.47045	0.70087	0.84915	0.33612	0.01595	0.05447	-0.01016	22.64791	-0.05548	5.97476	-0.00288	0.00020	0.00315	0.00001	-0.00000	0.00003	124.34953	13.06949	-11.96033	-0.12267	-0.03143	0.00379	-0.00458
136			1.35000	11.91263	-0.81000	20.05838	0.43417	0.11119	0.05213	0.01020	0.00211	-0.00603	0.00900	0.00142	0.96280	24.84297	2.55888	-28.54541	0.32468	0.50104	-0.16781	0.00980	-0.03498	-0.00447	27.57360	-5.16943	-1.45709	0.69866	0.86248	0.34114	0.01294	0.03314	0.01232	22.64872	-0.04999	5.96526	-0.00289	0.00020	0.00317	-0.00001	-0.00000	0.00004	124.31944	13.07914	-11.98822	-0.12324	-0.03167	0.00389	-0.00562
137			1.36000	11.89871	-0.80229	20.13370	0.43665	0.11032	0.05285	0.01238	0.00106	-0.00765	0.01023	0.00062	0.96294	24.82563	2.59428	-28.53119	0.32583	0.50384	-0.16786	0.01123	-0.03012	0.00306	27.56110	-5.19954	-1.48684	0.69611	0.86426	0.34165	0.01204	0.00438	0.03390	22.64565	-0.04565	5.95448	-0.00291	0.00020	0.00319	-0.00002	-0.00000	0.00005	124.28382	13.08372	-12.01987	-0.12396	-0.03189	0.00398	-0.00659
138			1.37000	11.88242	-0.78655	20.22304	0.43782	0.10936	0.05260	0.01403	0.00013	-0.00881	0.01017	0.00011	0.96308	24.80565	2.61230	-28.49765	0.32725	0.50215	-0.16688	0.01334	-0.02235	0.00911	27.54485	-5.22718	-1.55562	0.69573	0.85850	0.33885	0.01308	-0.02384	0.04962	22.63895	-0.04297	5.94256	-0.00294	0.00020	0.00323	-0.00004	-0.00000	0.00006	124.24377	13.08140	-12.05344	-0.12459	-0.03202	0.00405	-0.00736
139			1.38000	11.86455	-0.76415	20.32181	0.43904	0.10779	0.05186	0.01518	-0.00061	-0.00930	0.01008	0.00008	0.96344	24.78250	2.61434	-28.45292	0.32759	0.49952	-0.16621	0.01522	-0.01410	0.01251	27.52459	-5.24893	-1.65102	0.69884	0.85315	0.33588	0.01523	-0.04492	0.05662	22.62876	-0.04315	5.93042	-0.00297	0.00021	0.00328	-0.00006	-0.00000	0.00006	124.20083	13.07255	-12.08754	-0.12507	-0.03201	0.00406	-0.00788
140			1.39000	11.84546	-0.73792	20.42283	0.44168	0.10746	0.05223	0.01633	-0.00100	-0.00919	0.01067	0.00019	0.96337	24.75660	2.60551	-28.40570	0.32526	0.49952	-0.16586	0.01662	-0.00785	0.01325	27.50159	-5.26295	-1.75566	0.70433	0.85301	0.33548	0.01751	-0.05562	0.05460	22.61475	-0.04810	5.92009	-0.00298	0.00022	0.00331	-0.00009	0.00000	0.00006	124.15615	13.05944	-12.12175	-0.12537	-0.03191	0.00401	-0.00824
141			1.40000	11.82469	-0.71235	20.51710	0.44190	0.10653	0.05241	0.01761	-0.00088	-0.00820	0.01206	0.00006	0.96207	24.72808	2.59237	-28.36218	0.32508	0.50189	-0.16679	0.01793	-0.00485	0.01195	27.47770	-5.26878	-1.85179	0.70458	0.85850	0.33623	0.01957	-0.05563	0.04438	22.59582	-0.05970	5.91439	-0.00299	0.00022	0.00333	-0.00011	0.00001	0.00005	124.11005	13.04543	-12.15605	-0.12571	-0.03184	0.00395	-0.00852
142			1.41000	11.80196	-0.69188	20.59644	0.44047	0.10606	0.05225	0.01851	-0.00036	-0.00649	0.01387	0.00000	0.95935	24.69699	2.58123	-28.32641	0.32433	0.50599	-0.16891	0.01898	-0.00501	0.00917	27.45424	-5.26687	-1.92482	0.70292	0.86729	0.33744	0.02204	-0.04643	0.02829	22.57097	-0.07869	5.91551	-0.00298	0.00023	0.00333	-0.00015	0.00001	0.00002	124.06313	13.03361	-12.18963	-0.12608	-0.03188	0.00394	-0.00870
143			1.42000	11.77821	-0.67941	20.65563	0.44075	0.10616	0.05236	0.01839	0.00034	-0.00451	0.01518	0.00020	0.95638	24.66380	2.57668	-28.30087	0.32019	0.50835	-0.16995	0.01926	-0.00689	0.00530	27.43131	-5.25864	-1.96581	0.70353	0.87215	0.33825	0.02577	-0.03084	0.00948	22.53952	-0.10349	5.92416	-0.00297	0.00022	0.00330	-0.00018	0.00001	-0.00001	124.01644	13.02573	-12.22069	-0.12649	-0.03205	0.00403	-0.00862
144			1.43000	11.75530	-0.67537	20.69382	0.43997	0.10760	0.05395	0.01694	0.00099	-0.00273	0.01575	0.00033	0.95499	24.62980	2.58042	-28.28745	0.31748	0.51168	-0.16952	0.01877	-0.00855	0.00098	27.40791	-5.24570	-1.97220	0.70238	0.87554	0.33996	0.03038	-0.01325	-0.00883	22.50134	-0.12996	5.93934	-0.00296	0.00022	0.00327	-0.00021	0.00001	-0.00004	123.97210	13.02106	-12.24720	-0.12679	-0.03220	0.00408	-0.00808
145			1.44000	11.73479	-0.67794	20.71445	0.43889	0.11062	0.05588	0.01475	0.00141	-0.00126	0.01479	0.00070	0.95644	24.59666	2.59132	-28.28688	0.31535	0.51346	-0.16772	0.01776	-0.00884	-0.00283	27.38344	-5.22955	-1.94730	0.70363	0.87329	0.34051	0.03525	0.00256	-0.02399	22.45712	-0.15344	5.95933	-0.00297	0.00022	0.00323	-0.00024	0.00001	-0.00007	123.93273	13.01739	-12.26806	-0.12686	-0.03219	0.00398	-0.00707
146			1.45000	11.71714	-0.68442	20.72200	0.43853	0.11166	0.05654	0.01247	0.00148	-0.00012	0.01272	0.00165	0.95837	24.56484	2.60640	-28.29683	0.31140	0.50965	-0.16475	0.01667	-0.00807	-0.00507	27.35720	-5.21155	-1.89866	0.70908	0.86267	0.33841	0.04010	0.01381	-0.03391	22.40838	-0.17172	5.98208	-0.00299	0.00021	0.00320	-0.00026	0.00001	-0.00009	123.90015	13.01303	-12.28321	-0.12663	-0.03196	0.00372	-0.00573
147			1.46000	11.70227	-0.69237	20.71987	0.43785	0.11198	0.05711	0.01052	0.00129	0.00074	0.01064	0.00227	0.95932	24.53420	2.62247	-28.31141	0.30834	0.50480	-0.16133	0.01594	-0.00747	-0.00503	27.32871	-5.19307	-1.83642	0.71165	0.85161	0.33633	0.04399	0.01932	-0.03780	22.35731	-0.18527	6.00607	-0.00303	0.00021	0.00318	-0.00027	0.00001	-0.00010	123.87507	13.00830	-12.29393	-0.12611	-0.03156	0.00337	-0.00427
148			1.47000	11.68946	-0.70036	20.71017	0.43648	0.11367	0.05753	0.00924	0.00104	0.00143	0.00940	0.00266	0.95980	24.50442	2.63666	-28.32232	0.30581	0.50380	-0.15990	0.01568	-0.00814	-0.00251	27.29785	-5.17551	-1.77179	0.71292	0.84813	0.33590	0.04654	0.01932	-0.03566	22.30616	-0.19552	6.03084	-0.00306	0.00021	0.00316	-0.00027	0.00001	-0.00011	123.85682	13.00425	-12.30332	-0.12542	-0.03113	0.00303	-0.00287
149			1.48000	11.67770	-0.70837	20.69405	0.43431	0.11411	0.05717	0.00853	0.00089	0.00201	0.00899	0.00305	0.95883	24.47507	2.64678	-28.32008	0.30354	0.50360	-0.15980	0.01588	-0.01064	0.00237	27.26478	-5.16048	-1.71586	0.71304	0.84825	0.33573	0.04762	0.01479	-0.02796	22.25668	-0.20393	6.05585	-0.00308	0.00021	0.00311	-0.00026	0.00001	-0.00011	123.84417	13.00148	-12.31474	-0.12472	-0.03071	0.00266	-0.00160
150			1.49000	11.66648	-0.71723	20.67252	0.43241	0.11245	0.05666	0.00797	0.00093	0.00246	0.00916	0.00320	0.95799	24.44564	2.65165	-28.29678	0.30318	0.50327	-0.15975	0.01664	-0.01456	0.00883	27.22980	-5.14956	-1.67742	0.71114	0.84961	0.33586	0.04781	0.00729	-0.01629	22.21004	-0.21143	6.08036	-0.00308	0.00020	0.00304	-0.00024	0.00001	-0.00010	123.83587	12.99964	-12.33113	-0.12405	-0.03028	0.00219	-0.00052
151			1.50000	11.65599	-0.72770	20.64729	0.42852	0.11102	0.05629	0.00706	0.00118	0.00268	0.00965	0.00295	0.95756	24.41546	2.65077	-28.24862	0.30661	0.50505	-0.16031	0.01824	-0.01888	0.01557	27.19260	-5.14380	-1.66173	0.70521	0.85356	0.33605	0.04865	-0.00148	-0.00280	22.16693	-0.21882	6.10279	-0.00308	0.00020	0.00295	-0.00022	0.00001	-0.00008	123.83066	12.99822	-12.35347	-0.12340	-0.02984	0.00162	0.00025
152			1.51000	11.64695	-0.74018	20.62147	0.42563	0.10984	0.05601	0.00578	0.00160	0.00264	0.01006	0.00250	0.95680	24.38298	2.64466	-28.17761	0.30981	0.50582	-0.16027	0.02072	-0.02234	0.02119	27.15143	-5.14343	-1.66981	0.69894	0.85474	0.33518	0.05195	-0.01007	0.01004	22.12712	-0.22682	6.12157	-0.00307	0.00019	0.00286	-0.00021	0.00000	-0.00006	123.82708	12.99714	-12.38066	-0.12273	-0.02942	0.00107	0.00057
153			1.52000	11.63977	-0.75491	20.59781	0.42330	0.10941	0.05567	0.00458	0.00214	0.00248	0.01007	0.00266	0.95682	24.34616	2.63434	-28.08960	0.31061	0.50591	-0.16011	0.02403	-0.02433	0.02526	27.10413	-5.14745	-1.69859	0.69863	0.85266	0.33307	0.05826	-0.01777	0.02001	22.08956	-0.23559	6.13661	-0.00307	0.00019	0.00278	-0.00020	0.00000	-0.00005	123.82324	12.99673	-12.41024	-0.12213	-0.02910	0.00064	0.00036
154			1.53000	11.63397	-0.77244	20.57589	0.42155	0.10964	0.05586	0.00415	0.00277	0.00265	0.00958	0.00338	0.95878	24.30297	2.62036	-27.98997	0.31007	0.50580	-0.15934	0.02827	-0.02494	0.02817	27.04937	-5.15353	-1.74226	0.70425	0.84771	0.33046	0.06694	-0.02440	0.02551	22.05304	-0.24453	6.14910	-0.00307	0.00019	0.00272	-0.00019	0.00000	-0.00004	123.81743	12.99706	-12.43850	-0.12170	-0.02891	0.00039	-0.00033
155			1.54000	11.62784	-0.79421	20.55049	0.41859	0.10836	0.05546	0.00518	0.00348	0.00350	0.00921	0.00416	0.96100	24.25119	2.60247	-27.88150	0.31135	0.50505	-0.15886	0.03414	-0.02407	0.03087	26.98675	-5.15829	-1.79274	0.70855	0.84163	0.32664	0.07699	-0.03097	0.02546	22.01699	-0.25206	6.16082	-0.00307	0.00019	0.00269	-0.00019	0.00000	-0.00004	123.80855	12.99722	-12.46173	-0.12146	-0.02884	0.00028	-0.00138
156			1.55000	11.61890	-0.82307	20.51249	0.41692	0.10889	0.05531	0.00791	0.00453	0.00539	0.00960	0.00426	0.96290	24.18755	2.57871	-27.76431	0.31284	0.50718	-0.15940	0.04236	-0.02137	0.03428	26.91596	-5.15648	-1.84137	0.70943	0.83995	0.32351	0.08863	-0.04001	0.01979	21.98166	-0.25638	6.17322	-0.00308	0.00019	0.00267	-0.00019	0.00000	-0.00006	123.79591	12.99599	-12.47635	-0.12143	-0.02883	0.00024	-0.00267
157			1.56000	11.60465	-0.86339	20.45063	0.41631	0.11191	0.05575	0.01208	0.00613	0.00850	0.01086	0.00365	0.96400	24.10705	2.54555	-27.63665	0.31380	0.51314	-0.16104	0.05355	-0.01605	0.03908	26.83572	-5.14135	-1.88031	0.70665	0.84407	0.32165	0.10272	-0.05414	0.00919	21.94803	-0.25598	6.18782	-0.00308	0.00020	0.00268	-0.00017	0.00000	-0.00008	123.77909	12.99163	-12.48086	-0.12161	-0.02886	0.00024	-0.00408
158			1.57000	11.58322	-0.91975	20.35390	0.41641	0.11572	0.05693	0.01711	0.00822	0.01289	0.01197	0.00283	0.96391	24.00393	2.49784	-27.49557	0.31263	0.51828	-0.16147	0.06729	-0.00702	0.04507	26.74378	-5.10567	-1.90402	0.70279	0.84633	0.31973	0.11992	-0.07460	-0.00519	21.91746	-0.25047	6.20560	-0.00307	0.00020	0.00272	-0.00015	-0.00000	-0.00010	123.75777	12.98299	-12.47516	-0.12221	-0.02906	0.00041	-0.00550
159			1.58000	11.55369	-0.99524	20.21282	0.41743	0.12188	0.05965	0.02222	0.01071	0.01878	0.01279	0.00191	0.96273	23.87344	2.42960	-27.33785	0.30787	0.52398	-0.16048	0.08190	0.00567	0.05180	26.63761	-5.04278	-1.90926	0.69976	0.84949	0.31941	0.14023	-0.10077	-0.02242	21.89109	-0.24003	6.22585	-0.00304	0.00021	0.00277	-0.00013	-0.00000	-0.00011	123.73225	12.96952	-12.45967	-0.12313	-0.02940	0.00076	-0.00681
160			1.59000	11.51632	-1.09070	20.02057	0.41445	0.13117	0.06458	0.02645	0.01345	0.02661	0.01420	0.00099	0.95762	23.71325	2.33676	-27.16201	0.30094	0.53514	-0.15952	0.09555	0.02113	0.05863	26.51512	-4.94810	-1.89300	0.69314	0.86319	0.32341	0.16143	-0.13079	-0.04284	21.86905	-0.22432	6.24611	-0.00300	0.00021	0.00285	-0.00011	-0.00000	-0.00012	123.70325	12.95096	-12.43561	-0.12416	-0.02976	0.00117	-0.00787
161			1.60000	11.47205	-1.20461	19.77359	0.40685	0.14118	0.07112	0.02927	0.01589	0.03622	0.01567	-0.00013	0.94908	23.52465	2.21872	-26.97004	0.29496	0.54855	-0.15754	0.10678	0.03787	0.06344	26.37577	-4.81966	-1.85069	0.67856	0.88421	0.33081	0.17942	-0.15951	-0.06743	21.85048	-0.20228	6.26331	-0.00298	0.00021	0.00293	-0.00009	-0.00001	-0.00012	123.67160	12.92698	-12.40611	-0.12511	-0.02991	0.00139	-0.00859
162			1.61000	11.42224	-1.33315	19.47408	0.39622	0.14998	0.07654	0.03064	0.01745	0.04548	0.01323	-0.00045	0.94679	23.31364	2.07990	-26.77010	0.29336	0.55310	-0.15210	0.11459	0.05319	0.06291	26.22200	-4.65913	-1.77511	0.66620	0.89137	0.33436	0.19246	-0.17565	-0.09518	21.83410	-0.17350	6.27528	-0.00299	0.00022	0.00300	-0.00008	-0.00001	-0.00010	123.63773	12.89766	-12.37676	-0.12589	-0.02976	0.00123	-0.00891
163			1.62000	11.36839	-1.47014	19.13239	0.39108	0.15690	0.07785	0.03135	0.01775	0.05078	0.00575	0.00177	0.95433	23.09137	1.92976	-26.57811	0.28520	0.54150	-0.14393	0.11268	0.06397	0.05566	26.06041	-4.47296	-1.65718	0.67757	0.87361	0.33001	0.20294	-0.16908	-0.12269	21.81902	-0.14003	6.28114	-0.00303	0.00022	0.00305	-0.00008	-0.00001	-0.00008	123.60207	12.86454	-12.35413	-0.12640	-0.02932	0.00068	-0.00870
164			1.63000	11.31217	-1.60757	18.76665	0.38954	0.16233	0.07486	0.03132	0.01671	0.05050	-0.00365	0.00509	0.96633	22.87295	1.78133	-26.41536	0.27365	0.52191	-0.13707	0.10158	0.06864	0.04369	25.90109	-4.27271	-1.48899	0.69946	0.84723	0.32103	0.20359	-0.14049	-0.14675	21.80551	-0.10602	6.28048	-0.00310	0.00023	0.00304	-0.00006	-0.00001	-0.00004	123.56628	12.83039	-12.34337	-0.12652	-0.02872	-0.00014	-0.00768
165			1.64000	11.25563	-1.73744	18.39723	0.38683	0.16653	0.07092	0.02965	0.01457	0.04704	-0.01036	0.00710	0.97360	22.67479	1.64874	-26.30014	0.26523	0.50780	-0.13385	0.08484	0.06648	0.02961	25.75588	-4.07314	-1.26796	0.70860	0.83554	0.31529	0.18603	-0.09708	-0.16671	21.79519	-0.07622	6.27238	-0.00322	0.00023	0.00298	-0.00004	-0.00001	0.00001	123.53441	12.79846	-12.34545	-0.12586	-0.02793	-0.00109	-0.00553
166			1.65000	11.20239	-1.85420	18.04047	0.38320	0.17093	0.06793	0.02519	0.01193	0.04259	-0.01298	0.00701	0.97342	22.51157	1.54503	-26.23929	0.26059	0.50395	-0.13428	0.06449	0.05640	0.01554	25.63505	-3.88938	-0.99998	0.70007	0.84343	0.31521	0.15254	-0.04481	-0.18079	21.78997	-0.05474	6.25599	-0.00341	0.00023	0.00286	-0.00002	-0.00001	0.00006	123.51286	12.77119	-12.35731	-0.12379	-0.02686	-0.00206	-0.00208
167			1.66000	11.15808	-1.95543	17.70770	0.37858	0.17444	0.06488	0.01707	0.00924	0.03717	-0.01369	0.00573	0.96996	22.39324	1.47941	-26.22681	0.26054	0.50404	-0.13661	0.04294	0.03855	0.00300	25.54480	-3.73376	-0.70054	0.68207	0.85607	0.31593	0.11275	0.00982	-0.18363	21.78952	-0.04345	6.23275	-0.00365	0.00022	0.00270	-0.00000	-0.00001	0.00010	123.50859	12.74891	-12.37498	-0.12001	-0.02545	-0.00292	0.00242
168			1.67000	11.12925	-2.04079	17.40780	0.37539	0.17566	0.06141	0.00551	0.00682	0.03098	-0.01323	0.00520	0.96604	22.32244	1.45440	-26.24945	0.25885	0.50527	-0.14031	0.02179	0.01741	-0.00682	25.48537	-3.61390	-0.39217	0.67100	0.86826	0.31643	0.07640	0.05699	-0.17354	21.78955	-0.04184	6.20739	-0.00396	0.00022	0.00253	-0.00002	-0.00000	0.00010	123.52740	12.72904	-12.39627	-0.11497	-0.02390	-0.00352	0.00773
169			1.68000	11.12146	-2.11066	17.14866							-0.01187	0.00528	0.96422	22.29509	1.46407	-26.29339							25.45235	-3.53114	-0.09970							21.78447	-0.04825	6.18501							123.57595	12.70727	-12.41868
170			1.69000	11.13921	-2.16698	16.93563							-0.01015	0.00546	0.96401	22.30418	1.49719	-26.34741							25.44023	-3.48121	0.15568							21.77032	-0.06174	6.16771							123.66301	12.68071	-12.43611
[truncated: 11 more columns]
