# Supplementary material for: Analysis of the impact of different landing heights and lateralities on lower limb joint load based on statistical parametric mapping
Source: PLoS One. 2025 May 30;20(5):e0324656. doi: 10.1371/journal.pone.0324656 (PMC12124505; doi:10.1371/journal.pone.0324656)
Supplement: S1 File — (ZIP) [file pone.0324656.s001.zip › Original data/015/右前30.txt]

	C:\Users\dell\Documents\Qualisys-GAIT1214\Data\zhanghaifeng_zhanghaifeng_2023-11-19_wjn014\2023-11-19\2023-11-19_unspecified\Gait LB - CAST 1.c3d	C:\Users\dell\Documents\Qualisys-GAIT1214\Data\zhanghaifeng_zhanghaifeng_2023-11-19_wjn014\2023-11-19\2023-11-19_unspecified\Gait LB - CAST 1.c3d	C:\Users\dell\Documents\Qualisys-GAIT1214\Data\zhanghaifeng_zhanghaifeng_2023-11-19_wjn014\2023-11-19\2023-11-19_unspecified\Gait LB - CAST 1.c3d	C:\Users\dell\Documents\Qualisys-GAIT1214\Data\zhanghaifeng_zhanghaifeng_2023-11-19_wjn014\2023-11-19\2023-11-19_unspecified\Gait LB - CAST 1.c3d	C:\Users\dell\Documents\Qualisys-GAIT1214\Data\zhanghaifeng_zhanghaifeng_2023-11-19_wjn014\2023-11-19\2023-11-19_unspecified\Gait LB - CAST 1.c3d	C:\Users\dell\Documents\Qualisys-GAIT1214\Data\zhanghaifeng_zhanghaifeng_2023-11-19_wjn014\2023-11-19\2023-11-19_unspecified\Gait LB - CAST 1.c3d	C:\Users\dell\Documents\Qualisys-GAIT1214\Data\zhanghaifeng_zhanghaifeng_2023-11-19_wjn014\2023-11-19\2023-11-19_unspecified\Gait LB - CAST 1.c3d	C:\Users\dell\Documents\Qualisys-GAIT1214\Data\zhanghaifeng_zhanghaifeng_2023-11-19_wjn014\2023-11-19\2023-11-19_unspecified\Gait LB - CAST 1.c3d	C:\Users\dell\Documents\Qualisys-GAIT1214\Data\zhanghaifeng_zhanghaifeng_2023-11-19_wjn014\2023-11-19\2023-11-19_unspecified\Gait LB - CAST 1.c3d	C:\Users\dell\Documents\Qualisys-GAIT1214\Data\zhanghaifeng_zhanghaifeng_2023-11-19_wjn014\2023-11-19\2023-11-19_unspecified\Gait LB - CAST 1.c3d	C:\Users\dell\Documents\Qualisys-GAIT1214\Data\zhanghaifeng_zhanghaifeng_2023-11-19_wjn014\2023-11-19\2023-11-19_unspecified\Gait LB - CAST 1.c3d	C:\Users\dell\Documents\Qualisys-GAIT1214\Data\zhanghaifeng_zhanghaifeng_2023-11-19_wjn014\2023-11-19\2023-11-19_unspecified\Gait LB - CAST 1.c3d	C:\Users\dell\Documents\Qualisys-GAIT1214\Data\zhanghaifeng_zhanghaifeng_2023-11-19_wjn014\2023-11-19\2023-11-19_unspecified\Gait LB - CAST 1.c3d	C:\Users\dell\Documents\Qualisys-GAIT1214\Data\zhanghaifeng_zhanghaifeng_2023-11-19_wjn014\2023-11-19\2023-11-19_unspecified\Gait LB - CAST 1.c3d	C:\Users\dell\Documents\Qualisys-GAIT1214\Data\zhanghaifeng_zhanghaifeng_2023-11-19_wjn014\2023-11-19\2023-11-19_unspecified\Gait LB - CAST 1.c3d	C:\Users\dell\Documents\Qualisys-GAIT1214\Data\zhanghaifeng_zhanghaifeng_2023-11-19_wjn014\2023-11-19\2023-11-19_unspecified\Gait LB - CAST 1.c3d	C:\Users\dell\Documents\Qualisys-GAIT1214\Data\zhanghaifeng_zhanghaifeng_2023-11-19_wjn014\2023-11-19\2023-11-19_unspecified\Gait LB - CAST 1.c3d	C:\Users\dell\Documents\Qualisys-GAIT1214\Data\zhanghaifeng_zhanghaifeng_2023-11-19_wjn014\2023-11-19\2023-11-19_unspecified\Gait LB - CAST 1.c3d	C:\Users\dell\Documents\Qualisys-GAIT1214\Data\zhanghaifeng_zhanghaifeng_2023-11-19_wjn014\2023-11-19\2023-11-19_unspecified\Gait LB - CAST 1.c3d	C:\Users\dell\Documents\Qualisys-GAIT1214\Data\zhanghaifeng_zhanghaifeng_2023-11-19_wjn014\2023-11-19\2023-11-19_unspecified\Gait LB - CAST 1.c3d	C:\Users\dell\Documents\Qualisys-GAIT1214\Data\zhanghaifeng_zhanghaifeng_2023-11-19_wjn014\2023-11-19\2023-11-19_unspecified\Gait LB - CAST 1.c3d	C:\Users\dell\Documents\Qualisys-GAIT1214\Data\zhanghaifeng_zhanghaifeng_2023-11-19_wjn014\2023-11-19\2023-11-19_unspecified\Gait LB - CAST 1.c3d	C:\Users\dell\Documents\Qualisys-GAIT1214\Data\zhanghaifeng_zhanghaifeng_2023-11-19_wjn014\2023-11-19\2023-11-19_unspecified\Gait LB - CAST 1.c3d	C:\Users\dell\Documents\Qualisys-GAIT1214\Data\zhanghaifeng_zhanghaifeng_2023-11-19_wjn014\2023-11-19\2023-11-19_unspecified\Gait LB - CAST 1.c3d	C:\Users\dell\Documents\Qualisys-GAIT1214\Data\zhanghaifeng_zhanghaifeng_2023-11-19_wjn014\2023-11-19\2023-11-19_unspecified\Gait LB - CAST 1.c3d	C:\Users\dell\Documents\Qualisys-GAIT1214\Data\zhanghaifeng_zhanghaifeng_2023-11-19_wjn014\2023-11-19\2023-11-19_unspecified\Gait LB - CAST 1.c3d	C:\Users\dell\Documents\Qualisys-GAIT1214\Data\zhanghaifeng_zhanghaifeng_2023-11-19_wjn014\2023-11-19\2023-11-19_unspecified\Gait LB - CAST 1.c3d	C:\Users\dell\Documents\Qualisys-GAIT1214\Data\zhanghaifeng_zhanghaifeng_2023-11-19_wjn014\2023-11-19\2023-11-19_unspecified\Gait LB - CAST 1.c3d	C:\Users\dell\Documents\Qualisys-GAIT1214\Data\zhanghaifeng_zhanghaifeng_2023-11-19_wjn014\2023-11-19\2023-11-19_unspecified\Gait LB - CAST 1.c3d	C:\Users\dell\Documents\Qualisys-GAIT1214\Data\zhanghaifeng_zhanghaifeng_2023-11-19_wjn014\2023-11-19\2023-11-19_unspecified\Gait LB - CAST 1.c3d	C:\Users\dell\Documents\Qualisys-GAIT1214\Data\zhanghaifeng_zhanghaifeng_2023-11-19_wjn014\2023-11-19\2023-11-19_unspecified\Gait LB - CAST 1.c3d	C:\Users\dell\Documents\Qualisys-GAIT1214\Data\zhanghaifeng_zhanghaifeng_2023-11-19_wjn014\2023-11-19\2023-11-19_unspecified\Gait LB - CAST 1.c3d	C:\Users\dell\Documents\Qualisys-GAIT1214\Data\zhanghaifeng_zhanghaifeng_2023-11-19_wjn014\2023-11-19\2023-11-19_unspecified\Gait LB - CAST 1.c3d	C:\Users\dell\Documents\Qualisys-GAIT1214\Data\zhanghaifeng_zhanghaifeng_2023-11-19_wjn014\2023-11-19\2023-11-19_unspecified\Gait LB - CAST 1.c3d	C:\Users\dell\Documents\Qualisys-GAIT1214\Data\zhanghaifeng_zhanghaifeng_2023-11-19_wjn014\2023-11-19\2023-11-19_unspecified\Gait LB - CAST 1.c3d	C:\Users\dell\Documents\Qualisys-GAIT1214\Data\zhanghaifeng_zhanghaifeng_2023-11-19_wjn014\2023-11-19\2023-11-19_unspecified\Gait LB - CAST 1.c3d	C:\Users\dell\Documents\Qualisys-GAIT1214\Data\zhanghaifeng_zhanghaifeng_2023-11-19_wjn014\2023-11-19\2023-11-19_unspecified\Gait LB - CAST 1.c3d	C:\Users\dell\Documents\Qualisys-GAIT1214\Data\zhanghaifeng_zhanghaifeng_2023-11-19_wjn014\2023-11-19\2023-11-19_unspecified\Gait LB - CAST 1.c3d	C:\Users\dell\Documents\Qualisys-GAIT1214\Data\zhanghaifeng_zhanghaifeng_2023-11-19_wjn014\2023-11-19\2023-11-19_unspecified\Gait LB - CAST 1.c3d	C:\Users\dell\Documents\Qualisys-GAIT1214\Data\zhanghaifeng_zhanghaifeng_2023-11-19_wjn014\2023-11-19\2023-11-19_unspecified\Gait LB - CAST 1.c3d	C:\Users\dell\Documents\Qualisys-GAIT1214\Data\zhanghaifeng_zhanghaifeng_2023-11-19_wjn014\2023-11-19\2023-11-19_unspecified\Gait LB - CAST 1.c3d	C:\Users\dell\Documents\Qualisys-GAIT1214\Data\zhanghaifeng_zhanghaifeng_2023-11-19_wjn014\2023-11-19\2023-11-19_unspecified\Gait LB - CAST 1.c3d	C:\Users\dell\Documents\Qualisys-GAIT1214\Data\zhanghaifeng_zhanghaifeng_2023-11-19_wjn014\2023-11-19\2023-11-19_unspecified\Gait LB - CAST 1.c3d	C:\Users\dell\Documents\Qualisys-GAIT1214\Data\zhanghaifeng_zhanghaifeng_2023-11-19_wjn014\2023-11-19\2023-11-19_unspecified\Gait LB - CAST 1.c3d	C:\Users\dell\Documents\Qualisys-GAIT1214\Data\zhanghaifeng_zhanghaifeng_2023-11-19_wjn014\2023-11-19\2023-11-19_unspecified\Gait LB - CAST 1.c3d	C:\Users\dell\Documents\Qualisys-GAIT1214\Data\zhanghaifeng_zhanghaifeng_2023-11-19_wjn014\2023-11-19\2023-11-19_unspecified\Gait LB - CAST 1.c3d	C:\Users\dell\Documents\Qualisys-GAIT1214\Data\zhanghaifeng_zhanghaifeng_2023-11-19_wjn014\2023-11-19\2023-11-19_unspecified\Gait LB - CAST 1.c3d	C:\Users\dell\Documents\Qualisys-GAIT1214\Data\zhanghaifeng_zhanghaifeng_2023-11-19_wjn014\2023-11-19\2023-11-19_unspecified\Gait LB - CAST 1.c3d	C:\Users\dell\Documents\Qualisys-GAIT1214\Data\zhanghaifeng_zhanghaifeng_2023-11-19_wjn014\2023-11-19\2023-11-19_unspecified\Gait LB - CAST 1.c3d
	CD	ZD	TIME	Right Ankle Angles	Right Ankle Angles	Right Ankle Angles	Right Ankle Moment	Right Ankle Moment	Right Ankle Moment	Right Ankle Power	Right Ankle Power	Right Ankle Power	Right GRF	Right GRF	Right GRF	Right Knee Angles	Right Knee Angles	Right Knee Angles	Right Knee Moment	Right Knee Moment	Right Knee Moment	Right Knee Power	Right Knee Power	Right Knee Power	Right Hip Angles	Right Hip Angles	Right Hip Angles	Right Hip Moment	Right Hip Moment	Right Hip Moment	Right Hip Power	Right Hip Power	Right Hip Power	RANKLE	RANKLE	RANKLE	RKNEE	RKNEE	RKNEE	RHIP	RHIP	RHIP	Left Ankle Angles	Left Ankle Angles	Left Ankle Angles	Left Ankle Moment	Left Ankle Moment	Left Ankle Moment	Left Ankle Power
	EVENT_LABEL	EVENT_LABEL	FRAME_NUMBERS	LINK_MODEL_BASED	LINK_MODEL_BASED	LINK_MODEL_BASED	LINK_MODEL_BASED	LINK_MODEL_BASED	LINK_MODEL_BASED	LINK_MODEL_BASED	LINK_MODEL_BASED	LINK_MODEL_BASED	LINK_MODEL_BASED	LINK_MODEL_BASED	LINK_MODEL_BASED	LINK_MODEL_BASED	LINK_MODEL_BASED	LINK_MODEL_BASED	LINK_MODEL_BASED	LINK_MODEL_BASED	LINK_MODEL_BASED	LINK_MODEL_BASED	LINK_MODEL_BASED	LINK_MODEL_BASED	LINK_MODEL_BASED	LINK_MODEL_BASED	LINK_MODEL_BASED	LINK_MODEL_BASED	LINK_MODEL_BASED	LINK_MODEL_BASED	LINK_MODEL_BASED	LINK_MODEL_BASED	LINK_MODEL_BASED	LINK_MODEL_BASED	LINK_MODEL_BASED	LINK_MODEL_BASED	LINK_MODEL_BASED	LINK_MODEL_BASED	LINK_MODEL_BASED	LINK_MODEL_BASED	LINK_MODEL_BASED	LINK_MODEL_BASED	LINK_MODEL_BASED	LINK_MODEL_BASED	LINK_MODEL_BASED	LINK_MODEL_BASED	LINK_MODEL_BASED	LINK_MODEL_BASED	LINK_MODEL_BASED
	ORIGINAL	ORIGINAL	ORIGINAL	ORIGINAL	ORIGINAL	ORIGINAL	ORIGINAL	ORIGINAL	ORIGINAL	ORIGINAL	ORIGINAL	ORIGINAL	ORIGINAL	ORIGINAL	ORIGINAL	ORIGINAL	ORIGINAL	ORIGINAL	ORIGINAL	ORIGINAL	ORIGINAL	ORIGINAL	ORIGINAL	ORIGINAL	ORIGINAL	ORIGINAL	ORIGINAL	ORIGINAL	ORIGINAL	ORIGINAL	ORIGINAL	ORIGINAL	ORIGINAL	ORIGINAL	ORIGINAL	ORIGINAL	ORIGINAL	ORIGINAL	ORIGINAL	ORIGINAL	ORIGINAL	ORIGINAL	ORIGINAL	ORIGINAL	ORIGINAL	ORIGINAL	ORIGINAL	ORIGINAL	ORIGINAL
ITEM	X	X	X	X	Y	Z	X	Y	Z	X	Y	Z	X	Y	Z	X	Y	Z	X	Y	Z	X	Y	Z	X	Y	Z	X	Y	Z	X	Y	Z	X	Y	Z	X	Y	Z	X	Y	Z	X	Y	Z	X	Y	Z	X
1	0.12000	0.23000	0.00000	-16.10979	6.60020	11.24161							-0.00000	0.00000	0.00000	3.13683	-1.89879	-13.43318							29.70897	-1.20560	-4.12887																0.25794	-3.22803	12.85003
2			0.01000	-17.14499	6.27582	11.21190							-0.00000	0.00000	0.00000	3.19595	-1.92434	-13.25636							29.44885	-1.25969	-4.24230							-1.31565	116.99068	7.03086	-4.03640	6.00368	13.47237	-6.13483	25.53667	-11.40342	-0.78499	-2.11473	13.04130
3			0.02000	-18.36273	5.95589	11.23301	-0.00191	-0.00011	0.00064	-0.00435	-0.00005	-0.00017	-0.00000	0.00000	0.00000	3.25077	-1.94489	-13.15693	0.05946	0.01268	0.00076	-0.00607	0.00028	0.00007	29.19487	-1.34995	-4.34748	-0.22112	0.06329	0.03418	-0.09340	0.00587	0.00859	3.88878	133.44518	13.81094	-2.07582	5.79652	4.76233	-10.76440	24.02546	-11.32349	-1.58398	-1.02100	13.39554	-0.00373	-0.00034	0.00069	-0.00411
4			0.03000	-19.76153	5.63886	11.31868	-0.00107	0.00048	0.00085	-0.00271	0.00022	-0.00033	-0.00000	0.00000	0.00000	3.30960	-1.95535	-13.15837	0.04661	0.01728	0.00027	-0.00554	0.00019	-0.00002	28.96008	-1.49306	-4.44194	-0.18498	0.07185	0.04006	-0.06981	0.01372	0.01173	8.33385	147.62126	21.41949	0.51685	6.91670	-4.80361	-16.77062	21.07687	-11.96816	-2.03244	0.01632	13.87707	-0.00263	-0.00029	0.00060	-0.00106
5			0.04000	-21.29464	5.31382	11.46895	-0.00044	0.00091	0.00086	-0.00118	0.00040	-0.00042	-0.00000	0.00000	0.00000	3.39030	-1.95161	-13.25645	0.02723	0.01931	0.00000	-0.00493	-0.00016	-0.00000	28.75754	-1.70404	-4.53517	-0.14193	0.07081	0.04043	-0.04383	0.02102	0.01475	9.82574	154.61024	28.32080	3.21238	10.63172	-12.22863	-23.57120	16.72105	-14.29626	-2.04764	0.99190	14.42125	-0.00168	-0.00017	0.00062	0.00069
6			0.05000	-22.85074	4.96375	11.66540	-0.00019	0.00103	0.00061	-0.00048	0.00048	-0.00035	-0.00000	0.00000	0.00000	3.52568	-1.93098	-13.41455	0.00032	0.01684	-0.00003	-0.00010	-0.00062	0.00001	28.60017	-1.99260	-4.64492	-0.08898	0.05543	0.03258	-0.01930	0.02197	0.01526	5.83514	147.99174	32.65689	5.50069	18.60652	-14.36752	-30.36222	11.04641	-18.61163	-1.58172	1.92642	14.94555	-0.00102	0.00003	0.00083	0.00129
7			0.06000	-24.24242	4.56948	11.87120	-0.00044	0.00069	0.00008	-0.00090	0.00037	-0.00005	-0.00000	0.00000	0.00000	3.76656	-1.89031	-13.56568	-0.03334	0.00799	0.00010	0.01892	-0.00065	-0.00002	28.50029	-2.35993	-4.78887	-0.02713	0.02175	0.01435	-0.00278	0.01041	0.00842	-6.15893	120.78969	32.68478	7.12770	32.69016	-8.60297	-36.23337	4.19825	-24.23680	-0.63063	2.83804	15.36638	-0.00067	0.00032	0.00123	0.00139
8			0.07000	-25.20829	4.11438	12.03629	-0.00134	-0.00018	-0.00065	-0.00137	-0.00013	0.00036	-0.00000	0.00000	0.00000	4.18295	-1.82414	-13.62162	-0.07074	-0.00824	0.00014	0.06788	0.00122	0.00001	28.46921	-2.79581	-4.97424	0.03656	-0.03211	-0.01519	-0.00122	-0.01721	-0.01044	-28.01722	66.92898	27.28273	8.16637	54.75331	6.27533	-40.18645	-3.73577	-29.45437	0.75805	3.70829	15.61966	-0.00049	0.00067	0.00175	0.00135
9			0.08000	-25.43469	3.58656	12.10793	-0.00300	-0.00151	-0.00143	0.00159	-0.00135	0.00060	-0.00000	0.00000	0.00000	4.86383	-1.72560	-13.49230	-0.10621	-0.03079	-0.00037	0.16171	0.00748	-0.00016	28.51915	-3.27526	-5.18843	0.08760	-0.10291	-0.05435	-0.01684	-0.05782	-0.03922	-60.05753	-16.70303	15.96110	8.95172	86.39215	29.32948	-41.15252	-12.87033	-31.75497	2.48556	4.47261	15.67388	-0.00039	0.00099	0.00227	0.00124
10			0.09000	-24.60282	2.97870	12.03440	-0.00555	-0.00297	-0.00197	0.01426	-0.00342	0.00035	-0.00000	0.00000	0.00000	5.91255	-1.59014	-13.10924	-0.13089	-0.05479	-0.00188	0.29649	0.01992	-0.00167	28.66585	-3.75660	-5.39353	0.10416	-0.17699	-0.09646	-0.03948	-0.09782	-0.06165	-99.82589	-127.21737	-2.39861	9.93030	128.14415	57.71511	-38.12222	-23.59248	-28.37547	4.41734	5.04917	15.52401	-0.00037	0.00118	0.00260	0.00125
11			0.10000	-22.47361	2.29277	11.74816	-0.00905	-0.00409	-0.00195	0.04393	-0.00586	-0.00048	-0.00000	0.00000	0.00000	7.43092	-1.41874	-12.43966	-0.13374	-0.07190	-0.00456	0.42239	0.03641	-0.00619	28.93172	-4.18236	-5.52725	0.05987	-0.23138	-0.13068	-0.03612	-0.11698	-0.05218	-140.92775	-252.06564	-30.45470	11.45522	178.42188	87.59514	-30.36525	-36.62041	-17.15879	6.41018	5.37810	15.17933	-0.00046	0.00115	0.00261	0.00156
12			0.11000	-19.01013	1.54370	11.14959	-0.01342	-0.00455	-0.00131	0.09321	-0.00778	-0.00117	-0.00000	0.00000	0.00000	9.49269	-1.21924	-11.49146	-0.10606	-0.07508	-0.00781	0.43800	0.04970	-0.01374	29.34890	-4.48476	-5.51365	-0.06537	-0.24537	-0.14742	0.05761	-0.10315	0.00094	-173.98271	-368.23676	-69.23856	13.64176	233.15443	114.11740	-17.75801	-52.99515	2.35407	8.33861	5.44037	14.66185	-0.00067	0.00091	0.00220	0.00210
13			0.12000	-14.47525	0.74036	10.14871	0.28959	0.01304	-0.08065	-2.42212	0.02494	-0.13428	0.06894	-0.21876	0.05904	12.11923	-1.00448	-10.32794	0.45979	0.14583	0.10765	-2.33468	-0.11814	0.21314	29.96061	-4.59762	-5.28450	-1.50201	0.42371	0.02814	1.85070	0.12763	-0.01515	-190.70102	-449.14462	-112.54134	16.28975	286.73969	131.08002	-1.14810	-73.79905	28.02172	10.11222	5.25859	14.01110	-0.00092	0.00050	0.00132	0.00258
14			0.13000	-9.39883	-0.12812	8.76092	0.82221	-0.00325	-0.02304	-7.24202	-0.00640	-0.05370	0.09175	-0.07031	0.55199	15.26990	-0.78609	-9.07927	-0.54700	0.25837	0.09140	3.23058	-0.23802	0.17694	30.81708	-4.47341	-4.80684	0.60401	0.53164	0.27083	-1.00768	0.08473	-0.29890	-187.84413	-477.79788	-147.31158	18.84034	333.89447	133.24013	17.38852	-99.46982	54.97580	11.68190	4.88760	13.28091	-0.00111	0.00001	0.00005	0.00271
15			0.14000	-4.38791	-1.05282	7.15003	1.01800	-0.22196	0.02106	-8.48277	-0.40689	0.05604	0.03162	-0.08593	1.46008	18.85395	-0.56549	-7.91025	-0.33005	0.05149	-0.01111	2.16072	-0.04999	-0.01807	31.96349	-4.10259	-4.10582	1.53866	0.35910	0.31808	-3.34363	0.00435	-0.50066	-167.74496	-455.96063	-161.81126	20.58591	370.96667	120.16908	34.76639	-128.66162	76.63757	13.03429	4.39571	12.52785	-0.00117	-0.00049	-0.00151	0.00242
16			0.15000	0.09762	-1.96259	5.55895	0.96349	-0.48004	0.04463	-6.99921	-0.72553	0.11448	-0.11412	-0.13274	2.35916	22.75049	-0.33162	-6.95389	0.54889	-0.41137	-0.25068	-3.81284	0.39111	-0.29022	33.41656	-3.52555	-3.27203	1.96607	-0.28037	0.12611	-5.25330	0.03548	-0.22901	-136.30902	-400.63898	-152.48360	20.91585	394.85007	97.09456	47.78592	-156.74670	86.38734	14.17898	3.84343	11.79548	-0.00106	-0.00093	-0.00318	0.00185
17			0.16000	3.84583	-2.75076	4.20605	0.82518	-0.46233	0.03485	-4.92798	-0.50602	0.07347	-0.13900	-0.21803	2.23331	26.80417	-0.07517	-6.26272	1.30377	-0.39966	-0.28906	-9.16141	0.34522	-0.19733	35.12756	-2.83193	-2.45230	1.10626	-0.25416	0.11180	-3.35174	0.06439	-0.19387	-100.73955	-331.76224	-124.03552	19.25306	400.67795	71.83748	54.29632	-175.86540	79.63110	15.13643	3.27274	11.10365	-0.00081	-0.00131	-0.00473	0.00118
18			0.17000	6.83848	-3.34010	3.22354	0.75139	-0.29795	0.03825	-3.52801	-0.20799	0.05569	-0.03885	-0.29393	1.62921	30.80158	0.18969	-5.80781	1.49555	0.00247	-0.08278	-10.01718	-0.00176	-0.02773	36.96191	-2.14452	-1.81522	0.09322	0.40302	0.35357	-0.29014	-0.14920	-0.46932	-67.61283	-262.61118	-85.99445	15.00902	382.76544	50.86527	54.14561	-178.64391	56.49784	15.92931	2.70872	10.44954	-0.00045	-0.00159	-0.00596	0.00055
19			0.18000	9.14105	-3.71857	2.63722	0.80885	-0.21140	0.07978	-2.85821	-0.08478	0.06449	0.05046	-0.28868	1.31540	34.48286	0.41753	-5.51588	1.30812	0.30588	0.09560	-7.75977	-0.15688	0.01693	38.73186	-1.58136	-1.48904	0.14520	0.91231	0.58583	-0.41706	-0.43688	-0.41985	-41.28083	-198.90579	-48.95978	7.77656	339.18478	37.11871	49.48835	-162.89351	23.22995	16.57575	2.16986	9.82029	0.00001	-0.00179	-0.00665	-0.00001
20			0.19000	10.83566	-3.92747	2.37776	0.90466	-0.21368	0.10856	-2.28073	-0.04603	0.03554	0.06856	-0.27590	1.27853	37.60344	0.54696	-5.31351	1.24595	0.34831	0.12416	-5.99617	-0.09855	0.02325	40.26263	-1.20594	-1.51174	0.48419	0.97571	0.62921	-1.14844	-0.55901	-0.06660	-23.07640	-142.75009	-21.43312	-1.89633	274.79025	29.92110	43.46575	-132.67641	-9.50213	17.08220	1.68640	9.20656	0.00060	-0.00186	-0.00666	-0.00044
21			0.20000	12.00857	-4.02659	2.31344	0.97785	-0.22874	0.11950	-1.63803	-0.02388	0.01146	0.05029	-0.25133	1.27549	40.00111	0.53788	-5.15386	1.17805	0.27222	0.07068	-4.13582	-0.01952	0.01898	41.44344	-1.00293	-1.81467	0.81501	0.80767	0.55511	-1.42406	-0.49698	0.16508	-11.91217	-95.25729	-7.86678	-11.23780	199.81432	25.74883	37.43290	-96.13906	-30.19645	17.44333	1.30854	8.60674	0.00126	-0.00177	-0.00595	-0.00059
22			0.21000	12.74944	-4.06700	2.29468	0.99909	-0.22065	0.11424	-0.99574	-0.00577	0.01190	0.03733	-0.23382	1.23025	41.62902	0.41315	-5.02712	1.11310	0.21802	0.04715	-2.46940	0.01429	0.01381	42.25287	-0.90130	-2.23002	0.92572	0.70084	0.48996	-1.06658	-0.38027	0.17960	-5.80981	-56.60455	-7.80278	-15.67335	125.72357	20.02158	29.96865	-62.39279	-31.21504	17.65132	1.08664	8.02498	0.00190	-0.00152	-0.00461	-0.00039
23			0.22000	13.14281	-4.08317	2.20330	0.98394	-0.20191	0.10094	-0.45754	0.00743	0.02663	0.03535	-0.20592	1.16881	42.54503	0.26252	-4.95133	0.99956	0.19846	0.06112	-1.07862	0.01909	0.01105	42.75282	-0.82291	-2.54195	1.00669	0.68142	0.45581	-0.70074	-0.21862	0.05393	-3.01273	-25.84981	-16.29270	-11.87372	60.96240	10.14298	19.25841	-37.84846	-13.08124	17.70647	1.04018	7.47088	0.00250	-0.00110	-0.00279	0.00011
24			0.23000	13.26058	-4.09543	1.98996	0.94311	-0.18545	0.08743	-0.04651	0.01502	0.03942	0.03536	-0.16426	1.10511	42.86631	0.19441	-4.94696	0.83759	0.18826	0.07669	-0.12627	0.00593	-0.00357	43.04565	-0.72229	-2.57849	1.12520	0.67202	0.43068	-0.45782	0.00554	-0.12888	-2.08280	-1.56842	-26.27173	-0.63751	8.80368	-2.66145	5.77669	-23.75397	15.49371	17.62184	1.14554	6.96602	0.00303	-0.00053	-0.00066	0.00081
25			0.24000	13.16177	-4.11160	1.67775	0.86264	-0.16510	0.07321	0.23909	0.01712	0.04128	0.02852	-0.13050	1.00858	42.71758	0.27252	-5.01475	0.68852	0.16487	0.07062	0.40042	-0.01228	-0.02030	43.22219	-0.59599	-2.28455	1.10462	0.60466	0.38678	-0.26850	0.20584	-0.26895	-1.64131	17.44979	-31.99881	13.03166	-31.92139	-14.52623	-7.39005	-16.90383	42.67696	17.42269	1.34997	6.54663	0.00343	0.00013	0.00163	0.00149
26			0.25000	12.89581	-4.12696	1.33208	0.75236	-0.13342	0.06116	0.40060	0.01519	0.03424	0.02261	-0.10771	0.86711	42.19880	0.47964	-5.13256	0.54395	0.14917	0.06466	0.63554	-0.02247	-0.02770	43.33314	-0.46184	-1.73043	0.94230	0.52392	0.33855	-0.12654	0.29600	-0.31490	-0.49322	32.06590	-31.20316	22.73267	-64.60148	-21.63829	-16.42796	-12.36413	59.36798	17.14171	1.59686	6.25971	0.00362	0.00083	0.00394	0.00196
27			0.26000	12.50446	-4.12793	1.02163	0.63383	-0.09942	0.05280	0.46291	0.01243	0.02388	0.02220	-0.08015	0.71984	41.37672	0.72983	-5.26393	0.37959	0.14762	0.06844	0.63081	-0.02211	-0.02795	43.38629	-0.33675	-1.06470	0.81495	0.46458	0.29692	-0.01387	0.28980	-0.28307	1.94615	43.08025	-24.78817	24.48302	-92.69428	-22.26235	-19.36509	-6.04019	62.05178	16.81469	1.84109	6.15486	0.00357	0.00154	0.00610	0.00207
28			0.27000	12.02020	-4.09998	0.79369	0.52673	-0.06700	0.05130	0.46533	0.00980	0.01452	0.02788	-0.03684	0.58207	40.29189	0.91912	-5.37011	0.15964	0.15873	0.07843	0.33434	-0.01103	-0.01916	43.36048	-0.23234	-0.44523	0.83301	0.43402	0.26676	0.12013	0.23170	-0.21158	5.58170	51.33311	-15.13226	18.50386	-118.17890	-17.36156	-17.17958	3.93593	52.51980	16.47726	2.05346	6.27439	0.00331	0.00219	0.00799	0.00185
29			0.28000	11.46686	-4.03251	0.66883	0.43108	-0.03439	0.05229	0.43133	0.00619	0.00491	0.03553	0.00856	0.43547	38.97464	0.97460	-5.42370	-0.08145	0.16983	0.08615	-0.20118	0.01033	-0.00086	43.22549	-0.15882	0.01628	0.87727	0.40773	0.23938	0.30799	0.14789	-0.12553	9.98208	57.45871	-4.56814	8.01003	-140.99086	-9.90574	-12.67981	17.13124	35.84641	16.15783	2.22441	6.63360	0.00297	0.00275	0.00949	0.00149
30			0.29000	10.86318	-3.92011	0.64708	0.33991	-0.00363	0.05028	0.36880	0.00081	-0.00439	0.03999	0.04486	0.27705	37.46057	0.87594	-5.41943	-0.29254	0.16706	0.08331	-0.81098	0.03410	0.01697	42.96014	-0.12454	0.27725	0.85394	0.35625	0.20119	0.49479	0.06651	-0.04679	14.61024	61.72834	5.43289	-3.04687	-159.62726	-3.50708	-8.68025	31.61673	17.86590	15.86728	2.37017	7.19922	0.00268	0.00318	0.01058	0.00119
31			0.30000	10.22678	-3.76327	0.71927	0.25682	0.02072	0.04257	0.29169	-0.00552	-0.01072	0.04184	0.07620	0.12241	35.79822	0.65046	-5.37756	-0.47344	0.15084	0.07448	-1.41004	0.04993	0.02386	42.56224	-0.13400	0.35683	0.81304	0.28737	0.15245	0.64687	0.01815	0.00209	18.86199	64.11630	14.48272	-11.51733	-172.28323	-1.28573	-7.00981	45.07938	3.23546	15.59687	2.52546	7.88977	0.00249	0.00348	0.01129	0.00104
32			0.31000	9.57653	-3.56906	0.87758	-0.00867	0.00020	-0.00046	-0.00999	-0.00006	0.00019	-0.00000	0.00000	0.00000	34.04824	0.35565	-5.34177	-0.01639	-0.00226	-0.00203	-0.05041	-0.00096	-0.00060	42.04850	-0.18822	0.31418	-0.18157	-0.02829	-0.01589	-0.17658	-0.00061	-0.00280	22.10268	64.55521	22.79717	-15.62948	-177.89532	-4.99545	-8.38262	55.75094	-5.46886	15.32869	2.72491	8.61125	0.00239	0.00366	0.01165	0.00101
33			0.32000	8.93135	-3.35097	1.11702	-0.00865	0.00014	-0.00051	-0.00983	-0.00004	0.00027	-0.00000	0.00000	0.00000	32.27480	0.05768	-5.36623	-0.00729	-0.00403	-0.00293	-0.02237	-0.00189	-0.00041	41.44732	-0.28716	0.22292	-0.20964	-0.02292	-0.01397	-0.23012	-0.00147	-0.00347	23.79162	63.23506	30.26181	-14.99792	-176.74622	-14.24963	-12.59020	62.86079	-7.83217	15.04857	2.99098	9.29497	0.00231	0.00373	0.01173	0.00103
34			0.33000	8.30639	-3.12684	1.42702	-0.00863	0.00006	-0.00055	-0.00946	-0.00002	0.00035	-0.00000	0.00000	0.00000	30.53390	-0.18729	-5.49395	0.00089	-0.00559	-0.00338	0.00266	-0.00260	0.00034	40.78971	-0.43106	0.14911	-0.23193	-0.01763	-0.01159	-0.27207	-0.00302	-0.00286	23.65207	60.64420	36.00862	-10.36880	-170.37471	-26.59365	-18.78267	66.59899	-5.12367	14.75098	3.33148	9.90894	0.00220	0.00373	0.01153	0.00104
35			0.34000	7.71107	-2.91525	1.78451	-0.00860	-0.00003	-0.00060	-0.00895	0.00001	0.00041	-0.00000	0.00000	0.00000	28.86462	-0.34470	-5.73959	0.00772	-0.00750	-0.00382	0.02191	-0.00311	0.00138	40.10226	-0.62030	0.13662	-0.24864	-0.01632	-0.01129	-0.30082	-0.00507	-0.00229	21.74743	57.26979	39.06927	-3.29096	-160.86934	-38.75611	-25.71398	67.79053	0.43326	14.43909	3.73558	10.45169	0.00201	0.00364	0.01107	0.00099
36			0.35000	7.15147	-2.73223	2.15896	-0.00858	-0.00014	-0.00067	-0.00833	0.00003	0.00045	-0.00000	0.00000	0.00000	27.28806	-0.40513	-6.08883	0.01295	-0.01029	-0.00462	0.03455	-0.00344	0.00268	39.40375	-0.85253	0.20058	-0.26043	-0.02192	-0.01506	-0.31801	-0.00972	-0.00221	18.42171	53.33733	39.19859	4.27772	-150.05911	-48.05110	-31.94480	67.44610	6.45305	14.12303	4.17242	10.94147	0.00174	0.00348	0.01036	0.00085
37			0.36000	6.63342	-2.58904	2.52222	-0.00856	-0.00025	-0.00076	-0.00762	0.00003	0.00048	-0.00000	0.00000	0.00000	25.81227	-0.38208	-6.50777	0.01679	-0.01385	-0.00572	0.04184	-0.00345	0.00410	38.70581	-1.11923	0.32962	-0.26879	-0.03399	-0.02260	-0.32687	-0.01819	-0.00229	14.13135	48.89771	36.84757	10.45272	-139.13687	-52.87622	-36.09045	66.37246	11.01307	13.81599	4.59887	11.39995	0.00140	0.00322	0.00945	0.00064
38			0.37000	6.16267	-2.49225	2.85287	-0.00854	-0.00035	-0.00085	-0.00683	0.00002	0.00047	-0.00000	0.00000	0.00000	24.43844	-0.30579	-6.95203	0.01951	-0.01748	-0.00680	0.04513	-0.00317	0.00509	38.01595	-1.40364	0.49365	-0.27493	-0.05013	-0.03249	-0.32950	-0.02805	-0.00264	9.30806	44.01160	32.78908	13.79194	-128.69000	-52.57429	-37.03979	65.02232	12.84387	13.52966	4.97299	11.83733	0.00099	0.00288	0.00838	0.00041
39			0.38000	5.74409	-2.44441	3.13832	-0.00853	-0.00043	-0.00091	-0.00598	-0.00000	0.00042	-0.00000	0.00000	0.00000	23.16566	-0.21609	-7.37396	0.02117	-0.02021	-0.00746	0.04519	-0.00296	0.00504	37.34031	-1.68163	0.65141	-0.27939	-0.06650	-0.04240	-0.32630	-0.03347	-0.00396	4.37465	38.76107	27.94614	13.51729	-118.81168	-47.25962	-34.25230	63.53903	11.27420	13.27192	5.26338	12.24725	0.00055	0.00248	0.00720	0.00020
40			0.39000	5.38157	-2.44375	3.37572	-0.00853	-0.00046	-0.00090	-0.00509	-0.00003	0.00033	-0.00000	0.00000	0.00000	21.99491	-0.15400	-7.72919	0.02160	-0.02101	-0.00734	0.04213	-0.00311	0.00377	36.68543	-1.92702	0.75883	-0.28133	-0.07745	-0.04894	-0.31532	-0.02891	-0.00677	-0.23618	33.17099	23.12791	9.78409	-109.10960	-37.71140	-28.10180	61.75895	6.35267	13.04615	5.45411	12.61124	0.00013	0.00202	0.00596	0.00004
41			0.40000	5.07886	-2.48432	3.56886	-0.00855	-0.00045	-0.00082	-0.00416	-0.00006	0.00024	-0.00000	0.00000	0.00000	20.93276	-0.15055	-7.98246	0.02090	-0.01943	-0.00638	0.03656	-0.00338	0.00188	36.06031	-2.11948	0.78034	-0.27990	-0.07915	-0.05001	-0.29450	-0.01564	-0.01050	-4.11065	27.26202	18.82072	3.76720	-98.86543	-25.29909	-19.93551	59.23325	-1.08530	12.85033	5.54638	12.90783	-0.00023	0.00155	0.00472	-0.00006
42			0.41000	4.83870	-2.55626	3.72477	-0.00857	-0.00041	-0.00068	-0.00322	-0.00007	0.00016	-0.00000	0.00000	0.00000	19.99122	-0.21765	-8.11342	0.01911	-0.01589	-0.00485	0.02917	-0.00323	0.00027	35.47757	-2.25196	0.69793	-0.27360	-0.07167	-0.04593	-0.26214	-0.00121	-0.01368	-6.88147	21.14750	15.27827	-2.71406	-87.43756	-11.85523	-11.69284	55.45208	-9.70555	12.67641	5.55651	13.12267	-0.00052	0.00110	0.00354	-0.00014
43			0.42000	4.66178	-2.64651	3.85232	-0.00861	-0.00037	-0.00053	-0.00227	-0.00006	0.00010	-0.00000	0.00000	0.00000	19.18406	-0.34584	-8.12079	0.01636	-0.01121	-0.00308	0.02095	-0.00241	-0.00050	34.95203	-2.33368	0.51363	-0.26120	-0.05793	-0.03862	-0.21940	0.00750	-0.01506	-8.29959	14.96142	12.50163	-7.86406	-74.55531	0.77641	-5.24169	50.16424	-18.07973	12.51192	5.51139	13.25699	-0.00073	0.00069	0.00248	-0.00020
44			0.43000	4.54755	-2.74045	3.95850	-0.00865	-0.00032	-0.00041	-0.00134	-0.00005	0.00006	-0.00000	0.00000	0.00000	18.52284	-0.50957	-8.01981	0.01281	-0.00654	-0.00147	0.01306	-0.00128	-0.00048	34.49672	-2.38680	0.24636	-0.24181	-0.04223	-0.03061	-0.17063	0.00904	-0.01450	-8.33243	8.81575	10.26980	-10.48592	-60.47124	11.10060	-1.82001	43.55098	-24.92565	12.34401	5.44034	13.32686	-0.00092	0.00033	0.00158	-0.00027
45			0.44000	4.49419	-2.82456	4.04760	-0.00868	-0.00030	-0.00032	-0.00045	-0.00004	0.00004	-0.00000	0.00000	0.00000	18.01227	-0.67647	-7.83891	0.00896	-0.00331	-0.00048	0.00682	-0.00049	-0.00020	34.11896	-2.43924	-0.07294	-0.21612	-0.02937	-0.02454	-0.12245	0.00664	-0.01311	-7.18938	2.98317	8.57862	-10.23892	-46.01548	17.77421	-1.78794	36.09984	-29.19440	12.16203	5.36761	13.35641	-0.00112	0.00005	0.00089	-0.00037
46			0.45000	4.49573	-2.88884	4.12617	-0.00869	-0.00029	-0.00028	0.00029	-0.00003	0.00004	-0.00000	0.00000	0.00000	17.64562	-0.81636	-7.62012	0.00515	-0.00257	-0.00037	0.00271	-0.00020	-0.00015	33.81948	-2.51635	-0.40622	-0.18577	-0.02348	-0.02252	-0.08050	0.00401	-0.01260	-5.27516	-2.01639	7.76538	-7.57729	-32.35645	19.68163	-4.62646	28.35731	-30.23928	11.95786	5.30804	13.36869	-0.00134	-0.00018	0.00040	-0.00051
47			0.46000	4.54034	-2.92866	4.20457	-0.00868	-0.00031	-0.00031	0.00082	-0.00002	0.00004	-0.00000	0.00000	0.00000	17.40442	-0.90783	-7.41367	0.00142	-0.00428	-0.00100	0.00047	-0.00005	-0.00033	33.59393	-2.63406	-0.71498	-0.15278	-0.02569	-0.02486	-0.04789	0.00175	-0.01347	-3.09175	-5.67021	7.97919	-3.50615	-20.58895	16.62998	-9.14987	20.83068	-27.99552	11.72685	5.26723	13.38011	-0.00158	-0.00034	0.00012	-0.00067
48			0.47000	4.61237	-2.94480	4.29164	-0.00866	-0.00035	-0.00037	0.00110	-0.00001	0.00006	-0.00000	0.00000	0.00000	17.26194	-0.94224	-7.26484	-0.00233	-0.00749	-0.00199	-0.00044	0.00031	-0.00036	33.43423	-2.79504	-0.96701	-0.11947	-0.03412	-0.03019	-0.02547	-0.00184	-0.01450	-1.12492	-7.74435	8.72259	0.75739	-11.51848	9.74243	-13.90174	14.03135	-22.92868	11.46977	5.24537	13.40004	-0.00186	-0.00046	0.00003	-0.00086
49			0.48000	4.69595	-2.94267	4.38742	-0.00862	-0.00039	-0.00045	0.00116	-0.00000	0.00007	-0.00000	0.00000	0.00000	17.18677	-0.92424	-7.20129	-0.00587	-0.01115	-0.00302	-0.00060	0.00078	-0.00004	33.32874	-2.98900	-1.14054	-0.08859	-0.04650	-0.03709	-0.01233	-0.00781	-0.01417	0.25039	-8.26518	9.05532	4.12477	-5.75383	1.07068	-17.57568	8.55822	-15.90874	11.19370	5.24071	13.43116	-0.00216	-0.00053	0.00008	-0.00104
50			0.49000	4.77654	-2.93051	4.48189	-0.00858	-0.00043	-0.00052	0.00102	0.00000	0.00008	-0.00000	0.00000	0.00000	17.14371	-0.86955	-7.22762	-0.00876	-0.01447	-0.00387	-0.00071	0.00104	0.00053	33.26108	-3.19639	-1.22728	-0.06304	-0.06100	-0.04456	-0.00624	-0.01536	-0.01170	0.81248	-7.37139	8.14304	5.92815	-3.77113	-7.09032	-19.36070	5.06136	-8.13940	10.91015	5.25244	13.47067	-0.00241	-0.00056	0.00023	-0.00117
51			0.50000	4.84149	-2.91797	4.55852	-0.00855	-0.00045	-0.00056	0.00073	0.00000	0.00006	-0.00000	0.00000	0.00000	17.09517	-0.79946	-7.32600	-0.01069	-0.01709	-0.00448	-0.00131	0.00088	0.00104	33.21006	-3.39533	-1.23400	-0.04500	-0.07572	-0.05177	-0.00435	-0.02221	-0.00740	0.48822	-5.26540	5.63314	6.05338	-5.66765	-12.85901	-19.06409	3.97400	-0.93799	10.63207	5.28058	13.51298	-0.00258	-0.00054	0.00042	-0.00120
52			0.51000	4.88058	-2.91453	4.60045	-0.00853	-0.00046	-0.00059	0.00033	-0.00001	0.00002	-0.00000	0.00000	0.00000	17.00638	-0.73502	-7.46380	-0.01150	-0.01874	-0.00482	-0.00247	0.00035	0.00126	33.15314	-3.56731	-1.18019	-0.03550	-0.08756	-0.05731	-0.00454	-0.02558	-0.00234	-0.64187	-2.25381	1.71029	4.84597	-10.83083	-15.32322	-17.03538	5.17273	4.72608	10.37111	5.32463	13.55293	-0.00260	-0.00049	0.00060	-0.00111
53			0.52000	4.88723	-2.92796	4.59520	-0.00852	-0.00045	-0.00060	-0.00013	-0.00002	-0.00003	-0.00000	0.00000	0.00000	16.85289	-0.69185	-7.60563	-0.01124	-0.01913	-0.00481	-0.00376	-0.00034	0.00112	33.07254	-3.70125	-1.08990	-0.03453	-0.09286	-0.05944	-0.00620	-0.02421	0.00218	-2.34316	1.23814	-3.04269	2.91057	-17.89857	-14.79952	-14.01779	7.88535	8.63636	10.13446	5.38241	13.59038	-0.00245	-0.00040	0.00073	-0.00095
54			0.53000	4.85932	-2.96255	4.53807	-0.00853	-0.00044	-0.00061	-0.00059	-0.00003	-0.00009	-0.00000	0.00000	0.00000	16.62621	-0.67723	-7.72611	-0.01002	-0.01790	-0.00434	-0.00456	-0.00091	0.00076	32.96018	-3.79478	-0.98167	-0.04133	-0.08952	-0.05719	-0.00971	-0.01952	0.00533	-4.27559	4.71410	-7.94264	0.86423	-25.13199	-12.42762	-10.87241	11.01058	11.24717	9.92166	5.44909	13.63255	-0.00216	-0.00029	0.00082	-0.00076
55			0.54000	4.79951	-3.01860	4.43082	-0.00855	-0.00042	-0.00060	-0.00098	-0.00004	-0.00014	-0.00000	0.00000	0.00000	16.33444	-0.69041	-7.81377	-0.00806	-0.01509	-0.00343	-0.00443	-0.00112	0.00036	32.81812	-3.85291	-0.86392	-0.05458	-0.07826	-0.05098	-0.01532	-0.01421	0.00694	-6.08485	7.68697	-12.55761	-0.82874	-30.96517	-9.29934	-8.28172	13.60878	13.18917	9.72256	5.51724	13.69124	-0.00177	-0.00018	0.00087	-0.00060
56			0.55000	4.71470	-3.09265	4.27796	-0.00859	-0.00040	-0.00060	-0.00125	-0.00005	-0.00019	-0.00000	0.00000	0.00000	15.99825	-0.72518	-7.86620	-0.00549	-0.01118	-0.00223	-0.00331	-0.00096	0.00009	32.65488	-3.88509	-0.73726	-0.07239	-0.06154	-0.04204	-0.02232	-0.00991	0.00719	-7.43525	9.80430	-16.74430	-1.90906	-34.37880	-6.01060	-6.61290	15.10529	14.87979	9.51814	5.57974	13.77720	-0.00134	-0.00007	0.00088	-0.00049
57			0.56000	4.61405	-3.17778	4.08454	-0.00864	-0.00037	-0.00058	-0.00140	-0.00004	-0.00022	-0.00000	0.00000	0.00000	15.64480	-0.77269	-7.88478	-0.00270	-0.00700	-0.00103	-0.00165	-0.00059	-0.00002	32.48269	-3.90255	-0.59874	-0.09146	-0.04280	-0.03202	-0.02874	-0.00680	0.00638	-8.02863	10.97390	-20.37247	-2.31366	-35.05334	-2.85345	-5.93162	15.25927	16.41185	9.28505	5.63365	13.89778	-0.00095	0.00001	0.00087	-0.00041
58			0.57000	4.50591	-3.26448	3.85775	-0.00869	-0.00033	-0.00055	-0.00144	-0.00004	-0.00023	-0.00000	0.00000	0.00000	15.30043	-0.82392	-7.87349	-0.00033	-0.00334	-0.00010	-0.00019	-0.00024	-0.00001	32.31460	-3.91601	-0.44618	-0.10741	-0.02567	-0.02257	-0.03216	-0.00438	0.00493	-7.69341	11.30575	-23.11253	-2.14071	-33.33033	-0.08466	-6.06481	14.18147	17.56609	9.00277	5.68209	14.05863	-0.00068	0.00007	0.00086	-0.00035
59			0.58000	4.39723	-3.34263	3.60912	-0.00871	-0.00028	-0.00050	-0.00138	-0.00002	-0.00022	-0.00000	0.00000	0.00000	14.98513	-0.87161	-7.83875	0.00088	-0.00085	0.00037	0.00045	-0.00005	0.00003	32.16123	-3.93404	-0.28197	-0.11629	-0.01346	-0.01525	-0.03142	-0.00251	0.00339	-6.52578	10.91379	-24.50704	-1.59286	-29.99106	2.11617	-6.64246	12.34357	17.87547	8.66049	5.73220	14.26368	-0.00058	0.00010	0.00087	-0.00035
60			0.59000	4.29457	-3.40491	3.35486	-0.00872	-0.00022	-0.00044	-0.00125	-0.00001	-0.00019	-0.00000	0.00000	0.00000	14.70961	-0.91144	-7.78747	0.00075	-0.00002	0.00032	0.00033	-0.00000	0.00004	32.02769	-3.96115	-0.11597	-0.11665	-0.00838	-0.01125	-0.02757	-0.00162	0.00230	-4.88515	9.85991	-24.16264	-0.89444	-26.00966	3.72232	-7.17727	10.45413	16.78977	8.26203	5.79248	14.51199	-0.00064	0.00010	0.00092	-0.00043
61			0.60000	4.20438	-3.44862	3.11430	-0.00872	-0.00017	-0.00041	-0.00104	-0.00001	-0.00016	-0.00000	0.00000	0.00000	14.47471	-0.94205	-7.72557	-0.00036	-0.00071	-0.00012	-0.00014	-0.00001	-0.00001	31.91235	-3.99725	0.03464	-0.10948	-0.00981	-0.01048	-0.02275	-0.00177	0.00169	-3.20821	8.26898	-22.03142	-0.21842	-22.35621	4.83907	-7.24553	9.18710	14.02227	7.82787	5.87082	14.79350	-0.00084	0.00009	0.00101	-0.00059
62			0.61000	4.13138	-3.47547	2.90449	-0.00870	-0.00013	-0.00040	-0.00079	-0.00000	-0.00013	-0.00000	0.00000	0.00000	14.27230	-0.96444	-7.65660	-0.00191	-0.00227	-0.00068	-0.00064	-0.00001	-0.00009	31.80823	-4.03843	0.15070	-0.09748	-0.01520	-0.01197	-0.01870	-0.00220	0.00118	-1.84219	6.40011	-18.59415	0.32585	-19.79708	5.68899	-6.63878	8.95266	9.84988	7.38998	5.97242	15.09086	-0.00109	0.00007	0.00113	-0.00075
63			0.62000	4.07717	-3.49002	2.73485	-0.00868	-0.00010	-0.00040	-0.00056	-0.00000	-0.00011	-0.00000	0.00000	0.00000	14.08850	-0.98133	-7.58090	-0.00328	-0.00409	-0.00118	-0.00103	0.00003	-0.00017	31.70552	-4.07870	0.21831	-0.08451	-0.02232	-0.01486	-0.01620	-0.00206	0.00041	-0.99246	4.58542	-14.67966	0.68868	-18.72985	6.50905	-5.38460	9.82019	5.05688	6.98105	6.09852	15.38633	-0.00133	0.00008	0.00127	-0.00081
64			0.63000	4.03981	-3.49833	2.60545	-0.00866	-0.00009	-0.00042	-0.00037	-0.00000	-0.00008	-0.00000	0.00000	0.00000	13.90776	-0.99600	-7.49669	-0.00401	-0.00590	-0.00155	-0.00129	0.00007	-0.00025	31.59448	-4.11157	0.23345	-0.07416	-0.03034	-0.01893	-0.01528	-0.00094	-0.00070	-0.76776	3.12219	-11.11954	0.88126	-19.10928	7.47305	-3.63549	11.55288	0.52367	6.62517	6.24501	15.66502	-0.00145	0.00013	0.00143	-0.00075
65			0.64000	4.01480	-3.50730	2.50874	-0.00864	-0.00008	-0.00045	-0.00024	-0.00000	-0.00007	-0.00000	0.00000	0.00000	13.71739	-1.01126	-7.40085	-0.00382	-0.00761	-0.00182	-0.00131	0.00011	-0.00033	31.46819	-4.13113	0.20070	-0.06919	-0.03873	-0.02390	-0.01583	0.00119	-0.00206	-1.16732	2.15577	-8.44887	0.94566	-20.45696	8.63903	-1.58575	13.68090	-3.11446	6.33378	6.40156	15.91470	-0.00143	0.00023	0.00157	-0.00058
66			0.65000	3.99714	-3.52296	2.43391	-0.00864	-0.00007	-0.00048	-0.00017	-0.00000	-0.00006	-0.00000	0.00000	0.00000	13.51137	-1.02875	-7.29106	-0.00273	-0.00911	-0.00200	-0.00101	0.00014	-0.00041	31.32482	-4.13314	0.13072	-0.07040	-0.04681	-0.02923	-0.01778	0.00399	-0.00336	-2.00908	1.61199	-6.75507	0.91257	-22.02753	9.92323	0.52154	15.67300	-5.54021	6.10507	6.55335	16.12573	-0.00127	0.00035	0.00169	-0.00040
67			0.66000	3.98360	-3.54841	2.37174	-0.00865	-0.00007	-0.00051	-0.00012	-0.00000	-0.00005	-0.00000	0.00000	0.00000	13.29164	-1.04906	-7.16698	-0.00107	-0.01030	-0.00209	-0.00041	0.00016	-0.00048	31.16702	-4.11623	0.03699	-0.07683	-0.05393	-0.03427	-0.02080	0.00688	-0.00430	-2.98324	1.25423	-5.81500	0.78776	-23.07933	11.25508	2.42109	17.13343	-6.79335	5.92670	6.68603	16.29225	-0.00102	0.00049	0.00179	-0.00026
68			0.67000	3.97370	-3.58333	2.31617	-0.00866	-0.00007	-0.00053	-0.00005	-0.00000	-0.00005	-0.00000	0.00000	0.00000	13.06683	-1.07217	-7.02884	0.00064	-0.01112	-0.00212	0.00024	0.00018	-0.00054	31.00035	-4.08233	-0.06834	-0.08625	-0.05906	-0.03826	-0.02407	0.00920	-0.00473	-3.82437	0.80417	-5.36271	0.59063	-23.03880	12.62474	3.88611	17.84241	-7.20894	5.78010	6.79073	16.41329	-0.00074	0.00062	0.00188	-0.00017
69			0.68000	3.96964	-3.62535	2.26363	-0.00868	-0.00007	-0.00056	0.00006	-0.00001	-0.00005	-0.00000	0.00000	0.00000	12.85024	-1.09726	-6.87743	0.00203	-0.01167	-0.00213	0.00071	0.00021	-0.00058	30.83201	-4.03625	-0.17687	-0.09643	-0.06048	-0.04014	-0.02644	0.01015	-0.00460	-4.40684	0.03066	-5.17844	0.39861	-21.45190	13.74270	4.74494	17.62074	-7.03217	5.64615	6.86522	16.49311	-0.00048	0.00072	0.00193	-0.00011
70			0.69000	3.97551	-3.67149	2.21275	-0.00869	-0.00008	-0.00058	0.00025	-0.00001	-0.00005	-0.00000	0.00000	0.00000	12.65897	-1.12172	-6.71948	0.00291	-0.01192	-0.00212	0.00084	0.00026	-0.00057	30.67119	-3.98460	-0.28021	-0.10533	-0.05667	-0.03904	-0.02659	0.00908	-0.00376	-4.71091	-1.18359	-5.06431	0.36071	-17.95645	13.88662	4.87618	16.20982	-6.10435	5.50944	6.91359	16.54206	-0.00028	0.00080	0.00197	-0.00007
71			0.70000	3.99587	-3.71893	2.16405	-0.00869	-0.00008	-0.00060	0.00049	-0.00001	-0.00005	-0.00000	0.00000	0.00000	12.51225	-1.14048	-6.57067	0.00330	-0.01172	-0.00207	0.00065	0.00035	-0.00049	30.52962	-3.93467	-0.36581	-0.11163	-0.04926	-0.03566	-0.02373	0.00645	-0.00232	-4.76295	-2.81962	-4.80763	0.64561	-12.54908	12.46018	4.25297	13.51509	-4.22648	5.36068	6.94426	16.57541	-0.00014	0.00085	0.00200	-0.00004
72			0.71000	4.03448	-3.76526	2.12042	-0.00871	-0.00007	-0.00060	0.00078	-0.00001	-0.00004	-0.00000	0.00000	0.00000	12.42609	-1.14713	-6.44953	0.00314	-0.01102	-0.00197	0.00028	0.00045	-0.00034	30.41794	-3.89325	-0.42116	-0.11440	-0.04213	-0.03187	-0.01835	0.00365	-0.00089	-4.56612	-4.78315	-4.14628	1.27545	-5.87142	9.65646	3.02564	9.95870	-1.81080	5.19791	6.96667	16.61048	-0.00009	0.00089	0.00202	-0.00002
73			0.72000	4.09402	-3.80778	2.08754	-0.00872	-0.00007	-0.00060	0.00110	-0.00000	-0.00003	-0.00000	0.00000	0.00000	12.40719	-1.13765	-6.36684	0.00241	-0.00999	-0.00184	-0.00006	0.00054	-0.00019	30.34049	-3.86535	-0.44374	-0.11326	-0.03743	-0.02870	-0.01205	0.00148	0.00002	-4.08528	-6.97677	-2.79936	2.09504	1.04550	6.29302	1.48792	6.33175	0.17394	5.02668	6.98848	16.66234	-0.00008	0.00091	0.00207	-0.00002
74			0.73000	4.17633	-3.84340	2.07378	-0.00874	-0.00007	-0.00059	0.00144	-0.00000	-0.00000	-0.00000	0.00000	0.00000	12.45243	-1.11145	-6.32329	0.00119	-0.00888	-0.00175	-0.00015	0.00060	-0.00006	30.29449	-3.85369	-0.44354	-0.10856	-0.03463	-0.02604	-0.00645	0.00007	0.00021	-3.29662	-9.32347	-0.52917	2.94753	7.34127	3.03721	-0.06752	3.30928	0.91748	4.85761	7.01575	16.73991	-0.00009	0.00095	0.00214	-0.00002
75			0.74000	4.28254	-3.86892	2.08948	-0.00875	-0.00007	-0.00058	0.00177	-0.00000	0.00004	-0.00000	0.00000	0.00000	12.55257	-1.06977	-6.31499	-0.00027	-0.00785	-0.00171	0.00006	0.00063	0.00006	30.27291	-3.85881	-0.43693	-0.10159	-0.03242	-0.02353	-0.00240	-0.00068	-0.00019	-2.21190	-11.76518	2.83110	3.75719	12.57213	0.00623	-1.41340	1.19838	0.23159	4.70215	7.05314	16.84370	-0.00006	0.00099	0.00223	-0.00001
76			0.75000	4.41327	-3.88142	2.14627	-0.00876	-0.00007	-0.00056	0.00211	-0.00000	0.00008	-0.00000	0.00000	0.00000	12.69598	-1.01432	-6.33951	-0.00178	-0.00699	-0.00170	0.00049	0.00062	0.00016	30.26767	-3.87901	-0.43918	-0.09370	-0.02987	-0.02098	-0.00001	-0.00090	-0.00084	-0.87525	-14.28863	7.36027	4.51066	16.67879	-3.10240	-2.45319	-0.00282	-1.48592	4.56878	7.10294	16.96667	0.00003	0.00106	0.00232	0.00001
77			0.76000	4.56935	-3.87845	2.25604	-0.00877	-0.00008	-0.00055	0.00244	0.00000	0.00013	-0.00000	0.00000	0.00000	12.87183	-0.94627	-6.39882	-0.00313	-0.00630	-0.00166	0.00102	0.00060	0.00027	30.27125	-3.91173	-0.45912	-0.08631	-0.02700	-0.01859	0.00110	-0.00086	-0.00145	0.65152	-16.89558	12.89851	5.24895	19.84070	-6.57386	-3.28117	-0.49690	-3.58007	4.46064	7.16362	17.09698	0.00017	0.00114	0.00240	0.00002
78			0.77000	4.75128	-3.85813	2.42722	-0.00878	-0.00010	-0.00054	0.00277	0.00000	0.00019	-0.00000	0.00000	0.00000	13.07153	-0.86576	-6.49634	-0.00415	-0.00565	-0.00153	0.00149	0.00058	0.00035	30.27818	-3.95548	-0.49824	-0.08020	-0.02405	-0.01657	0.00142	-0.00079	-0.00189	2.29298	-19.49800	18.83201	6.03881	22.22992	-10.21473	-4.07360	-0.56019	-5.49623	4.37539	7.22994	17.22073	0.00032	0.00123	0.00247	0.00004
79			0.78000	4.95792	-3.81939	2.65927	-0.00879	-0.00014	-0.00054	0.00307	0.00001	0.00025	-0.00000	0.00000	0.00000	13.28786	-0.77255	-6.63038	-0.00483	-0.00496	-0.00126	0.00185	0.00054	0.00036	30.28509	-4.00992	-0.55311	-0.07581	-0.02143	-0.01513	0.00133	-0.00079	-0.00216	3.98290	-21.90574	24.17242	6.90177	23.86150	-13.34718	-4.91894	-0.39815	-6.94963	4.30767	7.29400	17.32376	0.00048	0.00131	0.00251	0.00004
80			0.79000	5.18582	-3.76170	2.94057	-0.00879	-0.00019	-0.00055	0.00333	0.00001	0.00029	-0.00000	0.00000	0.00000	13.51359	-0.66730	-6.79086	-0.00540	-0.00440	-0.00095	0.00213	0.00053	0.00031	30.28989	-4.07472	-0.61869	-0.07289	-0.02003	-0.01463	0.00104	-0.00089	-0.00240	5.69089	-23.98348	28.04142	7.78403	24.77978	-15.32773	-5.78980	-0.14158	-7.88852	4.25220	7.34860	17.39453	0.00062	0.00138	0.00255	0.00005
81			0.80000	5.43112	-3.68474	3.25280	-0.00879	-0.00024	-0.00055	0.00356	0.00002	0.00031	-0.00000	0.00000	0.00000	13.74352	-0.55176	-6.96348	-0.00594	-0.00407	-0.00070	0.00238	0.00054	0.00024	30.29177	-4.14900	-0.69019	-0.07169	-0.02042	-0.01526	0.00075	-0.00111	-0.00273	7.41788	-25.76481	30.15509	8.61425	25.23778	-16.00135	-6.63809	0.08516	-8.41581	4.20514	7.38981	17.42629	0.00073	0.00143	0.00256	0.00005
82			0.81000	5.69109	-3.58810	3.57867	-0.00880	-0.00028	-0.00053	0.00378	0.00004	0.00031	-0.00000	0.00000	0.00000	13.97592	-0.42798	-7.13568	-0.00638	-0.00392	-0.00057	0.00260	0.00057	0.00019	30.29142	-4.23195	-0.76430	-0.07251	-0.02235	-0.01679	0.00062	-0.00148	-0.00318	9.19410	-27.38385	30.82846	9.36576	25.60452	-15.61618	-7.48451	0.17082	-8.73827	4.16554	7.41728	17.41808	0.00081	0.00147	0.00257	0.00005
83			0.82000	5.96462	-3.47090	3.90632	-0.00881	-0.00032	-0.00050	0.00401	0.00005	0.00029	-0.00000	0.00000	0.00000	14.21266	-0.29744	-7.29879	-0.00666	-0.00402	-0.00057	0.00280	0.00064	0.00018	30.29058	-4.32393	-0.83981	-0.07503	-0.02517	-0.01883	0.00081	-0.00201	-0.00376	11.08101	-28.98877	30.62524	10.05170	26.24712	-14.58493	-8.40882	0.00623	-9.02499	4.13481	7.43276	17.37374	0.00085	0.00148	0.00257	0.00005
84			0.83000	6.25194	-3.33146	4.22990	-0.00883	-0.00037	-0.00046	0.00426	0.00008	0.00027	-0.00000	0.00000	0.00000	14.45868	-0.16079	-7.44901	-0.00686	-0.00476	-0.00079	0.00304	0.00082	0.00024	30.29232	-4.42636	-0.91611	-0.07826	-0.02892	-0.02132	0.00148	-0.00280	-0.00446	13.14316	-30.72891	30.09340	10.69215	27.49942	-13.46325	-9.46651	-0.52364	-9.27834	4.11460	7.43945	17.30091	0.00087	0.00149	0.00258	0.00004
85			0.84000	6.55478	-3.16748	4.54866	-0.00886	-0.00043	-0.00045	0.00454	0.00010	0.00027	-0.00000	0.00000	0.00000	14.72155	-0.01774	-7.58918	-0.00695	-0.00641	-0.00130	0.00333	0.00119	0.00039	30.30057	-4.54086	-0.99146	-0.08150	-0.03446	-0.02465	0.00274	-0.00404	-0.00537	15.37578	-32.68104	29.67468	11.27508	29.52049	-12.83860	-10.63830	-1.46067	-9.44217	4.10308	7.44151	17.21116	0.00088	0.00149	0.00261	0.00004
86			0.85000	6.87476	-2.97720	4.86566	-0.00886	-0.00050	-0.00047	0.00482	0.00014	0.00028	-0.00000	0.00000	0.00000	15.00839	0.13208	-7.72738	-0.00677	-0.00893	-0.00207	0.00354	0.00172	0.00064	30.31917	-4.66834	-1.06404	-0.08436	-0.04259	-0.02922	0.00448	-0.00589	-0.00658	17.65989	-34.69974	29.70496	11.69142	32.05256	-13.05031	-11.78828	-2.66511	-9.60485	4.09199	7.44372	17.12086	0.00088	0.00150	0.00266	0.00004
87			0.86000	7.21062	-2.76072	5.18664	-0.00885	-0.00058	-0.00052	0.00502	0.00019	0.00032	-0.00000	0.00000	0.00000	15.32117	0.28709	-7.87289	-0.00622	-0.01189	-0.00296	0.00351	0.00228	0.00097	30.34972	-4.80780	-1.13467	-0.08655	-0.05249	-0.03464	0.00631	-0.00810	-0.00812	19.76327	-36.36566	30.35203	11.77560	34.40099	-14.04856	-12.72350	-3.83684	-9.96001	4.06838	7.45086	17.04777	0.00088	0.00152	0.00273	0.00007
88			0.87000	7.55572	-2.52139	5.51745	-0.00881	-0.00066	-0.00060	0.00507	0.00023	0.00038	-0.00000	0.00000	0.00000	15.65340	0.44340	-8.03209	-0.00562	-0.01478	-0.00382	0.00331	0.00268	0.00136	30.39070	-4.95657	-1.20693	-0.08767	-0.06203	-0.03990	0.00784	-0.01013	-0.00980	21.40985	-37.19534	31.56119	11.45494	35.86703	-15.58706	-13.35202	-4.75148	-10.54310	4.02114	7.46683	17.00460	0.00087	0.00156	0.00282	0.00010
89			0.88000	7.89950	-2.26562	5.86217	-0.00874	-0.00074	-0.00068	0.00495	0.00027	0.00046	-0.00000	0.00000	0.00000	15.99359	0.59673	-8.20864	-0.00539	-0.01723	-0.00452	0.00321	0.00281	0.00174	30.43939	-5.11166	-1.28340	-0.08736	-0.06937	-0.04407	0.00894	-0.01168	-0.01126	22.36784	-36.99173	33.11396	10.82653	36.27466	-17.47867	-13.76045	-5.42818	-11.09126	3.94399	7.49357	16.99716	0.00086	0.00160	0.00290	0.00014
90			0.89000	8.23199	-2.00201	6.22216	-0.00865	-0.00081	-0.00077	0.00469	0.00029	0.00054	-0.00000	0.00000	0.00000	16.33187	0.74472	-8.40500	-0.00563	-0.01898	-0.00498	0.00331	0.00269	0.00208	30.49408	-5.27131	-1.36223	-0.08609	-0.07399	-0.04694	0.00975	-0.01293	-0.01216	22.47753	-35.86309	34.66484	10.06134	35.92031	-19.52046	-14.10912	-6.04867	-11.25940	3.83458	7.52979	17.02562	0.00084	0.00164	0.00296	0.00018
91			0.90000	8.54564	-1.74041	6.59496	-0.00856	-0.00089	-0.00086	0.00433	0.00031	0.00062	-0.00000	0.00000	0.00000	16.66273	0.88661	-8.62107	-0.00622	-0.02004	-0.00519	0.00357	0.00240	0.00230	30.55489	-5.43477	-1.43815	-0.08416	-0.07639	-0.04869	0.01046	-0.01416	-0.01234	21.63800	-33.96869	35.76676	9.27374	35.13087	-21.37023	-14.50324	-6.77473	-10.86826	3.69238	7.57157	17.08614	0.00081	0.00168	0.00301	0.00021
92			0.91000	8.83474	-1.49170	6.97345	-0.00848	-0.00097	-0.00096	0.00393	0.00030	0.00069	-0.00000	0.00000	0.00000	16.98327	1.02203	-8.85281	-0.00714	-0.02064	-0.00523	0.00397	0.00206	0.00240	30.62300	-5.60189	-1.50490	-0.08149	-0.07793	-0.04993	0.01106	-0.01559	-0.01197	19.81527	-31.44335	35.98588	8.50155	34.03206	-22.59964	-14.93608	-7.60419	-9.97572	3.51819	7.61399	17.17213	0.00077	0.00172	0.00304	0.00024
93			0.92000	9.09565	-1.26673	7.34686	-0.00842	-0.00104	-0.00106	0.00350	0.00027	0.00072	-0.00000	0.00000	0.00000	17.29118	1.15009	-9.09180	-0.00836	-0.02095	-0.00516	0.00445	0.00174	0.00236	30.69867	-5.77192	-1.55837	-0.07799	-0.07952	-0.05099	0.01132	-0.01705	-0.01131	17.07941	-28.47320	35.03027	7.73055	32.60146	-22.76011	-15.28297	-8.35454	-8.84079	3.31526	7.65242	17.27566	0.00071	0.00174	0.00305	0.00025
94			0.93000	9.32735	-1.07505	7.70259	-0.00838	-0.00111	-0.00113	0.00309	0.00022	0.00072	-0.00000	0.00000	0.00000	17.58399	1.26888	-9.32516	-0.00979	-0.02111	-0.00507	0.00493	0.00146	0.00218	30.77999	-5.94288	-1.59840	-0.07385	-0.08158	-0.05206	0.01101	-0.01815	-0.01062	13.61666	-25.27384	32.83536	6.86982	30.74600	-21.50696	-15.33026	-8.74003	-7.79693	3.09135	7.68336	17.38799	0.00064	0.00174	0.00303	0.00024
95			0.94000	9.53082	-0.92359	8.02888	-0.00835	-0.00117	-0.00117	0.00270	0.00016	0.00066	-0.00000	0.00000	0.00000	17.85830	1.37452	-9.53778	-0.01123	-0.02115	-0.00499	0.00524	0.00117	0.00187	30.86226	-6.11061	-1.62915	-0.06949	-0.08398	-0.05314	0.00997	-0.01825	-0.01015	9.71566	-21.98910	29.60924	5.74554	28.30525	-18.71914	-14.81865	-8.44732	-7.16828	2.85842	7.70390	17.49955	0.00057	0.00173	0.00298	0.00022
96			0.95000	9.70742	-0.81581	8.31733	-0.00835	-0.00121	-0.00119	0.00232	0.00008	0.00058	-0.00000	0.00000	0.00000	18.10878	1.46097	-9.71477	-0.01244	-0.02113	-0.00495	0.00521	0.00083	0.00146	30.93800	-6.26888	-1.65887	-0.06573	-0.08568	-0.05385	0.00831	-0.01676	-0.00991	5.69186	-18.67085	25.75984	4.23643	25.18427	-14.62998	-13.61714	-7.33553	-7.08181	2.62977	7.71038	17.59927	0.00052	0.00169	0.00290	0.00019
97			0.96000	9.85794	-0.75205	8.56415	-0.00836	-0.00125	-0.00117	0.00196	0.00001	0.00047	-0.00000	0.00000	0.00000	18.32981	1.52230	-9.84597	-0.01327	-0.02098	-0.00492	0.00481	0.00041	0.00100	30.99989	-6.41137	-1.69528	-0.06342	-0.08478	-0.05342	0.00640	-0.01375	-0.00952	1.78503	-15.32939	21.64488	2.41406	21.56644	-9.89761	-11.84498	-5.65791	-7.19393	2.41871	7.69866	17.67622	0.00050	0.00165	0.00279	0.00016
98			0.97000	9.98264	-0.73074	8.76792	-0.00839	-0.00126	-0.00113	0.00160	-0.00007	0.00035	-0.00000	0.00000	0.00000	18.51841	1.55579	-9.92958	-0.01368	-0.02072	-0.00489	0.00416	-0.00003	0.00056	31.04482	-6.53333	-1.73874	-0.06291	-0.08135	-0.05196	0.00465	-0.01033	-0.00846	-1.87733	-11.95971	17.41119	0.51307	17.83721	-5.34812	-9.78988	-3.94780	-6.82230	2.23981	7.66658	17.72029	0.00051	0.00159	0.00265	0.00014
99			0.98000	10.08128	-0.74948	8.92764	-0.00842	-0.00127	-0.00107	0.00123	-0.00013	0.00024	-0.00000	0.00000	0.00000	18.67486	1.56288	-9.97155	-0.01378	-0.02041	-0.00484	0.00341	-0.00043	0.00019	31.07487	-6.63228	-1.78077	-0.06366	-0.07722	-0.05033	0.00321	-0.00759	-0.00657	-5.24599	-8.55282	13.02699	-1.24268	14.28063	-1.48550	-7.70899	-2.62814	-5.45516	2.10718	7.61633	17.72294	0.00057	0.00153	0.00251	0.00011
100			0.99000	10.15334	-0.80558	9.04116	-0.00845	-0.00127	-0.00101	0.00084	-0.00020	0.00013	-0.00000	0.00000	0.00000	18.80076	1.54705	-9.97967	-0.01373	-0.02009	-0.00478	0.00266	-0.00077	-0.00012	31.09452	-6.70706	-1.80929	-0.06489	-0.07388	-0.04913	0.00205	-0.00582	-0.00396	-8.35338	-5.10126	8.32284	-2.74362	10.93630	1.72184	-5.71729	-1.77964	-3.01236	2.02670	7.55442	17.68321	0.00066	0.00147	0.00236	0.00007
101			1.00000	10.19824	-0.89717	9.10408	-0.00848	-0.00126	-0.00096	0.00045	-0.00025	0.00002	-0.00000	0.00000	0.00000	18.89721	1.51199	-9.95884	-0.01353	-0.01981	-0.00472	0.00191	-0.00103	-0.00039	31.10726	-6.75720	-1.81349	-0.06637	-0.07218	-0.04865	0.00100	-0.00474	-0.00087	-11.29720	-1.61961	3.10258	-3.99318	7.68168	4.65083	-3.79596	-1.22150	0.20178	1.99216	7.48949	17.61113	0.00076	0.00141	0.00220	0.00004
102			1.01000	10.21574	-1.02330	9.11036	-0.00851	-0.00125	-0.00092	0.00007	-0.00030	-0.00008	-0.00000	0.00000	0.00000	18.96411	1.45998	-9.90914	-0.01319	-0.01941	-0.00462	0.00114	-0.00120	-0.00066	31.11431	-6.78207	-1.78789	-0.06816	-0.07156	-0.04858	-0.00013	-0.00383	0.00235	-14.11105	1.81456	-2.71778	-5.07394	4.34390	7.75243	-1.84709	-0.68303	3.63659	1.98993	7.42960	17.52343	0.00085	0.00135	0.00204	0.00001
103			1.02000	10.20648	-1.18235	9.05402	-0.00854	-0.00124	-0.00086	-0.00029	-0.00033	-0.00018	-0.00000	0.00000	0.00000	19.00003	1.39158	-9.82654	-0.01289	-0.01882	-0.00450	0.00040	-0.00130	-0.00094	31.11448	-6.78102	-1.73375	-0.07035	-0.07057	-0.04814	-0.00146	-0.00268	0.00531	-16.69857	5.01095	-9.00107	-6.04888	0.90495	11.18399	0.18992	0.01502	6.79118	2.00519	7.37976	17.43634	0.00092	0.00130	0.00188	-0.00001
104			1.03000	10.17309	-1.37064	8.93190	-0.00859	-0.00121	-0.00080	-0.00058	-0.00036	-0.00026	-0.00000	0.00000	0.00000	19.00486	1.30731	-9.70809	-0.01281	-0.01796	-0.00433	-0.00027	-0.00132	-0.00119	31.10599	-6.75391	-1.65621	-0.07282	-0.06755	-0.04651	-0.00294	-0.00126	0.00764	-18.90123	7.67746	-15.38769	-6.87994	-2.34709	14.63642	2.25293	0.83499	9.45379	2.02542	7.34074	17.36127	0.00097	0.00124	0.00172	-0.00002
105			1.04000	10.12084	-1.58225	8.74545	-0.00864	-0.00116	-0.00073	-0.00078	-0.00036	-0.00032	-0.00000	0.00000	0.00000	18.98237	1.20957	-9.55604	-0.01293	-0.01666	-0.00405	-0.00081	-0.00125	-0.00134	31.08854	-6.70211	-1.56025	-0.07575	-0.06192	-0.04344	-0.00444	0.00006	0.00910	-20.54640	9.52466	-21.46255	-7.45794	-4.99927	17.64401	4.17087	1.64426	11.62460	2.04272	7.30841	17.30229	0.00099	0.00118	0.00157	-0.00001
106			1.05000	10.05716	-1.80911	8.50006	-0.00870	-0.00112	-0.00067	-0.00086	-0.00035	-0.00036	-0.00000	0.00000	0.00000	18.93984	1.10270	-9.37676	-0.01311	-0.01483	-0.00360	-0.00119	-0.00108	-0.00135	31.06283	-6.62900	-1.44992	-0.07910	-0.05405	-0.03917	-0.00597	0.00097	0.00958	-21.43300	10.38321	-26.89401	-7.69603	-6.79916	19.95133	5.74133	2.42419	13.32217	2.05397	7.27608	17.25745	0.00100	0.00112	0.00143	-0.00001
107			1.06000	9.99008	-2.04087	8.20393	-0.00875	-0.00106	-0.00062	-0.00082	-0.00031	-0.00038	-0.00000	0.00000	0.00000	18.88562	0.99178	-9.17761	-0.01325	-0.01241	-0.00296	-0.00138	-0.00082	-0.00119	31.02874	-6.53988	-1.32907	-0.08244	-0.04465	-0.03402	-0.00762	0.00134	0.00912	-21.36360	10.24527	-31.40858	-7.58459	-7.72786	21.58603	6.81284	3.26729	14.48672	2.05934	7.23831	17.22142	0.00101	0.00106	0.00130	0.00000
108			1.07000	9.92700	-2.26569	7.86793	-0.00880	-0.00099	-0.00056	-0.00068	-0.00026	-0.00037	-0.00000	0.00000	0.00000	18.82742	0.88126	-8.96446	-0.01337	-0.00953	-0.00219	-0.00140	-0.00054	-0.00092	30.98513	-6.44120	-1.20273	-0.08507	-0.03401	-0.02808	-0.00936	0.00125	0.00780	-20.26523	9.22296	-34.66975	-7.15583	-7.86310	22.60525	7.31371	4.22125	15.04823	2.06099	7.19232	17.18860	0.00103	0.00100	0.00119	0.00001
109			1.08000	9.87414	-2.47236	7.50692	-0.00882	-0.00091	-0.00051	-0.00046	-0.00020	-0.00035	-0.00000	0.00000	0.00000	18.77213	0.77534	-8.74359	-0.01358	-0.00654	-0.00142	-0.00127	-0.00029	-0.00060	30.93105	-6.33985	-1.07608	-0.08609	-0.02246	-0.02144	-0.01092	0.00084	0.00590	-18.26353	7.51374	-36.24424	-6.45548	-7.26831	22.78988	7.24195	5.18370	15.06906	2.06132	7.13713	17.15521	0.00104	0.00094	0.00108	0.00001
110			1.09000	9.83602	-2.65230	7.14034	-0.00884	-0.00082	-0.00046	-0.00021	-0.00014	-0.00031	-0.00000	0.00000	0.00000	18.72582	0.67826	-8.52536	-0.01383	-0.00406	-0.00083	-0.00102	-0.00013	-0.00033	30.86745	-6.24215	-0.95256	-0.08536	-0.01152	-0.01490	-0.01197	0.00037	0.00393	-15.65261	5.42029	-35.78304	-5.54838	-6.06342	21.76569	6.67074	5.98729	14.70220	2.06226	7.07340	17.12090	0.00107	0.00089	0.00098	0.00000
111			1.10000	9.81431	-2.80111	6.78983	-0.00884	-0.00074	-0.00044	0.00003	-0.00010	-0.00027	-0.00000	0.00000	0.00000	18.69235	0.59404	-8.32350	-0.01411	-0.00246	-0.00052	-0.00071	-0.00005	-0.00018	30.79670	-6.15308	-0.83402	-0.08291	-0.00272	-0.00927	-0.01231	0.00006	0.00228	-12.81368	3.32775	-33.33114	-4.47422	-4.52252	19.43689	5.73636	6.51598	14.07129	2.06505	7.00350	17.08613	0.00111	0.00084	0.00090	0.00000
112			1.11000	9.80738	-2.91884	6.47364	-0.00883	-0.00067	-0.00043	0.00021	-0.00006	-0.00023	-0.00000	0.00000	0.00000	18.67214	0.52628	-8.14999	-0.01451	-0.00186	-0.00045	-0.00041	-0.00002	-0.00013	30.72206	-6.07591	-0.72155	-0.07887	0.00223	-0.00552	-0.01190	-0.00002	0.00124	-10.11645	1.56324	-29.43159	-3.28691	-3.00315	16.24091	4.67614	6.74233	13.17932	2.06881	6.93087	17.05053	0.00115	0.00080	0.00083	0.00000
113			1.12000	9.81157	-3.00923	6.20226	-0.00880	-0.00063	-0.00047	0.00031	-0.00004	-0.00021	-0.00000	0.00000	0.00000	18.66272	0.47637	-8.00959	-0.01502	-0.00222	-0.00061	-0.00020	0.00000	-0.00014	30.64671	-6.01091	-0.61764	-0.07343	0.00198	-0.00445	-0.01092	-0.00001	0.00088	-7.81983	0.29762	-24.86996	-2.13932	-1.87143	12.97252	3.83374	6.78937	11.88174	2.07042	6.85974	17.01368	0.00119	0.00077	0.00079	0.00001
114			1.13000	9.82246	-3.07785	5.97805	-0.00877	-0.00061	-0.00052	0.00035	-0.00003	-0.00019	-0.00000	0.00000	0.00000	18.65867	0.44214	-7.89854	-0.01555	-0.00334	-0.00093	-0.00016	0.00003	-0.00017	30.57201	-5.95495	-0.52778	-0.06716	-0.00327	-0.00611	-0.00972	0.00004	0.00102	-6.02174	-0.40942	-20.35895	-1.24568	-1.46682	10.36707	3.53607	6.87045	10.06730	2.06692	6.79502	16.97727	0.00122	0.00076	0.00079	0.00002
115			1.14000	9.83524	-3.13042	5.79717	-0.00874	-0.00059	-0.00057	0.00031	-0.00002	-0.00017	-0.00000	0.00000	0.00000	18.65219	0.41811	-7.80727	-0.01603	-0.00493	-0.00136	-0.00035	0.00006	-0.00021	30.49737	-5.90209	-0.45845	-0.06089	-0.01209	-0.00990	-0.00866	0.00039	0.00132	-4.71826	-0.57187	-16.41618	-0.75546	-1.99114	8.85336	3.94060	7.14905	7.86408	2.05687	6.74213	16.94442	0.00123	0.00078	0.00084	0.00004
116			1.15000	9.84552	-3.17227	5.65161	-0.00871	-0.00057	-0.00060	0.00023	-0.00002	-0.00014	-0.00000	0.00000	0.00000	18.63474	0.39748	-7.72378	-0.01640	-0.00681	-0.00186	-0.00078	0.00008	-0.00028	30.42083	-5.84552	-0.41371	-0.05563	-0.02294	-0.01519	-0.00796	0.00147	0.00156	-3.86926	-0.29573	-13.32067	-0.67295	-3.42563	8.49571	4.98633	7.68088	5.60003	2.04007	6.70589	16.91771	0.00124	0.00082	0.00092	0.00005
117			1.16000	9.85029	-3.20806	5.53203	-0.00869	-0.00054	-0.00062	0.00011	-0.00001	-0.00012	-0.00000	0.00000	0.00000	18.59903	0.37442	-7.63732	-0.01660	-0.00884	-0.00242	-0.00138	0.00007	-0.00040	30.34009	-5.77932	-0.39361	-0.05210	-0.03410	-0.02111	-0.00770	0.00342	0.00168	-3.40081	0.24774	-11.13843	-0.86614	-5.52146	8.95510	6.43365	8.40637	3.70125	2.01805	6.68886	16.90066	0.00123	0.00087	0.00102	0.00005
118			1.17000	9.84826	-3.24129	5.42926	-0.00867	-0.00053	-0.00063	-0.00000	-0.00001	-0.00011	-0.00000	0.00000	0.00000	18.54081	0.34601	-7.54246	-0.01660	-0.01076	-0.00294	-0.00204	0.00004	-0.00053	30.25348	-5.70004	-0.39286	-0.05058	-0.04378	-0.02663	-0.00787	0.00583	0.00187	-3.22168	0.90755	-9.83542	-1.14251	-7.88216	9.59378	7.94373	9.16196	2.61231	1.99335	6.69025	16.89755	0.00122	0.00094	0.00112	0.00005
119			1.18000	9.83914	-3.27447	5.33482	-0.00865	-0.00052	-0.00065	-0.00011	-0.00002	-0.00011	-0.00000	0.00000	0.00000	18.45944	0.31266	-7.44094	-0.01639	-0.01230	-0.00337	-0.00263	-0.00001	-0.00063	30.16093	-5.60711	-0.40111	-0.05137	-0.05103	-0.03116	-0.00842	0.00791	0.00238	-3.26012	1.59933	-9.34165	-1.33940	-10.08854	9.81242	9.20463	9.73801	2.57666	1.96785	6.70645	16.91009	0.00120	0.00100	0.00122	0.00005
120			1.19000	9.82310	-3.30949	5.24101	-0.00864	-0.00051	-0.00066	-0.00021	-0.00002	-0.00012	-0.00000	0.00000	0.00000	18.35784	0.27706	-7.33921	-0.01598	-0.01322	-0.00361	-0.00305	-0.00005	-0.00065	30.06419	-5.50264	-0.40655	-0.05449	-0.05525	-0.03420	-0.00926	0.00897	0.00327	-3.44443	2.27799	-9.49846	-1.36293	-11.79768	9.27506	9.98666	9.96749	3.49368	1.94202	6.73221	16.93607	0.00119	0.00106	0.00131	0.00005
121			1.20000	9.80058	-3.34735	5.14255	-0.00863	-0.00049	-0.00067	-0.00029	-0.00002	-0.00012	-0.00000	0.00000	0.00000	18.24157	0.24291	-7.24579	-0.01535	-0.01333	-0.00363	-0.00323	-0.00007	-0.00058	29.96642	-5.39118	-0.39950	-0.05949	-0.05613	-0.03543	-0.01018	0.00872	0.00430	-3.69089	2.89954	-10.02064	-1.17939	-12.80790	7.94499	10.14451	9.78338	4.98603	1.91621	6.76238	16.97254	0.00118	0.00112	0.00138	0.00004
122			1.21000	9.77240	-3.38817	5.03749	-0.00864	-0.00046	-0.00066	-0.00036	-0.00002	-0.00013	-0.00000	0.00000	0.00000	18.11748	0.21388	-7.16804	-0.01451	-0.01270	-0.00343	-0.00316	-0.00006	-0.00043	29.87116	-5.27907	-0.37493	-0.06530	-0.05397	-0.03486	-0.01091	0.00734	0.00507	-3.93959	3.42287	-10.58175	-0.80439	-13.08115	6.03366	9.63793	9.23385	6.58961	1.89121	6.79206	17.01672	0.00117	0.00116	0.00143	0.00004
123			1.22000	9.73966	-3.43167	4.92711	-0.00865	-0.00044	-0.00066	-0.00042	-0.00002	-0.00014	-0.00000	0.00000	0.00000	17.99221	0.19269	-7.11048	-0.01367	-0.01173	-0.00312	-0.00294	-0.00003	-0.00027	29.78124	-5.17312	-0.33240	-0.07058	-0.05023	-0.03314	-0.01119	0.00548	0.00535	-4.16031	3.81569	-10.95594	-0.30663	-12.71641	3.90736	8.58008	8.45014	7.88829	1.86707	6.81726	17.06490	0.00118	0.00119	0.00147	0.00004
124			1.23000	9.70377	-3.47730	4.81401	-0.00866	-0.00042	-0.00066	-0.00044	-0.00002	-0.00014	-0.00000	0.00000	0.00000	17.87133	0.18037	-7.07338	-0.01311	-0.01091	-0.00285	-0.00267	0.00002	-0.00015	29.69840	-5.07865	-0.27593	-0.07413	-0.04688	-0.03125	-0.01095	0.00379	0.00518	-4.30444	4.01226	-11.09470	0.19753	-11.88085	2.00308	7.21338	7.61730	8.56185	1.84255	6.83623	17.11398	0.00119	0.00122	0.00152	0.00004
125			1.24000	9.66707	-3.52375	4.70054	-0.00867	-0.00040	-0.00066	-0.00043	-0.00002	-0.00014	-0.00000	0.00000	0.00000	17.75900	0.17582	-7.05283	-0.01298	-0.01054	-0.00271	-0.00242	0.00005	-0.00008	29.62258	-4.99848	-0.21280	-0.07514	-0.04560	-0.03008	-0.01030	0.00265	0.00471	-4.30592	3.93258	-11.06102	0.56583	-10.77443	0.73492	5.84878	6.93457	8.42727	1.81635	6.84997	17.16184	0.00121	0.00125	0.00157	0.00005
126			1.25000	9.63248	-3.56908	4.58815	-0.00868	-0.00038	-0.00067	-0.00039	-0.00002	-0.00014	-0.00000	0.00000	0.00000	17.65762	0.17576	-7.04112	-0.01318	-0.01078	-0.00278	-0.00221	0.00007	-0.00005	29.55216	-4.93209	-0.15224	-0.07348	-0.04729	-0.03016	-0.00944	0.00218	0.00408	-4.14420	3.61557	-10.88285	0.68216	-9.66825	0.34116	4.79277	6.53820	7.44621	1.78824	6.86041	17.20700	0.00122	0.00127	0.00163	0.00005
127			1.26000	9.60157	-3.61164	4.47857	-0.00868	-0.00037	-0.00068	-0.00035	-0.00001	-0.00013	-0.00000	0.00000	0.00000	17.56650	0.17578	-7.02959	-0.01354	-0.01149	-0.00300	-0.00207	0.00005	-0.00007	29.48479	-4.87615	-0.10359	-0.06968	-0.05110	-0.03121	-0.00854	0.00241	0.00328	-3.85519	3.25555	-10.47787	0.49933	-8.85231	0.70221	4.24006	6.45122	5.77430	1.75887	6.86874	17.24776	0.00123	0.00130	0.00170	0.00005
128			1.27000	9.57346	-3.65050	4.37467	-0.00867	-0.00036	-0.00068	-0.00032	-0.00001	-0.00012	-0.00000	0.00000	0.00000	17.48217	0.17173	-7.01259	-0.01402	-0.01217	-0.00323	-0.00204	-0.00002	-0.00012	29.41836	-4.82575	-0.07364	-0.06461	-0.05431	-0.03201	-0.00773	0.00321	0.00235	-3.49381	3.04032	-9.80837	0.06056	-8.48252	1.42557	4.21931	6.61057	3.81743	1.72891	6.87503	17.28290	0.00124	0.00134	0.00178	0.00006
129			1.28000	9.54606	-3.68538	4.27869	-0.00865	-0.00035	-0.00067	-0.00034	-0.00001	-0.00011	-0.00000	0.00000	0.00000	17.40015	0.16105	-6.98880	-0.01453	-0.01249	-0.00335	-0.00211	-0.00012	-0.00017	29.35116	-4.77581	-0.06357	-0.05941	-0.05531	-0.03189	-0.00710	0.00422	0.00153	-3.12787	3.03857	-8.92572	-0.49083	-8.56171	2.04188	4.58613	6.92418	2.12240	1.69895	6.87932	17.31147	0.00125	0.00137	0.00186	0.00006
130			1.29000	9.51723	-3.71678	4.19236	-0.00865	-0.00033	-0.00065	-0.00038	-0.00001	-0.00010	-0.00000	0.00000	0.00000	17.31594	0.14386	-6.96133	-0.01493	-0.01251	-0.00339	-0.00227	-0.00024	-0.00018	29.28185	-4.72271	-0.06867	-0.05525	-0.05468	-0.03117	-0.00674	0.00504	0.00105	-2.80926	3.22091	-7.81716	-0.99095	-8.99168	2.12889	5.11391	7.28776	1.07321	1.66924	6.88197	17.33373	0.00126	0.00141	0.00193	0.00006
131			1.30000	9.48553	-3.74539	4.11824	-0.00864	-0.00031	-0.00063	-0.00043	-0.00001	-0.00008	-0.00000	0.00000	0.00000	17.22611	0.12224	-6.93679	-0.01524	-0.01224	-0.00331	-0.00247	-0.00032	-0.00016	29.20991	-4.66487	-0.08160	-0.05278	-0.05298	-0.03012	-0.00661	0.00546	0.00091	-2.57048	3.45887	-6.60634	-1.30345	-9.54174	1.65166	5.60030	7.57894	0.70292	1.63994	6.88379	17.35122	0.00125	0.00145	0.00200	0.00006
132			1.31000	9.45144	-3.77220	4.05576	-0.00864	-0.00030	-0.00062	-0.00046	-0.00001	-0.00007	-0.00000	0.00000	0.00000	17.13053	0.09941	-6.91887	-0.01542	-0.01180	-0.00312	-0.00260	-0.00034	-0.00012	29.13614	-4.60275	-0.09601	-0.05221	-0.05080	-0.02903	-0.00662	0.00548	0.00100	-2.44053	3.57090	-5.73286	-1.34161	-9.89941	1.06515	5.92683	7.68338	0.82798	1.61120	6.88657	17.36549	0.00125	0.00148	0.00207	0.00006
133			1.32000	9.41719	-3.79825	3.99892	-0.00864	-0.00029	-0.00063	-0.00044	-0.00001	-0.00007	-0.00000	0.00000	0.00000	17.03265	0.07817	-6.90541	-0.01541	-0.01154	-0.00295	-0.00261	-0.00030	-0.00010	29.06246	-4.53782	-0.10744	-0.05318	-0.04944	-0.02852	-0.00667	0.00531	0.00123	-2.44203	3.48070	-5.59019	-1.15650	-9.88173	0.80094	6.09343	7.54123	1.28478	1.58293	6.89298	17.37705	0.00123	0.00150	0.00212	0.00006
134			1.33000	9.38479	-3.82487	3.93938	-0.00864	-0.00028	-0.00064	-0.00041	-0.00001	-0.00008	-0.00000	0.00000	0.00000	16.93678	0.05965	-6.89206	-0.01519	-0.01164	-0.00287	-0.00248	-0.00025	-0.00010	28.99110	-4.47111	-0.11256	-0.05497	-0.04988	-0.02901	-0.00663	0.00520	0.00162	-2.61327	3.27553	-6.24647	-0.92659	-9.53488	0.95530	6.20879	7.16409	1.95999	1.55491	6.90529	17.38587	0.00122	0.00152	0.00216	0.00006
135			1.34000	9.35475	-3.85395	3.86966	-0.00864	-0.00027	-0.00066	-0.00036	-0.00001	-0.00009	-0.00000	0.00000	0.00000	16.84583	0.04280	-6.87529	-0.01486	-0.01196	-0.00288	-0.00228	-0.00023	-0.00012	28.92406	-4.40227	-0.10946	-0.05676	-0.05215	-0.03045	-0.00644	0.00530	0.00214	-2.96111	3.07897	-7.56152	-0.85040	-9.02860	1.46519	6.40402	6.64141	2.71106	1.52734	6.92438	17.39226	0.00120	0.00154	0.00218	0.00005
136			1.35000	9.32658	-3.88711	3.78407	-0.00864	-0.00025	-0.00066	-0.00032	-0.00001	-0.00012	-0.00000	0.00000	0.00000	16.76085	0.02478	-6.85237	-0.01450	-0.01227	-0.00290	-0.00209	-0.00025	-0.00016	28.86221	-4.33009	-0.09827	-0.05814	-0.05534	-0.03234	-0.00615	0.00562	0.00276	-3.41959	2.96869	-9.35878	-1.04365	-8.55334	2.27822	6.74396	6.10734	3.41743	1.50112	6.94905	17.39656	0.00117	0.00155	0.00218	0.00005
137			1.36000	9.29910	-3.92500	3.67852	-0.00864	-0.00023	-0.00066	-0.00030	-0.00001	-0.00014	-0.00000	0.00000	0.00000	16.68104	0.00214	-6.82087	-0.01420	-0.01250	-0.00290	-0.00193	-0.00032	-0.00022	28.80514	-4.25310	-0.08007	-0.05885	-0.05838	-0.03411	-0.00585	0.00607	0.00342	-3.90234	2.99443	-11.50529	-1.49675	-8.24032	3.31947	7.20873	5.66963	4.10470	1.47787	6.97606	17.39807	0.00114	0.00156	0.00219	0.00004
138			1.37000	9.27069	-3.96753	3.54991	-0.00864	-0.00020	-0.00066	-0.00030	-0.00001	-0.00017	-0.00000	0.00000	0.00000	16.60474	-0.02775	-6.77934	-0.01400	-0.01259	-0.00289	-0.00184	-0.00042	-0.00027	28.75154	-4.17031	-0.05477	-0.05884	-0.06028	-0.03518	-0.00563	0.00639	0.00413	-4.35670	3.16441	-13.87840	-2.09322	-8.10814	4.41333	7.69000	5.36743	4.92363	1.45920	7.00150	17.39543	0.00111	0.00158	0.00221	0.00003
139			1.38000	9.23993	-4.01430	3.39661	-0.00864	-0.00018	-0.00066	-0.00031	-0.00001	-0.00020	-0.00000	0.00000	0.00000	16.53032	-0.06555	-6.72837	-0.01398	-0.01236	-0.00283	-0.00180	-0.00051	-0.00032	28.69980	-4.08193	-0.02038	-0.05811	-0.06040	-0.03516	-0.00552	0.00634	0.00480	-4.73606	3.41078	-16.27890	-2.65690	-8.09723	5.38655	8.04405	5.19493	5.93408	1.44558	7.02212	17.38865	0.00107	0.00159	0.00224	0.00002
140			1.39000	9.20648	-4.06424	3.21957	-0.00864	-0.00015	-0.00065	-0.00032	-0.00001	-0.00022	-0.00000	0.00000	0.00000	16.45679	-0.10980	-6.66944	-0.01412	-0.01175	-0.00270	-0.00180	-0.00054	-0.00034	28.64843	-3.98964	0.02476	-0.05696	-0.05856	-0.03391	-0.00551	0.00587	0.00523	-4.97974	3.60128	-18.40223	-3.01058	-8.12211	6.15180	8.15620	5.15304	6.98783	1.43606	7.03616	17.38006	0.00105	0.00160	0.00226	0.00002
141			1.40000	9.17153	-4.11559	3.02345	-0.00864	-0.00012	-0.00064	-0.00030	-0.00000	-0.00023	-0.00000	0.00000	0.00000	16.38385	-0.15725	-6.60444	-0.01439	-0.01098	-0.00257	-0.00181	-0.00050	-0.00035	28.59590	-3.89635	0.08000	-0.05559	-0.05554	-0.03182	-0.00559	0.00513	0.00529	-5.05507	3.60647	-19.89282	-3.02531	-8.07070	6.64366	7.97421	5.23884	7.80628	1.42935	7.04307	17.37232	0.00105	0.00159	0.00224	0.00001
142			1.41000	9.13737	-4.16658	2.81651	-0.00864	-0.00009	-0.00064	-0.00027	-0.00000	-0.00023	-0.00000	0.00000	0.00000	16.31238	-0.20353	-6.53589	-0.01468	-0.01029	-0.00250	-0.00178	-0.00041	-0.00034	28.54117	-3.80546	0.14163	-0.05431	-0.05194	-0.02926	-0.00569	0.00433	0.00493	-4.94020	3.37790	-20.42388	-2.68217	-7.81330	6.73435	7.51699	5.41176	8.13496	1.42478	7.04383	17.36693	0.00107	0.00158	0.00220	0.00001
143			1.42000	9.10624	-4.21507	2.61000	-0.00864	-0.00007	-0.00063	-0.00021	-0.00000	-0.00023	-0.00000	0.00000	0.00000	16.24437	-0.24440	-6.46835	-0.01492	-0.00963	-0.00246	-0.00169	-0.00029	-0.00031	28.48403	-3.72020	0.20410	-0.05308	-0.04787	-0.02642	-0.00571	0.00361	0.00421	-4.58803	2.95319	-19.80200	-2.10897	-7.26178	6.28082	6.88490	5.57469	7.84906	1.42265	7.04016	17.36287	0.00110	0.00155	0.00214	0.00000
144			1.43000	9.07979	-4.25846	2.41603	-0.00865	-0.00003	-0.00062	-0.00015	-0.00000	-0.00020	-0.00000	0.00000	0.00000	16.18235	-0.27735	-6.40770	-0.01512	-0.00889	-0.00238	-0.00153	-0.00019	-0.00025	28.42575	-3.64239	0.26132	-0.05153	-0.04353	-0.02349	-0.00549	0.00307	0.00330	-3.97401	2.41503	-18.08601	-1.50038	-6.45131	5.33380	6.22240	5.61926	6.94399	1.42362	7.03411	17.35818	0.00114	0.00153	0.00207	-0.00000
145			1.44000	9.05869	-4.29423	2.24457	-0.00865	0.00001	-0.00059	-0.00010	0.00000	-0.00016	-0.00000	0.00000	0.00000	16.12794	-0.30216	-6.35808	-0.01537	-0.00820	-0.00228	-0.00136	-0.00012	-0.00019	28.36852	-3.57249	0.30765	-0.04922	-0.03998	-0.02104	-0.00500	0.00280	0.00240	-3.19655	1.85195	-15.58718	-0.97197	-5.56235	4.20692	5.65008	5.52511	5.48973	1.42771	7.02755	17.35184	0.00118	0.00150	0.00201	-0.00001
146			1.45000	9.04294	-4.32177	2.10137	-0.00864	0.00005	-0.00055	-0.00006	0.00000	-0.00013	-0.00000	0.00000	0.00000	16.08084	-0.31984	-6.31929	-0.01569	-0.00784	-0.00222	-0.00121	-0.00006	-0.00015	28.31408	-3.50976	0.33816	-0.04608	-0.03812	-0.01953	-0.00433	0.00283	0.00160	-2.47100	1.32786	-12.71709	-0.52892	-4.79706	3.23346	5.23082	5.33956	3.65677	1.43356	7.02188	17.34431	0.00122	0.00147	0.00195	-0.00001
147			1.46000	9.03200	-4.34290	1.98808	-0.00864	0.00008	-0.00053	-0.00002	0.00000	-0.00009	-0.00000	0.00000	0.00000	16.03924	-0.33168	-6.28860	-0.01603	-0.00788	-0.00226	-0.00111	-0.00002	-0.00012	28.26346	-3.45292	0.35024	-0.04269	-0.03826	-0.01917	-0.00364	0.00312	0.00095	-1.97041	0.88478	-9.80072	-0.15262	-4.26604	2.52770	4.95673	5.11715	1.71649	1.43883	7.01802	17.33736	0.00124	0.00145	0.00191	-0.00001
148			1.47000	9.02504	-4.36044	1.90386	-0.00863	0.00010	-0.00051	0.00000	0.00000	-0.00006	-0.00000	0.00000	0.00000	16.00084	-0.33892	-6.26332	-0.01632	-0.00835	-0.00239	-0.00108	0.00001	-0.00010	28.21680	-3.40063	0.34416	-0.03960	-0.04046	-0.01999	-0.00304	0.00362	0.00041	-1.68808	0.52383	-6.95832	0.13453	-3.97924	1.98060	4.79591	4.90118	-0.06933	1.44166	7.01621	17.33221	0.00126	0.00142	0.00187	-0.00000
149			1.48000	9.02145	-4.37602	1.84796	-0.00862	0.00011	-0.00052	0.00002	0.00000	-0.00004	-0.00000	0.00000	0.00000	15.96350	-0.34297	-6.24292	-0.01653	-0.00921	-0.00261	-0.00107	0.00003	-0.00008	28.17371	-3.35154	0.32239	-0.03725	-0.04435	-0.02183	-0.00259	0.00429	-0.00006	-1.49114	0.20104	-4.16438	0.31921	-3.84856	1.38829	4.71296	4.68756	-1.52198	1.44170	7.01613	17.32883	0.00127	0.00141	0.00184	0.00000
150			1.49000	9.02115	-4.38979	1.82011	-0.00862	0.00010	-0.00054	0.00003	0.00000	-0.00002	-0.00000	0.00000	0.00000	15.92634	-0.34456	-6.22890	-0.01655	-0.01023	-0.00283	-0.00107	0.00005	-0.00005	28.13402	-3.30461	0.28880	-0.03592	-0.04889	-0.02419	-0.00222	0.00498	-0.00047	-1.28334	-0.08232	-1.53192	0.46185	-3.77236	0.69297	4.67988	4.40681	-2.56693	1.43978	7.01702	17.32628	0.00127	0.00139	0.00179	0.00001
151			1.50000	9.02343	-4.40144	1.81728	-0.00861	0.00009	-0.00057	0.00003	0.00000	0.00000	-0.00000	0.00000	0.00000	15.88905	-0.34354	-6.22183	-0.01636	-0.01109	-0.00294	-0.00108	0.00007	-0.00002	28.09853	-3.25896	0.24762	-0.03549	-0.05297	-0.02654	-0.00189	0.00556	-0.00076	-1.09278	-0.21472	0.48426	0.63256	-3.78051	0.13592	4.68365	4.00462	-3.19060	1.43715	7.01727	17.32444	0.00126	0.00137	0.00175	0.00001
152			1.51000	9.02595	-4.41163	1.82997	-0.00861	0.00008	-0.00060	-0.00000	0.00000	0.00001	-0.00000	0.00000	0.00000	15.85045	-0.34007	-6.21819	-0.01600	-0.01156	-0.00289	-0.00113	0.00011	-0.00002	28.06810	-3.21389	0.20320	-0.03568	-0.05603	-0.02856	-0.00158	0.00594	-0.00086	-1.04708	-0.03816	1.25414	0.81510	-4.03274	0.13599	4.75182	3.52226	-3.37339	1.43534	7.01537	17.32452	0.00125	0.00135	0.00171	0.00000
153			1.52000	9.02477	-4.42255	1.84230	-0.00860	0.00007	-0.00062	-0.00008	0.00000	0.00000	-0.00000	0.00000	0.00000	15.80784	-0.33595	-6.21011	-0.01557	-0.01156	-0.00267	-0.00126	0.00013	-0.00007	28.04271	-3.16790	0.15996	-0.03626	-0.05816	-0.03025	-0.00134	0.00619	-0.00070	-1.26615	0.55160	0.34702	0.89150	-4.67868	1.05574	4.94694	3.06024	-3.09381	1.43555	7.01091	17.32804	0.00123	0.00134	0.00168	-0.00000
154			1.53000	9.01544	-4.43722	1.83597	-0.00858	0.00008	-0.00062	-0.00020	0.00000	-0.00003	-0.00000	0.00000	0.00000	15.75792	-0.33510	-6.18709	-0.01514	-0.01126	-0.00239	-0.00144	0.00013	-0.00015	28.02129	-3.11885	0.12221	-0.03720	-0.05983	-0.03172	-0.00120	0.00639	-0.00027	-1.75427	1.53712	-2.23413	0.73153	-5.72445	3.01986	5.30653	2.70243	-2.37604	1.43857	7.00444	17.33528	0.00122	0.00132	0.00166	-0.00001
155			1.54000	8.99436	-4.45788	1.79517	-0.00857	0.00009	-0.00063	-0.00034	0.00000	-0.00007	-0.00000	0.00000	0.00000	15.69831	-0.34227	-6.13923	-0.01482	-0.01116	-0.00223	-0.00167	0.00009	-0.00025	28.00228	-3.06448	0.09359	-0.03844	-0.06174	-0.03319	-0.00119	0.00665	0.00042	-2.37656	2.74180	-6.03489	0.30121	-7.02039	5.76420	5.81569	2.50942	-1.28627	1.44443	6.99725	17.34511	0.00120	0.00131	0.00165	-0.00002
156			1.55000	8.96059	-4.48480	1.71095	-0.00857	0.00010	-0.00065	-0.00046	0.00000	-0.00012	-0.00000	0.00000	0.00000	15.62826	-0.36093	-6.06155	-0.01461	-0.01158	-0.00230	-0.00189	0.00002	-0.00038	27.98351	-3.00302	0.07695	-0.04009	-0.06391	-0.03458	-0.00135	0.00694	0.00136	-2.97453	3.87703	-10.29131	-0.30304	-8.32544	8.63007	6.41281	2.51725	0.11852	1.45201	6.99073	17.35529	0.00118	0.00130	0.00165	-0.00002
157			1.56000	8.91630	-4.51703	1.58324	-0.00858	0.00012	-0.00065	-0.00054	0.00000	-0.00017	-0.00000	0.00000	0.00000	15.54884	-0.39140	-5.95716	-0.01441	-0.01235	-0.00256	-0.00206	-0.00008	-0.00053	27.96271	-2.93352	0.07484	-0.04242	-0.06574	-0.03558	-0.00168	0.00710	0.00248	-3.46109	4.68423	-14.17399	-0.91703	-9.37126	10.83678	7.00758	2.66747	1.77854	1.45961	6.98631	17.36372	0.00116	0.00128	0.00165	-0.00002
158			1.57000	8.86574	-4.55311	1.42007	-0.00859	0.00014	-0.00064	-0.00056	0.00000	-0.00020	-0.00000	0.00000	0.00000	15.46297	-0.43096	-5.83632	-0.01415	-0.01310	-0.00288	-0.00212	-0.00017	-0.00065	27.93881	-2.85624	0.08934	-0.04532	-0.06666	-0.03592	-0.00210	0.00697	0.00365	-3.81157	5.03259	-17.01795	-1.37491	-9.93071	11.83184	7.47517	2.83551	3.58365	1.46568	6.98463	17.36888	0.00113	0.00127	0.00164	-0.00001
159			1.58000	8.81383	-4.59171	1.23485	-0.00861	0.00018	-0.00062	-0.00053	0.00000	-0.00021	-0.00000	0.00000	0.00000	15.37497	-0.47457	-5.71283	-0.01386	-0.01357	-0.00316	-0.00207	-0.00023	-0.00069	27.91201	-2.77312	0.12146	-0.04839	-0.06641	-0.03551	-0.00251	0.00645	0.00467	-4.01908	4.92583	-18.49353	-1.55627	-9.89298	11.47444	7.69378	2.92995	5.36347	1.46906	6.98567	17.37038	0.00110	0.00125	0.00164	-0.00000
160			1.59000	8.76485	-4.63138	1.04222	-0.00862	0.00021	-0.00060	-0.00046	0.00000	-0.00020	-0.00000	0.00000	0.00000	15.28954	-0.51654	-5.59955	-0.01360	-0.01346	-0.00327	-0.00193	-0.00023	-0.00063	27.88319	-2.68739	0.17044	-0.05090	-0.06432	-0.03405	-0.00283	0.00551	0.00531	-4.06881	4.47287	-18.68553	-1.42629	-9.30487	10.05407	7.60080	2.91652	6.92302	1.46910	6.98868	17.36903	0.00107	0.00124	0.00164	0.00000
161			1.60000	8.72158	-4.67057	0.85375	-0.00863	0.00024	-0.00058	-0.00037	0.00000	-0.00019	-0.00000	0.00000	0.00000	15.21053	-0.55216	-5.50443	-0.01349	-0.01270	-0.00318	-0.00173	-0.00017	-0.00050	27.85347	-2.60269	0.23368	-0.05231	-0.06046	-0.03165	-0.00298	0.00432	0.00545	-3.92869	3.81599	-17.91913	-1.04009	-8.30810	8.08885	7.19103	2.79435	8.07050	1.46578	6.99267	17.36677	0.00104	0.00123	0.00166	0.00001
162			1.61000	8.68549	-4.70725	0.67740	-0.00863	0.00027	-0.00057	-0.00028	0.00000	-0.00017	-0.00000	0.00000	0.00000	15.14079	-0.57866	-5.43012	-0.01361	-0.01160	-0.00298	-0.00150	-0.00009	-0.00035	27.82413	-2.52277	0.30662	-0.05239	-0.05588	-0.02882	-0.00291	0.00317	0.00510	-3.55840	3.04307	-16.45857	-0.54031	-7.03001	6.01105	6.51870	2.58215	8.62627	1.45954	6.99666	17.36687	0.00103	0.00123	0.00168	0.00001
163			1.62000	8.65762	-4.73906	0.51931	-0.00864	0.00029	-0.00057	-0.00017	0.00000	-0.00015	-0.00000	0.00000	0.00000	15.08262	-0.59569	-5.37632	-0.01397	-0.01059	-0.00279	-0.00125	-0.00001	-0.00023	27.79637	-2.45057	0.38293	-0.05115	-0.05191	-0.02623	-0.00266	0.00227	0.00445	-2.99998	2.17753	-14.43779	-0.04497	-5.57572	4.07308	5.69149	2.33093	8.46856	1.45115	6.99960	17.37172	0.00103	0.00124	0.00171	0.00001
164			1.63000	8.63901	-4.76479	0.38473	-0.00863	0.00031	-0.00057	-0.00005	0.00000	-0.00012	-0.00000	0.00000	0.00000	15.03745	-0.60372	-5.34092	-0.01448	-0.00996	-0.00269	-0.00097	0.00007	-0.00013	27.77089	-2.38785	0.45528	-0.04897	-0.04934	-0.02431	-0.00231	0.00171	0.00364	-2.39742	1.22428	-11.90973	0.45700	-4.05377	2.39371	4.80924	2.10433	7.56457	1.44200	7.00046	17.38145	0.00103	0.00125	0.00174	0.00001
165			1.64000	8.63062	-4.78495	0.27873	-0.00863	0.00033	-0.00057	0.00007	0.00000	-0.00009	-0.00000	0.00000	0.00000	15.00558	-0.60270	-5.32107	-0.01506	-0.00960	-0.00265	-0.00067	0.00015	-0.00005	27.74790	-2.33552	0.51629	-0.04599	-0.04778	-0.02294	-0.00193	0.00145	0.00273	-1.84869	0.20001	-8.90947	1.00361	-2.58127	0.97166	3.95273	1.95860	5.99330	1.43406	6.99838	17.39404	0.00103	0.00127	0.00176	0.00001
166			1.65000	8.63309	-4.80029	0.20580	-0.00862	0.00034	-0.00057	0.00019	0.00000	-0.00006	-0.00000	0.00000	0.00000	14.98603	-0.59259	-5.31434	-0.01558	-0.00928	-0.00259	-0.00039	0.00023	0.00001	27.72696	-2.29347	0.55987	-0.04274	-0.04667	-0.02197	-0.00161	0.00145	0.00179	-1.31474	-0.83390	-5.58560	1.53958	-1.28647	-0.20834	3.19335	1.92542	3.95042	1.42926	6.99364	17.40732	0.00104	0.00128	0.00178	0.00000
167			1.66000	8.64610	-4.81047	0.16796	-0.00861	0.00035	-0.00057	0.00029	0.00000	-0.00002	-0.00000	0.00000	0.00000	14.97667	-0.57468	-5.31813	-0.01587	-0.00911	-0.00253	-0.00016	0.00028	0.00005	27.70740	-2.26071	0.58227	-0.03999	-0.04660	-0.02176	-0.00136	0.00166	0.00090	-0.73280	-1.76207	-2.25214	1.92499	-0.28101	-1.08891	2.60218	1.96990	1.71958	1.42843	6.98852	17.41958	0.00106	0.00129	0.00178	-0.00000
168			1.67000	8.66791	-4.81488	0.16323	-0.00861	0.00035	-0.00057	0.00036	0.00000	0.00001	-0.00000	0.00000	0.00000	14.97469	-0.55213	-5.32914	-0.01586	-0.00937	-0.00251	-0.00000	0.00031	0.00008	27.68903	-2.23514	0.58295	-0.03831	-0.04852	-0.02280	-0.00114	0.00213	0.00012	-0.14727	-2.44500	0.65583	2.02291	0.34381	-1.53791	2.27073	2.00479	-0.39939	1.43106	6.98599	17.42933	0.00109	0.00130	0.00177	-0.00001
169			1.68000	8.69526	-4.81395	0.18473	-0.00861	0.00035	-0.00059	0.00038	0.00000	0.00003	-0.00000	0.00000	0.00000	14.97670	-0.52954	-5.34246	-0.01556	-0.01019	-0.00258	0.00005	0.00029	0.00007	27.67245	-2.21344	0.56417	-0.03757	-0.05278	-0.02524	-0.00095	0.00293	-0.00057	0.31329	-2.74901	2.65411	1.76764	0.48964	-1.37539	2.30440	1.98714	-2.15080	1.43593	6.98788	17.43655	0.00111	0.00131	0.00176	-0.00001
170			1.69000	8.72361	-4.80952	0.22054	-0.00861	0.00034	-0.00061	0.00035	0.00000	0.00004	-0.00000	0.00000	0.00000	14.97841	-0.51215	-5.35131	-0.01510	-0.01142	-0.00272	-0.00002	0.00023	0.00003	27.65799	-2.19097	0.53036	-0.03730	-0.05862	-0.02865	-0.00080	0.00407	-0.00108	0.50543	-2.60475	3.36400	1.19134	0.10816	-0.54995	2.73763	1.96061	-3.26761	1.44170	6.99455	17.44195	0.00113	0.00132	0.00176	-0.00001
171			1.70000	8.74821	-4.80482	0.25607	-0.00860	0.00033	-0.00064	0.00027	0.00000	0.00003	-0.00000	0.00000	0.00000	14.97550	-0.50423	-5.34961	-0.01458	-0.01280	-0.00289	-0.00018	0.00009	-0.00004	27.64492	-2.16308	0.48886	-0.03735	-0.06474	-0.03233	-0.00077	0.00535	-0.00117	0.32903	-2.02669	2.66896	0.41334	-0.74964	0.73505	3.47129	2.00133	-3.46844	1.44668	7.00563	17.44683	0.00113	0.00134	0.00177	-0.00001
172			1.71000	8.76479	-4.80369	0.27707	-0.00860	0.00032	-0.00067	0.00016	0.00000	0.00001	-0.00000	0.00000	0.00000	14.96406	-0.50794	-5.33428	-0.01404	-0.01394	-0.00303	-0.00041	-0.00008	-0.00013	27.63135	-2.12639	0.44964	-0.03806	-0.06994	-0.03558	-0.00092	0.00639	-0.00061	-0.23307	-1.09284	0.73001	-0.40863	-1.96068	2.16759	4.33053	2.16304	-2.61893	1.44942	7.02012	17.45207	0.00112	0.00135	0.00179	-0.00000
173			1.72000	8.77024	-4.80976	0.27228	-0.00860	0.00032	-0.00068	0.00001	0.00000	-0.00003	-0.00000	0.00000	0.00000	14.94132	-0.52322	-5.30508	-0.01353	-0.01471	-0.00312	-0.00067	-0.00026	-0.00021	27.61491	-2.07938	0.42287	-0.03972	-0.07371	-0.03802	-0.00124	0.00690	0.00062	-1.12626	0.07054	-2.10445	-1.11752	-3.33208	3.50473	5.13245	2.41444	-0.84802	1.44933	7.03591	17.45834	0.00110	0.00137	0.00181	0.00000
174			1.73000	8.76285	-4.82584	0.23464	-0.00861	0.00033	-0.00069	-0.00014	0.00001	-0.00007	-0.00000	0.00000	0.00000	14.90648	-0.54796	-5.26349	-0.01312	-0.01520	-0.00319	-0.00091	-0.00040	-0.00029	27.59424	-2.02263	0.41641	-0.04211	-0.07638	-0.03972	-0.00170	0.00681	0.00229	-2.26570	1.30599	-5.41821	-1.60225	-4.63768	4.63123	5.73986	2.67002	1.50012	1.44680	7.05021	17.46599	0.00106	0.00138	0.00185	0.00000
175			1.74000	8.74271	-4.85392	0.16145	-0.00862	0.00034	-0.00069	-0.00027	0.00001	-0.00011	-0.00000	0.00000	0.00000	14.86082	-0.57907	-5.21152	-0.01290	-0.01554	-0.00327	-0.00111	-0.00048	-0.00036	27.56910	-1.95827	0.43417	-0.04459	-0.07831	-0.04082	-0.00221	0.00623	0.00410	-3.54529	2.43855	-8.82456	-1.87383	-5.69816	5.50815	6.11170	2.89254	4.02274	1.44238	7.06167	17.47493	0.00104	0.00138	0.00189	0.00001
176			1.75000	8.71164	-4.89476	0.05366	-0.00862	0.00036	-0.00070	-0.00037	0.00002	-0.00016	-0.00000	0.00000	0.00000	14.80705	-0.61418	-5.15176	-0.01290	-0.01584	-0.00338	-0.00125	-0.00055	-0.00041	27.53958	-1.88859	0.47625	-0.04651	-0.07977	-0.04146	-0.00274	0.00545	0.00580	-4.81740	3.32072	-12.01080	-2.07383	-6.43388	6.08397	6.32216	3.13550	6.40744	1.43634	7.07192	17.48445	0.00102	0.00138	0.00192	0.00001
177			1.76000	8.67267	-4.94743	-0.08492	-0.00862	0.00038	-0.00069	-0.00042	0.00002	-0.00019	-0.00000	0.00000	0.00000	14.74827	-0.65265	-5.08782	-0.01305	-0.01614	-0.00352	-0.00135	-0.00064	-0.00044	27.50511	-1.81480	0.54008	-0.04757	-0.08076	-0.04169	-0.00330	0.00474	0.00725	-5.95384	3.86498	-14.75548	-2.33808	-6.84042	6.28427	6.49820	3.47937	8.49372	1.42870	7.08322	17.49357	0.00100	0.00138	0.00192	0.00001
178			1.77000	8.62941	-5.01018	-0.24875	-0.00861	0.00041	-0.00069	-0.00043	0.00003	-0.00022	-0.00000	0.00000	0.00000	14.68739	-0.69455	-5.02421	-0.01326	-0.01630	-0.00364	-0.00139	-0.00075	-0.00045	27.46474	-1.73689	0.62214	-0.04794	-0.08097	-0.04140	-0.00391	0.00424	0.00838	-6.88728	4.06328	-16.96465	-2.68773	-6.96045	6.10306	6.71709	3.98142	10.21333	1.42012	7.09522	17.50179	0.00099	0.00136	0.00188	0.00001
179			1.78000	8.58507	-5.08080	-0.43213	-0.00860	0.00043	-0.00067	-0.00040	0.00003	-0.00023	-0.00000	0.00000	0.00000	14.62671	-0.73976	-4.96467	-0.01350	-0.01591	-0.00362	-0.00139	-0.00085	-0.00042	27.41706	-1.65456	0.71823	-0.04783	-0.07923	-0.04009	-0.00457	0.00390	0.00897	-7.56307	3.96664	-18.65289	-3.06348	-6.84807	5.64817	6.93812	4.64420	11.51740	1.41201	7.10474	17.50897	0.00099	0.00133	0.00180	0.00001
180			1.79000	8.54230	-5.15648	-0.62985	-0.00859	0.00047	-0.00065	-0.00034	0.00004	-0.00024	-0.00000	0.00000	0.00000	14.56816	-0.78762	-4.91132	-0.01378	-0.01465	-0.00338	-0.00134	-0.00089	-0.00036	27.36111	-1.56871	0.82392	-0.04727	-0.07452	-0.03734	-0.00518	0.00350	0.00886	-7.90311	3.64611	-19.85350	-3.41369	-6.52586	5.07294	7.02655	5.36178	12.37950	1.40559	7.10754	17.51523	0.00100	0.00128	0.00169	0.00001
181			1.80000	8.50300	-5.23348	-0.83696	-0.00859	0.00051	-0.00061	-0.00027	0.00004	-0.00023	-0.00000	0.00000	0.00000	14.51375	-0.83747	-4.86470	-0.01401	-0.01256	-0.00294	-0.00124	-0.00083	-0.00028	27.29741	-1.48189	0.93503	-0.04653	-0.06695	-0.03322	-0.00563	0.00290	0.00803	-7.82623	3.18326	-20.55845	-3.71014	-6.01507	4.50349	6.86547	5.96609	12.77357	1.40146	7.10016	17.52100	0.00101	0.00123	0.00158	0.00000
182			1.81000	8.46834	-5.30737	-1.04820	-0.00860	0.00056	-0.00057	-0.00019	0.00004	-0.00022	-0.00000	0.00000	0.00000	14.46516	-0.88849	-4.82432	-0.01423	-0.01017	-0.00243	-0.00111	-0.00070	-0.00021	27.22822	-1.39761	1.04727	-0.04546	-0.05794	-0.02842	-0.00578	0.00219	0.00673	-7.34282	2.65644	-20.73432	-3.87114	-5.35247	4.01064	6.42091	6.29682	12.67146	1.39985	7.08113	17.52633	0.00102	0.00117	0.00148	-0.00000
183			1.82000	8.43882	-5.37464	-1.25804	-0.00860	0.00061	-0.00053	-0.00011	0.00003	-0.00020	-0.00000	0.00000	0.00000	14.42358	-0.93866	-4.78900	-0.01447	-0.00806	-0.00199	-0.00094	-0.00054	-0.00015	27.15725	-1.31939	1.15640	-0.04388	-0.04936	-0.02384	-0.00555	0.00152	0.00531	-6.58836	2.10631	-20.34536	-3.78047	-4.57971	3.59866	5.74604	6.28894	12.08870	1.40069	7.05186	17.53121	0.00102	0.00111	0.00140	-0.00000
184			1.83000	8.41488	-5.43358	-1.46057	-0.00860	0.00065	-0.00049	-0.00003	0.00003	-0.00017	-0.00000	0.00000	0.00000	14.38960	-0.98497	-4.75775	-0.01483	-0.00654	-0.00171	-0.00076	-0.00039	-0.00012	27.08811	-1.24973	1.25849	-0.04144	-0.04257	-0.02011	-0.00500	0.00102	0.00406	-5.69370	1.51285	-19.34354	-3.40869	-3.72957	3.19772	4.95858	6.01291	11.09116	1.40369	7.01656	17.53581	0.00102	0.00105	0.00133	-0.00001
185			1.84000	8.39746	-5.48333	-1.64930	-0.00858	0.00069	-0.00045	0.00005	0.00002	-0.00014	-0.00000	0.00000	0.00000	14.36349	-1.02468	-4.73059	-0.01534	-0.00552	-0.00156	-0.00059	-0.00027	-0.00009	27.02323	-1.18957	1.35018	-0.03798	-0.03762	-0.01729	-0.00426	0.00071	0.00306	-4.68038	0.83176	-17.67958	-2.84167	-2.84601	2.68764	4.19124	5.62728	9.78560	1.40843	6.98064	17.54001	0.00103	0.00100	0.00127	-0.00001
186			1.85000	8.38794	-5.52271	-1.81727	-0.00857	0.00073	-0.00041	0.00015	0.00001	-0.00011	-0.00000	0.00000	0.00000	14.34491	-1.05620	-4.70909	-0.01598	-0.00476	-0.00147	-0.00042	-0.00018	-0.00006	26.96309	-1.13833	1.42899	-0.03368	-0.03381	-0.01509	-0.00350	0.00057	0.00225	-3.51839	0.03634	-15.30544	-2.18506	-1.99873	1.93111	3.52586	5.28710	8.30170	1.41428	6.94847	17.54448	0.00105	0.00097	0.00122	-0.00001
187			1.86000	8.38789	-5.55030	-1.95695	-0.00855	0.00076	-0.00039	0.00026	0.00000	-0.00008	-0.00000	0.00000	0.00000	14.33275	-1.07862	-4.69619	-0.01666	-0.00412	-0.00142	-0.00028	-0.00011	-0.00003	26.90693	-1.09481	1.49354	-0.02905	-0.03067	-0.01329	-0.00283	0.00052	0.00160	-2.21528	-0.86752	-12.18862	-1.47582	-1.24966	0.81000	2.94372	5.05534	6.74443	1.42040	6.92246	17.55038	0.00106	0.00096	0.00120	-0.00001
188			1.87000	8.39861	-5.56507	-2.06074	-0.00854	0.00078	-0.00037	0.00036	-0.00001	-0.00005	-0.00000	0.00000	0.00000	14.32531	-1.09093	-4.69576	-0.01723	-0.00357	-0.00136	-0.00019	-0.00005	0.00001	26.85371	-1.05847	1.54329	-0.02479	-0.02800	-0.01176	-0.00229	0.00048	0.00107	-0.82587	-1.81528	-8.39676	-0.66701	-0.65212	-0.69218	2.34680	4.91168	5.14771	1.42596	6.90369	17.55884	0.00108	0.00096	0.00120	-0.00001
189			1.88000	8.42025	-5.56663	-2.12260	-0.00853	0.00079	-0.00036	0.00045	-0.00001	-0.00002	-0.00000	0.00000	0.00000	14.32030	-1.09141	-4.71082	-0.01747	-0.00329	-0.00134	-0.00017	0.00000	0.00006	26.80281	-1.03005	1.57776	-0.02187	-0.02656	-0.01085	-0.00192	0.00043	0.00065	0.58267	-2.68550	-4.12247	0.31927	-0.26716	-2.43058	1.63853	4.81730	3.46969	1.42982	6.89266	17.57092	0.00109	0.00098	0.00122	-0.00001
190			1.89000	8.45144	-5.55506	-2.13901	-0.00854	0.00079	-0.00037	0.00051	-0.00002	0.00001	-0.00000	0.00000	0.00000	14.31485	-1.07814	-4.74203	-0.01728	-0.00357	-0.00139	-0.00024	0.00006	0.00010	26.75385	-1.01108	1.59586	-0.02073	-0.02743	-0.01108	-0.00174	0.00038	0.00028	1.95790	-3.35494	0.32690	1.47870	-0.15043	-4.12021	0.79588	4.74151	1.66050	1.43103	6.88966	17.58664	0.00110	0.00101	0.00127	-0.00000
191			1.90000	8.48957	-5.53077	-2.11030	-0.00855	0.00078	-0.00041	0.00053	-0.00003	0.00004	-0.00000	0.00000	0.00000	14.30610	-1.05051	-4.78671	-0.01677	-0.00478	-0.00161	-0.00036	0.00017	0.00015	26.70686	-1.00288	1.59624	-0.02125	-0.03210	-0.01319	-0.00170	0.00039	-0.00015	3.21293	-3.74982	4.49150	2.65391	-0.31128	-5.39562	-0.04707	4.66296	-0.26496	1.42919	6.89514	17.60478	0.00110	0.00105	0.00133	0.00000
192			1.91000	8.53143	-5.49537	-2.04231	-0.00857	0.00074	-0.00049	0.00051	-0.00003	0.00007	-0.00000	0.00000	0.00000	14.29211	-1.01082	-4.83884	-0.01617	-0.00703	-0.00201	-0.00051	0.00035	0.00021	26.66211	-1.00432	1.57795	-0.02268	-0.04100	-0.01741	-0.00171	0.00059	-0.00080	4.19415	-3.86027	7.83761	3.58188	-0.70416	-5.96256	-0.64815	4.58570	-2.17658	1.42508	6.90898	17.62308	0.00108	0.00109	0.00140	0.00000
193			1.92000	8.57379	-5.45218	-1.94615	-0.00859	0.00069	-0.00057	0.00047	-0.00004	0.00011	-0.00000	0.00000	0.00000	14.27215	-0.96440	-4.89092	-0.01563	-0.00975	-0.00250	-0.00065	0.00056	0.00026	26.61969	-1.01169	1.54179	-0.02433	-0.05243	-0.02301	-0.00173	0.00114	-0.00169	4.77050	-3.72983	9.97857	4.01098	-1.27167	-5.75874	-0.82275	4.53719	-3.81720	1.42009	6.92989	17.63942	0.00106	0.00113	0.00148	0.00001
194			1.93000	8.61405	-5.40542	-1.83536	-0.00859	0.00066	-0.00063	0.00042	-0.00003	0.00013	-0.00000	0.00000	0.00000	14.24621	-0.91849	-4.93664	-0.01524	-0.01213	-0.00292	-0.00078	0.00065	0.00026	26.57914	-1.01966	1.49153	-0.02604	-0.06354	-0.02865	-0.00177	0.00211	-0.00255	4.93631	-3.43692	10.87355	3.81919	-1.95439	-5.00814	-0.53791	4.53295	-4.89800	1.41529	6.95575	17.65271	0.00104	0.00117	0.00155	0.00001
195			1.94000	8.65064	-5.35865	-1.72174	-0.00859	0.00064	-0.00065	0.00036	-0.00003	0.00013	-0.00000	0.00000	0.00000	14.21466	-0.87996	-4.97342	-0.01496	-0.01363	-0.00318	-0.00089	0.00056	0.00023	26.53969	-1.02331	1.43361	-0.02814	-0.07196	-0.03313	-0.00187	0.00322	-0.00301	4.82366	-3.08545	10.84736	3.09301	-2.61424	-4.15683	0.04255	4.53082	-5.24651	1.41042	6.98462	17.66304	0.00103	0.00122	0.00162	0.00001
196			1.95000	8.68338	-5.31365	-1.61211	-0.00859	0.00063	-0.00064	0.00032	-0.00003	0.00012	-0.00000	0.00000	0.00000	14.17914	-0.85261	-5.00367	-0.01477	-0.01418	-0.00327	-0.00093	0.00034	0.00020	26.50103	-1.02034	1.37558	-0.03089	-0.07645	-0.03575	-0.00199	0.00392	-0.00289	4.64748	-2.79361	10.40994	2.09300	-3.00305	-3.69320	0.60980	4.43149	-4.87923	1.40457	7.01454	17.67151	0.00103	0.00126	0.00168	0.00001
197			1.96000	8.71350	-5.26990	-1.50779	-0.00859	0.00062	-0.00061	0.00030	-0.00003	0.00012	-0.00000	0.00000	0.00000	14.14331	-0.83605	-5.03398	-0.01452	-0.01402	-0.00324	-0.00086	0.00011	0.00021	26.46382	-1.01217	1.32433	-0.03440	-0.07728	-0.03652	-0.00209	0.00377	-0.00238	4.61885	-2.64200	10.04025	1.13151	-2.89176	-3.92882	0.84131	4.13051	-4.02131	1.39721	7.04317	17.67897	0.00102	0.00129	0.00173	0.00001
198			1.97000	8.74275	-5.22513	-1.40586	-0.00860	0.00061	-0.00060	0.00030	-0.00003	0.00011	-0.00000	0.00000	0.00000	14.11197	-0.82642	-5.07222	-0.01409	-0.01361	-0.00316	-0.00069	-0.00005	0.00025	26.42967	-1.00354	1.28375	-0.03831	-0.07578	-0.03598	-0.00209	0.00280	-0.00181	4.80041	-2.61407	10.03255	0.48361	-2.25833	-4.86755	0.56879	3.60199	-3.02879	1.38904	7.06810	17.68544	0.00102	0.00132	0.00177	0.00001
199			1.98000	8.77214	-5.17758	-1.30176	-0.00862	0.00059	-0.00060	0.00029	-0.00003	0.00012	-0.00000	0.00000	0.00000	14.08854	-0.81789	-5.12419	-0.01350	-0.01336	-0.00309	-0.00048	-0.00009	0.00033	26.40021	-0.99990	1.25399	-0.04160	-0.07356	-0.03488	-0.00192	0.00136	-0.00143	5.03126	-2.59207	10.39903	0.32259	-1.34186	-6.22707	-0.15925	2.95011	-2.22636	1.38165	7.08743	17.69040	0.00101	0.00134	0.00180	0.00001
200			1.99000	8.80091	-5.12810	-1.19253	-0.00863	0.00056	-0.00062	0.00027	-0.00003	0.00013	-0.00000	0.00000	0.00000	14.07322	-0.80472	-5.19125	-0.01301	-0.01349	-0.00309	-0.00031	-0.00002	0.00041	26.37578	-1.00542	1.23214	-0.04321	-0.07183	-0.03385	-0.00169	-0.00007	-0.00134	5.06027	-2.45671	10.90659	0.65597	-0.49597	-7.58905	-1.11720	2.38113	-1.80470	1.37620	7.09982	17.69398	0.00100	0.00135	0.00182	0.00001
201			2.00000	8.82740	-5.07982	-1.07853	-0.00863	0.00053	-0.00064	0.00022	-0.00003	0.00013	-0.00000	0.00000	0.00000	14.06320	-0.78319	-5.27034	-0.01283	-0.01389	-0.00314	-0.00024	0.00012	0.00047	26.35478	-1.02105	1.21369	-0.04290	-0.07133	-0.03331	-0.00153	-0.00110	-0.00151	4.76210	-2.18705	11.28466	1.29245	-0.01314	-8.57509	-1.98451	2.09866	-1.83467	1.37275	7.10485	17.69692	0.00099	0.00136	0.00184	0.00000
202			2.01000	8.85032	-5.03604	-0.96227	-0.00863	0.00050	-0.00066	0.00016	-0.00002	0.00014	-0.00000	0.00000	0.00000	14.05406	-0.75323	-5.35550	-0.01301	-0.01412	-0.00316	-0.00027	0.00027	0.00050	26.33430	-1.04432	1.19332	-0.04110	-0.07131	-0.03299	-0.00155	-0.00145	-0.00187	4.22686	-1.85809	11.43675	1.91608	-0.04023	-8.97476	-2.49790	2.23148	-2.31244	1.37037	7.10282	17.70028	0.00098	0.00136	0.00186	0.00000
203			2.02000	8.86961	-4.99816	-0.84589	-0.00862	0.00048	-0.00067	0.00012	-0.00001	0.00014	-0.00000	0.00000	0.00000	14.04126	-0.71831	-5.44034	-0.01344	-0.01358	-0.00300	-0.00040	0.00032	0.00046	26.31066	-1.07072	1.16585	-0.03853	-0.06971	-0.03205	-0.00176	-0.00108	-0.00229	3.70542	-1.57328	11.43625	2.24050	-0.54327	-8.78098	-2.60153	2.78680	-3.13773	1.36807	7.09528	17.70518	0.00097	0.00136	0.00189	0.00000
204			2.03000	8.88623	-4.96453	-0.73022	-0.00862	0.00046	-0.00066	0.00009	-0.00001	0.00014	-0.00000	0.00000	0.00000	14.02174	-0.68393	-5.51978	-0.01390	-0.01227	-0.00266	-0.00059	0.00027	0.00038	26.28070	-1.09650	1.12783	-0.03626	-0.06544	-0.03000	-0.00209	-0.00034	-0.00261	3.45281	-1.38041	11.38610	2.16140	-1.33074	-8.14838	-2.46060	3.60646	-4.09224	1.36493	7.08537	17.71194	0.00096	0.00135	0.00192	0.00000
205			2.04000	8.90122	-4.93149	-0.61522	-0.00862	0.00045	-0.00064	0.00007	-0.00001	0.00013	-0.00000	0.00000	0.00000	13.99472	-0.65458	-5.59113	-0.01422	-0.01092	-0.00234	-0.00076	0.00018	0.00029	26.24310	-1.12028	1.07909	-0.03518	-0.06012	-0.02754	-0.00244	0.00023	-0.00277	3.54593	-1.27595	11.36101	1.84590	-2.10511	-7.32751	-2.33451	4.41647	-4.91922	1.36039	7.07755	17.71980	0.00095	0.00134	0.00194	0.00001
206			2.05000	8.91552	-4.89585	-0.50023	-0.00863	0.00044	-0.00063	0.00007	-0.00001	0.00013	-0.00000	0.00000	0.00000	13.96216	-0.63092	-5.65420	-0.01439	-0.01040	-0.00224	-0.00085	0.00013	0.00025	26.19907	-1.14349	1.02236	-0.03549	-0.05662	-0.02589	-0.00277	0.00040	-0.00286	3.84974	-1.29961	11.48633	1.61356	-2.53143	-6.63356	-2.42928	4.97248	-5.44206	1.35414	7.07604	17.72724	0.00094	0.00134	0.00197	0.00001
207			2.06000	8.93086	-4.85666	-0.38268	-0.00863	0.00042	-0.00061	0.00010	-0.00002	0.00013	-0.00000	0.00000	0.00000	13.92854	-0.60935	-5.71198	-0.01448	-0.01088	-0.00240	-0.00081	0.00016	0.00026	26.15132	-1.16900	0.96192	-0.03654	-0.05609	-0.02556	-0.00299	0.00015	-0.00295	4.15757	-1.54099	11.91764	1.67430	-2.37386	-6.37501	-2.78922	5.17348	-5.59377	1.34577	7.08352	17.73281	0.00092	0.00135	0.00199	0.00001
208			2.07000	8.94989	-4.81492	-0.25867	-0.00863	0.00041	-0.00060	0.00017	-0.00002	0.00014	-0.00000	0.00000	0.00000	13.89943	-0.58483	-5.77004	-0.01457	-0.01180	-0.00267	-0.00065	0.00025	0.00031	26.10285	-1.19918	0.90216	-0.03732	-0.05749	-0.02611	-0.00303	-0.00039	-0.00301	4.32528	-2.02444	12.67158	1.97928	-1.64789	-6.70024	-3.27839	5.06578	-5.39179	1.33524	7.10052	17.73534	0.00090	0.00136	0.00200	0.00002
209			2.08000	8.97478	-4.77255	-0.12530	-0.00862	0.00039	-0.00060	0.00025	-0.00001	0.00015	-0.00000	0.00000	0.00000	13.87887	-0.55435	-5.83443	-0.01466	-0.01259	-0.00288	-0.00042	0.00034	0.00038	26.05579	-1.23417	0.84667	-0.03725	-0.05963	-0.02706	-0.00293	-0.00100	-0.00298	4.28722	-2.64600	13.59565	2.30759	-0.63158	-7.52379	-3.67496	4.81402	-4.92953	1.32317	7.12561	17.73460	0.00088	0.00136	0.00201	0.00002
210			2.09000	9.00603	-4.73175	0.01810	-0.00862	0.00037	-0.00060	0.00033	-0.00001	0.00016	-0.00000	0.00000	0.00000	13.86759	-0.51820	-5.90930	-0.01474	-0.01308	-0.00299	-0.00022	0.00039	0.00046	26.01050	-1.27183	0.79727	-0.03643	-0.06181	-0.02807	-0.00279	-0.00144	-0.00284	4.01636	-3.24491	14.49273	2.46547	0.32627	-8.62174	-3.81722	4.60785	-4.34348	1.31068	7.15581	17.73078	0.00086	0.00137	0.00200	0.00002
211			2.10000	9.04259	-4.69489	0.17027	-0.00861	0.00034	-0.00061	0.00039	-0.00001	0.00017	-0.00000	0.00000	0.00000	13.86358	-0.47875	-5.99634	-0.01480	-0.01335	-0.00302	-0.00007	0.00038	0.00052	25.96597	-1.30898	0.75409	-0.03551	-0.06406	-0.02910	-0.00272	-0.00157	-0.00266	3.55036	-3.71883	15.22104	2.39696	1.01717	-9.73504	-3.67264	4.56087	-3.78922	1.29910	7.18688	17.72393	0.00085	0.00137	0.00198	0.00002
212			2.11000	9.08296	-4.66340	0.32886	-0.00861	0.00032	-0.00061	0.00043	-0.00000	0.00017	-0.00000	0.00000	0.00000	13.86407	-0.43870	-6.09444	-0.01481	-0.01337	-0.00297	0.00003	0.00032	0.00056	25.92071	-1.34289	0.71552	-0.03505	-0.06593	-0.02994	-0.00275	-0.00136	-0.00249	2.98741	-4.05300	15.67858	2.16707	1.42827	-10.57496	-3.30256	4.66148	-3.43375	1.28959	7.21370	17.71455	0.00085	0.00137	0.00195	0.00001
213			2.12000	9.12586	-4.63769	0.49058	-0.00862	0.00029	-0.00061	0.00046	0.00000	0.00017	-0.00000	0.00000	0.00000	13.86715	-0.40005	-6.19940	-0.01473	-0.01306	-0.00282	0.00008	0.00025	0.00055	25.87416	-1.37191	0.67855	-0.03514	-0.06667	-0.03028	-0.00282	-0.00084	-0.00241	2.39846	-4.23814	15.73583	1.87573	1.62585	-10.84038	-2.81053	4.80398	-3.38735	1.28324	7.23178	17.70335	0.00086	0.00136	0.00191	0.00001
214			2.13000	9.16960	-4.61776	0.65050	-0.00862	0.00027	-0.00062	0.00046	0.00000	0.00017	-0.00000	0.00000	0.00000	13.87169	-0.36432	-6.30397	-0.01455	-0.01241	-0.00258	0.00010	0.00018	0.00047	25.82693	-1.39571	0.63979	-0.03548	-0.06562	-0.02987	-0.00286	-0.00020	-0.00239	1.82503	-4.21828	15.25826	1.57408	1.63806	-10.34033	-2.31267	4.89880	-3.61037	1.28065	7.23900	17.69139	0.00086	0.00134	0.00186	0.00000
215			2.14000	9.21182	-4.60322	0.80254	-0.00861	0.00024	-0.00063	0.00043	0.00000	0.00016	-0.00000	0.00000	0.00000	13.87661	-0.33301	-6.40008	-0.01441	-0.01188	-0.00238	0.00011	0.00013	0.00039	25.77992	-1.41505	0.59742	-0.03560	-0.06377	-0.02912	-0.00282	0.00034	-0.00239	1.34439	-3.97361	14.28465	1.26500	1.51077	-9.21872	-1.90153	4.90770	-3.89919	1.28200	7.23563	17.68034	0.00087	0.00131	0.00180	-0.00000
216			2.15000	9.25044	-4.59257	0.94253	-0.00861	0.00021	-0.00065	0.00039	0.00000	0.00015	-0.00000	0.00000	0.00000	13.88142	-0.30705	-6.48339	-0.01435	-0.01194	-0.00238	0.00012	0.00009	0.00034	25.73388	-1.43115	0.55233	-0.03532	-0.06269	-0.02867	-0.00272	0.00062	-0.00236	1.06364	-3.61995	13.15230	0.97540	1.39892	-8.00413	-1.64230	4.81747	-4.01381	1.28716	7.22283	17.67200	0.00086	0.00127	0.00174	-0.00001
217			2.16000	9.28539	-4.58334	1.07133	-0.00861	0.00018	-0.00066	0.00036	0.00000	0.00015	-0.00000	0.00000	0.00000	13.88705	-0.28542	-6.55639	-0.01442	-0.01259	-0.00256	0.00016	0.00006	0.00033	25.68937	-1.44568	0.50756	-0.03455	-0.06306	-0.02878	-0.00256	0.00062	-0.00225	1.04639	-3.35832	12.36757	0.74584	1.47720	-7.31621	-1.54492	4.62876	-3.82545	1.29620	7.20211	17.66751	0.00086	0.00124	0.00169	-0.00002
218			2.17000	9.31864	-4.57282	1.19521	-0.00862	0.00016	-0.00066	0.00036	0.00000	0.00015	-0.00000	0.00000	0.00000	13.89521	-0.26586	-6.62705	-0.01456	-0.01333	-0.00280	0.00024	0.00003	0.00037	25.64686	-1.45987	0.46655	-0.03345	-0.06432	-0.02921	-0.00236	0.00040	-0.00206	1.24759	-3.34719	12.31280	0.57710	1.78271	-7.44715	-1.55370	4.37234	-3.36989	1.30842	7.17619	17.66758	0.00089	0.00122	0.00164	-0.00002
219			2.18000	9.35328	-4.55943	1.32290	-0.00862	0.00015	-0.00064	0.00038	0.00000	0.00015	-0.00000	0.00000	0.00000	13.90700	-0.24633	-6.70366	-0.01476	-0.01348	-0.00286	0.00033	-0.00000	0.00041	25.60648	-1.47429	0.43148	-0.03206	-0.06494	-0.02937	-0.00215	0.00009	-0.00181	1.52675	-3.56138	12.89132	0.45689	2.14710	-8.05565	-1.59346	4.09973	-2.81644	1.32214	7.14862	17.67255	0.00092	0.00120	0.00161	-0.00002
220			2.19000	9.39075	-4.54323	1.45869	-0.00862	0.00015	-0.00062	0.00041	0.00000	0.00015	-0.00000	0.00000	0.00000	13.92147	-0.22628	-6.78725	-0.01503	-0.01285	-0.00267	0.00037	-0.00002	0.00040	25.56818	-1.48886	0.40220	-0.03031	-0.06412	-0.02896	-0.00194	-0.00016	-0.00157	1.74700	-3.77493	13.45483	0.37546	2.29468	-8.32866	-1.62343	3.85525	-2.36600	1.33525	7.12270	17.68196	0.00096	0.00119	0.00157	-0.00002
221			2.20000	9.42956	-4.52532	1.59799	-0.00862	0.00013	-0.00061	0.00041	0.00000	0.00015	-0.00000	0.00000	0.00000	13.93584	-0.20707	-6.86972	-0.01535	-0.01198	-0.00237	0.00034	-0.00003	0.00033	25.53168	-1.50358	0.37672	-0.02842	-0.06254	-0.02829	-0.00174	-0.00030	-0.00141	1.84558	-3.75786	13.33426	0.30901	2.07412	-7.68307	-1.64409	3.65342	-2.11970	1.34633	7.09981	17.69450	0.00099	0.00119	0.00155	-0.00002
222			2.21000	9.46653	-4.50698	1.73134	-0.00861	0.00010	-0.00063	0.00037	0.00000	0.00014	-0.00000	0.00000	0.00000	13.94730	-0.19084	-6.94047	-0.01566	-0.01149	-0.00218	0.00025	-0.00003	0.00024	25.49685	-1.51854	0.35287	-0.02664	-0.06108	-0.02770	-0.00155	-0.00037	-0.00131	1.85656	-3.44905	12.39845	0.23247	1.56420	-6.26204	-1.63773	3.47499	-1.97668	1.35527	7.07894	17.70886	0.00100	0.00119	0.00154	-0.00002
223			2.22000	9.49896	-4.48867	1.85143	-0.00861	0.00007	-0.00065	0.00031	0.00000	0.00013	-0.00000	0.00000	0.00000	13.95443	-0.17882	-6.99445	-0.01591	-0.01154	-0.00215	0.00013	-0.00003	0.00018	25.46362	-1.53325	0.33068	-0.02514	-0.06032	-0.02744	-0.00140	-0.00042	-0.00116	1.86091	-2.94644	10.97322	0.13433	0.94694	-4.64657	-1.55486	3.29160	-1.70581	1.36288	7.05752	17.72438	0.00100	0.00119	0.00154	-0.00002
224			2.23000	9.52565	-4.47011	1.95549	-0.00861	0.00004	-0.00067	0.00024	-0.00000	0.00011	-0.00000	0.00000	0.00000	13.95694	-0.17109	-7.03281	-0.01609	-0.01196	-0.00223	-0.00001	-0.00004	0.00013	25.43205	-1.54647	0.31255	-0.02397	-0.06041	-0.02755	-0.00129	-0.00043	-0.00087	1.85517	-2.36599	9.37514	0.03755	0.28645	-3.26290	-1.33184	3.14470	-1.15483	1.36920	7.03405	17.74151	0.00100	0.00120	0.00155	-0.00001
225			2.24000	9.54624	-4.45184	2.04272	-0.00861	0.00002	-0.00069	0.00017	-0.00000	0.00010	-0.00000	0.00000	0.00000	13.95381	-0.16691	-7.05887	-0.01618	-0.01250	-0.00235	-0.00020	-0.00005	0.00009	25.40108	-1.55616	0.30134	-0.02314	-0.06122	-0.02794	-0.00127	-0.00034	-0.00044	1.74128	-1.75981	7.68865	-0.01105	-0.48466	-2.17794	-0.92162	3.13958	-0.34101	1.37307	7.00853	17.76119	0.00099	0.00120	0.00155	-0.00001
226			2.25000	9.56063	-4.43554	2.11210	-0.00861	0.00001	-0.00070	0.00010	-0.00000	0.00008	-0.00000	0.00000	0.00000	13.94321	-0.16537	-7.07484	-0.01621	-0.01292	-0.00244	-0.00043	-0.00005	0.00005	25.36878	-1.55999	0.29876	-0.02278	-0.06209	-0.02831	-0.00134	-0.00013	0.00009	1.47632	-1.14285	5.88927	0.01138	-1.39102	-1.28015	-0.35998	3.30364	0.63013	1.37379	6.98086	17.78354	0.00099	0.00120	0.00154	-0.00000
227			2.26000	9.56880	-4.42258	2.16238	-0.00860	0.00000	-0.00070	0.00004	-0.00000	0.00005	-0.00000	0.00000	0.00000	13.92379	-0.16567	-7.08173	-0.01628	-0.01321	-0.00254	-0.00066	-0.00004	0.00001	25.33368	-1.55674	0.30557	-0.02297	-0.06286	-0.02858	-0.00149	0.00010	0.00067	1.11805	-0.57947	4.07978	0.09331	-2.29369	-0.57254	0.22425	3.56013	1.67401	1.37181	6.95007	17.80810	0.00098	0.00118	0.00152	0.00000
228			2.27000	9.57193	-4.41345	2.19469	-0.00860	0.00001	-0.00067	-0.00000	-0.00000	0.00003	-0.00000	0.00000	0.00000	13.89649	-0.16680	-7.08207	-0.01639	-0.01344	-0.00266	-0.00085	-0.00002	-0.00000	25.29531	-1.54696	0.32220	-0.02369	-0.06345	-0.02871	-0.00166	0.00020	0.00124	0.70600	-0.19769	2.53625	0.20761	-2.94396	-0.24885	0.69632	3.78968	2.73440	1.36756	6.91652	17.83393	0.00098	0.00116	0.00149	0.00000
229			2.28000	9.57255	-4.40870	2.21348	-0.00859	0.00002	-0.00063	-0.00001	0.00000	0.00002	-0.00000	0.00000	0.00000	13.86458	-0.16733	-7.08117	-0.01642	-0.01344	-0.00275	-0.00093	0.00001	0.00001	25.25441	-1.53237	0.34878	-0.02500	-0.06332	-0.02847	-0.00185	0.00013	0.00174	0.20554	-0.06887	1.48530	0.35945	-3.19788	-0.42913	0.99552	3.90627	3.72699	1.36075	6.88335	17.86034	0.00097	0.00112	0.00145	0.00001
230			2.29000	9.57328	-4.40950	2.22452	-0.00859	0.00004	-0.00060	0.00001	0.00000	0.00001	-0.00000	0.00000	0.00000	13.83162	-0.16544	-7.08411	-0.01616	-0.01296	-0.00269	-0.00092	0.00005	0.00003	25.21228	-1.51499	0.38438	-0.02690	-0.06184	-0.02763	-0.00202	-0.00003	0.00206	-0.38673	-0.11179	0.93603	0.56588	-3.16220	-0.90925	1.13475	3.89577	4.50817	1.35113	6.85428	17.88669	0.00095	0.00108	0.00139	0.00001
231			2.30000	9.57503	-4.41650	2.23233	-0.00860	0.00005	-0.00059	0.00002	0.00000	0.00001	-0.00000	0.00000	0.00000	13.79910	-0.16026	-7.09198	-0.01567	-0.01215	-0.00250	-0.00089	0.00009	0.00004	25.17028	-1.49656	0.42630	-0.02899	-0.05937	-0.02637	-0.00216	-0.00019	0.00216	-0.94151	-0.17078	0.75737	0.78771	-3.09111	-1.30938	1.15584	3.80592	4.94751	1.33936	6.83058	17.91264	0.00093	0.00104	0.00134	0.00001
232			2.31000	9.57723	-4.42833	2.23984	-0.00861	0.00004	-0.00059	0.00002	0.00000	0.00001	-0.00000	0.00000	0.00000	13.76636	-0.15256	-7.10214	-0.01522	-0.01140	-0.00231	-0.00089	0.00012	0.00005	25.12907	-1.47835	0.47084	-0.03056	-0.05676	-0.02507	-0.00224	-0.00028	0.00208	-1.30953	-0.16883	0.81053	0.97671	-3.16105	-1.39911	1.09110	3.71330	5.02788	1.32723	6.81053	17.93808	0.00092	0.00102	0.00130	0.00001
233			2.32000	9.57914	-4.44270	2.24868	-0.00862	0.00004	-0.00060	0.00002	0.00000	0.00001	-0.00000	0.00000	0.00000	13.73193	-0.14353	-7.11101	-0.01508	-0.01096	-0.00219	-0.00094	0.00014	0.00003	25.08860	-1.46135	0.51473	-0.03113	-0.05491	-0.02410	-0.00225	-0.00030	0.00190	-1.45752	-0.14993	0.99863	1.10990	-3.36714	-1.19635	0.99106	3.67353	4.82473	1.31644	6.79188	17.96259	0.00092	0.00101	0.00128	0.00001
234			2.33000	9.58106	-4.45752	2.25991	-0.00863	0.00003	-0.00061	0.00003	0.00000	0.00001	-0.00000	0.00000	0.00000	13.69523	-0.13432	-7.11640	-0.01526	-0.01094	-0.00218	-0.00100	0.00015	0.00002	25.04838	-1.44563	0.55553	-0.03084	-0.05431	-0.02369	-0.00223	-0.00021	0.00171	-1.43332	-0.23057	1.29924	1.17561	-3.57924	-0.87478	0.93538	3.71057	4.43526	1.30753	6.77413	17.98540	0.00091	0.00100	0.00127	0.00001
235			2.34000	9.58461	-4.47140	2.27489	-0.00863	0.00002	-0.00063	0.00006	0.00000	0.00002	-0.00000	0.00000	0.00000	13.65709	-0.12549	-7.11838	-0.01561	-0.01123	-0.00225	-0.00104	0.00016	0.00001	25.00782	-1.43038	0.59173	-0.03003	-0.05489	-0.02380	-0.00220	-0.00003	0.00153	-1.26846	-0.51314	1.76817	1.19775	-3.66218	-0.62579	0.95268	3.83159	3.94671	1.30036	6.75810	18.00591	0.00089	0.00100	0.00128	0.00001
236			2.35000	9.59215	-4.48283	2.29595	-0.00864	0.00000	-0.00065	0.00013	0.00000	0.00003	-0.00000	0.00000	0.00000	13.61919	-0.11680	-7.11867	-0.01588	-0.01152	-0.00233	-0.00103	0.00017	0.00001	24.96618	-1.41497	0.62257	-0.02941	-0.05597	-0.02414	-0.00222	0.00022	0.00134	-0.93310	-1.00357	2.47707	1.21987	-3.56967	-0.54937	0.98808	4.04327	3.39781	1.29494	6.74407	18.02418	0.00086	0.00099	0.00129	0.00000
237			2.36000	9.60541	-4.48980	2.32588	-0.00864	-0.00001	-0.00066	0.00020	-0.00000	0.00004	-0.00000	0.00000	0.00000	13.58299	-0.10755	-7.11924	-0.01597	-0.01161	-0.00236	-0.00098	0.00019	0.00002	24.92255	-1.39962	0.64736	-0.02923	-0.05657	-0.02432	-0.00232	0.00043	0.00110	-0.40641	-1.60285	3.42578	1.27877	-3.34793	-0.66030	0.95642	4.33184	2.80547	1.29159	6.73103	18.04144	0.00082	0.00099	0.00130	0.00000
238			2.37000	9.62474	-4.49045	2.36687	-0.00864	-0.00002	-0.00066	0.00028	-0.00000	0.00005	-0.00000	0.00000	0.00000	13.54917	-0.09683	-7.12187	-0.01589	-0.01161	-0.00237	-0.00089	0.00021	0.00003	24.87628	-1.38538	0.66582	-0.02949	-0.05658	-0.02430	-0.00246	0.00053	0.00084	0.26676	-2.20698	4.57964	1.39558	-3.00822	-1.00992	0.81557	4.62356	2.23011	1.29024	6.71804	18.05949	0.00078	0.00098	0.00132	-0.00000
239			2.38000	9.64979	-4.48371	2.42085	-0.00865	-0.00002	-0.00066	0.00034	-0.00000	0.00007	-0.00000	0.00000	0.00000	13.51884	-0.08338	-7.12944	-0.01567	-0.01166	-0.00238	-0.00077	0.00025	0.00006	24.82774	-1.37334	0.67870	-0.02992	-0.05629	-0.02423	-0.00257	0.00050	0.00062	0.98543	-2.76119	5.89170	1.56038	-2.51295	-1.68132	0.60284	4.80926	1.77677	1.29001	6.70524	18.08018	0.00074	0.00098	0.00134	-0.00000
240			2.39000	9.67986	-4.46975	2.48897	-0.00865	-0.00003	-0.00066	0.00039	0.00000	0.00009	-0.00000	0.00000	0.00000	13.49326	-0.06613	-7.14549	-0.01532	-0.01171	-0.00235	-0.00061	0.00028	0.00010	24.77831	-1.36382	0.68804	-0.03043	-0.05595	-0.02419	-0.00262	0.00038	0.00049	1.63379	-3.19566	7.15675	1.73115	-1.90294	-2.59165	0.38625	4.82752	1.53944	1.29011	6.69262	18.10449	0.00069	0.00097	0.00135	-0.00000
241			2.40000	9.71323	-4.44983	2.56894	-0.00865	-0.00004	-0.00067	0.00041	0.00000	0.00010	-0.00000	0.00000	0.00000	13.47297	-0.04502	-7.17134	-0.01491	-0.01187	-0.00232	-0.00047	0.00031	0.00014	24.72952	-1.35652	0.69649	-0.03088	-0.05632	-0.02448	-0.00259	0.00023	0.00047	2.12134	-3.42609	8.03459	1.84840	-1.31058	-3.44738	0.23430	4.68760	1.52474	1.29053	6.67915	18.13213	0.00065	0.00096	0.00136	-0.00000
242			2.41000	9.74755	-4.42596	2.65498	-0.00865	-0.00006	-0.00068	0.00041	0.00000	0.00011	-0.00000	0.00000	0.00000	13.45731	-0.02139	-7.20474	-0.01451	-0.01231	-0.00234	-0.00035	0.00033	0.00016	24.68265	-1.35035	0.70612	-0.03131	-0.05822	-0.02536	-0.00250	0.00012	0.00055	2.37585	-3.44099	8.31981	1.88287	-0.84900	-3.96473	0.19903	4.42782	1.65627	1.29167	6.66369	18.16141	0.00063	0.00095	0.00136	-0.00001
243			2.42000	9.78094	-4.40086	2.74068	-0.00864	-0.00007	-0.00070	0.00039	0.00000	0.00010	-0.00000	0.00000	0.00000	13.44514	0.00309	-7.24136	-0.01423	-0.01298	-0.00242	-0.00028	0.00034	0.00017	24.63870	-1.34404	0.71793	-0.03137	-0.06136	-0.02671	-0.00233	0.00009	0.00069	2.35439	-3.28941	8.02786	1.84276	-0.56923	-4.02272	0.28865	4.10239	1.85988	1.29348	6.64655	18.19013	0.00062	0.00094	0.00137	-0.00001
244			2.43000	9.81209	-4.37740	2.82063	-0.00864	-0.00009	-0.00071	0.00036	0.00000	0.00010	-0.00000	0.00000	0.00000	13.43501	0.02675	-7.27647	-0.01408	-0.01361	-0.00250	-0.00024	0.00034	0.00016	24.59803	-1.33638	0.73237	-0.03109	-0.06479	-0.02812	-0.00215	0.00017	0.00087	2.07421	-3.01347	7.25057	1.73845	-0.50176	-3.58851	0.48133	3.78540	2.07529	1.29515	6.63004	18.21587	0.00063	0.00093	0.00137	-0.00000
245			2.44000	9.84002	-4.35793	2.89034	-0.00863	-0.00010	-0.00071	0.00032	0.00000	0.00008	-0.00000	0.00000	0.00000	13.42522	0.04795	-7.30502	-0.01415	-0.01404	-0.00255	-0.00026	0.00033	0.00012	24.56024	-1.32647	0.74906	-0.03029	-0.06792	-0.02937	-0.00198	0.00037	0.00103	1.61097	-2.64730	6.06875	1.59939	-0.67838	-2.62326	0.72899	3.57521	2.20327	1.29519	6.61784	18.23603	0.00064	0.00093	0.00138	-0.00000
246			2.45000	9.86407	-4.34381	2.94607	-0.00861	-0.00010	-0.00071	0.00028	0.00000	0.00006	-0.00000	0.00000	0.00000	13.41371	0.06539	-7.32137	-0.01440	-0.01424	-0.00255	-0.00034	0.00032	0.00005	24.52386	-1.31408	0.76632	-0.02917	-0.07029	-0.03025	-0.00190	0.00073	0.00107	1.06226	-2.24217	4.55470	1.45985	-1.14293	-1.08209	1.00702	3.58991	2.11215	1.29233	6.61273	18.24903	0.00063	0.00093	0.00138	0.00000
247			2.46000	9.88422	-4.33541	2.98485	-0.00860	-0.00011	-0.00070	0.00025	0.00000	0.00004	-0.00000	0.00000	0.00000	13.39795	0.07785	-7.31939	-0.01483	-0.01426	-0.00254	-0.00050	0.00031	-0.00005	24.48635	-1.29883	0.78090	-0.02794	-0.07211	-0.03082	-0.00195	0.00138	0.00091	0.50707	-1.89392	2.85913	1.32768	-1.91414	1.01115	1.33412	3.94068	1.66142	1.28706	6.61409	18.25471	0.00060	0.00094	0.00139	0.00001
248			2.47000	9.90167	-4.33246	3.00612	-0.00859	-0.00011	-0.00069	0.00024	-0.00000	0.00002	-0.00000	0.00000	0.00000	13.37543	0.08425	-7.29387	-0.01533	-0.01408	-0.00252	-0.00072	0.00029	-0.00016	24.44432	-1.28015	0.78804	-0.02700	-0.07335	-0.03106	-0.00218	0.00240	0.00048	0.02279	-1.71689	1.23988	1.18161	-2.96875	3.54187	1.72556	4.72198	0.71400	1.28127	6.61854	18.25449	0.00057	0.00095	0.00140	0.00001
249			2.48000	9.91863	-4.33370	3.01223	-0.00859	-0.00010	-0.00067	0.00026	-0.00000	0.00000	-0.00000	0.00000	0.00000	13.34391	0.08339	-7.24104	-0.01571	-0.01372	-0.00248	-0.00102	0.00025	-0.00029	24.39364	-1.25740	0.78156	-0.02684	-0.07390	-0.03095	-0.00266	0.00382	-0.00027	-0.31691	-1.75410	-0.01865	0.98860	-4.26758	6.33925	2.16662	5.97815	-0.83437	1.27716	6.62192	18.25146	0.00054	0.00096	0.00142	0.00000
250			2.49000	9.93709	-4.33737	3.00837	-0.00860	-0.00010	-0.00066	0.00030	-0.00000	-0.00001	-0.00000	0.00000	0.00000	13.30136	0.07418	-7.15920	-0.01586	-0.01337	-0.00248	-0.00136	0.00020	-0.00042	24.33022	-1.23038	0.75454	-0.02749	-0.07394	-0.03059	-0.00339	0.00557	-0.00133	-0.47143	-1.94447	-0.66509	0.70671	-5.77751	9.13858	2.62334	7.66918	-2.99676	1.27569	6.62131	18.24940	0.00051	0.00098	0.00146	0.00000
251			2.50000	9.95797	-4.34148	3.00184	-0.00861	-0.00010	-0.00066	0.00034	-0.00000	-0.00000	-0.00000	0.00000	0.00000	13.24574	0.05559	-7.04999	-0.01584	-0.01326	-0.00255	-0.00174	0.00011	-0.00054	24.25069	-1.19916	0.70070	-0.02845	-0.07337	-0.03006	-0.00431	0.00750	-0.00258	-0.42558	-2.18356	-0.51099	0.29548	-7.41576	11.51858	3.06691	9.64352	-5.61398	1.27610	6.61569	18.25100	0.00050	0.00099	0.00151	-0.00000
252			2.51000	9.98118	-4.34405	3.00142	-0.00863	-0.00011	-0.00067	0.00036	-0.00000	0.00001	-0.00000	0.00000	0.00000	13.17590	0.02735	-6.92022	-0.01581	-0.01331	-0.00263	-0.00209	-0.00002	-0.00063	24.15364	-1.16404	0.61669	-0.02849	-0.07094	-0.02899	-0.00509	0.00906	-0.00375	-0.20394	-2.40180	0.43544	-0.21646	-8.89469	12.98171	3.43566	11.54524	-8.25835	1.27649	6.60582	18.25695	0.00050	0.00101	0.00156	-0.00000
253			2.52000	10.00628	-4.34365	3.01416	-0.00864	-0.00011	-0.00069	0.00037	-0.00000	0.00002	-0.00000	0.00000	0.00000	13.09446	-0.00877	-6.78164	-0.01597	-0.01323	-0.00263	-0.00231	-0.00014	-0.00064	24.04187	-1.12619	0.50566	-0.02616	-0.06495	-0.02679	-0.00514	0.00936	-0.00431	0.11093	-2.58635	1.81709	-0.69439	-9.64879	13.08564	3.60147	12.78314	-10.16550	1.27497	6.59397	18.26577	0.00052	0.00102	0.00160	0.00000
254			2.53000	10.03295	-4.33992	3.04168	-0.00864	-0.00012	-0.00070	0.00037	-0.00000	0.00004	-0.00000	0.00000	0.00000	13.01044	-0.04785	-6.65020	-0.01624	-0.01288	-0.00251	-0.00224	-0.00021	-0.00055	23.92409	-1.08825	0.38094	-0.02189	-0.05657	-0.02385	-0.00430	0.00814	-0.00402	0.40378	-2.72779	3.08284	-0.96624	-9.15723	11.66374	3.43774	12.81677	-10.57003	1.26955	6.58374	18.27490	0.00054	0.00103	0.00164	0.00001
255			2.54000	10.06065	-4.33366	3.07995	-0.00863	-0.00013	-0.00071	0.00037	-0.00000	0.00005	-0.00000	0.00000	0.00000	12.93628	-0.08333	-6.54119	-0.01649	-0.01249	-0.00235	-0.00186	-0.00020	-0.00040	23.81220	-1.05381	0.26222	-0.01759	-0.05005	-0.02162	-0.00315	0.00633	-0.00325	0.59160	-2.78459	3.84263	-0.94333	-7.47397	9.11093	2.95796	11.63002	-9.36952	1.25825	6.57943	18.28223	0.00057	0.00104	0.00168	0.00001
256			2.55000	10.08829	-4.32617	3.12275	-0.00862	-0.00013	-0.00070	0.00036	-0.00000	0.00005	-0.00000	0.00000	0.00000	12.88065	-0.11013	-6.46245	-0.01666	-0.01231	-0.00224	-0.00132	-0.00014	-0.00026	23.71502	-1.02532	0.16480	-0.01472	-0.04799	-0.02097	-0.00223	0.00478	-0.00245	0.65393	-2.71805	4.01864	-0.66213	-5.22483	6.25456	2.32788	9.75082	-7.22728	1.23923	6.58523	18.28606	0.00059	0.00104	0.00169	0.00002
257			2.56000	10.11460	-4.31871	3.16445	-0.00861	-0.00013	-0.00069	0.00033	-0.00000	0.00005	-0.00000	0.00000	0.00000	12.84526	-0.12640	-6.41217	-0.01673	-0.01242	-0.00221	-0.00078	-0.00005	-0.00016	23.63548	-1.00327	0.09376	-0.01336	-0.04975	-0.02163	-0.00164	0.00361	-0.00174	0.59285	-2.52659	3.70400	-0.24203	-3.09109	3.84518	1.74971	7.78790	-4.93761	1.21119	6.60444	18.28526	0.00058	0.00104	0.00168	0.00003
258			2.57000	10.13845	-4.31254	3.20066	-0.00861	-0.00013	-0.00068	0.00030	-0.00000	0.00004	-0.00000	0.00000	0.00000	12.82684	-0.13311	-6.38274	-0.01672	-0.01280	-0.00224	-0.00037	0.00004	-0.00009	23.57210	-0.98621	0.04703	-0.01312	-0.05407	-0.02323	-0.00129	0.00278	-0.00111	0.39600	-2.23049	2.99241	0.16423	-1.47411	2.28088	1.38709	6.09948	-2.94681	1.17448	6.63764	18.27915	0.00055	0.00103	0.00165	0.00004
259			2.58000	10.15897	-4.30917	3.22766	-0.00861	-0.00013	-0.00068	0.00025	-0.00000	0.00002	-0.00000	0.00000	0.00000	12.82006	-0.13338	-6.36439	-0.01663	-0.01354	-0.00235	-0.00012	0.00010	-0.00007	23.52176	-0.97135	0.01984	-0.01333	-0.06025	-0.02562	-0.00106	0.00233	-0.00052	0.03564	-1.83331	1.89374	0.39154	-0.54080	1.66315	1.35280	4.83270	-1.34563	1.13132	6.68168	18.26675	0.00052	0.00103	0.00161	0.00004
260			2.59000	10.17517	-4.31041	3.24129	-0.00861	-0.00013	-0.00069	0.00020	-0.00000	0.00000	-0.00000	0.00000	0.00000	12.81872	-0.13201	-6.34783	-0.01649	-0.01464	-0.00250	-0.00005	0.00010	-0.00008	23.48039	-0.95489	0.00793	-0.01347	-0.06749	-0.02858	-0.00092	0.00235	0.00014	-0.52702	-1.30291	0.25456	0.31773	-0.34048	1.93823	1.71345	4.04248	0.00457	1.08432	6.73279	18.24507	0.00049	0.00102	0.00157	0.00004
261			2.60000	10.18556	-4.31855	3.23468	-0.00861	-0.00014	-0.00072	0.00012	-0.00000	-0.00003	-0.00000	0.00000	0.00000	12.81654	-0.13437	-6.32469	-0.01636	-0.01596	-0.00267	-0.00016	0.00001	-0.00014	23.44359	-0.93246	0.00913	-0.01331	-0.07465	-0.03168	-0.00086	0.00284	0.00103	-1.33137	-0.57640	-2.23097	-0.07247	-0.85645	2.99081	2.46630	3.72513	1.37947	1.03477	6.79111	18.20753	0.00047	0.00103	0.00155	0.00005
262			2.61000	10.18788	-4.33623	3.19746	-0.00861	-0.00014	-0.00075	0.00002	-0.00000	-0.00008	-0.00000	0.00000	0.00000	12.80742	-0.14512	-6.28802	-0.01628	-0.01726	-0.00283	-0.00043	-0.00018	-0.00024	23.40680	-0.90004	0.02466	-0.01317	-0.08116	-0.03469	-0.00090	0.00371	0.00230	-2.40720	0.38713	-5.84839	-0.70339	-2.00668	4.67335	3.55313	3.84148	3.05880	0.98163	6.86168	18.14337	0.00046	0.00103	0.00152	0.00005
263			2.62000	10.17979	-4.36629	3.11699	-0.00861	-0.00014	-0.00077	-0.00009	-0.00000	-0.00015	-0.00000	0.00000	0.00000	12.78633	-0.16751	-6.23223	-0.01627	-0.01826	-0.00293	-0.00080	-0.00043	-0.00036	23.36575	-0.85422	0.05808	-0.01332	-0.08621	-0.03719	-0.00106	0.00471	0.00406	-3.74453	1.54040	-10.65047	-1.47995	-3.60254	6.74307	4.87387	4.30261	5.23843	0.92285	6.95247	18.03898	0.00046	0.00103	0.00149	0.00006
264			2.63000	10.15988	-4.41107	2.98190	-0.00861	-0.00012	-0.00078	-0.00019	-0.00000	-0.00024	-0.00000	0.00000	0.00000	12.75036	-0.20320	-6.15509	-0.01640	-0.01859	-0.00292	-0.00122	-0.00072	-0.00048	23.31715	-0.79289	0.11482	-0.01383	-0.08845	-0.03856	-0.00131	0.00546	0.00626	-5.24291	2.72863	-16.38086	-2.32693	-5.30545	8.83119	6.28580	4.95173	8.02439	0.85695	7.07085	17.88012	0.00046	0.00102	0.00146	0.00007
265			2.64000	10.12865	-4.47126	2.78489	-0.00861	-0.00009	-0.00078	-0.00027	-0.00000	-0.00032	-0.00000	0.00000	0.00000	12.70045	-0.25218	-6.05849	-0.01659	-0.01791	-0.00275	-0.00157	-0.00095	-0.00054	23.25942	-0.71561	0.20104	-0.01526	-0.08710	-0.03834	-0.00169	0.00555	0.00855	-6.70134	3.75524	-22.55939	-3.15128	-6.70813	10.61825	7.57082	5.59862	11.31489	0.78396	7.22034	17.65781	0.00049	0.00101	0.00142	0.00009
266			2.65000	10.08830	-4.54500	2.52449	-0.00861	-0.00004	-0.00076	-0.00031	-0.00000	-0.00040	-0.00000	0.00000	0.00000	12.64112	-0.31260	-5.94682	-0.01664	-0.01613	-0.00240	-0.00174	-0.00105	-0.00054	23.19291	-0.62497	0.32076	-0.01827	-0.08167	-0.03621	-0.00227	0.00472	0.01027	-7.87648	4.48158	-28.61493	-3.82200	-7.48608	11.96675	8.44412	6.06461	14.75702	0.70556	7.39742	17.37696	0.00054	0.00099	0.00138	0.00011
267			2.66000	10.04186	-4.62808	2.20504	-0.00861	0.00002	-0.00073	-0.00030	0.00000	-0.00045	-0.00000	0.00000	0.00000	12.57936	-0.38087	-5.82476	-0.01642	-0.01344	-0.00194	-0.00167	-0.00096	-0.00046	23.11991	-0.52674	0.47377	-0.02273	-0.07255	-0.03225	-0.00301	0.00312	0.01081	-8.57322	4.85665	-33.92564	-4.21662	-7.47290	12.84454	8.67383	6.21244	17.86139	0.62736	7.58473	17.06614	0.00061	0.00096	0.00134	0.00012
268			2.67000	9.99248	-4.71481	1.83759	-0.00862	0.00010	-0.00068	-0.00027	0.00000	-0.00046	-0.00000	0.00000	0.00000	12.52275	-0.45232	-5.69721	-0.01603	-0.01059	-0.00154	-0.00138	-0.00076	-0.00037	23.04418	-0.42873	0.65483	-0.02749	-0.06144	-0.02710	-0.00365	0.00126	0.01004	-8.70079	4.86392	-37.76878	-4.26643	-6.63077	13.09222	8.16963	5.95875	20.18319	0.56011	7.74812	16.77848	0.00070	0.00093	0.00130	0.00011
269			2.68000	9.94376	-4.79932	1.44103	-0.00863	0.00017	-0.00064	-0.00019	0.00000	-0.00045	-0.00000	0.00000	0.00000	12.47861	-0.52129	-5.57185	-0.01570	-0.00854	-0.00139	-0.00092	-0.00056	-0.00031	22.97050	-0.33898	0.85508	-0.03075	-0.05107	-0.02193	-0.00383	-0.00035	0.00845	-8.28982	4.46811	-39.42399	-3.96227	-4.96307	12.33672	7.02710	5.26777	21.46565	0.51454	7.85233	16.56951	0.00080	0.00090	0.00126	0.00007
270			2.69000	9.90003	-4.87679	1.04091	-0.00864	0.00025	-0.00060	-0.00009	0.00000	-0.00042	-0.00000	0.00000	0.00000	12.45362	-0.58145	-5.46089	-0.01571	-0.00774	-0.00153	-0.00033	-0.00042	-0.00029	22.90405	-0.26358	1.06416	-0.03096	-0.04379	-0.01780	-0.00334	-0.00147	0.00676	-7.49286	3.65634	-38.54991	-3.37410	-2.58475	10.36260	5.52612	4.20471	21.62217	0.49461	7.88259	16.46898	0.00088	0.00088	0.00122	0.00002
271			2.70000	9.86567	-4.94463	0.66299	-0.00864	0.00031	-0.00058	0.00004	0.00000	-0.00037	-0.00000	0.00000	0.00000	12.45238	-0.62780	-5.37628	-0.01613	-0.00792	-0.00182	0.00031	-0.00032	-0.00024	22.84893	-0.20494	1.27110	-0.02744	-0.04054	-0.01528	-0.00239	-0.00214	0.00545	-6.54513	2.51805	-35.49966	-2.68589	0.08659	7.58539	4.08619	3.03200	20.63332	0.49607	7.85043	16.46997	0.00094	0.00087	0.00117	-0.00002
272			2.71000	9.84354	-5.00289	0.32562	-0.00863	0.00037	-0.00057	0.00017	0.00000	-0.00031	-0.00000	0.00000	0.00000	12.47429	-0.65968	-5.32198	-0.01684	-0.00863	-0.00210	0.00088	-0.00026	-0.00018	22.80576	-0.16051	1.46425	-0.02092	-0.04139	-0.01456	-0.00145	-0.00233	0.00462	-5.68945	1.27119	-31.20719	-2.15377	2.31264	5.00035	3.15329	2.17349	18.50247	0.50972	7.78384	16.53801	0.00097	0.00088	0.00114	-0.00004
273			2.72000	9.83366	-5.05384	0.03553	-0.00862	0.00041	-0.00056	0.00028	0.00000	-0.00027	-0.00000	0.00000	0.00000	12.51160	-0.68196	-5.29002	-0.01769	-0.00956	-0.00231	0.00120	-0.00025	-0.00013	22.77082	-0.12330	1.63148	-0.01261	-0.04571	-0.01555	-0.00076	-0.00178	0.00413	-5.11869	0.19448	-26.77170	-2.00422	3.33945	3.60155	3.04688	2.03272	15.35459	0.52686	7.71071	16.63316	0.00099	0.00090	0.00111	-0.00005
274			2.73000	9.83304	-5.10122	-0.21140	-0.00860	0.00045	-0.00056	0.00033	0.00001	-0.00023	-0.00000	0.00000	0.00000	12.55112	-0.70363	-5.26439	-0.01852	-0.01057	-0.00247	0.00110	-0.00035	-0.00015	22.73691	-0.08381	1.76252	-0.00422	-0.05244	-0.01791	-0.00028	-0.00010	0.00372	-4.91539	-0.49453	-23.00192	-2.33140	2.78606	3.81248	3.82509	2.78178	11.55637	0.54258	7.64687	16.72783	0.00102	0.00092	0.00109	-0.00005
275			2.74000	9.83698	-5.14870	-0.42503	-0.00858	0.00048	-0.00056	0.00033	0.00001	-0.00020	-0.00000	0.00000	0.00000	12.57864	-0.73407	-5.22853	-0.01910	-0.01153	-0.00259	0.00056	-0.00054	-0.00024	22.69626	-0.03336	1.85210	0.00227	-0.06003	-0.02103	0.00019	0.00285	0.00320	-5.02635	-0.71102	-20.25713	-3.05495	0.80173	5.41135	5.26898	4.27738	7.69621	0.55532	7.59715	16.80933	0.00106	0.00094	0.00108	-0.00004
276			2.75000	9.84055	-5.19872	-0.61679	-0.00858	0.00051	-0.00057	0.00027	0.00002	-0.00019	-0.00000	0.00000	0.00000	12.58348	-0.77992	-5.17081	-0.01917	-0.01245	-0.00269	-0.00025	-0.00082	-0.00038	22.64301	0.03359	1.90217	0.00516	-0.06715	-0.02431	0.00054	0.00661	0.00261	-5.32524	-0.49776	-18.55907	-3.97227	-2.01196	7.75248	6.99130	6.09813	4.44614	0.56518	7.56103	16.87405	0.00108	0.00096	0.00108	-0.00003
277			2.76000	9.83982	-5.25232	-0.79689	-0.00859	0.00053	-0.00060	0.00018	0.00002	-0.00019	-0.00000	0.00000	0.00000	12.56175	-0.84315	-5.08763	-0.01874	-0.01326	-0.00278	-0.00104	-0.00112	-0.00052	22.57582	0.11810	1.92209	0.00405	-0.07248	-0.02707	0.00051	0.01014	0.00220	-5.70278	0.01749	-17.75827	-4.84308	-4.82519	10.02452	8.58205	7.68837	2.36953	0.57250	7.53679	16.92399	0.00110	0.00098	0.00109	-0.00002
278			2.77000	9.83241	-5.30972	-0.97357	-0.00860	0.00055	-0.00061	0.00008	0.00003	-0.00020	-0.00000	0.00000	0.00000	12.51716	-0.92088	-4.98374	-0.01795	-0.01381	-0.00285	-0.00155	-0.00136	-0.00061	22.49802	0.21730	1.92653	-0.00011	-0.07511	-0.02882	-0.00002	0.01229	0.00223	-6.06157	0.66833	-17.60831	-5.46688	-6.87670	11.47965	9.71515	8.57718	1.77366	0.57747	7.52307	16.96363	0.00108	0.00098	0.00109	-0.00002
279			2.78000	9.81777	-5.37009	-1.15184	-0.00861	0.00058	-0.00061	-0.00001	0.00003	-0.00020	-0.00000	0.00000	0.00000	12.45903	-1.00660	-4.87076	-0.01702	-0.01396	-0.00285	-0.00169	-0.00146	-0.00063	22.41637	0.32529	1.93221	-0.00614	-0.07523	-0.02948	-0.00085	0.01253	0.00277	-6.27739	1.27747	-17.80731	-5.74675	-7.70502	11.68332	10.19380	8.53223	2.60073	0.57972	7.51876	16.99799	0.00104	0.00097	0.00110	-0.00001
280			2.79000	9.79721	-5.43128	-1.33359	-0.00862	0.00061	-0.00061	-0.00007	0.00003	-0.00020	-0.00000	0.00000	0.00000	12.39918	-1.09280	-4.76239	-0.01613	-0.01379	-0.00280	-0.00150	-0.00144	-0.00057	22.33853	0.43476	1.95322	-0.01271	-0.07392	-0.02939	-0.00161	0.01116	0.00365	-6.28633	1.70924	-18.17963	-5.71934	-7.24953	10.71042	10.01258	7.60732	4.44104	0.57814	7.52249	17.03127	0.00095	0.00096	0.00111	-0.00000
281			2.80000	9.77303	-5.49130	-1.52008	-0.00863	0.00064	-0.00061	-0.00010	0.00003	-0.00021	-0.00000	0.00000	0.00000	12.34836	-1.17369	-4.66908	-0.01547	-0.01339	-0.00267	-0.00110	-0.00133	-0.00046	22.27092	0.53932	1.99792	-0.01852	-0.07203	-0.02885	-0.00195	0.00891	0.00460	-6.17340	1.90847	-18.77493	-5.50505	-5.79036	9.07243	9.35301	6.09166	6.73302	0.57117	7.53215	17.06564	0.00083	0.00095	0.00115	0.00001
282			2.81000	9.74759	-5.54977	-1.71413	-0.00863	0.00068	-0.00061	-0.00009	0.00003	-0.00022	-0.00000	0.00000	0.00000	12.31406	-1.24650	-4.59455	-0.01509	-0.01275	-0.00250	-0.00061	-0.00119	-0.00035	22.21695	0.63521	2.06842	-0.02247	-0.06997	-0.02805	-0.00181	0.00652	0.00540	-6.05035	1.88649	-19.68771	-5.26757	-3.80169	7.38873	8.48572	4.38944	8.95638	0.55813	7.54500	17.10097	0.00068	0.00093	0.00120	0.00001
283			2.82000	9.72285	-5.60692	-1.91894	-0.00863	0.00071	-0.00061	-0.00005	0.00003	-0.00023	-0.00000	0.00000	0.00000	12.29918	-1.31193	-4.53690	-0.01505	-0.01192	-0.00232	-0.00013	-0.00105	-0.00026	22.17661	0.72162	2.16166	-0.02412	-0.06796	-0.02704	-0.00142	0.00453	0.00587	-5.93209	1.70116	-20.84753	-5.14381	-1.80082	6.09633	7.65163	2.90081	10.66589	0.53972	7.55793	17.13587	0.00052	0.00091	0.00127	0.00001
284			2.83000	9.70000	-5.66270	-2.13602	-0.00862	0.00075	-0.00061	0.00000	0.00002	-0.00024	-0.00000	0.00000	0.00000	12.30206	-1.37265	-4.49088	-0.01534	-0.01102	-0.00220	0.00028	-0.00095	-0.00021	22.14680	0.79990	2.26992	-0.02352	-0.06618	-0.02589	-0.00104	0.00325	0.00590	-5.74838	1.42604	-21.95207	-5.17053	-0.19310	5.32064	6.98314	1.91628	11.49338	0.51744	7.56852	17.16818	0.00039	0.00089	0.00132	0.00001
285			2.84000	9.67967	-5.71593	-2.36259	-0.00860	0.00079	-0.00057	0.00007	0.00002	-0.00023	-0.00000	0.00000	0.00000	12.31791	-1.43158	-4.45152	-0.01605	-0.00996	-0.00213	0.00058	-0.00086	-0.00018	22.12290	0.87209	2.38215	-0.02061	-0.06373	-0.02435	-0.00077	0.00266	0.00537	-5.35663	1.05971	-22.49757	-5.29054	0.85876	4.87077	6.46981	1.53067	11.22117	0.49332	7.57586	17.19596	0.00028	0.00088	0.00137	0.00001
286			2.85000	9.66350	-5.76386	-2.59002	-0.00857	0.00084	-0.00050	0.00014	0.00001	-0.00020	-0.00000	0.00000	0.00000	12.34138	-1.49011	-4.41676	-0.01714	-0.00862	-0.00207	0.00078	-0.00075	-0.00016	22.10047	0.93936	2.48614	-0.01567	-0.05942	-0.02208	-0.00059	0.00251	0.00431	-4.61214	0.52916	-21.97140	-5.36532	1.42543	4.41016	5.98123	1.65875	9.85149	0.46989	7.57950	17.21895	0.00020	0.00086	0.00140	0.00001
287			2.86000	9.65411	-5.80267	-2.80509	-0.00855	0.00090	-0.00040	0.00023	-0.00000	-0.00014	-0.00000	0.00000	0.00000	12.36810	-1.54718	-4.38782	-0.01840	-0.00700	-0.00199	0.00088	-0.00059	-0.00012	22.07646	1.00104	2.57118	-0.00941	-0.05272	-0.01898	-0.00039	0.00243	0.00293	-3.48287	-0.18001	-20.12600	-5.19850	1.66524	3.65758	5.35149	2.08155	7.61302	0.44960	7.57975	17.23908	0.00015	0.00084	0.00143	0.00000
288			2.87000	9.65371	-5.82909	-2.99417	-0.00853	0.00096	-0.00031	0.00032	-0.00002	-0.00009	-0.00000	0.00000	0.00000	12.39481	-1.59904	-4.36769	-0.01955	-0.00545	-0.00189	0.00088	-0.00040	-0.00008	22.05001	1.05484	2.63017	-0.00283	-0.04482	-0.01555	-0.00013	0.00224	0.00161	-2.09869	-0.96803	-17.05217	-4.61257	1.69319	2.48787	4.51005	2.54909	4.84833	0.43420	7.57802	17.25867	0.00014	0.00083	0.00144	0.00000
289			2.88000	9.66285	-5.84183	-3.14602	-0.00851	0.00100	-0.00025	0.00039	-0.00003	-0.00006	-0.00000	0.00000	0.00000	12.41864	-1.64047	-4.35958	-0.02046	-0.00416	-0.00178	0.00075	-0.00024	-0.00003	22.02206	1.09857	2.65975	0.00346	-0.03718	-0.01240	0.00017	0.00194	0.00061	-0.63927	-1.69163	-13.01750	-3.58422	1.53957	0.92438	3.53119	2.87595	1.88712	0.42442	7.57695	17.27953	0.00018	0.00083	0.00145	0.00000
290			2.89000	9.68058	-5.84097	-3.25265	-0.00851	0.00102	-0.00024	0.00044	-0.00004	-0.00003	-0.00000	0.00000	0.00000	12.43682	-1.66728	-4.36596	-0.02111	-0.00341	-0.00169	0.00051	-0.00013	0.00003	21.99473	1.13134	2.65974	0.00909	-0.03157	-0.01018	0.00041	0.00169	-0.00004	0.78624	-2.25767	-8.33927	-2.27792	1.20888	-0.90730	2.55812	2.97129	-0.98235	0.41994	7.58046	17.30180	0.00026	0.00084	0.00145	-0.00000
291			2.90000	9.70518	-5.82717	-3.30940	-0.00852	0.00101	-0.00027	0.00045	-0.00004	-0.00001	-0.00000	0.00000	0.00000	12.44724	-1.67789	-4.38818	-0.02155	-0.00342	-0.00167	0.00019	-0.00006	0.00008	21.97027	1.15390	2.63262	0.01384	-0.02931	-0.00942	0.00056	0.00162	-0.00047	2.11816	-2.62316	-3.44688	-0.96098	0.72354	-2.76814	1.75380	2.85193	-3.51277	0.41942	7.59248	17.32489	0.00037	0.00086	0.00143	-0.00000
292			2.91000	9.73445	-5.80147	-3.31695	-0.00853	0.00099	-0.00034	0.00042	-0.00005	0.00001	-0.00000	0.00000	0.00000	12.44877	-1.67409	-4.42509	-0.02164	-0.00450	-0.00178	-0.00019	0.00000	0.00013	21.95009	1.16877	2.58300	0.01706	-0.03208	-0.01067	0.00058	0.00188	-0.00091	3.22473	-2.72879	1.04100	0.17875	0.02960	-4.27006	1.24632	2.66022	-5.52754	0.42068	7.61540	17.34872	0.00048	0.00088	0.00140	-0.00000
293			2.92000	9.76488	-5.76685	-3.28320	-0.00854	0.00096	-0.00042	0.00036	-0.00005	0.00004	-0.00000	0.00000	0.00000	12.43952	-1.65946	-4.47106	-0.02127	-0.00683	-0.00209	-0.00066	0.00009	0.00018	21.93343	1.17958	2.51651	0.01822	-0.04066	-0.01420	0.00057	0.00261	-0.00155	3.86382	-2.48551	4.46796	1.11860	-1.02719	-5.02169	1.08578	2.61339	-6.92032	0.42135	7.64948	17.37425	0.00057	0.00090	0.00136	-0.00000
294			2.93000	9.79173	-5.72889	-3.22224	-0.00855	0.00092	-0.00051	0.00024	-0.00004	0.00006	-0.00000	0.00000	0.00000	12.41613	-1.63807	-4.51714	-0.02053	-0.01003	-0.00254	-0.00119	0.00023	0.00020	21.91727	1.19034	2.43939	0.01723	-0.05372	-0.01949	0.00058	0.00387	-0.00233	3.83361	-1.85932	6.40253	1.86719	-2.51677	-4.88362	1.28243	2.84044	-7.60957	0.41942	7.69272	17.40197	0.00061	0.00092	0.00133	-0.00000
295			2.94000	9.81035	-5.69446	-3.15072	-0.00855	0.00089	-0.00059	0.00009	-0.00003	0.00007	-0.00000	0.00000	0.00000	12.37560	-1.61405	-4.55482	-0.01968	-0.01320	-0.00300	-0.00172	0.00037	0.00019	21.89815	1.20518	2.35866	0.01439	-0.06817	-0.02537	0.00059	0.00554	-0.00294	3.12837	-0.94550	6.82040	2.36300	-4.28182	-4.06015	1.79649	3.29517	-7.55659	0.41427	7.74133	17.43118	0.00061	0.00094	0.00133	0.00000
296			2.95000	9.81796	-5.66939	-3.08305	-0.00856	0.00087	-0.00063	-0.00006	-0.00001	0.00007	-0.00000	0.00000	0.00000	12.31750	-1.59145	-4.57968	-0.01883	-0.01544	-0.00331	-0.00216	0.00043	0.00013	21.87386	1.22723	2.28146	0.00998	-0.08034	-0.03042	0.00050	0.00716	-0.00303	1.93656	0.05836	6.09089	2.52050	-5.97264	-2.99011	2.48493	3.79728	-6.79809	0.40614	7.79042	17.46031	0.00058	0.00095	0.00135	0.00001
297			2.96000	9.81442	-5.65720	-3.02810	-0.00857	0.00086	-0.00064	-0.00019	0.00000	0.00005	-0.00000	0.00000	0.00000	12.24514	-1.57340	-4.59276	-0.01804	-0.01634	-0.00341	-0.00241	0.00036	0.00008	21.84434	1.25740	2.21455	0.00423	-0.08802	-0.03372	0.00024	0.00812	-0.00250	0.57198	0.94910	4.77846	2.32044	-7.20784	-2.13182	3.11310	4.14306	-5.45673	0.39553	7.83431	17.48736	0.00051	0.00096	0.00138	0.00001
298			2.97000	9.80174	-5.65788	-2.98857	-0.00858	0.00087	-0.00063	-0.00028	0.00002	0.00003	-0.00000	0.00000	0.00000	12.16484	-1.56150	-4.59935	-0.01732	-0.01607	-0.00330	-0.00243	0.00020	0.00005	21.81124	1.29365	2.16316	-0.00230	-0.09085	-0.03505	-0.00014	0.00795	-0.00156	-0.60959	1.58016	3.37345	1.82655	-7.69775	-1.75896	3.43925	4.17934	-3.75596	0.38250	7.86608	17.51060	0.00041	0.00096	0.00142	0.00001
299			2.98000	9.78337	-5.66812	-2.96315	-0.00858	0.00088	-0.00060	-0.00032	0.00002	0.00002	-0.00000	0.00000	0.00000	12.08493	-1.55581	-4.60612	-0.01667	-0.01514	-0.00307	-0.00222	0.00003	0.00005	21.77759	1.33156	2.12999	-0.00874	-0.08992	-0.03481	-0.00050	0.00668	-0.00054	-1.36665	1.90743	2.11072	1.16070	-7.35757	-1.87463	3.32517	3.85728	-1.97067	0.36692	7.87819	17.52857	0.00031	0.00095	0.00144	0.00001
300			2.99000	9.76261	-5.68320	-2.94969	-0.00858	0.00088	-0.00058	-0.00033	0.00003	0.00001	-0.00000	0.00000	0.00000	12.01301	-1.55535	-4.61809	-0.01607	-0.01412	-0.00283	-0.00186	-0.00011	0.00007	21.74637	1.36608	2.11492	-0.01418	-0.08667	-0.03356	-0.00073	0.00475	0.00029	-1.69370	2.00984	0.96016	0.49685	-6.38522	-2.28348	2.80538	3.28206	-0.32160	0.34809	7.86363	17.53980	0.00021	0.00093	0.00146	0.00001
301			3.00000	9.74129	-5.69959	-2.94760	-0.00858	0.00088	-0.00057	-0.00032	0.00002	-0.00001	-0.00000	0.00000	0.00000	11.95339	-1.55812	-4.63714	-0.01557	-0.01343	-0.00265	-0.00147	-0.00018	0.00010	21.71910	1.39355	2.11600	-0.01782	-0.08280	-0.03197	-0.00079	0.00274	0.00088	-1.75436	2.02507	-0.20080	0.00369	-5.16519	-2.79111	2.06821	2.66919	1.07517	0.32471	7.81705	17.54296	0.00012	0.00090	0.00146	0.00001
302			3.01000	9.71966	-5.71559	-2.95745	-0.00858	0.00088	-0.00057	-0.00030	0.00002	-0.00002	-0.00000	0.00000	0.00000	11.90598	-1.56174	-4.66314	-0.01527	-0.01305	-0.00255	-0.00116	-0.00021	0.00012	21.69517	1.41303	2.13028	-0.01929	-0.07934	-0.03045	-0.00077	0.00113	0.00125	-1.70495	2.04713	-1.42148	-0.26545	-4.08415	-3.25641	1.35724	2.24155	2.13199	0.29514	7.73597	17.53767	0.00006	0.00086	0.00144	0.00000
303			3.02000	9.69743	-5.73066	-2.97985	-0.00858	0.00088	-0.00057	-0.00030	0.00001	-0.00003	-0.00000	0.00000	0.00000	11.86758	-1.56482	-4.69430	-0.01518	-0.01277	-0.00248	-0.00099	-0.00021	0.00013	21.67239	1.42613	2.15353	-0.01888	-0.07659	-0.02913	-0.00075	0.00021	0.00140	-1.62092	2.11296	-2.66981	-0.37344	-3.42718	-3.51116	0.88101	2.13671	2.74310	0.25769	7.62361	17.52522	0.00003	0.00082	0.00143	0.00000
304			3.03000	9.67402	-5.74459	-3.01479	-0.00858	0.00089	-0.00055	-0.00030	0.00001	-0.00004	-0.00000	0.00000	0.00000	11.83297	-1.56767	-4.72690	-0.01530	-0.01236	-0.00241	-0.00097	-0.00021	0.00012	21.64811	1.43627	2.18037	-0.01695	-0.07408	-0.02790	-0.00076	0.00003	0.00136	-1.55918	2.24442	-3.89717	-0.40264	-3.33671	-3.36261	0.74442	2.37934	2.85625	0.21177	7.49134	17.50920	0.00000	0.00078	0.00141	0.00000
305			3.04000	9.64867	-5.75794	-3.06196	-0.00858	0.00090	-0.00054	-0.00032	0.00001	-0.00005	-0.00000	0.00000	0.00000	11.79672	-1.57165	-4.75543	-0.01557	-0.01188	-0.00233	-0.00108	-0.00020	0.00009	21.62000	1.44720	2.20545	-0.01389	-0.07141	-0.02667	-0.00073	0.00041	0.00121	-1.58378	2.43980	-5.01788	-0.38399	-3.76300	-2.77214	0.91249	2.87044	2.59801	0.16066	7.35677	17.49570	-0.00004	0.00075	0.00139	-0.00000
306			3.05000	9.62078	-5.77179	-3.11968	-0.00856	0.00092	-0.00051	-0.00034	0.00001	-0.00006	-0.00000	0.00000	0.00000	11.75477	-1.57764	-4.77562	-0.01601	-0.01139	-0.00228	-0.00128	-0.00020	0.00006	21.58698	1.46154	2.22614	-0.01012	-0.06858	-0.02550	-0.00062	0.00100	0.00105	-1.70314	2.62986	-5.87927	-0.30777	-4.46282	-1.95857	1.24732	3.43833	2.25702	0.11140	7.23744	17.48952	-0.00009	0.00074	0.00139	-0.00001
307			3.06000	9.59103	-5.78700	-3.18446	-0.00855	0.00094	-0.00050	-0.00035	0.00001	-0.00006	-0.00000	0.00000	0.00000	11.70604	-1.58529	-4.78665	-0.01659	-0.01102	-0.00226	-0.00149	-0.00018	0.00002	21.54918	1.48013	2.24323	-0.00618	-0.06611	-0.02454	-0.00042	0.00148	0.00099	-1.85808	2.70336	-6.34979	-0.18877	-5.11822	-1.24461	1.59716	3.94018	2.09905	0.07039	7.14463	17.49001	-0.00012	0.00073	0.00138	-0.00001
308			3.07000	9.56119	-5.80366	-3.25179	-0.00854	0.00095	-0.00050	-0.00033	0.00001	-0.00006	-0.00000	0.00000	0.00000	11.65218	-1.59365	-4.79122	-0.01711	-0.01077	-0.00227	-0.00164	-0.00017	0.00001	21.50739	1.50241	2.25970	-0.00302	-0.06456	-0.02394	-0.00022	0.00179	0.00104	-1.96611	2.59198	-6.39645	-0.10469	-5.50762	-0.84378	1.90651	4.28764	2.20474	0.04073	7.08123	17.49250	-0.00012	0.00073	0.00138	-0.00000
309			3.08000	9.53343	-5.82109	-3.31738	-0.00853	0.00096	-0.00050	-0.00029	0.00001	-0.00006	-0.00000	0.00000	0.00000	11.59631	-1.60245	-4.79336	-0.01735	-0.01070	-0.00229	-0.00168	-0.00017	0.00000	21.46315	1.52797	2.27815	-0.00146	-0.06407	-0.02372	-0.00011	0.00200	0.00119	-2.00794	2.30625	-6.10777	-0.10519	-5.56760	-0.76494	2.21406	4.40977	2.49889	0.02307	7.04382	17.49317	-0.00009	0.00073	0.00137	-0.00000
310			3.09000	9.50933	-5.83898	-3.37851	-0.00854	0.00096	-0.00051	-0.00024	0.00001	-0.00005	-0.00000	0.00000	0.00000	11.54144	-1.61143	-4.79627	-0.01719	-0.01087	-0.00232	-0.00159	-0.00018	0.00001	21.41891	1.55682	2.30019	-0.00180	-0.06447	-0.02380	-0.00013	0.00220	0.00141	-2.04730	1.92561	-5.65659	-0.14879	-5.32302	-0.90090	2.55548	4.23343	2.90244	0.01662	7.02614	17.49010	-0.00004	0.00072	0.00134	-0.00000
311			3.10000	9.48930	-5.85779	-3.43450	-0.00855	0.00096	-0.00053	-0.00019	0.00002	-0.00005	-0.00000	0.00000	0.00000	11.49027	-1.61993	-4.80167	-0.01678	-0.01132	-0.00238	-0.00142	-0.00018	0.00002	21.37793	1.58904	2.32698	-0.00330	-0.06546	-0.02413	-0.00021	0.00234	0.00170	-2.16105	1.55206	-5.22689	-0.17395	-4.81465	-1.16998	2.92140	3.73509	3.43281	0.01928	7.02179	17.48303	0.00001	0.00071	0.00130	-0.00000
312			3.11000	9.47266	-5.87855	-3.48648	-0.00855	0.00097	-0.00055	-0.00015	0.00002	-0.00005	-0.00000	0.00000	0.00000	11.44500	-1.62692	-4.81086	-0.01622	-0.01190	-0.00244	-0.00119	-0.00017	0.00004	21.34304	1.62440	2.36050	-0.00529	-0.06712	-0.02471	-0.00028	0.00240	0.00209	-2.37628	1.26213	-4.94405	-0.17225	-4.12175	-1.49853	3.28465	2.99526	4.12575	0.02800	7.02624	17.47293	0.00005	0.00068	0.00124	-0.00000
313			3.12000	9.45819	-5.90211	-3.53643	-0.00856	0.00097	-0.00057	-0.00013	0.00003	-0.00005	-0.00000	0.00000	0.00000	11.40687	-1.63206	-4.82397	-0.01574	-0.01257	-0.00252	-0.00096	-0.00016	0.00006	21.31575	1.66261	2.40248	-0.00696	-0.06992	-0.02570	-0.00027	0.00247	0.00258	-2.66450	1.08457	-4.84545	-0.17506	-3.38425	-1.74407	3.65205	2.16624	4.89039	0.03936	7.03725	17.46085	0.00007	0.00065	0.00117	-0.00000
314			3.13000	9.44466	-5.92888	-3.58627	-0.00856	0.00098	-0.00056	-0.00012	0.00003	-0.00005	-0.00000	0.00000	0.00000	11.37567	-1.63588	-4.83934	-0.01552	-0.01314	-0.00260	-0.00078	-0.00015	0.00006	21.29614	1.70385	2.45280	-0.00796	-0.07367	-0.02701	-0.00021	0.00267	0.00306	-2.99502	0.99690	-4.90990	-0.20675	-2.74574	-1.73121	4.04421	1.41480	5.51192	0.05089	7.05334	17.44738	0.00005	0.00060	0.00109	-0.00000
315			3.14000	9.43135	-5.95913	-3.63751	-0.00855	0.00100	-0.00055	-0.00011	0.00004	-0.00005	-0.00000	0.00000	0.00000	11.35023	-1.63960	-4.85349	-0.01569	-0.01347	-0.00267	-0.00064	-0.00016	0.00005	21.28299	1.74852	2.50854	-0.00790	-0.07723	-0.02826	-0.00013	0.00308	0.00343	-3.36349	0.92341	-5.09062	-0.30648	-2.25775	-1.40696	4.45784	0.85719	5.81263	0.06160	7.07255	17.43268	0.00000	0.00056	0.00102	-0.00000
316			3.15000	9.41856	-5.99329	-3.69101	-0.00855	0.00102	-0.00053	-0.00010	0.00005	-0.00006	-0.00000	0.00000	0.00000	11.32957	-1.64485	-4.86378	-0.01611	-0.01351	-0.00271	-0.00053	-0.00019	0.00003	21.27452	1.79690	2.56585	-0.00701	-0.07944	-0.02907	-0.00007	0.00361	0.00359	-3.75998	0.79098	-5.32439	-0.49572	-1.88197	-0.93138	4.84047	0.52567	5.78294	0.07134	7.09294	17.41705	-0.00006	0.00052	0.00098	0.00000
317			3.16000	9.40707	-6.03157	-3.74689	-0.00854	0.00103	-0.00051	-0.00007	0.00005	-0.00006	-0.00000	0.00000	0.00000	11.31303	-1.65260	-4.87002	-0.01662	-0.01320	-0.00270	-0.00043	-0.00022	0.00001	21.26877	1.84842	2.62158	-0.00568	-0.07946	-0.02914	-0.00003	0.00406	0.00353	-4.13381	0.58276	-5.55608	-0.72456	-1.55989	-0.52515	5.11140	0.39669	5.52782	0.07986	7.11246	17.40150	-0.00014	0.00048	0.00096	0.00000
318			3.17000	9.39765	-6.07344	-3.80485	-0.00854	0.00106	-0.00048	-0.00003	0.00006	-0.00005	-0.00000	0.00000	0.00000	11.30021	-1.66258	-4.87382	-0.01704	-0.01255	-0.00261	-0.00033	-0.00024	0.00000	21.26403	1.90179	2.67401	-0.00465	-0.07767	-0.02853	-0.00003	0.00428	0.00328	-4.40846	0.30421	-5.73615	-0.88594	-1.25056	-0.25403	5.20149	0.43070	5.11155	0.08668	7.12849	17.38775	-0.00022	0.00046	0.00096	0.00000
319			3.18000	9.39110	-6.11757	-3.86401	-0.00854	0.00108	-0.00044	0.00002	0.00006	-0.00005	-0.00000	0.00000	0.00000	11.29081	-1.67332	-4.87592	-0.01735	-0.01161	-0.00247	-0.00024	-0.00021	-0.00000	21.25881	1.95498	2.72138	-0.00414	-0.07461	-0.02736	-0.00003	0.00427	0.00284	-4.51840	-0.05138	-5.77539	-0.90359	-0.95675	-0.02567	5.08064	0.61046	4.49669	0.09133	7.13903	17.37778	-0.00027	0.00045	0.00098	0.00000
320			3.19000	9.38848	-6.16218	-3.92223	-0.00853	0.00110	-0.00042	0.00009	0.00007	-0.00005	-0.00000	0.00000	0.00000	11.28428	-1.68339	-4.87586	-0.01753	-0.01049	-0.00230	-0.00016	-0.00016	-0.00001	21.25176	2.00605	2.76127	-0.00404	-0.07066	-0.02580	-0.00005	0.00412	0.00226	-4.42837	-0.48844	-5.56227	-0.79951	-0.69243	0.23800	4.79198	0.90115	3.62755	0.09330	7.14441	17.37217	-0.00030	0.00045	0.00102	-0.00000
321			3.20000	9.39082	-6.20528	-3.97638	-0.00854	0.00111	-0.00041	0.00016	0.00006	-0.00004	-0.00000	0.00000	0.00000	11.28027	-1.69207	-4.87292	-0.01752	-0.00936	-0.00210	-0.00009	-0.00011	-0.00002	21.24236	2.05375	2.79086	-0.00411	-0.06608	-0.02394	-0.00007	0.00397	0.00160	-4.13308	-0.96651	-5.06273	-0.64425	-0.49259	0.56907	4.42751	1.25749	2.49214	0.09193	7.14716	17.37021	-0.00030	0.00047	0.00107	-0.00000
322			3.21000	9.39841	-6.24492	-4.02371	-0.00854	0.00112	-0.00042	0.00021	0.00006	-0.00004	-0.00000	0.00000	0.00000	11.27782	-1.69954	-4.86618	-0.01735	-0.00848	-0.00193	-0.00008	-0.00008	-0.00004	21.23036	2.09785	2.80757	-0.00406	-0.06193	-0.02225	-0.00010	0.00392	0.00092	-3.67301	-1.37760	-4.36446	-0.47147	-0.49197	1.04236	4.06049	1.70587	1.10943	0.08690	7.15039	17.37030	-0.00030	0.00048	0.00111	-0.00000
323			3.22000	9.41003	-6.27973	-4.06300	-0.00854	0.00111	-0.00045	0.00025	0.00005	-0.00003	-0.00000	0.00000	0.00000	11.27419	-1.70645	-4.85333	-0.01719	-0.00816	-0.00185	-0.00018	-0.00005	-0.00006	21.21484	2.13863	2.80887	-0.00303	-0.05887	-0.02102	-0.00010	0.00406	0.00029	-3.13359	-1.61745	-3.59371	-0.25800	-0.86324	1.67658	3.74761	2.33827	-0.42463	0.07917	7.15562	17.37036	-0.00029	0.00049	0.00113	-0.00000
324			3.23000	9.42366	-6.30922	-4.09426	-0.00854	0.00110	-0.00048	0.00025	0.00004	-0.00003	-0.00000	0.00000	0.00000	11.26500	-1.71323	-4.83267	-0.01720	-0.00837	-0.00187	-0.00041	-0.00003	-0.00008	21.19364	2.17725	2.79393	-0.00052	-0.05708	-0.02037	-0.00002	0.00437	-0.00025	-2.59446	-1.66020	-2.83012	0.01940	-1.70290	2.32010	3.54604	3.24173	-1.90768	0.07100	7.16207	17.36897	-0.00027	0.00050	0.00113	-0.00000
325			3.24000	9.43741	-6.33356	-4.11796	-0.00854	0.00109	-0.00051	0.00022	0.00003	-0.00002	-0.00000	0.00000	0.00000	11.24524	-1.71994	-4.80457	-0.01742	-0.00869	-0.00191	-0.00081	-0.00001	-0.00011	21.16372	2.21542	2.76408	0.00300	-0.05662	-0.02031	0.00020	0.00489	-0.00072	-2.08374	-1.51041	-2.15919	0.31783	-3.05547	2.92486	3.47291	4.46134	-3.25216	0.06508	7.16728	17.36625	-0.00023	0.00051	0.00111	-0.00000
326			3.25000	9.44924	-6.35281	-4.13581	-0.00853	0.00108	-0.00054	0.00018	0.00003	-0.00002	-0.00000	0.00000	0.00000	11.20972	-1.72783	-4.76831	-0.01777	-0.00897	-0.00195	-0.00135	-0.00002	-0.00015	21.12184	2.25477	2.72015	0.00653	-0.05765	-0.02089	0.00057	0.00561	-0.00121	-1.59037	-1.17501	-1.70723	0.54798	-4.83451	3.67810	3.46840	5.89901	-4.54191	0.06342	7.16897	17.36375	-0.00019	0.00051	0.00108	0.00000
327			3.26000	9.45733	-6.36686	-4.15081	-0.00853	0.00109	-0.00055	0.00011	0.00002	-0.00002	-0.00000	0.00000	0.00000	11.15579	-1.73899	-4.72110	-0.01821	-0.00930	-0.00199	-0.00190	-0.00004	-0.00018	21.06698	2.29561	2.66202	0.01001	-0.05866	-0.02167	0.00108	0.00623	-0.00165	-1.12254	-0.72584	-1.53559	0.65980	-6.59866	4.50735	3.43339	7.15700	-5.60468	0.06665	7.16624	17.36386	-0.00014	0.00051	0.00104	0.00000
328			3.27000	9.46105	-6.37607	-4.16579	-0.00854	0.00109	-0.00056	0.00005	0.00001	-0.00002	-0.00000	0.00000	0.00000	11.08693	-1.75379	-4.66469	-0.01866	-0.00980	-0.00206	-0.00229	-0.00008	-0.00021	21.00307	2.33683	2.59470	0.01304	-0.05925	-0.02247	0.00153	0.00639	-0.00186	-0.72296	-0.27736	-1.62872	0.65690	-7.73002	4.93937	3.33011	7.69922	-5.93693	0.07398	7.15896	17.36859	-0.00010	0.00052	0.00102	0.00000
329			3.28000	9.46080	-6.38138	-4.18326	-0.00855	0.00110	-0.00057	0.00001	0.00000	-0.00002	-0.00000	0.00000	0.00000	11.01166	-1.77044	-4.60673	-0.01903	-0.01036	-0.00214	-0.00241	-0.00011	-0.00021	20.93825	2.37691	2.52909	0.01476	-0.06062	-0.02352	0.00165	0.00612	-0.00170	-0.41709	0.08415	-1.98678	0.54712	-7.94156	4.70188	3.20238	7.32822	-5.27839	0.08381	7.14760	17.37892	-0.00006	0.00052	0.00101	0.00000
330			3.29000	9.45763	-6.38380	-4.20592	-0.00855	0.00110	-0.00057	-0.00001	-0.00001	-0.00003	-0.00000	0.00000	0.00000	10.93855	-1.78724	-4.55486	-0.01923	-0.01096	-0.00223	-0.00228	-0.00014	-0.00019	20.87973	2.41519	2.47572	0.01463	-0.06353	-0.02487	0.00142	0.00562	-0.00122	-0.16637	0.30293	-2.56825	0.34380	-7.40238	3.94795	3.09730	6.31961	-3.86902	0.09390	7.13380	17.39459	-0.00004	0.00053	0.00102	0.00000
331			3.30000	9.45315	-6.38361	-4.23533	-0.00854	0.00110	-0.00055	-0.00001	-0.00001	-0.00003	-0.00000	0.00000	0.00000	10.87304	-1.80332	-4.51340	-0.01916	-0.01148	-0.00233	-0.00198	-0.00017	-0.00015	20.83092	2.45154	2.44017	0.01262	-0.06707	-0.02611	0.00099	0.00492	-0.00055	0.12671	0.33767	-3.15882	0.11561	-6.42119	2.88355	2.97545	5.08256	-2.14958	0.10142	7.12047	17.41440	-0.00003	0.00055	0.00106	0.00000
332			3.31000	9.44951	-6.38000	-4.26978	-0.00853	0.00111	-0.00054	0.00003	-0.00002	-0.00003	-0.00000	0.00000	0.00000	10.81782	-1.81747	-4.48512	-0.01875	-0.01166	-0.00240	-0.00160	-0.00016	-0.00009	20.79204	2.48523	2.42342	0.00900	-0.06958	-0.02667	0.00055	0.00392	0.00014	0.55751	0.17207	-3.41691	-0.01825	-5.21548	1.57005	2.70964	3.88339	-0.50238	0.10412	7.11123	17.43631	-0.00004	0.00057	0.00113	0.00000
333			3.32000	9.44900	-6.37147	-4.30392	-0.00852	0.00112	-0.00051	0.00008	-0.00003	-0.00002	-0.00000	0.00000	0.00000	10.77381	-1.82748	-4.47223	-0.01816	-0.01114	-0.00237	-0.00121	-0.00011	-0.00002	20.76195	2.51410	2.42297	0.00454	-0.06947	-0.02604	0.00021	0.00262	0.00061	1.19021	-0.17931	-3.02104	0.02715	-3.90694	0.04814	2.18322	2.80425	0.75395	0.10116	7.10932	17.45770	-0.00007	0.00060	0.00121	-0.00000
334			3.33000	9.45376	-6.35597	-4.32960	-0.00853	0.00113	-0.00048	0.00016	-0.00005	-0.00001	-0.00000	0.00000	0.00000	10.74110	-1.83104	-4.47616	-0.01769	-0.00987	-0.00222	-0.00085	-0.00004	0.00005	20.73982	2.53523	2.43329	0.00041	-0.06645	-0.02422	0.00001	0.00127	0.00069	2.12199	-0.72906	-1.72417	0.19516	-2.58233	-1.58559	1.37719	1.90462	1.31193	0.09342	7.11582	17.47602	-0.00011	0.00064	0.00128	-0.00000
335			3.34000	9.46658	-6.33013	-4.33645	-0.00853	0.00114	-0.00044	0.00027	-0.00006	0.00001	-0.00000	0.00000	0.00000	10.71927	-1.82764	-4.49727	-0.01750	-0.00832	-0.00207	-0.00053	0.00002	0.00011	20.72413	2.54618	2.44565	-0.00265	-0.06163	-0.02173	-0.00006	0.00015	0.00036	3.45684	-1.55827	0.68053	0.38418	-1.26464	-3.29556	0.30856	1.26737	0.94357	0.08319	7.12827	17.48989	-0.00016	0.00067	0.00135	-0.00000
336			3.35000	9.49147	-6.29001	-4.31202	-0.00854	0.00115	-0.00041	0.00041	-0.00008	0.00004	-0.00000	0.00000	0.00000	10.70837	-1.81714	-4.53660	-0.01737	-0.00714	-0.00198	-0.00018	0.00007	0.00018	20.71306	2.54452	2.44983	-0.00435	-0.05530	-0.01888	-0.00007	-0.00075	-0.00019	5.17884	-2.72091	4.31800	0.61715	0.21276	-5.33092	-1.03295	0.79759	-0.20956	0.07265	7.14215	17.49937	-0.00019	0.00069	0.00140	-0.00000
337			3.36000	9.53225	-6.23261	-4.24337	-0.00855	0.00114	-0.00041	0.00058	-0.00010	0.00007	-0.00000	0.00000	0.00000	10.71068	-1.79714	-4.59964	-0.01693	-0.00679	-0.00199	0.00025	0.00014	0.00029	20.70656	2.52745	2.44009	-0.00509	-0.04850	-0.01615	-0.00003	-0.00159	-0.00067	7.06216	-4.08747	9.04056	1.04098	2.11724	-8.11193	-2.61383	0.15151	-1.56887	0.06306	7.15320	17.50575	-0.00021	0.00072	0.00144	-0.00000
338			3.37000	9.58966	-6.15815	-4.12135	-0.00857	0.00111	-0.00044	0.00071	-0.00011	0.00012	-0.00000	0.00000	0.00000	10.73015	-1.76226	-4.69560	-0.01592	-0.00782	-0.00212	0.00069	0.00031	0.00045	20.70812	2.49257	2.41837	-0.00582	-0.04482	-0.01478	0.00007	-0.00253	-0.00099	8.64954	-5.30966	14.28287	1.83791	4.41780	-11.69054	-4.26437	-0.95025	-2.54097	0.05481	7.15811	17.51114	-0.00023	0.00074	0.00148	-0.00000
339			3.38000	9.65933	-6.07192	-3.94513	-0.00859	0.00106	-0.00051	0.00075	-0.00010	0.00019	-0.00000	0.00000	0.00000	10.76775	-1.70651	-4.83020	-0.01456	-0.01049	-0.00242	0.00101	0.00070	0.00068	20.72201	2.43993	2.39127	-0.00639	-0.04795	-0.01602	0.00022	-0.00388	-0.00128	9.37668	-5.96489	19.10993	3.11146	6.60348	-15.44093	-5.68190	-2.41310	-2.88032	0.04731	7.15508	17.51816	-0.00025	0.00075	0.00153	-0.00000
340			3.39000	9.73213	-5.98443	-3.72519	-0.00860	0.00099	-0.00062	0.00067	-0.00007	0.00026	-0.00000	0.00000	0.00000	10.81832	-1.62644	-4.99898	-0.01339	-0.01440	-0.00285	0.00109	0.00141	0.00096	20.74991	2.37339	2.36548	-0.00593	-0.05856	-0.02008	0.00033	-0.00582	-0.00161	8.86590	-5.77840	22.51676	4.74808	7.96500	-18.41181	-6.51746	-3.80036	-2.63596	0.03843	7.14560	17.52927	-0.00028	0.00077	0.00158	-0.00000
341			3.40000	9.79737	-5.90803	-3.48140	-0.00861	0.00091	-0.00074	0.00048	-0.00004	0.00032	-0.00000	0.00000	0.00000	10.87119	-1.52402	-5.18808	-0.01296	-0.01832	-0.00328	0.00095	0.00229	0.00119	20.78848	2.30095	2.34584	-0.00414	-0.07473	-0.02622	0.00028	-0.00776	-0.00185	7.18228	-4.77801	23.94232	6.35433	7.92311	-19.83610	-6.48749	-4.51265	-2.09481	0.02505	7.13367	17.54514	-0.00033	0.00077	0.00163	-0.00001
342			3.41000	9.84683	-5.85216	-3.23529	-0.00861	0.00085	-0.00081	0.00024	-0.00000	0.00034	-0.00000	0.00000	0.00000	10.91268	-1.40811	-5.37842	-0.01337	-0.02064	-0.00352	0.00059	0.00285	0.00124	20.82906	2.23347	2.33220	-0.00207	-0.09096	-0.03237	0.00013	-0.00814	-0.00191	4.86953	-3.31328	23.65025	7.40294	6.28783	-19.50992	-5.53390	-4.08563	-1.73114	0.00449	7.12322	17.56525	-0.00041	0.00076	0.00167	-0.00002
343			3.42000	9.87819	-5.81918	-3.00064	-0.00860	0.00080	-0.00083	0.00002	0.00002	0.00033	-0.00000	0.00000	0.00000	10.93053	-1.29230	-5.55392	-0.01447	-0.02037	-0.00341	0.00001	0.00272	0.00109	20.86050	2.18107	2.31906	-0.00059	-0.10063	-0.03619	0.00002	-0.00601	-0.00192	2.73832	-1.91527	22.54242	7.54154	3.53693	-17.97301	-3.98557	-2.57368	-1.87799	-0.02385	7.11649	17.58844	-0.00050	0.00076	0.00171	-0.00002
344			3.43000	9.89555	-5.80337	-2.77979	-0.00860	0.00078	-0.00079	-0.00011	0.00003	0.00030	-0.00000	0.00000	0.00000	10.92055	-1.18871	-5.70840	-0.01591	-0.01760	-0.00294	-0.00064	0.00201	0.00083	20.87527	2.14781	2.29970	-0.00035	-0.09939	-0.03611	0.00000	-0.00275	-0.00197	1.53313	-1.07294	21.53030	6.81195	0.81744	-16.23525	-2.49266	-0.69867	-2.43180	-0.05773	7.11418	17.61336	-0.00059	0.00074	0.00172	-0.00003
345			3.44000	9.90758	-5.79295	-2.56723	-0.00861	0.00077	-0.00072	-0.00011	0.00003	0.00027	-0.00000	0.00000	0.00000	10.89079	-1.10258	-5.84752	-0.01722	-0.01357	-0.00229	-0.00100	0.00122	0.00060	20.87462	2.12923	2.27205	-0.00217	-0.08898	-0.03266	-0.00002	-0.00077	-0.00198	1.66643	-1.05907	21.15196	5.59300	-0.58698	-15.20195	-1.73339	0.56049	-3.04516	-0.09279	7.11532	17.63842	-0.00068	0.00073	0.00173	-0.00004
346			3.45000	9.92425	-5.77423	-2.35398	-0.00862	0.00076	-0.00065	0.00001	0.00001	0.00025	-0.00000	0.00000	0.00000	10.85912	-1.03109	-5.98376	-0.01785	-0.00981	-0.00170	-0.00079	0.00069	0.00045	20.86785	2.11378	2.23815	-0.00627	-0.07456	-0.02748	-0.00005	-0.00087	-0.00195	3.06808	-1.83411	21.62158	4.38096	0.02542	-15.28340	-2.10371	0.57011	-3.53322	-0.12422	7.11677	17.66261	-0.00076	0.00072	0.00173	-0.00003
347			3.46000	9.95304	-5.73659	-2.13036	-0.00863	0.00075	-0.00060	0.00019	-0.00001	0.00025	-0.00000	0.00000	0.00000	10.84491	-0.96609	-6.13021	-0.01750	-0.00753	-0.00135	-0.00006	0.00047	0.00039	20.86736	2.08772	2.20078	-0.01155	-0.06178	-0.02253	0.00012	-0.00219	-0.00194	5.22992	-3.05895	22.91745	3.58322	2.42318	-16.35879	-3.55235	-0.65229	-3.98237	-0.14801	7.11433	17.68564	-0.00082	0.00071	0.00173	-0.00002
348			3.47000	9.99620	-5.67590	-1.88858	-0.00864	0.00072	-0.00057	0.00036	-0.00003	0.00026	-0.00000	0.00000	0.00000	10.86041	-0.89818	-6.29500	-0.01635	-0.00716	-0.00130	0.00079	0.00048	0.00042	20.88248	2.04056	2.16023	-0.01604	-0.05445	-0.01928	0.00063	-0.00380	-0.00209	7.44634	-4.24772	24.73436	3.37999	5.59360	-17.82054	-5.64408	-2.49487	-4.65489	-0.16184	7.10511	17.70716	-0.00084	0.00071	0.00173	-0.00001
349			3.48000	10.05047	-5.59502	-1.62610	-0.00863	0.00068	-0.00057	0.00045	-0.00005	0.00028	-0.00000	0.00000	0.00000	10.90587	-0.82129	-6.47674	-0.01492	-0.00869	-0.00151	0.00137	0.00068	0.00052	20.91518	1.96856	2.11296	-0.01801	-0.05431	-0.01859	0.00116	-0.00549	-0.00259	9.08176	-4.98268	26.52382	3.67011	8.25913	-18.79823	-7.75403	-4.11066	-5.80127	-0.16584	7.08903	17.72674	-0.00081	0.00070	0.00173	0.00000
350			3.49000	10.10896	-5.50208	-1.34701	-0.00863	0.00063	-0.00060	0.00045	-0.00005	0.00031	-0.00000	0.00000	0.00000	10.97071	-0.73532	-6.66445	-0.01379	-0.01172	-0.00196	0.00154	0.00106	0.00067	20.96009	1.87545	2.05274	-0.01658	-0.06108	-0.02058	0.00127	-0.00720	-0.00361	9.70952	-5.07328	27.75055	4.18967	9.45751	-18.58576	-9.29909	-4.83210	-7.48696	-0.16281	7.06963	17.74379	-0.00075	0.00070	0.00173	0.00001
351			3.50000	10.16431	-5.40837	-1.05988	-0.00862	0.00057	-0.00064	0.00036	-0.00004	0.00033	-0.00000	0.00000	0.00000	11.03866	-0.64499	-6.84212	-0.01339	-0.01528	-0.00251	0.00139	0.00149	0.00078	21.00748	1.77054	1.97346	-0.01204	-0.07248	-0.02453	0.00085	-0.00825	-0.00526	9.20497	-4.58732	28.17340	4.66529	8.83155	-16.92143	-9.90801	-4.37975	-9.62300	-0.15740	7.05336	17.75744	-0.00069	0.00070	0.00172	0.00001
352			3.51000	10.21124	-5.32475	-0.77345	-0.00861	0.00051	-0.00069	0.00023	-0.00002	0.00035	-0.00000	0.00000	0.00000	11.09352	-0.55760	-6.99412	-0.01381	-0.01822	-0.00300	0.00100	0.00175	0.00078	21.04705	1.66560	1.87009	-0.00585	-0.08439	-0.02893	0.00029	-0.00758	-0.00731	7.81925	-3.78727	28.01245	4.87113	6.65392	-14.14357	-9.53798	-2.87610	-12.04126	-0.15328	7.04482	17.76660	-0.00065	0.00069	0.00170	0.00000
353			3.52000	10.24823	-5.25783	-0.49134	-0.00861	0.00045	-0.00073	0.00011	-0.00001	0.00037	-0.00000	0.00000	0.00000	11.12431	-0.48008	-7.11256	-0.01483	-0.01972	-0.00331	0.00044	0.00170	0.00067	21.07116	1.57055	1.73999	-0.00023	-0.09263	-0.03219	0.00000	-0.00500	-0.00926	6.13225	-3.04079	27.89922	4.68813	3.76696	-11.19970	-8.53044	-0.82369	-14.47005	-0.15139	7.04410	17.77044	-0.00062	0.00068	0.00166	0.00000
354			3.53000	10.27805	-5.20723	-0.20889	-0.00862	0.00040	-0.00074	0.00005	0.00000	0.00037	-0.00000	0.00000	0.00000	11.12960	-0.41586	-7.20240	-0.01599	-0.01962	-0.00340	-0.00010	0.00142	0.00056	21.07802	1.48937	1.58442	0.00282	-0.09448	-0.03324	0.00002	-0.00195	-0.01051	4.83881	-2.71644	28.59192	4.19020	1.34175	-9.35415	-7.50554	1.02825	-16.50402	-0.15094	7.05006	17.76799	-0.00059	0.00067	0.00161	-0.00000
355			3.54000	10.30701	-5.16589	0.08622	-0.00862	0.00035	-0.00071	0.00007	0.00001	0.00039	-0.00000	0.00000	0.00000	11.11838	-0.36218	-7.28225	-0.01684	-0.01835	-0.00330	-0.00036	0.00111	0.00055	21.07245	1.41815	1.41028	0.00258	-0.08996	-0.03206	0.00005	-0.00038	-0.01070	4.42192	-3.03848	30.52721	3.63244	0.39929	-9.56531	-7.07231	1.95570	-17.70124	-0.15084	7.06292	17.75832	-0.00058	0.00066	0.00157	-0.00000
356			3.55000	10.34237	-5.12374	0.40781	-0.00861	0.00031	-0.00068	0.00016	0.00001	0.00040	-0.00000	0.00000	0.00000	11.10645	-0.31099	-7.37663	-0.01717	-0.01660	-0.00303	-0.00015	0.00093	0.00063	21.06458	1.34729	1.22908	-0.00004	-0.08146	-0.02951	-0.00000	-0.00092	-0.00996	4.92366	-3.93978	33.44848	3.29319	1.32185	-11.90204	-7.48473	1.56471	-17.78289	-0.14996	7.08199	17.74153	-0.00057	0.00065	0.00153	-0.00000
357			3.56000	10.38870	-5.07262	0.76291	-0.00862	0.00027	-0.00066	0.00029	0.00000	0.00043	-0.00000	0.00000	0.00000	11.10940	-0.25291	-7.50509	-0.01697	-0.01523	-0.00269	0.00042	0.00092	0.00074	21.06584	1.26703	1.05407	-0.00340	-0.07320	-0.02706	0.00004	-0.00278	-0.00881	5.95037	-5.06779	36.43013	3.30749	3.67540	-15.49207	-8.51607	-0.01738	-16.75737	-0.14731	7.10461	17.71942	-0.00057	0.00065	0.00151	0.00000
358			3.57000	10.44574	-5.00998	1.14615	-0.00861	0.00021	-0.00068	0.00039	0.00000	0.00047	-0.00000	0.00000	0.00000	11.13608	-0.18190	-7.67381	-0.01653	-0.01487	-0.00239	0.00108	0.00105	0.00081	21.08440	1.17254	0.89638	-0.00572	-0.06936	-0.02619	0.00025	-0.00499	-0.00789	6.87185	-5.98063	38.24476	3.61968	6.43518	-18.86352	-9.63610	-2.18590	-14.95270	-0.14282	7.12754	17.69456	-0.00055	0.00065	0.00149	0.00000
359			3.58000	10.50900	-4.94003	1.53913	-0.00860	0.00014	-0.00072	0.00045	0.00000	0.00049	-0.00000	0.00000	0.00000	11.18536	-0.09800	-7.87189	-0.01622	-0.01563	-0.00222	0.00157	0.00127	0.00083	21.12173	1.06583	0.76159	-0.00593	-0.07171	-0.02751	0.00043	-0.00713	-0.00741	7.12376	-6.38169	37.90432	4.02533	8.47589	-20.59974	-10.28205	-4.12065	-12.85699	-0.13732	7.14869	17.66908	-0.00051	0.00067	0.00149	0.00000
360			3.59000	10.57250	-4.87152	1.91613	-0.00858	0.00007	-0.00077	0.00046	0.00000	0.00049	-0.00000	0.00000	0.00000	11.24760	-0.00730	-8.07653	-0.01623	-0.01711	-0.00221	0.00176	0.00146	0.00081	21.17223	0.95493	0.64951	-0.00416	-0.07871	-0.03045	0.00037	-0.00872	-0.00713	6.48234	-6.20379	35.14546	4.21684	9.08601	-20.06231	-10.08310	-5.18549	-10.83169	-0.13202	7.16671	17.64476	-0.00049	0.00068	0.00148	0.00000
361			3.60000	10.63096	-4.81336	2.25339	-0.00856	0.00001	-0.00082	0.00042	0.00000	0.00045	-0.00000	0.00000	0.00000	11.30981	0.08003	-8.26428	-0.01656	-0.01854	-0.00228	0.00165	0.00146	0.00073	21.22641	0.85054	0.55723	-0.00147	-0.08696	-0.03377	0.00013	-0.00906	-0.00669	5.12160	-5.56531	30.52409	3.92313	8.21100	-17.57728	-9.01516	-5.19690	-9.03012	-0.12695	7.17971	17.62320	-0.00047	0.00069	0.00148	0.00000
362			3.61000	10.68117	-4.77107	2.53661	-0.00855	-0.00004	-0.00085	0.00037	-0.00000	0.00038	-0.00000	0.00000	0.00000	11.36117	0.15371	-8.41973	-0.01715	-0.01926	-0.00237	0.00133	0.00119	0.00061	21.27541	0.76147	0.48106	0.00108	-0.09239	-0.03597	-0.00008	-0.00793	-0.00586	3.47131	-4.71903	25.11139	3.08119	6.41812	-14.15004	-7.41310	-4.40099	-7.43071	-0.12125	7.18568	17.60583	-0.00044	0.00069	0.00147	0.00000
363			3.62000	10.72293	-4.74512	2.76395	-0.00856	-0.00008	-0.00086	0.00032	-0.00000	0.00030	-0.00000	0.00000	0.00000	11.39772	0.20755	-8.54041	-0.01771	-0.01908	-0.00239	0.00096	0.00073	0.00048	21.31379	0.69120	0.41896	0.00210	-0.09301	-0.03628	-0.00012	-0.00618	-0.00470	1.99649	-3.94149	20.00920	1.89185	4.57987	-10.93997	-5.82750	-3.30446	-5.92963	-0.11439	7.18434	17.59351	-0.00042	0.00068	0.00145	0.00000
364			3.63000	10.75823	-4.73173	2.94363	-0.00857	-0.00011	-0.00084	0.00030	-0.00000	0.00024	-0.00000	0.00000	0.00000	11.42275	0.24170	-8.63436	-0.01806	-0.01808	-0.00231	0.00074	0.00030	0.00036	21.34125	0.63655	0.37037	0.00123	-0.08869	-0.03462	-0.00005	-0.00496	-0.00349	0.99755	-3.40460	15.89965	0.74693	3.41523	-8.65251	-4.78055	-2.44045	-4.50673	-0.10674	7.17763	17.58638	-0.00039	0.00066	0.00143	0.00000
365			3.64000	10.78989	-4.72527	3.08777	-0.00859	-0.00012	-0.00081	0.00030	-0.00000	0.00018	-0.00000	0.00000	0.00000	11.44402	0.26198	-8.71264	-0.01806	-0.01660	-0.00215	0.00074	0.00008	0.00028	21.36173	0.58945	0.33479	-0.00136	-0.08113	-0.03160	0.00005	-0.00477	-0.00250	0.51377	-3.11200	12.87866	0.05041	3.18649	-7.29737	-4.53954	-2.12837	-3.25452	-0.09886	7.16820	17.58371	-0.00037	0.00063	0.00139	0.00000
366			3.65000	10.81975	-4.72114	3.20649	-0.00861	-0.00013	-0.00078	0.00030	-0.00000	0.00015	-0.00000	0.00000	0.00000	11.46911	0.27710	-8.78235	-0.01783	-0.01510	-0.00195	0.00092	0.00008	0.00023	21.38086	0.54070	0.31049	-0.00460	-0.07280	-0.02820	0.00016	-0.00533	-0.00187	0.39709	-2.94663	10.68552	0.00944	3.70788	-6.47208	-5.03375	-2.37334	-2.30059	-0.09127	7.15804	17.58399	-0.00035	0.00060	0.00133	0.00000
367			3.66000	10.84824	-4.71669	3.30647	-0.00862	-0.00014	-0.00075	0.00030	-0.00000	0.00012	-0.00000	0.00000	0.00000	11.50261	0.29497	-8.84553	-0.01747	-0.01397	-0.00183	0.00117	0.00022	0.00020	21.40313	0.48362	0.29449	-0.00736	-0.06605	-0.02529	0.00031	-0.00611	-0.00157	0.50986	-2.80858	9.13171	0.50697	4.58022	-5.87656	-5.94315	-2.89619	-1.73010	-0.08418	7.14847	17.58570	-0.00033	0.00057	0.00127	0.00000
368			3.67000	10.87527	-4.71009	3.39389	-0.00862	-0.00015	-0.00073	0.00029	-0.00000	0.00011	-0.00000	0.00000	0.00000	11.54519	0.31987	-8.90315	-0.01724	-0.01335	-0.00181	0.00138	0.00038	0.00019	21.42952	0.41593	0.28278	-0.00862	-0.06213	-0.02339	0.00040	-0.00679	-0.00154	0.82411	-2.68859	8.28461	1.16594	5.35737	-5.47460	-6.87594	-3.26533	-1.60602	-0.07812	7.14021	17.58741	-0.00030	0.00055	0.00121	0.00000
369			3.68000	10.90109	-4.69925	3.47675	-0.00862	-0.00016	-0.00072	0.00028	-0.00000	0.00011	-0.00000	0.00000	0.00000	11.59354	0.35110	-8.95724	-0.01716	-0.01315	-0.00186	0.00145	0.00049	0.00019	21.45694	0.33960	0.27021	-0.00810	-0.06074	-0.02244	0.00035	-0.00713	-0.00170	1.33117	-2.62523	8.23977	1.63944	5.66564	-5.26850	-7.53777	-3.10472	-1.97546	-0.07401	7.13355	17.58831	-0.00029	0.00053	0.00117	0.00000
370			3.69000	10.92635	-4.68251	3.56321	-0.00861	-0.00017	-0.00072	0.00027	0.00000	0.00012	-0.00000	0.00000	0.00000	11.64168	0.38525	-9.00949	-0.01728	-0.01327	-0.00195	0.00137	0.00053	0.00020	21.47963	0.25895	0.25102	-0.00600	-0.06071	-0.02210	0.00019	-0.00696	-0.00202	1.95139	-2.62416	8.88681	1.81733	5.33971	-5.17448	-7.78320	-2.32737	-2.79460	-0.07280	7.12808	17.58793	-0.00029	0.00052	0.00116	-0.00000
371			3.70000	10.95145	-4.65935	3.65906	-0.00861	-0.00019	-0.00073	0.00026	0.00000	0.00013	-0.00000	0.00000	0.00000	11.68345	0.41877	-9.06043	-0.01754	-0.01362	-0.00206	0.00113	0.00051	0.00020	21.49297	0.17902	0.22068	-0.00312	-0.06123	-0.02208	0.00004	-0.00628	-0.00242	2.56612	-2.67541	9.98895	1.79905	4.48655	-5.13317	-7.62296	-1.17385	-3.90565	-0.07510	7.12325	17.58616	-0.00029	0.00052	0.00116	-0.00000
372			3.71000	10.97695	-4.63041	3.76770	-0.00861	-0.00021	-0.00073	0.00025	0.00000	0.00015	-0.00000	0.00000	0.00000	11.71490	0.45025	-9.11044	-0.01792	-0.01409	-0.00218	0.00083	0.00049	0.00021	21.49557	0.10348	0.17702	-0.00051	-0.06217	-0.02231	-0.00000	-0.00533	-0.00287	3.12604	-2.81845	11.42684	1.72941	3.43077	-5.21303	-7.20617	-0.02144	-5.14048	-0.08149	7.11998	17.58321	-0.00031	0.00052	0.00119	-0.00000
373			3.72000	11.00409	-4.59612	3.89258	-0.00861	-0.00023	-0.00074	0.00027	0.00000	0.00018	-0.00000	0.00000	0.00000	11.73581	0.48006	-9.16140	-0.01834	-0.01439	-0.00226	0.00056	0.00046	0.00023	21.48959	0.03369	0.11964	0.00136	-0.06274	-0.02251	0.00002	-0.00433	-0.00330	3.68389	-3.09685	13.18351	1.67197	2.52742	-5.53129	-6.75822	0.81169	-6.37114	-0.09248	7.12085	17.57945	-0.00032	0.00052	0.00123	-0.00001
374			3.73000	11.03420	-4.55599	4.03684	-0.00862	-0.00026	-0.00075	0.00029	0.00001	0.00021	-0.00000	0.00000	0.00000	11.74886	0.50935	-9.21630	-0.01871	-0.01443	-0.00227	0.00038	0.00044	0.00025	21.47923	-0.03173	0.04966	0.00264	-0.06246	-0.02253	0.00005	-0.00360	-0.00367	4.29929	-3.47850	15.13271	1.65575	2.00891	-6.12988	-6.50088	1.14670	-7.45300	-0.10858	7.12877	17.57585	-0.00035	0.00052	0.00126	-0.00001
375			3.74000	11.06781	-4.50923	4.20137	-0.00861	-0.00028	-0.00075	0.00032	0.00001	0.00024	-0.00000	0.00000	0.00000	11.75825	0.53979	-9.27812	-0.01897	-0.01427	-0.00220	0.00035	0.00044	0.00028	21.46942	-0.09611	-0.03002	0.00356	-0.06128	-0.02236	0.00004	-0.00335	-0.00392	4.98301	-3.87884	17.04302	1.70352	1.96528	-6.98609	-6.56438	0.90310	-8.19642	-0.13023	7.14520	17.57405	-0.00040	0.00053	0.00129	-0.00002
376			3.75000	11.10452	-4.45519	4.38451	-0.00861	-0.00031	-0.00075	0.00035	0.00001	0.00026	-0.00000	0.00000	0.00000	11.76845	0.57308	-9.34947	-0.01909	-0.01412	-0.00213	0.00044	0.00046	0.00031	21.46529	-0.16353	-0.11428	0.00376	-0.06033	-0.02232	-0.00000	-0.00367	-0.00404	5.73469	-4.25047	18.75537	1.79118	2.35421	-8.05325	-6.93116	0.14391	-8.45749	-0.15699	7.16925	17.57607	-0.00046	0.00053	0.00131	-0.00002
377			3.76000	11.14388	-4.39308	4.58389	-0.00860	-0.00034	-0.00075	0.00037	0.00002	0.00028	-0.00000	0.00000	0.00000	11.78301	0.61010	-9.43242	-0.01909	-0.01408	-0.00207	0.00062	0.00048	0.00034	21.47030	-0.23678	-0.19749	0.00296	-0.06035	-0.02260	-0.00005	-0.00440	-0.00406	6.55927	-4.61869	20.23347	1.83773	3.03111	-9.23429	-7.46347	-0.87946	-8.25300	-0.18708	7.19789	17.58392	-0.00053	0.00054	0.00134	-0.00003
378			3.77000	11.18600	-4.32211	4.79718	-0.00859	-0.00038	-0.00076	0.00041	0.00002	0.00030	-0.00000	0.00000	0.00000	11.80391	0.65024	-9.52776	-0.01906	-0.01431	-0.00206	0.00085	0.00049	0.00038	21.48492	-0.31671	-0.27540	0.00128	-0.06181	-0.02330	-0.00004	-0.00538	-0.00405	7.41218	-5.03278	21.44421	1.78232	3.83207	-10.36714	-8.01395	-1.84936	-7.75545	-0.21749	7.22628	17.59840	-0.00059	0.00056	0.00136	-0.00003
379			3.78000	11.23144	-4.24231	5.02140	-0.00859	-0.00042	-0.00077	0.00046	0.00003	0.00032	-0.00000	0.00000	0.00000	11.83193	0.69219	-9.63435	-0.01897	-0.01470	-0.00207	0.00108	0.00048	0.00042	21.50700	-0.40262	-0.34650	-0.00110	-0.06414	-0.02419	0.00005	-0.00637	-0.00406	8.20243	-5.51913	22.32218	1.65832	4.61226	-11.23178	-8.49184	-2.52594	-7.24205	-0.24479	7.24895	17.61843	-0.00062	0.00057	0.00138	-0.00002
380			3.79000	11.28099	-4.15464	5.25296	-0.00860	-0.00046	-0.00078	0.00053	0.00004	0.00034	-0.00000	0.00000	0.00000	11.86664	0.73484	-9.74831	-0.01884	-0.01492	-0.00207	0.00129	0.00048	0.00044	21.53304	-0.49318	-0.41261	-0.00387	-0.06588	-0.02479	0.00018	-0.00709	-0.00411	8.85357	-6.11419	22.86351	1.59022	5.28542	-11.63241	-8.86837	-2.82635	-6.98518	-0.26610	7.26157	17.64088	-0.00063	0.00058	0.00140	-0.00002
381			3.80000	11.33609	-4.06059	5.48886	-0.00860	-0.00050	-0.00077	0.00063	0.00004	0.00034	-0.00000	0.00000	0.00000	11.90731	0.77837	-9.86405	-0.01866	-0.01473	-0.00201	0.00148	0.00053	0.00043	21.55984	-0.58705	-0.47782	-0.00653	-0.06546	-0.02456	0.00031	-0.00735	-0.00416	9.34917	-6.86597	23.19321	1.73523	5.90237	-11.57584	-9.18912	-2.85562	-7.08716	-0.27972	7.26300	17.66208	-0.00060	0.00060	0.00142	-0.00001
382			3.81000	11.39853	-3.96135	5.72806	-0.00862	-0.00053	-0.00075	0.00075	0.00005	0.00033	-0.00000	0.00000	0.00000	11.95422	0.82489	-9.97726	-0.01837	-0.01427	-0.00193	0.00168	0.00064	0.00040	21.58607	-0.68407	-0.54577	-0.00926	-0.06295	-0.02357	0.00044	-0.00731	-0.00419	9.70658	-7.77408	23.52117	2.21423	6.62219	-11.30941	-9.57110	-2.85137	-7.46356	-0.28555	7.25528	17.67953	-0.00056	0.00062	0.00145	-0.00000
383			3.82000	11.46972	-3.85808	5.97177	-0.00863	-0.00057	-0.00073	0.00089	0.00005	0.00033	-0.00000	0.00000	0.00000	12.00906	0.87819	-10.08696	-0.01801	-0.01384	-0.00186	0.00194	0.00085	0.00039	21.61284	-0.78567	-0.61832	-0.01181	-0.05947	-0.02223	0.00061	-0.00729	-0.00420	9.91354	-8.76210	23.97000	3.07812	7.59165	-11.12377	-10.13125	-3.04522	-7.95219	-0.28522	7.24241	17.69282	-0.00053	0.00064	0.00151	0.00000
384			3.83000	11.54994	-3.75235	6.22130	-0.00863	-0.00061	-0.00074	0.00102	0.00006	0.00034	-0.00000	0.00000	0.00000	12.07432	0.94277	-10.19454	-0.01764	-0.01387	-0.00188	0.00226	0.00116	0.00039	21.64284	-0.89437	-0.69536	-0.01391	-0.05703	-0.02129	0.00084	-0.00761	-0.00428	9.91430	-9.68589	24.47765	4.28302	8.84402	-11.13239	-10.90915	-3.58530	-8.42414	-0.28134	7.22895	17.70304	-0.00050	0.00067	0.00157	0.00000
385			3.84000	11.63786	-3.64664	6.47639	-0.00862	-0.00065	-0.00075	0.00111	0.00006	0.00036	-0.00000	0.00000	0.00000	12.15221	1.02202	-10.30143	-0.01738	-0.01440	-0.00198	0.00263	0.00157	0.00042	21.67976	-1.01265	-0.77581	-0.01495	-0.05667	-0.02118	0.00113	-0.00837	-0.00448	9.66241	-10.37729	24.85268	5.64858	10.26915	-11.23733	-11.80738	-4.49849	-8.80869	-0.27713	7.21937	17.71108	-0.00047	0.00070	0.00162	0.00000
386			3.85000	11.73062	-3.54377	6.73426	-0.00860	-0.00070	-0.00079	0.00116	0.00006	0.00037	-0.00000	0.00000	0.00000	12.24358	1.11630	-10.40761	-0.01740	-0.01533	-0.00213	0.00303	0.00201	0.00046	21.72689	-1.14109	-0.85808	-0.01434	-0.05899	-0.02214	0.00138	-0.00952	-0.00485	9.20231	-10.72547	24.90311	6.85293	11.66627	-11.23289	-12.59812	-5.69262	-9.07403	-0.27549	7.21699	17.71748	-0.00045	0.00072	0.00166	0.00000
387			3.86000	11.82477	-3.44560	6.99068	-0.00858	-0.00076	-0.00084	0.00117	0.00006	0.00039	-0.00000	0.00000	0.00000	12.34766	1.22151	-10.51142	-0.01781	-0.01649	-0.00231	0.00346	0.00238	0.00049	21.78648	-1.27742	-0.94068	-0.01169	-0.06358	-0.02403	0.00138	-0.01084	-0.00534	8.67887	-10.74057	24.60259	7.54747	12.82260	-11.00608	-13.03640	-6.98226	-9.20885	-0.27834	7.22267	17.72263	-0.00045	0.00074	0.00169	-0.00000
388			3.87000	11.91745	-3.35214	7.24237	-0.00855	-0.00081	-0.00090	0.00114	0.00005	0.00041	-0.00000	0.00000	0.00000	12.46180	1.33034	-10.61174	-0.01868	-0.01758	-0.00249	0.00390	0.00255	0.00052	21.85859	-1.41703	-1.02224	-0.00718	-0.06919	-0.02637	0.00100	-0.01197	-0.00581	8.25380	-10.52846	24.10070	7.54982	13.59227	-10.67459	-13.03397	-8.17558	-9.18665	-0.28601	7.23503	17.72673	-0.00045	0.00077	0.00172	-0.00001
389			3.88000	12.00698	-3.26192	7.48827	-0.00851	-0.00087	-0.00094	0.00110	0.00006	0.00042	-0.00000	0.00000	0.00000	12.58225	1.43536	-10.70979	-0.01988	-0.01843	-0.00264	0.00431	0.00246	0.00055	21.94178	-1.55549	-1.10124	-0.00178	-0.07435	-0.02859	0.00028	-0.01271	-0.00610	8.02713	-10.22526	23.66167	6.90591	13.96773	-10.57561	-12.69843	-9.14535	-8.97572	-0.29806	7.25284	17.72978	-0.00045	0.00079	0.00176	-0.00001
390			3.89000	12.09288	-3.17274	7.73056	-0.00849	-0.00091	-0.00096	0.00105	0.00006	0.00043	-0.00000	0.00000	0.00000	12.70529	1.53153	-10.81091	-0.02110	-0.01872	-0.00270	0.00465	0.00213	0.00058	22.03333	-1.69008	-1.17597	0.00326	-0.07697	-0.02992	-0.00055	-0.01291	-0.00604	8.04568	-9.92843	23.52847	5.80181	14.10498	-11.08671	-12.23071	-9.90723	-8.50910	-0.31383	7.27568	17.73211	-0.00046	0.00082	0.00180	-0.00001
391			3.90000	12.17517	-3.08203	7.97317	-0.00848	-0.00094	-0.00095	0.00099	0.00006	0.00043	-0.00000	0.00000	0.00000	12.82903	1.61688	-10.92323	-0.02203	-0.01844	-0.00264	0.00492	0.00166	0.00063	22.13165	-1.82038	-1.24355	0.00692	-0.07595	-0.02995	-0.00125	-0.01280	-0.00551	8.30245	-9.64293	23.72914	4.51400	14.26897	-12.38869	-11.85743	-10.65305	-7.62873	-0.33178	7.30214	17.73447	-0.00048	0.00085	0.00182	-0.00001
392			3.91000	12.25338	-2.98774	8.21886	-0.00848	-0.00098	-0.00094	0.00092	0.00007	0.00043	-0.00000	0.00000	0.00000	12.95418	1.69305	-11.05490	-0.02245	-0.01789	-0.00250	0.00515	0.00124	0.00069	22.23714	-1.94842	-1.29864	0.00858	-0.07171	-0.02883	-0.00168	-0.01280	-0.00454	8.68427	-9.26910	24.01994	3.37782	14.69090	-14.41971	-11.77252	-11.63510	-6.10420	-0.34911	7.32745	17.73782	-0.00052	0.00087	0.00184	-0.00001
393			3.92000	12.32586	-2.88975	8.46651	-0.00849	-0.00101	-0.00093	0.00083	0.00008	0.00043	-0.00000	0.00000	0.00000	13.08317	1.76484	-11.21177	-0.02238	-0.01749	-0.00237	0.00538	0.00099	0.00076	22.35253	-2.07794	-1.33310	0.00837	-0.06605	-0.02717	-0.00179	-0.01324	-0.00323	8.98267	-8.67333	24.03781	2.68320	15.49523	-17.00788	-12.05470	-13.03166	-3.74332	-0.36225	7.34464	17.74257	-0.00053	0.00088	0.00184	-0.00001
394			3.93000	12.39019	-2.79049	8.71147	-0.00850	-0.00105	-0.00093	0.00070	0.00008	0.00042	-0.00000	0.00000	0.00000	13.21928	1.83908	-11.39758	-0.02196	-0.01746	-0.00232	0.00566	0.00092	0.00087	22.48136	-2.21269	-1.33727	0.00680	-0.06105	-0.02565	-0.00162	-0.01424	-0.00174	9.01187	-7.79097	23.54049	2.51176	16.68550	-19.97295	-12.61070	-14.86699	-0.52846	-0.36865	7.34871	17.74823	-0.00052	0.00090	0.00185	-0.00000
395			3.94000	12.44413	-2.69373	8.94771	-0.00850	-0.00109	-0.00094	0.00055	0.00008	0.00040	-0.00000	0.00000	0.00000	13.36536	1.92151	-11.61423	-0.02141	-0.01780	-0.00236	0.00594	0.00098	0.00101	22.62705	-2.35451	-1.30257	0.00453	-0.05874	-0.02494	-0.00120	-0.01588	-0.00018	8.70013	-6.62757	22.45768	2.67347	18.05592	-22.99655	-13.18429	-16.94893	3.25363	-0.36761	7.33933	17.75304	-0.00050	0.00091	0.00186	0.00000
396			3.95000	12.48573	-2.60333	9.16923	-0.00850	-0.00114	-0.00096	0.00037	0.00007	0.00038	-0.00000	0.00000	0.00000	13.52159	2.01365	-11.85968	-0.02094	-0.01839	-0.00245	0.00612	0.00105	0.00115	22.79035	-2.50174	-1.22552	0.00186	-0.06104	-0.02569	-0.00054	-0.01842	0.00136	8.05402	-5.21842	20.78599	2.83733	19.09429	-25.38720	-13.48213	-18.78858	6.91654	-0.35969	7.31973	17.75513	-0.00046	0.00091	0.00186	0.00001
397			3.96000	12.51356	-2.52288	9.37000	-0.00849	-0.00117	-0.00098	0.00018	0.00007	0.00034	-0.00000	0.00000	0.00000	13.68262	2.11113	-12.12304	-0.02076	-0.01909	-0.00256	0.00606	0.00102	0.00124	22.96662	-2.64988	-1.11249	-0.00102	-0.06877	-0.02828	0.00030	-0.02173	0.00272	7.12602	-3.63672	18.56267	2.68691	19.06600	-26.09473	-13.27543	-19.66158	9.42770	-0.34577	7.29380	17.75326	-0.00042	0.00091	0.00186	0.00001
398			3.97000	12.52703	-2.45502	9.54486	-0.00848	-0.00120	-0.00098	-0.00000	0.00005	0.00029	-0.00000	0.00000	0.00000	13.83681	2.20377	-12.38221	-0.02088	-0.01974	-0.00268	0.00558	0.00080	0.00120	23.14420	-2.79220	-0.98252	-0.00355	-0.07958	-0.03201	0.00102	-0.02422	0.00346	6.02602	-2.01266	15.93359	2.01825	17.42659	-24.27928	-12.45453	-18.98284	9.90978	-0.32708	7.26520	17.74759	-0.00037	0.00092	0.00185	0.00001
399			3.98000	12.52692	-2.40075	9.69089	-0.00847	-0.00122	-0.00098	-0.00017	0.00004	0.00024	-0.00000	0.00000	0.00000	13.97023	2.27868	-12.61025	-0.02114	-0.02033	-0.00280	0.00465	0.00038	0.00103	23.30817	-2.92185	-0.86112	-0.00487	-0.08905	-0.03544	0.00124	-0.02384	0.00314	4.84678	-0.48288	13.08549	0.83972	14.25243	-19.99863	-11.08529	-16.77678	8.35474	-0.30626	7.23761	17.73901	-0.00031	0.00092	0.00185	0.00001
400			3.99000	12.51494	-2.36043	9.80682	-0.00845	-0.00123	-0.00098	-0.00031	0.00002	0.00018	-0.00000	0.00000	0.00000	14.07268	2.32596	-12.78645	-0.02135	-0.02085	-0.00289	0.00338	-0.00017	0.00075	23.44701	-3.03383	-0.76760	-0.00504	-0.09445	-0.03764	0.00105	-0.02044	0.00194	3.58965	0.89028	10.11111	-0.62324	10.15883	-14.18128	-9.37476	-13.63495	5.65937	-0.28713	7.21465	17.72847	-0.00026	0.00092	0.00184	0.00001
401			4.00000	12.49299	-2.33481	9.89164	-0.00843	-0.00124	-0.00098	-0.00042	0.00001	0.00012	-0.00000	0.00000	0.00000	14.14006	2.34184	-12.90189	-0.02142	-0.02113	-0.00293	0.00201	-0.00073	0.00043	23.55569	-3.12597	-0.70817	-0.00506	-0.09516	-0.03834	0.00081	-0.01548	0.00056	2.19997	2.11045	6.97126	-2.08331	5.86607	-7.96475	-7.54384	-10.26531	2.96455	-0.27290	7.19900	17.71725	-0.00023	0.00092	0.00183	0.00000
402			4.01000	12.46284	-2.32524	9.94329	-0.00842	-0.00125	-0.00098	-0.00051	-0.00001	0.00006	-0.00000	0.00000	0.00000	14.17342	2.32795	-12.95769	-0.02135	-0.02110	-0.00290	0.00074	-0.00121	0.00011	23.63468	-3.19796	-0.67757	-0.00539	-0.09219	-0.03775	0.00061	-0.01057	-0.00034	0.65708	3.18716	3.58869	-3.32685	1.93672	-2.20038	-5.72479	-7.19597	1.06185	-0.26532	7.19176	17.70705	-0.00023	0.00091	0.00181	0.00000
403			4.02000	12.42622	-2.33283	9.95916	-0.00842	-0.00125	-0.00097	-0.00057	-0.00003	-0.00001	-0.00000	0.00000	0.00000	14.17750	2.28927	-12.96121	-0.02126	-0.02066	-0.00281	-0.00029	-0.00150	-0.00014	23.68815	-3.25041	-0.66479	-0.00606	-0.08667	-0.03610	0.00045	-0.00663	-0.00055	-0.98881	4.08314	-0.01406	-4.20484	-1.25773	2.63499	-4.02508	-4.70803	0.21817	-0.26446	7.19305	17.69930	-0.00024	0.00089	0.00178	-0.00000
404			4.03000	12.38535	-2.35778	9.93766	-0.00844	-0.00125	-0.00095	-0.00059	-0.00005	-0.00008	-0.00000	0.00000	0.00000	14.15945	2.23300	-12.92258	-0.02102	-0.01984	-0.00268	-0.00101	-0.00159	-0.00031	23.72166	-3.28527	-0.65840	-0.00730	-0.07950	-0.03360	0.00033	-0.00399	-0.00024	-2.64200	4.74327	-3.64456	-4.61345	-3.55205	6.31459	-2.60422	-2.87857	0.31952	-0.26982	7.20242	17.69456	-0.00028	0.00087	0.00175	-0.00000
405			4.04000	12.34254	-2.39917	9.88012	-0.00846	-0.00124	-0.00092	-0.00059	-0.00007	-0.00013	-0.00000	0.00000	0.00000	14.12669	2.16740	-12.85328	-0.02063	-0.01869	-0.00251	-0.00143	-0.00148	-0.00041	23.74086	-3.30647	-0.64925	-0.00913	-0.07140	-0.03050	0.00022	-0.00260	0.00028	-4.16522	5.14933	-6.98955	-4.55828	-4.96181	8.76755	-1.62067	-1.66301	1.06585	-0.28028	7.21845	17.69197	-0.00032	0.00084	0.00171	-0.00001
406			4.05000	12.29972	-2.45451	9.79120	-0.00848	-0.00122	-0.00089	-0.00056	-0.00008	-0.00017	-0.00000	0.00000	0.00000	14.08596	2.09982	-12.76481	-0.02015	-0.01746	-0.00236	-0.00160	-0.00126	-0.00044	23.75063	-3.31927	-0.63185	-0.01127	-0.06349	-0.02727	0.00011	-0.00212	0.00076	-5.41439	5.32953	-9.80594	-4.15242	-5.60702	10.10747	-1.12231	-0.94553	2.09990	-0.29400	7.23814	17.68928	-0.00036	0.00081	0.00167	-0.00001
407			4.06000	12.25804	-2.52021	9.67706	-0.00849	-0.00120	-0.00086	-0.00052	-0.00009	-0.00021	-0.00000	0.00000	0.00000	14.04276	2.03559	-12.66681	-0.01978	-0.01655	-0.00224	-0.00158	-0.00102	-0.00044	23.75478	-3.32865	-0.60440	-0.01298	-0.05736	-0.02464	0.00002	-0.00211	0.00109	-6.33806	5.35315	-12.13576	-3.55609	-5.66622	10.70102	-0.98404	-0.59526	3.10177	-0.30902	7.25726	17.68436	-0.00040	0.00077	0.00162	-0.00001
408			4.07000	12.21798	-2.59303	9.54146	-0.00850	-0.00118	-0.00086	-0.00049	-0.00009	-0.00024	-0.00000	0.00000	0.00000	14.00136	1.97711	-12.56410	-0.01953	-0.01624	-0.00221	-0.00147	-0.00082	-0.00045	23.75627	-3.33743	-0.56815	-0.01386	-0.05436	-0.02323	-0.00003	-0.00219	0.00132	-7.05212	5.32908	-14.34799	-2.94866	-5.40332	11.15796	-0.91273	-0.46193	3.86085	-0.32380	7.27270	17.67658	-0.00042	0.00073	0.00156	-0.00001
409			4.08000	12.17906	-2.67190	9.38303	-0.00850	-0.00116	-0.00088	-0.00046	-0.00009	-0.00029	-0.00000	0.00000	0.00000	13.96358	1.92328	-12.45487	-0.01946	-0.01663	-0.00226	-0.00138	-0.00070	-0.00050	23.75669	-3.34465	-0.52605	-0.01367	-0.05538	-0.02345	-0.00006	-0.00205	0.00155	-7.79294	5.39448	-16.92366	-2.52121	-5.18273	12.15319	-0.54529	-0.35621	4.29602	-0.33760	7.28395	17.66602	-0.00044	0.00069	0.00151	-0.00001
410			4.09000	12.13993	-2.75853	9.19572	-0.00850	-0.00114	-0.00091	-0.00045	-0.00009	-0.00035	-0.00000	0.00000	0.00000	13.92815	1.86940	-12.33116	-0.01949	-0.01753	-0.00239	-0.00139	-0.00069	-0.00061	23.75595	-3.34567	-0.48166	-0.01260	-0.06000	-0.02521	-0.00011	-0.00133	0.00186	-8.81345	5.65063	-20.19469	-2.41851	-5.36555	14.18653	0.39116	-0.06198	4.42982	-0.35016	7.29251	17.65373	-0.00048	0.00064	0.00144	-0.00001
411			4.10000	12.09888	-2.85706	8.97139	-0.00849	-0.00109	-0.00092	-0.00045	-0.00010	-0.00042	-0.00000	0.00000	0.00000	13.89100	1.80889	-12.18154	-0.01958	-0.01848	-0.00253	-0.00156	-0.00079	-0.00079	23.75171	-3.33374	-0.43821	-0.01102	-0.06582	-0.02759	-0.00019	0.00029	0.00230	-10.29100	6.12588	-24.22978	-2.64277	-6.14031	17.32478	1.96244	0.55498	4.44437	-0.36045	7.29872	17.64079	-0.00055	0.00059	0.00138	-0.00001
412			4.11000	12.05431	-2.97269	8.70254	-0.00849	-0.00103	-0.00090	-0.00047	-0.00011	-0.00049	-0.00000	0.00000	0.00000	13.84723	1.73641	-11.99650	-0.01971	-0.01899	-0.00262	-0.00189	-0.00093	-0.00099	23.74103	-3.30256	-0.39602	-0.00939	-0.07016	-0.02950	-0.00028	0.00262	0.00291	-12.23001	6.77739	-28.83098	-3.04730	-7.41383	21.12083	3.98370	1.42920	4.65991	-0.36671	7.29967	17.62840	-0.00062	0.00053	0.00130	-0.00001
413			4.12000	12.00505	-3.10952	8.38498	-0.00849	-0.00096	-0.00085	-0.00049	-0.00012	-0.00054	-0.00000	0.00000	0.00000	13.79345	1.65024	-11.77283	-0.01982	-0.01860	-0.00258	-0.00228	-0.00104	-0.00115	23.72211	-3.24894	-0.35167	-0.00843	-0.07118	-0.03013	-0.00038	0.00492	0.00366	-14.38930	7.48889	-33.52725	-3.43154	-8.86541	24.84242	6.08780	2.34198	5.29002	-0.36759	7.29141	17.61724	-0.00068	0.00046	0.00122	0.00000
414			4.13000	11.95073	-3.26776	8.02079	-0.00850	-0.00087	-0.00077	-0.00051	-0.00013	-0.00055	-0.00000	0.00000	0.00000	13.72933	1.55250	-11.51481	-0.01987	-0.01717	-0.00240	-0.00260	-0.00103	-0.00119	23.69539	-3.17409	-0.30045	-0.00854	-0.06790	-0.02900	-0.00048	0.00626	0.00430	-16.30641	8.05989	-37.58746	-3.65588	-10.05305	27.70479	7.84611	3.01508	6.31988	-0.36341	7.27280	17.60701	-0.00073	0.00039	0.00113	0.00001
415			4.14000	11.89268	-3.44205	7.62073	-0.00853	-0.00078	-0.00068	-0.00050	-0.00012	-0.00052	-0.00000	0.00000	0.00000	13.65839	1.44817	-11.23451	-0.01986	-0.01482	-0.00207	-0.00270	-0.00090	-0.00108	23.66396	-3.08382	-0.23825	-0.00952	-0.06012	-0.02594	-0.00058	0.00610	0.00456	-17.48775	8.26660	-40.22513	-3.66396	-10.53309	29.03821	8.91596	3.19517	7.60822	-0.35595	7.24656	17.59677	-0.00076	0.00031	0.00104	0.00001
416			4.15000	11.83380	-3.62254	7.20297	-0.00856	-0.00069	-0.00060	-0.00047	-0.00011	-0.00046	-0.00000	0.00000	0.00000	13.58761	1.34397	-10.94965	-0.01983	-0.01198	-0.00167	-0.00253	-0.00068	-0.00086	23.63298	-2.98665	-0.16233	-0.01087	-0.04898	-0.02137	-0.00061	0.00465	0.00428	-17.62463	8.00865	-40.97656	-3.41908	-10.03379	28.51453	9.12199	2.73779	8.97769	-0.34732	7.21734	17.58595	-0.00079	0.00023	0.00095	0.00001
417			4.16000	11.77723	-3.79778	6.78778	-0.00859	-0.00061	-0.00054	-0.00041	-0.00009	-0.00040	-0.00000	0.00000	0.00000	13.52517	1.24739	-10.67896	-0.01986	-0.00938	-0.00130	-0.00210	-0.00044	-0.00062	23.60842	-2.89220	-0.07165	-0.01192	-0.03735	-0.01641	-0.00050	0.00278	0.00356	-16.70928	7.37132	-39.88481	-2.86573	-8.58057	26.30295	8.47236	1.68245	10.20093	-0.33961	7.19069	17.57462	-0.00080	0.00016	0.00085	0.00001
418			4.17000	11.72500	-3.95814	6.39245	-0.00861	-0.00054	-0.00050	-0.00035	-0.00007	-0.00035	-0.00000	0.00000	0.00000	13.47780	1.16555	-10.43670	-0.02003	-0.00771	-0.00111	-0.00148	-0.00024	-0.00045	23.59506	-2.80892	0.03183	-0.01213	-0.02841	-0.01230	-0.00025	0.00128	0.00276	-14.97792	6.51600	-37.31283	-2.00985	-6.43667	22.93143	7.16870	0.24384	11.02388	-0.33504	7.17277	17.56347	-0.00079	0.00010	0.00077	0.00000
419			4.18000	11.67829	-4.09717	6.02981	-0.00863	-0.00049	-0.00051	-0.00029	-0.00005	-0.00032	-0.00000	0.00000	0.00000	13.44956	1.10324	-10.23103	-0.02033	-0.00721	-0.00113	-0.00077	-0.00009	-0.00038	23.59539	-2.74220	0.14340	-0.01112	-0.02446	-0.01001	0.00003	0.00035	0.00219	-12.74439	5.54561	-33.62708	-0.99906	-3.95721	19.03660	5.55197	-1.28084	11.18694	-0.33608	7.16880	17.55347	-0.00078	0.00007	0.00070	-0.00001
420			4.19000	11.63820	-4.21165	5.70965	-0.00863	-0.00045	-0.00053	-0.00022	-0.00003	-0.00029	-0.00000	0.00000	0.00000	13.44162	1.06151	-10.06392	-0.02085	-0.00749	-0.00128	-0.00007	0.00004	-0.00034	23.60934	-2.69339	0.25500	-0.00835	-0.02542	-0.00957	0.00021	-0.00021	0.00190	-10.30098	4.51715	-29.09567	-0.06704	-1.56783	15.26903	4.00886	-2.57270	10.42081	-0.34388	7.18020	17.54600	-0.00078	0.00005	0.00066	-0.00002
421			4.20000	11.60554	-4.30103	5.43932	-0.00863	-0.00042	-0.00057	-0.00016	-0.00002	-0.00025	-0.00000	0.00000	0.00000	13.45131	1.03720	-9.93120	-0.02163	-0.00812	-0.00146	0.00051	0.00014	-0.00031	23.63416	-2.65986	0.35554	-0.00358	-0.02968	-0.01051	0.00015	-0.00051	0.00171	-7.85777	3.48941	-23.96511	0.57310	0.30310	12.14689	2.82081	-3.35547	8.59540	-0.35734	7.20335	17.54264	-0.00078	0.00006	0.00065	-0.00002
422			4.21000	11.58057	-4.36627	5.22358	-0.00862	-0.00039	-0.00060	-0.00011	-0.00001	-0.00020	-0.00000	0.00000	0.00000	13.47278	1.02428	-9.82496	-0.02260	-0.00875	-0.00160	0.00087	0.00019	-0.00027	23.66499	-2.63701	0.43357	0.00260	-0.03488	-0.01201	-0.00013	-0.00044	0.00137	-5.50767	2.52545	-18.51453	0.82377	1.41019	9.87672	2.05175	-3.51928	5.87841	-0.37380	7.23146	17.54377	-0.00077	0.00009	0.00069	-0.00002
423			4.22000	11.56277	-4.40870	5.06407	-0.00859	-0.00037	-0.00063	-0.00007	-0.00000	-0.00015	-0.00000	0.00000	0.00000	13.49914	1.01628	-9.73705	-0.02361	-0.00928	-0.00168	0.00100	0.00019	-0.00024	23.69671	-2.62070	0.48099	0.00915	-0.03962	-0.01362	-0.00046	0.00004	0.00080	-3.28167	1.69867	-13.06683	0.74551	1.74390	8.37786	1.56357	-3.15688	2.67023	-0.39050	7.25821	17.54851	-0.00074	0.00014	0.00075	-0.00002
424			4.23000	11.55073	-4.42989	4.95894	-0.00857	-0.00036	-0.00064	-0.00006	0.00000	-0.00009	-0.00000	0.00000	0.00000	13.52412	1.00858	-9.66086	-0.02448	-0.00980	-0.00174	0.00089	0.00015	-0.00022	23.72535	-2.60899	0.49459	0.01490	-0.04350	-0.01520	-0.00068	0.00074	0.00004	-1.23493	1.07265	-7.95685	0.51405	1.46530	7.41862	1.15807	-2.48458	-0.59214	-0.40504	7.27899	17.55567	-0.00071	0.00020	0.00084	-0.00001
425			4.24000	11.54250	-4.43220	4.90302	-0.00854	-0.00034	-0.00065	-0.00007	0.00001	-0.00004	-0.00000	0.00000	0.00000	13.54327	0.99936	-9.59224	-0.02500	-0.01046	-0.00182	0.00059	0.00011	-0.00021	23.74899	-2.60176	0.47564	0.01892	-0.04677	-0.01680	-0.00074	0.00144	-0.00081	0.50486	0.68799	-3.48975	0.30429	0.78522	6.71035	0.74148	-1.72304	-3.49284	-0.41547	7.29117	17.56467	-0.00067	0.00027	0.00094	-0.00001
426			4.25000	11.53582	-4.41965	4.88825	-0.00852	-0.00033	-0.00065	-0.00011	0.00001	0.00000	-0.00000	0.00000	0.00000	13.55359	0.98899	-9.52979	-0.02514	-0.01140	-0.00194	0.00016	0.00008	-0.00020	23.76711	-2.59900	0.42980	0.02105	-0.05011	-0.01869	-0.00066	0.00202	-0.00161	1.75376	0.57399	0.03617	0.19993	-0.16044	6.04343	0.37643	-1.00470	-5.64380	-0.42091	7.29471	17.57479	-0.00062	0.00034	0.00104	-0.00000
427			4.26000	11.52826	-4.39815	4.90335	-0.00851	-0.00033	-0.00066	-0.00016	0.00001	0.00003	-0.00000	0.00000	0.00000	13.55272	0.97845	-9.47330	-0.02481	-0.01278	-0.00213	-0.00036	0.00006	-0.00020	23.77979	-2.59928	0.36636	0.02102	-0.05459	-0.02119	-0.00047	0.00253	-0.00227	2.34571	0.74744	2.28207	0.20252	-1.32303	5.42635	0.19942	-0.36037	-6.78840	-0.42217	7.29270	17.58545	-0.00055	0.00042	0.00115	0.00000
428			4.27000	11.51739	-4.37492	4.93340	-0.00850	-0.00035	-0.00070	-0.00023	0.00001	0.00004	-0.00000	0.00000	0.00000	13.53864	0.96823	-9.42124	-0.02417	-0.01465	-0.00240	-0.00094	0.00005	-0.00022	23.78688	-2.59975	0.29612	0.01916	-0.06094	-0.02452	-0.00024	0.00308	-0.00266	2.23434	1.18922	3.03077	0.24817	-2.66808	4.96674	0.33675	0.23339	-6.87650	-0.42090	7.28973	17.59646	-0.00049	0.00049	0.00124	0.00000
429			4.28000	11.50121	-4.35663	4.96281	-0.00850	-0.00038	-0.00076	-0.00031	0.00001	0.00003	-0.00000	0.00000	0.00000	13.51001	0.95776	-9.37160	-0.02336	-0.01661	-0.00271	-0.00150	0.00001	-0.00024	23.78810	-2.59641	0.22925	0.01613	-0.06810	-0.02817	-0.00002	0.00371	-0.00258	1.56394	1.80869	2.40466	0.20703	-4.11214	4.62307	0.86154	0.81700	-5.99420	-0.41900	7.28956	17.60838	-0.00042	0.00056	0.00131	0.00000
430			4.29000	11.47895	-4.34752	4.97926	-0.00850	-0.00040	-0.00081	-0.00038	0.00000	0.00001	-0.00000	0.00000	0.00000	13.46660	0.94533	-9.32437	-0.02255	-0.01810	-0.00295	-0.00201	-0.00011	-0.00024	23.78280	-2.58495	0.17469	0.01251	-0.07413	-0.03129	0.00015	0.00434	-0.00186	0.61245	2.45860	0.82107	-0.04147	-5.52914	4.19050	1.72152	1.43528	-4.27826	-0.41810	7.29426	17.62164	-0.00038	0.00061	0.00136	0.00000
431			4.30000	11.45115	-4.34865	4.97580	-0.00850	-0.00040	-0.00082	-0.00043	-0.00000	-0.00002	-0.00000	0.00000	0.00000	13.40931	0.92907	-9.28219	-0.02172	-0.01866	-0.00301	-0.00242	-0.00030	-0.00022	23.76998	-2.56245	0.13983	0.00841	-0.07726	-0.03315	0.00023	0.00472	-0.00052	-0.34554	3.03663	-1.26368	-0.50524	-6.80060	3.51593	2.74766	2.05857	-1.92434	-0.41945	7.30382	17.63591	-0.00036	0.00065	0.00139	-0.00000
432			4.31000	11.41867	-4.35875	4.94945	-0.00850	-0.00039	-0.00081	-0.00047	-0.00000	-0.00006	-0.00000	0.00000	0.00000	13.33996	0.90796	-9.24822	-0.02096	-0.01827	-0.00289	-0.00273	-0.00051	-0.00017	23.74966	-2.52817	0.12990	0.00417	-0.07670	-0.03338	0.00017	0.00461	0.00114	-1.14789	3.55281	-3.56778	-1.06371	-7.85059	2.64155	3.73197	2.58061	0.83298	-0.42368	7.31627	17.64983	-0.00036	0.00067	0.00141	-0.00000
433			4.32000	11.38161	-4.37579	4.89893	-0.00850	-0.00037	-0.00078	-0.00051	-0.00000	-0.00009	-0.00000	0.00000	0.00000	13.26085	0.88236	-9.22389	-0.02030	-0.01724	-0.00263	-0.00293	-0.00066	-0.00012	23.72303	-2.48366	0.14801	0.00002	-0.07326	-0.03226	0.00000	0.00399	0.00276	-1.77150	4.05213	-5.94932	-1.56702	-8.62298	1.73100	4.52136	2.90302	3.74562	-0.43088	7.32922	17.66169	-0.00037	0.00067	0.00142	-0.00000
434			4.33000	11.33987	-4.39815	4.82404	-0.00850	-0.00034	-0.00074	-0.00055	-0.00000	-0.00012	-0.00000	0.00000	0.00000	13.17505	0.85357	-9.20860	-0.01977	-0.01602	-0.00236	-0.00304	-0.00073	-0.00008	23.69225	-2.43156	0.19478	-0.00370	-0.06898	-0.03051	-0.00022	0.00316	0.00406	-2.29966	4.53678	-8.29056	-1.92756	-9.11485	1.00912	5.07856	3.03235	6.48731	-0.44119	7.34118	17.67010	-0.00040	0.00067	0.00143	-0.00001
435			4.34000	11.29363	-4.42549	4.72581	-0.00851	-0.00031	-0.00070	-0.00059	-0.00000	-0.00014	-0.00000	0.00000	0.00000	13.08528	0.82275	-9.19906	-0.01935	-0.01498	-0.00216	-0.00308	-0.00075	-0.00006	23.65891	-2.37433	0.26682	-0.00677	-0.06567	-0.02883	-0.00045	0.00251	0.00490	-2.85668	4.97847	-10.50294	-2.13706	-9.43700	0.76246	5.47039	3.11096	8.63039	-0.45435	7.35166	17.67410	-0.00043	0.00066	0.00143	-0.00001
436			4.35000	11.24353	-4.45867	4.60585	-0.00852	-0.00028	-0.00067	-0.00062	-0.00001	-0.00016	-0.00000	0.00000	0.00000	12.99298	0.78999	-9.18890	-0.01901	-0.01428	-0.00206	-0.00311	-0.00075	-0.00008	23.62321	-2.31326	0.35588	-0.00901	-0.06412	-0.02761	-0.00065	0.00235	0.00526	-3.49487	5.33888	-12.52632	-2.25775	-9.76527	1.24128	5.81214	3.32770	9.77279	-0.46957	7.36027	17.67351	-0.00046	0.00064	0.00143	-0.00001
437			4.36000	11.19058	-4.49834	4.46642	-0.00853	-0.00026	-0.00066	-0.00063	-0.00001	-0.00018	-0.00000	0.00000	0.00000	12.89802	0.75394	-9.16994	-0.01879	-0.01384	-0.00201	-0.00318	-0.00077	-0.00012	23.58393	-2.24841	0.45002	-0.01029	-0.06366	-0.02673	-0.00082	0.00280	0.00512	-4.11185	5.56209	-14.27263	-2.38326	-10.21157	2.53052	6.18555	3.79641	9.72935	-0.48562	7.36657	17.66899	-0.00050	0.00062	0.00142	-0.00001
438			4.37000	11.13637	-4.54329	4.31100	-0.00854	-0.00024	-0.00067	-0.00062	-0.00001	-0.00019	-0.00000	0.00000	0.00000	12.79993	0.71236	-9.13438	-0.01866	-0.01358	-0.00200	-0.00327	-0.00080	-0.00019	23.53951	-2.17932	0.53699	-0.01066	-0.06368	-0.02611	-0.00094	0.00377	0.00458	-4.54418	5.61529	-15.61674	-2.56742	-10.76969	4.49483	6.59052	4.50405	8.61683	-0.50091	7.36971	17.66238	-0.00054	0.00060	0.00140	-0.00001
439			4.38000	11.08238	-4.59093	4.14445	-0.00854	-0.00023	-0.00068	-0.00060	-0.00001	-0.00021	-0.00000	0.00000	0.00000	12.69849	0.66348	-9.07688	-0.01864	-0.01343	-0.00200	-0.00338	-0.00085	-0.00028	23.48883	-2.10595	0.60723	-0.01007	-0.06357	-0.02561	-0.00098	0.00501	0.00377	-4.74698	5.54390	-16.50703	-2.78213	-11.37235	6.84103	6.96073	5.32626	6.79281	-0.51364	7.36802	17.65612	-0.00055	0.00059	0.00140	-0.00001
440			4.39000	11.02929	-4.63926	3.97123	-0.00855	-0.00020	-0.00068	-0.00057	-0.00001	-0.00022	-0.00000	0.00000	0.00000	12.59391	0.60695	-8.99533	-0.01874	-0.01345	-0.00202	-0.00349	-0.00089	-0.00037	23.43208	-2.02912	0.65592	-0.00840	-0.06315	-0.02525	-0.00089	0.00620	0.00292	-4.82885	5.42761	-17.05226	-2.94841	-11.91849	9.21526	7.22960	6.09720	4.76214	-0.52273	7.36005	17.65207	-0.00054	0.00059	0.00139	-0.00001
441			4.40000	10.97715	-4.68794	3.79387	-0.00855	-0.00018	-0.00069	-0.00055	-0.00000	-0.00022	-0.00000	0.00000	0.00000	12.48705	0.54418	-8.89115	-0.01890	-0.01366	-0.00206	-0.00357	-0.00092	-0.00045	23.37039	-1.95012	0.68398	-0.00578	-0.06249	-0.02511	-0.00064	0.00706	0.00223	-4.94090	5.32578	-17.46819	-3.01390	-12.29209	11.25317	7.38976	6.66220	3.09190	-0.52865	7.34665	17.65076	-0.00051	0.00059	0.00140	-0.00000
442			4.41000	10.92564	-4.73798	3.61240	-0.00855	-0.00015	-0.00070	-0.00054	-0.00000	-0.00023	-0.00000	0.00000	0.00000	12.37953	0.47753	-8.76928	-0.01910	-0.01412	-0.00212	-0.00359	-0.00094	-0.00051	23.30592	-1.86991	0.69825	-0.00230	-0.06169	-0.02520	-0.00026	0.00738	0.00196	-5.19509	5.29681	-18.02449	-2.97021	-12.37696	12.58534	7.48363	6.86764	2.36864	-0.53302	7.33101	17.65157	-0.00050	0.00058	0.00140	-0.00000
443			4.42000	10.87373	-4.79124	3.42384	-0.00855	-0.00012	-0.00070	-0.00055	-0.00000	-0.00025	-0.00000	0.00000	0.00000	12.27375	0.41021	-8.63852	-0.01920	-0.01480	-0.00222	-0.00351	-0.00096	-0.00055	23.24177	-1.78896	0.71164	0.00119	-0.06167	-0.02571	0.00013	0.00718	0.00230	-5.63358	5.40415	-18.96064	-2.84518	-12.11473	12.93776	7.58852	6.62060	3.02864	-0.53698	7.31613	17.65297	-0.00051	0.00057	0.00139	-0.00000
444			4.43000	10.81978	-4.84956	3.22329	-0.00854	-0.00009	-0.00071	-0.00057	-0.00000	-0.00027	-0.00000	0.00000	0.00000	12.17198	0.34518	-8.50941	-0.01913	-0.01568	-0.00235	-0.00339	-0.00099	-0.00056	23.18117	-1.70675	0.73986	0.00299	-0.06488	-0.02735	0.00032	0.00697	0.00333	-6.21358	5.67251	-20.36635	-2.74535	-11.75324	12.52744	7.84257	6.14509	4.88036	-0.54057	7.30270	17.65370	-0.00055	0.00055	0.00137	-0.00000
445			4.44000	10.76211	-4.91389	3.00596	-0.00855	-0.00006	-0.00072	-0.00061	-0.00000	-0.00030	-0.00000	0.00000	0.00000	12.07239	0.28212	-8.38657	-0.01877	-0.01654	-0.00247	-0.00339	-0.00108	-0.00058	23.12330	-1.62081	0.79141	0.00157	-0.07234	-0.03034	0.00017	0.00745	0.00481	-6.91821	6.10489	-22.25499	-2.83082	-11.95964	12.29438	8.40359	6.08896	6.93395	-0.54308	7.28909	17.65339	-0.00058	0.00053	0.00134	-0.00000
446			4.45000	10.69895	-4.98569	2.76668	-0.00855	-0.00002	-0.00073	-0.00067	-0.00000	-0.00033	-0.00000	0.00000	0.00000	11.96631	0.21571	-8.26178	-0.01821	-0.01703	-0.00251	-0.00365	-0.00126	-0.00064	23.06069	-1.52680	0.86066	-0.00206	-0.08096	-0.03348	-0.00026	0.00909	0.00610	-7.81647	6.69134	-24.67077	-3.20163	-13.28397	13.27238	9.32610	7.01912	8.10892	-0.54452	7.27391	17.65262	-0.00061	0.00051	0.00130	-0.00000
447			4.46000	10.62878	-5.06722	2.49974	-0.00857	0.00002	-0.00073	-0.00073	0.00000	-0.00037	-0.00000	0.00000	0.00000	11.84342	0.13846	-8.11893	-0.01758	-0.01693	-0.00245	-0.00411	-0.00150	-0.00074	22.98355	-1.42059	0.93328	-0.00636	-0.08646	-0.03529	-0.00099	0.01169	0.00657	-8.93605	7.35591	-27.55916	-3.79738	-15.55427	15.69619	10.45918	8.88098	8.03287	-0.54584	7.25774	17.65224	-0.00064	0.00049	0.00129	-0.00000
448			4.47000	10.55123	-5.16040	2.20115	-0.00858	0.00008	-0.00072	-0.00078	0.00001	-0.00041	-0.00000	0.00000	0.00000	11.69885	0.04571	-7.94514	-0.01703	-0.01618	-0.00232	-0.00457	-0.00168	-0.00084	22.88608	-1.30096	0.99650	-0.01048	-0.08659	-0.03508	-0.00198	0.01416	0.00609	-10.15572	7.94799	-30.64775	-4.43001	-17.99471	18.96040	11.50494	11.08017	7.01918	-0.54810	7.24114	17.65303	-0.00069	0.00049	0.00129	-0.00000
449			4.48000	10.46767	-5.26501	1.87092	-0.00859	0.00014	-0.00069	-0.00080	0.00001	-0.00043	-0.00000	0.00000	0.00000	11.53598	-0.06220	-7.73652	-0.01670	-0.01494	-0.00212	-0.00484	-0.00172	-0.00089	22.76921	-1.17051	1.04379	-0.01330	-0.08071	-0.03271	-0.00286	0.01505	0.00507	-11.24514	8.30505	-33.52999	-4.87360	-19.65094	22.05304	12.16105	12.82569	5.73409	-0.55176	7.22302	17.65500	-0.00073	0.00049	0.00133	-0.00001
450			4.49000	10.38090	-5.37841	1.51351	-0.00860	0.00020	-0.00066	-0.00078	0.00002	-0.00044	-0.00000	0.00000	0.00000	11.36625	-0.17935	-7.50065	-0.01666	-0.01342	-0.00190	-0.00477	-0.00157	-0.00086	22.64103	-1.03513	1.07763	-0.01349	-0.06986	-0.02858	-0.00300	0.01353	0.00408	-11.96982	8.31866	-35.85179	-4.92616	-19.70157	23.95214	12.21303	13.36076	4.97743	-0.55754	7.20277	17.65754	-0.00077	0.00051	0.00138	-0.00001
451			4.50000	10.29452	-5.49582	1.13626	-0.00859	0.00026	-0.00063	-0.00071	0.00002	-0.00044	-0.00000	0.00000	0.00000	11.20669	-0.29563	-7.25432	-0.01694	-0.01178	-0.00169	-0.00429	-0.00126	-0.00076	22.51541	-0.90277	1.10917	-0.01099	-0.05719	-0.02375	-0.00227	0.01029	0.00344	-12.12721	7.94525	-37.39982	-4.50619	-17.84414	24.10637	11.60343	12.34415	5.26818	-0.56617	7.18126	17.66032	-0.00081	0.00053	0.00145	-0.00001
452			4.51000	10.21243	-5.61074	0.74806	-0.00858	0.00033	-0.00060	-0.00060	0.00002	-0.00042	-0.00000	0.00000	0.00000	11.07335	-0.40070	-7.01631	-0.01759	-0.01027	-0.00153	-0.00353	-0.00092	-0.00065	22.40584	-0.78110	1.15187	-0.00696	-0.04769	-0.01988	-0.00121	0.00717	0.00312	-11.56813	7.17862	-37.98684	-3.74968	-14.60572	22.80828	10.46743	10.21463	6.31844	-0.57724	7.15792	17.66422	-0.00084	0.00055	0.00150	-0.00002
453			4.52000	10.13876	-5.71564	0.36013	-0.00857	0.00039	-0.00057	-0.00044	0.00002	-0.00038	-0.00000	0.00000	0.00000	10.97371	-0.48944	-6.79753	-0.01845	-0.00916	-0.00151	-0.00265	-0.00064	-0.00057	22.31821	-0.67487	1.20994	-0.00238	-0.04331	-0.01765	-0.00033	0.00507	0.00293	-10.25658	6.02167	-37.29444	-2.97085	-11.02754	20.77338	9.07719	7.93369	7.22989	-0.58941	7.13036	17.67107	-0.00084	0.00057	0.00154	-0.00002
454			4.53000	10.07793	-5.80359	-0.01219	-0.00855	0.00046	-0.00053	-0.00025	0.00001	-0.00033	-0.00000	0.00000	0.00000	10.90536	-0.56286	-6.60225	-0.01944	-0.00844	-0.00159	-0.00181	-0.00046	-0.00053	22.24935	-0.58480	1.27659	0.00337	-0.04117	-0.01621	0.00037	0.00365	0.00264	-8.31340	4.51289	-35.01172	-2.41305	-7.79624	18.24627	7.64708	6.11786	7.46666	-0.60153	7.09634	17.68299	-0.00082	0.00059	0.00156	-0.00001
455			4.54000	10.03384	-5.86978	-0.35151	-0.00854	0.00053	-0.00049	-0.00004	-0.00000	-0.00027	-0.00000	0.00000	0.00000	10.86325	-0.62321	-6.43630	-0.02034	-0.00781	-0.00169	-0.00100	-0.00034	-0.00045	22.19457	-0.51028	1.34390	0.01047	-0.03730	-0.01430	0.00088	0.00234	0.00219	-5.99709	2.79537	-31.10357	-2.03028	-4.82677	14.80919	6.19620	4.55231	7.35877	-0.61306	7.05561	17.70192	-0.00076	0.00061	0.00157	-0.00001
456			4.55000	10.00828	-5.91258	-0.64204	-0.00853	0.00059	-0.00045	0.00015	-0.00001	-0.00021	-0.00000	0.00000	0.00000	10.84570	-0.66889	-6.31197	-0.02104	-0.00713	-0.00173	-0.00016	-0.00021	-0.00031	22.15428	-0.45197	1.41220	0.01718	-0.03240	-0.01216	0.00096	0.00107	0.00179	-3.61409	1.10509	-25.81234	-1.56197	-1.81745	10.12123	4.65338	2.75141	7.46061	-0.62412	7.01087	17.72850	-0.00069	0.00062	0.00158	-0.00001
457			4.56000	10.00028	-5.93319	-0.87176	-0.00853	0.00063	-0.00042	0.00029	-0.00003	-0.00014	-0.00000	0.00000	0.00000	10.85226	-0.69501	-6.24124	-0.02129	-0.00660	-0.00174	0.00063	-0.00007	-0.00014	22.13199	-0.41152	1.48582	0.02124	-0.02962	-0.01076	0.00049	0.00001	0.00155	-1.40667	-0.31740	-19.54938	-0.78191	1.08728	4.60844	3.02130	0.67627	7.73833	-0.63557	6.96730	17.76144	-0.00063	0.00064	0.00159	-0.00001
458			4.57000	10.00640	-5.93446	-1.03367	-0.00853	0.00066	-0.00042	0.00035	-0.00003	-0.00009	-0.00000	0.00000	0.00000	10.87871	-0.69747	-6.22690	-0.02103	-0.00657	-0.00176	0.00116	0.00009	0.00003	22.12895	-0.38966	1.56454	0.02194	-0.03092	-0.01076	-0.00016	-0.00092	0.00145	0.47438	-1.29234	-12.87172	0.34931	3.34364	-0.71720	1.40809	-1.23223	7.66902	-0.64786	6.92988	17.79814	-0.00059	0.00067	0.00162	-0.00001
459			4.58000	10.02151	-5.92019	-1.12729	-0.00855	0.00066	-0.00044	0.00035	-0.00003	-0.00005	-0.00000	0.00000	0.00000	10.91581	-0.67584	-6.25993	-0.02036	-0.00749	-0.00185	0.00129	0.00029	0.00017	22.14136	-0.38508	1.64126	0.02044	-0.03676	-0.01249	-0.00058	-0.00184	0.00140	1.88192	-1.72919	-6.46570	1.72306	4.48097	-4.84665	-0.01530	-2.49406	6.78939	-0.66088	6.90195	17.83579	-0.00059	0.00070	0.00168	-0.00001
460			4.59000	10.03972	-5.89571	-1.15960	-0.00856	0.00065	-0.00051	0.00027	-0.00003	-0.00000	-0.00000	0.00000	0.00000	10.95238	-0.63327	-6.32297	-0.01953	-0.00958	-0.00208	0.00105	0.00061	0.00028	22.16245	-0.39417	1.70542	0.01861	-0.04585	-0.01570	-0.00071	-0.00260	0.00125	2.63941	-1.62329	-1.01681	3.15865	4.41938	-7.32293	-1.03186	-2.95934	5.12995	-0.67393	6.88433	17.87206	-0.00063	0.00075	0.00176	-0.00001
461			4.60000	10.05524	-5.86801	-1.14397	-0.00858	0.00062	-0.00060	0.00013	-0.00002	0.00004	-0.00000	0.00000	0.00000	10.97908	-0.57491	-6.39868	-0.01885	-0.01248	-0.00243	0.00060	0.00104	0.00037	22.18584	-0.41097	1.75023	0.01770	-0.05677	-0.01996	-0.00068	-0.00287	0.00090	2.64093	-1.08588	3.02505	4.43972	3.42669	-8.34474	-1.44975	-2.77815	3.17894	-0.68567	6.87508	17.90492	-0.00068	0.00079	0.00185	-0.00001
462			4.61000	10.06410	-5.84445	-1.09624	-0.00858	0.00058	-0.00067	-0.00001	-0.00001	0.00007	-0.00000	0.00000	0.00000	10.99027	-0.50672	-6.47496	-0.01854	-0.01538	-0.00280	0.00004	0.00146	0.00042	22.20700	-0.42828	1.77518	0.01747	-0.06845	-0.02474	-0.00054	-0.00230	0.00041	1.98772	-0.37837	5.67738	5.33617	1.85361	-8.42484	-1.21868	-2.10162	1.36837	-0.69488	6.87106	17.93315	-0.00075	0.00084	0.00194	-0.00001
463			4.62000	10.06588	-5.83017	-1.02892	-0.00859	0.00055	-0.00073	-0.00011	0.00000	0.00010	-0.00000	0.00000	0.00000	10.98317	-0.43549	-6.54604	-0.01862	-0.01735	-0.00307	-0.00056	0.00167	0.00043	22.22168	-0.43937	1.78241	0.01690	-0.07884	-0.02904	-0.00027	-0.00070	-0.00018	1.04381	0.15538	7.46372	5.65710	-0.02214	-8.10968	-0.50692	-0.94131	-0.25810	-0.70142	6.87014	17.95642	-0.00082	0.00087	0.00203	-0.00000
464			4.63000	10.06398	-5.82568	-0.94666	-0.00860	0.00053	-0.00076	-0.00015	0.00001	0.00012	-0.00000	0.00000	0.00000	10.95704	-0.36804	-6.61171	-0.01904	-0.01762	-0.00311	-0.00116	0.00152	0.00041	22.22513	-0.44038	1.77231	0.01500	-0.08507	-0.03165	0.00011	0.00164	-0.00097	0.38159	0.20482	9.20783	5.35037	-1.89929	-7.86480	0.30323	0.68617	-1.97520	-0.70646	6.87175	17.97493	-0.00088	0.00089	0.00210	-0.00000
465			4.64000	10.06483	-5.82508	-0.84474	-0.00861	0.00051	-0.00074	-0.00009	0.00001	0.00015	-0.00000	0.00000	0.00000	10.91421	-0.30951	-6.67601	-0.01964	-0.01589	-0.00287	-0.00163	0.00110	0.00039	22.21326	-0.43223	1.74156	0.01169	-0.08322	-0.03110	0.00039	0.00359	-0.00194	0.63310	-0.42809	11.74386	4.55209	-3.25021	-8.21060	0.71840	2.48128	-3.96866	-0.71175	6.87589	17.98883	-0.00093	0.00088	0.00212	-0.00001
466			4.65000	10.07638	-5.81653	-0.71053	-0.00862	0.00051	-0.00069	0.00007	0.00001	0.00019	-0.00000	0.00000	0.00000	10.86284	-0.26057	-6.74924	-0.02020	-0.01267	-0.00243	-0.00169	0.00066	0.00040	22.18664	-0.42150	1.68757	0.00800	-0.07145	-0.02680	0.00040	0.00373	-0.00264	2.21945	-1.79717	15.74279	3.58363	-3.22954	-9.96971	0.29593	3.68714	-5.95014	-0.71794	6.88123	17.99753	-0.00096	0.00086	0.00210	-0.00001
467			4.66000	10.10636	-5.78581	-0.52567	-0.00864	0.00050	-0.00062	0.00030	-0.00001	0.00024	-0.00000	0.00000	0.00000	10.81919	-0.21459	-6.85172	-0.02047	-0.00895	-0.00194	-0.00103	0.00040	0.00047	22.15454	-0.41947	1.61453	0.00508	-0.05154	-0.01946	0.00023	0.00182	-0.00250	5.16475	-3.83621	21.64067	2.83165	-0.91289	-14.16107	-1.21499	3.33307	-7.22510	-0.72366	6.88504	18.00046	-0.00098	0.00083	0.00206	-0.00001
468			4.67000	10.16111	-5.72046	-0.26895	-0.00866	0.00048	-0.00056	0.00059	-0.00003	0.00031	-0.00000	0.00000	0.00000	10.80624	-0.15835	-7.01381	-0.02022	-0.00592	-0.00156	0.00044	0.00030	0.00059	22.13457	-0.43967	1.53594	0.00320	-0.03014	-0.01136	0.00002	-0.00034	-0.00162	9.12719	-6.36576	29.49905	2.55560	4.05427	-21.31272	-3.74969	0.88194	-7.26082	-0.72656	6.88584	17.99755	-0.00096	0.00079	0.00201	-0.00000
469			4.68000	10.24397	-5.61276	0.07869	-0.00867	0.00043	-0.00053	0.00086	-0.00004	0.00038	-0.00000	0.00000	0.00000	10.84532	-0.07733	-7.26574	-0.01930	-0.00432	-0.00131	0.00227	0.00029	0.00072	22.14551	-0.49323	1.46783	0.00095	-0.01614	-0.00558	-0.00005	-0.00122	-0.00082	13.48926	-9.00593	38.66594	2.80470	10.65452	-30.30694	-6.85843	-3.05038	-6.52660	-0.72565	6.88566	17.98896	-0.00091	0.00077	0.00197	0.00000
470			4.69000	10.35250	-5.46195	0.52438	-0.00866	0.00036	-0.00053	0.00106	-0.00005	0.00047	-0.00000	0.00000	0.00000	10.94168	0.03563	-7.61394	-0.01785	-0.00465	-0.00122	0.00363	0.00042	0.00085	22.19481	-0.58356	1.41301	-0.00191	-0.01510	-0.00426	0.00022	-0.00201	-0.00069	17.41427	-11.16393	47.59363	3.49315	16.58654	-38.20041	-9.82046	-6.81097	-6.48666	-0.72179	6.88911	17.97489	-0.00085	0.00076	0.00193	0.00000
471			4.70000	10.47700	-5.27636	1.05487	-0.00865	0.00027	-0.00057	0.00112	-0.00004	0.00058	-0.00000	0.00000	0.00000	11.07809	0.17611	-8.02726	-0.01642	-0.00730	-0.00137	0.00408	0.00083	0.00105	22.27345	-0.70415	1.35468	-0.00298	-0.02670	-0.00770	0.00044	-0.00427	-0.00155	19.99355	-12.27518	54.36262	4.49713	19.65425	-42.00186	-11.89778	-8.84214	-8.30478	-0.71729	6.90023	17.95610	-0.00081	0.00076	0.00191	0.00000
472			4.71000	10.60340	-5.07317	1.63771	-0.00863	0.00014	-0.00067	0.00104	-0.00002	0.00072	-0.00000	0.00000	0.00000	11.22367	0.33157	-8.45039	-0.01562	-0.01215	-0.00186	0.00372	0.00157	0.00137	22.36220	-0.84063	1.26886	-0.00119	-0.04868	-0.01554	0.00017	-0.00711	-0.00413	20.63928	-12.15077	57.71582	5.59023	18.92317	-40.50866	-12.57902	-8.44086	-12.00732	-0.71488	6.92023	17.93430	-0.00079	0.00077	0.00190	-0.00000
473			4.72000	10.71925	-4.87286	2.23425	-0.00860	0.00001	-0.00078	0.00087	-0.00000	0.00083	-0.00000	0.00000	0.00000	11.34624	0.48590	-8.82836	-0.01581	-0.01769	-0.00257	0.00282	0.00236	0.00162	22.43907	-0.97493	1.13640	0.00249	-0.07542	-0.02591	-0.00028	-0.00712	-0.00884	19.48037	-11.11544	57.75200	6.34015	14.80834	-34.64958	-11.70935	-5.71215	-16.83368	-0.71640	6.94739	17.91179	-0.00080	0.00077	0.00189	-0.00001
474			4.73000	10.81876	-4.69073	2.81492	-0.00858	-0.00011	-0.00086	0.00068	0.00001	0.00089	-0.00000	0.00000	0.00000	11.42225	0.62269	-9.12686	-0.01668	-0.02170	-0.00316	0.00150	0.00261	0.00153	22.48540	-1.08977	0.94844	0.00616	-0.09709	-0.03508	-0.00033	-0.00192	-0.01435	17.34775	-9.78234	55.76487	6.29792	8.79046	-26.97301	-9.61254	-1.49580	-21.56841	-0.72279	6.97930	17.89023	-0.00082	0.00076	0.00189	-0.00002
475			4.74000	10.90296	-4.53113	3.36835	-0.00858	-0.00021	-0.00088	0.00053	0.00002	0.00086	-0.00000	0.00000	0.00000	11.44400	0.73102	-9.34515	-0.01749	-0.02259	-0.00331	0.00005	0.00213	0.00120	22.49248	-1.17497	0.71188	0.00743	-0.10559	-0.03971	0.00006	0.00545	-0.01788	15.30033	-8.64844	53.45429	5.40272	2.88714	-20.56249	-7.12626	2.76286	-24.82307	-0.73481	7.01501	17.87031	-0.00086	0.00074	0.00189	-0.00003
476			4.75000	10.97593	-4.38834	3.89998	-0.00859	-0.00027	-0.00084	0.00043	0.00002	0.00080	-0.00000	0.00000	0.00000	11.42061	0.81078	-9.51257	-0.01763	-0.02051	-0.00298	-0.00107	0.00132	0.00089	22.46573	-1.23243	0.44894	0.00378	-0.10114	-0.03940	0.00021	0.00963	-0.01807	14.09408	-7.87765	52.06218	4.10121	-1.32139	-17.39846	-5.27745	5.75476	-25.86773	-0.75253	7.05448	17.85177	-0.00093	0.00072	0.00189	-0.00004
477			4.76000	11.04103	-4.25153	4.42359	-0.00862	-0.00033	-0.00077	0.00034	0.00002	0.00073	-0.00000	0.00000	0.00000	11.36978	0.87139	-9.66759	-0.01709	-0.01713	-0.00241	-0.00159	0.00075	0.00072	22.41897	-1.27487	0.18432	-0.00451	-0.08967	-0.03607	-0.00035	0.00907	-0.01605	13.93524	-7.37856	51.89203	3.08165	-3.31712	-17.43979	-4.79552	7.00288	-25.12140	-0.77459	7.09681	17.83432	-0.00100	0.00069	0.00186	-0.00004
478			4.77000	11.09953	-4.11083	4.95047	-0.00864	-0.00039	-0.00071	0.00026	0.00003	0.00067	-0.00000	0.00000	0.00000	11.30937	0.92695	-9.83674	-0.01637	-0.01436	-0.00188	-0.00155	0.00058	0.00062	22.36658	-1.31982	-0.06687	-0.01328	-0.07656	-0.03165	-0.00100	0.00558	-0.01343	14.52526	-6.98605	52.36554	2.87084	-3.28792	-19.36662	-5.81615	6.64655	-23.42915	-0.79833	7.13998	17.81876	-0.00107	0.00065	0.00182	-0.00005
479			4.78000	11.15121	-3.96139	5.48244	-0.00865	-0.00046	-0.00069	0.00017	0.00004	0.00066	-0.00000	0.00000	0.00000	11.25548	0.99120	-10.03032	-0.01595	-0.01341	-0.00158	-0.00115	0.00073	0.00059	22.32115	-1.38266	-0.29711	-0.01863	-0.06697	-0.02824	-0.00106	0.00161	-0.01137	15.30163	-6.58517	52.49529	3.49212	-1.73901	-21.65728	-7.80748	5.12077	-21.38534	-0.82015	7.18024	17.80603	-0.00113	0.00062	0.00177	-0.00004
480			4.79000	11.19566	-3.80458	6.01082	-0.00863	-0.00055	-0.00073	0.00010	0.00005	0.00068	-0.00000	0.00000	0.00000	11.21973	1.07133	-10.24428	-0.01602	-0.01455	-0.00158	-0.00059	0.00108	0.00063	22.29074	-1.46963	-0.50416	-0.01892	-0.06493	-0.02747	-0.00059	-0.00159	-0.01048	15.68606	-6.11976	51.39434	4.42184	0.44214	-22.95672	-9.75930	3.20047	-19.42861	-0.83636	7.21316	17.79679	-0.00117	0.00059	0.00172	-0.00003
481			4.80000	11.23281	-3.64709	6.51962	-0.00858	-0.00066	-0.00081	0.00003	0.00006	0.00072	-0.00000	0.00000	0.00000	11.20491	1.16354	-10.46307	-0.01648	-0.01733	-0.00181	-0.00009	0.00148	0.00071	22.27549	-1.57454	-0.69107	-0.01413	-0.07071	-0.02957	-0.00015	-0.00369	-0.01064	15.23099	-5.50484	48.52995	4.91552	2.17694	-22.35226	-10.63420	1.75740	-17.83216	-0.84502	7.23627	17.79073	-0.00117	0.00058	0.00168	-0.00001
482			4.81000	11.26208	-3.49930	6.98942	-0.00852	-0.00076	-0.00093	-0.00003	0.00007	0.00074	-0.00000	0.00000	0.00000	11.20461	1.25474	-10.66595	-0.01729	-0.02080	-0.00215	0.00015	0.00163	0.00074	22.26870	-1.68131	-0.86305	-0.00577	-0.08200	-0.03376	-0.00003	-0.00400	-0.01129	13.73586	-4.65174	43.74014	4.44449	2.66071	-19.53159	-9.87020	1.35216	-16.61487	-0.84691	7.25035	17.78710	-0.00116	0.00058	0.00167	0.00000
483			4.82000	11.28288	-3.37208	7.40091	-0.00845	-0.00085	-0.00103	-0.00008	0.00006	0.00070	-0.00000	0.00000	0.00000	11.20700	1.32822	-10.83208	-0.01837	-0.02377	-0.00245	0.00003	0.00123	0.00063	22.26041	-1.77150	-1.02482	0.00329	-0.09489	-0.03863	0.00005	-0.00158	-0.01181	11.30219	-3.57384	37.23888	2.94863	1.62720	-14.66355	-7.61358	2.11919	-15.69288	-0.84428	7.25780	17.78496	-0.00113	0.00058	0.00168	0.00001
484			4.83000	11.29527	-3.27372	7.73899	-0.00841	-0.00092	-0.00110	-0.00013	0.00004	0.00059	-0.00000	0.00000	0.00000	11.19975	1.37011	-10.94393	-0.01941	-0.02533	-0.00257	-0.00045	0.00032	0.00038	22.24072	-1.83171	-1.18028	0.01063	-0.10391	-0.04217	0.00042	0.00310	-0.01154	8.25180	-2.36658	29.62856	0.82300	-0.53240	-8.48077	-4.58303	3.67687	-14.80671	-0.83962	7.26036	17.78418	-0.00111	0.00059	0.00170	0.00001
485			4.84000	11.29995	-3.20846	7.99650	-0.00838	-0.00097	-0.00112	-0.00016	0.00001	0.00043	-0.00000	0.00000	0.00000	11.17633	1.37514	-10.99409	-0.02009	-0.02520	-0.00249	-0.00105	-0.00066	0.00009	22.20535	-1.85847	-1.32809	0.01486	-0.10543	-0.04305	0.00096	0.00741	-0.01007	4.99191	-1.14201	21.69405	-1.28936	-2.90067	-2.24767	-1.71315	5.20815	-13.39001	-0.83462	7.25887	17.78578	-0.00109	0.00060	0.00172	0.00001
486			4.85000	11.29784	-3.17630	8.17415	-0.00838	-0.00099	-0.00110	-0.00019	-0.00002	0.00027	-0.00000	0.00000	0.00000	11.13881	1.34848	-10.98862	-0.02027	-0.02379	-0.00227	-0.00144	-0.00126	-0.00013	22.15791	-1.85842	-1.45895	0.01544	-0.10001	-0.04141	0.00122	0.00878	-0.00752	1.87168	-0.00523	14.03366	-2.77032	-4.53368	2.85917	0.28063	5.93258	-10.89516	-0.83030	7.25419	17.79063	-0.00108	0.00060	0.00174	0.00001
487			4.86000	11.29025	-3.17431	8.27688	-0.00840	-0.00100	-0.00104	-0.00020	-0.00004	0.00012	-0.00000	0.00000	0.00000	11.09603	1.30289	-10.94213	-0.01984	-0.02195	-0.00204	-0.00143	-0.00136	-0.00024	22.10734	-1.84375	-1.55881	0.01221	-0.09113	-0.03839	0.00095	0.00699	-0.00444	-0.88626	0.96106	6.99837	-3.26458	-4.90678	6.22789	1.13882	5.50310	-7.19435	-0.82720	7.24748	17.79890	-0.00106	0.00061	0.00175	0.00001
488			4.87000	11.27858	-3.19789	8.31250	-0.00842	-0.00099	-0.00098	-0.00020	-0.00006	0.00000	-0.00000	0.00000	0.00000	11.05896	1.25350	-10.87204	-0.01884	-0.02028	-0.00191	-0.00104	-0.00106	-0.00027	22.06343	-1.82689	-1.61503	0.00590	-0.08209	-0.03504	0.00037	0.00348	-0.00145	-3.17125	1.70196	0.92052	-2.78871	-4.02871	7.75723	1.02395	4.05078	-2.64832	-0.82545	7.23989	17.80935	-0.00104	0.00060	0.00173	0.00000
489			4.88000	11.26441	-3.24183	8.29265	-0.00846	-0.00098	-0.00092	-0.00018	-0.00007	-0.00008	-0.00000	0.00000	0.00000	11.03629	1.21296	-10.79506	-0.01746	-0.01898	-0.00191	-0.00046	-0.00060	-0.00026	22.03342	-1.81658	-1.62109	-0.00180	-0.07465	-0.03190	-0.00007	-0.00024	0.00104	-4.91472	2.17957	-3.76527	-1.69893	-2.30445	7.62920	0.35042	2.01521	2.06096	-0.82477	7.23158	17.82032	-0.00102	0.00059	0.00170	0.00000
490			4.89000	11.24936	-3.30015	8.23388	-0.00850	-0.00096	-0.00087	-0.00016	-0.00008	-0.00012	-0.00000	0.00000	0.00000	11.03188	1.18803	-10.72585	-0.01618	-0.01775	-0.00194	0.00008	-0.00016	-0.00021	22.02033	-1.81626	-1.57894	-0.00867	-0.06853	-0.02887	-0.00011	-0.00321	0.00277	-6.02978	2.38055	-6.71898	-0.50521	-0.30376	6.27929	-0.45136	-0.06900	6.13608	-0.82436	7.22162	17.83052	-0.00100	0.00058	0.00166	0.00000
491			4.90000	11.23490	-3.36601	8.15464	-0.00854	-0.00094	-0.00083	-0.00013	-0.00008	-0.00013	-0.00000	0.00000	0.00000	11.04465	1.17892	-10.67371	-0.01541	-0.01643	-0.00192	0.00050	0.00013	-0.00014	22.02301	-1.82514	-1.49910	-0.01306	-0.06315	-0.02586	0.00013	-0.00495	0.00357	-6.43798	2.30655	-7.92247	0.36733	1.50422	4.40153	-1.09324	-1.77137	8.88137	-0.82397	7.20955	17.83886	-0.00096	0.00057	0.00163	0.00000
492			4.91000	11.22249	-3.43190	8.07188	-0.00856	-0.00092	-0.00080	-0.00009	-0.00007	-0.00012	-0.00000	0.00000	0.00000	11.07106	1.18082	-10.64065	-0.01535	-0.01503	-0.00183	0.00083	0.00024	-0.00008	22.03770	-1.84018	-1.39835	-0.01450	-0.05795	-0.02288	0.00038	-0.00540	0.00352	-6.15410	1.94602	-7.68122	0.73998	2.91021	2.76103	-1.45914	-2.87496	9.91752	-0.82506	7.19764	17.84396	-0.00091	0.00055	0.00160	-0.00001
493			4.92000	11.21412	-3.49121	7.99797	-0.00857	-0.00090	-0.00076	-0.00002	-0.00006	-0.00010	-0.00000	0.00000	0.00000	11.10773	1.18729	-10.62133	-0.01594	-0.01377	-0.00168	0.00112	0.00022	-0.00005	22.05984	-1.85796	-1.29527	-0.01305	-0.05283	-0.02005	0.00047	-0.00482	0.00289	-5.35128	1.28724	-6.48148	0.67577	3.90130	1.92294	-1.52417	-3.36155	9.29088	-0.83096	7.19108	17.84381	-0.00086	0.00053	0.00157	-0.00002
494			4.93000	11.21221	-3.53976	7.94017	-0.00858	-0.00088	-0.00073	0.00008	-0.00005	-0.00007	-0.00000	0.00000	0.00000	11.15203	1.19260	-10.60644	-0.01690	-0.01281	-0.00152	0.00138	0.00013	-0.00004	22.08526	-1.87499	-1.20574	-0.00968	-0.04863	-0.01781	0.00038	-0.00364	0.00205	-4.28624	0.35643	-4.76535	0.32609	4.52269	2.06565	-1.28379	-3.29265	7.36468	-0.84489	7.19507	17.83670	-0.00084	0.00050	0.00154	-0.00003
495			4.94000	11.21906	-3.57598	7.90198	-0.00858	-0.00086	-0.00072	0.00020	-0.00004	-0.00004	-0.00000	0.00000	0.00000	11.20172	1.19263	-10.58665	-0.01780	-0.01219	-0.00140	0.00157	0.00003	-0.00006	22.10992	-1.88792	-1.14102	-0.00589	-0.04629	-0.01654	0.00022	-0.00224	0.00120	-3.16197	-0.72490	-2.82301	-0.15051	4.78593	3.04172	-0.81358	-2.75205	4.59985	-0.86764	7.21247	17.82218	-0.00085	0.00047	0.00150	-0.00004
496			4.95000	11.23527	-3.59997	7.88467	-0.00857	-0.00085	-0.00073	0.00031	-0.00002	-0.00001	-0.00000	0.00000	0.00000	11.25393	1.18531	-10.55495	-0.01840	-0.01193	-0.00133	0.00164	-0.00006	-0.00010	22.13034	-1.89493	-1.10767	-0.00259	-0.04592	-0.01631	0.00008	-0.00082	0.00040	-2.08998	-1.74839	-0.87157	-0.59577	4.69595	4.55135	-0.28122	-1.88486	1.46506	-0.89726	7.24346	17.80234	-0.00089	0.00044	0.00145	-0.00005
497			4.96000	11.25929	-3.61283	7.88707	-0.00856	-0.00086	-0.00075	0.00039	-0.00002	0.00001	-0.00000	0.00000	0.00000	11.30566	1.17070	-10.50725	-0.01867	-0.01213	-0.00133	0.00160	-0.00013	-0.00013	22.14428	-1.89624	-1.10729	-0.00017	-0.04711	-0.01696	0.00000	0.00049	-0.00037	-1.13786	-2.52798	0.87722	-0.89028	4.33573	6.19038	0.15301	-0.90498	-1.51581	-0.92908	7.28375	17.78179	-0.00096	0.00041	0.00138	-0.00005
498			4.97000	11.28820	-3.61640	7.90593	-0.00855	-0.00087	-0.00078	0.00043	-0.00001	0.00003	-0.00000	0.00000	0.00000	11.35464	1.15071	-10.44413	-0.01874	-0.01279	-0.00142	0.00149	-0.00016	-0.00018	22.15131	-1.89347	-1.13553	0.00131	-0.04969	-0.01839	-0.00001	0.00156	-0.00108	-0.38612	-2.99883	2.23254	-0.98546	3.85216	7.53275	0.42678	-0.02244	-3.84265	-0.95686	7.32375	17.76505	-0.00103	0.00037	0.00130	-0.00005
499			4.98000	11.31938	-3.61347	7.93617	-0.00854	-0.00088	-0.00081	0.00044	-0.00000	0.00005	-0.00000	0.00000	0.00000	11.39979	1.12823	-10.36986	-0.01876	-0.01376	-0.00155	0.00136	-0.00016	-0.00022	22.15234	-1.88833	-1.18353	0.00191	-0.05337	-0.02040	-0.00000	0.00232	-0.00165	0.09702	-3.21211	3.06634	-0.91426	3.37594	8.28312	0.55865	0.66333	-5.18708	-0.97593	7.35330	17.75397	-0.00106	0.00033	0.00122	-0.00003
500			4.99000	11.35112	-3.60709	7.97204	-0.00855	-0.00089	-0.00083	0.00044	-0.00000	0.00005	-0.00000	0.00000	0.00000	11.44083	1.10587	-10.29110	-0.01880	-0.01475	-0.00170	0.00125	-0.00014	-0.00024	22.14837	-1.88214	-1.24015	0.00183	-0.05735	-0.02259	0.00001	0.00265	-0.00191	0.29025	-3.25706	3.34903	-0.75477	3.02347	8.28557	0.58876	1.10313	-5.39377	-0.98488	7.36618	17.74694	-0.00105	0.00030	0.00115	-0.00001
501			5.00000	11.38264	-3.60025	8.00800	-0.00855	-0.00090	-0.00085	0.00043	-0.00000	0.00005	-0.00000	0.00000	0.00000	11.47876	1.08578	-10.21567	-0.01885	-0.01564	-0.00184	0.00120	-0.00010	-0.00023	22.14109	-1.87581	-1.29334	0.00128	-0.06131	-0.02472	0.00001	0.00244	-0.00174	0.23243	-3.20016	3.13810	-0.55325	2.96238	7.50918	0.54057	1.19491	-4.47715	-0.98529	7.36212	17.74045	-0.00101	0.00028	0.00109	0.00000
502			5.01000	11.41344	-3.59507	8.03955	-0.00855	-0.00091	-0.00086	0.00042	-0.00000	0.00004	-0.00000	0.00000	0.00000	11.51664	1.07005	-10.15125	-0.01896	-0.01626	-0.00195	0.00129	-0.00003	-0.00020	22.13355	-1.87034	-1.33200	0.00052	-0.06488	-0.02655	0.00000	0.00165	-0.00111	0.05003	-3.07599	2.57447	-0.30916	3.34910	6.08842	0.41032	0.83972	-2.68870	-0.98010	7.34585	17.73188	-0.00096	0.00026	0.00104	0.00001
503			5.02000	11.44308	-3.59199	8.06404	-0.00854	-0.00091	-0.00086	0.00041	-0.00000	0.00003	-0.00000	0.00000	0.00000	11.55889	1.06055	-10.10327	-0.01914	-0.01651	-0.00201	0.00153	0.00006	-0.00014	22.12987	-1.86686	-1.34880	0.00001	-0.06743	-0.02771	0.00000	0.00042	-0.00019	-0.06839	-2.92959	1.88665	-0.01452	4.20225	4.26741	0.18146	0.07444	-0.48955	-0.97222	7.32426	17.72058	-0.00091	0.00025	0.00101	0.00001
504			5.03000	11.47142	-3.58934	8.08162	-0.00854	-0.00092	-0.00086	0.00040	0.00000	0.00002	-0.00000	0.00000	0.00000	11.60946	1.05858	-10.07466	-0.01933	-0.01640	-0.00204	0.00186	0.00016	-0.00006	22.13321	-1.86669	-1.34190	0.00002	-0.06821	-0.02791	-0.00000	-0.00100	0.00074	0.03426	-2.81839	1.36804	0.29477	5.36552	2.24513	-0.15803	-0.90395	1.62913	-0.96345	7.30408	17.70686	-0.00086	0.00024	0.00099	0.00001
505			5.04000	11.49869	-3.58437	8.09559	-0.00853	-0.00092	-0.00085	0.00039	0.00001	0.00002	-0.00000	0.00000	0.00000	11.67013	1.06434	-10.06685	-0.01952	-0.01600	-0.00203	0.00222	0.00024	0.00001	22.14466	-1.87099	-1.31422	0.00077	-0.06718	-0.02714	-0.00002	-0.00229	0.00139	0.38254	-2.77570	1.27410	0.57333	6.54853	0.21815	-0.60844	-1.82300	3.26240	-0.95502	7.29104	17.69180	-0.00081	0.00024	0.00099	0.00001
506			5.05000	11.52530	-3.57489	8.11124	-0.00853	-0.00092	-0.00084	0.00037	0.00001	0.00003	-0.00000	0.00000	0.00000	11.73955	1.07715	-10.07861	-0.01972	-0.01546	-0.00199	0.00248	0.00031	0.00008	22.16269	-1.88075	-1.27261	0.00216	-0.06491	-0.02573	-0.00007	-0.00321	0.00160	0.90825	-2.79147	1.69981	0.81062	7.42248	-1.51028	-1.15659	-2.42520	4.11122	-0.94799	7.28854	17.67675	-0.00077	0.00026	0.00100	0.00001
507			5.06000	11.55141	-3.55955	8.13377	-0.00853	-0.00092	-0.00083	0.00036	0.00002	0.00004	-0.00000	0.00000	0.00000	11.81362	1.09540	-10.10498	-0.01994	-0.01499	-0.00194	0.00259	0.00035	0.00011	22.18386	-1.89657	-1.22657	0.00389	-0.06232	-0.02412	-0.00013	-0.00366	0.00138	1.53291	-2.81779	2.55543	1.00150	7.75447	-2.63197	-1.74297	-2.56692	4.02404	-0.94273	7.29686	17.66381	-0.00074	0.00028	0.00101	0.00000
508			5.07000	11.57670	-3.53783	8.16661	-0.00854	-0.00092	-0.00083	0.00033	0.00003	0.00006	-0.00000	0.00000	0.00000	11.88702	1.11679	-10.13835	-0.02014	-0.01466	-0.00190	0.00251	0.00037	0.00012	22.20412	-1.91816	-1.18630	0.00563	-0.05993	-0.02267	-0.00017	-0.00363	0.00086	2.18408	-2.80144	3.65253	1.11579	7.51369	-3.01897	-2.27522	-2.28136	3.05938	-0.93857	7.31343	17.65529	-0.00072	0.00031	0.00104	0.00000
509			5.08000	11.60050	-3.50991	8.21108	-0.00854	-0.00093	-0.00083	0.00029	0.00003	0.00008	-0.00000	0.00000	0.00000	11.95536	1.13854	-10.17136	-0.02030	-0.01451	-0.00188	0.00230	0.00035	0.00011	22.22069	-1.94436	-1.16008	0.00686	-0.05842	-0.02172	-0.00016	-0.00325	0.00019	2.78688	-2.71735	4.79963	1.11254	6.83283	-2.75504	-2.67351	-1.73204	1.45876	-0.93426	7.33384	17.65304	-0.00070	0.00034	0.00108	0.00001
510			5.09000	11.62222	-3.47675	8.26676	-0.00854	-0.00094	-0.00082	0.00025	0.00004	0.00010	-0.00000	0.00000	0.00000	12.01583	1.15798	-10.19845	-0.02044	-0.01452	-0.00189	0.00202	0.00031	0.00009	22.23244	-1.97346	-1.15292	0.00732	-0.05807	-0.02142	-0.00012	-0.00265	-0.00052	3.25497	-2.58094	5.86344	0.98366	5.91337	-2.06102	-2.88238	-1.09920	-0.45513	-0.92907	7.35441	17.65677	-0.00067	0.00038	0.00113	0.00001
511			5.10000	11.64173	-3.44019	8.33233	-0.00854	-0.00094	-0.00082	0.00022	0.00004	0.00011	-0.00000	0.00000	0.00000	12.06754	1.17329	-10.21691	-0.02064	-0.01461	-0.00191	0.00173	0.00025	0.00006	22.23961	-2.00340	-1.16623	0.00730	-0.05867	-0.02170	-0.00008	-0.00191	-0.00121	3.51831	-2.43773	6.78344	0.76068	4.96704	-1.22989	-2.87752	-0.52281	-2.34172	-0.92348	7.37366	17.66408	-0.00065	0.00042	0.00119	0.00001
512			5.11000	11.65956	-3.40245	8.40620	-0.00854	-0.00095	-0.00081	0.00019	0.00004	0.00012	-0.00000	0.00000	0.00000	12.11123	1.18383	-10.22715	-0.02085	-0.01466	-0.00191	0.00149	0.00017	0.00003	22.24328	-2.03208	-1.19793	0.00692	-0.05971	-0.02236	-0.00005	-0.00110	-0.00180	3.59472	-2.34974	7.55752	0.48618	4.17841	-0.53889	-2.68064	-0.10435	-3.92150	-0.91809	7.39113	17.67248	-0.00063	0.00047	0.00125	0.00001
513			5.12000	11.67679	-3.36482	8.48711	-0.00853	-0.00096	-0.00079	0.00019	0.00003	0.00012	-0.00000	0.00000	0.00000	12.14902	1.18997	-10.23198	-0.02110	-0.01461	-0.00189	0.00134	0.00008	0.00002	22.24520	-2.05792	-1.24365	0.00663	-0.06035	-0.02301	-0.00005	-0.00038	-0.00220	3.60207	-2.36172	8.20690	0.17815	3.68436	-0.22472	-2.35758	0.07539	-4.97318	-0.91290	7.40521	17.68065	-0.00062	0.00051	0.00131	0.00001
514			5.13000	11.69453	-3.32707	8.57397	-0.00852	-0.00097	-0.00079	0.00020	0.00003	0.00013	-0.00000	0.00000	0.00000	12.18382	1.19255	-10.23656	-0.02134	-0.01454	-0.00184	0.00130	-0.00000	0.00002	22.24756	-2.08019	-1.29671	0.00687	-0.06040	-0.02349	-0.00007	0.00012	-0.00232	3.65106	-2.47191	8.70798	-0.15041	3.53491	-0.43914	-1.98561	-0.01075	-5.33841	-0.90753	7.41448	17.68885	-0.00060	0.00055	0.00137	0.00001
515			5.14000	11.71353	-3.28830	8.66505	-0.00850	-0.00099	-0.00080	0.00021	0.00003	0.00014	-0.00000	0.00000	0.00000	12.21843	1.19284	-10.24668	-0.02151	-0.01460	-0.00181	0.00132	-0.00008	0.00005	22.25228	-2.09882	-1.34948	0.00757	-0.06026	-0.02386	-0.00010	0.00029	-0.00217	3.75478	-2.60763	8.97019	-0.45475	3.61962	-1.14745	-1.64869	-0.27135	-5.01793	-0.90195	7.41941	17.69817	-0.00059	0.00060	0.00143	0.00001
516			5.15000	11.73343	-3.24817	8.75734	-0.00849	-0.00101	-0.00082	0.00021	0.00004	0.00014	-0.00000	0.00000	0.00000	12.25360	1.19233	-10.26645	-0.02152	-0.01475	-0.00178	0.00131	-0.00014	0.00008	22.25966	-2.11462	-1.39554	0.00840	-0.05992	-0.02404	-0.00014	0.00016	-0.00181	3.84808	-2.64373	8.87815	-0.66017	3.66853	-2.12992	-1.41414	-0.51973	-4.15668	-0.89653	7.42229	17.70986	-0.00059	0.00063	0.00150	0.00001
517			5.16000	11.75274	-3.20738	8.84662	-0.00848	-0.00103	-0.00085	0.00020	0.00004	0.00014	-0.00000	0.00000	0.00000	12.28721	1.19255	-10.29666	-0.02133	-0.01503	-0.00177	0.00118	-0.00016	0.00010	22.26810	-2.12867	-1.43062	0.00887	-0.05975	-0.02416	-0.00013	-0.00018	-0.00133	3.86045	-2.49112	8.37076	-0.69647	3.42757	-3.10125	-1.29078	-0.59132	-2.95512	-0.89124	7.42463	17.72349	-0.00060	0.00067	0.00156	0.00001
518			5.17000	11.76955	-3.16725	8.92854	-0.00847	-0.00105	-0.00087	0.00016	0.00004	0.00013	-0.00000	0.00000	0.00000	12.31554	1.19493	-10.33516	-0.02110	-0.01551	-0.00182	0.00093	-0.00013	0.00013	22.27497	-2.14181	-1.45265	0.00879	-0.06036	-0.02444	-0.00009	-0.00062	-0.00081	3.74734	-2.15734	7.45572	-0.54819	2.85743	-3.84691	-1.22180	-0.46896	-1.60973	-0.88546	7.42534	17.73622	-0.00062	0.00069	0.00161	0.00001
519			5.18000	11.78267	-3.12935	8.99905	-0.00846	-0.00107	-0.00088	0.00011	0.00004	0.00011	-0.00000	0.00000	0.00000	12.33613	1.20045	-10.37841	-0.02091	-0.01614	-0.00191	0.00063	-0.00006	0.00015	22.27872	-2.15401	-1.46131	0.00810	-0.06207	-0.02502	-0.00003	-0.00101	-0.00030	3.43733	-1.70166	6.13412	-0.25699	2.08023	-4.20549	-1.10428	-0.23797	-0.31269	-0.87833	7.42171	17.74384	-0.00062	0.00072	0.00165	0.00001
520			5.19000	11.79159	-3.09624	9.05388	-0.00845	-0.00108	-0.00089	0.00007	0.00004	0.00008	-0.00000	0.00000	0.00000	12.34807	1.20918	-10.42149	-0.02078	-0.01681	-0.00202	0.00031	0.00003	0.00014	22.27890	-2.16421	-1.45817	0.00662	-0.06489	-0.02594	0.00002	-0.00119	0.00016	2.82407	-1.17936	4.40182	0.09955	1.20384	-3.98720	-0.85281	0.05794	0.74021	-0.86920	7.41211	17.74379	-0.00061	0.00074	0.00168	0.00001
521			5.20000	11.79655	-3.07144	9.08897	-0.00845	-0.00108	-0.00088	0.00003	0.00003	0.00004	-0.00000	0.00000	0.00000	12.35150	1.21987	-10.45764	-0.02065	-0.01741	-0.00213	0.00001	0.00012	0.00011	22.27527	-2.17079	-1.44668	0.00459	-0.06827	-0.02706	0.00005	-0.00103	0.00052	1.83909	-0.63843	2.30812	0.42694	0.29300	-3.03557	-0.42404	0.43689	1.41448	-0.85770	7.39754	17.73660	-0.00059	0.00076	0.00171	0.00001
522			5.21000	11.79819	-3.05872	9.10110	-0.00844	-0.00107	-0.00088	0.00001	0.00001	0.00000	-0.00000	0.00000	0.00000	12.34717	1.23019	-10.47939	-0.02044	-0.01805	-0.00225	-0.00024	0.00020	0.00005	22.26727	-2.17182	-1.43112	0.00234	-0.07173	-0.02826	0.00004	-0.00048	0.00079	0.48792	-0.11732	-0.04135	0.65407	-0.54531	-1.39316	0.17488	0.85957	1.73955	-0.84425	7.38136	17.72538	-0.00055	0.00077	0.00172	0.00001
523			5.22000	11.79745	-3.06143	9.08836	-0.00843	-0.00106	-0.00089	-0.00000	-0.00001	-0.00004	-0.00000	0.00000	0.00000	12.33729	1.23777	-10.48128	-0.02018	-0.01875	-0.00237	-0.00040	0.00024	-0.00003	22.25540	-2.16586	-1.41427	0.00035	-0.07506	-0.02951	0.00001	0.00036	0.00101	-1.20460	0.38653	-2.58799	0.75474	-1.16977	0.73348	0.90868	1.21219	1.88236	-0.83049	7.36805	17.71288	-0.00051	0.00077	0.00172	0.00001
524			5.23000	11.79479	-3.08285	9.04871	-0.00843	-0.00106	-0.00092	-0.00001	-0.00004	-0.00010	-0.00000	0.00000	0.00000	12.32500	1.24073	-10.46017	-0.01998	-0.01954	-0.00248	-0.00045	0.00024	-0.00014	22.24103	-2.15181	-1.39679	-0.00093	-0.07846	-0.03091	-0.00003	0.00140	0.00130	-3.23691	0.95103	-5.46483	0.72698	-1.55209	3.20087	1.74897	1.42663	2.03609	-0.81920	7.36273	17.70028	-0.00048	0.00077	0.00171	0.00001
525			5.24000	11.78956	-3.12647	8.97746	-0.00843	-0.00106	-0.00096	-0.00004	-0.00007	-0.00017	-0.00000	0.00000	0.00000	12.31278	1.23730	-10.41345	-0.01988	-0.02039	-0.00258	-0.00047	0.00019	-0.00028	22.22565	-2.12880	-1.37746	-0.00126	-0.08222	-0.03255	-0.00004	0.00256	0.00173	-5.55257	1.68167	-8.95651	0.54623	-1.85764	6.01152	2.68504	1.55843	2.35737	-0.81371	7.37032	17.68785	-0.00048	0.00075	0.00168	0.00000
526			5.25000	11.77990	-3.19468	8.86671	-0.00844	-0.00105	-0.00099	-0.00008	-0.00009	-0.00026	-0.00000	0.00000	0.00000	12.30051	1.22493	-10.33779	-0.01990	-0.02119	-0.00265	-0.00054	0.00006	-0.00043	22.20923	-2.09583	-1.35398	-0.00051	-0.08630	-0.03438	-0.00002	0.00382	0.00237	-7.97485	2.61612	-13.27411	0.16149	-2.34223	9.19934	3.71594	1.76195	2.95280	-0.81541	7.39234	17.67560	-0.00052	0.00072	0.00164	-0.00001
527			5.26000	11.76376	-3.28745	8.70753	-0.00845	-0.00104	-0.00101	-0.00014	-0.00011	-0.00036	-0.00000	0.00000	0.00000	12.28568	1.20045	-10.22973	-0.02003	-0.02167	-0.00268	-0.00073	-0.00018	-0.00060	22.19001	-2.05189	-1.32336	0.00109	-0.08993	-0.03603	0.00004	0.00518	0.00326	-10.24044	3.69405	-18.34895	-0.47421	-3.20013	12.67051	4.85507	2.17658	3.85849	-0.82277	7.42487	17.66424	-0.00058	0.00069	0.00158	-0.00001
528			5.27000	11.73948	-3.40176	8.49349	-0.00846	-0.00100	-0.00099	-0.00021	-0.00012	-0.00045	-0.00000	0.00000	0.00000	12.26416	1.16056	-10.08767	-0.02019	-0.02152	-0.00264	-0.00107	-0.00053	-0.00076	22.16513	-1.99552	-1.28293	0.00291	-0.09205	-0.03704	0.00016	0.00663	0.00428	-12.09328	4.81283	-23.78987	-1.36974	-4.50230	16.18230	6.11086	2.86095	4.97366	-0.83255	7.46129	17.65417	-0.00065	0.00065	0.00152	-0.00001
529			5.28000	11.70601	-3.53229	8.22360	-0.00847	-0.00095	-0.00094	-0.00030	-0.00012	-0.00052	-0.00000	0.00000	0.00000	12.23150	1.10280	-9.91280	-0.02032	-0.02058	-0.00251	-0.00155	-0.00091	-0.00087	22.13182	-1.92550	-1.23184	0.00453	-0.09140	-0.03689	0.00032	0.00799	0.00520	-13.38581	5.89229	-29.04028	-2.43848	-6.18643	19.41447	7.41010	3.76635	6.11118	-0.84184	7.49593	17.64551	-0.00070	0.00060	0.00146	-0.00001
530			5.29000	11.66272	-3.67300	7.90270	-0.00849	-0.00087	-0.00087	-0.00039	-0.00011	-0.00055	-0.00000	0.00000	0.00000	12.18411	1.02695	-9.70946	-0.02034	-0.01888	-0.00228	-0.00210	-0.00120	-0.00090	22.08844	-1.84194	-1.17099	0.00569	-0.08685	-0.03517	0.00050	0.00877	0.00577	-14.07717	6.89712	-33.58627	-3.49085	-8.05447	21.99721	8.56001	4.72546	7.16922	-0.84878	7.52478	17.63786	-0.00074	0.00056	0.00141	-0.00001
531			5.30000	11.60921	-3.81780	7.54015	-0.00852	-0.00079	-0.00079	-0.00050	-0.00009	-0.00055	-0.00000	0.00000	0.00000	12.12059	0.93594	-9.48555	-0.02025	-0.01668	-0.00198	-0.00262	-0.00132	-0.00084	22.03547	-1.74767	-1.10113	0.00647	-0.07824	-0.03186	0.00066	0.00843	0.00590	-14.19196	7.81176	-37.11203	-4.29859	-9.76191	23.56763	9.31904	5.45737	8.24523	-0.85259	7.54634	17.63076	-0.00075	0.00052	0.00136	-0.00000
532			5.31000	11.54545	-3.96119	7.14713	-0.00854	-0.00071	-0.00071	-0.00060	-0.00007	-0.00053	-0.00000	0.00000	0.00000	12.04327	0.83586	-9.25204	-0.02015	-0.01452	-0.00169	-0.00298	-0.00127	-0.00073	21.97640	-1.64795	-1.02054	0.00691	-0.06731	-0.02767	0.00075	0.00698	0.00574	-13.82901	8.59866	-39.58699	-4.68727	-10.92002	23.94508	9.55867	5.67784	9.55911	-0.85310	7.56103	17.62393	-0.00075	0.00048	0.00130	0.00000
533			5.32000	11.47240	-4.09896	6.73368	-0.00856	-0.00062	-0.00066	-0.00070	-0.00005	-0.00051	-0.00000	0.00000	0.00000	11.95796	0.73423	-9.02026	-0.02018	-0.01290	-0.00146	-0.00313	-0.00113	-0.00062	21.91682	-1.54849	-0.92494	0.00752	-0.05686	-0.02361	0.00079	0.00508	0.00554	-13.19675	9.20725	-41.26966	-4.63278	-11.31604	23.31014	9.37624	5.26297	11.26063	-0.84979	7.56952	17.61732	-0.00074	0.00044	0.00125	0.00001
534			5.33000	11.39190	-4.22959	6.30589	-0.00857	-0.00054	-0.00064	-0.00076	-0.00004	-0.00050	-0.00000	0.00000	0.00000	11.87156	0.63712	-8.79798	-0.02042	-0.01207	-0.00138	-0.00310	-0.00100	-0.00055	21.86248	-1.45274	-0.80939	0.00865	-0.04955	-0.02059	0.00081	0.00348	0.00548	-12.54512	9.59459	-42.47871	-4.31556	-11.06115	22.10681	9.07469	4.36798	13.26922	-0.84259	7.57252	17.61088	-0.00071	0.00041	0.00121	0.00001
535			5.34000	11.30655	-4.35371	5.86747	-0.00856	-0.00048	-0.00064	-0.00078	-0.00003	-0.00051	-0.00000	0.00000	0.00000	11.78873	0.54666	-8.58850	-0.02087	-0.01197	-0.00146	-0.00300	-0.00094	-0.00055	21.81637	-1.36021	-0.67162	0.01047	-0.04696	-0.01908	0.00084	0.00256	0.00569	-11.99771	9.68353	-43.21334	-4.03974	-10.49017	20.71263	8.96132	3.40158	15.20971	-0.83274	7.57179	17.60419	-0.00067	0.00040	0.00117	0.00001
536			5.35000	11.22006	-4.47218	5.42462	-0.00855	-0.00041	-0.00066	-0.00075	-0.00002	-0.00052	-0.00000	0.00000	0.00000	11.71076	0.46105	-8.39296	-0.02141	-0.01225	-0.00166	-0.00290	-0.00096	-0.00058	21.77720	-1.26777	-0.51511	0.01278	-0.04818	-0.01877	0.00092	0.00231	0.00605	-11.52525	9.37813	-43.11882	-4.03353	-9.92695	19.27451	9.14322	2.77323	16.54939	-0.82235	7.56933	17.59687	-0.00064	0.00038	0.00114	0.00001
537			5.36000	11.13698	-4.58518	4.98832	-0.00854	-0.00035	-0.00068	-0.00067	-0.00002	-0.00052	-0.00000	0.00000	0.00000	11.63642	0.37694	-8.21220	-0.02183	-0.01241	-0.00186	-0.00285	-0.00103	-0.00060	21.74099	-1.17232	-0.34912	0.01492	-0.05034	-0.01873	0.00105	0.00258	0.00618	-11.04344	8.65229	-41.82446	-4.29458	-9.54866	17.78498	9.49320	2.68017	16.89269	-0.81310	7.56560	17.58874	-0.00061	0.00038	0.00113	0.00001
538			5.37000	11.06151	-4.69217	4.57227	-0.00853	-0.00028	-0.00068	-0.00056	-0.00001	-0.00048	-0.00000	0.00000	0.00000	11.56351	0.29235	-8.04719	-0.02189	-0.01200	-0.00193	-0.00282	-0.00107	-0.00058	21.70319	-1.07304	-0.18545	0.01593	-0.05047	-0.01804	0.00119	0.00308	0.00576	-10.48527	7.61531	-39.24657	-4.60041	-9.36805	16.24249	9.75022	3.03742	16.15263	-0.80595	7.55997	17.57933	-0.00059	0.00039	0.00113	0.00000
539			5.38000	10.99605	-4.79236	4.18899	-0.00853	-0.00022	-0.00065	-0.00045	-0.00001	-0.00043	-0.00000	0.00000	0.00000	11.49032	0.20824	-7.89784	-0.02147	-0.01094	-0.00185	-0.00278	-0.00099	-0.00050	21.66142	-0.97214	-0.03489	0.01498	-0.04765	-0.01645	0.00120	0.00337	0.00479	-9.79264	6.47948	-35.59499	-4.64136	-9.28835	14.70659	9.63994	3.56090	14.49257	-0.80163	7.55242	17.56792	-0.00057	0.00040	0.00114	0.00000
540			5.39000	10.94061	-4.88442	3.84770	-0.00854	-0.00016	-0.00062	-0.00036	-0.00001	-0.00036	-0.00000	0.00000	0.00000	11.41624	0.12860	-7.76288	-0.02073	-0.00971	-0.00172	-0.00269	-0.00081	-0.00042	21.61620	-0.87460	0.09470	0.01226	-0.04355	-0.01458	0.00101	0.00329	0.00363	-8.88999	5.43927	-31.17257	-4.19262	-9.16672	13.16959	8.97866	3.95767	12.18768	-0.80065	7.54373	17.55418	-0.00058	0.00041	0.00116	-0.00000
541			5.40000	10.89364	-4.96619	3.55457	-0.00856	-0.00011	-0.00060	-0.00031	-0.00000	-0.00029	-0.00000	0.00000	0.00000	11.34200	0.05907	-7.64174	-0.01989	-0.00889	-0.00164	-0.00255	-0.00060	-0.00035	21.57021	-0.78662	0.19864	0.00864	-0.04062	-0.01328	0.00069	0.00298	0.00263	-7.72685	4.59464	-26.25639	-3.24193	-8.85736	11.50870	7.79305	4.05006	9.51223	-0.80287	7.53542	17.53918	-0.00059	0.00043	0.00119	-0.00001
542			5.41000	10.85315	-5.03527	3.31313	-0.00857	-0.00007	-0.00059	-0.00029	-0.00000	-0.00023	-0.00000	0.00000	0.00000	11.26950	0.00464	-7.53575	-0.01922	-0.00865	-0.00164	-0.00237	-0.00039	-0.00030	21.52695	-0.71286	0.27491	0.00558	-0.03981	-0.01287	0.00040	0.00266	0.00185	-6.32596	3.95667	-21.09556	-1.98894	-8.28796	9.63352	6.31064	3.79894	6.69157	-0.80722	7.52895	17.52542	-0.00062	0.00045	0.00123	-0.00001
543			5.42000	10.81737	-5.08979	3.12453	-0.00859	-0.00005	-0.00060	-0.00029	-0.00000	-0.00018	-0.00000	0.00000	0.00000	11.20093	-0.03241	-7.44706	-0.01892	-0.00876	-0.00168	-0.00215	-0.00020	-0.00024	21.48974	-0.65499	0.32338	0.00414	-0.04053	-0.01315	0.00024	0.00241	0.00118	-4.76707	3.43912	-15.92495	-0.73312	-7.43094	7.59386	4.81664	3.24721	3.90001	-0.81237	7.52479	17.51531	-0.00066	0.00047	0.00128	-0.00001
544			5.43000	10.78602	-5.12871	2.98771	-0.00860	-0.00004	-0.00062	-0.00028	-0.00000	-0.00013	-0.00000	0.00000	0.00000	11.13931	-0.05304	-7.37729	-0.01911	-0.00903	-0.00170	-0.00187	-0.00003	-0.00018	21.46122	-0.61194	0.34540	0.00496	-0.04167	-0.01373	0.00020	0.00222	0.00056	-3.13941	2.88407	-10.97654	0.26969	-6.23874	5.50032	3.51765	2.46009	1.31507	-0.81700	7.52208	17.51029	-0.00069	0.00050	0.00132	-0.00000
545			5.44000	10.76043	-5.15166	2.89941	-0.00860	-0.00003	-0.00065	-0.00023	-0.00000	-0.00008	-0.00000	0.00000	0.00000	11.08844	-0.06031	-7.32753	-0.01970	-0.00934	-0.00169	-0.00150	0.00009	-0.00012	21.44328	-0.58119	0.34426	0.00750	-0.04283	-0.01444	0.00016	0.00208	-0.00001	-1.50437	2.15482	-6.45418	0.90160	-4.69627	3.45863	2.48053	1.51501	-0.88652	-0.81992	7.51932	17.51105	-0.00072	0.00053	0.00137	-0.00000
546			5.45000	10.74295	-5.15863	2.85466	-0.00860	-0.00003	-0.00067	-0.00015	0.00000	-0.00003	-0.00000	0.00000	0.00000	11.05208	-0.05785	-7.29782	-0.02029	-0.00981	-0.00170	-0.00100	0.00017	-0.00006	21.43673	-0.56024	0.32464	0.01017	-0.04460	-0.01544	0.00002	0.00197	-0.00049	0.05835	1.22200	-2.45639	1.20559	-2.92382	1.56824	1.65866	0.53653	-2.59877	-0.82065	7.51512	17.51792	-0.00073	0.00056	0.00143	0.00000
547			5.46000	10.73543	-5.15078	2.84826	-0.00860	-0.00003	-0.00069	-0.00005	0.00000	0.00002	-0.00000	0.00000	0.00000	11.03186	-0.04851	-7.28692	-0.02065	-0.01063	-0.00176	-0.00047	0.00022	-0.00000	21.44066	-0.54735	0.29166	0.01189	-0.04810	-0.01706	-0.00017	0.00191	-0.00094	1.42268	0.19881	1.01187	1.29840	-1.19079	-0.07603	0.99084	-0.30231	-3.83660	-0.81945	7.50909	17.53067	-0.00074	0.00058	0.00147	0.00000
548			5.47000	10.73791	-5.13069	2.87493	-0.00860	-0.00003	-0.00071	0.00004	0.00000	0.00005	-0.00000	0.00000	0.00000	11.02623	-0.03456	-7.29204	-0.02074	-0.01182	-0.00188	-0.00001	0.00027	0.00004	21.45240	-0.54098	0.24929	0.01269	-0.05345	-0.01933	-0.00032	0.00189	-0.00139	2.45592	-0.72166	3.89110	1.29700	0.21556	-1.36104	0.45141	-0.86129	-4.70551	-0.81755	7.50241	17.54844	-0.00074	0.00060	0.00151	0.00001
549			5.48000	10.74843	-5.10231	2.92791	-0.00859	-0.00005	-0.00074	0.00011	0.00000	0.00009	-0.00000	0.00000	0.00000	11.03117	-0.01759	-7.30874	-0.02070	-0.01322	-0.00203	0.00028	0.00032	0.00008	21.46845	-0.53972	0.20024	0.01326	-0.05972	-0.02195	-0.00039	0.00190	-0.00183	3.05186	-1.37012	6.01414	1.30547	1.12034	-2.18557	0.03560	-1.08344	-5.28060	-0.81647	7.49720	17.56975	-0.00074	0.00061	0.00153	0.00000
550			5.49000	10.76367	-5.07039	2.99826	-0.00859	-0.00007	-0.00078	0.00014	0.00000	0.00011	-0.00000	0.00000	0.00000	11.04172	0.00143	-7.33153	-0.02047	-0.01468	-0.00218	0.00039	0.00038	0.00010	21.48516	-0.54202	0.14689	0.01361	-0.06608	-0.02463	-0.00038	0.00194	-0.00222	3.17685	-1.65240	7.24763	1.38127	1.47456	-2.53852	-0.24638	-1.00253	-5.56849	-0.81734	7.49496	17.59282	-0.00077	0.00061	0.00155	0.00000
551			5.50000	10.77981	-5.03960	3.07639	-0.00859	-0.00009	-0.00080	0.00012	0.00000	0.00011	-0.00000	0.00000	0.00000	11.05283	0.02192	-7.35543	-0.02017	-0.01581	-0.00229	0.00032	0.00045	0.00010	21.49974	-0.54628	0.09188	0.01371	-0.07153	-0.02695	-0.00031	0.00202	-0.00247	2.89371	-1.56720	7.62411	1.52521	1.28950	-2.48307	-0.35671	-0.68954	-5.58976	-0.82048	7.49600	17.61557	-0.00080	0.00060	0.00157	-0.00000
552			5.51000	10.79353	-5.01348	3.15405	-0.00859	-0.00011	-0.00081	0.00008	0.00000	0.00011	-0.00000	0.00000	0.00000	11.05962	0.04317	-7.37624	-0.01991	-0.01638	-0.00234	0.00009	0.00049	0.00009	21.51008	-0.55031	0.03735	0.01364	-0.07544	-0.02864	-0.00019	0.00226	-0.00257	2.37448	-1.22617	7.40507	1.67287	0.61381	-2.14673	-0.26552	-0.18355	-5.46438	-0.82582	7.50000	17.63624	-0.00084	0.00060	0.00158	-0.00001
553			5.52000	10.80317	-4.99328	3.22711	-0.00858	-0.00011	-0.00079	0.00003	0.00000	0.00010	-0.00000	0.00000	0.00000	11.05783	0.06394	-7.39180	-0.01986	-0.01626	-0.00233	-0.00024	0.00048	0.00007	21.51447	-0.55198	-0.01631	0.01341	-0.07666	-0.02924	-0.00004	0.00260	-0.00254	1.87068	-0.84609	7.03270	1.73956	-0.35460	-1.85315	-0.04350	0.45102	-5.31685	-0.83267	7.50584	17.65357	-0.00089	0.00059	0.00159	-0.00001
554			5.53000	10.80959	-4.97745	3.29657	-0.00857	-0.00012	-0.00076	0.00001	0.00000	0.00010	-0.00000	0.00000	0.00000	11.04597	0.08351	-7.40490	-0.02004	-0.01544	-0.00225	-0.00053	0.00043	0.00008	21.51223	-0.55059	-0.06932	0.01300	-0.07414	-0.02837	0.00009	0.00269	-0.00237	1.63979	-0.68341	6.98729	1.69973	-1.16786	-2.12593	0.10590	1.00982	-5.13187	-0.83942	7.51119	17.66685	-0.00094	0.00057	0.00161	-0.00001
555			5.54000	10.81610	-4.96197	3.36839	-0.00857	-0.00011	-0.00070	0.00003	0.00000	0.00010	-0.00000	0.00000	0.00000	11.02756	0.10298	-7.42452	-0.02036	-0.01396	-0.00209	-0.00062	0.00037	0.00012	21.50537	-0.54838	-0.12057	0.01207	-0.06781	-0.02602	0.00013	0.00217	-0.00207	1.84621	-0.93415	7.64516	1.60970	-1.29125	-3.36907	-0.05657	1.17912	-4.81641	-0.84404	7.51330	17.67590	-0.00098	0.00056	0.00162	-0.00000
556			5.55000	10.82733	-4.94194	3.45146	-0.00857	-0.00011	-0.00066	0.00012	0.00000	0.00011	-0.00000	0.00000	0.00000	11.01075	0.12529	-7.46205	-0.02059	-0.01220	-0.00186	-0.00039	0.00033	0.00018	21.49883	-0.54994	-0.16772	0.01020	-0.05909	-0.02268	0.00005	0.00108	-0.00171	2.50119	-1.67218	9.17305	1.56892	-0.38256	-5.60622	-0.67130	0.73478	-4.35243	-0.84559	7.51101	17.68158	-0.00099	0.00056	0.00163	0.00000
557			5.56000	10.84801	-4.91304	3.55519	-0.00858	-0.00012	-0.00064	0.00026	0.00000	0.00014	-0.00000	0.00000	0.00000	11.00566	0.15420	-7.52710	-0.02059	-0.01063	-0.00165	0.00019	0.00033	0.00025	21.49882	-0.56066	-0.20884	0.00763	-0.05043	-0.01921	-0.00008	-0.00018	-0.00141	3.51560	-2.84532	11.55790	1.65858	1.55540	-8.52951	-1.71547	-0.32301	-3.89606	-0.84511	7.50544	17.68503	-0.00098	0.00055	0.00164	0.00000
558			5.57000	10.88174	-4.87214	3.68807	-0.00859	-0.00014	-0.00064	0.00042	0.00000	0.00018	-0.00000	0.00000	0.00000	11.02091	0.19303	-7.62474	-0.02023	-0.00959	-0.00149	0.00098	0.00037	0.00031	21.51062	-0.58469	-0.24470	0.00498	-0.04366	-0.01628	-0.00017	-0.00125	-0.00126	4.80156	-4.28341	14.69728	1.89818	4.17455	-11.69642	-3.00610	-1.76318	-3.70840	-0.84483	7.49978	17.68713	-0.00097	0.00055	0.00165	-0.00000
559			5.58000	10.92981	-4.81677	3.85717	-0.00859	-0.00018	-0.00066	0.00057	0.00001	0.00023	-0.00000	0.00000	0.00000	11.06061	0.24364	-7.75520	-0.01938	-0.00930	-0.00142	0.00173	0.00045	0.00038	21.53667	-0.62345	-0.27904	0.00250	-0.04024	-0.01451	-0.00014	-0.00202	-0.00129	6.24995	-5.68185	18.32910	2.26643	6.83718	-14.56306	-4.30255	-3.20236	-4.03297	-0.84676	7.49691	17.68863	-0.00096	0.00054	0.00165	-0.00001
560			5.59000	10.98969	-4.74616	4.06520	-0.00859	-0.00023	-0.00070	0.00066	0.00001	0.00029	-0.00000	0.00000	0.00000	11.12195	0.30568	-7.91185	-0.01816	-0.01003	-0.00145	0.00215	0.00059	0.00044	21.57553	-0.67568	-0.31829	0.00056	-0.04137	-0.01448	-0.00004	-0.00261	-0.00160	7.60728	-6.62806	21.83615	2.73146	8.73583	-16.40547	-5.36163	-4.21151	-5.02585	-0.85202	7.49778	17.69036	-0.00096	0.00055	0.00164	-0.00001
561			5.60000	11.05456	-4.66318	4.30612	-0.00858	-0.00029	-0.00075	0.00063	0.00002	0.00034	-0.00000	0.00000	0.00000	11.19466	0.37607	-8.07953	-0.01691	-0.01204	-0.00164	0.00212	0.00082	0.00049	21.62181	-0.73726	-0.37020	-0.00054	-0.04807	-0.01673	0.00004	-0.00301	-0.00235	8.48441	-6.74359	24.28569	3.25943	9.15378	-16.46826	-5.94850	-4.42562	-6.66170	-0.86052	7.50125	17.69344	-0.00096	0.00056	0.00164	-0.00002
562			5.61000	11.11475	-4.57513	4.56333	-0.00856	-0.00035	-0.00081	0.00050	0.00002	0.00038	-0.00000	0.00000	0.00000	11.26340	0.44953	-8.23580	-0.01624	-0.01530	-0.00200	0.00171	0.00115	0.00053	21.66715	-0.80167	-0.44150	0.00001	-0.06042	-0.02142	-0.00000	-0.00282	-0.00372	8.54072	-5.91387	24.82760	3.76198	7.80104	-14.33750	-5.85299	-3.69098	-8.68811	-0.87112	7.50468	17.69847	-0.00098	0.00057	0.00165	-0.00002
563			5.62000	11.16179	-4.49181	4.81361	-0.00853	-0.00040	-0.00088	0.00030	0.00002	0.00038	-0.00000	0.00000	0.00000	11.31320	0.51906	-8.35741	-0.01647	-0.01896	-0.00247	0.00105	0.00145	0.00046	21.70291	-0.86032	-0.53528	0.00233	-0.07608	-0.02773	-0.00012	-0.00124	-0.00560	7.66295	-4.40670	23.16240	4.05152	4.97939	-10.27667	-4.96344	-2.11790	-10.68025	-0.88235	7.50500	17.70541	-0.00101	0.00058	0.00167	-0.00002
564			5.63000	11.19193	-4.42254	5.03484	-0.00852	-0.00044	-0.00091	0.00010	0.00002	0.00033	-0.00000	0.00000	0.00000	11.33444	0.57733	-8.42842	-0.01746	-0.02165	-0.00283	0.00020	0.00150	0.00026	21.72223	-0.90462	-0.64959	0.00547	-0.09010	-0.03375	-0.00011	0.00207	-0.00735	6.04259	-2.71526	19.73623	3.89219	1.45058	-5.27583	-3.36465	-0.06504	-12.14700	-0.89300	7.50009	17.71306	-0.00105	0.00059	0.00169	-0.00002
565			5.64000	11.20666	-4.37283	5.21357	-0.00851	-0.00046	-0.00091	-0.00004	0.00001	0.00025	-0.00000	0.00000	0.00000	11.32539	0.61809	-8.44717	-0.01850	-0.02243	-0.00293	-0.00067	0.00119	0.00003	21.72253	-0.92819	-0.77696	0.00762	-0.09776	-0.03759	0.00007	0.00601	-0.00807	4.10737	-1.28909	15.52495	3.17294	-1.80540	-0.78527	-1.40167	1.87673	-12.58998	-0.90230	7.48941	17.72034	-0.00111	0.00060	0.00173	-0.00001
566			5.65000	11.21076	-4.34303	5.34796	-0.00852	-0.00046	-0.00087	-0.00011	-0.00000	0.00018	-0.00000	0.00000	0.00000	11.29280	0.63932	-8.42805	-0.01913	-0.02142	-0.00279	-0.00127	0.00068	-0.00011	21.70721	-0.93022	-0.90423	0.00745	-0.09745	-0.03847	0.00022	0.00843	-0.00727	2.31360	-0.36924	11.53224	2.08017	-3.86647	1.88734	0.38189	3.04187	-11.62756	-0.90949	7.47427	17.72689	-0.00116	0.00059	0.00176	-0.00001
567			5.66000	11.20979	-4.32936	5.44509	-0.00853	-0.00046	-0.00082	-0.00011	-0.00001	0.00012	-0.00000	0.00000	0.00000	11.25011	0.64504	-8.39562	-0.01926	-0.01944	-0.00250	-0.00134	0.00026	-0.00011	21.68531	-0.91625	-1.01487	0.00468	-0.09069	-0.03673	0.00015	0.00800	-0.00523	0.94489	0.00650	8.33913	1.04182	-4.15453	2.17449	1.47053	2.97293	-9.18063	-0.91420	7.45765	17.73316	-0.00121	0.00059	0.00179	-0.00001
568			5.67000	11.20863	-4.32655	5.51483	-0.00855	-0.00045	-0.00078	-0.00007	-0.00001	0.00008	-0.00000	0.00000	0.00000	11.21376	0.64456	-8.37457	-0.01901	-0.01731	-0.00217	-0.00088	0.00010	-0.00003	21.66834	-0.89651	-1.09318	0.00024	-0.08071	-0.03343	0.00000	0.00519	-0.00273	0.04826	-0.03228	5.98933	0.48398	-2.66810	0.43141	1.57933	1.63504	-5.58127	-0.91659	7.44318	17.73969	-0.00125	0.00057	0.00179	-0.00000
569			5.68000	11.21001	-4.33001	5.56490	-0.00856	-0.00045	-0.00076	-0.00001	-0.00001	0.00005	-0.00000	0.00000	0.00000	11.19751	0.64861	-8.38084	-0.01855	-0.01556	-0.00190	-0.00009	0.00015	0.00008	21.66620	-0.88234	-1.12924	-0.00427	-0.07085	-0.02969	0.00006	0.00152	-0.00054	-0.47507	-0.25251	4.28171	0.54993	-0.00797	-2.39777	0.80515	-0.54472	-1.50594	-0.91714	7.43333	17.74644	-0.00127	0.00055	0.00177	0.00000
570			5.69000	11.21423	-4.33677	5.60077	-0.00857	-0.00046	-0.00075	0.00004	-0.00001	0.00004	-0.00000	0.00000	0.00000	11.20778	0.66459	-8.41918	-0.01817	-0.01447	-0.00174	0.00073	0.00030	0.00017	21.68335	-0.88138	-1.12177	-0.00703	-0.06379	-0.02655	0.00031	-0.00168	0.00098	-0.73333	-0.46904	3.09633	1.02110	2.88495	-5.26997	-0.40681	-2.82691	2.21499	-0.91596	7.42766	17.75244	-0.00128	0.00053	0.00172	0.00001
571			5.70000	11.22045	-4.34467	5.62745	-0.00857	-0.00047	-0.00076	0.00007	-0.00001	0.00003	-0.00000	0.00000	0.00000	11.24219	0.69350	-8.48445	-0.01806	-0.01414	-0.00171	0.00136	0.00044	0.00023	21.71737	-0.89487	-1.07894	-0.00679	-0.06062	-0.02454	0.00045	-0.00389	0.00182	-0.76094	-0.61997	2.41295	1.49255	5.14479	-7.38918	-1.49847	-4.48294	4.84884	-0.91280	7.42347	17.75635	-0.00127	0.00050	0.00165	0.00001
572			5.71000	11.22779	-4.35152	5.64990	-0.00857	-0.00049	-0.00078	0.00009	-0.00001	0.00003	-0.00000	0.00000	0.00000	11.29215	0.73048	-8.56600	-0.01831	-0.01437	-0.00177	0.00170	0.00051	0.00027	21.76058	-0.91815	-1.01555	-0.00353	-0.06032	-0.02351	0.00026	-0.00494	0.00212	-0.59428	-0.68674	2.10421	1.64990	6.27341	-8.30873	-2.06395	-5.10574	6.00491	-0.90742	7.41735	17.75707	-0.00124	0.00047	0.00158	0.00001
573			5.72000	11.23509	-4.35590	5.67054	-0.00857	-0.00051	-0.00080	0.00007	-0.00001	0.00003	-0.00000	0.00000	0.00000	11.34670	0.76790	-8.65042	-0.01884	-0.01482	-0.00185	0.00173	0.00046	0.00027	21.80387	-0.94376	-0.94839	0.00160	-0.06158	-0.02314	-0.00011	-0.00477	0.00195	-0.35479	-0.61138	1.91763	1.42187	6.13700	-7.83771	-1.98401	-4.65329	5.65947	-0.89973	7.40641	17.75466	-0.00121	0.00044	0.00151	0.00002
574			5.73000	11.24052	-4.35805	5.68916	-0.00856	-0.00051	-0.00081	0.00003	-0.00000	0.00002	-0.00000	0.00000	0.00000	11.39517	0.79850	-8.72339	-0.01952	-0.01526	-0.00192	0.00143	0.00032	0.00021	21.83894	-0.96466	-0.89283	0.00703	-0.06388	-0.02334	-0.00033	-0.00347	0.00140	-0.20327	-0.34990	1.67465	0.93076	4.84843	-5.97245	-1.37344	-3.30322	4.01067	-0.88976	7.38931	17.74986	-0.00116	0.00041	0.00145	0.00002
575			5.74000	11.24235	-4.35980	5.70455	-0.00855	-0.00052	-0.00082	-0.00002	-0.00000	0.00002	-0.00000	0.00000	0.00000	11.42877	0.81710	-8.77120	-0.02026	-0.01564	-0.00197	0.00085	0.00015	0.00011	21.85959	-0.97602	-0.86138	0.01162	-0.06681	-0.02407	-0.00023	-0.00129	0.00052	-0.26674	0.05753	1.31445	0.37361	2.71225	-2.93034	-0.47111	-1.35350	1.41538	-0.87815	7.36751	17.74374	-0.00110	0.00039	0.00141	0.00002
576			5.75000	11.23978	-4.36383	5.71532	-0.00854	-0.00051	-0.00082	-0.00008	-0.00001	0.00001	-0.00000	0.00000	0.00000	11.44214	0.82158	-8.78351	-0.02087	-0.01593	-0.00199	0.00010	-0.00001	-0.00003	21.86236	-0.97606	-0.86170	0.01477	-0.06921	-0.02497	0.00015	0.00132	-0.00057	-0.60349	0.52102	0.77518	-0.06702	0.18629	0.79037	0.46952	0.80455	-1.54410	-0.86620	7.34494	17.73687	-0.00105	0.00037	0.00138	0.00002
577			5.76000	11.23296	-4.37295	5.71914	-0.00854	-0.00051	-0.00083	-0.00013	-0.00001	-0.00000	-0.00000	0.00000	0.00000	11.43427	0.81304	-8.75633	-0.02114	-0.01600	-0.00198	-0.00065	-0.00012	-0.00016	21.84731	-0.96555	-0.89384	0.01606	-0.06987	-0.02562	0.00061	0.00362	-0.00157	-1.14729	0.96859	-0.00191	-0.30235	-2.21951	4.43158	1.25912	2.74755	-4.08718	-0.85544	7.32632	17.72923	-0.00102	0.00035	0.00135	0.00002
578			5.77000	11.22244	-4.38838	5.71358	-0.00853	-0.00051	-0.00082	-0.00017	-0.00001	-0.00002	-0.00000	0.00000	0.00000	11.40813	0.79492	-8.69458	-0.02102	-0.01577	-0.00193	-0.00122	-0.00016	-0.00025	21.81761	-0.94703	-0.94900	0.01566	-0.06846	-0.02576	0.00091	0.00494	-0.00212	-1.69718	1.35115	-0.95980	-0.36226	-4.06221	7.17737	1.78927	4.12452	-5.49445	-0.84706	7.31537	17.72069	-0.00100	0.00034	0.00134	0.00001
579			5.78000	11.20899	-4.40886	5.69755	-0.00853	-0.00050	-0.00081	-0.00019	-0.00002	-0.00003	-0.00000	0.00000	0.00000	11.36973	0.77166	-8.61100	-0.02059	-0.01532	-0.00187	-0.00150	-0.00016	-0.00029	21.77876	-0.92390	-1.01214	0.01375	-0.06572	-0.02546	0.00094	0.00503	-0.00205	-2.03470	1.60536	-1.85323	-0.32257	-5.03560	8.40550	2.01989	4.71417	-5.42456	-0.84181	7.31455	17.71160	-0.00100	0.00034	0.00133	0.00000
580			5.79000	11.19401	-4.43120	5.67367	-0.00854	-0.00049	-0.00078	-0.00019	-0.00001	-0.00004	-0.00000	0.00000	0.00000	11.32686	0.74813	-8.52347	-0.02004	-0.01475	-0.00182	-0.00147	-0.00013	-0.00026	21.73761	-0.89981	-1.06718	0.01074	-0.06249	-0.02482	0.00072	0.00412	-0.00144	-2.03396	1.63714	-2.33084	-0.22135	-4.99833	7.87501	1.94990	4.46307	-4.02348	-0.84018	7.32456	17.70226	-0.00101	0.00035	0.00133	-0.00000
581			5.80000	11.17992	-4.45158	5.64803	-0.00854	-0.00048	-0.00076	-0.00016	-0.00001	-0.00003	-0.00000	0.00000	0.00000	11.28789	0.72910	-8.44986	-0.01954	-0.01422	-0.00180	-0.00117	-0.00007	-0.00019	21.70095	-0.87833	-1.10188	0.00724	-0.05975	-0.02408	0.00040	0.00265	-0.00056	-1.67939	1.38424	-2.14949	-0.05355	-4.03269	5.83729	1.60110	3.50987	-1.80545	-0.84195	7.34391	17.69287	-0.00102	0.00037	0.00134	-0.00001
582			5.81000	11.16935	-4.46647	5.62823	-0.00855	-0.00047	-0.00074	-0.00010	-0.00001	-0.00002	-0.00000	0.00000	0.00000	11.25956	0.71832	-8.40302	-0.01922	-0.01384	-0.00179	-0.00072	0.00001	-0.00010	21.67391	-0.86254	-1.11072	0.00415	-0.05782	-0.02334	0.00015	0.00098	0.00032	-1.03629	0.87901	-1.31025	0.17681	-2.41803	2.90453	1.02546	2.12615	0.59487	-0.84578	7.36829	17.68414	-0.00104	0.00039	0.00137	-0.00001
583			5.82000	11.16420	-4.47339	5.62027	-0.00855	-0.00047	-0.00075	-0.00003	-0.00000	-0.00000	-0.00000	0.00000	0.00000	11.24600	0.71765	-8.38842	-0.01919	-0.01358	-0.00177	-0.00017	0.00009	0.00001	21.65920	-0.85455	-1.09467	0.00250	-0.05647	-0.02258	0.00004	-0.00062	0.00100	-0.19461	0.20488	-0.02226	0.41995	-0.47240	-0.25016	0.30093	0.60027	2.66936	-0.84986	7.39274	17.67696	-0.00105	0.00042	0.00140	-0.00001
584			5.83000	11.16559	-4.47069	5.62743	-0.00856	-0.00048	-0.00076	0.00006	0.00000	0.00002	-0.00000	0.00000	0.00000	11.24917	0.72678	-8.40545	-0.01950	-0.01328	-0.00172	0.00040	0.00016	0.00010	21.65732	-0.85545	-1.05896	0.00272	-0.05538	-0.02178	-0.00002	-0.00193	0.00139	0.79006	-0.56046	1.44563	0.58614	1.52075	-3.05121	-0.45574	-0.81912	4.08185	-0.85314	7.41401	17.67256	-0.00106	0.00044	0.00144	-0.00001
585			5.84000	11.17398	-4.45708	5.65019	-0.00857	-0.00049	-0.00077	0.00014	0.00001	0.00004	-0.00000	0.00000	0.00000	11.26891	0.74321	-8.44820	-0.02007	-0.01295	-0.00166	0.00096	0.00018	0.00015	21.66691	-0.86464	-1.01177	0.00462	-0.05490	-0.02110	-0.00010	-0.00280	0.00146	1.88504	-1.35406	2.89545	0.59703	3.26706	-5.04957	-1.12434	-1.88425	4.59060	-0.85551	7.43121	17.67139	-0.00106	0.00045	0.00146	-0.00000
586			5.85000	11.18925	-4.43158	5.68776	-0.00858	-0.00050	-0.00078	0.00023	0.00002	0.00007	-0.00000	0.00000	0.00000	11.30238	0.76295	-8.50709	-0.02073	-0.01270	-0.00160	0.00139	0.00015	0.00018	21.68420	-0.88044	-0.96364	0.00741	-0.05496	-0.02059	-0.00023	-0.00313	0.00120	3.00997	-2.12470	4.26158	0.43075	4.47788	-6.02631	-1.63852	-2.35398	4.07024	-0.85738	7.44531	17.67341	-0.00106	0.00045	0.00148	-0.00000
587			5.86000	11.21096	-4.39455	5.73922	-0.00859	-0.00051	-0.00078	0.00030	0.00003	0.00009	-0.00000	0.00000	0.00000	11.34422	0.78179	-8.57155	-0.02116	-0.01255	-0.00158	0.00162	0.00009	0.00018	21.70337	-0.90059	-0.92579	0.01014	-0.05472	-0.02004	-0.00030	-0.00290	0.00065	4.06234	-2.81582	5.58435	0.12194	4.99383	-6.09631	-1.98625	-2.15273	2.63981	-0.85933	7.45789	17.67795	-0.00105	0.00045	0.00148	-0.00000
588			5.87000	11.23803	-4.34719	5.80445	-0.00859	-0.00052	-0.00077	0.00035	0.00003	0.00011	-0.00000	0.00000	0.00000	11.38813	0.79659	-8.63384	-0.02113	-0.01252	-0.00160	0.00159	0.00000	0.00017	21.71891	-0.92309	-0.90655	0.01157	-0.05425	-0.01954	-0.00024	-0.00230	-0.00004	5.03353	-3.37012	6.97044	-0.25863	4.85718	-5.61946	-2.20530	-1.44301	0.63931	-0.86187	7.47032	17.68421	-0.00103	0.00045	0.00147	-0.00000
589			5.88000	11.26884	-4.29013	5.88459	-0.00858	-0.00053	-0.00075	0.00037	0.00004	0.00013	-0.00000	0.00000	0.00000	11.42874	0.80596	-8.69024	-0.02057	-0.01274	-0.00167	0.00135	-0.00008	0.00016	21.72748	-0.94669	-0.91005	0.01091	-0.05436	-0.01942	-0.00010	-0.00158	-0.00077	5.96301	-3.74197	8.54827	-0.60115	4.23734	-5.00145	-2.34313	-0.50974	-1.54150	-0.86481	7.48323	17.69084	-0.00099	0.00044	0.00144	-0.00000
590			5.89000	11.30132	-4.22391	5.98202	-0.00858	-0.00054	-0.00074	0.00036	0.00005	0.00015	-0.00000	0.00000	0.00000	11.46210	0.81072	-8.74079	-0.01963	-0.01340	-0.00183	0.00099	-0.00015	0.00015	21.72842	-0.97073	-0.93623	0.00835	-0.05597	-0.02004	0.00003	-0.00088	-0.00147	6.78547	-3.88319	10.34495	-0.79811	3.30579	-4.55503	-2.41065	0.40184	-3.54468	-0.86731	7.49637	17.69598	-0.00095	0.00045	0.00141	-0.00000
591			5.90000	11.33298	-4.15057	6.09833	-0.00857	-0.00056	-0.00074	0.00031	0.00005	0.00018	-0.00000	0.00000	0.00000	11.48544	0.81306	-8.78773	-0.01871	-0.01452	-0.00202	0.00060	-0.00017	0.00016	21.72257	-0.99452	-0.98157	0.00533	-0.05907	-0.02145	0.00007	-0.00026	-0.00211	7.27746	-3.75510	12.10263	-0.78242	2.22851	-4.39516	-2.37891	1.13026	-5.03186	-0.86839	7.50965	17.69744	-0.00090	0.00046	0.00140	-0.00000
592			5.91000	11.36139	-4.07512	6.23067	-0.00856	-0.00059	-0.00077	0.00024	0.00005	0.00020	-0.00000	0.00000	0.00000	11.49776	0.81586	-8.83335	-0.01810	-0.01594	-0.00220	0.00025	-0.00014	0.00017	21.71186	-1.01701	-1.03893	0.00299	-0.06355	-0.02359	0.00006	0.00022	-0.00256	7.21316	-3.35085	13.32977	-0.56838	1.18499	-4.43390	-2.20661	1.56070	-5.71324	-0.86768	7.52406	17.69348	-0.00085	0.00049	0.00142	0.00000
593			5.92000	11.38448	-4.00400	6.37079	-0.00854	-0.00062	-0.00082	0.00015	0.00004	0.00021	-0.00000	0.00000	0.00000	11.50007	0.82098	-8.87851	-0.01793	-0.01736	-0.00233	-0.00002	-0.00008	0.00018	21.69895	-1.03680	-1.09875	0.00177	-0.06895	-0.02623	0.00004	0.00051	-0.00268	6.55490	-2.72782	13.60162	-0.27045	0.32517	-4.49000	-1.87185	1.65121	-5.44244	-0.86548	7.54036	17.68411	-0.00082	0.00052	0.00144	0.00000
594			5.93000	11.40122	-3.94279	6.50745	-0.00853	-0.00065	-0.00086	0.00007	0.00003	0.00021	-0.00000	0.00000	0.00000	11.49490	0.82858	-8.92264	-0.01822	-0.01846	-0.00240	-0.00021	-0.00003	0.00018	21.68641	-1.05246	-1.15090	0.00198	-0.07437	-0.02890	0.00004	0.00054	-0.00230	5.48444	-2.02902	12.79728	-0.05559	-0.25147	-4.45610	-1.38322	1.44955	-4.25125	-0.86200	7.55755	17.67118	-0.00080	0.00055	0.00146	0.00000
595			5.94000	11.41218	-3.89405	6.63025	-0.00851	-0.00068	-0.00088	0.00002	0.00002	0.00018	-0.00000	0.00000	0.00000	11.48564	0.83697	-8.96535	-0.01880	-0.01898	-0.00238	-0.00030	-0.00002	0.00018	21.67600	-1.06270	-1.18656	0.00325	-0.07873	-0.03107	0.00005	0.00033	-0.00140	4.28217	-1.40977	11.06784	-0.03432	-0.53256	-4.28755	-0.80161	1.07417	-2.37945	-0.85686	7.57295	17.65744	-0.00079	0.00058	0.00149	0.00001
596			5.95000	11.41894	-3.85751	6.73124	-0.00850	-0.00070	-0.00089	-0.00001	0.00002	0.00014	-0.00000	0.00000	0.00000	11.47524	0.84395	-9.00566	-0.01943	-0.01893	-0.00229	-0.00032	-0.00007	0.00015	21.66830	-1.06714	-1.20063	0.00486	-0.08112	-0.03229	0.00006	-0.00008	-0.00020	3.14612	-0.94846	8.65536	-0.16998	-0.58884	-3.91002	-0.22574	0.66500	-0.23235	-0.84961	7.58416	17.64505	-0.00078	0.00059	0.00150	0.00001
597			5.96000	11.42320	-3.83166	6.80498	-0.00850	-0.00071	-0.00090	-0.00000	0.00001	0.00010	-0.00000	0.00000	0.00000	11.46580	0.84815	-9.04145	-0.01991	-0.01844	-0.00215	-0.00026	-0.00012	0.00012	21.66290	-1.06628	-1.19266	0.00599	-0.08100	-0.03235	0.00005	-0.00054	0.00097	2.11779	-0.64878	5.81068	-0.32621	-0.48190	-3.24675	0.24900	0.30761	1.77811	-0.84020	7.59044	17.63483	-0.00076	0.00059	0.00151	0.00001
598			5.97000	11.42648	-3.81546	6.84855	-0.00850	-0.00072	-0.00089	0.00002	0.00001	0.00005	-0.00000	0.00000	0.00000	11.45908	0.84962	-9.06961	-0.02018	-0.01763	-0.00198	-0.00014	-0.00012	0.00008	21.65928	-1.06158	-1.16594	0.00619	-0.07802	-0.03114	0.00004	-0.00097	0.00182	1.13950	-0.47859	2.80737	-0.36737	-0.21488	-2.29570	0.56219	0.00476	3.39441	-0.82945	7.59277	17.62669	-0.00074	0.00058	0.00149	0.00001
599			5.98000	11.42986	-3.80867	6.86191	-0.00851	-0.00071	-0.00087	0.00006	0.00000	0.00000	-0.00000	0.00000	0.00000	11.45700	0.84964	-9.08742	-0.02022	-0.01659	-0.00182	0.00005	-0.00007	0.00004	21.65737	-1.05476	-1.12515	0.00535	-0.07261	-0.02887	0.00002	-0.00131	0.00226	0.16294	-0.41154	-0.04027	-0.23990	0.22341	-1.15582	0.69483	-0.26236	4.55160	-0.81882	7.59295	17.62028	-0.00073	0.00056	0.00146	0.00001
600			5.99000	11.43433	-3.81132	6.84837	-0.00852	-0.00070	-0.00084	0.00011	-0.00000	-0.00004	-0.00000	0.00000	0.00000	11.46129	0.84974	-9.09350	-0.02010	-0.01547	-0.00167	0.00028	0.00001	0.00000	21.65712	-1.04768	-1.07483	0.00400	-0.06588	-0.02599	0.00000	-0.00154	0.00235	-0.78490	-0.44718	-2.43711	0.00882	0.80533	0.03770	0.67726	-0.49001	5.29379	-0.80994	7.59274	17.61510	-0.00072	0.00053	0.00141	0.00001
601			6.00000	11.44083	-3.82272	6.81380	-0.00854	-0.00068	-0.00081	0.00016	-0.00001	-0.00006	-0.00000	0.00000	0.00000	11.47307	0.85074	-9.08793	-0.01992	-0.01444	-0.00157	0.00053	0.00008	-0.00003	21.65834	-1.04144	-1.01878	0.00258	-0.05956	-0.02316	-0.00000	-0.00162	0.00222	-1.58703	-0.60220	-4.15015	0.25359	1.43117	1.15974	0.59758	-0.62880	5.64798	-0.80411	7.59397	17.61070	-0.00071	0.00050	0.00137	0.00000
602			6.01000	11.45035	-3.84057	6.76619	-0.00855	-0.00067	-0.00078	0.00022	-0.00001	-0.00007	-0.00000	0.00000	0.00000	11.49195	0.85208	-9.07212	-0.01979	-0.01367	-0.00155	0.00074	0.00011	-0.00005	21.66009	-1.03609	-0.96112	0.00156	-0.05543	-0.02106	-0.00000	-0.00151	0.00196	-2.07854	-0.90529	-5.00838	0.36670	1.96414	2.16472	0.53540	-0.59986	5.50215	-0.80204	7.59862	17.60672	-0.00070	0.00048	0.00133	-0.00000
603			6.02000	11.46401	-3.86091	6.71488	-0.00856	-0.00066	-0.00076	0.00029	-0.00001	-0.00007	-0.00000	0.00000	0.00000	11.51633	0.85209	-9.04731	-0.01969	-0.01328	-0.00159	0.00088	0.00010	-0.00008	21.66093	-1.03106	-0.90804	0.00113	-0.05414	-0.02002	0.00000	-0.00119	0.00159	-2.15907	-1.33364	-4.96259	0.32335	2.30513	3.10888	0.51149	-0.39337	4.67803	-0.80374	7.60814	17.60308	-0.00070	0.00047	0.00131	-0.00000
604			6.03000	11.48217	-3.87949	6.66881	-0.00856	-0.00065	-0.00074	0.00034	-0.00001	-0.00006	-0.00000	0.00000	0.00000	11.54401	0.84935	-9.01376	-0.01956	-0.01330	-0.00168	0.00094	0.00008	-0.00011	21.66005	-1.02597	-0.86721	0.00150	-0.05503	-0.01992	0.00001	-0.00068	0.00109	-1.88189	-1.75145	-4.20674	0.22109	2.40990	4.08242	0.49182	-0.10544	3.17138	-0.80832	7.62222	17.59942	-0.00070	0.00046	0.00130	-0.00001
605			6.04000	11.50342	-3.89363	6.63325	-0.00857	-0.00065	-0.00074	0.00035	-0.00001	-0.00004	-0.00000	0.00000	0.00000	11.57263	0.84367	-8.97052	-0.01940	-0.01374	-0.00180	0.00091	0.00008	-0.00016	21.65789	-1.02109	-0.84472	0.00253	-0.05759	-0.02068	0.00001	-0.00002	0.00046	-1.44112	-1.96720	-3.16921	0.18419	2.24991	5.18179	0.44558	0.14004	1.22095	-0.81430	7.63880	17.59516	-0.00071	0.00046	0.00130	-0.00001
606			6.05000	11.52479	-3.90327	6.60827	-0.00857	-0.00066	-0.00076	0.00032	-0.00000	-0.00003	-0.00000	0.00000	0.00000	11.59947	0.83563	-8.91540	-0.01925	-0.01446	-0.00190	0.00079	0.00010	-0.00021	21.65563	-1.01678	-0.84322	0.00405	-0.06095	-0.02204	0.00001	0.00072	-0.00023	-1.06457	-1.84768	-2.31884	0.26787	1.77614	6.45027	0.40153	0.29788	-0.76979	-0.81992	7.65486	17.58984	-0.00072	0.00047	0.00131	-0.00001
607			6.06000	11.54274	-3.91039	6.58956	-0.00856	-0.00065	-0.00077	0.00024	-0.00000	-0.00003	-0.00000	0.00000	0.00000	11.62124	0.82588	-8.84631	-0.01915	-0.01522	-0.00197	0.00055	0.00013	-0.00027	21.65389	-1.01276	-0.86066	0.00568	-0.06456	-0.02377	0.00001	0.00147	-0.00084	-0.89613	-1.36578	-2.01811	0.41264	0.95776	7.86804	0.44702	0.41220	-2.34482	-0.82354	7.66694	17.58366	-0.00074	0.00049	0.00133	-0.00000
608			6.07000	11.55409	-3.91777	6.56988	-0.00856	-0.00065	-0.00079	0.00013	-0.00000	-0.00004	-0.00000	0.00000	0.00000	11.63464	0.81389	-8.76163	-0.01908	-0.01602	-0.00202	0.00021	0.00015	-0.00033	21.65227	-1.00754	-0.89072	0.00667	-0.06856	-0.02584	0.00002	0.00219	-0.00123	-1.00652	-0.56257	-2.51199	0.50912	-0.18821	9.41413	0.67486	0.56253	-3.17313	-0.82376	7.67163	17.57778	-0.00075	0.00050	0.00134	0.00000
609			6.08000	11.55629	-3.92864	6.54008	-0.00856	-0.00065	-0.00081	-0.00001	-0.00001	-0.00006	-0.00000	0.00000	0.00000	11.63674	0.79832	-8.66016	-0.01903	-0.01697	-0.00208	-0.00020	0.00013	-0.00041	21.64933	-0.99884	-0.92494	0.00683	-0.07302	-0.02815	0.00004	0.00291	-0.00125	-1.45301	0.50239	-3.97695	0.49391	-1.58595	11.05705	1.14915	0.78910	-3.13983	-0.82018	7.66716	17.57397	-0.00074	0.00051	0.00136	0.00001
610			6.09000	11.54745	-3.94673	6.48950	-0.00855	-0.00065	-0.00084	-0.00016	-0.00001	-0.00010	-0.00000	0.00000	0.00000	11.62574	0.77769	-8.54127	-0.01898	-0.01816	-0.00221	-0.00065	0.00008	-0.00050	21.64372	-0.98386	-0.95480	0.00639	-0.07800	-0.03064	0.00008	0.00365	-0.00081	-2.26605	1.76232	-6.50120	0.36325	-3.10686	12.70738	1.88005	1.08454	-2.29344	-0.81356	7.65478	17.57342	-0.00073	0.00051	0.00137	0.00001
611			6.10000	11.52636	-3.97572	6.40728	-0.00855	-0.00064	-0.00086	-0.00030	-0.00002	-0.00016	-0.00000	0.00000	0.00000	11.60109	0.75111	-8.40568	-0.01891	-0.01947	-0.00238	-0.00109	-0.00001	-0.00060	21.63426	-0.96014	-0.97277	0.00566	-0.08290	-0.03302	0.00011	0.00437	0.00015	-3.43082	3.14539	-10.03089	0.13419	-4.61457	14.21027	2.82715	1.42374	-0.72562	-0.80548	7.63771	17.57648	-0.00072	0.00052	0.00138	0.00001
612			6.11000	11.49244	-4.01885	6.28393	-0.00854	-0.00062	-0.00088	-0.00045	-0.00002	-0.00024	-0.00000	0.00000	0.00000	11.56334	0.71823	-8.25595	-0.01879	-0.02073	-0.00256	-0.00150	-0.00016	-0.00071	21.62021	-0.92573	-0.97211	0.00493	-0.08723	-0.03509	0.00014	0.00501	0.00165	-4.91398	4.58170	-14.38000	-0.19560	-6.00185	15.41838	3.94796	1.75775	1.46668	-0.79755	7.61930	17.58265	-0.00072	0.00051	0.00139	0.00001
613			6.12000	11.44569	-4.07896	6.11241	-0.00854	-0.00059	-0.00088	-0.00058	-0.00003	-0.00032	-0.00000	0.00000	0.00000	11.51379	0.67884	-8.09585	-0.01862	-0.02162	-0.00270	-0.00185	-0.00035	-0.00080	21.60145	-0.87910	-0.94709	0.00411	-0.09031	-0.03658	0.00016	0.00553	0.00358	-6.69406	6.01803	-19.27841	-0.63128	-7.23845	16.29039	5.20241	2.05534	4.14444	-0.79120	7.60223	17.59100	-0.00072	0.00050	0.00138	0.00001
614			6.13000	11.38633	-4.15878	5.88869	-0.00853	-0.00054	-0.00086	-0.00070	-0.00004	-0.00039	-0.00000	0.00000	0.00000	11.45355	0.63261	-7.92879	-0.01831	-0.02184	-0.00274	-0.00216	-0.00058	-0.00084	21.57803	-0.81918	-0.89366	0.00295	-0.09178	-0.03733	0.00014	0.00591	0.00574	-8.68934	7.41647	-24.40773	-1.14999	-8.39969	16.93891	6.52435	2.35372	7.09423	-0.78743	7.58779	17.59997	-0.00074	0.00049	0.00137	0.00000
615			6.14000	11.31471	-4.25947	5.61212	-0.00853	-0.00048	-0.00082	-0.00082	-0.00004	-0.00046	-0.00000	0.00000	0.00000	11.38266	0.57919	-7.75611	-0.01781	-0.02130	-0.00266	-0.00244	-0.00081	-0.00085	21.54938	-0.74573	-0.81044	0.00118	-0.09141	-0.03722	0.00007	0.00616	0.00779	-10.66751	8.74867	-29.39977	-1.75450	-9.62167	17.51132	7.83299	2.73455	10.04185	-0.78621	7.57570	17.60810	-0.00076	0.00046	0.00134	0.00000
616			6.15000	11.23101	-4.37908	5.28607	-0.00854	-0.00042	-0.00080	-0.00094	-0.00004	-0.00051	-0.00000	0.00000	0.00000	11.29987	0.51741	-7.57814	-0.01728	-0.02028	-0.00253	-0.00275	-0.00108	-0.00084	21.51430	-0.65922	-0.69898	-0.00062	-0.08924	-0.03628	-0.00004	0.00635	0.00946	-12.33053	9.97426	-33.83966	-2.51726	-10.97422	17.94397	9.08285	3.26213	12.76799	-0.78624	7.56438	17.61428	-0.00078	0.00044	0.00130	0.00000
617			6.16000	11.13575	-4.51285	4.91828	-0.00854	-0.00036	-0.00079	-0.00105	-0.00004	-0.00055	-0.00000	0.00000	0.00000	11.20381	0.44559	-7.39762	-0.01687	-0.01904	-0.00240	-0.00306	-0.00136	-0.00080	21.47128	-0.56027	-0.56240	-0.00211	-0.08532	-0.03451	-0.00018	0.00646	0.01056	-13.48565	11.02455	-37.34302	-3.47770	-12.35851	17.95062	10.23327	3.93114	15.16820	-0.78584	7.55205	17.61785	-0.00078	0.00040	0.00124	0.00000
618			6.17000	11.03025	-4.65500	4.51994	-0.00855	-0.00030	-0.00079	-0.00114	-0.00003	-0.00059	-0.00000	0.00000	0.00000	11.09469	0.36295	-7.22074	-0.01669	-0.01761	-0.00226	-0.00336	-0.00162	-0.00073	21.41937	-0.45013	-0.40432	-0.00301	-0.07982	-0.03200	-0.00030	0.00635	0.01099	-14.09480	11.81234	-39.65560	-4.55003	-13.52873	17.30512	11.17729	4.64673	17.16837	-0.78375	7.53761	17.61770	-0.00077	0.00037	0.00118	0.00000
619			6.18000	10.91699	-4.79999	4.10408	-0.00857	-0.00024	-0.00079	-0.00120	-0.00003	-0.00060	-0.00000	0.00000	0.00000	10.97552	0.27065	-7.05473	-0.01672	-0.01582	-0.00205	-0.00357	-0.00176	-0.00062	21.35899	-0.33167	-0.22914	-0.00348	-0.07243	-0.02868	-0.00039	0.00583	0.01064	-14.24113	12.26729	-40.76258	-5.53458	-14.22075	16.09644	11.76237	5.23188	18.67080	-0.77949	7.52161	17.61288	-0.00074	0.00034	0.00112	0.00001
620			6.19000	10.79920	-4.94371	3.68233	-0.00858	-0.00017	-0.00077	-0.00123	-0.00002	-0.00059	-0.00000	0.00000	0.00000	10.85175	0.17182	-6.90371	-0.01702	-0.01361	-0.00173	-0.00365	-0.00169	-0.00048	21.29276	-0.20938	-0.04209	-0.00311	-0.06316	-0.02465	-0.00037	0.00488	0.00952	-14.06475	12.36052	-40.91447	-6.22388	-14.25773	14.72537	11.88151	5.49341	19.58247	-0.77373	7.50694	17.60352	-0.00069	0.00031	0.00106	0.00001
621			6.20000	10.68045	-5.08348	3.26276	-0.00859	-0.00010	-0.00076	-0.00121	-0.00001	-0.00057	-0.00000	0.00000	0.00000	10.73047	0.07048	-6.76662	-0.01757	-0.01116	-0.00133	-0.00358	-0.00145	-0.00035	21.22501	-0.08846	0.15094	-0.00161	-0.05304	-0.02037	-0.00019	0.00372	0.00790	-13.65955	12.10647	-40.53589	-6.50763	-13.62167	13.75197	11.53024	5.33366	19.81522	-0.76807	7.49857	17.59085	-0.00065	0.00028	0.00101	0.00000
622			6.21000	10.56400	-5.21713	2.84855	-0.00860	-0.00003	-0.00074	-0.00115	-0.00000	-0.00055	-0.00000	0.00000	0.00000	10.61841	-0.02997	-6.63634	-0.01836	-0.00883	-0.00092	-0.00336	-0.00112	-0.00024	21.16056	0.02641	0.34312	0.00127	-0.04349	-0.01640	0.00013	0.00264	0.00616	-13.04579	11.57137	-40.11486	-6.37287	-12.47838	13.70420	10.80193	4.79368	19.32030	-0.76413	7.50127	17.57691	-0.00062	0.00027	0.00097	0.00000
623			6.22000	10.45224	-5.34247	2.43792	-0.00860	0.00004	-0.00072	-0.00106	0.00000	-0.00053	-0.00000	0.00000	0.00000	10.52028	-0.12728	-6.50125	-0.01917	-0.00702	-0.00059	-0.00302	-0.00082	-0.00016	21.10320	0.13197	0.52747	0.00506	-0.03634	-0.01338	0.00046	0.00190	0.00470	-12.25035	10.86205	-40.02253	-5.86634	-11.14331	14.90457	9.87703	4.03919	18.10733	-0.76255	7.51669	17.56309	-0.00061	0.00026	0.00095	-0.00000
624			6.23000	10.34635	-5.45796	2.02644	-0.00860	0.00011	-0.00068	-0.00095	0.00001	-0.00051	-0.00000	0.00000	0.00000	10.43717	-0.22048	-6.34759	-0.01989	-0.00594	-0.00043	-0.00264	-0.00061	-0.00014	21.05472	0.22738	0.69705	0.00927	-0.03275	-0.01169	0.00071	0.00159	0.00369	-11.33673	10.08351	-40.30727	-5.09811	-9.96719	17.32860	8.97278	3.30502	16.21918	-0.76295	7.54236	17.54980	-0.00062	0.00026	0.00094	-0.00000
625			6.24000	10.24671	-5.56280	1.61121	-0.00859	0.00018	-0.00064	-0.00084	0.00001	-0.00047	-0.00000	0.00000	0.00000	10.36681	-0.30990	-6.16400	-0.02050	-0.00559	-0.00048	-0.00231	-0.00049	-0.00018	21.01450	0.31402	0.84530	0.01358	-0.03257	-0.01127	0.00086	0.00166	0.00307	-10.33456	9.27285	-40.62566	-4.22746	-9.12421	20.49588	8.20911	2.77447	13.77050	-0.76492	7.57306	17.53702	-0.00064	0.00027	0.00096	-0.00000
626			6.25000	10.15393	-5.65619	1.19459	-0.00857	0.00026	-0.00059	-0.00072	0.00001	-0.00043	-0.00000	0.00000	0.00000	10.30601	-0.39625	-5.94640	-0.02088	-0.00585	-0.00075	-0.00202	-0.00043	-0.00031	20.98064	0.39365	0.96718	0.01736	-0.03433	-0.01158	0.00093	0.00197	0.00259	-9.17874	8.39628	-40.28677	-3.41989	-8.52510	23.42515	7.55990	2.47522	11.02432	-0.76860	7.60341	17.52522	-0.00067	0.00029	0.00100	-0.00001
627			6.26000	10.06933	-5.73628	0.78761	-0.00855	0.00033	-0.00054	-0.00060	0.00000	-0.00038	-0.00000	0.00000	0.00000	10.25252	-0.47941	-5.70338	-0.02096	-0.00658	-0.00116	-0.00176	-0.00041	-0.00052	20.95141	0.46718	1.06133	0.01991	-0.03701	-0.01224	0.00093	0.00235	0.00215	-7.76372	7.40025	-38.50367	-2.77691	-7.93611	24.95534	6.89920	2.30699	8.29928	-0.77445	7.62913	17.51461	-0.00071	0.00032	0.00105	-0.00001
628			6.27000	9.99496	-5.80048	0.40854	-0.00855	0.00040	-0.00052	-0.00048	-0.00000	-0.00033	-0.00000	0.00000	0.00000	10.20556	-0.55750	-5.45435	-0.02093	-0.00747	-0.00160	-0.00151	-0.00039	-0.00070	20.92599	0.53368	1.12925	0.02122	-0.03975	-0.01298	0.00086	0.00263	0.00168	-6.05367	6.22267	-34.80881	-2.28111	-7.16303	24.37547	6.08230	2.18422	5.75567	-0.78226	7.64753	17.50511	-0.00076	0.00034	0.00111	-0.00001
629			6.28000	9.93370	-5.84644	0.07789	-0.00854	0.00045	-0.00051	-0.00034	-0.00001	-0.00026	-0.00000	0.00000	0.00000	10.16530	-0.62719	-5.22210	-0.02100	-0.00813	-0.00194	-0.00124	-0.00036	-0.00075	20.90375	0.59102	1.17290	0.02185	-0.04142	-0.01344	0.00078	0.00264	0.00114	-4.09403	4.80492	-29.29854	-1.86644	-6.09394	21.70896	5.03686	2.06772	3.41523	-0.79105	7.65738	17.49612	-0.00081	0.00037	0.00118	-0.00001
630			6.29000	9.88884	-5.87256	-0.18788	-0.00854	0.00050	-0.00050	-0.00018	-0.00002	-0.00020	-0.00000	0.00000	0.00000	10.13319	-0.68522	-5.02554	-0.02106	-0.00845	-0.00213	-0.00091	-0.00029	-0.00067	20.88448	0.63678	1.19428	0.02181	-0.04171	-0.01355	0.00066	0.00236	0.00059	-2.03068	3.15926	-22.54494	-1.43812	-4.66454	17.51438	3.78675	1.87972	1.31096	-0.79966	7.65821	17.48748	-0.00086	0.00040	0.00124	-0.00001
631			6.30000	9.86277	-5.87925	-0.37980	-0.00854	0.00053	-0.00049	-0.00001	-0.00003	-0.00013	-0.00000	0.00000	0.00000	10.11172	-0.72834	-4.87631	-0.02092	-0.00863	-0.00219	-0.00049	-0.00019	-0.00049	20.86901	0.66917	1.19615	0.02084	-0.04178	-0.01366	0.00047	0.00189	0.00007	-0.07338	1.40504	-15.23779	-0.91293	-2.89805	12.51132	2.41925	1.52286	-0.51662	-0.80726	7.64991	17.48028	-0.00090	0.00044	0.00130	-0.00001
632			6.31000	9.85588	-5.86880	-0.49552	-0.00854	0.00055	-0.00050	0.00015	-0.00003	-0.00007	-0.00000	0.00000	0.00000	10.10324	-0.75427	-4.77890	-0.02053	-0.00893	-0.00219	-0.00003	-0.00007	-0.00028	20.85905	0.68736	1.18155	0.01908	-0.04313	-0.01427	0.00023	0.00139	-0.00041	1.63016	-0.28712	-7.93584	-0.30161	-0.96926	7.39334	1.04629	1.00577	-2.12536	-0.81344	7.63299	17.47662	-0.00093	0.00047	0.00137	-0.00001
633			6.32000	9.86666	-5.84423	-0.53766	-0.00856	0.00055	-0.00053	0.00028	-0.00003	-0.00000	-0.00000	0.00000	0.00000	10.10824	-0.76281	-4.73109	-0.01999	-0.00941	-0.00216	0.00039	0.00006	-0.00010	20.85552	0.69181	1.15210	0.01714	-0.04631	-0.01555	0.00003	0.00094	-0.00095	3.07922	-1.76413	-1.09950	0.31040	0.83257	2.81240	-0.21780	0.47619	-3.66036	-0.81818	7.60908	17.47851	-0.00096	0.00051	0.00144	-0.00001
634			6.33000	9.89208	-5.80748	-0.51340	-0.00857	0.00053	-0.00057	0.00038	-0.00003	0.00006	-0.00000	0.00000	0.00000	10.12487	-0.75634	-4.72435	-0.01951	-0.01027	-0.00214	0.00071	0.00019	0.00004	20.85770	0.68421	1.10769	0.01596	-0.05110	-0.01752	-0.00010	0.00061	-0.00161	4.37366	-2.93919	4.88556	0.81592	2.27303	-0.81177	-1.28151	0.06806	-5.16624	-0.82205	7.58136	17.48697	-0.00096	0.00054	0.00151	-0.00000
635			6.34000	9.92864	-5.75931	-0.43320	-0.00859	0.00050	-0.00061	0.00045	-0.00003	0.00012	-0.00000	0.00000	0.00000	10.15003	-0.73879	-4.74819	-0.01928	-0.01148	-0.00218	0.00092	0.00029	0.00014	20.86410	0.66704	1.04882	0.01615	-0.05695	-0.02002	-0.00019	0.00039	-0.00237	5.57503	-3.81133	9.79985	1.11933	3.25929	-3.46804	-2.08671	-0.16732	-6.50422	-0.82563	7.55441	17.50092	-0.00097	0.00056	0.00158	-0.00000
636			6.35000	9.97317	-5.70029	-0.30866	-0.00860	0.00047	-0.00066	0.00050	-0.00003	0.00017	-0.00000	0.00000	0.00000	10.18023	-0.71466	-4.79405	-0.01926	-0.01287	-0.00226	0.00100	0.00034	0.00023	20.87274	0.64320	0.97803	0.01739	-0.06313	-0.02275	-0.00023	0.00030	-0.00312	6.66801	-4.41386	13.63743	1.13524	3.75113	-5.44777	-2.59067	-0.19618	-7.46985	-0.82938	7.53400	17.51733	-0.00097	0.00058	0.00165	-0.00000
637			6.36000	10.02282	-5.63146	-0.15029	-0.00860	0.00043	-0.00069	0.00051	-0.00003	0.00022	-0.00000	0.00000	0.00000	10.21113	-0.68860	-4.85741	-0.01938	-0.01415	-0.00237	0.00095	0.00030	0.00031	20.88107	0.61605	0.89986	0.01901	-0.06907	-0.02537	-0.00020	0.00038	-0.00372	7.61049	-4.78014	16.54472	0.86051	3.71759	-7.08211	-2.76697	0.01632	-7.97104	-0.83317	7.52629	17.53178	-0.00099	0.00059	0.00169	-0.00000
638			6.37000	10.07514	-5.55433	0.03330	-0.00860	0.00038	-0.00072	0.00051	-0.00003	0.00026	-0.00000	0.00000	0.00000	10.23793	-0.66403	-4.93615	-0.01948	-0.01526	-0.00248	0.00074	0.00020	0.00038	20.88626	0.58909	0.81862	0.02011	-0.07470	-0.02774	-0.00006	0.00065	-0.00414	8.37087	-4.95427	18.75070	0.42984	3.21394	-8.58874	-2.67847	0.45709	-8.12872	-0.83640	7.53472	17.54032	-0.00103	0.00058	0.00171	-0.00000
639			6.38000	10.12825	-5.47068	0.23624	-0.00860	0.00034	-0.00075	0.00049	-0.00003	0.00029	-0.00000	0.00000	0.00000	10.25667	-0.64203	-5.02960	-0.01941	-0.01612	-0.00258	0.00043	0.00009	0.00047	20.88623	0.56441	0.73643	0.02019	-0.07910	-0.02950	0.00013	0.00106	-0.00439	8.89910	-4.96975	20.50331	0.03843	2.42364	-10.13102	-2.46342	1.02169	-8.14629	-0.83825	7.55680	17.54169	-0.00109	0.00056	0.00169	-0.00000
640			6.39000	10.18046	-5.38313	0.45494	-0.00859	0.00029	-0.00077	0.00044	-0.00002	0.00032	-0.00000	0.00000	0.00000	10.26547	-0.62119	-5.13847	-0.01904	-0.01666	-0.00263	0.00009	0.00002	0.00055	20.88050	0.54262	0.65376	0.01890	-0.08124	-0.03035	0.00029	0.00143	-0.00448	9.08291	-4.81454	21.94147	-0.13362	1.57167	-11.79533	-2.25569	1.53758	-8.11672	-0.83815	7.58509	17.53757	-0.00114	0.00054	0.00166	0.00000
641			6.40000	10.22976	-5.29581	0.68627	-0.00859	0.00026	-0.00078	0.00037	-0.00002	0.00033	-0.00000	0.00000	0.00000	10.26434	-0.59824	-5.26350	-0.01841	-0.01683	-0.00256	-0.00023	0.00005	0.00060	20.87039	0.52290	0.57118	0.01648	-0.08075	-0.03027	0.00034	0.00155	-0.00438	8.77737	-4.41339	22.91239	0.03495	0.78320	-13.40232	-2.13191	1.83841	-7.96111	-0.83572	7.61125	17.53078	-0.00116	0.00051	0.00161	0.00001
642			6.41000	10.27305	-5.21423	0.92346	-0.00858	0.00022	-0.00077	0.00025	-0.00001	0.00033	-0.00000	0.00000	0.00000	10.25403	-0.56980	-5.40165	-0.01767	-0.01658	-0.00235	-0.00049	0.00018	0.00058	20.85845	0.50406	0.49102	0.01351	-0.07854	-0.02966	0.00029	0.00139	-0.00408	7.90296	-3.64749	22.89683	0.53347	0.02371	-14.37732	-2.06233	1.84221	-7.54986	-0.83068	7.62965	17.52352	-0.00114	0.00049	0.00156	0.00001
643			6.42000	10.30601	-5.14407	1.15279	-0.00857	0.00020	-0.00076	0.00009	-0.00001	0.00030	-0.00000	0.00000	0.00000	10.23505	-0.53502	-5.54240	-0.01706	-0.01614	-0.00206	-0.00073	0.00034	0.00050	20.84738	0.48574	0.41663	0.01076	-0.07652	-0.02919	0.00019	0.00113	-0.00365	6.52550	-2.45029	21.32148	1.18922	-0.81875	-14.04001	-1.93470	1.58283	-6.83699	-0.82330	7.63859	17.51718	-0.00110	0.00047	0.00151	0.00001
644			6.43000	10.32433	-5.08948	1.35597	-0.00855	0.00018	-0.00074	-0.00010	-0.00000	0.00024	-0.00000	0.00000	0.00000	10.20761	-0.49665	-5.66988	-0.01670	-0.01589	-0.00185	-0.00095	0.00046	0.00038	20.83912	0.46900	0.35120	0.00883	-0.07650	-0.02943	0.00011	0.00100	-0.00314	4.82907	-0.90612	18.08459	1.73027	-1.81418	-12.17027	-1.61897	1.18642	-5.87368	-0.81419	7.63932	17.51236	-0.00105	0.00046	0.00147	0.00002
645			6.44000	10.32554	-5.05249	1.51745	-0.00854	0.00017	-0.00072	-0.00029	-0.00000	0.00018	-0.00000	0.00000	0.00000	10.17175	-0.46013	-5.77020	-0.01662	-0.01611	-0.00180	-0.00117	0.00049	0.00028	20.83421	0.45625	0.29687	0.00788	-0.07880	-0.03044	0.00005	0.00115	-0.00255	3.03406	0.74250	13.74817	1.90321	-2.89847	-9.26262	-1.03422	0.79532	-4.71666	-0.80396	7.63410	17.50975	-0.00100	0.00045	0.00143	0.00002
646			6.45000	10.31031	-5.03300	1.63064	-0.00853	0.00015	-0.00072	-0.00044	0.00000	0.00012	-0.00000	0.00000	0.00000	10.12838	-0.43120	-5.83825	-0.01677	-0.01672	-0.00191	-0.00135	0.00039	0.00019	20.83203	0.45041	0.25543	0.00784	-0.08204	-0.03174	0.00002	0.00154	-0.00177	1.34868	2.17095	9.24169	1.60183	-3.85383	-6.26049	-0.19726	0.49945	-3.32713	-0.79320	7.62504	17.50966	-0.00095	0.00045	0.00141	0.00002
647			6.46000	10.28266	-5.02894	1.69915	-0.00852	0.00013	-0.00074	-0.00053	0.00000	0.00006	-0.00000	0.00000	0.00000	10.08012	-0.41347	-5.87936	-0.01698	-0.01739	-0.00208	-0.00146	0.00018	0.00013	20.83121	0.45368	0.22960	0.00792	-0.08467	-0.03272	0.00002	0.00199	-0.00074	-0.06747	3.11707	5.37584	0.91887	-4.45878	-3.98551	0.75637	0.35027	-1.67733	-0.78252	7.61429	17.51186	-0.00090	0.00045	0.00140	0.00002
648			6.47000	10.24843	-5.03707	1.73306	-0.00853	0.00011	-0.00076	-0.00055	0.00000	0.00002	-0.00000	0.00000	0.00000	10.03043	-0.40741	-5.90450	-0.01708	-0.01765	-0.00219	-0.00146	-0.00008	0.00008	20.82984	0.46634	0.22161	0.00724	-0.08520	-0.03282	0.00003	0.00223	0.00036	-1.16702	3.54513	2.44272	0.10406	-4.65878	-2.65967	1.60529	0.36561	0.06727	-0.77303	7.60411	17.51543	-0.00086	0.00045	0.00140	0.00001
649			6.48000	10.21226	-5.05437	1.74189	-0.00854	0.00011	-0.00077	-0.00053	0.00000	-0.00001	-0.00000	0.00000	0.00000	9.98218	-0.41086	-5.92245	-0.01697	-0.01731	-0.00218	-0.00138	-0.00027	0.00006	20.82622	0.48624	0.23076	0.00565	-0.08301	-0.03185	0.00005	0.00209	0.00127	-2.05493	3.62461	0.25999	-0.55131	-4.52799	-2.01020	2.14838	0.49533	1.64932	-0.76622	7.59607	17.51959	-0.00084	0.00045	0.00139	0.00001
650			6.49000	10.17652	-5.07967	1.73176	-0.00855	0.00012	-0.00075	-0.00050	0.00001	-0.00003	-0.00000	0.00000	0.00000	9.93745	-0.41976	-5.93762	-0.01673	-0.01647	-0.00208	-0.00122	-0.00034	0.00005	20.81967	0.50962	0.25420	0.00344	-0.07852	-0.03001	0.00005	0.00157	0.00185	-2.88148	3.52415	-1.43440	-0.87915	-4.11185	-1.71829	2.31594	0.64799	2.93539	-0.76310	7.58984	17.52429	-0.00086	0.00044	0.00137	0.00000
651			6.50000	10.14247	-5.11297	1.70664	-0.00856	0.00014	-0.00071	-0.00045	0.00001	-0.00005	-0.00000	0.00000	0.00000	9.89858	-0.42991	-5.95184	-0.01641	-0.01510	-0.00188	-0.00102	-0.00031	0.00004	20.81047	0.53283	0.28871	0.00114	-0.07230	-0.02752	0.00002	0.00090	0.00211	-3.69517	3.33330	-2.85398	-0.89311	-3.48838	-1.49714	2.21600	0.74856	3.89835	-0.76340	7.58354	17.53032	-0.00088	0.00042	0.00135	-0.00000
652			6.51000	10.11065	-5.15404	1.66819	-0.00856	0.00016	-0.00066	-0.00040	0.00001	-0.00006	-0.00000	0.00000	0.00000	9.86669	-0.43872	-5.96385	-0.01606	-0.01341	-0.00160	-0.00081	-0.00022	0.00002	20.79967	0.55417	0.33108	-0.00077	-0.06553	-0.02485	-0.00001	0.00041	0.00212	-4.40773	3.13386	-4.23251	-0.73134	-2.87609	-0.99938	2.06278	0.79488	4.50834	-0.76604	7.57545	17.53837	-0.00091	0.00040	0.00133	-0.00000
653			6.52000	10.08059	-5.20108	1.61561	-0.00857	0.00018	-0.00064	-0.00036	0.00001	-0.00008	-0.00000	0.00000	0.00000	9.84071	-0.44634	-5.96884	-0.01573	-0.01190	-0.00134	-0.00067	-0.00016	-0.00001	20.78797	0.57427	0.37759	-0.00185	-0.05958	-0.02248	-0.00004	0.00025	0.00201	-4.86997	3.00778	-5.71583	-0.56299	-2.49108	-0.01236	2.02919	0.83144	4.76965	-0.77035	7.56582	17.54792	-0.00093	0.00039	0.00132	-0.00001
654			6.53000	10.05110	-5.25087	1.54755	-0.00857	0.00018	-0.00064	-0.00034	0.00001	-0.00009	-0.00000	0.00000	0.00000	9.81820	-0.45467	-5.96161	-0.01557	-0.01091	-0.00116	-0.00059	-0.00013	-0.00003	20.77579	0.59495	0.42508	-0.00180	-0.05543	-0.02080	-0.00004	0.00033	0.00187	-4.99600	2.99636	-7.26466	-0.48257	-2.39331	1.38940	2.13157	0.89982	4.76243	-0.77607	7.55664	17.55693	-0.00096	0.00038	0.00131	-0.00001
655			6.54000	10.02087	-5.29992	1.46393	-0.00858	0.00018	-0.00066	-0.00034	0.00001	-0.00011	-0.00000	0.00000	0.00000	9.79690	-0.46557	-5.93905	-0.01570	-0.01051	-0.00112	-0.00057	-0.00013	-0.00006	20.76287	0.61720	0.47134	-0.00041	-0.05347	-0.01992	-0.00001	0.00051	0.00174	-4.82024	3.06934	-8.70353	-0.46708	-2.47854	2.96208	2.25833	1.01059	4.55853	-0.78293	7.54956	17.56260	-0.00100	0.00037	0.00132	-0.00001
656			6.55000	9.98938	-5.34573	1.36696	-0.00858	0.00019	-0.00068	-0.00033	0.00001	-0.00013	-0.00000	0.00000	0.00000	9.77590	-0.47940	-5.90082	-0.01623	-0.01063	-0.00120	-0.00057	-0.00013	-0.00010	20.74911	0.64062	0.51460	0.00218	-0.05361	-0.01981	0.00005	0.00068	0.00160	-4.43566	3.10255	-9.75496	-0.43844	-2.56415	4.39404	2.28783	1.13563	4.16927	-0.79045	7.54464	17.56326	-0.00104	0.00036	0.00133	-0.00001
657			6.56000	9.95792	-5.38671	1.26230	-0.00858	0.00021	-0.00068	-0.00030	0.00001	-0.00013	-0.00000	0.00000	0.00000	9.75579	-0.49500	-5.84997	-0.01712	-0.01106	-0.00139	-0.00054	-0.00012	-0.00013	20.73460	0.66374	0.55288	0.00588	-0.05508	-0.02022	0.00015	0.00082	0.00143	-3.89397	2.90593	-10.07813	-0.36760	-2.46819	5.32302	2.17549	1.25287	3.59215	-0.79803	7.54115	17.55877	-0.00106	0.00036	0.00134	-0.00002
658			6.57000	9.92994	-5.42145	1.15930	-0.00858	0.00022	-0.00067	-0.00022	0.00001	-0.00012	-0.00000	0.00000	0.00000	9.73850	-0.51053	-5.79346	-0.01816	-0.01158	-0.00163	-0.00044	-0.00010	-0.00016	20.71959	0.68523	0.58438	0.01006	-0.05661	-0.02071	0.00025	0.00088	0.00121	-3.17730	2.32728	-9.37214	-0.28813	-2.02736	5.35204	1.95095	1.31259	2.91759	-0.80548	7.53909	17.55057	-0.00108	0.00035	0.00135	-0.00002
659			6.58000	9.90992	-5.44810	1.06992	-0.00858	0.00024	-0.00066	-0.00010	0.00000	-0.00009	-0.00000	0.00000	0.00000	9.72707	-0.52376	-5.74255	-0.01908	-0.01191	-0.00184	-0.00022	-0.00008	-0.00014	20.70504	0.70410	0.60904	0.01405	-0.05731	-0.02097	0.00033	0.00082	0.00098	-2.24599	1.33556	-7.48524	-0.23358	-1.14601	4.17651	1.64999	1.24864	2.32305	-0.81270	7.53864	17.54154	-0.00108	0.00035	0.00135	-0.00002
660			6.59000	9.90196	-5.46450	1.00660	-0.00859	0.00026	-0.00064	0.00005	0.00000	-0.00005	-0.00000	0.00000	0.00000	9.72475	-0.53222	-5.71048	-0.01967	-0.01197	-0.00198	0.00012	-0.00004	-0.00006	20.69216	0.71960	0.62873	0.01717	-0.05703	-0.02089	0.00034	0.00060	0.00081	-1.10275	0.02763	-4.47176	-0.18888	0.12775	1.74631	1.28442	1.03269	1.94807	-0.81989	7.53979	17.53473	-0.00107	0.00034	0.00133	-0.00001
661			6.60000	9.90860	-5.46889	0.98007	-0.00859	0.00027	-0.00062	0.00021	-0.00000	-0.00001	-0.00000	0.00000	0.00000	9.73352	-0.53333	-5.70933	-0.01995	-0.01166	-0.00199	0.00049	0.00002	0.00006	20.68216	0.73093	0.64622	0.01935	-0.05553	-0.02038	0.00026	0.00021	0.00069	0.15818	-1.37779	-0.68686	-0.07825	1.58321	-1.58231	0.85496	0.67644	1.79215	-0.82698	7.54248	17.53190	-0.00107	0.00033	0.00131	-0.00001
662			6.61000	9.92946	-5.46091	0.99524	-0.00860	0.00027	-0.00062	0.00035	-0.00000	0.00004	-0.00000	0.00000	0.00000	9.75301	-0.52484	-5.74470	-0.02005	-0.01099	-0.00187	0.00081	0.00010	0.00018	20.67604	0.73736	0.66336	0.02080	-0.05286	-0.01942	0.00013	-0.00026	0.00058	1.39324	-2.62737	3.28256	0.20434	2.94623	-5.12169	0.34061	0.21851	1.71796	-0.83342	7.54622	17.53268	-0.00107	0.00033	0.00128	-0.00001
663			6.62000	9.96182	-5.44148	1.05062	-0.00860	0.00026	-0.00063	0.00045	-0.00001	0.00009	-0.00000	0.00000	0.00000	9.78099	-0.50505	-5.81430	-0.02012	-0.01036	-0.00175	0.00107	0.00020	0.00027	20.67451	0.73775	0.68010	0.02167	-0.05043	-0.01846	-0.00005	-0.00076	0.00043	2.56337	-3.62957	7.12924	0.69719	4.08272	-8.38791	-0.29942	-0.30357	1.54396	-0.83863	7.54931	17.53612	-0.00107	0.00033	0.00127	-0.00001
664			6.63000	10.00332	-5.41090	1.14479	-0.00860	0.00024	-0.00062	0.00053	-0.00001	0.00013	-0.00000	0.00000	0.00000	9.81536	-0.47293	-5.91384	-0.02017	-0.01000	-0.00171	0.00127	0.00032	0.00035	20.67816	0.73065	0.69458	0.02176	-0.04953	-0.01791	-0.00024	-0.00128	0.00020	3.79262	-4.53022	11.12404	1.31419	5.04881	-11.37823	-1.08755	-0.83775	1.06828	-0.84193	7.54989	17.54133	-0.00106	0.00034	0.00126	-0.00000
665			6.64000	10.05410	-5.36760	1.28193	-0.00860	0.00022	-0.00062	0.00061	-0.00001	0.00018	-0.00000	0.00000	0.00000	9.85512	-0.42838	-6.04140	-0.02000	-0.00973	-0.00170	0.00144	0.00043	0.00044	20.68709	0.71459	0.70265	0.02085	-0.04909	-0.01742	-0.00042	-0.00177	-0.00015	5.22380	-5.50125	15.65873	1.90555	5.92698	-14.24969	-2.00927	-1.34197	0.16529	-0.84286	7.54665	17.54737	-0.00105	0.00035	0.00127	0.00000
666			6.65000	10.11519	-5.30906	1.46880	-0.00860	0.00019	-0.00062	0.00070	-0.00001	0.00024	-0.00000	0.00000	0.00000	9.89979	-0.37257	-6.19647	-0.01946	-0.00967	-0.00171	0.00156	0.00052	0.00052	20.70135	0.68849	0.69986	0.01864	-0.04932	-0.01715	-0.00055	-0.00221	-0.00062	6.85840	-6.52782	20.76682	2.36044	6.74035	-17.00516	-3.00372	-1.83162	-1.16418	-0.84130	7.53944	17.55344	-0.00103	0.00037	0.00130	0.00001
667			6.66000	10.18628	-5.23362	1.71019	-0.00860	0.00015	-0.00064	0.00076	-0.00001	0.00031	-0.00000	0.00000	0.00000	9.94903	-0.30751	-6.37762	-0.01852	-0.01018	-0.00175	0.00163	0.00061	0.00061	20.72142	0.65206	0.68212	0.01499	-0.05096	-0.01741	-0.00060	-0.00260	-0.00121	8.55207	-7.45734	26.09658	2.67711	7.47816	-19.47449	-3.98805	-2.32126	-2.85747	-0.83784	7.52914	17.55907	-0.00100	0.00040	0.00133	0.00001
668			6.67000	10.26512	-5.14153	2.00548	-0.00861	0.00009	-0.00068	0.00078	-0.00001	0.00039	-0.00000	0.00000	0.00000	10.00252	-0.23504	-6.58103	-0.01724	-0.01127	-0.00181	0.00162	0.00074	0.00069	20.74762	0.60585	0.64631	0.01012	-0.05451	-0.01848	-0.00051	-0.00293	-0.00196	10.06691	-8.07480	30.95420	2.94312	8.03882	-21.25735	-4.87304	-2.77638	-4.82838	-0.83339	7.51684	17.56397	-0.00098	0.00043	0.00137	0.00001
669			6.68000	10.34697	-5.03581	2.34517	-0.00862	0.00002	-0.00073	0.00074	-0.00000	0.00046	-0.00000	0.00000	0.00000	10.05863	-0.15714	-6.79692	-0.01586	-0.01275	-0.00184	0.00152	0.00090	0.00072	20.77966	0.55136	0.59000	0.00488	-0.05968	-0.02033	-0.00029	-0.00312	-0.00295	11.09755	-8.14529	34.43516	3.24833	8.17980	-21.73570	-5.57145	-3.10975	-6.96122	-0.82811	7.50243	17.56812	-0.00097	0.00047	0.00142	0.00001
670			6.69000	10.42503	-4.92285	2.71010	-0.00863	-0.00005	-0.00077	0.00063	0.00000	0.00051	-0.00000	0.00000	0.00000	10.11341	-0.07665	-7.00862	-0.01477	-0.01453	-0.00189	0.00132	0.00110	0.00069	20.81597	0.49099	0.51221	0.00050	-0.06686	-0.02314	-0.00003	-0.00304	-0.00421	11.36073	-7.56182	35.82043	3.58739	7.66741	-20.41493	-5.97208	-3.21128	-9.09383	-0.82121	7.48383	17.57163	-0.00097	0.00051	0.00147	0.00001
671			6.70000	10.49284	-4.81150	3.07623	-0.00862	-0.00011	-0.00080	0.00047	0.00001	0.00052	-0.00000	0.00000	0.00000	10.16167	0.00206	-7.19633	-0.01439	-0.01671	-0.00203	0.00108	0.00130	0.00063	20.85388	0.42861	0.41359	-0.00171	-0.07643	-0.02705	0.00011	-0.00247	-0.00577	10.73923	-6.48886	35.00207	3.83632	6.50782	-17.36946	-5.94424	-2.99253	-11.02792	-0.81168	7.45917	17.57503	-0.00096	0.00055	0.00152	0.00002
672			6.71000	10.54755	-4.71066	3.42260	-0.00861	-0.00017	-0.00083	0.00032	0.00001	0.00049	-0.00000	0.00000	0.00000	10.19965	0.07399	-7.34534	-0.01474	-0.01892	-0.00225	0.00083	0.00142	0.00054	20.88984	0.36933	0.29695	-0.00147	-0.08646	-0.03134	0.00008	-0.00118	-0.00734	9.35931	-5.28254	32.48122	3.84716	4.95525	-13.35083	-5.42648	-2.40628	-12.48623	-0.79980	7.42894	17.57872	-0.00093	0.00057	0.00157	0.00002
673			6.72000	10.59035	-4.62663	3.73586	-0.00858	-0.00022	-0.00084	0.00022	0.00001	0.00044	-0.00000	0.00000	0.00000	10.22583	0.13520	-7.45159	-0.01549	-0.02041	-0.00240	0.00056	0.00137	0.00040	20.91978	0.31827	0.16834	0.00037	-0.09375	-0.03483	-0.00002	0.00071	-0.00836	7.52508	-4.22493	28.91580	3.54506	3.33736	-9.31537	-4.47650	-1.52418	-13.15302	-0.78723	7.39681	17.58288	-0.00090	0.00059	0.00160	0.00002
674			6.73000	10.62411	-4.56213	4.00875	-0.00856	-0.00026	-0.00085	0.00015	0.00000	0.00038	-0.00000	0.00000	0.00000	10.24094	0.18339	-7.51994	-0.01623	-0.02070	-0.00237	0.00031	0.00113	0.00025	20.94085	0.27925	0.03699	0.00252	-0.09576	-0.03652	-0.00007	0.00252	-0.00828	5.58962	-3.35401	24.75870	2.96571	1.92669	-5.97523	-3.26858	-0.61058	-12.75377	-0.77676	7.36914	17.58737	-0.00087	0.00058	0.00161	0.00001
675			6.74000	10.65054	-4.51641	4.23709	-0.00854	-0.00030	-0.00085	0.00010	-0.00000	0.00031	-0.00000	0.00000	0.00000	10.24724	0.21845	-7.56059	-0.01683	-0.02003	-0.00220	0.00011	0.00081	0.00014	20.95343	0.25352	-0.08513	0.00410	-0.09336	-0.03653	-0.00007	0.00348	-0.00710	3.82936	-2.56596	20.27590	2.24559	0.90197	-3.66410	-2.05248	0.02040	-11.19867	-0.77139	7.35311	17.59195	-0.00086	0.00057	0.00161	0.00000
676			6.75000	10.67004	-4.48677	4.41879	-0.00853	-0.00032	-0.00085	0.00006	-0.00000	0.00024	-0.00000	0.00000	0.00000	10.24806	0.24228	-7.58468	-0.01741	-0.01899	-0.00199	0.00001	0.00053	0.00008	20.96042	0.23947	-0.18645	0.00520	-0.08888	-0.03552	-0.00005	0.00336	-0.00525	2.37589	-1.82119	15.69832	1.56234	0.36254	-2.36532	-1.06628	0.22179	-8.69221	-0.77279	7.35395	17.59655	-0.00088	0.00055	0.00159	-0.00001
677			6.76000	10.68319	-4.46987	4.55419	-0.00853	-0.00034	-0.00084	0.00003	-0.00001	0.00017	-0.00000	0.00000	0.00000	10.24741	0.25829	-7.60157	-0.01798	-0.01796	-0.00183	0.00001	0.00034	0.00006	20.96523	0.23343	-0.25883	0.00576	-0.08430	-0.03410	-0.00004	0.00246	-0.00324	1.23821	-1.18204	11.28076	1.06627	0.28407	-1.80111	-0.42466	0.08945	-5.69514	-0.78053	7.37264	17.60130	-0.00093	0.00052	0.00155	-0.00001
678			6.77000	10.69143	-4.46278	4.64638	-0.00854	-0.00035	-0.00083	0.00001	-0.00001	0.00010	-0.00000	0.00000	0.00000	10.24855	0.27021	-7.61637	-0.01849	-0.01698	-0.00171	0.00010	0.00025	0.00005	20.96962	0.23169	-0.30008	0.00625	-0.07985	-0.03238	-0.00005	0.00120	-0.00144	0.36882	-0.70971	7.28304	0.79898	0.51672	-1.61565	-0.10703	-0.16056	-2.71480	-0.79175	7.40412	17.60633	-0.00099	0.00049	0.00150	-0.00002
679			6.78000	10.69646	-4.46302	4.70100	-0.00855	-0.00036	-0.00082	0.00002	-0.00001	0.00005	-0.00000	0.00000	0.00000	10.25327	0.28067	-7.63106	-0.01889	-0.01607	-0.00163	0.00022	0.00020	0.00005	20.97377	0.23135	-0.31258	0.00715	-0.07542	-0.03042	-0.00005	-0.00001	-0.00003	-0.25899	-0.40654	3.95114	0.65666	0.89074	-1.61292	-0.00663	-0.36473	-0.08822	-0.80252	7.43933	17.61164	-0.00102	0.00046	0.00145	-0.00002
680			6.79000	10.69969	-4.46818	4.72603	-0.00855	-0.00036	-0.00081	0.00003	-0.00001	0.00002	-0.00000	0.00000	0.00000	10.26202	0.29037	-7.64700	-0.01920	-0.01528	-0.00159	0.00035	0.00015	0.00005	20.97703	0.23107	-0.30114	0.00881	-0.07121	-0.02838	-0.00004	-0.00093	0.00093	-0.64488	-0.24406	1.45990	0.48091	1.25099	-1.71215	0.01058	-0.43388	1.99399	-0.81007	7.47034	17.61687	-0.00103	0.00043	0.00139	-0.00001
681			6.80000	10.70216	-4.47584	4.73053	-0.00856	-0.00036	-0.00080	0.00004	-0.00000	-0.00000	-0.00000	0.00000	0.00000	10.27389	0.29832	-7.66493	-0.01944	-0.01462	-0.00156	0.00042	0.00008	0.00005	20.97837	0.23078	-0.27205	0.01093	-0.06761	-0.02647	0.00001	-0.00143	0.00146	-0.80927	-0.16648	-0.20514	0.19749	1.42324	-1.71155	0.03491	-0.30098	3.37136	-0.81334	7.49254	17.62153	-0.00103	0.00039	0.00133	-0.00000
682			6.81000	10.70417	-4.48405	4.72212	-0.00856	-0.00036	-0.00080	0.00003	-0.00000	-0.00002	-0.00000	0.00000	0.00000	10.28640	0.30275	-7.68224	-0.01956	-0.01406	-0.00152	0.00037	-0.00002	0.00004	20.97623	0.23105	-0.23344	0.01306	-0.06449	-0.02471	0.00010	-0.00149	0.00159	-0.81341	-0.06560	-1.24129	-0.14670	1.22724	-1.29952	0.09844	0.07089	3.93374	-0.81224	7.50407	17.62508	-0.00102	0.00036	0.00129	0.00001
683			6.82000	10.70469	-4.49171	4.70574	-0.00856	-0.00036	-0.00079	0.00001	-0.00000	-0.00003	-0.00000	0.00000	0.00000	10.29566	0.30214	-7.69306	-0.01955	-0.01366	-0.00150	0.00020	-0.00010	0.00001	20.96913	0.23247	-0.19386	0.01496	-0.06192	-0.02323	0.00026	-0.00119	0.00141	-0.72633	0.15538	-1.82799	-0.47057	0.58731	-0.35026	0.19764	0.65117	3.72863	-0.80749	7.50597	17.62656	-0.00099	0.00033	0.00125	0.00001
684			6.83000	10.70218	-4.49837	4.68525	-0.00857	-0.00036	-0.00079	-0.00004	-0.00000	-0.00003	-0.00000	0.00000	0.00000	10.29788	0.29574	-7.69190	-0.01945	-0.01351	-0.00152	-0.00010	-0.00018	-0.00003	20.95601	0.23549	-0.16043	0.01669	-0.06014	-0.02218	0.00047	-0.00068	0.00108	-0.57512	0.49927	-2.01019	-0.74818	-0.42708	0.93304	0.31346	1.37099	2.97241	-0.80118	7.50252	17.62497	-0.00097	0.00031	0.00123	0.00001
685			6.84000	10.69560	-4.50346	4.66468	-0.00857	-0.00036	-0.00079	-0.00011	-0.00000	-0.00003	-0.00000	0.00000	0.00000	10.29008	0.28338	-7.67690	-0.01931	-0.01366	-0.00158	-0.00048	-0.00026	-0.00007	20.93629	0.24024	-0.13727	0.01812	-0.05988	-0.02185	0.00073	-0.00009	0.00068	-0.38259	0.92231	-1.85681	-0.96846	-1.71935	2.28927	0.42407	2.17639	1.90704	-0.79606	7.49970	17.61995	-0.00096	0.00029	0.00123	0.00000
686			6.85000	10.68434	-4.50688	4.64658	-0.00858	-0.00035	-0.00078	-0.00019	0.00000	-0.00002	-0.00000	0.00000	0.00000	10.26981	0.26562	-7.64778	-0.01910	-0.01402	-0.00166	-0.00092	-0.00032	-0.00011	20.90948	0.24662	-0.12658	0.01880	-0.06120	-0.02225	0.00100	0.00054	0.00025	-0.22176	1.40531	-1.57072	-1.07991	-3.22698	3.61899	0.50289	3.04681	0.71029	-0.79426	7.50215	17.61195	-0.00097	0.00029	0.00123	-0.00000
687			6.86000	10.66785	-4.50947	4.63095	-0.00858	-0.00035	-0.00077	-0.00027	0.00000	-0.00002	-0.00000	0.00000	0.00000	10.23503	0.24380	-7.60454	-0.01877	-0.01454	-0.00174	-0.00140	-0.00035	-0.00016	20.87501	0.25417	-0.12890	0.01833	-0.06377	-0.02325	0.00123	0.00114	-0.00020	-0.16526	1.93479	-1.34765	-1.03340	-4.85440	4.86257	0.53071	3.93532	-0.44437	-0.79668	7.51052	17.60139	-0.00101	0.00029	0.00125	-0.00001
688			6.87000	10.64590	-4.51253	4.61646	-0.00858	-0.00035	-0.00077	-0.00035	-0.00000	-0.00002	-0.00000	0.00000	0.00000	10.18499	0.21985	-7.54803	-0.01832	-0.01504	-0.00182	-0.00183	-0.00033	-0.00020	20.83293	0.26237	-0.14290	0.01672	-0.06637	-0.02437	0.00132	0.00162	-0.00058	-0.21209	2.45554	-1.22198	-0.82002	-6.40206	5.83449	0.50232	4.72221	-1.33592	-0.80336	7.52235	17.58868	-0.00104	0.00031	0.00127	-0.00002
689			6.88000	10.61904	-4.51678	4.60249	-0.00859	-0.00035	-0.00077	-0.00041	-0.00000	-0.00002	-0.00000	0.00000	0.00000	10.12124	0.19629	-7.48219	-0.01784	-0.01542	-0.00188	-0.00213	-0.00027	-0.00023	20.78460	0.27047	-0.16449	0.01445	-0.06791	-0.02521	0.00126	0.00177	-0.00079	-0.28509	2.87333	-1.08147	-0.48120	-7.56224	6.20164	0.40834	5.20887	-1.72210	-0.81409	7.53502	17.57419	-0.00107	0.00033	0.00130	-0.00003
690			6.89000	10.58882	-4.52189	4.59012	-0.00860	-0.00034	-0.00077	-0.00045	-0.00000	-0.00002	-0.00000	0.00000	0.00000	10.04849	0.17597	-7.41511	-0.01743	-0.01547	-0.00188	-0.00226	-0.00017	-0.00021	20.73352	0.27745	-0.18713	0.01197	-0.06768	-0.02543	0.00105	0.00147	-0.00072	-0.34956	3.11282	-0.84303	-0.07784	-8.06773	5.70209	0.25289	5.21102	-1.46145	-0.82785	7.54665	17.55884	-0.00110	0.00035	0.00134	-0.00003
691			6.90000	10.55725	-4.52780	4.58052	-0.00859	-0.00033	-0.00075	-0.00041	-0.00000	-0.00001	-0.00000	0.00000	0.00000	9.97313	0.16155	-7.35656	-0.01704	-0.01515	-0.00184	-0.00220	-0.00005	-0.00017	20.68442	0.28238	-0.20357	0.00908	-0.06630	-0.02513	0.00073	0.00081	-0.00039	-0.36391	2.79137	-0.20845	0.32839	-7.87806	4.38483	0.04197	4.70172	-0.63114	-0.84240	7.55554	17.54383	-0.00112	0.00037	0.00137	-0.00003
692			6.91000	10.52585	-4.53505	4.57415	-0.00858	-0.00032	-0.00072	-0.00046	-0.00000	-0.00001	-0.00000	0.00000	0.00000	9.90089	0.15446	-7.31400	-0.01658	-0.01451	-0.00174	-0.00199	0.00006	-0.00010	20.64150	0.28432	-0.20876	0.00569	-0.06444	-0.02445	0.00038	-0.00005	0.00004	-0.59033	3.13329	-0.20806	0.69054	-7.16455	2.59464	-0.24104	3.82315	0.47034	-0.85534	7.56089	17.53049	-0.00113	0.00039	0.00141	-0.00003
693			6.92000	10.49534	-4.54378	4.57116	-0.00859	-0.00032	-0.00072	-0.00045	-0.00000	-0.00000	-0.00000	0.00000	0.00000	9.83552	0.15486	-7.29034	-0.01608	-0.01378	-0.00162	-0.00171	0.00015	-0.00004	20.60725	0.28224	-0.20166	0.00221	-0.06279	-0.02365	0.00011	-0.00092	0.00038	-0.66635	3.01787	0.22217	0.98213	-6.16447	0.73724	-0.62286	2.80848	1.44016	-0.86554	7.56332	17.51999	-0.00114	0.00041	0.00144	-0.00002
694			6.93000	10.46635	-4.55250	4.57357	-0.00859	-0.00031	-0.00071	-0.00043	-0.00000	0.00001	-0.00000	0.00000	0.00000	9.77891	0.16181	-7.28481	-0.01560	-0.01310	-0.00153	-0.00142	0.00021	0.00001	20.58204	0.27504	-0.18572	-0.00083	-0.06121	-0.02272	-0.00003	-0.00166	0.00050	-0.56923	2.81821	0.92767	1.19771	-5.08716	-0.89596	-1.10270	1.88428	1.93919	-0.87275	7.56372	17.51254	-0.00114	0.00042	0.00147	-0.00001
695			6.94000	10.43967	-4.55919	4.58502	-0.00859	-0.00031	-0.00071	-0.00040	-0.00000	0.00002	-0.00000	0.00000	0.00000	9.73128	0.17401	-7.29425	-0.01516	-0.01265	-0.00147	-0.00115	0.00025	0.00004	20.56454	0.26209	-0.16709	-0.00289	-0.05923	-0.02164	-0.00007	-0.00217	0.00040	-0.30965	2.55014	1.94909	1.35142	-4.07402	-2.17825	-1.63800	1.16714	1.88949	-0.87688	7.56202	17.50767	-0.00114	0.00044	0.00149	-0.00001
696			6.95000	10.41566	-4.56262	4.60832	-0.00859	-0.00032	-0.00072	-0.00038	-0.00000	0.00004	-0.00000	0.00000	0.00000	9.69193	0.19012	-7.31507	-0.01476	-0.01257	-0.00146	-0.00091	0.00029	0.00007	20.55305	0.24331	-0.15096	-0.00403	-0.05719	-0.02060	-0.00006	-0.00248	0.00019	0.04500	2.26793	3.19707	1.45118	-3.14599	-3.17992	-2.16572	0.61020	1.46064	-0.87764	7.55707	17.50484	-0.00113	0.00045	0.00150	0.00000
697			6.96000	10.39411	-4.56217	4.64523	-0.00860	-0.00034	-0.00073	-0.00035	-0.00000	0.00006	-0.00000	0.00000	0.00000	9.66051	0.20926	-7.34542	-0.01455	-0.01279	-0.00150	-0.00068	0.00032	0.00010	20.54689	0.21924	-0.13999	-0.00452	-0.05586	-0.01988	-0.00002	-0.00266	-0.00007	0.49775	1.95215	4.62951	1.49386	-2.19261	-4.05358	-2.63177	0.07931	0.82199	-0.87485	7.54771	17.50415	-0.00110	0.00046	0.00151	0.00001
698			6.97000	10.37573	-4.55652	4.69775	-0.00861	-0.00035	-0.00074	-0.00031	-0.00000	0.00008	-0.00000	0.00000	0.00000	9.63821	0.23075	-7.38492	-0.01466	-0.01320	-0.00161	-0.00041	0.00034	0.00013	20.54671	0.19067	-0.13572	-0.00451	-0.05616	-0.01974	0.00003	-0.00278	-0.00038	1.14584	1.44714	6.38392	1.46047	-1.04339	-4.91771	-3.02498	-0.51298	-0.03849	-0.86888	7.53407	17.50612	-0.00106	0.00047	0.00152	0.00001
699			6.98000	10.36329	-4.54289	4.77065	-0.00861	-0.00037	-0.00074	-0.00021	0.00000	0.00011	-0.00000	0.00000	0.00000	9.62784	0.25401	-7.43439	-0.01519	-0.01377	-0.00176	-0.00006	0.00035	0.00018	20.55362	0.15824	-0.14087	-0.00390	-0.05836	-0.02031	0.00007	-0.00284	-0.00082	2.06738	0.53915	8.72066	1.34051	0.44951	-5.88949	-3.38031	-1.15586	-1.24448	-0.86070	7.51824	17.51119	-0.00102	0.00048	0.00153	0.00002
700			6.99000	10.36161	-4.51816	4.87149	-0.00861	-0.00039	-0.00074	-0.00005	0.00001	0.00016	-0.00000	0.00000	0.00000	9.63328	0.27881	-7.49603	-0.01600	-0.01439	-0.00193	0.00044	0.00034	0.00025	20.56825	0.12212	-0.15948	-0.00261	-0.06112	-0.02121	0.00009	-0.00281	-0.00141	3.24722	-0.87952	11.74623	1.14107	2.38532	-7.13781	-3.73284	-1.83107	-2.76010	-0.85200	7.50397	17.51908	-0.00097	0.00049	0.00154	0.00002
701			7.00000	10.37555	-4.47966	5.00734	-0.00860	-0.00041	-0.00075	0.00016	0.00001	0.00021	-0.00000	0.00000	0.00000	9.65897	0.30541	-7.57411	-0.01681	-0.01489	-0.00202	0.00111	0.00033	0.00032	20.59122	0.08223	-0.19358	-0.00098	-0.06321	-0.02210	0.00005	-0.00274	-0.00205	4.59701	-2.68174	15.19277	0.89108	4.73203	-8.75575	-4.10076	-2.55557	-4.29374	-0.84479	7.49491	17.52864	-0.00095	0.00050	0.00154	0.00001
702			7.01000	10.40743	-4.42605	5.18017	-0.00858	-0.00045	-0.00077	0.00038	0.00002	0.00026	-0.00000	0.00000	0.00000	9.70791	0.33442	-7.67248	-0.01737	-0.01523	-0.00201	0.00185	0.00031	0.00039	20.62288	0.03825	-0.24138	0.00065	-0.06457	-0.02296	-0.00004	-0.00279	-0.00261	5.93572	-4.54469	18.45621	0.65790	7.23639	-10.56120	-4.48706	-3.30262	-5.49510	-0.84052	7.49230	17.53856	-0.00095	0.00050	0.00154	0.00001
703			7.02000	10.45585	-4.35856	5.38438	-0.00857	-0.00049	-0.00080	0.00057	0.00003	0.00031	-0.00000	0.00000	0.00000	9.77982	0.36641	-7.79114	-0.01769	-0.01549	-0.00191	0.00254	0.00031	0.00043	20.66263	-0.00998	-0.29799	0.00249	-0.06601	-0.02403	-0.00019	-0.00304	-0.00302	7.00647	-6.10741	20.83738	0.50661	9.49673	-12.14288	-4.84745	-3.96688	-6.13859	-0.83919	7.49413	17.54836	-0.00097	0.00051	0.00153	0.00000
704			7.03000	10.51635	-4.28131	5.60735	-0.00855	-0.00052	-0.00083	0.00069	0.00003	0.00034	-0.00000	0.00000	0.00000	9.87053	0.40120	-7.92492	-0.01783	-0.01571	-0.00175	0.00302	0.00031	0.00043	20.70833	-0.06184	-0.35732	0.00468	-0.06807	-0.02543	-0.00038	-0.00340	-0.00323	7.58924	-7.07709	21.73990	0.43933	11.06737	-13.01973	-5.06533	-4.39617	-6.17035	-0.83947	7.49637	17.55783	-0.00099	0.00050	0.00152	0.00000
705			7.04000	10.58221	-4.20033	5.83109	-0.00854	-0.00056	-0.00085	0.00073	0.00004	0.00034	-0.00000	0.00000	0.00000	9.97191	0.43708	-8.06363	-0.01796	-0.01602	-0.00161	0.00322	0.00030	0.00039	20.75638	-0.11498	-0.41368	0.00733	-0.07105	-0.02719	-0.00060	-0.00370	-0.00320	7.61346	-7.30555	20.87175	0.35982	11.61101	-12.90494	-4.99059	-4.43194	-5.64766	-0.83938	7.49516	17.56667	-0.00101	0.00050	0.00151	0.00000
706			7.05000	10.64639	-4.12150	6.03691	-0.00852	-0.00060	-0.00088	0.00070	0.00004	0.00031	-0.00000	0.00000	0.00000	10.07379	0.47056	-8.19627	-0.01818	-0.01648	-0.00152	0.00313	0.00023	0.00034	20.80182	-0.16556	-0.46240	0.01026	-0.07487	-0.02917	-0.00075	-0.00375	-0.00291	7.13910	-6.84167	18.36906	0.13764	11.07900	-11.86003	-4.53460	-4.00109	-4.68427	-0.83729	7.48899	17.57393	-0.00101	0.00048	0.00150	0.00001
707			7.06000	10.70330	-4.04979	6.20970	-0.00851	-0.00063	-0.00090	0.00061	0.00004	0.00025	-0.00000	0.00000	0.00000	10.16704	0.49755	-8.31431	-0.01848	-0.01688	-0.00148	0.00279	0.00008	0.00029	20.83991	-0.20933	-0.50021	0.01318	-0.07816	-0.03080	-0.00075	-0.00343	-0.00231	6.26182	-5.87138	14.67645	-0.27417	9.68133	-10.18393	-3.73161	-3.16088	-3.40428	-0.83319	7.48002	17.57848	-0.00099	0.00047	0.00149	0.00001
708			7.07000	10.74961	-3.98907	6.34000	-0.00850	-0.00065	-0.00090	0.00049	0.00004	0.00018	-0.00000	0.00000	0.00000	10.24508	0.51501	-8.41318	-0.01873	-0.01696	-0.00146	0.00227	-0.00011	0.00023	20.86704	-0.24315	-0.52483	0.01529	-0.07975	-0.03158	-0.00055	-0.00284	-0.00148	5.10341	-4.63368	10.38988	-0.80758	7.75008	-8.22352	-2.76082	-2.04392	-1.95519	-0.82884	7.47330	17.57977	-0.00098	0.00045	0.00146	0.00001
709			7.08000	10.78427	-3.94161	6.42501	-0.00850	-0.00066	-0.00089	0.00037	0.00003	0.00011	-0.00000	0.00000	0.00000	10.30457	0.52190	-8.49150	-0.01889	-0.01670	-0.00146	0.00168	-0.00029	0.00017	20.88122	-0.26650	-0.53573	0.01614	-0.07900	-0.03126	-0.00022	-0.00227	-0.00060	3.81062	-3.35937	6.10876	-1.31679	5.67719	-6.28346	-1.88397	-0.84009	-0.49977	-0.82600	7.47276	17.57806	-0.00100	0.00041	0.00142	0.00000
710			7.09000	10.80812	-3.90801	6.46761	-0.00851	-0.00066	-0.00088	0.00026	0.00003	0.00004	-0.00000	0.00000	0.00000	10.34595	0.51965	-8.55077	-0.01894	-0.01623	-0.00146	0.00115	-0.00041	0.00013	20.88260	-0.28166	-0.53355	0.01568	-0.07618	-0.02999	0.00009	-0.00199	0.00014	2.52476	-2.20434	2.26018	-1.65277	3.86471	-4.56937	-1.30713	0.18974	0.82541	-0.82463	7.47838	17.57486	-0.00101	0.00038	0.00135	0.00000
711			7.10000	10.82281	-3.88749	6.47378	-0.00852	-0.00066	-0.00086	0.00017	0.00002	-0.00001	-0.00000	0.00000	0.00000	10.37333	0.51137	-8.59373	-0.01890	-0.01577	-0.00148	0.00078	-0.00044	0.00009	20.87441	-0.29249	-0.51999	0.01451	-0.07215	-0.02813	0.00028	-0.00204	0.00065	1.33719	-1.23188	-0.96234	-1.73149	2.58354	-3.15423	-1.08191	0.83840	1.92713	-0.82363	7.48761	17.57225	-0.00101	0.00034	0.00128	0.00000
712			7.11000	10.83013	-3.87869	6.45037	-0.00853	-0.00065	-0.00084	0.00010	0.00001	-0.00005	-0.00000	0.00000	0.00000	10.39231	0.50074	-8.62345	-0.01882	-0.01545	-0.00152	0.00057	-0.00040	0.00006	20.86104	-0.30253	-0.49712	0.01335	-0.06825	-0.02624	0.00033	-0.00226	0.00095	0.27049	-0.45750	-3.53354	-1.57932	1.85195	-1.99282	-1.08386	1.08884	2.74065	-0.82205	7.49814	17.57172	-0.00099	0.00031	0.00121	0.00000
713			7.12000	10.83189	-3.88031	6.40387	-0.00853	-0.00064	-0.00082	0.00005	0.00000	-0.00008	-0.00000	0.00000	0.00000	10.40746	0.49024	-8.64188	-0.01875	-0.01531	-0.00159	0.00046	-0.00033	0.00003	20.84631	-0.31319	-0.46788	0.01285	-0.06573	-0.02481	0.00033	-0.00236	0.00106	-0.68001	0.13080	-5.50987	-1.32481	1.44800	-0.91696	-1.09729	1.11752	3.16957	-0.81982	7.50847	17.57344	-0.00096	0.00029	0.00114	0.00000
714			7.13000	10.82963	-3.89110	6.33997	-0.00854	-0.00063	-0.00080	0.00001	-0.00000	-0.00010	-0.00000	0.00000	0.00000	10.42044	0.48011	-8.64890	-0.01874	-0.01531	-0.00166	0.00036	-0.00028	-0.00001	20.83153	-0.32350	-0.43655	0.01320	-0.06513	-0.02411	0.00036	-0.00218	0.00103	-1.50753	0.58735	-7.01414	-1.10948	1.02230	0.31377	-0.97707	1.20140	3.12751	-0.81737	7.51796	17.57562	-0.00091	0.00027	0.00109	0.00000
715			7.14000	10.82405	-3.90968	6.26262	-0.00855	-0.00062	-0.00078	-0.00002	-0.00001	-0.00012	-0.00000	0.00000	0.00000	10.42950	0.46869	-8.64171	-0.01877	-0.01540	-0.00173	0.00018	-0.00027	-0.00005	20.81534	-0.33165	-0.40829	0.01440	-0.06597	-0.02403	0.00046	-0.00169	0.00088	-2.17682	0.97985	-8.18414	-1.01418	0.31992	1.84239	-0.70336	1.51538	2.64482	-0.81518	7.52683	17.57577	-0.00086	0.00027	0.00104	0.00000
716			7.15000	10.81528	-3.93422	6.17465	-0.00855	-0.00060	-0.00076	-0.00006	-0.00001	-0.00013	-0.00000	0.00000	0.00000	10.43161	0.45379	-8.61730	-0.01877	-0.01554	-0.00180	-0.00009	-0.00029	-0.00011	20.79555	-0.33605	-0.38713	0.01574	-0.06749	-0.02437	0.00061	-0.00093	0.00063	-2.67304	1.36190	-9.09454	-1.02494	-0.68329	3.59684	-0.32460	2.01313	1.88623	-0.81332	7.53517	17.57254	-0.00082	0.00027	0.00102	0.00000
717			7.16000	10.80297	-3.96311	6.07845	-0.00855	-0.00057	-0.00074	-0.00011	-0.00001	-0.00013	-0.00000	0.00000	0.00000	10.42438	0.43423	-8.57417	-0.01867	-0.01572	-0.00186	-0.00042	-0.00033	-0.00018	20.77135	-0.33594	-0.37489	0.01670	-0.06887	-0.02488	0.00075	-0.00007	0.00038	-3.05760	1.78217	-9.81616	-1.06327	-1.86931	5.38223	0.11114	2.49987	1.09866	-0.81203	7.54269	17.56605	-0.00079	0.00028	0.00101	-0.00000
718			7.17000	10.78643	-3.99582	5.97535	-0.00855	-0.00055	-0.00072	-0.00018	-0.00001	-0.00014	-0.00000	0.00000	0.00000	10.40663	0.41023	-8.51301	-0.01848	-0.01591	-0.00188	-0.00077	-0.00036	-0.00024	20.74390	-0.33096	-0.37028	0.01710	-0.06977	-0.02543	0.00085	0.00074	0.00024	-3.43169	2.30316	-10.55082	-1.06822	-3.14032	7.03227	0.59589	2.83767	0.57312	-0.81208	7.54916	17.55762	-0.00076	0.00030	0.00103	-0.00000
719			7.18000	10.76426	-4.03285	5.86360	-0.00854	-0.00053	-0.00072	-0.00026	-0.00002	-0.00016	-0.00000	0.00000	0.00000	10.37752	0.38259	-8.43550	-0.01825	-0.01615	-0.00187	-0.00114	-0.00038	-0.00029	20.71457	-0.32068	-0.36905	0.01699	-0.07033	-0.02602	0.00089	0.00140	0.00034	-3.88416	2.98211	-11.61199	-1.05580	-4.47193	8.46670	1.15247	3.03253	0.58768	-0.81403	7.55509	17.54914	-0.00075	0.00033	0.00106	-0.00000
720			7.19000	10.73480	-4.07542	5.73818	-0.00854	-0.00051	-0.00073	-0.00036	-0.00002	-0.00018	-0.00000	0.00000	0.00000	10.33622	0.35158	-8.34400	-0.01798	-0.01640	-0.00185	-0.00151	-0.00042	-0.00033	20.68390	-0.30433	-0.36440	0.01624	-0.07117	-0.02677	0.00089	0.00186	0.00077	-4.49247	3.78979	-13.18332	-1.06851	-5.81921	9.64027	1.79868	3.14296	1.30354	-0.81768	7.56109	17.54264	-0.00074	0.00035	0.00109	-0.00001
721			7.20000	10.69737	-4.12543	5.59367	-0.00853	-0.00048	-0.00073	-0.00044	-0.00002	-0.00021	-0.00000	0.00000	0.00000	10.28273	0.31741	-8.24129	-0.01771	-0.01666	-0.00185	-0.00183	-0.00047	-0.00036	20.65178	-0.28112	-0.34896	0.01456	-0.07283	-0.02775	0.00084	0.00215	0.00153	-5.27621	4.60034	-15.17490	-1.12680	-7.05431	10.51718	2.53046	3.20597	2.66550	-0.82251	7.56777	17.53906	-0.00074	0.00037	0.00113	-0.00001
722			7.21000	10.65278	-4.18430	5.42705	-0.00853	-0.00045	-0.00073	-0.00051	-0.00002	-0.00024	-0.00000	0.00000	0.00000	10.21872	0.28025	-8.13072	-0.01737	-0.01697	-0.00187	-0.00207	-0.00053	-0.00039	20.61810	-0.25031	-0.31711	0.01192	-0.07518	-0.02888	0.00072	0.00234	0.00259	-6.17396	5.30495	-17.43504	-1.25305	-8.03103	11.11089	3.32856	3.22530	4.48448	-0.82805	7.57560	17.53747	-0.00075	0.00038	0.00116	-0.00001
723			7.22000	10.60231	-4.25254	5.23609	-0.00854	-0.00043	-0.00075	-0.00056	-0.00003	-0.00028	-0.00000	0.00000	0.00000	10.14716	0.24002	-8.01515	-0.01696	-0.01738	-0.00190	-0.00220	-0.00064	-0.00041	20.58301	-0.21147	-0.26525	0.00875	-0.07750	-0.02994	0.00054	0.00247	0.00390	-7.11872	5.90833	-20.00466	-1.49211	-8.68658	11.49993	4.20344	3.17220	6.62597	-0.83400	7.58494	17.53582	-0.00078	0.00039	0.00118	-0.00001
724			7.23000	10.54653	-4.33022	5.01693	-0.00854	-0.00040	-0.00078	-0.00061	-0.00003	-0.00034	-0.00000	0.00000	0.00000	10.07120	0.19576	-7.89666	-0.01655	-0.01784	-0.00192	-0.00223	-0.00079	-0.00042	20.54722	-0.16369	-0.19037	0.00563	-0.07957	-0.03084	0.00035	0.00262	0.00540	-8.08690	6.47761	-23.02229	-1.89531	-9.05059	11.81473	5.20090	3.02692	9.00641	-0.83995	7.59502	17.53207	-0.00082	0.00038	0.00118	-0.00001
725			7.24000	10.48527	-4.41745	4.76449	-0.00855	-0.00037	-0.00081	-0.00064	-0.00003	-0.00040	-0.00000	0.00000	0.00000	9.99356	0.14585	-7.77571	-0.01631	-0.01818	-0.00191	-0.00222	-0.00100	-0.00044	20.51147	-0.10564	-0.09048	0.00340	-0.08122	-0.03155	0.00021	0.00292	0.00703	-9.06639	7.04483	-26.54794	-2.48533	-9.20473	12.25714	6.35419	2.82859	11.46986	-0.84562	7.60360	17.52481	-0.00087	0.00036	0.00117	-0.00001
726			7.25000	10.41831	-4.51406	4.47365	-0.00856	-0.00033	-0.00083	-0.00067	-0.00003	-0.00047	-0.00000	0.00000	0.00000	9.91623	0.08804	-7.65039	-0.01628	-0.01827	-0.00186	-0.00218	-0.00127	-0.00045	20.47601	-0.03568	0.03426	0.00237	-0.08204	-0.03189	0.00015	0.00348	0.00860	-10.06946	7.59613	-30.57863	-3.25322	-9.24296	13.06674	7.68410	2.64670	13.83152	-0.85090	7.60816	17.51332	-0.00090	0.00033	0.00114	-0.00001
727			7.26000	10.34569	-4.62036	4.13939	-0.00857	-0.00028	-0.00083	-0.00070	-0.00002	-0.00054	-0.00000	0.00000	0.00000	9.84060	0.01987	-7.51626	-0.01639	-0.01802	-0.00174	-0.00214	-0.00154	-0.00047	20.44057	0.04808	0.18204	0.00246	-0.08198	-0.03186	0.00015	0.00441	0.00999	-11.20880	8.13252	-35.12577	-4.13515	-9.28956	14.51265	9.19719	2.55843	15.93894	-0.85590	7.60696	17.49825	-0.00093	0.00029	0.00109	-0.00001
728			7.27000	10.26718	-4.73840	3.75632	-0.00857	-0.00021	-0.00083	-0.00072	-0.00002	-0.00062	-0.00000	0.00000	0.00000	9.76669	-0.06079	-7.36566	-0.01649	-0.01745	-0.00159	-0.00212	-0.00178	-0.00049	20.40418	0.14755	0.34951	0.00316	-0.08117	-0.03149	0.00021	0.00568	0.01109	-12.64604	8.69409	-40.20536	-5.01235	-9.51743	16.83821	10.85064	2.65155	17.67496	-0.86049	7.59945	17.48167	-0.00096	0.00024	0.00103	-0.00001
729			7.28000	10.18196	-4.87172	3.31900	-0.00858	-0.00013	-0.00082	-0.00074	-0.00001	-0.00069	-0.00000	0.00000	0.00000	9.69283	-0.15521	-7.18866	-0.01656	-0.01657	-0.00142	-0.00216	-0.00193	-0.00052	20.36504	0.26391	0.53236	0.00409	-0.07933	-0.03069	0.00029	0.00711	0.01177	-14.41844	9.29812	-45.69421	-5.74503	-10.04498	20.06646	12.52411	3.00412	18.98071	-0.86461	7.58710	17.46553	-0.00098	0.00019	0.00097	-0.00001
730			7.29000	10.08919	-5.02308	2.82443	-0.00858	-0.00005	-0.00082	-0.00076	-0.00001	-0.00077	-0.00000	0.00000	0.00000	9.61657	-0.26302	-6.97640	-0.01666	-0.01536	-0.00127	-0.00224	-0.00197	-0.00055	20.32061	0.39680	0.72588	0.00510	-0.07580	-0.02921	0.00042	0.00826	0.01189	-16.27864	9.86500	-51.14716	-6.24817	-10.78862	23.76042	14.00196	3.60750	19.89571	-0.86858	7.57306	17.45075	-0.00100	0.00013	0.00090	-0.00001
731			7.30000	9.98917	-5.19109	2.27620	-0.00859	0.00004	-0.00080	-0.00076	0.00000	-0.00082	-0.00000	0.00000	0.00000	9.53687	-0.38211	-6.72729	-0.01684	-0.01374	-0.00120	-0.00231	-0.00186	-0.00058	20.26897	0.54309	0.92647	0.00602	-0.07018	-0.02686	0.00056	0.00865	0.01136	-17.71898	10.17940	-55.70440	-6.55009	-11.39717	26.95445	15.02876	4.31796	20.51424	-0.87248	7.56022	17.43787	-0.00102	0.00007	0.00083	-0.00001
732			7.31000	9.88508	-5.36845	1.68897	-0.00860	0.00014	-0.00074	-0.00071	0.00002	-0.00080	-0.00000	0.00000	0.00000	9.45625	-0.50863	-6.45214	-0.01708	-0.01155	-0.00120	-0.00226	-0.00162	-0.00062	20.20995	0.69713	1.13153	0.00632	-0.06217	-0.02344	0.00065	0.00801	0.01006	-18.17143	9.96818	-58.25001	-6.73926	-11.43540	28.52146	15.40843	4.90804	20.81041	-0.87583	7.55006	17.42757	-0.00104	0.00002	0.00076	-0.00001
733			7.32000	9.78314	-5.54273	1.08931	-0.00860	0.00025	-0.00065	-0.00060	0.00003	-0.00069	-0.00000	0.00000	0.00000	9.38011	-0.63738	-6.17261	-0.01726	-0.00889	-0.00124	-0.00202	-0.00125	-0.00061	20.14598	0.85159	1.33728	0.00581	-0.05142	-0.01884	0.00062	0.00639	0.00799	-17.27220	9.05654	-57.78966	-6.81264	-10.56598	27.62259	15.02264	5.09442	20.64089	-0.87749	7.54251	17.42054	-0.00106	-0.00003	0.00069	-0.00000
734			7.33000	9.69131	-5.69996	0.51231	-0.00859	0.00037	-0.00054	-0.00043	0.00003	-0.00053	-0.00000	0.00000	0.00000	9.31586	-0.76076	-5.91660	-0.01744	-0.00615	-0.00129	-0.00156	-0.00082	-0.00056	20.08271	0.99814	1.53872	0.00548	-0.03852	-0.01336	0.00053	0.00419	0.00540	-15.04794	7.45933	-53.83858	-6.58825	-8.59646	23.97232	13.81002	4.60260	19.87317	-0.87626	7.53596	17.41675	-0.00107	-0.00007	0.00064	0.00001
735			7.34000	9.61715	-5.82891	-0.00560	-0.00858	0.00048	-0.00044	-0.00022	0.00003	-0.00037	-0.00000	0.00000	0.00000	9.27168	-0.86851	-5.71117	-0.01783	-0.00380	-0.00133	-0.00089	-0.00044	-0.00043	20.02825	1.12788	1.72989	0.00646	-0.02563	-0.00789	0.00048	0.00213	0.00291	-11.87890	5.37489	-46.71157	-5.82148	-5.61541	18.09609	11.77655	3.36972	18.37177	-0.87119	7.52742	17.41536	-0.00107	-0.00009	0.00059	0.00001
736			7.35000	9.56579	-5.92359	-0.43592	-0.00857	0.00057	-0.00037	-0.00000	0.00001	-0.00025	-0.00000	0.00000	0.00000	9.25366	-0.95007	-5.57296	-0.01847	-0.00221	-0.00134	-0.00008	-0.00018	-0.00026	19.98985	1.23252	1.90312	0.00939	-0.01538	-0.00347	0.00041	0.00079	0.00109	-8.29228	3.08791	-37.46350	-4.41527	-2.06539	11.24921	9.08141	1.66278	16.00769	-0.86195	7.51428	17.41543	-0.00105	-0.00010	0.00057	0.00002
737			7.36000	9.53913	-5.98316	-0.76390	-0.00856	0.00062	-0.00034	0.00021	-0.00000	-0.00016	-0.00000	0.00000	0.00000	9.26335	-0.99838	-5.50322	-0.01928	-0.00165	-0.00135	0.00075	-0.00007	-0.00011	19.97083	1.30670	2.04942	0.01440	-0.00992	-0.00095	0.00018	0.00020	0.00023	-4.72677	0.85405	-27.37726	-2.55646	1.40944	4.77096	6.09371	-0.06227	12.78089	-0.84901	7.49626	17.41640	-0.00099	-0.00008	0.00059	0.00002
738			7.37000	9.53639	-6.00987	-0.98736	-0.00856	0.00065	-0.00035	0.00039	-0.00002	-0.00011	-0.00000	0.00000	0.00000	9.29704	-1.01264	-5.49174	-0.02009	-0.00213	-0.00139	0.00146	-0.00001	0.00002	19.96988	1.35014	2.16040	0.02089	-0.01034	-0.00076	-0.00029	-0.00003	0.00013	-1.43874	-1.15996	-17.48576	-0.66035	4.19752	-0.43907	3.33264	-1.38481	8.81720	-0.83407	7.47633	17.41782	-0.00091	-0.00004	0.00064	0.00002
739			7.38000	9.55504	-6.00741	-1.11271	-0.00856	0.00066	-0.00039	0.00054	-0.00003	-0.00005	-0.00000	0.00000	0.00000	9.34694	-0.99862	-5.52241	-0.02078	-0.00342	-0.00146	0.00188	0.00009	0.00012	19.98238	1.36841	2.22905	0.02773	-0.01647	-0.00284	-0.00082	-0.00016	0.00023	1.45168	-2.84259	-8.48694	0.84697	5.84509	-3.90977	1.27587	-2.02324	4.26835	-0.81983	7.45999	17.41949	-0.00084	0.00001	0.00071	0.00002
740			7.39000	9.59106	-5.97989	-1.15204	-0.00857	0.00065	-0.00045	0.00063	-0.00004	0.00000	-0.00000	0.00000	0.00000	9.40246	-0.96687	-5.57641	-0.02119	-0.00544	-0.00158	0.00191	0.00024	0.00017	20.00178	1.37111	2.24975	0.03383	-0.02734	-0.00690	-0.00114	0.00007	-0.00005	3.84700	-4.07093	-0.87434	1.77053	6.10870	-5.45991	0.14388	-1.86812	-0.64095	-0.80972	7.45381	17.42197	-0.00079	0.00008	0.00080	0.00001
741			7.40000	9.63868	-5.93249	-1.12196	-0.00857	0.00062	-0.00052	0.00066	-0.00005	0.00006	-0.00000	0.00000	0.00000	9.45205	-0.92854	-5.63439	-0.02129	-0.00811	-0.00174	0.00152	0.00040	0.00017	20.02112	1.36839	2.21985	0.03834	-0.04119	-0.01232	-0.00101	0.00121	-0.00110	5.59595	-4.72808	4.97144	2.21017	5.05486	-5.20007	-0.15196	-1.00997	-5.47986	-0.80604	7.46185	17.42597	-0.00079	0.00016	0.00091	0.00000
742			7.41000	9.69097	-5.87204	-1.04249	-0.00858	0.00059	-0.00061	0.00063	-0.00005	0.00011	-0.00000	0.00000	0.00000	9.48617	-0.89187	-5.67956	-0.02117	-0.01115	-0.00196	0.00085	0.00054	0.00013	20.03450	1.36788	2.14244	0.04078	-0.05611	-0.01840	-0.00044	0.00349	-0.00289	6.56975	-4.79042	8.91774	2.39876	3.04934	-3.62255	0.12026	0.30241	-9.67986	-0.80894	7.48222	17.43168	-0.00083	0.00024	0.00103	-0.00001
743			7.42000	9.74150	-5.80623	-0.93298	-0.00858	0.00055	-0.00068	0.00053	-0.00004	0.00015	-0.00000	0.00000	0.00000	9.49894	-0.86081	-5.70209	-0.02091	-0.01377	-0.00217	0.00006	0.00062	0.00006	20.03816	1.37389	2.02656	0.04112	-0.06911	-0.02400	0.00032	0.00638	-0.00490	6.83137	-4.38210	11.28504	2.50836	0.65891	-1.65004	0.64976	1.70342	-12.71731	-0.81717	7.50883	17.43918	-0.00089	0.00033	0.00117	-0.00001
744			7.43000	9.78608	-5.74083	-0.80677	-0.00859	0.00052	-0.00072	0.00042	-0.00004	0.00018	-0.00000	0.00000	0.00000	9.48970	-0.83542	-5.70370	-0.02053	-0.01532	-0.00231	-0.00065	0.00064	0.00001	20.03174	1.38718	1.88630	0.03945	-0.07753	-0.02801	0.00094	0.00862	-0.00634	6.68707	-3.75090	12.78418	2.58250	-1.46544	-0.46976	1.10421	2.79566	-14.19987	-0.82964	7.53594	17.44827	-0.00096	0.00041	0.00131	-0.00002
745			7.44000	9.82378	-5.67781	-0.66844	-0.00859	0.00049	-0.00074	0.00031	-0.00003	0.00020	-0.00000	0.00000	0.00000	9.46286	-0.81279	-5.69885	-0.01999	-0.01563	-0.00234	-0.00110	0.00063	0.00003	20.01793	1.40467	1.73911	0.03571	-0.08061	-0.02995	0.00115	0.00903	-0.00669	6.54175	-3.17985	14.19535	2.62704	-2.76133	-1.07835	1.16490	3.26537	-14.01382	-0.84509	7.56078	17.45881	-0.00102	0.00048	0.00145	-0.00003
746			7.45000	9.85661	-5.61525	-0.51507	-0.00860	0.00046	-0.00073	0.00025	-0.00003	0.00022	-0.00000	0.00000	0.00000	9.42675	-0.78782	-5.70974	-0.01921	-0.01504	-0.00231	-0.00120	0.00062	0.00014	20.00181	1.42012	1.60176	0.02980	-0.07924	-0.02994	0.00090	0.00734	-0.00602	6.74676	-2.91465	16.14817	2.67433	-2.86534	-3.92272	0.60538	2.94083	-12.43991	-0.86148	7.58265	17.47056	-0.00108	0.00055	0.00157	-0.00003
747			7.46000	9.88889	-5.54833	-0.33811	-0.00861	0.00044	-0.00071	0.00024	-0.00003	0.00025	-0.00000	0.00000	0.00000	9.39195	-0.75451	-5.76013	-0.01816	-0.01410	-0.00225	-0.00095	0.00066	0.00033	19.98972	1.42560	1.48628	0.02206	-0.07530	-0.02853	0.00036	0.00423	-0.00483	7.49751	-3.10494	19.05166	2.76366	-1.68398	-8.83477	-0.61400	1.82518	-10.08187	-0.87636	7.60026	17.48260	-0.00112	0.00061	0.00168	-0.00002
748			7.47000	9.92566	-5.47132	-0.12618	-0.00862	0.00041	-0.00069	0.00028	-0.00003	0.00030	-0.00000	0.00000	0.00000	9.36887	-0.70744	-5.86899	-0.01681	-0.01342	-0.00222	-0.00045	0.00075	0.00058	19.98803	1.41422	1.39736	0.01312	-0.07111	-0.02652	-0.00009	0.00074	-0.00370	8.74631	-3.72639	23.00560	2.94254	0.53785	-15.11172	-2.31468	0.10944	-7.68340	-0.88795	7.61151	17.49305	-0.00114	0.00067	0.00178	-0.00002
749			7.48000	9.97054	-5.38028	0.13119	-0.00863	0.00037	-0.00069	0.00034	-0.00003	0.00035	-0.00000	0.00000	0.00000	9.36458	-0.64286	-6.04565	-0.01522	-0.01346	-0.00223	0.00009	0.00091	0.00085	20.00134	1.38213	1.33193	0.00395	-0.06873	-0.02484	-0.00014	-0.00235	-0.00300	10.20572	-4.56737	27.68586	3.24281	3.22577	-21.64026	-4.16360	-1.82438	-5.92169	-0.89608	7.61580	17.50038	-0.00114	0.00072	0.00187	-0.00001
750			7.49000	10.02395	-5.27499	0.43844	-0.00863	0.00032	-0.00070	0.00039	-0.00003	0.00042	-0.00000	0.00000	0.00000	9.38036	-0.56012	-6.28607	-0.01358	-0.01437	-0.00225	0.00050	0.00115	0.00108	20.03057	1.32996	1.28065	-0.00398	-0.06912	-0.02413	0.00024	-0.00472	-0.00283	11.44458	-5.29324	32.24821	3.62642	5.64908	-27.04957	-5.77612	-3.49994	-5.17848	-0.90196	7.61480	17.50456	-0.00112	0.00075	0.00193	-0.00001
751			7.50000	10.08241	-5.15978	0.78842	-0.00863	0.00025	-0.00073	0.00038	-0.00002	0.00048	-0.00000	0.00000	0.00000	9.41175	-0.46283	-6.57152	-0.01233	-0.01610	-0.00226	0.00070	0.00145	0.00120	20.07244	1.26253	1.23224	-0.00888	-0.07256	-0.02478	0.00067	-0.00620	-0.00315	12.01589	-5.57843	35.46840	4.01160	7.14995	-29.98841	-6.81474	-4.49250	-5.42037	-0.90702	7.61093	17.50678	-0.00111	0.00076	0.00197	-0.00001
752			7.51000	10.13976	-5.04314	1.16043	-0.00861	0.00018	-0.00077	0.00032	-0.00001	0.00051	-0.00000	0.00000	0.00000	9.45008	-0.35833	-6.87060	-0.01187	-0.01821	-0.00226	0.00072	0.00174	0.00118	20.11990	1.18793	1.17743	-0.00971	-0.07874	-0.02683	0.00076	-0.00653	-0.00386	11.58416	-5.26093	36.24443	4.31102	7.30346	-29.52571	-7.01829	-4.53629	-6.38051	-0.91222	7.60651	17.50813	-0.00110	0.00076	0.00199	-0.00001
753			7.52000	10.18962	-4.93607	1.52501	-0.00859	0.00012	-0.00081	0.00021	-0.00001	0.00051	-0.00000	0.00000	0.00000	9.48472	-0.25634	-7.14601	-0.01220	-0.01987	-0.00221	0.00056	0.00184	0.00100	20.16422	1.11659	1.10991	-0.00703	-0.08586	-0.02956	0.00045	-0.00511	-0.00482	10.09773	-4.37825	34.24321	4.35365	5.97579	-25.64635	-6.24069	-3.56993	-7.79807	-0.91816	7.60336	17.50915	-0.00112	0.00074	0.00199	-0.00001
754			7.53000	10.22726	-4.84826	1.85493	-0.00856	0.00006	-0.00082	0.00007	-0.00000	0.00045	-0.00000	0.00000	0.00000	9.50480	-0.16797	-7.36657	-0.01313	-0.02038	-0.00210	0.00020	0.00161	0.00072	20.19681	1.05957	1.02556	-0.00247	-0.09116	-0.03189	0.00010	-0.00171	-0.00575	7.87596	-3.13053	30.12349	3.92260	3.42606	-19.46500	-4.56822	-1.77448	-9.41496	-0.92513	7.60290	17.50986	-0.00114	0.00071	0.00198	-0.00001
755			7.54000	10.25090	-4.78461	2.13439	-0.00854	0.00003	-0.00081	-0.00005	-0.00000	0.00036	-0.00000	0.00000	0.00000	9.50298	-0.10255	-7.51812	-0.01437	-0.01960	-0.00193	-0.00033	0.00108	0.00043	20.21181	1.02519	0.92343	0.00228	-0.09230	-0.03292	-0.00002	0.00275	-0.00631	5.45171	-1.83090	25.03881	2.98384	0.38452	-12.71465	-2.39231	0.35699	-10.86588	-0.93310	7.60584	17.51027	-0.00119	0.00068	0.00197	-0.00002
756			7.55000	10.26218	-4.74437	2.35985	-0.00854	0.00001	-0.00077	-0.00014	0.00000	0.00027	-0.00000	0.00000	0.00000	9.47922	-0.06382	-7.60481	-0.01563	-0.01794	-0.00171	-0.00084	0.00053	0.00020	20.20899	1.01574	0.80740	0.00567	-0.08879	-0.03239	0.00011	0.00644	-0.00628	3.29875	-0.79306	19.91913	1.83432	-2.18353	-6.86873	-0.30580	2.13832	-11.71801	-0.94162	7.61187	17.51067	-0.00125	0.00064	0.00194	-0.00002
757			7.56000	10.26532	-4.72297	2.53471	-0.00854	-0.00001	-0.00073	-0.00017	-0.00000	0.00019	-0.00000	0.00000	0.00000	9.44144	-0.04766	-7.64183	-0.01657	-0.01596	-0.00146	-0.00111	0.00018	0.00006	20.19411	1.02639	0.68610	0.00676	-0.08158	-0.03057	0.00021	0.00789	-0.00561	1.64922	-0.18890	15.18112	0.96463	-3.49439	-2.68949	1.13293	2.97174	-11.60148	-0.95021	7.61984	17.51161	-0.00130	0.00059	0.00189	-0.00002
758			7.57000	10.26506	-4.71489	2.66408	-0.00855	-0.00002	-0.00070	-0.00013	-0.00000	0.00013	-0.00000	0.00000	0.00000	9.40243	-0.04368	-7.64771	-0.01705	-0.01431	-0.00128	-0.00097	0.00010	0.00000	20.17701	1.04713	0.57159	0.00591	-0.07296	-0.02816	0.00015	0.00699	-0.00447	0.49954	-0.02674	10.97865	0.72391	-3.18586	-0.44266	1.62661	2.57750	-10.29031	-0.95893	7.62816	17.51356	-0.00135	0.00054	0.00183	-0.00002
759			7.58000	10.26553	-4.71557	2.75441	-0.00855	-0.00003	-0.00068	-0.00006	-0.00000	0.00009	-0.00000	0.00000	0.00000	9.37603	-0.03932	-7.64218	-0.01717	-0.01335	-0.00121	-0.00043	0.00023	0.00000	20.16799	1.06658	0.47735	0.00469	-0.06509	-0.02588	0.00002	0.00459	-0.00307	-0.29547	-0.22351	7.47893	1.12094	-1.30666	-0.20286	1.24298	1.02047	-7.74647	-0.96747	7.63495	17.51658	-0.00139	0.00049	0.00175	-0.00002
760			7.59000	10.26971	-4.72241	2.81397	-0.00855	-0.00004	-0.00069	0.00004	-0.00000	0.00005	-0.00000	0.00000	0.00000	9.37398	-0.02403	-7.64518	-0.01710	-0.01315	-0.00124	0.00040	0.00047	0.00004	20.17560	1.07613	0.41607	0.00441	-0.05956	-0.02426	-0.00013	0.00169	-0.00155	-0.90635	-0.64257	4.79882	1.86412	1.72865	-1.80725	0.32299	-1.33502	-4.13992	-0.97449	7.63856	17.52091	-0.00142	0.00044	0.00167	-0.00001
761			7.60000	10.27903	-4.73437	2.85128	-0.00855	-0.00005	-0.00071	0.00014	-0.00000	0.00003	-0.00000	0.00000	0.00000	9.40283	0.00743	-7.67363	-0.01697	-0.01351	-0.00134	0.00131	0.00073	0.00012	20.20388	1.07190	0.39735	0.00575	-0.05680	-0.02343	-0.00038	-0.00116	0.00005	-1.43681	-1.11228	2.82832	2.55492	5.23401	-4.71185	-0.70651	-3.94256	0.19044	-0.97847	7.63839	17.52620	-0.00144	0.00039	0.00161	-0.00000
762			7.61000	10.29304	-4.75100	2.87213	-0.00855	-0.00006	-0.00073	0.00022	-0.00000	0.00001	-0.00000	0.00000	0.00000	9.46261	0.05441	-7.73704	-0.01692	-0.01421	-0.00145	0.00214	0.00095	0.00022	20.25206	1.05492	0.42639	0.00844	-0.05701	-0.02344	-0.00084	-0.00380	0.00172	-1.91999	-1.47912	1.24745	2.91762	8.46869	-8.02985	-1.50068	-6.27756	4.76812	-0.97873	7.63487	17.53130	-0.00145	0.00035	0.00157	0.00001
763			7.62000	10.31010	-4.77196	2.87836	-0.00856	-0.00007	-0.00076	0.00026	-0.00000	-0.00001	-0.00000	0.00000	0.00000	9.54757	0.11212	-7.83465	-0.01703	-0.01513	-0.00156	0.00276	0.00108	0.00032	20.31545	1.02938	0.50258	0.01169	-0.06046	-0.02433	-0.00141	-0.00620	0.00342	-2.37083	-1.64811	-0.28668	2.89205	10.81669	-10.73386	-1.89225	-7.92193	8.97306	-0.97559	7.62922	17.53510	-0.00146	0.00033	0.00154	0.00001
764			7.63000	10.32784	-4.79710	2.86873	-0.00856	-0.00008	-0.00078	0.00027	-0.00000	-0.00003	-0.00000	0.00000	0.00000	9.64783	0.17380	-7.95500	-0.01733	-0.01610	-0.00169	0.00309	0.00109	0.00038	20.38663	1.00064	0.61812	0.01487	-0.06689	-0.02600	-0.00189	-0.00819	0.00500	-2.84051	-1.56221	-1.98391	2.56846	11.85298	-11.93914	-1.82565	-8.59584	12.10985	-0.96986	7.62296	17.53609	-0.00147	0.00031	0.00153	0.00002
765			7.64000	10.34351	-4.82710	2.84079	-0.00856	-0.00007	-0.00079	0.00024	-0.00000	-0.00006	-0.00000	0.00000	0.00000	9.75105	0.23231	-8.07899	-0.01767	-0.01693	-0.00180	0.00301	0.00097	0.00038	20.45695	0.97470	0.75806	0.01708	-0.07586	-0.02832	-0.00200	-0.00917	0.00617	-3.39100	-1.18610	-3.90945	2.04339	11.24752	-11.01228	-1.25996	-8.07675	13.49316	-0.96252	7.61714	17.53331	-0.00148	0.00029	0.00152	0.00002
766			7.65000	10.35404	-4.86305	2.79192	-0.00856	-0.00007	-0.00080	0.00017	-0.00000	-0.00009	-0.00000	0.00000	0.00000	9.84212	0.27955	-8.18194	-0.01794	-0.01742	-0.00186	0.00240	0.00070	0.00027	20.51604	0.95820	0.90053	0.01771	-0.08629	-0.03102	-0.00152	-0.00808	0.00643	-4.02602	-0.50416	-6.07451	1.34392	8.68221	-7.49521	-0.19609	-6.10181	12.53130	-0.95454	7.61189	17.52638	-0.00148	0.00028	0.00150	0.00002
767			7.66000	10.35634	-4.90571	2.71940	-0.00856	-0.00006	-0.00079	0.00006	-0.00000	-0.00013	-0.00000	0.00000	0.00000	9.90351	0.30621	-8.23525	-0.01804	-0.01750	-0.00188	0.00123	0.00030	0.00006	20.55120	0.95750	1.01828	0.01725	-0.09482	-0.03325	-0.00058	-0.00407	0.00528	-4.68733	0.47166	-8.47669	0.51528	4.17303	-1.44366	1.20703	-2.63948	9.16125	-0.94714	7.60712	17.51560	-0.00147	0.00028	0.00148	0.00001
768			7.67000	10.34751	-4.95499	2.62070	-0.00855	-0.00004	-0.00079	-0.00008	-0.00000	-0.00016	-0.00000	0.00000	0.00000	9.92036	0.30502	-8.21525	-0.01798	-0.01724	-0.00185	-0.00026	-0.00016	-0.00020	20.55125	0.97595	1.08805	0.01699	-0.09750	-0.03395	0.00054	0.00184	0.00291	-5.28359	1.67607	-11.03559	-0.31831	-1.50307	6.04471	2.63013	1.67522	4.34279	-0.94152	7.60287	17.50183	-0.00145	0.00027	0.00145	0.00001
769			7.68000	10.32567	-5.00971	2.49482	-0.00856	-0.00001	-0.00077	-0.00024	-0.00000	-0.00020	-0.00000	0.00000	0.00000	9.88780	0.27484	-8.11562	-0.01783	-0.01672	-0.00180	-0.00171	-0.00055	-0.00043	20.51352	1.01218	1.10274	0.01693	-0.09389	-0.03303	0.00158	0.00702	0.00044	-5.71413	2.94907	-13.49416	-1.04772	-7.06099	13.14845	3.77453	5.76434	-0.34767	-0.93782	7.59901	17.48646	-0.00144	0.00026	0.00141	0.00000
770			7.69000	10.29107	-5.06770	2.34464	-0.00857	0.00002	-0.00076	-0.00038	0.00000	-0.00022	-0.00000	0.00000	0.00000	9.81201	0.22043	-7.94996	-0.01767	-0.01615	-0.00178	-0.00281	-0.00085	-0.00060	20.44444	1.06153	1.07236	0.01646	-0.08634	-0.03112	0.00228	0.00973	-0.00117	-5.93015	4.06550	-15.44918	-1.64564	-11.36267	18.21445	4.49913	8.71609	-3.61126	-0.93503	7.59485	17.47131	-0.00142	0.00025	0.00135	0.00000
771			7.70000	10.24636	-5.12676	2.17764	-0.00858	0.00005	-0.00076	-0.00049	0.00000	-0.00024	-0.00000	0.00000	0.00000	9.70680	0.15011	-7.74600	-0.01754	-0.01560	-0.00177	-0.00340	-0.00102	-0.00067	20.35645	1.11812	1.01725	0.01588	-0.07653	-0.02858	0.00251	0.00973	-0.00157	-5.97788	4.84146	-16.62043	-2.10036	-13.65520	20.25219	4.80470	9.96967	-4.73522	-0.93189	7.58965	17.45736	-0.00139	0.00024	0.00130	0.00000
772			7.71000	10.19561	-5.18560	2.00260	-0.00859	0.00008	-0.00076	-0.00054	0.00000	-0.00024	-0.00000	0.00000	0.00000	9.59099	0.07425	-7.53799	-0.01743	-0.01499	-0.00173	-0.00341	-0.00105	-0.00062	20.26554	1.17615	0.96257	0.01503	-0.06662	-0.02591	0.00224	0.00787	-0.00095	-5.93261	5.23199	-17.05615	-2.37984	-13.67282	19.16395	4.76157	9.35163	-3.61813	-0.92822	7.58420	17.44497	-0.00135	0.00023	0.00125	0.00001
773			7.72000	10.14244	-5.24354	1.82613	-0.00860	0.00011	-0.00076	-0.00056	0.00000	-0.00024	-0.00000	0.00000	0.00000	9.48345	0.00261	-7.35604	-0.01725	-0.01428	-0.00164	-0.00291	-0.00097	-0.00048	20.18740	1.23064	0.93093	0.01354	-0.05879	-0.02363	0.00158	0.00540	0.00021	-5.83749	5.34410	-17.07237	-2.45708	-11.79600	15.82917	4.48008	7.19411	-0.81882	-0.92442	7.57987	17.43454	-0.00130	0.00022	0.00121	0.00001
774			7.73000	10.08881	-5.30020	1.65051	-0.00860	0.00013	-0.00075	-0.00056	0.00001	-0.00024	-0.00000	0.00000	0.00000	9.39749	-0.05820	-7.21659	-0.01702	-0.01359	-0.00152	-0.00215	-0.00081	-0.00033	20.13272	1.27855	0.93577	0.01197	-0.05432	-0.02209	0.00085	0.00312	0.00146	-5.71584	5.33961	-17.05009	-2.32839	-8.86483	11.66996	4.07575	4.20305	2.71224	-0.92054	7.57712	17.42695	-0.00124	0.00022	0.00117	0.00001
775			7.74000	10.03511	-5.35538	1.47442	-0.00860	0.00017	-0.00074	-0.00056	0.00001	-0.00024	-0.00000	0.00000	0.00000	9.33852	-0.10548	-7.12056	-0.01684	-0.01304	-0.00140	-0.00136	-0.00062	-0.00021	20.10540	1.31863	0.97956	0.01105	-0.05351	-0.02141	0.00026	0.00128	0.00255	-5.59711	5.31862	-17.23839	-2.02091	-5.80595	8.06217	3.63450	1.17644	5.99026	-0.91633	7.57562	17.42333	-0.00119	0.00022	0.00113	0.00001
776			7.75000	9.98127	-5.40927	1.29500	-0.00859	0.00020	-0.00072	-0.00055	0.00001	-0.00023	-0.00000	0.00000	0.00000	9.30455	-0.14015	-7.05592	-0.01682	-0.01263	-0.00133	-0.00074	-0.00045	-0.00015	20.10262	1.35129	1.05475	0.01110	-0.05595	-0.02151	-0.00014	-0.00007	0.00332	-5.49903	5.26191	-17.62024	-1.62061	-3.38987	5.99140	3.21295	-1.15991	8.17751	-0.91107	7.57412	17.42465	-0.00113	0.00021	0.00109	0.00001
777			7.76000	9.92806	-5.46201	1.11130	-0.00858	0.00025	-0.00068	-0.00051	0.00001	-0.00023	-0.00000	0.00000	0.00000	9.28805	-0.16643	-7.00321	-0.01695	-0.01235	-0.00133	-0.00039	-0.00034	-0.00014	20.11592	1.37806	1.14596	0.01162	-0.06069	-0.02216	-0.00035	-0.00076	0.00356	-5.39618	5.06698	-17.88074	-1.26218	-2.13726	5.87825	2.83795	-2.22565	8.67106	-0.90364	7.57082	17.43121	-0.00106	0.00021	0.00106	0.00002
778			7.77000	9.87751	-5.51337	0.92693	-0.00857	0.00029	-0.00065	-0.00046	0.00001	-0.00021	-0.00000	0.00000	0.00000	9.27787	-0.19057	-6.94169	-0.01717	-0.01223	-0.00142	-0.00036	-0.00029	-0.00019	20.13243	1.40117	1.23265	0.01190	-0.06577	-0.02291	-0.00028	-0.00053	0.00309	-5.22629	4.64414	-17.59614	-1.03901	-2.19353	7.52925	2.50620	-1.77681	7.23641	-0.89356	7.56552	17.44209	-0.00099	0.00022	0.00103	0.00002
779			7.78000	9.83227	-5.56240	0.74962	-0.00857	0.00032	-0.00064	-0.00038	0.00001	-0.00019	-0.00000	0.00000	0.00000	9.26341	-0.21832	-6.85570	-0.01730	-0.01232	-0.00157	-0.00056	-0.00030	-0.00028	20.13940	1.42260	1.29434	0.01202	-0.06803	-0.02299	-0.00001	0.00055	0.00194	-4.89369	3.98429	-16.42825	-0.93513	-3.11229	9.99820	2.18678	-0.23314	4.32089	-0.88175	7.56029	17.45526	-0.00093	0.00022	0.00102	0.00002
780			7.79000	9.79467	-5.60707	0.58981	-0.00857	0.00033	-0.00064	-0.00028	0.00001	-0.00017	-0.00000	0.00000	0.00000	9.24025	-0.25127	-6.74378	-0.01729	-0.01260	-0.00176	-0.00075	-0.00031	-0.00037	20.13127	1.44304	1.32013	0.01237	-0.06596	-0.02207	0.00029	0.00169	0.00060	-4.29101	3.14508	-14.21617	-0.84201	-3.95221	11.81071	1.80468	1.42501	1.04211	-0.87007	7.55721	17.46834	-0.00088	0.00023	0.00102	0.00002
781			7.80000	9.76631	-5.64440	0.45835	-0.00857	0.00034	-0.00065	-0.00018	0.00001	-0.00013	-0.00000	0.00000	0.00000	9.21293	-0.28559	-6.62042	-0.01727	-0.01278	-0.00189	-0.00075	-0.00028	-0.00041	20.11209	1.46086	1.31347	0.01280	-0.06137	-0.02064	0.00047	0.00220	-0.00041	-3.37944	2.21747	-11.11325	-0.65984	-3.98262	11.98856	1.29915	2.38631	-1.60023	-0.86006	7.55645	17.47899	-0.00087	0.00024	0.00103	0.00001
782			7.81000	9.74771	-5.67156	0.36249	-0.00858	0.00035	-0.00066	-0.00009	0.00000	-0.00009	-0.00000	0.00000	0.00000	9.18913	-0.31564	-6.50425	-0.01731	-0.01287	-0.00195	-0.00056	-0.00019	-0.00037	20.08999	1.47379	1.28473	0.01320	-0.05743	-0.01960	0.00049	0.00215	-0.00102	-2.23895	1.28570	-7.51868	-0.37633	-3.15628	10.60364	0.71250	2.49128	-3.34410	-0.85254	7.55671	17.48525	-0.00086	0.00026	0.00104	0.00001
783			7.82000	9.73874	-5.68703	0.30494	-0.00859	0.00035	-0.00068	-0.00001	0.00000	-0.00005	-0.00000	0.00000	0.00000	9.17444	-0.33747	-6.40845	-0.01741	-0.01301	-0.00198	-0.00026	-0.00008	-0.00029	20.07165	1.48066	1.24286	0.01417	-0.05552	-0.01930	0.00039	0.00188	-0.00138	-1.00087	0.39593	-3.78067	-0.05613	-1.83013	8.20308	0.15876	1.98650	-4.37048	-0.84776	7.55683	17.48585	-0.00086	0.00028	0.00107	0.00000
784			7.83000	9.73887	-5.69050	0.28583	-0.00859	0.00036	-0.00069	0.00007	-0.00000	0.00000	-0.00000	0.00000	0.00000	9.17087	-0.34957	-6.34052	-0.01751	-0.01323	-0.00199	0.00005	0.00002	-0.00018	20.06090	1.48196	1.19428	0.01570	-0.05599	-0.01983	0.00022	0.00161	-0.00163	0.25111	-0.44347	-0.04834	0.21349	-0.42415	5.25731	-0.25511	1.21485	-4.89275	-0.84584	7.55704	17.48096	-0.00086	0.00030	0.00111	-0.00000
785			7.84000	9.74767	-5.68204	0.30483	-0.00860	0.00036	-0.00069	0.00014	-0.00000	0.00005	-0.00000	0.00000	0.00000	9.17695	-0.35240	-6.30398	-0.01759	-0.01366	-0.00202	0.00028	0.00011	-0.00007	20.05828	1.47934	1.14315	0.01759	-0.05841	-0.02103	0.00003	0.00145	-0.00180	1.45204	-1.23962	3.62376	0.38865	0.72698	2.06833	-0.46859	0.49128	-5.05535	-0.84659	7.55912	17.47210	-0.00086	0.00033	0.00115	-0.00001
786			7.85000	9.76467	-5.66257	0.36098	-0.00859	0.00035	-0.00069	0.00020	-0.00001	0.00009	-0.00000	0.00000	0.00000	9.18884	-0.34719	-6.29996	-0.01761	-0.01431	-0.00208	0.00039	0.00016	0.00005	20.06183	1.47510	1.09248	0.01925	-0.06227	-0.02268	-0.00014	0.00144	-0.00188	2.49130	-1.96577	7.12307	0.47853	1.46779	-1.18713	-0.46612	-0.02547	-4.93569	-0.84999	7.56529	17.46106	-0.00088	0.00035	0.00119	-0.00001
787			7.86000	9.78881	-5.63433	0.45162	-0.00859	0.00033	-0.00071	0.00024	-0.00001	0.00014	-0.00000	0.00000	0.00000	9.20234	-0.33522	-6.32816	-0.01750	-0.01515	-0.00213	0.00037	0.00020	0.00017	20.06916	1.47154	1.04462	0.01996	-0.06722	-0.02464	-0.00024	0.00159	-0.00189	3.26152	-2.53165	10.24812	0.49650	1.79204	-4.31743	-0.27752	-0.31013	-4.63140	-0.85568	7.57631	17.44964	-0.00092	0.00036	0.00122	-0.00001
788			7.87000	9.81771	-5.60029	0.57152	-0.00858	0.00030	-0.00074	0.00025	-0.00001	0.00017	-0.00000	0.00000	0.00000	9.21384	-0.31808	-6.38593	-0.01721	-0.01588	-0.00215	0.00026	0.00020	0.00027	20.07798	1.47044	1.00060	0.01931	-0.07219	-0.02651	-0.00025	0.00188	-0.00183	3.71518	-2.81347	12.75195	0.45020	1.72390	-7.03719	0.01345	-0.35958	-4.27752	-0.86294	7.59008	17.43981	-0.00097	0.00036	0.00124	-0.00001
789			7.88000	9.84778	-5.56356	0.71287	-0.00857	0.00028	-0.00075	0.00021	-0.00001	0.00020	-0.00000	0.00000	0.00000	9.22022	-0.29780	-6.46740	-0.01684	-0.01606	-0.00204	0.00006	0.00018	0.00032	20.08599	1.47248	0.96001	0.01766	-0.07512	-0.02767	-0.00018	0.00216	-0.00171	3.84614	-2.71425	14.30427	0.36387	1.28467	-8.95426	0.29050	-0.20285	-3.93828	-0.87039	7.60230	17.43356	-0.00102	0.00036	0.00124	-0.00001
790			7.89000	9.87469	-5.52719	0.86367	-0.00857	0.00027	-0.00074	0.00014	-0.00000	0.00019	-0.00000	0.00000	0.00000	9.21908	-0.27681	-6.56218	-0.01656	-0.01540	-0.00177	-0.00017	0.00013	0.00030	20.09142	1.47709	0.92260	0.01555	-0.07479	-0.02775	-0.00008	0.00224	-0.00152	3.65459	-2.21701	14.48734	0.28199	0.54948	-9.61557	0.47452	0.05269	-3.54870	-0.87622	7.60848	17.43225	-0.00106	0.00035	0.00124	-0.00001
791			7.90000	9.89451	-5.49424	1.00770	-0.00856	0.00026	-0.00070	0.00004	-0.00000	0.00017	-0.00000	0.00000	0.00000	9.20966	-0.25766	-6.65553	-0.01649	-0.01432	-0.00146	-0.00038	0.00008	0.00022	20.09381	1.48315	0.88943	0.01361	-0.07225	-0.02708	-0.00001	0.00204	-0.00122	3.16134	-1.45247	13.12391	0.22196	-0.29217	-8.85041	0.56455	0.26872	-2.98246	-0.87923	7.60572	17.43526	-0.00108	0.00034	0.00123	-0.00000
792			7.91000	9.90561	-5.46735	1.12970	-0.00856	0.00026	-0.00068	-0.00004	-0.00000	0.00013	-0.00000	0.00000	0.00000	9.19364	-0.24256	-6.73401	-0.01660	-0.01358	-0.00127	-0.00051	0.00003	0.00015	20.09383	1.48979	0.86298	0.01197	-0.07007	-0.02643	0.00002	0.00169	-0.00085	2.46469	-0.68646	10.60803	0.13926	-0.94864	-7.06357	0.59324	0.35149	-2.20255	-0.87940	7.59361	17.44070	-0.00108	0.00032	0.00122	0.00000
793			7.92000	9.90955	-5.44771	1.22184	-0.00856	0.00024	-0.00067	-0.00008	-0.00000	0.00009	-0.00000	0.00000	0.00000	9.17528	-0.23282	-6.79149	-0.01676	-0.01353	-0.00127	-0.00050	-0.00001	0.00011	20.09287	1.49633	0.84522	0.01065	-0.06967	-0.02619	0.00002	0.00126	-0.00049	1.71589	-0.18130	7.75368	0.00344	-1.17384	-4.99933	0.56108	0.29536	-1.35884	-0.87787	7.57455	17.44705	-0.00106	0.00031	0.00122	0.00000
794			7.93000	9.91009	-5.43510	1.28562	-0.00856	0.00022	-0.00069	-0.00006	-0.00000	0.00007	-0.00000	0.00000	0.00000	9.15957	-0.22807	-6.82967	-0.01685	-0.01390	-0.00140	-0.00037	-0.00004	0.00008	20.09205	1.50195	0.83567	0.00961	-0.07019	-0.02609	0.00001	0.00083	-0.00023	1.04122	-0.06083	5.30977	-0.12696	-0.91193	-3.24189	0.43646	0.17150	-0.71528	-0.87660	7.55385	17.45313	-0.00102	0.00030	0.00122	0.00000
795			7.94000	9.91132	-5.42831	1.32846	-0.00856	0.00021	-0.00072	-0.00001	0.00000	0.00005	-0.00000	0.00000	0.00000	9.15046	-0.22631	-6.85372	-0.01684	-0.01427	-0.00154	-0.00014	-0.00004	0.00005	20.09186	1.50557	0.83089	0.00902	-0.07009	-0.02573	-0.00001	0.00048	-0.00016	0.52440	-0.28511	3.69062	-0.15567	-0.26751	-2.04885	0.23625	0.02079	-0.46657	-0.87862	7.53891	17.45747	-0.00099	0.00029	0.00122	-0.00001
796			7.95000	9.91623	-5.42554	1.36011	-0.00857	0.00019	-0.00074	0.00004	0.00000	0.00004	-0.00000	0.00000	0.00000	9.15014	-0.22468	-6.86984	-0.01677	-0.01435	-0.00162	0.00012	0.00001	0.00004	20.09311	1.50685	0.82645	0.00908	-0.06853	-0.02493	-0.00003	0.00027	-0.00025	-0.01271	-0.53029	3.19223	-0.04888	0.58118	-1.44278	0.01803	-0.16367	-0.62981	-0.88636	7.53522	17.45825	-0.00099	0.00029	0.00122	-0.00002
797			7.96000	9.92609	-5.42465	1.38932	-0.00858	0.00017	-0.00075	0.00014	0.00000	0.00004	-0.00000	0.00000	0.00000	9.15891	-0.22086	-6.88321	-0.01675	-0.01416	-0.00164	0.00037	0.00008	0.00004	20.09655	1.50584	0.81862	0.00995	-0.06605	-0.02393	-0.00007	0.00019	-0.00044	0.11624	-1.19647	2.99530	0.15751	1.43711	-1.29097	-0.19395	-0.35734	-1.07800	-0.89969	7.54331	17.45520	-0.00103	0.00028	0.00122	-0.00003
798			7.97000	9.94066	-5.42369	1.42218	-0.00858	0.00017	-0.00076	0.00019	0.00000	0.00005	-0.00000	0.00000	0.00000	9.17542	-0.21364	-6.89718	-0.01692	-0.01383	-0.00162	0.00056	0.00016	0.00005	20.10226	1.50270	0.80548	0.01179	-0.06355	-0.02306	-0.00012	0.00017	-0.00065	0.19716	-1.61555	3.52141	0.39867	2.14088	-1.46701	-0.39474	-0.50198	-1.61406	-0.91608	7.55904	17.44958	-0.00107	0.00027	0.00121	-0.00003
799			7.98000	9.95899	-5.42119	1.46267	-0.00858	0.00016	-0.00076	0.00024	0.00000	0.00006	-0.00000	0.00000	0.00000	9.19723	-0.20280	-6.91440	-0.01729	-0.01364	-0.00165	0.00071	0.00021	0.00007	20.10942	1.49761	0.78711	0.01433	-0.06211	-0.02261	-0.00017	0.00017	-0.00083	0.44203	-1.97586	4.47555	0.58273	2.65742	-2.00363	-0.56981	-0.54326	-2.07741	-0.93188	7.57651	17.44349	-0.00112	0.00027	0.00121	-0.00003
800			7.99000	9.98086	-5.41546	1.51532	-0.00858	0.00015	-0.00075	0.00027	0.00000	0.00008	-0.00000	0.00000	0.00000	9.22241	-0.18889	-6.93913	-0.01783	-0.01360	-0.00171	0.00081	0.00024	0.00010	20.11668	1.49105	0.76472	0.01711	-0.06160	-0.02250	-0.00018	0.00018	-0.00097	0.88358	-2.37051	5.95696	0.63924	3.06214	-3.06639	-0.69726	-0.46543	-2.41446	-0.94365	7.59066	17.43868	-0.00114	0.00027	0.00122	-0.00002
801			8.00000	10.00717	-5.40436	1.58626	-0.00858	0.00014	-0.00073	0.00032	-0.00000	0.00011	-0.00000	0.00000	0.00000	9.24979	-0.17229	-6.97767	-0.01835	-0.01345	-0.00177	0.00090	0.00024	0.00016	20.12283	1.48366	0.73945	0.01949	-0.06106	-0.02235	-0.00016	0.00020	-0.00108	1.57605	-2.88440	8.09048	0.58075	3.45529	-4.77060	-0.79382	-0.31382	-2.67232	-0.94954	7.59890	17.43563	-0.00116	0.00028	0.00125	-0.00001
802			8.01000	10.03937	-5.38511	1.68266	-0.00857	0.00014	-0.00070	0.00038	-0.00000	0.00014	-0.00000	0.00000	0.00000	9.27913	-0.15265	-7.03668	-0.01870	-0.01289	-0.00174	0.00099	0.00022	0.00023	20.12749	1.47553	0.71161	0.02087	-0.05930	-0.02175	-0.00014	0.00018	-0.00115	2.58035	-3.53342	10.85898	0.45768	3.90660	-7.04013	-0.91609	-0.20798	-2.92104	-0.94981	7.60139	17.43335	-0.00115	0.00030	0.00128	0.00000
803			8.02000	10.07860	-5.35432	1.81035	-0.00856	0.00013	-0.00068	0.00044	-0.00000	0.00018	-0.00000	0.00000	0.00000	9.31072	-0.12946	-7.12089	-0.01878	-0.01217	-0.00166	0.00108	0.00019	0.00029	20.13187	1.46598	0.68115	0.02075	-0.05720	-0.02100	-0.00017	0.00008	-0.00124	3.90768	-4.28033	14.05735	0.30583	4.44480	-9.60999	-1.11854	-0.29667	-3.20543	-0.94641	7.60018	17.43018	-0.00114	0.00032	0.00131	0.00001
804			8.03000	10.12544	-5.30890	1.97234	-0.00857	0.00010	-0.00067	0.00051	-0.00000	0.00022	-0.00000	0.00000	0.00000	9.34537	-0.10249	-7.23171	-0.01862	-0.01199	-0.00162	0.00119	0.00018	0.00036	20.13855	1.45374	0.64770	0.01925	-0.05689	-0.02084	-0.00028	-0.00012	-0.00137	5.43215	-5.08445	17.39061	0.14932	5.10188	-12.19451	-1.41460	-0.66071	-3.52872	-0.94151	7.59824	17.42540	-0.00112	0.00034	0.00134	0.00001
805			8.04000	10.18010	-5.24787	2.16840	-0.00858	0.00007	-0.00070	0.00058	-0.00000	0.00027	-0.00000	0.00000	0.00000	9.38458	-0.07169	-7.36823	-0.01815	-0.01267	-0.00166	0.00133	0.00019	0.00044	20.15033	1.43773	0.61127	0.01673	-0.05907	-0.02158	-0.00042	-0.00046	-0.00155	6.87671	-5.85929	20.45325	0.03827	5.88261	-14.55778	-1.79133	-1.26266	-3.79583	-0.93673	7.59820	17.42031	-0.00112	0.00036	0.00137	0.00001
806			8.05000	10.24144	-5.17360	2.39322	-0.00859	0.00002	-0.00073	0.00063	-0.00000	0.00031	-0.00000	0.00000	0.00000	9.42968	-0.03667	-7.52706	-0.01738	-0.01391	-0.00172	0.00145	0.00023	0.00051	20.16884	1.41698	0.57335	0.01376	-0.06280	-0.02298	-0.00050	-0.00099	-0.00171	7.90888	-6.40338	22.65685	0.05234	6.66880	-16.36390	-2.21335	-1.97669	-3.82432	-0.93315	7.60168	17.41700	-0.00112	0.00037	0.00138	0.00000
807			8.06000	10.30575	-5.09172	2.63438	-0.00859	-0.00003	-0.00077	0.00063	0.00000	0.00034	-0.00000	0.00000	0.00000	9.48042	0.00272	-7.70022	-0.01646	-0.01539	-0.00175	0.00150	0.00031	0.00055	20.19406	1.39129	0.53736	0.01089	-0.06775	-0.02492	-0.00051	-0.00168	-0.00176	8.26809	-6.48593	23.41811	0.21657	7.21123	-17.16116	-2.55830	-2.64990	-3.48693	-0.93116	7.60828	17.41665	-0.00113	0.00038	0.00139	0.00000
808			8.07000	10.36754	-5.00988	2.87446	-0.00859	-0.00007	-0.00081	0.00057	0.00000	0.00034	-0.00000	0.00000	0.00000	9.53417	0.04513	-7.87492	-0.01575	-0.01688	-0.00177	0.00146	0.00041	0.00053	20.22454	1.36236	0.50714	0.00898	-0.07391	-0.02736	-0.00049	-0.00226	-0.00165	7.83942	-6.00691	22.44860	0.45390	7.23932	-16.57773	-2.61440	-3.12839	-2.85464	-0.93058	7.61567	17.41887	-0.00115	0.00038	0.00140	0.00000
809			8.08000	10.42146	-4.93615	3.09516	-0.00858	-0.00011	-0.00084	0.00046	0.00001	0.00031	-0.00000	0.00000	0.00000	9.58627	0.08723	-8.03574	-0.01544	-0.01808	-0.00179	0.00131	0.00045	0.00047	20.25773	1.33450	0.48456	0.00834	-0.08050	-0.02994	-0.00047	-0.00232	-0.00139	6.71157	-5.06381	19.92514	0.60146	6.58799	-14.58936	-2.21812	-3.24847	-2.15243	-0.93075	7.62099	17.42219	-0.00117	0.00039	0.00141	0.00000
810			8.09000	10.46425	-4.87653	3.28282	-0.00858	-0.00015	-0.00086	0.00034	0.00001	0.00026	-0.00000	0.00000	0.00000	9.63122	0.12401	-8.16974	-0.01554	-0.01857	-0.00180	0.00107	0.00038	0.00038	20.28974	1.31305	0.46872	0.00877	-0.08541	-0.03184	-0.00045	-0.00156	-0.00103	5.19501	-3.89319	16.46539	0.50162	5.29851	-11.66917	-1.39679	-2.91560	-1.59052	-0.93099	7.62264	17.42495	-0.00118	0.00039	0.00142	0.00000
811			8.10000	10.49528	-4.83296	3.43197	-0.00858	-0.00017	-0.00085	0.00022	0.00000	0.00020	-0.00000	0.00000	0.00000	9.66442	0.15081	-8.27147	-0.01583	-0.01818	-0.00176	0.00074	0.00019	0.00028	20.31654	1.30199	0.45714	0.00936	-0.08686	-0.03242	-0.00037	-0.00020	-0.00068	3.71050	-2.74778	12.87885	0.12529	3.64375	-8.60042	-0.36864	-2.22087	-1.26454	-0.93098	7.62036	17.42588	-0.00120	0.00038	0.00142	-0.00000
812			8.11000	10.51601	-4.80299	3.54565	-0.00858	-0.00018	-0.00083	0.00013	0.00000	0.00015	-0.00000	0.00000	0.00000	9.68408	0.16551	-8.34393	-0.01619	-0.01714	-0.00171	0.00040	-0.00003	0.00019	20.33585	1.30216	0.44709	0.00945	-0.08441	-0.03152	-0.00026	0.00111	-0.00044	2.60948	-1.82493	9.86152	-0.38050	2.07547	-6.11672	0.54102	-1.45067	-1.14858	-0.93092	7.61438	17.42422	-0.00120	0.00037	0.00141	-0.00000
813			8.12000	10.52935	-4.78145	3.63269	-0.00858	-0.00019	-0.00079	0.00008	0.00000	0.00011	-0.00000	0.00000	0.00000	9.69265	0.16998	-8.39622	-0.01653	-0.01590	-0.00167	0.00019	-0.00016	0.00014	20.34869	1.31054	0.43691	0.00871	-0.07888	-0.02943	-0.00017	0.00169	-0.00032	2.07199	-1.27291	7.88703	-0.76108	1.11048	-4.75906	1.00369	-0.95843	-1.11606	-0.93109	7.60531	17.42044	-0.00119	0.00036	0.00139	-0.00000
814			8.13000	10.53941	-4.76222	3.70585	-0.00859	-0.00020	-0.00076	0.00007	0.00000	0.00010	-0.00000	0.00000	0.00000	9.69691	0.17020	-8.44186	-0.01674	-0.01481	-0.00169	0.00019	-0.00017	0.00015	20.35895	1.32078	0.42686	0.00735	-0.07160	-0.02661	-0.00014	0.00126	-0.00027	2.14577	-1.17130	7.28056	-0.83058	1.11139	-4.91299	0.81470	-0.96384	-0.99538	-0.93154	7.59493	17.41642	-0.00117	0.00034	0.00136	-0.00000
815			8.14000	10.55052	-4.73913	3.78058	-0.00860	-0.00021	-0.00073	0.00009	0.00000	0.00011	-0.00000	0.00000	0.00000	9.70527	0.17387	-8.49743	-0.01664	-0.01392	-0.00173	0.00040	-0.00007	0.00021	20.37132	1.32537	0.41901	0.00551	-0.06438	-0.02369	-0.00015	0.00013	-0.00026	2.80006	-1.45491	8.16598	-0.57271	2.05767	-6.60678	-0.00189	-1.45767	-0.76389	-0.93208	7.58593	17.41454	-0.00114	0.00033	0.00132	-0.00000
816			8.15000	10.56543	-4.70670	3.87201	-0.00861	-0.00022	-0.00070	0.00012	0.00001	0.00013	-0.00000	0.00000	0.00000	9.72399	0.18731	-8.57690	-0.01629	-0.01314	-0.00172	0.00070	0.00008	0.00029	20.38949	1.31842	0.41407	0.00373	-0.05842	-0.02112	-0.00014	-0.00115	-0.00035	3.88244	-1.90236	10.28222	-0.10154	3.48634	-9.26082	-1.21047	-2.21842	-0.65137	-0.93226	7.57999	17.41630	-0.00112	0.00032	0.00129	0.00000
817			8.16000	10.58408	-4.66195	3.98995	-0.00861	-0.00022	-0.00068	0.00013	0.00001	0.00016	-0.00000	0.00000	0.00000	9.75384	0.21288	-8.68512	-0.01585	-0.01266	-0.00168	0.00093	0.00023	0.00036	20.41464	1.29758	0.40926	0.00271	-0.05512	-0.01948	-0.00013	-0.00163	-0.00061	5.09119	-2.25785	13.00244	0.44429	4.72458	-11.85827	-1.99875	-2.78842	-1.28418	-0.93139	7.57677	17.42175	-0.00110	0.00031	0.00127	0.00001
818			8.17000	10.60435	-4.60555	4.13651	-0.00861	-0.00024	-0.00067	0.00011	0.00001	0.00019	-0.00000	0.00000	0.00000	9.79026	0.24906	-8.81550	-0.01560	-0.01276	-0.00164	0.00100	0.00035	0.00040	20.44488	1.26398	0.39844	0.00312	-0.05503	-0.01912	-0.00016	-0.00284	-0.00098	6.10941	-2.37396	15.61050	0.93522	5.24137	-13.47673	-3.55448	-3.16656	-1.92304	-0.92882	7.57514	17.42979	-0.00108	0.00032	0.00127	0.00001
819			8.18000	10.62356	-4.54086	4.30688	-0.00859	-0.00027	-0.00069	0.00005	0.00002	0.00023	-0.00000	0.00000	0.00000	9.82582	0.29119	-8.95439	-0.01573	-0.01355	-0.00166	0.00089	0.00043	0.00041	20.47551	1.22176	0.37489	0.00519	-0.05803	-0.02010	-0.00025	-0.00301	-0.00160	6.74864	-2.24074	17.56932	1.24166	4.85763	-13.70723	-4.18392	-2.84107	-3.39634	-0.92427	7.57423	17.43937	-0.00107	0.00033	0.00129	0.00001
820			8.19000	10.63965	-4.47222	4.49240	-0.00858	-0.00031	-0.00073	-0.00001	0.00002	0.00025	-0.00000	0.00000	0.00000	9.85359	0.33333	-9.08739	-0.01619	-0.01475	-0.00173	0.00063	0.00045	0.00039	20.50136	1.17650	0.33396	0.00827	-0.06329	-0.02210	-0.00029	-0.00259	-0.00242	6.96408	-1.95596	18.69235	1.28646	3.72632	-12.67028	-4.29594	-1.97971	-5.15932	-0.91824	7.57375	17.45020	-0.00107	0.00034	0.00131	0.00001
821			8.20000	10.65209	-4.40375	4.68472	-0.00856	-0.00035	-0.00077	-0.00005	0.00002	0.00027	-0.00000	0.00000	0.00000	9.86903	0.37008	-9.20382	-0.01689	-0.01591	-0.00181	0.00027	0.00038	0.00034	20.51843	1.13389	0.27383	0.01146	-0.06937	-0.02455	-0.00020	-0.00149	-0.00338	6.81163	-1.68278	19.10366	1.08606	2.15869	-10.78651	-3.93983	-0.74989	-6.97615	-0.91180	7.57370	17.46231	-0.00109	0.00035	0.00134	0.00001
822			8.21000	10.66216	-4.33853	4.87792	-0.00854	-0.00040	-0.00080	-0.00007	0.00002	0.00028	-0.00000	0.00000	0.00000	9.87037	0.39808	-9.29800	-0.01761	-0.01668	-0.00185	-0.00014	0.00025	0.00028	20.52428	1.09821	0.19478	0.01373	-0.07465	-0.02683	0.00004	0.00020	-0.00435	6.39951	-1.54521	18.97820	0.72479	0.49637	-8.54062	-3.27078	0.63855	-8.66813	-0.90603	7.57376	17.47512	-0.00113	0.00034	0.00137	0.00001
823			8.22000	10.67175	-4.27836	5.06739	-0.00854	-0.00044	-0.00082	-0.00005	0.00002	0.00028	-0.00000	0.00000	0.00000	9.85859	0.41612	-9.36898	-0.01812	-0.01693	-0.00181	-0.00050	0.00009	0.00020	20.51843	1.07164	0.09884	0.01441	-0.07744	-0.02830	0.00031	0.00198	-0.00510	5.85336	-1.57355	18.39656	0.31957	-0.90229	-6.38941	-2.52206	1.90220	-10.01491	-0.90169	7.57312	17.48737	-0.00117	0.00034	0.00138	0.00001
824			8.23000	10.68262	-4.22377	5.24889	-0.00854	-0.00047	-0.00084	-0.00002	0.00002	0.00027	-0.00000	0.00000	0.00000	9.83776	0.42554	-9.42021	-0.01828	-0.01670	-0.00171	-0.00070	-0.00002	0.00013	20.50322	1.05332	-0.00891	0.01330	-0.07726	-0.02876	0.00045	0.00316	-0.00544	5.28909	-1.72109	17.40370	0.02108	-1.70663	-4.68055	-1.95143	2.70858	-10.74073	-0.89926	7.57225	17.49711	-0.00120	0.00032	0.00140	0.00000
825			8.24000	10.69559	-4.17429	5.41862	-0.00854	-0.00050	-0.00085	0.00003	0.00001	0.00025	-0.00000	0.00000	0.00000	9.81436	0.43000	-9.45751	-0.01805	-0.01627	-0.00158	-0.00066	-0.00004	0.00009	20.48378	1.03968	-0.12048	0.01066	-0.07477	-0.02839	0.00038	0.00329	-0.00528	4.78295	-1.89487	16.04540	-0.02671	-1.74268	-3.60362	-1.73117	2.82685	-10.62671	-0.89908	7.57344	17.50281	-0.00123	0.00031	0.00140	-0.00000
826			8.25000	10.71045	-4.12908	5.57314	-0.00855	-0.00053	-0.00085	0.00007	0.00001	0.00022	-0.00000	0.00000	0.00000	9.79529	0.43461	-9.48779	-0.01759	-0.01594	-0.00147	-0.00043	0.00005	0.00008	20.46630	1.02595	-0.22608	0.00748	-0.07157	-0.02769	0.00020	0.00245	-0.00470	4.32874	-1.99447	14.32244	0.22551	-1.04882	-3.19608	-1.86750	2.23298	-9.60139	-0.90121	7.57882	17.50421	-0.00126	0.00029	0.00139	-0.00001
827			8.26000	10.72602	-4.08798	5.70851	-0.00855	-0.00055	-0.00086	0.00009	0.00001	0.00019	-0.00000	0.00000	0.00000	9.78615	0.44395	-9.51736	-0.01713	-0.01597	-0.00144	-0.00007	0.00021	0.00009	20.45624	1.00840	-0.31627	0.00505	-0.06889	-0.02707	0.00005	0.00102	-0.00380	3.83581	-1.95261	12.23952	0.68351	0.18400	-3.41634	-2.21093	1.09616	-7.73596	-0.90565	7.58914	17.50213	-0.00129	0.00028	0.00138	-0.00001
828			8.27000	10.74089	-4.05208	5.82125	-0.00856	-0.00057	-0.00086	0.00010	0.00001	0.00016	-0.00000	0.00000	0.00000	9.79035	0.46071	-9.55235	-0.01682	-0.01625	-0.00147	0.00034	0.00038	0.00011	20.45685	0.98551	-0.38292	0.00413	-0.06720	-0.02668	-0.00004	-0.00063	-0.00267	3.22725	-1.77828	9.88939	1.16526	1.70101	-4.18883	-2.55766	-0.29466	-5.18822	-0.91244	7.60408	17.49743	-0.00132	0.00026	0.00135	-0.00002
829			8.28000	10.75419	-4.02280	5.90928	-0.00856	-0.00058	-0.00086	0.00011	0.00001	0.00012	-0.00000	0.00000	0.00000	9.80889	0.48513	-9.59784	-0.01675	-0.01656	-0.00153	0.00075	0.00052	0.00015	20.46852	0.95812	-0.42012	0.00459	-0.06669	-0.02655	-0.00013	-0.00222	-0.00140	2.52581	-1.54416	7.44487	1.49355	3.25132	-5.30618	-2.74035	-1.65695	-2.25424	-0.92158	7.62242	17.49078	-0.00135	0.00024	0.00132	-0.00003
830			8.29000	10.76589	-4.00069	5.97271	-0.00856	-0.00059	-0.00085	0.00011	0.00001	0.00008	-0.00000	0.00000	0.00000	9.84090	0.51524	-9.65611	-0.01692	-0.01676	-0.00160	0.00113	0.00059	0.00019	20.48981	0.92863	-0.42605	0.00601	-0.06705	-0.02655	-0.00026	-0.00357	-0.00010	1.82986	-1.33438	5.14161	1.57681	4.64906	-6.51358	-2.70136	-2.79604	0.68337	-0.93207	7.64167	17.48327	-0.00138	0.00022	0.00127	-0.00003
831			8.30000	10.77658	-3.98510	6.01431	-0.00856	-0.00059	-0.00084	0.00012	0.00001	0.00005	-0.00000	0.00000	0.00000	9.88435	0.54827	-9.72728	-0.01719	-0.01679	-0.00166	0.00146	0.00057	0.00024	20.51813	0.89946	-0.40275	0.00780	-0.06772	-0.02652	-0.00042	-0.00460	0.00108	1.22142	-1.19258	3.20650	1.42108	5.80066	-7.63877	-2.50032	-3.62299	3.29421	-0.94155	7.65776	17.47727	-0.00141	0.00020	0.00124	-0.00002
832			8.31000	10.78687	-3.97491	6.03879	-0.00855	-0.00059	-0.00083	0.00013	0.00000	0.00003	-0.00000	0.00000	0.00000	9.93688	0.58161	-9.81007	-0.01746	-0.01663	-0.00169	0.00172	0.00049	0.00027	20.55085	0.87205	-0.35514	0.00938	-0.06848	-0.02641	-0.00056	-0.00529	0.00199	0.71340	-1.10096	1.74317	1.09640	6.63853	-8.50619	-2.23524	-4.12118	5.31231	-0.94721	7.66566	17.47551	-0.00142	0.00020	0.00121	-0.00001
833			8.32000	10.79692	-3.96926	6.05096	-0.00855	-0.00059	-0.00082	0.00014	0.00000	0.00001	-0.00000	0.00000	0.00000	9.99544	0.61314	-9.90080	-0.01767	-0.01632	-0.00169	0.00187	0.00039	0.00028	20.58543	0.84697	-0.29065	0.01038	-0.06943	-0.02626	-0.00063	-0.00562	0.00254	0.30308	-1.02670	0.72230	0.71326	7.05569	-8.85100	-1.98667	-4.25741	6.50616	-0.94750	7.66229	17.47916	-0.00140	0.00020	0.00121	0.00001
834			8.33000	10.80667	-3.96713	6.05487	-0.00855	-0.00059	-0.00080	0.00014	0.00000	0.00000	-0.00000	0.00000	0.00000	10.05598	0.64122	-9.99243	-0.01779	-0.01596	-0.00167	0.00185	0.00027	0.00026	20.61889	0.82415	-0.21890	0.01037	-0.07150	-0.02639	-0.00057	-0.00553	0.00262	0.04190	-0.96113	0.06653	0.34144	6.86384	-8.30348	-1.77452	-3.89725	6.60103	-0.94320	7.64899	17.48679	-0.00136	0.00020	0.00123	0.00002
835			8.34000	10.81601	-3.96665	6.05381	-0.00855	-0.00058	-0.00078	0.00014	0.00000	-0.00000	-0.00000	0.00000	0.00000	10.11244	0.66331	-10.07347	-0.01782	-0.01576	-0.00167	0.00160	0.00014	0.00021	20.64650	0.80397	-0.15301	0.00920	-0.07495	-0.02698	-0.00035	-0.00478	0.00214	-0.02595	-0.90016	-0.32625	-0.03326	5.83259	-6.53389	-1.54791	-2.81768	5.34107	-0.93682	7.63085	17.49562	-0.00133	0.00021	0.00126	0.00002
836			8.35000	10.82475	-3.96590	6.04977	-0.00855	-0.00058	-0.00079	0.00013	0.00000	-0.00001	-0.00000	0.00000	0.00000	10.15702	0.67579	-10.13012	-0.01775	-0.01594	-0.00172	0.00113	-0.00002	0.00012	20.66146	0.78775	-0.10811	0.00774	-0.07846	-0.02777	-0.00009	-0.00315	0.00109	0.03348	-0.84516	-0.57729	-0.43488	3.99753	-3.65108	-1.25536	-1.01806	2.85562	-0.93095	7.61324	17.50290	-0.00131	0.00023	0.00129	0.00001
837			8.36000	10.83292	-3.96427	6.04361	-0.00854	-0.00059	-0.00080	0.00013	0.00000	-0.00001	-0.00000	0.00000	0.00000	10.18419	0.67603	-10.15320	-0.01768	-0.01637	-0.00180	0.00058	-0.00019	0.00002	20.65886	0.77684	-0.09472	0.00721	-0.07964	-0.02815	0.00014	-0.00097	-0.00024	0.07751	-0.81786	-0.79101	-0.81734	1.87146	-0.38769	-0.91330	1.03743	-0.10206	-0.92704	7.59992	17.50648	-0.00130	0.00024	0.00132	0.00001
838			8.37000	10.84106	-3.96265	6.03526	-0.00854	-0.00060	-0.00082	0.00014	0.00000	-0.00001	-0.00000	0.00000	0.00000	10.19454	0.66494	-10.14393	-0.01765	-0.01688	-0.00188	0.00016	-0.00031	-0.00007	20.63956	0.77133	-0.11217	0.00805	-0.07759	-0.02788	0.00034	0.00083	-0.00127	-0.01565	-0.83668	-1.06942	-1.07396	0.21487	2.24198	-0.59049	2.62174	-2.44170	-0.92553	7.59327	17.50557	-0.00130	0.00025	0.00134	-0.00000
839			8.38000	10.84984	-3.96278	6.02355	-0.00854	-0.00060	-0.00084	0.00015	0.00000	-0.00002	-0.00000	0.00000	0.00000	10.19517	0.64726	-10.11381	-0.01767	-0.01737	-0.00194	0.00003	-0.00035	-0.00011	20.61077	0.76988	-0.14804	0.01018	-0.07275	-0.02702	0.00050	0.00146	-0.00153	-0.32013	-0.89385	-1.53269	-1.10717	-0.32108	3.34851	-0.35581	3.10145	-3.17326	-0.92638	7.59426	17.50055	-0.00131	0.00026	0.00135	-0.00001
840			8.39000	10.85976	-3.96700	6.00600	-0.00853	-0.00060	-0.00086	0.00018	-0.00000	-0.00003	-0.00000	0.00000	0.00000	10.19742	0.63039	-10.08214	-0.01778	-0.01766	-0.00195	0.00026	-0.00026	-0.00008	20.58383	0.77000	-0.18084	0.01275	-0.06699	-0.02595	0.00046	0.00078	-0.00084	-0.86372	-0.96103	-2.29397	-0.88088	0.51133	2.54367	-0.24149	2.23445	-1.78985	-0.92901	7.60186	17.49262	-0.00133	0.00027	0.00136	-0.00001
841			8.40000	10.87099	-3.97765	5.97912	-0.00853	-0.00060	-0.00087	0.00021	-0.00001	-0.00005	-0.00000	0.00000	0.00000	10.21238	0.62173	-10.06828	-0.01790	-0.01752	-0.00189	0.00076	-0.00008	0.00000	20.56965	0.76917	-0.18763	0.01443	-0.06239	-0.02504	0.00012	-0.00075	0.00053	-1.58707	-1.00724	-3.38246	-0.44682	2.39926	0.21354	-0.23371	0.32080	1.42199	-0.93224	7.61312	17.48378	-0.00135	0.00027	0.00135	-0.00001
842			8.41000	10.88332	-3.99594	5.93981	-0.00853	-0.00059	-0.00087	0.00024	-0.00001	-0.00007	-0.00000	0.00000	0.00000	10.24615	0.62568	-10.08367	-0.01805	-0.01689	-0.00176	0.00136	0.00014	0.00010	20.57420	0.76571	-0.15313	0.01485	-0.06014	-0.02446	-0.00037	-0.00258	0.00218	-2.31427	-1.02218	-4.69961	0.05340	4.64748	-2.71739	-0.30201	-1.94868	5.50496	-0.93450	7.62424	17.47599	-0.00137	0.00026	0.00134	-0.00000
843			8.42000	10.89633	-4.02073	5.88655	-0.00854	-0.00058	-0.00085	0.00026	-0.00002	-0.00009	-0.00000	0.00000	0.00000	10.29830	0.64216	-10.12894	-0.01820	-0.01595	-0.00162	0.00188	0.00029	0.00017	20.59669	0.75905	-0.07466	0.01386	-0.06062	-0.02430	-0.00071	-0.00433	0.00366	-2.84747	-1.02360	-6.03471	0.45236	6.53046	-5.24275	-0.40176	-3.81795	9.23435	-0.93439	7.63227	17.47059	-0.00138	0.00026	0.00133	0.00000
844			8.43000	10.90977	-4.04932	5.82049	-0.00854	-0.00056	-0.00083	0.00028	-0.00002	-0.00011	-0.00000	0.00000	0.00000	10.36304	0.66723	-10.19525	-0.01827	-0.01495	-0.00150	0.00216	0.00036	0.00019	20.63062	0.74995	0.03737	0.01214	-0.06231	-0.02415	-0.00078	-0.00560	0.00460	-3.10951	-1.02651	-7.12802	0.66515	7.56871	-6.69969	-0.50281	-4.76932	11.65765	-0.93144	7.63634	17.46775	-0.00137	0.00025	0.00132	0.00001
845			8.44000	10.92335	-4.07909	5.74535	-0.00855	-0.00054	-0.00079	0.00028	-0.00001	-0.00011	-0.00000	0.00000	0.00000	10.43204	0.69570	-10.26984	-0.01826	-0.01407	-0.00144	0.00215	0.00036	0.00019	20.66692	0.73948	0.16576	0.01022	-0.06424	-0.02385	-0.00062	-0.00614	0.00478	-3.16594	-1.02177	-7.76319	0.74058	7.57236	-6.86283	-0.61600	-4.62269	12.33367	-0.92628	7.63758	17.46657	-0.00134	0.00025	0.00131	0.00001
846			8.45000	10.93675	-4.10869	5.66657	-0.00856	-0.00051	-0.00073	0.00028	-0.00001	-0.00010	-0.00000	0.00000	0.00000	10.49623	0.72322	-10.33897	-0.01824	-0.01330	-0.00142	0.00184	0.00033	0.00016	20.69640	0.72849	0.29100	0.00804	-0.06601	-0.02344	-0.00032	-0.00579	0.00419	-3.09373	-1.00311	-7.80862	0.78202	6.47604	-5.68146	-0.74828	-3.36846	11.10604	-0.92034	7.63765	17.46559	-0.00131	0.00024	0.00129	0.00001
847			8.46000	10.94971	-4.13708	5.59049	-0.00858	-0.00047	-0.00068	0.00027	-0.00001	-0.00009	-0.00000	0.00000	0.00000	10.54599	0.74612	-10.38843	-0.01819	-0.01271	-0.00142	0.00126	0.00029	0.00009	20.71007	0.71785	0.39275	0.00621	-0.06645	-0.02274	-0.00005	-0.00446	0.00291	-2.89896	-0.98392	-7.21574	0.86154	4.43414	-3.34114	-0.87283	-1.22614	8.15644	-0.91513	7.63755	17.46318	-0.00128	0.00024	0.00127	0.00001
848			8.47000	10.96219	-4.16301	5.52356	-0.00859	-0.00045	-0.00065	0.00025	-0.00001	-0.00007	-0.00000	0.00000	0.00000	10.57482	0.76228	-10.40813	-0.01812	-0.01246	-0.00145	0.00057	0.00026	0.00001	20.70278	0.70845	0.45547	0.00559	-0.06535	-0.02180	0.00016	-0.00252	0.00132	-2.59375	-0.96870	-6.06302	1.01388	1.96122	-0.40422	-0.95123	1.23351	4.15086	-0.91192	7.63682	17.45842	-0.00125	0.00024	0.00124	0.00000
849			8.48000	10.97410	-4.18566	5.47053	-0.00860	-0.00045	-0.00066	0.00022	-0.00001	-0.00006	-0.00000	0.00000	0.00000	10.58198	0.77186	-10.39555	-0.01811	-0.01272	-0.00152	-0.00012	0.00025	-0.00007	20.67560	0.70089	0.47309	0.00553	-0.06575	-0.02160	0.00035	-0.00041	-0.00030	-2.24928	-0.93157	-4.58903	1.18807	-0.54072	2.72564	-0.93678	3.58984	-0.29039	-0.91086	7.63359	17.45163	-0.00123	0.00024	0.00121	-0.00000
850			8.49000	10.98503	-4.20518	5.43305	-0.00859	-0.00045	-0.00069	0.00019	-0.00001	-0.00004	-0.00000	0.00000	0.00000	10.56807	0.77420	-10.34935	-0.01817	-0.01349	-0.00163	-0.00084	0.00021	-0.00019	20.63054	0.69625	0.44319	0.00543	-0.06961	-0.02279	0.00053	0.00217	-0.00210	-1.95321	-0.83987	-3.09490	1.24284	-3.17261	6.22086	-0.75053	5.98707	-5.05622	-0.91112	7.62639	17.44420	-0.00122	0.00025	0.00121	-0.00000
851			8.50000	10.99441	-4.22246	5.40977	-0.00858	-0.00046	-0.00074	0.00014	-0.00001	-0.00003	-0.00000	0.00000	0.00000	10.53100	0.76592	-10.26399	-0.01825	-0.01454	-0.00175	-0.00161	0.00012	-0.00032	20.56575	0.69706	0.36169	0.00630	-0.07353	-0.02438	0.00084	0.00534	-0.00415	-1.73220	-0.67892	-1.81362	1.07664	-6.01056	10.06340	-0.34012	8.54055	-9.87226	-0.91141	7.61529	17.43802	-0.00121	0.00026	0.00121	-0.00000
852			8.51000	11.00162	-4.23816	5.39767	-0.00858	-0.00047	-0.00077	0.00010	-0.00001	-0.00002	-0.00000	0.00000	0.00000	10.46998	0.74441	-10.13871	-0.01824	-0.01561	-0.00186	-0.00227	-0.00004	-0.00046	20.48051	0.70574	0.23146	0.00900	-0.07357	-0.02520	0.00147	0.00806	-0.00579	-1.52718	-0.45482	-0.88770	0.73499	-8.49664	13.34058	0.23090	10.69031	-13.65898	-0.90991	7.60094	17.43460	-0.00120	0.00027	0.00122	0.00001
853			8.52000	11.00608	-4.25195	5.39258	-0.00857	-0.00048	-0.00080	0.00005	-0.00001	-0.00001	-0.00000	0.00000	0.00000	10.39173	0.71194	-9.98654	-0.01818	-0.01660	-0.00193	-0.00262	-0.00019	-0.00053	20.38179	0.72249	0.07092	0.01281	-0.07057	-0.02538	0.00226	0.00919	-0.00640	-1.28320	-0.16966	-0.45316	0.35921	-9.83486	14.94266	0.80733	11.62460	-15.19383	-0.90504	7.58406	17.43406	-0.00118	0.00028	0.00124	0.00001
854			8.53000	11.00713	-4.26335	5.38874	-0.00856	-0.00049	-0.00083	-0.00001	-0.00001	-0.00001	-0.00000	0.00000	0.00000	10.30842	0.67454	-9.82915	-0.01803	-0.01752	-0.00198	-0.00260	-0.00029	-0.00054	20.28223	0.74498	-0.09130	0.01573	-0.06859	-0.02588	0.00266	0.00894	-0.00600	-1.04267	0.20597	-0.64485	0.04565	-9.83475	14.60979	1.27578	11.13549	-14.16165	-0.89664	7.56645	17.43525	-0.00115	0.00029	0.00126	0.00002
855			8.54000	11.00371	-4.27291	5.37924	-0.00855	-0.00049	-0.00086	-0.00008	-0.00001	-0.00003	-0.00000	0.00000	0.00000	10.22983	0.63756	-9.68460	-0.01783	-0.01832	-0.00201	-0.00236	-0.00035	-0.00049	20.19205	0.77049	-0.23020	0.01698	-0.06944	-0.02699	0.00251	0.00801	-0.00488	-0.94084	0.71697	-1.57647	-0.19096	-8.99253	13.01710	1.63635	9.69826	-11.24370	-0.88607	7.55089	17.43707	-0.00112	0.00029	0.00126	0.00002
856			8.55000	10.99447	-4.28288	5.35596	-0.00854	-0.00049	-0.00088	-0.00015	-0.00000	-0.00006	-0.00000	0.00000	0.00000	10.15987	0.60359	-9.56054	-0.01760	-0.01891	-0.00200	-0.00206	-0.00038	-0.00041	20.11579	0.79740	-0.33159	0.01673	-0.07226	-0.02835	0.00206	0.00674	-0.00327	-1.12123	1.38385	-3.33868	-0.35186	-7.94925	11.12618	1.94546	7.93554	-7.42131	-0.87551	7.54086	17.43946	-0.00109	0.00029	0.00125	0.00002
857			8.56000	10.97816	-4.29665	5.31014	-0.00854	-0.00049	-0.00089	-0.00023	-0.00000	-0.00010	-0.00000	0.00000	0.00000	10.09786	0.57294	-9.45522	-0.01733	-0.01926	-0.00197	-0.00183	-0.00040	-0.00035	20.05340	0.82532	-0.39108	0.01519	-0.07577	-0.02962	0.00152	0.00538	-0.00140	-1.61603	2.18413	-5.90452	-0.46717	-7.14037	9.62869	2.28473	6.29083	-3.45748	-0.86708	7.53914	17.44268	-0.00108	0.00029	0.00124	0.00001
858			8.57000	10.95391	-4.31711	5.23422	-0.00853	-0.00047	-0.00089	-0.00032	-0.00001	-0.00015	-0.00000	0.00000	0.00000	10.04070	0.54411	-9.36217	-0.01713	-0.01948	-0.00195	-0.00172	-0.00044	-0.00032	20.00232	0.85523	-0.41046	0.01308	-0.07944	-0.03074	0.00108	0.00423	0.00049	-2.35767	3.05179	-9.09094	-0.60170	-6.75875	8.82711	2.73379	5.01837	0.20032	-0.86182	7.54585	17.44700	-0.00108	0.00028	0.00121	0.00001
859			8.58000	10.92162	-4.34619	5.12319	-0.00853	-0.00045	-0.00087	-0.00039	-0.00001	-0.00020	-0.00000	0.00000	0.00000	9.98464	0.51467	-9.27362	-0.01704	-0.01955	-0.00193	-0.00172	-0.00050	-0.00032	19.95850	0.88896	-0.39464	0.01114	-0.08243	-0.03154	0.00081	0.00345	0.00227	-3.29668	3.91326	-12.70239	-0.78260	-6.79740	8.79082	3.33037	4.19474	3.35818	-0.85924	7.55796	17.45242	-0.00109	0.00027	0.00120	0.00000
860			8.59000	10.88171	-4.38568	4.97354	-0.00854	-0.00041	-0.00085	-0.00045	-0.00001	-0.00026	-0.00000	0.00000	0.00000	9.92691	0.48240	-9.18185	-0.01709	-0.01937	-0.00186	-0.00179	-0.00058	-0.00033	19.91833	0.92846	-0.34939	0.00976	-0.08399	-0.03186	0.00066	0.00309	0.00383	-4.46145	4.75384	-16.72987	-0.98669	-7.13928	9.55686	4.07634	3.72405	6.00963	-0.85833	7.57164	17.45822	-0.00112	0.00027	0.00118	0.00000
861			8.60000	10.83433	-4.43806	4.78044	-0.00854	-0.00037	-0.00082	-0.00051	-0.00001	-0.00032	-0.00000	0.00000	0.00000	9.86613	0.44542	-9.07847	-0.01717	-0.01884	-0.00174	-0.00190	-0.00067	-0.00036	19.87970	0.97547	-0.27957	0.00878	-0.08385	-0.03163	0.00057	0.00309	0.00513	-5.88822	5.60171	-21.30238	-1.22388	-7.66237	11.16485	4.95475	3.46467	8.24634	-0.85810	7.58377	17.46299	-0.00115	0.00025	0.00117	0.00000
862			8.61000	10.77927	-4.50581	4.53773	-0.00855	-0.00032	-0.00080	-0.00056	-0.00001	-0.00039	-0.00000	0.00000	0.00000	9.80205	0.40144	-8.95521	-0.01717	-0.01809	-0.00161	-0.00199	-0.00079	-0.00040	19.84158	1.03134	-0.18886	0.00798	-0.08253	-0.03099	0.00051	0.00335	0.00618	-7.50493	6.44859	-26.32755	-1.56646	-8.26541	13.46705	5.92044	3.34629	10.15376	-0.85743	7.59147	17.46586	-0.00118	0.00024	0.00116	0.00000
863			8.62000	10.71653	-4.58993	4.24243	-0.00856	-0.00026	-0.00077	-0.00060	-0.00001	-0.00045	-0.00000	0.00000	0.00000	9.73510	0.34796	-8.80700	-0.01715	-0.01731	-0.00154	-0.00206	-0.00093	-0.00045	19.80296	1.09677	-0.08034	0.00758	-0.08061	-0.03007	0.00050	0.00370	0.00697	-9.11779	7.20030	-31.31446	-2.05286	-8.83488	16.01947	6.85478	3.38752	11.77439	-0.85529	7.59247	17.46698	-0.00121	0.00022	0.00116	0.00001
864			8.63000	10.64733	-4.68901	3.89837	-0.00857	-0.00021	-0.00075	-0.00062	-0.00001	-0.00049	-0.00000	0.00000	0.00000	9.66638	0.28381	-8.63459	-0.01730	-0.01663	-0.00155	-0.00209	-0.00108	-0.00051	19.76217	1.17078	0.04309	0.00784	-0.07831	-0.02894	0.00055	0.00393	0.00745	-10.50300	7.69627	-35.61063	-2.61125	-9.20055	18.26623	7.57818	3.62087	13.09065	-0.85144	7.58679	17.46707	-0.00122	0.00020	0.00115	0.00001
865			8.64000	10.57456	-4.79955	3.51590	-0.00858	-0.00015	-0.00075	-0.00059	-0.00001	-0.00053	-0.00000	0.00000	0.00000	9.59835	0.21031	-8.44380	-0.01769	-0.01600	-0.00161	-0.00206	-0.00119	-0.00058	19.71727	1.25056	0.17786	0.00880	-0.07554	-0.02758	0.00068	0.00388	0.00756	-11.49912	7.76251	-38.66448	-3.10255	-9.17569	19.79021	7.94269	4.01783	14.00045	-0.84651	7.57673	17.46657	-0.00123	0.00018	0.00115	0.00001
866			8.65000	10.50283	-4.91696	3.11020	-0.00858	-0.00009	-0.00074	-0.00050	-0.00001	-0.00055	-0.00000	0.00000	0.00000	9.53464	0.13096	-8.24332	-0.01812	-0.01510	-0.00164	-0.00189	-0.00120	-0.00060	19.66709	1.33220	0.31903	0.00986	-0.07158	-0.02575	0.00084	0.00354	0.00719	-11.99133	7.27891	-40.10484	-3.40508	-8.61991	20.41541	7.89830	4.44360	14.35318	-0.84101	7.56484	17.46587	-0.00124	0.00016	0.00114	0.00001
867			8.66000	10.43762	-5.03562	2.69934	-0.00858	-0.00002	-0.00073	-0.00036	-0.00000	-0.00053	-0.00000	0.00000	0.00000	9.47982	0.05041	-8.04225	-0.01839	-0.01368	-0.00160	-0.00155	-0.00108	-0.00058	19.61264	1.41170	0.46020	0.01066	-0.06529	-0.02314	0.00095	0.00296	0.00631	-11.84641	6.23380	-39.73276	-3.46346	-7.47007	20.10064	7.50736	4.66196	14.09659	-0.83522	7.55294	17.46519	-0.00125	0.00014	0.00113	0.00001
868			8.67000	10.38414	-5.14855	2.30258	-0.00859	0.00005	-0.00070	-0.00017	0.00000	-0.00048	-0.00000	0.00000	0.00000	9.43853	-0.02641	-7.85005	-0.01843	-0.01185	-0.00149	-0.00105	-0.00086	-0.00050	19.55769	1.48598	0.59580	0.01124	-0.05697	-0.01991	0.00096	0.00224	0.00511	-10.98301	4.73672	-37.59282	-3.27438	-5.76128	18.86550	6.87104	4.43135	13.35844	-0.82955	7.54287	17.46467	-0.00125	0.00013	0.00113	0.00001
869			8.68000	10.34611	-5.24882	1.93698	-0.00859	0.00011	-0.00067	0.00003	0.00001	-0.00041	-0.00000	0.00000	0.00000	9.41463	-0.09487	-7.67539	-0.01838	-0.01008	-0.00136	-0.00044	-0.00062	-0.00041	19.50801	1.55256	0.72241	0.01190	-0.04836	-0.01663	0.00085	0.00148	0.00391	-9.46156	2.98758	-33.98858	-2.86310	-3.61595	16.80513	6.03690	3.66376	12.32817	-0.82483	7.53731	17.46415	-0.00125	0.00012	0.00113	0.00001
870			8.69000	10.32524	-5.33085	1.61544	-0.00860	0.00016	-0.00065	0.00023	0.00000	-0.00034	-0.00000	0.00000	0.00000	9.41053	-0.15113	-7.52576	-0.01840	-0.00872	-0.00130	0.00021	-0.00040	-0.00032	19.46881	1.60908	0.83839	0.01280	-0.04128	-0.01385	0.00066	0.00077	0.00290	-7.43506	1.17078	-29.29625	-2.28837	-1.20650	14.07401	4.98650	2.49340	11.09125	-0.82228	7.53876	17.46271	-0.00125	0.00013	0.00114	0.00000
871			8.70000	10.32189	-5.39080	1.34718	-0.00861	0.00020	-0.00064	0.00042	0.00000	-0.00027	-0.00000	0.00000	0.00000	9.42710	-0.19261	-7.40672	-0.01860	-0.00805	-0.00135	0.00088	-0.00023	-0.00025	19.44296	1.65292	0.94180	0.01412	-0.03721	-0.01202	0.00040	0.00017	0.00214	-5.05846	-0.63367	-23.69828	-1.64547	1.31157	10.78670	3.70473	1.16230	9.58439	-0.82284	7.54846	17.45896	-0.00125	0.00015	0.00116	-0.00001
872			8.71000	10.33629	-5.42612	1.14125	-0.00862	0.00023	-0.00063	0.00059	-0.00000	-0.00019	-0.00000	0.00000	0.00000	9.46412	-0.21811	-7.32356	-0.01896	-0.00833	-0.00157	0.00156	-0.00010	-0.00018	19.43101	1.68187	1.02934	0.01592	-0.03691	-0.01146	0.00009	-0.00037	0.00160	-2.48055	-2.42814	-17.13804	-1.06657	3.84827	6.90847	2.26854	-0.10421	7.71690	-0.82664	7.56535	17.45202	-0.00126	0.00018	0.00119	-0.00001
873			8.72000	10.36884	-5.43583	1.00796	-0.00863	0.00025	-0.00063	0.00075	-0.00001	-0.00010	-0.00000	0.00000	0.00000	9.52090	-0.22772	-7.28281	-0.01925	-0.00947	-0.00189	0.00221	0.00001	-0.00006	19.43170	1.69529	1.09692	0.01800	-0.03993	-0.01212	-0.00025	-0.00090	0.00116	0.09767	-4.16686	-9.64430	-0.63599	6.31609	2.43617	0.82095	-1.18675	5.49588	-0.83301	7.58610	17.44235	-0.00127	0.00022	0.00123	-0.00002
874			8.73000	10.41867	-5.42127	0.95563	-0.00863	0.00026	-0.00064	0.00087	-0.00001	-0.00001	-0.00000	0.00000	0.00000	9.59570	-0.22211	-7.28995	-0.01932	-0.01089	-0.00212	0.00274	0.00014	0.00012	19.44345	1.69405	1.14127	0.02018	-0.04447	-0.01355	-0.00060	-0.00137	0.00066	2.41630	-5.64643	-1.78056	-0.31474	8.45732	-2.20206	-0.49170	-2.03681	3.06958	-0.84053	7.60637	17.43136	-0.00128	0.00027	0.00129	-0.00002
875			8.74000	10.48174	-5.38641	0.98283	-0.00862	0.00025	-0.00066	0.00091	-0.00001	0.00008	-0.00000	0.00000	0.00000	9.68365	-0.20286	-7.34247	-0.01921	-0.01203	-0.00214	0.00301	0.00027	0.00027	19.46398	1.68046	1.16127	0.02276	-0.04881	-0.01533	-0.00094	-0.00172	0.00006	4.19476	-6.54767	5.24228	0.03381	9.82254	-6.03529	-1.56200	-2.60597	0.71769	-0.84777	7.62271	17.42171	-0.00129	0.00033	0.00137	-0.00002
876			8.75000	10.55035	-5.33782	1.07299	-0.00862	0.00023	-0.00070	0.00085	-0.00001	0.00014	-0.00000	0.00000	0.00000	9.77600	-0.17273	-7.42554	-0.01905	-0.01306	-0.00202	0.00296	0.00041	0.00032	19.49029	1.65752	1.15919	0.02582	-0.05335	-0.01759	-0.00123	-0.00193	-0.00055	5.20210	-6.62759	10.14914	0.50529	10.04695	-8.15227	-2.29558	-2.86999	-1.19678	-0.85395	7.63300	17.41579	-0.00129	0.00040	0.00146	-0.00001
877			8.76000	10.61532	-5.28381	1.19867	-0.00860	0.00020	-0.00074	0.00071	-0.00001	0.00018	-0.00000	0.00000	0.00000	9.86251	-0.13584	-7.51786	-0.01886	-0.01438	-0.00192	0.00260	0.00056	0.00032	19.51896	1.62936	1.14115	0.02852	-0.05953	-0.02062	-0.00138	-0.00202	-0.00106	5.35652	-5.87851	12.39978	1.03445	9.09159	-8.44942	-2.57447	-2.86119	-2.31923	-0.85855	7.63609	17.41494	-0.00129	0.00045	0.00154	-0.00001
878			8.77000	10.66881	-5.23256	1.33251	-0.00859	0.00017	-0.00078	0.00051	-0.00001	0.00018	-0.00000	0.00000	0.00000	9.93409	-0.09683	-7.60282	-0.01868	-0.01577	-0.00191	0.00199	0.00066	0.00028	19.54709	1.60119	1.11657	0.03002	-0.06705	-0.02408	-0.00137	-0.00193	-0.00126	4.79587	-4.51087	12.33000	1.44080	7.22465	-7.57473	-2.34072	-2.66235	-2.45894	-0.86108	7.63137	17.41892	-0.00129	0.00049	0.00161	-0.00000
879			8.78000	10.70607	-5.18981	1.45424	-0.00858	0.00014	-0.00081	0.00028	-0.00000	0.00016	-0.00000	0.00000	0.00000	9.98478	-0.06031	-7.67301	-0.01846	-0.01660	-0.00189	0.00125	0.00063	0.00022	19.57259	1.57811	1.09553	0.02918	-0.07464	-0.02728	-0.00117	-0.00160	-0.00103	3.85190	-2.82440	10.69943	1.55265	4.81789	-6.19176	-1.67795	-2.33535	-1.78753	-0.86106	7.61947	17.42548	-0.00129	0.00052	0.00166	0.00000
880			8.79000	10.72549	-5.15731	1.55228	-0.00857	0.00013	-0.00081	0.00005	-0.00000	0.00012	-0.00000	0.00000	0.00000	10.01171	-0.03077	-7.72617	-0.01817	-0.01659	-0.00183	0.00047	0.00047	0.00015	19.59402	1.56361	1.08410	0.02563	-0.08103	-0.02966	-0.00082	-0.00095	-0.00050	2.90299	-1.10467	8.31549	1.32308	2.16481	-4.55929	-0.79213	-1.85559	-0.83235	-0.85888	7.60339	17.43173	-0.00128	0.00054	0.00170	0.00001
881			8.80000	10.72810	-5.13338	1.62311	-0.00857	0.00012	-0.00079	-0.00014	-0.00000	0.00008	-0.00000	0.00000	0.00000	10.01424	-0.01194	-7.76068	-0.01788	-0.01613	-0.00177	-0.00027	0.00024	0.00008	19.60962	1.55886	1.08169	0.02021	-0.08546	-0.03096	-0.00042	-0.00006	-0.00003	2.17849	0.40107	5.85979	0.87038	-0.46503	-2.74776	0.06144	-1.18340	-0.13896	-0.85564	7.58798	17.43587	-0.00127	0.00054	0.00172	0.00001
882			8.81000	10.71720	-5.11524	1.66926	-0.00857	0.00013	-0.00076	-0.00027	-0.00000	0.00005	-0.00000	0.00000	0.00000	9.99438	-0.00500	-7.77562	-0.01770	-0.01582	-0.00179	-0.00089	0.00002	0.00002	19.61786	1.56252	1.08331	0.01409	-0.08869	-0.03151	-0.00009	0.00093	0.00009	1.69240	1.48364	3.82237	0.40246	-2.78023	-0.82598	0.64996	-0.30086	-0.08753	-0.85230	7.57709	17.43740	-0.00126	0.00054	0.00171	0.00001
883			8.82000	10.69802	-5.10091	1.69736	-0.00858	0.00013	-0.00074	-0.00034	-0.00000	0.00003	-0.00000	0.00000	0.00000	9.95658	-0.00856	-7.77036	-0.01760	-0.01592	-0.00190	-0.00137	-0.00013	-0.00006	19.61702	1.57123	1.08072	0.00798	-0.09154	-0.03174	0.00010	0.00197	-0.00037	1.34917	2.01584	2.52113	0.07386	-4.64457	1.22921	0.83749	0.90368	-0.99136	-0.84870	7.57106	17.43654	-0.00127	0.00052	0.00168	0.00001
884			8.83000	10.67643	-5.08952	1.71649	-0.00858	0.00013	-0.00073	-0.00033	-0.00000	0.00003	-0.00000	0.00000	0.00000	9.90525	-0.02050	-7.74316	-0.01745	-0.01624	-0.00205	-0.00169	-0.00023	-0.00014	19.60380	1.58123	1.06242	0.00343	-0.09191	-0.03127	0.00013	0.00301	-0.00137	1.05823	2.02097	2.05073	-0.06833	-6.01190	3.31951	0.65179	2.41237	-2.82042	-0.84380	7.56727	17.43334	-0.00127	0.00050	0.00163	0.00001
885			8.84000	10.65721	-5.08092	1.73511	-0.00859	0.00013	-0.00073	-0.00028	-0.00000	0.00003	-0.00000	0.00000	0.00000	9.84542	-0.03801	-7.69520	-0.01727	-0.01648	-0.00214	-0.00181	-0.00026	-0.00021	19.57681	1.58971	1.02081	0.00232	-0.08735	-0.02962	0.00013	0.00362	-0.00237	0.79255	1.66075	2.22525	-0.06617	-6.63789	4.89421	0.26402	3.75019	-4.83749	-0.83665	7.56230	17.42802	-0.00126	0.00047	0.00157	0.00002
886			8.85000	10.64295	-5.07477	1.75830	-0.00859	0.00012	-0.00073	-0.00016	0.00000	0.00004	-0.00000	0.00000	0.00000	9.78518	-0.05715	-7.63609	-0.01710	-0.01654	-0.00217	-0.00167	-0.00023	-0.00023	19.54086	1.59521	0.95995	0.00428	-0.07960	-0.02729	0.00028	0.00352	-0.00282	0.45161	0.81949	2.88981	-0.02250	-6.27664	5.32477	-0.10850	4.33771	-6.09332	-0.82676	7.55381	17.42164	-0.00125	0.00043	0.00152	0.00002
887			8.86000	10.63436	-5.07037	1.78776	-0.00858	0.00011	-0.00074	-0.00014	0.00000	0.00004	-0.00000	0.00000	0.00000	9.73329	-0.07425	-7.58014	-0.01704	-0.01632	-0.00212	-0.00136	-0.00019	-0.00019	19.50434	1.59785	0.89218	0.00760	-0.07233	-0.02519	0.00048	0.00300	-0.00272	0.44488	0.63029	3.26985	-0.03740	-5.15753	4.68106	-0.32926	4.13977	-6.30332	-0.81465	7.54164	17.41593	-0.00122	0.00039	0.00147	0.00002
888			8.87000	10.63032	-5.06688	1.82272	-0.00858	0.00010	-0.00074	-0.00009	0.00000	0.00005	-0.00000	0.00000	0.00000	9.69372	-0.08826	-7.53561	-0.01706	-0.01581	-0.00200	-0.00102	-0.00018	-0.00014	19.47236	1.59871	0.82736	0.01068	-0.06742	-0.02368	0.00059	0.00250	-0.00241	0.38349	0.28722	3.70884	-0.15028	-3.92020	3.73040	-0.40085	3.64172	-5.92611	-0.80254	7.52886	17.41251	-0.00118	0.00036	0.00143	0.00002
889			8.88000	10.62867	-5.06369	1.86154	-0.00858	0.00010	-0.00073	-0.00008	0.00000	0.00005	-0.00000	0.00000	0.00000	9.66438	-0.10079	-7.50086	-0.01723	-0.01521	-0.00187	-0.00080	-0.00018	-0.00011	19.44472	1.59890	0.76789	0.01332	-0.06457	-0.02268	0.00066	0.00219	-0.00216	0.35364	0.17671	4.00947	-0.30031	-3.08612	3.20126	-0.40354	3.27643	-5.54613	-0.79405	7.52092	17.41205	-0.00115	0.00033	0.00140	0.00001
890			8.89000	10.62688	-5.06083	1.90269	-0.00858	0.00010	-0.00072	-0.00009	0.00000	0.00005	-0.00000	0.00000	0.00000	9.64042	-0.11360	-7.46872	-0.01752	-0.01487	-0.00182	-0.00070	-0.00019	-0.00011	19.41912	1.59891	0.71124	0.01529	-0.06360	-0.02223	0.00072	0.00209	-0.00208	0.33385	0.23395	4.31439	-0.38906	-2.73514	3.21587	-0.41114	3.12278	-5.44528	-0.79175	7.52105	17.41473	-0.00114	0.00031	0.00137	-0.00000
891			8.90000	10.62410	-5.05815	1.94751	-0.00859	0.00009	-0.00071	-0.00011	0.00000	0.00006	-0.00000	0.00000	0.00000	9.61820	-0.12696	-7.43464	-0.01791	-0.01479	-0.00183	-0.00068	-0.00018	-0.00012	19.39429	1.59865	0.65403	0.01659	-0.06364	-0.02218	0.00075	0.00210	-0.00214	0.35773	0.28801	4.84625	-0.35821	-2.62445	3.39087	-0.43987	3.03345	-5.59720	-0.79517	7.52738	17.42005	-0.00115	0.00029	0.00134	-0.00001
892			8.91000	10.62125	-5.05498	1.99922	-0.00859	0.00008	-0.00071	-0.00011	0.00000	0.00007	-0.00000	0.00000	0.00000	9.59671	-0.13946	-7.39915	-0.01817	-0.01467	-0.00183	-0.00066	-0.00013	-0.00011	19.37075	1.59799	0.59448	0.01704	-0.06342	-0.02217	0.00070	0.00212	-0.00221	0.45802	0.23920	5.63107	-0.20116	-2.48874	3.32884	-0.46716	2.83361	-5.79730	-0.80219	7.53598	17.42652	-0.00116	0.00029	0.00132	-0.00001
893			8.92000	10.61946	-5.05048	2.05984	-0.00860	0.00007	-0.00071	-0.00011	0.00000	0.00008	-0.00000	0.00000	0.00000	9.57669	-0.14913	-7.36590	-0.01816	-0.01416	-0.00173	-0.00059	-0.00006	-0.00009	19.35026	1.59690	0.53359	0.01653	-0.06194	-0.02188	0.00056	0.00199	-0.00217	0.62654	0.13668	6.47038	0.04521	-2.20608	2.88377	-0.48667	2.40374	-5.78227	-0.81053	7.54402	17.43174	-0.00117	0.00028	0.00131	-0.00002
894			8.93000	10.61863	-5.04411	2.12855	-0.00860	0.00007	-0.00071	-0.00011	0.00000	0.00009	-0.00000	0.00000	0.00000	9.55929	-0.15444	-7.33865	-0.01789	-0.01338	-0.00157	-0.00047	0.00002	-0.00006	19.33517	1.59505	0.47503	0.01512	-0.05994	-0.02148	0.00033	0.00166	-0.00198	0.83909	0.07850	7.13778	0.32309	-1.73562	2.11661	-0.51494	1.67572	-5.37593	-0.81866	7.54945	17.43406	-0.00118	0.00028	0.00130	-0.00002
895			8.94000	10.61792	-5.03551	2.20266	-0.00859	0.00006	-0.00071	-0.00012	0.00000	0.00009	-0.00000	0.00000	0.00000	9.54633	-0.15469	-7.32015	-0.01758	-0.01281	-0.00144	-0.00030	0.00010	-0.00003	19.32814	1.59187	0.42341	0.01354	-0.05875	-0.02133	0.00008	0.00117	-0.00167	1.06944	0.10744	7.51399	0.57543	-1.06817	1.12636	-0.56672	0.66086	-4.56900	-0.82575	7.55123	17.43313	-0.00118	0.00028	0.00130	-0.00001
896			8.95000	10.61639	-5.02467	2.27889	-0.00859	0.00004	-0.00072	-0.00013	0.00000	0.00010	-0.00000	0.00000	0.00000	9.53948	-0.14983	-7.31246	-0.01739	-0.01289	-0.00142	-0.00009	0.00017	-0.00000	19.33124	1.58679	0.38257	0.01236	-0.05970	-0.02179	-0.00016	0.00059	-0.00132	1.26812	0.17998	7.60646	0.78058	-0.23061	-0.03229	-0.63158	-0.51998	-3.49254	-0.83227	7.55117	17.42961	-0.00118	0.00028	0.00130	-0.00002
897			8.96000	10.61407	-5.01218	2.35477	-0.00859	0.00002	-0.00074	-0.00013	0.00000	0.00010	-0.00000	0.00000	0.00000	9.54019	-0.13986	-7.31733	-0.01738	-0.01361	-0.00152	0.00014	0.00024	0.00004	19.34508	1.57973	0.35430	0.01197	-0.06279	-0.02286	-0.00038	0.00000	-0.00093	1.39153	0.20584	7.55181	0.92975	0.71759	-1.33313	-0.67060	-1.68487	-2.33823	-0.83940	7.55356	17.42463	-0.00118	0.00028	0.00131	-0.00002
898			8.97000	10.61189	-4.99888	2.42989	-0.00858	0.00001	-0.00075	-0.00013	0.00000	0.00010	-0.00000	0.00000	0.00000	9.54901	-0.12514	-7.33620	-0.01740	-0.01456	-0.00167	0.00037	0.00031	0.00008	19.36861	1.57129	0.33834	0.01192	-0.06721	-0.02424	-0.00056	-0.00051	-0.00057	1.42976	0.16215	7.45214	1.00593	1.60087	-2.59459	-0.64419	-2.64890	-1.33213	-0.84802	7.56158	17.41953	-0.00121	0.00028	0.00131	-0.00002
899			8.98000	10.61036	-4.98560	2.50386	-0.00858	-0.00001	-0.00077	-0.00012	-0.00000	0.00010	-0.00000	0.00000	0.00000	9.56434	-0.10706	-7.36701	-0.01741	-0.01553	-0.00181	0.00050	0.00034	0.00011	19.39936	1.56263	0.33170	0.01211	-0.07230	-0.02578	-0.00068	-0.00077	-0.00032	1.38469	0.12476	7.23792	1.00427	2.14108	-3.42888	-0.53580	-3.23531	-0.71561	-0.85715	7.57396	17.41548	-0.00125	0.00027	0.00130	-0.00002
900			8.99000	10.60889	-4.97315	2.57474	-0.00858	-0.00003	-0.00078	-0.00012	-0.00000	0.00009	-0.00000	0.00000	0.00000	9.58206	-0.08812	-7.40317	-0.01754	-0.01641	-0.00192	0.00051	0.00035	0.00012	19.43335	1.55508	0.32904	0.01288	-0.07701	-0.02721	-0.00075	-0.00068	-0.00026	1.25321	0.16328	6.77070	0.94773	2.16736	-3.54689	-0.37604	-3.32399	-0.60206	-0.86477	7.58624	17.41293	-0.00128	0.00026	0.00128	-0.00001
901			9.00000	10.60661	-4.96241	2.63927	-0.00858	-0.00004	-0.00079	-0.00012	-0.00000	0.00008	-0.00000	0.00000	0.00000	9.59777	-0.07068	-7.43656	-0.01780	-0.01698	-0.00198	0.00042	0.00033	0.00011	19.46589	1.54943	0.32489	0.01429	-0.07987	-0.02815	-0.00075	-0.00034	-0.00038	1.02662	0.27351	6.00438	0.87958	1.76569	-2.99925	-0.23824	-2.96716	-0.87866	-0.86908	7.59406	17.41222	-0.00129	0.00026	0.00126	-0.00001
902			9.01000	10.60300	-4.95439	2.69459	-0.00858	-0.00005	-0.00078	-0.00013	-0.00000	0.00007	-0.00000	0.00000	0.00000	9.60887	-0.05599	-7.46155	-0.01808	-0.01694	-0.00196	0.00026	0.00028	0.00007	19.49365	1.54540	0.31620	0.01576	-0.07976	-0.02820	-0.00067	-0.00001	-0.00058	0.72992	0.42670	5.02507	0.81238	1.15291	-2.07846	-0.22087	-2.35078	-1.29790	-0.86927	7.59531	17.41318	-0.00128	0.00025	0.00124	0.00000
903			9.02000	10.59778	-4.94945	2.73921	-0.00858	-0.00004	-0.00077	-0.00014	-0.00000	0.00005	-0.00000	0.00000	0.00000	9.61458	-0.04462	-7.47610	-0.01825	-0.01637	-0.00187	0.00010	0.00022	0.00004	19.51493	1.54136	0.30271	0.01676	-0.07732	-0.02750	-0.00051	0.00004	-0.00078	0.41808	0.61453	4.01230	0.72222	0.50946	-1.09041	-0.39742	-1.65911	-1.66343	-0.86551	7.59087	17.41537	-0.00126	0.00024	0.00122	0.00001
904			9.03000	10.59056	-4.94755	2.77389	-0.00857	-0.00004	-0.00075	-0.00016	-0.00000	0.00004	-0.00000	0.00000	0.00000	9.61527	-0.03676	-7.48097	-0.01834	-0.01566	-0.00178	-0.00003	0.00017	0.00001	19.52948	1.53518	0.28552	0.01728	-0.07405	-0.02650	-0.00034	-0.00022	-0.00092	0.12501	0.81306	3.18708	0.60570	-0.01580	-0.29028	-0.77228	-1.03652	-1.89099	-0.85881	7.58308	17.41817	-0.00123	0.00024	0.00121	0.00002
905			9.04000	10.58152	-4.94842	2.80160	-0.00857	-0.00004	-0.00074	-0.00017	-0.00000	0.00003	-0.00000	0.00000	0.00000	9.61255	-0.03176	-7.47939	-0.01845	-0.01509	-0.00172	-0.00010	0.00012	-0.00001	19.53829	1.52487	0.26629	0.01771	-0.07110	-0.02556	-0.00019	-0.00068	-0.00101	-0.12673	0.94895	2.70529	0.50008	-0.28398	0.13940	-1.26204	-0.57304	-1.96631	-0.85096	7.57444	17.42122	-0.00120	0.00024	0.00121	0.00002
906			9.05000	10.57175	-4.95153	2.82637	-0.00856	-0.00004	-0.00073	-0.00017	-0.00000	0.00003	-0.00000	0.00000	0.00000	9.60906	-0.02811	-7.47580	-0.01858	-0.01462	-0.00168	-0.00008	0.00010	-0.00000	19.54300	1.50978	0.24660	0.01822	-0.06827	-0.02467	-0.00011	-0.00118	-0.00101	-0.26899	0.95956	2.58245	0.42965	-0.22732	0.12378	-1.73354	-0.32555	-1.86875	-0.84419	7.56753	17.42387	-0.00117	0.00024	0.00121	0.00001
907			9.06000	10.56260	-4.95524	2.85158	-0.00855	-0.00004	-0.00072	-0.00016	-0.00000	0.00003	-0.00000	0.00000	0.00000	9.60755	-0.02431	-7.47489	-0.01868	-0.01420	-0.00164	0.00002	0.00010	0.00001	19.54589	1.49047	0.22867	0.01874	-0.06546	-0.02379	-0.00009	-0.00166	-0.00090	-0.23134	0.84866	2.71348	0.40058	0.11761	-0.31983	-2.10179	-0.32738	-1.53692	-0.84042	7.56488	17.42573	-0.00115	0.00025	0.00123	0.00000
908			9.07000	10.55504	-4.95757	2.87916	-0.00855	-0.00005	-0.00072	-0.00013	-0.00000	0.00004	-0.00000	0.00000	0.00000	9.60998	-0.01886	-7.48070	-0.01880	-0.01397	-0.00161	0.00016	0.00012	0.00003	19.54929	1.46791	0.21541	0.01951	-0.06358	-0.02319	-0.00015	-0.00213	-0.00070	-0.03731	0.63333	3.00810	0.42222	0.66310	-1.12022	-2.36108	-0.55988	-0.97127	-0.84029	7.56774	17.42695	-0.00114	0.00027	0.00124	-0.00000
909			9.08000	10.55009	-4.95734	2.91067	-0.00855	-0.00006	-0.00073	-0.00009	-0.00000	0.00004	-0.00000	0.00000	0.00000	9.61751	-0.01052	-7.49634	-0.01894	-0.01388	-0.00162	0.00033	0.00015	0.00006	19.55514	1.44282	0.20901	0.02043	-0.06287	-0.02293	-0.00026	-0.00256	-0.00046	0.24629	0.31286	3.47049	0.47835	1.27320	-2.15808	-2.51768	-0.93126	-0.32195	-0.84334	7.57537	17.42848	-0.00115	0.00028	0.00126	-0.00001
910			9.09000	10.54875	-4.95390	2.94810	-0.00855	-0.00006	-0.00072	-0.00004	-0.00000	0.00005	-0.00000	0.00000	0.00000	9.62967	0.00114	-7.52331	-0.01905	-0.01377	-0.00161	0.00045	0.00018	0.00009	19.56424	1.41627	0.20923	0.02137	-0.06301	-0.02287	-0.00040	-0.00285	-0.00028	0.58611	-0.08395	4.10862	0.53907	1.76632	-3.20969	-2.57029	-1.31159	0.15592	-0.84811	7.58509	17.43140	-0.00116	0.00029	0.00127	-0.00001
911			9.10000	10.55151	-4.94674	2.99312	-0.00855	-0.00007	-0.00072	0.00001	0.00000	0.00006	-0.00000	0.00000	0.00000	9.64458	0.01558	-7.56015	-0.01912	-0.01370	-0.00161	0.00050	0.00020	0.00012	19.57650	1.38930	0.21296	0.02198	-0.06361	-0.02293	-0.00052	-0.00293	-0.00023	0.96549	-0.48756	4.85352	0.58547	2.00458	-4.02593	-2.54644	-1.59408	0.27062	-0.85271	7.59326	17.43655	-0.00117	0.00030	0.00128	-0.00001
912			9.11000	10.55799	-4.93561	3.04622	-0.00855	-0.00008	-0.00072	0.00005	0.00000	0.00007	-0.00000	0.00000	0.00000	9.65960	0.03165	-7.60331	-0.01917	-0.01381	-0.00162	0.00047	0.00021	0.00013	19.59100	1.36270	0.21596	0.02191	-0.06472	-0.02317	-0.00057	-0.00282	-0.00033	1.34353	-0.84242	5.58646	0.60812	1.94861	-4.46169	-2.49205	-1.70835	-0.01175	-0.85563	7.59701	17.44409	-0.00119	0.00030	0.00129	-0.00000
913			9.12000	10.56756	-4.92081	3.10658	-0.00855	-0.00009	-0.00073	0.00008	0.00000	0.00008	-0.00000	0.00000	0.00000	9.67241	0.04801	-7.64847	-0.01920	-0.01399	-0.00162	0.00038	0.00020	0.00013	19.60624	1.33674	0.21430	0.02122	-0.06559	-0.02338	-0.00055	-0.00254	-0.00054	1.67523	-1.15214	6.19311	0.57600	1.67810	-4.52246	-2.41231	-1.65769	-0.57683	-0.85595	7.59524	17.45359	-0.00120	0.00030	0.00130	0.00001
914			9.13000	10.57994	-4.90294	3.17240	-0.00855	-0.00010	-0.00074	0.00012	0.00000	0.00009	-0.00000	0.00000	0.00000	9.68200	0.06311	-7.69245	-0.01917	-0.01406	-0.00162	0.00028	0.00016	0.00013	19.62110	1.31202	0.20601	0.02000	-0.06581	-0.02343	-0.00050	-0.00212	-0.00077	1.95804	-1.45587	6.65948	0.45224	1.36298	-4.37075	-2.27554	-1.53245	-1.23945	-0.85325	7.58794	17.46391	-0.00121	0.00031	0.00132	0.00001
915			9.14000	10.59530	-4.88233	3.24265	-0.00855	-0.00011	-0.00074	0.00017	0.00000	0.00010	-0.00000	0.00000	0.00000	9.68911	0.07584	-7.73455	-0.01908	-0.01395	-0.00160	0.00024	0.00010	0.00012	19.63551	1.28923	0.19101	0.01826	-0.06540	-0.02328	-0.00046	-0.00166	-0.00099	2.25279	-1.81254	7.13469	0.24375	1.21148	-4.23884	-2.10442	-1.45551	-1.88421	-0.84763	7.57591	17.47363	-0.00122	0.00031	0.00134	0.00002
916			9.15000	10.61451	-4.85835	3.31862	-0.00855	-0.00013	-0.00075	0.00023	0.00000	0.00011	-0.00000	0.00000	0.00000	9.69635	0.08606	-7.77649	-0.01890	-0.01366	-0.00157	0.00031	0.00004	0.00012	19.65052	1.26828	0.16984	0.01592	-0.06435	-0.02287	-0.00044	-0.00126	-0.00118	2.67267	-2.29855	7.85523	-0.01537	1.41757	-4.35412	-1.97483	-1.53918	-2.49178	-0.83973	7.56054	17.48147	-0.00123	0.00031	0.00135	0.00002
917			9.16000	10.63916	-4.82905	3.40417	-0.00856	-0.00015	-0.00076	0.00031	0.00000	0.00013	-0.00000	0.00000	0.00000	9.70773	0.09458	-7.82221	-0.01860	-0.01335	-0.00156	0.00052	-0.00000	0.00014	19.66811	1.24815	0.14294	0.01308	-0.06288	-0.02228	-0.00045	-0.00105	-0.00135	3.31979	-2.96841	8.99398	-0.29149	2.11614	-4.87934	-1.97901	-1.87673	-3.07211	-0.83056	7.54347	17.48682	-0.00123	0.00032	0.00137	0.00002
918			9.17000	10.67108	-4.79173	3.50414	-0.00856	-0.00017	-0.00076	0.00041	0.00001	0.00015	-0.00000	0.00000	0.00000	9.72814	0.10280	-7.87672	-0.01820	-0.01317	-0.00156	0.00086	-0.00003	0.00017	19.69104	1.22676	0.11077	0.01004	-0.06157	-0.02170	-0.00046	-0.00110	-0.00153	4.19985	-3.81778	10.53471	-0.51844	3.32733	-5.81942	-2.18984	-2.49579	-3.63155	-0.82147	7.52693	17.49032	-0.00123	0.00032	0.00139	0.00002
919			9.18000	10.71174	-4.74432	3.62205	-0.00857	-0.00019	-0.00076	0.00052	0.00001	0.00018	-0.00000	0.00000	0.00000	9.76187	0.11287	-7.94384	-0.01766	-0.01327	-0.00157	0.00127	-0.00001	0.00020	19.72174	1.20157	0.07367	0.00705	-0.06141	-0.02151	-0.00042	-0.00141	-0.00176	5.19329	-4.75636	12.23450	-0.59897	4.85574	-6.91716	-2.62621	-3.26971	-4.20218	-0.81364	7.51296	17.49281	-0.00122	0.00033	0.00140	0.00002
920			9.19000	10.76122	-4.68651	3.75770	-0.00858	-0.00021	-0.00077	0.00062	0.00001	0.00020	-0.00000	0.00000	0.00000	9.81032	0.12675	-8.02280	-0.01696	-0.01371	-0.00159	0.00161	0.00005	0.00023	19.76048	1.17035	0.03124	0.00417	-0.06304	-0.02195	-0.00029	-0.00190	-0.00210	6.07912	-5.58826	13.66121	-0.46532	6.28064	-7.64920	-3.23716	-3.91279	-4.84113	-0.80778	7.50262	17.49504	-0.00120	0.00033	0.00140	0.00001
921			9.20000	10.81724	-4.62068	3.90558	-0.00858	-0.00024	-0.00077	0.00067	0.00002	0.00021	-0.00000	0.00000	0.00000	9.87049	0.14508	-8.10617	-0.01622	-0.01452	-0.00161	0.00177	0.00015	0.00023	19.80424	1.13209	-0.01778	0.00198	-0.06631	-0.02309	-0.00015	-0.00243	-0.00255	6.60222	-6.05926	14.28701	-0.13081	7.10918	-7.46047	-3.88396	-4.11533	-5.52519	-0.80450	7.49648	17.49715	-0.00116	0.00033	0.00140	0.00000
922			9.21000	10.87513	-4.55178	4.05449	-0.00858	-0.00026	-0.00079	0.00067	0.00002	0.00021	-0.00000	0.00000	0.00000	9.93526	0.16646	-8.18154	-0.01574	-0.01572	-0.00167	0.00173	0.00027	0.00020	19.84732	1.08783	-0.07377	0.00140	-0.07083	-0.02490	-0.00009	-0.00284	-0.00306	6.56714	-5.98291	13.66533	0.27990	7.04356	-6.12223	-4.35468	-3.72766	-6.08294	-0.80530	7.49652	17.49841	-0.00113	0.00033	0.00139	-0.00001
923			9.22000	10.92921	-4.48629	4.18969	-0.00857	-0.00029	-0.00080	0.00060	0.00002	0.00018	-0.00000	0.00000	0.00000	9.99640	0.18765	-8.23697	-0.01584	-0.01712	-0.00178	0.00156	0.00035	0.00014	19.88372	1.04097	-0.13473	0.00321	-0.07580	-0.02710	-0.00017	-0.00293	-0.00345	5.90036	-5.35530	11.63824	0.58692	6.15597	-3.90088	-4.43279	-2.87451	-6.26265	-0.81213	7.50598	17.49799	-0.00111	0.00033	0.00138	-0.00002
924			9.23000	10.97496	-4.43067	4.29684	-0.00856	-0.00030	-0.00081	0.00050	0.00002	0.00013	-0.00000	0.00000	0.00000	10.04792	0.20485	-8.26613	-0.01653	-0.01825	-0.00190	0.00132	0.00034	0.00006	19.91006	0.99660	-0.19573	0.00707	-0.08010	-0.02922	-0.00025	-0.00262	-0.00348	4.69675	-4.34280	8.44631	0.64723	4.80424	-1.40218	-4.02803	-1.86835	-5.86345	-0.82526	7.52558	17.49529	-0.00113	0.00033	0.00137	-0.00003
925			9.24000	11.01006	-4.38943	4.36631	-0.00856	-0.00031	-0.00080	0.00039	0.00001	0.00008	-0.00000	0.00000	0.00000	10.08758	0.21505	-8.27013	-0.01755	-0.01869	-0.00197	0.00105	0.00022	-0.00001	19.92629	0.95935	-0.25021	0.01179	-0.08227	-0.03060	-0.00024	-0.00203	-0.00298	3.21355	-3.17975	4.64381	0.41712	3.41363	0.70269	-3.22887	-1.00086	-4.80017	-0.84247	7.55191	17.49000	-0.00116	0.00032	0.00135	-0.00004
926			9.25000	11.03439	-4.36379	4.39529	-0.00855	-0.00031	-0.00078	0.00028	0.00001	0.00002	-0.00000	0.00000	0.00000	10.11644	0.21701	-8.25666	-0.01854	-0.01832	-0.00197	0.00082	0.00005	-0.00006	19.93451	0.93202	-0.29111	0.01593	-0.08132	-0.03081	-0.00016	-0.00152	-0.00196	1.73936	-2.07408	0.84805	-0.01499	2.35316	1.89654	-2.26127	-0.49551	-3.06538	-0.86048	7.57975	17.48260	-0.00121	0.00031	0.00132	-0.00004
927			9.26000	11.04936	-4.35235	4.38685	-0.00855	-0.00030	-0.00075	0.00020	0.00001	-0.00003	-0.00000	0.00000	0.00000	10.13832	0.21214	-8.23722	-0.01923	-0.01728	-0.00188	0.00073	-0.00009	-0.00005	19.93870	0.91437	-0.31144	0.01850	-0.07677	-0.02961	-0.00017	-0.00153	-0.00057	0.45229	-1.16191	-2.44790	-0.43733	1.95612	1.87038	-1.41185	-0.58919	-0.66048	-0.87615	7.60460	17.47359	-0.00125	0.00028	0.00128	-0.00003
928			9.27000	11.05723	-4.35269	4.34827	-0.00855	-0.00028	-0.00073	0.00014	0.00000	-0.00006	-0.00000	0.00000	0.00000	10.15991	0.20516	-8.22525	-0.01952	-0.01595	-0.00175	0.00088	-0.00012	-0.00001	19.94519	0.90308	-0.30388	0.01902	-0.06961	-0.02732	-0.00040	-0.00227	0.00094	-0.59704	-0.50840	-4.93731	-0.61589	2.49080	0.52335	-0.92622	-1.50422	2.38870	-0.88734	7.62325	17.46383	-0.00127	0.00025	0.00124	-0.00002
929			9.28000	11.06055	-4.36239	4.28886	-0.00855	-0.00027	-0.00072	0.00011	-0.00000	-0.00008	-0.00000	0.00000	0.00000	10.18979	0.20299	-8.23374	-0.01946	-0.01475	-0.00165	0.00130	-0.00002	0.00007	19.96201	0.89264	-0.26165	0.01750	-0.06234	-0.02471	-0.00081	-0.00358	0.00229	-1.36833	-0.13347	-6.47032	-0.43558	4.02188	-1.98271	-0.91692	-3.28836	5.87005	-0.89325	7.63386	17.45409	-0.00128	0.00022	0.00119	-0.00001
930			9.29000	11.06192	-4.37821	4.21890	-0.00857	-0.00027	-0.00073	0.00010	-0.00000	-0.00009	-0.00000	0.00000	0.00000	10.23607	0.21216	-8.27261	-0.01911	-0.01400	-0.00162	0.00191	0.00016	0.00017	19.99664	0.87749	-0.18162	0.01453	-0.05721	-0.02252	-0.00119	-0.00514	0.00335	-1.72829	-0.04614	-6.98598	0.04833	6.32421	-5.24068	-1.30887	-5.68842	9.33280	-0.89421	7.63635	17.44502	-0.00129	0.00019	0.00114	0.00000
931			9.30000	11.06389	-4.39508	4.14898	-0.00858	-0.00028	-0.00075	0.00013	-0.00000	-0.00009	-0.00000	0.00000	0.00000	10.30379	0.23661	-8.34670	-0.01869	-0.01372	-0.00165	0.00256	0.00036	0.00027	20.05318	0.85423	-0.06636	0.01118	-0.05564	-0.02126	-0.00134	-0.00675	0.00411	-1.53803	-0.24041	-6.54919	0.65211	8.87386	-8.58475	-1.87236	-8.17040	12.16513	-0.89084	7.63191	17.43735	-0.00128	0.00015	0.00109	0.00001
932			9.31000	11.06883	-4.40699	4.08809	-0.00860	-0.00028	-0.00076	0.00017	0.00000	-0.00007	-0.00000	0.00000	0.00000	10.39232	0.27583	-8.45272	-0.01836	-0.01383	-0.00172	0.00308	0.00054	0.00037	20.13021	0.82301	0.07426	0.00826	-0.05789	-0.02113	-0.00124	-0.00819	0.00460	-0.86547	-0.66288	-5.42889	1.14666	10.95970	-11.13350	-2.29744	-10.07455	13.71316	-0.88420	7.62232	17.43183	-0.00127	0.00013	0.00105	0.00001
933			9.32000	11.07839	-4.41024	4.04134	-0.00860	-0.00028	-0.00076	0.00023	0.00000	-0.00005	-0.00000	0.00000	0.00000	10.49487	0.32449	-8.57797	-0.01818	-0.01417	-0.00181	0.00334	0.00063	0.00042	20.22062	0.78788	0.22363	0.00652	-0.06247	-0.02183	-0.00107	-0.00893	0.00472	-0.01274	-1.19299	-4.04536	1.35489	12.00686	-12.16461	-2.33111	-10.90760	13.58208	-0.87619	7.60979	17.42872	-0.00125	0.00012	0.00103	0.00002
934			9.33000	11.09289	-4.40489	4.00909	-0.00861	-0.00027	-0.00076	0.00028	0.00001	-0.00003	-0.00000	0.00000	0.00000	10.60133	0.37457	-8.70483	-0.01818	-0.01459	-0.00189	0.00331	0.00061	0.00042	20.31448	0.75489	0.36321	0.00628	-0.06726	-0.02286	-0.00101	-0.00842	0.00436	0.72497	-1.69020	-2.76299	1.20862	11.84208	-11.52146	-1.91764	-10.56576	11.87765	-0.86874	7.59639	17.42747	-0.00125	0.00011	0.00102	0.00001
935			9.34000	11.11153	-4.39319	3.98889	-0.00861	-0.00026	-0.00074	0.00032	0.00001	-0.00002	-0.00000	0.00000	0.00000	10.70206	0.41821	-8.81759	-0.01836	-0.01498	-0.00196	0.00305	0.00048	0.00036	20.40243	0.72919	0.47826	0.00717	-0.07065	-0.02380	-0.00104	-0.00667	0.00356	1.21374	-2.07164	-1.73598	0.76286	10.69135	-9.62019	-1.20879	-9.29875	9.14365	-0.86287	7.58345	17.42772	-0.00126	0.00010	0.00103	0.00001
936			9.35000	11.13310	-4.37793	3.97786	-0.00860	-0.00025	-0.00072	0.00034	0.00001	-0.00001	-0.00000	0.00000	0.00000	10.79056	0.45032	-8.90701	-0.01865	-0.01526	-0.00201	0.00268	0.00030	0.00028	20.47805	0.71317	0.56142	0.00923	-0.07142	-0.02424	-0.00112	-0.00435	0.00254	1.41864	-2.29023	-0.99448	0.18568	9.06135	-7.21346	-0.45423	-7.61540	6.21323	-0.85873	7.57166	17.42956	-0.00127	0.00011	0.00105	0.00001
937			9.36000	11.15587	-4.36210	3.97286	-0.00858	-0.00023	-0.00071	0.00034	0.00001	-0.00000	-0.00000	0.00000	0.00000	10.86529	0.47020	-8.97230	-0.01895	-0.01542	-0.00202	0.00227	0.00012	0.00020	20.53996	0.70596	0.61535	0.01139	-0.07097	-0.02447	-0.00112	-0.00233	0.00166	1.31141	-2.30258	-0.58743	-0.31724	7.40515	-4.91324	0.15079	-5.98927	3.78164	-0.85620	7.56138	17.43287	-0.00128	0.00013	0.00109	0.00001
938			9.37000	11.17780	-4.34907	3.96996	-0.00856	-0.00022	-0.00070	0.00031	0.00000	-0.00000	-0.00000	0.00000	0.00000	10.92697	0.48015	-9.01606	-0.01921	-0.01546	-0.00199	0.00185	-0.00001	0.00012	20.58937	0.70516	0.64735	0.01244	-0.07131	-0.02504	-0.00095	-0.00082	0.00097	0.86658	-2.09189	-0.57642	-0.62656	5.78463	-2.77290	0.58002	-4.50891	1.92078	-0.85526	7.55238	17.43743	-0.00130	0.00015	0.00112	0.00000
939			9.38000	11.19684	-4.34236	3.96477	-0.00855	-0.00022	-0.00071	0.00026	0.00000	-0.00001	-0.00000	0.00000	0.00000	10.97490	0.48219	-9.03816	-0.01939	-0.01547	-0.00196	0.00141	-0.00008	0.00004	20.62647	0.70930	0.66170	0.01292	-0.07114	-0.02550	-0.00072	0.00034	0.00044	0.10677	-1.69093	-0.95977	-0.72282	4.20908	-0.79748	0.89559	-3.18446	0.54515	-0.85513	7.54375	17.44271	-0.00132	0.00017	0.00115	0.00000
940			9.39000	11.21159	-4.34486	3.95345	-0.00855	-0.00022	-0.00072	0.00020	-0.00000	-0.00002	-0.00000	0.00000	0.00000	11.00992	0.47907	-9.04122	-0.01946	-0.01543	-0.00192	0.00106	-0.00008	-0.00001	20.65298	0.71725	0.66402	0.01382	-0.06869	-0.02528	-0.00058	0.00086	0.00024	-0.85425	-1.16446	-1.66883	-0.61446	3.04674	0.49703	1.08106	-2.31180	0.04518	-0.85428	7.53436	17.44812	-0.00133	0.00019	0.00118	0.00001
941			9.40000	11.22116	-4.35774	3.93310	-0.00855	-0.00023	-0.00074	0.00013	-0.00000	-0.00004	-0.00000	0.00000	0.00000	11.03748	0.47555	-9.03576	-0.01938	-0.01539	-0.00189	0.00090	-0.00002	-0.00001	20.67413	0.72668	0.66689	0.01399	-0.06628	-0.02499	-0.00051	0.00057	0.00051	-1.82047	-0.57918	-2.59849	-0.34125	2.56588	0.71793	1.05992	-2.06059	0.72092	-0.85146	7.52380	17.45296	-0.00133	0.00021	0.00122	0.00001
942			9.41000	11.22526	-4.37995	3.90211	-0.00857	-0.00023	-0.00075	0.00006	-0.00001	-0.00005	-0.00000	0.00000	0.00000	11.06292	0.47579	-9.03264	-0.01919	-0.01529	-0.00186	0.00082	0.00007	-0.00000	20.69425	0.73463	0.68222	0.01262	-0.06631	-0.02523	-0.00043	-0.00024	0.00105	-2.60428	0.01341	-3.65152	0.00878	2.44895	0.28717	0.84351	-2.08325	2.11072	-0.84664	7.51235	17.45636	-0.00133	0.00023	0.00125	0.00001
[truncated: 606 more rows]
[truncated: 29 more columns]
