# Supplementary material for: Analysis of the impact of different landing heights and lateralities on lower limb joint load based on statistical parametric mapping
Source: PLoS One. 2025 May 30;20(5):e0324656. doi: 10.1371/journal.pone.0324656 (PMC12124505; doi:10.1371/journal.pone.0324656)
Supplement: S1 File — (ZIP) [file pone.0324656.s001.zip › Original data/015/右前45.xlsx]

## Sheet: Sheet1
Var1	C__Users_dell_Documents_Qualisys_GAIT1214_Data_zhanghaifeng_zha	C__Users_dell_Documents_Qualisys_GAIT1214_Data_zhanghaifeng__1	C__Users_dell_Documents_Qualisys_GAIT1214_Data_zhanghaifeng__2	C__Users_dell_Documents_Qualisys_GAIT1214_Data_zhanghaifeng__3	C__Users_dell_Documents_Qualisys_GAIT1214_Data_zhanghaifeng__4	C__Users_dell_Documents_Qualisys_GAIT1214_Data_zhanghaifeng__5	C__Users_dell_Documents_Qualisys_GAIT1214_Data_zhanghaifeng__6	C__Users_dell_Documents_Qualisys_GAIT1214_Data_zhanghaifeng__7	C__Users_dell_Documents_Qualisys_GAIT1214_Data_zhanghaifeng__8	C__Users_dell_Documents_Qualisys_GAIT1214_Data_zhanghaifeng__9	C__Users_dell_Documents_Qualisys_GAIT1214_Data_zhanghaifeng__10	C__Users_dell_Documents_Qualisys_GAIT1214_Data_zhanghaifeng__11	C__Users_dell_Documents_Qualisys_GAIT1214_Data_zhanghaifeng__12	C__Users_dell_Documents_Qualisys_GAIT1214_Data_zhanghaifeng__13	C__Users_dell_Documents_Qualisys_GAIT1214_Data_zhanghaifeng__14	C__Users_dell_Documents_Qualisys_GAIT1214_Data_zhanghaifeng__15	C__Users_dell_Documents_Qualisys_GAIT1214_Data_zhanghaifeng__16	C__Users_dell_Documents_Qualisys_GAIT1214_Data_zhanghaifeng__17	C__Users_dell_Documents_Qualisys_GAIT1214_Data_zhanghaifeng__18	C__Users_dell_Documents_Qualisys_GAIT1214_Data_zhanghaifeng__19	C__Users_dell_Documents_Qualisys_GAIT1214_Data_zhanghaifeng__20	C__Users_dell_Documents_Qualisys_GAIT1214_Data_zhanghaifeng__21	C__Users_dell_Documents_Qualisys_GAIT1214_Data_zhanghaifeng__22	C__Users_dell_Documents_Qualisys_GAIT1214_Data_zhanghaifeng__23	C__Users_dell_Documents_Qualisys_GAIT1214_Data_zhanghaifeng__24	C__Users_dell_Documents_Qualisys_GAIT1214_Data_zhanghaifeng__25	C__Users_dell_Documents_Qualisys_GAIT1214_Data_zhanghaifeng__26	C__Users_dell_Documents_Qualisys_GAIT1214_Data_zhanghaifeng__27	C__Users_dell_Documents_Qualisys_GAIT1214_Data_zhanghaifeng__28	C__Users_dell_Documents_Qualisys_GAIT1214_Data_zhanghaifeng__29	C__Users_dell_Documents_Qualisys_GAIT1214_Data_zhanghaifeng__30	C__Users_dell_Documents_Qualisys_GAIT1214_Data_zhanghaifeng__31	C__Users_dell_Documents_Qualisys_GAIT1214_Data_zhanghaifeng__32	C__Users_dell_Documents_Qualisys_GAIT1214_Data_zhanghaifeng__33	C__Users_dell_Documents_Qualisys_GAIT1214_Data_zhanghaifeng__34	C__Users_dell_Documents_Qualisys_GAIT1214_Data_zhanghaifeng__35	C__Users_dell_Documents_Qualisys_GAIT1214_Data_zhanghaifeng__36	C__Users_dell_Documents_Qualisys_GAIT1214_Data_zhanghaifeng__37	C__Users_dell_Documents_Qualisys_GAIT1214_Data_zhanghaifeng__38	C__Users_dell_Documents_Qualisys_GAIT1214_Data_zhanghaifeng__39	C__Users_dell_Documents_Qualisys_GAIT1214_Data_zhanghaifeng__40	C__Users_dell_Documents_Qualisys_GAIT1214_Data_zhanghaifeng__41	C__Users_dell_Documents_Qualisys_GAIT1214_Data_zhanghaifeng__42	C__Users_dell_Documents_Qualisys_GAIT1214_Data_zhanghaifeng__43	C__Users_dell_Documents_Qualisys_GAIT1214_Data_zhanghaifeng__44	C__Users_dell_Documents_Qualisys_GAIT1214_Data_zhanghaifeng__45	C__Users_dell_Documents_Qualisys_GAIT1214_Data_zhanghaifeng__46	C__Users_dell_Documents_Qualisys_GAIT1214_Data_zhanghaifeng__47	C__Users_dell_Documents_Qualisys_GAIT1214_Data_zhanghaifeng__48
	CD	ZD	TIME	Right Ankle Angles	Right Ankle Angles	Right Ankle Angles	Right Ankle Moment	Right Ankle Moment	Right Ankle Moment	Right Ankle Power	Right Ankle Power	Right Ankle Power	Right GRF	Right GRF	Right GRF	Right Knee Angles	Right Knee Angles	Right Knee Angles	Right Knee Moment	Right Knee Moment	Right Knee Moment	Right Knee Power	Right Knee Power	Right Knee Power	Right Hip Angles	Right Hip Angles	Right Hip Angles	Right Hip Moment	Right Hip Moment	Right Hip Moment	Right Hip Power	Right Hip Power	Right Hip Power	Left Ankle Angles	Left Ankle Angles	Left Ankle Angles	Left Ankle Moment	Left Ankle Moment	Left Ankle Moment	Left Ankle Power	Left Ankle Power	Left Ankle Power	Left Knee Angles	Left Knee Angles	Left Knee Angles	Left Knee Moment	Left Knee Moment	Left Knee Moment	Left Knee Power
	EVENT_LABEL	EVENT_LABEL	FRAME_NUMBERS	LINK_MODEL_BASED	LINK_MODEL_BASED	LINK_MODEL_BASED	LINK_MODEL_BASED	LINK_MODEL_BASED	LINK_MODEL_BASED	LINK_MODEL_BASED	LINK_MODEL_BASED	LINK_MODEL_BASED	LINK_MODEL_BASED	LINK_MODEL_BASED	LINK_MODEL_BASED	LINK_MODEL_BASED	LINK_MODEL_BASED	LINK_MODEL_BASED	LINK_MODEL_BASED	LINK_MODEL_BASED	LINK_MODEL_BASED	LINK_MODEL_BASED	LINK_MODEL_BASED	LINK_MODEL_BASED	LINK_MODEL_BASED	LINK_MODEL_BASED	LINK_MODEL_BASED	LINK_MODEL_BASED	LINK_MODEL_BASED	LINK_MODEL_BASED	LINK_MODEL_BASED	LINK_MODEL_BASED	LINK_MODEL_BASED	LINK_MODEL_BASED	LINK_MODEL_BASED	LINK_MODEL_BASED	LINK_MODEL_BASED	LINK_MODEL_BASED	LINK_MODEL_BASED	LINK_MODEL_BASED	LINK_MODEL_BASED	LINK_MODEL_BASED	LINK_MODEL_BASED	LINK_MODEL_BASED	LINK_MODEL_BASED	LINK_MODEL_BASED	LINK_MODEL_BASED	LINK_MODEL_BASED	LINK_MODEL_BASED
	ORIGINAL	ORIGINAL	ORIGINAL	ORIGINAL	ORIGINAL	ORIGINAL	ORIGINAL	ORIGINAL	ORIGINAL	ORIGINAL	ORIGINAL	ORIGINAL	ORIGINAL	ORIGINAL	ORIGINAL	ORIGINAL	ORIGINAL	ORIGINAL	ORIGINAL	ORIGINAL	ORIGINAL	ORIGINAL	ORIGINAL	ORIGINAL	ORIGINAL	ORIGINAL	ORIGINAL	ORIGINAL	ORIGINAL	ORIGINAL	ORIGINAL	ORIGINAL	ORIGINAL	ORIGINAL	ORIGINAL	ORIGINAL	ORIGINAL	ORIGINAL	ORIGINAL	ORIGINAL	ORIGINAL	ORIGINAL	ORIGINAL	ORIGINAL	ORIGINAL	ORIGINAL	ORIGINAL	ORIGINAL	ORIGINAL
ITEM	X	X	X	X	Y	Z	X	Y	Z	X	Y	Z	X	Y	Z	X	Y	Z	X	Y	Z	X	Y	Z	X	Y	Z	X	Y	Z	X	Y	Z	X	Y	Z	X	Y	Z	X	Y	Z	X	Y	Z	X	Y	Z	X
1	0.09000	0.22000	0.00000	-26.93133	3.01969	10.82316							-0.00000	0.00000	0.00000	1.04521	-2.55516	-14.51279							25.51045	-4.41663	-7.04372							4.36636	-0.86947	16.13368							105.22382	5.84070	-5.78364
2			0.01000	-28.10768	2.93399	10.48838							-0.00000	0.00000	0.00000	1.67241	-2.38916	-14.91158							25.76383	-5.42090	-7.45411							5.12821	-1.53731	15.70321							107.30692	5.66171	-7.53070
3			0.02000	-28.93917	2.78434	10.18305	-0.00052	0.00024	-0.00144	-0.00049	0.00012	-0.00039	-0.00000	0.00000	0.00000	2.43437	-2.21997	-15.10182	-0.07078	0.01264	0.00411	0.10666	-0.00366	-0.00032	25.95888	-6.47996	-7.85193	0.06780	0.01187	0.00550	-0.02352	0.01663	0.00769	5.77550	-2.16834	15.22170	-0.00436	-0.00070	0.00006	0.00458	-0.00066	0.00006	109.42448	5.37527	-9.08153	0.00791	-0.01432	-0.03355	-0.03078
4			0.03000	-29.15780	2.56484	9.93153	-0.00202	-0.00108	-0.00228	0.00082	-0.00061	-0.00032	-0.00000	0.00000	0.00000	3.40200	-2.05277	-14.98477	-0.10855	-0.00416	0.00483	0.21230	0.00132	0.00248	26.07747	-7.56535	-8.19596	0.14507	-0.05255	-0.01952	-0.03062	-0.07712	-0.02491	6.29076	-2.73388	14.70271	-0.00391	-0.00193	-0.00284	0.00322	-0.00154	-0.00295	111.50732	4.97311	-10.32654	0.01231	-0.01230	-0.01489	-0.04571
5			0.04000	-28.45740	2.29144	9.72642	-0.00459	-0.00297	-0.00300	0.01049	-0.00180	-0.00028	-0.00000	0.00000	0.00000	4.65344	-1.89290	-14.49246	-0.13827	-0.03020	0.00397	0.35235	0.01109	0.00467	26.12472	-8.63369	-8.43091	0.18833	-0.13535	-0.05441	-0.01680	-0.20336	-0.05539	6.66535	-3.20839	14.13704	-0.00387	-0.00303	-0.00521	0.00231	-0.00185	-0.00578	113.49641	4.45920	-11.18079	0.01417	-0.00785	0.00358	-0.04873
6			0.05000	-26.52329	1.99184	9.50457	-0.00857	-0.00502	-0.00343	0.03979	-0.00343	-0.00080	-0.00000	0.00000	0.00000	6.27653	-1.74310	-13.60614	-0.15084	-0.06064	0.00052	0.49647	0.02761	0.00094	26.13645	-9.62494	-8.48757	0.16878	-0.22146	-0.09673	-0.00500	-0.32954	-0.05770	6.90658	-3.58044	13.52049	-0.00405	-0.00390	-0.00692	0.00159	-0.00164	-0.00803	115.34769	3.85468	-11.61811	0.01236	-0.00058	0.02214	-0.03848
7			0.06000	-23.12339	1.68134	9.13267	-0.01408	-0.00661	-0.00337	0.10106	-0.00568	-0.00218	-0.00000	0.00000	0.00000	8.36098	-1.60275	-12.36802	-0.13346	-0.08679	-0.00583	0.55578	0.05052	-0.01351	26.18293	-10.46547	-8.29018	0.05212	-0.28480	-0.14215	-0.00460	-0.40088	-0.00150	7.03796	-3.84881	12.87368	-0.00415	-0.00450	-0.00799	0.00096	-0.00106	-0.00927	117.02793	3.19618	-11.69433	0.00553	0.00877	0.03987	-0.01518
8			0.07000	-18.27139	1.33227	8.43248	-0.02074	-0.00729	-0.00291	0.19408	-0.00839	-0.00384	-0.00000	0.00000	0.00000	10.97375	-1.46999	-10.88230	-0.07812	-0.10090	-0.01416	0.39878	0.07331	-0.03650	26.36770	-11.07674	-7.77334	-0.18017	-0.30434	-0.18790	0.05834	-0.38014	0.13127	7.08819	-4.01382	12.23286	-0.00398	-0.00486	-0.00858	0.00044	-0.00030	-0.00945	118.49960	2.52581	-11.53550	-0.00780	0.01901	0.05605	0.01811
9			0.08000	-12.36130	0.86024	7.29289	-0.02719	-0.00691	-0.00235	0.28812	-0.01013	-0.00480	-0.00000	0.00000	0.00000	14.13470	-1.34631	-9.31180	0.00237	-0.09935	-0.02227	-0.01431	0.08332	-0.05598	26.81846	-11.38920	-6.91093	-0.49250	-0.27853	-0.22874	0.38753	-0.28098	0.32831	7.07986	-4.07667	11.62748	-0.00344	-0.00503	-0.00893	0.00006	0.00048	-0.00898	119.70767	1.88297	-11.30066	-0.02806	0.02956	0.07147	0.05068
10			0.09000	-6.09284	0.18079	5.80693	0.79389	0.01878	-0.05277	-8.43330	0.03108	-0.13244	0.14884	0.00838	0.43397	17.82199	-1.23853	-7.85884	-0.66578	0.42775	0.19775	4.59876	-0.36639	0.42016	27.66796	-11.35963	-5.74614	0.66768	0.74920	0.33801	-0.99493	0.52148	-0.69796	7.02934	-4.04856	11.07344	-0.00254	-0.00510	-0.00931	-0.00012	0.00109	-0.00831	120.58333	1.30496	-11.14614	-0.05489	0.03982	0.08661	0.06473
11			0.10000	-0.17416	-0.68401	4.25217	0.68672	-0.38283	-0.00978	-6.63143	-0.61458	-0.02473	0.04925	0.07397	1.82123	21.99503	-1.15681	-6.69948	0.18085	0.04351	0.03440	-1.38890	-0.03254	0.05322	29.01774	-10.98624	-4.40228	1.68684	0.34486	0.46583	-3.98299	0.11439	-1.14229	6.95437	-3.96038	10.57958	-0.00139	-0.00511	-0.00983	-0.00011	0.00134	-0.00761	121.06256	0.82947	-11.19763	-0.08670	0.04807	0.09976	0.03964
12			0.11000	4.94943	-1.58579	2.90631	0.48694	-0.67537	0.01351	-3.97946	-0.89713	0.02908	-0.17002	0.19247	2.67485	26.58349	-1.11567	-5.90059	1.06413	-0.69717	-0.39239	-8.78555	0.37483	-0.39104	30.88273	-10.31723	-3.06617	2.54251	-0.96822	0.24290	-8.17792	0.05289	-0.60672	6.87673	-3.85978	10.15400	-0.00011	-0.00508	-0.01042	-0.00001	0.00115	-0.00681	121.10232	0.48622	-11.53165	-0.12088	0.05192	0.10782	-0.03870
13			0.12000	9.13845	-2.35247	1.91637	0.29510	-0.44869	-0.02208	-1.94378	-0.42238	-0.03419	-0.17731	-0.03835	1.83919	31.43086	-1.13463	-5.40949	1.72564	-0.54640	-0.34220	-14.60845	0.15843	-0.21318	33.14302	-9.45590	-1.94937	0.32580	-0.65358	-0.05362	-1.24401	0.27556	0.11635	6.81549	-3.79413	9.80279	0.00117	-0.00501	-0.01085	0.00006	0.00063	-0.00578	120.68686	0.28953	-12.16393	-0.15407	0.05012	0.10856	-0.16980
14			0.13000	12.44094	-2.88931	1.31409	0.28005	-0.16528	-0.02469	-1.43463	-0.09642	-0.02178	-0.06216	-0.24413	0.89160	36.26859	-1.22927	-5.12535	1.58706	-0.07150	-0.02421	-12.94848	0.00432	-0.01085	35.56210	-8.55342	-1.22906	-1.27357	0.22556	-0.03245	5.09392	-0.16312	0.04970	6.77701	-3.78943	9.52907	0.00240	-0.00484	-0.01085	0.00007	0.00005	-0.00440	119.82943	0.24628	-13.04998	-0.18336	0.04334	0.10195	-0.33648
15			0.14000	14.97038	-3.19735	1.06542	0.43381	-0.09444	0.02671	-1.67202	-0.03152	0.00788	0.01643	-0.23919	0.64640	40.76981	-1.40762	-4.96127	1.14770	0.16352	0.13456	-8.39504	0.02079	0.05687	37.87153	-7.76644	-0.99052	-0.83791	0.62899	0.20168	3.13209	-0.58473	-0.15037	6.75174	-3.83816	9.33873	0.00352	-0.00450	-0.01023	0.00012	-0.00031	-0.00263	118.57191	0.37427	-14.10266	-0.20757	0.03324	0.08930	-0.51281
16			0.15000	16.84614	-3.33382	1.08296	0.60311	-0.13819	0.05656	-1.68505	-0.02596	-0.00570	0.01666	-0.18569	0.73740	44.64305	-1.67378	-4.85890	0.97339	0.12485	0.08654	-5.90453	0.03290	0.04051	39.85091	-7.19258	-1.20026	-0.03310	0.52702	0.30729	0.10384	-0.53880	-0.01203	6.71952	-3.90236	9.24518	0.00449	-0.00395	-0.00895	0.00035	-0.00028	-0.00069	116.97941	0.71065	-15.21649	-0.22769	0.02111	0.07191	-0.67777
17			0.16000	18.18210	-3.36620	1.23757	0.71318	-0.15641	0.06598	-1.38361	-0.01502	-0.01680	0.00579	-0.14292	0.76140	47.71521	-2.00621	-4.79272	0.81266	0.06419	0.02392	-3.77990	0.02140	0.01138	41.37744	-6.83842	-1.70396	0.47157	0.36873	0.31710	-1.12250	-0.35742	0.11923	6.65792	-3.92904	9.25967	0.00518	-0.00317	-0.00709	0.00082	0.00005	0.00084	115.12873	1.29735	-16.28585	-0.24529	0.00767	0.05078	-0.82057
18			0.17000	19.08749	-3.34780	1.39478	0.75617	-0.12972	0.06686	-0.96825	-0.00261	-0.01306	0.01391	-0.12406	0.68495	49.97006	-2.33180	-4.77012	0.62594	0.07159	0.04230	-2.07711	0.02304	0.01476	42.45261	-6.64071	-2.25980	0.61931	0.36650	0.31338	-1.03427	-0.27335	0.12574	6.54756	-3.86904	9.37759	0.00547	-0.00215	-0.00475	0.00145	0.00038	0.00141	113.09663	2.15541	-17.21778	-0.26104	-0.00643	0.02700	-0.93607
19			0.18000	19.66226	-3.31637	1.45706	0.76461	-0.09618	0.06631	-0.60250	0.00409	-0.00063	0.01831	-0.08699	0.57989	51.51933	-2.54388	-4.81046	0.35046	0.07746	0.04341	-0.77996	0.01759	0.00322	43.18500	-6.51508	-2.62366	0.77913	0.32125	0.29735	-0.89630	-0.12349	0.03060	6.37490	-3.69101	9.57539	0.00528	-0.00093	-0.00205	0.00204	0.00035	0.00088	110.95491	3.26974	-17.94227	-0.27414	-0.02026	0.00180	-1.01870
20			0.19000	19.99017	-3.29948	1.38874	0.73905	-0.06606	0.06461	-0.31371	0.00512	0.01293	0.01540	-0.05140	0.46600	52.52731	-2.55553	-4.91463	0.09014	0.07254	0.02040	-0.12629	0.00515	-0.00531	43.72674	-6.39899	-2.64883	0.85536	0.23204	0.26479	-0.73517	0.00250	-0.08760	6.13325	-3.38560	9.82074	0.00461	0.00043	0.00088	0.00234	-0.00025	-0.00045	108.76894	4.58735	-18.42393	-0.28298	-0.03275	-0.02356	-1.06196
21			0.20000	20.13450	-3.31207	1.21088	0.68050	-0.03709	0.06254	-0.10280	0.00306	0.02248	0.00843	-0.03076	0.33821	53.13536	-2.35472	-5.05333	-0.11721	0.06297	-0.01006	0.09074	-0.00586	0.00513	44.20152	-6.26205	-2.33924	0.78249	0.12879	0.21430	-0.57851	0.03911	-0.15016	5.82274	-2.96193	10.08622	0.00355	0.00184	0.00388	0.00221	-0.00143	-0.00213	106.59690	6.02428	-18.66732	-0.28585	-0.04287	-0.04799	-1.06063
22			0.21000	20.13895	-3.35271	0.96886	0.59765	-0.00311	0.06666	0.03826	0.00023	0.02980	0.00592	-0.01469	0.19991	53.42501	-2.02399	-5.17979	-0.31044	0.07050	-0.02369	0.07680	-0.01435	0.01328	44.66372	-6.08916	-1.82577	0.66122	0.05662	0.16749	-0.45532	0.02251	-0.14916	5.44749	-2.44011	10.35817	0.00225	0.00322	0.00675	0.00164	-0.00297	-0.00383	104.48734	7.47580	-18.71290	-0.28205	-0.04990	-0.07069	-1.01562
23			0.22000	20.03120	-3.40907	0.69983	0.50076	0.03194	0.07374	0.12242	-0.00217	0.03577	0.01043	0.00441	0.07156	53.42580	-1.70040	-5.24973	-0.48820	0.09382	-0.01399	-0.12083	-0.02205	0.00549	45.10209	-5.86953	-1.28725	0.56699	0.03067	0.13458	-0.35000	0.00887	-0.11940	5.01134	-1.84635	10.63512	0.00085	0.00446	0.00927	0.00071	-0.00458	-0.00539	102.47713	8.83391	-18.62051	-0.27234	-0.05356	-0.09109	-0.93498
24			0.23000	19.82607	-3.46997	0.41893	-0.00814	0.00043	0.00001	-0.00331	-0.00003	0.00000	-0.00000	0.00000	0.00000	53.14320	-1.50242	-5.23187	-0.06928	0.00378	0.00211	-0.05058	-0.00079	-0.00017	45.46881	-5.60397	-0.86792	-0.07044	-0.03237	-0.03051	0.03354	-0.00198	0.02278	4.51610	-1.21028	10.92272	-0.00050	0.00549	0.01127	-0.00047	-0.00591	-0.00680	100.59373	10.01155	-18.44981	-0.25856	-0.05404	-0.10836	-0.83082
25			0.24000	19.53011	-3.53100	0.12366	-0.00843	0.00045	-0.00013	-0.00470	-0.00004	-0.00007	-0.00000	0.00000	0.00000	52.58587	-1.48001	-5.11389	-0.05892	0.00248	0.00086	-0.06940	-0.00041	0.00021	45.71137	-5.30964	-0.63320	-0.12152	-0.03174	-0.03378	0.03192	0.00560	0.01855	3.96302	-0.56300	11.23044	-0.00175	0.00628	0.01269	-0.00178	-0.00674	-0.00809	98.85977	10.96390	-18.24671	-0.24293	-0.05200	-0.12170	-0.71561
26			0.25000	19.14868	-3.59067	-0.19245	-0.00866	0.00047	-0.00027	-0.00601	-0.00004	-0.00015	-0.00000	0.00000	0.00000	51.78492	-1.61174	-4.90883	-0.04962	0.00120	-0.00071	-0.07673	-0.00015	-0.00035	45.79728	-5.01294	-0.57113	-0.16937	-0.02734	-0.03466	0.00204	0.00932	0.01257	3.35528	0.06700	11.56936	-0.00278	0.00678	0.01354	-0.00307	-0.00698	-0.00930	97.29588	11.69331	-18.03978	-0.22682	-0.04823	-0.13024	-0.59771
27			0.26000	18.69417	-3.64564	-0.52618	-0.00881	0.00050	-0.00035	-0.00707	-0.00005	-0.00020	-0.00000	0.00000	0.00000	50.80075	-1.83354	-4.65656	-0.04195	-0.00002	-0.00241	-0.07529	0.00000	-0.00140	45.72618	-4.73954	-0.62292	-0.20743	-0.02188	-0.03372	-0.04665	0.00870	0.00765	2.70085	0.65818	11.95027	-0.00354	0.00704	0.01390	-0.00412	-0.00672	-0.01042	95.92091	12.23706	-17.84608	-0.21074	-0.04355	-0.13419	-0.48243
28			0.27000	18.18708	-3.69072	-0.85988	-0.00886	0.00054	-0.00036	-0.00775	-0.00006	-0.00020	-0.00000	0.00000	0.00000	49.71268	-2.07075	-4.41594	-0.03631	-0.00093	-0.00377	-0.06934	0.00003	-0.00194	45.52778	-4.50861	-0.71606	-0.22991	-0.01660	-0.03122	-0.09335	0.00584	0.00481	2.01207	1.19987	12.37923	-0.00399	0.00709	0.01389	-0.00481	-0.00622	-0.01134	94.74915	12.64721	-17.67694	-0.19468	-0.03864	-0.13459	-0.37388
29			0.28000	17.65106	-3.72100	-1.16839	-0.00882	0.00060	-0.00027	-0.00802	-0.00007	-0.00013	-0.00000	0.00000	0.00000	48.59759	-2.26166	-4.24684	-0.03288	-0.00091	-0.00391	-0.06293	-0.00002	-0.00128	45.24812	-4.33098	-0.78727	-0.23502	-0.01037	-0.02647	-0.12120	0.00240	0.00361	1.30141	1.69382	12.85353	-0.00418	0.00699	0.01360	-0.00513	-0.00567	-0.01191	93.78725	12.97417	-17.53840	-0.17853	-0.03389	-0.13256	-0.27595
30			0.29000	17.10782	-3.73396	-1.43268	-0.00869	0.00066	-0.00009	-0.00791	-0.00008	-0.00003	-0.00000	0.00000	0.00000	47.51037	-2.37000	-4.18569	-0.03161	0.00013	-0.00284	-0.05855	0.00001	-0.00025	44.93098	-4.21066	-0.79476	-0.22520	-0.00372	-0.02011	-0.12778	0.00028	0.00307	0.57929	2.15093	13.36469	-0.00424	0.00675	0.01308	-0.00521	-0.00518	-0.01206	93.03252	13.25902	-17.43271	-0.16223	-0.02952	-0.12858	-0.19159
31			0.30000	16.57671	-3.72950	-1.64442	-0.00850	0.00073	0.00013	-0.00748	-0.00008	0.00004	-0.00000	0.00000	0.00000	46.47498	-2.38755	-4.23460	-0.03211	0.00138	-0.00157	-0.05687	0.00013	0.00021	44.60259	-4.14619	-0.72427	-0.20492	0.00073	-0.01411	-0.12141	0.00006	0.00249	-0.14466	2.58286	13.90496	-0.00428	0.00639	0.01233	-0.00519	-0.00472	-0.01182	92.47466	13.53286	-17.36040	-0.14576	-0.02563	-0.12275	-0.12219
32			0.31000	16.07585	-3.70815	-1.79986	-0.00828	0.00078	0.00029	-0.00678	-0.00009	0.00006	-0.00000	0.00000	0.00000	45.48827	-2.32970	-4.37006	-0.03366	0.00191	-0.00108	-0.05747	0.00019	0.00032	44.26703	-4.13109	-0.58868	-0.17919	0.00099	-0.01000	-0.11131	0.00019	0.00185	-0.85947	2.99266	14.46939	-0.00438	0.00590	0.01138	-0.00515	-0.00414	-0.01123	92.09807	13.81861	-17.32091	-0.12918	-0.02225	-0.11515	-0.06797
33			0.32000	15.62143	-3.67047	-1.89705	-0.00805	0.00078	0.00032	-0.00591	-0.00008	0.00003	-0.00000	0.00000	0.00000	44.53136	-2.22710	-4.55740	-0.03544	0.00101	-0.00189	-0.05946	0.00011	0.00070	43.91273	-4.15449	-0.41981	-0.15272	-0.00414	-0.00919	-0.10243	-0.00101	0.00152	-1.55109	3.36942	15.05093	-0.00456	0.00530	0.01030	-0.00507	-0.00337	-0.01029	91.88379	14.13184	-17.31016	-0.11283	-0.01938	-0.10581	-0.02840
34			0.33000	15.22620	-3.61985	-1.93819	-0.00786	0.00075	0.00022	-0.00495	-0.00007	0.00000	-0.00000	0.00000	0.00000	43.58098	-2.11641	-4.76001	-0.03678	-0.00146	-0.00397	-0.06191	-0.00016	0.00143	43.52249	-4.20118	-0.25818	-0.12933	-0.01510	-0.01284	-0.09611	-0.00343	0.00149	-2.20328	3.68943	15.63681	-0.00479	0.00464	0.00919	-0.00492	-0.00242	-0.00906	91.80983	14.47916	-17.32074	-0.09730	-0.01698	-0.09525	-0.00202
35			0.34000	14.89797	-3.56545	-1.93182	-0.00773	0.00069	0.00005	-0.00399	-0.00005	-0.00000	-0.00000	0.00000	0.00000	42.61705	-2.03205	-4.94414	-0.03714	-0.00479	-0.00654	-0.06374	-0.00057	0.00181	43.08144	-4.25168	-0.14320	-0.11225	-0.02971	-0.02045	-0.09325	-0.00427	0.00101	-2.80030	3.92351	16.20655	-0.00506	0.00395	0.00813	-0.00466	-0.00142	-0.00762	91.85204	14.85651	-17.34269	-0.08313	-0.01500	-0.08445	0.01353
36			0.35000	14.63759	-3.51988	-1.89224	-0.00770	0.00065	-0.00009	-0.00313	-0.00003	0.00001	-0.00000	0.00000	0.00000	41.62615	-2.00042	-5.08367	-0.03611	-0.00778	-0.00857	-0.06365	-0.00102	0.00121	42.58198	-4.28306	-0.10384	-0.10522	-0.04405	-0.03017	-0.09693	-0.00042	-0.00053	-3.33192	4.04822	16.73226	-0.00532	0.00327	0.00720	-0.00432	-0.00054	-0.00604	91.98555	15.24846	-17.36355	-0.07056	-0.01336	-0.07489	0.02089
37			0.36000	14.43822	-3.49339	-1.83701	-0.00779	0.00063	-0.00017	-0.00243	-0.00000	0.00002	-0.00000	0.00000	0.00000	40.60466	-2.03588	-5.16433	-0.03343	-0.00952	-0.00935	-0.06034	-0.00142	-0.00008	42.02531	-4.27346	-0.15028	-0.11149	-0.05420	-0.03959	-0.11174	0.00779	-0.00250	-3.79788	4.05637	17.18044	-0.00557	0.00264	0.00642	-0.00400	0.00008	-0.00441	92.18470	15.62929	-17.36836	-0.05989	-0.01203	-0.06764	0.02257
38			0.37000	14.28657	-3.49025	-1.78508	-0.00800	0.00064	-0.00019	-0.00194	0.00002	0.00001	-0.00000	0.00000	0.00000	39.56135	-2.13615	-5.18622	-0.02922	-0.00976	-0.00885	-0.05321	-0.00161	-0.00120	41.42135	-4.20930	-0.26821	-0.13159	-0.05785	-0.04660	-0.13989	0.01589	-0.00329	-4.21002	3.96214	17.51837	-0.00579	0.00206	0.00577	-0.00381	0.00039	-0.00284	92.42347	15.96573	-17.34127	-0.05133	-0.01095	-0.06241	0.02095
39			0.38000	14.16549	-3.50882	-1.75425	-0.00830	0.00067	-0.00018	-0.00167	0.00003	0.00000	-0.00000	0.00000	0.00000	38.51790	-2.28009	-5.16447	-0.02408	-0.00866	-0.00735	-0.04315	-0.00147	-0.00148	40.78743	-4.09093	-0.41970	-0.16171	-0.05446	-0.04965	-0.17714	0.01874	-0.00150	-4.58913	3.79731	17.72794	-0.00596	0.00154	0.00518	-0.00379	0.00045	-0.00148	92.67787	16.22144	-17.27558	-0.04497	-0.01010	-0.05790	0.01814
40			0.39000	14.05809	-3.54312	-1.75811	-0.00860	0.00070	-0.00017	-0.00158	0.00004	-0.00001	-0.00000	0.00000	0.00000	37.50576	-2.43184	-5.12705	-0.01883	-0.00652	-0.00524	-0.03216	-0.00102	-0.00096	40.14588	-3.93340	-0.55270	-0.19461	-0.04458	-0.04756	-0.21308	0.01469	0.00254	-4.95779	3.60048	17.81807	-0.00608	0.00107	0.00460	-0.00391	0.00036	-0.00051	92.92940	16.36209	-17.18422	-0.04081	-0.00952	-0.05318	0.01557
41			0.40000	13.95162	-3.58478	-1.80305	-0.00883	0.00071	-0.00018	-0.00162	0.00003	-0.00002	-0.00000	0.00000	0.00000	36.55880	-2.55098	-5.10799	-0.01449	-0.00395	-0.00309	-0.02278	-0.00049	-0.00026	39.51929	-3.76272	-0.61701	-0.22187	-0.03069	-0.04059	-0.23580	0.00720	0.00647	-5.33248	3.40586	17.82249	-0.00613	0.00066	0.00401	-0.00409	0.00021	-0.00000	93.16535	16.35980	-17.09720	-0.03879	-0.00936	-0.04840	0.01381
42			0.41000	13.83988	-3.62591	-1.88529	-0.00895	0.00072	-0.00018	-0.00169	0.00002	-0.00003	-0.00000	0.00000	0.00000	35.70451	-2.60377	-5.13612	-0.01194	-0.00146	-0.00137	-0.01675	-0.00011	0.00010	38.92607	-3.60945	-0.58325	-0.23623	-0.01589	-0.03010	-0.23766	0.00140	0.00762	-5.71918	3.23527	17.78567	-0.00611	0.00031	0.00343	-0.00418	0.00009	0.00013	93.37571	16.19698	-17.04772	-0.03887	-0.00975	-0.04414	0.01278
43			0.42000	13.72384	-3.65983	-1.98801	-0.00897	0.00073	-0.00015	-0.00170	0.00000	-0.00003	-0.00000	0.00000	0.00000	34.95652	-2.57175	-5.22687	-0.01174	0.00072	-0.00019	-0.01440	0.00001	0.00005	38.37676	-3.50134	-0.45500	-0.23383	-0.00281	-0.01813	-0.21907	-0.00019	0.00539	-6.11168	3.09640	17.74792	-0.00602	0.00005	0.00288	-0.00408	0.00001	0.00006	93.55350	15.87126	-17.05665	-0.04084	-0.01064	-0.04046	0.01221
44			0.43000	13.60984	-3.67998	-2.08260	-0.00890	0.00074	-0.00011	-0.00161	-0.00001	-0.00001	-0.00000	0.00000	0.00000	34.31007	-2.45664	-5.37993	-0.01389	0.00261	0.00059	-0.01488	-0.00010	-0.00023	37.87183	-3.45655	-0.26878	-0.21550	0.00699	-0.00684	-0.18767	0.00129	0.00183	-6.49324	2.98574	17.73696	-0.00584	-0.00016	0.00238	-0.00371	-0.00003	-0.00009	93.69733	15.39821	-17.12508	-0.04399	-0.01172	-0.03711	0.01174
45			0.44000	13.50685	-3.67990	-2.13617	-0.00880	0.00074	-0.00007	-0.00142	-0.00002	-0.00000	-0.00000	0.00000	0.00000	33.74406	-2.27940	-5.58085	-0.01779	0.00421	0.00118	-0.01706	-0.00030	-0.00058	37.40143	-3.47942	-0.08205	-0.18635	0.01295	0.00202	-0.15317	0.00311	-0.00033	-6.84046	2.89265	17.76667	-0.00559	-0.00031	0.00196	-0.00309	-0.00005	-0.00021	93.81160	14.80946	-17.23736	-0.04737	-0.01263	-0.03383	0.01103
46			0.45000	13.42263	-3.65371	-2.12179	-0.00870	0.00072	-0.00006	-0.00116	-0.00003	0.00001	-0.00000	0.00000	0.00000	33.22808	-2.07263	-5.80525	-0.02237	0.00539	0.00163	-0.02006	-0.00047	-0.00085	36.94913	-3.56278	0.04528	-0.15363	0.01530	0.00746	-0.12212	0.00351	0.00005	-7.13042	2.80534	17.84064	-0.00529	-0.00042	0.00162	-0.00229	-0.00006	-0.00029	93.90164	14.14578	-17.37127	-0.05042	-0.01316	-0.03069	0.00979
47			0.46000	13.36099	-3.59700	-2.02474	-0.00863	0.00070	-0.00008	-0.00090	-0.00005	0.00002	-0.00000	0.00000	0.00000	32.73301	-1.86761	-6.02652	-0.02644	0.00574	0.00173	-0.02315	-0.00050	-0.00086	36.49995	-3.69424	0.06952	-0.12427	0.01409	0.00901	-0.09732	0.00245	0.00184	-7.34617	2.71590	17.95244	-0.00494	-0.00048	0.00140	-0.00145	-0.00006	-0.00033	93.96908	13.44969	-17.50453	-0.05300	-0.01332	-0.02791	0.00780
48			0.47000	13.32041	-3.50826	-1.84028	-0.00860	0.00065	-0.00012	-0.00070	-0.00005	0.00005	-0.00000	0.00000	0.00000	32.23865	-1.68154	-6.22704	-0.02901	0.00480	0.00118	-0.02551	-0.00042	-0.00052	36.04710	-3.86265	-0.02489	-0.10279	0.00942	0.00681	-0.07948	0.00103	0.00268	-7.47954	2.62232	18.08819	-0.00456	-0.00049	0.00129	-0.00069	-0.00006	-0.00034	94.01263	12.75928	-17.61943	-0.05520	-0.01317	-0.02565	0.00510
49			0.48000	13.29462	-3.39181	-1.57035	-0.00859	0.00060	-0.00017	-0.00061	-0.00005	0.00010	-0.00000	0.00000	0.00000	31.73672	-1.51077	-6.40509	-0.02980	0.00226	-0.00020	-0.02648	-0.00022	0.00008	35.59414	-4.06092	-0.22257	-0.09024	0.00104	0.00125	-0.06783	0.00007	0.00067	-7.53154	2.52829	18.22974	-0.00417	-0.00045	0.00127	-0.00007	-0.00006	-0.00032	94.03061	12.10514	-17.70559	-0.05717	-0.01285	-0.02403	0.00194
50			0.49000	13.27456	-3.25903	-1.22438	-0.00862	0.00053	-0.00023	-0.00065	-0.00004	0.00016	-0.00000	0.00000	0.00000	31.22956	-1.33498	-6.57174	-0.02912	-0.00188	-0.00236	-0.02589	0.00025	0.00099	35.15311	-4.28547	-0.48477	-0.08569	-0.01245	-0.00793	-0.06092	-0.00080	-0.00494	-7.51166	2.44171	18.35731	-0.00377	-0.00037	0.00130	0.00035	-0.00004	-0.00027	94.02181	11.51145	-17.76065	-0.05902	-0.01247	-0.02302	-0.00145
51			0.50000	13.25105	-3.12638	-0.82120	-0.00865	0.00045	-0.00032	-0.00077	-0.00002	0.00025	-0.00000	0.00000	0.00000	30.72575	-1.13053	-6.73935	-0.02771	-0.00751	-0.00522	-0.02421	0.00139	0.00239	34.73888	-4.53317	-0.76595	-0.08684	-0.03296	-0.02125	-0.05665	-0.00320	-0.01369	-7.43548	2.37212	18.45279	-0.00336	-0.00027	0.00134	0.00058	-0.00002	-0.00019	93.98597	10.99996	-17.78792	-0.06099	-0.01216	-0.02240	-0.00490
52			0.51000	13.21840	-3.00989	-0.38529	-0.00868	0.00036	-0.00044	-0.00091	-0.00000	0.00035	-0.00000	0.00000	0.00000	30.23496	-0.88474	-6.91494	-0.02630	-0.01388	-0.00838	-0.02219	0.00330	0.00424	34.36255	-4.79788	-1.02932	-0.09062	-0.05974	-0.03792	-0.05312	-0.00870	-0.02327	-7.32113	2.32779	18.50295	-0.00297	-0.00016	0.00137	0.00065	-0.00001	-0.00007	93.92363	10.59025	-17.79314	-0.06332	-0.01203	-0.02192	-0.00839
53			0.52000	13.17714	-2.91828	0.06111	-0.00869	0.00027	-0.00056	-0.00099	0.00001	0.00044	-0.00000	0.00000	0.00000	29.76452	-0.60382	-7.10289	-0.02520	-0.01967	-0.01113	-0.02023	0.00521	0.00606	34.02655	-5.06810	-1.25356	-0.09524	-0.08902	-0.05584	-0.04999	-0.01662	-0.03071	-7.18637	2.31199	18.50127	-0.00261	-0.00006	0.00135	0.00062	-0.00000	0.00006	93.83546	10.29735	-17.78127	-0.06606	-0.01211	-0.02132	-0.01206
54			0.53000	13.13315	-2.85026	0.50234	-0.00867	0.00019	-0.00065	-0.00097	0.00001	0.00049	-0.00000	0.00000	0.00000	29.31910	-0.31192	-7.30574	-0.02436	-0.02346	-0.01266	-0.01842	0.00586	0.00703	33.72554	-5.32818	-1.43332	-0.10033	-0.11501	-0.07202	-0.04770	-0.02338	-0.03407	-7.04641	2.32209	18.44988	-0.00230	0.00001	0.00127	0.00054	-0.00000	0.00016	93.72092	10.12526	-17.75745	-0.06917	-0.01244	-0.02057	-0.01601
55			0.54000	13.09176	-2.79843	0.92489	-0.00864	0.00012	-0.00070	-0.00091	0.00001	0.00050	-0.00000	0.00000	0.00000	28.90034	-0.04301	-7.51708	-0.02353	-0.02474	-0.01276	-0.01668	0.00483	0.00664	33.45198	-5.56306	-1.57626	-0.10582	-0.13259	-0.08372	-0.04616	-0.02534	-0.03345	-6.91266	2.35169	18.35892	-0.00207	0.00003	0.00113	0.00044	-0.00000	0.00021	93.57983	10.06374	-17.72615	-0.07235	-0.01296	-0.01972	-0.02013
56			0.55000	13.05284	-2.75594	1.31255	-0.00861	0.00007	-0.00071	-0.00087	0.00001	0.00045	-0.00000	0.00000	0.00000	28.50718	0.17197	-7.71944	-0.02261	-0.02418	-0.01189	-0.01505	0.00287	0.00521	33.20043	-5.76349	-1.69574	-0.11095	-0.13940	-0.08932	-0.04469	-0.02222	-0.03019	-6.79292	2.39260	18.24473	-0.00191	0.00001	0.00096	0.00035	-0.00000	0.00020	93.41373	10.08980	-17.69071	-0.07545	-0.01361	-0.01886	-0.02412
57			0.56000	13.01132	-2.72063	1.64769	-0.00859	0.00004	-0.00069	-0.00091	0.00000	0.00036	-0.00000	0.00000	0.00000	28.13647	0.31632	-7.89339	-0.02171	-0.02305	-0.01084	-0.01368	0.00096	0.00355	32.96792	-5.92817	-1.80144	-0.11458	-0.13711	-0.08936	-0.04277	-0.01703	-0.02567	-6.69103	2.43556	18.12544	-0.00180	-0.00003	0.00078	0.00028	0.00000	0.00016	93.22624	10.17170	-17.65356	-0.07820	-0.01428	-0.01802	-0.02759
58			0.57000	12.96056	-2.69507	1.91653	-0.00858	0.00001	-0.00067	-0.00104	0.00000	0.00027	-0.00000	0.00000	0.00000	27.78343	0.39095	-8.02799	-0.02097	-0.02222	-0.01010	-0.01270	-0.00051	0.00218	32.75216	-6.06207	-1.89549	-0.11575	-0.12945	-0.08567	-0.04041	-0.01258	-0.02070	-6.60797	2.47237	18.01767	-0.00175	-0.00008	0.00064	0.00021	0.00000	0.00011	93.02219	10.27424	-17.61850	-0.08037	-0.01485	-0.01726	-0.03023
59			0.58000	12.89478	-2.68334	2.11195	-0.00857	-0.00002	-0.00066	-0.00124	-0.00000	0.00018	-0.00000	0.00000	0.00000	27.44121	0.40834	-8.12405	-0.02067	-0.02192	-0.00976	-0.01230	-0.00155	0.00121	32.54961	-6.17163	-1.97503	-0.11334	-0.12003	-0.08016	-0.03785	-0.00953	-0.01565	-6.54293	2.49866	17.93408	-0.00173	-0.00013	0.00054	0.00016	0.00000	0.00007	92.80623	10.36486	-17.59152	-0.08183	-0.01523	-0.01664	-0.03189
60			0.59000	12.81020	-2.68877	2.23259	-0.00856	-0.00005	-0.00066	-0.00147	-0.00000	0.00009	-0.00000	0.00000	0.00000	27.10042	0.38382	-8.19097	-0.02099	-0.02193	-0.00965	-0.01262	-0.00236	0.00058	32.35439	-6.25913	-2.03600	-0.10753	-0.11115	-0.07429	-0.03555	-0.00707	-0.01062	-6.49401	2.51426	17.88174	-0.00175	-0.00018	0.00050	0.00012	0.00000	0.00003	92.58270	10.41961	-17.57870	-0.08261	-0.01540	-0.01634	-0.03262
61			0.60000	12.70625	-2.71296	2.28142	-0.00855	-0.00006	-0.00065	-0.00169	-0.00000	0.00001	-0.00000	0.00000	0.00000	26.75173	0.32943	-8.24136	-0.02178	-0.02167	-0.00944	-0.01351	-0.00304	0.00022	32.15985	-6.32082	-2.07509	-0.10003	-0.10290	-0.06849	-0.03387	-0.00426	-0.00553	-6.45932	2.52304	17.86161	-0.00179	-0.00022	0.00050	0.00009	0.00000	0.00001	92.35527	10.42628	-17.58298	-0.08285	-0.01535	-0.01635	-0.03265
62			0.61000	12.58575	-2.75496	2.26485	-0.00856	-0.00006	-0.00063	-0.00185	-0.00000	-0.00006	-0.00000	0.00000	0.00000	26.38893	0.25195	-8.28746	-0.02261	-0.02056	-0.00884	-0.01462	-0.00357	0.00008	31.96048	-6.34849	-2.08942	-0.09305	-0.09333	-0.06209	-0.03301	-0.00091	-0.00034	-6.43720	2.53068	17.86987	-0.00183	-0.00024	0.00054	0.00006	0.00000	-0.00002	92.12669	10.38572	-17.60333	-0.08272	-0.01513	-0.01666	-0.03233
63			0.62000	12.45389	-2.81194	2.19100	-0.00858	-0.00004	-0.00058	-0.00194	-0.00000	-0.00011	-0.00000	0.00000	0.00000	26.01025	0.15521	-8.33909	-0.02299	-0.01832	-0.00773	-0.01546	-0.00379	0.00009	31.75335	-6.33354	-2.07448	-0.08865	-0.08016	-0.05410	-0.03330	0.00213	0.00458	-6.42630	2.54184	17.90045	-0.00188	-0.00024	0.00060	0.00003	0.00001	-0.00004	91.89792	10.30973	-17.63595	-0.08245	-0.01481	-0.01730	-0.03205
64			0.63000	12.31681	-2.88075	2.06839	-0.00862	-0.00001	-0.00052	-0.00194	-0.00000	-0.00014	-0.00000	0.00000	0.00000	25.61807	0.04450	-8.40322	-0.02271	-0.01503	-0.00619	-0.01568	-0.00348	0.00018	31.53734	-6.27150	-2.02257	-0.08789	-0.06224	-0.04388	-0.03504	0.00357	0.00822	-6.42498	2.55839	17.94724	-0.00192	-0.00022	0.00068	-0.00000	0.00001	-0.00006	91.66827	10.21614	-17.67557	-0.08222	-0.01445	-0.01833	-0.03201
65			0.64000	12.18105	-2.95872	1.90634	-0.00867	0.00003	-0.00046	-0.00186	0.00000	-0.00015	-0.00000	0.00000	0.00000	25.21911	-0.07015	-8.48428	-0.02174	-0.01109	-0.00446	-0.01507	-0.00267	0.00028	31.31274	-6.16520	-1.92490	-0.09118	-0.04057	-0.03181	-0.03839	0.00294	0.00935	-6.43108	2.58088	18.00560	-0.00197	-0.00019	0.00078	-0.00002	0.00001	-0.00008	91.43747	10.12410	-17.71666	-0.08220	-0.01410	-0.01978	-0.03205
66			0.65000	12.05313	-3.04202	1.71855	-0.00872	0.00007	-0.00039	-0.00170	0.00001	-0.00014	-0.00000	0.00000	0.00000	24.82416	-0.17462	-8.58656	-0.02024	-0.00687	-0.00273	-0.01369	-0.00157	0.00031	31.08131	-6.02561	-1.77647	-0.09764	-0.01747	-0.01895	-0.04284	0.00117	0.00736	-6.44167	2.61136	18.07282	-0.00200	-0.00012	0.00092	-0.00003	0.00001	-0.00011	91.20749	10.04989	-17.75522	-0.08238	-0.01376	-0.02155	-0.03176
67			0.66000	11.93805	-3.12515	1.52549	-0.00876	0.00012	-0.00033	-0.00150	0.00001	-0.00011	-0.00000	0.00000	0.00000	24.44500	-0.25379	-8.71317	-0.01863	-0.00243	-0.00098	-0.01196	-0.00047	0.00017	30.84605	-5.86971	-1.58151	-0.10455	0.00486	-0.00633	-0.04689	-0.00022	0.00286	-6.45320	2.65312	18.14768	-0.00201	-0.00002	0.00109	-0.00002	0.00000	-0.00014	90.98267	10.00333	-17.79070	-0.08258	-0.01344	-0.02355	-0.03074
68			0.67000	11.83706	-3.20200	1.35028	-0.00879	0.00016	-0.00029	-0.00133	0.00001	-0.00008	-0.00000	0.00000	0.00000	24.08945	-0.29637	-8.86063	-0.01741	0.00180	0.00064	-0.01047	0.00026	-0.00015	30.61047	-5.71631	-1.35587	-0.10868	0.02357	0.00461	-0.04884	-0.00035	-0.00217	-6.46183	2.70915	18.22911	-0.00199	0.00010	0.00126	-0.00001	-0.00001	-0.00017	90.76891	9.98722	-17.82455	-0.08251	-0.01313	-0.02559	-0.02886
69			0.68000	11.74704	-3.26643	1.21377	-0.00881	0.00018	-0.00026	-0.00124	0.00001	-0.00005	-0.00000	0.00000	0.00000	23.75754	-0.29916	-9.01898	-0.01681	0.00489	0.00178	-0.00952	0.00043	-0.00047	30.37673	-5.58089	-1.12409	-0.10839	0.03528	0.01216	-0.04820	0.00035	-0.00534	-6.46538	2.78048	18.31592	-0.00195	0.00022	0.00141	0.00001	-0.00003	-0.00019	90.57001	9.99743	-17.85913	-0.08197	-0.01283	-0.02746	-0.02654
70			0.69000	11.66296	-3.31284	1.13244	-0.00881	0.00019	-0.00027	-0.00123	0.00001	-0.00003	-0.00000	0.00000	0.00000	23.44207	-0.26757	-9.17673	-0.01696	0.00627	0.00222	-0.00925	0.00023	-0.00061	30.14397	-5.47174	-0.91399	-0.10370	0.03803	0.01520	-0.04542	0.00071	-0.00552	-6.46449	2.86539	18.40620	-0.00190	0.00033	0.00152	0.00002	-0.00006	-0.00021	90.38562	10.02379	-17.89487	-0.08105	-0.01256	-0.02899	-0.02457
71			0.70000	11.58122	-3.33685	1.11618	-0.00880	0.00018	-0.00030	-0.00126	0.00000	0.00001	-0.00000	0.00000	0.00000	23.13382	-0.21252	-9.32260	-0.01775	0.00594	0.00201	-0.00953	-0.00003	-0.00052	29.91040	-5.39019	-0.75155	-0.09631	0.03197	0.01359	-0.04131	0.00022	-0.00343	-6.46282	2.95901	18.49676	-0.00186	0.00043	0.00160	0.00001	-0.00008	-0.00022	90.21037	10.05156	-17.92960	-0.07988	-0.01232	-0.03023	-0.02356
72			0.71000	11.50128	-3.33662	1.16651	-0.00879	0.00015	-0.00035	-0.00126	0.00000	0.00005	-0.00000	0.00000	0.00000	22.82757	-0.14613	-9.44398	-0.01880	0.00422	0.00131	-0.01001	-0.00016	-0.00028	29.67660	-5.33436	-0.65781	-0.08847	0.01976	0.00843	-0.03657	-0.00041	-0.00100	-6.46593	3.05425	18.58352	-0.00187	0.00052	0.00167	-0.00001	-0.00009	-0.00021	90.03655	10.06587	-17.95870	-0.07867	-0.01207	-0.03126	-0.02367
73			0.72000	11.42601	-3.31313	1.27924	-0.00877	0.00011	-0.00040	-0.00120	-0.00000	0.00010	-0.00000	0.00000	0.00000	22.52397	-0.07744	-9.53146	-0.01965	0.00168	0.00032	-0.01030	-0.00010	-0.00005	29.44664	-5.30172	-0.64437	-0.08154	0.00575	0.00179	-0.03175	-0.00032	0.00003	-6.47907	3.14346	18.66249	-0.00194	0.00058	0.00174	-0.00005	-0.00009	-0.00019	89.85748	10.05650	-17.97608	-0.07759	-0.01177	-0.03235	-0.02466
74			0.73000	11.36039	-3.26865	1.44837	-0.00875	0.00007	-0.00045	-0.00107	-0.00000	0.00016	-0.00000	0.00000	0.00000	22.22701	-0.00976	-9.58675	-0.01996	-0.00108	-0.00070	-0.01017	0.00009	0.00008	29.22577	-5.29052	-0.70806	-0.07628	-0.00687	-0.00482	-0.02740	0.00056	-0.00068	-6.50489	3.21970	18.73115	-0.00207	0.00063	0.00183	-0.00010	-0.00008	-0.00018	89.66930	10.02205	-17.97598	-0.07673	-0.01141	-0.03361	-0.02612
75			0.74000	11.30843	-3.20487	1.66587	-0.00871	0.00002	-0.00049	-0.00087	-0.00000	0.00021	-0.00000	0.00000	0.00000	21.94010	0.05797	-9.62279	-0.01965	-0.00417	-0.00179	-0.00963	0.00037	0.00018	29.01768	-5.29931	-0.83152	-0.07350	-0.01933	-0.01183	-0.02411	0.00177	-0.00271	-6.54240	3.27837	18.79000	-0.00223	0.00066	0.00194	-0.00015	-0.00006	-0.00017	89.47089	9.97083	-17.95584	-0.07617	-0.01099	-0.03505	-0.02768
76			0.75000	11.27194	-3.12345	1.92155	-0.00868	-0.00003	-0.00055	-0.00065	0.00000	0.00027	-0.00000	0.00000	0.00000	21.66567	0.12867	-9.65750	-0.01890	-0.00813	-0.00316	-0.00880	0.00074	0.00037	28.82378	-5.32608	-0.99021	-0.07378	-0.03475	-0.02048	-0.02214	0.00300	-0.00571	-6.58823	3.32075	18.84270	-0.00238	0.00068	0.00206	-0.00019	-0.00005	-0.00017	89.26289	9.91634	-17.91845	-0.07591	-0.01053	-0.03657	-0.02905
77			0.76000	11.25186	-3.02840	2.20460	-0.00865	-0.00008	-0.00060	-0.00040	0.00001	0.00032	-0.00000	0.00000	0.00000	21.40640	0.20445	-9.70751	-0.01797	-0.01280	-0.00475	-0.00784	0.00111	0.00073	28.64317	-5.36673	-1.16043	-0.07638	-0.05320	-0.03053	-0.02132	0.00377	-0.00887	-6.63885	3.35532	18.89508	-0.00250	0.00071	0.00219	-0.00021	-0.00005	-0.00019	89.04694	9.87046	-17.87103	-0.07603	-0.01012	-0.03803	-0.03017
78			0.77000	11.24931	-2.92694	2.50533	-0.00863	-0.00013	-0.00065	-0.00014	0.00001	0.00036	-0.00000	0.00000	0.00000	21.16541	0.28546	-9.78534	-0.01704	-0.01716	-0.00618	-0.00684	0.00127	0.00128	28.47276	-5.41435	-1.32274	-0.08011	-0.07124	-0.04025	-0.02140	0.00377	-0.01087	-6.69038	3.39338	18.95178	-0.00260	0.00074	0.00230	-0.00021	-0.00006	-0.00021	88.82482	9.84010	-17.82081	-0.07653	-0.00982	-0.03923	-0.03113
79			0.78000	11.26414	-2.82716	2.81559	-0.00863	-0.00017	-0.00068	0.00011	0.00001	0.00039	-0.00000	0.00000	0.00000	20.94524	0.36924	-9.89820	-0.01610	-0.02013	-0.00705	-0.00585	0.00108	0.00189	28.30855	-5.46089	-1.46267	-0.08417	-0.08451	-0.04757	-0.02224	0.00303	-0.01065	-6.73772	3.44189	19.01327	-0.00266	0.00077	0.00237	-0.00018	-0.00008	-0.00023	88.59801	9.82756	-17.77069	-0.07731	-0.00968	-0.03984	-0.03202
80			0.79000	11.29443	-2.73541	3.12940	-0.00865	-0.00020	-0.00068	0.00032	0.00001	0.00038	-0.00000	0.00000	0.00000	20.74708	0.45210	-10.04948	-0.01509	-0.02123	-0.00725	-0.00490	0.00055	0.00238	28.14657	-5.49985	-1.56915	-0.08826	-0.09050	-0.05127	-0.02379	0.00169	-0.00813	-6.77527	3.49984	19.07530	-0.00267	0.00078	0.00239	-0.00012	-0.00009	-0.00021	88.36772	9.83150	-17.71816	-0.07829	-0.00973	-0.03970	-0.03304
81			0.80000	11.33677	-2.65460	3.44302	-0.00867	-0.00023	-0.00065	0.00048	0.00001	0.00037	-0.00000	0.00000	0.00000	20.57071	0.53056	-10.24014	-0.01402	-0.02066	-0.00684	-0.00402	-0.00010	0.00265	27.98336	-5.52780	-1.63370	-0.09233	-0.08938	-0.05135	-0.02600	-0.00006	-0.00422	-6.79824	3.55988	19.12856	-0.00264	0.00078	0.00235	-0.00005	-0.00008	-0.00014	88.13409	9.84864	-17.65579	-0.07938	-0.00995	-0.03904	-0.03442
82			0.81000	11.38677	-2.58481	3.75346	-0.00871	-0.00027	-0.00062	0.00057	0.00000	0.00034	-0.00000	0.00000	0.00000	20.41445	0.60272	-10.46697	-0.01307	-0.01890	-0.00603	-0.00331	-0.00063	0.00261	27.81587	-5.54480	-1.65243	-0.09600	-0.08310	-0.04858	-0.02863	-0.00184	-0.00034	-6.80418	3.61148	19.15906	-0.00257	0.00076	0.00225	0.00001	-0.00006	-0.00002	87.89574	9.87433	-17.57232	-0.08050	-0.01030	-0.03808	-0.03645
83			0.82000	11.43971	-2.52432	4.05556	-0.00873	-0.00032	-0.00059	0.00060	-0.00000	0.00031	-0.00000	0.00000	0.00000	20.27567	0.66793	-10.71848	-0.01252	-0.01674	-0.00511	-0.00280	-0.00087	0.00232	27.64208	-5.55401	-1.62895	-0.09898	-0.07507	-0.04445	-0.03119	-0.00324	0.00230	-6.79364	3.64466	19.15047	-0.00245	0.00071	0.00211	0.00006	-0.00002	0.00014	87.64964	9.90412	-17.45468	-0.08146	-0.01068	-0.03706	-0.03930
84			0.83000	11.49215	-2.47026	4.34427	-0.00875	-0.00037	-0.00057	0.00061	-0.00000	0.00028	-0.00000	0.00000	0.00000	20.15223	0.72665	-10.97537	-0.01249	-0.01486	-0.00438	-0.00245	-0.00085	0.00194	27.46215	-5.56109	-1.57655	-0.10090	-0.06808	-0.04028	-0.03295	-0.00407	0.00319	-6.77047	3.65336	19.08823	-0.00230	0.00065	0.00194	0.00008	0.00002	0.00031	87.39121	9.93414	-17.29119	-0.08206	-0.01098	-0.03613	-0.04300
85			0.84000	11.54351	-2.41902	4.61976	-0.00876	-0.00042	-0.00054	0.00061	-0.00000	0.00026	-0.00000	0.00000	0.00000	20.04429	0.78073	-11.21636	-0.01292	-0.01346	-0.00391	-0.00217	-0.00065	0.00157	27.27878	-5.57303	-1.51632	-0.10106	-0.06286	-0.03660	-0.03316	-0.00433	0.00246	-6.74112	3.63691	18.96394	-0.00213	0.00059	0.00177	0.00007	0.00005	0.00046	87.11469	9.96107	-17.07517	-0.08212	-0.01111	-0.03525	-0.04738
86			0.85000	11.59539	-2.36628	4.88946	-0.00877	-0.00047	-0.00052	0.00064	0.00000	0.00025	-0.00000	0.00000	0.00000	19.95370	0.83239	-11.42580	-0.01353	-0.01222	-0.00354	-0.00186	-0.00036	0.00121	27.09637	-5.59599	-1.47134	-0.09881	-0.05795	-0.03307	-0.03153	-0.00400	0.00067	-6.71276	3.59943	18.77945	-0.00196	0.00051	0.00158	0.00004	0.00006	0.00056	86.81366	9.98225	-16.80774	-0.08180	-0.01109	-0.03436	-0.05225
87			0.86000	11.64924	-2.30742	5.16384	-0.00876	-0.00051	-0.00051	0.00066	0.00001	0.00025	-0.00000	0.00000	0.00000	19.88111	0.88285	-11.59716	-0.01409	-0.01103	-0.00316	-0.00153	-0.00010	0.00088	26.91870	-5.63281	-1.45925	-0.09457	-0.05300	-0.02982	-0.02858	-0.00322	-0.00143	-6.69103	3.54860	18.54769	-0.00180	0.00042	0.00139	0.00001	0.00006	0.00057	86.48299	9.99611	-16.49681	-0.08147	-0.01101	-0.03317	-0.05729
88			0.87000	11.70451	-2.23912	5.44932	-0.00874	-0.00056	-0.00051	0.00066	0.00001	0.00027	-0.00000	0.00000	0.00000	19.82453	0.93157	-11.72966	-0.01444	-0.01014	-0.00282	-0.00123	0.00010	0.00060	26.74836	-5.68290	-1.48883	-0.08955	-0.04889	-0.02739	-0.02512	-0.00232	-0.00333	-6.67736	3.49271	18.29067	-0.00165	0.00033	0.00118	-0.00001	0.00005	0.00051	86.12112	10.00460	-16.15473	-0.08136	-0.01097	-0.03137	-0.06197
89			0.88000	11.75886	-2.16110	5.74467	-0.00872	-0.00060	-0.00053	0.00063	0.00002	0.00028	-0.00000	0.00000	0.00000	19.77994	0.97722	-11.82404	-0.01454	-0.01025	-0.00277	-0.00100	0.00027	0.00042	26.58729	-5.74410	-1.55972	-0.08500	-0.04813	-0.02686	-0.02184	-0.00163	-0.00502	-6.66844	3.43786	18.03604	-0.00154	0.00022	0.00098	-0.00001	0.00003	0.00039	85.73160	10.01319	-15.79725	-0.08153	-0.01103	-0.02875	-0.06561
90			0.89000	11.80976	-2.07697	6.04329	-0.00869	-0.00065	-0.00057	0.00057	0.00002	0.00030	-0.00000	0.00000	0.00000	19.74280	1.01887	-11.88224	-0.01423	-0.01188	-0.00322	-0.00087	0.00047	0.00030	26.43637	-5.81364	-1.66392	-0.08215	-0.05292	-0.02911	-0.01926	-0.00124	-0.00680	-6.65844	3.38624	17.81216	-0.00146	0.00010	0.00077	0.00000	0.00001	0.00025	85.32287	10.02729	-15.44255	-0.08191	-0.01125	-0.02555	-0.06756
91			0.90000	11.85527	-1.99311	6.33709	-0.00866	-0.00070	-0.00062	0.00048	0.00002	0.00032	-0.00000	0.00000	0.00000	19.70848	1.05567	-11.90851	-0.01354	-0.01476	-0.00406	-0.00084	0.00070	0.00016	26.29540	-5.88744	-1.78874	-0.08116	-0.06283	-0.03389	-0.01752	-0.00098	-0.00865	-6.64323	3.33694	17.64107	-0.00141	-0.00003	0.00058	0.00002	-0.00000	0.00014	84.90646	10.04824	-15.10763	-0.08237	-0.01159	-0.02239	-0.06765
92			0.91000	11.89319	-1.91782	6.61547	-0.00862	-0.00075	-0.00069	0.00036	0.00001	0.00032	-0.00000	0.00000	0.00000	19.67152	1.08516	-11.90626	-0.01271	-0.01818	-0.00501	-0.00094	0.00089	-0.00008	26.16277	-5.95925	-1.91953	-0.08133	-0.07631	-0.04047	-0.01660	-0.00050	-0.01009	-6.62348	3.28870	17.53127	-0.00140	-0.00016	0.00045	0.00004	-0.00002	0.00006	84.49326	10.07400	-14.80342	-0.08276	-0.01197	-0.01978	-0.06627
93			0.92000	11.92016	-1.86135	6.86124	-0.00859	-0.00079	-0.00075	0.00019	-0.00001	0.00029	-0.00000	0.00000	0.00000	19.62477	1.10185	-11.87155	-0.01215	-0.02168	-0.00588	-0.00121	0.00094	-0.00054	26.03514	-6.02025	-2.04332	-0.08127	-0.09218	-0.04818	-0.01642	0.00086	-0.01053	-6.60514	3.24336	17.47643	-0.00141	-0.00025	0.00039	0.00003	-0.00002	0.00002	84.08940	10.10233	-14.53337	-0.08317	-0.01228	-0.01805	-0.06429
94			0.93000	11.93210	-1.83453	7.04922	-0.00856	-0.00082	-0.00080	-0.00003	-0.00003	0.00020	-0.00000	0.00000	0.00000	19.55944	1.09706	-11.79113	-0.01227	-0.02489	-0.00657	-0.00174	0.00078	-0.00130	25.90704	-6.05956	-2.15053	-0.07970	-0.10901	-0.05632	-0.01692	0.00407	-0.00936	-6.59595	3.20757	17.45934	-0.00146	-0.00029	0.00041	0.00000	-0.00001	0.00000	83.69669	10.13174	-14.29466	-0.08357	-0.01242	-0.01720	-0.06226
95			0.94000	11.92506	-1.84633	7.14833	-0.00854	-0.00083	-0.00082	-0.00029	-0.00006	0.00004	-0.00000	0.00000	0.00000	19.46630	1.05996	-11.64593	-0.01318	-0.02733	-0.00698	-0.00263	0.00033	-0.00238	25.77179	-6.06491	-2.23429	-0.07613	-0.12406	-0.06367	-0.01794	0.00986	-0.00592	-6.60202	3.19071	17.46031	-0.00157	-0.00029	0.00050	-0.00004	-0.00000	-0.00000	83.31509	10.15868	-14.08235	-0.08388	-0.01237	-0.01699	-0.06019
96			0.95000	11.89579	-1.90222	7.12557	-0.00854	-0.00081	-0.00081	-0.00057	-0.00008	-0.00016	-0.00000	0.00000	0.00000	19.33726	0.97991	-11.41838	-0.01466	-0.02866	-0.00705	-0.00394	-0.00046	-0.00360	25.62258	-6.02384	-2.28672	-0.07098	-0.13498	-0.06923	-0.01928	0.01787	0.00032	-6.62377	3.19682	17.46335	-0.00175	-0.00027	0.00062	-0.00008	0.00001	0.00000	82.94530	10.17811	-13.89281	-0.08399	-0.01216	-0.01703	-0.05786
97			0.96000	11.84226	-2.00327	6.95198	-0.00855	-0.00078	-0.00079	-0.00084	-0.00009	-0.00038	-0.00000	0.00000	0.00000	19.16781	0.84875	-11.09977	-0.01641	-0.02882	-0.00684	-0.00557	-0.00155	-0.00470	25.45421	-5.92585	-2.29547	-0.06529	-0.14043	-0.07233	-0.02068	0.02644	0.00953	-6.65543	3.21969	17.45899	-0.00195	-0.00024	0.00072	-0.00011	0.00001	0.00002	82.58851	10.18462	-13.72625	-0.08397	-0.01190	-0.01705	-0.05522
98			0.97000	11.76466	-2.14602	6.60766	-0.00858	-0.00071	-0.00075	-0.00107	-0.00009	-0.00060	-0.00000	0.00000	0.00000	18.95914	0.66302	-10.69469	-0.01808	-0.02801	-0.00645	-0.00725	-0.00282	-0.00545	25.26425	-5.76410	-2.24284	-0.06028	-0.14047	-0.07290	-0.02206	0.03351	0.02125	-6.68871	3.24820	17.44283	-0.00209	-0.00023	0.00077	-0.00012	0.00001	0.00003	82.24613	10.17374	-13.58577	-0.08386	-0.01168	-0.01681	-0.05221
99			0.98000	11.66600	-2.32408	6.08536	-0.00862	-0.00062	-0.00072	-0.00122	-0.00007	-0.00079	-0.00000	0.00000	0.00000	18.71871	0.42475	-10.22096	-0.01939	-0.02641	-0.00599	-0.00860	-0.00406	-0.00577	25.05355	-5.53605	-2.10897	-0.05661	-0.13551	-0.07090	-0.02343	0.03748	0.03407	-6.71718	3.27342	17.41375	-0.00217	-0.00024	0.00075	-0.00010	0.00001	0.00005	81.91956	10.14292	-13.47449	-0.08351	-0.01157	-0.01610	-0.04894
100			0.99000	11.55181	-2.53013	5.39121	-0.00868	-0.00051	-0.00069	-0.00127	-0.00005	-0.00095	-0.00000	0.00000	0.00000	18.45841	0.14123	-9.70553	-0.02020	-0.02424	-0.00553	-0.00934	-0.00508	-0.00568	24.82517	-5.24376	-1.87635	-0.05470	-0.12652	-0.06657	-0.02501	0.03785	0.04581	-6.73652	3.28716	17.37348	-0.00220	-0.00029	0.00065	-0.00006	-0.00000	0.00005	81.60842	10.09185	-13.39375	-0.08283	-0.01158	-0.01491	-0.04577
101			1.00000	11.42990	-2.75687	4.54561	-0.00873	-0.00038	-0.00067	-0.00118	-0.00003	-0.00109	-0.00000	0.00000	0.00000	18.19178	-0.17651	-9.18028	-0.02048	-0.02180	-0.00518	-0.00936	-0.00577	-0.00533	24.58189	-4.89379	-1.53472	-0.05453	-0.11481	-0.06035	-0.02698	0.03520	0.05417	-6.74299	3.27894	17.32710	-0.00218	-0.00036	0.00048	-0.00000	-0.00002	0.00004	81.30959	10.02138	-13.34228	-0.08198	-0.01169	-0.01351	-0.04329
102			1.01000	11.30974	-2.99667	3.58424	-0.00879	-0.00024	-0.00067	-0.00096	-0.00002	-0.00120	-0.00000	0.00000	0.00000	17.93215	-0.51597	-8.68015	-0.02021	-0.01910	-0.00487	-0.00871	-0.00608	-0.00471	24.32581	-4.49628	-1.08414	-0.05593	-0.10102	-0.05257	-0.02935	0.03056	0.05730	-6.73353	3.23874	17.28165	-0.00212	-0.00045	0.00027	0.00006	-0.00005	0.00002	81.01699	9.93135	-13.31529	-0.08111	-0.01186	-0.01219	-0.04200
103			1.02000	11.20041	-3.24116	2.55406	-0.00884	-0.00010	-0.00067	-0.00066	-0.00001	-0.00125	-0.00000	0.00000	0.00000	17.69038	-0.86575	-8.23821	-0.01942	-0.01564	-0.00435	-0.00762	-0.00578	-0.00372	24.05872	-4.06333	-0.53628	-0.05803	-0.08409	-0.04306	-0.03170	0.02470	0.05367	-6.70745	3.16201	17.24554	-0.00201	-0.00054	0.00008	0.00011	-0.00009	0.00000	80.72253	9.81880	-13.30586	-0.08036	-0.01196	-0.01136	-0.04218
104			1.03000	11.10599	-3.48159	1.50209	-0.00888	0.00006	-0.00065	-0.00039	0.00000	-0.00121	-0.00000	0.00000	0.00000	17.47072	-1.21789	-7.87547	-0.01812	-0.01107	-0.00343	-0.00644	-0.00459	-0.00247	23.78273	-3.60657	0.08594	-0.06032	-0.06300	-0.03168	-0.03358	0.01810	0.04284	-6.66780	3.05232	17.22689	-0.00187	-0.00060	-0.00007	0.00014	-0.00013	0.00000	80.41713	9.67786	-13.30602	-0.07987	-0.01189	-0.01121	-0.04390
105			1.04000	11.02323	-3.71054	0.46605	-0.00890	0.00023	-0.00059	-0.00024	0.00001	-0.00107	-0.00000	0.00000	0.00000	17.26981	-1.56690	-7.59429	-0.01660	-0.00571	-0.00222	-0.00545	-0.00255	-0.00130	23.50180	-3.13710	0.75138	-0.06235	-0.03808	-0.01878	-0.03447	0.01091	0.02624	-6.62112	2.92222	17.23262	-0.00171	-0.00062	-0.00013	0.00014	-0.00014	0.00001	80.09223	9.50040	-13.30820	-0.07976	-0.01155	-0.01195	-0.04705
106			1.05000	10.94478	-3.92311	-0.52466	-0.00890	0.00041	-0.00049	-0.00022	0.00001	-0.00083	-0.00000	0.00000	0.00000	17.08109	-1.90620	-7.38368	-0.01523	-0.00002	-0.00093	-0.00476	-0.00001	-0.00044	23.22275	-2.66699	1.42512	-0.06359	-0.01063	-0.00501	-0.03377	0.00307	0.00690	-6.57641	2.79149	17.26678	-0.00153	-0.00058	-0.00008	0.00011	-0.00011	0.00001	79.74110	9.27703	-13.30602	-0.08014	-0.01091	-0.01353	-0.05138
107			1.06000	10.86440	-4.11664	-1.44317	-0.00889	0.00059	-0.00034	-0.00032	0.00002	-0.00053	-0.00000	0.00000	0.00000	16.89987	-2.22613	-7.22934	-0.01446	0.00555	0.00026	-0.00437	0.00245	0.00010	22.95506	-2.21052	2.07261	-0.06297	0.01719	0.00864	-0.03088	-0.00498	-0.01118	-6.54306	2.68383	17.32921	-0.00137	-0.00048	0.00005	0.00007	-0.00006	-0.00001	79.35953	8.99928	-13.29554	-0.08096	-0.01002	-0.01561	-0.05650
108			1.07000	10.77920	-4.28934	-2.26363	-0.00885	0.00077	-0.00018	-0.00048	0.00002	-0.00024	-0.00000	0.00000	0.00000	16.72401	-2.51502	-7.11823	-0.01457	0.01028	0.00118	-0.00432	0.00412	0.00035	22.70901	-1.78312	2.66203	-0.05920	0.04134	0.02044	-0.02570	-0.01181	-0.02358	-6.52812	2.62010	17.41549	-0.00125	-0.00034	0.00025	0.00002	-0.00001	-0.00004	78.94612	8.66331	-13.27611	-0.08204	-0.00892	-0.01785	-0.06189
109			1.08000	10.68924	-4.43989	-2.96483	-0.00880	0.00093	-0.00003	-0.00065	0.00003	-0.00004	-0.00000	0.00000	0.00000	16.55168	-2.76276	-7.03763	-0.01567	0.01320	0.00163	-0.00462	0.00448	0.00038	22.49202	-1.39826	3.16569	-0.05140	0.05641	0.02815	-0.01910	-0.01582	-0.02718	-6.53423	2.61257	17.51762	-0.00117	-0.00017	0.00047	-0.00002	0.00001	-0.00008	78.50186	8.27401	-13.24990	-0.08315	-0.00771	-0.01982	-0.06716
110			1.09000	10.59664	-4.56805	-3.53613	-0.00876	0.00105	0.00006	-0.00080	0.00004	0.00006	-0.00000	0.00000	0.00000	16.37904	-2.96452	-6.97138	-0.01745	0.01369	0.00153	-0.00525	0.00367	0.00031	22.30561	-1.06288	3.56147	-0.03987	0.05929	0.03040	-0.01256	-0.01668	-0.02277	-6.55912	2.66202	17.62605	-0.00116	0.00001	0.00068	-0.00005	-0.00000	-0.00012	78.02833	7.84603	-13.22203	-0.08419	-0.00645	-0.02140	-0.07218
111			1.10000	10.50436	-4.67535	-3.98144	-0.00872	0.00113	0.00010	-0.00090	0.00005	0.00007	-0.00000	0.00000	0.00000	16.19921	-3.12268	-6.90094	-0.01930	0.01194	0.00096	-0.00617	0.00235	0.00019	22.14392	-0.77427	3.83747	-0.02669	0.05054	0.02727	-0.00737	-0.01490	-0.01445	-6.59549	2.75698	17.73109	-0.00121	0.00017	0.00087	-0.00007	-0.00004	-0.00013	77.52628	7.40313	-13.19933	-0.08515	-0.00523	-0.02249	-0.07711
112			1.11000	10.41464	-4.76479	-4.31700	-0.00869	0.00118	0.00008	-0.00097	0.00006	0.00004	-0.00000	0.00000	0.00000	16.00337	-3.24573	-6.81142	-0.02064	0.00869	0.00011	-0.00723	0.00120	0.00002	21.99516	-0.52112	3.99640	-0.01498	0.03274	0.01982	-0.00388	-0.01053	-0.00664	-6.63262	2.87566	17.82666	-0.00129	0.00031	0.00102	-0.00006	-0.00007	-0.00013	76.99473	6.97417	-13.19128	-0.08626	-0.00408	-0.02329	-0.08227
113			1.12000	10.32890	-4.83970	-4.56394	-0.00867	0.00121	0.00003	-0.00099	0.00006	0.00001	-0.00000	0.00000	0.00000	15.78581	-3.34442	-6.69781	-0.02109	0.00493	-0.00077	-0.00811	0.00047	-0.00019	21.84896	-0.28877	4.05542	-0.00750	0.01040	0.01001	-0.00193	-0.00368	-0.00185	-6.65953	2.99341	17.90988	-0.00137	0.00041	0.00116	-0.00003	-0.00008	-0.00013	76.43261	6.58601	-13.20710	-0.08773	-0.00301	-0.02400	-0.08771
114			1.13000	10.24814	-4.90328	-4.74116	-0.00866	0.00122	-0.00004	-0.00098	0.00007	-0.00001	-0.00000	0.00000	0.00000	15.54821	-3.42670	-6.56729	-0.02075	0.00152	-0.00151	-0.00851	0.00010	-0.00038	21.70106	-0.06558	4.04245	-0.00533	-0.01114	0.00019	-0.00137	0.00422	-0.00002	-6.66919	3.09160	17.97966	-0.00142	0.00048	0.00128	0.00001	-0.00008	-0.00012	75.84206	6.25690	-13.25337	-0.08962	-0.00201	-0.02477	-0.09294
115			1.14000	10.17368	-4.95806	-4.86347	-0.00865	0.00123	-0.00010	-0.00093	0.00007	-0.00002	-0.00000	0.00000	0.00000	15.29998	-3.49463	-6.43681	-0.01981	-0.00099	-0.00198	-0.00827	-0.00004	-0.00045	21.55440	0.15366	3.99179	-0.00798	-0.02745	-0.00764	-0.00198	0.01055	0.00042	-6.66015	3.16151	18.03563	-0.00146	0.00052	0.00139	0.00005	-0.00006	-0.00010	75.23042	5.99540	-13.33419	-0.09171	-0.00110	-0.02553	-0.09698
116			1.15000	10.10748	-5.00530	-4.94195	-0.00865	0.00123	-0.00015	-0.00084	0.00007	-0.00002	-0.00000	0.00000	0.00000	15.05543	-3.54440	-6.32826	-0.01862	-0.00256	-0.00220	-0.00747	-0.00006	-0.00036	21.41640	0.36691	3.93863	-0.01406	-0.03785	-0.01285	-0.00318	0.01370	0.00084	-6.63653	3.20399	18.07857	-0.00149	0.00053	0.00147	0.00008	-0.00003	-0.00009	74.60935	5.80238	-13.45426	-0.09373	-0.00030	-0.02629	-0.09886
117			1.16000	10.05198	-5.04499	-4.98434	-0.00866	0.00123	-0.00018	-0.00070	0.00006	-0.00001	-0.00000	0.00000	0.00000	14.82965	-3.56904	-6.26076	-0.01745	-0.00339	-0.00227	-0.00631	0.00001	-0.00017	21.29578	0.56695	3.91013	-0.02169	-0.04407	-0.01576	-0.00409	0.01381	0.00162	-6.60574	3.22523	18.11048	-0.00153	0.00051	0.00151	0.00009	-0.00001	-0.00007	73.99292	5.67299	-13.61901	-0.09546	0.00031	-0.02685	-0.09802
118			1.17000	10.01027	-5.07577	-4.99444	-0.00866	0.00123	-0.00020	-0.00051	0.00006	0.00000	-0.00000	0.00000	0.00000	14.63587	-3.56211	-6.24436	-0.01657	-0.00368	-0.00224	-0.00502	0.00014	0.00005	21.20033	0.74418	3.91788	-0.02889	-0.04812	-0.01708	-0.00404	0.01196	0.00238	-6.57448	3.23041	18.13426	-0.00160	0.00046	0.00149	0.00009	0.00000	-0.00006	73.39533	5.59827	-13.83228	-0.09675	0.00064	-0.02708	-0.09440
119			1.18000	9.98572	-5.09518	-4.97310	-0.00867	0.00122	-0.00022	-0.00027	0.00004	0.00001	-0.00000	0.00000	0.00000	14.48372	-3.52119	-6.27643	-0.01609	-0.00357	-0.00216	-0.00371	0.00026	0.00024	21.13499	0.89017	3.95561	-0.03420	-0.05043	-0.01719	-0.00296	0.00914	0.00261	-6.54611	3.22020	18.15311	-0.00170	0.00036	0.00141	0.00008	0.00001	-0.00005	72.82853	5.56624	-14.09301	-0.09752	0.00073	-0.02702	-0.08852
120			1.19000	9.98163	-5.10009	-4.91877	-0.00867	0.00121	-0.00024	0.00001	0.00002	0.00003	-0.00000	0.00000	0.00000	14.37768	-3.44963	-6.34583	-0.01599	-0.00321	-0.00207	-0.00247	0.00034	0.00036	21.09996	1.00048	4.00495	-0.03666	-0.05064	-0.01633	-0.00137	0.00623	0.00213	-6.52080	3.19292	18.16935	-0.00182	0.00024	0.00130	0.00008	0.00001	-0.00004	72.30062	5.56245	-14.39404	-0.09770	0.00066	-0.02680	-0.08120
121			1.20000	10.00040	-5.08753	-4.82721	-0.00868	0.00118	-0.00026	0.00032	-0.00001	0.00005	-0.00000	0.00000	0.00000	14.31662	-3.35510	-6.44074	-0.01609	-0.00287	-0.00204	-0.00132	0.00036	0.00045	21.09073	1.07565	4.04441	-0.03663	-0.04919	-0.01491	0.00005	0.00397	0.00118	-6.49726	3.14914	18.18387	-0.00195	0.00009	0.00117	0.00008	0.00001	-0.00004	71.81508	5.57200	-14.72343	-0.09725	0.00056	-0.02656	-0.07329
122			1.21000	10.04363	-5.05454	-4.69049	-0.00868	0.00116	-0.00027	0.00063	-0.00003	0.00008	-0.00000	0.00000	0.00000	14.29589	-3.24598	-6.55528	-0.01628	-0.00264	-0.00207	-0.00030	0.00036	0.00054	21.10070	1.11936	4.05612	-0.03497	-0.04713	-0.01344	0.00099	0.00254	0.00007	-6.47523	3.09648	18.19592	-0.00209	-0.00007	0.00107	0.00008	-0.00001	-0.00003	71.37166	5.58337	-15.06706	-0.09624	0.00060	-0.02656	-0.06546
123			1.22000	10.11185	-4.99813	-4.49751	-0.00869	0.00112	-0.00028	0.00091	-0.00006	0.00012	-0.00000	0.00000	0.00000	14.30949	-3.12810	-6.68981	-0.01623	-0.00276	-0.00216	0.00055	0.00039	0.00065	21.12350	1.13561	4.02809	-0.03317	-0.04577	-0.01248	0.00149	0.00176	-0.00100	-6.45689	3.05210	18.20385	-0.00221	-0.00021	0.00100	0.00006	-0.00001	-0.00002	70.96866	5.59130	-15.41164	-0.09483	0.00083	-0.02690	-0.05804
124			1.23000	10.20349	-4.91612	-4.23781	-0.00870	0.00107	-0.00030	0.00114	-0.00008	0.00016	-0.00000	0.00000	0.00000	14.35059	-3.00360	-6.84767	-0.01563	-0.00367	-0.00234	0.00112	0.00053	0.00081	21.15431	1.12738	3.95490	-0.03183	-0.04581	-0.01242	0.00171	0.00126	-0.00204	-6.44615	3.03770	18.20662	-0.00231	-0.00031	0.00096	0.00002	0.00000	0.00000	70.60411	5.59576	-15.74636	-0.09320	0.00124	-0.02753	-0.05119
125			1.24000	10.31307	-4.80996	-3.90726	-0.00871	0.00101	-0.00034	0.00126	-0.00008	0.00023	-0.00000	0.00000	0.00000	14.40999	-2.87096	-7.03264	-0.01425	-0.00608	-0.00271	0.00129	0.00090	0.00107	21.18882	1.09686	3.84075	-0.03117	-0.05004	-0.01428	0.00171	0.00081	-0.00333	-6.44718	3.06928	18.20501	-0.00237	-0.00034	0.00095	-0.00004	0.00003	0.00002	70.27561	5.59960	-16.06324	-0.09139	0.00178	-0.02832	-0.04501
126			1.25000	10.43014	-4.68757	-3.51301	-0.00872	0.00094	-0.00042	0.00121	-0.00008	0.00031	-0.00000	0.00000	0.00000	14.47461	-2.72733	-7.24473	-0.01248	-0.01043	-0.00337	0.00105	0.00163	0.00147	21.22219	1.04808	3.69904	-0.03009	-0.06245	-0.01942	0.00141	0.00032	-0.00531	-6.46350	3.15181	18.20102	-0.00241	-0.00032	0.00097	-0.00011	0.00006	0.00003	69.98015	5.60712	-16.35621	-0.08947	0.00236	-0.02910	-0.03959
127			1.26000	10.54050	-4.56425	-3.07604	-0.00874	0.00086	-0.00052	0.00099	-0.00005	0.00041	-0.00000	0.00000	0.00000	14.52751	-2.57226	-7.47340	-0.01117	-0.01617	-0.00427	0.00054	0.00272	0.00192	21.24778	0.98889	3.54656	-0.02732	-0.08432	-0.02819	0.00069	0.00010	-0.00797	-6.49727	3.28011	18.19642	-0.00247	-0.00026	0.00102	-0.00019	0.00007	0.00004	69.71407	5.62347	-16.62029	-0.08747	0.00287	-0.02964	-0.03500
128			1.27000	10.63044	-4.45905	-2.62878	-0.00875	0.00077	-0.00062	0.00063	-0.00001	0.00048	-0.00000	0.00000	0.00000	14.55030	-2.41207	-7.69489	-0.01092	-0.02158	-0.00511	-0.00016	0.00374	0.00211	21.25644	0.93191	3.39633	-0.02278	-0.11042	-0.03867	-0.00030	0.00148	-0.01029	-6.54894	3.44125	18.19151	-0.00257	-0.00020	0.00108	-0.00027	0.00006	0.00005	69.47318	5.65169	-16.84996	-0.08545	0.00327	-0.02982	-0.03128
129			1.28000	10.69081	-4.38706	-2.20712	-0.00875	0.00069	-0.00069	0.00021	0.00003	0.00048	-0.00000	0.00000	0.00000	14.52742	-2.26119	-7.88163	-0.01159	-0.02467	-0.00546	-0.00113	0.00399	0.00180	21.23763	0.89278	3.25688	-0.01836	-0.13194	-0.04768	-0.00124	0.00578	-0.01081	-6.61710	3.61767	18.18579	-0.00274	-0.00016	0.00115	-0.00036	0.00005	0.00005	69.25330	5.69148	-17.03955	-0.08343	0.00354	-0.02959	-0.02838
130			1.29000	10.71869	-4.35356	-1.84162	-0.00875	0.00063	-0.00072	-0.00018	0.00005	0.00041	-0.00000	0.00000	0.00000	14.45114	-2.13768	-8.01506	-0.01256	-0.02457	-0.00518	-0.00230	0.00315	0.00116	21.18346	0.88470	3.13599	-0.01733	-0.14267	-0.05277	-0.00223	0.01195	-0.00888	-6.69833	3.79030	18.18004	-0.00296	-0.00014	0.00124	-0.00044	0.00004	0.00005	69.04997	5.74169	-17.18619	-0.08164	0.00375	-0.02918	-0.02634
131			1.30000	10.71728	-4.35375	-1.55057	-0.00874	0.00059	-0.00070	-0.00047	0.00006	0.00030	-0.00000	0.00000	0.00000	14.32553	-2.05511	-8.09314	-0.01327	-0.02189	-0.00443	-0.00333	0.00173	0.00054	21.09369	0.91260	3.04240	-0.02175	-0.14166	-0.05329	-0.00394	0.01660	-0.00517	-6.78749	3.94302	18.17594	-0.00321	-0.00013	0.00134	-0.00050	0.00003	0.00004	68.85847	5.80052	-17.29105	-0.08024	0.00397	-0.02885	-0.02500
132			1.31000	10.69475	-4.37684	-1.33798	-0.00874	0.00057	-0.00065	-0.00063	0.00006	0.00019	-0.00000	0.00000	0.00000	14.16736	-2.01548	-8.12851	-0.01349	-0.01796	-0.00354	-0.00383	0.00053	0.00018	20.97840	0.96998	2.98387	-0.03085	-0.13155	-0.04994	-0.00644	0.01690	-0.00122	-6.87831	4.06670	18.17499	-0.00342	-0.00013	0.00145	-0.00053	0.00003	0.00003	68.67557	5.86128	-17.35815	-0.07935	0.00423	-0.02870	-0.02403
133			1.32000	10.66123	-4.41008	-1.19529	-0.00874	0.00056	-0.00058	-0.00067	0.00005	0.00011	-0.00000	0.00000	0.00000	14.00189	-2.00800	-8.14124	-0.01325	-0.01398	-0.00275	-0.00363	-0.00005	0.00005	20.85574	1.04006	2.96360	-0.04167	-0.11600	-0.04398	-0.00846	0.01266	0.00160	-6.96416	4.15985	18.17718	-0.00359	-0.00013	0.00155	-0.00050	0.00002	0.00002	68.50110	5.91116	-17.39303	-0.07886	0.00450	-0.02862	-0.02306
134			1.33000	10.62537	-4.44206	-1.10597	-0.00874	0.00056	-0.00052	-0.00061	0.00004	0.00006	-0.00000	0.00000	0.00000	13.85447	-2.01439	-8.15086	-0.01273	-0.01085	-0.00220	-0.00291	-0.00015	0.00005	20.74585	1.10172	2.97821	-0.05033	-0.09931	-0.03712	-0.00845	0.00626	0.00273	-7.03895	4.22559	18.18173	-0.00367	-0.00012	0.00165	-0.00043	0.00001	0.00000	68.33578	5.93698	-17.40423	-0.07861	0.00471	-0.02844	-0.02203
135			1.34000	10.59212	-4.46453	-1.05103	-0.00874	0.00056	-0.00047	-0.00054	0.00002	0.00003	-0.00000	0.00000	0.00000	13.74088	-2.01755	-8.16996	-0.01224	-0.00900	-0.00192	-0.00208	-0.00004	0.00008	20.66224	1.13751	3.01675	-0.05366	-0.08467	-0.03078	-0.00646	0.00040	0.00250	-7.09817	4.26822	18.18742	-0.00366	-0.00009	0.00172	-0.00032	0.00001	-0.00000	68.17895	5.93132	-17.40308	-0.07846	0.00487	-0.02817	-0.02111
136			1.35000	10.56204	-4.47413	-1.01558	-0.00873	0.00056	-0.00045	-0.00050	0.00001	0.00002	-0.00000	0.00000	0.00000	13.66127	-2.00792	-8.20032	-0.01200	-0.00854	-0.00187	-0.00149	0.00012	0.00011	20.60616	1.13964	3.06330	-0.05081	-0.07469	-0.02616	-0.00416	-0.00349	0.00156	-7.14027	4.29189	18.19297	-0.00357	-0.00006	0.00175	-0.00021	0.00000	-0.00001	68.02768	5.89255	-17.40134	-0.07836	0.00497	-0.02778	-0.02054
137			1.36000	10.53155	-4.47258	-0.99364	-0.00872	0.00055	-0.00045	-0.00053	-0.00000	0.00001	-0.00000	0.00000	0.00000	13.60060	-1.98610	-8.23079	-0.01226	-0.00928	-0.00201	-0.00136	0.00029	0.00009	20.56670	1.11152	3.09953	-0.04268	-0.07009	-0.02369	-0.00297	-0.00528	0.00035	-7.16651	4.29970	18.19707	-0.00343	-0.00003	0.00174	-0.00012	0.00000	-0.00001	67.87795	5.82515	-17.40876	-0.07822	0.00495	-0.02724	-0.02035
138			1.37000	10.49502	-4.46568	-0.98760	-0.00871	0.00055	-0.00047	-0.00063	-0.00001	-0.00000	-0.00000	0.00000	0.00000	13.53531	-1.96027	-8.24248	-0.01317	-0.01090	-0.00235	-0.00180	0.00044	-0.00000	20.52554	1.06481	3.10935	-0.03123	-0.07076	-0.02338	-0.00278	-0.00526	-0.00101	-7.17990	4.29373	18.19895	-0.00327	-0.00001	0.00169	-0.00005	-0.00000	-0.00001	67.72650	5.73818	-17.43198	-0.07808	0.00484	-0.02662	-0.02040
139			1.38000	10.44839	-4.46053	-1.00110	-0.00870	0.00054	-0.00050	-0.00076	-0.00001	-0.00002	-0.00000	0.00000	0.00000	13.44345	-1.94125	-8.21981	-0.01455	-0.01289	-0.00285	-0.00280	0.00047	-0.00019	20.46502	1.01434	3.08281	-0.01943	-0.07536	-0.02470	-0.00260	-0.00355	-0.00254	-7.18383	4.27549	18.19772	-0.00311	-0.00003	0.00159	-0.00000	-0.00000	0.00000	67.57226	5.64239	-17.47205	-0.07804	0.00461	-0.02596	-0.02047
140			1.39000	10.39195	-4.46228	-1.03131	-0.00869	0.00054	-0.00051	-0.00086	-0.00000	-0.00003	-0.00000	0.00000	0.00000	13.31241	-1.93718	-8.16002	-0.01589	-0.01437	-0.00328	-0.00412	0.00031	-0.00042	20.37356	0.97312	3.01795	-0.01028	-0.08073	-0.02650	-0.00197	-0.00038	-0.00405	-7.18112	4.24705	18.19229	-0.00298	-0.00007	0.00146	0.00002	-0.00000	0.00001	67.41689	5.54747	-17.52382	-0.07821	0.00427	-0.02525	-0.02038
141			1.40000	10.32942	-4.47245	-1.06932	-0.00870	0.00055	-0.00051	-0.00093	0.00001	-0.00004	-0.00000	0.00000	0.00000	13.14112	-1.95075	-8.07201	-0.01660	-0.01456	-0.00338	-0.00535	0.00003	-0.00058	20.24826	0.94846	2.92060	-0.00581	-0.08277	-0.02736	-0.00143	0.00320	-0.00508	-7.17360	4.21155	18.18197	-0.00288	-0.00013	0.00131	0.00004	-0.00001	0.00002	67.26331	5.46243	-17.57912	-0.07852	0.00381	-0.02443	-0.02012
142			1.41000	10.26406	-4.48973	-1.10759	-0.00871	0.00056	-0.00050	-0.00096	0.00001	-0.00004	-0.00000	0.00000	0.00000	12.93700	-1.97932	-7.96849	-0.01656	-0.01356	-0.00314	-0.00609	-0.00018	-0.00061	20.09459	0.94107	2.80294	-0.00582	-0.08029	-0.02685	-0.00167	0.00560	-0.00531	-7.16224	4.17305	18.16672	-0.00279	-0.00021	0.00115	0.00006	-0.00001	0.00003	67.11324	5.39575	-17.62957	-0.07893	0.00324	-0.02347	-0.01986
143			1.42000	10.19696	-4.51217	-1.14466	-0.00872	0.00057	-0.00049	-0.00099	0.00002	-0.00003	-0.00000	0.00000	0.00000	12.71251	-2.01542	-7.85938	-0.01596	-0.01223	-0.00277	-0.00623	-0.00022	-0.00055	19.92401	0.94567	2.68035	-0.00883	-0.07532	-0.02554	-0.00268	0.00605	-0.00481	-7.14761	4.13588	18.14702	-0.00272	-0.00028	0.00100	0.00007	-0.00002	0.00003	66.96655	5.35289	-17.66792	-0.07941	0.00264	-0.02245	-0.01978
144			1.43000	10.12780	-4.53878	-1.18284	-0.00873	0.00058	-0.00048	-0.00102	0.00002	-0.00004	-0.00000	0.00000	0.00000	12.48171	-2.04928	-7.75245	-0.01511	-0.01139	-0.00250	-0.00592	-0.00011	-0.00046	19.75072	0.95398	2.56852	-0.01272	-0.07092	-0.02437	-0.00378	0.00493	-0.00390	-7.12986	4.10408	18.12391	-0.00265	-0.00035	0.00087	0.00008	-0.00002	0.00003	66.82224	5.33346	-17.68917	-0.07993	0.00203	-0.02139	-0.01993
145			1.44000	10.05623	-4.56977	-1.22424	-0.00873	0.00059	-0.00048	-0.00105	0.00003	-0.00004	-0.00000	0.00000	0.00000	12.25675	-2.07222	-7.65534	-0.01431	-0.01140	-0.00242	-0.00538	0.00007	-0.00038	19.58708	0.95851	2.48066	-0.01575	-0.06904	-0.02391	-0.00431	0.00301	-0.00280	-7.10943	4.08112	18.09931	-0.00257	-0.00038	0.00078	0.00009	-0.00001	0.00003	66.67856	5.33143	-17.69193	-0.08052	0.00145	-0.02030	-0.02034
146			1.45000	9.98250	-4.60575	-1.26940	-0.00872	0.00060	-0.00049	-0.00108	0.00003	-0.00005	-0.00000	0.00000	0.00000	12.04441	-2.08027	-7.57555	-0.01372	-0.01219	-0.00251	-0.00487	0.00028	-0.00030	19.43987	0.95591	2.42516	-0.01704	-0.07049	-0.02440	-0.00416	0.00093	-0.00160	-7.08681	4.06876	18.07452	-0.00247	-0.00038	0.00073	0.00009	-0.00001	0.00003	66.53381	5.33801	-17.67771	-0.08116	0.00090	-0.01921	-0.02091
147			1.46000	9.90726	-4.64752	-1.31867	-0.00871	0.00060	-0.00052	-0.00109	0.00004	-0.00005	-0.00000	0.00000	0.00000	11.84455	-2.07469	-7.51735	-0.01334	-0.01321	-0.00261	-0.00453	0.00044	-0.00021	19.30858	0.94772	2.40461	-0.01676	-0.07397	-0.02544	-0.00371	-0.00082	-0.00031	-7.06277	4.06632	18.04903	-0.00237	-0.00036	0.00071	0.00009	-0.00000	0.00003	66.38730	5.34400	-17.64937	-0.08174	0.00039	-0.01811	-0.02147
148			1.47000	9.83075	-4.69578	-1.37487	-0.00871	0.00061	-0.00054	-0.00110	0.00004	-0.00007	-0.00000	0.00000	0.00000	11.65123	-2.06137	-7.47868	-0.01304	-0.01390	-0.00262	-0.00440	0.00047	-0.00014	19.18641	0.93929	2.41636	-0.01593	-0.07803	-0.02652	-0.00339	-0.00174	0.00097	-7.03880	4.07125	18.02090	-0.00227	-0.00033	0.00070	0.00008	0.00000	0.00004	66.23911	5.34099	-17.61020	-0.08220	-0.00005	-0.01705	-0.02196
149			1.48000	9.75206	-4.75081	-1.44339	-0.00871	0.00061	-0.00055	-0.00112	0.00005	-0.00008	-0.00000	0.00000	0.00000	11.45576	-2.04880	-7.45037	-0.01276	-0.01415	-0.00255	-0.00443	0.00035	-0.00012	19.06363	0.93743	2.45273	-0.01549	-0.08182	-0.02736	-0.00342	-0.00146	0.00201	-7.01717	4.07990	17.98844	-0.00219	-0.00030	0.00069	0.00006	0.00000	0.00004	66.08909	5.32285	-17.56369	-0.08256	-0.00046	-0.01598	-0.02242
150			1.49000	9.67002	-4.81196	-1.52913	-0.00871	0.00062	-0.00056	-0.00115	0.00005	-0.00010	-0.00000	0.00000	0.00000	11.25079	-2.04478	-7.41999	-0.01243	-0.01397	-0.00242	-0.00456	0.00012	-0.00016	18.93200	0.94751	2.50258	-0.01596	-0.08441	-0.02768	-0.00384	-0.00004	0.00259	-7.00031	4.08802	17.95172	-0.00214	-0.00029	0.00067	0.00004	0.00000	0.00004	65.93699	5.28635	-17.51308	-0.08287	-0.00083	-0.01497	-0.02277
151			1.50000	9.58425	-4.87824	-1.63442	-0.00872	0.00064	-0.00056	-0.00118	0.00005	-0.00012	-0.00000	0.00000	0.00000	11.03273	-2.05376	-7.37585	-0.01209	-0.01329	-0.00223	-0.00469	-0.00011	-0.00022	18.78641	0.97166	2.55427	-0.01741	-0.08444	-0.02715	-0.00463	0.00192	0.00262	-6.98928	4.09171	17.91227	-0.00212	-0.00031	0.00062	0.00002	-0.00000	0.00004	65.78373	5.23132	-17.46083	-0.08315	-0.00119	-0.01401	-0.02286
152			1.51000	9.49573	-4.94841	-1.75881	-0.00872	0.00066	-0.00055	-0.00118	0.00006	-0.00014	-0.00000	0.00000	0.00000	10.80263	-2.07588	-7.30995	-0.01171	-0.01207	-0.00198	-0.00472	-0.00025	-0.00028	18.62569	1.00780	2.59896	-0.01965	-0.08082	-0.02553	-0.00571	0.00352	0.00222	-6.98350	4.08895	17.87364	-0.00212	-0.00035	0.00056	0.00001	-0.00001	0.00003	65.63140	5.15985	-17.40973	-0.08338	-0.00151	-0.01316	-0.02261
153			1.52000	9.40643	-5.02020	-1.89940	-0.00872	0.00069	-0.00053	-0.00115	0.00006	-0.00014	-0.00000	0.00000	0.00000	10.56563	-2.10779	-7.22071	-0.01128	-0.01060	-0.00173	-0.00459	-0.00029	-0.00031	18.45209	1.05080	2.63296	-0.02227	-0.07426	-0.02312	-0.00687	0.00412	0.00168	-6.98059	4.07988	17.84022	-0.00213	-0.00041	0.00048	0.00000	-0.00001	0.00002	65.48168	5.07634	-17.36359	-0.08352	-0.00177	-0.01244	-0.02217
154			1.53000	9.31883	-5.09031	-2.05080	-0.00872	0.00072	-0.00052	-0.00109	0.00005	-0.00015	-0.00000	0.00000	0.00000	10.32971	-2.14418	-7.11376	-0.01090	-0.00929	-0.00154	-0.00432	-0.00025	-0.00031	18.27096	1.09443	2.65765	-0.02441	-0.06635	-0.02041	-0.00772	0.00372	0.00122	-6.97741	4.06628	17.81715	-0.00215	-0.00047	0.00040	0.00001	-0.00001	0.00001	65.33446	4.98714	-17.32837	-0.08368	-0.00193	-0.01193	-0.02176
155			1.54000	9.23538	-5.15579	-2.20625	-0.00872	0.00075	-0.00051	-0.00101	0.00005	-0.00014	-0.00000	0.00000	0.00000	10.10353	-2.17888	-6.99952	-0.01063	-0.00840	-0.00142	-0.00396	-0.00016	-0.00029	18.08910	1.13321	2.67765	-0.02535	-0.05922	-0.01802	-0.00790	0.00274	0.00093	-6.97046	4.05066	17.80796	-0.00214	-0.00052	0.00034	0.00004	-0.00001	-0.00000	65.18847	4.89904	-17.30962	-0.08388	-0.00203	-0.01157	-0.02152
156			1.55000	9.15805	-5.21520	-2.35961	-0.00872	0.00078	-0.00050	-0.00092	0.00004	-0.00014	-0.00000	0.00000	0.00000	9.89385	-2.20620	-6.88790	-0.01058	-0.00804	-0.00138	-0.00362	-0.00004	-0.00027	17.91296	1.16325	2.69743	-0.02453	-0.05447	-0.01638	-0.00732	0.00165	0.00077	-6.95743	4.03541	17.81386	-0.00211	-0.00055	0.00030	0.00006	-0.00001	-0.00001	65.04195	4.81674	-17.31121	-0.08415	-0.00202	-0.01141	-0.02145
157			1.56000	9.08782	-5.26859	-2.50687	-0.00873	0.00080	-0.00050	-0.00082	0.00004	-0.00013	-0.00000	0.00000	0.00000	9.70366	-2.22252	-6.78398	-0.01078	-0.00814	-0.00141	-0.00333	0.00009	-0.00025	17.74614	1.18296	2.71855	-0.02165	-0.05264	-0.01565	-0.00610	0.00071	0.00067	-6.93765	4.02295	17.83253	-0.00207	-0.00055	0.00029	0.00009	-0.00001	-0.00001	64.89429	4.74279	-17.33400	-0.08444	-0.00194	-0.01139	-0.02138
158			1.57000	9.02471	-5.31726	-2.64601	-0.00872	0.00083	-0.00051	-0.00072	0.00004	-0.00012	-0.00000	0.00000	0.00000	9.53176	-2.22693	-6.68829	-0.01112	-0.00856	-0.00149	-0.00313	0.00024	-0.00024	17.58922	1.19296	2.73956	-0.01728	-0.05350	-0.01577	-0.00460	0.00000	0.00056	-6.91267	4.01494	17.85917	-0.00201	-0.00054	0.00031	0.00010	-0.00000	-0.00002	64.74633	4.67819	-17.37679	-0.08466	-0.00179	-0.01144	-0.02113
159			1.58000	8.96843	-5.36291	-2.77562	-0.00872	0.00085	-0.00052	-0.00063	0.00004	-0.00012	-0.00000	0.00000	0.00000	9.37424	-2.22121	-6.59984	-0.01146	-0.00920	-0.00159	-0.00298	0.00037	-0.00023	17.44021	1.19537	2.75766	-0.01215	-0.05631	-0.01655	-0.00310	-0.00046	0.00043	-6.88608	4.01197	17.88801	-0.00196	-0.00051	0.00034	0.00009	0.00000	-0.00002	64.59989	4.62320	-17.43659	-0.08477	-0.00162	-0.01153	-0.02064
160			1.59000	8.91890	-5.40685	-2.89401	-0.00871	0.00086	-0.00053	-0.00054	0.00004	-0.00011	-0.00000	0.00000	0.00000	9.22682	-2.20847	-6.51877	-0.01166	-0.00983	-0.00168	-0.00287	0.00046	-0.00021	17.29649	1.19281	2.77063	-0.00762	-0.05977	-0.01757	-0.00188	-0.00070	0.00026	-6.86206	4.01353	17.91366	-0.00194	-0.00049	0.00038	0.00008	0.00000	-0.00001	64.45665	4.57729	-17.50916	-0.08480	-0.00144	-0.01160	-0.01996
161			1.60000	8.87603	-5.44908	-2.99934	-0.00871	0.00088	-0.00054	-0.00046	0.00004	-0.00010	-0.00000	0.00000	0.00000	9.08642	-2.19165	-6.44706	-0.01167	-0.01024	-0.00173	-0.00275	0.00050	-0.00019	17.15638	1.18749	2.77770	-0.00464	-0.06306	-0.01852	-0.00112	-0.00077	0.00006	-6.84319	4.01834	17.93243	-0.00194	-0.00046	0.00042	0.00006	0.00001	-0.00001	64.31796	4.53934	-17.58999	-0.08481	-0.00125	-0.01173	-0.01914
162			1.61000	8.83958	-5.48830	-3.09034	-0.00870	0.00089	-0.00054	-0.00039	0.00004	-0.00008	-0.00000	0.00000	0.00000	8.95184	-2.17296	-6.38674	-0.01145	-0.01046	-0.00172	-0.00259	0.00050	-0.00015	17.01972	1.18060	2.77851	-0.00407	-0.06633	-0.01936	-0.00095	-0.00071	-0.00018	-6.83002	4.02528	17.94235	-0.00195	-0.00044	0.00045	0.00004	0.00001	-0.00000	64.18488	4.50783	-17.67469	-0.08494	-0.00102	-0.01199	-0.01819
163			1.62000	8.80883	-5.52280	-3.16715	-0.00870	0.00090	-0.00055	-0.00033	0.00003	-0.00007	-0.00000	0.00000	0.00000	8.82313	-2.15410	-6.33673	-0.01104	-0.01074	-0.00170	-0.00238	0.00048	-0.00013	16.88753	1.17269	2.77095	-0.00551	-0.06994	-0.02022	-0.00124	-0.00056	-0.00054	-6.82154	4.03349	17.94318	-0.00198	-0.00043	0.00047	0.00002	0.00001	0.00000	64.05924	4.47928	-17.75847	-0.08515	-0.00076	-0.01236	-0.01700
164			1.63000	8.78270	-5.55210	-3.23146	-0.00870	0.00092	-0.00055	-0.00029	0.00003	-0.00006	-0.00000	0.00000	0.00000	8.70146	-2.13539	-6.29299	-0.01047	-0.01130	-0.00169	-0.00212	0.00050	-0.00012	16.76196	1.16299	2.75193	-0.00815	-0.07406	-0.02121	-0.00173	-0.00042	-0.00103	-6.81624	4.04199	17.93661	-0.00201	-0.00042	0.00049	0.00001	0.00001	0.00001	63.94337	4.44971	-17.83794	-0.08531	-0.00048	-0.01276	-0.01552
165			1.64000	8.75965	-5.57776	-3.28672	-0.00870	0.00093	-0.00056	-0.00026	0.00003	-0.00005	-0.00000	0.00000	0.00000	8.58826	-2.11589	-6.25004	-0.00993	-0.01219	-0.00171	-0.00185	0.00057	-0.00013	16.64563	1.15036	2.71931	-0.01080	-0.07888	-0.02249	-0.00210	-0.00028	-0.00165	-6.81280	4.04956	17.92562	-0.00205	-0.00042	0.00049	0.00001	0.00000	0.00001	63.83886	4.41585	-17.91179	-0.08536	-0.00021	-0.01313	-0.01389
166			1.65000	8.73814	-5.60282	-3.33786	-0.00870	0.00093	-0.00057	-0.00025	0.00003	-0.00005	-0.00000	0.00000	0.00000	8.48448	-2.09516	-6.20229	-0.00961	-0.01308	-0.00174	-0.00163	0.00065	-0.00015	16.54054	1.13511	2.67265	-0.01230	-0.08324	-0.02374	-0.00216	-0.00001	-0.00226	-6.81038	4.05496	17.91291	-0.00210	-0.00043	0.00050	0.00000	0.00000	0.00001	63.74595	4.37561	-17.98019	-0.08535	0.00007	-0.01350	-0.01230
167			1.66000	8.71698	-5.63027	-3.39009	-0.00870	0.00094	-0.00059	-0.00024	0.00003	-0.00006	-0.00000	0.00000	0.00000	8.38990	-2.07420	-6.14653	-0.00964	-0.01366	-0.00176	-0.00148	0.00068	-0.00017	16.44671	1.11916	2.61474	-0.01221	-0.08638	-0.02472	-0.00193	0.00047	-0.00272	-6.80882	4.05780	17.90020	-0.00215	-0.00043	0.00051	0.00000	0.00000	0.00001	63.66367	4.32887	-18.04375	-0.08534	0.00036	-0.01385	-0.01083
168			1.67000	8.69626	-5.66094	-3.44646	-0.00870	0.00094	-0.00060	-0.00021	0.00004	-0.00006	-0.00000	0.00000	0.00000	8.30383	-2.05533	-6.08293	-0.01002	-0.01367	-0.00176	-0.00139	0.00062	-0.00019	16.36211	1.10547	2.55005	-0.01068	-0.08714	-0.02501	-0.00154	0.00113	-0.00288	-6.80828	4.05837	17.88869	-0.00220	-0.00043	0.00054	-0.00000	-0.00000	0.00001	63.59114	4.27807	-18.10383	-0.08536	0.00067	-0.01422	-0.00939
169			1.68000	8.67784	-5.69276	-3.50519	-0.00870	0.00095	-0.00060	-0.00015	0.00004	-0.00006	-0.00000	0.00000	0.00000	8.22610	-2.04086	-6.01708	-0.01068	-0.01307	-0.00176	-0.00132	0.00047	-0.00018	16.28383	1.09626	2.48386	-0.00812	-0.08481	-0.02440	-0.00110	0.00172	-0.00272	-6.80909	4.05752	17.87936	-0.00223	-0.00041	0.00058	-0.00001	-0.00000	0.00001	63.52868	4.22818	-18.16321	-0.08535	0.00102	-0.01462	-0.00780
170			1.69000	8.66502	-5.72165	-3.55959	-0.00870	0.00095	-0.00059	-0.00005	0.00003	-0.00005	-0.00000	0.00000	0.00000	8.15737	-2.03149	-5.95896	-0.01152	-0.01184	-0.00171	-0.00124	0.00030	-0.00014	16.20880	1.09200	2.42090	-0.00488	-0.07808	-0.02253	-0.00064	0.00190	-0.00224	-6.81175	4.05619	17.87201	-0.00225	-0.00039	0.00063	-0.00002	-0.00000	0.00001	63.47749	4.18545	-18.22455	-0.08520	0.00139	-0.01506	-0.00601
171			1.70000	8.66191	-5.74314	-3.59976	-0.00870	0.00096	-0.00058	0.00010	0.00002	-0.00003	-0.00000	0.00000	0.00000	8.09927	-2.02538	-5.92305	-0.01242	-0.01017	-0.00164	-0.00109	0.00016	-0.00005	16.13485	1.09127	2.36671	-0.00160	-0.06818	-0.01968	-0.00021	0.00148	-0.00158	-6.81728	4.05561	17.86551	-0.00226	-0.00036	0.00069	-0.00003	-0.00000	0.00001	63.43854	4.15534	-18.28997	-0.08490	0.00180	-0.01558	-0.00414
172			1.71000	8.67271	-5.75297	-3.61383	-0.00871	0.00096	-0.00057	0.00029	0.00000	0.00000	-0.00000	0.00000	0.00000	8.05535	-2.01807	-5.92480	-0.01324	-0.00834	-0.00156	-0.00081	0.00010	0.00007	16.06238	1.09021	2.32539	0.00105	-0.05782	-0.01647	0.00013	0.00062	-0.00102	-6.82714	4.05757	17.85819	-0.00227	-0.00033	0.00074	-0.00005	0.00000	0.00001	63.41185	4.14138	-18.35990	-0.08446	0.00224	-0.01621	-0.00232
173			1.72000	8.70144	-5.74686	-3.58941	-0.00871	0.00096	-0.00056	0.00052	-0.00001	0.00005	-0.00000	0.00000	0.00000	8.03085	-2.00416	-5.97468	-0.01384	-0.00666	-0.00147	-0.00037	0.00010	0.00020	15.99454	1.08348	2.29526	0.00293	-0.04894	-0.01344	0.00033	-0.00031	-0.00072	-6.84299	4.06388	17.84870	-0.00228	-0.00029	0.00080	-0.00008	0.00000	0.00002	63.39672	4.14419	-18.43291	-0.08396	0.00266	-0.01686	-0.00068
174			1.73000	8.75099	-5.72059	-3.51525	-0.00872	0.00094	-0.00055	0.00076	-0.00004	0.00010	-0.00000	0.00000	0.00000	8.02971	-1.97967	-6.07533	-0.01400	-0.00554	-0.00140	0.00014	0.00013	0.00031	15.93472	1.06618	2.26795	0.00402	-0.04217	-0.01087	0.00039	-0.00106	-0.00070	-6.86612	4.07518	17.83659	-0.00229	-0.00026	0.00085	-0.00011	0.00001	0.00002	63.39199	4.16208	-18.50649	-0.08334	0.00305	-0.01749	0.00069
175			1.74000	8.82149	-5.67147	-3.38382	-0.00872	0.00092	-0.00054	0.00096	-0.00006	0.00016	-0.00000	0.00000	0.00000	8.05107	-1.94272	-6.22272	-0.01347	-0.00538	-0.00136	0.00056	0.00019	0.00040	15.88412	1.03543	2.23225	0.00433	-0.03880	-0.00930	0.00036	-0.00161	-0.00087	-6.89699	4.09083	17.82278	-0.00231	-0.00022	0.00089	-0.00014	0.00001	0.00002	63.39573	4.19108	-18.57802	-0.08257	0.00341	-0.01808	0.00172
176			1.75000	8.90844	-5.60052	-3.19396	-0.00872	0.00090	-0.00053	0.00106	-0.00007	0.00021	-0.00000	0.00000	0.00000	8.08851	-1.89248	-6.40617	-0.01221	-0.00653	-0.00138	0.00071	0.00034	0.00048	15.84218	0.99095	2.17749	0.00366	-0.04088	-0.00938	0.00025	-0.00213	-0.00131	-6.93507	4.10869	17.80936	-0.00237	-0.00019	0.00094	-0.00017	0.00001	0.00002	63.40575	4.22676	-18.64550	-0.08162	0.00377	-0.01869	0.00243
177			1.76000	9.00248	-5.51344	-2.95233	-0.00872	0.00086	-0.00054	0.00101	-0.00007	0.00025	-0.00000	0.00000	0.00000	8.13087	-1.82840	-6.60752	-0.01050	-0.00907	-0.00148	0.00058	0.00066	0.00053	15.80729	0.93432	2.09436	0.00234	-0.04925	-0.01143	0.00014	-0.00269	-0.00225	-6.97894	4.12679	17.79870	-0.00247	-0.00017	0.00098	-0.00020	0.00000	0.00002	63.42031	4.26507	-18.70691	-0.08054	0.00413	-0.01934	0.00287
178			1.77000	9.09147	-5.42024	-2.67341	-0.00871	0.00082	-0.00057	0.00081	-0.00006	0.00029	-0.00000	0.00000	0.00000	8.16403	-1.75131	-6.80353	-0.00887	-0.01275	-0.00166	0.00024	0.00122	0.00055	15.77638	0.86920	1.97722	0.00103	-0.06363	-0.01546	0.00006	-0.00298	-0.00397	-7.02592	4.14398	17.79245	-0.00258	-0.00016	0.00102	-0.00021	0.00000	0.00001	63.43818	4.30277	-18.75914	-0.07952	0.00450	-0.02003	0.00310
179			1.78000	9.16369	-5.33353	-2.37782	-0.00871	0.00078	-0.00060	0.00049	-0.00004	0.00031	-0.00000	0.00000	0.00000	8.17280	-1.66535	-6.96970	-0.00780	-0.01683	-0.00189	-0.00019	0.00193	0.00050	15.74320	0.80266	1.82549	0.00038	-0.08222	-0.02100	0.00003	-0.00211	-0.00650	-7.07238	4.16007	17.79165	-0.00269	-0.00015	0.00106	-0.00021	0.00000	0.00000	63.45818	4.33711	-18.79797	-0.07870	0.00486	-0.02075	0.00306
180			1.79000	9.21096	-5.26493	-2.08849	-0.00870	0.00073	-0.00064	0.00012	-0.00001	0.00031	-0.00000	0.00000	0.00000	8.14439	-1.57825	-7.08536	-0.00750	-0.02017	-0.00205	-0.00069	0.00247	0.00034	15.69950	0.74468	1.64380	0.00047	-0.10067	-0.02683	0.00005	0.00086	-0.00924	-7.11505	4.17528	17.79605	-0.00278	-0.00012	0.00111	-0.00019	0.00000	-0.00001	63.47836	4.36495	-18.81776	-0.07816	0.00517	-0.02138	0.00271
181			1.80000	9.23053	-5.22188	-1.82595	-0.00868	0.00068	-0.00066	-0.00023	0.00001	0.00028	-0.00000	0.00000	0.00000	8.07257	-1.49924	-7.14011	-0.00776	-0.02167	-0.00203	-0.00125	0.00252	0.00013	15.63799	0.70538	1.44283	0.00054	-0.11341	-0.03135	0.00007	0.00568	-0.01104	-7.15180	4.18946	17.80473	-0.00283	-0.00009	0.00116	-0.00016	0.00000	-0.00002	63.49675	4.38314	-18.81334	-0.07795	0.00540	-0.02184	0.00213
182			1.81000	9.22522	-5.20533	-1.60535	-0.00868	0.00065	-0.00067	-0.00049	0.00003	0.00022	-0.00000	0.00000	0.00000	7.96105	-1.43648	-7.13750	-0.00816	-0.02101	-0.00179	-0.00176	0.00202	-0.00005	15.55629	0.69127	1.23984	-0.00101	-0.11716	-0.03354	-0.00016	0.01035	-0.01090	-7.18114	4.20150	17.81646	-0.00285	-0.00006	0.00120	-0.00012	0.00000	-0.00002	63.51248	4.38902	-18.78088	-0.07809	0.00550	-0.02208	0.00147
183			1.82000	9.20158	-5.21052	-1.43627	-0.00868	0.00062	-0.00066	-0.00063	0.00004	0.00016	-0.00000	0.00000	0.00000	7.82352	-1.39450	-7.09281	-0.00832	-0.01907	-0.00145	-0.00201	0.00131	-0.00013	15.45894	0.70299	1.05672	-0.00517	-0.11298	-0.03344	-0.00091	0.01267	-0.00875	-7.20157	4.21007	17.82959	-0.00284	-0.00003	0.00121	-0.00007	0.00000	-0.00003	63.52568	4.37999	-18.71764	-0.07856	0.00544	-0.02206	0.00088
184			1.83000	9.16825	-5.23015	-1.32226	-0.00868	0.00060	-0.00065	-0.00063	0.00004	0.00009	-0.00000	0.00000	0.00000	7.68198	-1.37206	-7.02886	-0.00816	-0.01699	-0.00117	-0.00184	0.00073	-0.00012	15.35770	0.73520	0.91641	-0.01157	-0.10419	-0.03173	-0.00195	0.01187	-0.00528	-7.21159	4.21417	17.84203	-0.00280	-0.00002	0.00120	-0.00002	0.00000	-0.00002	63.53728	4.35447	-18.62300	-0.07925	0.00526	-0.02178	0.00047
185			1.84000	9.13437	-5.25761	-1.26089	-0.00869	0.00059	-0.00065	-0.00051	0.00004	0.00004	-0.00000	0.00000	0.00000	7.56210	-1.36177	-6.96975	-0.00778	-0.01520	-0.00098	-0.00131	0.00041	-0.00008	15.26851	0.77827	0.83815	-0.01862	-0.09339	-0.02897	-0.00247	0.00855	-0.00147	-7.21021	4.21356	17.85192	-0.00273	-0.00002	0.00118	0.00004	-0.00000	-0.00002	63.54898	4.31255	-18.49973	-0.08008	0.00500	-0.02131	0.00034
186			1.85000	9.10754	-5.28750	-1.24513	-0.00870	0.00059	-0.00065	-0.00031	0.00003	-0.00001	-0.00000	0.00000	0.00000	7.48706	-1.35377	-6.93433	-0.00749	-0.01376	-0.00089	-0.00059	0.00031	-0.00003	15.20695	0.82105	0.83276	-0.02405	-0.08293	-0.02576	-0.00176	0.00418	0.00177	-7.19766	4.20884	17.85833	-0.00265	-0.00002	0.00114	0.00008	-0.00000	-0.00001	63.56228	4.25632	-18.35403	-0.08093	0.00470	-0.02073	0.00043
187			1.86000	9.09257	-5.31525	-1.26500	-0.00871	0.00058	-0.00066	-0.00007	0.00002	-0.00004	-0.00000	0.00000	0.00000	7.47134	-1.34060	-6.93159	-0.00764	-0.01279	-0.00091	0.00020	0.00033	0.00002	15.18358	0.85468	0.89896	-0.02571	-0.07503	-0.02276	-0.00008	0.00015	0.00393	-7.17545	4.20126	17.86177	-0.00256	-0.00002	0.00110	0.00011	-0.00000	-0.00001	63.57772	4.18902	-18.19417	-0.08179	0.00440	-0.02009	0.00059
188			1.87000	9.09212	-5.33710	-1.30782	-0.00871	0.00058	-0.00067	0.00018	0.00001	-0.00006	-0.00000	0.00000	0.00000	7.51800	-1.32005	-6.96103	-0.00850	-0.01240	-0.00106	0.00108	0.00038	0.00008	15.20065	0.87506	1.02304	-0.02252	-0.07080	-0.02043	0.00143	-0.00291	0.00499	-7.14677	4.19155	17.86410	-0.00246	-0.00003	0.00106	0.00013	-0.00000	-0.00001	63.59423	4.11471	-18.02863	-0.08259	0.00411	-0.01940	0.00069
189			1.88000	9.10795	-5.35041	-1.35783	-0.00872	0.00058	-0.00067	0.00043	0.00000	-0.00005	-0.00000	0.00000	0.00000	7.61942	-1.29431	-7.01595	-0.01000	-0.01222	-0.00129	0.00209	0.00038	0.00015	15.25219	0.88273	1.18168	-0.01491	-0.06862	-0.01855	0.00171	-0.00482	0.00509	-7.11553	4.17981	17.86775	-0.00237	-0.00004	0.00102	0.00013	-0.00000	-0.00001	63.61088	4.03828	-17.86526	-0.08334	0.00385	-0.01873	0.00078
190			1.89000	9.14091	-5.35317	-1.39715	-0.00872	0.00059	-0.00067	0.00067	-0.00001	-0.00003	-0.00000	0.00000	0.00000	7.76072	-1.26750	-7.08776	-0.01189	-0.01182	-0.00150	0.00313	0.00031	0.00021	15.32683	0.88020	1.34762	-0.00473	-0.06652	-0.01680	0.00068	-0.00554	0.00436	-7.08552	4.16590	17.87484	-0.00228	-0.00006	0.00097	0.00011	-0.00000	-0.00002	63.62735	3.96557	-17.71073	-0.08408	0.00362	-0.01813	0.00093
191			1.90000	9.19032	-5.34307	-1.40827	-0.00872	0.00059	-0.00066	0.00085	-0.00002	0.00002	-0.00000	0.00000	0.00000	7.92405	-1.24328	-7.16765	-0.01382	-0.01108	-0.00165	0.00396	0.00021	0.00024	15.41234	0.86929	1.49385	0.00588	-0.06353	-0.01505	-0.00090	-0.00531	0.00306	-7.05928	4.14957	17.88629	-0.00220	-0.00009	0.00093	0.00009	-0.00000	-0.00003	63.64400	3.90389	-17.57037	-0.08475	0.00343	-0.01763	0.00115
192			1.91000	9.25388	-5.31736	-1.37580	-0.00874	0.00058	-0.00065	0.00097	-0.00002	0.00007	-0.00000	0.00000	0.00000	8.09250	-1.22324	-7.24851	-0.01547	-0.01012	-0.00170	0.00439	0.00012	0.00024	15.49893	0.84974	1.59731	0.01507	-0.05980	-0.01344	-0.00225	-0.00453	0.00151	-7.03820	4.13013	17.90189	-0.00213	-0.00012	0.00089	0.00007	-0.00000	-0.00003	63.66079	3.86069	-17.44756	-0.08531	0.00329	-0.01725	0.00136
193			1.92000	9.32791	-5.27350	-1.28967	-0.00874	0.00056	-0.00063	0.00101	-0.00003	0.00013	-0.00000	0.00000	0.00000	8.25269	-1.20695	-7.32396	-0.01657	-0.00912	-0.00164	0.00433	0.00008	0.00020	15.58090	0.82011	1.64123	0.02169	-0.05589	-0.01217	-0.00297	-0.00359	0.00000	-7.02248	4.10692	17.92085	-0.00207	-0.00015	0.00084	0.00005	-0.00001	-0.00003	63.67756	3.84104	-17.34378	-0.08580	0.00319	-0.01705	0.00154
194			1.93000	9.40713	-5.21016	-1.14751	-0.00874	0.00055	-0.00061	0.00097	-0.00004	0.00019	-0.00000	0.00000	0.00000	8.39479	-1.19297	-7.38785	-0.01691	-0.00868	-0.00156	0.00379	0.00008	0.00016	15.65564	0.77889	1.61744	0.02525	-0.05378	-0.01179	-0.00308	-0.00282	-0.00139	-7.01136	4.08039	17.94207	-0.00202	-0.00018	0.00080	0.00004	-0.00001	-0.00003	63.69401	3.84687	-17.25814	-0.08622	0.00310	-0.01695	0.00162
195			1.94000	9.48536	-5.12868	-0.95404	-0.00873	0.00053	-0.00060	0.00085	-0.00005	0.00023	-0.00000	0.00000	0.00000	8.51181	-1.17953	-7.43537	-0.01648	-0.00929	-0.00153	0.00291	0.00014	0.00011	15.72222	0.72567	1.52704	0.02589	-0.05484	-0.01265	-0.00274	-0.00232	-0.00287	-7.00342	4.05267	17.96416	-0.00197	-0.00021	0.00077	0.00003	-0.00001	-0.00003	63.70961	3.87671	-17.18800	-0.08653	0.00300	-0.01694	0.00153
196			1.95000	9.55642	-5.03480	-0.71999	-0.00873	0.00050	-0.00060	0.00065	-0.00005	0.00027	-0.00000	0.00000	0.00000	8.59877	-1.16461	-7.46439	-0.01544	-0.01092	-0.00156	0.00188	0.00025	0.00006	15.77983	0.66188	1.38052	0.02415	-0.05921	-0.01474	-0.00214	-0.00205	-0.00457	-6.99705	4.02671	17.98475	-0.00193	-0.00024	0.00073	0.00003	-0.00001	-0.00003	63.72297	3.92634	-17.12922	-0.08668	0.00285	-0.01691	0.00111
197			1.96000	9.61446	-4.93796	-0.46145	-0.00873	0.00046	-0.00061	0.00041	-0.00004	0.00029	-0.00000	0.00000	0.00000	8.65205	-1.14672	-7.47434	-0.01421	-0.01312	-0.00163	0.00089	0.00044	0.00001	15.82764	0.59097	1.19579	0.02091	-0.06608	-0.01774	-0.00149	-0.00191	-0.00635	-6.99100	4.00514	18.00109	-0.00190	-0.00025	0.00071	0.00002	-0.00001	-0.00002	63.73188	3.98976	-17.07770	-0.08667	0.00270	-0.01689	0.00031
198			1.97000	9.65534	-4.84815	-0.19776	-0.00872	0.00041	-0.00064	0.00016	-0.00003	0.00030	-0.00000	0.00000	0.00000	8.67036	-1.12576	-7.46562	-0.01316	-0.01531	-0.00171	0.00006	0.00064	-0.00004	15.86519	0.51812	0.99490	0.01684	-0.07417	-0.02111	-0.00090	-0.00187	-0.00772	-6.98464	3.98961	18.01096	-0.00189	-0.00026	0.00070	0.00002	-0.00001	-0.00001	63.73402	4.05854	-17.02919	-0.08653	0.00254	-0.01682	-0.00085
199			1.98000	9.67842	-4.77217	0.05384	-0.00872	0.00036	-0.00066	-0.00007	-0.00002	0.00028	-0.00000	0.00000	0.00000	8.65660	-1.10328	-7.44221	-0.01245	-0.01679	-0.00176	-0.00056	0.00076	-0.00007	15.89267	0.44871	0.80042	0.01205	-0.08144	-0.02407	-0.00046	-0.00193	-0.00811	-6.97819	3.98036	18.01384	-0.00190	-0.00026	0.00070	0.00002	-0.00000	-0.00000	63.72757	4.12263	-16.97980	-0.08633	0.00242	-0.01674	-0.00220
200			1.99000	9.68675	-4.71183	0.28298	-0.00872	0.00032	-0.00067	-0.00022	-0.00001	0.00026	-0.00000	0.00000	0.00000	8.61816	-1.08147	-7.41292	-0.01203	-0.01712	-0.00175	-0.00094	0.00073	-0.00007	15.91174	0.38635	0.63106	0.00660	-0.08586	-0.02593	-0.00018	-0.00229	-0.00731	-6.97228	3.97634	18.01138	-0.00192	-0.00025	0.00070	0.00002	-0.00000	0.00000	63.71217	4.17176	-16.92641	-0.08605	0.00228	-0.01654	-0.00351
201			2.00000	9.68571	-4.66421	0.48746	-0.00872	0.00028	-0.00066	-0.00028	-0.00001	0.00023	-0.00000	0.00000	0.00000	8.56603	-1.06175	-7.38927	-0.01174	-0.01639	-0.00166	-0.00108	0.00060	-0.00003	15.92589	0.33079	0.49816	0.00068	-0.08621	-0.02629	-0.00002	-0.00320	-0.00566	-6.96740	3.97572	18.00727	-0.00197	-0.00025	0.00071	0.00001	-0.00000	0.00000	63.68888	4.19835	-16.86852	-0.08569	0.00221	-0.01631	-0.00459
202			2.01000	9.68132	-4.62360	0.67183	-0.00873	0.00025	-0.00065	-0.00027	-0.00000	0.00021	-0.00000	0.00000	0.00000	8.51246	-1.04336	-7.38302	-0.01155	-0.01492	-0.00152	-0.00098	0.00047	0.00003	15.93992	0.27767	0.40534	-0.00496	-0.08202	-0.02509	0.00014	-0.00472	-0.00379	-6.96321	3.97613	18.00606	-0.00203	-0.00025	0.00073	0.00002	0.00000	-0.00000	63.65938	4.20016	-16.80885	-0.08529	0.00216	-0.01604	-0.00537
203			2.02000	9.67911	-4.58402	0.84358	-0.00874	0.00023	-0.00064	-0.00019	-0.00000	0.00019	-0.00000	0.00000	0.00000	8.46907	-1.02305	-7.40300	-0.01132	-0.01323	-0.00135	-0.00068	0.00042	0.00009	15.95908	0.21984	0.35000	-0.00995	-0.07471	-0.02277	0.00042	-0.00656	-0.00224	-6.95841	3.97523	18.01147	-0.00209	-0.00026	0.00074	0.00002	-0.00000	-0.00001	63.62527	4.17975	-16.75272	-0.08489	0.00217	-0.01583	-0.00579
204			2.03000	9.68292	-4.54090	1.01122	-0.00875	0.00020	-0.00063	-0.00009	-0.00001	0.00019	-0.00000	0.00000	0.00000	8.44462	-0.99637	-7.45381	-0.01102	-0.01180	-0.00123	-0.00027	0.00045	0.00015	15.98823	0.14999	0.32468	-0.01381	-0.06670	-0.02004	0.00087	-0.00823	-0.00130	-6.95090	3.97094	18.02626	-0.00214	-0.00027	0.00074	0.00004	-0.00000	-0.00003	63.58867	4.14415	-16.70747	-0.08457	0.00224	-0.01570	-0.00578
205			2.04000	9.69403	-4.49163	1.18280	-0.00876	0.00018	-0.00062	0.00000	-0.00001	0.00020	-0.00000	0.00000	0.00000	8.44297	-0.95948	-7.53458	-0.01067	-0.01100	-0.00118	0.00014	0.00055	0.00020	16.03091	0.06349	0.31778	-0.01598	-0.06036	-0.01762	0.00140	-0.00950	-0.00095	-6.93878	3.96211	18.05258	-0.00217	-0.00029	0.00074	0.00007	-0.00000	-0.00004	63.55219	4.10344	-16.68125	-0.08429	0.00236	-0.01570	-0.00532
206			2.05000	9.71115	-4.43478	1.36516	-0.00877	0.00015	-0.00061	0.00006	-0.00001	0.00021	-0.00000	0.00000	0.00000	8.46266	-0.91100	-7.63971	-0.01042	-0.01099	-0.00122	0.00046	0.00070	0.00025	16.08826	-0.04025	0.31539	-0.01593	-0.05716	-0.01604	0.00177	-0.01042	-0.00105	-6.92091	3.94867	18.09237	-0.00219	-0.00030	0.00073	0.00009	-0.00001	-0.00006	63.51828	4.06860	-16.68103	-0.08406	0.00250	-0.01587	-0.00455
207			2.06000	9.73127	-4.36990	1.56285	-0.00878	0.00011	-0.00061	0.00006	-0.00001	0.00023	-0.00000	0.00000	0.00000	8.49742	-0.85246	-7.75993	-0.01039	-0.01165	-0.00132	0.00064	0.00087	0.00030	16.15793	-0.15800	0.30398	-0.01357	-0.05764	-0.01555	0.00173	-0.01113	-0.00149	-6.89781	3.93179	18.14535	-0.00219	-0.00033	0.00071	0.00011	-0.00001	-0.00007	63.48811	4.04850	-16.70978	-0.08380	0.00267	-0.01627	-0.00379
208			2.07000	9.75041	-4.29814	1.77638	-0.00879	0.00008	-0.00062	0.00001	-0.00000	0.00025	-0.00000	0.00000	0.00000	8.53693	-0.78832	-7.88184	-0.01068	-0.01273	-0.00144	0.00064	0.00102	0.00031	16.23405	-0.28337	0.27149	-0.00925	-0.06153	-0.01616	0.00121	-0.01147	-0.00228	-6.87176	3.91308	18.20755	-0.00219	-0.00035	0.00068	0.00011	-0.00001	-0.00008	63.46057	4.04892	-16.76480	-0.08348	0.00289	-0.01691	-0.00342
209			2.08000	9.76493	-4.22214	2.00226	-0.00880	0.00004	-0.00063	-0.00008	-0.00000	0.00026	-0.00000	0.00000	0.00000	8.56893	-0.72487	-7.98936	-0.01131	-0.01427	-0.00163	0.00044	0.00113	0.00029	16.30795	-0.40835	0.20860	-0.00404	-0.06853	-0.01786	0.00048	-0.01117	-0.00346	-6.84640	3.89452	18.27087	-0.00218	-0.00037	0.00066	0.00010	-0.00001	-0.00007	63.43222	4.07144	-16.83708	-0.08306	0.00306	-0.01751	-0.00370
210			2.09000	9.77386	-4.14440	2.23751	-0.00879	-0.00001	-0.00065	-0.00015	0.00000	0.00028	-0.00000	0.00000	0.00000	8.58355	-0.66843	-8.07102	-0.01208	-0.01611	-0.00189	0.00007	0.00112	0.00025	16.37036	-0.52495	0.11075	0.00053	-0.07709	-0.02027	-0.00005	-0.00980	-0.00497	-6.82507	3.87821	18.32691	-0.00217	-0.00038	0.00063	0.00008	-0.00001	-0.00006	63.39893	4.11470	-16.91480	-0.08233	0.00298	-0.01751	-0.00452
211			2.10000	9.77996	-4.06613	2.48354	-0.00875	-0.00005	-0.00067	-0.00017	0.00000	0.00031	-0.00000	0.00000	0.00000	8.57696	-0.62345	-8.12663	-0.01270	-0.01748	-0.00210	-0.00037	0.00094	0.00019	16.41437	-0.62726	-0.01989	0.00308	-0.08373	-0.02247	-0.00019	-0.00727	-0.00640	-6.80879	3.86511	18.37305	-0.00217	-0.00040	0.00061	0.00007	-0.00000	-0.00005	63.35836	4.17615	-16.99004	-0.08112	0.00261	-0.01679	-0.00550
212			2.11000	9.78800	-3.98718	2.74359	-0.00867	-0.00010	-0.00068	-0.00011	0.00001	0.00033	-0.00000	0.00000	0.00000	8.55141	-0.59170	-8.16563	-0.01296	-0.01796	-0.00217	-0.00072	0.00063	0.00015	16.43717	-0.71265	-0.17445	0.00296	-0.08631	-0.02380	-0.00008	-0.00438	-0.00728	-6.79638	3.85498	18.41281	-0.00218	-0.00044	0.00056	0.00005	-0.00000	-0.00004	63.31059	4.25319	-17.06026	-0.07918	0.00202	-0.01551	-0.00640
213			2.12000	9.80310	-3.90715	3.01922	-0.00855	-0.00014	-0.00068	0.00003	0.00001	0.00034	-0.00000	0.00000	0.00000	8.51388	-0.57151	-8.20134	-0.01281	-0.01777	-0.00210	-0.00087	0.00034	0.00016	16.44067	-0.78228	-0.33989	0.00012	-0.08492	-0.02416	0.00000	-0.00219	-0.00739	-6.78623	3.84695	18.45207	-0.00222	-0.00051	0.00049	0.00005	-0.00000	-0.00004	63.25571	4.34301	-17.12600	-0.07623	0.00120	-0.01372	-0.00715
214			2.13000	9.83058	-3.82690	3.30910	-0.00837	-0.00018	-0.00067	0.00024	0.00001	0.00036	-0.00000	0.00000	0.00000	8.47440	-0.55756	-8.24690	-0.01228	-0.01718	-0.00193	-0.00077	0.00017	0.00019	16.43015	-0.84014	-0.50206	-0.00496	-0.08044	-0.02370	-0.00011	-0.00117	-0.00676	-6.77714	3.83965	18.49629	-0.00227	-0.00061	0.00037	0.00005	-0.00000	-0.00003	63.19323	4.44263	-17.19012	-0.07215	0.00016	-0.01144	-0.00775
215			2.14000	9.87571	-3.74904	3.60885	-0.00816	-0.00022	-0.00066	0.00052	0.00001	0.00036	-0.00000	0.00000	0.00000	8.44329	-0.54327	-8.31198	-0.01149	-0.01609	-0.00162	-0.00049	0.00015	0.00022	16.41174	-0.89071	-0.64865	-0.01105	-0.07310	-0.02240	-0.00035	-0.00104	-0.00557	-6.76880	3.83175	18.54893	-0.00232	-0.00074	0.00022	0.00005	-0.00000	-0.00002	63.12257	4.54822	-17.25656	-0.06717	-0.00102	-0.00888	-0.00822
216			2.15000	9.94214	-3.67792	3.90804							-0.00000	0.00000	0.00000	8.42742	-0.52457	-8.39821							16.38988	-0.93641	-0.77098							-6.76230	3.82262	18.60939							63.04215	4.65393	-17.32729
217			2.16000	10.02995	-3.61902	4.18749							-0.00000	0.00000	0.00000	8.42761	-0.50160	-8.49530							16.36611	-0.97677	-0.86495							-6.76036	3.81345	18.67300							62.94868	4.75128	-17.40073
[truncated: 11 more columns]
