# Supplementary material for: Analysis of the impact of different landing heights and lateralities on lower limb joint load based on statistical parametric mapping
Source: PLoS One. 2025 May 30;20(5):e0324656. doi: 10.1371/journal.pone.0324656 (PMC12124505; doi:10.1371/journal.pone.0324656)
Supplement: S1 File — (ZIP) [file pone.0324656.s001.zip › Original data/015/左前30.xlsx]

## Sheet: Sheet1
Var1	C__Users_dell_Documents_Qualisys_GAIT1214_Data_zhanghaifeng_zha	C__Users_dell_Documents_Qualisys_GAIT1214_Data_zhanghaifeng__1	C__Users_dell_Documents_Qualisys_GAIT1214_Data_zhanghaifeng__2	C__Users_dell_Documents_Qualisys_GAIT1214_Data_zhanghaifeng__3	C__Users_dell_Documents_Qualisys_GAIT1214_Data_zhanghaifeng__4	C__Users_dell_Documents_Qualisys_GAIT1214_Data_zhanghaifeng__5	C__Users_dell_Documents_Qualisys_GAIT1214_Data_zhanghaifeng__6	C__Users_dell_Documents_Qualisys_GAIT1214_Data_zhanghaifeng__7	C__Users_dell_Documents_Qualisys_GAIT1214_Data_zhanghaifeng__8	C__Users_dell_Documents_Qualisys_GAIT1214_Data_zhanghaifeng__9	C__Users_dell_Documents_Qualisys_GAIT1214_Data_zhanghaifeng__10	C__Users_dell_Documents_Qualisys_GAIT1214_Data_zhanghaifeng__11	C__Users_dell_Documents_Qualisys_GAIT1214_Data_zhanghaifeng__12	C__Users_dell_Documents_Qualisys_GAIT1214_Data_zhanghaifeng__13	C__Users_dell_Documents_Qualisys_GAIT1214_Data_zhanghaifeng__14	C__Users_dell_Documents_Qualisys_GAIT1214_Data_zhanghaifeng__15	C__Users_dell_Documents_Qualisys_GAIT1214_Data_zhanghaifeng__16	C__Users_dell_Documents_Qualisys_GAIT1214_Data_zhanghaifeng__17	C__Users_dell_Documents_Qualisys_GAIT1214_Data_zhanghaifeng__18	C__Users_dell_Documents_Qualisys_GAIT1214_Data_zhanghaifeng__19	C__Users_dell_Documents_Qualisys_GAIT1214_Data_zhanghaifeng__20	C__Users_dell_Documents_Qualisys_GAIT1214_Data_zhanghaifeng__21	C__Users_dell_Documents_Qualisys_GAIT1214_Data_zhanghaifeng__22	C__Users_dell_Documents_Qualisys_GAIT1214_Data_zhanghaifeng__23	C__Users_dell_Documents_Qualisys_GAIT1214_Data_zhanghaifeng__24	C__Users_dell_Documents_Qualisys_GAIT1214_Data_zhanghaifeng__25	C__Users_dell_Documents_Qualisys_GAIT1214_Data_zhanghaifeng__26	C__Users_dell_Documents_Qualisys_GAIT1214_Data_zhanghaifeng__27	C__Users_dell_Documents_Qualisys_GAIT1214_Data_zhanghaifeng__28	C__Users_dell_Documents_Qualisys_GAIT1214_Data_zhanghaifeng__29	C__Users_dell_Documents_Qualisys_GAIT1214_Data_zhanghaifeng__30	C__Users_dell_Documents_Qualisys_GAIT1214_Data_zhanghaifeng__31	C__Users_dell_Documents_Qualisys_GAIT1214_Data_zhanghaifeng__32	C__Users_dell_Documents_Qualisys_GAIT1214_Data_zhanghaifeng__33	C__Users_dell_Documents_Qualisys_GAIT1214_Data_zhanghaifeng__34	C__Users_dell_Documents_Qualisys_GAIT1214_Data_zhanghaifeng__35	C__Users_dell_Documents_Qualisys_GAIT1214_Data_zhanghaifeng__36	C__Users_dell_Documents_Qualisys_GAIT1214_Data_zhanghaifeng__37	C__Users_dell_Documents_Qualisys_GAIT1214_Data_zhanghaifeng__38	C__Users_dell_Documents_Qualisys_GAIT1214_Data_zhanghaifeng__39	C__Users_dell_Documents_Qualisys_GAIT1214_Data_zhanghaifeng__40	C__Users_dell_Documents_Qualisys_GAIT1214_Data_zhanghaifeng__41	C__Users_dell_Documents_Qualisys_GAIT1214_Data_zhanghaifeng__42	C__Users_dell_Documents_Qualisys_GAIT1214_Data_zhanghaifeng__43	C__Users_dell_Documents_Qualisys_GAIT1214_Data_zhanghaifeng__44	C__Users_dell_Documents_Qualisys_GAIT1214_Data_zhanghaifeng__45	C__Users_dell_Documents_Qualisys_GAIT1214_Data_zhanghaifeng__46	C__Users_dell_Documents_Qualisys_GAIT1214_Data_zhanghaifeng__47	C__Users_dell_Documents_Qualisys_GAIT1214_Data_zhanghaifeng__48
	CD	ZD	TIME	Right Ankle Angles	Right Ankle Angles	Right Ankle Angles	Right Ankle Moment	Right Ankle Moment	Right Ankle Moment	Right Ankle Power	Right Ankle Power	Right Ankle Power	Right Knee Angles	Right Knee Angles	Right Knee Angles	Right Knee Moment	Right Knee Moment	Right Knee Moment	Right Knee Power	Right Knee Power	Right Knee Power	Right Hip Angles	Right Hip Angles	Right Hip Angles	Right Hip Moment	Right Hip Moment	Right Hip Moment	Right Hip Power	Right Hip Power	Right Hip Power	Left Ankle Angles	Left Ankle Angles	Left Ankle Angles	Left Ankle Moment	Left Ankle Moment	Left Ankle Moment	Left Ankle Power	Left Ankle Power	Left Ankle Power	Left Knee Angles	Left Knee Angles	Left Knee Angles	Left Knee Moment	Left Knee Moment	Left Knee Moment	Left Knee Power	Left Knee Power	Left Knee Power	Left Hip Angles
	EVENT_LABEL	EVENT_LABEL	FRAME_NUMBERS	LINK_MODEL_BASED	LINK_MODEL_BASED	LINK_MODEL_BASED	LINK_MODEL_BASED	LINK_MODEL_BASED	LINK_MODEL_BASED	LINK_MODEL_BASED	LINK_MODEL_BASED	LINK_MODEL_BASED	LINK_MODEL_BASED	LINK_MODEL_BASED	LINK_MODEL_BASED	LINK_MODEL_BASED	LINK_MODEL_BASED	LINK_MODEL_BASED	LINK_MODEL_BASED	LINK_MODEL_BASED	LINK_MODEL_BASED	LINK_MODEL_BASED	LINK_MODEL_BASED	LINK_MODEL_BASED	LINK_MODEL_BASED	LINK_MODEL_BASED	LINK_MODEL_BASED	LINK_MODEL_BASED	LINK_MODEL_BASED	LINK_MODEL_BASED	LINK_MODEL_BASED	LINK_MODEL_BASED	LINK_MODEL_BASED	LINK_MODEL_BASED	LINK_MODEL_BASED	LINK_MODEL_BASED	LINK_MODEL_BASED	LINK_MODEL_BASED	LINK_MODEL_BASED	LINK_MODEL_BASED	LINK_MODEL_BASED	LINK_MODEL_BASED	LINK_MODEL_BASED	LINK_MODEL_BASED	LINK_MODEL_BASED	LINK_MODEL_BASED	LINK_MODEL_BASED	LINK_MODEL_BASED	LINK_MODEL_BASED
	ORIGINAL	ORIGINAL	ORIGINAL	ORIGINAL	ORIGINAL	ORIGINAL	ORIGINAL	ORIGINAL	ORIGINAL	ORIGINAL	ORIGINAL	ORIGINAL	ORIGINAL	ORIGINAL	ORIGINAL	ORIGINAL	ORIGINAL	ORIGINAL	ORIGINAL	ORIGINAL	ORIGINAL	ORIGINAL	ORIGINAL	ORIGINAL	ORIGINAL	ORIGINAL	ORIGINAL	ORIGINAL	ORIGINAL	ORIGINAL	ORIGINAL	ORIGINAL	ORIGINAL	ORIGINAL	ORIGINAL	ORIGINAL	ORIGINAL	ORIGINAL	ORIGINAL	ORIGINAL	ORIGINAL	ORIGINAL	ORIGINAL	ORIGINAL	ORIGINAL	ORIGINAL	ORIGINAL	ORIGINAL	ORIGINAL
ITEM	X	X	X	X	Y	Z	X	Y	Z	X	Y	Z	X	Y	Z	X	Y	Z	X	Y	Z	X	Y	Z	X	Y	Z	X	Y	Z	X	Y	Z	X	Y	Z	X	Y	Z	X	Y	Z	X	Y	Z	X	Y	Z	X
1	0.12000	0.23000	0.00000	11.24954	6.40623	13.21838							64.21775	-1.34142	-6.50444							28.91777	3.76867	1.68935							-20.85085	1.60763	16.33042							1.69450	-1.56582	-22.98129							23.53474
2			0.01000	10.63965	6.74043	14.07471							67.99062	-2.13617	-4.98722							30.27341	3.19898	1.02570							-21.81955	1.25255	16.39351							1.34347	-1.66217	-22.93531							23.42043
3			0.02000	10.17519	6.99681	14.71149	-0.00338	-0.00014	0.00402	-0.00177	0.00004	-0.00349	71.96684	-3.00976	-3.69755	-0.13297	0.01887	0.01600	0.95565	-0.02583	0.03308	31.67682	2.64652	0.43637	-0.00134	0.01781	-0.00787	0.00323	0.00545	-0.00998	-22.83034	0.81562	16.50056	-0.00653	0.00047	0.00215	-0.01142	0.00032	-0.00117	0.93064	-1.76574	-22.96640	0.07328	0.03468	0.00084	0.05613	0.00638	0.00012	23.31855
4			0.03000	9.92500	7.23195	15.00366	-0.00238	-0.00003	0.00384	-0.00041	0.00001	-0.00097	76.10951	-3.90093	-2.75707	-0.13771	0.01890	0.00755	1.02339	-0.01599	0.01342	33.09796	2.13756	-0.02846	0.09367	-0.00021	-0.01963	-0.22938	-0.00007	-0.02017	-23.82746	0.28612	16.66453	-0.00567	0.00091	0.00211	-0.00944	0.00071	-0.00151	0.47088	-1.87046	-23.10175	0.05715	0.03358	0.00134	0.04677	0.00603	0.00046	23.24189
5			0.04000	9.94929	7.47035	14.92385	-0.00179	0.00004	0.00307	0.00047	-0.00002	0.00097	80.38608	-4.75003	-2.25924	-0.13260	0.01877	-0.00028	1.00551	-0.00357	-0.00041	34.51203	1.67845	-0.33987	0.16013	-0.01102	-0.02382	-0.38924	-0.00447	-0.01822	-24.73715	-0.32803	16.89524	-0.00435	0.00110	0.00176	-0.00620	0.00090	-0.00156	0.00589	-1.96882	-23.36034	0.03209	0.02853	0.00151	0.02473	0.00441	0.00084	23.20583
6			0.05000	10.28405	7.68910	14.55334	-0.00157	0.00003	0.00181	0.00117	-0.00001	0.00125	84.75784	-5.50723	-2.25300	-0.11781	0.01767	-0.00704	0.89865	0.00924	-0.00826	35.89675	1.25749	-0.48823	0.19829	-0.01329	-0.02019	-0.46965	-0.00681	-0.01048	-25.45823	-0.99419	17.19284	-0.00265	0.00089	0.00108	-0.00260	0.00071	-0.00108	-0.39021	-2.04800	-23.73937	-0.00367	0.01797	0.00120	-0.00207	0.00176	0.00088	23.22818
7			0.06000	10.91993	7.83583	14.04678	-0.00165	-0.00007	0.00034	0.00198	0.00002	0.00027	89.17242	-6.14002	-2.72459	-0.09618	0.01534	-0.01140	0.72713	0.01812	-0.01108	37.22888	0.85291	-0.47843	0.20974	-0.00797	-0.01089	-0.47386	-0.00518	-0.00345	-25.85099	-1.65134	17.54190	-0.00089	0.00021	0.00009	-0.00023	0.00014	-0.00010	-0.60999	-2.08639	-24.20055	-0.04944	0.00102	0.00037	-0.00697	-0.00000	0.00030	23.32885
8			0.07000	11.79572	7.86322	13.56237	-0.00194	-0.00026	-0.00103	0.00302	0.00002	-0.00075	93.56392	-6.64076	-3.58674	-0.07284	0.01196	-0.01271	0.53810	0.01989	-0.01119	38.48294	0.44290	-0.32769	0.19701	-0.00001	-0.00047	-0.41445	-0.00001	-0.00008	-25.73144	-2.21220	17.90938	0.00048	-0.00095	-0.00108	-0.00040	-0.00044	0.00098	-0.51837	-2.05316	-24.66273	-0.10121	-0.02190	-0.00088	0.05435	0.00342	-0.00062	23.53090
9			0.08000	12.81867	7.75464	13.19820	-0.00240	-0.00050	-0.00209	0.00423	-0.00009	-0.00118	97.86517	-7.03008	-4.69179	-0.05290	0.00825	-0.01249	0.37745	0.01555	-0.01102	39.63594	0.01203	-0.06582	0.16542	0.00311	0.00601	-0.31654	0.00288	0.00056	-24.87785	-2.57550	18.24542	0.00090	-0.00254	-0.00230	-0.00208	-0.00034	0.00141	0.03363	-1.91195	-25.00742	-0.15101	-0.04824	-0.00209	0.22317	0.01778	-0.00080	23.86163
10			0.09000	13.89567	7.52190	12.97190	-0.00297	-0.00078	-0.00285	0.00542	-0.00032	-0.00119	102.02118	-7.34940	-5.87336	-0.03937	0.00558	-0.01379	0.26896	0.01029	-0.01289	40.67509	-0.44543	0.26654	0.12445	-0.00361	0.00623	-0.21311	-0.00367	0.00045	-23.05919	-2.64873	18.47982	-0.00014	-0.00433	-0.00334	0.00060	0.00113	0.00051	1.18899	-1.62833	-25.09889	-0.18651	-0.07256	-0.00249	0.49306	0.04659	0.00037	24.35262
11			0.10000	14.95302	7.18295	12.84386	-0.00356	-0.00106	-0.00342	0.00627	-0.00064	-0.00121	105.98969	-7.63981	-6.99499	-0.03270	0.00555	-0.01895	0.21209	0.00897	-0.01865	41.60284	-0.92694	0.62926	0.08286	-0.02092	0.00073	-0.12685	-0.02220	0.00007	-20.10451	-2.38087	18.51462	-0.00293	-0.00596	-0.00393	0.01802	0.00384	-0.00177	3.05786	-1.18082	-24.81842	-0.19281	-0.08744	-0.00127	0.75970	0.08483	0.00103	25.03967
12			0.11000	15.94053	6.74578	12.75526	-0.00398	-0.00130	-0.00391	0.00644	-0.00100	-0.00152	109.73466	-7.92405	-7.97787	-0.03139	0.00915	-0.02833	0.19125	0.01198	-0.02819	42.44014	-1.42741	0.99477	0.04481	-0.04670	-0.00902	-0.06284	-0.05033	-0.00122	-16.01340	-1.80169	18.23361	-0.00737	-0.00720	-0.00397	0.05845	0.00658	-0.00444	5.68553	-0.57384	-24.10590	-0.16001	-0.08713	0.00168	0.83513	0.11573	-0.00246	25.96468
13			0.12000	16.82694	6.21196	12.65787	-0.00405	-0.00150	-0.00445	0.00578	-0.00136	-0.00216	113.22131	-8.20584	-8.80400	-0.03346	0.01618	-0.04022	0.18873	0.01650	-0.03892	43.22637	-1.94464	1.34921	0.01092	-0.07619	-0.02088	-0.01476	-0.08231	-0.00397	-11.04507	-1.04973	17.56136	0.25757	0.15692	0.00871	-2.32751	-0.15463	0.01473	9.02419	0.15738	-22.99766	0.43047	0.23181	-0.02360	-2.71834	-0.38730	0.04525	27.17514
14			0.13000	17.59600	5.58819	12.52311	-0.00365	-0.00166	-0.00510	0.00442	-0.00168	-0.00314	116.41626	-8.48065	-9.49909	-0.03729	0.02527	-0.05216	0.19114	0.02019	-0.04818	44.01080	-2.48022	1.68535	-0.01957	-0.10261	-0.03142	0.02700	-0.11034	-0.00799	-5.68625	-0.33975	16.55157	0.71980	0.42547	0.01561	-6.64435	-0.35789	0.03113	12.93283	0.96120	-21.63476	-0.67180	0.48428	-0.11447	4.77451	-0.94173	0.23458	28.71491
15			0.14000	18.24377	4.89526	12.33539	-0.00276	-0.00181	-0.00592	0.00275	-0.00190	-0.00446	119.28808	-8.74427	-10.10403	-0.04157	0.03466	-0.06220	0.18916	0.02242	-0.05462	44.83437	-3.03424	1.99811	-0.04711	-0.11888	-0.03616	0.06857	-0.12590	-0.01142	-0.48155	0.14462	15.39932	0.87079	0.65740	0.14356	-7.47735	-0.36258	0.27985	17.21889	1.79447	-20.21063	-0.28761	0.74736	-0.09580	2.17452	-1.57654	0.17865	30.60420
16			0.15000	18.77207	4.17145	12.08270	-0.00151	-0.00197	-0.00691	0.00118	-0.00200	-0.00611	121.80599	-8.99353	-10.64735	-0.04496	0.04269	-0.06935	0.17620	0.02273	-0.05692	45.70951	-3.59619	2.28741	-0.07129	-0.11960	-0.03053	0.10846	-0.12249	-0.01059	4.15568	0.34138	14.33914	0.92146	0.77809	0.27031	-6.83088	-0.17474	0.43690	21.68601	2.62990	-18.87847	0.53255	0.69765	0.04554	-4.08891	-1.49904	-0.06835	32.81013
17			0.16000	19.18189	3.46551	11.75346	-0.00011	-0.00216	-0.00802	0.00006	-0.00194	-0.00804	123.93992	-9.22072	-11.12783	-0.04690	0.04792	-0.07278	0.15217	0.01998	-0.05216	46.61276	-4.13782	2.56373	-0.09045	-0.10175	-0.01113	0.13795	-0.09822	-0.00348	8.02215	0.30265	13.54189	0.98512	0.69644	0.33524	-5.95481	0.03779	0.37296	26.13507	3.43818	-17.70268	1.03245	0.67753	0.11428	-7.67691	-1.39639	-0.12745	35.21193
18			0.17000	19.47060	2.82308	11.33795	0.00127	-0.00237	-0.00910	-0.00045	-0.00166	-0.01003	125.66292	-9.40772	-11.51113	-0.04830	0.04940	-0.07170	0.12262	0.01364	-0.03777	47.49752	-4.61534	2.84788	-0.10267	-0.06603	0.02245	0.14815	-0.05842	0.00437	11.08906	0.13074	13.08739	1.07066	0.60475	0.37601	-5.04800	0.14787	0.20733	30.34012	4.17767	-16.69139	1.02943	0.87325	-0.00410	-7.00151	-1.61630	0.00325	37.59544
19			0.18000	19.63099	2.28239	10.83344	0.00254	-0.00254	-0.00992	-0.00031	-0.00116	-0.01162	126.94981	-9.52680	-11.74358	-0.05128	0.04724	-0.06604	0.09259	0.00523	-0.01580	48.31448	-4.98607	3.16238	-0.10704	-0.01856	0.06569	0.13729	-0.01469	0.00102	13.42731	-0.07546	12.97450	1.17475	0.56639	0.42403	-4.15621	0.19332	0.01683	34.06522	4.80202	-15.84690	0.90671	1.04911	-0.14417	-5.26318	-1.60858	0.08114	39.71255
20			0.19000	19.65676	1.87803	10.25165	0.00361	-0.00261	-0.01027	0.00038	-0.00045	-0.01215	127.77612	-9.55038	-11.78028	-0.05807	0.04266	-0.05675	0.06071	-0.00239	0.00640	49.02517	-5.23105	3.51502	-0.10463	0.03090	0.11010	0.11218	0.02134	-0.01784	15.14416	-0.25129	13.13208	1.25625	0.55007	0.45512	-3.19637	0.19924	-0.14904	37.11860	5.27061	-15.17384	0.89391	1.06105	-0.17979	-4.07117	-1.21748	0.07439	41.37278
21			0.20000	19.55403	1.63815	9.62358	0.00445	-0.00251	-0.01000	0.00136	0.00030	-0.01118	128.12619	-9.46285	-11.61220	-0.06996	0.03725	-0.04526	0.01913	-0.00706	0.02109	49.60872	-5.36473	3.88379	-0.09758	0.07423	0.14800	0.08311	0.04270	-0.03974	16.34530	-0.37541	13.44381	1.31256	0.53646	0.45836	-2.25935	0.17855	-0.23064	39.39043	5.56851	-14.67496	0.80637	0.95180	-0.13895	-2.58021	-0.71596	0.04009	42.49714
22			0.21000	19.34762	1.57502	8.99806	0.00507	-0.00222	-0.00907	0.00227	0.00085	-0.00874	128.00679	-9.26260	-11.27412	-0.08711	0.03228	-0.03283	-0.04141	-0.00826	0.02487	50.06684	-5.42414	4.21881	-0.08799	0.10705	0.17455	0.05830	0.04595	-0.04641	17.12092	-0.45529	13.79206	1.33045	0.52349	0.44417	-1.38810	0.14549	-0.22788	40.86186	5.73407	-14.36901	0.67226	0.83582	-0.09564	-1.27380	-0.33411	0.00870	43.12015
23			0.22000	19.07821	1.68191	8.43550	0.00549	-0.00175	-0.00749	0.00280	0.00103	-0.00536	127.45750	-8.95783	-10.83776	-0.10882	0.02851	-0.02037	-0.12520	-0.00648	0.01924	50.42236	-5.44740	4.45883	-0.07730	0.12838	0.18806	0.04128	0.03116	-0.03055	17.54596	-0.50750	14.09922	1.30643	0.51152	0.42282	-0.63617	0.11347	-0.18317	41.59871	5.85278	-14.29387	0.50475	0.79097	-0.11657	-0.38486	-0.09403	-0.02580	43.35919
24			0.23000	18.79606	1.94013	8.00114	0.00576	-0.00113	-0.00537	0.00276	0.00082	-0.00204	126.55268	-8.56143	-10.39919	-0.13382	0.02588	-0.00822	-0.22759	-0.00222	0.00833	50.71051	-5.45833	4.55329	-0.06595	0.14023	0.18989	0.03128	0.00340	-0.00022	17.68372	-0.54835	14.34200	1.25457	0.49347	0.39736	-0.04196	0.09146	-0.13620	41.72484	6.00632	-14.46835	0.31662	0.78559	-0.17340	0.04388	0.06459	-0.10055	43.36231
25			0.24000	18.55320	2.32619	7.75449	0.00596	-0.00038	-0.00285	0.00216	0.00030	0.00005	125.39272	-8.08463	-10.05837	-0.16021	0.02283	0.00494	-0.33509	0.00365	-0.00488	50.96804	-5.46409	4.48141	-0.05359	0.14776	0.18349	0.02520	-0.02887	0.03026	17.58845	-0.59043	14.53800	1.18607	0.46481	0.37006	0.39393	0.08119	-0.10686	41.38062	6.22304	-14.85679	0.15168	0.74760	-0.18965	0.12382	0.16222	-0.16207	43.25509
26			0.25000	18.39162	2.81178	7.72817	0.00617	0.00045	-0.00013	0.00117	-0.00037	0.00005	124.08364	-7.53503	-9.88706	-0.18494	0.01663	0.02192	-0.42963	0.00757	-0.02004	51.22141	-5.46400	4.25911	-0.03892	0.15767	0.17282	0.01907	-0.05933	0.05164	17.30700	-0.63894	14.71797	1.10559	0.42971	0.33610	0.68705	0.07679	-0.09370	40.69119	6.46422	-15.37455	-0.02025	0.66323	-0.16849	-0.02662	0.21169	-0.15851	43.11165
27			0.26000	18.32652	3.36222	7.90632	0.00645	0.00131	0.00256	0.00013	-0.00105	-0.00184	122.70937	-6.92617	-9.90027	-0.20468	0.00626	0.04395	-0.49745	0.00446	-0.03698	51.47681	-5.46072	3.92833	-0.02134	0.17452	0.16191	0.01058	-0.08458	0.06282	16.88043	-0.69077	14.90396	1.01289	0.39049	0.29318	0.85463	0.07024	-0.08680	39.75499	6.64684	-15.91991	-0.20105	0.54861	-0.13470	-0.33869	0.23215	-0.10945	42.95398
28			0.27000	18.33838	3.93908	8.22427	0.00680	0.00214	0.00503	-0.00063	-0.00162	-0.00445	121.31812	-6.28329	-10.05164	-0.21806	-0.00600	0.06824	-0.53583	-0.00513	-0.05470	51.72124	-5.46564	3.54440	-0.00278	0.19659	0.15317	0.00128	-0.09810	0.06637	16.34476	-0.73768	15.10253	0.90643	0.34442	0.24177	0.91565	0.05753	-0.07853	38.64194	6.68725	-16.40580	-0.38633	0.41518	-0.10038	-0.76176	0.22612	-0.05331	42.76630
29			0.28000	18.38521	4.50397	8.59703	0.00717	0.00286	0.00713	-0.00089	-0.00200	-0.00643	119.93314	-5.63159	-10.25935	-0.22584	-0.01693	0.09040	-0.54909	-0.01460	-0.07338	51.93272	-5.49594	3.16820	0.01368	0.21846	0.14692	-0.00519	-0.09046	0.06440	15.72813	-0.76981	15.31508	0.78158	0.28847	0.18617	0.88825	0.04022	-0.06805	37.39459	6.54139	-16.78759	-0.55202	0.28196	-0.07289	-1.21878	0.19140	-0.01578	42.51587
30			0.29000	18.42319	5.02364	8.95626	0.00748	0.00344	0.00876	-0.00060	-0.00214	-0.00721	118.57156	-4.98160	-10.44476	-0.22905	-0.02502	0.10792	-0.54110	-0.01927	-0.09385	52.08969	-5.56815	2.85775	0.02635	0.23615	0.14274	-0.00675	-0.05779	0.05846	15.04840	-0.77821	15.54918	0.64476	0.22832	0.13247	0.79817	0.02339	-0.05669	36.03517	6.22239	-17.07609	-0.68088	0.16354	-0.05269	-1.63799	0.13205	0.00021	42.17420
31			0.30000	18.41868	5.47741	9.26996	0.00768	0.00385	0.00987	0.00012	-0.00206	-0.00703	117.25343	-4.33138	-10.55810	-0.22854	-0.03038	0.12030	-0.51501	-0.01904	-0.11417	52.17622	-5.69363	2.65597	0.03475	0.24772	0.13952	-0.00373	-0.00656	0.05055	14.31631	-0.75641	15.81934	0.50887	0.16764	0.08425	0.67267	0.01039	-0.04334	34.57871	5.79221	-17.32887	-0.77925	0.06453	-0.03956	-1.99594	0.05857	0.00184	41.73009
32			0.31000	18.34995	5.86149	9.54074	0.00772	0.00409	0.01047	0.00107	-0.00183	-0.00653	116.00130	-3.68285	-10.58501	-0.22532	-0.03350	0.12783	-0.47466	-0.01583	-0.12842	52.18482	-5.87735	2.57762	0.03920	0.25223	0.13587	0.00178	0.04812	0.04366	13.54123	-0.70208	16.13813	-0.00903	-0.00232	-0.00029	-0.01254	-0.00005	0.00018	33.04465	5.33601	-17.62460	-0.01650	0.00115	-0.00200	-0.04399	0.00111	-0.00021	41.19260
33			0.32000	18.20697	6.18692	9.79114	0.00759	0.00419	0.01059	0.00202	-0.00155	-0.00618	114.83940	-3.05699	-10.53891	-0.22045	-0.03474	0.13079	-0.42312	-0.01143	-0.12941	52.11893	-6.11855	2.60249	0.04047	0.25017	0.13147	0.00713	0.08981	0.04081	12.73361	-0.61780	16.50743	-0.00884	-0.00235	-0.00029	-0.01268	0.00003	0.00020	31.45883	4.93038	-18.03389	-0.01513	0.00045	-0.00147	-0.04110	0.00044	-0.00057	40.58524
34			0.33000	17.99138	6.47338	10.04771	0.00732	0.00418	0.01032	0.00276	-0.00132	-0.00609	113.79546	-2.49398	-10.44900	-0.21504	-0.03430	0.12939	-0.36279	-0.00711	-0.11380	51.99455	-6.41079	2.68443	0.03995	0.24267	0.12659	0.01055	0.10888	0.04289	11.90583	-0.51134	16.91260	-0.00863	-0.00238	-0.00036	-0.01256	0.00010	0.00027	29.84909	4.61883	-18.59190	-0.01478	-0.00212	-0.00033	-0.04020	-0.00198	-0.00024	39.93599
35			0.34000	17.71547	6.73864	10.32744	0.00699	0.00408	0.00976	0.00320	-0.00113	-0.00602	112.89812	-2.03842	-10.34729	-0.20985	-0.03238	0.12398	-0.29627	-0.00358	-0.08481	51.83530	-6.74115	2.76957	0.03863	0.23033	0.12087	0.01171	0.10464	0.04818	11.07310	-0.39507	17.32303	-0.00842	-0.00243	-0.00051	-0.01218	0.00015	0.00037	28.24115	4.40327	-19.28315	-0.01467	-0.00658	0.00144	-0.03945	-0.00577	0.00139	39.26960
36			0.35000	17.39927	6.98924	10.62953	0.00666	0.00392	0.00900	0.00336	-0.00095	-0.00566	112.17083	-1.72265	-10.25841	-0.20469	-0.02920	0.11502	-0.22638	-0.00112	-0.05045	51.66220	-7.09170	2.81240	0.03701	0.21341	0.11351	0.01136	0.08342	0.05354	10.25386	-0.28537	17.70112	-0.00822	-0.00249	-0.00073	-0.01154	0.00014	0.00046	26.65677	4.25322	-20.04689	-0.01394	-0.01274	0.00382	-0.03669	-0.01030	0.00410	38.60381
37			0.36000	17.06409	7.21977	10.93724	0.00636	0.00370	0.00808	0.00333	-0.00077	-0.00489	111.62612	-1.55664	-10.19685	-0.19835	-0.02507	0.10321	-0.15643	0.00020	-0.01924	51.48552	-7.44292	2.78584	0.03463	0.19214	0.10360	0.01031	0.05504	0.05570	9.46829	-0.20168	18.01600	-0.00805	-0.00256	-0.00099	-0.01067	0.00006	0.00049	25.11300	4.12576	-20.80301	-0.01213	-0.02010	0.00659	-0.03103	-0.01495	0.00680	37.94877
38			0.37000	16.72461	7.41947	11.22877	0.00610	0.00342	0.00705	0.00325	-0.00056	-0.00387	111.26463	-1.52765	-10.17049	-0.18941	-0.02034	0.08936	-0.09105	0.00051	0.00329	51.30432	-7.77816	2.68452	0.03091	0.16681	0.09030	0.00915	0.02876	0.05251	8.73612	-0.16396	18.25322	-0.00790	-0.00264	-0.00128	-0.00961	-0.00011	0.00044	23.62271	3.98355	-21.48244	-0.00935	-0.02771	0.00932	-0.02308	-0.01919	0.00817	37.30836
39			0.38000	16.38210	7.58014	11.49140	0.00583	0.00309	0.00592	0.00323	-0.00036	-0.00287	111.07497	-1.60658	-10.18519	-0.17721	-0.01551	0.07457	-0.03577	0.00018	0.01565	51.11045	-8.08648	2.52102	0.02552	0.13890	0.07411	0.00799	0.01041	0.04410	8.07428	-0.18907	18.41648	-0.00778	-0.00273	-0.00153	-0.00843	-0.00039	0.00033	22.19750	3.80249	-22.04339	-0.00604	-0.03451	0.01152	-0.01426	-0.02281	0.00762	36.68407
40			0.39000	16.02361	7.70226	11.73009	0.00547	0.00270	0.00473	0.00330	-0.00019	-0.00211	111.03551	-1.75675	-10.24502	-0.16241	-0.01116	0.06021	0.00530	-0.00030	0.01955	50.89405	-8.36285	2.31961	0.01845	0.11075	0.05643	0.00649	0.00116	0.03253	7.49582	-0.28854	18.52192	-0.00771	-0.00280	-0.00173	-0.00716	-0.00073	0.00020	20.84995	3.57042	-22.47099	-0.00283	-0.03934	0.01277	-0.00633	-0.02558	0.00549	36.07788
41			0.40000	15.62806	7.79728	11.96511	0.00495	0.00226	0.00352	0.00337	-0.00009	-0.00158	111.11745	-1.94289	-10.34755	-0.14646	-0.00776	0.04743	0.03098	-0.00054	0.01833	50.64748	-8.60650	2.10933	0.01016	0.08351	0.03778	0.00415	-0.00163	0.02000	7.01038	-0.46828	18.58938	-0.00769	-0.00285	-0.00181	-0.00584	-0.00112	0.00009	19.59281	3.28357	-22.76927	-0.00040	-0.04121	0.01277	-0.00084	-0.02709	0.00272	35.49201
42			0.41000	15.17603	7.88452	12.22019	0.00424	0.00179	0.00236	0.00331	-0.00006	-0.00118	111.28589	-2.14095	-10.47923	-0.13080	-0.00532	0.03657	0.04292	-0.00050	0.01494	50.36535	-8.81757	1.91316	0.00105	0.05754	0.01866	0.00050	-0.00160	0.00862	6.62597	-0.72720	18.63438	-0.00774	-0.00287	-0.00177	-0.00447	-0.00148	0.00001	18.43730	2.94438	-22.95319	0.00081	-0.03940	0.01148	0.00155	-0.02660	0.00029	34.92740
43			0.42000	14.65872	7.98600	12.51361	0.00336	0.00132	0.00136	0.00295	-0.00008	-0.00079	111.50359	-2.34021	-10.61766	-0.11656	-0.00352	0.02739	0.04502	-0.00030	0.01108	50.04477	-8.99360	1.74309	-0.00850	0.03390	0.00076	-0.00466	-0.00102	0.00029	6.34909	-1.05613	18.66309	-0.00785	-0.00285	-0.00158	-0.00305	-0.00177	-0.00006	17.39248	2.55996	-23.04057	0.00067	-0.03371	0.00909	0.00116	-0.02338	-0.00118	34.38365
44			0.43000	14.08299	8.12158	12.85445	0.00239	0.00088	0.00058	0.00226	-0.00010	-0.00039	111.73917	-2.53662	-10.73929	-0.10443	-0.00205	0.01975	0.04194	-0.00009	0.00754	49.68909	-9.12701	1.60511	-0.01790	0.01381	-0.01425	-0.01089	-0.00050	-0.00391	6.18142	-1.43744	18.67321	-0.00801	-0.00279	-0.00125	-0.00164	-0.00191	-0.00010	16.46385	2.14244	-23.04845	-0.00065	-0.02466	0.00602	-0.00099	-0.01728	-0.00149	33.86090
45			0.44000	13.47067	8.30379	13.24181	0.00144	0.00053	0.00007	0.00141	-0.00010	-0.00006	111.97319	-2.72779	-10.82672	-0.09448	-0.00081	0.01377	0.03715	0.00001	0.00479	49.31017	-9.20645	1.50473	-0.02639	-0.00183	-0.02546	-0.01698	0.00009	-0.00385	6.11440	-1.84717	18.65936	-0.00821	-0.00269	-0.00084	-0.00037	-0.00190	-0.00010	15.65070	1.70936	-22.99537	-0.00292	-0.01325	0.00272	-0.00387	-0.00910	-0.00088	33.36251
46			0.45000	12.85011	8.53195	13.66373	0.00069	0.00032	-0.00014	0.00066	-0.00008	0.00011	112.19627	-2.91314	-10.87130	-0.08632	0.00025	0.00947	0.03221	-0.00002	0.00296	48.92636	-9.22089	1.44678	-0.03343	-0.01255	-0.03244	-0.02160	0.00090	-0.00041	6.12805	-2.25807	18.61802	-0.00842	-0.00257	-0.00038	0.00062	-0.00175	-0.00006	14.94666	1.28439	-22.90373	-0.00579	-0.00098	-0.00038	-0.00664	-0.00063	0.00013	32.89721
47			0.46000	12.24384	8.78913	14.09884	0.00024	0.00025	-0.00011	0.00022	-0.00007	0.00009	112.40335	-3.09476	-10.87347	-0.07933	0.00118	0.00665	0.02731	-0.00017	0.00188	48.55809	-9.16377	1.43263	-0.03888	-0.01786	-0.03469	-0.02389	0.00176	0.00449	6.19440	-2.64354	18.55016	-0.00862	-0.00243	0.00005	0.00122	-0.00149	0.00001	14.34217	0.89561	-22.79945	-0.00886	0.01048	-0.00292	-0.00870	0.00587	0.00093	32.47878
48			0.47000	11.65894	9.04598	14.52176	0.00012	0.00032	0.00011	0.00011	-0.00009	-0.00009	112.58934	-3.27510	-10.84295	-0.07332	0.00192	0.00521	0.02232	-0.00035	0.00137	48.22437	-9.03525	1.46059	-0.04237	-0.01726	-0.03194	-0.02335	0.00216	0.00845	6.28307	-2.98245	18.46138	-0.00879	-0.00230	0.00042	0.00139	-0.00119	0.00009	13.82492	0.57142	-22.71050	-0.01189	0.01973	-0.00469	-0.01001	0.00882	0.00110	32.12223
49			0.48000	11.08472	9.27071	14.91039	0.00027	0.00048	0.00043	0.00025	-0.00010	-0.00029	112.74805	-3.45374	-10.79704	-0.06846	0.00234	0.00520	0.01718	-0.00044	0.00132	47.94144	-8.84243	1.52888	-0.04340	-0.01081	-0.02455	-0.02009	0.00154	0.00945	6.36630	-3.26251	18.36056	-0.00891	-0.00219	0.00067	0.00117	-0.00090	0.00015	13.37898	0.33372	-22.66151	-0.01469	0.02575	-0.00560	-0.01077	0.00806	0.00064	31.83867
50			0.49000	10.49756	9.43860	15.25050	0.00060	0.00068	0.00075	0.00059	-0.00009	-0.00043	112.87186	-3.62708	-10.75476	-0.06547	0.00235	0.00654	0.01175	-0.00039	0.00165	47.72086	-8.59857	1.63670	-0.04153	-0.00087	-0.01480	-0.01494	0.00013	0.00713	6.42229	-3.47907	18.25839	-0.00897	-0.00213	0.00078	0.00064	-0.00064	0.00016	12.98531	0.19191	-22.66763	-0.01686	0.02791	-0.00564	-0.01112	0.00495	-0.00012	31.63163
51			0.50000	9.86982	9.53686	15.53758	0.00100	0.00088	0.00100	0.00108	-0.00003	-0.00047	112.94984	-3.79381	-10.73264	-0.06507	0.00204	0.00888	0.00545	-0.00025	0.00234	47.56617	-8.32081	1.77818	-0.03673	0.00981	-0.00498	-0.00941	-0.00142	0.00271	6.43615	-3.63226	18.16825	-0.00899	-0.00213	0.00072	-0.00010	-0.00042	0.00011	12.62325	0.14097	-22.73252	-0.01787	0.02622	-0.00492	-0.01110	0.00153	-0.00074	31.49642
52			0.51000	9.18035	9.56489	15.77714	0.00137	0.00104	0.00117	0.00165	0.00007	-0.00044	112.96734	-3.95853	-10.74461	-0.06769	0.00155	0.01193	-0.00261	-0.00009	0.00348	47.47058	-8.02629	1.93729	-0.02937	0.02082	0.00472	-0.00485	-0.00309	-0.00267	6.39961	-3.72482	18.10647	-0.00899	-0.00219	0.00053	-0.00094	-0.00023	0.00004	12.27290	0.16404	-22.84998	-0.01736	0.02150	-0.00368	-0.01068	-0.00067	-0.00093	31.42196
53			0.52000	8.42408	9.53209	15.98300	0.00166	0.00115	0.00127	0.00217	0.00017	-0.00041	112.91061	-4.12750	-10.80150	-0.07371	0.00092	0.01581	-0.01319	0.00001	0.00522	47.42081	-7.72869	2.09315	-0.01980	0.03414	0.01591	-0.00183	-0.00548	-0.00876	6.31109	-3.76355	18.09124	-0.00899	-0.00228	0.00027	-0.00178	-0.00007	-0.00001	11.91736	0.23743	-23.00751	-0.01560	0.01505	-0.00225	-0.00988	-0.00130	-0.00072	31.39384
54			0.53000	7.61857	9.45492	16.17172	0.00187	0.00125	0.00137	0.00254	0.00024	-0.00041	112.77405	-4.30070	-10.90715	-0.08300	0.00014	0.02077	-0.02657	0.00001	0.00749	47.40408	-7.43728	2.23115	-0.00817	0.05090	0.02930	-0.00030	-0.00890	-0.01511	6.17448	-3.75878	18.13783	-0.00898	-0.00239	-0.00000	-0.00255	0.00005	0.00000	11.54596	0.33683	-23.19026	-0.01324	0.00832	-0.00094	-0.00877	-0.00091	-0.00034	31.39888
55			0.54000	6.80444	9.35406	16.35610	0.00203	0.00136	0.00153	0.00269	0.00029	-0.00045	112.56287	-4.46938	-11.05606	-0.09504	-0.00088	0.02710	-0.04219	-0.00014	0.00992	47.41204	-7.15795	2.34767	0.00553	0.07112	0.04464	-0.00004	-0.01297	-0.02122	5.99634	-3.72139	18.25286	-0.00897	-0.00249	-0.00023	-0.00321	0.00015	0.00006	11.15597	0.44231	-23.38447	-0.01089	0.00238	0.00005	-0.00752	-0.00026	0.00002	31.42914
56			0.55000	6.03950	9.25194	16.54005	0.00224	0.00154	0.00177	0.00266	0.00030	-0.00052	112.29071	-4.61976	-11.23376	-0.10886	-0.00215	0.03482	-0.05858	-0.00044	0.01177	47.43946	-6.89479	2.44770	0.02102	0.09398	0.06115	-0.00085	-0.01653	-0.02678	5.78394	-3.66112	18.43122	-0.00895	-0.00257	-0.00038	-0.00374	0.00021	0.00014	10.75177	0.54092	-23.57912	-0.00911	-0.00225	0.00065	-0.00645	0.00022	0.00023	31.48254
57			0.56000	5.38802	9.16939	16.71738	0.00260	0.00182	0.00208	0.00245	0.00026	-0.00058	111.97540	-4.73928	-11.41995	-0.12310	-0.00362	0.04355	-0.07350	-0.00082	0.01216	47.48148	-6.65195	2.54004	0.03751	0.11849	0.07822	-0.00236	-0.01801	-0.03177	5.54359	-3.58621	18.65685	-0.00890	-0.00263	-0.00047	-0.00415	0.00026	0.00020	10.34100	0.62667	-23.76666	-0.00823	-0.00559	0.00093	-0.00587	0.00043	0.00031	31.56058
58			0.57000	4.90661	9.12066	16.87534	0.00317	0.00221	0.00243	0.00197	0.00016	-0.00058	111.63615	-4.81990	-11.59400	-0.13605	-0.00521	0.05268	-0.08444	-0.00115	0.01052	47.53329	-6.43402	2.63509	0.05382	0.14379	0.09552	-0.00406	-0.01566	-0.03643	5.27918	-3.50141	18.90757	-0.00882	-0.00268	-0.00053	-0.00448	0.00031	0.00024	9.93049	0.69796	-23.94435	-0.00831	-0.00801	0.00101	-0.00591	0.00046	0.00032	31.66494
59			0.58000	4.62996	9.10896	16.99938	0.00397	0.00270	0.00277	0.00109	0.00003	-0.00048	111.29087	-4.85889	-11.73967	-0.14635	-0.00685	0.06153	-0.08998	-0.00132	0.00688	47.59081	-6.24530	2.74441	0.06877	0.16895	0.11269	-0.00549	-0.00778	-0.04119	4.99167	-3.40809	19.16131	-0.00871	-0.00272	-0.00057	-0.00477	0.00036	0.00025	9.52202	0.75501	-24.11458	-0.00917	-0.00980	0.00100	-0.00652	0.00036	0.00031	31.79364
60			0.59000	4.56097	9.12600	17.07745	0.00498	0.00324	0.00310	-0.00024	-0.00011	-0.00028	110.95298	-4.85850	-11.84764	-0.15346	-0.00844	0.06954	-0.09046	-0.00129	0.00191	47.65151	-6.08921	2.88008	0.08111	0.19282	0.12924	-0.00642	0.00668	-0.04639	4.68047	-3.30488	19.40073	-0.00859	-0.00277	-0.00060	-0.00504	0.00044	0.00025	9.11100	0.79798	-24.28368	-0.01048	-0.01132	0.00099	-0.00758	0.00016	0.00030	31.93978
61			0.60000	4.66980	9.15596	17.10172	0.00609	0.00377	0.00338	-0.00181	-0.00018	0.00001	110.63020	-4.82537	-11.91462	-0.15812	-0.00979	0.07622	-0.08763	-0.00101	-0.00327	47.71432	-5.96802	3.05259	0.09021	0.21342	0.14391	-0.00686	0.02701	-0.05161	4.34526	-3.18964	19.61489	-0.00847	-0.00282	-0.00065	-0.00529	0.00053	0.00024	8.68821	0.82668	-24.46035	-0.01168	-0.01280	0.00099	-0.00879	-0.00014	0.00032	32.09229
62			0.61000	4.90283	9.18117	17.06779	0.00718	0.00423	0.00360	-0.00318	-0.00016	0.00038	110.32583	-4.77049	-11.94138	-0.16156	-0.01072	0.08118	-0.08309	-0.00053	-0.00719	47.77892	-5.88280	3.26595	0.09566	0.22836	0.15498	-0.00688	0.04943	-0.05504	3.98688	-3.06006	19.79827	-0.00836	-0.00287	-0.00072	-0.00551	0.00062	0.00022	8.24355	0.84113	-24.65289	-0.01205	-0.01445	0.00105	-0.00960	-0.00054	0.00037	32.23902
63			0.62000	5.19790	9.18768	16.97475	0.00812	0.00456	0.00375	-0.00394	-0.00003	0.00078	110.04241	-4.71007	-11.93276	-0.16457	-0.01112	0.08437	-0.07737	0.00005	-0.00823	47.84406	-5.83333	3.51216	0.09788	0.23616	0.16108	-0.00659	0.06750	-0.05383	3.60844	-2.91641	19.94975	-0.00829	-0.00292	-0.00079	-0.00568	0.00071	0.00020	7.76948	0.84177	-24.86666	-0.01096	-0.01636	0.00118	-0.00931	-0.00103	0.00046	32.36907
64			0.63000	5.49726	9.16843	16.82621	0.00881	0.00474	0.00381	-0.00387	0.00013	0.00114	109.78363	-4.66697	-11.89806	-0.16741	-0.01103	0.08603	-0.07021	0.00061	-0.00499	47.90742	-5.81877	3.76836	0.09712	0.23739	0.16222	-0.00619	0.07554	-0.04555	3.21619	-2.76405	20.07222	-0.00826	-0.00297	-0.00086	-0.00576	0.00075	0.00018	7.26352	0.82934	-25.10254	-0.00835	-0.01840	0.00133	-0.00752	-0.00158	0.00056	32.47547
65			0.64000	5.75593	9.12383	16.63195	0.00920	0.00478	0.00378	-0.00306	0.00028	0.00138	109.55513	-4.66879	-11.84997	-0.16979	-0.01047	0.08634	-0.06094	0.00103	0.00285	47.96691	-5.83901	4.00095	0.09352	0.23412	0.15978	-0.00597	0.07212	-0.03003	2.81997	-2.61388	20.17207	-0.00826	-0.00302	-0.00092	-0.00571	0.00072	0.00016	6.73031	0.80449	-25.35790	-0.00463	-0.02025	0.00147	-0.00434	-0.00216	0.00066	32.55701
66			0.65000	5.94459	9.06020	16.41044	0.00928	0.00471	0.00368	-0.00181	0.00038	0.00145	109.36469	-4.74043	-11.80355	-0.17146	-0.00949	0.08557	-0.04892	0.00122	0.01378	48.02243	-5.89517	4.17685	0.08756	0.22971	0.15637	-0.00622	0.06132	-0.00998	2.43305	-2.48086	20.25743	-0.00828	-0.00306	-0.00097	-0.00547	0.00061	0.00015	6.18128	0.76830	-25.62869	-0.00044	-0.02178	0.00152	-0.00042	-0.00266	0.00071	32.61794
67			0.66000	6.04930	8.98618	16.18750	0.00909	0.00455	0.00355	-0.00047	0.00042	0.00132	109.22167	-4.89166	-11.77165	-0.17230	-0.00821	0.08405	-0.03396	0.00116	0.02462	48.07706	-5.98920	4.27875	0.07990	0.22642	0.15378	-0.00689	0.04996	0.01062	2.06954	-2.37899	20.33529	-0.00828	-0.00311	-0.00101	-0.00505	0.00044	0.00014	5.63190	0.72301	-25.90881	0.00342	-0.02281	0.00145	0.00320	-0.00299	0.00069	32.66605
68			0.67000	6.06934	8.90948	15.99127	0.00870	0.00434	0.00339	0.00067	0.00043	0.00104	109.13512	-5.11056	-11.76120	-0.17229	-0.00679	0.08205	-0.01672	0.00092	0.03251	48.13560	-6.12297	4.31281	0.07094	0.22295	0.15071	-0.00755	0.04309	0.02834	1.74086	-2.31413	20.40785	-0.00826	-0.00316	-0.00105	-0.00448	0.00026	0.00013	5.10041	0.67229	-26.18580	0.00628	-0.02324	0.00124	0.00558	-0.00304	0.00056	32.71180
69			0.68000	6.01349	8.83560	15.84578	0.00819	0.00410	0.00322	0.00149	0.00042	0.00066	109.11041	-5.37170	-11.77341	-0.17139	-0.00536	0.07963	0.00142	0.00063	0.03666	48.20122	-6.29746	4.30002	0.06088	0.21593	0.14421	-0.00768	0.04155	0.04091	1.45428	-2.28215	20.47172	-0.00824	-0.00321	-0.00107	-0.00382	0.00010	0.00011	4.60691	0.62001	-26.43905	0.00794	-0.02293	0.00095	0.00642	-0.00283	0.00037	32.76709
70			0.69000	5.89588	8.76867	15.76657	0.00763	0.00387	0.00305	0.00196	0.00039	0.00026	109.14874	-5.65300	-11.80776	-0.16969	-0.00396	0.07671	0.01888	0.00036	0.03819	48.27430	-6.51230	4.26021	0.05148	0.20374	0.13331	-0.00726	0.04273	0.04805	1.21367	-2.27406	20.51966	-0.00822	-0.00324	-0.00106	-0.00314	-0.00000	0.00007	4.16994	0.56787	-26.64413	0.00850	-0.02217	0.00064	0.00594	-0.00250	0.00018	32.84291
71			0.70000	5.73298	8.71145	15.75794	0.00709	0.00365	0.00288	0.00215	0.00035	-0.00008	109.24655	-5.94464	-11.86329	-0.16740	-0.00259	0.07323	0.03404	0.00017	0.03857	48.35182	-6.76572	4.20388	0.04384	0.18717	0.11913	-0.00638	0.04321	0.05098	1.02027	-2.28224	20.54327	-0.00822	-0.00324	-0.00104	-0.00245	-0.00008	0.00001	3.80188	0.51570	-26.77741	0.00819	-0.02145	0.00039	0.00473	-0.00219	0.00006	32.94695
72			0.71000	5.54195	8.66326	15.81026	0.00662	0.00346	0.00273	0.00215	0.00032	-0.00031	109.39481	-6.24797	-11.93555	-0.16466	-0.00118	0.06912	0.04575	0.00007	0.03831	48.42569	-7.05458	4.13105	0.03742	0.16908	0.10434	-0.00501	0.04139	0.05143	0.87335	-2.30269	20.53545	-0.00822	-0.00324	-0.00102	-0.00178	-0.00015	-0.00004	3.50674	0.46291	-26.82070	0.00736	-0.02125	0.00024	0.00335	-0.00195	-0.00000	33.08199
73			0.72000	5.33905	8.61841	15.89869	0.00623	0.00329	0.00257	0.00206	0.00031	-0.00037	109.58096	-6.56604	-12.01206	-0.16132	0.00030	0.06443	0.05402	-0.00002	0.03662	48.48468	-7.37442	4.03760	0.03117	0.15365	0.09265	-0.00326	0.03887	0.05102	0.77072	-2.33542	20.49351	-0.00823	-0.00323	-0.00101	-0.00115	-0.00022	-0.00010	3.27971	0.40986	-26.76624	0.00643	-0.02181	0.00021	0.00224	-0.00179	-0.00004	33.24578
74			0.73000	5.13704	8.56955	15.98841	0.00592	0.00312	0.00240	0.00193	0.00033	-0.00028	109.79391	-6.89125	-12.07162	-0.15696	0.00180	0.05933	0.05967	-0.00022	0.03244	48.51939	-7.71917	3.92807	0.02436	0.14266	0.08542	-0.00149	0.03825	0.05011	0.70905	-2.38347	20.42108	-0.00824	-0.00321	-0.00101	-0.00057	-0.00032	-0.00015	3.10884	0.35740	-26.62184	0.00569	-0.02288	0.00029	0.00151	-0.00171	-0.00009	33.43122
75			0.74000	4.94250	8.51147	16.04634	0.00561	0.00294	0.00218	0.00181	0.00035	-0.00010	110.02596	-7.20374	-12.09129	-0.15144	0.00331	0.05379	0.06343	-0.00062	0.02582	48.52546	-8.08147	3.82044	0.01675	0.13361	0.08033	-0.00014	0.04003	0.04731	0.68425	-2.45110	20.32773	-0.00825	-0.00320	-0.00102	-0.00006	-0.00043	-0.00017	2.97855	0.30523	-26.41470	0.00509	-0.02376	0.00039	0.00105	-0.00172	-0.00015	33.62833
76			0.75000	4.75738	8.43916	16.05188	0.00527	0.00273	0.00192	0.00169	0.00039	0.00010	110.27198	-7.48177	-12.05779	-0.14505	0.00481	0.04789	0.06553	-0.00120	0.01830	48.50220	-8.45219	3.73627	0.00833	0.12274	0.07393	0.00040	0.04186	0.04135	0.69213	-2.54166	20.22551	-0.00826	-0.00317	-0.00100	0.00039	-0.00056	-0.00018	2.87553	0.25170	-26.18870	0.00444	-0.02362	0.00044	0.00073	-0.00183	-0.00016	33.82758
77			0.76000	4.58200	8.34508	15.99971	0.00488	0.00249	0.00164	0.00155	0.00044	0.00024	110.52824	-7.71366	-11.97373	-0.13822	0.00620	0.04194	0.06588	-0.00181	0.01188	48.45058	-8.82036	3.68693	-0.00063	0.10869	0.06488	-0.00007	0.04052	0.03314	0.72923	-2.65583	20.12446	-0.00827	-0.00312	-0.00093	0.00079	-0.00067	-0.00016	2.79327	0.19475	-25.99073	0.00363	-0.02172	0.00039	0.00046	-0.00191	-0.00012	34.02289
78			0.77000	4.41512	8.22279	15.89748	0.00448	0.00221	0.00133	0.00142	0.00049	0.00030	110.79113	-7.90284	-11.85684	-0.13124	0.00731	0.03641	0.06415	-0.00222	0.00774	48.37163	-9.17357	3.66684	-0.00989	0.09295	0.05415	-0.00156	0.03478	0.02495	0.79289	-2.79008	20.02888	-0.00830	-0.00305	-0.00082	0.00116	-0.00074	-0.00014	2.73333	0.13406	-25.85091	0.00267	-0.01778	0.00023	0.00022	-0.00174	-0.00004	34.21254
79			0.78000	4.25240	8.07085	15.76152	0.00407	0.00193	0.00104	0.00131	0.00052	0.00028	111.05528	-8.06479	-11.73263	-0.12441	0.00805	0.03179	0.06033	-0.00230	0.00587	48.26550	-9.49978	3.65624	-0.01932	0.07884	0.04424	-0.00391	0.02643	0.01863	0.88049	-2.93591	19.93622	-0.00834	-0.00297	-0.00066	0.00149	-0.00074	-0.00011	2.70130	0.07196	-25.77315	0.00160	-0.01194	-0.00002	0.00004	-0.00120	0.00000	34.39582
80			0.79000	4.08655	7.89209	15.61296	0.00365	0.00163	0.00075	0.00122	0.00051	0.00020	111.31441	-8.21760	-11.62560	-0.11799	0.00836	0.02835	0.05511	-0.00203	0.00547	48.13392	-9.78937	3.63182	-0.02827	0.06975	0.03791	-0.00664	0.01839	0.01489	0.98856	-3.08033	19.83855	-0.00839	-0.00287	-0.00047	0.00178	-0.00067	-0.00009	2.70332	0.01342	-25.74137	0.00053	-0.00490	-0.00030	-0.00002	-0.00045	0.00001	34.57131
81			0.80000	3.90969	7.69217	15.47307	0.00323	0.00135	0.00048	0.00114	0.00046	0.00012	111.56476	-8.37175	-11.55133	-0.11214	0.00827	0.02615	0.04970	-0.00156	0.00574	47.98354	-10.03653	3.57985	-0.03520	0.06650	0.03596	-0.00878	0.01194	0.01325	1.11214	-3.20753	19.72579	-0.00844	-0.00277	-0.00028	0.00199	-0.00052	-0.00006	2.74450	-0.03526	-25.73288	-0.00035	0.00221	-0.00057	0.00004	0.00015	0.00001	34.73692
82			0.81000	3.71640	7.48084	15.36124	0.00284	0.00109	0.00024	0.00106	0.00039	0.00004	111.80646	-8.53052	-11.51611	-0.10701	0.00787	0.02511	0.04482	-0.00103	0.00643	47.82515	-10.24086	3.50006	-0.03920	0.06686	0.03647	-0.00971	0.00676	0.01261	1.24474	-3.30159	19.58963	-0.00849	-0.00269	-0.00012	0.00211	-0.00032	-0.00003	2.82732	-0.06759	-25.72946	-0.00100	0.00822	-0.00076	0.00018	0.00031	0.00001	34.89029
83			0.82000	3.50598	7.27218	15.29334	0.00250	0.00086	0.00003	0.00097	0.00030	0.00000	112.04033	-8.69954	-11.52120	-0.10273	0.00736	0.02476	0.04018	-0.00058	0.00762	47.66730	-10.40786	3.39695	-0.04113	0.06812	0.03737	-0.00983	0.00236	0.01234	1.37945	-3.34886	19.42721	-0.00853	-0.00263	-0.00001	0.00213	-0.00007	-0.00000	2.95017	-0.07843	-25.72082	-0.00153	0.01226	-0.00085	0.00037	-0.00004	0.00002	35.02776
84			0.83000	3.28261	7.08104	15.27939	0.00221	0.00069	-0.00011	0.00086	0.00021	0.00000	112.26238	-8.89089	-11.56604	-0.09935	0.00704	0.02447	0.03493	-0.00026	0.00924	47.51003	-10.54735	3.27095	-0.04256	0.06932	0.03814	-0.01010	-0.00151	0.01260	1.51057	-3.33986	19.24200	-0.00855	-0.00259	0.00003	0.00207	0.00020	0.00001	3.10655	-0.06532	-25.70302	-0.00194	0.01374	-0.00085	0.00057	-0.00061	0.00003	35.14356
85			0.84000	3.05453	6.91753	15.32060	0.00199	0.00057	-0.00018	0.00076	0.00015	0.00002	112.46287	-9.11608	-11.64707	-0.09683	0.00702	0.02401	0.02873	-0.00008	0.01084	47.34452	-10.67019	3.11826	-0.04402	0.07229	0.04057	-0.01105	-0.00489	0.01397	1.63417	-3.27051	19.04215	-0.00856	-0.00259	-0.00001	0.00195	0.00047	-0.00000	3.28562	-0.02981	-25.67574	-0.00200	0.01238	-0.00075	0.00064	-0.00100	0.00004	35.23041
86			0.85000	2.83193	6.78526	15.40841	0.00185	0.00051	-0.00018	0.00065	0.00011	0.00003	112.63235	-9.37372	-11.75433	-0.09518	0.00723	0.02361	0.02230	-0.00000	0.01182	47.16137	-10.78507	2.94088	-0.04570	0.07851	0.04563	-0.01266	-0.00743	0.01636	1.74782	-3.14366	18.83640	-0.00857	-0.00261	-0.00012	0.00178	0.00071	-0.00004	3.47345	0.02328	-25.63827	-0.00132	0.00806	-0.00058	0.00043	-0.00086	0.00004	35.28149
87			0.86000	2.62440	6.68308	15.52614	0.00178	0.00050	-0.00012	0.00057	0.00008	0.00002	112.76783	-9.64567	-11.87011	-0.09434	0.00760	0.02335	0.01674	-0.00004	0.01173	46.95886	-10.89784	2.75283	-0.04797	0.08605	0.05132	-0.01458	-0.00821	0.01848	1.85002	-2.97147	18.63016	-0.00858	-0.00265	-0.00030	0.00160	0.00088	-0.00011	3.65406	0.08682	-25.58666	0.00029	0.00099	-0.00033	-0.00008	-0.00012	0.00003	35.29222
88			0.87000	2.43889	6.60716	15.65366	0.00177	0.00052	-0.00004	0.00049	0.00006	0.00001	112.87260	-9.90691	-11.97436	-0.09435	0.00813	0.02323	0.01262	-0.00018	0.01060	46.74345	-11.01205	2.57272	-0.05018	0.09190	0.05514	-0.01614	-0.00671	0.01914	1.94051	-2.77597	18.42254	-0.00859	-0.00271	-0.00053	0.00143	0.00095	-0.00019	3.81095	0.15227	-25.51237	0.00255	-0.00818	0.00002	-0.00061	0.00096	-0.00000	35.26080
89			0.88000	2.27926	6.55270	15.77290	0.00182	0.00057	0.00005	0.00042	0.00005	-0.00001	112.95243	-10.13762	-12.05191	-0.09518	0.00879	0.02324	0.00991	-0.00040	0.00876	46.52553	-11.13013	2.41308	-0.05123	0.09534	0.05692	-0.01659	-0.00359	0.01851	2.02095	-2.58524	18.20789	-0.00861	-0.00278	-0.00079	0.00132	0.00089	-0.00029	3.92997	0.20987	-25.40676	0.00492	-0.01814	0.00046	-0.00082	0.00180	-0.00009	35.18848
90			0.89000	2.14709	6.51581	15.87161	0.00191	0.00064	0.00017	0.00036	0.00004	-0.00002	113.01338	-10.32527	-12.09616	-0.09668	0.00949	0.02351	0.00843	-0.00063	0.00653	46.31578	-11.25288	2.27940	-0.05086	0.09782	0.05793	-0.01575	0.00027	0.01721	2.09609	-2.42607	17.98187	-0.00863	-0.00284	-0.00102	0.00129	0.00071	-0.00040	4.00354	0.24944	-25.26909	0.00682	-0.02690	0.00091	-0.00061	0.00172	-0.00023	35.07945
91			0.90000	2.04318	6.49412	15.94411	0.00200	0.00074	0.00029	0.00029	0.00002	-0.00003	113.06218	-10.46058	-12.10693	-0.09864	0.01010	0.02410	0.00819	-0.00079	0.00400	46.12443	-11.37847	2.17567	-0.04951	0.10036	0.05896	-0.01383	0.00447	0.01526	2.17334	-2.31685	17.74731	-0.00863	-0.00287	-0.00117	0.00138	0.00045	-0.00047	4.03404	0.26291	-25.11298	0.00796	-0.03251	0.00127	-0.00020	0.00054	-0.00034	34.94122
92			0.91000	1.96871	6.48620	15.99088	0.00211	0.00085	0.00042	0.00020	0.00000	-0.00003	113.10699	-10.53530	-12.08809	-0.10074	0.01049	0.02509	0.00930	-0.00079	0.00118	45.96161	-11.50206	2.10733	-0.04750	0.10295	0.05992	-0.01116	0.00879	0.01236	2.26004	-2.26324	17.51346	-0.00864	-0.00287	-0.00122	0.00155	0.00019	-0.00048	4.03424	0.24704	-24.96291	0.00815	-0.03376	0.00140	0.00008	-0.00112	-0.00034	34.78557
93			0.92000	1.92551	6.49095	16.01801	0.00223	0.00097	0.00055	0.00010	-0.00002	-0.00002	113.15701	-10.54410	-12.04710	-0.10256	0.01044	0.02662	0.01173	-0.00061	-0.00189	45.83615	-11.61643	2.07981	-0.04519	0.10565	0.06071	-0.00807	0.01276	0.00845	2.36039	-2.25771	17.28861	-0.00864	-0.00282	-0.00115	0.00175	-0.00001	-0.00044	4.02457	0.20574	-24.84157	0.00744	-0.03079	0.00126	0.00006	-0.00223	-0.00023	34.62768
94			0.93000	1.91409	6.50795	16.03357	0.00236	0.00110	0.00068	-0.00002	-0.00004	-0.00002	113.22070	-10.48698	-11.99303	-0.10381	0.00980	0.02881	0.01514	-0.00028	-0.00511	45.75449	-11.71289	2.09537	-0.04323	0.10841	0.06103	-0.00491	0.01570	0.00377	2.47434	-2.28474	17.07406	-0.00865	-0.00273	-0.00100	0.00193	-0.00012	-0.00037	4.02645	0.14948	-24.75847	0.00614	-0.02493	0.00093	-0.00016	-0.00226	-0.00011	34.48227
95			0.94000	1.93113	6.53687	16.04415	0.00250	0.00125	0.00083	-0.00013	-0.00007	-0.00002	113.30361	-10.37046	-11.93455	-0.10440	0.00862	0.03156	0.01878	0.00006	-0.00831	45.72036	-11.78291	2.15088	-0.04177	0.11116	0.06090	-0.00186	0.01697	-0.00108	2.59854	-2.32791	16.86492	-0.00868	-0.00263	-0.00082	0.00205	-0.00016	-0.00030	4.05556	0.09212	-24.70897	0.00454	-0.01807	0.00055	-0.00036	-0.00153	-0.00004	34.35921
96			0.95000	1.96944	6.57695	16.05362	0.00264	0.00141	0.00099	-0.00021	-0.00011	-0.00002	113.40621	-10.20670	-11.87874	-0.10444	0.00706	0.03458	0.02139	0.00030	-0.01120	45.73264	-11.82035	2.23785	-0.03982	0.11371	0.06068	0.00075	0.01624	-0.00547	2.72773	-2.37418	16.65465	-0.00872	-0.00253	-0.00065	0.00209	-0.00015	-0.00024	4.11715	0.04650	-24.67997	0.00285	-0.01190	0.00021	-0.00037	-0.00071	-0.00001	34.25993
97			0.96000	2.01929	6.62681	16.06398	0.00277	0.00158	0.00117	-0.00025	-0.00015	-0.00003	113.51983	-10.01037	-11.83045	-0.10408	0.00527	0.03775	0.02135	0.00039	-0.01344	45.78140	-11.82316	2.34422	-0.03730	0.11563	0.06004	0.00229	0.01340	-0.00872	2.85588	-2.41550	16.43866	-0.00877	-0.00244	-0.00053	0.00205	-0.00011	-0.00020	4.20530	0.02020	-24.65717	0.00112	-0.00738	-0.00001	-0.00019	-0.00019	0.00000	34.17715
98			0.97000	2.07046	6.68482	16.07610	0.00289	0.00174	0.00136	-0.00025	-0.00018	-0.00004	113.62621	-9.79862	-11.79277	-0.10347	0.00340	0.04094	0.01766	0.00033	-0.01465	45.84722	-11.79359	2.45367	-0.03495	0.11708	0.05889	0.00260	0.00849	-0.01028	2.97743	-2.44920	16.21599	-0.00880	-0.00237	-0.00045	0.00193	-0.00008	-0.00018	4.30629	0.01312	-24.63023	-0.00056	-0.00472	-0.00009	0.00010	0.00001	0.00001	34.09775
99			0.98000	2.11440	6.74935	16.09044	0.00299	0.00190	0.00155	-0.00021	-0.00022	-0.00005	113.70439	-9.59022	-11.76687	-0.10288	0.00158	0.04413	0.01086	0.00017	-0.01468	45.90820	-11.73753	2.54746	-0.03264	0.11951	0.05838	0.00199	0.00212	-0.01026	3.08805	-2.47664	15.99065	-0.00881	-0.00232	-0.00042	0.00174	-0.00005	-0.00017	4.40323	0.01823	-24.59513	-0.00204	-0.00353	-0.00007	0.00031	0.00006	0.00000	34.00672
100			0.99000	2.14596	6.81928	16.10869	0.00309	0.00205	0.00176	-0.00015	-0.00026	-0.00007	113.74007	-9.40022	-11.75123	-0.10256	-0.00011	0.04739	0.00262	-0.00001	-0.01391	45.94931	-11.66314	2.61165	-0.03017	0.12447	0.05978	0.00103	-0.00468	-0.00935	3.18488	-2.49968	15.77135	-0.00882	-0.00228	-0.00043	0.00152	-0.00004	-0.00016	4.48058	0.02565	-24.55258	-0.00301	-0.00314	0.00002	0.00033	0.00005	-0.00000	33.89042
101			1.00000	2.16373	6.89453	16.13403	0.00318	0.00222	0.00198	-0.00009	-0.00030	-0.00012	113.72921	-9.23441	-11.74022	-0.10270	-0.00162	0.05080	-0.00539	-0.00015	-0.01298	45.96660	-11.57872	2.64313	-0.02766	0.13168	0.06273	0.00020	-0.01085	-0.00808	3.26733	-2.51946	15.56957	-0.00884	-0.00225	-0.00044	0.00131	-0.00003	-0.00015	4.52803	0.02794	-24.50639	-0.00322	-0.00296	0.00010	0.00018	0.00001	-0.00001	33.73999
102			1.01000	2.16935	6.97648	16.17168	0.00327	0.00239	0.00224	-0.00004	-0.00035	-0.00019	113.67601	-9.09088	-11.72735	-0.10347	-0.00298	0.05448	-0.01225	-0.00021	-0.01235	45.96467	-11.49143	2.64705	-0.02508	0.14010	0.06631	-0.00026	-0.01558	-0.00665	3.33842	-2.53684	15.39580	-0.00887	-0.00224	-0.00046	0.00116	-0.00003	-0.00013	4.54446	0.02328	-24.46180	-0.00254	-0.00272	0.00015	0.00002	-0.00001	-0.00001	33.55448
103			1.02000	2.16595	7.06765	16.22709	0.00336	0.00258	0.00252	-0.00001	-0.00043	-0.00030	113.58840	-8.96493	-11.70776	-0.10503	-0.00414	0.05830	-0.01773	-0.00019	-0.01202	45.95212	-11.40758	2.63108	-0.02211	0.14835	0.06970	-0.00035	-0.01850	-0.00503	3.40348	-2.55174	15.25626	-0.00889	-0.00223	-0.00048	0.00108	-0.00002	-0.00010	4.53809	0.01584	-24.42450	-0.00109	-0.00256	0.00014	-0.00002	-0.00001	-0.00001	33.34130
104			1.03000	2.15784	7.17166	16.30393	0.00346	0.00279	0.00282	-0.00002	-0.00053	-0.00045	113.47523	-8.85337	-11.68022	-0.10747	-0.00502	0.06200	-0.02197	-0.00012	-0.01164	45.93758	-11.33264	2.60091	-0.01839	0.15541	0.07243	-0.00017	-0.01985	-0.00312	3.46684	-2.56178	15.15193	-0.00890	-0.00223	-0.00051	0.00104	-0.00000	-0.00008	4.52292	0.01337	-24.39974	0.00092	-0.00290	0.00011	0.00002	0.00002	-0.00000	33.11413
105			1.04000	2.15044	7.29282	16.40206	0.00360	0.00299	0.00310	-0.00006	-0.00066	-0.00060	113.34480	-8.75626	-11.64737	-0.11077	-0.00558	0.06531	-0.02530	-0.00004	-0.01087	45.92759	-11.27034	2.55877	-0.01359	0.16139	0.07501	0.00008	-0.02026	-0.00097	3.52946	-2.56319	15.07964	-0.00890	-0.00223	-0.00054	0.00100	0.00003	-0.00006	4.51256	0.02286	-24.39014	0.00319	-0.00406	0.00011	0.00002	0.00012	-0.00000	32.88821
106			1.05000	2.14974	7.43450	16.51581	0.00378	0.00318	0.00331	-0.00014	-0.00082	-0.00070	113.20314	-8.67465	-11.61196	-0.11480	-0.00571	0.06776	-0.02804	0.00003	-0.00982	45.92562	-11.22190	2.50604	-0.00772	0.16636	0.07797	0.00018	-0.02004	0.00099	3.59002	-2.55527	15.03373	-0.00890	-0.00223	-0.00057	0.00094	0.00005	-0.00004	4.51620	0.04682	-24.39363	0.00525	-0.00616	0.00016	-0.00011	0.00031	0.00000	32.67649
107			1.06000	2.16246	7.59676	16.63565	0.00399	0.00334	0.00342	-0.00027	-0.00096	-0.00073	113.05400	-8.60619	-11.57507	-0.11932	-0.00541	0.06916	-0.03038	0.00009	-0.00901	45.93220	-11.18478	2.44730	-0.00146	0.17005	0.08114	0.00005	-0.01914	0.00206	3.64677	-2.54240	15.00706	-0.00890	-0.00223	-0.00061	0.00086	0.00005	-0.00002	4.53722	0.08101	-24.40316	0.00651	-0.00894	0.00025	-0.00033	0.00052	0.00000	32.48672
108			1.07000	2.19569	7.77425	16.75003	0.00423	0.00348	0.00346	-0.00045	-0.00107	-0.00068	112.90000	-8.54448	-11.53575	-0.12390	-0.00478	0.06965	-0.03225	0.00011	-0.00890	45.94587	-11.15315	2.39094	0.00441	0.17202	0.08378	-0.00020	-0.01753	0.00160	3.69925	-2.53072	14.99127	-0.00886	-0.00223	-0.00065	0.00080	0.00004	-0.00002	4.57512	0.11537	-24.40838	0.00659	-0.01187	0.00033	-0.00052	0.00059	-0.00000	32.32066
109			1.08000	2.25597	7.95636	16.84769	0.00446	0.00359	0.00345	-0.00069	-0.00109	-0.00055	112.74349	-8.48165	-11.49258	-0.12824	-0.00400	0.06954	-0.03346	0.00011	-0.00958	45.96420	-11.11928	2.34626	0.00915	0.17232	0.08543	-0.00042	-0.01557	-0.00057	3.74913	-2.52307	14.97722	-0.00882	-0.00224	-0.00071	0.00079	0.00003	-0.00002	4.62837	0.13802	-24.39816	0.00562	-0.01431	0.00038	-0.00059	0.00035	-0.00001	32.17434
110			1.09000	2.34825	8.12951	16.91931	0.00470	0.00367	0.00341	-0.00096	-0.00102	-0.00037	112.58756	-8.41113	-11.44473	-0.13191	-0.00322	0.06911	-0.03363	0.00009	-0.01067	45.98446	-11.07568	2.32048	0.01216	0.17081	0.08554	-0.00049	-0.01384	-0.00394	3.80043	-2.51887	14.95616	-0.00878	-0.00224	-0.00074	0.00086	0.00002	-0.00004	4.69645	0.14018	-24.36397	0.00416	-0.01580	0.00039	-0.00055	-0.00015	-0.00003	32.04005
111			1.10000	2.47465	8.28062	16.95897	0.00493	0.00373	0.00338	-0.00125	-0.00088	-0.00017	112.43681	-8.33068	-11.39369	-0.13461	-0.00260	0.06865	-0.03250	0.00006	-0.01155	46.00483	-11.01683	2.31558	0.01357	0.16811	0.08432	-0.00046	-0.01307	-0.00749	3.85859	-2.51779	14.92059	-0.00875	-0.00223	-0.00076	0.00100	0.00001	-0.00006	4.78040	0.11948	-24.30190	0.00290	-0.01634	0.00038	-0.00047	-0.00068	-0.00005	31.91016
112			1.11000	2.63294	8.40151	16.96464	0.00515	0.00376	0.00335	-0.00152	-0.00070	0.00003	112.29620	-8.24387	-11.34373	-0.13622	-0.00225	0.06837	-0.03022	0.00004	-0.01152	46.02436	-10.94052	2.32724	0.01446	0.16516	0.08252	-0.00040	-0.01368	-0.01026	3.92734	-2.52164	14.86601	-0.00874	-0.00222	-0.00075	0.00116	-0.00001	-0.00009	4.88057	0.08002	-24.21487	0.00210	-0.01611	0.00037	-0.00039	-0.00102	-0.00006	31.77929
113			1.12000	2.81610	8.49164	16.93857	0.00535	0.00377	0.00331	-0.00173	-0.00052	0.00020	112.16936	-8.15934	-11.30175	-0.13695	-0.00210	0.06826	-0.02736	0.00000	-0.01019	46.04246	-10.84843	2.34676	0.01585	0.16313	0.08138	-0.00036	-0.01541	-0.01186	4.00541	-2.53192	14.79142	-0.00872	-0.00220	-0.00074	0.00128	-0.00003	-0.00011	4.99433	0.03031	-24.11114	0.00152	-0.01528	0.00034	-0.00031	-0.00109	-0.00007	31.64516
114			1.13000	3.01403	8.55754	16.88734	0.00552	0.00375	0.00326	-0.00184	-0.00040	0.00032	112.05766	-8.08629	-11.27634	-0.13719	-0.00202	0.06803	-0.02446	-0.00004	-0.00782	46.05749	-10.74515	2.36596	0.01783	0.16240	0.08154	-0.00028	-0.01739	-0.01255	4.08788	-2.54750	14.69739	-0.00871	-0.00218	-0.00072	0.00132	-0.00004	-0.00013	5.11690	-0.02049	-23.99988	0.00072	-0.01407	0.00029	-0.00016	-0.00092	-0.00006	31.50708
115			1.14000	3.21674	8.60786	16.81798	0.00564	0.00372	0.00320	-0.00187	-0.00032	0.00040	111.96106	-8.02870	-11.27309	-0.13720	-0.00188	0.06739	-0.02174	-0.00009	-0.00533	46.06710	-10.63630	2.38134	0.02001	0.16251	0.08291	-0.00009	-0.01858	-0.01278	4.16982	-2.56609	14.58385	-0.00870	-0.00215	-0.00070	0.00130	-0.00004	-0.00015	5.24324	-0.06499	-23.88710	-0.00042	-0.01275	0.00025	0.00009	-0.00065	-0.00005	31.36463
116			1.15000	3.41648	8.64792	16.73555	0.00571	0.00367	0.00311	-0.00182	-0.00026	0.00045	111.87822	-7.98259	-11.29140	-0.13703	-0.00170	0.06640	-0.01925	-0.00012	-0.00359	46.06815	-10.52703	2.39467	0.02178	0.16255	0.08447	0.00028	-0.01842	-0.01285	4.24765	-2.58577	14.45186	-0.00871	-0.00212	-0.00067	0.00122	-0.00004	-0.00016	5.36804	-0.09955	-23.77655	-0.00163	-0.01157	0.00027	0.00034	-0.00040	-0.00005	31.21662
117			1.16000	3.60797	8.67900	16.64393	0.00573	0.00360	0.00301	-0.00171	-0.00020	0.00048	111.80751	-7.94063	-11.32647	-0.13660	-0.00163	0.06544	-0.01697	-0.00015	-0.00286	46.05731	-10.42064	2.40925	0.02283	0.16255	0.08579	0.00083	-0.01724	-0.01292	4.31757	-2.60691	14.30799	-0.00875	-0.00208	-0.00063	0.00107	-0.00005	-0.00016	5.48279	-0.12465	-23.67444	-0.00275	-0.01044	0.00035	0.00050	-0.00024	-0.00006	31.06009
118			1.17000	3.78663	8.70032	16.54755	0.00572	0.00352	0.00290	-0.00155	-0.00014	0.00047	111.74694	-7.89675	-11.37171	-0.13578	-0.00174	0.06475	-0.01497	-0.00018	-0.00296	46.03261	-10.31841	2.42749	0.02298	0.16292	0.08693	0.00142	-0.01557	-0.01311	4.37510	-2.63272	14.16499	-0.00880	-0.00203	-0.00059	0.00087	-0.00007	-0.00014	5.57503	-0.14395	-23.59053	-0.00380	-0.00897	0.00040	0.00050	-0.00017	-0.00005	30.89017
119			1.18000	3.94757	8.71152	16.45280	0.00568	0.00345	0.00282	-0.00135	-0.00008	0.00043	111.69415	-7.84693	-11.42087	-0.13468	-0.00202	0.06446	-0.01340	-0.00023	-0.00362	45.99416	-10.22023	2.45106	0.02204	0.16380	0.08786	0.00190	-0.01381	-0.01336	4.41879	-2.66680	14.03541	-0.00885	-0.00199	-0.00054	0.00068	-0.00010	-0.00012	5.63453	-0.16060	-23.53268	-0.00464	-0.00701	0.00036	0.00034	-0.00013	-0.00003	30.70167
120			1.19000	4.08574	8.71369	16.36764	0.00561	0.00338	0.00277	-0.00110	-0.00003	0.00036	111.64611	-7.78934	-11.46858	-0.13334	-0.00245	0.06460	-0.01260	-0.00027	-0.00439	45.94340	-10.12595	2.47996	0.01980	0.16447	0.08787	0.00212	-0.01237	-0.01315	4.45252	-2.71110	13.92659	-0.00889	-0.00195	-0.00050	0.00055	-0.00014	-0.00009	5.65961	-0.17444	-23.50296	-0.00476	-0.00513	0.00029	0.00009	-0.00008	-0.00001	30.49224
121			1.20000	4.19613	8.70944	16.30013	0.00553	0.00333	0.00276	-0.00083	0.00001	0.00027	111.59821	-7.72735	-11.51174	-0.13193	-0.00300	0.06512	-0.01316	-0.00031	-0.00474	45.88144	-10.03709	2.50925	0.01687	0.16485	0.08708	0.00214	-0.01187	-0.01178	4.48104	-2.76446	13.84350	-0.00891	-0.00194	-0.00048	0.00047	-0.00017	-0.00006	5.65584	-0.18231	-23.50109	-0.00414	-0.00399	0.00025	-0.00010	-0.00003	0.00000	30.26464
122			1.21000	4.27424	8.70134	16.25469	0.00544	0.00330	0.00279	-0.00052	0.00004	0.00017	111.54249	-7.66848	-11.54793	-0.13064	-0.00352	0.06578	-0.01580	-0.00030	-0.00453	45.80695	-9.95727	2.52936	0.01441	0.16572	0.08657	0.00213	-0.01241	-0.00910	4.50606	-2.82098	13.79107	-0.00888	-0.00195	-0.00049	0.00040	-0.00017	-0.00004	5.63290	-0.18066	-23.52617	-0.00339	-0.00372	0.00020	-0.00015	0.00003	0.00001	30.02642
123			1.22000	4.31662	8.68996	16.23061	0.00535	0.00328	0.00285	-0.00021	0.00007	0.00008	111.46788	-7.61825	-11.57382	-0.12969	-0.00389	0.06643	-0.02076	-0.00023	-0.00417	45.71564	-9.89087	2.53204	0.01308	0.16759	0.08702	0.00231	-0.01333	-0.00559	4.52901	-2.87001	13.76815	-0.00882	-0.00198	-0.00054	0.00039	-0.00013	-0.00002	5.60479	-0.16722	-23.56950	-0.00307	-0.00418	0.00010	-0.00012	0.00011	0.00001	29.78660
124			1.23000	4.32328	8.67440	16.22281	0.00524	0.00328	0.00293	0.00008	0.00010	0.00002	111.36408	-7.57644	-11.58574	-0.12937	-0.00403	0.06697	-0.02730	-0.00013	-0.00405	45.60205	-9.84094	2.51525	0.01246	0.16975	0.08774	0.00266	-0.01385	-0.00189	4.55490	-2.89975	13.76414	-0.00877	-0.00201	-0.00060	0.00048	-0.00006	-0.00000	5.58848	-0.14182	-23.61176	-0.00300	-0.00533	0.00002	-0.00002	0.00025	0.00000	29.55208
125			1.24000	4.30004	8.65419	16.22468	0.00513	0.00329	0.00302	0.00029	0.00013	-0.00001	111.22729	-7.54028	-11.58292	-0.12968	-0.00393	0.06736	-0.03389	-0.00003	-0.00403	45.46218	-9.80779	2.48175	0.01203	0.17113	0.08777	0.00307	-0.01397	0.00140	4.59128	-2.90308	13.76574	-0.00875	-0.00202	-0.00064	0.00067	0.00003	0.00000	5.59777	-0.10738	-23.63193	-0.00275	-0.00708	0.00007	0.00011	0.00044	0.00000	29.32517
126			1.25000	4.25810	8.63069	16.23017	0.00502	0.00329	0.00310	0.00038	0.00014	-0.00002	111.06250	-7.50913	-11.56971	-0.13041	-0.00363	0.06757	-0.03887	0.00002	-0.00359	45.29553	-9.78835	2.43452	0.01179	0.17137	0.08689	0.00348	-0.01434	0.00399	4.64282	-2.88096	13.76574	-0.00876	-0.00202	-0.00066	0.00090	0.00011	0.00000	5.63621	-0.07012	-23.61859	-0.00226	-0.00912	0.00025	0.00019	0.00060	-0.00001	29.10374
127			1.26000	4.21187	8.60704	16.23527	0.00492	0.00329	0.00316	0.00035	0.00013	-0.00002	110.88209	-7.48573	-11.55477	-0.13117	-0.00317	0.06746	-0.04100	0.00002	-0.00246	45.10553	-9.77770	2.37502	0.01208	0.17115	0.08600	0.00394	-0.01531	0.00577	4.70857	-2.84120	13.76595	-0.00879	-0.00200	-0.00067	0.00108	0.00015	0.00001	5.69659	-0.03798	-23.57402	-0.00173	-0.01102	0.00048	0.00020	0.00062	-0.00004	28.88353
128			1.27000	4.17470	8.58676	16.23914	0.00483	0.00328	0.00321	0.00023	0.00010	-0.00001	110.70154	-7.47246	-11.54830	-0.13178	-0.00268	0.06717	-0.03989	-0.00002	-0.00099	44.89949	-9.77047	2.30577	0.01289	0.17174	0.08614	0.00442	-0.01639	0.00660	4.78442	-2.79348	13.77351	-0.00881	-0.00200	-0.00069	0.00119	0.00017	0.00002	5.76797	-0.01621	-23.50985	-0.00144	-0.01242	0.00067	0.00018	0.00050	-0.00008	28.66125
129			1.28000	4.15574	8.57148	16.24174	0.00475	0.00327	0.00323	0.00006	0.00007	-0.00001	110.53548	-7.46705	-11.55663	-0.13216	-0.00222	0.06675	-0.03580	-0.00007	0.00017	44.68815	-9.76223	2.23358	0.01354	0.17304	0.08706	0.00464	-0.01654	0.00626	4.86521	-2.74358	13.79412	-0.00879	-0.00201	-0.00070	0.00121	0.00017	0.00004	5.84197	-0.00495	-23.43904	-0.00141	-0.01320	0.00077	0.00018	0.00035	-0.00009	28.43610
130			1.29000	4.15907	8.56102	16.24316	0.00470	0.00325	0.00325	-0.00012	0.00005	-0.00000	110.39544	-7.46332	-11.58132	-0.13239	-0.00182	0.06629	-0.02955	-0.00010	0.00075	44.48336	-9.75057	2.16817	0.01302	0.17369	0.08731	0.00425	-0.01518	0.00485	4.94459	-2.69132	13.82974	-0.00877	-0.00203	-0.00072	0.00112	0.00018	0.00006	5.91390	-0.00018	-23.37230	-0.00132	-0.01358	0.00083	0.00016	0.00023	-0.00008	28.20993
131			1.30000	4.18485	8.55506	16.24400	0.00468	0.00324	0.00325	-0.00029	0.00002	-0.00000	110.28820	-7.45663	-11.62236	-0.13238	-0.00152	0.06580	-0.02226	-0.00013	0.00102	44.29430	-9.73540	2.11632	0.01116	0.17310	0.08636	0.00334	-0.01274	0.00303	5.01502	-2.63388	13.88180	-0.00877	-0.00204	-0.00072	0.00091	0.00020	0.00008	5.98092	0.00265	-23.32066	-0.00099	-0.01365	0.00087	0.00011	0.00017	-0.00006	27.98662
132			1.31000	4.23014	8.55383	16.24529	0.00468	0.00321	0.00321	-0.00043	-0.00000	-0.00001	110.21549	-7.44633	-11.67939	-0.13211	-0.00135	0.06528	-0.01509	-0.00015	0.00133	44.12511	-9.71830	2.07924	0.00865	0.17152	0.08457	0.00233	-0.01007	0.00152	5.06949	-2.57057	13.95350	-0.00879	-0.00205	-0.00071	0.00063	0.00020	0.00011	6.04053	0.00642	-23.29500	-0.00059	-0.01346	0.00089	0.00006	0.00014	-0.00001	27.77045
133			1.32000	4.28891	8.55713	16.24822	0.00470	0.00318	0.00314	-0.00051	-0.00002	-0.00003	110.17403	-7.43452	-11.75115	-0.13152	-0.00127	0.06459	-0.00904	-0.00017	0.00192	43.97511	-9.70145	2.05386	0.00614	0.16883	0.08211	0.00149	-0.00788	0.00079	5.10506	-2.50493	14.04783	-0.00883	-0.00204	-0.00068	0.00036	0.00019	0.00013	6.09151	0.01258	-23.30088	-0.00050	-0.01297	0.00085	0.00004	0.00013	0.00003	27.56437
134			1.33000	4.35359	8.56348	16.25394	0.00469	0.00313	0.00305	-0.00053	-0.00003	-0.00004	110.15686	-7.42580	-11.83522	-0.13066	-0.00126	0.06377	-0.00491	-0.00018	0.00296	43.83959	-9.68745	2.03355	0.00400	0.16505	0.07903	0.00090	-0.00686	0.00115	5.12573	-2.44478	14.16349	-0.00885	-0.00204	-0.00066	0.00019	0.00015	0.00015	6.13642	0.02259	-23.33451	-0.00085	-0.01234	0.00074	0.00007	0.00018	0.00006	27.36961
135			1.34000	4.41656	8.56963	16.26203	0.00466	0.00307	0.00293	-0.00049	-0.00002	-0.00004	110.15371	-7.42710	-11.92737	-0.12960	-0.00127	0.06284	-0.00322	-0.00018	0.00457	43.71085	-9.67870	2.00816	0.00246	0.16050	0.07561	0.00053	-0.00756	0.00271	5.13984	-2.39670	14.29347	-0.00884	-0.00206	-0.00065	0.00013	0.00011	0.00015	6.18117	0.03791	-23.38369	-0.00147	-0.01187	0.00061	0.00012	0.00026	0.00006	27.18599
136			1.35000	4.47143	8.57125	16.26971	0.00461	0.00300	0.00281	-0.00040	0.00001	-0.00003	110.15253	-7.44675	-12.02166	-0.12842	-0.00122	0.06176	-0.00404	-0.00016	0.00675	43.57965	-9.67686	1.96555	0.00135	0.15553	0.07205	0.00030	-0.01016	0.00531	5.15355	-2.36131	14.42838	-0.00879	-0.00209	-0.00066	0.00012	0.00007	0.00016	6.22964	0.05864	-23.43403	-0.00216	-0.01176	0.00053	0.00018	0.00035	0.00004	27.01110
137			1.36000	4.51361	8.56518	16.27386	0.00455	0.00292	0.00268	-0.00028	0.00005	-0.00000	110.14165	-7.49303	-12.11265	-0.12725	-0.00101	0.06050	-0.00695	-0.00011	0.00928	43.43707	-9.68273	1.89372	0.00064	0.15133	0.06924	0.00015	-0.01422	0.00857	5.16648	-2.33528	14.56160	-0.00875	-0.00213	-0.00067	0.00008	0.00004	0.00016	6.27802	0.08203	-23.47636	-0.00304	-0.01183	0.00049	0.00023	0.00038	0.00003	26.83986
138			1.37000	4.54082	8.55139	16.27308	0.00447	0.00284	0.00257	-0.00015	0.00008	0.00002	110.11279	-7.57019	-12.19684	-0.12622	-0.00062	0.05921	-0.01082	-0.00005	0.01148	43.27699	-9.69620	1.78597	0.00065	0.14984	0.06853	0.00017	-0.01860	0.01191	5.17505	-2.31477	14.68944	-0.00872	-0.00216	-0.00068	0.00001	0.00003	0.00015	6.31695	0.10362	-23.50690	-0.00428	-0.01185	0.00046	0.00023	0.00033	0.00002	26.66511
139			1.38000	4.55228	8.53276	16.26839	0.00438	0.00276	0.00248	-0.00002	0.00009	0.00003	110.06435	-7.67214	-12.27127	-0.12531	-0.00013	0.05806	-0.01397	-0.00001	0.01226	43.10033	-9.71561	1.64775	0.00189	0.15249	0.07100	0.00051	-0.02151	0.01449	5.17809	-2.29607	14.80924	-0.00872	-0.00217	-0.00066	-0.00005	0.00003	0.00013	6.33827	0.11937	-23.52496	-0.00566	-0.01173	0.00046	0.00010	0.00021	0.00001	26.47932
140			1.39000	4.54771	8.51312	16.26284	0.00429	0.00269	0.00243	0.00010	0.00009	0.00002	110.00303	-7.77898	-12.33155	-0.12451	0.00036	0.05719	-0.01493	0.00001	0.01072	42.91836	-9.73798	1.50060	0.00382	0.15780	0.07530	0.00102	-0.02087	0.01496	5.17751	-2.27756	14.92000	-0.00874	-0.00218	-0.00064	-0.00008	0.00003	0.00012	6.33717	0.12679	-23.53267	-0.00674	-0.01156	0.00048	-0.00016	0.00004	0.00001	26.27695
141			1.40000	4.52770	8.49576	16.26048	0.00419	0.00264	0.00241	0.00020	0.00007	0.00000	109.94079	-7.86373	-12.37359	-0.12381	0.00072	0.05671	-0.01343	0.00001	0.00692	42.74842	-9.75961	1.37391	0.00531	0.16270	0.07888	0.00129	-0.01583	0.01231	5.17561	-2.26021	15.02357	-0.00875	-0.00219	-0.00062	-0.00010	0.00003	0.00011	6.31148	0.12503	-23.53665	-0.00724	-0.01132	0.00051	-0.00047	-0.00013	0.00001	26.05616
142			1.41000	4.49409	8.48309	16.26411	0.00411	0.00262	0.00242	0.00027	0.00005	-0.00003	109.88747	-7.90482	-12.39543	-0.12341	0.00091	0.05662	-0.01053	0.00001	0.00181	42.60429	-9.77754	1.29053	0.00560	0.16519	0.08024	0.00116	-0.00779	0.00731	5.17293	-2.24352	15.12350	-0.00874	-0.00222	-0.00061	-0.00012	0.00004	0.00011	6.26234	0.11506	-23.54601	-0.00711	-0.01112	0.00053	-0.00072	-0.00027	0.00001	25.81915
143			1.42000	4.44988	8.47669	16.27470	0.00404	0.00261	0.00246	0.00032	0.00002	-0.00006	109.84645	-7.89378	-12.39846	-0.12328	0.00094	0.05679	-0.00746	0.00001	-0.00344	42.49068	-9.79056	1.25876	0.00486	0.16518	0.07955	0.00083	0.00077	0.00183	5.16813	-2.22263	15.22347	-0.00871	-0.00224	-0.00063	-0.00016	0.00007	0.00011	6.19546	0.10010	-23.56922	-0.00644	-0.01100	0.00053	-0.00080	-0.00036	0.00003	25.57182
144			1.43000	4.39930	8.47717	16.29118	0.00399	0.00262	0.00252	0.00034	-0.00001	-0.00008	109.81686	-7.83425	-12.38620	-0.12340	0.00085	0.05705	-0.00483	0.00002	-0.00794	42.40538	-9.79929	1.27442	0.00310	0.16355	0.07761	0.00043	0.00806	-0.00266	5.15989	-2.19119	15.32696	-0.00869	-0.00227	-0.00065	-0.00021	0.00011	0.00012	6.12041	0.08472	-23.61090	-0.00538	-0.01102	0.00053	-0.00069	-0.00035	0.00004	25.32226
145			1.44000	4.34720	8.48384	16.31155	0.00395	0.00265	0.00258	0.00033	-0.00003	-0.00009	109.79679	-7.73682	-12.36314	-0.12363	0.00067	0.05729	-0.00269	0.00001	-0.01125	42.34388	-9.80574	1.32691	0.00043	0.16115	0.07507	0.00005	0.01339	-0.00563	5.14850	-2.14627	15.43649	-0.00868	-0.00230	-0.00067	-0.00025	0.00017	0.00014	6.04839	0.07415	-23.66970	-0.00413	-0.01122	0.00051	-0.00047	-0.00025	0.00006	25.07929
146			1.45000	4.29813	8.49486	16.33247	0.00393	0.00268	0.00264	0.00030	-0.00005	-0.00009	109.78480	-7.61398	-12.33298	-0.12399	0.00044	0.05745	-0.00088	0.00001	-0.01343	42.30233	-9.81172	1.40399	-0.00243	0.15879	0.07264	-0.00020	0.01680	-0.00729	5.13507	-2.08789	15.55217	-0.00867	-0.00233	-0.00070	-0.00028	0.00022	0.00015	5.98941	0.07259	-23.73935	-0.00294	-0.01172	0.00048	-0.00025	-0.00007	0.00006	24.85090
147			1.46000	4.25530	8.50763	16.34968	0.00391	0.00270	0.00267	0.00025	-0.00005	-0.00006	109.78003	-7.47550	-12.29777	-0.12447	0.00017	0.05750	0.00075	0.00000	-0.01480	42.27819	-9.81797	1.49603	-0.00497	0.15664	0.07055	-0.00028	0.01867	-0.00818	5.12034	-2.01725	15.67082	-0.00866	-0.00235	-0.00072	-0.00029	0.00026	0.00016	5.95010	0.08200	-23.81106	-0.00204	-0.01255	0.00046	-0.00010	0.00016	0.00006	24.64259
148			1.47000	4.22042	8.51875	16.35831	0.00392	0.00272	0.00268	0.00021	-0.00004	-0.00001	109.78195	-7.32730	-12.25778	-0.12510	-0.00010	0.05741	0.00226	-0.00000	-0.01566	42.27011	-9.82340	1.59695	-0.00675	0.15426	0.06860	-0.00022	0.01911	-0.00868	5.10524	-1.93894	15.78605	-0.00867	-0.00236	-0.00073	-0.00027	0.00028	0.00015	5.93249	0.10124	-23.87472	-0.00162	-0.01367	0.00047	-0.00002	0.00039	0.00005	24.45650
149			1.48000	4.19404	8.52402	16.35322	0.00394	0.00272	0.00265	0.00017	-0.00001	0.00006	109.78979	-7.17382	-12.21212	-0.12580	-0.00030	0.05698	0.00350	-0.00000	-0.01600	42.27676	-9.82544	1.70182	-0.00770	0.15084	0.06638	-0.00007	0.01800	-0.00884	5.09251	-1.86205	15.88953	-0.00868	-0.00236	-0.00073	-0.00019	0.00026	0.00013	5.93456	0.12597	-23.91957	-0.00181	-0.01486	0.00048	0.00003	0.00053	0.00003	24.29067
150			1.49000	4.17595	8.51933	16.33093	0.00398	0.00271	0.00258	0.00013	0.00004	0.00014	109.80167	-7.02015	-12.16040	-0.12644	-0.00038	0.05617	0.00423	-0.00000	-0.01567	42.29577	-9.82195	1.80485	-0.00799	0.14642	0.06393	0.00009	0.01549	-0.00852	5.08594	-1.79652	15.97253	-0.00869	-0.00237	-0.00073	-0.00007	0.00021	0.00009	5.95133	0.14902	-23.93612	-0.00250	-0.01576	0.00048	0.00009	0.00050	0.00000	24.13976
151			1.50000	4.16521	8.50245	16.29099	0.00403	0.00268	0.00250	0.00011	0.00009	0.00021	109.81482	-6.87276	-12.10375	-0.12686	-0.00041	0.05518	0.00431	0.00000	-0.01471	42.32351	-9.81231	1.89927	-0.00782	0.14224	0.06190	0.00021	0.01222	-0.00780	5.08817	-1.74838	16.02763	-0.00867	-0.00238	-0.00074	0.00008	0.00015	0.00005	5.97586	0.16246	-23.91784	-0.00345	-0.01606	0.00044	0.00015	0.00027	-0.00003	23.99615
152			1.51000	4.15952	8.47396	16.23598	0.00410	0.00264	0.00241	0.00010	0.00013	0.00026	109.82660	-6.73706	-12.04389	-0.12689	-0.00045	0.05423	0.00378	0.00001	-0.01335	42.35648	-9.79749	1.98049	-0.00741	0.13922	0.06070	0.00028	0.00904	-0.00690	5.09931	-1.71793	16.04950	-0.00864	-0.00239	-0.00075	0.00022	0.00010	0.00001	6.00089	0.16059	-23.86253	-0.00437	-0.01563	0.00037	0.00017	-0.00006	-0.00005	23.85191
153			1.52000	4.15499	8.43745	16.17129	0.00417	0.00260	0.00231	0.00012	0.00015	0.00027	109.83476	-6.61607	-11.98313	-0.12650	-0.00056	0.05350	0.00260	0.00002	-0.01182	42.39192	-9.77957	2.04773	-0.00661	0.13754	0.06031	0.00029	0.00652	-0.00600	5.11759	-1.70094	16.03591	-0.00862	-0.00240	-0.00074	0.00033	0.00007	-0.00004	6.02105	0.14275	-23.77292	-0.00503	-0.01450	0.00028	0.00015	-0.00031	-0.00005	23.70118
154			1.53000	4.14607	8.39860	16.10459	0.00422	0.00256	0.00223	0.00017	0.00015	0.00025	109.83644	-6.51069	-11.92470	-0.12573	-0.00075	0.05302	0.00057	0.00002	-0.01024	42.42736	-9.76076	2.10304	-0.00532	0.13692	0.06050	0.00024	0.00481	-0.00523	5.14139	-1.69208	15.98805	-0.00863	-0.00239	-0.00070	0.00043	0.00005	-0.00008	6.03510	0.11427	-23.65674	-0.00535	-0.01283	0.00022	0.00012	-0.00035	-0.00005	23.54214
155			1.54000	4.12683	8.36333	16.04482	0.00425	0.00253	0.00217	0.00025	0.00012	0.00020	109.82748	-6.42021	-11.87302	-0.12484	-0.00097	0.05277	-0.00244	0.00002	-0.00871	42.45990	-9.74247	2.14949	-0.00365	0.13717	0.06120	0.00014	0.00380	-0.00470	5.17073	-1.68687	15.91114	-0.00866	-0.00237	-0.00066	0.00053	0.00005	-0.00010	6.04625	0.08486	-23.52588	-0.00518	-0.01106	0.00018	0.00011	-0.00021	-0.00004	23.37691
156			1.55000	4.09251	8.33655	16.00089	0.00427	0.00252	0.00214	0.00036	0.00008	0.00013	109.80383	-6.34235	-11.83334	-0.12411	-0.00117	0.05262	-0.00622	0.00001	-0.00727	42.48677	-9.72476	2.19071	-0.00212	0.13789	0.06216	0.00006	0.00333	-0.00447	5.20660	-1.68181	15.81388	-0.00868	-0.00235	-0.00063	0.00064	0.00006	-0.00011	6.06073	0.06470	-23.39384	-0.00443	-0.00964	0.00019	0.00014	0.00003	-0.00004	23.21064
157			1.56000	4.04065	8.32155	15.97989	0.00427	0.00251	0.00213	0.00046	0.00004	0.00003	109.76314	-6.27425	-11.81039	-0.12391	-0.00131	0.05251	-0.01036	-0.00002	-0.00593	42.50637	-9.70717	2.23015	-0.00111	0.13840	0.06291	0.00002	0.00314	-0.00442	5.24884	-1.67446	15.70657	-0.00871	-0.00234	-0.00061	0.00068	0.00007	-0.00011	6.08399	0.06100	-23.27295	-0.00331	-0.00895	0.00023	0.00016	0.00027	-0.00005	23.04913
158			1.57000	3.97193	8.31921	15.98430	0.00425	0.00253	0.00213	0.00054	-0.00001	-0.00005	109.70505	-6.21463	-11.80615	-0.12465	-0.00136	0.05240	-0.01447	-0.00005	-0.00466	42.51797	-9.68950	2.26876	-0.00075	0.13820	0.06312	0.00000	0.00284	-0.00425	5.29554	-1.66490	15.59808	-0.00874	-0.00232	-0.00062	0.00079	0.00008	-0.00011	6.11771	0.07553	-23.16961	-0.00237	-0.00909	0.00027	0.00016	0.00051	-0.00004	22.89658
159			1.58000	3.89138	8.32676	16.00805	0.00423	0.00254	0.00214	0.00058	-0.00003	-0.00010	109.63078	-6.16387	-11.81615	-0.12642	-0.00128	0.05212	-0.01814	-0.00006	-0.00364	42.52094	-9.67241	2.30398	-0.00101	0.13713	0.06286	-0.00001	0.00209	-0.00371	5.34612	-1.65661	15.49099	-0.00875	-0.00230	-0.00064	0.00086	0.00006	-0.00012	6.16104	0.10488	-23.08030	-0.00195	-0.01003	0.00030	0.00016	0.00073	-0.00004	22.75402
160			1.59000	3.80853	8.33747	16.03645	0.00420	0.00255	0.00215	0.00055	-0.00003	-0.00008	109.54311	-6.12159	-11.82922	-0.12895	-0.00104	0.05156	-0.02092	-0.00004	-0.00316	42.51435	-9.65661	2.33133	-0.00162	0.13534	0.06226	-0.00004	0.00078	-0.00279	5.40240	-1.65433	15.38030	-0.00874	-0.00229	-0.00069	0.00094	0.00003	-0.00014	6.21257	0.14083	-22.99229	-0.00181	-0.01195	0.00038	0.00017	0.00090	-0.00006	22.61930
161			1.60000	3.73585	8.34196	16.04906	0.00417	0.00255	0.00213	0.00045	0.00001	0.00002	109.44628	-6.08483	-11.82925	-0.13154	-0.00063	0.05058	-0.02241	0.00000	-0.00346	42.49748	-9.64256	2.34698	-0.00237	0.13277	0.06129	-0.00010	-0.00088	-0.00169	5.46303	-1.66177	15.25748	-0.00871	-0.00228	-0.00074	0.00095	-0.00001	-0.00017	6.26633	0.17110	-22.88939	-0.00160	-0.01476	0.00055	0.00013	0.00084	-0.00011	22.48778
162			1.61000	3.68516	8.33090	16.02714	0.00415	0.00252	0.00208	0.00031	0.00008	0.00017	109.34496	-6.04809	-11.80173	-0.13353	-0.00010	0.04924	-0.02254	0.00000	-0.00452	42.46998	-9.62968	2.34970	-0.00318	0.12936	0.05977	-0.00018	-0.00262	-0.00072	5.51994	-1.68290	15.11540	-0.00870	-0.00226	-0.00079	0.00083	-0.00006	-0.00022	6.30862	0.18077	-22.75934	-0.00143	-0.01791	0.00076	0.00007	0.00027	-0.00020	22.35303
163			1.62000	3.66421	8.29780	15.95893	0.00414	0.00246	0.00199	0.00013	0.00017	0.00032	109.24327	-6.00499	-11.73835	-0.13447	0.00049	0.04760	-0.02162	-0.00005	-0.00600	42.43221	-9.61609	2.34142	-0.00386	0.12505	0.05758	-0.00027	-0.00413	-0.00018	5.56318	-1.72420	14.94751	-0.00871	-0.00223	-0.00082	0.00060	-0.00014	-0.00027	6.32189	0.15616	-22.59466	-0.00155	-0.02055	0.00093	-0.00002	-0.00092	-0.00030	22.20713
164			1.63000	3.67454	8.24125	15.84363	0.00415	0.00239	0.00186	-0.00003	0.00024	0.00044	109.14390	-5.95124	-11.64049	-0.13428	0.00111	0.04569	-0.02032	-0.00016	-0.00722	42.38501	-9.59933	2.32647	-0.00435	0.11938	0.05444	-0.00037	-0.00526	-0.00011	5.58747	-1.79369	14.74543	-0.00874	-0.00218	-0.00082	0.00033	-0.00025	-0.00033	6.29242	0.08872	-22.39205	-0.00202	-0.02204	0.00098	-0.00019	-0.00250	-0.00039	22.04172
165			1.64000	3.71130	8.16656	15.69359	0.00419	0.00229	0.00170	-0.00017	0.00027	0.00048	109.04739	-5.88835	-11.52136	-0.13342	0.00178	0.04348	-0.01939	-0.00028	-0.00754	42.32911	-9.57720	2.30870	-0.00497	0.11250	0.05060	-0.00049	-0.00606	-0.00035	5.59263	-1.89832	14.50091	-0.00878	-0.00213	-0.00080	0.00009	-0.00036	-0.00039	6.21377	-0.02304	-22.15526	-0.00278	-0.02198	0.00091	-0.00050	-0.00397	-0.00041	21.85100
166			1.65000	3.76557	8.08397	15.52981	0.00424	0.00219	0.00153	-0.00027	0.00027	0.00044	108.95287	-5.82293	-11.40169	-0.13264	0.00247	0.04111	-0.01911	-0.00036	-0.00683	42.26508	-9.54834	2.29030	-0.00616	0.10536	0.04676	-0.00069	-0.00672	-0.00071	5.58077	-2.04116	14.20879	-0.00882	-0.00207	-0.00077	-0.00010	-0.00046	-0.00044	6.08779	-0.17317	-21.89697	-0.00383	-0.02010	0.00068	-0.00095	-0.00470	-0.00033	21.63480
167			1.66000	3.82797	8.00419	15.37332	0.00429	0.00209	0.00135	-0.00032	0.00024	0.00035	108.85988	-5.76235	-11.30113	-0.13223	0.00305	0.03889	-0.01932	-0.00033	-0.00543	42.19428	-9.51145	2.27194	-0.00784	0.09930	0.04375	-0.00096	-0.00752	-0.00113	5.55681	-2.21809	13.86589	-0.00882	-0.00202	-0.00073	-0.00018	-0.00053	-0.00049	5.92723	-0.34805	-21.63431	-0.00494	-0.01668	0.00036	-0.00143	-0.00437	-0.00017	21.39960
168			1.67000	3.89044	7.93469	15.23893	0.00432	0.00199	0.00118	-0.00032	0.00019	0.00025	108.76836	-5.71169	-11.23160	-0.13205	0.00338	0.03720	-0.01972	-0.00021	-0.00385	42.11890	-9.46417	2.25352	-0.00937	0.09554	0.04217	-0.00120	-0.00871	-0.00170	5.52823	-2.41780	13.47199	-0.00882	-0.00196	-0.00070	-0.00016	-0.00056	-0.00053	5.75368	-0.52861	-21.38395	-0.00561	-0.01256	0.00007	-0.00164	-0.00327	-0.00003	21.15647
169			1.68000	3.94652	7.87928	15.13360	0.00432	0.00192	0.00105	-0.00029	0.00014	0.00017	108.67823	-5.67274	-11.19560	-0.13195	0.00344	0.03632	-0.02010	-0.00006	-0.00246	42.04191	-9.40301	2.23558	-0.01053	0.09477	0.04222	-0.00135	-0.01038	-0.00256	5.50086	-2.62442	13.03507	-0.00881	-0.00190	-0.00067	-0.00008	-0.00052	-0.00054	5.58873	-0.69557	-21.16176	-0.00557	-0.00859	-0.00010	-0.00147	-0.00198	0.00004	20.91751
170			1.69000	3.99158	7.83967	15.05823	0.00431	0.00187	0.00098	-0.00022	0.00009	0.00011	108.58956	-5.64408	-11.18884	-0.13177	0.00331	0.03616	-0.02027	0.00007	-0.00144	41.96679	-9.32449	2.22055	-0.01140	0.09641	0.04347	-0.00140	-0.01236	-0.00383	5.47673	-2.82200	12.57177	-0.00882	-0.00182	-0.00062	0.00001	-0.00045	-0.00052	5.44672	-0.83375	-20.97980	-0.00507	-0.00521	-0.00013	-0.00111	-0.00094	0.00004	20.69263
171			1.70000	4.02292	7.81636	15.01107	0.00427	0.00185	0.00099	-0.00015	0.00004	0.00006	108.50278	-5.62178	-11.20446	-0.13146	0.00308	0.03657	-0.02021	0.00016	-0.00081	41.89707	-9.22627	2.21221	-0.01204	0.09947	0.04525	-0.00138	-0.01436	-0.00549	5.45587	-2.99921	12.10282	-0.00885	-0.00173	-0.00057	0.00007	-0.00036	-0.00047	5.33309	-0.93465	-20.84159	-0.00445	-0.00281	-0.00007	-0.00076	-0.00034	0.00002	20.48736
172			1.71000	4.04024	7.80894	14.99017	0.00422	0.00186	0.00106	-0.00007	-0.00000	0.00002	108.41811	-5.60139	-11.23695	-0.13098	0.00282	0.03738	-0.02012	0.00021	-0.00054	41.83465	-9.10851	2.21339	-0.01220	0.10321	0.04725	-0.00127	-0.01609	-0.00731	5.43768	-3.15000	11.64815	-0.00887	-0.00164	-0.00053	0.00011	-0.00027	-0.00042	5.24594	-0.99708	-20.74007	-0.00390	-0.00166	0.00005	-0.00051	-0.00011	-0.00001	20.30259
173			1.72000	4.04497	7.81539	14.99366	0.00416	0.00190	0.00118	-0.00001	-0.00003	-0.00003	108.33435	-5.57849	-11.28257	-0.13038	0.00252	0.03851	-0.02042	0.00025	-0.00059	41.77942	-8.97496	2.22531	-0.01191	0.10714	0.04915	-0.00116	-0.01722	-0.00894	5.42144	-3.27231	11.22398	-0.00890	-0.00156	-0.00051	0.00012	-0.00019	-0.00037	5.17940	-1.02651	-20.66079	-0.00350	-0.00175	0.00019	-0.00036	-0.00003	-0.00003	20.13623
174			1.73000	4.03967	7.83197	15.01796	0.00410	0.00197	0.00135	0.00003	-0.00006	-0.00008	108.24847	-5.54967	-11.33813	-0.12984	0.00218	0.03989	-0.02148	0.00025	-0.00087	41.72860	-8.83236	2.24643	-0.01126	0.11081	0.05067	-0.00107	-0.01770	-0.00993	5.40730	-3.36877	10.84039	-0.00893	-0.00147	-0.00051	0.00014	-0.00014	-0.00033	5.12673	-1.03308	-20.58546	-0.00322	-0.00282	0.00032	-0.00026	0.00003	-0.00005	19.98416
175			1.74000	4.02733	7.85385	15.05627	0.00404	0.00203	0.00151	0.00006	-0.00007	-0.00011	108.15616	-5.51371	-11.39990	-0.12950	0.00183	0.04131	-0.02339	0.00023	-0.00131	41.67747	-8.68880	2.27169	-0.01045	0.11410	0.05185	-0.00105	-0.01774	-0.01006	5.39697	-3.44683	10.50110	-0.00897	-0.00140	-0.00052	0.00019	-0.00011	-0.00029	5.08239	-1.03013	-20.49577	-0.00303	-0.00445	0.00044	-0.00021	0.00008	-0.00008	19.84129
176			1.75000	4.01143	7.87622	15.09906	0.00398	0.00208	0.00165	0.00007	-0.00007	-0.00012	108.05346	-5.47070	-11.46305	-0.12955	0.00151	0.04259	-0.02597	0.00019	-0.00188	41.62094	-8.55152	2.29458	-0.00974	0.11684	0.05268	-0.00109	-0.01758	-0.00934	5.39326	-3.51664	10.20524	-0.00900	-0.00133	-0.00054	0.00028	-0.00010	-0.00026	5.04272	-1.03157	-20.37744	-0.00291	-0.00624	0.00053	-0.00018	0.00003	-0.00013	19.70228
177			1.76000	3.99609	7.89538	15.13587	0.00393	0.00211	0.00174	0.00006	-0.00005	-0.00009	107.93807	-5.42111	-11.52170	-0.12991	0.00129	0.04348	-0.02872	0.00015	-0.00260	41.55491	-8.42492	2.30948	-0.00948	0.11905	0.05336	-0.00121	-0.01736	-0.00814	5.39838	-3.58686	9.94924	-0.00899	-0.00129	-0.00057	0.00038	-0.00011	-0.00024	5.00554	-1.04877	-20.22330	-0.00283	-0.00788	0.00057	-0.00017	-0.00018	-0.00017	19.56247
178			1.77000	3.98567	7.90990	15.15898	0.00388	0.00212	0.00178	0.00003	-0.00004	-0.00005	107.81033	-5.36403	-11.57075	-0.13041	0.00115	0.04404	-0.03115	0.00012	-0.00352	41.47775	-8.31045	2.31484	-0.00965	0.12089	0.05394	-0.00139	-0.01697	-0.00693	5.41232	-3.66037	9.72778	-0.00897	-0.00127	-0.00062	0.00048	-0.00012	-0.00023	4.96948	-1.08801	-20.03312	-0.00285	-0.00910	0.00055	-0.00016	-0.00051	-0.00020	19.41894
179			1.78000	3.98298	7.92108	15.16451	0.00386	0.00212	0.00181	-0.00001	-0.00004	0.00001	107.67231	-5.29758	-11.60672	-0.13085	0.00102	0.04442	-0.03302	0.00009	-0.00463	41.39043	-8.20691	2.31328	-0.01017	0.12218	0.05419	-0.00161	-0.01630	-0.00605	5.43278	-3.73407	9.53388	-0.00894	-0.00126	-0.00064	0.00054	-0.00012	-0.00021	4.93367	-1.14921	-19.81178	-0.00300	-0.00974	0.00050	-0.00016	-0.00084	-0.00021	19.27091
180			1.79000	3.98813	7.93214	15.15276	0.00385	0.00213	0.00182	-0.00004	-0.00005	0.00005	107.52648	-5.22026	-11.62869	-0.13118	0.00089	0.04473	-0.03445	0.00006	-0.00577	41.29533	-8.11107	2.30972	-0.01084	0.12265	0.05389	-0.00184	-0.01551	-0.00570	5.45700	-3.80359	9.35962	-0.00894	-0.00123	-0.00065	0.00057	-0.00011	-0.00020	4.89831	-1.22686	-19.56835	-0.00329	-0.00983	0.00042	-0.00017	-0.00103	-0.00019	19.11978
181			1.80000	3.99873	7.94609	15.12880	0.00384	0.00215	0.00185	-0.00005	-0.00007	0.00008	107.37439	-5.13232	-11.63959	-0.13140	0.00072	0.04516	-0.03567	0.00004	-0.00669	41.19481	-8.01804	2.30872	-0.01188	0.12240	0.05289	-0.00212	-0.01496	-0.00582	5.48342	-3.86754	9.19748	-0.00896	-0.00119	-0.00063	0.00059	-0.00010	-0.00018	4.86527	-1.31162	-19.31619	-0.00365	-0.00959	0.00036	-0.00016	-0.00103	-0.00016	18.96868
182			1.81000	4.01141	7.96375	15.10075	0.00382	0.00218	0.00189	-0.00006	-0.00008	0.00008	107.21684	-5.03719	-11.64500	-0.13159	0.00052	0.04576	-0.03687	0.00003	-0.00715	41.09080	-7.92265	2.31238	-0.01315	0.12165	0.05134	-0.00243	-0.01499	-0.00620	5.51154	-3.92784	9.04156	-0.00898	-0.00115	-0.00061	0.00062	-0.00009	-0.00017	4.83706	-1.39277	-19.07211	-0.00395	-0.00933	0.00032	-0.00013	-0.00089	-0.00013	18.82141
183			1.82000	4.02298	7.98374	15.07734	0.00380	0.00222	0.00195	-0.00005	-0.00008	0.00005	107.05438	-4.94112	-11.65136	-0.13175	0.00034	0.04637	-0.03793	0.00002	-0.00693	40.98510	-7.82068	2.32036	-0.01470	0.12062	0.04955	-0.00274	-0.01567	-0.00662	5.54090	-3.98664	8.88823	-0.00898	-0.00112	-0.00061	0.00063	-0.00008	-0.00017	4.81578	-1.46072	-18.85328	-0.00414	-0.00930	0.00032	-0.00009	-0.00067	-0.00011	18.68119
184			1.83000	4.03122	8.00390	15.06569	0.00377	0.00226	0.00202	-0.00004	-0.00008	0.00001	106.88866	-4.85185	-11.66504	-0.13205	0.00028	0.04676	-0.03865	0.00002	-0.00601	40.87968	-7.70980	2.33052	-0.01592	0.11958	0.04805	-0.00294	-0.01688	-0.00699	5.57090	-4.04343	8.73629	-0.00898	-0.00111	-0.00062	0.00064	-0.00008	-0.00017	4.80290	-1.50921	-18.67431	-0.00415	-0.00959	0.00034	-0.00003	-0.00042	-0.00009	18.54986
185			1.84000	4.03580	8.02167	15.06972	0.00374	0.00229	0.00208	-0.00003	-0.00006	-0.00005	106.72231	-4.77516	-11.69129	-0.13250	0.00034	0.04681	-0.03891	0.00003	-0.00460	40.77631	-7.58931	2.34078	-0.01651	0.11840	0.04690	-0.00297	-0.01832	-0.00725	5.60091	-4.09584	8.58649	-0.00898	-0.00109	-0.00064	0.00063	-0.00007	-0.00017	4.79868	-1.53651	-18.54422	-0.00401	-0.01005	0.00037	0.00002	-0.00016	-0.00007	18.42757
186			1.85000	4.03847	8.03415	15.08886	0.00372	0.00230	0.00212	-0.00004	-0.00003	-0.00009	106.55777	-4.71380	-11.73308	-0.13325	0.00047	0.04668	-0.03884	0.00005	-0.00302	40.67573	-7.45988	2.34905	-0.01648	0.11713	0.04590	-0.00288	-0.01984	-0.00732	5.63031	-4.14181	8.43972	-0.00897	-0.00108	-0.00066	0.00061	-0.00005	-0.00017	4.80188	-1.54516	-18.46316	-0.00382	-0.01055	0.00038	0.00005	0.00005	-0.00004	18.31336
187			1.86000	4.04206	8.03893	15.11752	0.00370	0.00230	0.00213	-0.00006	0.00001	-0.00010	106.39639	-4.66864	-11.78935	-0.13431	0.00059	0.04657	-0.03858	0.00007	-0.00155	40.57779	-7.32306	2.35293	-0.01611	0.11638	0.04524	-0.00272	-0.02139	-0.00723	5.65816	-4.18026	8.29576	-0.00896	-0.00106	-0.00067	0.00058	-0.00004	-0.00017	4.80980	-1.54112	-18.42209	-0.00368	-0.01084	0.00037	0.00006	0.00017	-0.00002	18.20553
188			1.87000	4.04897	8.03520	15.14586	0.00369	0.00228	0.00211	-0.00008	0.00004	-0.00008	106.23841	-4.63868	-11.85381	-0.13543	0.00074	0.04633	-0.03823	0.00009	-0.00042	40.48254	-7.18087	2.35109	-0.01569	0.11590	0.04480	-0.00255	-0.02276	-0.00706	5.68305	-4.21105	8.15269	-0.00897	-0.00103	-0.00067	0.00052	-0.00002	-0.00017	4.81868	-1.53207	-18.40497	-0.00360	-0.01082	0.00034	0.00005	0.00017	-0.00001	18.10203
189			1.88000	4.06036	8.02394	15.16428	0.00369	0.00225	0.00207	-0.00010	0.00006	-0.00003	106.08341	-4.62035	-11.91870	-0.13631	0.00094	0.04592	-0.03776	0.00010	0.00019	40.39042	-7.03471	2.34406	-0.01535	0.11550	0.04453	-0.00239	-0.02379	-0.00694	5.70331	-4.23525	8.00745	-0.00899	-0.00099	-0.00065	0.00044	-0.00001	-0.00017	4.82465	-1.52549	-18.39332	-0.00359	-0.01046	0.00030	0.00002	0.00007	-0.00001	18.00117
190			1.89000	4.07602	8.00766	15.16667	0.00371	0.00221	0.00202	-0.00010	0.00006	0.00003	105.93097	-4.60801	-11.97750	-0.13690	0.00115	0.04545	-0.03727	0.00011	0.00022	40.30193	-6.88531	2.33407	-0.01501	0.11528	0.04442	-0.00225	-0.02437	-0.00697	5.71734	-4.25612	7.85692	-0.00902	-0.00095	-0.00063	0.00035	-0.00001	-0.00017	4.82451	-1.52680	-18.37084	-0.00370	-0.00998	0.00027	-0.00002	-0.00006	-0.00002	17.90210
191			1.90000	4.09404	7.99005	15.15228	0.00375	0.00218	0.00196	-0.00010	0.00006	0.00007	105.78012	-4.59557	-12.02640	-0.13722	0.00137	0.04502	-0.03694	0.00011	-0.00022	40.21670	-6.73360	2.32439	-0.01476	0.11537	0.04456	-0.00214	-0.02435	-0.00717	5.72442	-4.27902	7.70002	-0.00905	-0.00091	-0.00061	0.00025	-0.00002	-0.00017	4.81627	-1.53807	-18.32629	-0.00398	-0.00962	0.00029	-0.00008	-0.00018	-0.00003	17.80469
192			1.91000	4.11121	7.97493	15.12588	0.00379	0.00216	0.00191	-0.00007	0.00004	0.00010	105.62948	-4.57768	-12.06477	-0.13739	0.00156	0.04468	-0.03689	0.00011	-0.00101	40.13384	-6.58146	2.31866	-0.01453	0.11595	0.04507	-0.00208	-0.02358	-0.00754	5.72515	-4.30842	7.53889	-0.00906	-0.00088	-0.00060	0.00017	-0.00003	-0.00017	4.79936	-1.55820	-18.25543	-0.00445	-0.00960	0.00037	-0.00014	-0.00027	-0.00005	17.70916
193			1.92000	4.12401	7.96496	15.09587	0.00383	0.00214	0.00187	-0.00003	0.00002	0.00009	105.47780	-4.54969	-12.09408	-0.13750	0.00167	0.04455	-0.03712	0.00010	-0.00205	40.05205	-6.43184	2.32082	-0.01432	0.11690	0.04573	-0.00206	-0.02194	-0.00799	5.72123	-4.34475	7.37906	-0.00904	-0.00086	-0.00060	0.00010	-0.00003	-0.00017	4.77517	-1.58394	-18.16175	-0.00498	-0.00989	0.00048	-0.00021	-0.00032	-0.00009	17.61589
194			1.93000	4.12920	7.96129	15.06979	0.00386	0.00214	0.00186	0.00002	-0.00000	0.00007	105.32423	-4.50884	-12.11615	-0.13759	0.00166	0.04471	-0.03761	0.00009	-0.00318	39.97034	-6.28805	2.33358	-0.01398	0.11791	0.04628	-0.00206	-0.01959	-0.00834	5.71435	-4.38392	7.22779	-0.00901	-0.00085	-0.00062	0.00005	-0.00003	-0.00016	4.74642	-1.61180	-18.05530	-0.00546	-0.01021	0.00057	-0.00026	-0.00033	-0.00011	17.52556
195			1.94000	4.12388	7.96422	15.04937	0.00388	0.00214	0.00186	0.00010	-0.00003	0.00006	105.16747	-4.45530	-12.13049	-0.13772	0.00157	0.04502	-0.03842	0.00007	-0.00420	39.88753	-6.15319	2.35706	-0.01356	0.11827	0.04631	-0.00206	-0.01694	-0.00838	5.70509	-4.41960	7.09061	-0.00897	-0.00084	-0.00064	-0.00001	-0.00003	-0.00015	4.71539	-1.63910	-17.94809	-0.00578	-0.01042	0.00061	-0.00029	-0.00032	-0.00011	17.43849
196			1.95000	4.10640	7.97396	15.03031	0.00388	0.00215	0.00188	0.00018	-0.00005	0.00007	105.00607	-4.39288	-12.13526	-0.13794	0.00145	0.04527	-0.03953	0.00004	-0.00485	39.80223	-6.02918	2.38775	-0.01307	0.11755	0.04569	-0.00207	-0.01466	-0.00791	5.69322	-4.44606	6.96984	-0.00895	-0.00084	-0.00065	-0.00007	-0.00001	-0.00013	4.68351	-1.66424	-17.85041	-0.00598	-0.01048	0.00061	-0.00030	-0.00030	-0.00010	17.35462
197			1.96000	4.07715	7.99002	15.00459	0.00385	0.00216	0.00191	0.00026	-0.00008	0.00011	104.83890	-4.32884	-12.12819	-0.13811	0.00138	0.04529	-0.04082	0.00000	-0.00493	39.71269	-5.91635	2.41841	-0.01270	0.11604	0.04472	-0.00211	-0.01337	-0.00695	5.67890	-4.46030	6.86520	-0.00895	-0.00082	-0.00065	-0.00012	0.00000	-0.00011	4.65199	-1.68658	-17.76991	-0.00602	-0.01049	0.00058	-0.00030	-0.00027	-0.00007	17.27370
198			1.97000	4.03881	8.01010	14.96379	0.00378	0.00215	0.00191	0.00032	-0.00009	0.00016	104.66525	-4.27136	-12.10677	-0.13807	0.00141	0.04493	-0.04207	-0.00004	-0.00447	39.61750	-5.81387	2.44063	-0.01253	0.11416	0.04376	-0.00218	-0.01317	-0.00566	5.66314	-4.46200	6.77489	-0.00897	-0.00080	-0.00065	-0.00014	0.00002	-0.00009	4.62261	-1.70562	-17.71094	-0.00595	-0.01049	0.00055	-0.00027	-0.00024	-0.00005	17.19619
199			1.98000	3.99568	8.03022	14.90292	0.00370	0.00214	0.00190	0.00034	-0.00009	0.00023	104.48539	-4.22622	-12.06981	-0.13773	0.00156	0.04425	-0.04299	-0.00009	-0.00370	39.51624	-5.71996	2.44845	-0.01236	0.11244	0.04314	-0.00224	-0.01379	-0.00436	5.64782	-4.45400	6.69619	-0.00900	-0.00077	-0.00063	-0.00013	0.00002	-0.00008	4.59707	-1.72064	-17.67413	-0.00577	-0.01054	0.00053	-0.00023	-0.00019	-0.00003	17.12289
200			1.99000	3.95220	8.04663	14.82312	0.00361	0.00211	0.00188	0.00034	-0.00007	0.00027	104.30107	-4.19487	-12.01905	-0.13706	0.00181	0.04337	-0.04328	-0.00015	-0.00286	39.41011	-5.63167	2.44063	-0.01225	0.11070	0.04255	-0.00227	-0.01480	-0.00329	5.63545	-4.44251	6.62647	-0.00905	-0.00074	-0.00062	-0.00007	0.00002	-0.00007	4.57569	-1.73106	-17.65584	-0.00549	-0.01056	0.00051	-0.00019	-0.00013	-0.00001	17.05370
201			2.00000	3.91203	8.05787	14.73378	0.00353	0.00209	0.00187	0.00031	-0.00005	0.00028	104.11565	-4.17571	-11.96168	-0.13610	0.00211	0.04255	-0.04279	-0.00018	-0.00202	39.30121	-5.54540	2.41946	-0.01253	0.10897	0.04175	-0.00233	-0.01588	-0.00254	5.62846	-4.43551	6.56383	-0.00909	-0.00071	-0.00060	0.00002	0.00001	-0.00006	4.55767	-1.73696	-17.65031	-0.00517	-0.01050	0.00049	-0.00015	-0.00007	-0.00000	16.98786
202			2.01000	3.87685	8.06486	14.65048	0.00346	0.00208	0.00188	0.00026	-0.00004	0.00023	103.93275	-4.16650	-11.90864	-0.13505	0.00236	0.04214	-0.04175	-0.00018	-0.00116	39.19198	-5.45827	2.38856	-0.01340	0.10761	0.04070	-0.00246	-0.01686	-0.00210	5.62837	-4.43904	6.50716	-0.00911	-0.00069	-0.00060	0.00012	-0.00001	-0.00006	4.54259	-1.73917	-17.65296	-0.00482	-0.01029	0.00047	-0.00011	-0.00002	0.00000	16.92499
203			2.02000	3.84597	8.06968	14.58906	0.00340	0.00208	0.00193	0.00021	-0.00003	0.00015	103.75475	-4.16585	-11.87045	-0.13414	0.00252	0.04227	-0.04049	-0.00012	-0.00024	39.08455	-5.36880	2.35163	-0.01470	0.10707	0.03959	-0.00261	-0.01764	-0.00192	5.63527	-4.45484	6.45651	-0.00910	-0.00069	-0.00060	0.00021	-0.00002	-0.00005	4.53080	-1.73827	-17.66207	-0.00455	-0.00993	0.00043	-0.00008	0.00002	0.00001	16.86534
204			2.03000	3.81708	8.07411	14.56014	0.00333	0.00210	0.00200	0.00018	-0.00002	0.00004	103.58287	-4.17313	-11.85412	-0.13349	0.00263	0.04273	-0.03913	-0.00003	0.00066	38.98134	-5.27678	2.31226	-0.01625	0.10755	0.03885	-0.00273	-0.01807	-0.00197	5.64789	-4.48037	6.41231	-0.00907	-0.00069	-0.00061	0.00028	-0.00003	-0.00005	4.52253	-1.73451	-17.67681	-0.00439	-0.00951	0.00038	-0.00006	0.00006	0.00001	16.80936
205			2.04000	3.78789	8.07794	14.56718	0.00327	0.00212	0.00209	0.00015	-0.00000	-0.00008	103.41824	-4.18594	-11.86284	-0.13326	0.00272	0.04332	-0.03762	0.00008	0.00136	38.88485	-5.18255	2.27544	-0.01775	0.10884	0.03862	-0.00276	-0.01794	-0.00230	5.66434	-4.51021	6.37437	-0.00904	-0.00070	-0.00061	0.00032	-0.00003	-0.00004	4.51742	-1.72793	-17.69536	-0.00436	-0.00915	0.00034	-0.00004	0.00010	0.00001	16.75660
206			2.05000	3.75750	8.07913	14.60648	0.00322	0.00214	0.00216	0.00013	0.00002	-0.00019	103.26245	-4.20020	-11.89614	-0.13343	0.00278	0.04395	-0.03579	0.00019	0.00174	38.79744	-5.08694	2.24658	-0.01910	0.11053	0.03876	-0.00267	-0.01709	-0.00283	5.68267	-4.53856	6.34187	-0.00901	-0.00070	-0.00062	0.00033	-0.00003	-0.00004	4.51432	-1.71871	-17.71447	-0.00446	-0.00909	0.00032	-0.00003	0.00014	0.00001	16.70584
207			2.06000	3.72677	8.07547	14.66724	0.00318	0.00215	0.00221	0.00012	0.00004	-0.00024	103.11716	-4.21223	-11.94872	-0.13396	0.00277	0.04464	-0.03360	0.00026	0.00177	38.72049	-4.99196	2.22955	-0.01983	0.11239	0.03916	-0.00245	-0.01553	-0.00342	5.70160	-4.56170	6.31361	-0.00900	-0.00070	-0.00062	0.00033	-0.00002	-0.00003	4.51180	-1.70715	-17.73041	-0.00461	-0.00936	0.00032	-0.00003	0.00019	0.00001	16.65538
208			2.07000	3.69799	8.06587	14.73361	0.00316	0.00214	0.00222	0.00010	0.00006	-0.00023	102.98344	-4.22035	-12.01041	-0.13464	0.00275	0.04513	-0.03115	0.00027	0.00158	38.65425	-4.90086	2.22546	-0.02005	0.11358	0.03945	-0.00216	-0.01341	-0.00383	5.72050	-4.57840	6.28805	-0.00899	-0.00070	-0.00064	0.00032	-0.00001	-0.00003	4.50840	-1.69400	-17.73972	-0.00480	-0.01002	0.00034	-0.00004	0.00022	0.00000	16.60346
209			2.08000	3.67384	8.05041	14.78959	0.00316	0.00211	0.00218	0.00008	0.00008	-0.00017	102.86091	-4.22540	-12.06981	-0.13525	0.00279	0.04508	-0.02881	0.00025	0.00127	38.59726	-4.81680	2.23203	-0.01987	0.11361	0.03954	-0.00189	-0.01110	-0.00397	5.73867	-4.58893	6.26308	-0.00900	-0.00070	-0.00065	0.00030	-0.00001	-0.00003	4.50237	-1.68066	-17.73953	-0.00498	-0.01090	0.00037	-0.00007	0.00025	-0.00000	16.54866
210			2.09000	3.65586	8.02985	14.82490	0.00316	0.00206	0.00209	0.00006	0.00009	-0.00008	102.74734	-4.22884	-12.11891	-0.13581	0.00293	0.04451	-0.02688	0.00021	0.00091	38.54709	-4.74163	2.24549	-0.01966	0.11289	0.03961	-0.00169	-0.00902	-0.00390	5.75514	-4.59519	6.23651	-0.00902	-0.00069	-0.00067	0.00028	-0.00000	-0.00003	4.49182	-1.66901	-17.72835	-0.00513	-0.01192	0.00042	-0.00012	0.00023	-0.00001	16.49054
211			2.10000	3.64413	8.00586	14.83653	0.00317	0.00201	0.00198	0.00005	0.00009	0.00000	102.64032	-4.23023	-12.15446	-0.13627	0.00312	0.04366	-0.02543	0.00015	0.00043	38.50164	-4.67491	2.26324	-0.01955	0.11185	0.03969	-0.00155	-0.00736	-0.00379	5.76922	-4.60218	6.20716	-0.00904	-0.00068	-0.00068	0.00024	-0.00001	-0.00004	4.47510	-1.66107	-17.70694	-0.00523	-0.01280	0.00046	-0.00018	0.00017	-0.00002	16.42966
212			2.11000	3.63735	7.98107	14.82771	0.00319	0.00196	0.00187	0.00004	0.00008	0.00005	102.53776	-4.22754	-12.17692	-0.13663	0.00332	0.04282	-0.02443	0.00010	-0.00010	38.45947	-4.61458	2.28420	-0.01978	0.11046	0.03948	-0.00148	-0.00621	-0.00367	5.78051	-4.61627	6.17506	-0.00904	-0.00068	-0.00069	0.00022	-0.00002	-0.00004	4.45137	-1.65764	-17.67897	-0.00528	-0.01339	0.00050	-0.00024	0.00009	-0.00002	16.36755
213			2.12000	3.63331	7.95905	14.80595	0.00321	0.00191	0.00178	0.00004	0.00006	0.00008	102.43802	-4.21984	-12.18938	-0.13683	0.00348	0.04222	-0.02370	0.00007	-0.00056	38.41942	-4.55812	2.30676	-0.02039	0.10928	0.03916	-0.00146	-0.00563	-0.00355	5.78866	-4.63985	6.14130	-0.00903	-0.00068	-0.00069	0.00015	-0.00002	-0.00004	4.42162	-1.65802	-17.65043	-0.00527	-0.01352	0.00053	-0.00028	0.00002	-0.00002	16.30653
214			2.13000	3.62936	7.94392	14.78026	0.00322	0.00189	0.00174	0.00005	0.00003	0.00007	102.34064	-4.20782	-12.19594	-0.13679	0.00356	0.04206	-0.02291	0.00005	-0.00090	38.38092	-4.50372	2.32906	-0.02128	0.10920	0.03912	-0.00144	-0.00539	-0.00345	5.79386	-4.66949	6.10809	-0.00902	-0.00067	-0.00068	0.00011	-0.00003	-0.00004	4.38944	-1.66016	-17.62891	-0.00531	-0.01313	0.00055	-0.00028	-0.00001	-0.00001	16.24945
215			2.14000	3.62255	7.93960	14.75909	0.00322	0.00189	0.00174	0.00007	-0.00001	0.00005	102.24687	-4.19234	-12.20041	-0.13658	0.00356	0.04244	-0.02173	0.00005	-0.00113	38.34521	-4.45109	2.35094	-0.02239	0.11037	0.03942	-0.00137	-0.00506	-0.00337	5.79770	-4.70073	6.07856	-0.00902	-0.00067	-0.00067	0.00010	-0.00003	-0.00003	4.36051	-1.66076	-17.62162	-0.00555	-0.01236	0.00058	-0.00024	0.00005	0.00000	16.19978
216			2.15000	3.61039	7.94856	14.74868	0.00321	0.00191	0.00179	0.00009	-0.00005	0.00001	102.15902	-4.17458	-12.20562	-0.13636	0.00349	0.04325	-0.02005	0.00006	-0.00120	38.31417	-4.40177	2.37346	-0.02346	0.11229	0.03987	-0.00122	-0.00430	-0.00325	5.80300	-4.72991	6.05768	-0.00901	-0.00067	-0.00065	0.00014	-0.00003	-0.00002	4.34084	-1.65542	-17.63496	-0.00607	-0.01136	0.00063	-0.00014	0.00017	0.00003	16.16009
217			2.16000	3.59142	7.97131	14.75268	0.00318	0.00195	0.00188	0.00011	-0.00010	-0.00004	102.07935	-4.15703	-12.21377	-0.13626	0.00341	0.04429	-0.01790	0.00008	-0.00100	38.28933	-4.35883	2.39712	-0.02428	0.11438	0.04030	-0.00098	-0.00304	-0.00297	5.81344	-4.75231	6.05366	-0.00901	-0.00068	-0.00064	0.00022	-0.00002	0.00001	4.33547	-1.63983	-17.67485	-0.00686	-0.01019	0.00072	0.00002	0.00032	0.00007	16.13115
218			2.17000	3.56588	8.00703	14.77197	0.00314	0.00200	0.00199	0.00013	-0.00014	-0.00010	102.01008	-4.14342	-12.22698	-0.13628	0.00334	0.04531	-0.01525	0.00011	-0.00050	38.27152	-4.32552	2.42107	-0.02474	0.11655	0.04090	-0.00068	-0.00143	-0.00253	5.83251	-4.76055	6.07795	-0.00901	-0.00069	-0.00064	0.00033	-0.00000	0.00005	4.34706	-1.61094	-17.74659	-0.00781	-0.00889	0.00082	0.00024	0.00045	0.00013	16.11120
219			2.18000	3.53572	8.05439	14.80516	0.00309	0.00204	0.00209	0.00014	-0.00018	-0.00015	101.95354	-4.13703	-12.24727	-0.13628	0.00326	0.04617	-0.01216	0.00014	0.00025	38.26141	-4.30395	2.44418	-0.02473	0.11877	0.04177	-0.00033	0.00034	-0.00197	5.86318	-4.74602	6.14478	-0.00903	-0.00071	-0.00063	0.00046	0.00002	0.00011	4.37555	-1.56791	-17.85564	-0.00873	-0.00756	0.00094	0.00049	0.00052	0.00022	16.09659
220			2.19000	3.50394	8.11152	14.84840	0.00305	0.00208	0.00217	0.00013	-0.00021	-0.00018	101.91134	-4.13966	-12.27522	-0.13624	0.00316	0.04684	-0.00886	0.00016	0.00107	38.25962	-4.29472	2.46556	-0.02435	0.12105	0.04294	0.00005	0.00206	-0.00132	5.90719	-4.70212	6.27046	-0.00906	-0.00072	-0.00062	0.00059	0.00005	0.00018	4.41827	-1.51163	-18.00796	-0.00949	-0.00618	0.00105	0.00071	0.00052	0.00033	16.08320
221			2.20000	3.47361	8.17503	14.89473	0.00304	0.00210	0.00221	0.00012	-0.00022	-0.00018	101.88339	-4.15088	-12.30802	-0.13619	0.00305	0.04719	-0.00574	0.00015	0.00163	38.26685	-4.29740	2.48415	-0.02345	0.12313	0.04433	0.00043	0.00356	-0.00061	5.96444	-4.62591	6.47088	-0.00910	-0.00075	-0.00059	0.00068	0.00009	0.00026	4.47073	-1.44380	-18.20930	-0.00991	-0.00489	0.00111	0.00084	0.00047	0.00045	16.06855
222			2.21000	3.44718	8.23903	14.93509	0.00305	0.00212	0.00222	0.00010	-0.00022	-0.00014	101.86765	-4.16659	-12.33927	-0.13617	0.00300	0.04716	-0.00316	0.00012	0.00165	38.28313	-4.31090	2.49862	-0.02232	0.12433	0.04548	0.00076	0.00466	0.00018	6.03230	-4.51769	6.75796	-0.00912	-0.00079	-0.00058	0.00070	0.00012	0.00035	4.52737	-1.36529	-18.46206	-0.00982	-0.00393	0.00108	0.00084	0.00043	0.00053	16.05207
223			2.22000	3.42626	8.29653	14.96214	0.00309	0.00215	0.00222	0.00008	-0.00019	-0.00009	101.86070	-4.18045	-12.36221	-0.13620	0.00299	0.04693	-0.00136	0.00007	0.00112	38.30736	-4.33399	2.50717	-0.02111	0.12431	0.04586	0.00098	0.00530	0.00109	6.10472	-4.37998	7.13668	-0.00910	-0.00086	-0.00059	0.00060	0.00016	0.00045	4.58159	-1.27564	-18.76205	-0.00902	-0.00371	0.00099	0.00067	0.00045	0.00056	16.03531
224			2.23000	3.41114	8.34264	14.97362	0.00315	0.00217	0.00221	0.00007	-0.00015	-0.00003	101.85868	-4.18756	-12.37298	-0.13617	0.00298	0.04678	-0.00047	0.00002	0.00029	38.33686	-4.36609	2.50759	-0.01981	0.12345	0.04537	0.00105	0.00561	0.00207	6.17238	-4.21558	7.60465	-0.00905	-0.00095	-0.00061	0.00036	0.00020	0.00056	4.62623	-1.17431	-19.09871	-0.00771	-0.00450	0.00087	0.00040	0.00061	0.00054	16.02092
225			2.24000	3.40004	8.37621	14.97254	0.00319	0.00220	0.00222	0.00006	-0.00011	0.00001	101.85739	-4.18572	-12.37107	-0.13604	0.00296	0.04680	-0.00054	-0.00003	-0.00069	38.36760	-4.40735	2.49837	-0.01867	0.12238	0.04431	0.00099	0.00594	0.00304	6.22469	-4.02537	8.15386	-0.00900	-0.00106	-0.00064	-0.00001	0.00026	0.00067	4.65490	-1.06274	-19.45856	-0.00627	-0.00621	0.00079	0.00013	0.00091	0.00051	16.01124
226			2.25000	3.38994	8.39913	14.96513	0.00322	0.00223	0.00224	0.00007	-0.00008	0.00002	101.85308	-4.17335	-12.35832	-0.13589	0.00293	0.04696	-0.00140	-0.00006	-0.00180	38.39525	-4.45847	2.48037	-0.01786	0.12136	0.04297	0.00081	0.00666	0.00382	6.25298	-3.80924	8.77315	-0.00897	-0.00117	-0.00066	-0.00045	0.00032	0.00077	4.66311	-0.94612	-19.82903	-0.00509	-0.00827	0.00071	-0.00008	0.00122	0.00047	16.00703
227			2.26000	3.37793	8.41481	14.95799	0.00322	0.00226	0.00227	0.00008	-0.00006	0.00001	101.84312	-4.14802	-12.33712	-0.13573	0.00288	0.04720	-0.00280	-0.00009	-0.00306	38.41611	-4.51993	2.45745	-0.01772	0.12013	0.04130	0.00056	0.00793	0.00427	6.25303	-3.57082	9.44877	-0.00896	-0.00127	-0.00067	-0.00089	0.00037	0.00083	4.64860	-0.83229	-20.19968	-0.00432	-0.01017	0.00060	-0.00024	0.00139	0.00039	16.00704
228			2.27000	3.36256	8.42680	14.95629	0.00320	0.00229	0.00232	0.00009	-0.00004	-0.00001	101.82597	-4.10762	-12.30981	-0.13568	0.00281	0.04745	-0.00449	-0.00009	-0.00442	38.42758	-4.59134	2.43449	-0.01820	0.11833	0.03923	0.00024	0.00955	0.00434	6.22526	-3.31921	10.16404	-0.00897	-0.00137	-0.00066	-0.00128	0.00041	0.00086	4.61092	-0.72938	-20.56130	-0.00395	-0.01176	0.00043	-0.00036	0.00136	0.00027	16.00891
229			2.28000	3.34425	8.43766	14.96240	0.00316	0.00231	0.00238	0.00010	-0.00004	-0.00004	101.80093	-4.05140	-12.27774	-0.13562	0.00270	0.04768	-0.00628	-0.00010	-0.00574	38.42792	-4.67122	2.41540	-0.01940	0.11585	0.03677	-0.00014	0.01106	0.00412	6.17390	-3.06744	10.89786	-0.00897	-0.00148	-0.00066	-0.00155	0.00043	0.00086	4.55226	-0.64264	-20.90352	-0.00388	-0.01321	0.00022	-0.00048	0.00121	0.00013	16.01078
230			2.29000	3.32457	8.44841	14.97537	0.00310	0.00233	0.00244	0.00009	-0.00004	-0.00006	101.76814	-3.98081	-12.24187	-0.13551	0.00251	0.04806	-0.00790	-0.00009	-0.00687	38.41663	-4.75680	2.40176	-0.02119	0.11331	0.03419	-0.00057	0.01206	0.00373	6.10536	-2.82899	11.62491	-0.00895	-0.00159	-0.00067	-0.00170	0.00042	0.00085	4.47784	-0.57222	-21.21467	-0.00393	-0.01480	-0.00000	-0.00056	0.00107	-0.00000	16.01275
231			2.30000	3.30530	8.45878	14.99122	0.00304	0.00235	0.00250	0.00009	-0.00004	-0.00007	101.72895	-3.89960	-12.20270	-0.13529	0.00227	0.04858	-0.00903	-0.00009	-0.00768	38.39502	-4.84441	2.39315	-0.02337	0.11138	0.03195	-0.00102	0.01236	0.00328	6.02641	-2.61394	12.31861	-0.00888	-0.00172	-0.00070	-0.00173	0.00039	0.00084	4.39539	-0.51397	-21.48360	-0.00396	-0.01665	-0.00018	-0.00058	0.00105	-0.00008	16.01694
232			2.31000	3.28780	8.46761	15.00514	0.00296	0.00236	0.00255	0.00007	-0.00003	-0.00005	101.68615	-3.81245	-12.16102	-0.13492	0.00203	0.04895	-0.00949	-0.00008	-0.00811	38.36561	-4.92961	2.38838	-0.02551	0.11011	0.03045	-0.00141	0.01199	0.00284	5.94371	-2.42801	12.95596	-0.00881	-0.00184	-0.00075	-0.00164	0.00034	0.00080	4.31379	-0.46245	-21.70362	-0.00384	-0.01860	-0.00028	-0.00052	0.00115	-0.00010	16.02578
233			2.32000	3.27308	8.47276	15.01391	0.00288	0.00235	0.00258	0.00006	-0.00000	-0.00003	101.64275	-3.72316	-12.11856	-0.13434	0.00186	0.04887	-0.00932	-0.00007	-0.00819	38.33092	-5.00845	2.38688	-0.02738	0.10920	0.02981	-0.00174	0.01110	0.00238	5.86507	-2.27477	13.52131	-0.00876	-0.00195	-0.00080	-0.00143	0.00028	0.00075	4.24175	-0.41373	-21.87369	-0.00347	-0.02045	-0.00029	-0.00039	0.00132	-0.00008	16.04047
234			2.33000	3.26176	8.47055	15.01659	0.00279	0.00233	0.00259	0.00005	0.00003	0.00000	101.60119	-3.63339	-12.07786	-0.13360	0.00174	0.04840	-0.00868	-0.00006	-0.00813	38.29264	-5.07782	2.38874	-0.02891	0.10886	0.03009	-0.00200	0.00996	0.00190	5.79896	-2.15619	14.00877	-0.00870	-0.00205	-0.00085	-0.00112	0.00020	0.00068	4.18649	-0.36657	-22.00007	-0.00281	-0.02192	-0.00022	-0.00022	0.00144	-0.00004	16.06033
235			2.34000	3.25429	8.45619	15.01324	0.00270	0.00229	0.00256	0.00003	0.00009	0.00003	101.56335	-3.54273	-12.04050	-0.13266	0.00160	0.04782	-0.00767	-0.00005	-0.00814	38.25230	-5.13563	2.39498	-0.03003	0.10960	0.03134	-0.00217	0.00887	0.00133	5.75126	-2.07068	14.42230	-0.00864	-0.00214	-0.00091	-0.00079	0.00013	0.00061	4.15178	-0.32202	-22.09548	-0.00205	-0.02275	-0.00013	-0.00009	0.00142	-0.00002	16.08322
236			2.35000	3.25057	8.42548	15.00390	0.00262	0.00223	0.00251	0.00002	0.00015	0.00006	101.53053	-3.44881	-12.00622	-0.13157	0.00140	0.04726	-0.00650	-0.00003	-0.00835	38.21168	-5.18072	2.40808	-0.03072	0.11087	0.03300	-0.00223	0.00798	0.00057	5.72203	-2.01147	14.77159	-0.00858	-0.00222	-0.00094	-0.00050	0.00007	0.00053	4.13702	-0.28241	-22.17463	-0.00138	-0.02271	-0.00007	-0.00002	0.00122	-0.00001	16.10653
237			2.36000	3.25005	8.37619	14.98812	0.00255	0.00216	0.00243	0.00001	0.00021	0.00009	101.50272	-3.34971	-11.97367	-0.13038	0.00118	0.04666	-0.00550	-0.00002	-0.00855	38.17222	-5.21262	2.43059	-0.03123	0.11157	0.03437	-0.00224	0.00717	-0.00034	5.70760	-1.97001	15.06559	-0.00855	-0.00228	-0.00095	-0.00026	0.00003	0.00045	4.13962	-0.24910	-22.24807	-0.00096	-0.02182	-0.00005	0.00002	0.00096	-0.00001	16.12831
238			2.37000	3.25205	8.30963	14.96608	0.00250	0.00207	0.00232	0.00000	0.00025	0.00011	101.47848	-3.24735	-11.94247	-0.12918	0.00095	0.04603	-0.00489	-0.00002	-0.00834	38.13440	-5.23160	2.46278	-0.03176	0.11135	0.03513	-0.00223	0.00623	-0.00121	5.70523	-1.94059	15.31088	-0.00858	-0.00232	-0.00092	-0.00006	0.00001	0.00036	4.15777	-0.22143	-22.32053	-0.00087	-0.02022	-0.00004	0.00004	0.00072	-0.00001	16.14808
239			2.38000	3.25551	8.23205	14.93943	0.00247	0.00197	0.00219	0.00000	0.00026	0.00012	101.45596	-3.14991	-11.91464	-0.12813	0.00074	0.04541	-0.00464	-0.00001	-0.00731	38.09815	-5.23861	2.50156	-0.03226	0.11089	0.03576	-0.00219	0.00504	-0.00187	5.71478	-1.92063	15.51411	-0.00862	-0.00234	-0.00086	0.00014	-0.00001	0.00028	4.19105	-0.19756	-22.39322	-0.00116	-0.01824	-0.00001	0.00008	0.00056	-0.00000	16.16627
240			2.39000	3.25940	8.15257	14.91063	0.00246	0.00187	0.00202	0.00000	0.00025	0.00012	101.43430	-3.06901	-11.89311	-0.12719	0.00061	0.04443	-0.00456	-0.00000	-0.00543	38.06388	-5.23573	2.54230	-0.03267	0.11025	0.03665	-0.00208	0.00371	-0.00220	5.73700	-1.90794	15.68437	-0.00865	-0.00235	-0.00081	0.00035	-0.00002	0.00023	4.23926	-0.17547	-22.46611	-0.00171	-0.01611	0.00003	0.00016	0.00046	0.00000	16.18363
241			2.40000	3.26305	8.07749	14.88161	0.00248	0.00176	0.00185	0.00000	0.00022	0.00011	101.41302	-3.01399	-11.87955	-0.12645	0.00063	0.04294	-0.00465	-0.00000	-0.00310	38.03247	-5.22647	2.57989	-0.03285	0.10937	0.03795	-0.00188	0.00241	-0.00215	5.77153	-1.89892	15.83325	-0.00867	-0.00237	-0.00077	0.00053	-0.00002	0.00019	4.30132	-0.15356	-22.53970	-0.00244	-0.01413	0.00006	0.00029	0.00041	0.00001	16.20052
242			2.41000	3.26624	8.00815	14.85292	0.00251	0.00166	0.00167	0.00000	0.00019	0.00009	101.39112	-2.98862	-11.87368	-0.12586	0.00077	0.04110	-0.00501	-0.00000	-0.00081	38.00442	-5.21558	2.60939	-0.03273	0.10813	0.03938	-0.00164	0.00133	-0.00163	5.81599	-1.88872	15.97222	-0.00868	-0.00239	-0.00074	0.00065	-0.00000	0.00018	4.37447	-0.13074	-22.61440	-0.00321	-0.01251	0.00007	0.00043	0.00039	0.00001	16.21693
243			2.42000	3.26903	7.94355	14.82386	0.00254	0.00156	0.00150	0.00001	0.00017	0.00009	101.36713	-2.99216	-11.87418	-0.12554	0.00098	0.03924	-0.00570	-0.00000	0.00117	37.97933	-5.20829	2.62617	-0.03231	0.10651	0.04052	-0.00140	0.00048	-0.00058	5.86663	-1.87320	16.10945	-0.00869	-0.00241	-0.00073	0.00072	0.00002	0.00018	4.45488	-0.10625	-22.68958	-0.00398	-0.01152	0.00005	0.00056	0.00039	0.00001	16.23271
244			2.43000	3.27116	7.88317	14.79286	0.00256	0.00146	0.00134	0.00001	0.00014	0.00008	101.33936	-3.02241	-11.87900	-0.12556	0.00128	0.03740	-0.00668	-0.00001	0.00279	37.95609	-5.20967	2.62548	-0.03165	0.10416	0.04105	-0.00121	-0.00021	0.00101	5.91946	-1.85173	16.24776	-0.00870	-0.00243	-0.00072	0.00072	0.00003	0.00018	4.53727	-0.07995	-22.76145	-0.00459	-0.01123	-0.00000	0.00064	0.00042	-0.00000	16.24697
245			2.44000	3.27244	7.82753	14.75869	0.00260	0.00138	0.00120	0.00002	0.00012	0.00008	101.30678	-3.07704	-11.88609	-0.12588	0.00168	0.03548	-0.00784	-0.00002	0.00403	37.93348	-5.22384	2.60245	-0.03068	0.10130	0.04114	-0.00106	-0.00077	0.00298	5.97077	-1.82831	16.38357	-0.00869	-0.00245	-0.00074	0.00068	0.00004	0.00017	4.61421	-0.05305	-22.82174	-0.00502	-0.01170	-0.00007	0.00061	0.00044	-0.00001	16.25733
246			2.45000	3.27292	7.77739	14.72160	0.00264	0.00131	0.00107	0.00002	0.00010	0.00007	101.26878	-3.15209	-11.89399	-0.12654	0.00216	0.03357	-0.00913	-0.00003	0.00477	37.91008	-5.25376	2.55441	-0.02938	0.09866	0.04116	-0.00099	-0.00106	0.00504	6.01695	-1.80745	16.50828	-0.00864	-0.00248	-0.00077	0.00058	0.00003	0.00015	4.67728	-0.02890	-22.85947	-0.00538	-0.01282	-0.00013	0.00049	0.00041	-0.00001	16.25966
247			2.46000	3.27305	7.73347	14.68321	0.00268	0.00126	0.00096	0.00002	0.00008	0.00007	101.22493	-3.23985	-11.90179	-0.12740	0.00266	0.03186	-0.01050	-0.00005	0.00493	37.88415	-5.30041	2.48361	-0.02830	0.09647	0.04101	-0.00102	-0.00084	0.00681	6.05457	-1.79097	16.61014	-0.00859	-0.00251	-0.00082	0.00044	0.00002	0.00012	4.71902	-0.01244	-22.86381	-0.00559	-0.01431	-0.00019	0.00028	0.00029	0.00001	16.24892
248			2.47000	3.27312	7.69688	14.64601	0.00272	0.00123	0.00086	0.00002	0.00006	0.00006	101.17519	-3.32998	-11.90903	-0.12838	0.00312	0.03056	-0.01167	-0.00006	0.00458	37.85419	-5.36277	2.39731	-0.02790	0.09463	0.04046	-0.00114	-0.00000	0.00792	6.08148	-1.77926	16.67691	-0.00855	-0.00252	-0.00087	0.00030	0.00002	0.00007	4.73506	-0.00843	-22.82732	-0.00565	-0.01577	-0.00023	0.00003	0.00004	0.00002	16.22102
249			2.48000	3.27323	7.66959	14.61185	0.00276	0.00120	0.00080	0.00002	0.00004	0.00005	101.12154	-3.41246	-11.91484	-0.12937	0.00348	0.02966	-0.01218	-0.00006	0.00386	37.82058	-5.43809	2.30566	-0.02818	0.09249	0.03918	-0.00125	0.00135	0.00816	6.09802	-1.77368	16.69832	-0.00854	-0.00253	-0.00090	0.00018	0.00000	-0.00000	4.72546	-0.01939	-22.74895	-0.00555	-0.01686	-0.00025	-0.00019	-0.00030	0.00004	16.17470
250			2.49000	3.27305	7.65316	14.58059	0.00278	0.00120	0.00075	0.00002	0.00002	0.00004	101.06784	-3.48026	-11.91738	-0.13021	0.00379	0.02889	-0.01177	-0.00007	0.00290	37.78620	-5.52238	2.21808	-0.02879	0.08932	0.03711	-0.00125	0.00278	0.00761	6.10703	-1.77679	16.66838	-0.00856	-0.00252	-0.00090	0.00014	-0.00001	-0.00009	4.69530	-0.04453	-22.63512	-0.00540	-0.01736	-0.00022	-0.00034	-0.00061	0.00005	16.11250
251			2.50000	3.27161	7.64708	14.55107	0.00280	0.00121	0.00073	0.00003	0.00000	0.00004	101.01799	-3.52966	-11.91484	-0.13092	0.00406	0.02813	-0.01058	-0.00009	0.00185	37.75490	-5.61035	2.14101	-0.02941	0.08532	0.03464	-0.00110	0.00387	0.00655	6.11367	-1.79223	16.58664	-0.00859	-0.00249	-0.00089	0.00018	-0.00005	-0.00017	4.65395	-0.08015	-22.49822	-0.00529	-0.01713	-0.00017	-0.00038	-0.00079	0.00004	16.03996
252			2.51000	3.26778	7.64837	14.52243	0.00281	0.00123	0.00074	0.00004	-0.00001	0.00004	100.97462	-3.55926	-11.90666	-0.13148	0.00430	0.02742	-0.00890	-0.00010	0.00085	37.72966	-5.69615	2.07791	-0.02965	0.08124	0.03229	-0.00082	0.00443	0.00528	6.12446	-1.82294	16.45809	-0.00864	-0.00246	-0.00085	0.00031	-0.00010	-0.00022	4.61307	-0.12062	-22.35303	-0.00523	-0.01619	-0.00011	-0.00032	-0.00080	0.00003	15.96388
253			2.52000	3.26101	7.65328	14.49555	0.00281	0.00125	0.00076	0.00006	-0.00001	0.00003	100.93916	-3.56970	-11.89427	-0.13199	0.00446	0.02701	-0.00696	-0.00010	0.00001	37.71212	-5.77448	2.03041	-0.02937	0.07771	0.03027	-0.00048	0.00448	0.00401	6.14547	-1.86882	16.29204	-0.00868	-0.00242	-0.00080	0.00052	-0.00014	-0.00026	4.58385	-0.15988	-22.21360	-0.00522	-0.01470	-0.00005	-0.00017	-0.00065	0.00001	15.89024
254			2.53000	3.25174	7.65890	14.47219	0.00280	0.00128	0.00079	0.00006	-0.00001	0.00003	100.91258	-3.56477	-11.88040	-0.13236	0.00451	0.02700	-0.00488	-0.00009	-0.00052	37.70288	-5.84129	1.99775	-0.02871	0.07488	0.02850	-0.00012	0.00402	0.00289	6.18073	-1.92608	16.09958	-0.00871	-0.00238	-0.00075	0.00076	-0.00016	-0.00027	4.57488	-0.19242	-22.08971	-0.00531	-0.01290	-0.00001	0.00004	-0.00041	0.00000	15.82317
255			2.54000	3.24119	7.66335	14.45388	0.00279	0.00131	0.00083	0.00006	-0.00001	0.00002	100.89530	-3.55228	-11.86815	-0.13249	0.00446	0.02739	-0.00283	-0.00006	-0.00062	37.70196	-5.89430	1.97580	-0.02768	0.07311	0.02719	0.00023	0.00305	0.00208	6.23220	-1.98886	15.89129	-0.00873	-0.00233	-0.00070	0.00102	-0.00016	-0.00026	4.59155	-0.21448	-21.98469	-0.00555	-0.01109	0.00001	0.00030	-0.00015	-0.00000	15.76478
256			2.55000	3.23079	7.66537	14.44118	0.00279	0.00134	0.00088	0.00005	-0.00000	0.00001	100.88686	-3.54237	-11.86041	-0.13228	0.00436	0.02803	-0.00100	-0.00002	-0.00024	37.70847	-5.93269	1.95758	-0.02659	0.07275	0.02653	0.00054	0.00160	0.00160	6.30055	-2.05109	15.67626	-0.00874	-0.00230	-0.00066	0.00129	-0.00014	-0.00025	4.63589	-0.22398	-21.89589	-0.00597	-0.00960	0.00002	0.00061	0.00007	-0.00000	15.71507
257			2.56000	3.22137	7.66460	14.43450	0.00279	0.00137	0.00093	0.00005	0.00000	0.00001	100.88617	-3.54372	-11.86036	-0.13177	0.00425	0.02874	0.00052	0.00003	0.00048	37.72116	-5.95661	1.93621	-0.02556	0.07410	0.02685	0.00078	-0.00017	0.00140	6.38568	-2.10768	15.46165	-0.00876	-0.00226	-0.00064	0.00154	-0.00011	-0.00024	4.70708	-0.22012	-21.81619	-0.00651	-0.00868	0.00003	0.00095	0.00025	-0.00000	15.67238
258			2.57000	3.21309	7.66184	14.43452	0.00280	0.00140	0.00098	0.00004	0.00001	-0.00001	100.89204	-3.55978	-11.87076	-0.13113	0.00417	0.02952	0.00166	0.00008	0.00128	37.73820	-5.96727	1.90828	-0.02453	0.07710	0.02805	0.00091	-0.00198	0.00134	6.48682	-2.15631	15.25218	-0.00877	-0.00223	-0.00065	0.00177	-0.00008	-0.00024	4.80164	-0.20368	-21.73519	-0.00702	-0.00846	0.00005	0.00127	0.00042	-0.00001	15.63371
259			2.58000	3.20540	7.65891	14.44134	0.00283	0.00143	0.00104	0.00003	0.00001	-0.00002	100.90272	-3.58831	-11.89253	-0.13052	0.00411	0.03033	0.00230	0.00014	0.00191	37.75719	-5.96694	1.87450	-0.02341	0.08104	0.02976	0.00089	-0.00345	0.00130	6.60181	-2.19792	15.04993	-0.00878	-0.00220	-0.00066	0.00194	-0.00006	-0.00023	4.91324	-0.17794	-21.64039	-0.00727	-0.00897	0.00011	0.00146	0.00057	-0.00002	15.59521
260			2.59000	3.19756	7.65784	14.45422	0.00286	0.00146	0.00110	0.00003	0.00000	-0.00003	100.91559	-3.62291	-11.92400	-0.12999	0.00404	0.03116	0.00227	0.00019	0.00216	37.77464	-5.95924	1.83850	-0.02219	0.08499	0.03142	0.00071	-0.00423	0.00120	6.72447	-2.23279	14.85721	-0.00877	-0.00218	-0.00068	0.00196	-0.00003	-0.00022	5.03183	-0.14891	-21.52279	-0.00713	-0.01007	0.00026	0.00143	0.00067	-0.00006	15.55235
261			2.60000	3.18866	7.66024	14.47145	0.00288	0.00150	0.00116	0.00004	-0.00001	-0.00004	100.92702	-3.65608	-11.96092	-0.12952	0.00395	0.03206	0.00147	0.00021	0.00202	37.78651	-5.94862	1.80455	-0.02116	0.08831	0.03257	0.00040	-0.00416	0.00105	6.84356	-2.25856	14.67913	-0.00876	-0.00215	-0.00070	0.00180	-0.00000	-0.00020	5.14303	-0.12424	-21.38137	-0.00676	-0.01144	0.00045	0.00118	0.00064	-0.00012	15.50032
262			2.61000	3.17777	7.66745	14.49006	0.00288	0.00152	0.00120	0.00005	-0.00003	-0.00004	100.93329	-3.68224	-11.99694	-0.12912	0.00380	0.03306	0.00010	0.00018	0.00157	37.78974	-5.93929	1.77585	-0.02048	0.09092	0.03313	0.00004	-0.00332	0.00088	6.94628	-2.27385	14.52309	-0.00878	-0.00212	-0.00070	0.00147	0.00002	-0.00017	5.23096	-0.11106	-21.22414	-0.00651	-0.01262	0.00062	0.00081	0.00044	-0.00017	15.43529
263			2.62000	3.16395	7.68113	14.50633	0.00289	0.00155	0.00125	0.00007	-0.00005	-0.00003	100.93207	-3.69914	-12.02515	-0.12894	0.00364	0.03410	-0.00146	0.00012	0.00098	37.78353	-5.93414	1.75458	-0.02005	0.09277	0.03317	-0.00030	-0.00201	0.00067	7.02480	-2.28231	14.39432	-0.00881	-0.00208	-0.00070	0.00109	0.00002	-0.00014	5.28437	-0.11308	-21.06262	-0.00659	-0.01334	0.00071	0.00040	0.00012	-0.00019	15.35561
264			2.63000	3.14691	7.70387	14.51718	0.00289	0.00157	0.00128	0.00009	-0.00008	-0.00002	100.92315	-3.70760	-12.04033	-0.12900	0.00351	0.03502	-0.00288	0.00004	0.00043	37.76893	-5.93388	1.74211	-0.01985	0.09375	0.03279	-0.00060	-0.00058	0.00041	7.07903	-2.29253	14.29391	-0.00884	-0.00206	-0.00071	0.00074	-0.00002	-0.00011	5.30038	-0.12945	-20.90838	-0.00697	-0.01356	0.00069	0.00000	-0.00018	-0.00018	15.26246
265			2.64000	3.12693	7.73856	14.52194	0.00289	0.00160	0.00132	0.00011	-0.00012	-0.00001	100.90752	-3.71057	-12.04100	-0.12915	0.00343	0.03576	-0.00407	-0.00003	0.00007	37.74731	-5.93736	1.73879	-0.01976	0.09412	0.03229	-0.00084	0.00065	0.00010	7.11428	-2.31291	14.21958	-0.00885	-0.00204	-0.00072	0.00049	-0.00007	-0.00008	5.28406	-0.15516	-20.77182	-0.00764	-0.01332	0.00059	-0.00035	-0.00035	-0.00013	15.15927
266			2.65000	3.10449	7.78701	14.52232	0.00288	0.00163	0.00138	0.00012	-0.00015	-0.00001	100.88634	-3.71183	-12.02959	-0.12918	0.00343	0.03618	-0.00513	-0.00009	-0.00007	37.72040	-5.94236	1.74410	-0.01977	0.09398	0.03185	-0.00103	0.00144	-0.00023	7.13770	-2.34553	14.16609	-0.00883	-0.00203	-0.00072	0.00037	-0.00011	-0.00007	5.24659	-0.18266	-20.66131	-0.00859	-0.01262	0.00043	-0.00060	-0.00034	-0.00007	15.05170
267			2.66000	3.07992	7.84743	14.52144	0.00287	0.00167	0.00144	0.00013	-0.00018	-0.00001	100.86012	-3.71406	-12.01116	-0.12902	0.00350	0.03624	-0.00632	-0.00012	-0.00011	37.68962	-5.94623	1.75621	-0.01980	0.09385	0.03188	-0.00117	0.00171	-0.00057	7.15824	-2.38604	14.12445	-0.00881	-0.00203	-0.00072	0.00040	-0.00013	-0.00006	5.20371	-0.20355	-20.57947	-0.00961	-0.01164	0.00024	-0.00062	-0.00016	-0.00003	14.94550
268			2.67000	3.05315	7.91337	14.52245	0.00284	0.00171	0.00152	0.00014	-0.00019	-0.00002	100.82773	-3.71569	-11.99171	-0.12884	0.00358	0.03629	-0.00787	-0.00011	-0.00024	37.65575	-5.94629	1.77328	-0.01973	0.09432	0.03234	-0.00128	0.00152	-0.00094	7.18656	-2.42911	14.08362	-0.00881	-0.00202	-0.00071	0.00058	-0.00013	-0.00006	5.17246	-0.21071	-20.52207	-0.01010	-0.01089	0.00014	-0.00035	0.00011	-0.00001	14.84574
269			2.68000	3.02399	7.97755	14.52731	0.00281	0.00175	0.00161	0.00014	-0.00019	-0.00003	100.78789	-3.71296	-11.97634	-0.12876	0.00359	0.03674	-0.00957	-0.00006	-0.00047	37.61930	-5.94042	1.79417	-0.01977	0.09561	0.03293	-0.00136	0.00102	-0.00134	7.22943	-2.47083	14.03806	-0.00881	-0.00202	-0.00071	0.00079	-0.00012	-0.00006	5.16399	-0.20082	-20.48421	-0.00975	-0.01073	0.00017	0.00005	0.00037	-0.00001	14.75602
270			2.69000	2.99240	8.03674	14.53663	0.00279	0.00179	0.00169	0.00015	-0.00017	-0.00004	100.74110	-3.70506	-11.96875	-0.12885	0.00352	0.03757	-0.01103	-0.00001	-0.00061	37.58133	-5.92762	1.81785	-0.01989	0.09719	0.03330	-0.00140	0.00028	-0.00166	7.28493	-2.50741	13.99298	-0.00882	-0.00201	-0.00070	0.00093	-0.00010	-0.00005	5.17819	-0.17622	-20.46506	-0.00896	-0.01091	0.00030	0.00034	0.00057	-0.00000	14.67738
271			2.70000	2.95887	8.09032	14.54953	0.00278	0.00183	0.00177	0.00016	-0.00016	-0.00005	100.68942	-3.69507	-11.97081	-0.12887	0.00345	0.03837	-0.01208	0.00005	-0.00056	37.54386	-5.90818	1.84182	-0.01988	0.09861	0.03361	-0.00134	-0.00066	-0.00181	7.34680	-2.53668	13.95940	-0.00884	-0.00200	-0.00069	0.00099	-0.00008	-0.00003	5.20797	-0.14260	-20.46499	-0.00831	-0.01110	0.00042	0.00049	0.00067	0.00001	14.60888
272			2.71000	2.92420	8.13612	14.56424	0.00278	0.00186	0.00183	0.00016	-0.00013	-0.00005	100.63451	-3.68557	-11.98236	-0.12884	0.00335	0.03915	-0.01288	0.00010	-0.00037	37.50896	-5.88393	1.86245	-0.01961	0.10008	0.03401	-0.00118	-0.00170	-0.00171	7.41075	-2.55924	13.94678	-0.00884	-0.00199	-0.00069	0.00098	-0.00007	-0.00000	5.24593	-0.10549	-20.48210	-0.00809	-0.01122	0.00050	0.00055	0.00068	0.00002	14.54808
273			2.72000	2.88900	8.17104	14.57801	0.00278	0.00189	0.00187	0.00016	-0.00009	-0.00004	100.57677	-3.67829	-12.00085	-0.12883	0.00325	0.03995	-0.01362	0.00012	-0.00010	37.47817	-5.85766	1.87582	-0.01928	0.10166	0.03438	-0.00098	-0.00274	-0.00133	7.47387	-2.57439	13.96028	-0.00881	-0.00200	-0.00069	0.00092	-0.00004	0.00003	5.28652	-0.06852	-20.51215	-0.00823	-0.01138	0.00053	0.00057	0.00065	0.00003	14.49242
274			2.73000	2.85353	8.19389	14.58842	0.00279	0.00191	0.00191	0.00017	-0.00006	-0.00003	100.51599	-3.67512	-12.02272	-0.12897	0.00317	0.04076	-0.01437	0.00012	0.00024	37.45229	-5.83245	1.87889	-0.01891	0.10355	0.03484	-0.00077	-0.00359	-0.00075	7.53246	-2.57737	14.00105	-0.00877	-0.00202	-0.00070	0.00080	-0.00000	0.00007	5.32594	-0.03356	-20.54970	-0.00849	-0.01155	0.00052	0.00056	0.00060	0.00004	14.44016
275			2.74000	2.81777	8.20559	14.59425	0.00282	0.00193	0.00193	0.00017	-0.00002	-0.00001	100.45188	-3.67705	-12.04449	-0.12933	0.00312	0.04148	-0.01513	0.00010	0.00055	37.43128	-5.81122	1.87116	-0.01846	0.10573	0.03550	-0.00058	-0.00404	-0.00010	7.58267	-2.56294	14.06710	-0.00874	-0.00204	-0.00071	0.00063	0.00005	0.00010	5.36170	-0.00162	-20.58866	-0.00868	-0.01186	0.00051	0.00050	0.00055	0.00004	14.39052
276			2.75000	2.78201	8.20821	14.59557	0.00285	0.00195	0.00194	0.00018	0.00000	0.00000	100.38454	-3.68308	-12.06337	-0.12988	0.00311	0.04206	-0.01584	0.00008	0.00072	37.41405	-5.79577	1.85464	-0.01785	0.10793	0.03627	-0.00045	-0.00400	0.00048	7.62191	-2.52955	14.15560	-0.00874	-0.00205	-0.00072	0.00044	0.00010	0.00013	5.39154	0.02696	-20.62386	-0.00864	-0.01244	0.00051	0.00038	0.00051	0.00003	14.34258
277			2.76000	2.74651	8.20436	14.59358	0.00288	0.00196	0.00193	0.00018	0.00002	0.00001	100.31424	-3.69080	-12.07756	-0.13053	0.00311	0.04262	-0.01650	0.00005	0.00069	37.39864	-5.78671	1.83310	-0.01720	0.11004	0.03698	-0.00041	-0.00350	0.00089	7.64854	-2.47964	14.26381	-0.00875	-0.00207	-0.00073	0.00023	0.00014	0.00016	5.41247	0.05198	-20.65210	-0.00838	-0.01331	0.00055	0.00021	0.00048	0.00003	14.29483
278			2.77000	2.71156	8.19674	14.58882	0.00291	0.00197	0.00192	0.00018	0.00003	0.00002	100.24112	-3.69788	-12.08498	-0.13133	0.00311	0.04313	-0.01706	0.00001	0.00048	37.38261	-5.78348	1.81042	-0.01674	0.11191	0.03759	-0.00045	-0.00268	0.00108	7.66164	-2.41907	14.38983	-0.00877	-0.00209	-0.00075	0.00000	0.00016	0.00019	5.42051	0.07321	-20.67358	-0.00802	-0.01425	0.00059	-0.00001	0.00043	0.00002	14.24525
279			2.78000	2.67760	8.18805	14.58185	0.00295	0.00198	0.00191	0.00018	0.00003	0.00003	100.16582	-3.70265	-12.08433	-0.13215	0.00318	0.04341	-0.01731	-0.00003	0.00017	37.36372	-5.78490	1.79010	-0.01648	0.11328	0.03813	-0.00055	-0.00162	0.00105	7.66041	-2.35399	14.53257	-0.00877	-0.00212	-0.00077	-0.00023	0.00017	0.00021	5.41167	0.09033	-20.69346	-0.00774	-0.01494	0.00063	-0.00025	0.00033	0.00003	14.19198
280			2.79000	2.64543	8.18094	14.57439	0.00298	0.00198	0.00190	0.00017	0.00002	0.00002	100.09045	-3.70389	-12.07637	-0.13280	0.00332	0.04333	-0.01704	-0.00006	-0.00019	37.34061	-5.78963	1.77525	-0.01635	0.11362	0.03840	-0.00069	-0.00043	0.00083	7.64367	-2.28663	14.69216	-0.00875	-0.00215	-0.00078	-0.00049	0.00017	0.00024	5.38327	0.10347	-20.72243	-0.00763	-0.01512	0.00064	-0.00051	0.00020	0.00005	14.13383
281			2.80000	2.61520	8.17733	14.56983	0.00300	0.00199	0.00191	0.00016	0.00001	0.00001	100.01748	-3.70095	-12.06445	-0.13307	0.00348	0.04299	-0.01634	-0.00007	-0.00049	37.31332	-5.79650	1.76753	-0.01642	0.11284	0.03826	-0.00081	0.00058	0.00055	7.61020	-2.21513	14.86996	-0.00874	-0.00217	-0.00078	-0.00073	0.00018	0.00026	5.33500	0.11291	-20.77336	-0.00776	-0.01460	0.00058	-0.00076	0.00005	0.00007	14.07105
282			2.81000	2.58596	8.17752	14.57121	0.00301	0.00200	0.00192	0.00015	-0.00000	-0.00002	99.94823	-3.69473	-12.05265	-0.13305	0.00359	0.04268	-0.01550	-0.00006	-0.00063	37.28299	-5.80431	1.76559	-0.01661	0.11177	0.03790	-0.00090	0.00111	0.00035	7.56174	-2.13839	15.06601	-0.00875	-0.00219	-0.00075	-0.00092	0.00019	0.00028	5.27061	0.11965	-20.85560	-0.00807	-0.01355	0.00045	-0.00096	-0.00006	0.00008	14.00586
283			2.82000	2.55606	8.18025	14.57919	0.00301	0.00200	0.00193	0.00015	-0.00001	-0.00003	99.88260	-3.68735	-12.04344	-0.13298	0.00363	0.04267	-0.01471	-0.00004	-0.00062	37.25121	-5.81201	1.76587	-0.01673	0.11163	0.03785	-0.00092	0.00115	0.00029	7.50505	-2.06037	15.27655	-0.00878	-0.00220	-0.00073	-0.00098	0.00018	0.00028	5.19870	0.12615	-20.97058	-0.00841	-0.01245	0.00029	-0.00103	-0.00008	0.00006	13.94237
284			2.83000	2.52432	8.18364	14.59175	0.00300	0.00201	0.00194	0.00016	-0.00001	-0.00005	99.82045	-3.68057	-12.03684	-0.13295	0.00361	0.04288	-0.01386	-0.00003	-0.00057	37.22018	-5.81911	1.76565	-0.01670	0.11259	0.03825	-0.00085	0.00098	0.00028	7.44939	-1.98838	15.49526	-0.00880	-0.00223	-0.00071	-0.00091	0.00015	0.00028	5.12981	0.13608	-21.11366	-0.00862	-0.01175	0.00013	-0.00094	-0.00001	0.00004	13.88557
285			2.84000	2.49077	8.18573	14.60610	0.00298	0.00201	0.00194	0.00017	0.00000	-0.00005	99.76238	-3.67391	-12.03215	-0.13295	0.00359	0.04313	-0.01281	-0.00002	-0.00064	37.19249	-5.82507	1.76514	-0.01651	0.11410	0.03890	-0.00072	0.00090	0.00016	7.40204	-1.92675	15.71462	-0.00878	-0.00227	-0.00071	-0.00074	0.00011	0.00027	5.07288	0.15281	-21.27474	-0.00870	-0.01161	0.00002	-0.00072	0.00013	0.00001	13.83955
286			2.85000	2.45634	8.18484	14.61979	0.00297	0.00202	0.00195	0.00017	0.00001	-0.00004	99.70950	-3.66454	-12.02904	-0.13290	0.00358	0.04332	-0.01164	-0.00000	-0.00092	37.17057	-5.82910	1.76736	-0.01609	0.11523	0.03939	-0.00054	0.00108	-0.00014	7.36711	-1.87436	15.92622	-0.00874	-0.00231	-0.00072	-0.00053	0.00009	0.00026	5.03410	0.17761	-21.43941	-0.00868	-0.01205	-0.00003	-0.00043	0.00029	-0.00001	13.80611
287			2.86000	2.42216	8.18010	14.63094	0.00296	0.00202	0.00196	0.00017	0.00002	-0.00003	99.66168	-3.65002	-12.02704	-0.13288	0.00359	0.04340	-0.01064	0.00001	-0.00127	37.15499	-5.83125	1.77487	-0.01566	0.11524	0.03933	-0.00039	0.00155	-0.00045	7.34591	-1.82816	16.12265	-0.00869	-0.00236	-0.00073	-0.00032	0.00008	0.00024	5.01559	0.20828	-21.59222	-0.00847	-0.01303	-0.00001	-0.00014	0.00042	-0.00000	13.78430
288			2.87000	2.38955	8.17158	14.63876	0.00296	0.00202	0.00197	0.00016	0.00004	-0.00002	99.61750	-3.63118	-12.02565	-0.13299	0.00362	0.04333	-0.00993	0.00001	-0.00145	37.14374	-5.83342	1.78721	-0.01538	0.11419	0.03879	-0.00032	0.00214	-0.00058	7.33633	-1.78572	16.29991	-0.00864	-0.00240	-0.00076	-0.00017	0.00008	0.00023	5.01437	0.23958	-21.72144	-0.00819	-0.01427	0.00006	0.00007	0.00045	0.00001	13.77092
289			2.88000	2.36001	8.16037	14.64375	0.00297	0.00202	0.00196	0.00014	0.00004	-0.00001	99.57603	-3.61155	-12.02514	-0.13316	0.00367	0.04307	-0.00933	0.00002	-0.00135	37.13382	-5.83813	1.80153	-0.01530	0.11246	0.03799	-0.00032	0.00265	-0.00045	7.33330	-1.74461	16.45690	-0.00860	-0.00244	-0.00079	-0.00011	0.00010	0.00021	5.02391	0.26501	-21.82181	-0.00796	-0.01547	0.00013	0.00015	0.00033	0.00002	13.76177
290			2.89000	2.33454	8.14745	14.64647	0.00298	0.00201	0.00194	0.00012	0.00005	-0.00001	99.53726	-3.59468	-12.02623	-0.13310	0.00374	0.04246	-0.00873	0.00003	-0.00106	37.12285	-5.84680	1.81446	-0.01547	0.11024	0.03715	-0.00036	0.00294	-0.00016	7.33061	-1.70274	16.59443	-0.00857	-0.00248	-0.00083	-0.00014	0.00011	0.00019	5.03587	0.27958	-21.89351	-0.00786	-0.01639	0.00019	0.00013	0.00007	0.00002	13.75236
291			2.90000	2.31279	8.13271	14.64791	0.00299	0.00199	0.00190	0.00011	0.00006	-0.00000	99.50119	-3.58181	-12.02977	-0.13275	0.00379	0.04170	-0.00826	0.00004	-0.00076	37.10975	-5.85959	1.82393	-0.01584	0.10813	0.03647	-0.00042	0.00297	0.00016	7.32238	-1.65899	16.71396	-0.00856	-0.00250	-0.00086	-0.00024	0.00013	0.00017	5.04185	0.28058	-21.93991	-0.00779	-0.01687	0.00021	-0.00000	-0.00027	0.00001	13.73887
292			2.91000	2.29282	8.11481	14.64821	0.00299	0.00196	0.00185	0.00011	0.00007	0.00000	99.46650	-3.57186	-12.03544	-0.13224	0.00379	0.04099	-0.00819	0.00005	-0.00058	37.09389	-5.87501	1.82941	-0.01635	0.10647	0.03597	-0.00051	0.00271	0.00039	7.30486	-1.61544	16.81696	-0.00858	-0.00251	-0.00086	-0.00037	0.00012	0.00015	5.03505	0.26766	-21.96637	-0.00774	-0.01689	0.00020	-0.00020	-0.00061	0.00001	13.71883
293			2.92000	2.27182	8.09256	14.64678	0.00298	0.00192	0.00178	0.00012	0.00008	0.00001	99.43102	-3.56323	-12.04239	-0.13194	0.00379	0.04036	-0.00852	0.00006	-0.00047	37.07497	-5.89033	1.83163	-0.01703	0.10498	0.03548	-0.00061	0.00211	0.00047	7.27795	-1.57913	16.90276	-0.00862	-0.00250	-0.00083	-0.00048	0.00008	0.00011	5.01161	0.24271	-21.97798	-0.00777	-0.01660	0.00013	-0.00043	-0.00085	0.00000	13.69157
294			2.93000	2.24794	8.06597	14.64320	0.00296	0.00188	0.00171	0.00013	0.00009	0.00002	99.39347	-3.55590	-12.05064	-0.13203	0.00380	0.03980	-0.00896	0.00007	-0.00029	37.05288	-5.90242	1.83130	-0.01779	0.10354	0.03495	-0.00073	0.00115	0.00041	7.24525	-1.55941	16.96677	-0.00865	-0.00250	-0.00080	-0.00051	0.00001	0.00007	4.97101	0.20947	-21.97647	-0.00801	-0.01621	0.00002	-0.00066	-0.00096	-0.00000	13.65714
295			2.94000	2.22147	8.03646	14.63736	0.00295	0.00184	0.00164	0.00014	0.00009	0.00002	99.35439	-3.55158	-12.06093	-0.13235	0.00383	0.03931	-0.00913	0.00008	0.00003	37.02774	-5.90860	1.82858	-0.01855	0.10224	0.03448	-0.00084	-0.00009	0.00028	7.21274	-1.56295	16.99969	-0.00865	-0.00250	-0.00080	-0.00045	-0.00007	0.00001	4.91702	0.17286	-21.95869	-0.00833	-0.01597	-0.00012	-0.00083	-0.00093	0.00001	13.61634
296			2.95000	2.19436	8.00665	14.62921	0.00292	0.00179	0.00156	0.00014	0.00009	0.00003	99.31586	-3.55295	-12.07371	-0.13263	0.00389	0.03876	-0.00874	0.00009	0.00052	37.00002	-5.90718	1.82324	-0.01935	0.10084	0.03399	-0.00094	-0.00148	0.00013	7.18616	-1.59035	16.99024	-0.00863	-0.00250	-0.00081	-0.00031	-0.00014	-0.00006	4.85693	0.13728	-21.91981	-0.00856	-0.01598	-0.00023	-0.00089	-0.00083	0.00002	13.57099
297			2.96000	2.16905	7.97923	14.61821	0.00288	0.00174	0.00149	0.00013	0.00008	0.00003	99.28061	-3.56264	-12.08839	-0.13267	0.00401	0.03796	-0.00777	0.00009	0.00112	36.97041	-5.89775	1.81505	-0.02030	0.09885	0.03334	-0.00103	-0.00281	-0.00001	7.16898	-1.63777	16.92940	-0.00860	-0.00250	-0.00082	-0.00014	-0.00019	-0.00014	4.79826	0.10460	-21.85687	-0.00854	-0.01618	-0.00029	-0.00083	-0.00072	0.00004	13.52278
298			2.97000	2.14730	7.95591	14.60448	0.00284	0.00169	0.00143	0.00011	0.00006	0.00004	99.25065	-3.58226	-12.10460	-0.13243	0.00419	0.03685	-0.00652	0.00010	0.00172	36.93988	-5.88090	1.80387	-0.02120	0.09640	0.03268	-0.00110	-0.00391	-0.00012	7.16231	-1.69971	16.81269	-0.00859	-0.00249	-0.00084	0.00004	-0.00021	-0.00022	4.74647	0.07342	-21.76963	-0.00843	-0.01638	-0.00030	-0.00070	-0.00068	0.00005	13.47288
299			2.98000	2.12976	7.93686	14.58948	0.00279	0.00164	0.00137	0.00009	0.00005	0.00004	99.22635	-3.61122	-12.12280	-0.13193	0.00441	0.03556	-0.00530	0.00011	0.00217	36.90864	-5.85811	1.79030	-0.02218	0.09395	0.03217	-0.00116	-0.00463	-0.00022	7.16594	-1.77125	16.63927	-0.00860	-0.00247	-0.00084	0.00022	-0.00021	-0.00031	4.70381	0.04051	-21.65902	-0.00832	-0.01640	-0.00030	-0.00056	-0.00072	0.00007	13.42064
300			2.99000	2.11609	7.92059	14.57509	0.00273	0.00159	0.00131	0.00007	0.00004	0.00003	99.20707	-3.64675	-12.14343	-0.13117	0.00459	0.03436	-0.00435	0.00012	0.00237	36.87700	-5.83112	1.77605	-0.02316	0.09213	0.03197	-0.00122	-0.00486	-0.00036	7.17909	-1.84994	16.40965	-0.00862	-0.00243	-0.00083	0.00038	-0.00021	-0.00038	4.67000	0.00258	-21.52510	-0.00833	-0.01621	-0.00029	-0.00044	-0.00084	0.00007	13.36447
301			3.00000	2.10470	7.90435	14.56162	0.00268	0.00154	0.00126	0.00006	0.00005	0.00003	99.19105	-3.68463	-12.16500	-0.13026	0.00472	0.03334	-0.00383	0.00012	0.00231	36.84562	-5.80198	1.76420	-0.02437	0.09090	0.03196	-0.00127	-0.00457	-0.00059	7.20027	-1.93494	16.12532	-0.00864	-0.00238	-0.00082	0.00052	-0.00020	-0.00046	4.64302	-0.04305	-21.36647	-0.00842	-0.01588	-0.00025	-0.00037	-0.00100	0.00008	13.30264
302			3.01000	2.09337	7.88553	14.54752	0.00262	0.00149	0.00120	0.00007	0.00005	0.00003	99.17599	-3.72043	-12.18427	-0.12942	0.00481	0.03252	-0.00375	0.00009	0.00202	36.81529	-5.77234	1.75840	-0.02576	0.08987	0.03193	-0.00132	-0.00383	-0.00092	7.22686	-2.02512	15.79036	-0.00867	-0.00233	-0.00081	0.00061	-0.00019	-0.00051	4.61997	-0.09777	-21.18297	-0.00856	-0.01531	-0.00019	-0.00033	-0.00116	0.00007	13.23353
303			3.02000	2.08044	7.86316	14.53081	0.00259	0.00144	0.00115	0.00007	0.00006	0.00004	99.16001	-3.75125	-12.19817	-0.12881	0.00490	0.03172	-0.00394	0.00005	0.00164	36.78644	-5.74312	1.76138	-0.02717	0.08832	0.03161	-0.00136	-0.00292	-0.00129	7.25627	-2.11954	15.41254	-0.00871	-0.00226	-0.00078	0.00067	-0.00018	-0.00055	4.59807	-0.16139	-20.97765	-0.00863	-0.01453	-0.00010	-0.00034	-0.00126	0.00004	13.15637
304			3.03000	2.06531	7.83817	14.51116	0.00256	0.00140	0.00110	0.00008	0.00006	0.00004	99.14238	-3.77700	-12.20643	-0.12841	0.00500	0.03101	-0.00421	0.00002	0.00136	36.75946	-5.71391	1.77324	-0.02829	0.08651	0.03114	-0.00134	-0.00228	-0.00163	7.28625	-2.21863	15.00342	-0.00875	-0.00218	-0.00075	0.00069	-0.00018	-0.00056	4.57418	-0.23213	-20.75704	-0.00857	-0.01361	0.00001	-0.00038	-0.00130	-0.00000	13.07130
305			3.04000	2.04834	7.81219	14.48951	0.00255	0.00136	0.00104	0.00009	0.00006	0.00004	99.12330	-3.79996	-12.21087	-0.12819	0.00508	0.03041	-0.00448	0.00000	0.00126	36.73500	-5.68297	1.79153	-0.02906	0.08471	0.03064	-0.00126	-0.00221	-0.00188	7.31426	-2.32361	14.57648	-0.00879	-0.00210	-0.00072	0.00066	-0.00019	-0.00055	4.54499	-0.30722	-20.52960	-0.00848	-0.01267	0.00011	-0.00047	-0.00127	-0.00004	12.97995
306			3.05000	2.03046	7.78684	14.46743	0.00255	0.00133	0.00099	0.00009	0.00005	0.00004	99.10285	-3.82397	-12.21431	-0.12809	0.00518	0.02989	-0.00483	0.00000	0.00140	36.71341	-5.64794	1.81189	-0.02954	0.08305	0.03017	-0.00114	-0.00280	-0.00199	7.33752	-2.43541	14.14381	-0.00882	-0.00202	-0.00070	0.00059	-0.00021	-0.00054	4.50776	-0.38308	-20.30258	-0.00845	-0.01186	0.00016	-0.00060	-0.00117	-0.00007	12.88494
307			3.06000	2.01275	7.76334	14.44699	0.00255	0.00131	0.00095	0.00009	0.00005	0.00003	99.08065	-3.85286	-12.21984	-0.12810	0.00529	0.02934	-0.00531	0.00002	0.00169	36.69446	-5.60666	1.82930	-0.02964	0.08171	0.02991	-0.00099	-0.00394	-0.00200	7.35388	-2.55395	13.71348	-0.00885	-0.00194	-0.00069	0.00049	-0.00022	-0.00053	4.46128	-0.45643	-20.07956	-0.00848	-0.01132	0.00019	-0.00073	-0.00106	-0.00008	12.78906
308			3.07000	1.99625	7.74231	14.42994	0.00255	0.00129	0.00091	0.00008	0.00004	0.00003	99.05634	-3.88836	-12.22958	-0.12818	0.00543	0.02881	-0.00595	0.00005	0.00199	36.67796	-5.55798	1.84038	-0.02944	0.08098	0.02997	-0.00081	-0.00529	-0.00195	7.36240	-2.67911	13.28931	-0.00887	-0.00187	-0.00068	0.00037	-0.00024	-0.00052	4.40514	-0.52509	-19.85959	-0.00846	-0.01117	0.00022	-0.00087	-0.00096	-0.00009	12.69407
309			3.08000	1.98093	7.72352	14.41630	0.00255	0.00127	0.00088	0.00007	0.00004	0.00002	99.02906	-3.92931	-12.24287	-0.12829	0.00557	0.02838	-0.00678	0.00007	0.00218	36.66440	-5.50217	1.84442	-0.02918	0.08055	0.03005	-0.00060	-0.00655	-0.00188	7.36266	-2.80888	12.87285	-0.00886	-0.00181	-0.00069	0.00025	-0.00024	-0.00051	4.33903	-0.58876	-19.63976	-0.00831	-0.01141	0.00026	-0.00100	-0.00090	-0.00010	12.60011
310			3.09000	1.96611	7.70659	14.40503	0.00255	0.00125	0.00086	0.00007	0.00003	0.00002	98.99774	-3.97314	-12.25757	-0.12840	0.00572	0.02810	-0.00776	0.00008	0.00226	36.65439	-5.44038	1.84230	-0.02919	0.08003	0.02986	-0.00039	-0.00758	-0.00179	7.35391	-2.93724	12.46608	-0.00885	-0.00175	-0.00070	0.00011	-0.00022	-0.00051	4.26264	-0.64916	-19.41920	-0.00796	-0.01179	0.00032	-0.00109	-0.00090	-0.00012	12.50595
311			3.10000	1.95136	7.69175	14.39662	0.00256	0.00125	0.00085	0.00007	0.00003	0.00001	98.96193	-4.01782	-12.27306	-0.12859	0.00588	0.02802	-0.00872	0.00009	0.00225	36.64814	-5.37402	1.83471	-0.02937	0.07989	0.02966	-0.00018	-0.00843	-0.00171	7.33625	-3.05784	12.07247	-0.00884	-0.00169	-0.00071	-0.00001	-0.00019	-0.00049	4.17660	-0.70904	-19.20086	-0.00749	-0.01207	0.00036	-0.00114	-0.00094	-0.00014	12.41033
312			3.11000	1.93687	7.67968	14.39282	0.00256	0.00126	0.00086	0.00006	0.00002	0.00000	98.92230	-4.06102	-12.29016	-0.12892	0.00602	0.02821	-0.00944	0.00012	0.00208	36.64561	-5.30396	1.82294	-0.02944	0.08102	0.03001	0.00003	-0.00912	-0.00175	7.31131	-3.16817	11.69478	-0.00886	-0.00162	-0.00070	-0.00011	-0.00016	-0.00046	4.08301	-0.77044	-18.98926	-0.00704	-0.01207	0.00039	-0.00114	-0.00100	-0.00014	12.31324
313			3.12000	1.92314	7.67080	14.39447	0.00257	0.00128	0.00089	0.00006	0.00002	-0.00001	98.88055	-4.09758	-12.30866	-0.12927	0.00611	0.02874	-0.00971	0.00014	0.00161	36.64720	-5.23066	1.81129	-0.02935	0.08349	0.03091	0.00026	-0.00946	-0.00205	7.28170	-3.26865	11.33483	-0.00889	-0.00156	-0.00070	-0.00016	-0.00014	-0.00044	3.98598	-0.83373	-18.78914	-0.00661	-0.01186	0.00041	-0.00107	-0.00104	-0.00014	12.21662
314			3.13000	1.91026	7.66539	14.40068	0.00259	0.00131	0.00095	0.00005	0.00001	-0.00001	98.83879	-4.12050	-12.32647	-0.12962	0.00614	0.02952	-0.00957	0.00015	0.00085	36.65417	-5.15449	1.80630	-0.02909	0.08580	0.03155	0.00051	-0.00926	-0.00256	7.25072	-3.36028	10.99638	-0.00891	-0.00150	-0.00070	-0.00017	-0.00012	-0.00041	3.89196	-0.89742	-18.60717	-0.00627	-0.01150	0.00044	-0.00094	-0.00102	-0.00013	12.12446
315			3.14000	1.89766	7.66395	14.41012	0.00261	0.00135	0.00102	0.00005	-0.00000	-0.00002	98.79831	-4.12572	-12.34178	-0.12998	0.00613	0.03044	-0.00929	0.00015	-0.00006	36.66730	-5.07589	1.81208	-0.02876	0.08718	0.03158	0.00074	-0.00874	-0.00310	7.22202	-3.44324	10.68552	-0.00893	-0.00145	-0.00070	-0.00012	-0.00010	-0.00037	3.80849	-0.95838	-18.45080	-0.00619	-0.01101	0.00046	-0.00078	-0.00092	-0.00012	12.04139
316			3.15000	1.88436	7.66717	14.42102	0.00263	0.00141	0.00111	0.00006	-0.00001	-0.00002	98.75878	-4.11407	-12.35330	-0.13035	0.00606	0.03145	-0.00926	0.00012	-0.00092	36.68556	-4.99525	1.82795	-0.02819	0.08811	0.03138	0.00088	-0.00829	-0.00351	7.19951	-3.51765	10.40802	-0.00896	-0.00140	-0.00071	-0.00003	-0.00009	-0.00033	3.74271	-1.01251	-18.32492	-0.00648	-0.01037	0.00045	-0.00060	-0.00075	-0.00009	11.97092
317			3.16000	1.86954	7.67549	14.43030	0.00265	0.00147	0.00122	0.00007	-0.00003	-0.00002	98.71813	-4.08921	-12.35930	-0.13066	0.00597	0.03253	-0.00973	0.00007	-0.00162	36.70627	-4.91284	1.85059	-0.02757	0.08908	0.03120	0.00087	-0.00815	-0.00376	7.18704	-3.58457	10.16676	-0.00898	-0.00135	-0.00070	0.00012	-0.00008	-0.00028	3.69936	-1.05644	-18.22911	-0.00707	-0.00976	0.00044	-0.00037	-0.00056	-0.00007	11.91433
318			3.17000	1.85301	7.68855	14.43464	0.00267	0.00154	0.00132	0.00008	-0.00004	-0.00000	98.67377	-4.05562	-12.35845	-0.13084	0.00587	0.03364	-0.01070	0.00001	-0.00210	36.72586	-4.82867	1.87623	-0.02686	0.09027	0.03114	0.00072	-0.00833	-0.00388	7.18752	-3.64538	9.96224	-0.00900	-0.00131	-0.00069	0.00030	-0.00008	-0.00023	3.67969	-1.08864	-18.15847	-0.00783	-0.00925	0.00042	-0.00010	-0.00036	-0.00005	11.87015
319			3.18000	1.83495	7.70564	14.43255	0.00268	0.00161	0.00143	0.00009	-0.00005	0.00001	98.62386	-4.01797	-12.35132	-0.13089	0.00578	0.03471	-0.01185	-0.00003	-0.00231	36.74146	-4.74274	1.90196	-0.02634	0.09150	0.03111	0.00051	-0.00873	-0.00388	7.20211	-3.70054	9.79283	-0.00901	-0.00128	-0.00067	0.00049	-0.00007	-0.00019	3.68179	-1.10956	-18.10606	-0.00862	-0.00892	0.00041	0.00018	-0.00020	-0.00003	11.83508
320			3.19000	1.81616	7.72595	14.42534	0.00268	0.00167	0.00152	0.00009	-0.00006	0.00002	98.56883	-3.98116	-12.34100	-0.13095	0.00571	0.03569	-0.01277	-0.00005	-0.00220	36.75213	-4.65555	1.92564	-0.02611	0.09279	0.03112	0.00030	-0.00925	-0.00379	7.22991	-3.74988	9.65534	-0.00901	-0.00126	-0.00066	0.00065	-0.00007	-0.00015	3.70114	-1.12088	-18.06509	-0.00936	-0.00883	0.00039	0.00042	-0.00008	-0.00003	11.80499
321			3.20000	1.79806	7.74841	14.41595	0.00267	0.00173	0.00161	0.00009	-0.00007	0.00002	98.51077	-3.94958	-12.33158	-0.13097	0.00566	0.03659	-0.01326	-0.00003	-0.00184	36.75830	-4.56776	1.94550	-0.02601	0.09451	0.03144	0.00013	-0.00984	-0.00365	7.26860	-3.79282	9.54585	-0.00900	-0.00124	-0.00066	0.00077	-0.00006	-0.00012	3.73223	-1.12511	-18.03032	-0.00993	-0.00896	0.00039	0.00061	0.00000	-0.00002	11.77599
322			3.21000	1.78215	7.77135	14.40683	0.00267	0.00178	0.00169	0.00007	-0.00007	0.00002	98.45172	-3.92521	-12.32584	-0.13098	0.00560	0.03754	-0.01344	-0.00001	-0.00139	36.76082	-4.48040	1.96096	-0.02585	0.09681	0.03201	0.00000	-0.01033	-0.00349	7.31467	-3.82702	9.46143	-0.00898	-0.00124	-0.00067	0.00082	-0.00004	-0.00009	3.76999	-1.12475	-18.00020	-0.01031	-0.00926	0.00040	0.00071	0.00006	-0.00002	11.74553
323			3.22000	1.76929	7.79289	14.39893	0.00267	0.00183	0.00176	0.00006	-0.00006	0.00002	98.39272	-3.90775	-12.32422	-0.13098	0.00555	0.03852	-0.01347	0.00002	-0.00098	36.76059	-4.39510	1.97248	-0.02551	0.09931	0.03264	-0.00009	-0.01053	-0.00330	7.36335	-3.84750	9.40004	-0.00895	-0.00125	-0.00068	0.00080	-0.00001	-0.00006	3.81060	-1.12147	-17.97599	-0.01053	-0.00971	0.00040	0.00075	0.00010	-0.00001	11.71312
324			3.23000	1.75968	7.81153	14.39282	0.00268	0.00187	0.00183	0.00004	-0.00006	0.00001	98.33389	-3.89555	-12.32631	-0.13101	0.00553	0.03941	-0.01351	0.00006	-0.00070	36.75830	-4.31381	1.98101	-0.02515	0.10156	0.03315	-0.00017	-0.01030	-0.00306	7.40994	-3.85012	9.35990	-0.00894	-0.00124	-0.00069	0.00072	0.00002	-0.00004	3.85079	-1.11533	-17.95999	-0.01065	-0.01014	0.00041	0.00072	0.00016	-0.00001	11.67935
325			3.24000	1.75326	7.82667	14.38988	0.00270	0.00191	0.00189	0.00002	-0.00005	-0.00000	98.27512	-3.88602	-12.33260	-0.13112	0.00554	0.04017	-0.01362	0.00010	-0.00057	36.75409	-4.23862	1.98786	-0.02486	0.10334	0.03345	-0.00026	-0.00959	-0.00280	7.45163	-3.83485	9.33920	-0.00894	-0.00124	-0.00070	0.00062	0.00005	-0.00001	3.88788	-1.10502	-17.95337	-0.01077	-0.01048	0.00042	0.00065	0.00024	-0.00000	11.64477
326			3.25000	1.74955	7.83887	14.39240	0.00273	0.00194	0.00194	0.00001	-0.00004	-0.00002	98.21613	-3.87644	-12.34490	-0.13132	0.00555	0.04094	-0.01391	0.00017	-0.00059	36.74751	-4.17129	1.99413	-0.02448	0.10501	0.03368	-0.00037	-0.00852	-0.00249	7.48805	-3.80571	9.33723	-0.00897	-0.00122	-0.00069	0.00053	0.00007	0.00002	3.92019	-1.08897	-17.95742	-0.01090	-0.01062	0.00046	0.00056	0.00035	0.00001	11.60970
327			3.26000	1.74738	7.84923	14.40160	0.00276	0.00197	0.00199	0.00000	-0.00003	-0.00004	98.15585	-3.86473	-12.36441	-0.13152	0.00551	0.04180	-0.01452	0.00023	-0.00075	36.73751	-4.11348	2.00011	-0.02398	0.10709	0.03411	-0.00054	-0.00718	-0.00214	7.52107	-3.76903	9.35640	-0.00899	-0.00121	-0.00068	0.00048	0.00007	0.00004	3.94755	-1.06610	-17.97586	-0.01102	-0.01050	0.00052	0.00048	0.00045	0.00003	11.57458
328			3.27000	1.74526	7.85894	14.41618	0.00278	0.00200	0.00203	0.00000	-0.00003	-0.00006	98.09269	-3.84918	-12.39012	-0.13174	0.00544	0.04268	-0.01546	0.00028	-0.00107	36.72240	-4.06662	2.00586	-0.02363	0.10944	0.03472	-0.00077	-0.00559	-0.00176	7.55397	-3.72976	9.40283	-0.00900	-0.00122	-0.00067	0.00047	0.00007	0.00008	3.97124	-1.03584	-18.01530	-0.01107	-0.01021	0.00058	0.00043	0.00054	0.00006	11.53951
329			3.28000	1.74179	7.86911	14.43268	0.00280	0.00202	0.00207	0.00001	-0.00004	-0.00006	98.02502	-3.82800	-12.41851	-0.13200	0.00538	0.04333	-0.01663	0.00029	-0.00155	36.70081	-4.03182	2.01166	-0.02353	0.11132	0.03524	-0.00105	-0.00372	-0.00134	7.58966	-3.68756	9.48480	-0.00897	-0.00124	-0.00067	0.00049	0.00007	0.00013	3.99399	-0.99745	-18.08359	-0.01090	-0.00985	0.00064	0.00043	0.00064	0.00010	11.50507
330			3.29000	1.73596	7.88060	14.44789	0.00280	0.00204	0.00210	0.00003	-0.00004	-0.00005	97.95203	-3.79983	-12.44592	-0.13236	0.00532	0.04380	-0.01783	0.00027	-0.00214	36.67221	-4.00982	2.01806	-0.02369	0.11257	0.03550	-0.00134	-0.00166	-0.00092	7.62931	-3.63693	9.61066	-0.00894	-0.00127	-0.00067	0.00050	0.00008	0.00018	4.01951	-0.94936	-18.18803	-0.01042	-0.00962	0.00068	0.00049	0.00076	0.00015	11.47298
331			3.30000	1.72744	7.89377	14.45931	0.00280	0.00206	0.00211	0.00004	-0.00005	-0.00003	97.87399	-3.76441	-12.46901	-0.13289	0.00525	0.04416	-0.01890	0.00022	-0.00275	36.63698	-4.00060	2.02529	-0.02379	0.11327	0.03555	-0.00161	0.00039	-0.00050	7.67279	-3.57165	9.78655	-0.00891	-0.00130	-0.00067	0.00050	0.00011	0.00024	4.05219	-0.88960	-18.33192	-0.00960	-0.00974	0.00069	0.00059	0.00092	0.00020	11.44650
332			3.31000	1.71677	7.90809	14.46487	0.00278	0.00207	0.00212	0.00005	-0.00005	-0.00001	97.79156	-3.72256	-12.48447	-0.13345	0.00520	0.04427	-0.01982	0.00015	-0.00326	36.59579	-4.00338	2.03331	-0.02396	0.11297	0.03520	-0.00186	0.00223	-0.00009	7.71920	-3.48856	10.01480	-0.00889	-0.00134	-0.00067	0.00049	0.00013	0.00031	4.09511	-0.81752	-18.51246	-0.00857	-0.01042	0.00066	0.00068	0.00115	0.00023	11.42913
333			3.32000	1.70513	7.92210	14.46389	0.00276	0.00208	0.00212	0.00006	-0.00005	0.00001	97.70518	-3.67635	-12.49018	-0.13397	0.00519	0.04404	-0.02059	0.00006	-0.00358	36.54889	-4.01706	2.04108	-0.02414	0.11152	0.03447	-0.00211	0.00368	0.00033	7.76648	-3.38820	10.29173	-0.00888	-0.00139	-0.00069	0.00044	0.00016	0.00037	4.14830	-0.73468	-18.71906	-0.00753	-0.01170	0.00060	0.00070	0.00144	0.00023	11.42288
334			3.33000	1.69394	7.93348	14.45687	0.00273	0.00208	0.00211	0.00006	-0.00003	0.00003	97.61551	-3.62854	-12.48528	-0.13439	0.00522	0.04356	-0.02110	-0.00003	-0.00363	36.49656	-4.04031	2.04697	-0.02453	0.10905	0.03329	-0.00234	0.00464	0.00076	7.81102	-3.27411	10.60721	-0.00887	-0.00145	-0.00072	0.00035	0.00018	0.00043	4.20760	-0.64542	-18.93479	-0.00682	-0.01346	0.00050	0.00067	0.00173	0.00019	11.42693
335			3.34000	1.68418	7.93990	14.44553	0.00270	0.00208	0.00211	0.00005	-0.00001	0.00005	97.52409	-3.58254	-12.47098	-0.13475	0.00528	0.04307	-0.02114	-0.00011	-0.00341	36.44005	-4.07192	2.04896	-0.02494	0.10648	0.03199	-0.00250	0.00515	0.00118	7.84849	-3.15213	10.94601	-0.00886	-0.00151	-0.00076	0.00021	0.00020	0.00047	4.26529	-0.55596	-19.14012	-0.00663	-0.01540	0.00042	0.00059	0.00192	0.00014	11.43729
336			3.35000	1.67638	7.94009	14.43160	0.00268	0.00207	0.00210	0.00004	0.00001	0.00005	97.43356	-3.54155	-12.45008	-0.13509	0.00534	0.04269	-0.02058	-0.00016	-0.00297	36.38159	-4.11010	2.04580	-0.02527	0.10423	0.03073	-0.00256	0.00526	0.00152	7.87613	-3.02968	11.29200	-0.00887	-0.00156	-0.00079	0.00007	0.00019	0.00049	4.31262	-0.47389	-19.31902	-0.00698	-0.01713	0.00035	0.00046	0.00186	0.00010	11.44769
337			3.36000	1.67057	7.93453	14.41614	0.00266	0.00205	0.00209	0.00003	0.00003	0.00006	97.34676	-3.50789	-12.42623	-0.13535	0.00538	0.04240	-0.01937	-0.00019	-0.00237	36.32305	-4.15203	2.03767	-0.02563	0.10242	0.02960	-0.00254	0.00499	0.00170	7.89444	-2.91523	11.63169	-0.00888	-0.00161	-0.00080	-0.00003	0.00017	0.00048	4.34281	-0.40660	-19.46401	-0.00760	-0.01830	0.00028	0.00025	0.00152	0.00007	11.45097
338			3.37000	1.66639	7.92484	14.39924	0.00264	0.00202	0.00206	0.00003	0.00004	0.00006	97.26669	-3.48302	-12.40265	-0.13550	0.00543	0.04200	-0.01746	-0.00019	-0.00166	36.26647	-4.19407	2.02577	-0.02611	0.10055	0.02856	-0.00245	0.00437	0.00172	7.90592	-2.81668	11.95438	-0.00888	-0.00166	-0.00081	-0.00009	0.00013	0.00045	4.35247	-0.35894	-19.57643	-0.00820	-0.01872	0.00018	-0.00002	0.00098	0.00003	11.44187
339			3.38000	1.66350	7.91333	14.38071	0.00263	0.00198	0.00201	0.00002	0.00004	0.00007	97.19637	-3.46804	-12.38165	-0.13544	0.00548	0.04132	-0.01497	-0.00017	-0.00085	36.21379	-4.23299	2.01142	-0.02666	0.09824	0.02756	-0.00228	0.00346	0.00162	7.91328	-2.74008	12.25002	-0.00887	-0.00170	-0.00081	-0.00011	0.00007	0.00040	4.34190	-0.33133	-19.66245	-0.00862	-0.01856	0.00004	-0.00029	0.00045	0.00001	11.41869
340			3.39000	1.66137	7.90222	14.36123	0.00263	0.00193	0.00193	0.00002	0.00003	0.00006	97.13774	-3.46389	-12.36506	-0.13511	0.00554	0.04037	-0.01219	-0.00013	-0.00000	36.16623	-4.26637	1.99520	-0.02718	0.09554	0.02660	-0.00207	0.00230	0.00146	7.91832	-2.68977	12.50830	-0.00887	-0.00173	-0.00081	-0.00010	0.00001	0.00034	4.31444	-0.31963	-19.72889	-0.00880	-0.01806	-0.00010	-0.00051	0.00008	-0.00001	11.38374
341			3.40000	1.65949	7.89305	14.34260	0.00261	0.00188	0.00185	0.00002	0.00002	0.00005	97.09142	-3.47128	-12.35498	-0.13452	0.00562	0.03922	-0.00941	-0.00007	0.00085	36.12386	-4.29236	1.97687	-0.02761	0.09270	0.02577	-0.00186	0.00095	0.00129	7.92227	-2.66860	12.71991	-0.00885	-0.00177	-0.00081	-0.00008	-0.00006	0.00026	4.27585	-0.31714	-19.78183	-0.00885	-0.01747	-0.00022	-0.00063	-0.00008	-0.00002	11.34220
342			3.41000	1.65719	7.88636	14.32784	0.00259	0.00183	0.00177	0.00002	0.00002	0.00004	97.05695	-3.49042	-12.35401	-0.13367	0.00568	0.03806	-0.00692	0.00001	0.00164	36.08598	-4.30965	1.95573	-0.02783	0.09048	0.02534	-0.00168	-0.00050	0.00114	7.92590	-2.67553	12.87938	-0.00882	-0.00181	-0.00083	-0.00004	-0.00011	0.00019	4.23304	-0.31769	-19.82664	-0.00885	-0.01688	-0.00029	-0.00065	-0.00010	-0.00002	11.30006
343			3.42000	1.65354	7.88157	14.31949	0.00256	0.00178	0.00170	0.00003	0.00001	0.00001	97.03262	-3.51998	-12.36359	-0.13259	0.00572	0.03715	-0.00503	0.00010	0.00224	36.05135	-4.31758	1.93146	-0.02779	0.08964	0.02555	-0.00155	-0.00187	0.00100	7.92925	-2.70351	12.98664	-0.00878	-0.00185	-0.00084	-0.00002	-0.00014	0.00011	4.19254	-0.31746	-19.86843	-0.00880	-0.01635	-0.00030	-0.00058	-0.00005	-0.00002	11.26205
344			3.43000	1.64727	7.87765	14.31787	0.00252	0.00174	0.00164	0.00004	0.00001	-0.00000	97.01518	-3.55652	-12.38215	-0.13128	0.00572	0.03653	-0.00396	0.00016	0.00252	36.01828	-4.31679	1.90513	-0.02763	0.09028	0.02641	-0.00150	-0.00291	0.00085	7.93144	-2.74249	13.04631	-0.00875	-0.00187	-0.00085	-0.00001	-0.00015	0.00005	4.15858	-0.31519	-19.91128	-0.00877	-0.01577	-0.00026	-0.00046	-0.00001	-0.00002	11.23064
345			3.44000	1.63720	7.87365	14.32110	0.00247	0.00170	0.00160	0.00005	0.00001	-0.00001	97.00066	-3.59451	-12.40546	-0.12995	0.00571	0.03609	-0.00365	0.00019	0.00243	35.98545	-4.30943	1.87979	-0.02752	0.09140	0.02743	-0.00149	-0.00336	0.00065	7.93152	-2.78499	13.06557	-0.00875	-0.00188	-0.00084	-0.00002	-0.00014	-0.00000	4.13235	-0.31155	-19.95665	-0.00896	-0.01512	-0.00020	-0.00036	0.00000	-0.00002	11.20661
346			3.45000	1.62265	7.86897	14.32657	0.00243	0.00166	0.00158	0.00007	0.00002	-0.00001	96.98592	-3.62856	-12.42891	-0.12869	0.00572	0.03577	-0.00382	0.00018	0.00205	35.95263	-4.29850	1.85839	-0.02740	0.09218	0.02818	-0.00149	-0.00322	0.00043	7.92927	-2.82634	13.05308	-0.00875	-0.00187	-0.00083	-0.00003	-0.00011	-0.00004	4.11341	-0.30819	-20.00329	-0.00940	-0.01452	-0.00010	-0.00026	-0.00003	-0.00001	11.18971
347			3.46000	1.60378	7.86336	14.33214	0.00238	0.00163	0.00157	0.00008	0.00002	-0.00001	96.96941	-3.65540	-12.44933	-0.12758	0.00574	0.03557	-0.00417	0.00015	0.00156	35.92036	-4.28725	1.84209	-0.02723	0.09253	0.02859	-0.00145	-0.00265	0.00028	7.92503	-2.86173	13.01913	-0.00876	-0.00186	-0.00081	-0.00004	-0.00008	-0.00006	4.10107	-0.30721	-20.04904	-0.01000	-0.01397	0.00001	-0.00017	-0.00010	0.00000	11.17876
348			3.47000	1.58166	7.85708	14.33608	0.00233	0.00161	0.00156	0.00009	0.00002	-0.00001	96.95073	-3.67463	-12.46512	-0.12665	0.00576	0.03547	-0.00455	0.00011	0.00107	35.88944	-4.27853	1.82991	-0.02693	0.09300	0.02901	-0.00137	-0.00184	0.00024	7.91959	-2.88767	12.97524	-0.00878	-0.00185	-0.00080	-0.00005	-0.00005	-0.00006	4.09388	-0.31038	-20.09123	-0.01060	-0.01347	0.00011	-0.00011	-0.00020	0.00001	11.17168
349			3.48000	1.55781	7.85102	14.33748	0.00229	0.00159	0.00156	0.00010	0.00001	0.00000	96.92999	-3.68682	-12.47622	-0.12582	0.00578	0.03537	-0.00492	0.00008	0.00059	35.86045	-4.27443	1.82097	-0.02665	0.09389	0.02967	-0.00127	-0.00083	0.00026	7.91434	-2.90462	12.93237	-0.00882	-0.00183	-0.00077	-0.00004	-0.00003	-0.00005	4.08926	-0.31844	-20.12618	-0.01103	-0.01301	0.00020	-0.00010	-0.00028	0.00001	11.16569
350			3.49000	1.53378	7.84638	14.33628	0.00225	0.00157	0.00156	0.00009	0.00001	0.00001	96.90714	-3.69164	-12.48336	-0.12500	0.00577	0.03523	-0.00539	0.00005	0.00007	35.83363	-4.27609	1.81588	-0.02651	0.09494	0.03047	-0.00119	0.00039	0.00025	7.91103	-2.91659	12.89918	-0.00886	-0.00181	-0.00075	-0.00001	-0.00003	-0.00004	4.08393	-0.33063	-20.14919	-0.01128	-0.01260	0.00025	-0.00014	-0.00031	0.00001	11.15779
351			3.50000	1.51067	7.84413	14.33236	0.00221	0.00156	0.00155	0.00009	0.00000	0.00001	96.88127	-3.68793	-12.48702	-0.12433	0.00575	0.03503	-0.00617	0.00003	-0.00046	35.80870	-4.28372	1.81620	-0.02660	0.09526	0.03087	-0.00115	0.00168	0.00020	7.91057	-2.92827	12.88053	-0.00887	-0.00180	-0.00074	0.00002	-0.00004	-0.00002	4.07485	-0.34490	-20.15531	-0.01131	-0.01232	0.00025	-0.00023	-0.00030	-0.00000	11.14565
352			3.51000	1.48939	7.84467	14.32546	0.00219	0.00155	0.00154	0.00008	-0.00001	0.00002	96.85054	-3.67598	-12.48798	-0.12387	0.00573	0.03473	-0.00743	0.00002	-0.00086	35.78466	-4.29671	1.82176	-0.02685	0.09410	0.03045	-0.00117	0.00260	0.00019	7.91214	-2.94217	12.87740	-0.00887	-0.00180	-0.00074	0.00002	-0.00005	0.00000	4.06009	-0.35906	-20.14076	-0.01113	-0.01220	0.00023	-0.00034	-0.00024	-0.00001	11.12869
353			3.52000	1.47075	7.84790	14.31623	0.00217	0.00154	0.00153	0.00007	-0.00001	0.00002	96.81264	-3.65924	-12.48834	-0.12366	0.00574	0.03435	-0.00920	0.00004	-0.00097	35.75966	-4.31350	1.82900	-0.02708	0.09170	0.02935	-0.00127	0.00277	0.00031	7.91398	-2.95778	12.88860	-0.00886	-0.00181	-0.00075	0.00001	-0.00006	0.00002	4.03912	-0.37148	-20.10521	-0.01082	-0.01223	0.00022	-0.00044	-0.00017	-0.00002	11.10763
354			3.53000	1.45542	7.85308	14.30647	0.00215	0.00154	0.00152	0.00005	-0.00002	0.00002	96.76548	-3.64297	-12.49145	-0.12373	0.00575	0.03407	-0.01135	0.00007	-0.00079	35.73173	-4.33182	1.83230	-0.02733	0.08949	0.02823	-0.00143	0.00219	0.00054	7.91474	-2.97324	12.91339	-0.00885	-0.00181	-0.00075	-0.00002	-0.00006	0.00004	4.01289	-0.38138	-20.05380	-0.01052	-0.01233	0.00024	-0.00050	-0.00010	-0.00002	11.08390
355			3.54000	1.44399	7.85925	14.29769	0.00213	0.00154	0.00151	0.00004	-0.00002	0.00002	96.70824	-3.63111	-12.49988	-0.12402	0.00576	0.03399	-0.01361	0.00012	-0.00044	35.69956	-4.34915	1.82756	-0.02759	0.08818	0.02741	-0.00164	0.00113	0.00081	7.91512	-2.98837	12.95265	-0.00886	-0.00181	-0.00075	-0.00002	-0.00007	0.00006	3.98402	-0.38826	-19.99701	-0.01025	-0.01247	0.00026	-0.00050	-0.00003	-0.00002	11.05919
356			3.55000	1.43686	7.86552	14.29026	0.00212	0.00154	0.00151	0.00002	-0.00002	0.00002	96.64114	-3.62536	-12.51425	-0.12446	0.00578	0.03407	-0.01580	0.00017	-0.00004	35.66232	-4.36345	1.81343	-0.02775	0.08770	0.02690	-0.00187	-0.00011	0.00104	7.91684	-3.00371	13.00838	-0.00885	-0.00183	-0.00076	-0.00001	-0.00007	0.00008	3.95599	-0.39131	-19.94822	-0.00999	-0.01262	0.00028	-0.00045	0.00005	-0.00002	11.03506
357			3.56000	1.43410	7.87069	14.28376	0.00212	0.00154	0.00150	0.00001	-0.00001	0.00002	96.56490	-3.62579	-12.53326	-0.12495	0.00581	0.03425	-0.01783	0.00019	0.00031	35.61967	-4.37387	1.79055	-0.02782	0.08794	0.02671	-0.00210	-0.00125	0.00123	7.92011	-3.01592	13.08246	-0.00882	-0.00186	-0.00078	-0.00002	-0.00006	0.00011	3.93212	-0.38943	-19.92010	-0.00973	-0.01275	0.00027	-0.00034	0.00013	-0.00001	11.01303
358			3.57000	1.43511	7.87334	14.27680	0.00214	0.00154	0.00150	-0.00000	-0.00000	0.00002	96.48009	-3.63121	-12.55372	-0.12542	0.00585	0.03445	-0.01981	0.00018	0.00050	35.57177	-4.38089	1.76092	-0.02779	0.08892	0.02697	-0.00233	-0.00206	0.00135	7.92330	-3.01781	13.17563	-0.00880	-0.00188	-0.00080	-0.00004	-0.00003	0.00014	3.91544	-0.38134	-19.92199	-0.00949	-0.01277	0.00025	-0.00019	0.00023	0.00001	10.99474
359			3.58000	1.43783	7.87226	14.26706	0.00217	0.00155	0.00151	-0.00000	0.00001	0.00003	96.38630	-3.63836	-12.57101	-0.12592	0.00592	0.03461	-0.02195	0.00013	0.00044	35.51898	-4.38574	1.72814	-0.02790	0.09035	0.02750	-0.00257	-0.00239	0.00138	7.92529	-3.00425	13.28798	-0.00882	-0.00190	-0.00079	-0.00007	0.00001	0.00017	3.90886	-0.36586	-19.95909	-0.00923	-0.01265	0.00025	-0.00001	0.00034	0.00002	10.98200
360			3.59000	1.43946	7.86660	14.25124	0.00219	0.00156	0.00151	0.00001	0.00002	0.00005	96.28199	-3.64287	-12.58007	-0.12648	0.00603	0.03461	-0.02438	0.00004	0.00007	35.46143	-4.38975	1.69623	-0.02824	0.09181	0.02823	-0.00285	-0.00219	0.00130	7.92703	-2.97660	13.41972	-0.00886	-0.00190	-0.00077	-0.00007	0.00004	0.00019	3.91454	-0.34254	-20.03188	-0.00898	-0.01252	0.00025	0.00018	0.00045	0.00004	10.97649
361			3.60000	1.43774	7.85577	14.22747	0.00221	0.00156	0.00152	0.00003	0.00003	0.00007	96.16582	-3.63988	-12.57801	-0.12720	0.00618	0.03451	-0.02684	-0.00007	-0.00053	35.39894	-4.39404	1.66911	-0.02880	0.09274	0.02875	-0.00316	-0.00156	0.00111	7.93044	-2.94044	13.57153	-0.00889	-0.00191	-0.00075	-0.00005	0.00005	0.00022	3.93288	-0.31236	-20.13600	-0.00874	-0.01244	0.00027	0.00036	0.00053	0.00006	10.97880
362			3.61000	1.43251	7.84004	14.19705	0.00223	0.00156	0.00152	0.00004	0.00004	0.00008	96.03934	-3.62660	-12.56598	-0.12812	0.00634	0.03454	-0.02874	-0.00014	-0.00122	35.33195	-4.39958	1.64895	-0.02925	0.09374	0.02923	-0.00343	-0.00068	0.00086	7.93681	-2.90037	13.74486	-0.00890	-0.00193	-0.00074	-0.00002	0.00005	0.00024	3.96263	-0.27780	-20.26433	-0.00863	-0.01240	0.00030	0.00051	0.00056	0.00007	10.98830
363			3.62000	1.42480	7.82124	14.16380	0.00224	0.00156	0.00153	0.00005	0.00005	0.00009	95.90689	-3.60246	-12.54826	-0.12899	0.00645	0.03483	-0.02956	-0.00016	-0.00186	35.26189	-4.40679	1.63672	-0.02949	0.09526	0.02983	-0.00358	0.00031	0.00059	7.94678	-2.85800	13.94133	-0.00889	-0.00196	-0.00073	0.00002	0.00005	0.00027	4.00142	-0.24191	-20.40886	-0.00867	-0.01235	0.00031	0.00063	0.00053	0.00008	11.00289
364			3.63000	1.41577	7.80257	14.13244	0.00225	0.00157	0.00154	0.00005	0.00004	0.00008	95.77454	-3.56877	-12.53052	-0.12970	0.00652	0.03529	-0.02905	-0.00013	-0.00236	35.19141	-4.41575	1.63258	-0.02977	0.09687	0.03039	-0.00358	0.00128	0.00034	7.96028	-2.81181	14.16221	-0.00886	-0.00201	-0.00074	0.00004	0.00006	0.00031	4.04650	-0.20759	-20.56270	-0.00888	-0.01224	0.00030	0.00072	0.00046	0.00008	11.01982
365			3.64000	1.40635	7.78704	14.10668	0.00224	0.00157	0.00156	0.00005	0.00003	0.00006	95.64830	-3.52846	-12.51757	-0.13006	0.00655	0.03573	-0.02732	-0.00005	-0.00262	35.12389	-4.42665	1.63488	-0.03019	0.09801	0.03074	-0.00341	0.00204	0.00023	7.97540	-2.75626	14.40710	-0.00880	-0.00206	-0.00075	0.00003	0.00010	0.00034	4.09514	-0.17703	-20.71887	-0.00921	-0.01211	0.00025	0.00078	0.00036	0.00007	11.03658
366			3.65000	1.39688	7.77646	14.08946	0.00224	0.00158	0.00159	0.00004	0.00002	0.00003	95.53273	-3.48599	-12.51302	-0.13019	0.00656	0.03611	-0.02481	0.00006	-0.00256	35.06242	-4.44012	1.63940	-0.03055	0.09854	0.03078	-0.00307	0.00240	0.00035	7.98823	-2.68356	14.67329	-0.00875	-0.00212	-0.00077	-0.00005	0.00017	0.00038	4.14493	-0.15102	-20.87037	-0.00971	-0.01197	0.00017	0.00083	0.00028	0.00005	11.05164
367			3.66000	1.38720	7.77155	14.08378	0.00224	0.00160	0.00162	0.00004	0.00001	-0.00001	95.43010	-3.44672	-12.52010	-0.13015	0.00657	0.03645	-0.02208	0.00020	-0.00221	35.00896	-4.45695	1.64023	-0.03051	0.09933	0.03099	-0.00262	0.00238	0.00071	7.99438	-2.58865	14.95578	-0.00871	-0.00218	-0.00079	-0.00018	0.00025	0.00041	4.19389	-0.12865	-21.01128	-0.01035	-0.01196	0.00009	0.00086	0.00025	0.00002	11.06505
368			3.67000	1.37662	7.77227	14.09315	0.00224	0.00162	0.00165	0.00004	-0.00001	-0.00005	95.34009	-3.41357	-12.54206	-0.13004	0.00656	0.03684	-0.01968	0.00038	-0.00178	34.96372	-4.47771	1.63359	-0.02981	0.10095	0.03160	-0.00213	0.00227	0.00119	7.99070	-2.47151	15.24786	-0.00869	-0.00223	-0.00079	-0.00033	0.00033	0.00042	4.24036	-0.10770	-21.13817	-0.01101	-0.01219	0.00004	0.00085	0.00026	0.00001	11.07781
369			3.68000	1.36434	7.77811	14.12008	0.00225	0.00165	0.00168	0.00003	-0.00002	-0.00010	95.26032	-3.38555	-12.58080	-0.13001	0.00653	0.03731	-0.01789	0.00056	-0.00148	34.92555	-4.50273	1.61964	-0.02877	0.10306	0.03238	-0.00172	0.00237	0.00163	7.97614	-2.33588	15.54360	-0.00869	-0.00228	-0.00079	-0.00048	0.00040	0.00043	4.28329	-0.08645	-21.25074	-0.01157	-0.01267	0.00003	0.00082	0.00030	0.00001	11.09127
370			3.69000	1.35018	7.78830	14.16471	0.00226	0.00167	0.00171	0.00003	-0.00003	-0.00015	95.18791	-3.35921	-12.63557	-0.13024	0.00646	0.03788	-0.01670	0.00070	-0.00143	34.89277	-4.53236	1.60117	-0.02749	0.10512	0.03299	-0.00139	0.00283	0.00196	7.95132	-2.18744	15.83921	-0.00869	-0.00232	-0.00079	-0.00061	0.00044	0.00043	4.32162	-0.06493	-21.35143	-0.01194	-0.01339	0.00006	0.00073	0.00032	0.00001	11.10614
371			3.70000	1.33430	7.80169	14.22317	0.00227	0.00170	0.00174	0.00003	-0.00004	-0.00019	95.12044	-3.33116	-12.70139	-0.13082	0.00634	0.03860	-0.01582	0.00077	-0.00161	34.86453	-4.56708	1.58121	-0.02609	0.10692	0.03334	-0.00111	0.00361	0.00217	7.91755	-2.03231	16.13357	-0.00869	-0.00237	-0.00080	-0.00073	0.00047	0.00044	4.35340	-0.04417	-21.44504	-0.01209	-0.01426	0.00012	0.00057	0.00032	0.00002	11.12209
372			3.71000	1.31785	7.81709	14.28743	0.00228	0.00172	0.00177	0.00003	-0.00004	-0.00019	95.05712	-3.29930	-12.76924	-0.13160	0.00620	0.03946	-0.01490	0.00072	-0.00194	34.84095	-4.60684	1.56184	-0.02448	0.10853	0.03349	-0.00084	0.00457	0.00229	7.87576	-1.87566	16.42713	-0.00867	-0.00243	-0.00081	-0.00083	0.00048	0.00044	4.37597	-0.02471	-21.53759	-0.01199	-0.01525	0.00018	0.00035	0.00031	0.00003	11.13803
373			3.72000	1.30225	7.83379	14.34746	0.00230	0.00175	0.00180	0.00003	-0.00005	-0.00017	94.99797	-3.26326	-12.82834	-0.13225	0.00606	0.04027	-0.01391	0.00057	-0.00229	34.82243	-4.65154	1.54423	-0.02292	0.10934	0.03323	-0.00059	0.00554	0.00237	7.82684	-1.72146	16.72071	-0.00865	-0.00248	-0.00083	-0.00092	0.00048	0.00045	4.38710	-0.00606	-21.63481	-0.01175	-0.01617	0.00023	0.00010	0.00031	0.00004	11.15284
374			3.73000	1.28832	7.85159	14.39506	0.00231	0.00178	0.00184	0.00003	-0.00005	-0.00013	94.94237	-3.22495	-12.87051	-0.13260	0.00597	0.04085	-0.01308	0.00037	-0.00246	34.80863	-4.70115	1.52783	-0.02180	0.10890	0.03243	-0.00042	0.00624	0.00247	7.77176	-1.57213	17.01425	-0.00862	-0.00254	-0.00085	-0.00098	0.00047	0.00046	4.38588	0.01274	-21.74068	-0.01134	-0.01700	0.00024	-0.00014	0.00031	0.00005	11.16588
375			3.74000	1.27621	7.87037	14.42593	0.00232	0.00181	0.00187	0.00003	-0.00006	-0.00007	94.88860	-3.18839	-12.89268	-0.13269	0.00594	0.04112	-0.01266	0.00016	-0.00230	34.79773	-4.75522	1.50998	-0.02132	0.10743	0.03122	-0.00034	0.00643	0.00264	7.71206	-1.42919	17.30640	-0.00860	-0.00259	-0.00088	-0.00102	0.00044	0.00047	4.37249	0.03216	-21.85710	-0.01079	-0.01768	0.00021	-0.00036	0.00032	0.00005	11.17630
376			3.75000	1.26579	7.88977	14.43935	0.00232	0.00184	0.00191	0.00004	-0.00006	-0.00002	94.83444	-3.15832	-12.89622	-0.13268	0.00596	0.04113	-0.01268	-0.00002	-0.00187	34.78690	-4.81273	1.48729	-0.02117	0.10610	0.03028	-0.00036	0.00621	0.00287	7.65031	-1.29620	17.59389	-0.00858	-0.00263	-0.00090	-0.00101	0.00039	0.00046	4.34743	0.05185	-21.98243	-0.01012	-0.01818	0.00015	-0.00054	0.00031	0.00003	11.18297
377			3.76000	1.25703	7.90928	14.43667	0.00233	0.00186	0.00193	0.00004	-0.00006	0.00003	94.77862	-3.13686	-12.88488	-0.13264	0.00603	0.04090	-0.01282	-0.00016	-0.00137	34.77383	-4.87229	1.45890	-0.02104	0.10531	0.02985	-0.00044	0.00592	0.00306	7.59020	-1.18059	17.87103	-0.00857	-0.00267	-0.00092	-0.00094	0.00031	0.00045	4.31138	0.07095	-22.11074	-0.00946	-0.01849	0.00005	-0.00067	0.00028	0.00001	11.18496
378			3.77000	1.25006	7.92850	14.42086	0.00233	0.00187	0.00195	0.00004	-0.00006	0.00007	94.72187	-3.12265	-12.86342	-0.13253	0.00612	0.04047	-0.01265	-0.00025	-0.00101	34.75781	-4.93269	1.42716	-0.02083	0.10491	0.02981	-0.00052	0.00582	0.00313	7.53570	-1.09084	18.13063	-0.00854	-0.00272	-0.00094	-0.00083	0.00020	0.00042	4.26550	0.08827	-22.23318	-0.00889	-0.01862	-0.00007	-0.00077	0.00023	-0.00001	11.18188
379			3.78000	1.24519	7.94724	14.39601	0.00233	0.00187	0.00195	0.00003	-0.00006	0.00009	94.66665	-3.11218	-12.83660	-0.13233	0.00621	0.03997	-0.01184	-0.00029	-0.00088	34.73960	-4.99308	1.39611	-0.02063	0.10460	0.02990	-0.00057	0.00604	0.00301	7.48882	-1.03065	18.36595	-0.00849	-0.00277	-0.00097	-0.00070	0.00009	0.00038	4.21170	0.10234	-22.34074	-0.00848	-0.01849	-0.00018	-0.00083	0.00015	-0.00003	11.17395
380			3.79000	1.24259	7.96564	14.36686	0.00234	0.00186	0.00193	0.00002	-0.00006	0.00010	94.61639	-3.10171	-12.80876	-0.13209	0.00628	0.03942	-0.01032	-0.00028	-0.00099	34.72125	-5.05282	1.36985	-0.02037	0.10423	0.03006	-0.00055	0.00656	0.00271	7.44869	-0.99654	18.57195	-0.00844	-0.00281	-0.00098	-0.00061	-0.00000	0.00033	4.15245	0.11179	-22.42596	-0.00818	-0.01817	-0.00026	-0.00086	0.00006	-0.00003	11.16191
381			3.80000	1.24230	7.98390	14.33828	0.00234	0.00185	0.00191	0.00001	-0.00006	0.00009	94.57429	-3.08770	-12.78389	-0.13179	0.00630	0.03887	-0.00831	-0.00022	-0.00124	34.70491	-5.11113	1.35216	-0.02002	0.10334	0.03000	-0.00048	0.00716	0.00225	7.41300	-0.98099	18.74626	-0.00842	-0.00284	-0.00096	-0.00054	-0.00005	0.00027	4.09056	0.11639	-22.48467	-0.00794	-0.01768	-0.00029	-0.00085	-0.00002	-0.00002	11.14692
382			3.81000	1.24431	8.00185	14.31441	0.00234	0.00183	0.00187	-0.00000	-0.00006	0.00006	94.54182	-3.06856	-12.76546	-0.13141	0.00627	0.03840	-0.00624	-0.00014	-0.00148	34.69136	-5.16693	1.34446	-0.01965	0.10192	0.02968	-0.00042	0.00753	0.00175	7.38006	-0.97694	18.88918	-0.00841	-0.00287	-0.00093	-0.00050	-0.00008	0.00021	4.02905	0.11706	-22.51636	-0.00768	-0.01716	-0.00027	-0.00080	-0.00006	-0.00001	11.13048
383			3.82000	1.24823	8.01841	14.29748	0.00233	0.00180	0.00184	-0.00001	-0.00005	0.00004	94.51830	-3.04574	-12.75501	-0.13083	0.00618	0.03805	-0.00451	-0.00005	-0.00153	34.67997	-5.21925	1.34468	-0.01948	0.10027	0.02921	-0.00038	0.00744	0.00139	7.34890	-0.97865	19.00404	-0.00842	-0.00289	-0.00090	-0.00048	-0.00007	0.00016	3.97105	0.11529	-22.52403	-0.00743	-0.01663	-0.00022	-0.00071	-0.00007	0.00000	11.11428
384			3.83000	1.25310	8.03180	14.28775	0.00232	0.00178	0.00180	-0.00001	-0.00003	0.00002	94.50159	-3.02347	-12.75176	-0.13012	0.00605	0.03786	-0.00333	0.00000	-0.00130	34.66942	-5.26800	1.34787	-0.01923	0.09921	0.02901	-0.00037	0.00694	0.00128	7.31887	-0.98021	19.09661	-0.00843	-0.00290	-0.00088	-0.00045	-0.00005	0.00013	3.91971	0.11202	-22.51333	-0.00712	-0.01614	-0.00014	-0.00058	-0.00008	0.00000	11.09978
385			3.84000	1.25734	8.04069	14.28366	0.00231	0.00175	0.00177	-0.00001	-0.00002	0.00001	94.48881	-3.00632	-12.75285	-0.12942	0.00593	0.03784	-0.00281	0.00002	-0.00082	34.65841	-5.31392	1.34878	-0.01886	0.09892	0.02912	-0.00039	0.00619	0.00142	7.29040	-0.97790	19.17527	-0.00846	-0.00290	-0.00085	-0.00041	-0.00003	0.00011	3.87768	0.10766	-22.49261	-0.00679	-0.01567	-0.00007	-0.00044	-0.00009	0.00000	11.08801
386			3.85000	1.25960	8.04495	14.28239	0.00229	0.00173	0.00175	-0.00000	-0.00001	0.00000	94.47686	-2.99848	-12.75414	-0.12880	0.00583	0.03793	-0.00291	-0.00000	-0.00012	34.64554	-5.35865	1.34278	-0.01833	0.09953	0.02960	-0.00043	0.00535	0.00178	7.26589	-0.97325	19.24886	-0.00849	-0.00291	-0.00084	-0.00034	-0.00003	0.00011	3.84623	0.10249	-22.47112	-0.00656	-0.01530	-0.00002	-0.00030	-0.00011	0.00000	11.07925
387			3.86000	1.25940	8.04551	14.28145	0.00226	0.00171	0.00174	0.00001	0.00000	0.00000	94.46286	-3.00273	-12.75236	-0.12827	0.00577	0.03801	-0.00348	-0.00005	0.00061	34.62977	-5.40375	1.32694	-0.01770	0.10133	0.03070	-0.00048	0.00456	0.00227	7.24747	-0.96948	19.32426	-0.00849	-0.00291	-0.00085	-0.00025	-0.00003	0.00011	3.82502	0.09698	-22.45639	-0.00662	-0.01502	-0.00001	-0.00019	-0.00012	0.00000	11.07364
388			3.87000	1.25713	8.04347	14.27943	0.00224	0.00168	0.00171	0.00001	0.00001	0.00001	94.44534	-3.01767	-12.74636	-0.12785	0.00577	0.03797	-0.00428	-0.00009	0.00111	34.61084	-5.44915	1.30230	-0.01710	0.10408	0.03235	-0.00054	0.00403	0.00266	7.23451	-0.96601	19.40423	-0.00847	-0.00294	-0.00086	-0.00013	-0.00005	0.00012	3.81302	0.09230	-22.45240	-0.00704	-0.01480	-0.00006	-0.00010	-0.00009	-0.00000	11.07140
389			3.88000	1.25400	8.03980	14.27633	0.00221	0.00165	0.00168	0.00001	0.00001	0.00001	94.42372	-3.03746	-12.73699	-0.12750	0.00578	0.03782	-0.00526	-0.00012	0.00115	34.58876	-5.49387	1.27422	-0.01629	0.10705	0.03416	-0.00061	0.00401	0.00277	7.22505	-0.96005	19.48762	-0.00847	-0.00296	-0.00086	-0.00013	-0.00002	0.00013	3.80927	0.09012	-22.45927	-0.00778	-0.01453	-0.00012	-0.00000	-0.00002	-0.00000	11.07307
390			3.89000	1.25126	8.03489	14.27244	0.00219	0.00163	0.00164	0.00001	0.00002	0.00001	94.39696	-3.05411	-12.72519	-0.12725	0.00580	0.03770	-0.00662	-0.00014	0.00067	34.56268	-5.53720	1.24997	-0.01524	0.10984	0.03583	-0.00072	0.00466	0.00248	7.21921	-0.95242	19.57118	-0.00852	-0.00296	-0.00085	-0.00006	-0.00002	0.00012	3.81277	0.09213	-22.47394	-0.00862	-0.01423	-0.00016	0.00010	0.00008	-0.00000	11.07849
391			3.90000	1.24968	8.02856	14.26734	0.00219	0.00161	0.00161	0.00001	0.00002	0.00002	94.36275	-3.06001	-12.71105	-0.12710	0.00580	0.03758	-0.00863	-0.00015	-0.00026	34.53075	-5.57895	1.23626	-0.01397	0.11205	0.03715	-0.00087	0.00593	0.00179	7.22008	-0.94899	19.65151	-0.00855	-0.00296	-0.00083	0.00007	-0.00006	0.00011	3.82235	0.09873	-22.49154	-0.00936	-0.01404	-0.00020	0.00019	0.00018	-0.00001	11.08646
392			3.91000	1.24915	8.02061	14.25996	0.00219	0.00159	0.00159	0.00001	0.00002	0.00002	94.31749	-3.04858	-12.69441	-0.12709	0.00581	0.03733	-0.01151	-0.00016	-0.00159	34.49018	-5.61856	1.23873	-0.01291	0.11346	0.03810	-0.00108	0.00767	0.00072	7.23109	-0.95715	19.72596	-0.00857	-0.00296	-0.00083	0.00023	-0.00013	0.00010	3.83625	0.10893	-22.50690	-0.00988	-0.01408	-0.00021	0.00026	0.00025	-0.00000	11.09505
393			3.92000	1.24934	8.01109	14.24972	0.00221	0.00158	0.00157	0.00000	0.00003	0.00003	94.25713	-3.01371	-12.67594	-0.12723	0.00581	0.03693	-0.01525	-0.00015	-0.00326	34.43722	-5.65504	1.26234	-0.01226	0.11391	0.03859	-0.00138	0.00971	-0.00070	7.25322	-0.98099	19.79214	-0.00855	-0.00297	-0.00083	0.00038	-0.00020	0.00008	3.85215	0.12065	-22.51543	-0.01018	-0.01430	-0.00022	0.00028	0.00028	-0.00000	11.10212
394			3.93000	1.25009	8.00022	14.23710	0.00223	0.00157	0.00156	0.00000	0.00003	0.00004	94.17822	-2.94988	-12.65752	-0.12747	0.00578	0.03641	-0.01949	-0.00011	-0.00510	34.36824	-5.68736	1.31143	-0.01229	0.11293	0.03835	-0.00180	0.01179	-0.00230	7.28432	-1.01906	19.84797	-0.00849	-0.00299	-0.00086	0.00048	-0.00025	0.00007	3.86770	0.13166	-22.51428	-0.01030	-0.01461	-0.00023	0.00026	0.00027	0.00000	11.10586
395			3.94000	1.25117	7.98882	14.22365	0.00225	0.00157	0.00155	0.00000	0.00003	0.00004	94.08015	-2.85523	-12.64189	-0.12785	0.00570	0.03593	-0.02335	-0.00005	-0.00677	34.28201	-5.71502	1.38727	-0.01308	0.10992	0.03695	-0.00232	0.01338	-0.00366	7.31953	-1.06435	19.89238	-0.00843	-0.00302	-0.00089	0.00049	-0.00025	0.00005	3.88091	0.14077	-22.50361	-0.01024	-0.01487	-0.00023	0.00020	0.00023	0.00001	11.10507
396			3.95000	1.25222	7.97850	14.21102	0.00228	0.00156	0.00154	0.00000	0.00002	0.00003	93.96764	-2.73537	-12.63114	-0.12833	0.00555	0.03556	-0.02559	0.00000	-0.00777	34.18235	-5.73865	1.48478	-0.01453	0.10460	0.03420	-0.00283	0.01376	-0.00423	7.35253	-1.10605	19.92572	-0.00838	-0.00304	-0.00090	0.00042	-0.00020	0.00004	3.89063	0.14763	-22.48679	-0.01009	-0.01497	-0.00021	0.00014	0.00019	0.00001	11.09949
397			3.96000	1.25279	7.97091	14.19996	0.00231	0.00156	0.00152	0.00000	0.00001	0.00003	93.85088	-2.60544	-12.62551	-0.12886	0.00536	0.03527	-0.02539	0.00005	-0.00770	34.07880	-5.76009	1.59021	-0.01602	0.09821	0.03086	-0.00308	0.01264	-0.00380	7.37839	-1.13472	19.94948	-0.00837	-0.00304	-0.00089	0.00031	-0.00012	0.00003	3.89725	0.15275	-22.46840	-0.00985	-0.01490	-0.00019	0.00010	0.00015	0.00001	11.09036
398			3.97000	1.25266	7.96704	14.19091	0.00232	0.00155	0.00151	0.00001	0.00001	0.00002	93.74155	-2.48512	-12.62399	-0.12937	0.00518	0.03505	-0.02297	0.00006	-0.00661	33.98230	-5.78172	1.68528	-0.01696	0.09351	0.02845	-0.00290	0.01059	-0.00277	7.39580	-1.14721	19.96512	-0.00841	-0.00302	-0.00087	0.00021	-0.00004	0.00002	3.90250	0.15673	-22.45193	-0.00955	-0.01472	-0.00016	0.00010	0.00012	0.00000	11.07983
399			3.98000	1.25175	7.96682	14.18399	0.00233	0.00156	0.00150	0.00001	-0.00000	0.00002	93.64742	-2.38881	-12.62517	-0.12974	0.00502	0.03496	-0.01932	0.00006	-0.00500	33.89981	-5.80532	1.75619	-0.01705	0.09196	0.02768	-0.00239	0.00837	-0.00158	7.40767	-1.14846	19.97365	-0.00847	-0.00300	-0.00083	0.00017	-0.00001	0.00001	3.90908	0.16032	-22.43844	-0.00924	-0.01452	-0.00013	0.00014	0.00011	0.00000	11.07025
400			3.99000	1.25011	7.96942	14.17885	0.00234	0.00157	0.00151	0.00001	-0.00001	0.00001	93.57105	-2.32074	-12.62758	-0.12995	0.00491	0.03494	-0.01542	0.00005	-0.00336	33.83334	-5.83181	1.79841	-0.01664	0.09257	0.02797	-0.00180	0.00634	-0.00041	7.41908	-1.14820	19.97583	-0.00853	-0.00298	-0.00081	0.00020	-0.00001	-0.00000	3.91956	0.16414	-22.42742	-0.00894	-0.01437	-0.00010	0.00021	0.00012	0.00000	11.06380
401			4.00000	1.24783	7.97332	14.17507	0.00234	0.00158	0.00152	0.00001	-0.00001	0.00001	93.51163	-2.27797	-12.63046	-0.13004	0.00485	0.03503	-0.01182	0.00004	-0.00199	33.78160	-5.86117	1.81405	-0.01601	0.09419	0.02868	-0.00129	0.00460	0.00066	7.43489	-1.15490	19.97326	-0.00856	-0.00298	-0.00080	0.00029	-0.00006	-0.00001	3.93583	0.16854	-22.41837	-0.00873	-0.01424	-0.00007	0.00030	0.00013	0.00000	11.06160
402			4.01000	1.24497	7.97698	14.17202	0.00234	0.00159	0.00154	0.00002	-0.00001	0.00001	93.46715	-2.25505	-12.63333	-0.12998	0.00483	0.03517	-0.00874	0.00003	-0.00095	33.74231	-5.89300	1.80775	-0.01540	0.09596	0.02941	-0.00088	0.00321	0.00157	7.45755	-1.17126	19.96846	-0.00857	-0.00299	-0.00081	0.00039	-0.00010	-0.00001	3.95890	0.17322	-22.41108	-0.00864	-0.01412	-0.00005	0.00040	0.00012	0.00000	11.06378
403			4.02000	1.24102	7.97925	14.16936	0.00234	0.00161	0.00156	0.00002	-0.00000	0.00001	93.43482	-2.24654	-12.63612	-0.12982	0.00482	0.03538	-0.00631	0.00002	-0.00023	33.71281	-5.92695	1.78442	-0.01466	0.09789	0.03018	-0.00059	0.00217	0.00230	7.48684	-1.19458	19.96407	-0.00855	-0.00300	-0.00084	0.00047	-0.00013	-0.00001	3.98877	0.17760	-22.40495	-0.00867	-0.01397	-0.00005	0.00049	0.00011	0.00000	11.06958
404			4.03000	1.23504	7.97927	14.16699	0.00233	0.00162	0.00157	0.00003	0.00000	0.00001	93.41167	-2.24736	-12.63838	-0.12958	0.00483	0.03567	-0.00458	0.00001	0.00020	33.69031	-5.96273	1.74875	-0.01378	0.09998	0.03098	-0.00039	0.00151	0.00287	7.52091	-1.22039	19.96265	-0.00853	-0.00301	-0.00085	0.00053	-0.00013	-0.00000	4.02436	0.18132	-22.39883	-0.00883	-0.01377	-0.00005	0.00058	0.00009	0.00000	11.07738
405			4.04000	1.22596	7.97626	14.16571	0.00232	0.00163	0.00159	0.00004	0.00001	0.00000	93.39445	-2.25273	-12.63981	-0.12933	0.00484	0.03610	-0.00351	0.00001	0.00036	33.67203	-6.00022	1.70528	-0.01277	0.10242	0.03187	-0.00028	0.00128	0.00326	7.55778	-1.24546	19.96636	-0.00852	-0.00301	-0.00085	0.00055	-0.00013	0.00001	4.06407	0.18427	-22.39215	-0.00911	-0.01358	-0.00002	0.00065	0.00007	0.00000	11.08555
406			4.05000	1.21318	7.97041	14.16704	0.00230	0.00163	0.00160	0.00006	0.00002	-0.00001	93.38062	-2.25871	-12.64036	-0.12919	0.00484	0.03672	-0.00295	-0.00000	0.00033	33.65582	-6.03963	1.65858	-0.01162	0.10508	0.03275	-0.00023	0.00154	0.00348	7.59574	-1.26789	19.97754	-0.00851	-0.00300	-0.00084	0.00056	-0.00012	0.00002	4.10659	0.18669	-22.38597	-0.00954	-0.01346	0.00001	0.00072	0.00007	-0.00000	11.09361
407			4.06000	1.19686	7.96330	14.17227	0.00229	0.00164	0.00162	0.00007	0.00002	-0.00002	93.36824	-2.26296	-12.63978	-0.12908	0.00484	0.03726	-0.00289	-0.00002	0.00017	33.63988	-6.08165	1.61269	-0.01066	0.10720	0.03341	-0.00022	0.00222	0.00354	7.63330	-1.28608	19.99823	-0.00849	-0.00300	-0.00083	0.00053	-0.00010	0.00003	4.15108	0.18935	-22.38253	-0.01004	-0.01351	0.00004	0.00079	0.00008	-0.00000	11.10183
408			4.07000	1.17763	7.95642	14.18111	0.00228	0.00165	0.00164	0.00007	0.00002	-0.00003	93.35483	-2.26424	-12.63708	-0.12890	0.00485	0.03749	-0.00336	-0.00004	-0.00006	33.62244	-6.12672	1.57004	-0.01018	0.10805	0.03363	-0.00026	0.00305	0.00349	7.66881	-1.29827	20.02947	-0.00846	-0.00300	-0.00083	0.00049	-0.00007	0.00005	4.19628	0.19352	-22.38383	-0.01055	-0.01369	0.00006	0.00082	0.00012	0.00000	11.11043
409			4.08000	1.15665	7.94992	14.19172	0.00226	0.00166	0.00167	0.00008	0.00002	-0.00003	93.33807	-2.26153	-12.63113	-0.12874	0.00488	0.03751	-0.00409	-0.00006	-0.00036	33.60243	-6.17440	1.53118	-0.01020	0.10823	0.03363	-0.00030	0.00379	0.00337	7.70065	-1.30267	20.07080	-0.00844	-0.00301	-0.00084	0.00041	-0.00003	0.00007	4.24039	0.20023	-22.39027	-0.01095	-0.01401	0.00006	0.00081	0.00018	0.00000	11.11900
410			4.09000	1.13572	7.94361	14.20282	0.00224	0.00167	0.00169	0.00007	0.00002	-0.00003	93.31789	-2.25392	-12.62263	-0.12869	0.00490	0.03767	-0.00465	-0.00007	-0.00068	33.58039	-6.22366	1.49617	-0.01017	0.10843	0.03353	-0.00033	0.00435	0.00321	7.72706	-1.29733	20.12013	-0.00841	-0.00303	-0.00086	0.00032	0.00002	0.00008	4.28116	0.20934	-22.40040	-0.01121	-0.01448	0.00003	0.00074	0.00022	0.00000	11.12660
411			4.10000	1.11684	7.93807	14.21429	0.00222	0.00167	0.00171	0.00006	0.00001	-0.00004	93.29603	-2.24183	-12.61393	-0.12875	0.00491	0.03808	-0.00483	-0.00006	-0.00090	33.55768	-6.27345	1.46475	-0.00977	0.10885	0.03333	-0.00033	0.00471	0.00305	7.74630	-1.28030	20.17387	-0.00838	-0.00304	-0.00089	0.00021	0.00008	0.00009	4.31640	0.21933	-22.41108	-0.01136	-0.01506	-0.00001	0.00063	0.00023	-0.00000	11.13191
412			4.11000	1.10138	7.93478	14.22694	0.00221	0.00167	0.00171	0.00004	0.00000	-0.00004	93.27430	-2.22758	-12.60792	-0.12886	0.00489	0.03854	-0.00471	-0.00002	-0.00090	33.53534	-6.32288	1.43594	-0.00933	0.10871	0.03279	-0.00031	0.00474	0.00290	7.75768	-1.25139	20.22648	-0.00836	-0.00305	-0.00092	0.00010	0.00014	0.00008	4.34474	0.22815	-22.41777	-0.01136	-0.01570	-0.00007	0.00049	0.00019	-0.00000	11.13386
413			4.12000	1.08985	7.93543	14.24164	0.00220	0.00168	0.00172	0.00003	-0.00001	-0.00005	93.25388	-2.21531	-12.60719	-0.12894	0.00488	0.03877	-0.00435	0.00003	-0.00059	33.51329	-6.37106	1.40752	-0.00926	0.10741	0.03178	-0.00030	0.00426	0.00282	7.76240	-1.21444	20.27138	-0.00837	-0.00304	-0.00094	0.00003	0.00017	0.00007	4.36560	0.23387	-22.41618	-0.01122	-0.01631	-0.00011	0.00034	0.00012	0.00000	11.13161
414			4.13000	1.08215	7.94073	14.25891	0.00219	0.00168	0.00171	0.00001	-0.00002	-0.00006	93.23583	-2.20992	-12.61326	-0.12896	0.00487	0.03856	-0.00362	0.00008	0.00002	33.49162	-6.41690	1.37591	-0.01000	0.10517	0.03058	-0.00029	0.00328	0.00284	7.76353	-1.17683	20.30233	-0.00840	-0.00304	-0.00094	0.00001	0.00016	0.00004	4.37983	0.23539	-22.40353	-0.01094	-0.01678	-0.00012	0.00023	0.00002	0.00000	11.12566
415			4.14000	1.07802	7.94982	14.27856	0.00219	0.00168	0.00171	-0.00000	-0.00003	-0.00006	93.22245	-2.21493	-12.62576	-0.12888	0.00488	0.03802	-0.00227	0.00012	0.00075	33.47180	-6.45958	1.33803	-0.01137	0.10264	0.02946	-0.00025	0.00202	0.00294	7.76520	-1.14760	20.31511	-0.00844	-0.00302	-0.00093	0.00006	0.00011	0.00001	4.38932	0.23253	-22.38018	-0.01056	-0.01701	-0.00012	0.00015	-0.00007	0.00001	11.11732
416			4.15000	1.07666	7.96049	14.29913	0.00219	0.00168	0.00171	-0.00001	-0.00003	-0.00006	93.21680	-2.23110	-12.64192	-0.12866	0.00490	0.03751	-0.00019	0.00012	0.00145	33.45729	-6.49885	1.29241	-0.01290	0.10070	0.02862	-0.00009	0.00077	0.00308	7.77208	-1.13586	20.30804	-0.00849	-0.00301	-0.00091	0.00018	0.00001	-0.00003	4.39673	0.22629	-22.34913	-0.01017	-0.01693	-0.00009	0.00013	-0.00013	0.00001	11.10859
417			4.16000	1.07652	7.97072	14.31787	0.00218	0.00168	0.00171	-0.00001	-0.00003	-0.00005	93.22198	-2.25749	-12.65705	-0.12829	0.00492	0.03732	0.00258	0.00009	0.00208	33.45237	-6.53485	1.23941	-0.01423	0.09960	0.02797	0.00021	-0.00033	0.00321	7.78823	-1.14899	20.28193	-0.00851	-0.00301	-0.00089	0.00033	-0.00011	-0.00006	4.40452	0.21858	-22.31427	-0.00981	-0.01655	-0.00006	0.00015	-0.00014	0.00000	11.10103
418			4.17000	1.07551	7.97986	14.33247	0.00218	0.00168	0.00172	0.00000	-0.00002	-0.00004	93.24086	-2.29377	-12.66718	-0.12785	0.00495	0.03741	0.00594	0.00004	0.00274	33.46140	-6.56808	1.17996	-0.01529	0.09917	0.02748	0.00067	-0.00127	0.00333	7.81459	-1.18735	20.24000	-0.00850	-0.00301	-0.00088	0.00045	-0.00021	-0.00008	4.41462	0.21141	-22.27928	-0.00960	-0.01597	-0.00004	0.00020	-0.00009	0.00000	11.09566
419			4.18000	1.07166	7.98811	14.34198	0.00217	0.00169	0.00173	0.00002	-0.00002	-0.00002	93.27576	-2.34085	-12.67037	-0.12738	0.00502	0.03767	0.00962	-0.00003	0.00351	33.48796	-6.59932	1.11453	-0.01593	0.09910	0.02714	0.00122	-0.00212	0.00351	7.84738	-1.24156	20.18701	-0.00847	-0.00302	-0.00088	0.00050	-0.00025	-0.00010	4.42817	0.20707	-22.24778	-0.00953	-0.01521	-0.00001	0.00026	0.00001	0.00000	11.09284
420			4.19000	1.06384	7.99577	14.34680	0.00217	0.00170	0.00176	0.00004	-0.00002	-0.00001	93.32744	-2.40088	-12.66699	-0.12687	0.00514	0.03794	0.01308	-0.00008	0.00442	33.53339	-6.62937	1.04198	-0.01599	0.09960	0.02721	0.00174	-0.00300	0.00380	7.88040	-1.29740	20.12850	-0.00844	-0.00302	-0.00086	0.00047	-0.00022	-0.00010	4.44552	0.20777	-22.22333	-0.00964	-0.01437	0.00002	0.00032	0.00013	-0.00000	11.09238
421			4.20000	1.05165	8.00268	14.34849	0.00216	0.00172	0.00179	0.00005	-0.00002	-0.00000	93.39344	-2.47509	-12.65957	-0.12635	0.00529	0.03821	0.01554	-0.00012	0.00531	33.59531	-6.65900	0.96096	-0.01533	0.10131	0.02807	0.00206	-0.00387	0.00425	7.90880	-1.34342	20.07025	-0.00845	-0.00301	-0.00083	0.00039	-0.00016	-0.00009	4.46642	0.21458	-22.20816	-0.00985	-0.01356	0.00007	0.00038	0.00024	-0.00000	11.09371
422			4.21000	1.03538	8.00856	14.34907	0.00215	0.00174	0.00182	0.00007	-0.00002	-0.00000	93.46771	-2.56140	-12.65150	-0.12586	0.00545	0.03848	0.01648	-0.00012	0.00600	33.66745	-6.68892	0.87215	-0.01428	0.10398	0.02947	0.00209	-0.00453	0.00475	7.93083	-1.37482	20.01784	-0.00848	-0.00299	-0.00079	0.00030	-0.00009	-0.00007	4.49000	0.22685	-22.20176	-0.01018	-0.01291	0.00011	0.00043	0.00032	-0.00000	11.09603
423			4.22000	1.01620	8.01320	14.35105	0.00213	0.00175	0.00185	0.00007	-0.00001	-0.00001	93.54284	-2.65498	-12.64601	-0.12545	0.00561	0.03885	0.01577	-0.00009	0.00636	33.74173	-6.71989	0.77833	-0.01301	0.10728	0.03115	0.00187	-0.00483	0.00519	7.94740	-1.39258	19.97588	-0.00852	-0.00297	-0.00077	0.00023	-0.00004	-0.00005	4.51479	0.24262	-22.20098	-0.01059	-0.01251	0.00014	0.00045	0.00035	0.00000	11.09826
424			4.23000	0.99610	8.01648	14.35592	0.00210	0.00176	0.00187	0.00007	-0.00001	-0.00002	93.61141	-2.74966	-12.64483	-0.12509	0.00574	0.03925	0.01340	-0.00005	0.00624	33.80993	-6.75203	0.68349	-0.01175	0.11104	0.03303	0.00148	-0.00467	0.00543	7.96009	-1.39977	19.94736	-0.00853	-0.00297	-0.00077	0.00017	0.00000	-0.00003	4.53874	0.25928	-22.20189	-0.01107	-0.01243	0.00014	0.00043	0.00034	0.00000	11.09921
425			4.24000	0.97713	8.01833	14.36363	0.00207	0.00176	0.00188	0.00006	-0.00000	-0.00003	93.66574	-2.83752	-12.64820	-0.12482	0.00585	0.03960	0.00964	-0.00000	0.00563	33.86444	-6.78468	0.59360	-0.01096	0.11397	0.03443	0.00106	-0.00400	0.00529	7.96900	-1.39692	19.93332	-0.00851	-0.00297	-0.00079	0.00010	0.00005	-0.00001	4.55982	0.27403	-22.20080	-0.01151	-0.01270	0.00013	0.00038	0.00028	-0.00000	11.09807
426			4.25000	0.96099	8.01888	14.37250	0.00205	0.00175	0.00188	0.00005	0.00000	-0.00003	93.70041	-2.91241	-12.65454	-0.12474	0.00593	0.03979	0.00527	0.00002	0.00471	33.90066	-6.81680	0.51354	-0.01082	0.11504	0.03481	0.00068	-0.00301	0.00479	7.97297	-1.38201	19.93298	-0.00849	-0.00298	-0.00083	0.00002	0.00010	0.00001	4.57676	0.28429	-22.19553	-0.01183	-0.01323	0.00011	0.00030	0.00018	-0.00000	11.09447
427			4.26000	0.94866	8.01833	14.37983	0.00204	0.00175	0.00187	0.00003	0.00000	-0.00002	93.71482	-2.97256	-12.66068	-0.12486	0.00602	0.03978	0.00111	0.00001	0.00369	33.91934	-6.84771	0.44498	-0.01124	0.11466	0.03448	0.00037	-0.00199	0.00412	7.97187	-1.35486	19.94440	-0.00849	-0.00298	-0.00085	-0.00004	0.00015	0.00003	4.58878	0.28831	-22.18564	-0.01196	-0.01381	0.00008	0.00020	0.00004	-0.00000	11.08810
428			4.27000	0.94013	8.01650	14.38304	0.00205	0.00174	0.00185	0.00002	0.00001	-0.00000	93.71102	-3.01832	-12.66335	-0.12513	0.00611	0.03953	-0.00248	-0.00002	0.00266	33.92381	-6.87674	0.38791	-0.01184	0.11339	0.03382	0.00011	-0.00107	0.00339	7.96788	-1.32026	19.96423	-0.00850	-0.00298	-0.00086	-0.00006	0.00016	0.00004	4.59563	0.28566	-22.17224	-0.01188	-0.01431	0.00005	0.00009	-0.00010	-0.00000	11.07869
429			4.28000	0.93448	8.01296	14.38123	0.00206	0.00173	0.00182	0.00002	0.00001	0.00001	93.69215	-3.04992	-12.66128	-0.12565	0.00623	0.03922	-0.00530	-0.00006	0.00167	33.91776	-6.90281	0.34286	-0.01255	0.11164	0.03289	-0.00011	-0.00029	0.00259	7.96416	-1.28660	19.98736	-0.00851	-0.00297	-0.00086	-0.00005	0.00014	0.00004	4.59750	0.27759	-22.15692	-0.01162	-0.01469	0.00002	-0.00000	-0.00021	-0.00000	11.06643
430			4.29000	0.93098	8.00765	14.37519	0.00208	0.00172	0.00178	0.00001	0.00002	0.00002	93.66232	-3.06782	-12.65566	-0.12634	0.00634	0.03898	-0.00717	-0.00008	0.00082	33.90425	-6.92466	0.31072	-0.01314	0.10939	0.03163	-0.00029	0.00030	0.00177	7.96256	-1.26083	20.00791	-0.00850	-0.00297	-0.00086	-0.00001	0.00009	0.00003	4.59535	0.26642	-22.14128	-0.01128	-0.01500	-0.00002	-0.00006	-0.00026	0.00000	11.05224
431			4.30000	0.92932	8.00118	14.36659	0.00209	0.00171	0.00176	0.00001	0.00002	0.00003	93.62650	-3.07476	-12.64900	-0.12710	0.00643	0.03882	-0.00800	-0.00007	0.00023	33.88609	-6.94118	0.29105	-0.01371	0.10700	0.03026	-0.00042	0.00063	0.00102	7.96307	-1.24576	20.02046	-0.00848	-0.00298	-0.00087	0.00002	0.00005	0.00001	4.59107	0.25538	-22.12647	-0.01093	-0.01524	-0.00003	-0.00008	-0.00022	0.00000	11.03777
432			4.31000	0.92964	7.99470	14.35754	0.00211	0.00169	0.00173	-0.00000	0.00002	0.00003	93.58955	-3.07529	-12.64424	-0.12766	0.00652	0.03841	-0.00796	-0.00003	-0.00004	33.86556	-6.95178	0.28220	-0.01445	0.10429	0.02897	-0.00052	0.00068	0.00041	7.96536	-1.24066	20.02219	-0.00848	-0.00298	-0.00088	0.00005	0.00001	-0.00001	4.58756	0.24757	-22.11496	-0.01066	-0.01534	-0.00003	-0.00003	-0.00012	0.00000	11.02477
433			4.32000	0.93181	7.98868	14.34985	0.00213	0.00168	0.00169	-0.00001	0.00002	0.00002	93.55478	-3.07385	-12.64366	-0.12800	0.00659	0.03767	-0.00743	0.00003	-0.00005	33.84411	-6.95637	0.28166	-0.01545	0.10138	0.02792	-0.00059	0.00045	-0.00005	7.97017	-1.24351	20.01335	-0.00847	-0.00299	-0.00088	0.00010	-0.00002	-0.00002	4.58810	0.24525	-22.11088	-0.01048	-0.01526	-0.00002	0.00007	0.00002	-0.00000	11.01441
434			4.33000	0.93543	7.98224	14.34474	0.00215	0.00166	0.00165	-0.00001	0.00002	0.00001	93.52328	-3.07335	-12.64864	-0.12818	0.00663	0.03694	-0.00679	0.00009	0.00008	33.82230	-6.95497	0.28667	-0.01626	0.09940	0.02744	-0.00065	0.00004	-0.00038	7.97824	-1.25103	19.99573	-0.00846	-0.00299	-0.00088	0.00014	-0.00002	-0.00003	4.59492	0.24933	-22.11764	-0.01040	-0.01501	-0.00001	0.00018	0.00015	-0.00000	11.00681
435			4.34000	0.93993	7.97459	14.34269	0.00216	0.00164	0.00162	-0.00002	0.00002	0.00000	93.49497	-3.07522	-12.65947	-0.12836	0.00664	0.03664	-0.00613	0.00015	0.00026	33.80020	-6.94798	0.29516	-0.01654	0.09930	0.02773	-0.00067	-0.00039	-0.00065	7.98850	-1.25830	19.97105	-0.00845	-0.00299	-0.00088	0.00016	-0.00000	-0.00004	4.60827	0.25903	-22.13534	-0.01041	-0.01467	0.00000	0.00029	0.00025	0.00000	11.00126
436			4.35000	0.94469	7.96675	14.34359	0.00216	0.00162	0.00159	-0.00002	0.00002	-0.00000	93.47001	-3.08004	-12.67503	-0.12841	0.00663	0.03658	-0.00538	0.00019	0.00045	33.77811	-6.93639	0.30645	-0.01658	0.10041	0.02852	-0.00067	-0.00072	-0.00089	7.99880	-1.26057	19.94097	-0.00845	-0.00298	-0.00086	0.00016	0.00003	-0.00005	4.62674	0.27225	-22.16005	-0.01049	-0.01433	0.00003	0.00037	0.00029	0.00000	10.99663
437			4.36000	0.94883	7.96062	14.34631	0.00217	0.00160	0.00157	-0.00001	0.00001	-0.00001	93.44876	-3.08730	-12.69256	-0.12828	0.00661	0.03642	-0.00452	0.00019	0.00057	33.75679	-6.92128	0.32059	-0.01679	0.10128	0.02927	-0.00065	-0.00093	-0.00110	8.00836	-1.25642	19.90841	-0.00848	-0.00296	-0.00083	0.00015	0.00005	-0.00005	4.64867	0.28621	-22.18681	-0.01065	-0.01404	0.00007	0.00042	0.00027	0.00000	10.99199
438			4.37000	0.95132	7.95708	14.34900	0.00216	0.00159	0.00156	-0.00001	0.00001	-0.00001	93.43144	-3.09614	-12.70859	-0.12797	0.00660	0.03610	-0.00358	0.00015	0.00066	33.73746	-6.90371	0.33658	-0.01707	0.10136	0.02972	-0.00058	-0.00121	-0.00119	8.01816	-1.24867	19.87647	-0.00850	-0.00295	-0.00081	0.00016	0.00006	-0.00004	4.67201	0.29864	-22.21026	-0.01084	-0.01386	0.00010	0.00043	0.00023	0.00000	10.98646
439			4.38000	0.95121	7.95556	14.35014	0.00215	0.00157	0.00155	0.00000	0.00000	-0.00000	93.41825	-3.10675	-12.72055	-0.12772	0.00661	0.03587	-0.00253	0.00010	0.00080	33.72159	-6.88442	0.35135	-0.01721	0.10118	0.02996	-0.00045	-0.00170	-0.00111	8.02900	-1.24086	19.84752	-0.00850	-0.00294	-0.00081	0.00017	0.00005	-0.00004	4.69432	0.30809	-22.22493	-0.01104	-0.01384	0.00010	0.00040	0.00016	0.00000	10.97899
440			4.39000	0.94868	7.95544	14.34946	0.00213	0.00156	0.00154	0.00001	-0.00000	0.00000	93.40979	-3.12065	-12.72763	-0.12758	0.00663	0.03590	-0.00140	0.00004	0.00106	33.71020	-6.86422	0.36124	-0.01696	0.10139	0.03015	-0.00030	-0.00235	-0.00085	8.04023	-1.23491	19.82226	-0.00851	-0.00294	-0.00082	0.00017	0.00004	-0.00003	4.71299	0.31349	-22.22603	-0.01123	-0.01390	0.00009	0.00031	0.00009	-0.00000	10.96865
441			4.40000	0.94493	7.95682	14.34725	0.00210	0.00155	0.00153	0.00001	-0.00001	0.00001	93.40623	-3.14000	-12.72985	-0.12747	0.00665	0.03621	-0.00034	-0.00002	0.00144	33.70309	-6.84435	0.36365	-0.01630	0.10224	0.03042	-0.00015	-0.00298	-0.00049	8.05090	-1.23236	19.79976	-0.00851	-0.00294	-0.00083	0.00016	0.00002	-0.00003	4.72583	0.31451	-22.21035	-0.01142	-0.01403	0.00007	0.00018	0.00002	-0.00000	10.95478
442			4.41000	0.94149	7.96062	14.34362	0.00208	0.00155	0.00153	0.00001	-0.00001	0.00001	93.40674	-3.16629	-12.72741	-0.12727	0.00670	0.03645	0.00037	-0.00007	0.00185	33.69897	-6.82606	0.35814	-0.01558	0.10312	0.03070	-0.00007	-0.00345	-0.00013	8.06076	-1.23506	19.77840	-0.00851	-0.00294	-0.00085	0.00015	-0.00001	-0.00003	4.73162	0.31155	-22.17780	-0.01161	-0.01428	0.00004	0.00004	-0.00002	-0.00000	10.93740
443			4.42000	0.93888	7.96737	14.33884	0.00207	0.00155	0.00154	0.00001	-0.00002	0.00001	93.40905	-3.19869	-12.72105	-0.12691	0.00677	0.03636	0.00045	-0.00011	0.00211	33.69603	-6.80982	0.34620	-0.01529	0.10324	0.03076	-0.00005	-0.00367	0.00016	8.06987	-1.24342	19.75643	-0.00850	-0.00295	-0.00086	0.00014	-0.00004	-0.00004	4.73054	0.30599	-22.13107	-0.01180	-0.01453	0.00001	-0.00008	-0.00005	-0.00000	10.91707
444			4.43000	0.93654	7.97634	14.33337	0.00207	0.00155	0.00156	0.00001	-0.00002	0.00001	93.40997	-3.23388	-12.71209	-0.12643	0.00687	0.03609	-0.00026	-0.00014	0.00213	33.69219	-6.79556	0.33026	-0.01547	0.10291	0.03065	-0.00009	-0.00367	0.00034	8.07832	-1.25606	19.73153	-0.00850	-0.00295	-0.00087	0.00014	-0.00005	-0.00005	4.72434	0.29947	-22.07509	-0.01201	-0.01475	-0.00002	-0.00016	-0.00003	0.00000	10.89493
445			4.44000	0.93290	7.98558	14.32777	0.00206	0.00156	0.00158	0.00002	-0.00002	0.00002	93.40566	-3.26750	-12.70191	-0.12598	0.00695	0.03594	-0.00173	-0.00015	0.00187	33.68535	-6.78279	0.31278	-0.01589	0.10299	0.03063	-0.00020	-0.00351	0.00037	8.08740	-1.27269	19.70016	-0.00850	-0.00294	-0.00087	0.00016	-0.00007	-0.00006	4.71609	0.29389	-22.01497	-0.01218	-0.01493	-0.00006	-0.00017	0.00002	0.00001	10.87253
446			4.45000	0.92655	7.99287	14.32191	0.00205	0.00157	0.00160	0.00003	-0.00002	0.00002	93.39307	-3.29496	-12.69109	-0.12568	0.00701	0.03606	-0.00357	-0.00015	0.00135	33.67368	-6.77083	0.29679	-0.01662	0.10389	0.03077	-0.00036	-0.00314	0.00023	8.09877	-1.29389	19.65753	-0.00848	-0.00294	-0.00088	0.00020	-0.00008	-0.00008	4.70931	0.29079	-21.95448	-0.01229	-0.01520	-0.00011	-0.00011	0.00009	0.00001	10.85107
447			4.46000	0.91713	7.99674	14.31469	0.00203	0.00158	0.00162	0.00004	-0.00001	0.00002	93.37186	-3.31186	-12.67930	-0.12558	0.00706	0.03630	-0.00513	-0.00016	0.00057	33.65721	-6.75874	0.28620	-0.01778	0.10517	0.03100	-0.00053	-0.00250	-0.00013	8.11205	-1.31794	19.59716	-0.00844	-0.00294	-0.00091	0.00022	-0.00007	-0.00012	4.70622	0.29047	-21.89298	-0.01220	-0.01565	-0.00017	-0.00004	0.00016	0.00002	10.83095
448			4.47000	0.90547	7.99699	14.30522	0.00201	0.00159	0.00164	0.00005	0.00000	0.00003	93.34486	-3.31456	-12.66667	-0.12571	0.00709	0.03657	-0.00585	-0.00015	-0.00035	33.63821	-6.74553	0.28554	-0.01903	0.10599	0.03098	-0.00064	-0.00158	-0.00067	8.12487	-1.34146	19.51243	-0.00843	-0.00293	-0.00093	0.00020	-0.00005	-0.00017	4.70664	0.29209	-21.82609	-0.01186	-0.01630	-0.00020	0.00000	0.00021	0.00003	10.81145
449			4.48000	0.89327	7.99469	14.29333	0.00199	0.00159	0.00166	0.00005	0.00001	0.00004	93.31712	-3.30234	-12.65398	-0.12603	0.00711	0.03688	-0.00551	-0.00014	-0.00118	33.62010	-6.73067	0.29754	-0.01991	0.10582	0.03052	-0.00064	-0.00063	-0.00124	8.13517	-1.36469	19.39762	-0.00845	-0.00290	-0.00093	0.00018	-0.00004	-0.00022	4.70719	0.29332	-21.74734	-0.01126	-0.01707	-0.00018	-0.00005	0.00019	0.00003	10.79044
450			4.49000	0.88245	7.99185	14.27971	0.00197	0.00159	0.00166	0.00004	0.00000	0.00004	93.29337	-3.27930	-12.64249	-0.12650	0.00709	0.03728	-0.00425	-0.00011	-0.00163	33.60565	-6.71408	0.32069	-0.02000	0.10507	0.02984	-0.00052	0.00001	-0.00164	8.14296	-1.39461	19.24920	-0.00850	-0.00286	-0.00093	0.00016	-0.00007	-0.00027	4.70208	0.29046	-21.65017	-0.01061	-0.01790	-0.00014	-0.00022	0.00006	0.00003	10.76484
451			4.50000	0.87501	7.99132	14.26552	0.00195	0.00158	0.00165	0.00002	-0.00001	0.00004	93.27744	-3.25328	-12.63328	-0.12702	0.00704	0.03771	-0.00229	-0.00008	-0.00150	33.59627	-6.69597	0.35031	-0.01943	0.10398	0.02907	-0.00034	0.00008	-0.00177	8.14916	-1.44099	19.06562	-0.00853	-0.00282	-0.00092	0.00016	-0.00014	-0.00033	4.68459	0.27904	-21.52950	-0.01022	-0.01860	-0.00009	-0.00049	-0.00022	0.00002	10.73102
452			4.51000	0.87266	7.99654	14.25167	0.00194	0.00156	0.00163	0.00000	-0.00003	0.00004	93.27182	-3.23438	-12.62695	-0.12738	0.00699	0.03781	-0.00004	-0.00005	-0.00076	33.59225	-6.67634	0.37956	-0.01891	0.10246	0.02840	-0.00016	-0.00049	-0.00162	8.15361	-1.50971	18.84574	-0.00855	-0.00278	-0.00091	0.00014	-0.00022	-0.00039	4.64877	0.25495	-21.38164	-0.01019	-0.01901	-0.00006	-0.00085	-0.00061	0.00002	10.68550
453			4.52000	0.87608	8.00955	14.23833	0.00194	0.00154	0.00160	-0.00001	-0.00004	0.00004	93.27646	-3.23080	-12.62298	-0.12736	0.00696	0.03725	0.00191	-0.00005	0.00034	33.59274	-6.65520	0.40204	-0.01912	0.10052	0.02799	0.00000	-0.00153	-0.00129	8.15509	-1.60084	18.58904	-0.00856	-0.00274	-0.00091	0.00011	-0.00029	-0.00045	4.59089	0.21572	-21.20607	-0.01035	-0.01902	-0.00005	-0.00126	-0.00106	0.00002	10.62571
454			4.53000	0.88476	8.02932	14.22492	0.00193	0.00151	0.00156	-0.00003	-0.00006	0.00004	93.28861	-3.24542	-12.61968	-0.12701	0.00696	0.03627	0.00322	-0.00006	0.00137	33.59631	-6.63256	0.41410	-0.01991	0.09914	0.02818	0.00013	-0.00266	-0.00094	8.15266	-1.71144	18.29729	-0.00857	-0.00269	-0.00090	0.00006	-0.00034	-0.00051	4.51030	0.16099	-21.00719	-0.01047	-0.01856	-0.00006	-0.00167	-0.00146	0.00002	10.55087
455			4.54000	0.89742	8.05243	14.21070	0.00193	0.00149	0.00152	-0.00004	-0.00006	0.00004	93.30502	-3.27475	-12.61485	-0.12653	0.00698	0.03532	0.00392	-0.00010	0.00201	33.60203	-6.60833	0.41709	-0.02087	0.09888	0.02887	0.00025	-0.00355	-0.00075	8.14524	-1.83651	17.97394	-0.00858	-0.00265	-0.00089	0.00000	-0.00037	-0.00055	4.40938	0.09266	-20.79272	-0.01039	-0.01766	-0.00010	-0.00197	-0.00173	0.00004	10.46228
456			4.55000	0.91231	8.07519	14.19468	0.00194	0.00147	0.00149	-0.00004	-0.00005	0.00004	93.32335	-3.31165	-12.60659	-0.12604	0.00701	0.03454	0.00421	-0.00015	0.00218	33.61007	-6.58182	0.41620	-0.02168	0.09918	0.02970	0.00036	-0.00401	-0.00082	8.13152	-1.96991	17.62249	-0.00859	-0.00259	-0.00087	-0.00007	-0.00037	-0.00058	4.29356	0.01444	-20.57090	-0.01015	-0.01636	-0.00015	-0.00212	-0.00183	0.00006	10.36369
457			4.56000	0.92745	8.09440	14.17589	0.00194	0.00145	0.00145	-0.00004	-0.00004	0.00005	93.34205	-3.34827	-12.59387	-0.12560	0.00705	0.03386	0.00419	-0.00021	0.00196	33.62133	-6.55218	0.41785	-0.02229	0.09882	0.03010	0.00049	-0.00408	-0.00113	8.11119	-2.10723	17.24571	-0.00863	-0.00252	-0.00084	-0.00013	-0.00036	-0.00059	4.17015	-0.06919	-20.34839	-0.00973	-0.01486	-0.00019	-0.00209	-0.00176	0.00008	10.26049
458			4.57000	0.94146	8.10756	14.15417	0.00195	0.00143	0.00142	-0.00003	-0.00002	0.00005	93.35981	-3.37969	-12.57703	-0.12528	0.00710	0.03323	0.00390	-0.00024	0.00161	33.63628	-6.51872	0.42575	-0.02268	0.09726	0.02985	0.00062	-0.00405	-0.00148	8.08555	-2.24564	16.84747	-0.00867	-0.00246	-0.00081	-0.00017	-0.00034	-0.00059	4.04740	-0.15368	-20.13118	-0.00918	-0.01334	-0.00019	-0.00189	-0.00157	0.00007	10.15854
459			4.58000	0.95367	8.11340	14.13108	0.00196	0.00141	0.00139	-0.00003	-0.00001	0.00005	93.37560	-3.40582	-12.55825	-0.12502	0.00715	0.03272	0.00344	-0.00024	0.00138	33.65495	-6.48097	0.43891	-0.02280	0.09520	0.02926	0.00075	-0.00427	-0.00170	8.05660	-2.38150	16.43512	-0.00869	-0.00239	-0.00078	-0.00018	-0.00030	-0.00058	3.93314	-0.23476	-19.92590	-0.00860	-0.01195	-0.00012	-0.00159	-0.00133	0.00004	10.06308
460			4.59000	0.96386	8.11209	14.10949	0.00197	0.00140	0.00136	-0.00002	0.00001	0.00005	93.38922	-3.43012	-12.54104	-0.12477	0.00720	0.03245	0.00296	-0.00020	0.00136	33.67721	-6.43899	0.45290	-0.02240	0.09409	0.02902	0.00088	-0.00484	-0.00175	8.02697	-2.50994	16.02042	-0.00872	-0.00232	-0.00076	-0.00016	-0.00026	-0.00056	3.83458	-0.30883	-19.74065	-0.00805	-0.01084	-0.00001	-0.00121	-0.00109	0.00000	9.97828
461			4.60000	0.97207	8.10524	14.09195	0.00199	0.00139	0.00135	-0.00002	0.00002	0.00004	93.40101	-3.45583	-12.52853	-0.12452	0.00725	0.03250	0.00250	-0.00014	0.00147	33.70301	-6.39360	0.46395	-0.02138	0.09476	0.02950	0.00099	-0.00552	-0.00172	7.99982	-2.62504	15.61858	-0.00873	-0.00225	-0.00075	-0.00010	-0.00020	-0.00052	3.75851	-0.37335	-19.58424	-0.00764	-0.01002	0.00013	-0.00081	-0.00088	-0.00003	9.90749
462			4.61000	0.97828	8.09512	14.07939	0.00201	0.00138	0.00135	-0.00001	0.00003	0.00002	93.41107	-3.48326	-12.52188	-0.12433	0.00728	0.03269	0.00200	-0.00007	0.00155	33.73230	-6.34636	0.47156	-0.01997	0.09638	0.03039	0.00105	-0.00598	-0.00167	7.97862	-2.72117	15.24549	-0.00875	-0.00219	-0.00074	-0.00000	-0.00013	-0.00046	3.71090	-0.42752	-19.46313	-0.00753	-0.00948	0.00026	-0.00041	-0.00070	-0.00005	9.85338
463			4.62000	0.98279	8.08420	14.07163	0.00203	0.00138	0.00135	-0.00001	0.00002	0.00001	93.41897	-3.51089	-12.52046	-0.12434	0.00732	0.03287	0.00133	-0.00002	0.00154	33.76464	-6.29943	0.47701	-0.01841	0.09777	0.03117	0.00105	-0.00602	-0.00159	7.96597	-2.79491	14.91355	-0.00878	-0.00214	-0.00073	0.00011	-0.00007	-0.00040	3.69453	-0.47126	-19.37824	-0.00780	-0.00925	0.00036	-0.00001	-0.00055	-0.00004	9.81712
464			4.63000	0.98650	8.07481	14.06780	0.00205	0.00139	0.00135	-0.00001	0.00002	0.00001	93.42336	-3.53706	-12.52253	-0.12460	0.00737	0.03300	0.00032	0.00001	0.00144	33.79843	-6.25516	0.48110	-0.01710	0.09845	0.03159	0.00099	-0.00574	-0.00143	7.96344	-2.84640	14.62991	-0.00881	-0.00208	-0.00072	0.00025	-0.00002	-0.00033	3.70800	-0.50488	-19.32531	-0.00828	-0.00945	0.00044	0.00039	-0.00043	-0.00003	9.79769
465			4.64000	0.99061	8.06862	14.06590	0.00209	0.00141	0.00137	-0.00002	0.00001	0.00001	93.42222	-3.56060	-12.52556	-0.12505	0.00742	0.03313	-0.00112	0.00001	0.00123	33.83150	-6.21497	0.48304	-0.01607	0.09885	0.03181	0.00089	-0.00539	-0.00119	7.97345	-2.87899	14.39881	-0.00884	-0.00204	-0.00073	0.00042	0.00001	-0.00026	3.74802	-0.52824	-19.30014	-0.00886	-0.01000	0.00051	0.00079	-0.00030	-0.00001	9.79241
466			4.65000	0.99633	8.06581	14.06249	0.00212	0.00143	0.00139	-0.00002	0.00000	0.00001	93.41330	-3.57956	-12.52592	-0.12565	0.00748	0.03329	-0.00299	-0.00005	0.00086	33.86177	-6.17934	0.48208	-0.01534	0.09942	0.03202	0.00076	-0.00504	-0.00095	7.99800	-2.89641	14.22259	-0.00884	-0.00201	-0.00074	0.00058	0.00004	-0.00019	3.81059	-0.54087	-19.30030	-0.00971	-0.01045	0.00052	0.00120	-0.00014	0.00001	9.79814
467			4.66000	1.00457	8.06480	14.05381	0.00216	0.00146	0.00142	-0.00003	0.00000	0.00003	93.39462	-3.59048	-12.51955	-0.12631	0.00754	0.03350	-0.00510	-0.00015	0.00022	33.88763	-6.14791	0.47875	-0.01491	0.10045	0.03237	0.00062	-0.00463	-0.00079	8.03498	-2.90114	14.09886	-0.00884	-0.00200	-0.00075	0.00070	0.00005	-0.00013	3.88943	-0.54186	-19.32148	-0.01077	-0.01058	0.00046	0.00155	0.00006	0.00002	9.81219
468			4.67000	1.01583	8.06329	14.03772	0.00219	0.00150	0.00145	-0.00004	0.00001	0.00005	93.36564	-3.58841	-12.50366	-0.12702	0.00761	0.03385	-0.00712	-0.00027	-0.00072	33.90846	-6.11978	0.47592	-0.01466	0.10191	0.03276	0.00048	-0.00405	-0.00083	8.07874	-2.89507	14.02021	-0.00883	-0.00200	-0.00076	0.00073	0.00007	-0.00008	3.97641	-0.53074	-19.35704	-0.01178	-0.01062	0.00039	0.00180	0.00026	0.00003	9.83222
469			4.68000	1.03000	8.05917	14.01393	0.00224	0.00155	0.00150	-0.00004	0.00002	0.00007	93.32774	-3.56847	-12.47740	-0.12775	0.00767	0.03442	-0.00873	-0.00039	-0.00194	33.92470	-6.09380	0.47752	-0.01469	0.10339	0.03296	0.00035	-0.00324	-0.00107	8.12413	-2.87912	13.97907	-0.00882	-0.00200	-0.00078	0.00071	0.00009	-0.00003	4.06493	-0.50793	-19.40266	-0.01244	-0.01082	0.00035	0.00190	0.00046	0.00003	9.85594
470			4.69000	1.04644	8.05120	13.98366	0.00227	0.00159	0.00156	-0.00005	0.00003	0.00009	93.28349	-3.52737	-12.44195	-0.12847	0.00771	0.03526	-0.00982	-0.00047	-0.00328	33.93728	-6.06917	0.48692	-0.01491	0.10436	0.03260	0.00025	-0.00231	-0.00140	8.16856	-2.85237	13.97088	-0.00881	-0.00200	-0.00079	0.00067	0.00011	0.00002	4.15202	-0.47461	-19.45852	-0.01263	-0.01127	0.00036	0.00189	0.00066	0.00004	9.88150
471			4.70000	1.06397	8.03991	13.95010	0.00230	0.00164	0.00163	-0.00005	0.00003	0.00009	93.23549	-3.46610	-12.40108	-0.12906	0.00771	0.03650	-0.01048	-0.00050	-0.00452	33.94651	-6.04539	0.50424	-0.01500	0.10520	0.03184	0.00014	-0.00150	-0.00164	8.21211	-2.81452	13.99439	-0.00882	-0.00200	-0.00079	0.00065	0.00013	0.00006	4.23781	-0.43197	-19.52762	-0.01233	-0.01185	0.00040	0.00184	0.00085	0.00006	9.90781
472			4.71000	1.08040	8.02770	13.91777	0.00232	0.00170	0.00171	-0.00004	0.00003	0.00009	93.18547	-3.38980	-12.36005	-0.12946	0.00766	0.03811	-0.01106	-0.00045	-0.00547	33.95209	-6.02274	0.52691	-0.01478	0.10658	0.03110	0.00002	-0.00091	-0.00171	8.25656	-2.76791	14.05009	-0.00882	-0.00200	-0.00078	0.00065	0.00014	0.00011	4.32394	-0.38063	-19.61315	-0.01173	-0.01239	0.00045	0.00177	0.00104	0.00008	9.93458
473			4.72000	1.09242	8.01775	13.89121	0.00232	0.00175	0.00180	-0.00002	0.00002	0.00007	93.13301	-3.30577	-12.32396	-0.12981	0.00759	0.03980	-0.01186	-0.00036	-0.00597	33.95307	-6.00209	0.55131	-0.01460	0.10827	0.03053	-0.00011	-0.00054	-0.00160	8.30372	-2.71498	14.13895	-0.00881	-0.00202	-0.00077	0.00067	0.00014	0.00015	4.41203	-0.32132	-19.71684	-0.01108	-0.01281	0.00050	0.00172	0.00120	0.00010	9.96199
474			4.73000	1.09747	8.01237	13.87367	0.00231	0.00181	0.00191	0.00000	0.00001	0.00004	93.07712	-3.22115	-12.29636	-0.13024	0.00752	0.04135	-0.01284	-0.00024	-0.00597	33.94805	-5.98455	0.57363	-0.01463	0.10979	0.03002	-0.00027	-0.00040	-0.00127	8.35388	-2.65484	14.26145	-0.00879	-0.00204	-0.00077	0.00069	0.00016	0.00020	4.50311	-0.25534	-19.83856	-0.01045	-0.01308	0.00052	0.00168	0.00132	0.00012	9.99006
475			4.74000	1.09486	8.01267	13.86597	0.00228	0.00186	0.00201	0.00003	-0.00001	0.00001	93.01746	-3.14251	-12.27799	-0.13067	0.00745	0.04280	-0.01379	-0.00014	-0.00547	33.93591	-5.97149	0.58947	-0.01494	0.11132	0.02956	-0.00044	-0.00050	-0.00074	8.40624	-2.58400	14.41778	-0.00877	-0.00207	-0.00078	0.00069	0.00019	0.00025	4.59798	-0.18507	-19.97656	-0.00988	-0.01320	0.00052	0.00166	0.00136	0.00014	10.01905
476			4.75000	1.08512	8.01955	13.86760	0.00223	0.00191	0.00211	0.00005	-0.00004	-0.00002	92.95460	-3.07589	-12.26776	-0.13097	0.00739	0.04425	-0.01447	-0.00005	-0.00457	33.91618	-5.96423	0.59464	-0.01544	0.11376	0.02955	-0.00062	-0.00072	-0.00009	8.45901	-2.49899	14.60735	-0.00876	-0.00211	-0.00078	0.00065	0.00023	0.00029	4.69695	-0.11329	-20.12854	-0.00937	-0.01313	0.00049	0.00164	0.00134	0.00014	10.04964
477			4.76000	1.06908	8.03422	13.87802	0.00219	0.00196	0.00221	0.00006	-0.00006	-0.00006	92.89014	-3.02475	-12.26456	-0.13121	0.00737	0.04562	-0.01458	0.00003	-0.00347	33.88999	-5.96357	0.58820	-0.01611	0.11727	0.03013	-0.00076	-0.00082	0.00053	8.50961	-2.39767	14.82783	-0.00876	-0.00215	-0.00077	0.00059	0.00028	0.00033	4.79982	-0.04216	-20.29167	-0.00897	-0.01297	0.00044	0.00164	0.00126	0.00013	10.08335
478			4.77000	1.04829	8.05769	13.89678	0.00213	0.00200	0.00230	0.00007	-0.00009	-0.00009	92.82729	-2.98869	-12.26834	-0.13128	0.00737	0.04649	-0.01394	0.00011	-0.00243	33.86000	-5.96871	0.57347	-0.01712	0.12027	0.03084	-0.00086	-0.00065	0.00096	8.55608	-2.28039	15.07513	-0.00877	-0.00218	-0.00075	0.00052	0.00032	0.00036	4.90692	0.02657	-20.46259	-0.00878	-0.01283	0.00040	0.00168	0.00116	0.00012	10.12227
479			4.78000	1.02492	8.08855	13.92199	0.00208	0.00203	0.00236	0.00007	-0.00011	-0.00011	92.76917	-2.96419	-12.27818	-0.13102	0.00738	0.04646	-0.01274	0.00016	-0.00170	33.82923	-5.97817	0.55509	-0.01868	0.12136	0.03130	-0.00091	-0.00022	0.00117	8.59851	-2.15004	15.34444	-0.00878	-0.00222	-0.00074	0.00047	0.00036	0.00038	5.01958	0.09189	-20.63818	-0.00884	-0.01286	0.00037	0.00180	0.00108	0.00012	10.16842
480			4.79000	1.00092	8.12168	13.95037	0.00203	0.00205	0.00241	0.00007	-0.00011	-0.00012	92.71706	-2.94557	-12.29157	-0.13047	0.00739	0.04580	-0.01144	0.00019	-0.00142	33.80027	-5.99075	0.53662	-0.02037	0.12074	0.03140	-0.00090	0.00033	0.00122	8.63811	-2.01033	15.63100	-0.00877	-0.00226	-0.00075	0.00043	0.00038	0.00041	5.13937	0.15407	-20.81700	-0.00910	-0.01318	0.00035	0.00197	0.00103	0.00011	10.22358
481			4.80000	0.97732	8.15011	13.97830	0.00199	0.00206	0.00243	0.00007	-0.00008	-0.00011	92.67012	-2.92735	-12.30533	-0.12989	0.00738	0.04515	-0.01034	0.00018	-0.00151	33.77472	-6.00558	0.51953	-0.02166	0.11982	0.03140	-0.00082	0.00084	0.00121	8.67546	-1.86469	15.93094	-0.00875	-0.00232	-0.00077	0.00040	0.00040	0.00044	5.26676	0.21432	-21.00048	-0.00944	-0.01382	0.00036	0.00216	0.00102	0.00012	10.28890
482			4.81000	0.95465	8.16833	14.00302	0.00195	0.00205	0.00243	0.00006	-0.00004	-0.00010	92.62714	-2.90592	-12.31712	-0.12946	0.00734	0.04483	-0.00936	0.00015	-0.00177	33.75347	-6.02197	0.50427	-0.02256	0.11911	0.03122	-0.00068	0.00125	0.00117	8.70987	-1.71647	16.24085	-0.00871	-0.00237	-0.00080	0.00035	0.00041	0.00046	5.40017	0.27362	-21.19115	-0.00987	-0.01471	0.00037	0.00234	0.00104	0.00013	10.36453
483			4.82000	0.93357	8.17402	14.02328	0.00193	0.00203	0.00240	0.00006	0.00000	-0.00007	92.58834	-2.88103	-12.32623	-0.12909	0.00726	0.04478	-0.00828	0.00011	-0.00197	33.73708	-6.03942	0.49038	-0.02312	0.11873	0.03095	-0.00050	0.00150	0.00113	8.74006	-1.56938	16.55598	-0.00867	-0.00243	-0.00084	0.00029	0.00040	0.00049	5.53615	0.33217	-21.38892	-0.01043	-0.01569	0.00035	0.00248	0.00105	0.00012	10.44880
484			4.83000	0.91438	8.16787	14.03870	0.00190	0.00200	0.00236	0.00005	0.00004	-0.00005	92.55444	-2.85471	-12.33280	-0.12860	0.00715	0.04462	-0.00713	0.00008	-0.00203	33.72583	-6.05729	0.47737	-0.02359	0.11812	0.03064	-0.00031	0.00160	0.00108	8.76577	-1.42712	16.86841	-0.00863	-0.00249	-0.00088	0.00025	0.00039	0.00049	5.67085	0.38925	-21.58858	-0.01106	-0.01669	0.00031	0.00259	0.00105	0.00011	10.53837
485			4.84000	0.89703	8.15143	14.04848	0.00187	0.00196	0.00230	0.00005	0.00007	-0.00002	92.52528	-2.82846	-12.33615	-0.12794	0.00703	0.04415	-0.00623	0.00003	-0.00203	33.71925	-6.07477	0.46521	-0.02380	0.11707	0.03035	-0.00016	0.00157	0.00100	8.78836	-1.29352	17.16756	-0.00858	-0.00255	-0.00092	0.00024	0.00037	0.00048	5.80153	0.44344	-21.78134	-0.01173	-0.01760	0.00025	0.00265	0.00101	0.00008	10.62922
486			4.85000	0.88092	8.12575	14.05158	0.00185	0.00191	0.00223	0.00005	0.00010	0.00000	92.49870	-2.80177	-12.33496	-0.12732	0.00690	0.04374	-0.00592	-0.00003	-0.00212	33.71581	-6.09096	0.45449	-0.02347	0.11647	0.03031	-0.00009	0.00154	0.00085	8.81030	-1.17202	17.44240	-0.00854	-0.00260	-0.00096	0.00026	0.00033	0.00045	5.92700	0.49263	-21.95767	-0.01230	-0.01842	0.00020	0.00267	0.00092	0.00006	10.71779
487			4.86000	0.86542	8.09258	14.04787	0.00182	0.00186	0.00216	0.00005	0.00011	0.00002	92.47163	-2.77311	-12.32812	-0.12698	0.00679	0.04374	-0.00612	-0.00009	-0.00223	33.71290	-6.10519	0.44681	-0.02262	0.11647	0.03027	-0.00013	0.00155	0.00064	8.83406	-1.06533	17.68336	-0.00849	-0.00265	-0.00099	0.00031	0.00029	0.00040	6.04755	0.53530	-22.10981	-0.01270	-0.01910	0.00018	0.00265	0.00082	0.00004	10.80173
488			4.87000	0.85057	8.05658	14.03956	0.00180	0.00181	0.00210	0.00005	0.00011	0.00003	92.44259	-2.74408	-12.31683	-0.12694	0.00671	0.04396	-0.00640	-0.00013	-0.00212	33.70788	-6.11707	0.44283	-0.02178	0.11661	0.03012	-0.00025	0.00160	0.00041	8.86101	-0.97538	17.88393	-0.00846	-0.00268	-0.00101	0.00038	0.00024	0.00033	6.16344	0.57126	-22.23298	-0.01287	-0.01959	0.00019	0.00257	0.00072	0.00004	10.87958
489			4.88000	0.83741	8.02437	14.03061	0.00178	0.00176	0.00204	0.00004	0.00008	0.00003	92.41269	-2.71880	-12.30420	-0.12688	0.00666	0.04381	-0.00639	-0.00012	-0.00169	33.69918	-6.12690	0.44250	-0.02142	0.11587	0.02981	-0.00042	0.00167	0.00021	8.89196	-0.90418	18.04123	-0.00846	-0.00269	-0.00100	0.00046	0.00018	0.00025	6.27416	0.60112	-22.32557	-0.01296	-0.01979	0.00024	0.00245	0.00063	0.00003	10.95047
490			4.89000	0.82709	8.00117	14.02468	0.00175	0.00172	0.00199	0.00003	0.00005	0.00001	92.38378	-2.70076	-12.29357	-0.12662	0.00664	0.04302	-0.00612	-0.00009	-0.00106	33.68578	-6.13527	0.44527	-0.02177	0.11383	0.02933	-0.00062	0.00174	0.00006	8.92775	-0.85506	18.15448	-0.00847	-0.00270	-0.00098	0.00055	0.00010	0.00016	6.37851	0.62503	-22.38730	-0.01301	-0.01975	0.00028	0.00228	0.00053	0.00002	11.01360
491			4.90000	0.82004	7.98874	14.02380	0.00172	0.00168	0.00194	0.00002	0.00002	-0.00000	92.35648	-2.69115	-12.28727	-0.12606	0.00661	0.04175	-0.00587	-0.00004	-0.00041	33.66713	-6.14270	0.45047	-0.02261	0.11079	0.02873	-0.00086	0.00177	-0.00005	8.96883	-0.83164	18.22342	-0.00850	-0.00270	-0.00096	0.00063	0.00001	0.00008	6.47432	0.64218	-22.41682	-0.01307	-0.01961	0.00030	0.00205	0.00040	0.00001	11.06789
492			4.91000	0.81597	7.98521	14.02772	0.00169	0.00165	0.00189	0.00001	0.00000	-0.00002	92.33006	-2.68975	-12.28568	-0.12532	0.00658	0.04022	-0.00588	-0.00000	0.00015	33.64328	-6.14953	0.45703	-0.02396	0.10720	0.02803	-0.00111	0.00169	-0.00008	9.01456	-0.83696	18.24760	-0.00852	-0.00271	-0.00094	0.00070	-0.00010	-0.00000	6.55812	0.65124	-22.41124	-0.01315	-0.01950	0.00033	0.00173	0.00024	-0.00001	11.11177
493			4.92000	0.81400	7.98592	14.03388	0.00167	0.00161	0.00185	0.00000	-0.00000	-0.00002	92.30270	-2.69550	-12.28708	-0.12458	0.00657	0.03868	-0.00620	0.00002	0.00058	33.61522	-6.15585	0.46335	-0.02536	0.10385	0.02749	-0.00132	0.00149	-0.00007	9.06306	-0.87241	18.22692	-0.00854	-0.00271	-0.00094	0.00073	-0.00020	-0.00008	6.62537	0.65103	-22.36834	-0.01336	-0.01942	0.00035	0.00131	0.00006	-0.00004	11.14314
494			4.93000	0.81318	7.98593	14.03954	0.00165	0.00158	0.00180	-0.00000	0.00001	-0.00001	92.27319	-2.70673	-12.28947	-0.12408	0.00657	0.03730	-0.00663	0.00002	0.00086	33.58491	-6.16163	0.46849	-0.02647	0.10116	0.02717	-0.00142	0.00123	-0.00004	9.11130	-0.93545	18.16266	-0.00854	-0.00272	-0.00095	0.00071	-0.00028	-0.00016	6.67186	0.64070	-22.28873	-0.01370	-0.01928	0.00039	0.00081	-0.00016	-0.00007	11.15984
495			4.94000	0.81275	7.98236	14.04358	0.00165	0.00154	0.00173	0.00000	0.00002	-0.00001	92.24176	-2.72178	-12.29241	-0.12386	0.00661	0.03609	-0.00699	0.00004	0.00105	33.55492	-6.16639	0.47262	-0.02715	0.09882	0.02692	-0.00138	0.00094	-0.00005	9.15499	-1.01747	18.05863	-0.00853	-0.00271	-0.00094	0.00062	-0.00031	-0.00022	6.69524	0.61937	-22.17730	-0.01406	-0.01894	0.00044	0.00026	-0.00041	-0.00010	11.16037
496			4.95000	0.81194	7.97427	14.04673	0.00165	0.00150	0.00167	0.00000	0.00003	-0.00001	92.20891	-2.73976	-12.29721	-0.12386	0.00666	0.03501	-0.00734	0.00007	0.00119	33.52737	-6.16950	0.47631	-0.02723	0.09679	0.02676	-0.00126	0.00065	-0.00009	9.19013	-1.10758	17.92083	-0.00855	-0.00269	-0.00092	0.00049	-0.00031	-0.00026	6.69536	0.58703	-22.04298	-0.01429	-0.01828	0.00047	-0.00030	-0.00066	-0.00012	11.14459
497			4.96000	0.81013	7.96199	14.05076	0.00167	0.00145	0.00159	0.00001	0.00003	-0.00001	92.17448	-2.76010	-12.30597	-0.12409	0.00671	0.03423	-0.00779	0.00012	0.00131	33.50285	-6.17055	0.48028	-0.02682	0.09536	0.02671	-0.00110	0.00039	-0.00017	9.21491	-1.19879	17.75578	-0.00858	-0.00265	-0.00088	0.00035	-0.00029	-0.00029	6.67404	0.54491	-21.89623	-0.01437	-0.01733	0.00046	-0.00080	-0.00086	-0.00012	11.11410
498			4.97000	0.80687	7.94697	14.05667	0.00170	0.00141	0.00152	0.00001	0.00004	-0.00002	92.13802	-2.78281	-12.31952	-0.12461	0.00673	0.03393	-0.00822	0.00017	0.00147	33.48112	-6.16943	0.48486	-0.02589	0.09491	0.02684	-0.00094	0.00016	-0.00025	9.22996	-1.28964	17.56815	-0.00862	-0.00260	-0.00084	0.00024	-0.00027	-0.00031	6.63451	0.49519	-21.74542	-0.01429	-0.01629	0.00040	-0.00119	-0.00098	-0.00011	11.07190
499			4.98000	0.80256	7.93168	14.06313	0.00172	0.00138	0.00145	0.00001	0.00003	-0.00001	92.10033	-2.80848	-12.33640	-0.12537	0.00672	0.03397	-0.00826	0.00019	0.00171	33.46223	-6.16620	0.49035	-0.02484	0.09481	0.02686	-0.00077	-0.00009	-0.00032	9.23732	-1.38214	17.35906	-0.00866	-0.00255	-0.00081	0.00015	-0.00026	-0.00033	6.58124	0.44028	-21.59422	-0.01406	-0.01535	0.00031	-0.00145	-0.00103	-0.00009	11.02192
500			4.99000	0.79901	7.91890	14.06689	0.00174	0.00134	0.00137	0.00001	0.00003	-0.00000	92.06416	-2.83920	-12.35318	-0.12597	0.00672	0.03388	-0.00768	0.00016	0.00207	33.44680	-6.16091	0.49592	-0.02408	0.09395	0.02656	-0.00059	-0.00042	-0.00034	9.23946	-1.47942	17.12678	-0.00867	-0.00251	-0.00079	0.00010	-0.00026	-0.00036	6.51893	0.38245	-21.44129	-0.01366	-0.01474	0.00023	-0.00157	-0.00104	-0.00007	10.96787
501			5.00000	0.79816	7.90973	14.06441	0.00176	0.00130	0.00129	0.00000	0.00002	0.00001	92.03195	-2.87742	-12.36566	-0.12598	0.00675	0.03322	-0.00677	0.00009	0.00249	33.43525	-6.15394	0.49968	-0.02371	0.09171	0.02593	-0.00041	-0.00086	-0.00026	9.23768	-1.58231	16.86805	-0.00867	-0.00246	-0.00079	0.00006	-0.00026	-0.00040	6.45150	0.32302	-21.28179	-0.01303	-0.01454	0.00019	-0.00159	-0.00105	-0.00006	10.91215
502			5.01000	0.79992	7.90324	14.05494	0.00178	0.00127	0.00123	-0.00000	0.00001	0.00003	92.00352	-2.92459	-12.37195	-0.12564	0.00681	0.03231	-0.00604	0.00002	0.00293	33.42737	-6.14570	0.49947	-0.02349	0.08917	0.02526	-0.00025	-0.00139	-0.00012	9.23162	-1.68872	16.58034	-0.00868	-0.00241	-0.00080	0.00000	-0.00024	-0.00044	6.38122	0.26199	-21.11024	-0.01224	-0.01479	0.00024	-0.00155	-0.00109	-0.00008	10.85591
503			5.02000	0.80251	7.89917	14.04061	0.00181	0.00124	0.00117	-0.00000	0.00000	0.00003	91.97729	-2.98108	-12.37322	-0.12543	0.00691	0.03154	-0.00551	-0.00002	0.00335	33.42228	-6.13618	0.49422	-0.02292	0.08733	0.02485	-0.00013	-0.00193	0.00001	9.21992	-1.79700	16.26485	-0.00869	-0.00237	-0.00081	-0.00008	-0.00023	-0.00048	6.30786	0.19775	-20.92321	-0.01148	-0.01531	0.00034	-0.00153	-0.00121	-0.00012	10.79894
504			5.03000	0.80439	7.89980	14.02470	0.00184	0.00122	0.00112	0.00000	-0.00001	0.00003	91.95318	-3.04629	-12.37237	-0.12542	0.00707	0.03067	-0.00495	-0.00003	0.00366	33.41914	-6.12483	0.48497	-0.02229	0.08557	0.02458	-0.00006	-0.00240	0.00006	9.20089	-1.90694	15.92679	-0.00870	-0.00231	-0.00082	-0.00018	-0.00022	-0.00051	6.22949	0.12759	-20.72055	-0.01098	-0.01577	0.00045	-0.00157	-0.00141	-0.00017	10.74031
505			5.04000	0.80506	7.90768	14.01096	0.00186	0.00120	0.00108	0.00000	-0.00002	0.00002	91.93209	-3.11801	-12.37307	-0.12538	0.00725	0.02945	-0.00430	0.00001	0.00374	33.41716	-6.11103	0.47396	-0.02187	0.08340	0.02443	-0.00003	-0.00271	0.00001	9.17341	-2.01707	15.57298	-0.00870	-0.00226	-0.00082	-0.00028	-0.00020	-0.00053	6.14495	0.04907	-20.50519	-0.01077	-0.01590	0.00054	-0.00164	-0.00165	-0.00021	10.67918
506			5.05000	0.80456	7.92266	14.00269	0.00188	0.00119	0.00105	0.00001	-0.00004	0.00001	91.91424	-3.19179	-12.37823	-0.12538	0.00743	0.02825	-0.00375	0.00006	0.00359	33.41529	-6.09407	0.46391	-0.02153	0.08121	0.02433	-0.00005	-0.00290	-0.00014	9.13820	-2.12476	15.21061	-0.00873	-0.00220	-0.00082	-0.00037	-0.00018	-0.00054	6.05548	-0.03878	-20.28378	-0.01076	-0.01558	0.00059	-0.00169	-0.00185	-0.00024	10.61511
507			5.06000	0.80342	7.94166	14.00060	0.00189	0.00118	0.00103	0.00000	-0.00004	-0.00000	91.89861	-3.26333	-12.38778	-0.12548	0.00756	0.02744	-0.00342	0.00011	0.00334	33.41267	-6.07326	0.45667	-0.02117	0.07954	0.02424	-0.00009	-0.00308	-0.00034	9.09824	-2.22826	14.84644	-0.00875	-0.00213	-0.00080	-0.00040	-0.00016	-0.00052	5.96464	-0.13431	-20.06455	-0.01079	-0.01487	0.00060	-0.00167	-0.00193	-0.00024	10.54889
508			5.07000	0.80282	7.96080	14.00257	0.00190	0.00118	0.00101	-0.00000	-0.00004	-0.00000	91.88418	-3.33067	-12.39880	-0.12545	0.00767	0.02692	-0.00326	0.00011	0.00308	33.40904	-6.04828	0.45271	-0.02081	0.07819	0.02408	-0.00013	-0.00329	-0.00054	9.05712	-2.32717	14.48610	-0.00879	-0.00207	-0.00078	-0.00039	-0.00014	-0.00050	5.87688	-0.23352	-19.85473	-0.01080	-0.01398	0.00058	-0.00157	-0.00188	-0.00021	10.48254
509			5.08000	0.80345	7.97672	14.00575	0.00190	0.00117	0.00099	-0.00001	-0.00003	-0.00001	91.87000	-3.39377	-12.40837	-0.12513	0.00777	0.02644	-0.00338	0.00009	0.00283	33.40475	-6.01877	0.45175	-0.02060	0.07691	0.02389	-0.00017	-0.00354	-0.00075	9.01777	-2.42278	14.13299	-0.00882	-0.00200	-0.00076	-0.00035	-0.00014	-0.00048	5.79629	-0.33067	-19.65883	-0.01080	-0.01311	0.00053	-0.00141	-0.00169	-0.00018	10.41877
510			5.09000	0.80506	7.98698	14.00830	0.00190	0.00117	0.00098	-0.00001	-0.00001	-0.00000	91.85423	-3.45296	-12.41552	-0.12467	0.00787	0.02596	-0.00396	0.00005	0.00261	33.39944	-5.98455	0.45358	-0.02052	0.07554	0.02363	-0.00025	-0.00381	-0.00093	8.98170	-2.51832	13.78823	-0.00884	-0.00194	-0.00075	-0.00030	-0.00014	-0.00046	5.72518	-0.41990	-19.47787	-0.01089	-0.01243	0.00049	-0.00123	-0.00143	-0.00016	10.35995
511			5.10000	0.80730	7.98984	14.00848	0.00191	0.00115	0.00096	-0.00001	0.00000	0.00000	91.83434	-3.50884	-12.42000	-0.12418	0.00795	0.02549	-0.00512	0.00002	0.00246	33.39136	-5.94577	0.45740	-0.02067	0.07385	0.02316	-0.00041	-0.00415	-0.00102	8.94941	-2.61602	13.45237	-0.00884	-0.00189	-0.00076	-0.00023	-0.00015	-0.00045	5.66470	-0.49772	-19.31039	-0.01119	-0.01192	0.00049	-0.00104	-0.00116	-0.00014	10.30733
512			5.11000	0.80983	7.98432	14.00444	0.00192	0.00113	0.00093	-0.00001	0.00002	0.00001	91.80740	-3.56352	-12.42180	-0.12380	0.00804	0.02509	-0.00678	-0.00002	0.00243	33.37765	-5.90292	0.46050	-0.02084	0.07219	0.02262	-0.00064	-0.00465	-0.00100	8.92119	-2.71329	13.12835	-0.00883	-0.00185	-0.00076	-0.00016	-0.00014	-0.00043	5.61580	-0.56400	-19.15540	-0.01177	-0.01133	0.00051	-0.00085	-0.00092	-0.00014	10.26053
513			5.12000	0.81225	7.97034	13.99465	0.00193	0.00111	0.00090	-0.00000	0.00003	0.00002	91.77168	-3.62002	-12.42124	-0.12359	0.00815	0.02485	-0.00859	-0.00004	0.00251	33.35615	-5.85635	0.45902	-0.02087	0.07172	0.02256	-0.00091	-0.00534	-0.00090	8.89824	-2.80402	12.82148	-0.00883	-0.00180	-0.00075	-0.00007	-0.00012	-0.00040	5.57942	-0.62039	-19.01376	-0.01255	-0.01061	0.00053	-0.00063	-0.00071	-0.00013	10.21747
514			5.13000	0.81419	7.94891	13.97855	0.00193	0.00108	0.00086	0.00000	0.00004	0.00003	91.72756	-3.67923	-12.41925	-0.12366	0.00830	0.02493	-0.01014	-0.00005	0.00257	33.32683	-5.80655	0.45155	-0.02023	0.07339	0.02339	-0.00111	-0.00606	-0.00085	8.88272	-2.88271	12.53709	-0.00883	-0.00175	-0.00073	0.00004	-0.00009	-0.00035	5.55576	-0.66767	-18.88704	-0.01331	-0.00988	0.00054	-0.00039	-0.00053	-0.00012	10.17511
515			5.14000	0.81554	7.92273	13.95706	0.00192	0.00105	0.00082	0.00001	0.00005	0.00003	91.67741	-3.73836	-12.41721	-0.12404	0.00845	0.02531	-0.01110	-0.00005	0.00254	33.29173	-5.75453	0.44164	-0.01908	0.07627	0.02463	-0.00119	-0.00643	-0.00093	8.87616	-2.94630	12.27853	-0.00883	-0.00170	-0.00071	0.00016	-0.00005	-0.00031	5.54330	-0.70490	-18.77584	-0.01382	-0.00943	0.00055	-0.00018	-0.00035	-0.00010	10.13054
516			5.15000	0.81669	7.89608	13.93215	0.00191	0.00101	0.00078	0.00001	0.00004	0.00003	91.62483	-3.79413	-12.41627	-0.12459	0.00860	0.02563	-0.01135	-0.00002	0.00240	33.25388	-5.70199	0.43478	-0.01830	0.07824	0.02543	-0.00120	-0.00623	-0.00112	8.87826	-2.99455	12.04663	-0.00885	-0.00166	-0.00070	0.00026	-0.00002	-0.00027	5.53865	-0.73013	-18.67921	-0.01390	-0.00934	0.00055	-0.00004	-0.00016	-0.00009	10.08186
517			5.16000	0.81829	7.87338	13.90615	0.00190	0.00098	0.00073	0.00000	0.00003	0.00003	91.57307	-3.84583	-12.41724	-0.12514	0.00874	0.02554	-0.01101	0.00001	0.00225	33.21600	-5.65067	0.43373	-0.01869	0.07818	0.02546	-0.00121	-0.00564	-0.00126	8.88729	-3.03023	11.84014	-0.00888	-0.00162	-0.00069	0.00033	-0.00000	-0.00024	5.53741	-0.74213	-18.59458	-0.01349	-0.00968	0.00058	-0.00002	0.00003	-0.00008	10.02835
518			5.17000	0.82111	7.85761	13.88029	0.00188	0.00094	0.00070	-0.00000	0.00002	0.00003	91.52424	-3.89507	-12.41976	-0.12563	0.00887	0.02506	-0.01032	0.00002	0.00213	33.17989	-5.60171	0.43703	-0.02019	0.07693	0.02513	-0.00124	-0.00506	-0.00129	8.90059	-3.05833	11.65792	-0.00890	-0.00159	-0.00070	0.00035	0.00000	-0.00021	5.53488	-0.74180	-18.51853	-0.01261	-0.01040	0.00063	-0.00010	0.00022	-0.00008	9.97027
519			5.18000	0.82619	7.85000	13.85455	0.00186	0.00092	0.00068	-0.00001	0.00000	0.00003	91.47930	-3.94297	-12.42263	-0.12614	0.00901	0.02455	-0.00950	0.00002	0.00200	33.14622	-5.55532	0.44174	-0.02189	0.07599	0.02501	-0.00126	-0.00472	-0.00124	8.91442	-3.08294	11.50074	-0.00891	-0.00156	-0.00071	0.00031	-0.00000	-0.00018	5.52673	-0.73226	-18.44922	-0.01148	-0.01127	0.00070	-0.00023	0.00036	-0.00008	9.90834
520			5.19000	0.83464	7.85066	13.82825	0.00184	0.00091	0.00067	-0.00002	-0.00001	0.00003	91.43826	-3.98852	-12.42433	-0.12662	0.00914	0.02433	-0.00871	-0.00001	0.00185	33.11490	-5.51106	0.44573	-0.02323	0.07602	0.02516	-0.00124	-0.00461	-0.00115	8.92478	-3.10528	11.37081	-0.00891	-0.00155	-0.00074	0.00023	-0.00002	-0.00015	5.51065	-0.71732	-18.38770	-0.01056	-0.01207	0.00075	-0.00034	0.00045	-0.00007	9.84448
521			5.20000	0.84714	7.85956	13.80112	0.00182	0.00090	0.00068	-0.00003	-0.00002	0.00003	91.40058	-4.02997	-12.42373	-0.12692	0.00928	0.02429	-0.00807	-0.00004	0.00163	33.08544	-5.46850	0.44781	-0.02427	0.07653	0.02540	-0.00122	-0.00466	-0.00103	8.93025	-3.12530	11.26970	-0.00893	-0.00153	-0.00075	0.00014	-0.00001	-0.00012	5.48858	-0.70027	-18.33678	-0.01010	-0.01256	0.00076	-0.00038	0.00047	-0.00006	9.78199
522			5.21000	0.86340	7.87592	13.77394	0.00179	0.00091	0.00071	-0.00004	-0.00003	0.00003	91.36510	-4.06555	-12.42071	-0.12667	0.00940	0.02410	-0.00781	-0.00008	0.00131	33.05740	-5.42717	0.44667	-0.02545	0.07668	0.02554	-0.00120	-0.00481	-0.00087	8.93279	-3.14271	11.19619	-0.00893	-0.00153	-0.00076	0.00014	-0.00003	-0.00008	5.46662	-0.68316	-18.29838	-0.01016	-0.01279	0.00073	-0.00031	0.00044	-0.00004	9.72507
523			5.22000	0.88127	7.89724	13.74867	0.00176	0.00093	0.00076	-0.00004	-0.00004	0.00003	91.32942	-4.09233	-12.41601	-0.12613	0.00950	0.02398	-0.00821	-0.00009	0.00084	33.03081	-5.38698	0.44127	-0.02671	0.07720	0.02576	-0.00118	-0.00501	-0.00069	8.93583	-3.15634	11.14634	-0.00893	-0.00153	-0.00077	0.00011	-0.00001	-0.00006	5.45256	-0.66666	-18.27253	-0.01049	-0.01289	0.00067	-0.00012	0.00041	-0.00002	9.67762
524			5.23000	0.89722	7.92036	13.72710	0.00174	0.00097	0.00083	-0.00003	-0.00004	0.00003	91.28979	-4.10606	-12.41042	-0.12569	0.00959	0.02434	-0.00945	-0.00010	0.00021	33.00526	-5.34802	0.43192	-0.02787	0.07904	0.02625	-0.00120	-0.00518	-0.00057	8.94234	-3.16495	11.11466	-0.00893	-0.00151	-0.00077	0.00017	-0.00001	-0.00003	5.45278	-0.65064	-18.25745	-0.01094	-0.01302	0.00062	0.00018	0.00039	-0.00001	9.64201
525			5.24000	0.90791	7.94335	13.71038	0.00172	0.00101	0.00092	-0.00002	-0.00004	0.00002	91.24245	-4.10226	-12.40465	-0.12561	0.00968	0.02530	-0.01138	-0.00009	-0.00064	32.97971	-5.31044	0.42117	-0.02877	0.08212	0.02688	-0.00127	-0.00520	-0.00056	8.95458	-3.16908	11.09559	-0.00893	-0.00151	-0.00077	0.00026	-0.00000	-0.00002	5.47094	-0.63425	-18.25071	-0.01135	-0.01328	0.00059	0.00054	0.00040	-0.00000	9.61883
526			5.25000	0.91130	7.96557	13.69885	0.00170	0.00107	0.00102	0.00000	-0.00004	0.00001	91.18519	-4.07743	-12.39915	-0.12584	0.00975	0.02674	-0.01358	-0.00007	-0.00168	32.95296	-5.27405	0.41253	-0.02940	0.08578	0.02743	-0.00139	-0.00502	-0.00068	8.97375	-3.17103	11.08433	-0.00892	-0.00150	-0.00077	0.00036	-0.00000	-0.00001	5.50713	-0.61671	-18.24972	-0.01177	-0.01363	0.00060	0.00090	0.00042	0.00000	9.60650
527			5.26000	0.90705	7.98766	13.69289	0.00169	0.00113	0.00113	0.00002	-0.00004	0.00001	91.11811	-4.03062	-12.39464	-0.12621	0.00980	0.02845	-0.01558	-0.00004	-0.00283	32.92451	-5.23864	0.40866	-0.02986	0.08939	0.02779	-0.00151	-0.00467	-0.00087	8.99982	-3.17273	11.07798	-0.00891	-0.00151	-0.00077	0.00045	-0.00000	-0.00001	5.55813	-0.59822	-18.25251	-0.01228	-0.01401	0.00064	0.00119	0.00044	0.00001	9.60182
528			5.27000	0.89593	8.01065	13.69295	0.00168	0.00121	0.00126	0.00004	-0.00005	-0.00001	91.04327	-3.96353	-12.39198	-0.12641	0.00981	0.02999	-0.01711	-0.00001	-0.00399	32.89488	-5.20428	0.41020	-0.03075	0.09230	0.02797	-0.00161	-0.00423	-0.00104	9.03126	-3.17324	11.07640	-0.00889	-0.00151	-0.00078	0.00051	0.00000	0.00000	5.61835	-0.57958	-18.25871	-0.01289	-0.01428	0.00071	0.00139	0.00044	0.00001	9.60047
529			5.28000	0.87844	8.03341	13.69857	0.00167	0.00129	0.00139	0.00006	-0.00005	-0.00002	90.96277	-3.87832	-12.39098	-0.12636	0.00978	0.03119	-0.01823	0.00001	-0.00508	32.86533	-5.17137	0.41599	-0.03211	0.09427	0.02798	-0.00163	-0.00380	-0.00110	9.06567	-3.16948	11.08265	-0.00887	-0.00152	-0.00079	0.00053	0.00001	0.00002	5.68154	-0.56091	-18.27099	-0.01358	-0.01425	0.00077	0.00146	0.00043	0.00003	9.59808
530			5.29000	0.85430	8.05155	13.70796	0.00166	0.00137	0.00152	0.00008	-0.00003	-0.00003	90.87784	-3.77682	-12.38981	-0.12623	0.00973	0.03236	-0.01908	-0.00001	-0.00611	32.83788	-5.14090	0.42317	-0.03339	0.09595	0.02790	-0.00150	-0.00347	-0.00099	9.10077	-3.15907	11.10188	-0.00887	-0.00153	-0.00078	0.00051	0.00003	0.00004	5.74218	-0.54164	-18.29383	-0.01429	-0.01388	0.00083	0.00142	0.00041	0.00005	9.59138
531			5.30000	0.82288	8.05937	13.71935	0.00165	0.00146	0.00166	0.00010	-0.00000	-0.00003	90.78930	-3.66198	-12.38661	-0.12636	0.00969	0.03403	-0.01972	-0.00005	-0.00705	32.81482	-5.11449	0.42775	-0.03369	0.09849	0.02787	-0.00118	-0.00328	-0.00066	9.13490	-3.14058	11.14048	-0.00888	-0.00153	-0.00077	0.00047	0.00004	0.00007	5.79640	-0.52042	-18.33309	-0.01489	-0.01333	0.00087	0.00129	0.00042	0.00008	9.57897
532			5.31000	0.78421	8.05324	13.73204	0.00163	0.00154	0.00178	0.00011	0.00003	-0.00004	90.69843	-3.53956	-12.38070	-0.12695	0.00967	0.03635	-0.01998	-0.00007	-0.00772	32.79780	-5.09403	0.42539	-0.03255	0.10212	0.02786	-0.00073	-0.00323	-0.00013	9.16677	-3.11252	11.20509	-0.00889	-0.00154	-0.00076	0.00040	0.00005	0.00011	5.84243	-0.49495	-18.39521	-0.01532	-0.01270	0.00089	0.00110	0.00047	0.00012	9.56139
533			5.32000	0.74007	8.03404	13.74813	0.00163	0.00162	0.00189	0.00012	0.00007	-0.00006	90.60827	-3.41867	-12.37488	-0.12796	0.00968	0.03901	-0.01939	-0.00003	-0.00784	32.78787	-5.08120	0.41243	-0.02984	0.10650	0.02792	-0.00022	-0.00326	0.00056	9.19576	-3.07467	11.30114	-0.00892	-0.00155	-0.00074	0.00034	0.00006	0.00015	5.88011	-0.46203	-18.48538	-0.01544	-0.01213	0.00090	0.00089	0.00057	0.00017	9.54076
534			5.33000	0.69464	8.00672	13.77116	0.00163	0.00169	0.00198	0.00011	0.00008	-0.00009	90.52439	-3.30941	-12.37414	-0.12907	0.00968	0.04151	-0.01764	0.00007	-0.00724	32.78577	-5.07695	0.38698	-0.02608	0.11108	0.02818	0.00020	-0.00327	0.00129	9.22236	-3.02853	11.43320	-0.00894	-0.00156	-0.00072	0.00028	0.00007	0.00020	5.91052	-0.41859	-18.60695	-0.01514	-0.01171	0.00090	0.00070	0.00072	0.00022	9.51991
535			5.34000	0.65313	7.97720	13.80189	0.00163	0.00174	0.00207	0.00010	0.00009	-0.00012	90.45202	-3.21871	-12.38143	-0.12972	0.00963	0.04335	-0.01514	0.00019	-0.00611	32.79121	-5.08112	0.34993	-0.02222	0.11497	0.02859	0.00047	-0.00312	0.00193	9.24753	-2.97619	11.60430	-0.00895	-0.00158	-0.00071	0.00023	0.00007	0.00024	5.93547	-0.36264	-18.76066	-0.01435	-0.01163	0.00088	0.00056	0.00091	0.00027	9.50138
536			5.35000	0.61846	7.94946	13.83650	0.00163	0.00179	0.00214	0.00008	0.00008	-0.00012	90.39184	-3.14764	-12.39512	-0.12970	0.00955	0.04438	-0.01296	0.00025	-0.00485	32.80270	-5.09271	0.30483	-0.01938	0.11737	0.02882	0.00059	-0.00268	0.00238	9.27190	-2.91856	11.81530	-0.00894	-0.00162	-0.00072	0.00019	0.00007	0.00030	5.95719	-0.29365	-18.94407	-0.01319	-0.01192	0.00084	0.00047	0.00113	0.00030	9.48766
537			5.36000	0.58971	7.92568	13.86945	0.00164	0.00183	0.00221	0.00007	0.00007	-0.00012	90.33920	-3.09318	-12.41116	-0.12946	0.00949	0.04491	-0.01185	0.00027	-0.00378	32.81749	-5.11035	0.25591	-0.01780	0.11836	0.02868	0.00060	-0.00202	0.00260	9.29473	-2.85353	12.06341	-0.00890	-0.00168	-0.00074	0.00012	0.00008	0.00035	5.97809	-0.21294	-19.15100	-0.01183	-0.01258	0.00079	0.00043	0.00137	0.00031	9.48102
538			5.37000	0.56445	7.90830	13.89740	0.00166	0.00187	0.00227	0.00006	0.00004	-0.00010	90.28869	-3.05103	-12.42684	-0.12939	0.00948	0.04526	-0.01159	0.00026	-0.00293	32.83254	-5.13248	0.20666	-0.01713	0.11818	0.02804	0.00055	-0.00131	0.00263	9.31385	-2.77707	12.34205	-0.00886	-0.00173	-0.00076	0.00004	0.00011	0.00040	6.00060	-0.12362	-19.37258	-0.01057	-0.01354	0.00076	0.00044	0.00159	0.00031	9.48332
539			5.38000	0.54142	7.90075	13.92051	0.00169	0.00191	0.00231	0.00006	0.00001	-0.00009	90.23818	-3.01876	-12.44183	-0.12932	0.00948	0.04536	-0.01160	0.00024	-0.00223	32.84539	-5.15791	0.15837	-0.01708	0.11703	0.02709	0.00046	-0.00066	0.00258	9.32778	-2.68733	12.64309	-0.00884	-0.00178	-0.00079	-0.00005	0.00014	0.00044	6.02734	-0.03041	-19.59966	-0.00964	-0.01468	0.00075	0.00050	0.00175	0.00031	9.49563
540			5.39000	0.51950	7.90489	13.94032	0.00172	0.00194	0.00234	0.00006	-0.00003	-0.00008	90.18743	-2.99459	-12.45602	-0.12907	0.00945	0.04510	-0.01171	0.00022	-0.00167	32.85470	-5.18612	0.11120	-0.01741	0.11495	0.02595	0.00035	-0.00010	0.00249	9.33681	-2.58707	12.95886	-0.00883	-0.00183	-0.00081	-0.00011	0.00016	0.00047	6.06043	0.06116	-19.82539	-0.00916	-0.01579	0.00074	0.00058	0.00177	0.00030	9.51804
541			5.40000	0.49645	7.91924	13.95759	0.00176	0.00196	0.00235	0.00007	-0.00006	-0.00007	90.13558	-2.97612	-12.46815	-0.12888	0.00942	0.04464	-0.01188	0.00017	-0.00131	32.85991	-5.21677	0.06501	-0.01790	0.11250	0.02484	0.00023	0.00036	0.00240	9.34185	-2.48161	13.28275	-0.00881	-0.00188	-0.00084	-0.00017	0.00017	0.00049	6.09977	0.14569	-20.04466	-0.00924	-0.01674	0.00071	0.00067	0.00163	0.00028	9.54897
542			5.41000	0.47131	7.94071	13.97248	0.00178	0.00197	0.00234	0.00007	-0.00008	-0.00006	90.08287	-2.96097	-12.47677	-0.12898	0.00939	0.04416	-0.01179	0.00010	-0.00112	32.86086	-5.24934	0.01976	-0.01834	0.11032	0.02399	0.00009	0.00070	0.00231	9.34282	-2.37642	13.60750	-0.00878	-0.00194	-0.00087	-0.00022	0.00017	0.00051	6.14235	0.21913	-20.25239	-0.00986	-0.01743	0.00066	0.00074	0.00137	0.00024	9.58518
543			5.42000	0.44567	7.96578	13.98471	0.00178	0.00198	0.00233	0.00007	-0.00008	-0.00004	90.03144	-2.94704	-12.48079	-0.12907	0.00933	0.04344	-0.01126	0.00002	-0.00112	32.85741	-5.28271	-0.02409	-0.01880	0.10830	0.02348	-0.00006	0.00094	0.00219	9.33927	-2.27525	13.92493	-0.00875	-0.00200	-0.00089	-0.00028	0.00016	0.00050	6.18423	0.27909	-20.44444	-0.01093	-0.01784	0.00060	0.00078	0.00102	0.00020	9.62265
544			5.43000	0.42185	7.98976	13.99300	0.00178	0.00197	0.00231	0.00007	-0.00007	-0.00002	89.98303	-2.93150	-12.47879	-0.12894	0.00926	0.04255	-0.01051	-0.00010	-0.00136	32.84968	-5.31559	-0.06481	-0.01906	0.10667	0.02338	-0.00021	0.00124	0.00199	9.33074	-2.17961	14.22740	-0.00874	-0.00205	-0.00089	-0.00033	0.00016	0.00047	6.22189	0.32491	-20.61922	-0.01218	-0.01798	0.00055	0.00075	0.00065	0.00016	9.65786
545			5.44000	0.40104	8.00706	13.99499	0.00177	0.00196	0.00228	0.00006	-0.00004	0.00001	89.93741	-2.91044	-12.46873	-0.12875	0.00918	0.04191	-0.00988	-0.00023	-0.00184	32.83803	-5.34674	-0.09907	-0.01892	0.10613	0.02370	-0.00035	0.00176	0.00167	9.31769	-2.09022	14.50953	-0.00873	-0.00209	-0.00088	-0.00037	0.00015	0.00043	6.25278	0.35723	-20.77820	-0.01337	-0.01785	0.00050	0.00064	0.00030	0.00014	9.68807
546			5.45000	0.38367	8.01438	13.98894	0.00176	0.00194	0.00225	0.00005	-0.00001	0.00004	89.89365	-2.88125	-12.44978	-0.12868	0.00911	0.04177	-0.00933	-0.00036	-0.00237	32.82294	-5.37521	-0.12248	-0.01837	0.10653	0.02411	-0.00048	0.00253	0.00119	9.30153	-2.00856	14.76877	-0.00873	-0.00213	-0.00087	-0.00039	0.00013	0.00039	6.27479	0.37773	-20.92456	-0.01429	-0.01755	0.00047	0.00044	0.00001	0.00012	9.71130
547			5.46000	0.37028	8.01280	13.97560	0.00175	0.00192	0.00221	0.00004	0.00001	0.00006	89.85205	-2.84546	-12.42384	-0.12860	0.00904	0.04178	-0.00871	-0.00043	-0.00266	32.80500	-5.40023	-0.13199	-0.01778	0.10684	0.02440	-0.00059	0.00334	0.00062	9.28432	-1.93688	15.00442	-0.00872	-0.00217	-0.00086	-0.00037	0.00011	0.00035	6.28652	0.38935	-21.06149	-0.01483	-0.01715	0.00043	0.00019	-0.00017	0.00010	9.72628
548			5.47000	0.36111	8.00568	13.95787	0.00174	0.00188	0.00215	0.00003	0.00003	0.00007	89.81331	-2.80826	-12.39515	-0.12832	0.00896	0.04140	-0.00804	-0.00044	-0.00249	32.78459	-5.42110	-0.12748	-0.01782	0.10572	0.02426	-0.00069	0.00385	0.00009	9.26794	-1.87631	15.21693	-0.00870	-0.00221	-0.00087	-0.00034	0.00009	0.00031	6.28790	0.39576	-21.19170	-0.01495	-0.01672	0.00039	-0.00005	-0.00025	0.00009	9.73263
549			5.48000	0.35574	7.99518	13.93854	0.00173	0.00183	0.00208	0.00002	0.00004	0.00007	89.77753	-2.77631	-12.36768	-0.12786	0.00884	0.04044	-0.00743	-0.00039	-0.00185	32.76222	-5.43753	-0.11275	-0.01852	0.10295	0.02377	-0.00079	0.00382	-0.00026	9.25278	-1.82359	15.40725	-0.00865	-0.00226	-0.00089	-0.00032	0.00009	0.00029	6.28110	0.40053	-21.31739	-0.01466	-0.01631	0.00034	-0.00021	-0.00024	0.00007	9.73166
550			5.49000	0.35328	7.98144	13.91956	0.00172	0.00177	0.00200	0.00001	0.00005	0.00006	89.74422	-2.75558	-12.34423	-0.12742	0.00873	0.03909	-0.00691	-0.00031	-0.00087	32.73866	-5.45015	-0.09391	-0.01966	0.09937	0.02314	-0.00088	0.00330	-0.00035	9.23749	-1.77125	15.57654	-0.00862	-0.00230	-0.00090	-0.00031	0.00012	0.00026	6.26968	0.40587	-21.43992	-0.01412	-0.01593	0.00029	-0.00027	-0.00020	0.00006	9.72598
551			5.50000	0.35336	7.96433	13.90223	0.00170	0.00169	0.00190	0.00000	0.00005	0.00005	89.71340	-2.75057	-12.32668	-0.12713	0.00864	0.03764	-0.00638	-0.00021	0.00023	32.71444	-5.46025	-0.07759	-0.02071	0.09616	0.02277	-0.00094	0.00253	-0.00022	9.22091	-1.71295	15.72593	-0.00862	-0.00233	-0.00091	-0.00032	0.00016	0.00023	6.25766	0.41248	-21.55848	-0.01346	-0.01563	0.00027	-0.00023	-0.00015	0.00005	9.71855
552			5.51000	0.35630	7.94457	13.88733	0.00169	0.00162	0.00180	-0.00001	0.00006	0.00004	89.68535	-2.76250	-12.31594	-0.12691	0.00857	0.03620	-0.00585	-0.00011	0.00123	32.68904	-5.46951	-0.06822	-0.02146	0.09360	0.02268	-0.00102	0.00176	0.00004	9.20342	-1.64721	15.85633	-0.00863	-0.00235	-0.00090	-0.00031	0.00020	0.00020	6.24833	0.42009	-21.67040	-0.01279	-0.01544	0.00027	-0.00014	-0.00010	0.00005	9.71152
553			5.52000	0.36264	7.92328	13.87491	0.00168	0.00154	0.00169	-0.00002	0.00006	0.00003	89.65987	-2.78932	-12.31186	-0.12674	0.00852	0.03494	-0.00534	-0.00002	0.00197	32.66105	-5.47943	-0.06750	-0.02190	0.09178	0.02274	-0.00113	0.00116	0.00034	9.18652	-1.57709	15.96884	-0.00864	-0.00236	-0.00088	-0.00029	0.00022	0.00018	6.24363	0.42826	-21.77203	-0.01223	-0.01538	0.00030	-0.00003	-0.00006	0.00005	9.70615
554			5.53000	0.37293	7.90164	13.86419	0.00167	0.00147	0.00158	-0.00003	0.00005	0.00003	89.63689	-2.82725	-12.31274	-0.12670	0.00848	0.03382	-0.00475	0.00004	0.00242	32.62914	-5.49107	-0.07499	-0.02218	0.09060	0.02297	-0.00129	0.00082	0.00062	9.17132	-1.50633	16.06492	-0.00865	-0.00238	-0.00087	-0.00025	0.00023	0.00015	6.24402	0.43633	-21.85977	-0.01182	-0.01546	0.00034	0.00007	-0.00003	0.00005	9.70287
555			5.54000	0.38779	7.88101	13.85482	0.00166	0.00139	0.00147	-0.00005	0.00005	0.00002	89.61718	-2.87122	-12.31668	-0.12673	0.00846	0.03259	-0.00390	0.00008	0.00251	32.59270	-5.50485	-0.08805	-0.02256	0.08912	0.02308	-0.00147	0.00077	0.00080	9.15819	-1.43678	16.14647	-0.00864	-0.00239	-0.00086	-0.00021	0.00023	0.00013	6.24943	0.44341	-21.93142	-0.01161	-0.01568	0.00040	0.00017	-0.00003	0.00004	9.70170
556			5.55000	0.40782	7.86218	13.84790	0.00165	0.00132	0.00136	-0.00006	0.00004	0.00001	89.60218	-2.91549	-12.32295	-0.12672	0.00843	0.03131	-0.00282	0.00011	0.00227	32.55171	-5.52066	-0.10306	-0.02310	0.08722	0.02301	-0.00170	0.00096	0.00084	9.14753	-1.36890	16.21559	-0.00864	-0.00239	-0.00086	-0.00016	0.00023	0.00011	6.26000	0.44825	-21.98589	-0.01155	-0.01602	0.00046	0.00027	-0.00005	0.00004	9.70229
557			5.56000	0.43336	7.84453	13.84401	0.00163	0.00125	0.00126	-0.00008	0.00004	0.00001	89.59238	-2.95431	-12.33051	-0.12661	0.00840	0.03034	-0.00173	0.00011	0.00183	32.50578	-5.53784	-0.11652	-0.02350	0.08545	0.02277	-0.00195	0.00123	0.00076	9.14053	-1.30475	16.27413	-0.00866	-0.00240	-0.00086	-0.00009	0.00021	0.00009	6.27535	0.44992	-22.02271	-0.01155	-0.01644	0.00051	0.00034	-0.00009	0.00002	9.70342
558			5.57000	0.46401	7.82726	13.84218	0.00160	0.00120	0.00119	-0.00009	0.00004	0.00000	89.58723	-2.98460	-12.33758	-0.12638	0.00835	0.02980	-0.00078	0.00009	0.00137	32.45444	-5.55505	-0.12635	-0.02391	0.08409	0.02239	-0.00221	0.00144	0.00060	9.13873	-1.24969	16.32308	-0.00868	-0.00240	-0.00085	0.00000	0.00016	0.00008	6.29338	0.44800	-22.04107	-0.01153	-0.01682	0.00055	0.00035	-0.00013	0.00001	9.70288
559			5.58000	0.49845	7.81077	13.84101	0.00158	0.00116	0.00112	-0.00009	0.00003	0.00000	89.58599	-3.00723	-12.34280	-0.12574	0.00828	0.02928	-0.00020	0.00005	0.00104	32.39827	-5.57087	-0.13189	-0.02462	0.08246	0.02183	-0.00247	0.00149	0.00042	9.14296	-1.21080	16.36171	-0.00869	-0.00240	-0.00086	0.00010	0.00009	0.00005	6.31008	0.44254	-22.03902	-0.01152	-0.01714	0.00055	0.00028	-0.00017	-0.00001	9.69829
560			5.59000	0.53295	7.79539	13.83875	0.00156	0.00112	0.00107	-0.00009	0.00003	0.00001	89.58580	-3.02536	-12.34483	-0.12478	0.00820	0.02845	-0.00044	-0.00000	0.00086	32.33857	-5.58441	-0.13397	-0.02564	0.08014	0.02119	-0.00271	0.00136	0.00028	9.15268	-1.19360	16.38757	-0.00869	-0.00241	-0.00087	0.00017	0.00001	0.00003	6.32107	0.43371	-22.01447	-0.01155	-0.01737	0.00052	0.00013	-0.00019	-0.00003	9.68790
561			5.60000	0.56233	7.78027	13.83348	0.00154	0.00108	0.00103	-0.00006	0.00003	0.00001	89.58192	-3.04171	-12.34206	-0.12395	0.00815	0.02751	-0.00159	-0.00007	0.00079	32.27702	-5.59546	-0.13449	-0.02675	0.07781	0.02067	-0.00289	0.00109	0.00021	9.16669	-1.20031	16.39710	-0.00868	-0.00242	-0.00089	0.00024	-0.00008	-0.00000	6.32371	0.42161	-21.96652	-0.01162	-0.01751	0.00049	-0.00004	-0.00021	-0.00005	9.67141
562			5.61000	0.58312	7.76480	13.82450	0.00151	0.00105	0.00101	-0.00004	0.00003	0.00002	89.57057	-3.05824	-12.33412	-0.12365	0.00818	0.02692	-0.00324	-0.00013	0.00084	32.21463	-5.60427	-0.13546	-0.02739	0.07639	0.02036	-0.00298	0.00073	0.00020	9.18391	-1.23046	16.38698	-0.00866	-0.00242	-0.00090	0.00029	-0.00015	-0.00004	6.31789	0.40662	-21.89622	-0.01173	-0.01754	0.00045	-0.00020	-0.00022	-0.00006	9.64987
563			5.62000	0.59512	7.75058	13.81390	0.00148	0.00103	0.00099	-0.00002	0.00002	0.00002	89.55093	-3.07742	-12.32391	-0.12379	0.00825	0.02669	-0.00485	-0.00013	0.00102	32.15181	-5.61077	-0.13840	-0.02770	0.07608	0.02034	-0.00303	0.00027	0.00022	9.20350	-1.28121	16.35436	-0.00863	-0.00242	-0.00091	0.00032	-0.00021	-0.00009	6.30555	0.38936	-21.80617	-0.01190	-0.01745	0.00039	-0.00031	-0.00021	-0.00007	9.62528
564			5.63000	0.60057	7.74044	13.80510	0.00145	0.00101	0.00097	-0.00001	0.00001	0.00001	89.52469	-3.10170	-12.31615	-0.12395	0.00834	0.02637	-0.00613	-0.00007	0.00124	32.08863	-5.61428	-0.14388	-0.02835	0.07579	0.02039	-0.00310	-0.00030	0.00023	9.22436	-1.34723	16.29648	-0.00861	-0.00242	-0.00092	0.00034	-0.00025	-0.00013	6.28981	0.37092	-21.69973	-0.01215	-0.01720	0.00033	-0.00035	-0.00018	-0.00007	9.59979
565			5.64000	0.60207	7.73517	13.80029	0.00142	0.00099	0.00096	-0.00000	0.00001	0.00000	89.49374	-3.13120	-12.31435	-0.12392	0.00841	0.02589	-0.00709	0.00003	0.00140	32.02538	-5.61380	-0.15170	-0.02929	0.07531	0.02044	-0.00317	-0.00090	0.00021	9.24577	-1.42264	16.21035	-0.00860	-0.00241	-0.00092	0.00036	-0.00026	-0.00018	6.27411	0.35257	-21.57977	-0.01244	-0.01692	0.00029	-0.00033	-0.00012	-0.00006	9.57511
566			5.65000	0.60135	7.73338	13.79959	0.00140	0.00098	0.00095	0.00000	0.00000	-0.00000	89.45932	-3.16366	-12.31935	-0.12383	0.00847	0.02563	-0.00774	0.00013	0.00147	31.96297	-5.60876	-0.16108	-0.03001	0.07522	0.02050	-0.00316	-0.00150	0.00015	9.26788	-1.50341	16.09402	-0.00863	-0.00238	-0.00091	0.00040	-0.00025	-0.00023	6.26129	0.33520	-21.44876	-0.01280	-0.01665	0.00027	-0.00025	-0.00006	-0.00006	9.55248
567			5.66000	0.59923	7.73426	13.80248	0.00138	0.00097	0.00095	0.00001	-0.00000	-0.00001	89.42300	-3.19715	-12.33083	-0.12364	0.00853	0.02558	-0.00800	0.00022	0.00144	31.90290	-5.59892	-0.17120	-0.03031	0.07590	0.02077	-0.00301	-0.00202	0.00005	9.29222	-1.58828	15.94746	-0.00866	-0.00235	-0.00088	0.00047	-0.00024	-0.00027	6.25332	0.31890	-21.30862	-0.01315	-0.01633	0.00029	-0.00014	-0.00002	-0.00007	9.53208
568			5.67000	0.59569	7.73738	13.80853	0.00136	0.00096	0.00095	0.00001	-0.00001	-0.00001	89.38678	-3.22863	-12.34790	-0.12339	0.00858	0.02561	-0.00792	0.00028	0.00123	31.84723	-5.58440	-0.17978	-0.03022	0.07739	0.02143	-0.00274	-0.00230	-0.00015	9.32060	-1.67701	15.77307	-0.00870	-0.00231	-0.00085	0.00055	-0.00024	-0.00030	6.25089	0.30248	-21.16127	-0.01343	-0.01600	0.00034	-0.00003	-0.00003	-0.00009	9.51300
569			5.68000	0.58993	7.74135	13.81650	0.00134	0.00096	0.00095	0.00001	-0.00001	-0.00001	89.35153	-3.25269	-12.36824	-0.12314	0.00863	0.02583	-0.00772	0.00032	0.00081	31.79785	-5.56581	-0.18245	-0.02966	0.07925	0.02219	-0.00238	-0.00221	-0.00049	9.35361	-1.76990	15.57537	-0.00872	-0.00226	-0.00083	0.00062	-0.00024	-0.00032	6.25269	0.28415	-21.00923	-0.01355	-0.01571	0.00040	0.00004	-0.00010	-0.00011	9.49366
570			5.69000	0.58108	7.74497	13.82516	0.00133	0.00096	0.00097	0.00002	-0.00001	-0.00001	89.31733	-3.26484	-12.38942	-0.12305	0.00867	0.02630	-0.00750	0.00031	0.00026	31.75575	-5.54396	-0.17509	-0.02869	0.08097	0.02275	-0.00199	-0.00180	-0.00091	9.38975	-1.86678	15.36031	-0.00873	-0.00223	-0.00082	0.00066	-0.00023	-0.00033	6.25547	0.26179	-20.85496	-0.01358	-0.01545	0.00046	0.00001	-0.00022	-0.00013	9.47208
571			5.70000	0.56887	7.74830	13.83338	0.00133	0.00097	0.00099	0.00003	-0.00001	-0.00001	89.28406	-3.26460	-12.40925	-0.12299	0.00870	0.02673	-0.00734	0.00027	-0.00026	31.72094	-5.51998	-0.15660	-0.02778	0.08192	0.02306	-0.00164	-0.00124	-0.00130	9.42543	-1.96481	15.13374	-0.00871	-0.00220	-0.00082	0.00063	-0.00022	-0.00035	6.25530	0.23371	-20.69943	-0.01364	-0.01518	0.00050	-0.00009	-0.00037	-0.00014	9.44646
572			5.71000	0.55383	7.75133	13.83988	0.00133	0.00098	0.00101	0.00003	-0.00000	-0.00001	89.25100	-3.25411	-12.42571	-0.12291	0.00870	0.02684	-0.00737	0.00021	-0.00067	31.69242	-5.49522	-0.12914	-0.02749	0.08186	0.02315	-0.00140	-0.00075	-0.00154	9.45630	-2.05761	14.90126	-0.00870	-0.00216	-0.00082	0.00054	-0.00018	-0.00035	6.24948	0.19925	-20.54294	-0.01370	-0.01477	0.00055	-0.00023	-0.00052	-0.00015	9.41578
573			5.72000	0.53734	7.75309	13.84339	0.00133	0.00100	0.00104	0.00004	-0.00000	-0.00000	89.21696	-3.23621	-12.43710	-0.12284	0.00868	0.02667	-0.00758	0.00012	-0.00096	31.66833	-5.47102	-0.09704	-0.02771	0.08115	0.02317	-0.00124	-0.00047	-0.00158	9.47961	-2.13877	14.66976	-0.00873	-0.00212	-0.00081	0.00043	-0.00013	-0.00033	6.23725	0.15919	-20.38732	-0.01365	-0.01415	0.00060	-0.00037	-0.00061	-0.00016	9.38003
574			5.73000	0.52158	7.75136	13.84246	0.00133	0.00101	0.00106	0.00003	0.00001	0.00001	89.18116	-3.21325	-12.44179	-0.12285	0.00867	0.02657	-0.00781	0.00001	-0.00113	31.64716	-5.44838	-0.06565	-0.02806	0.08063	0.02319	-0.00112	-0.00047	-0.00143	9.49569	-2.20667	14.44759	-0.00877	-0.00208	-0.00078	0.00034	-0.00010	-0.00030	6.21959	0.11604	-20.23663	-0.01347	-0.01335	0.00065	-0.00045	-0.00062	-0.00017	9.34053
575			5.74000	0.50938	7.74444	13.83688	0.00134	0.00103	0.00109	0.00002	0.00002	0.00001	89.14424	-3.18752	-12.43964	-0.12294	0.00870	0.02694	-0.00787	-0.00007	-0.00120	31.62786	-5.42821	-0.04002	-0.02783	0.08139	0.02337	-0.00100	-0.00070	-0.00113	9.50749	-2.26399	14.24397	-0.00882	-0.00203	-0.00076	0.00029	-0.00008	-0.00026	6.19932	0.07374	-20.09707	-0.01314	-0.01254	0.00069	-0.00046	-0.00055	-0.00016	9.29990
576			5.75000	0.50252	7.73344	13.82879	0.00135	0.00105	0.00112	0.00001	0.00002	0.00001	89.10732	-3.16204	-12.43318	-0.12294	0.00876	0.02796	-0.00790	-0.00011	-0.00113	31.60987	-5.41090	-0.02347	-0.02682	0.08375	0.02373	-0.00088	-0.00112	-0.00074	9.51789	-2.31377	14.06740	-0.00885	-0.00200	-0.00074	0.00026	-0.00007	-0.00021	6.17973	0.03667	-19.97524	-0.01278	-0.01191	0.00071	-0.00040	-0.00043	-0.00014	9.26140
577			5.76000	0.49996	7.72254	13.82168	0.00137	0.00108	0.00117	0.00001	0.00002	0.00001	89.06990	-3.14084	-12.42658	-0.12285	0.00883	0.02916	-0.00820	-0.00008	-0.00088	31.59234	-5.39640	-0.01735	-0.02559	0.08663	0.02412	-0.00079	-0.00163	-0.00032	9.52815	-2.35621	13.92468	-0.00885	-0.00198	-0.00075	0.00023	-0.00006	-0.00017	6.16374	0.00868	-19.87639	-0.01250	-0.01161	0.00072	-0.00029	-0.00026	-0.00011	9.22793
578			5.77000	0.49901	7.71599	13.81795	0.00138	0.00112	0.00122	0.00000	0.00001	0.00000	89.03030	-3.12709	-12.42271	-0.12265	0.00888	0.02987	-0.00893	-0.00004	-0.00054	31.57455	-5.38463	-0.02179	-0.02479	0.08870	0.02445	-0.00075	-0.00208	0.00011	9.53798	-2.38929	13.81942	-0.00884	-0.00197	-0.00076	0.00020	-0.00004	-0.00012	6.15312	-0.00787	-19.80229	-0.01243	-0.01163	0.00071	-0.00017	-0.00008	-0.00008	9.20121
579			5.78000	0.49709	7.71445	13.81750	0.00138	0.00115	0.00126	0.00001	0.00000	-0.00000	88.98623	-3.12004	-12.42135	-0.12249	0.00893	0.03009	-0.01009	-0.00002	-0.00031	31.55609	-5.37615	-0.03579	-0.02459	0.08986	0.02469	-0.00073	-0.00231	0.00050	9.54671	-2.41055	13.75124	-0.00884	-0.00196	-0.00077	0.00016	-0.00002	-0.00007	6.14839	-0.01268	-19.75083	-0.01264	-0.01189	0.00070	-0.00005	0.00010	-0.00005	9.18140
580			5.79000	0.49243	7.71522	13.81849	0.00139	0.00118	0.00130	0.00001	-0.00000	-0.00000	88.93579	-3.11535	-12.42022	-0.12264	0.00899	0.03029	-0.01147	-0.00003	-0.00029	31.53710	-5.37163	-0.05696	-0.02442	0.09059	0.02470	-0.00071	-0.00225	0.00079	9.55410	-2.41907	13.71670	-0.00884	-0.00195	-0.00076	0.00012	0.00000	-0.00003	6.14859	-0.00750	-19.71782	-0.01301	-0.01228	0.00070	0.00004	0.00024	-0.00003	9.16701
581			5.80000	0.48442	7.71532	13.81975	0.00139	0.00122	0.00134	0.00002	0.00000	-0.00000	88.87890	-3.10883	-12.41780	-0.12301	0.00907	0.03061	-0.01272	-0.00006	-0.00045	31.51838	-5.37115	-0.08223	-0.02436	0.09075	0.02430	-0.00066	-0.00197	0.00096	9.56093	-2.41720	13.71111	-0.00885	-0.00194	-0.00075	0.00010	0.00001	0.00001	6.15159	0.00443	-19.69869	-0.01340	-0.01275	0.00071	0.00007	0.00033	-0.00001	9.15551
582			5.81000	0.47321	7.71236	13.82037	0.00140	0.00125	0.00138	0.00003	0.00001	0.00000	88.81696	-3.09819	-12.41318	-0.12358	0.00914	0.03090	-0.01362	-0.00011	-0.00071	31.50132	-5.37415	-0.10901	-0.02420	0.09018	0.02356	-0.00055	-0.00162	0.00103	9.56790	-2.40846	13.73001	-0.00884	-0.00194	-0.00076	0.00009	0.00002	0.00004	6.15485	0.01961	-19.69069	-0.01371	-0.01326	0.00070	0.00006	0.00037	-0.00000	9.14447
583			5.82000	0.45949	7.70388	13.81878	0.00141	0.00128	0.00142	0.00004	0.00003	0.00001	88.75189	-3.08216	-12.40468	-0.12445	0.00924	0.03121	-0.01400	-0.00018	-0.00101	31.48745	-5.37977	-0.13595	-0.02378	0.08922	0.02265	-0.00038	-0.00130	0.00103	9.57517	-2.39479	13.76864	-0.00882	-0.00195	-0.00077	0.00008	0.00003	0.00006	6.15692	0.03552	-19.69212	-0.01391	-0.01376	0.00068	0.00004	0.00036	0.00001	9.13235
584			5.83000	0.44525	7.68884	13.81471	0.00143	0.00131	0.00146	0.00003	0.00004	0.00001	88.68694	-3.06080	-12.39192	-0.12570	0.00937	0.03180	-0.01350	-0.00023	-0.00126	31.47813	-5.38711	-0.16232	-0.02263	0.08880	0.02182	-0.00017	-0.00105	0.00098	9.58243	-2.37544	13.82148	-0.00878	-0.00198	-0.00080	0.00007	0.00005	0.00008	6.15824	0.05131	-19.70186	-0.01389	-0.01424	0.00063	0.00005	0.00035	0.00002	9.11914
585			5.84000	0.43406	7.66949	13.81044	0.00146	0.00134	0.00148	0.00002	0.00005	0.00001	88.62737	-3.03621	-12.37743	-0.12691	0.00949	0.03266	-0.01200	-0.00023	-0.00136	31.47404	-5.39505	-0.18700	-0.02084	0.08908	0.02117	0.00002	-0.00085	0.00087	9.58899	-2.34785	13.88319	-0.00875	-0.00200	-0.00084	0.00005	0.00007	0.00010	6.16065	0.06710	-19.71919	-0.01365	-0.01474	0.00058	0.00010	0.00035	0.00002	9.10609
586			5.85000	0.42854	7.65022	13.80917	0.00149	0.00137	0.00150	0.00001	0.00004	-0.00000	88.57713	-3.01231	-12.36478	-0.12762	0.00956	0.03343	-0.01007	-0.00019	-0.00125	31.47486	-5.40245	-0.20856	-0.01893	0.08953	0.02068	0.00014	-0.00071	0.00071	9.59427	-2.31096	13.94888	-0.00874	-0.00201	-0.00086	0.00003	0.00010	0.00011	6.16647	0.08316	-19.74336	-0.01322	-0.01521	0.00054	0.00020	0.00035	0.00003	9.09543
587			5.86000	0.42835	7.63456	13.81218	0.00153	0.00139	0.00152	-0.00001	0.00003	-0.00001	88.53584	-2.99297	-12.35587	-0.12786	0.00956	0.03379	-0.00849	-0.00013	-0.00094	31.47882	-5.40794	-0.22564	-0.01753	0.08949	0.02032	0.00018	-0.00067	0.00051	9.59857	-2.26825	14.01362	-0.00875	-0.00201	-0.00086	0.00003	0.00011	0.00010	6.17752	0.09941	-19.77240	-0.01276	-0.01562	0.00051	0.00031	0.00035	0.00003	9.08922
588			5.87000	0.43136	7.62312	13.81724	0.00156	0.00141	0.00152	-0.00001	0.00002	-0.00001	88.50021	-2.98000	-12.34965	-0.12793	0.00952	0.03375	-0.00760	-0.00011	-0.00058	31.48383	-5.41004	-0.23750	-0.01689	0.08903	0.02010	0.00016	-0.00078	0.00027	9.60307	-2.22740	14.07159	-0.00877	-0.00201	-0.00086	0.00005	0.00009	0.00009	6.19451	0.11513	-19.80189	-0.01240	-0.01605	0.00049	0.00042	0.00033	0.00002	9.08879
589			5.88000	0.43583	7.61430	13.81992	0.00160	0.00142	0.00153	-0.00001	0.00002	0.00000	88.46714	-2.97287	-12.34314	-0.12794	0.00949	0.03338	-0.00715	-0.00013	-0.00030	31.48823	-5.40742	-0.24400	-0.01661	0.08836	0.02010	0.00011	-0.00098	0.00001	9.60877	-2.19578	14.11707	-0.00878	-0.00201	-0.00085	0.00007	0.00007	0.00006	6.21640	0.12853	-19.82543	-0.01226	-0.01644	0.00049	0.00050	0.00026	0.00002	9.09373
590			5.89000	0.44096	7.60571	13.81663	0.00163	0.00142	0.00152	-0.00001	0.00002	0.00002	88.43536	-2.96912	-12.33384	-0.12779	0.00946	0.03290	-0.00693	-0.00018	-0.00016	31.49094	-5.39956	-0.24473	-0.01636	0.08759	0.02017	0.00005	-0.00117	-0.00025	9.61550	-2.17641	14.14641	-0.00878	-0.00201	-0.00085	0.00010	0.00004	0.00003	6.24084	0.13731	-19.83810	-0.01240	-0.01666	0.00052	0.00053	0.00014	0.00001	9.10170
591			5.90000	0.44531	7.59555	13.80636	0.00165	0.00142	0.00150	-0.00000	0.00003	0.00003	88.40385	-2.96667	-12.32104	-0.12732	0.00945	0.03246	-0.00708	-0.00023	-0.00007	31.49182	-5.38689	-0.23971	-0.01586	0.08671	0.02016	-0.00002	-0.00130	-0.00049	9.62280	-2.16833	14.15915	-0.00878	-0.00201	-0.00084	0.00011	0.00001	0.00001	6.26543	0.13979	-19.83940	-0.01275	-0.01651	0.00054	0.00053	-0.00001	-0.00000	9.11005
592			5.91000	0.44514	7.58367	13.79103	0.00166	0.00140	0.00148	0.00002	0.00003	0.00004	88.37022	-2.96576	-12.30613	-0.12671	0.00944	0.03215	-0.00780	-0.00024	0.00006	31.49111	-5.37044	-0.23006	-0.01521	0.08605	0.02018	-0.00006	-0.00140	-0.00066	9.63090	-2.17018	14.15710	-0.00879	-0.00201	-0.00082	0.00014	-0.00002	-0.00001	6.28838	0.13596	-19.83208	-0.01314	-0.01598	0.00054	0.00049	-0.00014	-0.00001	9.11625
593			5.92000	0.43620	7.57184	13.77465	0.00167	0.00138	0.00146	0.00005	0.00003	0.00004	88.33184	-2.96811	-12.29222	-0.12630	0.00945	0.03192	-0.00895	-0.00019	0.00030	31.48946	-5.35140	-0.21725	-0.01468	0.08559	0.02027	-0.00009	-0.00148	-0.00077	9.64041	-2.18117	14.14307	-0.00881	-0.00201	-0.00080	0.00017	-0.00004	-0.00003	6.30836	0.12750	-19.81998	-0.01343	-0.01528	0.00053	0.00043	-0.00021	-0.00001	9.11890
594			5.93000	0.41682	7.56255	13.76090	0.00167	0.00135	0.00143	0.00007	0.00002	0.00003	88.28775	-2.97577	-12.28235	-0.12631	0.00948	0.03164	-0.01002	-0.00011	0.00060	31.48690	-5.33083	-0.20318	-0.01443	0.08533	0.02056	-0.00011	-0.00160	-0.00081	9.65144	-2.19979	14.12040	-0.00880	-0.00201	-0.00080	0.00019	-0.00005	-0.00004	6.32469	0.11734	-19.80659	-0.01359	-0.01463	0.00052	0.00034	-0.00021	-0.00001	9.11755
595			5.94000	0.38962	7.55740	13.75205	0.00166	0.00133	0.00141	0.00008	0.00001	0.00001	88.24027	-2.98939	-12.27886	-0.12673	0.00951	0.03118	-0.01033	0.00001	0.00085	31.48323	-5.30946	-0.18971	-0.01457	0.08528	0.02115	-0.00015	-0.00174	-0.00081	9.66270	-2.22131	14.09265	-0.00878	-0.00202	-0.00081	0.00017	-0.00005	-0.00004	6.33743	0.10847	-19.79432	-0.01368	-0.01414	0.00051	0.00027	-0.00015	-0.00001	9.11273
596			5.95000	0.36131	7.55621	13.74869	0.00165	0.00131	0.00138	0.00007	0.00000	0.00000	88.19434	-3.00700	-12.28274	-0.12729	0.00955	0.03065	-0.00946	0.00013	0.00093	31.47763	-5.28805	-0.17811	-0.01503	0.08550	0.02195	-0.00021	-0.00187	-0.00075	9.67186	-2.23861	14.06386	-0.00876	-0.00203	-0.00082	0.00013	-0.00003	-0.00004	6.34745	0.10284	-19.78457	-0.01378	-0.01386	0.00052	0.00021	-0.00007	-0.00001	9.10566
597			5.96000	0.34028	7.55703	13.74990	0.00163	0.00130	0.00136	0.00004	-0.00000	-0.00001	88.15590	-3.02480	-12.29339	-0.12773	0.00960	0.03039	-0.00729	0.00023	0.00088	31.46935	-5.26753	-0.16922	-0.01559	0.08600	0.02261	-0.00028	-0.00197	-0.00063	9.67712	-2.24640	14.03820	-0.00876	-0.00202	-0.00083	0.00006	0.00000	-0.00003	6.35526	0.10074	-19.77761	-0.01391	-0.01378	0.00055	0.00016	-0.00001	-0.00001	9.09734
598			5.97000	0.33326	7.55810	13.75448	0.00162	0.00129	0.00135	-0.00001	-0.00000	-0.00002	88.13034	-3.04088	-12.30943	-0.12778	0.00964	0.03057	-0.00405	0.00032	0.00083	31.45846	-5.24893	-0.16445	-0.01608	0.08699	0.02303	-0.00033	-0.00210	-0.00042	9.67855	-2.24460	14.01930	-0.00877	-0.00200	-0.00081	0.00001	0.00002	-0.00002	6.36088	0.10084	-19.77250	-0.01409	-0.01382	0.00058	0.00010	0.00002	-0.00001	9.08814
599			5.98000	0.34333	7.55996	13.76289	0.00159	0.00128	0.00135	-0.00005	-0.00001	-0.00003	88.12158	-3.05714	-12.33078	-0.12721	0.00966	0.03084	-0.00036	0.00042	0.00091	31.44626	-5.23290	-0.16561	-0.01655	0.08795	0.02325	-0.00033	-0.00226	-0.00015	9.67760	-2.23795	14.00892	-0.00879	-0.00199	-0.00079	-0.00002	0.00002	-0.00001	6.36339	0.10137	-19.76686	-0.01425	-0.01389	0.00061	0.00001	0.00002	-0.00001	9.07751
600			5.99000	0.36917	7.56391	13.77692	0.00156	0.00127	0.00134	-0.00009	-0.00001	-0.00004	88.12972	-3.07647	-12.35815	-0.12599	0.00963	0.03080	0.00267	0.00051	0.00109	31.43448	-5.21990	-0.17355	-0.01675	0.08832	0.02337	-0.00030	-0.00236	0.00014	9.67596	-2.23230	14.00707	-0.00880	-0.00198	-0.00078	-0.00003	0.00001	0.00000	6.36147	0.10065	-19.75880	-0.01436	-0.01404	0.00064	-0.00012	-0.00002	-0.00001	9.06470
601			6.00000	0.40531	7.56951	13.79704	0.00154	0.00127	0.00134	-0.00011	-0.00001	-0.00005	88.14905	-3.09960	-12.39057	-0.12446	0.00954	0.03052	0.00398	0.00056	0.00125	31.42404	-5.21043	-0.18755	-0.01647	0.08801	0.02334	-0.00024	-0.00229	0.00041	9.67444	-2.23049	14.01327	-0.00880	-0.00199	-0.00078	-0.00003	-0.00000	0.00001	6.35400	0.09756	-19.74818	-0.01435	-0.01420	0.00065	-0.00026	-0.00008	-0.00001	9.04908
602			6.01000	0.44430	7.57445	13.82103	0.00151	0.00126	0.00134	-0.00011	-0.00001	-0.00005	88.16998	-3.12546	-12.42436	-0.12321	0.00946	0.03039	0.00325	0.00054	0.00137	31.41472	-5.20486	-0.20631	-0.01573	0.08768	0.02320	-0.00020	-0.00210	0.00063	9.67268	-2.23069	14.02747	-0.00878	-0.00200	-0.00079	-0.00005	-0.00001	0.00002	6.34046	0.09191	-19.73737	-0.01429	-0.01440	0.00066	-0.00041	-0.00013	-0.00001	9.03028
603			6.02000	0.47927	7.57663	13.84431	0.00150	0.00125	0.00133	-0.00009	-0.00000	-0.00005	88.18271	-3.15317	-12.45399	-0.12247	0.00942	0.03048	0.00078	0.00043	0.00147	31.40547	-5.20332	-0.22860	-0.01495	0.08775	0.02308	-0.00021	-0.00179	0.00081	9.66910	-2.22814	14.04932	-0.00876	-0.00202	-0.00081	-0.00010	0.00001	0.00004	6.32119	0.08481	-19.72931	-0.01410	-0.01458	0.00064	-0.00053	-0.00015	-0.00001	9.00866
604			6.03000	0.50564	7.57533	13.86194	0.00150	0.00125	0.00133	-0.00006	0.00001	-0.00003	88.18007	-3.18243	-12.47438	-0.12218	0.00943	0.03043	-0.00284	0.00024	0.00152	31.39472	-5.20575	-0.25287	-0.01440	0.08772	0.02302	-0.00025	-0.00136	0.00091	9.66210	-2.21898	14.07749	-0.00875	-0.00203	-0.00083	-0.00015	0.00003	0.00005	6.29750	0.07877	-19.72653	-0.01381	-0.01467	0.00061	-0.00060	-0.00011	0.00000	8.98542
605			6.04000	0.52066	7.56955	13.86984	0.00151	0.00125	0.00133	-0.00002	0.00002	-0.00000	88.15765	-3.21140	-12.48177	-0.12209	0.00944	0.02989	-0.00709	0.00001	0.00141	31.38123	-5.21170	-0.27666	-0.01444	0.08660	0.02279	-0.00033	-0.00082	0.00090	9.65158	-2.20311	14.10964	-0.00877	-0.00203	-0.00082	-0.00019	0.00004	0.00005	6.27152	0.07637	-19.73054	-0.01351	-0.01464	0.00057	-0.00061	-0.00001	0.00001	8.96231
606			6.05000	0.52309	7.55668	13.86554	0.00152	0.00126	0.00132	0.00001	0.00004	0.00002	88.11356	-3.23633	-12.47423	-0.12232	0.00950	0.02923	-0.01143	-0.00023	0.00112	31.36462	-5.22019	-0.29749	-0.01487	0.08472	0.02224	-0.00042	-0.00027	0.00080	9.63924	-2.18397	14.14253	-0.00879	-0.00203	-0.00081	-0.00020	0.00005	0.00005	6.24579	0.07926	-19.74118	-0.01322	-0.01458	0.00053	-0.00056	0.00010	0.00001	8.94114
607			6.06000	0.51313	7.53472	13.84919	0.00154	0.00126	0.00132	0.00005	0.00006	0.00005	88.04891	-3.25421	-12.45252	-0.12310	0.00964	0.02912	-0.01521	-0.00044	0.00080	31.34529	-5.23003	-0.31398	-0.01508	0.08347	0.02155	-0.00050	0.00014	0.00065	9.62751	-2.16491	14.17289	-0.00879	-0.00203	-0.00080	-0.00018	0.00005	0.00004	6.22305	0.08707	-19.75695	-0.01297	-0.01458	0.00050	-0.00045	0.00019	0.00002	8.92319
608			6.07000	0.49296	7.50581	13.82444	0.00154	0.00126	0.00131	0.00007	0.00006	0.00006	87.96896	-3.26594	-12.42115	-0.12433	0.00984	0.02960	-0.01772	-0.00055	0.00063	31.32416	-5.23969	-0.32598	-0.01496	0.08313	0.02083	-0.00054	0.00031	0.00048	9.61794	-2.14661	14.19863	-0.00878	-0.00204	-0.00081	-0.00014	0.00005	0.00004	6.20583	0.09802	-19.77603	-0.01277	-0.01478	0.00050	-0.00030	0.00023	0.00002	8.90905
609			6.08000	0.46669	7.47574	13.79763	0.00155	0.00125	0.00130	0.00008	0.00006	0.00006	87.88187	-3.27617	-12.38745	-0.12561	0.01004	0.03009	-0.01866	-0.00054	0.00067	31.30195	-5.24750	-0.33448	-0.01476	0.08314	0.02031	-0.00057	0.00023	0.00033	9.61091	-2.12719	14.21920	-0.00876	-0.00204	-0.00082	-0.00010	0.00006	0.00003	6.19626	0.10953	-19.79683	-0.01267	-0.01505	0.00051	-0.00012	0.00022	0.00002	8.89894
610			6.09000	0.43888	7.45024	13.77537	0.00154	0.00124	0.00128	0.00008	0.00005	0.00004	87.79516	-3.28915	-12.35863	-0.12673	0.01020	0.03012	-0.01815	-0.00041	0.00084	31.27869	-5.25213	-0.34032	-0.01493	0.08277	0.02004	-0.00061	-0.00001	0.00019	9.60647	-2.10522	14.23456	-0.00876	-0.00204	-0.00083	-0.00005	0.00007	0.00002	6.19526	0.11938	-19.81734	-0.01276	-0.01531	0.00052	0.00007	0.00017	0.00002	8.89253
611			6.10000	0.41401	7.43230	13.76229	0.00155	0.00123	0.00127	0.00006	0.00003	0.00002	87.71498	-3.30624	-12.33966	-0.12768	0.01031	0.02964	-0.01626	-0.00022	0.00096	31.25418	-5.25302	-0.34385	-0.01568	0.08199	0.02004	-0.00068	-0.00029	0.00005	9.60534	-2.08238	14.24420	-0.00877	-0.00204	-0.00082	0.00001	0.00007	0.00001	6.20263	0.12634	-19.83465	-0.01299	-0.01546	0.00053	0.00024	0.00010	0.00001	8.88913
612			6.11000	0.39728	7.42249	13.75964	0.00156	0.00121	0.00126	0.00003	0.00001	-0.00000	87.64774	-3.32520	-12.33233	-0.12817	0.01034	0.02881	-0.01306	-0.00003	0.00089	31.22893	-5.25009	-0.34470	-0.01670	0.08083	0.02018	-0.00073	-0.00052	-0.00011	9.60860	-2.06265	14.24725	-0.00878	-0.00203	-0.00081	0.00008	0.00006	0.00000	6.21681	0.12981	-19.84605	-0.01321	-0.01554	0.00054	0.00037	0.00002	0.00001	8.88754
613			6.12000	0.39185	7.41983	13.76478	0.00158	0.00120	0.00125	0.00000	-0.00000	-0.00001	87.59790	-3.34160	-12.33492	-0.12781	0.01028	0.02792	-0.00948	0.00010	0.00062	31.20456	-5.24348	-0.34244	-0.01728	0.07961	0.02036	-0.00071	-0.00069	-0.00027	9.61639	-2.05006	14.24339	-0.00879	-0.00203	-0.00081	0.00015	0.00003	-0.00001	6.23484	0.12971	-19.84978	-0.01337	-0.01557	0.00055	0.00041	-0.00005	-0.00000	8.88653
614			6.13000	0.39492	7.42300	13.77154	0.00160	0.00118	0.00123	-0.00001	-0.00001	-0.00001	87.56334	-3.35089	-12.34215	-0.12666	0.01016	0.02728	-0.00704	0.00012	0.00022	31.18251	-5.23368	-0.33666	-0.01732	0.07856	0.02040	-0.00065	-0.00079	-0.00043	9.62722	-2.04741	14.23264	-0.00880	-0.00202	-0.00080	0.00018	-0.00000	-0.00002	6.25227	0.12623	-19.84469	-0.01346	-0.01556	0.00056	0.00035	-0.00011	-0.00001	8.88460
615			6.14000	0.39763	7.43155	13.77377	0.00162	0.00117	0.00122	0.00001	-0.00002	0.00000	87.53502	-3.35158	-12.34817	-0.12543	0.01005	0.02708	-0.00664	0.00006	-0.00012	31.16302	-5.22122	-0.32792	-0.01713	0.07789	0.02023	-0.00058	-0.00090	-0.00052	9.63894	-2.05645	14.21479	-0.00880	-0.00201	-0.00079	0.00018	-0.00004	-0.00003	6.26439	0.11974	-19.83009	-0.01359	-0.01555	0.00057	0.00018	-0.00016	-0.00002	8.88024
616			6.15000	0.39035	7.44637	13.76789	0.00162	0.00116	0.00120	0.00005	-0.00004	0.00002	87.50307	-3.34619	-12.34891	-0.12482	0.01002	0.02728	-0.00784	-0.00004	-0.00029	31.14557	-5.20700	-0.31803	-0.01718	0.07785	0.02002	-0.00052	-0.00103	-0.00055	9.64952	-2.07760	14.18934	-0.00879	-0.00201	-0.00079	0.00015	-0.00007	-0.00005	6.26728	0.11023	-19.80548	-0.01376	-0.01551	0.00057	-0.00008	-0.00021	-0.00003	8.87188
617			6.16000	0.36770	7.46959	13.75411	0.00162	0.00115	0.00118	0.00009	-0.00006	0.00003	87.46277	-3.33904	-12.34369	-0.12488	0.01007	0.02773	-0.00952	-0.00013	-0.00028	31.12978	-5.19198	-0.30879	-0.01739	0.07863	0.02000	-0.00049	-0.00115	-0.00053	9.65644	-2.10832	14.15588	-0.00876	-0.00202	-0.00080	0.00008	-0.00009	-0.00006	6.25811	0.09747	-19.77151	-0.01396	-0.01542	0.00055	-0.00039	-0.00028	-0.00004	8.85811
618			6.17000	0.32969	7.50363	13.73608	0.00159	0.00114	0.00116	0.00013	-0.00008	0.00004	87.41489	-3.33403	-12.33504	-0.12520	0.01015	0.02821	-0.01087	-0.00016	-0.00011	31.11508	-5.17699	-0.30066	-0.01744	0.07989	0.02023	-0.00046	-0.00117	-0.00051	9.65671	-2.14285	14.11452	-0.00874	-0.00202	-0.00082	-0.00003	-0.00009	-0.00007	6.23520	0.08091	-19.73001	-0.01412	-0.01522	0.00053	-0.00074	-0.00037	-0.00004	8.83765
619			6.18000	0.27953	7.54847	13.71796	0.00153	0.00114	0.00115	0.00015	-0.00010	0.00003	87.36221	-3.33357	-12.32573	-0.12540	0.01022	0.02851	-0.01175	-0.00016	0.00014	31.10100	-5.16281	-0.29292	-0.01741	0.08085	0.02049	-0.00045	-0.00108	-0.00049	9.64851	-2.17607	14.06646	-0.00875	-0.00202	-0.00082	-0.00015	-0.00008	-0.00008	6.19849	0.06035	-19.68489	-0.01421	-0.01491	0.00052	-0.00106	-0.00045	-0.00004	8.81029
620			6.19000	0.22165	7.59902	13.70259	0.00147	0.00114	0.00114	0.00016	-0.00010	0.00003	87.30648	-3.33873	-12.31719	-0.12556	0.01028	0.02857	-0.01224	-0.00013	0.00042	31.08681	-5.14974	-0.28514	-0.01741	0.08132	0.02072	-0.00046	-0.00098	-0.00048	9.63283	-2.20712	14.01402	-0.00878	-0.00200	-0.00081	-0.00025	-0.00008	-0.00008	6.14990	0.03670	-19.64214	-0.01419	-0.01454	0.00051	-0.00132	-0.00050	-0.00004	8.77690
621			6.20000	0.16152	7.64744	13.69197	0.00141	0.00114	0.00112	0.00015	-0.00009	0.00001	87.24965	-3.34972	-12.31072	-0.12592	0.01034	0.02844	-0.01212	-0.00007	0.00069	31.07200	-5.13730	-0.27742	-0.01752	0.08131	0.02093	-0.00048	-0.00098	-0.00046	9.61241	-2.23930	13.95970	-0.00880	-0.00198	-0.00080	-0.00030	-0.00009	-0.00008	6.09229	0.01216	-19.60764	-0.01406	-0.01422	0.00051	-0.00149	-0.00051	-0.00003	8.73914
622			6.21000	0.10578	7.68747	13.68765	0.00138	0.00113	0.00111	0.00012	-0.00007	0.00000	87.19562	-3.36623	-12.30791	-0.12651	0.01042	0.02814	-0.01090	0.00001	0.00092	31.05649	-5.12492	-0.27063	-0.01805	0.08094	0.02111	-0.00050	-0.00111	-0.00041	9.58938	-2.27611	13.90576	-0.00881	-0.00197	-0.00080	-0.00034	-0.00010	-0.00008	6.02826	-0.01074	-19.58586	-0.01387	-0.01405	0.00050	-0.00161	-0.00048	-0.00001	8.69906
623			6.22000	0.06208	7.71617	13.69020	0.00137	0.00112	0.00111	0.00008	-0.00005	-0.00001	87.15091	-3.38714	-12.30990	-0.12710	0.01050	0.02783	-0.00815	0.00010	0.00106	31.04110	-5.11235	-0.26631	-0.01861	0.08060	0.02131	-0.00049	-0.00134	-0.00032	9.56408	-2.31750	13.85402	-0.00879	-0.00196	-0.00080	-0.00038	-0.00011	-0.00008	5.95955	-0.03009	-19.57860	-0.01370	-0.01401	0.00050	-0.00168	-0.00041	-0.00000	8.65834
624			6.23000	0.03759	7.73375	13.69895	0.00137	0.00112	0.00111	0.00003	-0.00003	-0.00002	87.12267	-3.41043	-12.31675	-0.12734	0.01057	0.02772	-0.00420	0.00018	0.00110	31.02696	-5.09976	-0.26567	-0.01881	0.08082	0.02156	-0.00043	-0.00161	-0.00021	9.53605	-2.36025	13.80564	-0.00878	-0.00196	-0.00080	-0.00042	-0.00011	-0.00007	5.88746	-0.04451	-19.58526	-0.01361	-0.01402	0.00049	-0.00173	-0.00032	0.00001	8.61807
625			6.24000	0.03571	7.74264	13.71195	0.00137	0.00111	0.00112	-0.00002	-0.00001	-0.00003	87.11420	-3.43367	-12.32762	-0.12686	0.01059	0.02782	-0.00018	0.00024	0.00106	31.01445	-5.08712	-0.26856	-0.01855	0.08150	0.02176	-0.00038	-0.00186	-0.00012	9.50529	-2.40038	13.76062	-0.00878	-0.00196	-0.00080	-0.00046	-0.00010	-0.00007	5.81352	-0.05344	-19.60346	-0.01356	-0.01405	0.00048	-0.00176	-0.00021	0.00002	8.57889
626			6.25000	0.05382	7.74614	13.72643	0.00138	0.00110	0.00113	-0.00006	-0.00000	-0.00003	87.12248	-3.45521	-12.34104	-0.12566	0.01055	0.02797	0.00258	0.00027	0.00097	31.00298	-5.07412	-0.27378	-0.01794	0.08210	0.02180	-0.00034	-0.00203	-0.00008	9.47264	-2.43504	13.71804	-0.00879	-0.00195	-0.00079	-0.00048	-0.00008	-0.00006	5.73894	-0.05686	-19.62955	-0.01351	-0.01416	0.00046	-0.00176	-0.00010	0.00002	8.54064
627			6.26000	0.08401	7.74710	13.73941	0.00138	0.00110	0.00113	-0.00008	-0.00000	-0.00002	87.13941	-3.47473	-12.35497	-0.12406	0.01048	0.02796	0.00329	0.00026	0.00089	30.99182	-5.06068	-0.27965	-0.01742	0.08203	0.02161	-0.00033	-0.00211	-0.00008	9.43905	-2.46339	13.67639	-0.00879	-0.00194	-0.00079	-0.00049	-0.00006	-0.00006	5.66415	-0.05573	-19.65882	-0.01336	-0.01439	0.00045	-0.00175	-0.00001	0.00002	8.50257
628			6.27000	0.11584	7.74697	13.74848	0.00138	0.00109	0.00113	-0.00007	0.00000	-0.00001	87.15450	-3.49308	-12.36730	-0.12257	0.01039	0.02761	0.00192	0.00021	0.00084	30.98052	-5.04667	-0.28544	-0.01717	0.08110	0.02129	-0.00033	-0.00215	-0.00010	9.40514	-2.48667	13.63360	-0.00879	-0.00194	-0.00079	-0.00050	-0.00005	-0.00007	5.58882	-0.05174	-19.68559	-0.01314	-0.01470	0.00043	-0.00174	0.00005	0.00002	8.46362
629			6.28000	0.14024	7.74559	13.75198	0.00138	0.00109	0.00113	-0.00004	0.00000	-0.00000	87.15861	-3.51050	-12.37592	-0.12162	0.01032	0.02699	-0.00099	0.00012	0.00076	30.96893	-5.03201	-0.29094	-0.01721	0.07953	0.02094	-0.00034	-0.00217	-0.00011	9.37051	-2.50634	13.58729	-0.00879	-0.00193	-0.00081	-0.00051	-0.00003	-0.00007	5.51205	-0.04723	-19.70439	-0.01277	-0.01506	0.00040	-0.00174	0.00006	0.00001	8.42279
630			6.29000	0.15182	7.74190	13.74897	0.00139	0.00108	0.00112	-0.00001	0.00001	0.00001	87.14587	-3.52599	-12.37871	-0.12166	0.01033	0.02650	-0.00449	0.00000	0.00066	30.95686	-5.01680	-0.29639	-0.01741	0.07812	0.02062	-0.00036	-0.00221	-0.00011	9.33378	-2.52289	13.53510	-0.00877	-0.00193	-0.00083	-0.00055	-0.00002	-0.00008	5.43271	-0.04448	-19.71145	-0.01234	-0.01537	0.00037	-0.00175	0.00002	0.00000	8.37934
631			6.30000	0.15081	7.73573	13.73969	0.00139	0.00108	0.00111	0.00001	0.00001	0.00002	87.11623	-3.53883	-12.37467	-0.12267	0.01043	0.02639	-0.00736	-0.00011	0.00055	30.94409	-5.00113	-0.30244	-0.01776	0.07738	0.02035	-0.00039	-0.00231	-0.00009	9.29314	-2.53595	13.47487	-0.00876	-0.00192	-0.00083	-0.00062	-0.00000	-0.00010	5.34999	-0.04559	-19.70482	-0.01195	-0.01555	0.00033	-0.00176	-0.00007	-0.00001	8.33308
632			6.31000	0.14323	7.72860	13.72617	0.00140	0.00108	0.00111	0.00002	0.00001	0.00003	87.07626	-3.54920	-12.36535	-0.12408	0.01058	0.02654	-0.00868	-0.00019	0.00045	30.93082	-4.98481	-0.30955	-0.01802	0.07721	0.02014	-0.00040	-0.00247	-0.00008	9.24743	-2.54597	13.40456	-0.00877	-0.00190	-0.00083	-0.00068	0.00001	-0.00011	5.26350	-0.05205	-19.68385	-0.01171	-0.01558	0.00031	-0.00180	-0.00019	-0.00002	8.28434
633			6.32000	0.13659	7.72213	13.71081	0.00141	0.00109	0.00111	0.00001	0.00001	0.00003	87.03478	-3.55728	-12.35344	-0.12518	0.01071	0.02677	-0.00838	-0.00022	0.00035	30.91755	-4.96733	-0.31740	-0.01788	0.07742	0.02004	-0.00039	-0.00269	-0.00011	9.19696	-2.55564	13.32309	-0.00880	-0.00188	-0.00082	-0.00074	0.00001	-0.00012	5.17350	-0.06464	-19.64927	-0.01164	-0.01547	0.00030	-0.00185	-0.00033	-0.00002	8.23395
634			6.33000	0.13556	7.71706	13.69563	0.00142	0.00109	0.00111	-0.00000	0.00001	0.00003	86.99809	-3.56293	-12.34156	-0.12566	0.01081	0.02706	-0.00716	-0.00020	0.00025	30.90469	-4.94759	-0.32481	-0.01726	0.07770	0.01989	-0.00036	-0.00296	-0.00019	9.14359	-2.56974	13.23128	-0.00884	-0.00185	-0.00080	-0.00075	-0.00001	-0.00014	5.08090	-0.08352	-19.60359	-0.01168	-0.01523	0.00031	-0.00190	-0.00046	-0.00003	8.18275
635			6.34000	0.14072	7.71383	13.68245	0.00142	0.00110	0.00111	-0.00001	0.00000	0.00002	86.96819	-3.56676	-12.33192	-0.12555	0.01086	0.02739	-0.00591	-0.00015	0.00020	30.89257	-4.92415	-0.33042	-0.01648	0.07802	0.01970	-0.00033	-0.00330	-0.00034	9.09048	-2.59296	13.13179	-0.00887	-0.00182	-0.00078	-0.00072	-0.00004	-0.00014	4.98706	-0.10828	-19.55095	-0.01175	-0.01486	0.00031	-0.00191	-0.00058	-0.00003	8.13121
636			6.35000	0.14934	7.71288	13.67250	0.00142	0.00110	0.00111	-0.00002	-0.00000	0.00002	86.94315	-3.57028	-12.32579	-0.12512	0.01087	0.02759	-0.00533	-0.00008	0.00020	30.88109	-4.89594	-0.33302	-0.01590	0.07833	0.01960	-0.00031	-0.00363	-0.00053	9.04089	-2.62706	13.02836	-0.00888	-0.00181	-0.00076	-0.00065	-0.00007	-0.00015	4.89423	-0.13792	-19.49677	-0.01182	-0.01436	0.00030	-0.00187	-0.00067	-0.00003	8.07972
637			6.36000	0.15718	7.71389	13.66614	0.00141	0.00111	0.00112	-0.00001	-0.00000	0.00001	86.91887	-3.57444	-12.32328	-0.12459	0.01087	0.02765	-0.00559	-0.00002	0.00022	30.86994	-4.86271	-0.33128	-0.01569	0.07861	0.01963	-0.00031	-0.00383	-0.00075	8.99687	-2.66987	12.92343	-0.00886	-0.00180	-0.00077	-0.00056	-0.00009	-0.00015	4.80541	-0.17069	-19.44626	-0.01177	-0.01394	0.00026	-0.00175	-0.00071	-0.00002	8.02924
638			6.37000	0.16083	7.71531	13.66267	0.00141	0.00112	0.00113	-0.00000	-0.00000	0.00001	86.89155	-3.57910	-12.32339	-0.12418	0.01088	0.02759	-0.00654	0.00002	0.00023	30.85891	-4.82552	-0.32393	-0.01561	0.07866	0.01968	-0.00032	-0.00381	-0.00098	8.95854	-2.71548	12.81730	-0.00883	-0.00180	-0.00078	-0.00048	-0.00008	-0.00015	4.72397	-0.20409	-19.40241	-0.01159	-0.01373	0.00022	-0.00154	-0.00070	-0.00002	7.98136
639			6.38000	0.15845	7.71508	13.66074	0.00140	0.00113	0.00114	0.00001	0.00000	0.00000	86.85860	-3.58398	-12.32461	-0.12388	0.01091	0.02750	-0.00787	0.00003	0.00026	30.84812	-4.78579	-0.31070	-0.01558	0.07815	0.01950	-0.00032	-0.00368	-0.00116	8.92463	-2.75704	12.70879	-0.00881	-0.00179	-0.00079	-0.00041	-0.00006	-0.00016	4.65285	-0.23592	-19.36512	-0.01132	-0.01377	0.00019	-0.00128	-0.00066	-0.00001	7.93799
640			6.39000	0.14966	7.71208	13.65938	0.00140	0.00113	0.00116	0.00003	0.00001	0.00000	86.81896	-3.59010	-12.32628	-0.12378	0.01096	0.02738	-0.00924	0.00005	0.00038	30.83765	-4.74431	-0.29298	-0.01556	0.07694	0.01899	-0.00033	-0.00361	-0.00124	8.89454	-2.79094	12.59655	-0.00881	-0.00177	-0.00079	-0.00034	-0.00004	-0.00016	4.59403	-0.26449	-19.33301	-0.01104	-0.01397	0.00018	-0.00100	-0.00058	-0.00001	7.90060
641			6.40000	0.13529	7.70704	13.65899	0.00139	0.00113	0.00117	0.00004	0.00001	-0.00000	86.77333	-3.59997	-12.32948	-0.12396	0.01102	0.02718	-0.01030	0.00011	0.00061	30.82723	-4.70117	-0.27359	-0.01569	0.07506	0.01821	-0.00033	-0.00373	-0.00122	8.86904	-2.81889	12.47978	-0.00883	-0.00174	-0.00079	-0.00025	-0.00003	-0.00017	4.54827	-0.28838	-19.30472	-0.01083	-0.01420	0.00019	-0.00074	-0.00047	-0.00001	7.86963
642			6.41000	0.11733	7.70191	13.66116	0.00139	0.00113	0.00117	0.00004	0.00001	-0.00001	86.72437	-3.61652	-12.33657	-0.12446	0.01110	0.02690	-0.01058	0.00021	0.00095	30.81664	-4.65591	-0.25589	-0.01610	0.07292	0.01736	-0.00033	-0.00407	-0.00112	8.84998	-2.84667	12.35806	-0.00886	-0.00172	-0.00079	-0.00014	-0.00003	-0.00017	4.51535	-0.30690	-19.27827	-0.01072	-0.01436	0.00020	-0.00050	-0.00035	-0.00001	7.84490
643			6.42000	0.09962	7.69850	13.66713	0.00140	0.00113	0.00116	0.00003	0.00000	-0.00002	86.67715	-3.64182	-12.34910	-0.12515	0.01118	0.02655	-0.00962	0.00033	0.00133	30.80621	-4.60830	-0.24280	-0.01687	0.07095	0.01665	-0.00031	-0.00456	-0.00098	8.83858	-2.87924	12.23185	-0.00887	-0.00170	-0.00079	-0.00003	-0.00004	-0.00018	4.49427	-0.32056	-19.25177	-0.01073	-0.01442	0.00021	-0.00030	-0.00024	-0.00001	7.82590
644			6.43000	0.08725	7.69708	13.67667	0.00140	0.00112	0.00115	0.00002	0.00000	-0.00002	86.63825	-3.67577	-12.36690	-0.12563	0.01124	0.02627	-0.00734	0.00042	0.00167	30.79691	-4.55817	-0.23564	-0.01765	0.06944	0.01607	-0.00026	-0.00509	-0.00084	8.83364	-2.91601	12.10237	-0.00886	-0.00169	-0.00080	0.00005	-0.00005	-0.00019	4.48329	-0.33060	-19.22419	-0.01083	-0.01434	0.00022	-0.00013	-0.00018	-0.00001	7.81192
645			6.44000	0.08413	7.69643	13.68730	0.00141	0.00112	0.00112	-0.00001	0.00000	-0.00002	86.61272	-3.71712	-12.38765	-0.12561	0.01127	0.02617	-0.00445	0.00046	0.00197	30.79001	-4.50527	-0.23411	-0.01770	0.06886	0.01575	-0.00016	-0.00562	-0.00076	8.83162	-2.95144	11.97032	-0.00885	-0.00167	-0.00079	0.00007	-0.00003	-0.00019	4.47975	-0.33911	-19.19440	-0.01103	-0.01413	0.00022	-0.00003	-0.00015	-0.00001	7.80182
646			6.45000	0.08965	7.69550	13.69589	0.00142	0.00110	0.00109	-0.00002	0.00000	-0.00001	86.60037	-3.76472	-12.40841	-0.12493	0.01127	0.02608	-0.00211	0.00044	0.00223	30.78649	-4.44945	-0.23583	-0.01711	0.06890	0.01570	-0.00005	-0.00599	-0.00077	8.82901	-2.98143	11.83592	-0.00887	-0.00164	-0.00078	0.00005	-0.00002	-0.00019	4.48013	-0.34820	-19.16025	-0.01130	-0.01386	0.00022	0.00002	-0.00018	-0.00001	7.79395
647			6.46000	0.09864	7.69434	13.70030	0.00142	0.00108	0.00105	-0.00002	0.00000	-0.00000	86.59597	-3.81757	-12.42671	-0.12397	0.01125	0.02579	-0.00113	0.00037	0.00239	30.78642	-4.39102	-0.23702	-0.01643	0.06920	0.01599	0.00003	-0.00606	-0.00088	8.82423	-3.00694	11.69967	-0.00889	-0.00161	-0.00076	0.00002	-0.00001	-0.00018	4.48099	-0.35976	-19.11969	-0.01166	-0.01355	0.00024	0.00000	-0.00024	-0.00002	7.78640
648			6.47000	0.10470	7.69329	13.69932	0.00143	0.00105	0.00100	-0.00000	0.00000	0.00001	86.59203	-3.87316	-12.44028	-0.12307	0.01122	0.02516	-0.00173	0.00027	0.00237	30.78878	-4.33108	-0.23313	-0.01614	0.06937	0.01656	0.00005	-0.00568	-0.00110	8.81761	-3.03210	11.56280	-0.00891	-0.00158	-0.00075	0.00000	-0.00001	-0.00018	4.47976	-0.37515	-19.07230	-0.01210	-0.01323	0.00025	-0.00006	-0.00031	-0.00002	7.77761
649			6.48000	0.10282	7.69243	13.69281	0.00143	0.00101	0.00095	0.00002	0.00000	0.00001	86.58131	-3.92704	-12.44738	-0.12253	0.01121	0.02438	-0.00358	0.00013	0.00215	30.79140	-4.27142	-0.21949	-0.01614	0.06914	0.01715	-0.00000	-0.00486	-0.00141	8.80984	-3.05965	11.42749	-0.00891	-0.00156	-0.00075	-0.00002	-0.00002	-0.00018	4.47436	-0.39461	-19.01955	-0.01253	-0.01286	0.00027	-0.00017	-0.00038	-0.00003	7.76600
650			6.49000	0.09067	7.69164	13.68140	0.00143	0.00098	0.00090	0.00004	0.00000	0.00002	86.55907	-3.97502	-12.44729	-0.12263	0.01124	0.02352	-0.00585	-0.00000	0.00180	30.79168	-4.21361	-0.19318	-0.01659	0.06819	0.01754	-0.00011	-0.00381	-0.00174	8.80126	-3.08881	11.29696	-0.00890	-0.00154	-0.00074	-0.00004	-0.00002	-0.00017	4.46344	-0.41743	-18.96497	-0.01281	-0.01245	0.00029	-0.00031	-0.00042	-0.00003	7.75001
651			6.50000	0.07029	7.69090	13.66738	0.00142	0.00094	0.00085	0.00006	0.00000	0.00002	86.52626	-4.01478	-12.44182	-0.12332	0.01132	0.02263	-0.00735	-0.00007	0.00142	30.78850	-4.15832	-0.15445	-0.01746	0.06641	0.01759	-0.00024	-0.00284	-0.00199	8.79141	-3.11603	11.17514	-0.00888	-0.00152	-0.00073	-0.00007	-0.00002	-0.00015	4.44570	-0.44198	-18.91270	-0.01286	-0.01205	0.00032	-0.00048	-0.00042	-0.00003	7.72841
652			6.51000	0.04836	7.69018	13.65459	0.00141	0.00091	0.00080	0.00005	0.00000	0.00001	86.48991	-4.04626	-12.43540	-0.12420	0.01140	0.02189	-0.00713	-0.00006	0.00107	30.78205	-4.10534	-0.10693	-0.01865	0.06463	0.01755	-0.00035	-0.00221	-0.00211	8.77958	-3.13715	11.06622	-0.00888	-0.00151	-0.00072	-0.00011	-0.00000	-0.00013	4.42022	-0.46516	-18.86687	-0.01261	-0.01174	0.00035	-0.00064	-0.00035	-0.00003	7.70043
653			6.52000	0.03325	7.68929	13.64619	0.00140	0.00088	0.00077	0.00002	0.00000	0.00001	86.45977	-4.07036	-12.43212	-0.12460	0.01143	0.02147	-0.00518	0.00000	0.00079	30.77424	-4.05408	-0.05574	-0.01971	0.06352	0.01753	-0.00037	-0.00196	-0.00211	8.76568	-3.15059	10.97371	-0.00890	-0.00148	-0.00071	-0.00015	0.00001	-0.00010	4.38700	-0.48295	-18.83060	-0.01211	-0.01162	0.00037	-0.00076	-0.00022	-0.00002	7.66662
654			6.53000	0.02971	7.68779	13.64241	0.00138	0.00086	0.00075	-0.00000	0.00000	0.00000	86.44212	-4.08861	-12.43279	-0.12428	0.01142	0.02132	-0.00253	0.00006	0.00061	30.76778	-4.00425	-0.00594	-0.02029	0.06303	0.01749	-0.00027	-0.00200	-0.00200	8.75088	-3.15882	10.90002	-0.00893	-0.00146	-0.00070	-0.00016	0.00000	-0.00008	4.34794	-0.49177	-18.80609	-0.01152	-0.01170	0.00038	-0.00080	-0.00004	-0.00001	7.62934
655			6.54000	0.03637	7.68529	13.64163	0.00137	0.00085	0.00074	-0.00002	0.00000	0.00000	86.43671	-4.10324	-12.43590	-0.12355	0.01139	0.02133	-0.00048	0.00009	0.00049	30.76540	-3.95592	0.03829	-0.02030	0.06308	0.01751	-0.00009	-0.00221	-0.00180	8.73770	-3.16655	10.84556	-0.00895	-0.00145	-0.00070	-0.00013	-0.00001	-0.00006	4.30748	-0.48970	-18.79450	-0.01096	-0.01198	0.00037	-0.00072	0.00016	-0.00000	7.59270
656			6.55000	0.04815	7.68135	13.64240	0.00135	0.00085	0.00075	-0.00003	0.00001	-0.00000	86.43823	-4.11564	-12.44000	-0.12294	0.01139	0.02138	0.00042	0.00010	0.00038	30.76807	-3.90947	0.07480	-0.02011	0.06374	0.01776	0.00009	-0.00245	-0.00159	8.72913	-3.17787	10.80884	-0.00896	-0.00144	-0.00071	-0.00006	-0.00002	-0.00004	4.27290	-0.47742	-18.79722	-0.01054	-0.01242	0.00033	-0.00050	0.00034	0.00001	7.56240
657			6.56000	0.06074	7.67561	13.64444	0.00134	0.00085	0.00077	-0.00003	0.00001	-0.00000	86.44127	-4.12433	-12.44495	-0.12273	0.01145	0.02155	0.00041	0.00011	0.00017	30.77527	-3.86551	0.10404	-0.02011	0.06510	0.01825	0.00024	-0.00257	-0.00142	8.72722	-3.19420	10.78639	-0.00894	-0.00145	-0.00074	0.00004	-0.00004	-0.00003	4.25356	-0.45703	-18.81637	-0.01032	-0.01291	0.00029	-0.00013	0.00047	0.00002	7.54563
658			6.57000	0.07275	7.66843	13.64781	0.00133	0.00086	0.00081	-0.00003	0.00001	-0.00001	86.44281	-4.12557	-12.45077	-0.12268	0.01153	0.02205	-0.00020	0.00011	-0.00016	30.78523	-3.82495	0.12847	-0.02009	0.06690	0.01867	0.00031	-0.00247	-0.00129	8.73212	-3.21406	10.77350	-0.00892	-0.00146	-0.00076	0.00013	-0.00005	-0.00002	4.25886	-0.43100	-18.85454	-0.01035	-0.01338	0.00024	0.00036	0.00056	0.00002	7.54986
659			6.58000	0.08322	7.66105	13.65231	0.00131	0.00088	0.00085	-0.00002	0.00001	-0.00001	86.44028	-4.11696	-12.45686	-0.12256	0.01162	0.02289	-0.00152	0.00010	-0.00054	30.79587	-3.78881	0.15034	-0.02001	0.06883	0.01883	0.00029	-0.00216	-0.00116	8.74279	-3.23371	10.76559	-0.00889	-0.00148	-0.00078	0.00020	-0.00004	-0.00001	4.29388	-0.40185	-18.91118	-0.01065	-0.01366	0.00021	0.00088	0.00058	0.00002	7.57878
660			6.59000	0.08929	7.65540	13.65735	0.00130	0.00090	0.00090	-0.00001	0.00001	-0.00001	86.42943	-4.09927	-12.46210	-0.12240	0.01170	0.02383	-0.00387	0.00007	-0.00089	30.80478	-3.75800	0.17072	-0.01996	0.07069	0.01888	0.00018	-0.00172	-0.00104	8.75746	-3.24767	10.75959	-0.00888	-0.00149	-0.00079	0.00025	-0.00002	-0.00001	4.35443	-0.37263	-18.97795	-0.01116	-0.01374	0.00020	0.00131	0.00055	0.00002	7.62712
661			6.60000	0.08716	7.65335	13.66257	0.00129	0.00093	0.00095	0.00002	-0.00000	-0.00001	86.40473	-4.07486	-12.46618	-0.12239	0.01177	0.02470	-0.00721	0.00005	-0.00115	30.80890	-3.73267	0.19021	-0.02011	0.07217	0.01885	-0.00002	-0.00125	-0.00092	8.77463	-3.25085	10.75381	-0.00888	-0.00148	-0.00079	0.00029	0.00001	-0.00001	4.42927	-0.34627	-19.04074	-0.01180	-0.01357	0.00020	0.00156	0.00047	0.00002	7.68260
662			6.61000	0.07416	7.65592	13.66806	0.00128	0.00096	0.00100	0.00004	-0.00001	-0.00001	86.36249	-4.04629	-12.46987	-0.12259	0.01185	0.02550	-0.01103	0.00004	-0.00132	30.80608	-3.71216	0.20894	-0.02043	0.07365	0.01892	-0.00027	-0.00085	-0.00084	8.79370	-3.24204	10.74757	-0.00891	-0.00147	-0.00077	0.00032	0.00004	-0.00001	4.50660	-0.32400	-19.08669	-0.01238	-0.01327	0.00023	0.00161	0.00042	0.00001	7.73321
663			6.62000	0.04923	7.66325	13.67411	0.00128	0.00099	0.00104	0.00007	-0.00002	-0.00001	86.30217	-4.01612	-12.47411	-0.12305	0.01193	0.02631	-0.01466	0.00006	-0.00136	30.79607	-3.69534	0.22697	-0.02116	0.07515	0.01902	-0.00051	-0.00062	-0.00076	8.81507	-3.22458	10.74182	-0.00893	-0.00146	-0.00075	0.00036	0.00005	-0.00000	4.57838	-0.30486	-19.11037	-0.01269	-0.01298	0.00027	0.00149	0.00040	0.00001	7.77163
664			6.63000	0.01318	7.67474	13.68036	0.00127	0.00103	0.00109	0.00009	-0.00002	-0.00001	86.22662	-3.98753	-12.47904	-0.12383	0.01202	0.02701	-0.01738	0.00007	-0.00127	30.78057	-3.68074	0.24337	-0.02211	0.07660	0.01920	-0.00068	-0.00058	-0.00067	8.83927	-3.20311	10.74027	-0.00894	-0.00145	-0.00074	0.00040	0.00005	0.00001	4.64168	-0.28660	-19.11608	-0.01267	-0.01289	0.00033	0.00133	0.00043	0.00000	7.79654
665			6.64000	-0.03075	7.68918	13.68626	0.00128	0.00107	0.00114	0.00010	-0.00003	-0.00001	86.14201	-3.96279	-12.48418	-0.12488	0.01214	0.02756	-0.01850	0.00007	-0.00112	30.76273	-3.66751	0.25686	-0.02324	0.07815	0.01959	-0.00073	-0.00065	-0.00056	8.86607	-3.17996	10.74858	-0.00893	-0.00145	-0.00074	0.00042	0.00006	0.00003	4.69837	-0.26629	-19.11557	-0.01241	-0.01300	0.00039	0.00122	0.00051	0.00000	7.81196
666			6.65000	-0.07684	7.70549	13.69134	0.00129	0.00111	0.00119	0.00010	-0.00003	-0.00001	86.05756	-3.94169	-12.48851	-0.12594	0.01227	0.02803	-0.01760	0.00004	-0.00102	30.74592	-3.65571	0.26674	-0.02408	0.07998	0.02017	-0.00064	-0.00069	-0.00044	8.89458	-3.15396	10.77183	-0.00890	-0.00147	-0.00076	0.00042	0.00006	0.00005	4.75425	-0.24116	-19.12257	-0.01202	-0.01332	0.00043	0.00124	0.00063	0.00001	7.82522
667			6.66000	-0.11922	7.72267	13.69493	0.00130	0.00115	0.00124	0.00009	-0.00003	-0.00001	85.98225	-3.92152	-12.49032	-0.12666	0.01238	0.02847	-0.01510	-0.00002	-0.00103	30.73309	-3.64621	0.27329	-0.02432	0.08138	0.02054	-0.00045	-0.00061	-0.00029	8.92363	-3.12164	10.81218	-0.00887	-0.00149	-0.00077	0.00040	0.00008	0.00007	4.81646	-0.20912	-19.14820	-0.01166	-0.01378	0.00045	0.00137	0.00078	0.00003	7.84437
668			6.67000	-0.15447	7.74003	13.69750	0.00131	0.00119	0.00130	0.00007	-0.00004	-0.00001	85.92101	-3.90011	-12.48948	-0.12702	0.01249	0.02898	-0.01208	-0.00006	-0.00110	30.72516	-3.64008	0.27634	-0.02404	0.08213	0.02046	-0.00028	-0.00046	-0.00009	8.95219	-3.07951	10.86899	-0.00885	-0.00151	-0.00078	0.00038	0.00010	0.00010	4.88882	-0.16971	-19.19643	-0.01139	-0.01430	0.00046	0.00151	0.00093	0.00005	7.87373
669			6.68000	-0.18202	7.75706	13.70047	0.00132	0.00123	0.00136	0.00005	-0.00004	-0.00001	85.87312	-3.87778	-12.48753	-0.12710	0.01259	0.02959	-0.00953	-0.00007	-0.00114	30.71995	-3.63828	0.27420	-0.02341	0.08273	0.02017	-0.00021	-0.00031	0.00018	8.97964	-3.02672	10.93966	-0.00885	-0.00151	-0.00079	0.00035	0.00012	0.00012	4.96868	-0.12468	-19.26225	-0.01124	-0.01483	0.00048	0.00158	0.00104	0.00006	7.91090
670			6.69000	-0.20301	7.77322	13.70447	0.00131	0.00126	0.00142	0.00004	-0.00003	-0.00001	85.83482	-3.85574	-12.48588	-0.12698	0.01267	0.03024	-0.00778	-0.00007	-0.00113	30.71424	-3.64168	0.26526	-0.02288	0.08333	0.01979	-0.00024	-0.00012	0.00048	9.00616	-2.96643	11.02136	-0.00886	-0.00152	-0.00079	0.00034	0.00012	0.00013	5.04975	-0.07718	-19.33688	-0.01115	-0.01532	0.00050	0.00153	0.00107	0.00007	7.94997
671			6.70000	-0.21930	7.78812	13.70889	0.00129	0.00129	0.00148	0.00003	-0.00003	-0.00001	85.80275	-3.83476	-12.48468	-0.12674	0.01272	0.03080	-0.00659	-0.00006	-0.00111	30.70653	-3.65114	0.24916	-0.02268	0.08394	0.01944	-0.00029	0.00018	0.00077	9.03293	-2.90530	11.11215	-0.00888	-0.00152	-0.00078	0.00035	0.00011	0.00014	5.12633	-0.03077	-19.41336	-0.01105	-0.01576	0.00052	0.00139	0.00104	0.00007	7.98564
672			6.71000	-0.23263	7.80161	13.71252	0.00126	0.00132	0.00153	0.00003	-0.00003	-0.00001	85.77504	-3.81427	-12.48338	-0.12646	0.01275	0.03119	-0.00568	-0.00006	-0.00113	30.69728	-3.66694	0.22739	-0.02281	0.08433	0.01908	-0.00031	0.00063	0.00098	9.06119	-2.85077	11.21058	-0.00890	-0.00152	-0.00078	0.00037	0.00008	0.00015	5.19440	0.01198	-19.48752	-0.01091	-0.01614	0.00054	0.00119	0.00094	0.00007	8.01449
673			6.72000	-0.24400	7.81381	13.71470	0.00124	0.00134	0.00156	0.00002	-0.00003	-0.00000	85.75108	-3.79303	-12.48201	-0.12625	0.01275	0.03147	-0.00481	-0.00006	-0.00120	30.68796	-3.68854	0.20295	-0.02300	0.08451	0.01872	-0.00027	0.00120	0.00108	9.09129	-2.80830	11.31475	-0.00891	-0.00153	-0.00078	0.00040	0.00005	0.00015	5.25167	0.04952	-19.55769	-0.01074	-0.01644	0.00054	0.00097	0.00082	0.00007	8.03535
674			6.73000	-0.25366	7.82483	13.71510	0.00122	0.00135	0.00157	0.00002	-0.00002	0.00000	85.73121	-3.77040	-12.48085	-0.12607	0.01272	0.03165	-0.00385	-0.00006	-0.00125	30.68063	-3.71451	0.17894	-0.02320	0.08418	0.01826	-0.00017	0.00173	0.00107	9.12278	-2.78130	11.42185	-0.00892	-0.00155	-0.00078	0.00041	0.00001	0.00015	5.29777	0.08163	-19.62442	-0.01065	-0.01659	0.00051	0.00077	0.00068	0.00006	8.04951
675			6.74000	-0.26158	7.83442	13.71383	0.00121	0.00135	0.00157	0.00002	-0.00002	0.00001	85.71593	-3.74738	-12.48011	-0.12597	0.01265	0.03172	-0.00282	-0.00006	-0.00120	30.67663	-3.74309	0.15712	-0.02329	0.08331	0.01769	-0.00002	0.00205	0.00101	9.15490	-2.77030	11.52822	-0.00891	-0.00158	-0.00079	0.00042	-0.00003	0.00014	5.33431	0.10886	-19.68946	-0.01068	-0.01652	0.00047	0.00062	0.00055	0.00006	8.05948
676			6.75000	-0.26758	7.84181	13.71090	0.00121	0.00134	0.00155	0.00001	-0.00001	0.00001	85.70547	-3.72676	-12.47910	-0.12592	0.01256	0.03170	-0.00172	-0.00007	-0.00097	30.67681	-3.77212	0.13705	-0.02318	0.08216	0.01712	0.00015	0.00203	0.00095	9.18630	-2.77246	11.63051	-0.00889	-0.00161	-0.00080	0.00039	-0.00006	0.00014	5.36394	0.13194	-19.75491	-0.01081	-0.01621	0.00041	0.00052	0.00042	0.00005	8.06820
677			6.76000	-0.27134	7.84608	13.70611	0.00122	0.00133	0.00152	0.00001	-0.00001	0.00001	85.70005	-3.71211	-12.47655	-0.12588	0.01248	0.03157	-0.00063	-0.00010	-0.00055	30.68118	-3.79981	0.11689	-0.02266	0.08120	0.01678	0.00029	0.00170	0.00092	9.21527	-2.78186	11.72704	-0.00886	-0.00164	-0.00081	0.00034	-0.00007	0.00013	5.38961	0.15153	-19.82331	-0.01096	-0.01574	0.00037	0.00048	0.00032	0.00005	8.07804
678			6.77000	-0.27279	7.84721	13.70000	0.00123	0.00132	0.00149	0.00000	0.00000	0.00002	85.69930	-3.70612	-12.47188	-0.12578	0.01241	0.03137	0.00029	-0.00012	-0.00007	30.68867	-3.82493	0.09495	-0.02181	0.08106	0.01689	0.00037	0.00125	0.00093	9.23979	-2.79073	11.81838	-0.00883	-0.00167	-0.00083	0.00027	-0.00006	0.00013	5.41424	0.16874	-19.89748	-0.01112	-0.01520	0.00034	0.00050	0.00025	0.00005	8.09085
679			6.78000	-0.27262	7.84610	13.69360	0.00125	0.00131	0.00146	0.00000	0.00000	0.00002	85.70200	-3.70858	-12.46535	-0.12562	0.01236	0.03109	0.00087	-0.00014	0.00030	30.69760	-3.84708	0.07178	-0.02081	0.08160	0.01741	0.00037	0.00093	0.00091	9.25847	-2.79177	11.90688	-0.00881	-0.00169	-0.00083	0.00017	-0.00003	0.00013	5.44035	0.18551	-19.97903	-0.01130	-0.01468	0.00033	0.00055	0.00024	0.00005	8.10786
680			6.79000	-0.27184	7.84356	13.68790	0.00126	0.00129	0.00144	0.00000	0.00001	0.00001	85.70634	-3.71602	-12.45784	-0.12540	0.01230	0.03071	0.00101	-0.00015	0.00045	30.70626	-3.86665	0.05028	-0.02010	0.08203	0.01793	0.00032	0.00089	0.00081	9.27104	-2.78027	11.99594	-0.00881	-0.00171	-0.00083	0.00009	0.00001	0.00013	5.46995	0.20382	-20.06803	-0.01147	-0.01436	0.00035	0.00065	0.00028	0.00006	8.13000
681			6.80000	-0.27132	7.83980	13.68316	0.00128	0.00128	0.00141	0.00000	0.00001	0.00001	85.71027	-3.72424	-12.45016	-0.12521	0.01226	0.03037	0.00075	-0.00015	0.00041	30.71335	-3.88426	0.03333	-0.01950	0.08205	0.01826	0.00024	0.00105	0.00066	9.27850	-2.75522	12.08942	-0.00882	-0.00171	-0.00082	0.00002	0.00004	0.00014	5.50477	0.22552	-20.16400	-0.01165	-0.01427	0.00038	0.00078	0.00036	0.00007	8.15824
682			6.81000	-0.27130	7.83465	13.67910	0.00130	0.00127	0.00139	0.00000	0.00001	0.00001	85.71220	-3.73037	-12.44290	-0.12515	0.01223	0.03006	0.00028	-0.00013	0.00028	30.71826	-3.90041	0.02201	-0.01891	0.08153	0.01831	0.00015	0.00126	0.00050	9.28268	-2.71893	12.19043	-0.00884	-0.00172	-0.00081	-0.00002	0.00007	0.00016	5.54541	0.25152	-20.26503	-0.01178	-0.01443	0.00042	0.00088	0.00045	0.00008	8.19292
683			6.82000	-0.27143	7.82815	13.67583	0.00132	0.00126	0.00138	0.00000	0.00002	0.00001	85.71201	-3.73385	-12.43711	-0.12522	0.01221	0.02981	-0.00008	-0.00010	0.00015	30.72141	-3.91565	0.01526	-0.01834	0.08080	0.01825	0.00010	0.00144	0.00040	9.28530	-2.67558	12.30052	-0.00884	-0.00174	-0.00082	-0.00005	0.00008	0.00017	5.58987	0.28101	-20.36644	-0.01183	-0.01484	0.00045	0.00092	0.00052	0.00008	8.23235
684			6.83000	-0.27104	7.82065	13.67294	0.00134	0.00125	0.00136	-0.00000	0.00002	0.00001	85.71082	-3.73535	-12.43299	-0.12533	0.01219	0.02954	-0.00014	-0.00007	0.00005	30.72372	-3.93082	0.01083	-0.01794	0.08021	0.01829	0.00008	0.00156	0.00037	9.28704	-2.62870	12.41947	-0.00884	-0.00176	-0.00083	-0.00007	0.00008	0.00018	5.63361	0.31086	-20.46088	-0.01186	-0.01544	0.00047	0.00084	0.00051	0.00007	8.27266
685			6.84000	-0.26978	7.81285	13.66988	0.00136	0.00124	0.00134	-0.00000	0.00002	0.00001	85.71028	-3.73543	-12.42993	-0.12540	0.01215	0.02928	0.00016	-0.00007	-0.00001	30.72610	-3.94669	0.00669	-0.01766	0.07990	0.01845	0.00010	0.00166	0.00040	9.28721	-2.58056	12.54463	-0.00883	-0.00178	-0.00084	-0.00010	0.00008	0.00019	5.67025	0.33651	-20.53991	-0.01188	-0.01611	0.00046	0.00064	0.00041	0.00006	8.30829
686			6.85000	-0.26800	7.80575	13.66612	0.00138	0.00122	0.00131	-0.00000	0.00001	0.00001	85.71185	-3.73458	-12.42674	-0.12545	0.01210	0.02904	0.00070	-0.00008	-0.00004	30.72926	-3.96396	0.00163	-0.01726	0.07973	0.01865	0.00012	0.00178	0.00046	9.28506	-2.53413	12.67109	-0.00882	-0.00179	-0.00084	-0.00014	0.00007	0.00019	5.69464	0.35387	-20.59797	-0.01191	-0.01673	0.00045	0.00037	0.00022	0.00004	8.33482
687			6.86000	-0.26629	7.80050	13.66139	0.00139	0.00120	0.00128	-0.00000	0.00001	0.00001	85.71616	-3.73324	-12.42228	-0.12547	0.01203	0.02875	0.00126	-0.00012	-0.00006	30.73354	-3.98314	-0.00451	-0.01672	0.07937	0.01878	0.00014	0.00195	0.00051	9.28050	-2.49315	12.79273	-0.00881	-0.00180	-0.00085	-0.00016	0.00006	0.00018	5.70526	0.36111	-20.63547	-0.01198	-0.01723	0.00042	0.00010	-0.00002	0.00002	8.35125
688			6.87000	-0.26499	7.79766	13.65574	0.00140	0.00119	0.00124	-0.00000	0.00000	0.00001	85.72266	-3.73149	-12.41593	-0.12545	0.01196	0.02838	0.00164	-0.00015	-0.00009	30.73796	-4.00411	-0.01096	-0.01601	0.07890	0.01891	0.00012	0.00216	0.00052	9.27390	-2.46081	12.90311	-0.00880	-0.00181	-0.00085	-0.00018	0.00003	0.00015	5.70361	0.35841	-20.65682	-0.01201	-0.01748	0.00038	-0.00013	-0.00026	0.00001	8.35894
689			6.88000	-0.26390	7.79710	13.64990	0.00141	0.00118	0.00121	-0.00000	-0.00000	0.00001	85.73022	-3.72859	-12.40806	-0.12541	0.01189	0.02798	0.00180	-0.00018	-0.00017	30.74110	-4.02630	-0.01581	-0.01521	0.07831	0.01900	0.00006	0.00243	0.00046	9.26601	-2.44056	12.99615	-0.00880	-0.00183	-0.00084	-0.00018	-0.00000	0.00012	5.69221	0.34703	-20.66653	-0.01196	-0.01748	0.00032	-0.00031	-0.00047	0.00000	8.36023
690			6.89000	-0.26254	7.79822	13.64470	0.00142	0.00117	0.00119	-0.00000	-0.00000	0.00001	85.73804	-3.72331	-12.39947	-0.12528	0.01180	0.02751	0.00183	-0.00018	-0.00028	30.74186	-4.04883	-0.01649	-0.01473	0.07704	0.01879	-0.00002	0.00268	0.00031	9.25752	-2.43526	13.06644	-0.00879	-0.00184	-0.00085	-0.00017	-0.00004	0.00008	5.67379	0.32881	-20.66786	-0.01184	-0.01732	0.00026	-0.00042	-0.00061	-0.00000	8.35766
691			6.90000	-0.26067	7.79981	13.64063	0.00142	0.00116	0.00117	-0.00000	-0.00000	0.00001	85.74592	-3.71554	-12.39138	-0.12508	0.01171	0.02703	0.00181	-0.00016	-0.00036	30.74009	-4.07029	-0.01181	-0.01472	0.07510	0.01826	-0.00009	0.00273	0.00014	9.24852	-2.44440	13.10983	-0.00878	-0.00186	-0.00086	-0.00016	-0.00006	0.00004	5.65142	0.30619	-20.66304	-0.01170	-0.01704	0.00020	-0.00047	-0.00067	-0.00000	8.35377
692			6.91000	-0.25855	7.80051	13.63750	0.00143	0.00114	0.00115	-0.00000	0.00000	0.00001	85.75364	-3.70696	-12.38465	-0.12487	0.01162	0.02664	0.00172	-0.00013	-0.00032	30.73590	-4.08904	-0.00270	-0.01490	0.07308	0.01761	-0.00015	0.00249	-0.00000	9.23865	-2.46455	13.12437	-0.00878	-0.00187	-0.00086	-0.00016	-0.00008	-0.00000	5.62795	0.28221	-20.65412	-0.01163	-0.01662	0.00017	-0.00046	-0.00065	-0.00000	8.35032
693			6.92000	-0.25691	7.79970	13.63447	0.00143	0.00113	0.00112	-0.00000	0.00000	0.00001	85.76093	-3.70076	-12.37940	-0.12460	0.01154	0.02635	0.00149	-0.00010	-0.00016	30.72972	-4.10384	0.00830	-0.01507	0.07172	0.01722	-0.00021	0.00208	-0.00008	9.22817	-2.49205	13.11105	-0.00880	-0.00187	-0.00086	-0.00014	-0.00008	-0.00004	5.60592	0.25958	-20.64382	-0.01166	-0.01604	0.00018	-0.00042	-0.00056	-0.00000	8.34861
694			6.93000	-0.25670	7.79763	13.63110	0.00142	0.00111	0.00110	0.00000	0.00000	0.00001	85.76675	-3.69936	-12.37560	-0.12436	0.01147	0.02607	0.00108	-0.00006	0.00006	30.72135	-4.11473	0.01918	-0.01533	0.07120	0.01721	-0.00028	0.00167	-0.00013	9.21814	-2.52469	13.07396	-0.00882	-0.00186	-0.00084	-0.00011	-0.00009	-0.00007	5.58715	0.23997	-20.63456	-0.01178	-0.01540	0.00022	-0.00034	-0.00045	-0.00000	8.34920
695			6.94000	-0.25826	7.79469	13.62729	0.00141	0.00109	0.00108	0.00001	0.00001	0.00001	85.77051	-3.70303	-12.37300	-0.12411	0.01142	0.02579	0.00064	-0.00003	0.00024	30.71058	-4.12262	0.02951	-0.01567	0.07145	0.01757	-0.00034	0.00144	-0.00017	9.21010	-2.56064	13.02012	-0.00883	-0.00185	-0.00083	-0.00006	-0.00008	-0.00009	5.57305	0.22429	-20.62846	-0.01195	-0.01479	0.00027	-0.00024	-0.00033	-0.00000	8.35204
696			6.95000	-0.26141	7.79100	13.62344	0.00139	0.00107	0.00106	0.00001	0.00001	0.00001	85.77238	-3.70963	-12.37142	-0.12384	0.01138	0.02547	0.00035	-0.00001	0.00029	30.69777	-4.12896	0.04058	-0.01609	0.07183	0.01803	-0.00040	0.00145	-0.00023	9.20473	-2.59640	12.95825	-0.00882	-0.00185	-0.00082	-0.00003	-0.00007	-0.00009	5.56453	0.21340	-20.62675	-0.01213	-0.01430	0.00033	-0.00012	-0.00021	-0.00000	8.35696
697			6.96000	-0.26557	7.78676	13.62049	0.00137	0.00105	0.00104	0.00001	0.00001	0.00000	85.77361	-3.71601	-12.37117	-0.12361	0.01135	0.02518	0.00034	0.00002	0.00024	30.68417	-4.13498	0.05418	-0.01668	0.07176	0.01823	-0.00042	0.00162	-0.00030	9.20124	-2.62686	12.89708	-0.00881	-0.00184	-0.00083	-0.00001	-0.00005	-0.00009	5.56182	0.20780	-20.62971	-0.01231	-0.01396	0.00037	-0.00000	-0.00009	0.00000	8.36411
698			6.97000	-0.26984	7.78228	13.61912	0.00134	0.00103	0.00103	0.00001	0.00001	0.00000	85.77566	-3.72066	-12.37266	-0.12340	0.01131	0.02497	0.00059	0.00005	0.00015	30.67130	-4.14148	0.07011	-0.01725	0.07151	0.01830	-0.00040	0.00180	-0.00033	9.19812	-2.64758	12.84362	-0.00881	-0.00184	-0.00083	-0.00002	-0.00002	-0.00007	5.56435	0.20729	-20.63626	-0.01245	-0.01385	0.00041	0.00009	0.00002	0.00000	8.37375
699			6.98000	-0.27325	7.77784	13.61975	0.00132	0.00101	0.00101	0.00000	0.00001	-0.00000	85.77941	-3.72333	-12.37593	-0.12326	0.01129	0.02494	0.00097	0.00008	0.00008	30.65999	-4.14908	0.08696	-0.01766	0.07145	0.01833	-0.00036	0.00195	-0.00031	9.19385	-2.65637	12.80260	-0.00881	-0.00183	-0.00083	-0.00006	0.00001	-0.00005	5.57017	0.21064	-20.64330	-0.01249	-0.01395	0.00046	0.00013	0.00009	0.00000	8.38542
700			6.99000	-0.27453	7.77389	13.62213	0.00129	0.00100	0.00100	-0.00000	0.00001	-0.00000	85.78520	-3.72485	-12.38019	-0.12322	0.01128	0.02508	0.00146	0.00008	0.00007	30.65018	-4.15847	0.10283	-0.01775	0.07163	0.01836	-0.00032	0.00204	-0.00022	9.18752	-2.65422	12.77724	-0.00883	-0.00182	-0.00083	-0.00011	0.00003	-0.00002	5.57611	0.21572	-20.64670	-0.01242	-0.01422	0.00051	0.00009	0.00012	0.00000	8.39753
701			7.00000	-0.27235	7.77113	13.62533	0.00128	0.00099	0.00099	-0.00001	0.00000	-0.00000	85.79353	-3.72694	-12.38391	-0.12321	0.01127	0.02524	0.00204	0.00006	0.00016	30.64161	-4.16997	0.11564	-0.01776	0.07156	0.01823	-0.00027	0.00198	-0.00007	9.17867	-2.64479	12.76992	-0.00885	-0.00181	-0.00082	-0.00016	0.00003	0.00001	5.57828	0.22047	-20.64349	-0.01226	-0.01454	0.00057	-0.00003	0.00012	-0.00001	8.40790
702			7.01000	-0.26577	7.76982	13.62781	0.00127	0.00098	0.00099	-0.00002	0.00000	-0.00000	85.80451	-3.73230	-12.38534	-0.12318	0.01126	0.02520	0.00261	0.00001	0.00036	30.63411	-4.18358	0.12276	-0.01797	0.07081	0.01789	-0.00022	0.00173	0.00015	9.16671	-2.63212	12.78247	-0.00886	-0.00181	-0.00081	-0.00023	0.00003	0.00004	5.57342	0.22382	-20.63467	-0.01208	-0.01479	0.00062	-0.00020	0.00010	-0.00001	8.41527
703			7.02000	-0.25458	7.76930	13.62857	0.00127	0.00098	0.00098	-0.00003	0.00000	0.00000	85.81779	-3.74328	-12.38385	-0.12310	0.01126	0.02492	0.00302	-0.00003	0.00061	30.62778	-4.19882	0.12184	-0.01833	0.06988	0.01759	-0.00017	0.00130	0.00038	9.15080	-2.61899	12.81677	-0.00888	-0.00181	-0.00079	-0.00031	0.00002	0.00007	5.55943	0.22635	-20.62659	-0.01188	-0.01491	0.00067	-0.00039	0.00008	-0.00000	8.41991
704			7.03000	-0.23979	7.76834	13.62754	0.00127	0.00098	0.00098	-0.00003	0.00000	0.00000	85.83228	-3.76005	-12.38029	-0.12290	0.01126	0.02461	0.00304	-0.00005	0.00081	30.62268	-4.21433	0.11248	-0.01849	0.06952	0.01754	-0.00012	0.00078	0.00055	9.13041	-2.60644	12.87460	-0.00889	-0.00181	-0.00078	-0.00040	0.00000	0.00010	5.53610	0.22940	-20.62908	-0.01172	-0.01484	0.00067	-0.00055	0.00007	0.00002	8.42313
705			7.04000	-0.22368	7.76624	13.62525	0.00127	0.00098	0.00097	-0.00003	0.00000	0.00000	85.84561	-3.78037	-12.37635	-0.12259	0.01126	0.02439	0.00238	-0.00003	0.00090	30.61843	-4.22826	0.09713	-0.01836	0.06960	0.01758	-0.00010	0.00026	0.00063	9.10546	-2.59417	12.95657	-0.00887	-0.00183	-0.00079	-0.00048	-0.00000	0.00013	5.50520	0.23442	-20.65169	-0.01162	-0.01457	0.00061	-0.00066	0.00008	0.00004	8.42711
706			7.05000	-0.20970	7.76361	13.62347	0.00127	0.00097	0.00096	-0.00003	0.00000	0.00000	85.85413	-3.80200	-12.37460	-0.12244	0.01129	0.02426	0.00096	0.00004	0.00089	30.61410	-4.23888	0.07946	-0.01819	0.06988	0.01766	-0.00012	-0.00018	0.00058	9.07623	-2.57979	13.06067	-0.00884	-0.00186	-0.00080	-0.00055	-0.00000	0.00016	5.47088	0.24251	-20.70075	-0.01154	-0.01423	0.00051	-0.00066	0.00010	0.00006	8.43472
707			7.06000	-0.20017	7.76144	13.62441	0.00127	0.00096	0.00094	-0.00002	0.00000	-0.00000	85.85469	-3.82274	-12.37753	-0.12267	0.01133	0.02408	-0.00078	0.00014	0.00076	30.60809	-4.24493	0.06302	-0.01851	0.07007	0.01781	-0.00021	-0.00050	0.00044	9.04379	-2.55949	13.18180	-0.00882	-0.00188	-0.00081	-0.00059	0.00001	0.00018	5.43937	0.25425	-20.77764	-0.01147	-0.01387	0.00039	-0.00053	0.00013	0.00006	8.44898
708			7.07000	-0.19376	7.76009	13.62935	0.00127	0.00096	0.00094	-0.00002	0.00000	-0.00001	85.84764	-3.83926	-12.38622	-0.12319	0.01137	0.02389	-0.00208	0.00024	0.00049	30.59896	-4.24626	0.05077	-0.01946	0.07005	0.01795	-0.00034	-0.00065	0.00025	9.01064	-2.53091	13.31337	-0.00881	-0.00191	-0.00081	-0.00059	0.00004	0.00020	5.41669	0.26985	-20.87836	-0.01129	-0.01370	0.00031	-0.00032	0.00017	0.00006	8.47178
709			7.08000	-0.18670	7.75920	13.63802	0.00128	0.00096	0.00093	-0.00002	0.00000	-0.00002	85.83680	-3.84808	-12.39954	-0.12366	0.01141	0.02387	-0.00250	0.00029	0.00015	30.58655	-4.24384	0.04407	-0.02035	0.06985	0.01789	-0.00046	-0.00063	0.00006	8.97939	-2.49306	13.45071	-0.00881	-0.00193	-0.00082	-0.00055	0.00007	0.00021	5.40569	0.28906	-20.99576	-0.01101	-0.01371	0.00029	-0.00010	0.00022	0.00006	8.50264
710			7.09000	-0.17656	7.75864	13.64896	0.00129	0.00096	0.00094	-0.00003	0.00000	-0.00002	85.82632	-3.84850	-12.41449	-0.12387	0.01144	0.02413	-0.00224	0.00028	-0.00015	30.57220	-4.23949	0.04191	-0.02062	0.06996	0.01775	-0.00052	-0.00051	-0.00004	8.95149	-2.44497	13.59236	-0.00881	-0.00196	-0.00081	-0.00049	0.00010	0.00021	5.40553	0.31114	-21.12260	-0.01068	-0.01389	0.00032	0.00008	0.00026	0.00007	8.53895
711			7.10000	-0.16397	7.75894	13.66078	0.00130	0.00097	0.00095	-0.00003	-0.00000	-0.00002	85.81798	-3.84299	-12.42781	-0.12387	0.01147	0.02460	-0.00175	0.00021	-0.00034	30.55731	-4.23530	0.04201	-0.02035	0.07081	0.01779	-0.00052	-0.00032	-0.00007	8.92750	-2.38719	13.73979	-0.00882	-0.00197	-0.00081	-0.00044	0.00013	0.00022	5.41342	0.33466	-21.25367	-0.01037	-0.01414	0.00037	0.00020	0.00027	0.00009	8.57737
712			7.11000	-0.15101	7.76068	13.67210	0.00130	0.00098	0.00096	-0.00003	-0.00000	-0.00002	85.81158	-3.83420	-12.43672	-0.12371	0.01149	0.02505	-0.00143	0.00011	-0.00046	30.54306	-4.23283	0.04314	-0.01987	0.07219	0.01809	-0.00048	-0.00001	-0.00007	8.90738	-2.32236	13.89590	-0.00882	-0.00199	-0.00080	-0.00038	0.00014	0.00024	5.42631	0.35795	-21.38617	-0.01017	-0.01440	0.00043	0.00027	0.00025	0.00010	8.61563
713			7.12000	-0.14002	7.76357	13.68190	0.00129	0.00099	0.00098	-0.00002	-0.00001	-0.00002	85.80549	-3.82294	-12.43985	-0.12358	0.01151	0.02531	-0.00146	-0.00000	-0.00054	30.52976	-4.23273	0.04601	-0.01973	0.07310	0.01831	-0.00045	0.00036	-0.00010	8.89102	-2.25431	14.06313	-0.00881	-0.00202	-0.00080	-0.00033	0.00014	0.00025	5.44187	0.37981	-21.51847	-0.01013	-0.01462	0.00045	0.00031	0.00021	0.00011	8.65251
714			7.13000	-0.13252	7.76648	13.69025	0.00128	0.00101	0.00101	-0.00002	-0.00000	-0.00001	85.79816	-3.80966	-12.43808	-0.12372	0.01155	0.02539	-0.00159	-0.00008	-0.00061	30.51774	-4.23461	0.05119	-0.01989	0.07326	0.01833	-0.00041	0.00065	-0.00013	8.87843	-2.18563	14.24199	-0.00878	-0.00205	-0.00080	-0.00028	0.00014	0.00027	5.45948	0.39941	-21.64900	-0.01027	-0.01480	0.00045	0.00035	0.00015	0.00010	8.68825
715			7.14000	-0.12741	7.76779	13.69785	0.00128	0.00103	0.00104	-0.00002	0.00000	-0.00001	85.79033	-3.79490	-12.43395	-0.12430	0.01162	0.02544	-0.00126	-0.00010	-0.00067	30.50725	-4.23734	0.05812	-0.02031	0.07311	0.01828	-0.00036	0.00075	-0.00015	8.86890	-2.11565	14.43098	-0.00873	-0.00209	-0.00083	-0.00024	0.00015	0.00029	5.47948	0.41642	-21.77594	-0.01053	-0.01503	0.00040	0.00041	0.00010	0.00009	8.72348
716			7.15000	-0.12016	7.76595	13.70513	0.00128	0.00104	0.00107	-0.00003	0.00001	-0.00001	85.78603	-3.77884	-12.43047	-0.12490	0.01168	0.02560	-0.00012	-0.00006	-0.00073	30.49833	-4.23987	0.06533	-0.02057	0.07312	0.01821	-0.00033	0.00062	-0.00015	8.86092	-2.04165	14.62646	-0.00869	-0.00213	-0.00085	-0.00022	0.00017	0.00031	5.50264	0.43112	-21.89723	-0.01085	-0.01527	0.00034	0.00049	0.00007	0.00007	8.75914
717			7.16000	-0.10617	7.76023	13.71175	0.00127	0.00105	0.00109	-0.00004	0.00001	-0.00001	85.78894	-3.76179	-12.43009	-0.12499	0.01170	0.02595	0.00134	0.00001	-0.00077	30.49001	-4.24101	0.07103	-0.02048	0.07366	0.01820	-0.00032	0.00029	-0.00012	8.85359	-1.96282	14.82290	-0.00867	-0.00217	-0.00088	-0.00020	0.00019	0.00031	5.52943	0.44456	-22.01026	-0.01121	-0.01550	0.00027	0.00057	0.00008	0.00005	8.79561
718			7.17000	-0.08531	7.75120	13.71661	0.00127	0.00106	0.00111	-0.00005	0.00002	-0.00001	85.79848	-3.74496	-12.43356	-0.12452	0.01167	0.02636	0.00223	0.00008	-0.00074	30.48101	-4.23987	0.07411	-0.02028	0.07442	0.01818	-0.00035	-0.00017	-0.00008	8.84720	-1.88125	15.01376	-0.00866	-0.00221	-0.00089	-0.00018	0.00020	0.00030	5.55974	0.45795	-22.11245	-0.01145	-0.01580	0.00021	0.00064	0.00013	0.00004	8.83251
719			7.18000	-0.06194	7.74039	13.71856	0.00127	0.00106	0.00111	-0.00005	0.00002	-0.00000	85.81010	-3.73042	-12.44025	-0.12393	0.01163	0.02667	0.00213	0.00013	-0.00059	30.47054	-4.23609	0.07408	-0.02007	0.07482	0.01804	-0.00039	-0.00067	-0.00003	8.84188	-1.80053	15.19279	-0.00866	-0.00224	-0.00089	-0.00016	0.00020	0.00028	5.59182	0.47232	-22.20153	-0.01163	-0.01612	0.00018	0.00065	0.00019	0.00003	8.86864
720			7.19000	-0.04125	7.72915	13.71710	0.00128	0.00106	0.00110	-0.00004	0.00002	0.00000	85.81910	-3.72050	-12.44855	-0.12360	0.01159	0.02678	0.00132	0.00016	-0.00033	30.45872	-4.23011	0.07036	-0.01996	0.07452	0.01776	-0.00041	-0.00114	0.00006	8.83713	-1.72393	15.35413	-0.00865	-0.00227	-0.00089	-0.00014	0.00020	0.00025	5.62276	0.48776	-22.27571	-0.01187	-0.01641	0.00016	0.00062	0.00026	0.00002	8.90228
721			7.20000	-0.02608	7.71844	13.71340	0.00128	0.00105	0.00109	-0.00003	0.00002	0.00001	85.82349	-3.71732	-12.45742	-0.12355	0.01157	0.02662	0.00036	0.00018	0.00001	30.44625	-4.22295	0.06196	-0.02001	0.07356	0.01737	-0.00040	-0.00152	0.00018	8.83224	-1.65277	15.49319	-0.00864	-0.00229	-0.00089	-0.00013	0.00019	0.00021	5.65014	0.50338	-22.33471	-0.01222	-0.01671	0.00017	0.00054	0.00028	0.00002	8.93182
722			7.21000	-0.01701	7.70896	13.70978	0.00128	0.00104	0.00108	-0.00001	0.00002	0.00001	85.82359	-3.72233	-12.46638	-0.12366	0.01156	0.02630	-0.00054	0.00019	0.00037	30.43398	-4.21586	0.04783	-0.02019	0.07270	0.01717	-0.00039	-0.00179	0.00033	8.82670	-1.58616	15.60808	-0.00863	-0.00232	-0.00090	-0.00014	0.00020	0.00017	5.67261	0.51739	-22.38073	-0.01251	-0.01700	0.00019	0.00044	0.00025	0.00001	8.95608
723			7.22000	-0.01352	7.70107	13.70804	0.00128	0.00103	0.00106	-0.00000	0.00001	0.00000	85.81962	-3.73479	-12.47500	-0.12378	0.01154	0.02595	-0.00142	0.00018	0.00063	30.42145	-4.20982	0.02855	-0.02037	0.07248	0.01728	-0.00041	-0.00190	0.00045	8.81988	-1.52309	15.69918	-0.00863	-0.00233	-0.00090	-0.00015	0.00020	0.00014	5.68931	0.52826	-22.41719	-0.01263	-0.01717	0.00021	0.00031	0.00017	0.00001	8.97451
724			7.23000	-0.01486	7.69473	13.70843	0.00128	0.00103	0.00106	0.00001	0.00001	-0.00000	85.81148	-3.75161	-12.48247	-0.12395	0.01156	0.02573	-0.00225	0.00016	0.00075	30.40793	-4.20506	0.00674	-0.02046	0.07274	0.01749	-0.00045	-0.00184	0.00050	8.81145	-1.46445	15.76757	-0.00866	-0.00234	-0.00089	-0.00015	0.00018	0.00010	5.69996	0.53506	-22.44694	-0.01253	-0.01717	0.00022	0.00018	0.00007	0.00001	8.98769
725			7.24000	-0.02032	7.68995	13.71030	0.00128	0.00103	0.00106	0.00002	0.00001	-0.00000	85.79970	-3.76933	-12.48796	-0.12410	0.01160	0.02564	-0.00287	0.00011	0.00073	30.39314	-4.20133	-0.01453	-0.02042	0.07318	0.01769	-0.00049	-0.00164	0.00047	8.80303	-1.41522	15.81435	-0.00870	-0.00233	-0.00087	-0.00012	0.00014	0.00006	5.70531	0.53818	-22.47165	-0.01228	-0.01702	0.00024	0.00007	-0.00001	0.00001	8.99686
726			7.25000	-0.02903	7.68696	13.71283	0.00128	0.00103	0.00106	0.00002	0.00000	-0.00000	85.78554	-3.78515	-12.49112	-0.12422	0.01165	0.02571	-0.00321	0.00006	0.00062	30.37752	-4.19844	-0.03284	-0.02027	0.07385	0.01789	-0.00051	-0.00134	0.00039	8.79760	-1.38364	15.84112	-0.00874	-0.00232	-0.00084	-0.00005	0.00007	0.00003	5.70645	0.53893	-22.49244	-0.01195	-0.01683	0.00026	-0.00002	-0.00004	0.00001	9.00360
727			7.26000	-0.04021	7.68560	13.71468	0.00128	0.00104	0.00107	0.00003	0.00000	-0.00000	85.77032	-3.79709	-12.49169	-0.12431	0.01171	0.02586	-0.00323	0.00000	0.00040	30.36186	-4.19594	-0.04664	-0.02008	0.07491	0.01825	-0.00051	-0.00096	0.00025	8.79703	-1.37702	15.85032	-0.00875	-0.00232	-0.00083	0.00003	-0.00003	0.00000	5.70325	0.53931	-22.50937	-0.01161	-0.01658	0.00028	-0.00011	-0.00001	0.00001	9.00914
728			7.27000	-0.05252	7.68536	13.71502	0.00127	0.00104	0.00108	0.00003	-0.00000	0.00000	85.75571	-3.80283	-12.49020	-0.12440	0.01178	0.02610	-0.00285	-0.00004	0.00009	30.34688	-4.19367	-0.05394	-0.01988	0.07616	0.01869	-0.00049	-0.00045	0.00006	8.80114	-1.39721	15.84495	-0.00874	-0.00232	-0.00083	0.00009	-0.00012	-0.00002	5.69493	0.54077	-22.52130	-0.01134	-0.01633	0.00030	-0.00022	0.00004	0.00000	9.01399
729			7.28000	-0.06394	7.68596	13.71409	0.00126	0.00104	0.00109	0.00002	-0.00000	0.00000	85.74383	-3.80092	-12.48761	-0.12431	0.01182	0.02637	-0.00214	-0.00006	-0.00022	30.33321	-4.19197	-0.05331	-0.01960	0.07701	0.01894	-0.00045	0.00019	-0.00014	8.80847	-1.43967	15.82836	-0.00871	-0.00233	-0.00084	0.00013	-0.00019	-0.00004	5.68119	0.54373	-22.52737	-0.01121	-0.01609	0.00031	-0.00031	0.00009	0.00000	9.01814
730			7.29000	-0.07347	7.68784	13.71321	0.00124	0.00104	0.00110	0.00002	-0.00001	0.00000	85.73567	-3.79267	-12.48483	-0.12386	0.01181	0.02664	-0.00149	-0.00007	-0.00043	30.32118	-4.19188	-0.04540	-0.01919	0.07729	0.01892	-0.00041	0.00084	-0.00027	8.81744	-1.49606	15.80384	-0.00869	-0.00234	-0.00085	0.00015	-0.00022	-0.00005	5.66295	0.54757	-22.52714	-0.01120	-0.01586	0.00030	-0.00039	0.00011	-0.00000	9.02124
731			7.30000	-0.08245	7.69189	13.71362	0.00123	0.00105	0.00111	0.00002	-0.00001	-0.00000	85.72969	-3.78181	-12.48219	-0.12331	0.01177	0.02683	-0.00123	-0.00008	-0.00048	30.31050	-4.19440	-0.03275	-0.01895	0.07717	0.01878	-0.00037	0.00139	-0.00031	8.82711	-1.55806	15.77377	-0.00866	-0.00234	-0.00086	0.00016	-0.00023	-0.00006	5.64174	0.55120	-22.51932	-0.01121	-0.01575	0.00029	-0.00043	0.00012	-0.00001	9.02257
732			7.31000	-0.09281	7.69844	13.71479	0.00122	0.00105	0.00112	0.00002	-0.00001	-0.00000	85.72385	-3.77186	-12.47862	-0.12308	0.01172	0.02678	-0.00112	-0.00011	-0.00039	30.30101	-4.20012	-0.01842	-0.01907	0.07650	0.01854	-0.00033	0.00176	-0.00027	8.83713	-1.61895	15.73852	-0.00863	-0.00235	-0.00088	0.00016	-0.00021	-0.00007	5.61959	0.55350	-22.50142	-0.01120	-0.01585	0.00026	-0.00043	0.00010	-0.00001	9.02170
733			7.32000	-0.10406	7.70653	13.71542	0.00121	0.00106	0.00113	0.00002	-0.00001	0.00000	85.71870	-3.76419	-12.47305	-0.12317	0.01168	0.02652	-0.00060	-0.00015	-0.00029	30.29286	-4.20883	-0.00518	-0.01965	0.07532	0.01823	-0.00029	0.00187	-0.00016	8.84672	-1.67290	15.69601	-0.00860	-0.00235	-0.00090	0.00016	-0.00017	-0.00009	5.59839	0.55372	-22.46978	-0.01114	-0.01615	0.00022	-0.00040	0.00008	-0.00002	9.01855
734			7.33000	-0.11256	7.71411	13.71418	0.00120	0.00106	0.00114	0.00001	-0.00001	0.00001	85.71737	-3.75830	-12.46498	-0.12324	0.01164	0.02623	0.00056	-0.00020	-0.00023	30.28602	-4.21965	0.00467	-0.02039	0.07421	0.01793	-0.00024	0.00176	-0.00003	8.85498	-1.71566	15.64227	-0.00859	-0.00234	-0.00091	0.00014	-0.00011	-0.00011	5.57942	0.55149	-22.42072	-0.01106	-0.01658	0.00020	-0.00035	0.00005	-0.00002	9.01295
735			7.34000	-0.11451	7.71922	13.71015	0.00119	0.00106	0.00114	-0.00000	-0.00001	0.00001	85.72271	-3.75285	-12.45448	-0.12285	0.01159	0.02606	0.00188	-0.00024	-0.00021	30.28045	-4.23146	0.00999	-0.02067	0.07339	0.01761	-0.00020	0.00150	0.00010	8.86198	-1.74607	15.57255	-0.00859	-0.00233	-0.00092	0.00014	-0.00005	-0.00013	5.56346	0.54586	-22.35133	-0.01104	-0.01699	0.00017	-0.00029	-0.00001	-0.00002	9.00461
736			7.35000	-0.11001	7.72110	13.70368	0.00118	0.00106	0.00115	-0.00001	-0.00000	0.00001	85.73340	-3.74744	-12.44235	-0.12206	0.01152	0.02606	0.00247	-0.00026	-0.00018	30.27553	-4.24304	0.01094	-0.02043	0.07290	0.01726	-0.00018	0.00115	0.00018	8.86907	-1.76657	15.48185	-0.00863	-0.00230	-0.00091	0.00018	-0.00001	-0.00017	5.55077	0.53526	-22.25963	-0.01109	-0.01725	0.00015	-0.00023	-0.00012	-0.00003	8.99276
737			7.36000	-0.10313	7.72020	13.69579	0.00117	0.00106	0.00114	-0.00001	0.00000	0.00002	85.74430	-3.74286	-12.42944	-0.12139	0.01148	0.02614	0.00199	-0.00026	-0.00013	30.27045	-4.25325	0.00852	-0.01987	0.07271	0.01700	-0.00018	0.00078	0.00022	8.87888	-1.78405	15.36606	-0.00869	-0.00225	-0.00089	0.00026	-0.00001	-0.00020	5.54155	0.51808	-22.14588	-0.01117	-0.01725	0.00015	-0.00017	-0.00026	-0.00003	8.97735
738			7.37000	-0.09814	7.71776	13.68807	0.00116	0.00105	0.00114	-0.00001	0.00000	0.00001	85.75051	-3.73994	-12.41668	-0.12122	0.01148	0.02626	0.00090	-0.00024	-0.00006	30.26449	-4.26126	0.00407	-0.01927	0.07303	0.01701	-0.00020	0.00044	0.00021	8.89494	-1.80980	15.22383	-0.00876	-0.00221	-0.00086	0.00039	-0.00004	-0.00024	5.53577	0.49396	-22.01434	-0.01124	-0.01694	0.00017	-0.00011	-0.00040	-0.00004	8.95918
739			7.38000	-0.09607	7.71496	13.68204	0.00116	0.00104	0.00114	-0.00000	0.00000	0.00001	85.75121	-3.73827	-12.40528	-0.12145	0.01150	0.02638	-0.00006	-0.00021	-0.00005	30.25793	-4.26643	-0.00053	-0.01870	0.07389	0.01733	-0.00020	0.00019	0.00015	8.91986	-1.85500	15.05735	-0.00879	-0.00216	-0.00083	0.00054	-0.00011	-0.00026	5.53297	0.46432	-21.87286	-0.01133	-0.01639	0.00020	-0.00005	-0.00049	-0.00005	8.93967
740			7.39000	-0.09514	7.71253	13.67827	0.00115	0.00104	0.00113	-0.00000	0.00000	0.00001	85.74860	-3.73629	-12.39604	-0.12166	0.01152	0.02653	-0.00063	-0.00017	-0.00010	30.25173	-4.26861	-0.00283	-0.01818	0.07501	0.01778	-0.00017	0.00008	0.00001	8.95325	-1.92313	14.87183	-0.00879	-0.00214	-0.00082	0.00065	-0.00017	-0.00029	5.53270	0.43213	-21.73118	-0.01139	-0.01572	0.00025	-0.00000	-0.00051	-0.00006	8.92048
741			7.40000	-0.09388	7.71101	13.67610	0.00115	0.00103	0.00113	-0.00000	0.00000	0.00000	85.74426	-3.73265	-12.38915	-0.12170	0.01153	0.02667	-0.00113	-0.00012	-0.00017	30.24695	-4.26772	-0.00035	-0.01765	0.07573	0.01804	-0.00013	0.00008	-0.00018	8.99187	-2.00803	14.67499	-0.00878	-0.00211	-0.00081	0.00071	-0.00021	-0.00030	5.53481	0.40060	-21.59797	-0.01139	-0.01500	0.00030	0.00004	-0.00046	-0.00007	8.90309
742			7.41000	-0.09309	7.71091	13.67448	0.00116	0.00103	0.00112	0.00000	-0.00000	0.00000	85.73724	-3.72805	-12.38449	-0.12171	0.01152	0.02663	-0.00190	-0.00007	-0.00019	30.24436	-4.26385	0.00782	-0.01727	0.07576	0.01814	-0.00007	0.00009	-0.00038	9.03201	-2.09996	14.47593	-0.00878	-0.00209	-0.00080	0.00072	-0.00022	-0.00029	5.53893	0.37246	-21.47879	-0.01134	-0.01430	0.00037	0.00007	-0.00037	-0.00007	8.88828
743			7.42000	-0.09426	7.71224	13.67321	0.00118	0.00103	0.00111	0.00000	-0.00000	0.00000	85.72591	-3.72406	-12.38260	-0.12203	0.01151	0.02640	-0.00288	-0.00001	-0.00014	30.24419	-4.25688	0.02105	-0.01691	0.07518	0.01816	0.00000	-0.00001	-0.00054	9.07094	-2.19154	14.28396	-0.00878	-0.00206	-0.00078	0.00068	-0.00021	-0.00027	5.54362	0.34890	-21.37516	-0.01127	-0.01370	0.00042	0.00006	-0.00029	-0.00007	8.87558
744			7.43000	-0.09745	7.71403	13.67218	0.00121	0.00104	0.00110	0.00001	-0.00000	0.00000	85.71014	-3.72205	-12.38371	-0.12273	0.01152	0.02607	-0.00369	0.00005	-0.00003	30.24671	-4.24675	0.03705	-0.01678	0.07422	0.01815	0.00007	-0.00026	-0.00061	9.10672	-2.27830	14.10696	-0.00879	-0.00203	-0.00077	0.00061	-0.00019	-0.00024	5.54669	0.32967	-21.28521	-0.01124	-0.01329	0.00047	0.00002	-0.00022	-0.00007	8.86396
745			7.44000	-0.10047	7.71482	13.67117	0.00125	0.00104	0.00109	0.00000	0.00000	0.00000	85.69179	-3.72289	-12.38727	-0.12374	0.01156	0.02579	-0.00395	0.00009	0.00007	30.25162	-4.23403	0.05223	-0.01662	0.07356	0.01825	0.00013	-0.00064	-0.00057	9.13762	-2.35647	13.95058	-0.00879	-0.00200	-0.00077	0.00052	-0.00017	-0.00021	5.54637	0.31366	-21.20530	-0.01125	-0.01302	0.00050	-0.00005	-0.00017	-0.00007	8.85266
746			7.45000	-0.09928	7.71353	13.67008	0.00129	0.00105	0.00109	-0.00001	0.00000	0.00000	85.67412	-3.72594	-12.39235	-0.12466	0.01163	0.02573	-0.00359	0.00011	0.00012	30.25788	-4.21998	0.06325	-0.01625	0.07378	0.01852	0.00015	-0.00099	-0.00046	9.16278	-2.42283	13.81893	-0.00880	-0.00198	-0.00077	0.00042	-0.00014	-0.00017	5.54276	0.29978	-21.13286	-0.01136	-0.01290	0.00052	-0.00009	-0.00014	-0.00006	8.84216
747			7.46000	-0.09070	7.71007	13.66922	0.00132	0.00106	0.00109	-0.00003	0.00001	0.00000	85.65945	-3.72888	-12.39797	-0.12511	0.01171	0.02602	-0.00303	0.00011	0.00006	30.26353	-4.20650	0.06882	-0.01526	0.07502	0.01888	0.00012	-0.00115	-0.00030	9.18207	-2.47416	13.71462	-0.00879	-0.00197	-0.00078	0.00030	-0.00009	-0.00013	5.53762	0.28733	-21.06703	-0.01158	-0.01297	0.00053	-0.00011	-0.00013	-0.00006	8.83380
748			7.47000	-0.07578	7.70583	13.66922	0.00136	0.00108	0.00111	-0.00004	0.00001	-0.00000	85.64708	-3.72951	-12.40316	-0.12503	0.01178	0.02657	-0.00287	0.00008	-0.00005	30.26709	-4.19578	0.06992	-0.01390	0.07654	0.01905	0.00006	-0.00099	-0.00013	9.19474	-2.50695	13.63784	-0.00878	-0.00196	-0.00079	0.00018	-0.00004	-0.00009	5.53259	0.27597	-21.00724	-0.01189	-0.01322	0.00052	-0.00010	-0.00012	-0.00005	8.82878
749			7.48000	-0.05981	7.70287	13.66998	0.00138	0.00110	0.00114	-0.00003	0.00000	-0.00000	85.63368	-3.72736	-12.40605	-0.12477	0.01183	0.02721	-0.00340	0.00001	-0.00015	30.26832	-4.18968	0.06812	-0.01270	0.07768	0.01891	0.00001	-0.00060	0.00002	9.20040	-2.52017	13.58672	-0.00880	-0.00195	-0.00080	0.00007	0.00000	-0.00006	5.52859	0.26585	-20.95266	-0.01226	-0.01358	0.00052	-0.00008	-0.00010	-0.00005	8.82770
750			7.49000	-0.04857	7.70287	13.67023	0.00140	0.00112	0.00116	-0.00002	-0.00000	0.00000	85.61597	-3.72327	-12.40464	-0.12460	0.01187	0.02774	-0.00445	-0.00009	-0.00021	30.26802	-4.18864	0.06452	-0.01189	0.07826	0.01861	-0.00001	-0.00017	0.00013	9.20038	-2.51794	13.55848	-0.00883	-0.00193	-0.00079	-0.00001	0.00003	-0.00002	5.52576	0.25756	-20.90345	-0.01260	-0.01389	0.00052	-0.00006	-0.00006	-0.00004	8.83029
751			7.50000	-0.04565	7.70662	13.66851	0.00141	0.00114	0.00118	0.00001	-0.00001	0.00001	85.59227	-3.71823	-12.39809	-0.12473	0.01193	0.02809	-0.00568	-0.00019	-0.00022	30.26713	-4.19147	0.06020	-0.01144	0.07840	0.01828	-0.00001	0.00015	0.00017	9.19758	-2.50799	13.55017	-0.00887	-0.00191	-0.00077	-0.00004	0.00003	0.00000	5.52395	0.25173	-20.86034	-0.01285	-0.01409	0.00051	-0.00004	-0.00002	-0.00004	8.83579
752			7.51000	-0.05201	7.71427	13.66455	0.00141	0.00116	0.00120	0.00003	-0.00002	0.00001	85.56266	-3.71293	-12.38746	-0.12516	0.01199	0.02824	-0.00679	-0.00025	-0.00021	30.26641	-4.19580	0.05659	-0.01132	0.07823	0.01802	-0.00001	0.00028	0.00012	9.19509	-2.49869	13.55859	-0.00889	-0.00190	-0.00076	-0.00003	0.00001	0.00002	5.52253	0.24856	-20.82434	-0.01291	-0.01420	0.00051	-0.00004	0.00003	-0.00003	8.84310
753			7.52000	-0.06634	7.72516	13.65908	0.00142	0.00118	0.00121	0.00004	-0.00002	0.00001	85.52859	-3.70776	-12.37509	-0.12588	0.01206	0.02818	-0.00740	-0.00025	-0.00021	30.26605	-4.19904	0.05546	-0.01139	0.07786	0.01791	0.00000	0.00025	-0.00000	9.19548	-2.49682	13.58090	-0.00890	-0.00190	-0.00076	0.00002	-0.00002	0.00004	5.52093	0.24789	-20.79657	-0.01281	-0.01430	0.00049	-0.00004	0.00006	-0.00002	8.85109
754			7.53000	-0.08511	7.73781	13.65344	0.00144	0.00119	0.00123	0.00005	-0.00003	0.00001	85.49380	-3.70263	-12.36393	-0.12684	0.01215	0.02793	-0.00692	-0.00020	-0.00023	30.26704	-4.19895	0.05861	-0.01140	0.07742	0.01804	0.00004	0.00014	-0.00020	9.20003	-2.50440	13.61498	-0.00887	-0.00192	-0.00079	0.00007	-0.00005	0.00005	5.51938	0.24930	-20.77875	-0.01262	-0.01447	0.00047	-0.00003	0.00009	-0.00001	8.85954
755			7.54000	-0.10268	7.75013	13.64984	0.00146	0.00121	0.00123	0.00003	-0.00002	0.00000	85.46497	-3.69696	-12.35739	-0.12790	0.01222	0.02756	-0.00480	-0.00007	-0.00027	30.27126	-4.19452	0.06740	-0.01121	0.07667	0.01821	0.00012	0.00002	-0.00041	9.20780	-2.51687	13.65927	-0.00882	-0.00195	-0.00082	0.00009	-0.00006	0.00007	5.51864	0.25244	-20.77324	-0.01235	-0.01467	0.00043	0.00000	0.00010	0.00000	8.86883
756			7.55000	-0.11198	7.76000	13.65118	0.00149	0.00122	0.00123	0.00001	-0.00002	-0.00001	85.45049	-3.69081	-12.35871	-0.12863	0.01226	0.02734	-0.00113	0.00011	-0.00030	30.28069	-4.18621	0.08105	-0.01062	0.07607	0.01839	0.00021	-0.00010	-0.00056	9.21607	-2.52517	13.71217	-0.00877	-0.00198	-0.00086	0.00007	-0.00004	0.00008	5.51944	0.25712	-20.78171	-0.01201	-0.01486	0.00040	0.00004	0.00010	0.00001	8.87951
757			7.56000	-0.10794	7.76614	13.65870	0.00153	0.00122	0.00124	-0.00003	-0.00001	-0.00002	85.45564	-3.68536	-12.36866	-0.12855	0.01224	0.02739	0.00292	0.00026	-0.00022	30.29584	-4.17570	0.09681	-0.00961	0.07579	0.01842	0.00027	-0.00023	-0.00058	9.22219	-2.52136	13.77202	-0.00874	-0.00201	-0.00088	0.00002	0.00000	0.00010	5.52206	0.26325	-20.80448	-0.01167	-0.01495	0.00037	0.00007	0.00011	0.00002	8.89170
758			7.57000	-0.09161	7.76870	13.67050	0.00156	0.00123	0.00123	-0.00006	-0.00000	-0.00003	85.47818	-3.68347	-12.38411	-0.12770	0.01215	0.02764	0.00575	0.00033	0.00001	30.31526	-4.16497	0.11065	-0.00823	0.07602	0.01846	0.00028	-0.00036	-0.00047	9.22471	-2.50222	13.83720	-0.00874	-0.00202	-0.00088	-0.00003	0.00005	0.00011	5.52639	0.27093	-20.83999	-0.01143	-0.01496	0.00035	0.00010	0.00012	0.00003	8.90524
759			7.58000	-0.06982	7.76881	13.68258	0.00159	0.00122	0.00122	-0.00006	0.00000	-0.00002	85.50923	-3.68826	-12.39946	-0.12659	0.01203	0.02782	0.00648	0.00028	0.00038	30.33624	-4.15619	0.11941	-0.00693	0.07643	0.01857	0.00024	-0.00045	-0.00026	9.22365	-2.46897	13.90645	-0.00874	-0.00202	-0.00087	-0.00008	0.00009	0.00012	5.53214	0.28020	-20.88526	-0.01137	-0.01487	0.00033	0.00013	0.00014	0.00003	8.91961
760			7.59000	-0.05030	7.76726	13.69092	0.00161	0.00121	0.00119	-0.00005	0.00000	-0.00001	85.53845	-3.70130	-12.40932	-0.12569	0.01194	0.02779	0.00531	0.00014	0.00080	30.35549	-4.15095	0.12137	-0.00598	0.07665	0.01870	0.00018	-0.00047	-0.00000	9.21990	-2.42576	13.97825	-0.00876	-0.00202	-0.00086	-0.00011	0.00012	0.00012	5.53883	0.29140	-20.93649	-0.01147	-0.01477	0.00031	0.00014	0.00019	0.00003	8.93444
761			7.60000	-0.03822	7.76423	13.69298	0.00162	0.00119	0.00116	-0.00002	0.00001	0.00000	85.55840	-3.72228	-12.41064	-0.12517	0.01189	0.02756	0.00302	-0.00002	0.00116	30.37013	-4.15005	0.11607	-0.00540	0.07678	0.01893	0.00011	-0.00044	0.00026	9.21482	-2.37772	14.05102	-0.00877	-0.00202	-0.00084	-0.00013	0.00013	0.00012	5.54607	0.30489	-20.98995	-0.01164	-0.01477	0.00030	0.00015	0.00025	0.00003	8.94936
762			7.61000	-0.03604	7.76013	13.68846	0.00163	0.00117	0.00113	0.00001	0.00001	0.00001	85.56576	-3.74918	-12.40364	-0.12505	0.01190	0.02725	0.00048	-0.00016	0.00138	30.37828	-4.15307	0.10465	-0.00505	0.07691	0.01920	0.00005	-0.00037	0.00046	9.20941	-2.32896	14.12321	-0.00876	-0.00202	-0.00084	-0.00013	0.00013	0.00011	5.55344	0.32080	-21.04243	-0.01178	-0.01495	0.00030	0.00015	0.00030	0.00003	8.96388
763			7.62000	-0.04372	7.75613	13.67886	0.00163	0.00115	0.00110	0.00004	0.00001	0.00002	85.56152	-3.77915	-12.39100	-0.12527	0.01194	0.02688	-0.00155	-0.00023	0.00145	30.37976	-4.15916	0.08964	-0.00493	0.07699	0.01949	-0.00000	-0.00018	0.00057	9.20404	-2.28174	14.19354	-0.00877	-0.00202	-0.00083	-0.00012	0.00012	0.00011	5.56014	0.33812	-21.09085	-0.01185	-0.01526	0.00032	0.00012	0.00034	0.00003	8.97711
764			7.63000	-0.05876	7.75380	13.66697	0.00162	0.00113	0.00107	0.00005	0.00000	0.00002	85.54977	-3.80915	-12.37660	-0.12571	0.01199	0.02636	-0.00254	-0.00023	0.00135	30.37565	-4.16769	0.07440	-0.00513	0.07658	0.01970	-0.00005	0.00017	0.00058	9.19955	-2.23965	14.26087	-0.00878	-0.00202	-0.00081	-0.00009	0.00009	0.00010	5.56492	0.35495	-21.13169	-0.01187	-0.01563	0.00035	0.00007	0.00033	0.00002	8.98812
765			7.64000	-0.07609	7.75348	13.65600	0.00159	0.00111	0.00104	0.00004	0.00000	0.00002	85.53661	-3.83606	-12.36431	-0.12625	0.01202	0.02570	-0.00215	-0.00017	0.00110	30.36735	-4.17825	0.06188	-0.00586	0.07553	0.01974	-0.00009	0.00062	0.00050	9.19787	-2.20876	14.32356	-0.00879	-0.00202	-0.00080	-0.00003	0.00005	0.00009	5.56665	0.36949	-21.16158	-0.01186	-0.01594	0.00036	0.00001	0.00028	0.00002	8.99618
766			7.65000	-0.08858	7.75364	13.64821	0.00156	0.00109	0.00102	0.00002	0.00000	0.00001	85.52889	-3.85675	-12.35639	-0.12650	0.01200	0.02503	-0.00046	-0.00009	0.00074	30.35617	-4.19062	0.05382	-0.00705	0.07385	0.01949	-0.00014	0.00108	0.00039	9.20082	-2.19335	14.37930	-0.00878	-0.00203	-0.00081	0.00005	-0.00000	0.00007	5.56526	0.38006	-21.17818	-0.01184	-0.01620	0.00034	-0.00005	0.00020	0.00001	9.00113
767			7.66000	-0.09058	7.75188	13.64449	0.00153	0.00108	0.00100	-0.00001	0.00001	0.00000	85.53167	-3.86910	-12.35325	-0.12608	0.01192	0.02458	0.00180	-0.00002	0.00037	30.34348	-4.20439	0.05051	-0.00820	0.07207	0.01893	-0.00018	0.00142	0.00027	9.20867	-2.19298	14.42512	-0.00877	-0.00205	-0.00083	0.00013	-0.00004	0.00005	5.56156	0.38543	-21.18082	-0.01176	-0.01639	0.00030	-0.00009	0.00008	-0.00000	9.00351
768			7.67000	-0.08163	7.74671	13.64337	0.00150	0.00106	0.00099	-0.00003	0.00001	0.00000	85.54507	-3.87365	-12.35313	-0.12515	0.01181	0.02437	0.00362	0.00001	0.00008	30.33048	-4.21847	0.05085	-0.00906	0.07057	0.01826	-0.00020	0.00153	0.00018	9.22041	-2.20449	14.45744	-0.00875	-0.00207	-0.00085	0.00018	-0.00007	0.00003	5.55680	0.38516	-21.16989	-0.01162	-0.01655	0.00025	-0.00010	-0.00003	-0.00001	9.00412
769			7.68000	-0.06641	7.73814	13.64275	0.00147	0.00105	0.00098	-0.00004	0.00002	0.00000	85.56487	-3.87301	-12.35381	-0.12419	0.01170	0.02429	0.00443	0.00000	-0.00007	30.31836	-4.23142	0.05354	-0.00972	0.06947	0.01767	-0.00020	0.00143	0.00010	9.23455	-2.22518	14.47234	-0.00874	-0.00209	-0.00087	0.00022	-0.00009	0.00000	5.55189	0.38025	-21.14661	-0.01144	-0.01670	0.00022	-0.00010	-0.00010	-0.00001	9.00412
770			7.69000	-0.05017	7.72689	13.64098	0.00145	0.00103	0.00096	-0.00004	0.00002	0.00000	85.58602	-3.87043	-12.35360	-0.12356	0.01162	0.02427	0.00439	-0.00002	-0.00008	30.30748	-4.24206	0.05713	-0.01030	0.06876	0.01727	-0.00019	0.00115	0.00005	9.24935	-2.25204	14.46728	-0.00872	-0.00210	-0.00089	0.00022	-0.00009	-0.00003	5.54744	0.37291	-21.11371	-0.01125	-0.01675	0.00022	-0.00009	-0.00012	-0.00001	9.00450
771			7.70000	-0.03630	7.71386	13.63779	0.00143	0.00101	0.00094	-0.00003	0.00002	0.00001	85.60548	-3.86889	-12.35197	-0.12325	0.01157	0.02420	0.00393	-0.00005	0.00001	30.29786	-4.24978	0.06021	-0.01082	0.06836	0.01710	-0.00017	0.00078	0.00004	9.26267	-2.28086	14.44274	-0.00871	-0.00210	-0.00090	0.00020	-0.00008	-0.00006	5.54364	0.36507	-21.07578	-0.01115	-0.01665	0.00024	-0.00007	-0.00011	-0.00002	9.00585
772			7.71000	-0.02634	7.70018	13.63381	0.00141	0.00098	0.00092	-0.00002	0.00002	0.00001	85.62226	-3.87048	-12.34893	-0.12314	0.01154	0.02405	0.00341	-0.00007	0.00014	30.28981	-4.25457	0.06166	-0.01128	0.06837	0.01721	-0.00014	0.00039	0.00003	9.27324	-2.30850	14.40236	-0.00871	-0.00209	-0.00090	0.00016	-0.00007	-0.00008	5.54075	0.35780	-21.03871	-0.01119	-0.01632	0.00027	-0.00005	-0.00010	-0.00002	9.00867
773			7.72000	-0.02037	7.68714	13.62985	0.00139	0.00096	0.00090	-0.00001	0.00002	0.00001	85.63673	-3.87518	-12.34487	-0.12310	0.01152	0.02386	0.00294	-0.00008	0.00022	30.28355	-4.25651	0.06172	-0.01152	0.06885	0.01761	-0.00011	0.00008	-0.00000	9.28047	-2.33259	14.35146	-0.00871	-0.00208	-0.00089	0.00011	-0.00004	-0.00009	5.53904	0.35110	-21.00738	-0.01139	-0.01580	0.00030	-0.00002	-0.00011	-0.00001	9.01304
774			7.73000	-0.01798	7.67601	13.62667	0.00138	0.00095	0.00089	-0.00000	0.00002	0.00000	85.64906	-3.88067	-12.34053	-0.12304	0.01151	0.02374	0.00240	-0.00008	0.00018	30.27892	-4.25566	0.06232	-0.01150	0.06993	0.01826	-0.00009	-0.00009	-0.00010	9.28403	-2.35048	14.29564	-0.00872	-0.00206	-0.00087	0.00007	-0.00002	-0.00009	5.53864	0.34478	-20.98464	-0.01174	-0.01518	0.00032	-0.00000	-0.00011	-0.00001	9.01878
775			7.74000	-0.01869	7.66739	13.62457	0.00136	0.00094	0.00089	0.00001	0.00001	0.00000	85.65853	-3.88321	-12.33655	-0.12293	0.01151	0.02370	0.00163	-0.00007	-0.00001	30.27508	-4.25205	0.06652	-0.01147	0.07108	0.01892	-0.00009	-0.00005	-0.00028	9.28477	-2.36193	14.24021	-0.00877	-0.00204	-0.00083	0.00004	-0.00001	-0.00008	5.53926	0.33907	-20.97097	-0.01215	-0.01460	0.00036	0.00002	-0.00010	-0.00001	9.02519
776			7.75000	-0.02208	7.66119	13.62374	0.00133	0.00093	0.00090	0.00001	0.00001	0.00000	85.66380	-3.87986	-12.33326	-0.12286	0.01152	0.02378	0.00061	-0.00007	-0.00025	30.27080	-4.24638	0.07661	-0.01150	0.07175	0.01926	-0.00012	0.00015	-0.00047	9.28552	-2.37105	14.19068	-0.00882	-0.00202	-0.00080	0.00006	-0.00001	-0.00006	5.54041	0.33465	-20.96549	-0.01258	-0.01414	0.00040	0.00003	-0.00008	-0.00000	9.03136
777			7.76000	-0.02754	7.65707	13.62407	0.00132	0.00093	0.00091	0.00001	0.00000	-0.00000	85.66381	-3.87069	-12.33069	-0.12284	0.01154	0.02399	-0.00048	-0.00006	-0.00043	30.26518	-4.23993	0.09196	-0.01162	0.07189	0.01923	-0.00015	0.00035	-0.00057	9.28903	-2.38244	14.15168	-0.00885	-0.00201	-0.00079	0.00010	-0.00003	-0.00005	5.54161	0.33225	-20.96620	-0.01301	-0.01390	0.00043	0.00002	-0.00003	0.00000	9.03680
778			7.77000	-0.03432	7.65528	13.62544	0.00130	0.00094	0.00093	0.00002	0.00000	-0.00000	85.65908	-3.85880	-12.32901	-0.12284	0.01156	0.02429	-0.00138	-0.00004	-0.00049	30.25849	-4.23391	0.10905	-0.01173	0.07211	0.01914	-0.00016	0.00044	-0.00056	9.29595	-2.39690	14.12608	-0.00884	-0.00201	-0.00079	0.00013	-0.00004	-0.00003	5.54232	0.33227	-20.97008	-0.01341	-0.01390	0.00044	0.00001	0.00002	0.00000	9.04134
779			7.78000	-0.04189	7.65640	13.62784	0.00129	0.00095	0.00094	0.00002	-0.00000	-0.00000	85.65077	-3.84752	-12.32850	-0.12286	0.01158	0.02453	-0.00209	-0.00001	-0.00044	30.25187	-4.22926	0.12434	-0.01185	0.07260	0.01918	-0.00015	0.00048	-0.00045	9.30493	-2.41142	14.11519	-0.00882	-0.00202	-0.00081	0.00014	-0.00004	-0.00001	5.54200	0.33500	-20.97449	-0.01370	-0.01408	0.00044	-0.00003	0.00009	0.00000	9.04497
780			7.79000	-0.04996	7.66066	13.63129	0.00128	0.00095	0.00095	0.00002	-0.00001	-0.00001	85.63956	-3.83802	-12.32918	-0.12294	0.01159	0.02467	-0.00279	0.00001	-0.00038	30.24621	-4.22674	0.13639	-0.01202	0.07297	0.01925	-0.00013	0.00050	-0.00032	9.31346	-2.42112	14.11924	-0.00878	-0.00204	-0.00083	0.00010	-0.00002	0.00001	5.53992	0.34023	-20.97845	-0.01384	-0.01434	0.00044	-0.00007	0.00014	0.00000	9.04768
781			7.80000	-0.05808	7.66747	13.63589	0.00128	0.00096	0.00097	0.00002	-0.00001	-0.00001	85.62496	-3.82991	-12.33084	-0.12313	0.01160	0.02473	-0.00355	0.00003	-0.00033	30.24109	-4.22644	0.14485	-0.01231	0.07277	0.01906	-0.00012	0.00045	-0.00017	9.31917	-2.42100	14.13751	-0.00876	-0.00204	-0.00084	0.00004	0.00001	0.00004	5.53600	0.34716	-20.98274	-0.01380	-0.01460	0.00044	-0.00011	0.00017	0.00000	9.04952
782			7.81000	-0.06538	7.67571	13.64178	0.00128	0.00098	0.00098	0.00001	-0.00001	-0.00001	85.60682	-3.82320	-12.33307	-0.12341	0.01162	0.02479	-0.00417	0.00004	-0.00024	30.23580	-4.22783	0.14874	-0.01284	0.07205	0.01862	-0.00012	0.00024	0.00001	9.32119	-2.40900	14.16851	-0.00877	-0.00204	-0.00084	-0.00001	0.00004	0.00006	5.53068	0.35477	-20.98934	-0.01364	-0.01472	0.00042	-0.00013	0.00017	0.00001	9.05058
783			7.82000	-0.07098	7.68453	13.64977	0.00129	0.00099	0.00099	0.00001	-0.00002	-0.00002	85.58663	-3.81899	-12.33612	-0.12377	0.01167	0.02488	-0.00431	0.00007	-0.00012	30.23062	-4.23003	0.14625	-0.01355	0.07140	0.01815	-0.00009	-0.00018	0.00020	9.32078	-2.38864	14.21009	-0.00879	-0.00203	-0.00082	-0.00004	0.00005	0.00007	5.52468	0.36255	-21.00064	-0.01339	-0.01470	0.00041	-0.00014	0.00016	0.00001	9.05109
784			7.83000	-0.07408	7.69350	13.66069	0.00131	0.00101	0.00101	0.00000	-0.00002	-0.00002	85.56747	-3.81826	-12.34077	-0.12411	0.01173	0.02510	-0.00381	0.00011	0.00002	30.22684	-4.23179	0.13604	-0.01407	0.07133	0.01783	-0.00003	-0.00075	0.00039	9.31962	-2.36601	14.26035	-0.00880	-0.00204	-0.00082	-0.00006	0.00005	0.00008	5.51811	0.37047	-21.01896	-0.01311	-0.01457	0.00038	-0.00015	0.00015	0.00002	9.05140
785			7.84000	-0.07443	7.70223	13.67397	0.00133	0.00104	0.00105	-0.00001	-0.00002	-0.00002	85.55215	-3.82079	-12.34680	-0.12437	0.01181	0.02550	-0.00294	0.00012	0.00011	30.22582	-4.23239	0.11834	-0.01419	0.07237	0.01788	0.00005	-0.00125	0.00054	9.31798	-2.34445	14.31805	-0.00880	-0.00205	-0.00082	-0.00007	0.00004	0.00009	5.51101	0.37885	-21.04674	-0.01289	-0.01439	0.00035	-0.00015	0.00014	0.00002	9.05229
786			7.85000	-0.07277	7.71036	13.68713	0.00135	0.00107	0.00108	-0.00001	-0.00001	-0.00002	85.54110	-3.82424	-12.35219	-0.12447	0.01189	0.02598	-0.00216	0.00009	0.00008	30.22809	-4.23210	0.09611	-0.01400	0.07400	0.01815	0.00012	-0.00149	0.00060	9.31564	-2.32290	14.38298	-0.00878	-0.00207	-0.00083	-0.00008	0.00004	0.00010	5.50464	0.38807	-21.08598	-0.01272	-0.01419	0.00033	-0.00010	0.00014	0.00003	9.05504
787			7.86000	-0.07038	7.71775	13.69733	0.00137	0.00109	0.00112	-0.00001	-0.00001	-0.00002	85.53284	-3.82493	-12.35477	-0.12453	0.01196	0.02643	-0.00169	0.00002	-0.00011	30.23272	-4.23139	0.07402	-0.01352	0.07562	0.01845	0.00015	-0.00140	0.00053	9.31269	-2.29783	14.45540	-0.00876	-0.00209	-0.00084	-0.00009	0.00006	0.00012	5.50145	0.39879	-21.13760	-0.01249	-0.01406	0.00031	0.00000	0.00016	0.00003	9.06070
788			7.87000	-0.06825	7.72452	13.70367	0.00138	0.00112	0.00116	-0.00001	-0.00001	-0.00001	85.52567	-3.81954	-12.35452	-0.12475	0.01205	0.02695	-0.00155	-0.00003	-0.00041	30.23809	-4.23047	0.05666	-0.01281	0.07701	0.01863	0.00013	-0.00105	0.00037	9.30952	-2.26515	14.53576	-0.00875	-0.00210	-0.00083	-0.00010	0.00009	0.00013	5.50416	0.41229	-21.20123	-0.01217	-0.01407	0.00033	0.00015	0.00022	0.00004	9.07006
789			7.88000	-0.06659	7.73110	13.70674	0.00139	0.00115	0.00118	-0.00000	-0.00001	-0.00000	85.51849	-3.80723	-12.35297	-0.12507	0.01214	0.02752	-0.00153	-0.00005	-0.00069	30.24257	-4.22916	0.04663	-0.01207	0.07784	0.01858	0.00009	-0.00065	0.00016	9.30671	-2.22252	14.62508	-0.00874	-0.00212	-0.00083	-0.00009	0.00012	0.00015	5.51432	0.42967	-21.27507	-0.01173	-0.01426	0.00036	0.00029	0.00030	0.00005	9.08331
790			7.89000	-0.06511	7.73834	13.70854	0.00140	0.00117	0.00121	-0.00000	-0.00002	-0.00000	85.51148	-3.79074	-12.35227	-0.12538	0.01221	0.02804	-0.00139	-0.00002	-0.00079	30.24528	-4.22727	0.04322	-0.01155	0.07818	0.01838	0.00004	-0.00036	0.00001	9.30474	-2.16985	14.72455	-0.00874	-0.00213	-0.00082	-0.00008	0.00015	0.00016	5.53159	0.45102	-21.35566	-0.01130	-0.01456	0.00040	0.00041	0.00038	0.00006	9.09978
791			7.90000	-0.06347	7.74657	13.71119	0.00141	0.00119	0.00123	-0.00001	-0.00002	-0.00001	85.50585	-3.77475	-12.35367	-0.12555	0.01226	0.02841	-0.00095	0.00004	-0.00070	30.24644	-4.22501	0.04316	-0.01130	0.07828	0.01817	0.00002	-0.00031	-0.00003	9.30364	-2.10836	14.83462	-0.00874	-0.00215	-0.00083	-0.00007	0.00017	0.00018	5.55420	0.47538	-21.43828	-0.01096	-0.01490	0.00042	0.00048	0.00045	0.00006	9.11803
792			7.91000	-0.06132	7.75505	13.71644	0.00142	0.00121	0.00126	-0.00001	-0.00002	-0.00002	85.50318	-3.76302	-12.35787	-0.12557	0.01230	0.02861	-0.00020	0.00011	-0.00048	30.24680	-4.22237	0.04261	-0.01124	0.07871	0.01824	0.00001	-0.00043	0.00000	9.30387	-2.04139	14.95444	-0.00876	-0.00216	-0.00082	-0.00004	0.00017	0.00019	5.58017	0.50131	-21.51797	-0.01077	-0.01529	0.00043	0.00052	0.00049	0.00006	9.13651
793			7.92000	-0.05842	7.76277	13.72582	0.00142	0.00123	0.00128	-0.00001	-0.00001	-0.00002	85.50478	-3.75642	-12.36563	-0.12544	0.01231	0.02878	0.00070	0.00019	-0.00027	30.24709	-4.21969	0.03980	-0.01107	0.07937	0.01840	0.00001	-0.00058	0.00007	9.30690	-1.97487	15.08204	-0.00877	-0.00218	-0.00083	0.00001	0.00016	0.00020	5.60820	0.52750	-21.59121	-0.01072	-0.01574	0.00043	0.00055	0.00053	0.00005	9.15428
794			7.93000	-0.05490	7.76887	13.73840	0.00142	0.00124	0.00130	-0.00001	-0.00001	-0.00003	85.51078	-3.75384	-12.37612	-0.12513	0.01228	0.02889	0.00153	0.00022	-0.00011	30.24775	-4.21723	0.03466	-0.01102	0.07971	0.01844	0.00003	-0.00068	0.00013	9.31408	-1.91435	15.21418	-0.00875	-0.00220	-0.00084	0.00007	0.00013	0.00020	5.63779	0.55337	-21.65602	-0.01083	-0.01623	0.00041	0.00058	0.00056	0.00004	9.17121
795			7.94000	-0.05177	7.77231	13.75102	0.00141	0.00124	0.00131	-0.00001	-0.00000	-0.00002	85.52018	-3.75362	-12.38679	-0.12473	0.01223	0.02893	0.00210	0.00020	-0.00001	30.24942	-4.21525	0.02796	-0.01105	0.07935	0.01817	0.00006	-0.00072	0.00017	9.32530	-1.86250	15.34601	-0.00873	-0.00222	-0.00086	0.00013	0.00010	0.00020	5.66886	0.57894	-21.71214	-0.01113	-0.01670	0.00038	0.00063	0.00059	0.00004	9.18793
796			7.95000	-0.05014	7.77215	13.76029	0.00140	0.00124	0.00131	-0.00000	0.00000	-0.00001	85.53128	-3.75505	-12.39493	-0.12434	0.01217	0.02890	0.00233	0.00013	0.00011	30.25259	-4.21365	0.02017	-0.01119	0.07846	0.01772	0.00008	-0.00077	0.00020	9.33946	-1.82020	15.47188	-0.00871	-0.00224	-0.00087	0.00017	0.00007	0.00019	5.70133	0.60443	-21.76034	-0.01155	-0.01711	0.00034	0.00067	0.00062	0.00003	9.20551
797			7.96000	-0.05056	7.76819	13.76415	0.00139	0.00122	0.00129	0.00000	0.00001	-0.00000	85.54241	-3.75874	-12.39877	-0.12397	0.01210	0.02862	0.00225	0.00004	0.00026	30.25688	-4.21196	0.01129	-0.01143	0.07695	0.01715	0.00010	-0.00088	0.00021	9.35568	-1.78874	15.58620	-0.00869	-0.00226	-0.00088	0.00020	0.00003	0.00017	5.73477	0.62934	-21.80179	-0.01200	-0.01742	0.00031	0.00071	0.00060	0.00002	9.22437
798			7.97000	-0.05278	7.76087	13.76260	0.00137	0.00120	0.00126	0.00001	0.00002	0.00001	85.55229	-3.76574	-12.39824	-0.12364	0.01203	0.02810	0.00199	-0.00002	0.00042	30.26137	-4.20958	0.00122	-0.01147	0.07553	0.01685	0.00010	-0.00100	0.00021	9.37310	-1.76946	15.68451	-0.00868	-0.00228	-0.00089	0.00023	-0.00001	0.00014	5.76797	0.65185	-21.83756	-0.01242	-0.01756	0.00028	0.00071	0.00051	0.00002	9.24419
799			7.98000	-0.05591	7.75123	13.75740	0.00135	0.00117	0.00123	0.00001	0.00002	0.00001	85.56062	-3.77555	-12.39516	-0.12332	0.01197	0.02756	0.00170	-0.00004	0.00049	30.26545	-4.20593	-0.00863	-0.01103	0.07503	0.01705	0.00008	-0.00104	0.00014	9.39092	-1.76294	15.76411	-0.00867	-0.00229	-0.00090	0.00023	-0.00004	0.00011	5.79914	0.66947	-21.86902	-0.01283	-0.01748	0.00026	0.00066	0.00035	0.00001	9.26399
800			7.99000	-0.05893	7.74112	13.75147	0.00133	0.00114	0.00120	0.00001	0.00002	0.00001	85.56772	-3.78552	-12.39243	-0.12305	0.01193	0.02717	0.00137	-0.00001	0.00040	30.26897	-4.20067	-0.01495	-0.01030	0.07560	0.01771	0.00006	-0.00086	-0.00002	9.40846	-1.76838	15.82435	-0.00867	-0.00231	-0.00090	0.00024	-0.00007	0.00008	5.82631	0.68104	-21.89830	-0.01318	-0.01711	0.00024	0.00057	0.00018	0.00001	9.28244
801			8.00000	-0.06111	7.73306	13.74744	0.00132	0.00111	0.00117	0.00000	0.00001	0.00001	85.57321	-3.79238	-12.39257	-0.12270	0.01188	0.02690	0.00082	0.00004	0.00020	30.27125	-4.19387	-0.01394	-0.00990	0.07633	0.01840	0.00001	-0.00047	-0.00027	9.42525	-1.78318	15.86676	-0.00867	-0.00232	-0.00089	0.00023	-0.00009	0.00005	5.84815	0.68745	-21.92820	-0.01342	-0.01654	0.00023	0.00046	0.00005	0.00001	9.29837
802			8.01000	-0.06252	7.72883	13.74599	0.00132	0.00109	0.00115	0.00000	0.00000	0.00000	85.57555	-3.79437	-12.39581	-0.12233	0.01180	0.02661	-0.00016	0.00008	-0.00002	30.27149	-4.18626	-0.00408	-0.00994	0.07648	0.01887	-0.00004	0.00003	-0.00051	9.44137	-1.80423	15.89475	-0.00867	-0.00232	-0.00088	0.00023	-0.00010	0.00003	5.86469	0.69106	-21.96181	-0.01359	-0.01581	0.00023	0.00035	-0.00001	0.00001	9.31140
803			8.02000	-0.06404	7.72822	13.74553	0.00132	0.00108	0.00112	0.00000	-0.00000	0.00000	85.57217	-3.79188	-12.39999	-0.12208	0.01171	0.02634	-0.00156	0.00006	-0.00017	30.26904	-4.17875	0.01289	-0.01030	0.07589	0.01898	-0.00009	0.00041	-0.00064	9.45705	-1.82766	15.91234	-0.00866	-0.00233	-0.00087	0.00022	-0.00010	0.00002	5.87699	0.69424	-22.00049	-0.01367	-0.01510	0.00022	0.00027	-0.00001	0.00002	9.32141
804			8.03000	-0.06632	7.72955	13.74387	0.00133	0.00107	0.00110	0.00001	-0.00000	0.00001	85.56134	-3.78755	-12.40228	-0.12207	0.01166	0.02610	-0.00308	0.00001	-0.00017	30.26411	-4.17210	0.03253	-0.01053	0.07500	0.01891	-0.00013	0.00055	-0.00063	9.47169	-1.84716	15.92364	-0.00864	-0.00234	-0.00087	0.00020	-0.00006	0.00001	5.88669	0.69873	-22.04341	-0.01373	-0.01452	0.00020	0.00024	0.00003	0.00002	9.32848
805			8.04000	-0.06920	7.73123	13.74006	0.00134	0.00106	0.00108	0.00001	-0.00000	0.00001	85.54330	-3.78461	-12.40135	-0.12235	0.01166	0.02593	-0.00446	-0.00005	-0.00003	30.25772	-4.16688	0.05008	-0.01046	0.07428	0.01882	-0.00014	0.00046	-0.00049	9.48456	-1.85543	15.93219	-0.00863	-0.00235	-0.00088	0.00017	-0.00001	0.00001	5.89572	0.70518	-22.08632	-0.01380	-0.01419	0.00019	0.00023	0.00007	0.00001	9.33261
806			8.05000	-0.07181	7.73248	13.73446	0.00135	0.00105	0.00106	0.00001	-0.00000	0.00001	85.51931	-3.78571	-12.39780	-0.12280	0.01169	0.02581	-0.00561	-0.00008	0.00018	30.25068	-4.16315	0.06195	-0.00998	0.07395	0.01882	-0.00014	0.00019	-0.00028	9.49525	-1.84709	15.94003	-0.00863	-0.00236	-0.00088	0.00014	0.00007	0.00002	5.90516	0.71285	-22.12152	-0.01382	-0.01417	0.00019	0.00024	0.00012	0.00001	9.33326
807			8.06000	-0.07311	7.73286	13.72798	0.00135	0.00105	0.00105	0.00000	0.00000	0.00001	85.49045	-3.79181	-12.39322	-0.12329	0.01173	0.02570	-0.00660	-0.00008	0.00036	30.24300	-4.16075	0.06637	-0.00934	0.07413	0.01900	-0.00013	-0.00014	-0.00006	9.50341	-1.82006	15.94799	-0.00864	-0.00236	-0.00088	0.00010	0.00014	0.00002	5.91517	0.72057	-22.14153	-0.01377	-0.01442	0.00022	0.00024	0.00016	0.00000	9.33003
808			8.07000	-0.07236	7.73173	13.72089	0.00136	0.00104	0.00103	-0.00000	0.00000	0.00001	85.45737	-3.80113	-12.38834	-0.12374	0.01175	0.02548	-0.00749	-0.00009	0.00042	30.23450	-4.15948	0.06408	-0.00891	0.07445	0.01930	-0.00013	-0.00037	0.00011	9.50840	-1.77635	15.95647	-0.00865	-0.00236	-0.00088	0.00005	0.00019	0.00003	5.92476	0.72760	-22.14286	-0.01364	-0.01484	0.00026	0.00020	0.00019	-0.00000	9.32326
809			8.08000	-0.06952	7.72828	13.71281	0.00137	0.00103	0.00101	-0.00001	0.00001	0.00001	85.42037	-3.80971	-12.38263	-0.12416	0.01177	0.02523	-0.00829	-0.00012	0.00030	30.22515	-4.15921	0.05778	-0.00878	0.07438	0.01939	-0.00014	-0.00043	0.00021	9.50996	-1.72166	15.96549	-0.00868	-0.00235	-0.00087	0.00000	0.00022	0.00003	5.93239	0.73375	-22.12611	-0.01348	-0.01536	0.00031	0.00014	0.00021	-0.00001	9.31373
810			8.09000	-0.06514	7.72250	13.70373	0.00140	0.00103	0.00100	-0.00001	0.00001	0.00002	85.37997	-3.81397	-12.37524	-0.12467	0.01182	0.02511	-0.00894	-0.00017	0.00010	30.21511	-4.15981	0.05021	-0.00869	0.07386	0.01915	-0.00015	-0.00037	0.00023	9.50942	-1.66321	15.97465	-0.00870	-0.00233	-0.00086	-0.00001	0.00022	0.00003	5.93745	0.73832	-22.09383	-0.01323	-0.01590	0.00038	0.00009	0.00020	-0.00002	9.30223
811			8.10000	-0.06022	7.71566	13.69461	0.00143	0.00104	0.00099	-0.00001	0.00001	0.00001	85.33712	-3.81279	-12.36613	-0.12530	0.01189	0.02521	-0.00931	-0.00020	-0.00010	30.20469	-4.16120	0.04288	-0.00861	0.07311	0.01861	-0.00015	-0.00026	0.00023	9.50966	-1.60852	15.98395	-0.00873	-0.00232	-0.00085	0.00003	0.00019	0.00003	5.94086	0.74005	-22.05067	-0.01286	-0.01640	0.00045	0.00005	0.00013	-0.00004	9.28990
812			8.11000	-0.05578	7.71010	13.68734	0.00147	0.00105	0.00100	-0.00001	0.00001	0.00001	85.29359	-3.80787	-12.35636	-0.12606	0.01199	0.02541	-0.00928	-0.00020	-0.00022	30.19434	-4.16323	0.03605	-0.00836	0.07265	0.01816	-0.00014	-0.00019	0.00021	9.51327	-1.56522	15.99478	-0.00876	-0.00231	-0.00084	0.00008	0.00013	0.00003	5.94331	0.73768	-22.00322	-0.01249	-0.01676	0.00052	0.00003	0.00000	-0.00004	9.27814
813			8.12000	-0.05236	7.70780	13.68350	0.00150	0.00106	0.00100	-0.00001	0.00000	0.00000	85.25150	-3.80150	-12.34757	-0.12681	0.01207	0.02561	-0.00884	-0.00018	-0.00028	30.18435	-4.16524	0.02991	-0.00801	0.07280	0.01805	-0.00013	-0.00015	0.00017	9.52132	-1.53960	16.00924	-0.00877	-0.00231	-0.00083	0.00015	0.00005	0.00003	5.94446	0.73075	-21.95904	-0.01230	-0.01684	0.00054	0.00000	-0.00014	-0.00004	9.26838
814			8.13000	-0.05018	7.70904	13.68285	0.00152	0.00107	0.00101	-0.00000	-0.00000	-0.00000	85.21264	-3.79417	-12.34029	-0.12738	0.01213	0.02578	-0.00804	-0.00016	-0.00034	30.17521	-4.16654	0.02570	-0.00765	0.07336	0.01820	-0.00011	-0.00007	0.00008	9.53399	-1.53444	16.02781	-0.00875	-0.00231	-0.00083	0.00022	-0.00003	0.00003	5.94452	0.71978	-21.92371	-0.01240	-0.01658	0.00049	-0.00000	-0.00026	-0.00003	9.26195
815			8.14000	-0.04950	7.71294	13.68407	0.00154	0.00109	0.00103	0.00000	-0.00001	-0.00000	85.17830	-3.78526	-12.33411	-0.12773	0.01219	0.02601	-0.00694	-0.00014	-0.00042	30.16741	-4.16694	0.02489	-0.00743	0.07418	0.01846	-0.00009	0.00008	-0.00003	9.55124	-1.54798	16.04800	-0.00872	-0.00233	-0.00084	0.00029	-0.00009	0.00002	5.94489	0.70622	-21.89903	-0.01269	-0.01614	0.00039	0.00003	-0.00032	-0.00002	9.25940
816			8.15000	-0.05061	7.71856	13.68564	0.00156	0.00111	0.00105	0.00001	-0.00001	-0.00000	85.14962	-3.77442	-12.32837	-0.12791	0.01224	0.02628	-0.00558	-0.00014	-0.00050	30.16147	-4.16654	0.02813	-0.00726	0.07494	0.01868	-0.00007	0.00025	-0.00015	9.57259	-1.57527	16.06499	-0.00869	-0.00234	-0.00085	0.00034	-0.00014	0.00001	5.94768	0.69247	-21.88239	-0.01305	-0.01565	0.00028	0.00011	-0.00030	-0.00001	9.26066
817			8.16000	-0.05370	7.72537	13.68687	0.00157	0.00113	0.00108	0.00001	-0.00001	-0.00000	85.12761	-3.76244	-12.32318	-0.12793	0.01227	0.02649	-0.00400	-0.00012	-0.00052	30.15772	-4.16565	0.03473	-0.00721	0.07535	0.01880	-0.00004	0.00038	-0.00022	9.59721	-1.61104	16.07374	-0.00867	-0.00235	-0.00086	0.00039	-0.00016	-0.00000	5.95456	0.68094	-21.86910	-0.01329	-0.01529	0.00020	0.00021	-0.00021	-0.00000	9.26523
818			8.17000	-0.05845	7.73273	13.68775	0.00158	0.00115	0.00111	0.00001	-0.00001	-0.00000	85.11319	-3.75098	-12.31926	-0.12782	0.01229	0.02660	-0.00231	-0.00008	-0.00047	30.15637	-4.16468	0.04273	-0.00712	0.07551	0.01891	-0.00001	0.00039	-0.00023	9.62432	-1.65178	16.07128	-0.00866	-0.00235	-0.00086	0.00042	-0.00016	-0.00002	5.96618	0.67345	-21.85517	-0.01336	-0.01516	0.00017	0.00031	-0.00009	-0.00000	9.27239
819			8.18000	-0.06437	7.73956	13.68844	0.00157	0.00116	0.00113	0.00002	-0.00001	-0.00000	85.10653	-3.74177	-12.31716	-0.12759	0.01228	0.02667	-0.00065	-0.00004	-0.00035	30.15746	-4.16391	0.04967	-0.00692	0.07574	0.01907	0.00002	0.00028	-0.00017	9.65267	-1.69464	16.05678	-0.00864	-0.00236	-0.00087	0.00043	-0.00016	-0.00004	5.98176	0.67066	-21.83792	-0.01326	-0.01530	0.00019	0.00037	0.00003	-0.00001	9.28107
820			8.19000	-0.07066	7.74465	13.68869	0.00156	0.00117	0.00115	0.00002	-0.00001	0.00000	85.10719	-3.73582	-12.31652	-0.12717	0.01226	0.02673	0.00085	-0.00002	-0.00019	30.16088	-4.16337	0.05351	-0.00652	0.07587	0.01915	0.00005	0.00006	-0.00006	9.67989	-1.73609	16.03099	-0.00863	-0.00236	-0.00088	0.00039	-0.00014	-0.00006	5.99855	0.67141	-21.81453	-0.01306	-0.01573	0.00024	0.00034	0.00011	-0.00001	9.28946
821			8.20000	-0.07657	7.74689	13.68808	0.00154	0.00118	0.00117	0.00001	-0.00000	0.00000	85.11414	-3.73373	-12.31643	-0.12663	0.01223	0.02678	0.00206	-0.00000	0.00000	30.16662	-4.16309	0.05301	-0.00600	0.07580	0.01909	0.00007	-0.00022	0.00008	9.70272	-1.77225	15.99509	-0.00861	-0.00236	-0.00090	0.00030	-0.00010	-0.00007	6.01237	0.67301	-21.78062	-0.01281	-0.01634	0.00030	0.00022	0.00013	-0.00002	9.29521
822			8.21000	-0.08145	7.74582	13.68659	0.00152	0.00118	0.00117	0.00001	0.00000	0.00000	85.12579	-3.73594	-12.31623	-0.12608	0.01220	0.02683	0.00289	0.00000	0.00022	30.17404	-4.16305	0.04751	-0.00521	0.07548	0.01886	0.00008	-0.00052	0.00023	9.71794	-1.79992	15.94995	-0.00860	-0.00235	-0.00091	0.00018	-0.00006	-0.00008	6.01884	0.67215	-21.73165	-0.01263	-0.01698	0.00036	0.00002	0.00008	-0.00004	9.29592
823			8.22000	-0.08511	7.74204	13.68462	0.00150	0.00117	0.00117	0.00001	0.00001	0.00000	85.14036	-3.74315	-12.31565	-0.12548	0.01217	0.02683	0.00328	0.00000	0.00045	30.18254	-4.16338	0.03666	-0.00433	0.07523	0.01869	0.00007	-0.00081	0.00038	9.72349	-1.81799	15.89528	-0.00862	-0.00234	-0.00091	0.00004	-0.00002	-0.00010	6.01518	0.66601	-21.66515	-0.01255	-0.01750	0.00039	-0.00021	-0.00005	-0.00005	9.29068
824			8.23000	-0.08795	7.73665	13.68269	0.00148	0.00115	0.00116	0.00001	0.00001	0.00000	85.15570	-3.75497	-12.31479	-0.12493	0.01213	0.02680	0.00323	-0.00000	0.00063	30.19128	-4.16408	0.02128	-0.00344	0.07521	0.01867	0.00006	-0.00098	0.00048	9.71949	-1.82867	15.82898	-0.00864	-0.00232	-0.00090	-0.00008	0.00001	-0.00012	6.00128	0.65288	-21.58088	-0.01266	-0.01776	0.00037	-0.00042	-0.00022	-0.00006	9.28031
825			8.24000	-0.09058	7.73068	13.68066	0.00147	0.00113	0.00113	0.00001	0.00001	0.00000	85.16978	-3.76989	-12.31317	-0.12443	0.01209	0.02671	0.00279	-0.00002	0.00073	30.19959	-4.16537	0.00346	-0.00274	0.07522	0.01868	0.00004	-0.00100	0.00053	9.70846	-1.83802	15.74659	-0.00868	-0.00229	-0.00089	-0.00014	0.00001	-0.00015	5.97930	0.63234	-21.47883	-0.01289	-0.01775	0.00032	-0.00057	-0.00038	-0.00006	9.26659
826			8.25000	-0.09371	7.72503	13.67858	0.00146	0.00111	0.00111	0.00001	0.00001	0.00000	85.18113	-3.78623	-12.31050	-0.12401	0.01206	0.02660	0.00211	-0.00003	0.00076	30.20715	-4.16714	-0.01444	-0.00208	0.07534	0.01877	0.00003	-0.00090	0.00050	9.69451	-1.85343	15.64298	-0.00871	-0.00226	-0.00088	-0.00014	-0.00001	-0.00018	5.95275	0.60528	-21.35953	-0.01303	-0.01753	0.00030	-0.00064	-0.00050	-0.00007	9.25135
827			8.26000	-0.09802	7.72055	13.67708	0.00145	0.00110	0.00108	0.00001	0.00001	0.00000	85.18889	-3.80212	-12.30711	-0.12366	0.01203	0.02649	0.00127	-0.00005	0.00067	30.21400	-4.16886	-0.02970	-0.00180	0.07581	0.01904	0.00002	-0.00069	0.00037	9.68206	-1.88141	15.51641	-0.00875	-0.00223	-0.00086	-0.00009	-0.00005	-0.00021	5.92533	0.57350	-21.22697	-0.01295	-0.01713	0.00032	-0.00063	-0.00057	-0.00008	9.23622
828			8.27000	-0.10419	7.71777	13.67641	0.00144	0.00108	0.00107	0.00002	0.00000	0.00000	85.19237	-3.81485	-12.30315	-0.12341	0.01201	0.02633	0.00033	-0.00007	0.00046	30.22037	-4.16941	-0.03916	-0.00183	0.07641	0.01943	0.00002	-0.00041	0.00014	9.67407	-1.92602	15.37136	-0.00877	-0.00220	-0.00085	-0.00001	-0.00010	-0.00023	5.89929	0.53886	-21.08921	-0.01275	-0.01647	0.00036	-0.00058	-0.00061	-0.00009	9.22253
829			8.28000	-0.11276	7.71704	13.67677	0.00145	0.00108	0.00106	0.00002	-0.00000	-0.00000	85.19145	-3.82132	-12.29896	-0.12332	0.01200	0.02619	-0.00057	-0.00007	0.00013	30.22693	-4.16760	-0.03982	-0.00204	0.07682	0.01977	0.00002	-0.00009	-0.00019	9.67112	-1.98599	15.21658	-0.00878	-0.00218	-0.00084	0.00007	-0.00014	-0.00024	5.87579	0.50289	-20.95607	-0.01263	-0.01552	0.00039	-0.00050	-0.00061	-0.00009	9.21133
830			8.29000	-0.12394	7.71899	13.67873	0.00146	0.00107	0.00105	0.00003	-0.00001	-0.00001	85.18653	-3.82002	-12.29556	-0.12344	0.01201	0.02613	-0.00136	-0.00006	-0.00022	30.23426	-4.16278	-0.03028	-0.00230	0.07714	0.02007	0.00003	0.00024	-0.00054	9.67208	-2.05605	15.06118	-0.00879	-0.00215	-0.00082	0.00012	-0.00017	-0.00023	5.85636	0.46763	-20.83624	-0.01261	-0.01440	0.00038	-0.00038	-0.00056	-0.00008	9.20447
831			8.30000	-0.13726	7.72407	13.68230	0.00147	0.00108	0.00106	0.00003	-0.00001	-0.00001	85.17851	-3.81127	-12.29378	-0.12369	0.01202	0.02615	-0.00199	-0.00004	-0.00053	30.24303	-4.15510	-0.01110	-0.00241	0.07749	0.02038	0.00003	0.00057	-0.00085	9.67579	-2.13074	14.91181	-0.00879	-0.00213	-0.00080	0.00016	-0.00018	-0.00022	5.84335	0.43565	-20.73482	-0.01268	-0.01342	0.00035	-0.00020	-0.00046	-0.00006	9.20473
832			8.31000	-0.15174	7.73163	13.68665	0.00149	0.00109	0.00106	0.00004	-0.00002	-0.00001	85.16794	-3.79667	-12.29345	-0.12412	0.01204	0.02627	-0.00257	-0.00004	-0.00075	30.25359	-4.14580	0.01556	-0.00222	0.07783	0.02066	0.00004	0.00086	-0.00106	9.68172	-2.20576	14.77198	-0.00879	-0.00211	-0.00080	0.00018	-0.00018	-0.00020	5.83951	0.40954	-20.65172	-0.01273	-0.01284	0.00034	0.00002	-0.00033	-0.00005	9.21468
833			8.32000	-0.16591	7.74000	13.68993	0.00151	0.00110	0.00107	0.00003	-0.00002	-0.00000	85.15475	-3.77854	-12.29303	-0.12469	0.01207	0.02644	-0.00313	-0.00005	-0.00082	30.26540	-4.13643	0.04616	-0.00180	0.07768	0.02068	0.00003	0.00104	-0.00109	9.68923	-2.27748	14.64308	-0.00879	-0.00209	-0.00080	0.00019	-0.00017	-0.00019	5.84630	0.39058	-20.58315	-0.01276	-0.01280	0.00036	0.00025	-0.00020	-0.00004	9.23539
834			8.33000	-0.17828	7.74774	13.69117	0.00154	0.00112	0.00109	0.00003	-0.00001	-0.00000	85.13901	-3.76067	-12.29143	-0.12531	0.01213	0.02660	-0.00358	-0.00007	-0.00071	30.27760	-4.12864	0.07545	-0.00137	0.07710	0.02046	0.00002	0.00101	-0.00091	9.69738	-2.34290	14.52636	-0.00877	-0.00209	-0.00082	0.00018	-0.00015	-0.00017	5.86311	0.37816	-20.52425	-0.01277	-0.01323	0.00042	0.00044	-0.00010	-0.00004	9.26593
835			8.34000	-0.18749	7.75462	13.69118	0.00157	0.00114	0.00111	0.00002	-0.00001	-0.00000	85.12174	-3.74733	-12.28897	-0.12589	0.01219	0.02673	-0.00378	-0.00007	-0.00044	30.28929	-4.12373	0.09780	-0.00101	0.07655	0.02019	0.00002	0.00079	-0.00057	9.70381	-2.39791	14.42353	-0.00874	-0.00208	-0.00084	0.00012	-0.00011	-0.00015	5.88695	0.36993	-20.47110	-0.01284	-0.01393	0.00050	0.00056	-0.00005	-0.00005	9.30361
836			8.35000	-0.19297	7.76088	13.69138	0.00160	0.00116	0.00112	0.00001	-0.00001	-0.00000	85.10426	-3.74133	-12.28632	-0.12638	0.01226	0.02690	-0.00372	-0.00006	-0.00009	30.29963	-4.12260	0.10927	-0.00052	0.07654	0.02007	0.00001	0.00047	-0.00015	9.70512	-2.43729	14.33611	-0.00872	-0.00207	-0.00085	0.00001	-0.00006	-0.00012	5.91350	0.36300	-20.42117	-0.01297	-0.01466	0.00057	0.00057	-0.00006	-0.00005	9.34478
837			8.36000	-0.19508	7.76664	13.69237	0.00163	0.00118	0.00114	0.00000	-0.00001	-0.00000	85.08766	-3.74310	-12.28366	-0.12672	0.01232	0.02709	-0.00345	-0.00005	0.00024	30.30829	-4.12541	0.10900	-0.00019	0.07686	0.01999	0.00000	0.00015	0.00023	9.69848	-2.45864	14.26429	-0.00873	-0.00206	-0.00085	-0.00013	-0.00001	-0.00010	5.93804	0.35497	-20.37341	-0.01318	-0.01523	0.00062	0.00049	-0.00012	-0.00005	9.38604
838			8.37000	-0.19463	7.77140	13.69400	0.00165	0.00120	0.00115	-0.00000	-0.00001	-0.00000	85.07272	-3.75115	-12.28100	-0.12692	0.01237	0.02717	-0.00301	-0.00004	0.00046	30.31495	-4.13123	0.09892	-0.00007	0.07724	0.01996	0.00000	-0.00009	0.00050	9.68313	-2.46434	14.20714	-0.00875	-0.00204	-0.00084	-0.00026	0.00003	-0.00007	5.95710	0.34411	-20.32867	-0.01347	-0.01554	0.00064	0.00036	-0.00022	-0.00005	9.42489
839			8.38000	-0.19220	7.77420	13.69566	0.00166	0.00121	0.00116	-0.00001	-0.00000	-0.00000	85.06013	-3.76212	-12.27836	-0.12701	0.01239	0.02712	-0.00246	-0.00004	0.00052	30.31937	-4.13872	0.08353	-0.00012	0.07725	0.01983	0.00000	-0.00016	0.00060	9.66019	-2.45995	14.16213	-0.00877	-0.00202	-0.00083	-0.00036	0.00005	-0.00006	5.96928	0.32964	-20.28915	-0.01383	-0.01556	0.00060	0.00022	-0.00034	-0.00004	9.46022
840			8.39000	-0.18809	7.77421	13.69664	0.00166	0.00122	0.00116	-0.00001	0.00000	-0.00000	85.05019	-3.77259	-12.27588	-0.12705	0.01241	0.02703	-0.00188	-0.00004	0.00045	30.32134	-4.14649	0.06792	-0.00021	0.07686	0.01957	0.00000	-0.00008	0.00054	9.63233	-2.45179	14.12447	-0.00880	-0.00200	-0.00082	-0.00041	0.00005	-0.00005	5.97554	0.31160	-20.25641	-0.01427	-0.01531	0.00051	0.00012	-0.00043	-0.00003	9.49225
841			8.40000	-0.18260	7.77129	13.69606	0.00166	0.00121	0.00115	-0.00002	0.00001	0.00000	85.04288	-3.78103	-12.27329	-0.12701	0.01239	0.02692	-0.00126	-0.00005	0.00038	30.32094	-4.15361	0.05578	-0.00044	0.07597	0.01914	-0.00000	0.00009	0.00039	9.60412	-2.44637	14.08716	-0.00883	-0.00197	-0.00080	-0.00037	0.00003	-0.00006	5.97915	0.29083	-20.22957	-0.01468	-0.01484	0.00041	0.00011	-0.00049	-0.00002	9.52177
842			8.41000	-0.17619	7.76607	13.69342	0.00166	0.00120	0.00113	-0.00002	0.00001	0.00001	85.03846	-3.78835	-12.27017	-0.12689	0.01236	0.02673	-0.00057	-0.00006	0.00037	30.31911	-4.15940	0.04850	-0.00072	0.07486	0.01871	-0.00000	0.00022	0.00022	9.58139	-2.44959	14.04320	-0.00886	-0.00196	-0.00078	-0.00024	-0.00000	-0.00007	5.98443	0.26834	-20.20601	-0.01489	-0.01434	0.00035	0.00020	-0.00051	-0.00002	9.54945
843			8.42000	-0.16943	7.75934	13.68900	0.00165	0.00117	0.00110	-0.00002	0.00001	0.00001	85.03724	-3.79651	-12.26639	-0.12669	0.01230	0.02640	0.00010	-0.00006	0.00044	30.31684	-4.16335	0.04567	-0.00091	0.07371	0.01844	-0.00000	0.00025	0.00008	9.56894	-2.46489	13.98925	-0.00886	-0.00195	-0.00078	-0.00006	-0.00004	-0.00008	5.99474	0.24546	-20.18419	-0.01482	-0.01397	0.00035	0.00035	-0.00049	-0.00001	9.57526
844			8.43000	-0.16302	7.75162	13.68378	0.00163	0.00115	0.00106	-0.00002	0.00002	0.00001	85.03886	-3.80700	-12.26250	-0.12641	0.01222	0.02598	0.00063	-0.00006	0.00056	30.31449	-4.16519	0.04629	-0.00112	0.07272	0.01835	-0.00001	0.00017	-0.00003	9.56841	-2.49104	13.92793	-0.00883	-0.00195	-0.00079	0.00011	-0.00006	-0.00009	6.01143	0.22352	-20.16581	-0.01451	-0.01371	0.00041	0.00050	-0.00045	-0.00001	9.59900
845			8.44000	-0.15733	7.74291	13.67810	0.00162	0.00112	0.00102	-0.00001	0.00002	0.00001	85.04242	-3.82078	-12.25880	-0.12609	0.01215	0.02552	0.00098	-0.00005	0.00070	30.31190	-4.16458	0.04886	-0.00130	0.07195	0.01842	-0.00001	-0.00001	-0.00011	9.57758	-2.52152	13.86622	-0.00879	-0.00196	-0.00080	0.00022	-0.00006	-0.00009	6.03437	0.20433	-20.15575	-0.01418	-0.01350	0.00047	0.00064	-0.00038	-0.00000	9.62102
846			8.45000	-0.15252	7.73305	13.67198	0.00161	0.00109	0.00098	-0.00001	0.00002	0.00001	85.04727	-3.83792	-12.25553	-0.12571	0.01207	0.02501	0.00124	-0.00003	0.00082	30.30927	-4.16156	0.05218	-0.00170	0.07128	0.01857	-0.00001	-0.00021	-0.00015	9.59203	-2.54722	13.81181	-0.00876	-0.00196	-0.00081	0.00026	-0.00004	-0.00007	6.06330	0.19047	-20.16017	-0.01395	-0.01329	0.00051	0.00078	-0.00026	0.00001	9.64308
847			8.46000	-0.14863	7.72228	13.66552	0.00161	0.00106	0.00095	-0.00001	0.00002	0.00001	85.05331	-3.85794	-12.25289	-0.12535	0.01201	0.02448	0.00150	-0.00001	0.00090	30.30742	-4.15683	0.05531	-0.00218	0.07063	0.01871	-0.00000	-0.00037	-0.00015	9.60761	-2.56072	13.76961	-0.00875	-0.00196	-0.00082	0.00025	-0.00000	-0.00005	6.09814	0.18477	-20.18211	-0.01388	-0.01315	0.00052	0.00091	-0.00009	0.00003	9.66749
848			8.47000	-0.14564	7.71124	13.65918	0.00159	0.00104	0.00092	-0.00001	0.00002	0.00001	85.06063	-3.88003	-12.25089	-0.12503	0.01197	0.02404	0.00173	0.00000	0.00096	30.30714	-4.15152	0.05731	-0.00264	0.07003	0.01879	0.00000	-0.00047	-0.00011	9.62201	-2.55925	13.74065	-0.00876	-0.00196	-0.00081	0.00022	0.00004	-0.00003	6.13823	0.18922	-20.21906	-0.01385	-0.01318	0.00052	0.00102	0.00012	0.00004	9.69550
849			8.48000	-0.14310	7.70051	13.65329	0.00157	0.00102	0.00090	-0.00000	0.00002	0.00001	85.06894	-3.90350	-12.24901	-0.12478	0.01196	0.02375	0.00179	0.00000	0.00098	30.30808	-4.14681	0.05726	-0.00285	0.06979	0.01888	0.00000	-0.00049	-0.00004	9.63480	-2.54505	13.72372	-0.00878	-0.00195	-0.00081	0.00019	0.00007	-0.00001	6.18198	0.20386	-20.26430	-0.01378	-0.01348	0.00055	0.00107	0.00032	0.00004	9.72669
850			8.49000	-0.14065	7.69035	13.64839	0.00155	0.00101	0.00089	-0.00000	0.00002	0.00001	85.07683	-3.92711	-12.24716	-0.12461	0.01197	0.02362	0.00142	0.00001	0.00094	30.30859	-4.14344	0.05526	-0.00273	0.06993	0.01898	-0.00000	-0.00042	0.00002	9.64634	-2.52341	13.71691	-0.00879	-0.00194	-0.00080	0.00017	0.00008	0.00000	6.22651	0.22606	-20.30990	-0.01361	-0.01403	0.00058	0.00103	0.00047	0.00005	9.75915
851			8.50000	-0.13841	7.68100	13.64467	0.00152	0.00099	0.00088	-0.00000	0.00001	0.00000	85.08179	-3.94892	-12.24560	-0.12450	0.01199	0.02355	0.00058	0.00001	0.00082	30.30632	-4.14148	0.05268	-0.00281	0.06995	0.01893	-0.00002	-0.00027	0.00003	9.65610	-2.49830	13.71799	-0.00879	-0.00194	-0.00081	0.00012	0.00009	0.00001	6.26821	0.25142	-20.34916	-0.01337	-0.01479	0.00062	0.00090	0.00054	0.00004	9.79041
852			8.51000	-0.13673	7.67335	13.64212	0.00150	0.00097	0.00086	-0.00000	0.00001	0.00000	85.08202	-3.96714	-12.24505	-0.12448	0.01201	0.02339	-0.00051	0.00004	0.00065	30.29971	-4.14058	0.05124	-0.00344	0.06914	0.01851	-0.00005	-0.00012	0.00000	9.66222	-2.47074	13.72399	-0.00878	-0.00194	-0.00082	0.00005	0.00009	0.00002	6.30372	0.27539	-20.37762	-0.01313	-0.01555	0.00065	0.00072	0.00051	0.00003	9.81831
853			8.52000	-0.13576	7.66850	13.64083	0.00148	0.00096	0.00085	-0.00000	0.00001	0.00000	85.07717	-3.98116	-12.24640	-0.12450	0.01201	0.02309	-0.00154	0.00008	0.00047	30.28854	-4.13987	0.05163	-0.00451	0.06769	0.01790	-0.00010	-0.00004	-0.00006	9.66298	-2.44224	13.73051	-0.00879	-0.00194	-0.00083	-0.00003	0.00009	0.00001	6.33066	0.29403	-20.39166	-0.01291	-0.01619	0.00066	0.00049	0.00039	0.00001	9.84160
854			8.53000	-0.13530	7.66700	13.64167	0.00145	0.00094	0.00083	-0.00000	-0.00000	-0.00000	85.06821	-3.99084	-12.25100	-0.12450	0.01199	0.02275	-0.00239	0.00015	0.00028	30.27374	-4.13810	0.05409	-0.00565	0.06608	0.01726	-0.00016	-0.00007	-0.00013	9.65876	-2.41786	13.73293	-0.00882	-0.00194	-0.00083	-0.00009	0.00006	0.00000	6.34737	0.30432	-20.38832	-0.01276	-0.01662	0.00065	0.00025	0.00019	-0.00001	9.85944
855			8.54000	-0.13542	7.66866	13.64546	0.00143	0.00093	0.00082	-0.00000	-0.00000	-0.00001	85.05606	-3.99646	-12.25966	-0.12449	0.01196	0.02246	-0.00309	0.00023	0.00012	30.25638	-4.13437	0.05873	-0.00670	0.06462	0.01670	-0.00022	-0.00014	-0.00022	9.65142	-2.40377	13.72738	-0.00882	-0.00194	-0.00084	-0.00012	0.00003	-0.00001	6.35299	0.30424	-20.36649	-0.01269	-0.01683	0.00062	0.00001	-0.00006	-0.00003	9.87092
856			8.55000	-0.13641	7.67289	13.65215	0.00142	0.00092	0.00080	0.00000	-0.00001	-0.00001	85.04128	-3.99880	-12.27211	-0.12448	0.01193	0.02227	-0.00357	0.00029	0.00001	30.23776	-4.12849	0.06568	-0.00772	0.06342	0.01620	-0.00025	-0.00022	-0.00029	9.64212	-2.40138	13.71059	-0.00880	-0.00194	-0.00086	-0.00015	0.00001	-0.00004	6.34855	0.29360	-20.32875	-0.01274	-0.01680	0.00057	-0.00019	-0.00029	-0.00004	9.87661
857			8.56000	-0.13863	7.67889	13.66070	0.00141	0.00091	0.00079	0.00000	-0.00001	-0.00001	85.02508	-3.99942	-12.28701	-0.12449	0.01189	0.02218	-0.00369	0.00031	-0.00004	30.21979	-4.12046	0.07468	-0.00856	0.06273	0.01591	-0.00026	-0.00034	-0.00037	9.63014	-2.40682	13.67924	-0.00877	-0.00194	-0.00086	-0.00018	-0.00000	-0.00006	6.33655	0.27463	-20.28153	-0.01287	-0.01660	0.00051	-0.00032	-0.00046	-0.00005	9.87853
858			8.57000	-0.14234	7.68551	13.66935	0.00139	0.00091	0.00079	0.00001	-0.00001	-0.00001	85.00944	-3.99951	-12.30229	-0.12453	0.01187	0.02221	-0.00324	0.00029	-0.00006	30.20501	-4.10984	0.08545	-0.00924	0.06284	0.01591	-0.00021	-0.00053	-0.00046	9.61474	-2.41657	13.63056	-0.00878	-0.00193	-0.00085	-0.00022	-0.00001	-0.00009	6.32025	0.25105	-20.23252	-0.01303	-0.01628	0.00048	-0.00040	-0.00052	-0.00004	9.87950
859			8.58000	-0.14719	7.69162	13.67586	0.00138	0.00091	0.00080	0.00001	-0.00001	-0.00001	84.99721	-3.99899	-12.31559	-0.12453	0.01187	0.02234	-0.00220	0.00023	-0.00011	30.19600	-4.09559	0.09843	-0.00967	0.06385	0.01631	-0.00011	-0.00074	-0.00060	9.59668	-2.43176	13.56293	-0.00880	-0.00191	-0.00082	-0.00024	-0.00002	-0.00011	6.30191	0.22713	-20.18716	-0.01318	-0.01593	0.00046	-0.00044	-0.00049	-0.00004	9.88134
860			8.59000	-0.15240	7.69667	13.67831	0.00137	0.00092	0.00081	0.00001	-0.00001	-0.00000	84.99077	-3.99605	-12.32469	-0.12441	0.01185	0.02239	-0.00082	0.00012	-0.00021	30.19449	-4.07713	0.11547	-0.01008	0.06478	0.01677	0.00002	-0.00088	-0.00080	9.57737	-2.45601	13.47621	-0.00882	-0.00189	-0.00080	-0.00024	-0.00004	-0.00014	6.28210	0.20632	-20.14788	-0.01338	-0.01563	0.00046	-0.00049	-0.00039	-0.00003	9.88453
861			8.60000	-0.15744	7.70026	13.67607	0.00137	0.00092	0.00083	0.00001	-0.00000	0.00001	84.99055	-3.98907	-12.32840	-0.12418	0.01184	0.02237	0.00042	0.00000	-0.00036	30.20060	-4.05477	0.13778	-0.01014	0.06526	0.01714	0.00013	-0.00093	-0.00099	9.55748	-2.49081	13.37121	-0.00882	-0.00187	-0.00079	-0.00024	-0.00006	-0.00016	6.26009	0.19031	-20.11397	-0.01364	-0.01543	0.00047	-0.00057	-0.00028	-0.00003	9.88817
862			8.61000	-0.16228	7.70212	13.66974	0.00138	0.00093	0.00084	0.00001	-0.00000	0.00001	84.99476	-3.97791	-12.32643	-0.12398	0.01185	0.02243	0.00113	-0.00011	-0.00047	30.21258	-4.02970	0.16466	-0.00961	0.06563	0.01747	0.00019	-0.00091	-0.00113	9.53630	-2.53306	13.24987	-0.00881	-0.00186	-0.00079	-0.00026	-0.00007	-0.00018	6.23456	0.17851	-20.08358	-0.01392	-0.01518	0.00048	-0.00068	-0.00020	-0.00003	9.89054
863			8.62000	-0.16706	7.70269	13.66127	0.00138	0.00093	0.00085	0.00001	-0.00000	0.00001	85.00040	-3.96434	-12.31984	-0.12386	0.01188	0.02268	0.00115	-0.00019	-0.00048	30.22760	-4.00395	0.19374	-0.00860	0.06599	0.01766	0.00019	-0.00087	-0.00114	9.51260	-2.57738	13.11515	-0.00881	-0.00184	-0.00079	-0.00029	-0.00006	-0.00020	6.20404	0.16858	-20.05446	-0.01412	-0.01481	0.00050	-0.00083	-0.00019	-0.00003	9.88974
864			8.63000	-0.17195	7.70306	13.65247	0.00139	0.00094	0.00087	0.00001	-0.00000	0.00001	85.00423	-3.95214	-12.31013	-0.12387	0.01194	0.02305	0.00052	-0.00024	-0.00036	30.24229	-3.97934	0.22110	-0.00742	0.06669	0.01787	0.00015	-0.00088	-0.00103	9.48621	-2.62008	12.97127	-0.00881	-0.00182	-0.00078	-0.00032	-0.00005	-0.00020	6.16724	0.15761	-20.02387	-0.01413	-0.01433	0.00051	-0.00100	-0.00023	-0.00003	9.88379
865			8.64000	-0.17708	7.70415	13.64440	0.00139	0.00095	0.00089	0.00001	-0.00000	0.00001	85.00374	-3.94450	-12.29871	-0.12396	0.01201	0.02342	-0.00042	-0.00024	-0.00016	30.25426	-3.95750	0.24359	-0.00663	0.06790	0.01826	0.00010	-0.00087	-0.00086	9.45747	-2.65968	12.82403	-0.00882	-0.00180	-0.00077	-0.00036	-0.00004	-0.00020	6.12311	0.14283	-19.98895	-0.01390	-0.01385	0.00054	-0.00116	-0.00032	-0.00004	9.87152
866			8.65000	-0.18196	7.70638	13.63798	0.00140	0.00096	0.00090	0.00001	-0.00000	0.00001	84.99877	-3.94221	-12.28781	-0.12413	0.01208	0.02361	-0.00119	-0.00019	0.00003	30.26306	-3.93938	0.26068	-0.00638	0.06899	0.01866	0.00008	-0.00078	-0.00069	9.42653	-2.69527	12.67995	-0.00882	-0.00177	-0.00077	-0.00039	-0.00003	-0.00019	6.07179	0.12324	-19.94871	-0.01342	-0.01349	0.00056	-0.00126	-0.00039	-0.00004	9.85339
867			8.66000	-0.18545	7.70977	13.63505	0.00142	0.00097	0.00090	0.00001	-0.00001	0.00000	84.99155	-3.94423	-12.28094	-0.12428	0.01211	0.02356	-0.00158	-0.00007	0.00016	30.26993	-3.92512	0.27356	-0.00637	0.06916	0.01878	0.00006	-0.00064	-0.00052	9.39351	-2.72610	12.54500	-0.00883	-0.00176	-0.00077	-0.00043	-0.00002	-0.00018	6.01567	0.10060	-19.90574	-0.01273	-0.01337	0.00060	-0.00126	-0.00042	-0.00005	9.83222
868			8.67000	-0.18650	7.71376	13.63719	0.00144	0.00097	0.00090	-0.00000	-0.00001	-0.00001	84.98376	-3.94959	-12.28078	-0.12433	0.01209	0.02334	-0.00186	0.00008	0.00026	30.27539	-3.91422	0.28265	-0.00637	0.06847	0.01859	0.00004	-0.00059	-0.00035	9.35861	-2.75128	12.42376	-0.00882	-0.00174	-0.00078	-0.00047	-0.00001	-0.00016	5.95845	0.07859	-19.86458	-0.01189	-0.01355	0.00063	-0.00116	-0.00038	-0.00004	9.81181
869			8.68000	-0.18523	7.71702	13.64381	0.00146	0.00097	0.00089	-0.00001	-0.00000	-0.00001	84.97478	-3.95758	-12.28697	-0.12437	0.01204	0.02311	-0.00235	0.00018	0.00030	30.27895	-3.90584	0.28716	-0.00628	0.06790	0.01845	0.00002	-0.00065	-0.00019	9.32188	-2.76911	12.31868	-0.00883	-0.00173	-0.00078	-0.00050	0.00000	-0.00013	5.90365	0.06057	-19.82870	-0.01103	-0.01394	0.00066	-0.00101	-0.00029	-0.00004	9.79537
870			8.69000	-0.18242	7.71793	13.65196	0.00148	0.00097	0.00087	-0.00001	0.00000	-0.00001	84.96322	-3.96588	-12.29641	-0.12450	0.01201	0.02302	-0.00303	0.00021	0.00024	30.27969	-3.89878	0.28732	-0.00598	0.06785	0.01841	-0.00001	-0.00079	-0.00008	9.28407	-2.77990	12.22953	-0.00885	-0.00170	-0.00078	-0.00052	0.00001	-0.00011	5.85339	0.04822	-19.79866	-0.01026	-0.01447	0.00068	-0.00085	-0.00017	-0.00003	9.78404
871			8.70000	-0.17891	7.71580	13.65908	0.00149	0.00097	0.00086	-0.00001	0.00001	-0.00001	84.94827	-3.97151	-12.30626	-0.12471	0.01202	0.02305	-0.00375	0.00020	0.00010	30.27701	-3.89166	0.28482	-0.00558	0.06797	0.01832	-0.00004	-0.00096	-0.00004	9.24710	-2.78821	12.15374	-0.00888	-0.00168	-0.00078	-0.00049	0.00000	-0.00010	5.80856	0.04100	-19.77279	-0.00979	-0.01498	0.00068	-0.00072	-0.00009	-0.00003	9.77761
872			8.71000	-0.17519	7.71121	13.66469	0.00149	0.00097	0.00086	-0.00001	0.00001	-0.00001	84.93011	-3.97250	-12.31528	-0.12492	0.01205	0.02315	-0.00438	0.00017	-0.00010	30.27072	-3.88345	0.28146	-0.00525	0.06800	0.01815	-0.00007	-0.00110	-0.00006	9.21348	-2.80071	12.08722	-0.00889	-0.00166	-0.00078	-0.00042	-0.00003	-0.00009	5.76923	0.03648	-19.74863	-0.00976	-0.01534	0.00064	-0.00062	-0.00006	-0.00003	9.77491
873			8.72000	-0.17170	7.70534	13.66962	0.00148	0.00097	0.00086	-0.00001	0.00001	-0.00001	84.90931	-3.96809	-12.32324	-0.12507	0.01210	0.02332	-0.00483	0.00014	-0.00031	30.26067	-3.87379	0.27872	-0.00534	0.06791	0.01787	-0.00011	-0.00117	-0.00010	9.18539	-2.82211	12.02485	-0.00890	-0.00166	-0.00079	-0.00033	-0.00005	-0.00009	5.73544	0.03150	-19.72344	-0.01024	-0.01532	0.00056	-0.00054	-0.00010	-0.00003	9.77391
874			8.73000	-0.16869	7.69968	13.67465	0.00147	0.00098	0.00089	-0.00001	0.00001	-0.00001	84.88686	-3.95868	-12.33009	-0.12521	0.01216	0.02357	-0.00503	0.00011	-0.00048	30.24736	-3.86299	0.27725	-0.00584	0.06788	0.01758	-0.00015	-0.00119	-0.00015	9.16528	-2.85368	11.96120	-0.00890	-0.00164	-0.00079	-0.00018	-0.00007	-0.00010	5.70831	0.02334	-19.69445	-0.01105	-0.01488	0.00046	-0.00044	-0.00018	-0.00003	9.77251
875			8.74000	-0.16620	7.69547	13.67985	0.00146	0.00099	0.00092	-0.00001	0.00001	-0.00001	84.86414	-3.94561	-12.33559	-0.12529	0.01222	0.02389	-0.00484	0.00007	-0.00060	30.23188	-3.85151	0.27700	-0.00676	0.06800	0.01735	-0.00018	-0.00119	-0.00018	9.15574	-2.89351	11.89183	-0.00889	-0.00164	-0.00079	0.00000	-0.00008	-0.00011	5.69004	0.01111	-19.66054	-0.01192	-0.01421	0.00038	-0.00027	-0.00025	-0.00002	9.76918
876			8.75000	-0.16420	7.69321	13.68431	0.00145	0.00101	0.00096	-0.00001	0.00000	-0.00001	84.84320	-3.93071	-12.33898	-0.12527	0.01227	0.02418	-0.00415	0.00002	-0.00061	30.21661	-3.83978	0.27740	-0.00794	0.06789	0.01709	-0.00019	-0.00122	-0.00017	9.15789	-2.93659	11.81467	-0.00888	-0.00163	-0.00079	0.00018	-0.00008	-0.00012	5.68242	-0.00428	-19.62270	-0.01271	-0.01353	0.00033	-0.00005	-0.00029	-0.00002	9.76318
877			8.76000	-0.16270	7.69236	13.68736	0.00143	0.00103	0.00100	-0.00000	0.00000	-0.00000	84.82646	-3.91704	-12.33980	-0.12520	0.01232	0.02452	-0.00297	-0.00003	-0.00046	30.20490	-3.82801	0.27638	-0.00893	0.06799	0.01694	-0.00013	-0.00137	-0.00009	9.17100	-2.97741	11.73004	-0.00888	-0.00161	-0.00078	0.00035	-0.00007	-0.00013	5.68558	-0.02112	-19.58331	-0.01335	-0.01290	0.00031	0.00018	-0.00029	-0.00002	9.75422
878			8.77000	-0.16192	7.69206	13.68931	0.00142	0.00104	0.00102	-0.00000	0.00000	-0.00000	84.81596	-3.90889	-12.33830	-0.12513	0.01239	0.02498	-0.00147	-0.00006	-0.00012	30.19982	-3.81687	0.27095	-0.00957	0.06859	0.01696	-0.00000	-0.00163	0.00008	9.19375	-3.01408	11.64042	-0.00889	-0.00159	-0.00077	0.00049	-0.00006	-0.00013	5.69753	-0.03745	-19.54527	-0.01381	-0.01242	0.00035	0.00034	-0.00025	-0.00002	9.74185
879			8.78000	-0.16247	7.69210	13.69072	0.00142	0.00105	0.00105	0.00000	-0.00000	-0.00000	84.81274	-3.91113	-12.33519	-0.12503	0.01247	0.02552	0.00016	-0.00006	0.00043	30.20354	-3.80720	0.25780	-0.01002	0.06978	0.01720	0.00018	-0.00204	0.00034	9.22416	-3.04726	11.55091	-0.00889	-0.00158	-0.00076	0.00057	-0.00005	-0.00012	5.71396	-0.05144	-19.51248	-0.01407	-0.01217	0.00042	0.00037	-0.00020	-0.00002	9.72504
880			8.79000	-0.16554	7.69321	13.69164	0.00142	0.00106	0.00106	0.00001	-0.00000	-0.00000	84.81693	-3.92759	-12.33085	-0.12490	0.01255	0.02608	0.00176	-0.00007	0.00114	30.21756	-3.79944	0.23429	-0.01013	0.07144	0.01761	0.00038	-0.00258	0.00068	9.25828	-3.07545	11.46917	-0.00888	-0.00157	-0.00075	0.00058	-0.00003	-0.00010	5.72794	-0.06205	-19.48999	-0.01421	-0.01205	0.00052	0.00022	-0.00015	-0.00001	9.70156
881			8.80000	-0.17276	7.69648	13.69108	0.00142	0.00107	0.00107	0.00003	-0.00001	0.00000	84.82814	-3.96054	-12.32448	-0.12480	0.01265	0.02659	0.00311	-0.00009	0.00193	30.24311	-3.79378	0.19864	-0.00977	0.07355	0.01823	0.00058	-0.00322	0.00107	9.29145	-3.09473	11.40368	-0.00888	-0.00156	-0.00074	0.00053	-0.00001	-0.00007	5.73192	-0.06841	-19.48164	-0.01437	-0.01193	0.00060	-0.00009	-0.00008	-0.00000	9.66877
882			8.81000	-0.18567	7.70300	13.68841	0.00141	0.00107	0.00108	0.00004	-0.00002	0.00001	84.84438	-4.00975	-12.31517	-0.12479	0.01279	0.02707	0.00374	-0.00013	0.00268	30.27966	-3.79019	0.15053	-0.00880	0.07606	0.01905	0.00067	-0.00387	0.00149	9.32074	-3.10194	11.36180	-0.00889	-0.00156	-0.00073	0.00045	0.00001	-0.00003	5.72109	-0.06967	-19.48839	-0.01458	-0.01175	0.00066	-0.00045	0.00001	0.00002	9.62537
883			8.82000	-0.20519	7.71393	13.68381	0.00141	0.00108	0.00109	0.00006	-0.00003	0.00001	84.86090	-4.07251	-12.30248	-0.12495	0.01297	0.02757	0.00316	-0.00019	0.00330	30.32274	-3.78868	0.09158	-0.00730	0.07859	0.01981	0.00060	-0.00440	0.00187	9.34624	-3.09651	11.34924	-0.00891	-0.00155	-0.00072	0.00038	0.00003	0.00001	5.69655	-0.06472	-19.50919	-0.01478	-0.01157	0.00071	-0.00073	0.00012	0.00004	9.57347
884			8.83000	-0.23104	7.73031	13.67766	0.00141	0.00110	0.00111	0.00007	-0.00004	0.00001	84.87128	-4.14501	-12.28609	-0.12531	0.01319	0.02813	0.00135	-0.00027	0.00378	30.36511	-3.78949	0.02426	-0.00564	0.08071	0.02030	0.00043	-0.00475	0.00219	9.37016	-3.07918	11.37134	-0.00892	-0.00156	-0.00072	0.00035	0.00004	0.00006	5.66478	-0.05211	-19.54424	-0.01485	-0.01148	0.00073	-0.00079	0.00026	0.00006	9.51865
885			8.84000	-0.26158	7.75274	13.66940	0.00141	0.00113	0.00114	0.00008	-0.00005	0.00002	84.87052	-4.22386	-12.26487	-0.12597	0.01345	0.02863	-0.00097	-0.00040	0.00410	30.39981	-3.79291	-0.04923	-0.00428	0.08221	0.02050	0.00025	-0.00487	0.00241	9.39525	-3.05004	11.43264	-0.00891	-0.00157	-0.00073	0.00035	0.00006	0.00011	5.63588	-0.02942	-19.59775	-0.01471	-0.01145	0.00074	-0.00056	0.00045	0.00009	9.46873
886			8.85000	-0.29282	7.78068	13.65754	0.00140	0.00116	0.00117	0.00007	-0.00006	0.00003	84.85890	-4.30557	-12.23763	-0.12682	0.01373	0.02899	-0.00264	-0.00056	0.00421	30.42332	-3.79902	-0.12646	-0.00368	0.08325	0.02056	0.00015	-0.00475	0.00252	9.42327	-3.00703	11.53625	-0.00890	-0.00160	-0.00074	0.00036	0.00008	0.00017	5.62144	0.00650	-19.67768	-0.01417	-0.01159	0.00073	-0.00005	0.00070	0.00013	9.43302
887			8.86000	-0.31839	7.81264	13.63998	0.00140	0.00119	0.00122	0.00005	-0.00007	0.00004	84.84202	-4.38531	-12.20336	-0.12756	0.01401	0.02922	-0.00281	-0.00075	0.00405	30.43521	-3.80773	-0.20396	-0.00397	0.08355	0.02030	0.00008	-0.00434	0.00249	9.45465	-2.94748	11.68329	-0.00888	-0.00163	-0.00074	0.00037	0.00011	0.00023	5.63153	0.05888	-19.79187	-0.01328	-0.01195	0.00072	0.00057	0.00100	0.00017	9.41996
888			8.87000	-0.33162	7.84722	13.61524	0.00138	0.00122	0.00126	0.00002	-0.00008	0.00006	84.82790	-4.45842	-12.16200	-0.12759	0.01423	0.02928	-0.00147	-0.00093	0.00367	30.43705	-3.81895	-0.27814	-0.00515	0.08304	0.01970	0.00003	-0.00367	0.00231	9.48825	-2.86999	11.87155	-0.00888	-0.00166	-0.00075	0.00035	0.00015	0.00028	5.67048	0.12902	-19.94177	-0.01204	-0.01258	0.00071	0.00107	0.00134	0.00021	9.43372
889			8.88000	-0.33005	7.88367	13.58391	0.00137	0.00124	0.00131	-0.00001	-0.00008	0.00008	84.82202	-4.52162	-12.11555	-0.12669	0.01436	0.02913	0.00046	-0.00103	0.00312	30.43155	-3.83212	-0.34578	-0.00712	0.08175	0.01882	-0.00004	-0.00288	0.00201	9.52096	-2.77473	12.09563	-0.00887	-0.00170	-0.00075	0.00029	0.00018	0.00033	5.73283	0.21382	-20.11810	-0.01070	-0.01340	0.00070	0.00126	0.00163	0.00023	9.47049
890			8.89000	-0.31730	7.92109	13.54930	0.00136	0.00127	0.00137	-0.00003	-0.00008	0.00008	84.82473	-4.57309	-12.06863	-0.12531	0.01443	0.02885	0.00202	-0.00100	0.00245	30.42208	-3.84602	-0.40428	-0.00960	0.08029	0.01800	-0.00011	-0.00211	0.00164	9.54849	-2.66393	12.34809	-0.00887	-0.00174	-0.00076	0.00017	0.00022	0.00037	5.80367	0.30521	-20.30203	-0.00959	-0.01430	0.00069	0.00114	0.00178	0.00022	9.51825
891			8.90000	-0.29964	7.95753	13.51655	0.00135	0.00130	0.00141	-0.00003	-0.00008	0.00007	84.83348	-4.61131	-12.02746	-0.12419	0.01448	0.02862	0.00299	-0.00083	0.00168	30.41163	-3.85909	-0.45152	-0.01172	0.07930	0.01747	-0.00015	-0.00143	0.00126	9.56711	-2.54227	12.62112	-0.00887	-0.00177	-0.00077	0.00001	0.00024	0.00040	5.86697	0.39307	-20.47474	-0.00896	-0.01516	0.00069	0.00087	0.00172	0.00020	9.56375
892			8.91000	-0.28081	7.99033	13.49028	0.00133	0.00132	0.00145	-0.00004	-0.00007	0.00006	84.84659	-4.63440	-11.99729	-0.12368	0.01454	0.02862	0.00382	-0.00056	0.00084	30.40200	-3.86992	-0.48598	-0.01319	0.07912	0.01728	-0.00016	-0.00083	0.00086	9.57478	-2.41516	12.90818	-0.00885	-0.00181	-0.00078	-0.00016	0.00024	0.00042	5.91298	0.46914	-20.62688	-0.00894	-0.01588	0.00069	0.00057	0.00146	0.00018	9.59905
893			8.92000	-0.26071	8.01715	13.47267	0.00132	0.00133	0.00148	-0.00004	-0.00005	0.00003	84.86503	-4.64093	-11.98018	-0.12341	0.01455	0.02884	0.00483	-0.00028	-0.00002	30.39433	-3.87746	-0.50679	-0.01390	0.07943	0.01723	-0.00013	-0.00031	0.00045	9.57152	-2.28729	13.20513	-0.00884	-0.00186	-0.00079	-0.00031	0.00024	0.00044	5.93749	0.52844	-20.75812	-0.00940	-0.01639	0.00069	0.00024	0.00106	0.00015	9.62031
894			8.93000	-0.23903	8.03681	13.46399	0.00130	0.00133	0.00148	-0.00005	-0.00004	0.00001	84.88963	-4.63152	-11.97531	-0.12302	0.01450	0.02925	0.00569	-0.00004	-0.00079	30.38949	-3.88109	-0.51387	-0.01387	0.07997	0.01716	-0.00008	0.00013	0.00004	9.55864	-2.16240	13.51006	-0.00881	-0.00191	-0.00080	-0.00044	0.00023	0.00045	5.94002	0.56966	-20.87449	-0.01023	-0.01671	0.00067	-0.00008	0.00063	0.00014	9.62670
895			8.94000	-0.21793	8.04950	13.46286	0.00128	0.00133	0.00147	-0.00004	-0.00002	-0.00000	84.91801	-4.60964	-11.97984	-0.12255	0.01440	0.02978	0.00577	0.00013	-0.00133	30.38774	-3.88034	-0.50792	-0.01326	0.08036	0.01696	-0.00004	0.00041	-0.00034	9.53749	-2.04264	13.82128	-0.00878	-0.00196	-0.00081	-0.00055	0.00022	0.00047	5.92572	0.59612	-20.98846	-0.01127	-0.01684	0.00059	-0.00032	0.00029	0.00013	9.62304
896			8.95000	-0.20111	8.05630	13.46710	0.00125	0.00131	0.00146	-0.00003	-0.00001	-0.00001	84.94478	-4.58137	-11.99024	-0.12227	0.01430	0.03024	0.00481	0.00023	-0.00154	30.38790	-3.87457	-0.49109	-0.01233	0.08055	0.01679	-0.00002	0.00046	-0.00065	9.50983	-1.92924	14.13499	-0.00876	-0.00201	-0.00082	-0.00060	0.00020	0.00047	5.90472	0.61421	-21.11440	-0.01247	-0.01687	0.00047	-0.00037	0.00010	0.00011	9.61874
897			8.96000	-0.19080	8.05865	13.47476	0.00123	0.00129	0.00144	-0.00002	-0.00000	-0.00002	84.96500	-4.55303	-12.00370	-0.12229	0.01420	0.03044	0.00310	0.00028	-0.00144	30.38824	-3.86366	-0.46639	-0.01155	0.08049	0.01678	-0.00005	0.00033	-0.00087	9.47944	-1.82556	14.44361	-0.00874	-0.00207	-0.00084	-0.00060	0.00017	0.00046	5.88895	0.63099	-21.26095	-0.01362	-0.01696	0.00033	-0.00015	0.00008	0.00009	9.62388
898			8.97000	-0.18654	8.05761	13.48416	0.00121	0.00127	0.00141	-0.00001	0.00001	-0.00002	84.97604	-4.52923	-12.01800	-0.12256	0.01412	0.03033	0.00118	0.00029	-0.00114	30.38704	-3.84848	-0.43709	-0.01126	0.08031	0.01701	-0.00009	0.00015	-0.00102	9.45047	-1.73580	14.73651	-0.00870	-0.00213	-0.00087	-0.00055	0.00013	0.00044	5.88843	0.65187	-21.42890	-0.01449	-0.01728	0.00020	0.00028	0.00018	0.00006	9.64639
899			8.98000	-0.18566	8.05392	13.49379	0.00120	0.00123	0.00137	-0.00001	0.00001	-0.00002	84.97823	-4.51238	-12.03136	-0.12304	0.01405	0.02997	-0.00032	0.00028	-0.00072	30.38345	-3.83092	-0.40613	-0.01160	0.07977	0.01726	-0.00014	-0.00001	-0.00106	9.42409	-1.66006	15.00315	-0.00864	-0.00220	-0.00091	-0.00051	0.00011	0.00041	5.90698	0.67939	-21.61246	-0.01494	-0.01784	0.00012	0.00071	0.00034	0.00004	9.68905
900			8.99000	-0.18393	8.04852	13.50289	0.00120	0.00120	0.00132	-0.00001	0.00001	-0.00002	84.97510	-4.50387	-12.04325	-0.12346	0.01398	0.02945	-0.00103	0.00027	-0.00024	30.37771	-3.81287	-0.37660	-0.01223	0.07873	0.01734	-0.00017	-0.00019	-0.00098	9.39786	-1.59403	15.23550	-0.00858	-0.00225	-0.00094	-0.00051	0.00011	0.00036	5.93832	0.71226	-21.79914	-0.01497	-0.01846	0.00009	0.00083	0.00046	0.00003	9.74598
901			9.00000	-0.17831	8.04287	13.51175	0.00121	0.00116	0.00127	-0.00002	0.00001	-0.00002	84.97049	-4.50499	-12.05431	-0.12351	0.01390	0.02887	-0.00130	0.00027	0.00026	30.37089	-3.79574	-0.35161	-0.01272	0.07757	0.01734	-0.00019	-0.00044	-0.00081	9.36849	-1.53334	15.42789	-0.00856	-0.00229	-0.00095	-0.00055	0.00012	0.00029	5.96640	0.74507	-21.96918	-0.01468	-0.01896	0.00008	0.00048	0.00044	0.00002	9.80224
902			9.01000	-0.16936	8.03824	13.52003	0.00123	0.00113	0.00122	-0.00002	0.00001	-0.00002	84.96472	-4.51626	-12.06435	-0.12327	0.01379	0.02824	-0.00180	0.00025	0.00072	30.36359	-3.78018	-0.33348	-0.01286	0.07677	0.01751	-0.00019	-0.00072	-0.00062	9.33366	-1.47688	15.57581	-0.00857	-0.00231	-0.00095	-0.00061	0.00013	0.00022	5.97178	0.77033	-22.09999	-0.01417	-0.01932	0.00006	-0.00025	0.00027	0.00001	9.83956
903			9.02000	-0.16017	8.03501	13.52663	0.00125	0.00110	0.00117	-0.00002	0.00001	-0.00001	84.95515	-4.53586	-12.07237	-0.12310	0.01371	0.02762	-0.00282	0.00020	0.00100	30.35586	-3.76606	-0.32203	-0.01263	0.07675	0.01804	-0.00019	-0.00090	-0.00048	9.29277	-1.42840	15.67452	-0.00860	-0.00231	-0.00093	-0.00068	0.00011	0.00012	5.94309	0.78287	-22.17740	-0.01353	-0.01956	0.00003	-0.00102	0.00002	0.00000	9.84800
904			9.03000	-0.15338	8.03260	13.53034	0.00126	0.00107	0.00112	-0.00001	0.00000	-0.00000	84.93948	-4.55889	-12.07718	-0.12320	0.01367	0.02695	-0.00407	0.00012	0.00100	30.34737	-3.75332	-0.31407	-0.01226	0.07701	0.01877	-0.00020	-0.00081	-0.00044	9.24730	-1.39731	15.71802	-0.00866	-0.00230	-0.00090	-0.00070	0.00006	0.00002	5.88373	0.78208	-22.20207	-0.01284	-0.01979	-0.00002	-0.00152	-0.00022	-0.00000	9.83237
905			9.04000	-0.14987	8.03010	13.53131	0.00128	0.00104	0.00108	-0.00001	0.00001	-0.00000	84.91783	-4.57896	-12.07895	-0.12357	0.01365	0.02612	-0.00505	0.00006	0.00072	30.33808	-3.74205	-0.30489	-0.01215	0.07638	0.01921	-0.00022	-0.00042	-0.00051	9.20016	-1.39631	15.69916	-0.00872	-0.00228	-0.00088	-0.00069	-0.00004	-0.00009	5.80694	0.77058	-22.18457	-0.01224	-0.02013	-0.00007	-0.00172	-0.00045	0.00000	9.80720
906			9.05000	-0.14864	8.02652	13.53089	0.00130	0.00102	0.00104	-0.00000	0.00001	0.00000	84.89284	-4.59084	-12.07927	-0.12399	0.01362	0.02510	-0.00535	0.00003	0.00028	30.32826	-3.73259	-0.29099	-0.01274	0.07429	0.01913	-0.00024	0.00012	-0.00062	9.15381	-1.43515	15.61121	-0.00874	-0.00226	-0.00087	-0.00065	-0.00015	-0.00020	5.72393	0.74931	-22.13314	-0.01178	-0.02050	-0.00009	-0.00179	-0.00074	0.00001	9.78396
907			9.06000	-0.14763	8.02035	13.53069	0.00131	0.00100	0.00101	-0.00000	0.00001	-0.00000	84.86854	-4.59192	-12.08056	-0.12416	0.01353	0.02402	-0.00491	0.00005	-0.00018	30.31857	-3.72486	-0.27172	-0.01361	0.07105	0.01855	-0.00025	0.00055	-0.00071	9.10909	-1.51561	15.44950	-0.00873	-0.00223	-0.00088	-0.00059	-0.00025	-0.00032	5.63460	0.71484	-22.04419	-0.01151	-0.02078	-0.00010	-0.00196	-0.00119	0.00002	9.76090
908			9.07000	-0.14594	8.00967	13.53158	0.00132	0.00098	0.00097	-0.00000	0.00002	-0.00000	84.84801	-4.58265	-12.08465	-0.12393	0.01338	0.02298	-0.00416	0.00011	-0.00054	30.31031	-3.71806	-0.24861	-0.01430	0.06732	0.01770	-0.00021	0.00068	-0.00074	9.06554	-1.63112	15.21232	-0.00871	-0.00220	-0.00088	-0.00053	-0.00032	-0.00044	5.53164	0.66109	-21.90720	-0.01142	-0.02071	-0.00011	-0.00227	-0.00178	0.00003	9.72697
909			9.08000	-0.14521	7.99229	13.53359	0.00133	0.00095	0.00092	0.00000	0.00004	-0.00000	84.83100	-4.56601	-12.09202	-0.12348	0.01318	0.02206	-0.00370	0.00016	-0.00073	30.30448	-3.71071	-0.22432	-0.01428	0.06382	0.01689	-0.00015	0.00049	-0.00073	9.02307	-1.77176	14.90057	-0.00871	-0.00216	-0.00087	-0.00046	-0.00035	-0.00056	5.41101	0.58402	-21.71644	-0.01141	-0.02028	-0.00012	-0.00257	-0.00239	0.00004	9.67300
910			9.09000	-0.14815	7.96634	13.53623	0.00133	0.00092	0.00086	0.00001	0.00005	-0.00000	84.81501	-4.54606	-12.10203	-0.12312	0.01297	0.02125	-0.00378	0.00021	-0.00077	30.30129	-3.70063	-0.20118	-0.01339	0.06101	0.01639	-0.00008	0.00001	-0.00073	8.98329	-1.92933	14.51789	-0.00874	-0.00210	-0.00086	-0.00036	-0.00036	-0.00065	5.27830	0.48469	-21.47851	-0.01129	-0.01945	-0.00010	-0.00267	-0.00284	0.00005	9.59905
911			9.10000	-0.15615	7.93085	13.53971	0.00133	0.00088	0.00077	0.00002	0.00006	-0.00001	84.79761	-4.52638	-12.11437	-0.12297	0.01278	0.02065	-0.00420	0.00026	-0.00066	30.30037	-3.68512	-0.17998	-0.01175	0.05886	0.01604	-0.00003	-0.00070	-0.00076	8.94785	-2.09887	14.07145	-0.00878	-0.00203	-0.00083	-0.00024	-0.00035	-0.00072	5.14466	0.36885	-21.21029	-0.01087	-0.01828	-0.00004	-0.00250	-0.00305	0.00002	9.51317
912			9.11000	-0.16861	7.88699	13.54506	0.00133	0.00083	0.00069	0.00003	0.00007	-0.00001	84.77805	-4.51152	-12.12912	-0.12284	0.01261	0.02033	-0.00478	0.00033	-0.00037	30.30109	-3.66135	-0.16104	-0.00929	0.05716	0.01563	0.00001	-0.00162	-0.00081	8.91665	-2.27688	13.57425	-0.00881	-0.00195	-0.00081	-0.00016	-0.00033	-0.00075	5.01809	0.24369	-20.93218	-0.01010	-0.01687	0.00009	-0.00219	-0.00302	-0.00004	9.42338
913			9.12000	-0.18534	7.83879	13.55320	0.00133	0.00077	0.00060	0.00004	0.00006	-0.00001	84.75552	-4.50856	-12.14576	-0.12261	0.01248	0.02027	-0.00563	0.00037	0.00020	30.30327	-3.62708	-0.14497	-0.00612	0.05604	0.01520	0.00002	-0.00269	-0.00087	8.88680	-2.45825	13.04645	-0.00884	-0.00186	-0.00079	-0.00013	-0.00031	-0.00076	4.89831	0.11447	-20.66271	-0.00920	-0.01527	0.00023	-0.00191	-0.00285	-0.00011	9.33274
914			9.13000	-0.20771	7.79264	13.56330	0.00133	0.00072	0.00051	0.00006	0.00005	-0.00001	84.72800	-4.52591	-12.16237	-0.12233	0.01239	0.02019	-0.00691	0.00038	0.00103	30.30706	-3.58062	-0.13186	-0.00300	0.05535	0.01495	0.00002	-0.00384	-0.00097	8.85438	-2.63613	12.51177	-0.00886	-0.00176	-0.00076	-0.00016	-0.00028	-0.00073	4.78157	-0.01523	-20.41743	-0.00844	-0.01352	0.00034	-0.00171	-0.00256	-0.00014	9.24195
915			9.14000	-0.23755	7.75494	13.57293	0.00133	0.00067	0.00044	0.00008	0.00004	-0.00001	84.69317	-4.56996	-12.17592	-0.12208	0.01233	0.01965	-0.00845	0.00035	0.00195	30.31287	-3.52080	-0.12076	-0.00123	0.05421	0.01481	0.00001	-0.00491	-0.00111	8.81737	-2.80554	11.99000	-0.00888	-0.00167	-0.00074	-0.00022	-0.00024	-0.00068	4.66591	-0.14193	-20.20464	-0.00803	-0.01177	0.00038	-0.00161	-0.00219	-0.00014	9.15228
916			9.15000	-0.27534	7.72943	13.57986	0.00134	0.00063	0.00037	0.00009	0.00002	-0.00000	84.65042	-4.64235	-12.18386	-0.12206	0.01232	0.01860	-0.00986	0.00027	0.00273	30.32190	-3.44763	-0.11014	-0.00088	0.05244	0.01484	0.00002	-0.00577	-0.00129	8.77636	-2.96409	11.49317	-0.00890	-0.00158	-0.00071	-0.00026	-0.00021	-0.00062	4.55083	-0.26203	-20.02026	-0.00800	-0.01021	0.00036	-0.00158	-0.00179	-0.00012	9.06435
917			9.16000	-0.31904	7.71625	13.58325	0.00135	0.00060	0.00032	0.00010	0.00001	-0.00000	84.60136	-4.73951	-12.18521	-0.12236	0.01239	0.01725	-0.01075	0.00018	0.00318	30.33522	-3.36189	-0.09867	-0.00142	0.05036	0.01500	0.00004	-0.00638	-0.00148	8.73383	-3.11001	11.02679	-0.00891	-0.00150	-0.00069	-0.00027	-0.00018	-0.00056	4.43753	-0.37188	-19.85115	-0.00829	-0.00904	0.00036	-0.00158	-0.00142	-0.00011	8.97829
918			9.17000	-0.36344	7.71268	13.58330	0.00137	0.00057	0.00028	0.00010	0.00000	0.00000	84.54946	-4.85399	-12.18037	-0.12303	0.01256	0.01597	-0.01088	0.00008	0.00331	30.35266	-3.26493	-0.08556	-0.00211	0.04852	0.01527	0.00007	-0.00684	-0.00169	8.69349	-3.24150	10.59460	-0.00893	-0.00142	-0.00068	-0.00021	-0.00015	-0.00050	4.32973	-0.46849	-19.68399	-0.00879	-0.00833	0.00039	-0.00154	-0.00111	-0.00012	8.89524
919			9.18000	-0.40121	7.71462	13.58027	0.00139	0.00056	0.00025	0.00008	-0.00000	0.00000	84.49873	-4.97675	-12.17027	-0.12370	0.01279	0.01494	-0.01036	-0.00000	0.00321	30.37226	-3.15853	-0.07078	-0.00258	0.04715	0.01558	0.00008	-0.00717	-0.00187	8.65979	-3.35774	10.20159	-0.00896	-0.00135	-0.00066	-0.00011	-0.00012	-0.00044	4.23399	-0.55027	-19.51217	-0.00946	-0.00805	0.00045	-0.00139	-0.00086	-0.00014	8.81881
920			9.19000	-0.42574	7.71807	13.57458	0.00142	0.00056	0.00025	0.00004	-0.00000	0.00000	84.45147	-5.09950	-12.15654	-0.12424	0.01308	0.01434	-0.00967	-0.00007	0.00302	30.39014	-3.04499	-0.05470	-0.00265	0.04620	0.01570	0.00006	-0.00741	-0.00198	8.63623	-3.45870	9.85293	-0.00898	-0.00130	-0.00065	0.00003	-0.00010	-0.00038	4.15839	-0.61735	-19.33741	-0.01028	-0.00808	0.00050	-0.00109	-0.00067	-0.00016	8.75463
921			9.20000	-0.43295	7.71977	13.56635	0.00145	0.00057	0.00026	-0.00000	0.00000	0.00000	84.40688	-5.21673	-12.14056	-0.12459	0.01340	0.01417	-0.00937	-0.00013	0.00283	30.40108	-2.92689	-0.03897	-0.00261	0.04557	0.01555	0.00002	-0.00760	-0.00196	8.62387	-3.54385	9.55076	-0.00899	-0.00125	-0.00066	0.00015	-0.00007	-0.00033	4.10865	-0.67132	-19.16441	-0.01120	-0.00835	0.00052	-0.00068	-0.00053	-0.00016	8.70729
922			9.21000	-0.42144	7.71770	13.55546	0.00149	0.00059	0.00029	-0.00005	0.00000	0.00001	84.36225	-5.32650	-12.12325	-0.12472	0.01374	0.01448	-0.00971	-0.00017	0.00272	30.39969	-2.80702	-0.02681	-0.00251	0.04584	0.01540	-0.00004	-0.00790	-0.00182	8.62139	-3.61150	9.29344	-0.00898	-0.00122	-0.00067	0.00025	-0.00005	-0.00028	4.08432	-0.71517	-18.99628	-0.01210	-0.00881	0.00053	-0.00027	-0.00044	-0.00015	8.67614
923			9.22000	-0.39255	7.71173	13.54175	0.00153	0.00062	0.00032	-0.00009	0.00001	0.00001	84.31435	-5.42975	-12.10511	-0.12460	0.01413	0.01532	-0.01068	-0.00021	0.00275	30.38214	-2.68822	-0.02213	-0.00212	0.04764	0.01543	-0.00010	-0.00840	-0.00158	8.62617	-3.66033	9.07706	-0.00898	-0.00118	-0.00068	0.00031	-0.00002	-0.00024	4.07934	-0.75189	-18.83531	-0.01283	-0.00941	0.00053	0.00007	-0.00038	-0.00014	8.65600
924			9.23000	-0.35064	7.70422	13.52519	0.00157	0.00066	0.00037	-0.00012	0.00001	0.00001	84.26051	-5.52912	-12.08589	-0.12415	0.01452	0.01657	-0.01216	-0.00024	0.00289	30.34739	-2.57348	-0.02797	-0.00117	0.05131	0.01597	-0.00009	-0.00911	-0.00130	8.63568	-3.69121	8.89761	-0.00898	-0.00115	-0.00069	0.00033	0.00000	-0.00020	4.08654	-0.78370	-18.68674	-0.01333	-0.01006	0.00054	0.00030	-0.00034	-0.00013	8.64123
925			9.24000	-0.30345	7.69964	13.50667	0.00161	0.00069	0.00042	-0.00012	0.00000	0.00001	84.19833	-5.62689	-12.06573	-0.12346	0.01490	0.01786	-0.01411	-0.00027	0.00309	30.29791	-2.46554	-0.04430	-0.00034	0.05579	0.01681	-0.00003	-0.00970	-0.00101	8.64791	-3.70708	8.75147	-0.00898	-0.00112	-0.00069	0.00033	0.00002	-0.00016	4.10112	-0.81081	-18.55827	-0.01355	-0.01076	0.00056	0.00045	-0.00029	-0.00011	8.62929
926			9.25000	-0.26051	7.70225	13.48819	0.00163	0.00073	0.00047	-0.00010	-0.00001	0.00001	84.12555	-5.72405	-12.04531	-0.12287	0.01525	0.01882	-0.01648	-0.00027	0.00322	30.23827	-2.36655	-0.06898	-0.00064	0.05960	0.01765	-0.00007	-0.00988	-0.00072	8.66115	-3.71195	8.63557	-0.00897	-0.00110	-0.00069	0.00031	0.00003	-0.00012	4.12161	-0.83143	-18.45865	-0.01355	-0.01142	0.00057	0.00060	-0.00020	-0.00008	8.62143
927			9.26000	-0.23003	7.71357	13.47215	0.00165	0.00077	0.00052	-0.00006	-0.00002	0.00001	84.04062	-5.81970	-12.02552	-0.12251	0.01558	0.01920	-0.01908	-0.00023	0.00317	30.17337	-2.27805	-0.09988	-0.00252	0.06191	0.01832	-0.00028	-0.00955	-0.00041	8.67410	-3.70984	8.54630	-0.00897	-0.00108	-0.00069	0.00027	0.00003	-0.00009	4.14926	-0.84282	-18.39511	-0.01342	-0.01195	0.00056	0.00078	-0.00005	-0.00004	8.62134
928			9.27000	-0.21723	7.73129	13.46180	0.00166	0.00081	0.00058	-0.00001	-0.00003	0.00001	83.94328	-5.91063	-12.00830	-0.12258	0.01590	0.01926	-0.02167	-0.00015	0.00293	30.10747	-2.20080	-0.13574	-0.00516	0.06318	0.01883	-0.00057	-0.00892	-0.00011	8.68590	-3.70397	8.47918	-0.00897	-0.00107	-0.00069	0.00023	0.00003	-0.00007	4.18680	-0.84255	-18.37267	-0.01320	-0.01226	0.00054	0.00102	0.00015	0.00000	8.63385
929			9.28000	-0.22383	7.75079	13.46016	0.00165	0.00085	0.00065	0.00004	-0.00003	-0.00000	83.83503	-5.99208	-11.99630	-0.12329	0.01629	0.01949	-0.02384	-0.00001	0.00256	30.04383	-2.13480	-0.17548	-0.00711	0.06445	0.01926	-0.00074	-0.00823	0.00017	8.69644	-3.69609	8.43027	-0.00897	-0.00106	-0.00069	0.00020	0.00003	-0.00005	4.23806	-0.82906	-18.39539	-0.01298	-0.01235	0.00053	0.00133	0.00036	0.00004	8.66377
930			9.29000	-0.24731	7.76799	13.46872	0.00163	0.00090	0.00072	0.00008	-0.00002	-0.00002	83.71991	-6.05996	-11.99159	-0.12472	0.01678	0.02031	-0.02507	0.00016	0.00214	29.98464	-2.07938	-0.21800	-0.00718	0.06667	0.01961	-0.00069	-0.00764	0.00042	8.70635	-3.68606	8.39760	-0.00897	-0.00106	-0.00070	0.00019	0.00003	-0.00003	4.30599	-0.80230	-18.46535	-0.01280	-0.01217	0.00051	0.00167	0.00054	0.00008	8.71415
931			9.30000	-0.28133	7.78171	13.48608	0.00161	0.00095	0.00080	0.00009	-0.00002	-0.00003	83.60447	-6.11305	-11.99390	-0.12669	0.01735	0.02190	-0.02474	0.00027	0.00175	29.93069	-2.03327	-0.26227	-0.00517	0.07033	0.01997	-0.00045	-0.00718	0.00061	8.71718	-3.67142	8.38118	-0.00897	-0.00107	-0.00070	0.00020	0.00004	-0.00001	4.39048	-0.76385	-18.57946	-0.01276	-0.01178	0.00051	0.00197	0.00068	0.00012	8.78350
932			9.31000	-0.31746	7.79426	13.50696	0.00158	0.00099	0.00088	0.00008	-0.00002	-0.00003	83.49691	-6.15312	-11.99917	-0.12875	0.01795	0.02392	-0.02237	0.00024	0.00146	29.88225	-1.99551	-0.30676	-0.00231	0.07451	0.02017	-0.00018	-0.00666	0.00074	8.73094	-3.64766	8.38289	-0.00897	-0.00109	-0.00071	0.00024	0.00005	0.00002	4.48638	-0.71614	-18.72773	-0.01282	-0.01125	0.00052	0.00214	0.00076	0.00015	8.86431
933			9.32000	-0.34698	7.81020	13.52412	0.00155	0.00103	0.00095	0.00006	-0.00004	-0.00002	83.40612	-6.18407	-12.00136	-0.13021	0.01845	0.02572	-0.01794	0.00005	0.00129	29.83996	-1.96548	-0.35009	-0.00014	0.07763	0.02001	-0.00001	-0.00597	0.00083	8.74961	-3.60887	8.40672	-0.00896	-0.00110	-0.00070	0.00030	0.00008	0.00005	4.58552	-0.66130	-18.89614	-0.01295	-0.01069	0.00055	0.00216	0.00082	0.00017	8.94585
934			9.33000	-0.36389	7.83366	13.53202	0.00152	0.00107	0.00103	0.00003	-0.00005	-0.00000	83.33866	-6.21057	-11.99592	-0.13056	0.01878	0.02691	-0.01232	-0.00023	0.00128	29.80453	-1.94277	-0.39193	0.00047	0.07906	0.01953	0.00002	-0.00513	0.00090	8.77464	-3.54977	8.45782	-0.00896	-0.00111	-0.00069	0.00038	0.00012	0.00009	4.68165	-0.60015	-19.07298	-0.01298	-0.01021	0.00059	0.00210	0.00089	0.00019	9.01962
935			9.34000	-0.36736	7.86634	13.52847	0.00149	0.00111	0.00110	0.00000	-0.00007	0.00002	83.29581	-6.23642	-11.98090	-0.12972	0.01891	0.02746	-0.00700	-0.00053	0.00137	29.77625	-1.92717	-0.43296	-0.00055	0.07903	0.01890	-0.00002	-0.00425	0.00098	8.80714	-3.46791	8.54227	-0.00896	-0.00112	-0.00068	0.00048	0.00015	0.00014	4.77455	-0.53203	-19.25392	-0.01275	-0.00999	0.00063	0.00204	0.00099	0.00021	9.08364
936			9.35000	-0.36182	7.90677	13.51483	0.00147	0.00115	0.00117	-0.00001	-0.00008	0.00003	83.27263	-6.26344	-11.95725	-0.12815	0.01892	0.02753	-0.00328	-0.00075	0.00144	29.75452	-1.91867	-0.47404	-0.00240	0.07836	0.01836	-0.00007	-0.00337	0.00106	8.84788	-3.36557	8.66546	-0.00899	-0.00112	-0.00066	0.00057	0.00017	0.00018	4.86880	-0.45565	-19.44092	-0.01221	-0.01013	0.00067	0.00203	0.00114	0.00023	9.14182
937			9.36000	-0.35422	7.95087	13.49507	0.00144	0.00119	0.00123	-0.00001	-0.00009	0.00004	83.26072	-6.29070	-11.92818	-0.12665	0.01890	0.02744	-0.00143	-0.00087	0.00139	29.73779	-1.91733	-0.51496	-0.00426	0.07796	0.01808	-0.00010	-0.00245	0.00113	8.89711	-3.25023	8.83026	-0.00902	-0.00113	-0.00064	0.00067	0.00017	0.00023	4.96834	-0.37055	-19.63522	-0.01140	-0.01069	0.00070	0.00200	0.00133	0.00025	9.19887
938			9.37000	-0.34994	7.99367	13.47352	0.00143	0.00122	0.00129	0.00000	-0.00009	0.00005	83.25315	-6.31490	-11.89766	-0.12572	0.01893	0.02742	-0.00077	-0.00087	0.00113	29.72440	-1.92298	-0.55430	-0.00553	0.07835	0.01816	-0.00011	-0.00147	0.00117	8.95376	-3.13214	9.03561	-0.00903	-0.00115	-0.00064	0.00074	0.00016	0.00027	5.07296	-0.27839	-19.83292	-0.01047	-0.01167	0.00071	0.00191	0.00155	0.00025	9.25678
939			9.38000	-0.35034	8.03112	13.45429	0.00141	0.00125	0.00133	0.00001	-0.00007	0.00004	83.24727	-6.33162	-11.87008	-0.12527	0.01901	0.02762	-0.00054	-0.00075	0.00069	29.71273	-1.93542	-0.58993	-0.00627	0.07923	0.01832	-0.00011	-0.00041	0.00117	9.01495	-3.01963	9.27683	-0.00902	-0.00119	-0.00065	0.00075	0.00014	0.00031	5.17919	-0.18313	-20.02646	-0.00961	-0.01286	0.00071	0.00175	0.00172	0.00024	9.31521
940			9.39000	-0.35445	8.06130	13.44015	0.00139	0.00127	0.00138	0.00002	-0.00006	0.00003	83.24281	-6.33811	-11.84899	-0.12495	0.01908	0.02800	-0.00046	-0.00055	0.00016	29.70121	-1.95422	-0.62111	-0.00662	0.08014	0.01835	-0.00013	0.00056	0.00116	9.07638	-2.91548	9.54676	-0.00898	-0.00125	-0.00068	0.00071	0.00012	0.00035	5.28282	-0.09027	-20.20872	-0.00899	-0.01409	0.00069	0.00158	0.00178	0.00022	9.37300
941			9.40000	-0.36136	8.08438	13.43252	0.00137	0.00129	0.00142	0.00002	-0.00005	0.00001	83.23936	-6.33413	-11.83650	-0.12460	0.01913	0.02847	-0.00052	-0.00029	-0.00038	29.68832	-1.97838	-0.64915	-0.00694	0.08105	0.01828	-0.00016	0.00131	0.00118	9.13367	-2.81688	9.83644	-0.00893	-0.00131	-0.00071	0.00061	0.00012	0.00038	5.38067	-0.00517	-20.37559	-0.00872	-0.01515	0.00063	0.00143	0.00169	0.00018	9.42892
942			9.41000	-0.37052	8.10189	13.43224	0.00134	0.00131	0.00145	0.00002	-0.00004	-0.00001	83.23634	-6.32069	-11.83359	-0.12420	0.01915	0.02902	-0.00066	-0.00001	-0.00091	29.67319	-2.00677	-0.67600	-0.00729	0.08232	0.01829	-0.00019	0.00185	0.00121	9.18379	-2.71943	10.13515	-0.00890	-0.00138	-0.00074	0.00050	0.00012	0.00040	5.47103	0.06816	-20.52603	-0.00877	-0.01600	0.00055	0.00132	0.00147	0.00014	9.48183
943			9.42000	-0.38147	8.11571	13.43962	0.00130	0.00132	0.00148	0.00002	-0.00003	-0.00003	83.23368	-6.29842	-11.84044	-0.12384	0.01914	0.02962	-0.00075	0.00027	-0.00143	29.65594	-2.03836	-0.70232	-0.00759	0.08386	0.01839	-0.00022	0.00230	0.00124	9.22576	-2.62215	10.43112	-0.00889	-0.00143	-0.00076	0.00039	0.00012	0.00040	5.55337	0.12771	-20.66079	-0.00907	-0.01670	0.00047	0.00124	0.00117	0.00011	9.53112
944			9.43000	-0.39365	8.12727	13.45419	0.00126	0.00132	0.00150	0.00002	-0.00002	-0.00004	83.23187	-6.26747	-11.85625	-0.12354	0.01910	0.03016	-0.00072	0.00049	-0.00194	29.63748	-2.07219	-0.72748	-0.00811	0.08490	0.01831	-0.00025	0.00268	0.00122	9.26028	-2.52853	10.71309	-0.00888	-0.00148	-0.00078	0.00031	0.00011	0.00038	5.62749	0.17391	-20.78150	-0.00954	-0.01742	0.00043	0.00117	0.00089	0.00009	9.57640
945			9.44000	-0.40622	8.13699	13.47370	0.00121	0.00132	0.00152	0.00002	-0.00002	-0.00005	83.23122	-6.22860	-11.87861	-0.12327	0.01901	0.03048	-0.00064	0.00062	-0.00234	29.61868	-2.10753	-0.75078	-0.00888	0.08469	0.01787	-0.00028	0.00297	0.00117	9.28917	-2.44440	10.97245	-0.00888	-0.00151	-0.00079	0.00026	0.00010	0.00035	5.69317	0.20932	-20.89071	-0.01019	-0.01812	0.00042	0.00110	0.00067	0.00008	9.61727
946			9.45000	-0.41826	8.14434	13.49528	0.00116	0.00132	0.00152	0.00002	-0.00001	-0.00006	83.23116	-6.18447	-11.90426	-0.12295	0.01886	0.03054	-0.00069	0.00066	-0.00254	29.59985	-2.14417	-0.77290	-0.00978	0.08332	0.01713	-0.00031	0.00314	0.00113	9.31444	-2.37538	11.20338	-0.00886	-0.00155	-0.00080	0.00023	0.00007	0.00031	5.74993	0.23715	-20.99117	-0.01094	-0.01872	0.00043	0.00100	0.00050	0.00007	9.65327
947			9.46000	-0.42931	8.14822	13.51617	0.00112	0.00130	0.00152	0.00001	-0.00000	-0.00005	83.23032	-6.13882	-11.92969	-0.12261	0.01868	0.03039	-0.00090	0.00060	-0.00251	29.58065	-2.18256	-0.79537	-0.01079	0.08162	0.01643	-0.00035	0.00326	0.00113	9.33691	-2.32383	11.40207	-0.00884	-0.00159	-0.00081	0.00021	0.00004	0.00026	5.79689	0.25948	-21.08475	-0.01174	-0.01901	0.00042	0.00086	0.00035	0.00007	9.68366
948			9.47000	-0.43905	8.14761	13.53393	0.00108	0.00129	0.00151	0.00001	0.00001	-0.00004	83.22783	-6.09473	-11.95196	-0.12230	0.01849	0.03014	-0.00118	0.00046	-0.00232	29.56125	-2.22295	-0.81904	-0.01163	0.07991	0.01581	-0.00037	0.00335	0.00114	9.35592	-2.28890	11.56561	-0.00881	-0.00163	-0.00083	0.00017	0.00001	0.00021	5.83302	0.27665	-21.17194	-0.01252	-0.01892	0.00038	0.00067	0.00018	0.00006	9.70786
949			9.48000	-0.44723	8.14220	13.54645	0.00104	0.00127	0.00149	0.00001	0.00002	-0.00002	83.22340	-6.05452	-11.96892	-0.12203	0.01830	0.02982	-0.00142	0.00029	-0.00200	29.54247	-2.26522	-0.84384	-0.01232	0.07810	0.01520	-0.00036	0.00336	0.00115	9.37054	-2.26875	11.69225	-0.00880	-0.00166	-0.00082	0.00010	-0.00000	0.00016	5.85755	0.28765	-21.25172	-0.01316	-0.01845	0.00033	0.00043	-0.00000	0.00004	9.72575
950			9.49000	-0.45342	8.13225	13.55233	0.00102	0.00125	0.00146	0.00001	0.00003	-0.00001	83.21738	-6.02066	-11.97948	-0.12187	0.01812	0.02944	-0.00152	0.00011	-0.00153	29.52551	-2.30837	-0.86988	-0.01272	0.07615	0.01458	-0.00032	0.00318	0.00114	9.37981	-2.26039	11.78129	-0.00879	-0.00168	-0.00082	0.00005	-0.00002	0.00010	5.86984	0.29177	-21.32165	-0.01361	-0.01774	0.00027	0.00015	-0.00017	0.00003	9.73728
951			9.50000	-0.45739	8.11831	13.55062	0.00102	0.00122	0.00141	0.00001	0.00003	0.00001	83.21056	-5.99624	-11.98303	-0.12180	0.01795	0.02896	-0.00142	-0.00007	-0.00093	29.51172	-2.35096	-0.89832	-0.01275	0.07433	0.01413	-0.00023	0.00278	0.00115	9.38275	-2.25928	11.83278	-0.00878	-0.00169	-0.00082	-0.00003	-0.00001	0.00005	5.86929	0.28936	-21.37735	-0.01379	-0.01699	0.00021	-0.00016	-0.00029	0.00002	9.74189
952			9.51000	-0.45905	8.10088	13.54153	0.00102	0.00118	0.00135	0.00000	0.00004	0.00003	83.20404	-5.98364	-11.97938	-0.12178	0.01780	0.02841	-0.00113	-0.00023	-0.00026	29.50214	-2.39182	-0.93036	-0.01237	0.07301	0.01396	-0.00013	0.00226	0.00120	9.37900	-2.26122	11.84825	-0.00879	-0.00169	-0.00081	-0.00010	-0.00001	-0.00000	5.85643	0.28167	-21.41412	-0.01369	-0.01625	0.00019	-0.00042	-0.00035	0.00001	9.73944
953			9.52000	-0.45861	8.08078	13.52698	0.00103	0.00114	0.00128	0.00000	0.00004	0.00004	83.19846	-5.98389	-11.96940	-0.12171	0.01767	0.02780	-0.00076	-0.00036	0.00037	29.49677	-2.43020	-0.96651	-0.01186	0.07227	0.01411	-0.00004	0.00173	0.00126	9.36947	-2.26467	11.83128	-0.00882	-0.00168	-0.00079	-0.00016	0.00000	-0.00004	5.83364	0.26991	-21.42900	-0.01338	-0.01556	0.00021	-0.00060	-0.00038	0.00000	9.73096
954			9.53000	-0.45669	8.05963	13.50941	0.00105	0.00110	0.00122	0.00000	0.00004	0.00004	83.19430	-5.99606	-11.95452	-0.12151	0.01755	0.02718	-0.00033	-0.00044	0.00088	29.49501	-2.46585	-1.00574	-0.01147	0.07187	0.01439	0.00003	0.00127	0.00129	9.35634	-2.27025	11.78814	-0.00885	-0.00167	-0.00077	-0.00018	0.00000	-0.00007	5.80461	0.25470	-21.42215	-0.01297	-0.01489	0.00027	-0.00069	-0.00039	-0.00001	9.71816
[truncated: 1,411 more rows]
[truncated: 11 more columns]
