# Supplementary material for: Analysis of the impact of different landing heights and lateralities on lower limb joint load based on statistical parametric mapping
Source: PLoS One. 2025 May 30;20(5):e0324656. doi: 10.1371/journal.pone.0324656 (PMC12124505; doi:10.1371/journal.pone.0324656)
Supplement: S1 File — (ZIP) [file pone.0324656.s001.zip › Original data/015/左前45.txt]

	C:\Users\dell\Documents\Qualisys-GAIT1214\Data\zhanghaifeng_zhanghaifeng_2023-11-19_wjn014\2023-11-19\2023-11-19_unspecified\Gait LB - CAST 8.c3d	C:\Users\dell\Documents\Qualisys-GAIT1214\Data\zhanghaifeng_zhanghaifeng_2023-11-19_wjn014\2023-11-19\2023-11-19_unspecified\Gait LB - CAST 8.c3d	C:\Users\dell\Documents\Qualisys-GAIT1214\Data\zhanghaifeng_zhanghaifeng_2023-11-19_wjn014\2023-11-19\2023-11-19_unspecified\Gait LB - CAST 8.c3d	C:\Users\dell\Documents\Qualisys-GAIT1214\Data\zhanghaifeng_zhanghaifeng_2023-11-19_wjn014\2023-11-19\2023-11-19_unspecified\Gait LB - CAST 8.c3d	C:\Users\dell\Documents\Qualisys-GAIT1214\Data\zhanghaifeng_zhanghaifeng_2023-11-19_wjn014\2023-11-19\2023-11-19_unspecified\Gait LB - CAST 8.c3d	C:\Users\dell\Documents\Qualisys-GAIT1214\Data\zhanghaifeng_zhanghaifeng_2023-11-19_wjn014\2023-11-19\2023-11-19_unspecified\Gait LB - CAST 8.c3d	C:\Users\dell\Documents\Qualisys-GAIT1214\Data\zhanghaifeng_zhanghaifeng_2023-11-19_wjn014\2023-11-19\2023-11-19_unspecified\Gait LB - CAST 8.c3d	C:\Users\dell\Documents\Qualisys-GAIT1214\Data\zhanghaifeng_zhanghaifeng_2023-11-19_wjn014\2023-11-19\2023-11-19_unspecified\Gait LB - CAST 8.c3d	C:\Users\dell\Documents\Qualisys-GAIT1214\Data\zhanghaifeng_zhanghaifeng_2023-11-19_wjn014\2023-11-19\2023-11-19_unspecified\Gait LB - CAST 8.c3d	C:\Users\dell\Documents\Qualisys-GAIT1214\Data\zhanghaifeng_zhanghaifeng_2023-11-19_wjn014\2023-11-19\2023-11-19_unspecified\Gait LB - CAST 8.c3d	C:\Users\dell\Documents\Qualisys-GAIT1214\Data\zhanghaifeng_zhanghaifeng_2023-11-19_wjn014\2023-11-19\2023-11-19_unspecified\Gait LB - CAST 8.c3d	C:\Users\dell\Documents\Qualisys-GAIT1214\Data\zhanghaifeng_zhanghaifeng_2023-11-19_wjn014\2023-11-19\2023-11-19_unspecified\Gait LB - CAST 8.c3d	C:\Users\dell\Documents\Qualisys-GAIT1214\Data\zhanghaifeng_zhanghaifeng_2023-11-19_wjn014\2023-11-19\2023-11-19_unspecified\Gait LB - CAST 8.c3d	C:\Users\dell\Documents\Qualisys-GAIT1214\Data\zhanghaifeng_zhanghaifeng_2023-11-19_wjn014\2023-11-19\2023-11-19_unspecified\Gait LB - CAST 8.c3d	C:\Users\dell\Documents\Qualisys-GAIT1214\Data\zhanghaifeng_zhanghaifeng_2023-11-19_wjn014\2023-11-19\2023-11-19_unspecified\Gait LB - CAST 8.c3d	C:\Users\dell\Documents\Qualisys-GAIT1214\Data\zhanghaifeng_zhanghaifeng_2023-11-19_wjn014\2023-11-19\2023-11-19_unspecified\Gait LB - CAST 8.c3d	C:\Users\dell\Documents\Qualisys-GAIT1214\Data\zhanghaifeng_zhanghaifeng_2023-11-19_wjn014\2023-11-19\2023-11-19_unspecified\Gait LB - CAST 8.c3d	C:\Users\dell\Documents\Qualisys-GAIT1214\Data\zhanghaifeng_zhanghaifeng_2023-11-19_wjn014\2023-11-19\2023-11-19_unspecified\Gait LB - CAST 8.c3d	C:\Users\dell\Documents\Qualisys-GAIT1214\Data\zhanghaifeng_zhanghaifeng_2023-11-19_wjn014\2023-11-19\2023-11-19_unspecified\Gait LB - CAST 8.c3d	C:\Users\dell\Documents\Qualisys-GAIT1214\Data\zhanghaifeng_zhanghaifeng_2023-11-19_wjn014\2023-11-19\2023-11-19_unspecified\Gait LB - CAST 8.c3d	C:\Users\dell\Documents\Qualisys-GAIT1214\Data\zhanghaifeng_zhanghaifeng_2023-11-19_wjn014\2023-11-19\2023-11-19_unspecified\Gait LB - CAST 8.c3d	C:\Users\dell\Documents\Qualisys-GAIT1214\Data\zhanghaifeng_zhanghaifeng_2023-11-19_wjn014\2023-11-19\2023-11-19_unspecified\Gait LB - CAST 8.c3d	C:\Users\dell\Documents\Qualisys-GAIT1214\Data\zhanghaifeng_zhanghaifeng_2023-11-19_wjn014\2023-11-19\2023-11-19_unspecified\Gait LB - CAST 8.c3d	C:\Users\dell\Documents\Qualisys-GAIT1214\Data\zhanghaifeng_zhanghaifeng_2023-11-19_wjn014\2023-11-19\2023-11-19_unspecified\Gait LB - CAST 8.c3d	C:\Users\dell\Documents\Qualisys-GAIT1214\Data\zhanghaifeng_zhanghaifeng_2023-11-19_wjn014\2023-11-19\2023-11-19_unspecified\Gait LB - CAST 8.c3d	C:\Users\dell\Documents\Qualisys-GAIT1214\Data\zhanghaifeng_zhanghaifeng_2023-11-19_wjn014\2023-11-19\2023-11-19_unspecified\Gait LB - CAST 8.c3d	C:\Users\dell\Documents\Qualisys-GAIT1214\Data\zhanghaifeng_zhanghaifeng_2023-11-19_wjn014\2023-11-19\2023-11-19_unspecified\Gait LB - CAST 8.c3d	C:\Users\dell\Documents\Qualisys-GAIT1214\Data\zhanghaifeng_zhanghaifeng_2023-11-19_wjn014\2023-11-19\2023-11-19_unspecified\Gait LB - CAST 8.c3d	C:\Users\dell\Documents\Qualisys-GAIT1214\Data\zhanghaifeng_zhanghaifeng_2023-11-19_wjn014\2023-11-19\2023-11-19_unspecified\Gait LB - CAST 8.c3d	C:\Users\dell\Documents\Qualisys-GAIT1214\Data\zhanghaifeng_zhanghaifeng_2023-11-19_wjn014\2023-11-19\2023-11-19_unspecified\Gait LB - CAST 8.c3d	C:\Users\dell\Documents\Qualisys-GAIT1214\Data\zhanghaifeng_zhanghaifeng_2023-11-19_wjn014\2023-11-19\2023-11-19_unspecified\Gait LB - CAST 8.c3d	C:\Users\dell\Documents\Qualisys-GAIT1214\Data\zhanghaifeng_zhanghaifeng_2023-11-19_wjn014\2023-11-19\2023-11-19_unspecified\Gait LB - CAST 8.c3d	C:\Users\dell\Documents\Qualisys-GAIT1214\Data\zhanghaifeng_zhanghaifeng_2023-11-19_wjn014\2023-11-19\2023-11-19_unspecified\Gait LB - CAST 8.c3d	C:\Users\dell\Documents\Qualisys-GAIT1214\Data\zhanghaifeng_zhanghaifeng_2023-11-19_wjn014\2023-11-19\2023-11-19_unspecified\Gait LB - CAST 8.c3d	C:\Users\dell\Documents\Qualisys-GAIT1214\Data\zhanghaifeng_zhanghaifeng_2023-11-19_wjn014\2023-11-19\2023-11-19_unspecified\Gait LB - CAST 8.c3d	C:\Users\dell\Documents\Qualisys-GAIT1214\Data\zhanghaifeng_zhanghaifeng_2023-11-19_wjn014\2023-11-19\2023-11-19_unspecified\Gait LB - CAST 8.c3d	C:\Users\dell\Documents\Qualisys-GAIT1214\Data\zhanghaifeng_zhanghaifeng_2023-11-19_wjn014\2023-11-19\2023-11-19_unspecified\Gait LB - CAST 8.c3d	C:\Users\dell\Documents\Qualisys-GAIT1214\Data\zhanghaifeng_zhanghaifeng_2023-11-19_wjn014\2023-11-19\2023-11-19_unspecified\Gait LB - CAST 8.c3d	C:\Users\dell\Documents\Qualisys-GAIT1214\Data\zhanghaifeng_zhanghaifeng_2023-11-19_wjn014\2023-11-19\2023-11-19_unspecified\Gait LB - CAST 8.c3d	C:\Users\dell\Documents\Qualisys-GAIT1214\Data\zhanghaifeng_zhanghaifeng_2023-11-19_wjn014\2023-11-19\2023-11-19_unspecified\Gait LB - CAST 8.c3d	C:\Users\dell\Documents\Qualisys-GAIT1214\Data\zhanghaifeng_zhanghaifeng_2023-11-19_wjn014\2023-11-19\2023-11-19_unspecified\Gait LB - CAST 8.c3d	C:\Users\dell\Documents\Qualisys-GAIT1214\Data\zhanghaifeng_zhanghaifeng_2023-11-19_wjn014\2023-11-19\2023-11-19_unspecified\Gait LB - CAST 8.c3d	C:\Users\dell\Documents\Qualisys-GAIT1214\Data\zhanghaifeng_zhanghaifeng_2023-11-19_wjn014\2023-11-19\2023-11-19_unspecified\Gait LB - CAST 8.c3d	C:\Users\dell\Documents\Qualisys-GAIT1214\Data\zhanghaifeng_zhanghaifeng_2023-11-19_wjn014\2023-11-19\2023-11-19_unspecified\Gait LB - CAST 8.c3d	C:\Users\dell\Documents\Qualisys-GAIT1214\Data\zhanghaifeng_zhanghaifeng_2023-11-19_wjn014\2023-11-19\2023-11-19_unspecified\Gait LB - CAST 8.c3d	C:\Users\dell\Documents\Qualisys-GAIT1214\Data\zhanghaifeng_zhanghaifeng_2023-11-19_wjn014\2023-11-19\2023-11-19_unspecified\Gait LB - CAST 8.c3d	C:\Users\dell\Documents\Qualisys-GAIT1214\Data\zhanghaifeng_zhanghaifeng_2023-11-19_wjn014\2023-11-19\2023-11-19_unspecified\Gait LB - CAST 8.c3d	C:\Users\dell\Documents\Qualisys-GAIT1214\Data\zhanghaifeng_zhanghaifeng_2023-11-19_wjn014\2023-11-19\2023-11-19_unspecified\Gait LB - CAST 8.c3d	C:\Users\dell\Documents\Qualisys-GAIT1214\Data\zhanghaifeng_zhanghaifeng_2023-11-19_wjn014\2023-11-19\2023-11-19_unspecified\Gait LB - CAST 8.c3d
	CD	ZD	TIME	Right Ankle Angles	Right Ankle Angles	Right Ankle Angles	Right Ankle Moment	Right Ankle Moment	Right Ankle Moment	Right Ankle Power	Right Ankle Power	Right Ankle Power	Right Knee Angles	Right Knee Angles	Right Knee Angles	Right Knee Moment	Right Knee Moment	Right Knee Moment	Right Knee Power	Right Knee Power	Right Knee Power	Right Hip Angles	Right Hip Angles	Right Hip Angles	Right Hip Moment	Right Hip Moment	Right Hip Moment	Right Hip Power	Right Hip Power	Right Hip Power	Left Ankle Angles	Left Ankle Angles	Left Ankle Angles	Left Ankle Moment	Left Ankle Moment	Left Ankle Moment	Left Ankle Power	Left Ankle Power	Left Ankle Power	Left Knee Angles	Left Knee Angles	Left Knee Angles	Left Knee Moment	Left Knee Moment	Left Knee Moment	Left Knee Power	Left Knee Power	Left Knee Power	Left Hip Angles
	EVENT_LABEL	EVENT_LABEL	FRAME_NUMBERS	LINK_MODEL_BASED	LINK_MODEL_BASED	LINK_MODEL_BASED	LINK_MODEL_BASED	LINK_MODEL_BASED	LINK_MODEL_BASED	LINK_MODEL_BASED	LINK_MODEL_BASED	LINK_MODEL_BASED	LINK_MODEL_BASED	LINK_MODEL_BASED	LINK_MODEL_BASED	LINK_MODEL_BASED	LINK_MODEL_BASED	LINK_MODEL_BASED	LINK_MODEL_BASED	LINK_MODEL_BASED	LINK_MODEL_BASED	LINK_MODEL_BASED	LINK_MODEL_BASED	LINK_MODEL_BASED	LINK_MODEL_BASED	LINK_MODEL_BASED	LINK_MODEL_BASED	LINK_MODEL_BASED	LINK_MODEL_BASED	LINK_MODEL_BASED	LINK_MODEL_BASED	LINK_MODEL_BASED	LINK_MODEL_BASED	LINK_MODEL_BASED	LINK_MODEL_BASED	LINK_MODEL_BASED	LINK_MODEL_BASED	LINK_MODEL_BASED	LINK_MODEL_BASED	LINK_MODEL_BASED	LINK_MODEL_BASED	LINK_MODEL_BASED	LINK_MODEL_BASED	LINK_MODEL_BASED	LINK_MODEL_BASED	LINK_MODEL_BASED	LINK_MODEL_BASED	LINK_MODEL_BASED	LINK_MODEL_BASED
	ORIGINAL	ORIGINAL	ORIGINAL	ORIGINAL	ORIGINAL	ORIGINAL	ORIGINAL	ORIGINAL	ORIGINAL	ORIGINAL	ORIGINAL	ORIGINAL	ORIGINAL	ORIGINAL	ORIGINAL	ORIGINAL	ORIGINAL	ORIGINAL	ORIGINAL	ORIGINAL	ORIGINAL	ORIGINAL	ORIGINAL	ORIGINAL	ORIGINAL	ORIGINAL	ORIGINAL	ORIGINAL	ORIGINAL	ORIGINAL	ORIGINAL	ORIGINAL	ORIGINAL	ORIGINAL	ORIGINAL	ORIGINAL	ORIGINAL	ORIGINAL	ORIGINAL	ORIGINAL	ORIGINAL	ORIGINAL	ORIGINAL	ORIGINAL	ORIGINAL	ORIGINAL	ORIGINAL	ORIGINAL	ORIGINAL
ITEM	X	X	X	X	Y	Z	X	Y	Z	X	Y	Z	X	Y	Z	X	Y	Z	X	Y	Z	X	Y	Z	X	Y	Z	X	Y	Z	X	Y	Z	X	Y	Z	X	Y	Z	X	Y	Z	X	Y	Z	X	Y	Z	X
1	0.44000	0.59000	0.00000	3.18483	-8.35165	0.47580							13.49274	-1.55886	-6.83616							10.85851	10.82314	5.49536							-15.76067	3.18356	15.72883							-1.94233	-3.92496	-22.11230							21.90231
2			0.01000	3.38486	-8.20855	0.66716							14.72154	-1.28142	-7.57259							11.54089	10.81079	6.01551							-15.82187	3.20556	15.73027							-1.99210	-3.93641	-22.06634							21.87139
3			0.02000	3.61606	-8.04748	0.91246	-0.00763	0.00061	-0.00013	0.00281	-0.00016	0.00007	16.04072	-0.95692	-8.35061	-0.02267	-0.01199	-0.00404	0.05371	0.00245	0.00608	12.26863	10.78752	6.53179	-0.05581	-0.06004	0.00391	0.08237	-0.01432	-0.00325	-15.88144	3.22224	15.73345	-0.00809	-0.00233	0.00061	-0.00081	0.00005	0.00000	-2.03933	-3.94431	-22.02009	0.03373	0.01227	-0.00100	0.00247	0.00013	0.00008	21.84237
4			0.03000	3.88588	-7.86425	1.22896	-0.00776	0.00061	-0.00003	0.00327	-0.00018	0.00002	17.46259	-0.58059	-9.16192	-0.02248	-0.00877	-0.00318	0.05766	0.00215	0.00495	13.04411	10.74634	7.02073	-0.07426	-0.05030	0.00996	0.11506	-0.01352	-0.00748	-15.93690	3.23102	15.73750	-0.00795	-0.00234	0.00056	-0.00074	0.00002	-0.00000	-2.08239	-3.94555	-21.97437	0.03373	0.01117	-0.00107	0.00215	-0.00002	0.00009	21.81635
5			0.04000	4.19275	-7.65559	1.60517	-0.00787	0.00060	0.00007	0.00369	-0.00020	-0.00005	18.99663	-0.15476	-9.96588	-0.02338	-0.00474	-0.00164	0.06488	0.00142	0.00249	13.87203	10.68217	7.45575	-0.09000	-0.03925	0.01537	0.14598	-0.01151	-0.00960	-15.98800	3.23201	15.74302	-0.00778	-0.00238	0.00047	-0.00067	-0.00000	-0.00001	-2.11850	-3.93888	-21.92868	0.03409	0.00996	-0.00120	0.00171	-0.00015	0.00010	21.79688
6			0.05000	4.52685	-7.42071	2.00726	-0.00792	0.00057	0.00014	0.00401	-0.00021	-0.00010	20.64777	0.31054	-10.69950	-0.02484	-0.00192	-0.00020	0.07433	0.00071	0.00028	14.75669	10.59224	7.81029	-0.10243	-0.03262	0.01912	0.17336	-0.01000	-0.00873	-16.03607	3.22545	15.75197	-0.00760	-0.00242	0.00037	-0.00063	-0.00003	-0.00001	-2.14630	-3.92481	-21.88117	0.03485	0.00866	-0.00138	0.00132	-0.00023	0.00012	21.78734
7			0.06000	4.87603	-7.16175	2.40110	-0.00789	0.00050	0.00014	0.00418	-0.00020	-0.00010	22.41836	0.79981	-11.30440	-0.02631	-0.00153	0.00038	0.08435	0.00069	-0.00045	15.70017	10.47623	8.06192	-0.11147	-0.03370	0.02064	0.19593	-0.01031	-0.00529	-16.08396	3.21001	15.76678	-0.00739	-0.00247	0.00025	-0.00063	-0.00006	-0.00001	-2.16854	-3.90498	-21.83143	0.03583	0.00740	-0.00161	0.00125	-0.00025	0.00014	21.78855
8			0.07000	5.22851	-6.88437	2.76765	-0.00778	0.00039	0.00006	0.00415	-0.00017	-0.00004	24.30829	1.29601	-11.74472	-0.02746	-0.00334	-0.00010	0.09368	0.00178	0.00009	16.70114	10.33456	8.19469	-0.11677	-0.04122	0.01999	0.21178	-0.01205	-0.00071	-16.13591	3.18493	15.78987	-0.00716	-0.00252	0.00013	-0.00068	-0.00008	-0.00001	-2.19268	-3.88264	-21.78469	0.03660	0.00646	-0.00181	0.00173	-0.00022	0.00013	21.79705
9			0.08000	5.57226	-6.59720	3.10537	-0.00758	0.00026	-0.00009	0.00390	-0.00011	0.00006	26.31320	1.78231	-12.01049	-0.02830	-0.00630	-0.00139	0.10184	0.00380	0.00091	17.75373	10.16739	8.19955	-0.11821	-0.05143	0.01771	0.21917	-0.01379	0.00345	-16.19666	3.15333	15.82411	-0.00691	-0.00252	0.00006	-0.00078	-0.00008	-0.00000	-2.22803	-3.86270	-21.75122	0.03679	0.00602	-0.00193	0.00275	-0.00016	0.00008	21.80530
10			0.09000	5.89395	-6.30998	3.42475	-0.00734	0.00012	-0.00026	0.00345	-0.00005	0.00016	28.42224	2.24303	-12.11167	-0.02905	-0.00911	-0.00291	0.10916	0.00598	0.00120	18.84711	9.97401	8.07440	-0.11555	-0.05944	0.01464	0.21648	-0.01415	0.00617	-16.26982	3.12233	15.87201	-0.00667	-0.00247	0.00004	-0.00089	-0.00005	-0.00000	-2.28148	-3.84972	-21.73958	0.03633	0.00621	-0.00195	0.00399	-0.00009	0.00000	21.80468
11			0.10000	6.17997	-6.03036	3.73948	-0.00708	-0.00001	-0.00040	0.00284	0.00000	0.00024	30.61724	2.66439	-12.07026	-0.03045	-0.01090	-0.00408	0.11804	0.00749	0.00083	19.96538	9.75306	7.82506	-0.10773	-0.06168	0.01134	0.20113	-0.01275	0.00716	-16.35551	3.09948	15.93326	-0.00645	-0.00236	0.00008	-0.00097	0.00001	-0.00001	-2.35393	-3.84517	-21.74993	0.03536	0.00694	-0.00189	0.00496	-0.00003	-0.00006	21.78840
12			0.11000	6.42024	-5.76195	4.05883	-0.00679	-0.00010	-0.00045	0.00218	0.00004	0.00028	32.87460	3.03621	-11.91352	-0.03318	-0.01138	-0.00451	0.13114	0.00794	0.00016	21.08935	9.50432	7.46697	-0.09351	-0.05713	0.00797	0.17150	-0.01014	0.00642	-16.44839	3.08864	16.00258	-0.00624	-0.00219	0.00017	-0.00096	0.00006	-0.00002	-2.43999	-3.84661	-21.77332	0.03401	0.00788	-0.00174	0.00535	0.00002	-0.00007	21.75195
13			0.12000	6.61266	-5.50427	4.38468	-0.00644	-0.00013	-0.00039	0.00158	0.00005	0.00024	35.16811	3.35360	-11.67073	-0.03730	-0.01078	-0.00417	0.14853	0.00740	-0.00039	22.19881	9.23088	7.02562	-0.07309	-0.04825	0.00419	0.12974	-0.00732	0.00390	-16.53982	3.08936	16.07111	-0.00600	-0.00200	0.00029	-0.00088	0.00008	-0.00003	-2.53093	-3.85001	-21.79769	0.03239	0.00869	-0.00149	0.00513	0.00003	-0.00006	21.69265
14			0.13000	6.76458	-5.25393	4.71568	-0.00602	-0.00010	-0.00022	0.00114	0.00004	0.00014	37.46960	3.61601	-11.37344	-0.04237	-0.00972	-0.00340	0.16789	0.00636	-0.00060	23.27337	8.94045	6.53286	-0.04817	-0.03996	-0.00070	0.08145	-0.00509	-0.00070	-16.62292	3.09939	16.13161	-0.00575	-0.00178	0.00042	-0.00075	0.00009	-0.00004	-2.61873	-3.85281	-21.81634	0.03076	0.00925	-0.00115	0.00454	0.00003	-0.00003	21.60883
15			0.14000	6.89104	-5.00663	5.05321	-0.00551	-0.00003	0.00001	0.00090	0.00001	-0.00001	39.74807	3.82532	-11.05378	-0.04803	-0.00878	-0.00257	0.18696	0.00528	-0.00057	24.29265	8.64453	6.01862	-0.02072	-0.03588	-0.00723	0.03272	-0.00361	-0.00737	-16.69512	3.11578	16.18108	-0.00553	-0.00158	0.00056	-0.00063	0.00008	-0.00004	-2.69791	-3.85479	-21.83132	0.02946	0.00965	-0.00077	0.00383	0.00002	-0.00002	21.50003
16			0.15000	7.01229	-4.75954	5.40080	-0.00495	0.00006	0.00025	0.00087	-0.00002	-0.00017	41.97220	3.98357	-10.73664	-0.05440	-0.00841	-0.00199	0.20531	0.00451	-0.00049	25.23760	8.35491	5.50266	0.00777	-0.03678	-0.01520	-0.01120	-0.00248	-0.01538	-16.75732	3.13562	16.21866	-0.00536	-0.00140	0.00069	-0.00053	0.00007	-0.00003	-2.76561	-3.85696	-21.84990	0.02868	0.00993	-0.00044	0.00316	0.00003	-0.00002	21.36665
17			0.16000	7.15179	-4.51342	5.75805	-0.00438	0.00011	0.00041	0.00101	-0.00004	-0.00027	44.11612	4.09244	-10.43112	-0.06131	-0.00896	-0.00202	0.22194	0.00425	-0.00056	26.09332	8.08075	4.99157	0.03540	-0.04185	-0.02381	-0.04539	-0.00112	-0.02368	-16.81273	3.15725	16.24278	-0.00524	-0.00128	0.00080	-0.00048	0.00006	-0.00001	-2.82106	-3.85998	-21.87851	0.02833	0.01012	-0.00021	0.00255	0.00003	-0.00001	21.20977
18			0.17000	7.33380	-4.27360	6.11649	-0.00383	0.00011	0.00041	0.00125	-0.00004	-0.00027	46.16358	4.15378	-10.12964	-0.06821	-0.01074	-0.00319	0.23499	0.00466	-0.00103	26.85018	7.82664	4.48213	0.05947	-0.05027	-0.03202	-0.06600	0.00095	-0.03144	-16.86468	3.18045	16.25122	-0.00518	-0.00120	0.00085	-0.00046	0.00005	0.00001	-2.86396	-3.86408	-21.92049	0.02834	0.01020	-0.00010	0.00194	0.00003	-0.00001	21.03060
19			0.18000	7.57958	-4.05020	6.46122	-0.00333	0.00003	0.00023	0.00152	-0.00001	-0.00014	48.10848	4.17124	-9.81601	-0.07439	-0.01366	-0.00581	0.24297	0.00578	-0.00221	27.50449	7.59255	3.96790	0.07725	-0.06005	-0.03842	-0.07227	0.00377	-0.03747	-16.91515	3.20483	16.24272	-0.00516	-0.00117	0.00087	-0.00046	0.00004	0.00004	-2.89291	-3.86858	-21.97734	0.02873	0.01024	-0.00012	0.00126	0.00001	-0.00001	20.83102
20			0.19000	7.90208	-3.85731	6.77576	-0.00294	-0.00012	-0.00013	0.00175	0.00003	0.00007	49.95367	4.15459	-9.47745	-0.07933	-0.01724	-0.00976	0.24589	0.00760	-0.00414	28.05881	7.37499	3.44806	0.08607	-0.06791	-0.04125	-0.06659	0.00632	-0.03970	-16.96538	3.22842	16.21696	-0.00519	-0.00117	0.00084	-0.00048	0.00002	0.00006	-2.90569	-3.87215	-22.04915	0.02960	0.01020	-0.00027	0.00048	-0.00002	-0.00004	20.61398
21			0.20000	8.30115	-3.71171	7.04796	-0.00275	-0.00032	-0.00059	0.00198	0.00004	0.00027	51.71097	4.12531	-9.11538	-0.08256	-0.02076	-0.01444	0.24482	0.00991	-0.00604	28.52359	7.16850	2.93553	0.08153	-0.07141	-0.03887	-0.05249	0.00686	-0.03588	-17.01768	3.24641	16.17368	-0.00526	-0.00123	0.00077	-0.00054	-0.00001	0.00007	-2.90095	-3.87373	-22.13153	0.03104	0.01002	-0.00055	-0.00043	-0.00007	-0.00008	20.38437
22			0.21000	8.75991	-3.63056	7.27452	-0.00291	-0.00053	-0.00107	0.00233	0.00001	0.00039	53.40408	4.11827	-8.74885	-0.08361	-0.02351	-0.01907	0.24149	0.01219	-0.00639	28.91996	6.96714	2.45825	0.05621	-0.07188	-0.03100	-0.03192	0.00464	-0.02615	-17.07654	3.25221	16.11378	-0.00535	-0.00134	0.00065	-0.00065	-0.00005	0.00007	-2.87884	-3.87291	-22.21330	0.03291	0.00958	-0.00093	-0.00147	-0.00009	-0.00012	20.14939
23			0.22000	9.24325	-3.63014	7.46155	-0.00354	-0.00074	-0.00149	0.00284	-0.00010	0.00043	55.07153	4.17246	-8.40621	-0.08256	-0.02522	-0.02311	0.23891	0.01386	-0.00409	29.28203	6.76598	2.04688	0.00255	-0.07388	-0.01883	-0.00144	0.00045	-0.01382	-17.14913	3.24049	16.04149	-0.00545	-0.00150	0.00050	-0.00084	-0.00011	0.00006	-2.83991	-3.86999	-22.27727	0.03497	0.00891	-0.00136	-0.00271	-0.00009	-0.00011	19.91888
24			0.23000	9.70096	-3.72422	7.62367	-0.00467	-0.00094	-0.00182	0.00331	-0.00028	0.00042	56.76656	4.31388	-8.11267	-0.08040	-0.02584	-0.02618	0.24171	0.01437	0.00058	29.65576	6.56160	1.71566	-0.08082	-0.07926	-0.00351	0.05252	-0.00471	-0.00220	-17.24458	3.20971	15.96524	-0.00556	-0.00170	0.00032	-0.00112	-0.00018	0.00003	-2.78387	-3.86626	-22.30325	0.03712	0.00801	-0.00178	-0.00424	-0.00005	0.00001	19.70511
25			0.24000	10.07654	-3.92162	7.78103	-0.00622	-0.00112	-0.00204	0.00321	-0.00054	0.00042	58.55585	4.54378	-7.88355	-0.07850	-0.02541	-0.02796	0.25464	0.01336	0.00601	30.09448	6.35112	1.45268	-0.18656	-0.08517	0.01439	0.15349	-0.00948	0.00801	-17.37187	3.16150	15.89562	-0.00570	-0.00191	0.00015	-0.00149	-0.00024	0.00001	-2.70949	-3.86333	-22.27232	0.03947	0.00697	-0.00218	-0.00608	0.00002	0.00025	19.52057
26			0.25000	10.31610	-4.22364	7.95334	-0.00799	-0.00128	-0.00216	0.00187	-0.00085	0.00046	60.51475	4.83838	-7.72436	-0.07728	-0.02402	-0.02827	0.27927	0.01082	0.01012	30.65280	6.13078	1.22489	-0.30248	-0.08773	0.03413	0.32613	-0.01191	0.01876	-17.53838	3.09933	15.84252	-0.00584	-0.00212	0.00002	-0.00195	-0.00028	0.00000	-2.61621	-3.86320	-22.17202	0.04206	0.00589	-0.00254	-0.00817	0.00008	0.00060	19.37535
27			0.26000	10.37289	-4.62303	8.15374	-0.00980	-0.00143	-0.00219	-0.00123	-0.00118	0.00051	62.71786	5.15405	-7.63458	-0.07599	-0.02195	-0.02750	0.31173	0.00718	0.01155	31.37959	5.89561	0.98810	-0.41537	-0.08559	0.05418	0.58128	-0.01070	0.03337	-17.74969	3.02764	15.81281	-0.00594	-0.00228	-0.00007	-0.00245	-0.00030	0.00000	-2.50540	-3.86729	-21.99897	0.04474	0.00493	-0.00278	-0.01032	0.00013	0.00099	19.27491
28			0.27000	10.20817	-5.10673	8.38459	-0.01141	-0.00155	-0.00212	-0.00622	-0.00149	0.00054	65.22614	5.43593	-7.61233	-0.07351	-0.01959	-0.02648	0.34377	0.00310	0.01021	32.31082	5.64016	0.69485	-0.51281	-0.07987	0.07241	0.90269	-0.00606	0.05467	-18.00872	2.95190	15.81025	-0.00598	-0.00238	-0.00008	-0.00295	-0.00028	0.00000	-2.37960	-3.87554	-21.76042	0.04729	0.00421	-0.00286	-0.01237	0.00015	0.00130	19.21857
29			0.28000	9.79244	-5.66010	8.63550	-0.01265	-0.00165	-0.00197	-0.01271	-0.00176	0.00050	68.07485	5.62833	-7.65876	-0.06894	-0.01710	-0.02568	0.36431	-0.00082	0.00654	33.46414	5.35860	0.30098	-0.58352	-0.07234	0.08635	1.24225	0.00086	0.08259	-18.31556	2.87941	15.83569	-0.00592	-0.00240	-0.00002	-0.00339	-0.00021	0.00000	-2.24121	-3.88597	-21.47392	0.04983	0.00382	-0.00277	-0.01420	0.00014	0.00143	19.19900
30			0.29000	9.10779	-6.26720	8.88147	-0.01335	-0.00172	-0.00175	-0.01969	-0.00195	0.00038	71.26530	5.68278	-7.77963	-0.06198	-0.01440	-0.02500	0.36345	-0.00400	0.00094	34.83650	5.04548	-0.22977	-0.61793	-0.06401	0.09376	1.52749	0.00862	0.11266	-18.66950	2.81868	15.88751	-0.00577	-0.00229	0.00013	-0.00378	-0.00011	-0.00002	-2.09333	-3.89465	-21.16524	0.05266	0.00386	-0.00249	-0.01567	0.00011	0.00132	19.20269
31			0.30000	8.15239	-6.90427	9.08268	-0.01343	-0.00178	-0.00153	-0.02577	-0.00201	0.00017	74.76145	5.56359	-7.98472	-0.05274	-0.01155	-0.02439	0.33496	-0.00594	-0.00598	36.40397	4.69647	-0.92078	-0.61005	-0.05589	0.09310	1.68335	0.01596	0.13626	-19.07236	2.77601	15.96388	-0.00552	-0.00205	0.00037	-0.00410	-0.00001	-0.00006	-1.94152	-3.89607	-20.86618	0.05581	0.00447	-0.00205	-0.01642	0.00004	0.00098	19.21192
32			0.31000	6.94760	-7.53225	9.19053	-0.01293	-0.00185	-0.00135	-0.02951	-0.00191	-0.00008	78.49399	5.25448	-8.28760	-0.04151	-0.00875	-0.02418	0.27811	-0.00650	-0.01351	38.12490	4.31073	-1.77763	-0.55949	-0.04939	0.08392	1.66126	0.02233	0.14334	-19.53045	2.75266	16.06419	-0.00519	-0.00168	0.00067	-0.00439	0.00007	-0.00013	-1.79366	-3.88532	-20.61319	0.05902	0.00564	-0.00150	-0.01605	-0.00011	0.00055	19.20839
33			0.32000	5.54737	-8.09331	9.16047	-0.01198	-0.00195	-0.00134	-0.03002	-0.00162	-0.00037	82.37216	4.76619	-8.70380	-0.02884	-0.00621	-0.02443	0.19844	-0.00586	-0.02086	39.94624	3.89244	-2.78434	-0.47060	-0.04421	0.06763	1.45563	0.02714	0.12839	-20.05420	2.74222	16.18885	-0.00476	-0.00121	0.00098	-0.00461	0.00008	-0.00023	-1.65829	-3.86037	-20.44703	0.06159	0.00730	-0.00091	-0.01424	-0.00036	0.00016	19.17782
34			0.33000	4.04396	-8.51477	8.96458	-0.01084	-0.00213	-0.00161	-0.02743	-0.00110	-0.00084	86.30003	4.14247	-9.24017	-0.01495	-0.00412	-0.02472	0.10313	-0.00450	-0.02656	41.81329	3.45078	-3.90089	-0.35240	-0.03812	0.04774	1.10579	0.02835	0.09540	-20.65440	2.72875	16.34003	-0.00424	-0.00068	0.00124	-0.00469	0.00004	-0.00036	-1.54237	-3.82309	-20.41055	0.06272	0.00927	-0.00036	-0.01106	-0.00068	-0.00003	19.11382
35			0.34000	2.56487	-8.72349	8.59926	-0.00981	-0.00245	-0.00230	-0.02271	-0.00025	-0.00175	90.19059	3.46016	-9.87671	0.00059	-0.00273	-0.02508	-0.00401	-0.00312	-0.02910	43.67902	2.99877	-5.06290	-0.21841	-0.03030	0.02831	0.68161	0.02454	0.05611	-21.33718	2.68696	16.52320	-0.00361	-0.00015	0.00138	-0.00449	0.00000	-0.00052	-1.45004	-3.77837	-20.54052	0.06154	0.01118	0.00006	-0.00698	-0.00100	0.00002	19.01907
36			0.35000	1.25982	-8.67230	8.08929	-0.00912	-0.00290	-0.00349	-0.01691	0.00096	-0.00331	93.97305	2.82048	-10.55082	0.01918	-0.00200	-0.02623	-0.12494	-0.00211	-0.02795	45.50911	2.55187	-6.18791	-0.08606	-0.02322	0.01172	0.26339	0.01833	0.02162	-22.09997	2.58542	16.74640	-0.00286	0.00032	0.00135	-0.00392	0.00002	-0.00067	-1.38306	-3.73249	-20.85567	0.05709	0.01250	0.00030	-0.00286	-0.00116	0.00021	18.90342
37			0.36000	0.27641	-8.36940	7.48968	-0.00884	-0.00345	-0.00505	-0.01050	0.00238	-0.00523	97.59081	2.32795	-11.15709	0.04245	-0.00144	-0.02850	-0.26173	-0.00116	-0.02203	47.28119	2.12433	-7.19202	0.02715	-0.01936	-0.00124	-0.08069	0.01312	-0.00199	-22.92865	2.39081	17.01776	-0.00203	0.00068	0.00115	-0.00296	0.00014	-0.00075	-1.33985	-3.69149	-21.35021	0.04809	0.01281	0.00032	0.00001	-0.00113	0.00032	18.78160
38			0.37000	-0.27343	-7.88941	6.88097	-0.00877	-0.00391	-0.00658	-0.00361	0.00348	-0.00647	100.99654	2.06447	-11.56891	0.07035	-0.00053	-0.03026	-0.40381	-0.00022	-0.00922	48.98201	1.72550	-8.00953	0.10843	-0.01685	-0.00964	-0.31052	0.00826	-0.01265	-23.79166	2.07257	17.34072	-0.00119	0.00090	0.00078	-0.00174	0.00034	-0.00065	-1.30983	-3.65797	-21.99336	0.03306	0.01174	0.00013	0.00033	-0.00097	0.00015	18.67197
39			0.38000	-0.34828	-7.34875	6.34977	-0.00858	-0.00408	-0.00750	0.00295	0.00370	-0.00597	104.14921	2.07302	-11.67068	0.10020	0.00067	-0.02807	-0.52600	-0.00005	0.00791	50.60520	1.35802	-8.60430	0.15311	-0.01051	-0.01251	-0.42023	0.00270	-0.01261	-24.62749	1.61239	17.70959	-0.00046	0.00089	0.00026	-0.00061	0.00050	-0.00026	-1.26336	-3.62830	-22.72685	0.01087	0.00873	-0.00027	-0.00069	-0.00074	-0.00035	18.59328
40			0.39000	0.00657	-6.85003	5.96231	-0.00798	-0.00378	-0.00735	0.00757	0.00304	-0.00381	107.01861	2.35313	-11.39027	0.12775	0.00137	-0.01895	-0.60212	-0.00080	0.01712	52.14984	1.01955	-8.97127	0.16536	0.00401	-0.00958	-0.43341	-0.00005	-0.00700	-25.33270	1.01737	18.10878	-0.00004	0.00057	-0.00037	-0.00004	0.00041	0.00041	-1.14411	-3.59284	-23.46365	-0.01853	0.00312	-0.00084	0.00499	-0.00031	-0.00100	18.56040
41			0.40000	0.67019	-6.43268	5.74754	-0.00692	-0.00299	-0.00602	0.00904	0.00206	-0.00132	109.59010	2.86592	-10.71969	0.14894	0.00087	-0.00312	-0.61836	-0.00089	0.00457	53.61781	0.70566	-9.13097	0.15533	0.02542	-0.00290	-0.38719	0.00529	-0.00147	-25.75723	0.32888	18.51363	-0.00022	-0.00016	-0.00104	-0.00007	-0.00013	0.00119	-0.86941	-3.53842	-24.09216	-0.05344	-0.00547	-0.00149	0.03479	0.00074	-0.00133	18.58229
42			0.41000	1.47596	-6.06715	5.69840	-0.00555	-0.00183	-0.00377	0.00761	0.00118	0.00019	111.86043	3.54301	-9.71822	0.16076	-0.00078	0.01586	-0.57508	0.00104	-0.02979	55.00800	0.40951	-9.12434	0.13395	0.04741	0.00362	-0.31515	0.01807	0.00130	-25.70461	-0.37764	18.88864	-0.00139	-0.00136	-0.00163	0.00099	-0.00108	0.00167	-0.33519	-3.45061	-24.48885	-0.08980	-0.01661	-0.00206	0.11147	0.00324	-0.00080	18.66339
43			0.42000	2.24684	-5.69479	5.78428	-0.00411	-0.00047	-0.00108	0.00476	0.00032	0.00028	113.82695	4.29857	-8.49758	0.16067	-0.00307	0.03346	-0.48119	0.00454	-0.06979	56.31283	0.11841	-9.00860	0.10925	0.06399	0.00715	-0.23973	0.03154	0.00214	-24.93701	-1.00284	19.18158	-0.00392	-0.00301	-0.00199	0.00855	-0.00205	0.00144	0.57973	-3.31599	-24.54063	-0.12092	-0.02857	-0.00225	0.24898	0.00818	0.00061	18.81023
44			0.43000	2.82969	-5.27879	5.96429	-0.00281	0.00091	0.00158	0.00206	-0.00067	-0.00063	115.48083	5.04846	-7.19463	0.14657	-0.00555	0.04626	-0.35266	0.00817	-0.09602	57.52191	-0.18949	-8.84412	0.08398	0.07097	0.00522	-0.16972	0.03925	0.00174	-23.19952	-1.44257	19.31306	-0.00806	-0.00493	-0.00193	0.03275	-0.00235	0.00038	2.00608	-3.12513	-24.17486	-0.13756	-0.03780	-0.00173	0.42639	0.01596	0.00171	19.04141
45			0.44000	3.12593	-4.82854	6.19795	-0.00174	0.00217	0.00385	0.00037	-0.00164	-0.00178	116.80729	5.72613	-5.94484	0.11720	-0.00842	0.05310	-0.21223	0.01116	-0.09957	58.62986	-0.54446	-8.67831	0.05674	0.06690	-0.00456	-0.10475	0.03930	-0.00205	-20.28324	-1.61462	19.16455	0.00459	0.03499	0.01457	-0.02839	0.00798	0.00839	4.06939	-2.87185	-23.39039	0.01024	0.03925	0.00590	-0.04423	-0.02430	-0.00952	19.39758
46			0.45000	3.11028	-4.38681	6.44836	-0.00085	0.00317	0.00550	-0.00025	-0.00223	-0.00252	117.78668	6.28730	-4.86191	0.07289	-0.01216	0.05438	-0.08790	0.01311	-0.08336	59.64069	-0.97933	-8.53591	0.02527	0.05295	-0.02293	-0.04264	0.03321	-0.01420	-16.14037	-1.49809	18.58803	0.19609	0.25681	0.08598	-1.59439	0.00085	0.13064	6.86124	-2.54639	-22.27804	0.78593	0.32108	0.02566	-4.41347	-0.28460	-0.05058	19.94754
47			0.46000	2.82925	-3.99772	6.68013	0.00006	0.00383	0.00643	0.00004	-0.00229	-0.00250	118.39729	6.70992	-4.02537	0.01564	-0.01698	0.05099	-0.00919	0.01301	-0.05665	60.56824	-1.51929	-8.41476	-0.01206	0.03205	-0.04823	0.01875	0.02236	-0.03857	-11.00723	-1.18186	17.47894	0.66460	0.57887	0.13322	-6.25816	-0.07604	0.32281	10.39954	-2.12455	-21.02147	0.77212	0.69614	-0.00445	-5.28140	-0.84639	0.00856	20.78444
48			0.47000	2.38091	-3.67995	6.85975	0.00115	0.00411	0.00666	0.00097	-0.00203	-0.00176	118.61971	6.99362	-3.47675	-0.05062	-0.02241	0.04373	-0.00226	0.00955	-0.02948	61.43003	-2.16926	-8.28772	-0.05537	0.00773	-0.07695	0.07994	0.00626	-0.07207	-5.40243	-0.85077	15.89413	1.14851	0.91807	0.16921	-11.15195	-0.15036	0.50853	14.60872	-1.55665	-19.85294	-0.25797	1.16205	-0.11973	2.02663	-1.83278	0.17318	22.00742
49			0.48000	1.88424	-3.42059	6.95996	0.00250	0.00405	0.00631	0.00204	-0.00173	-0.00066	118.44256	7.15585	-3.22205	-0.12082	-0.02771	0.03360	-0.08198	0.00237	-0.00933	62.23520	-2.90402	-8.11173	-0.10325	-0.01575	-0.10342	0.13681	-0.01497	-0.10053	0.06982	-0.66182	14.08302	1.12332	1.21497	0.32303	-10.20107	-0.18474	1.00054	19.34387	-0.77638	-18.94882	0.47605	1.50255	-0.18479	-4.08566	-2.88845	0.13463	23.68582
50			0.49000	1.45236	-3.18806	6.96363	0.00402	0.00371	0.00555	0.00247	-0.00153	0.00040	117.87129	7.22605	-3.23800	-0.18891	-0.03230	0.02212	-0.24261	-0.00753	0.00088	62.97202	-3.66116	-7.84160	-0.15216	-0.03384	-0.12094	0.17608	-0.03672	-0.10314	4.96297	-0.63824	12.35849	1.05573	1.15707	0.43171	-8.33207	-0.18348	1.18649	24.42248	0.24847	-18.32014	2.00452	1.24168	-0.04882	-17.95389	-2.72426	0.00402	25.80828
51			0.50000	1.17543	-2.95047	6.86530	0.00553	0.00321	0.00459	0.00158	-0.00141	0.00111	116.93828	7.23820	-3.48252	-0.24893	-0.03592	0.01107	-0.45251	-0.01854	0.00286	63.60410	-4.33905	-7.44752	-0.19747	-0.04267	-0.12283	0.17941	-0.04962	-0.06695	9.07973	-0.70205	10.93597	1.10433	0.89673	0.47621	-7.20729	-0.17049	1.02847	29.61733	1.45368	-17.81349	2.74328	1.35218	-0.11761	-24.38024	-3.15349	-0.02801	28.23440
52			0.51000	1.10956	-2.68988	6.67387	0.00688	0.00263	0.00361	-0.00069	-0.00128	0.00137	115.70470	7.22706	-3.90642	-0.29622	-0.03856	0.00211	-0.66347	-0.02933	0.00079	64.08194	-4.81354	-6.92472	-0.23472	-0.04024	-0.10488	0.13573	-0.04642	-0.00636	12.41289	-0.77260	9.88108	1.26528	0.77647	0.51503	-6.61528	-0.16968	0.79596	34.64364	2.66964	-17.24020	2.50635	1.69763	-0.41791	-20.79908	-3.86586	-0.07334	30.69611
53			0.52000	1.26893	-2.40451	6.41780	0.00798	0.00210	0.00278	-0.00374	-0.00111	0.00125	114.24906	7.22748	-4.46388	-0.32930	-0.04076	-0.00329	-0.83467	-0.03958	-0.00129	64.36293	-4.98069	-6.28667	-0.26094	-0.02645	-0.06694	0.05111	-0.02849	0.03521	15.04783	-0.81222	9.15151	1.45198	0.74621	0.58736	-5.94926	-0.17233	0.61462	39.19677	3.67853	-16.51288	2.49711	1.85473	-0.58308	-18.04931	-3.69643	0.08511	32.88175
54			0.53000	1.62375	-2.09718	6.14490	0.00880	0.00169	0.00220	-0.00659	-0.00097	0.00093	112.64853	7.27526	-5.11713	-0.34990	-0.04320	-0.00442	-0.95030	-0.04983	-0.00139	64.42497	-4.80626	-5.54652	-0.27491	-0.00354	-0.01404	-0.05380	-0.00353	0.01535	17.09100	-0.81492	8.65305	1.61509	0.72811	0.64328	-5.07475	-0.17397	0.46546	43.03010	4.31351	-15.68909	2.74290	1.79134	-0.54424	-16.04191	-2.71262	0.27078	34.55925
55			0.54000	2.10805	-1.76141	5.91332	0.00938	0.00146	0.00190	-0.00838	-0.00093	0.00057	110.96340	7.40592	-5.83647	-0.36154	-0.04644	-0.00151	-1.01839	-0.06063	-0.00024	64.27076	-4.34677	-4.70687	-0.27830	0.02395	0.04392	-0.15384	0.02346	-0.06671	18.63594	-0.78896	8.27738	1.72041	0.71418	0.66175	-4.02110	-0.18128	0.38019	46.01728	4.55738	-14.92603	2.83275	1.71426	-0.53370	-12.44752	-1.63648	0.34043	35.65936
56			0.55000	2.63564	-1.37953	5.77319	0.00972	0.00143	0.00185	-0.00862	-0.00104	0.00020	109.23047	7.64304	-6.59487	-0.36780	-0.05065	0.00451	-1.05567	-0.07145	-0.00015	63.92669	-3.72830	-3.77192	-0.27507	0.05019	0.09514	-0.23004	0.05184	-0.16385	19.75937	-0.74871	7.93556	1.75280	0.69505	0.65262	-2.91047	-0.18891	0.35503	48.16640	4.55875	-14.39599	2.78215	1.65956	-0.58445	-8.53124	-0.74417	0.25545	36.27368
57			0.56000	3.12020	-0.93281	5.75036	0.00979	0.00157	0.00198	-0.00733	-0.00131	-0.00021	107.47124	7.97860	-7.36548	-0.37121	-0.05538	0.01205	-1.07219	-0.08026	-0.00238	63.43977	-3.09731	-2.76944	-0.27079	0.06987	0.13046	-0.27639	0.07760	-0.22032	20.52959	-0.70709	7.58507	1.73271	0.66473	0.62462	-1.90647	-0.18772	0.34639	49.58788	4.53924	-14.20368	2.66803	1.56193	-0.58608	-5.26572	-0.14150	-0.02140	36.58213
58			0.57000	3.49438	-0.41478	5.84195	0.00959	0.00181	0.00221	-0.00502	-0.00170	-0.00065	105.70824	8.36161	-8.12553	-0.37238	-0.05955	0.01925	-1.06550	-0.08436	-0.00501	62.86708	-2.56911	-1.76374	-0.26900	0.08024	0.14690	-0.29740	0.09087	-0.21521	21.01142	-0.66909	7.22680	1.66323	0.62164	0.58600	-1.07771	-0.17586	0.32380	50.43215	4.66461	-14.33945	2.51623	1.44274	-0.54140	-2.82362	0.13965	-0.30281	36.75722
59			0.58000	3.72160	0.16211	6.02541	0.00911	0.00210	0.00252	-0.00240	-0.00212	-0.00111	103.97479	8.70822	-8.86047	-0.36998	-0.06191	0.02479	-1.02611	-0.08211	-0.00447	62.26017	-2.19722	-0.84686	-0.27047	0.08247	0.14804	-0.30155	0.08516	-0.16771	21.26385	-0.63189	6.87766	1.54741	0.57677	0.54744	-0.45217	-0.15982	0.28824	50.83312	4.96387	-14.69743	2.38649	1.35546	-0.50371	-1.09275	0.22685	-0.44976	36.90287
60			0.59000	3.79520	0.77039	6.27223	0.00837	0.00239	0.00288	-0.00009	-0.00246	-0.00153	102.31228	8.93076	-9.56192	-0.36178	-0.06157	0.02859	-0.94702	-0.07389	0.00086	61.65347	-1.97215	-0.11154	-0.27362	0.08096	0.14097	-0.29528	0.06433	-0.10998	21.33883	-0.59225	6.54931	1.40725	0.54428	0.51339	-0.03018	-0.14398	0.25086	50.88770	5.33555	-15.13812	2.28481	1.32238	-0.51010	0.18668	0.27044	-0.46200	37.04806
61			0.60000	3.72779	1.37589	6.55708	0.00741	0.00264	0.00325	0.00157	-0.00262	-0.00188	100.76348	8.96917	-10.22183	-0.34615	-0.05832	0.03145	-0.82976	-0.06183	0.00972	61.06607	-1.84313	0.37916	-0.27640	0.08101	0.13311	-0.28129	0.03700	-0.06352	21.28194	-0.55346	6.24575	1.26647	0.52450	0.48004	0.22592	-0.12587	0.21561	50.66185	5.62021	-15.53846	2.13859	1.30092	-0.53524	1.16682	0.34014	-0.32300	37.17249
62			0.61000	3.53896	1.94473	6.86247	0.00623	0.00280	0.00357	0.00250	-0.00253	-0.00213	99.36713	8.81109	-10.83159	-0.32316	-0.05268	0.03437	-0.68623	-0.04868	0.01972	60.51072	-1.74660	0.61142	-0.27729	0.08621	0.12947	-0.26018	0.00819	-0.03441	21.12887	-0.52295	5.96984	1.13001	0.50255	0.44322	0.37019	-0.10117	0.18011	50.19715	5.68062	-15.81047	1.95076	1.23677	-0.52309	1.88442	0.42377	-0.05111	37.23510
63			0.62000	3.24718	2.45023	7.17920	0.00488	0.00284	0.00380	0.00274	-0.00223	-0.00230	98.15180	8.49457	-11.38396	-0.29483	-0.04567	0.03771	-0.53570	-0.03672	0.02839	59.99849	-1.63123	0.62434	-0.27748	0.09590	0.12993	-0.23533	-0.02013	-0.02011	20.90185	-0.50629	5.72813	0.99509	0.46836	0.40176	0.44601	-0.07134	0.14135	49.51777	5.45652	-15.91061	1.75788	1.13764	-0.48415	2.37713	0.48291	0.21314	37.19871
64			0.63000	2.86841	2.87954	7.50713	0.00340	0.00277	0.00391	0.00236	-0.00181	-0.00243	97.13029	8.08947	-11.87627	-0.26403	-0.03839	0.04099	-0.39685	-0.02701	0.03324	59.53551	-1.47247	0.49233	-0.27922	0.10712	0.13240	-0.21246	-0.04280	-0.01652	20.61141	-0.50393	5.53079	0.87532	0.42961	0.35946	0.48624	-0.04303	0.10069	48.64269	4.98372	-15.84917	1.55051	1.04125	-0.45910	2.62262	0.50221	0.38403	37.04734
65			0.64000	2.41907	3.23256	7.85527	0.00188	0.00261	0.00390	0.00149	-0.00138	-0.00256	96.29865	7.67451	-12.30882	-0.23365	-0.03177	0.04358	-0.28157	-0.01957	0.03250	59.11823	-1.27572	0.30258	-0.28404	0.11702	0.13509	-0.19656	-0.05244	-0.01936	20.26233	-0.51217	5.38714	0.78068	0.39417	0.31890	0.51093	-0.02060	0.06250	47.59752	4.37432	-15.68811	1.32610	0.95591	-0.44582	2.60043	0.48329	0.43495	36.79001
66			0.65000	1.91874	3.51368	8.23634	0.00046	0.00238	0.00378	0.00039	-0.00097	-0.00269	95.64137	7.31907	-12.67991	-0.20593	-0.02636	0.04497	-0.19261	-0.01391	0.02621	58.73449	-1.06801	0.13618	-0.29078	0.12334	0.13625	-0.18864	-0.04478	-0.02450	19.85940	-0.52589	5.29928	0.70121	0.36189	0.28143	0.52073	-0.00529	0.03208	46.42009	3.76863	-15.52128	1.11414	0.87589	-0.42553	2.38895	0.43948	0.35662	36.45296
67			0.66000	1.38975	3.72572	8.65763	-0.00072	0.00213	0.00361	-0.00063	-0.00063	-0.00277	95.14030	7.07082	-12.98333	-0.18230	-0.02232	0.04502	-0.12655	-0.00951	0.01634	58.37004	-0.88367	0.05409	-0.29675	0.12470	0.13438	-0.18614	-0.02257	-0.02875	19.41018	-0.54114	5.25857	0.63372	0.33768	0.24952	0.51637	0.00330	0.01322	45.15697	3.28124	-15.44391	0.93326	0.80936	-0.40128	2.09169	0.39578	0.19932	36.06697
68			0.67000	0.85410	3.87229	9.11103	-0.00163	0.00187	0.00343	-0.00141	-0.00037	-0.00274	94.78036	6.94986	-13.20871	-0.16308	-0.01951	0.04361	-0.07742	-0.00592	0.00582	58.01493	-0.75053	0.08826	-0.30008	0.12020	0.12819	-0.18477	0.00522	-0.03005	18.92518	-0.55685	5.24577	0.57455	0.32135	0.22217	0.49817	0.00692	0.00621	43.85271	2.96692	-15.52088	0.78839	0.75485	-0.37500	1.79057	0.36491	0.02971	35.65610
69			0.68000	0.33297	3.96258	9.57129	-0.00235	0.00160	0.00324	-0.00193	-0.00018	-0.00251	94.55232	6.94815	-13.34568	-0.14769	-0.01763	0.04062	-0.03964	-0.00283	-0.00241	57.66702	-0.68214	0.23870	-0.30096	0.10950	0.11709	-0.18075	0.02755	-0.02755	18.41640	-0.57488	5.23633	0.51828	0.30348	0.19394	0.46532	0.00744	0.00842	42.53839	2.81496	-15.76658	0.67383	0.69734	-0.34335	1.52549	0.34220	-0.09660	35.23046
70			0.69000	-0.15188	4.00817	10.00226	-0.00292	0.00133	0.00301	-0.00219	-0.00007	-0.00208	94.45111	7.03255	-13.38851	-0.13510	-0.01634	0.03619	-0.00957	-0.00015	-0.00643	57.33163	-0.67678	0.47617	-0.29996	0.09342	0.10166	-0.17165	0.03684	-0.02162	17.89595	-0.59899	5.20750	0.46395	0.28758	0.16620	0.42106	0.00713	0.01519	41.22831	2.76708	-16.14220	0.58051	0.64474	-0.31576	1.30388	0.32606	-0.15428	34.78703
71			0.70000	-0.57889	4.01767	10.36640	-0.00334	0.00106	0.00274	-0.00215	0.00001	-0.00151	94.47197	7.15184	-13.33990	-0.12434	-0.01531	0.03068	0.01440	0.00210	-0.00610	57.01759	-0.72069	0.75073	-0.29755	0.07390	0.08353	-0.15755	0.03266	-0.01385	17.37544	-0.63376	5.14539	0.41864	0.27530	0.14006	0.37570	0.00800	0.02195	39.92587	2.74613	-16.57164	0.50023	0.59953	-0.29470	1.11584	0.31018	-0.14892	34.31614
72			0.71000	-0.93149	3.99516	10.63282	-0.00359	0.00081	0.00243	-0.00186	0.00005	-0.00088	94.60582	7.24726	-13.21275	-0.11458	-0.01429	0.02448	0.03253	0.00372	-0.00293	56.73169	-0.79286	1.00449	-0.29397	0.05312	0.06459	-0.14102	0.02061	-0.00635	16.86575	-0.68402	5.04605	0.38248	0.26244	0.11417	0.33237	0.01099	0.02561	38.63278	2.68402	-16.96714	0.42913	0.55111	-0.27337	0.95053	0.28409	-0.09715	33.81013
73			0.72000	-1.20311	3.94060	10.78292	-0.00366	0.00056	0.00206	-0.00146	0.00007	-0.00033	94.83643	7.26430	-13.02946	-0.10525	-0.01309	0.01801	0.04473	0.00455	0.00082	56.47396	-0.87019	1.18434	-0.29012	0.03316	0.04657	-0.12582	0.00821	-0.00077	16.37682	-0.75392	4.91328	0.34985	0.24738	0.09017	0.28859	0.01566	0.02542	37.35544	2.54055	-17.25763	0.36835	0.49814	-0.24912	0.80581	0.24760	-0.02735	33.26855
74			0.73000	-1.39966	3.85068	10.81296	-0.00362	0.00033	0.00165	-0.00107	0.00006	0.00006	95.14278	7.16188	-12.81754	-0.09601	-0.01163	0.01173	0.05145	0.00460	0.00311	56.23846	-0.93375	1.25152	-0.28648	0.01637	0.03161	-0.11422	0.00088	0.00229	15.91661	-0.84447	4.75650	0.32735	0.23664	0.07237	0.25185	0.02102	0.02306	36.10591	2.31005	-17.41125	0.31803	0.45354	-0.22656	0.67949	0.21202	0.03184	32.69878
75			0.74000	-1.53903	3.72121	10.73323	-0.00350	0.00010	0.00123	-0.00081	0.00003	0.00026	95.50378	6.92092	-12.60281	-0.08694	-0.00999	0.00627	0.05372	0.00408	0.00315	56.01719	-0.97333	1.18932	-0.28275	0.00402	0.02043	-0.10632	-0.00061	0.00328	15.49042	-0.95186	4.58993	0.31204	0.23065	0.06095	0.22078	0.02600	0.01996	34.89923	2.01519	-17.44182	0.28629	0.42035	-0.20639	0.58875	0.18276	0.06605	32.11276
76			0.75000	-1.64805	3.55114	10.56587	-0.00337	-0.00011	0.00084	-0.00071	-0.00004	0.00028	95.90076	6.54524	-12.40506	-0.07830	-0.00828	0.00205	0.05271	0.00326	0.00147	55.80339	-0.98892	1.00409	-0.27801	-0.00374	0.01265	-0.10121	0.00124	0.00304	15.10040	-1.06920	4.42925	0.30153	0.22743	0.05380	0.19432	0.02986	0.01666	33.74949	1.69320	-17.39476	0.26892	0.39820	-0.19042	0.52446	0.16021	0.07485	31.52315
77			0.76000	-1.75780	3.34602	10.34198	-0.00325	-0.00031	0.00049	-0.00079	-0.00012	0.00019	96.31705	6.05762	-12.23748	-0.07058	-0.00668	-0.00075	0.04950	0.00238	-0.00066	55.59202	-0.98800	0.72114	-0.27134	-0.00671	0.00844	-0.09808	0.00304	0.00253	14.74631	-1.18970	4.28646	0.29161	0.22432	0.04877	0.16999	0.03212	0.01338	32.66768	1.38234	-17.32342	0.26166	0.38588	-0.17995	0.47754	0.14170	0.06563	30.94077
78			0.77000	-1.89815	3.11916	10.09872	-0.00317	-0.00049	0.00021	-0.00100	-0.00020	0.00008	96.73576	5.49747	-12.10913	-0.06443	-0.00533	-0.00223	0.04514	0.00159	-0.00216	55.37847	-0.97989	0.38194	-0.26246	-0.00506	0.00813	-0.09668	0.00252	0.00264	14.42703	-1.30805	4.16695	0.28437	0.22379	0.04524	0.14879	0.03312	0.01047	31.66115	1.11341	-17.27065	0.25611	0.38349	-0.17521	0.43231	0.12470	0.04619	30.37340
79			0.78000	-2.09194	2.88939	9.87489	-0.00314	-0.00063	-0.00001	-0.00129	-0.00025	-0.00000	97.14001	4.91801	-12.02701	-0.06036	-0.00434	-0.00268	0.04056	0.00095	-0.00257	55.15824	-0.97024	0.04049	-0.25259	-0.00032	0.01071	-0.09693	0.00015	0.00321	14.14190	-1.42020	4.07168	0.28009	0.22497	0.04267	0.12993	0.03287	0.00793	30.73469	0.90626	-17.26272	0.25572	0.38842	-0.17422	0.39491	0.10702	0.02178	29.82640
80			0.79000	-2.35025	2.67657	9.70609	-0.00315	-0.00073	-0.00015	-0.00162	-0.00026	-0.00003	97.51538	4.37617	-11.99620	-0.05875	-0.00374	-0.00247	0.03662	0.00045	-0.00214	54.92807	-0.95956	-0.24772	-0.24361	0.00512	0.01445	-0.09812	-0.00182	0.00323	13.89143	-1.52254	4.00139	0.28409	0.22836	0.04032	0.11457	0.03144	0.00543	29.89094	0.76843	-17.30983	0.25755	0.39667	-0.17500	0.36020	0.08825	-0.00332	29.30301
81			0.80000	-2.66913	2.49694	9.61945	-0.00318	-0.00080	-0.00024	-0.00189	-0.00022	-0.00001	97.85487	3.91886	-12.01749	-0.05957	-0.00353	-0.00176	0.03384	0.00006	-0.00124	54.68865	-0.94575	-0.44004	-0.23654	0.00969	0.01799	-0.09890	-0.00202	0.00202	13.67685	-1.61053	3.95968	0.29017	0.23367	0.03828	0.09893	0.02857	0.00276	29.13010	0.69585	-17.40940	0.26937	0.41030	-0.17830	0.33818	0.07084	-0.02555	28.80468
82			0.81000	-3.02984	2.36110	9.62847	-0.00319	-0.00084	-0.00028	-0.00203	-0.00016	0.00003	98.16020	3.57199	-12.08543	-0.06230	-0.00367	-0.00052	0.03230	-0.00028	-0.00027	54.44452	-0.92665	-0.51691	-0.23100	0.01318	0.02110	-0.09812	-0.00069	-0.00022	13.49949	-1.67837	3.95421	0.29206	0.23820	0.03608	0.08101	0.02392	-0.00030	28.44936	0.67565	-17.55009	0.28902	0.42727	-0.18350	0.32383	0.05617	-0.04286	28.33044
83			0.82000	-3.40383	2.27442	9.73092	-0.00317	-0.00084	-0.00029	-0.00199	-0.00008	0.00007	98.43819	3.33755	-12.18876	-0.06610	-0.00409	0.00116	0.03169	-0.00061	0.00041	54.20122	-0.90090	-0.48217	-0.22603	0.01578	0.02373	-0.09557	0.00130	-0.00292	13.36010	-1.72033	3.99593	0.29611	0.24144	0.03398	0.06344	0.01788	-0.00377	27.84251	0.69130	-17.71672	0.31067	0.44478	-0.18882	0.31001	0.04500	-0.05428	27.87707
84			0.83000	-3.76018	2.23765	9.91173	-0.00313	-0.00078	-0.00024	-0.00178	-0.00000	0.00009	98.69628	3.19695	-12.31317	-0.07014	-0.00466	0.00314	0.03153	-0.00089	0.00070	53.96251	-0.86733	-0.35782	-0.22126	0.01791	0.02610	-0.09191	0.00317	-0.00549	13.25830	-1.73170	4.09758	0.30154	0.24409	0.03304	0.04633	0.01114	-0.00780	27.30166	0.72761	-17.89558	0.33534	0.46731	-0.19548	0.29819	0.03801	-0.06116	27.44046
85			0.84000	-4.07289	2.24647	10.14872	-0.00306	-0.00067	-0.00014	-0.00145	0.00005	0.00006	98.93916	3.11877	-12.44297	-0.07400	-0.00526	0.00522	0.03132	-0.00103	0.00076	53.72978	-0.82548	-0.17625	-0.21664	0.01991	0.02835	-0.08803	0.00446	-0.00745	13.19231	-1.70928	4.27159	0.31297	0.24514	0.03230	0.03044	0.00442	-0.01235	26.81894	0.77366	-18.07799	0.35123	0.49174	-0.20315	0.27851	0.03447	-0.06579	27.01773
86			0.85000	-4.32434	2.29160	10.41708	-0.00294	-0.00051	0.00001	-0.00106	0.00007	-0.00001	99.16776	3.06777	-12.56158	-0.07746	-0.00581	0.00727	0.03055	-0.00097	0.00088	53.50243	-0.77652	0.02739	-0.21249	0.02212	0.03057	-0.08457	0.00500	-0.00851	13.15960	-1.65186	4.52926	0.32190	0.24524	0.03186	0.01480	-0.00147	-0.01738	26.38806	0.82412	-18.26295	0.37319	0.51263	-0.20834	0.26338	0.03366	-0.07003	26.60820
87			0.86000	-4.50580	2.36039	10.69227	-0.00276	-0.00032	0.00020	-0.00065	0.00005	-0.00009	99.37981	3.01249	-12.65366	-0.08046	-0.00622	0.00923	0.02894	-0.00067	0.00128	53.27906	-0.72311	0.22150	-0.20900	0.02495	0.03296	-0.08167	0.00479	-0.00861	13.15694	-1.56035	4.87885	0.32799	0.24198	0.03065	0.00045	-0.00608	-0.02192	26.00480	0.87811	-18.45641	0.39633	0.52202	-0.20850	0.24776	0.03451	-0.07483	26.21353
88			0.87000	-4.61646	2.43967	10.95316	-0.00252	-0.00011	0.00040	-0.00030	0.00002	-0.00017	99.57224	2.93128	-12.70878	-0.08301	-0.00646	0.01119	0.02651	-0.00020	0.00202	53.05910	-0.66807	0.38289	-0.20643	0.02874	0.03563	-0.07917	0.00390	-0.00791	13.17934	-1.43724	5.32115	0.33131	0.23601	0.02786	-0.01100	-0.00943	-0.02436	25.66557	0.93690	-18.66579	0.41029	0.52907	-0.20991	0.22643	0.03568	-0.08173	25.83690
89			0.88000	-4.66244	2.51859	11.18440	-0.00223	0.00009	0.00062	-0.00004	-0.00001	-0.00022	99.74216	2.81443	-12.72370	-0.08519	-0.00654	0.01329	0.02332	0.00030	0.00306	52.84278	-0.61332	0.49874	-0.20457	0.03355	0.03850	-0.07695	0.00235	-0.00659	13.21896	-1.28728	5.84432	0.33395	0.23033	0.02492	-0.01825	-0.01152	-0.02491	25.36533	1.00212	-18.89211	0.42235	0.54567	-0.21659	0.20662	0.03473	-0.08979	25.48154
90			0.89000	-4.65586	2.59055	11.37724	-0.00194	0.00029	0.00085	0.00011	-0.00004	-0.00025	99.88631	2.66274	-12.70182	-0.08732	-0.00649	0.01549	0.01951	0.00073	0.00424	52.62999	-0.56021	0.56547	-0.20317	0.03865	0.04097	-0.07514	0.00023	-0.00480	13.26656	-1.11948	6.42352	0.34170	0.22367	0.02280	-0.02159	-0.01187	-0.02449	25.09696	1.07477	-19.12636	0.43823	0.56762	-0.22470	0.19255	0.02905	-0.09454	25.14929
91			0.90000	-4.61209	2.65443	11.52927	-0.00164	0.00046	0.00106	0.00017	-0.00006	-0.00024	100.00166	2.48382	-12.65116	-0.08968	-0.00633	0.01762	0.01523	0.00101	0.00534	52.41982	-0.51062	0.58567	-0.20199	0.04331	0.04258	-0.07387	-0.00212	-0.00272	13.31444	-0.94565	7.02859	0.35334	0.21719	0.02078	-0.02225	-0.01026	-0.02278	24.85323	1.15367	-19.35369	0.44850	0.58901	-0.23230	0.17981	0.01892	-0.09364	24.84042
92			0.91000	-4.54699	2.71371	11.64328	-0.00137	0.00061	0.00126	0.00018	-0.00007	-0.00021	100.08617	2.28911	-12.58150	-0.09233	-0.00607	0.01946	0.01072	0.00113	0.00612	52.21096	-0.46787	0.56566	-0.20109	0.04679	0.04296	-0.07294	-0.00418	-0.00055	13.35879	-0.77751	7.63368	0.36652	0.21408	0.02049	-0.02195	-0.00686	-0.02208	24.62885	1.23559	-19.56107	0.44994	0.61059	-0.23806	0.16638	0.00777	-0.08715	24.55390
93			0.92000	-4.47461	2.77429	11.72719	-0.00112	0.00073	0.00141	0.00015	-0.00009	-0.00017	100.14063	2.09133	-12.50352	-0.09512	-0.00576	0.02097	0.00639	0.00110	0.00645	52.00359	-0.43615	0.51375	-0.20025	0.04918	0.04237	-0.07157	-0.00552	0.00143	13.39944	-0.62463	8.22157	0.37861	0.21189	0.02243	-0.02190	-0.00190	-0.02314	24.42118	1.31529	-19.74118	0.44727	0.62536	-0.23812	0.15328	-0.00049	-0.07532	24.28817
94			0.93000	-4.40590	2.84168	11.79190	-0.00092	0.00083	0.00152	0.00011	-0.00011	-0.00014	100.16875	1.90337	-12.42749	-0.09781	-0.00545	0.02212	0.00263	0.00096	0.00624	51.80043	-0.41912	0.44041	-0.19891	0.05093	0.04148	-0.06881	-0.00589	0.00299	13.43783	-0.49356	8.78137	0.39225	0.20711	0.02408	-0.02258	0.00383	-0.02331	24.22858	1.38629	-19.89079	0.43725	0.62306	-0.23094	0.13946	-0.00353	-0.05986	24.04118
95			0.94000	-4.34773	2.91825	11.84798	-0.00075	0.00090	0.00157	0.00007	-0.00013	-0.00014	100.17617	1.73739	-12.36109	-0.10030	-0.00519	0.02287	-0.00027	0.00077	0.00546	51.60603	-0.41911	0.35842	-0.19659	0.05235	0.04085	-0.06411	-0.00516	0.00401	13.47501	-0.38741	9.30555	0.40734	0.20264	0.02420	-0.02332	0.00935	-0.02163	24.04921	1.44310	-20.00940	0.42177	0.61451	-0.22315	0.12619	-0.00218	-0.04501	23.81052
96			0.95000	-4.30244	3.00155	11.90291	-0.00061	0.00095	0.00158	0.00005	-0.00014	-0.00014	100.16925	1.60395	-12.30759	-0.10262	-0.00502	0.02318	-0.00220	0.00059	0.00416	51.42558	-0.43702	0.28213	-0.19316	0.05349	0.04072	-0.05759	-0.00330	0.00443	13.51053	-0.30650	9.78956	0.42312	0.19932	0.02529	-0.02306	0.01408	-0.02065	23.88046	1.48418	-20.10025	0.40856	0.60656	-0.21483	0.11592	0.00096	-0.03339	23.59415
97			0.96000	-4.26803	3.08486	11.95950	-0.00048	0.00098	0.00154	0.00003	-0.00014	-0.00014	100.15420	1.51106	-12.26510	-0.10475	-0.00496	0.02318	-0.00323	0.00044	0.00253	51.26334	-0.47234	0.22545	-0.18879	0.05423	0.04088	-0.04999	-0.00053	0.00426	13.54263	-0.24765	10.23432	0.43814	0.19676	0.02835	-0.02112	0.01751	-0.02119	23.71986	1.51351	-20.17303	0.39633	0.59679	-0.20381	0.10753	0.00363	-0.02707	23.39093
98			0.97000	-4.23952	3.15991	12.01662	-0.00036	0.00101	0.00150	0.00002	-0.00013	-0.00013	100.13598	1.46261	-12.22847	-0.10663	-0.00503	0.02316	-0.00359	0.00036	0.00080	51.12143	-0.52305	0.19880	-0.18394	0.05501	0.04146	-0.04234	0.00275	0.00361	13.56959	-0.20502	10.64618	0.45397	0.19641	0.03331	-0.01778	0.01894	-0.02312	23.56579	1.53895	-20.24242	0.38133	0.58798	-0.19156	0.09914	0.00459	-0.02657	23.20012
99			0.98000	-4.21113	3.22044	12.07035	-0.00024	0.00102	0.00146	0.00001	-0.00010	-0.00012	100.11752	1.45763	-12.19090	-0.10815	-0.00521	0.02333	-0.00356	0.00034	-0.00085	50.99935	-0.58606	0.20747	-0.17930	0.05611	0.04245	-0.03557	0.00613	0.00266	13.59041	-0.16848	11.03330	0.47000	0.19795	0.03826	-0.01352	0.01725	-0.02516	23.41793	1.56875	-20.32235	0.36521	0.57934	-0.17971	0.09036	0.00347	-0.02988	23.02064
100			0.99000	-4.17775	3.26414	12.11712	-0.00010	0.00104	0.00143	0.00001	-0.00007	-0.00010	100.10030	1.49035	-12.14755	-0.10922	-0.00549	0.02389	-0.00336	0.00037	-0.00229	50.89465	-0.65756	0.25087	-0.17515	0.05805	0.04411	-0.03004	0.00929	0.00159	13.60474	-0.12505	11.40219	0.48482	0.19842	0.04204	-0.00879	0.01169	-0.02675	23.27738	1.60830	-20.42009	0.35032	0.56977	-0.16894	0.08115	0.00068	-0.03414	22.85098
101			1.00000	-4.13653	3.29286	12.15504	0.00005	0.00106	0.00143	-0.00000	-0.00005	-0.00008	100.08472	1.55227	-12.09626	-0.10982	-0.00582	0.02482	-0.00317	0.00042	-0.00344	50.80415	-0.73389	0.32370	-0.17147	0.06054	0.04602	-0.02582	0.01195	0.00063	13.61269	-0.06263	11.75799	0.49811	0.19819	0.04467	-0.00435	0.00321	-0.02803	23.14650	1.65894	-20.53572	0.33758	0.56082	-0.15986	0.07131	-0.00274	-0.03731	22.69028
102			1.01000	-4.08752	3.31161	12.18543	0.00020	0.00110	0.00144	-0.00002	-0.00004	-0.00007	100.07019	1.63235	-12.03886	-0.11001	-0.00616	0.02604	-0.00313	0.00046	-0.00417	50.72424	-0.81255	0.41630	-0.16816	0.06308	0.04768	-0.02279	0.01372	0.00009	13.61540	0.02613	12.10550	0.50690	0.19797	0.04703	-0.00136	-0.00611	-0.02956	23.02827	1.71856	-20.66395	0.32932	0.55648	-0.15315	0.06146	-0.00586	-0.03862	22.53814
103			1.02000	-4.03368	3.32624	12.21253	0.00033	0.00113	0.00148	-0.00003	-0.00003	-0.00007	100.05540	1.71789	-11.98011	-0.11002	-0.00649	0.02741	-0.00325	0.00047	-0.00434	50.65160	-0.89328	0.51527	-0.16505	0.06559	0.04908	-0.02067	0.01443	0.00032	13.61530	0.14144	12.44981	0.51287	0.19665	0.04795	-0.00085	-0.01361	-0.03051	22.92483	1.78309	-20.79711	0.32299	0.55359	-0.14884	0.05197	-0.00790	-0.03804	22.39425
104			1.03000	-3.97934	3.34194	12.24215	0.00045	0.00118	0.00153	-0.00004	-0.00004	-0.00009	100.03971	1.79681	-11.92609	-0.11010	-0.00679	0.02886	-0.00337	0.00042	-0.00392	50.58374	-0.97822	0.60652	-0.16202	0.06802	0.05011	-0.01908	0.01414	0.00153	13.61549	0.27503	12.79558	0.51621	0.19533	0.04916	-0.00279	-0.01739	-0.03173	22.83570	1.84772	-20.92746	0.31812	0.55264	-0.14526	0.04409	-0.00799	-0.03546	22.25772
105			1.04000	-3.92882	3.36267	12.28022	0.00055	0.00124	0.00158	-0.00005	-0.00006	-0.00012	100.02336	1.85873	-11.88238	-0.11037	-0.00707	0.03027	-0.00336	0.00034	-0.00294	50.51946	-1.07147	0.67712	-0.15904	0.07048	0.05097	-0.01770	0.01310	0.00372	13.61815	0.41473	13.14471	0.51820	0.19468	0.05140	-0.00589	-0.01723	-0.03335	22.75791	1.90695	-21.04861	0.31594	0.55267	-0.14107	0.03888	-0.00531	-0.03099	22.12761
106			1.05000	-3.88519	3.39068	12.33099	0.00062	0.00129	0.00164	-0.00005	-0.00008	-0.00016	100.00729	1.89660	-11.85184	-0.11077	-0.00728	0.03139	-0.00309	0.00025	-0.00156	50.45830	-1.17820	0.71780	-0.15632	0.07279	0.05166	-0.01624	0.01170	0.00669	13.62349	0.54871	13.49432	0.52227	0.19628	0.05495	-0.00826	-0.01420	-0.03510	22.68711	1.95528	-21.15549	0.30950	0.55537	-0.13707	0.03577	0.00016	-0.02538	22.00311
107			1.06000	-3.85014	3.42603	12.39534	0.00067	0.00134	0.00168	-0.00004	-0.00010	-0.00019	99.99306	1.90806	-11.83372	-0.11132	-0.00741	0.03202	-0.00257	0.00018	-0.00011	50.40135	-1.30311	0.72476	-0.15397	0.07464	0.05208	-0.01446	0.01036	0.00998	13.62975	0.66770	13.83650	0.52587	0.19837	0.05940	-0.00827	-0.00931	-0.03622	22.61881	1.98848	-21.24458	0.30792	0.56332	-0.13423	0.03565	0.00756	-0.01947	21.88430
108			1.07000	-3.82414	3.46646	12.46967	0.00071	0.00137	0.00169	-0.00003	-0.00011	-0.00021	99.98179	1.89566	-11.82327	-0.11208	-0.00746	0.03202	-0.00194	0.00018	0.00109	50.35029	-1.44873	0.70042	-0.15197	0.07525	0.05165	-0.01236	0.00937	0.01295	13.63385	0.76569	14.16088	0.52996	0.19951	0.06357	-0.00480	-0.00379	-0.03580	22.54891	2.00500	-21.31488	0.31146	0.56946	-0.13072	0.03813	0.01548	-0.01389	21.77198
109			1.08000	-3.80591	3.50791	12.54638	0.00074	0.00139	0.00168	-0.00003	-0.00011	-0.00021	99.97395	1.86482	-11.81269	-0.11308	-0.00740	0.03131	-0.00128	0.00027	0.00187	50.30631	-1.61534	0.65133	-0.15042	0.07386	0.04975	-0.01014	0.00876	0.01497	13.63191	0.84099	14.45852	0.53654	0.20141	0.06757	0.00221	0.00122	-0.03407	22.47416	2.00640	-21.36907	0.30957	0.56993	-0.12542	0.04121	0.02232	-0.00955	21.66724
110			1.09000	-3.79225	3.54519	12.61618	0.00077	0.00139	0.00164	-0.00002	-0.00009	-0.00017	99.96980	1.82093	-11.79354	-0.11416	-0.00723	0.02997	-0.00061	0.00043	0.00223	50.26975	-1.80101	0.58471	-0.14923	0.07063	0.04652	-0.00802	0.00843	0.01578	13.62094	0.89511	14.72408	0.54136	0.20560	0.07189	0.01149	0.00542	-0.03159	22.39295	1.99685	-21.41271	0.30593	0.56892	-0.11943	0.04438	0.02687	-0.00687	21.57065
111			1.10000	-3.77880	3.57315	12.67085	0.00081	0.00137	0.00158	-0.00003	-0.00006	-0.00012	99.96945	1.76912	-11.76015	-0.11525	-0.00697	0.02831	0.00009	0.00061	0.00222	50.24017	-2.00166	0.50805	-0.14802	0.06660	0.04278	-0.00617	0.00834	0.01548	13.59989	0.93022	14.95512	0.54628	0.20775	0.07515	0.02097	0.00886	-0.02793	22.30508	1.98143	-21.45070	0.30320	0.56077	-0.11166	0.04734	0.02796	-0.00525	21.48143
112			1.11000	-3.76135	3.58840	12.70501	0.00087	0.00134	0.00150	-0.00003	-0.00002	-0.00006	99.97327	1.71515	-11.71084	-0.11615	-0.00668	0.02658	0.00088	0.00075	0.00196	50.21659	-2.21154	0.42986	-0.14664	0.06238	0.03902	-0.00469	0.00850	0.01434	13.57009	0.94772	15.14950	0.55179	0.20860	0.07770	0.02828	0.01173	-0.02322	22.21158	1.96439	-21.48428	0.29614	0.54868	-0.10349	0.04821	0.02531	-0.00397	21.39751
113			1.12000	-3.73690	3.59021	12.71764	0.00093	0.00129	0.00141	-0.00005	0.00001	-0.00001	99.98148	1.66363	-11.64813	-0.11679	-0.00637	0.02486	0.00171	0.00083	0.00162	50.19773	-2.42505	0.35852	-0.14529	0.05800	0.03523	-0.00365	0.00874	0.01263	13.53544	0.94796	15.30319	0.55831	0.21139	0.07990	0.03098	0.01422	-0.01738	22.11645	1.94906	-21.51145	0.28550	0.54182	-0.09819	0.04552	0.01959	-0.00258	21.31785
114			1.13000	-3.70425	3.57977	12.71130	0.00102	0.00122	0.00129	-0.00006	0.00003	0.00003	99.99396	1.61597	-11.57709	-0.11724	-0.00606	0.02314	0.00253	0.00084	0.00135	50.18228	-2.63764	0.29947	-0.14426	0.05349	0.03152	-0.00301	0.00884	0.01072	13.50221	0.93118	15.40999	0.56505	0.21382	0.08137	0.02732	0.01612	-0.01030	22.02739	1.93728	-21.52784	0.27792	0.53748	-0.09459	0.03934	0.01147	-0.00081	21.24345
115			1.14000	-3.66396	3.55908	12.69100	0.00111	0.00115	0.00117	-0.00008	0.00005	0.00005	100.01027	1.57057	-11.50398	-0.11744	-0.00573	0.02129	0.00331	0.00078	0.00121	50.16906	-2.84557	0.25429	-0.14348	0.04892	0.02805	-0.00263	0.00862	0.00888	13.47741	0.89785	15.46448	0.57037	0.21663	0.08330	0.01732	0.01758	-0.00263	21.95364	1.93000	-21.52971	0.27191	0.53564	-0.09153	0.02995	0.00245	0.00109	21.17681
116			1.15000	-3.61796	3.53045	12.66337	0.00120	0.00107	0.00104	-0.00010	0.00006	0.00005	100.03015	1.52482	-11.43555	-0.11753	-0.00539	0.01938	0.00412	0.00066	0.00120	50.15744	-3.04557	0.22217	-0.14288	0.04450	0.02494	-0.00235	0.00809	0.00724	13.46648	0.84918	15.46680	0.57588	0.22044	0.08478	0.00313	0.01867	0.00482	21.90155	1.92725	-21.51711	0.26658	0.53456	-0.08924	0.01955	-0.00551	0.00283	21.11971
117			1.16000	-3.56866	3.49646	12.63544	0.00128	0.00098	0.00090	-0.00011	0.00006	0.00004	100.05383	1.47633	-11.37838	-0.11756	-0.00507	0.01745	0.00504	0.00050	0.00126	50.14738	-3.23457	0.20084	-0.14247	0.04048	0.02234	-0.00204	0.00731	0.00589	13.47175	0.78830	15.42375	0.58025	0.22253	0.08455	-0.01229	0.01897	0.01087	21.87090	1.92735	-21.49154	0.27023	0.52706	-0.08563	0.01172	-0.01066	0.00461	21.07029
118			1.17000	-3.51810	3.45965	12.61313	0.00134	0.00090	0.00077	-0.00012	0.00006	0.00002	100.08183	1.42340	-11.33789	-0.11758	-0.00480	0.01569	0.00605	0.00034	0.00135	50.13908	-3.40992	0.18754	-0.14186	0.03721	0.02040	-0.00167	0.00643	0.00482	13.49237	0.71986	15.34623	0.58713	0.22334	0.08424	-0.02657	0.01862	0.01515	21.85407	1.92576	-21.45121	0.27564	0.51444	-0.07992	0.00810	-0.01245	0.00672	21.02174
119			1.18000	-3.46794	3.42227	12.59940	0.00139	0.00081	0.00063	-0.00012	0.00005	0.00001	100.11430	1.36490	-11.31674	-0.11761	-0.00464	0.01432	0.00696	0.00019	0.00145	50.13269	-3.56920	0.17950	-0.14061	0.03516	0.01938	-0.00127	0.00561	0.00403	13.52581	0.64733	15.24569	0.59358	0.22382	0.08496	-0.03827	0.01804	0.01797	21.84057	1.91725	-21.39179	0.28146	0.50831	-0.07588	0.00901	-0.01200	0.00935	20.96580
120			1.19000	-3.41959	3.38605	12.59253	0.00142	0.00072	0.00050	-0.00012	0.00004	0.00000	100.15027	1.30104	-11.31314	-0.11772	-0.00456	0.01330	0.00751	0.00007	0.00151	50.12799	-3.71008	0.17509	-0.13865	0.03412	0.01913	-0.00104	0.00485	0.00341	13.56864	0.57333	15.13214	0.59832	0.22485	0.08703	-0.04647	0.01711	0.01973	21.82211	1.89831	-21.30994	0.28827	0.51127	-0.07416	0.01287	-0.01047	0.01234	20.89687
121			1.20000	-3.37395	3.35193	12.58760	0.00143	0.00065	0.00038	-0.00011	0.00004	0.00000	100.18732	1.23323	-11.32164	-0.11780	-0.00448	0.01239	0.00738	0.00001	0.00151	50.12370	-3.83048	0.17327	-0.13667	0.03350	0.01931	-0.00135	0.00407	0.00286	13.61713	0.50164	15.01365	0.60287	0.22603	0.08852	-0.05137	0.01538	0.02017	21.79556	1.86816	-21.20593	0.28949	0.51548	-0.07401	0.01669	-0.00857	0.01513	20.81369
122			1.21000	-3.33101	3.32037	12.58041	0.00143	0.00058	0.00029	-0.00010	0.00003	0.00000	100.22157	1.16335	-11.33638	-0.11783	-0.00436	0.01165	0.00626	-0.00002	0.00146	50.11657	-3.92980	0.17304	-0.13520	0.03327	0.01978	-0.00266	0.00334	0.00237	13.66835	0.43608	14.89678	0.60484	0.22903	0.08932	-0.05371	0.01286	0.01945	21.76336	1.82903	-21.08524	0.28665	0.51912	-0.07468	0.01786	-0.00676	0.01704	20.71951
123			1.22000	-3.29030	3.29201	12.56933	0.00142	0.00054	0.00023	-0.00010	0.00003	0.00000	100.24762	1.09303	-11.35238	-0.11773	-0.00423	0.01122	0.00397	-0.00002	0.00140	50.10114	-4.00951	0.17338	-0.13445	0.03356	0.02039	-0.00531	0.00270	0.00194	13.72063	0.38017	14.78644	0.60337	0.23238	0.08962	-0.05444	0.00925	0.01790	21.73209	1.78508	-20.95749	0.28351	0.52031	-0.07499	0.01519	-0.00541	0.01746	20.62022
124			1.23000	-3.25203	3.26807	12.55571	0.00141	0.00051	0.00019	-0.00009	0.00002	0.00000	100.25969	1.02345	-11.36621	-0.11752	-0.00413	0.01122	0.00061	0.00001	0.00134	50.07136	-4.07273	0.17360	-0.13423	0.03492	0.02150	-0.00915	0.00227	0.00160	13.77316	0.33751	14.68528	0.60497	0.23432	0.08983	-0.05484	0.00450	0.01602	21.70982	1.74131	-20.83288	0.27778	0.51718	-0.07375	0.00904	-0.00534	0.01635	20.52230
125			1.24000	-3.21753	3.24989	12.54178	0.00140	0.00050	0.00019	-0.00008	0.00001	0.00000	100.25315	0.95767	-11.37460	-0.11733	-0.00405	0.01151	-0.00340	0.00005	0.00123	50.02322	-4.12277	0.17551	-0.13456	0.03692	0.02280	-0.01360	0.00209	0.00123	13.82566	0.31016	14.59313	0.61098	0.23516	0.09043	-0.05513	-0.00068	0.01431	21.70210	1.70210	-20.71700	0.27466	0.51367	-0.07167	0.00178	-0.00719	0.01466	20.43046
126			1.25000	-3.18856	3.23857	12.53022	0.00141	0.00051	0.00020	-0.00006	0.00001	0.00000	100.22636	0.90064	-11.37540	-0.11733	-0.00398	0.01191	-0.00732	0.00008	0.00101	49.95627	-4.16195	0.18343	-0.13524	0.03880	0.02383	-0.01787	0.00219	0.00073	13.87753	0.29742	14.50838	0.61831	0.23719	0.09185	-0.05411	-0.00524	0.01294	21.70904	1.66955	-20.60913	0.27777	0.51643	-0.07080	-0.00376	-0.01040	0.01354	20.34610
127			1.26000	-3.16582	3.23451	12.52337	0.00141	0.00053	0.00022	-0.00005	0.00000	0.00000	100.18179	0.85735	-11.36795	-0.11740	-0.00388	0.01222	-0.01044	0.00011	0.00070	49.87377	-4.19138	0.20238	-0.13603	0.03955	0.02387	-0.02123	0.00245	0.00010	13.92679	0.29605	14.43037	0.62552	0.24129	0.09378	-0.04971	-0.00798	0.01167	21.72379	1.64245	-20.50474	0.28304	0.52327	-0.07083	-0.00469	-0.01289	0.01313	20.26689
128			1.27000	-3.14894	3.23677	12.52316	0.00141	0.00056	0.00026	-0.00004	-0.00000	-0.00000	100.12483	0.82988	-11.35372	-0.11743	-0.00377	0.01240	-0.01234	0.00013	0.00038	49.78117	-4.21143	0.23475	-0.13673	0.03887	0.02275	-0.02327	0.00263	-0.00052	13.96937	0.29992	14.36088	0.63440	0.24356	0.09593	-0.04021	-0.00726	0.01038	21.73399	1.61716	-20.40129	0.28093	0.52436	-0.06870	0.00105	-0.01206	0.01260	20.18827
129			1.28000	-3.13649	3.24304	12.53085	0.00139	0.00059	0.00031	-0.00003	-0.00001	-0.00001	100.06184	0.81620	-11.33626	-0.11738	-0.00368	0.01260	-0.01314	0.00012	0.00013	49.68432	-4.22168	0.27861	-0.13721	0.03759	0.02114	-0.02405	0.00255	-0.00099	14.00009	0.29929	14.30180	0.64050	0.24496	0.09743	-0.02475	-0.00242	0.00941	21.72530	1.58912	-20.29961	0.27555	0.52263	-0.06639	0.01305	-0.00669	0.01213	20.10592
130			1.29000	-3.12714	3.25064	12.54557	0.00137	0.00061	0.00037	-0.00002	-0.00001	-0.00001	99.99705	0.81164	-11.31910	-0.11719	-0.00364	0.01291	-0.01335	0.00010	-0.00000	49.58728	-4.22101	0.32901	-0.13753	0.03662	0.01981	-0.02402	0.00220	-0.00132	14.01422	0.28411	14.25077	0.64575	0.24645	0.09859	-0.00435	0.00519	0.00959	21.68528	1.55332	-20.20124	0.27286	0.52368	-0.06540	0.02986	0.00295	0.01210	20.01665
131			1.30000	-3.12043	3.25757	12.56430	0.00132	0.00064	0.00042	-0.00001	-0.00001	-0.00001	99.93177	0.81093	-11.30422	-0.11696	-0.00364	0.01331	-0.01343	0.00009	-0.00004	49.49170	-4.20830	0.38060	-0.13788	0.03662	0.01943	-0.02364	0.00166	-0.00160	14.00831	0.24890	14.19956	0.65184	0.24824	0.09984	0.01938	0.01296	0.01154	21.60517	1.50483	-20.10487	0.27517	0.52785	-0.06515	0.05046	0.01587	0.01261	19.91723
132			1.31000	-3.11693	3.26292	12.58250	0.00127	0.00065	0.00047	-0.00001	-0.00001	-0.00001	99.86584	0.81065	-11.29113	-0.11666	-0.00364	0.01369	-0.01359	0.00008	-0.00003	49.39825	-4.18280	0.43025	-0.13839	0.03735	0.01981	-0.02308	0.00103	-0.00193	13.98063	0.19402	14.13676	0.65286	0.25020	0.10114	0.04346	0.01901	0.01551	21.48023	1.43966	-20.00762	0.27708	0.53359	-0.06553	0.07218	0.03051	0.01360	19.80395
133			1.32000	-3.11767	3.26681	12.59663	0.00122	0.00066	0.00050	0.00001	-0.00000	-0.00001	99.79863	0.80939	-11.27876	-0.11632	-0.00362	0.01397	-0.01388	0.00008	-0.00000	49.30761	-4.14428	0.47739	-0.13915	0.03829	0.02057	-0.02243	0.00038	-0.00230	13.93250	0.12198	14.05011	0.64915	0.25371	0.10301	0.06328	0.02302	0.02159	21.31163	1.35679	-19.90747	0.26896	0.54141	-0.06665	0.08863	0.04456	0.01482	19.67483
134			1.33000	-3.12354	3.27017	12.60632	0.00116	0.00065	0.00052	0.00002	-0.00001	-0.00001	99.72941	0.80674	-11.26736	-0.11593	-0.00356	0.01421	-0.01442	0.00006	0.00005	49.22020	-4.09311	0.52260	-0.14009	0.03914	0.02132	-0.02182	-0.00026	-0.00268	13.86931	0.03528	13.92872	0.64265	0.25579	0.10509	0.07494	0.02500	0.02929	21.10749	1.25910	-19.80435	0.25834	0.54675	-0.06651	0.09813	0.05516	0.01543	19.53052
135			1.34000	-3.13545	3.27462	12.61562	0.00109	0.00065	0.00055	0.00003	-0.00001	-0.00001	99.65639	0.80177	-11.25978	-0.11550	-0.00348	0.01447	-0.01529	0.00002	0.00015	49.13541	-4.03007	0.56600	-0.14116	0.04003	0.02216	-0.02141	-0.00091	-0.00308	13.79898	-0.06327	13.76686	0.63620	0.25871	0.10722	0.07781	0.02558	0.03737	20.88095	1.15308	-19.70102	0.24896	0.54899	-0.06463	0.10126	0.06033	0.01479	19.37407
136			1.35000	-3.15400	3.28190	12.63235	0.00104	0.00065	0.00057	0.00004	-0.00001	-0.00002	99.57777	0.79359	-11.26181	-0.11518	-0.00340	0.01482	-0.01642	-0.00005	0.00029	49.05232	-3.95554	0.60731	-0.14222	0.04131	0.02336	-0.02115	-0.00160	-0.00355	13.72867	-0.16999	13.56784	0.63136	0.26314	0.10827	0.07481	0.02530	0.04363	20.64551	1.04782	-19.60428	0.24078	0.54641	-0.06154	0.09943	0.05924	0.01270	19.20979
137			1.36000	-3.17885	3.29274	12.66504	0.00101	0.00066	0.00059	0.00004	-0.00002	-0.00004	99.49277	0.78231	-11.28042	-0.11504	-0.00335	0.01529	-0.01761	-0.00016	0.00046	48.97051	-3.86938	0.64669	-0.14312	0.04313	0.02504	-0.02092	-0.00237	-0.00413	13.66189	-0.27985	13.34448	0.62869	0.26838	0.10731	0.07017	0.02443	0.04597	20.41109	0.95323	-19.52347	0.23893	0.53732	-0.05743	0.09690	0.05244	0.00949	19.04201
138			1.37000	-3.20847	3.30634	12.71977	0.00100	0.00068	0.00062	0.00005	-0.00002	-0.00007	99.40155	0.76842	-11.32136	-0.11519	-0.00337	0.01610	-0.01874	-0.00029	0.00065	48.88996	-3.77172	0.68403	-0.14375	0.04599	0.02745	-0.02067	-0.00323	-0.00484	13.59855	-0.38731	13.11543	0.62893	0.27366	0.10410	0.06735	0.02320	0.04384	20.18313	0.87684	-19.46588	0.23680	0.52407	-0.05402	0.09288	0.04221	0.00622	18.87459
139			1.38000	-3.24022	3.32071	12.79701	0.00102	0.00072	0.00067	0.00005	-0.00002	-0.00010	99.30492	0.75258	-11.38534	-0.11569	-0.00346	0.01725	-0.01967	-0.00042	0.00084	48.81045	-3.66424	0.71892	-0.14416	0.04968	0.03035	-0.02045	-0.00414	-0.00556	13.53619	-0.48776	12.89821	0.63188	0.27762	0.10034	0.06822	0.02179	0.03907	19.96302	0.82103	-19.43156	0.22913	0.51399	-0.05268	0.08707	0.03186	0.00391	18.71045
140			1.39000	-3.27058	3.33335	12.89102	0.00104	0.00077	0.00073	0.00004	-0.00002	-0.00012	99.20478	0.73576	-11.46691	-0.11646	-0.00361	0.01859	-0.02024	-0.00052	0.00098	48.73167	-3.55072	0.75062	-0.14437	0.05354	0.03318	-0.02033	-0.00497	-0.00608	13.47137	-0.57919	12.70271	0.63228	0.27922	0.09813	0.07256	0.02055	0.03423	19.74849	0.78105	-19.41017	0.22173	0.51410	-0.05370	0.08319	0.02456	0.00337	18.55065
141			1.40000	-3.29598	3.34203	12.99129	0.00108	0.00083	0.00081	0.00003	-0.00002	-0.00014	99.10352	0.71911	-11.55676	-0.11718	-0.00375	0.02003	-0.02043	-0.00056	0.00107	48.65269	-3.43631	0.77761	-0.14422	0.05691	0.03526	-0.02050	-0.00563	-0.00611	13.40099	-0.66291	12.52915	0.63000	0.28291	0.09889	0.07960	0.02016	0.03115	19.53374	0.74531	-19.38234	0.21326	0.52798	-0.05674	0.08177	0.02333	0.00527	18.39273
142			1.41000	-3.31432	3.34619	13.08677	0.00111	0.00089	0.00089	0.00002	-0.00001	-0.00014	99.00270	0.70237	-11.64521	-0.11765	-0.00387	0.02146	-0.02044	-0.00054	0.00113	48.57153	-3.32670	0.79690	-0.14367	0.05955	0.03648	-0.02126	-0.00612	-0.00557	13.32277	-0.74230	12.37042	0.63066	0.28738	0.10034	0.08902	0.02050	0.02992	19.31019	0.69789	-19.32666	0.20232	0.54382	-0.05966	0.08244	0.03051	0.00968	18.23072
143			1.42000	-3.32567	3.34705	13.16909	0.00111	0.00094	0.00096	0.00001	-0.00001	-0.00012	98.90235	0.68436	-11.72418	-0.11789	-0.00392	0.02267	-0.02049	-0.00046	0.00117	48.48475	-3.22724	0.80505	-0.14301	0.06139	0.03692	-0.02275	-0.00644	-0.00453	13.23519	-0.82119	12.21545	0.62895	0.28827	0.10103	0.09950	0.02098	0.03053	19.06866	0.62338	-19.22806	0.19560	0.55341	-0.06090	0.08730	0.04638	0.01548	18.05683
144			1.43000	-3.33159	3.34607	13.23306	0.00110	0.00098	0.00103	0.00000	-0.00000	-0.00010	98.80182	0.66488	-11.78761	-0.11789	-0.00391	0.02356	-0.02063	-0.00034	0.00111	48.38945	-3.14175	0.80002	-0.14260	0.06260	0.03691	-0.02478	-0.00654	-0.00330	13.13693	-0.90279	12.05234	0.62343	0.29021	0.10183	0.11045	0.02143	0.03324	18.80132	0.51215	-19.08249	0.19071	0.56142	-0.06126	0.09450	0.06801	0.02128	17.86441
145			1.44000	-3.33429	3.34405	13.27664	0.00106	0.00101	0.00107	0.00000	0.00000	-0.00006	98.70053	0.64635	-11.83226	-0.11768	-0.00387	0.02425	-0.02081	-0.00022	0.00090	48.28446	-3.07121	0.78342	-0.14236	0.06349	0.03665	-0.02683	-0.00638	-0.00221	13.02671	-0.98857	11.87037	0.61700	0.29275	0.10229	0.12179	0.02096	0.03739	18.50374	0.36386	-18.89582	0.18570	0.56618	-0.06059	0.10166	0.08945	0.02553	17.64966
146			1.45000	-3.33600	3.34154	13.30095	0.00101	0.00103	0.00111	0.00000	0.00000	-0.00003	98.59841	0.63247	-11.85804	-0.11740	-0.00381	0.02484	-0.02090	-0.00011	0.00053	48.17135	-3.01341	0.76001	-0.14215	0.06434	0.03645	-0.02832	-0.00597	-0.00154	12.90398	-1.07709	11.66265	0.61065	0.29370	0.10246	0.13260	0.01859	0.04203	18.17651	0.18726	-18.68184	0.17996	0.56570	-0.05820	0.10674	0.10477	0.02684	17.41301
147			1.46000	-3.33838	3.33894	13.30984	0.00096	0.00104	0.00114	0.00000	0.00000	-0.00001	98.49612	0.62673	-11.86743	-0.11720	-0.00374	0.02532	-0.02081	-0.00002	0.00007	48.05370	-2.96418	0.73653	-0.14185	0.06499	0.03628	-0.02886	-0.00531	-0.00137	12.76955	-1.16419	11.42831	0.59966	0.29297	0.10440	0.14065	0.01395	0.04687	17.82552	-0.00269	-18.45987	0.17654	0.56244	-0.05282	0.11039	0.11113	0.02422	17.15848
148			1.47000	-3.34212	3.33703	13.30962	0.00091	0.00105	0.00116	0.00001	0.00000	0.00000	98.39488	0.63043	-11.86509	-0.11704	-0.00366	0.02568	-0.02057	0.00002	-0.00036	47.93607	-2.91862	0.71917	-0.14159	0.06509	0.03588	-0.02850	-0.00458	-0.00161	12.62528	-1.24397	11.17285	0.58425	0.29294	0.10763	0.14526	0.00735	0.05078	17.46006	-0.18930	-18.25106	0.17541	0.56129	-0.04666	0.11241	0.10892	0.01932	16.89283
149			1.48000	-3.34703	3.33652	13.30761	0.00087	0.00107	0.00119	0.00001	-0.00000	-0.00000	98.29485	0.64157	-11.85752	-0.11679	-0.00358	0.02592	-0.02044	0.00003	-0.00061	47.82175	-2.87188	0.71116	-0.14124	0.06471	0.03532	-0.02758	-0.00404	-0.00213	12.47337	-1.31036	10.90693	0.57323	0.29509	0.10924	0.14870	-0.00026	0.05160	17.09000	-0.35744	-18.07413	0.16707	0.56060	-0.04225	0.10710	0.09901	0.01424	16.62350
150			1.49000	-3.35267	3.33755	13.31077	0.00083	0.00109	0.00123	0.00001	-0.00000	-0.00002	98.19443	0.65566	-11.85235	-0.11640	-0.00351	0.02618	-0.02072	-0.00001	-0.00059	47.71198	-2.81943	0.71244	-0.14086	0.06429	0.03481	-0.02654	-0.00392	-0.00275	12.31599	-1.35987	10.64404	0.56787	0.29734	0.10767	0.15194	-0.00687	0.04849	16.72365	-0.49655	-17.94149	0.15765	0.55550	-0.03955	0.09930	0.08312	0.00961	16.35773
151			1.50000	-3.35869	3.33919	13.32385	0.00081	0.00112	0.00128	0.00001	-0.00000	-0.00004	98.09084	0.66737	-11.85640	-0.11607	-0.00346	0.02658	-0.02150	-0.00007	-0.00030	47.60632	-2.75780	0.72049	-0.14061	0.06434	0.03463	-0.02565	-0.00428	-0.00338	12.15472	-1.39459	10.39691	0.56419	0.29910	0.10415	0.15471	-0.01001	0.04295	16.36645	-0.60204	-17.85693	0.15555	0.54723	-0.03776	0.09527	0.06514	0.00571	16.10213
152			1.51000	-3.36495	3.33992	13.34799	0.00080	0.00116	0.00133	0.00001	-0.00000	-0.00007	97.98187	0.67161	-11.87372	-0.11577	-0.00341	0.02711	-0.02256	-0.00014	0.00023	47.50388	-2.68541	0.73154	-0.14039	0.06504	0.03488	-0.02491	-0.00504	-0.00390	11.99036	-1.42192	10.17390	0.55900	0.29935	0.10095	0.15696	-0.00859	0.03712	16.02049	-0.67639	-17.81380	0.15586	0.54664	-0.03813	0.09279	0.05010	0.00314	15.86186
153			1.52000	-3.37137	3.33889	13.38133	0.00079	0.00121	0.00139	0.00001	-0.00000	-0.00009	97.86697	0.66427	-11.90519	-0.11547	-0.00337	0.02774	-0.02362	-0.00021	0.00094	47.40401	-2.60343	0.74166	-0.13996	0.06629	0.03545	-0.02424	-0.00602	-0.00420	11.82257	-1.45002	9.97776	0.55291	0.29850	0.09908	0.15964	-0.00381	0.03209	15.68355	-0.72906	-17.79525	0.15264	0.55677	-0.04042	0.08936	0.04123	0.00212	15.63825
154			1.53000	-3.37771	3.33598	13.41960	0.00078	0.00124	0.00145	0.00001	0.00000	-0.00010	97.74660	0.64279	-11.94856	-0.11511	-0.00332	0.02839	-0.02456	-0.00025	0.00172	47.30606	-2.51502	0.74693	-0.13903	0.06800	0.03633	-0.02363	-0.00706	-0.00424	11.65022	-1.48369	9.80755	0.54452	0.29780	0.09749	0.16238	0.00216	0.02757	15.34920	-0.77421	-17.77895	0.14666	0.56997	-0.04324	0.08618	0.04038	0.00280	15.42764
155			1.54000	-3.38351	3.33176	13.45738	0.00078	0.00127	0.00149	0.00000	0.00001	-0.00009	97.62141	0.60712	-11.99931	-0.11478	-0.00323	0.02898	-0.02545	-0.00026	0.00244	47.20939	-2.42448	0.74484	-0.13774	0.06976	0.03721	-0.02313	-0.00795	-0.00399	11.47266	-1.52367	9.66192	0.53817	0.29795	0.09625	0.16486	0.00779	0.02344	15.00946	-0.82674	-17.74511	0.13758	0.57877	-0.04420	0.08258	0.04732	0.00484	15.22311
156			1.55000	-3.38851	3.32721	13.48917	0.00078	0.00129	0.00152	0.00000	0.00001	-0.00007	97.49146	0.55936	-12.05168	-0.11450	-0.00310	0.02931	-0.02637	-0.00024	0.00295	47.11312	-2.33624	0.73450	-0.13625	0.07109	0.03789	-0.02281	-0.00843	-0.00351	11.29207	-1.56865	9.53988	0.53016	0.29863	0.09550	0.16273	0.01255	0.01967	14.65989	-0.89691	-17.68175	0.13191	0.58252	-0.04302	0.08101	0.05864	0.00733	15.01809
157			1.56000	-3.39251	3.32320	13.51104	0.00078	0.00129	0.00153	0.00000	0.00001	-0.00004	97.35649	0.50415	-12.10056	-0.11430	-0.00290	0.02926	-0.02733	-0.00019	0.00312	47.01648	-2.25429	0.71736	-0.13488	0.07155	0.03811	-0.02268	-0.00835	-0.00292	11.11485	-1.61718	9.43978	0.52017	0.29901	0.09479	0.15370	0.01644	0.01631	14.30313	-0.98738	-17.58539	0.12802	0.58285	-0.04082	0.07929	0.06909	0.00942	14.80871
158			1.57000	-3.39487	3.31990	13.52170	0.00079	0.00129	0.00152	0.00000	0.00001	-0.00002	97.21667	0.44797	-12.14332	-0.11424	-0.00269	0.02900	-0.02830	-0.00015	0.00292	46.91894	-2.18091	0.69644	-0.13375	0.07153	0.03811	-0.02272	-0.00777	-0.00241	10.94837	-1.66854	9.35851	0.51089	0.29743	0.09345	0.14008	0.01986	0.01339	13.94624	-1.09361	-17.45880	0.12527	0.58041	-0.03857	0.07676	0.07449	0.01078	14.59445
159			1.58000	-3.39494	3.31752	13.52227	0.00081	0.00127	0.00150	-0.00000	0.00000	0.00001	97.07204	0.39770	-12.17978	-0.11433	-0.00250	0.02874	-0.02924	-0.00012	0.00244	46.82024	-2.11633	0.67595	-0.13273	0.07134	0.03801	-0.02284	-0.00682	-0.00211	10.79638	-1.72357	9.29301	0.50354	0.29645	0.09218	0.12489	0.02368	0.01087	13.59567	-1.20709	-17.30982	0.12085	0.57863	-0.03646	0.07199	0.07383	0.01120	14.37780
160			1.59000	-3.39229	3.31713	13.51585	0.00084	0.00125	0.00146	-0.00000	-0.00000	0.00002	96.92310	0.35825	-12.21109	-0.11459	-0.00236	0.02855	-0.03020	-0.00010	0.00183	46.72039	-2.05948	0.66013	-0.13183	0.07079	0.03762	-0.02300	-0.00569	-0.00201	10.66068	-1.78381	9.24286	0.49945	0.29624	0.09138	0.10853	0.02772	0.00826	13.25710	-1.31836	-17.15088	0.11273	0.57594	-0.03362	0.06397	0.06752	0.01034	14.16222
161			1.60000	-3.38744	3.31994	13.50584	0.00089	0.00124	0.00142	-0.00001	-0.00001	0.00003	96.76971	0.33064	-12.23837	-0.11497	-0.00225	0.02841	-0.03130	-0.00009	0.00129	46.61943	-2.00856	0.65100	-0.13102	0.06972	0.03684	-0.02318	-0.00464	-0.00201	10.54485	-1.84816	9.21102	0.49666	0.29658	0.09100	0.08967	0.03028	0.00506	12.93818	-1.41866	-16.99754	0.10781	0.57280	-0.03031	0.05671	0.05732	0.00842	13.95128
162			1.61000	-3.38175	3.32663	13.49507	0.00093	0.00124	0.00140	-0.00001	-0.00002	0.00003	96.61086	0.31195	-12.26220	-0.11543	-0.00215	0.02830	-0.03270	-0.00008	0.00096	46.51727	-1.96160	0.64777	-0.13017	0.06831	0.03580	-0.02336	-0.00393	-0.00200	10.45249	-1.91053	9.20165	0.49792	0.29731	0.09214	0.07053	0.02918	0.00115	12.64734	-1.50147	-16.86617	0.10279	0.57357	-0.02656	0.04858	0.04614	0.00585	13.74879
163			1.62000	-3.37713	3.33697	13.48555	0.00096	0.00125	0.00139	-0.00001	-0.00002	0.00002	96.44479	0.29649	-12.28294	-0.11602	-0.00205	0.02824	-0.03437	-0.00006	0.00089	46.41369	-1.91662	0.64724	-0.12927	0.06747	0.03526	-0.02351	-0.00366	-0.00199	10.38276	-1.96138	9.21739	0.50114	0.29834	0.09388	0.05419	0.02372	-0.00326	12.39068	-1.56397	-16.77145	0.09533	0.57653	-0.02296	0.03936	0.03609	0.00328	13.56028
164			1.63000	-3.37469	3.35021	13.47859	0.00098	0.00126	0.00140	-0.00000	-0.00003	0.00001	96.27122	0.27993	-12.30086	-0.11669	-0.00191	0.02821	-0.03589	-0.00005	0.00096	46.30886	-1.87193	0.64727	-0.12865	0.06746	0.03539	-0.02357	-0.00366	-0.00204	10.33049	-1.99300	9.25730	0.50522	0.30029	0.09498	0.04171	0.01578	-0.00751	12.17029	-1.60673	-16.72193	0.08733	0.57974	-0.02033	0.03073	0.02790	0.00120	13.39134
165			1.64000	-3.37421	3.36509	13.47493	0.00099	0.00128	0.00142	0.00000	-0.00003	0.00001	96.09220	0.26095	-12.31688	-0.11737	-0.00176	0.02829	-0.03686	-0.00004	0.00102	46.20380	-1.82588	0.64788	-0.12831	0.06847	0.03625	-0.02338	-0.00372	-0.00225	10.29162	-2.00438	9.31741	0.50803	0.30199	0.09571	0.02979	0.00844	-0.01100	11.98592	-1.63225	-16.71686	0.08026	0.58513	-0.01891	0.02330	0.02069	-0.00029	13.24503
166			1.65000	-3.37476	3.38035	13.47438	0.00099	0.00130	0.00146	0.00000	-0.00003	0.00000	95.91122	0.24173	-12.33169	-0.11797	-0.00160	0.02854	-0.03711	-0.00004	0.00096	46.10021	-1.77753	0.65146	-0.12820	0.06991	0.03729	-0.02292	-0.00365	-0.00261	10.26801	-2.00100	9.39266	0.50838	0.30158	0.09566	0.01417	0.00393	-0.01344	11.83843	-1.64283	-16.74732	0.07550	0.58816	-0.01811	0.01699	0.01217	-0.00127	13.12123
167			1.66000	-3.37526	3.39529	13.47610	0.00099	0.00132	0.00150	-0.00000	-0.00003	-0.00000	95.73161	0.22524	-12.34609	-0.11855	-0.00147	0.02898	-0.03674	-0.00003	0.00080	45.99928	-1.72662	0.66036	-0.12821	0.07132	0.03806	-0.02232	-0.00342	-0.00303	10.26530	-1.99040	9.47855	0.50862	0.29999	0.09479	-0.00621	0.00256	-0.01492	11.73039	-1.63902	-16.80030	0.07090	0.58597	-0.01728	0.01101	0.00065	-0.00177	13.01844
168			1.67000	-3.37476	3.40984	13.47841	0.00099	0.00135	0.00154	-0.00000	-0.00003	-0.00000	95.55598	0.21299	-12.36034	-0.11916	-0.00137	0.02957	-0.03583	-0.00003	0.00057	45.90144	-1.67374	0.67523	-0.12840	0.07287	0.03883	-0.02170	-0.00306	-0.00343	10.28823	-1.97847	9.57202	0.51013	0.29930	0.09434	-0.02975	0.00345	-0.01592	11.66383	-1.62026	-16.86228	0.06633	0.58271	-0.01604	0.00550	-0.01392	-0.00180	12.93514
169			1.68000	-3.37223	3.42405	13.47889	0.00098	0.00137	0.00157	-0.00001	-0.00003	0.00001	95.38693	0.20587	-12.37362	-0.11975	-0.00129	0.03016	-0.03438	-0.00003	0.00029	45.80662	-1.62034	0.69633	-0.12872	0.07427	0.03949	-0.02116	-0.00252	-0.00376	10.33879	-1.96887	9.67127	0.51332	0.29587	0.09345	-0.05388	0.00547	-0.01652	11.63875	-1.58614	-16.92093	0.06515	0.57914	-0.01556	0.00088	-0.03001	-0.00160	12.86965
170			1.69000	-3.36678	3.43768	13.47491	0.00098	0.00138	0.00160	-0.00001	-0.00003	0.00002	95.22695	0.20409	-12.38449	-0.12025	-0.00123	0.03063	-0.03242	-0.00002	0.00000	45.71447	-1.56850	0.72337	-0.12902	0.07542	0.04010	-0.02072	-0.00178	-0.00394	10.41550	-1.96293	9.77525	0.51289	0.29084	0.09182	-0.07409	0.00725	-0.01687	11.65129	-1.53827	-16.96599	0.07204	0.57602	-0.01633	-0.00323	-0.04437	-0.00128	12.81903
171			1.70000	-3.35798	3.45033	13.46427	0.00099	0.00139	0.00161	-0.00002	-0.00003	0.00004	95.07791	0.20745	-12.39105	-0.12068	-0.00119	0.03090	-0.03010	-0.00001	-0.00026	45.62423	-1.52092	0.75551	-0.12938	0.07589	0.04032	-0.02046	-0.00086	-0.00385	10.51161	-1.95891	9.88365	0.51190	0.28536	0.08953	-0.08527	0.00742	-0.01719	11.69209	-1.48156	-16.99100	0.07866	0.57434	-0.01834	-0.00643	-0.05304	-0.00083	12.77917
172			1.71000	-3.34581	3.46190	13.44592	0.00098	0.00139	0.00161	-0.00002	-0.00002	0.00006	94.94112	0.21437	-12.39118	-0.12100	-0.00115	0.03097	-0.02752	0.00001	-0.00042	45.53508	-1.48115	0.79065	-0.12969	0.07574	0.04017	-0.02031	0.00016	-0.00345	10.61396	-1.95209	9.99716	0.51314	0.28195	0.08836	-0.08347	0.00562	-0.01797	11.74572	-1.42413	-16.99538	0.08379	0.58156	-0.02126	-0.00745	-0.05339	-0.00029	12.74546
173			1.72000	-3.33047	3.47301	13.41976	0.00097	0.00138	0.00159	-0.00003	-0.00002	0.00008	94.81731	0.22242	-12.38283	-0.12101	-0.00111	0.03080	-0.02483	0.00002	-0.00043	45.44665	-1.45246	0.82618	-0.12988	0.07477	0.03947	-0.02019	0.00115	-0.00275	10.70595	-1.93842	10.11701	0.51312	0.27943	0.08867	-0.06795	0.00340	-0.01908	11.79379	-1.37536	-16.98515	0.09138	0.59261	-0.02357	-0.00602	-0.04377	0.00017	12.71405
174			1.73000	-3.31265	3.48427	13.38752	0.00094	0.00135	0.00156	-0.00003	-0.00002	0.00009	94.70610	0.22838	-12.36575	-0.12065	-0.00104	0.03038	-0.02234	0.00004	-0.00023	45.35871	-1.43674	0.85920	-0.13007	0.07278	0.03805	-0.02014	0.00188	-0.00184	10.77399	-1.91998	10.24223	0.51358	0.27875	0.09163	-0.04336	0.00329	-0.02030	11.82061	-1.34299	-16.96989	0.09586	0.60521	-0.02343	-0.00199	-0.02546	0.00031	12.68251
175			1.74000	-3.29343	3.49595	13.35314	0.00091	0.00132	0.00152	-0.00003	-0.00002	0.00009	94.60529	0.22781	-12.34270	-0.12010	-0.00095	0.02976	-0.02044	0.00004	0.00023	45.27074	-1.43379	0.88623	-0.13019	0.07003	0.03606	-0.02025	0.00213	-0.00089	10.81115	-1.90423	10.36904	0.51844	0.27990	0.09472	-0.01534	0.00585	-0.02051	11.81700	-1.33129	-16.96035	0.09386	0.61102	-0.02144	0.00325	-0.00203	0.00009	12.64995
176			1.75000	-3.27400	3.50807	13.32155	0.00087	0.00128	0.00147	-0.00003	-0.00002	0.00007	94.51128	0.21578	-12.31876	-0.11958	-0.00085	0.02905	-0.01922	0.00003	0.00089	45.18155	-1.44116	0.90386	-0.13035	0.06742	0.03422	-0.02057	0.00191	-0.00007	10.81616	-1.89696	10.49058	0.52454	0.28013	0.09623	0.01270	0.00870	-0.01888	11.78075	-1.34024	-16.96443	0.09137	0.60783	-0.01895	0.00815	0.02050	-0.00028	12.61631
177			1.76000	-3.25487	3.52115	13.29617	0.00082	0.00124	0.00143	-0.00003	-0.00003	0.00006	94.42126	0.18904	-12.29841	-0.11924	-0.00073	0.02824	-0.01842	0.00003	0.00160	45.09055	-1.45495	0.91098	-0.13057	0.06533	0.03290	-0.02087	0.00142	0.00047	10.79097	-1.89701	10.59669	0.52872	0.28208	0.09776	0.03764	0.00895	-0.01542	11.71539	-1.36571	-16.98478	0.09265	0.60377	-0.01613	0.01235	0.03703	-0.00056	12.58184
178			1.77000	-3.23606	3.53601	13.27750	0.00078	0.00118	0.00137	-0.00002	-0.00003	0.00004	94.33440	0.14778	-12.28407	-0.11889	-0.00058	0.02711	-0.01772	0.00001	0.00217	44.99858	-1.47027	0.91003	-0.13092	0.06326	0.03193	-0.02095	0.00088	0.00064	10.74069	-1.89883	10.67500	0.53203	0.28321	0.09795	0.05623	0.00593	-0.00979	11.62927	-1.40097	-17.01799	0.09329	0.59671	-0.01402	0.01503	0.04478	-0.00067	12.54679
179			1.78000	-3.21769	3.55251	13.26427	0.00075	0.00113	0.00131	-0.00002	-0.00003	0.00003	94.25058	0.09550	-12.27694	-0.11845	-0.00041	0.02564	-0.01716	0.00001	0.00245	44.90701	-1.48232	0.90603	-0.13115	0.06063	0.03093	-0.02084	0.00040	0.00044	10.67373	-1.89919	10.71370	0.53681	0.28549	0.09746	0.06638	0.00170	-0.00254	11.53251	-1.43899	-17.05573	0.08851	0.59061	-0.01274	0.01526	0.04480	-0.00061	12.51049
180			1.79000	-3.20067	3.56824	13.25376	0.00072	0.00107	0.00124	-0.00002	-0.00002	0.00002	94.16838	0.03759	-12.27685	-0.11783	-0.00023	0.02401	-0.01707	0.00000	0.00244	44.81635	-1.48711	0.90376	-0.13128	0.05755	0.02981	-0.02076	0.00001	0.00000	10.60000	-1.89995	10.70563	0.54066	0.28805	0.09762	0.06766	-0.00127	0.00547	11.43353	-1.47526	-17.08905	0.08117	0.58994	-0.01201	0.01396	0.04081	-0.00042	12.47101
181			1.80000	-3.18660	3.57917	13.24300	0.00069	0.00101	0.00118	-0.00001	-0.00001	0.00002	94.08456	-0.02078	-12.28208	-0.11718	-0.00007	0.02255	-0.01764	-0.00000	0.00224	44.72580	-1.48253	0.90600	-0.13112	0.05479	0.02888	-0.02089	-0.00027	-0.00052	10.52820	-1.90596	10.64962	0.54411	0.29266	0.09955	0.06199	-0.00193	0.01357	11.33690	-1.50879	-17.11082	0.07373	0.59285	-0.01017	0.01226	0.03642	-0.00013	12.42530
182			1.81000	-3.17676	3.58227	13.23029	0.00066	0.00095	0.00111	-0.00001	0.00000	0.00003	93.99590	-0.07568	-12.29048	-0.11668	0.00007	0.02145	-0.01869	0.00000	0.00195	44.63404	-1.46853	0.91449	-0.13082	0.05299	0.02842	-0.02121	-0.00038	-0.00108	10.46428	-1.92103	10.55057	0.54777	0.29816	0.10191	0.05226	-0.00073	0.02092	11.24379	-1.54147	-17.11721	0.07140	0.59264	-0.00710	0.01144	0.03369	0.00010	12.37000
183			1.82000	-3.17158	3.57691	13.21581	0.00064	0.00089	0.00104	-0.00000	0.00001	0.00003	93.90099	-0.12404	-12.30041	-0.11635	0.00018	0.02070	-0.01986	0.00000	0.00161	44.54062	-1.44619	0.93117	-0.13052	0.05203	0.02831	-0.02152	-0.00029	-0.00166	10.41108	-1.94591	10.41768	0.55171	0.30376	0.10346	0.04119	0.00126	0.02654	11.15327	-1.57594	-17.10731	0.07075	0.58815	-0.00383	0.01107	0.03289	0.00016	12.30255
184			1.83000	-3.17024	3.56491	13.20134	0.00063	0.00084	0.00098	0.00000	0.00002	0.00002	93.80032	-0.16370	-12.31173	-0.11621	0.00027	0.02028	-0.02083	0.00000	0.00126	44.44621	-1.41692	0.95790	-0.13018	0.05174	0.02847	-0.02154	-0.00005	-0.00225	10.36890	-1.97880	10.26217	0.55453	0.30592	0.10327	0.03105	0.00318	0.02955	11.06352	-1.61379	-17.08169	0.07090	0.58083	-0.00178	0.01109	0.03263	0.00012	12.22224
185			1.84000	-3.17112	3.54922	13.18901	0.00061	0.00080	0.00094	0.00000	0.00002	0.00002	93.69568	-0.19351	-12.32544	-0.11619	0.00034	0.02015	-0.02142	0.00001	0.00091	44.35258	-1.38190	0.99524	-0.12987	0.05198	0.02883	-0.02115	0.00025	-0.00283	10.33583	-2.01665	10.09706	0.55418	0.30766	0.10231	0.02329	0.00498	0.02972	10.97214	-1.65407	-17.04316	0.07075	0.57770	-0.00140	0.01133	0.03127	0.00012	12.13062
186			1.85000	-3.17211	3.53283	13.18067	0.00060	0.00077	0.00091	0.00000	0.00002	0.00001	93.58919	-0.21351	-12.34325	-0.11619	0.00040	0.02029	-0.02167	0.00001	0.00060	44.26166	-1.34229	1.04212	-0.12944	0.05270	0.02939	-0.02032	0.00052	-0.00332	10.30932	-2.05679	9.93780	0.55483	0.31193	0.10258	0.01817	0.00724	0.02743	10.87765	-1.69314	-16.99821	0.06970	0.57753	-0.00021	0.01148	0.02745	0.00002	12.03157
187			1.86000	-3.17173	3.51833	13.17702	0.00060	0.00077	0.00091	-0.00000	0.00002	0.00000	93.48216	-0.22482	-12.36646	-0.11625	0.00044	0.02057	-0.02176	0.00002	0.00036	44.17505	-1.29971	1.09576	-0.12895	0.05338	0.02982	-0.01922	0.00066	-0.00359	10.28767	-2.09765	9.80018	0.55534	0.31448	0.10227	0.01468	0.01006	0.02256	10.78084	-1.72627	-16.95590	0.06842	0.57448	0.00100	0.01141	0.02071	-0.00007	11.93076
188			1.87000	-3.16933	3.50805	13.17735	0.00062	0.00077	0.00093	-0.00000	0.00001	-0.00000	93.37485	-0.23031	-12.39551	-0.11627	0.00048	0.02091	-0.02185	0.00003	0.00023	44.09337	-1.25638	1.15105	-0.12853	0.05394	0.03015	-0.01803	0.00062	-0.00355	10.27017	-2.13803	9.69552	0.55642	0.31461	0.10110	0.01188	0.01269	0.01623	10.68435	-1.74927	-16.92404	0.06452	0.57082	0.00138	0.01057	0.01163	-0.00007	11.83412
189			1.88000	-3.16491	3.50374	13.18003	0.00063	0.00079	0.00096	-0.00001	0.00000	-0.00000	93.26703	-0.23365	-12.42940	-0.11629	0.00051	0.02131	-0.02198	0.00003	0.00023	44.01659	-1.21539	1.20183	-0.12838	0.05448	0.03036	-0.01690	0.00040	-0.00313	10.25678	-2.17593	9.62731	0.55585	0.31426	0.10033	0.00855	0.01397	0.00991	10.59155	-1.75956	-16.90513	0.06006	0.57163	0.00117	0.00928	0.00154	-0.00003	11.74635
190			1.89000	-3.15914	3.50626	13.18250	0.00065	0.00082	0.00099	-0.00001	-0.00001	-0.00000	93.15855	-0.23855	-12.46516	-0.11622	0.00054	0.02177	-0.02205	0.00003	0.00035	43.94444	-1.18014	1.24194	-0.12834	0.05509	0.03047	-0.01578	0.00001	-0.00238	10.24868	-2.20832	9.59311	0.55368	0.31295	0.09981	0.00340	0.01301	0.00414	10.50651	-1.75727	-16.89780	0.05571	0.57490	0.00063	0.00766	-0.00762	-0.00000	11.67006
191			1.90000	-3.15314	3.51566	13.18218	0.00067	0.00086	0.00102	-0.00001	-0.00002	0.00001	93.04990	-0.24824	-12.49879	-0.11619	0.00058	0.02227	-0.02197	0.00003	0.00056	43.87700	-1.15344	1.26644	-0.12824	0.05587	0.03054	-0.01465	-0.00045	-0.00140	10.24828	-2.23125	9.58902	0.55045	0.31062	0.09874	-0.00370	0.00950	-0.00121	10.43383	-1.74508	-16.89980	0.05396	0.57602	-0.00009	0.00612	-0.01375	-0.00000	11.60598
192			1.91000	-3.14791	3.53130	13.17724	0.00067	0.00089	0.00105	-0.00000	-0.00003	0.00001	92.94214	-0.26415	-12.52633	-0.11624	0.00064	0.02266	-0.02163	0.00002	0.00077	43.81416	-1.13714	1.27342	-0.12796	0.05670	0.03057	-0.01357	-0.00084	-0.00038	10.25718	-2.24030	9.61317	0.54935	0.30716	0.09761	-0.01183	0.00409	-0.00636	10.37706	-1.72704	-16.91082	0.05143	0.57369	-0.00022	0.00433	-0.01589	-0.00001	11.55357
193			1.92000	-3.14403	3.55186	13.16778	0.00068	0.00092	0.00108	-0.00000	-0.00003	0.00002	92.83684	-0.28481	-12.54521	-0.11636	0.00073	0.02296	-0.02096	0.00002	0.00087	43.75545	-1.13136	1.26492	-0.12771	0.05734	0.03041	-0.01262	-0.00103	0.00048	10.27592	-2.23298	9.66526	0.55035	0.30232	0.09643	-0.02092	-0.00145	-0.01131	10.33828	-1.70703	-16.93124	0.04720	0.57204	-0.00065	0.00242	-0.01480	-0.00003	11.51165
194			1.93000	-3.14177	3.57523	13.15514	0.00067	0.00096	0.00111	-0.00000	-0.00004	0.00003	92.73588	-0.30615	-12.55441	-0.11649	0.00082	0.02322	-0.01995	0.00001	0.00079	43.70035	-1.13473	1.24617	-0.12744	0.05761	0.02990	-0.01183	-0.00096	0.00101	10.30583	-2.21091	9.74452	0.55023	0.29781	0.09521	-0.03194	-0.00531	-0.01584	10.31973	-1.68767	-16.96132	0.04478	0.57397	-0.00204	0.00063	-0.01198	-0.00014	11.47908
195			1.94000	-3.14144	3.59905	13.14116	0.00066	0.00099	0.00115	0.00000	-0.00004	0.00003	92.64059	-0.32356	-12.55455	-0.11664	0.00092	0.02350	-0.01874	-0.00001	0.00056	43.64822	-1.14433	1.22363	-0.12707	0.05751	0.02909	-0.01119	-0.00069	0.00117	10.34953	-2.17876	9.84929	0.55308	0.29552	0.09457	-0.04570	-0.00690	-0.01995	10.32422	-1.66990	-17.00160	0.04018	0.57686	-0.00311	-0.00112	-0.00893	-0.00026	11.45467
196			1.95000	-3.14325	3.62151	13.12807	0.00064	0.00102	0.00119	0.00000	-0.00004	0.00003	92.55170	-0.33365	-12.54772	-0.11688	0.00101	0.02387	-0.01752	-0.00002	0.00024	43.59861	-1.15668	1.20324	-0.12655	0.05715	0.02810	-0.01065	-0.00034	0.00104	10.40937	-2.14112	9.97772	0.55761	0.29456	0.09469	-0.06122	-0.00672	-0.02379	10.35443	-1.65280	-17.05371	0.03776	0.57841	-0.00333	-0.00276	-0.00704	-0.00035	11.43816
197			1.96000	-3.14725	3.64183	13.11779	0.00062	0.00105	0.00123	0.00001	-0.00003	0.00002	92.46872	-0.33602	-12.53644	-0.11726	0.00107	0.02441	-0.01641	-0.00002	-0.00003	43.55104	-1.16854	1.18838	-0.12603	0.05704	0.02729	-0.01024	-0.00005	0.00076	10.48575	-2.10100	10.12788	0.56391	0.29601	0.09611	-0.07620	-0.00552	-0.02755	10.41133	-1.63422	-17.11931	0.03735	0.58119	-0.00262	-0.00438	-0.00732	-0.00034	11.43007
198			1.97000	-3.15231	3.66060	13.11035	0.00060	0.00108	0.00128	0.00000	-0.00003	0.00002	92.39114	-0.33332	-12.52135	-0.11782	0.00110	0.02518	-0.01531	-0.00003	-0.00019	43.50504	-1.17788	1.17949	-0.12564	0.05787	0.02714	-0.00992	0.00013	0.00046	10.57591	-2.06032	10.29699	0.56908	0.29783	0.09730	-0.08778	-0.00374	-0.03080	10.49289	-1.61164	-17.19783	0.04077	0.58317	-0.00224	-0.00638	-0.01024	-0.00034	11.43169
199			1.98000	-3.15553	3.67957	13.10316	0.00059	0.00111	0.00132	0.00000	-0.00004	0.00002	92.31960	-0.32894	-12.50099	-0.11833	0.00115	0.02592	-0.01399	-0.00005	-0.00022	43.46034	-1.18380	1.17605	-0.12511	0.05925	0.02752	-0.00955	0.00023	0.00016	10.67524	-2.02027	10.48199	0.57732	0.29806	0.09721	-0.09562	-0.00179	-0.03333	10.59524	-1.58276	-17.28664	0.04170	0.58146	-0.00255	-0.00787	-0.01548	-0.00043	11.44458
200			1.99000	-3.15377	3.70054	13.09374	0.00060	0.00114	0.00137	-0.00000	-0.00004	0.00003	92.25542	-0.32553	-12.47513	-0.11860	0.00123	0.02640	-0.01245	-0.00006	-0.00016	43.41757	-1.18567	1.17779	-0.12428	0.06067	0.02822	-0.00894	0.00030	-0.00016	10.77930	-1.98074	10.68209	0.58718	0.29801	0.09686	-0.09972	-0.00031	-0.03582	10.71423	-1.54588	-17.38358	0.04182	0.57821	-0.00288	-0.00893	-0.02197	-0.00053	11.46990
201			2.00000	-3.14568	3.72367	13.08182	0.00062	0.00117	0.00141	-0.00001	-0.00005	0.00003	92.19897	-0.32430	-12.44654	-0.11858	0.00135	0.02648	-0.01107	-0.00006	-0.00003	43.37807	-1.18340	1.18475	-0.12296	0.06134	0.02873	-0.00807	0.00033	-0.00046	10.88425	-1.93983	10.89825	0.59628	0.29595	0.09523	-0.09940	-0.00026	-0.03792	10.84535	-1.50070	-17.48627	0.04640	0.57179	-0.00400	-0.01064	-0.02816	-0.00077	11.50754
202			2.01000	-3.13254	3.74679	13.06990	0.00065	0.00120	0.00144	-0.00002	-0.00004	0.00003	92.14810	-0.32647	-12.42061	-0.11847	0.00147	0.02632	-0.01032	-0.00006	0.00018	43.34275	-1.17750	1.19534	-0.12130	0.06122	0.02887	-0.00713	0.00023	-0.00064	10.98548	-1.89358	11.13022	0.60421	0.29137	0.09191	-0.09359	-0.00234	-0.03892	10.98238	-1.44880	-17.59061	0.05567	0.56255	-0.00634	-0.01296	-0.03247	-0.00122	11.55515
203			2.02000	-3.11726	3.76630	13.06134	0.00069	0.00123	0.00146	-0.00002	-0.00003	0.00002	92.09890	-0.33381	-12.40281	-0.11841	0.00156	0.02612	-0.01038	-0.00003	0.00047	43.31115	-1.16918	1.20601	-0.11975	0.06095	0.02893	-0.00644	-0.00002	-0.00063	11.07738	-1.83835	11.37305	0.61231	0.28814	0.08936	-0.08230	-0.00585	-0.03901	11.11736	-1.39377	-17.69039	0.06284	0.56291	-0.00993	-0.01397	-0.03400	-0.00178	11.60850
204			2.03000	-3.10301	3.77929	13.05835	0.00075	0.00124	0.00146	-0.00002	-0.00002	0.00000	92.04755	-0.34785	-12.39596	-0.11853	0.00163	0.02603	-0.01104	-0.00001	0.00081	43.28149	-1.16026	1.21311	-0.11855	0.06079	0.02888	-0.00616	-0.00036	-0.00043	11.15507	-1.77465	11.61699	0.62279	0.28882	0.09021	-0.06730	-0.00904	-0.03882	11.24165	-1.34133	-17.77882	0.06262	0.57860	-0.01320	-0.01233	-0.03156	-0.00203	11.66214
205			2.04000	-3.09208	3.78468	13.06138	0.00080	0.00124	0.00145	-0.00001	-0.00000	-0.00001	91.99216	-0.36972	-12.39978	-0.11878	0.00166	0.02601	-0.01187	0.00002	0.00118	43.25172	-1.15272	1.21370	-0.11768	0.06077	0.02879	-0.00633	-0.00069	-0.00010	11.21596	-1.70777	11.85019	0.63053	0.28826	0.09218	-0.05033	-0.01032	-0.03701	11.34668	-1.29819	-17.85085	0.06528	0.58945	-0.01428	-0.01029	-0.02319	-0.00171	11.70960
206			2.05000	-3.08564	3.78324	13.06906	0.00086	0.00123	0.00142	-0.00001	0.00001	-0.00002	91.93315	-0.39917	-12.41147	-0.11917	0.00169	0.02595	-0.01239	0.00004	0.00149	43.21976	-1.14819	1.20703	-0.11726	0.06070	0.02859	-0.00685	-0.00088	0.00026	11.25977	-1.64493	12.06056	0.63986	0.28809	0.09463	-0.03378	-0.00925	-0.03316	11.42513	-1.27007	-17.90487	0.06569	0.59269	-0.01301	-0.00712	-0.01009	-0.00111	11.74400
207			2.06000	-3.08324	3.77700	13.07882	0.00090	0.00121	0.00137	-0.00000	0.00001	-0.00002	91.87323	-0.43453	-12.42707	-0.11952	0.00173	0.02569	-0.01225	0.00004	0.00168	43.18438	-1.14762	1.19474	-0.11714	0.06013	0.02814	-0.00755	-0.00085	0.00053	11.28759	-1.59332	12.23696	0.65085	0.28865	0.09745	-0.01844	-0.00602	-0.02713	11.47297	-1.25971	-17.94278	0.06143	0.58902	-0.00963	-0.00343	0.00420	-0.00052	11.76072
208			2.07000	-3.08372	3.76834	13.08804	0.00092	0.00118	0.00132	0.00000	0.00002	-0.00002	91.81596	-0.47313	-12.44298	-0.11960	0.00180	0.02501	-0.01159	0.00005	0.00171	43.14541	-1.15116	1.18032	-0.11682	0.05851	0.02728	-0.00824	-0.00056	0.00064	11.30085	-1.55905	12.36890	0.66231	0.28970	0.09947	-0.00469	-0.00126	-0.01864	11.49050	-1.26568	-17.96756	0.05281	0.57945	-0.00557	-0.00037	0.01559	-0.00016	11.75884
209			2.08000	-3.08721	3.75858	13.09646	0.00092	0.00113	0.00126	0.00001	0.00002	-0.00002	91.76246	-0.51204	-12.45865	-0.11952	0.00187	0.02400	-0.01098	0.00005	0.00161	43.10305	-1.15807	1.16762	-0.11593	0.05593	0.02603	-0.00887	-0.00013	0.00059	11.30144	-1.54634	12.44669	0.67335	0.29216	0.10142	0.00697	0.00438	-0.00818	11.48187	-1.28357	-17.98023	0.04240	0.57126	-0.00169	0.00141	0.02185	-0.00000	11.74046
210			2.09000	-3.09521	3.74765	13.10581	0.00091	0.00108	0.00120	0.00002	0.00002	-0.00002	91.71094	-0.54915	-12.47575	-0.11962	0.00192	0.02297	-0.01083	0.00006	0.00146	43.05728	-1.16686	1.15957	-0.11471	0.05319	0.02481	-0.00953	0.00029	0.00041	11.29153	-1.55778	12.46288	0.68398	0.29624	0.10344	0.01607	0.01091	0.00376	11.45270	-1.30810	-17.97899	0.03214	0.56487	0.00205	0.00206	0.02303	-0.00005	11.70894
211			2.10000	-3.10814	3.73534	13.11623	0.00089	0.00102	0.00112	0.00002	0.00002	-0.00002	91.65906	-0.58366	-12.49459	-0.12001	0.00194	0.02204	-0.01103	0.00006	0.00132	43.00765	-1.17549	1.15815	-0.11336	0.05055	0.02365	-0.01022	0.00060	0.00013	11.27361	-1.59587	12.41412	0.69410	0.30084	0.10528	0.02226	0.01894	0.01642	11.40813	-1.33514	-17.96107	0.01923	0.55945	0.00551	0.00167	0.02106	-0.00031	11.66778
212			2.11000	-3.12469	3.72212	13.12573	0.00087	0.00096	0.00104	0.00003	0.00002	-0.00002	91.60605	-0.61652	-12.51379	-0.12039	0.00194	0.02117	-0.01125	0.00006	0.00123	42.95402	-1.18122	1.16405	-0.11212	0.04826	0.02279	-0.01090	0.00072	-0.00021	11.25022	-1.66346	12.30165	0.70398	0.30639	0.10781	0.02578	0.02862	0.02918	11.35220	-1.36308	-17.92472	0.00456	0.55647	0.00923	0.00047	0.01881	-0.00081	11.62013
213			2.12000	-3.14298	3.70918	13.13260	0.00085	0.00090	0.00097	0.00003	0.00002	-0.00001	91.55241	-0.64933	-12.53262	-0.12047	0.00194	0.02039	-0.01117	0.00006	0.00121	42.89663	-1.18068	1.17754	-0.11141	0.04669	0.02243	-0.01143	0.00065	-0.00064	11.22329	-1.76134	12.13066	0.71482	0.31310	0.11212	0.02789	0.03863	0.04182	11.28765	-1.39301	-17.86972	-0.01052	0.55867	0.01377	-0.00123	0.01861	-0.00165	11.56814
214			2.13000	-3.16123	3.69773	13.13580	0.00082	0.00085	0.00090	0.00002	0.00002	-0.00000	91.50018	-0.68343	-12.55072	-0.12016	0.00196	0.01972	-0.01044	0.00006	0.00122	42.83714	-1.17054	1.19894	-0.11156	0.04590	0.02261	-0.01159	0.00045	-0.00117	11.19331	-1.88533	11.90975	0.72579	0.32082	0.11773	0.02977	0.04679	0.05360	11.21560	-1.42742	-17.79746	-0.02119	0.56387	0.01910	-0.00273	0.02150	-0.00283	11.51251
215			2.14000	-3.17760	3.68838	13.13474	0.00079	0.00080	0.00085	0.00002	0.00001	0.00000	91.45322	-0.71920	-12.56758	-0.11944	0.00200	0.01905	-0.00893	0.00005	0.00122	42.77864	-1.14853	1.22885	-0.11207	0.04542	0.02304	-0.01113	0.00018	-0.00179	11.16039	-2.02657	11.65109	0.73679	0.32817	0.12245	0.03114	0.05134	0.06252	11.13599	-1.46890	-17.71171	-0.02693	0.56259	0.02502	-0.00380	0.02716	-0.00421	11.45215
216			2.15000	-3.19087	3.68044	13.13008	0.00077	0.00076	0.00081	0.00002	0.00001	0.00001	91.41495	-0.75623	-12.58371	-0.11840	0.00208	0.01830	-0.00700	0.00006	0.00120	42.72469	-1.11346	1.26718	-0.11217	0.04496	0.02361	-0.01004	-0.00015	-0.00244	11.12572	-2.17446	11.37007	0.74802	0.33288	0.12494	0.03067	0.05133	0.06685	11.04929	-1.51898	-17.61876	-0.03201	0.55120	0.03086	-0.00484	0.03370	-0.00546	11.38553
217			2.16000	-3.20156	3.67241	13.12527	0.00075	0.00073	0.00077	0.00001	0.00001	0.00000	91.38597	-0.79332	-12.60239	-0.11728	0.00218	0.01761	-0.00520	0.00008	0.00115	42.67775	-1.06544	1.31313	-0.11175	0.04441	0.02408	-0.00855	-0.00051	-0.00303	11.09186	-2.31828	11.08314	0.75796	0.33703	0.12612	0.02761	0.04705	0.06680	10.95791	-1.57650	-17.52626	-0.03823	0.54141	0.03502	-0.00595	0.03894	-0.00601	11.31210
218			2.17000	-3.21118	3.66323	13.12437	0.00075	0.00071	0.00075	0.00001	0.00001	-0.00000	91.36471	-0.83000	-12.62750	-0.11640	0.00225	0.01724	-0.00382	0.00011	0.00114	42.63885	-1.00619	1.36421	-0.11148	0.04413	0.02448	-0.00703	-0.00091	-0.00345	11.06118	-2.44820	10.80479	0.76298	0.34105	0.12733	0.02260	0.03879	0.06338	10.86592	-1.63729	-17.44128	-0.04301	0.54093	0.03710	-0.00657	0.04126	-0.00568	11.23346
219			2.18000	-3.22028	3.65305	13.12878	0.00075	0.00069	0.00074	0.00001	0.00001	-0.00001	91.34920	-0.86749	-12.66001	-0.11592	0.00229	0.01727	-0.00276	0.00013	0.00119	42.60726	-0.93873	1.41592	-0.11145	0.04450	0.02503	-0.00575	-0.00137	-0.00365	11.03516	-2.55563	10.54783	0.76350	0.34585	0.12768	0.01739	0.02707	0.05642	10.77846	-1.69541	-17.37039	-0.04481	0.54527	0.03722	-0.00634	0.03970	-0.00454	11.15341
220			2.19000	-3.22759	3.64304	13.13565	0.00075	0.00068	0.00072	0.00001	0.00001	-0.00001	91.33845	-0.90735	-12.69618	-0.11575	0.00230	0.01752	-0.00185	0.00013	0.00129	42.58135	-0.86703	1.46330	-0.11165	0.04549	0.02582	-0.00485	-0.00187	-0.00361	11.01381	-2.63317	10.32446	0.76433	0.34798	0.12603	0.01421	0.01226	0.04603	10.70023	-1.74536	-17.31967	-0.04770	0.54309	0.03660	-0.00592	0.03420	-0.00296	11.07689
221			2.20000	-3.23091	3.63465	13.13953	0.00075	0.00067	0.00072	0.00000	0.00001	-0.00000	91.33197	-0.95003	-12.72911	-0.11569	0.00233	0.01781	-0.00103	0.00011	0.00138	42.55875	-0.79559	1.50222	-0.11191	0.04660	0.02661	-0.00443	-0.00231	-0.00331	10.99546	-2.67521	10.14429	0.76268	0.34877	0.12350	0.01516	-0.00429	0.03421	10.63391	-1.78353	-17.29258	-0.04968	0.53983	0.03511	-0.00520	0.02639	-0.00138	11.00803
222			2.21000	-3.22798	3.62934	13.13556	0.00074	0.00067	0.00072	-0.00001	0.00000	0.00001	91.32922	-0.99467	-12.75214	-0.11551	0.00238	0.01802	-0.00039	0.00006	0.00143	42.53693	-0.72876	1.52992	-0.11226	0.04724	0.02699	-0.00450	-0.00263	-0.00273	10.97645	-2.67985	10.00987	0.76185	0.35008	0.12167	0.02162	-0.02045	0.02332	10.57914	-1.80874	-17.28562	-0.05310	0.54111	0.03330	-0.00468	0.01717	-0.00034	10.94970
223			2.22000	-3.21749	3.62753	13.12149	0.00072	0.00067	0.00073	-0.00002	0.00000	0.00002	91.32862	-1.04031	-12.76109	-0.11502	0.00248	0.01808	-0.00023	0.00000	0.00144	42.51334	-0.67018	1.54443	-0.11266	0.04720	0.02685	-0.00503	-0.00282	-0.00195	10.95230	-2.65130	9.91571	0.76137	0.35076	0.12033	0.03212	-0.03323	0.01440	10.53271	-1.82139	-17.28777	-0.05538	0.54505	0.03141	-0.00426	0.00656	-0.00003	10.90347
224			2.23000	-3.20033	3.62823	13.09894	0.00070	0.00068	0.00074	-0.00002	0.00000	0.00003	91.32701	-1.08573	-12.75595	-0.11421	0.00260	0.01807	-0.00079	-0.00005	0.00139	42.48596	-0.62222	1.54491	-0.11327	0.04689	0.02642	-0.00587	-0.00288	-0.00111	10.92093	-2.59932	9.85443	0.75723	0.35003	0.11816	0.04116	-0.04017	0.00690	10.49097	-1.82246	-17.28710	-0.05189	0.54924	0.02854	-0.00359	-0.00469	-0.00015	10.86950
225			2.24000	-3.17980	3.63018	13.07246	0.00068	0.00070	0.00077	-0.00002	-0.00000	0.00004	91.32029	-1.12927	-12.74028	-0.11354	0.00273	0.01830	-0.00197	-0.00010	0.00132	42.45378	-0.58574	1.53234	-0.11421	0.04707	0.02604	-0.00683	-0.00286	-0.00036	10.88588	-2.53488	9.82501	0.75625	0.34697	0.11604	0.04324	-0.04109	-0.00041	10.45315	-1.81285	-17.28001	-0.04838	0.55145	0.02620	-0.00293	-0.01488	-0.00022	10.84640
226			2.25000	-3.15892	3.63353	13.04564	0.00066	0.00073	0.00080	-0.00002	-0.00000	0.00004	91.30638	-1.16915	-12.71733	-0.11341	0.00285	0.01886	-0.00325	-0.00013	0.00121	42.41711	-0.56014	1.50958	-0.11518	0.04793	0.02583	-0.00761	-0.00274	0.00022	10.85440	-2.46532	9.83271	0.75851	0.34521	0.11519	0.03651	-0.03855	-0.00828	10.42112	-1.79377	-17.27209	-0.04696	0.55788	0.02439	-0.00227	-0.02279	-0.00002	10.83138
227			2.26000	-3.13883	3.64012	13.01902	0.00065	0.00076	0.00086	-0.00002	-0.00001	0.00004	91.28640	-1.20379	-12.68803	-0.11371	0.00298	0.01950	-0.00419	-0.00017	0.00104	42.37759	-0.54397	1.48095	-0.11585	0.04890	0.02561	-0.00798	-0.00247	0.00059	10.83313	-2.39370	9.88189	0.75846	0.34400	0.11428	0.02274	-0.03485	-0.01634	10.39759	-1.76698	-17.27055	-0.04389	0.56538	0.02219	-0.00140	-0.02807	0.00035	10.82191
228			2.27000	-3.12011	3.65144	12.99217	0.00065	0.00081	0.00092	-0.00002	-0.00002	0.00004	91.26275	-1.23148	-12.65302	-0.11415	0.00315	0.01999	-0.00480	-0.00020	0.00078	42.33762	-0.53519	1.45107	-0.11592	0.04954	0.02529	-0.00780	-0.00205	0.00073	10.82582	-2.32050	9.97194	0.75575	0.33759	0.11149	0.00503	-0.03067	-0.02321	10.38480	-1.73453	-17.27958	-0.03842	0.56229	0.01993	-0.00045	-0.03091	0.00072	10.81629
229			2.28000	-3.10495	3.66720	12.96673	0.00064	0.00086	0.00101	-0.00001	-0.00002	0.00004	91.23667	-1.24992	-12.61580	-0.11456	0.00333	0.02032	-0.00535	-0.00021	0.00042	42.29998	-0.53136	1.42452	-0.11569	0.04983	0.02488	-0.00713	-0.00153	0.00066	10.83417	-2.24662	10.09687	0.75320	0.33035	0.10778	-0.01419	-0.02632	-0.02799	10.38495	-1.69750	-17.30015	-0.03496	0.55488	0.01748	0.00039	-0.03288	0.00099	10.81406
230			2.29000	-3.09648	3.68524	12.94681	0.00063	0.00093	0.00109	-0.00000	-0.00003	0.00003	91.20766	-1.25650	-12.58284	-0.11515	0.00350	0.02073	-0.00602	-0.00017	-0.00003	42.26652	-0.52948	1.40508	-0.11557	0.05021	0.02456	-0.00622	-0.00100	0.00040	10.85819	-2.17486	10.24732	0.74676	0.32495	0.10530	-0.03280	-0.02169	-0.03092	10.39899	-1.65599	-17.33142	-0.03113	0.55733	0.01410	0.00108	-0.03555	0.00107	10.81529
231			2.30000	-3.09627	3.70287	12.93681	0.00062	0.00099	0.00117	0.00000	-0.00003	0.00001	91.17555	-1.24935	-12.56037	-0.11591	0.00361	0.02139	-0.00660	-0.00009	-0.00053	42.23804	-0.52690	1.39546	-0.11584	0.05094	0.02439	-0.00524	-0.00052	0.00003	10.89651	-2.10810	10.41311	0.74291	0.32190	0.10513	-0.04928	-0.01736	-0.03276	10.42684	-1.60996	-17.37221	-0.03032	0.57122	0.01074	0.00177	-0.03869	0.00101	10.82044
232			2.31000	-3.10326	3.71788	12.93984	0.00061	0.00105	0.00125	0.00001	-0.00002	-0.00002	91.14172	-1.22860	-12.55220	-0.11667	0.00366	0.02233	-0.00688	-0.00000	-0.00102	42.21461	-0.52170	1.39642	-0.11636	0.05206	0.02436	-0.00432	-0.00015	-0.00038	10.94669	-2.04666	10.58648	0.74002	0.32047	0.10526	-0.06218	-0.01425	-0.03373	10.46837	-1.56023	-17.42297	-0.02833	0.58182	0.00840	0.00232	-0.04011	0.00096	10.83027
233			2.32000	-3.11503	3.72912	12.95673	0.00059	0.00110	0.00131	0.00001	-0.00002	-0.00005	91.10799	-1.19691	-12.55885	-0.11736	0.00364	0.02351	-0.00677	0.00009	-0.00142	42.19561	-0.51259	1.40638	-0.11690	0.05368	0.02459	-0.00351	0.00001	-0.00074	11.00535	-1.98834	10.76419	0.73476	0.31445	0.10402	-0.07002	-0.01247	-0.03405	10.52372	-1.50845	-17.48677	-0.02651	0.57964	0.00708	0.00278	-0.03835	0.00099	10.84632
234			2.33000	-3.12884	3.73648	12.98563	0.00059	0.00114	0.00137	0.00001	-0.00002	-0.00008	91.07617	-1.15870	-12.57769	-0.11797	0.00356	0.02487	-0.00623	0.00014	-0.00166	42.18049	-0.49880	1.42198	-0.11747	0.05573	0.02507	-0.00283	-0.00010	-0.00100	11.06840	-1.93042	10.94625	0.72701	0.30817	0.10190	-0.07280	-0.01212	-0.03415	10.59247	-1.45631	-17.56719	-0.02218	0.57270	0.00576	0.00282	-0.03437	0.00097	10.87064
235			2.34000	-3.14159	3.74115	13.02175	0.00058	0.00117	0.00141	0.00001	-0.00001	-0.00009	91.04841	-1.11976	-12.60309	-0.11850	0.00344	0.02634	-0.00510	0.00015	-0.00165	42.16825	-0.48035	1.43897	-0.11824	0.05834	0.02592	-0.00234	-0.00046	-0.00114	11.13252	-1.87037	11.13263	0.72055	0.30193	0.09884	-0.07221	-0.01301	-0.03380	10.67398	-1.40522	-17.66455	-0.01617	0.56490	0.00365	0.00239	-0.02978	0.00070	10.90457
236			2.35000	-3.14972	3.74572	13.05750	0.00059	0.00120	0.00145	0.00000	-0.00002	-0.00008	91.02779	-1.08609	-12.62676	-0.11875	0.00332	0.02762	-0.00336	0.00011	-0.00137	42.15805	-0.45818	1.45345	-0.11887	0.06112	0.02709	-0.00203	-0.00098	-0.00116	11.19549	-1.80629	11.32137	0.71816	0.29482	0.09508	-0.06935	-0.01472	-0.03284	10.76687	-1.35602	-17.77312	-0.01249	0.55602	0.00107	0.00205	-0.02618	0.00022	10.94820
237			2.36000	-3.15077	3.75250	13.08543	0.00059	0.00122	0.00147	-0.00000	-0.00002	-0.00006	91.01670	-1.06207	-12.64067	-0.11856	0.00324	0.02842	-0.00137	0.00004	-0.00092	42.14884	-0.43380	1.46290	-0.11904	0.06348	0.02836	-0.00192	-0.00152	-0.00105	11.25508	-1.73738	11.50994	0.71598	0.28820	0.09106	-0.06330	-0.01666	-0.03147	10.86713	-1.30875	-17.88311	-0.00720	0.55090	-0.00253	0.00123	-0.02451	-0.00050	10.99921
238			2.37000	-3.14515	3.76168	13.10159	0.00060	0.00123	0.00149	-0.00001	-0.00002	-0.00003	91.01477	-1.04890	-12.64019	-0.11801	0.00323	0.02870	0.00030	-0.00004	-0.00043	42.13969	-0.40931	1.46668	-0.11867	0.06520	0.02956	-0.00194	-0.00186	-0.00086	11.30818	-1.66402	11.69702	0.71607	0.28418	0.08877	-0.05358	-0.01831	-0.03053	10.96731	-1.26353	-17.98464	-0.00105	0.55254	-0.00570	0.00017	-0.02395	-0.00100	11.05311
239			2.38000	-3.13579	3.77195	13.10614	0.00061	0.00124	0.00151	-0.00001	-0.00002	0.00000	91.01937	-1.04499	-12.62502	-0.11737	0.00327	0.02871	0.00141	-0.00012	-0.00007	42.13009	-0.38719	1.46556	-0.11819	0.06657	0.03071	-0.00204	-0.00189	-0.00060	11.35163	-1.58770	11.88207	0.71510	0.28108	0.08788	-0.04088	-0.01928	-0.02978	11.05845	-1.22177	-18.07116	0.00351	0.55829	-0.00832	-0.00050	-0.02228	-0.00121	11.10424
240			2.39000	-3.12604	3.78221	13.10127	0.00062	0.00124	0.00153	-0.00001	-0.00002	0.00002	91.02777	-1.04695	-12.59717	-0.11685	0.00334	0.02856	0.00205	-0.00019	0.00014	42.11988	-0.37016	1.46135	-0.11784	0.06728	0.03149	-0.00217	-0.00158	-0.00028	11.38380	-1.51054	12.06239	0.71133	0.27880	0.08860	-0.02783	-0.01946	-0.02887	11.13337	-1.18660	-18.14004	0.00824	0.56768	-0.01012	-0.00092	-0.01793	-0.00115	11.14708
241			2.40000	-3.11813	3.79184	13.09018	0.00063	0.00124	0.00154	-0.00001	-0.00002	0.00003	91.03831	-1.05189	-12.56048	-0.11644	0.00343	0.02827	0.00243	-0.00023	0.00025	42.10896	-0.36024	1.45516	-0.11757	0.06694	0.03154	-0.00229	-0.00110	0.00008	11.40574	-1.43580	12.23244	0.70605	0.27539	0.08920	-0.01743	-0.01829	-0.02682	11.18906	-1.16112	-18.19204	0.01553	0.57104	-0.01074	-0.00124	-0.01069	-0.00091	11.17812
242			2.41000	-3.11334	3.80062	13.07705	0.00062	0.00124	0.00155	-0.00000	-0.00002	0.00003	91.05026	-1.05860	-12.52078	-0.11609	0.00352	0.02791	0.00261	-0.00023	0.00033	42.09745	-0.35821	1.44645	-0.11708	0.06608	0.03120	-0.00243	-0.00068	0.00048	11.42023	-1.36795	12.38521	0.70139	0.27243	0.08971	-0.01118	-0.01552	-0.02358	11.22654	-1.14678	-18.23084	0.01981	0.56855	-0.01013	-0.00103	-0.00237	-0.00064	11.19684
243			2.42000	-3.11239	3.80853	13.06598	0.00062	0.00122	0.00154	0.00000	-0.00002	0.00002	91.06273	-1.06679	-12.48454	-0.11581	0.00357	0.02759	0.00260	-0.00020	0.00041	42.08505	-0.36336	1.43412	-0.11649	0.06514	0.03073	-0.00264	-0.00044	0.00087	11.43078	-1.31216	12.51482	0.69668	0.27174	0.09076	-0.00897	-0.01166	-0.01953	11.25028	-1.14229	-18.26235	0.02240	0.56527	-0.00868	-0.00077	0.00451	-0.00046	11.20548
244			2.43000	-3.11533	3.81591	13.05940	0.00061	0.00121	0.00153	0.00001	-0.00001	0.00001	91.07484	-1.07676	-12.45649	-0.11556	0.00358	0.02731	0.00241	-0.00015	0.00051	42.07131	-0.37415	1.41718	-0.11593	0.06436	0.03032	-0.00293	-0.00039	0.00121	11.44033	-1.27085	12.61726	0.69257	0.27203	0.09142	-0.00977	-0.00781	-0.01493	11.26695	-1.14377	-18.29283	0.02429	0.56066	-0.00726	-0.00068	0.00797	-0.00040	11.20805
245			2.44000	-3.12181	3.82279	13.05765	0.00059	0.00119	0.00150	0.00001	-0.00001	0.00000	91.08571	-1.08911	-12.43839	-0.11527	0.00356	0.02696	0.00205	-0.00008	0.00062	42.05584	-0.38896	1.39551	-0.11549	0.06372	0.03006	-0.00325	-0.00042	0.00147	11.45090	-1.24280	12.69178	0.68869	0.27061	0.09137	-0.01240	-0.00508	-0.01043	11.28370	-1.14584	-18.32788	0.02482	0.55398	-0.00618	-0.00082	0.00733	-0.00042	11.20892
246			2.45000	-3.13104	3.82863	13.05985	0.00057	0.00117	0.00146	0.00001	-0.00001	-0.00001	91.09469	-1.10382	-12.42983	-0.11488	0.00352	0.02651	0.00160	-0.00003	0.00073	42.03872	-0.40612	1.37034	-0.11525	0.06288	0.02973	-0.00348	-0.00051	0.00161	11.46367	-1.22380	12.74118	0.68514	0.26953	0.09178	-0.01562	-0.00425	-0.00670	11.30657	-1.14337	-18.37222	0.02453	0.55050	-0.00534	-0.00115	0.00342	-0.00047	11.21194
247			2.46000	-3.14232	3.83234	13.06484	0.00055	0.00114	0.00141	0.00001	-0.00000	-0.00002	91.10148	-1.12084	-12.42965	-0.11445	0.00347	0.02591	0.00109	0.00002	0.00081	42.02090	-0.42372	1.34310	-0.11507	0.06189	0.02941	-0.00352	-0.00062	0.00163	11.47872	-1.20847	12.77020	0.68061	0.26810	0.09211	-0.01855	-0.00518	-0.00392	11.33937	-1.13304	-18.42809	0.02758	0.54822	-0.00493	-0.00179	-0.00209	-0.00054	11.22002
248			2.47000	-3.15495	3.83270	13.07240	0.00054	0.00111	0.00136	0.00001	0.00000	-0.00002	91.10575	-1.13956	-12.43695	-0.11397	0.00344	0.02526	0.00050	0.00006	0.00084	42.00329	-0.44015	1.31556	-0.11486	0.06089	0.02913	-0.00340	-0.00069	0.00153	11.49583	-1.19239	12.78458	0.67860	0.26787	0.09155	-0.02167	-0.00673	-0.00212	11.38351	-1.11431	-18.49485	0.02794	0.54599	-0.00546	-0.00234	-0.00739	-0.00070	11.23461
249			2.48000	-3.16846	3.82876	13.08306	0.00054	0.00108	0.00131	0.00001	0.00001	-0.00003	91.10692	-1.15853	-12.45088	-0.11355	0.00341	0.02463	-0.00022	0.00010	0.00079	41.98660	-0.45430	1.28977	-0.11442	0.05990	0.02881	-0.00317	-0.00068	0.00132	11.51573	-1.17499	12.79053	0.67821	0.26802	0.09073	-0.02645	-0.00692	-0.00130	11.43806	-1.08890	-18.56866	0.02871	0.54350	-0.00624	-0.00285	-0.01117	-0.00085	11.25537
250			2.49000	-3.18268	3.82029	13.09742	0.00054	0.00105	0.00126	0.00001	0.00002	-0.00004	91.10424	-1.17556	-12.47083	-0.11329	0.00338	0.02407	-0.00106	0.00013	0.00066	41.97121	-0.46547	1.26799	-0.11375	0.05866	0.02824	-0.00294	-0.00058	0.00102	11.54072	-1.16013	12.79473	0.67473	0.26729	0.09032	-0.03345	-0.00492	-0.00134	11.50024	-1.06018	-18.64358	0.03647	0.54281	-0.00708	-0.00400	-0.01262	-0.00094	11.28028
251			2.50000	-3.19714	3.80775	13.11553	0.00055	0.00102	0.00122	0.00001	0.00002	-0.00004	91.09711	-1.18895	-12.49586	-0.11329	0.00335	0.02365	-0.00202	0.00015	0.00048	41.95671	-0.47348	1.25151	-0.11288	0.05733	0.02750	-0.00287	-0.00042	0.00071	11.57279	-1.15090	12.80295	0.67227	0.26697	0.09015	-0.04086	-0.00252	-0.00207	11.56627	-1.03244	-18.71268	0.04524	0.54221	-0.00769	-0.00511	-0.01140	-0.00089	11.30599
252			2.51000	-3.21098	3.79218	13.13599	0.00056	0.00100	0.00118	0.00001	0.00003	-0.00004	91.08494	-1.19802	-12.52370	-0.11353	0.00330	0.02336	-0.00304	0.00016	0.00031	41.94183	-0.47899	1.24038	-0.11206	0.05613	0.02678	-0.00315	-0.00022	0.00047	11.61084	-1.14424	12.81833	0.67102	0.26811	0.09033	-0.04552	-0.00232	-0.00324	11.63200	-1.00994	-18.76898	0.05150	0.54136	-0.00787	-0.00567	-0.00815	-0.00068	11.32901
253			2.52000	-3.22233	3.77548	13.15635	0.00058	0.00097	0.00114	0.00001	0.00003	-0.00004	91.06754	-1.20324	-12.55083	-0.11390	0.00326	0.02319	-0.00410	0.00014	0.00018	41.92440	-0.48348	1.23370	-0.11127	0.05518	0.02614	-0.00386	0.00001	0.00032	11.65129	-1.13292	12.84117	0.66878	0.26951	0.09039	-0.04591	-0.00495	-0.00452	11.69419	-0.99548	-18.80677	0.05810	0.54045	-0.00815	-0.00598	-0.00411	-0.00041	11.34707
254			2.53000	-3.22940	3.75981	13.17323	0.00059	0.00095	0.00111	0.00000	0.00002	-0.00003	91.04472	-1.20575	-12.57303	-0.11419	0.00322	0.02298	-0.00528	0.00010	0.00007	41.90200	-0.48841	1.23008	-0.11074	0.05431	0.02560	-0.00500	0.00023	0.00025	11.69053	-1.11207	12.87020	0.66870	0.26797	0.08980	-0.04325	-0.00850	-0.00556	11.75089	-0.98977	-18.82360	0.06234	0.53663	-0.00846	-0.00582	-0.00042	-0.00010	11.35923
255			2.54000	-3.23171	3.74688	13.18452	0.00061	0.00093	0.00108	-0.00000	0.00002	-0.00002	91.01532	-1.20625	-12.58814	-0.11440	0.00319	0.02278	-0.00673	0.00006	-0.00001	41.87259	-0.49460	1.22861	-0.11051	0.05363	0.02518	-0.00651	0.00044	0.00022	11.72660	-1.08297	12.90329	0.66905	0.26712	0.08993	-0.03945	-0.01046	-0.00621	11.80139	-0.99176	-18.82037	0.06564	0.53711	-0.00895	-0.00546	0.00223	0.00018	11.36609
256			2.55000	-3.22990	3.73786	13.18871	0.00062	0.00092	0.00106	-0.00000	0.00001	-0.00000	90.97778	-1.20507	-12.59510	-0.11463	0.00317	0.02268	-0.00831	0.00001	-0.00006	41.83449	-0.50208	1.22895	-0.11093	0.05309	0.02480	-0.00820	0.00061	0.00020	11.75938	-1.05208	12.93854	0.66979	0.26756	0.09109	-0.03632	-0.00930	-0.00648	11.84589	-0.99927	-18.80148	0.06904	0.54011	-0.00884	-0.00511	0.00388	0.00038	11.36866
257			2.56000	-3.22467	3.73386	13.18382	0.00064	0.00092	0.00106	-0.00001	0.00000	0.00002	90.93231	-1.20321	-12.59266	-0.11494	0.00318	0.02262	-0.00968	-0.00004	-0.00004	41.78785	-0.51053	1.23070	-0.11171	0.05234	0.02425	-0.00974	0.00068	0.00019	11.79006	-1.02734	12.97503	0.66998	0.26818	0.09215	-0.03449	-0.00533	-0.00646	11.88547	-1.00986	-18.77417	0.07472	0.54138	-0.00833	-0.00502	0.00478	0.00042	11.36837
258			2.57000	-3.21672	3.73575	13.16833	0.00065	0.00092	0.00106	-0.00001	-0.00001	0.00004	90.88100	-1.20309	-12.58019	-0.11528	0.00322	0.02246	-0.01055	-0.00010	0.00007	41.73460	-0.51906	1.23235	-0.11242	0.05126	0.02357	-0.01077	0.00057	0.00020	11.81970	-1.01338	13.01252	0.67006	0.26839	0.09240	-0.03300	-0.00061	-0.00625	11.92193	-1.02102	-18.74726	0.08000	0.54013	-0.00805	-0.00504	0.00496	0.00034	11.36679
259			2.58000	-3.20712	3.74349	13.14266	0.00066	0.00092	0.00106	-0.00001	-0.00001	0.00005	90.82671	-1.20750	-12.55880	-0.11561	0.00330	0.02213	-0.01099	-0.00014	0.00029	41.67806	-0.52668	1.23184	-0.11284	0.05000	0.02290	-0.01116	0.00030	0.00025	11.84778	-1.00874	13.05032	0.67188	0.26868	0.09303	-0.03042	0.00248	-0.00597	11.95684	-1.03018	-18.72883	0.08104	0.53674	-0.00685	-0.00492	0.00407	0.00016	11.36546
260			2.59000	-3.19759	3.75595	13.10997	0.00066	0.00093	0.00107	-0.00001	-0.00002	0.00006	90.77103	-1.21871	-12.53188	-0.11596	0.00342	0.02166	-0.01136	-0.00016	0.00054	41.62127	-0.53261	1.22752	-0.11262	0.04903	0.02258	-0.01103	-0.00004	0.00030	11.87286	-1.00847	13.08665	0.67589	0.27092	0.09462	-0.02614	0.00297	-0.00563	11.99111	-1.03490	-18.72356	0.07924	0.53589	-0.00517	-0.00467	0.00201	-0.00001	11.36542
261			2.60000	-3.19052	3.77094	13.07554	0.00068	0.00094	0.00107	-0.00000	-0.00002	0.00006	90.71325	-1.23662	-12.50465	-0.11640	0.00355	0.02115	-0.01194	-0.00015	0.00074	41.56571	-0.53622	1.21967	-0.11221	0.04836	0.02249	-0.01068	-0.00035	0.00031	11.89333	-1.00702	13.11961	0.68081	0.27243	0.09552	-0.02047	0.00108	-0.00518	12.02446	-1.03376	-18.73260	0.07632	0.53455	-0.00407	-0.00428	-0.00058	-0.00011	11.36659
262			2.61000	-3.18788	3.78564	13.04507	0.00070	0.00094	0.00107	0.00000	-0.00002	0.00005	90.65246	-1.25961	-12.48285	-0.11713	0.00367	0.02084	-0.01245	-0.00011	0.00088	41.51200	-0.53707	1.21007	-0.11194	0.04820	0.02262	-0.01023	-0.00058	0.00025	11.90840	-1.00011	13.14840	0.68319	0.27214	0.09541	-0.01403	-0.00283	-0.00483	12.05590	-1.02708	-18.75425	0.07441	0.53236	-0.00387	-0.00381	-0.00258	-0.00019	11.36758
263			2.62000	-3.18917	3.79773	13.02172	0.00072	0.00095	0.00106	0.00000	-0.00002	0.00004	90.59068	-1.28554	-12.46997	-0.11809	0.00375	0.02086	-0.01224	-0.00006	0.00096	41.46086	-0.53447	1.20097	-0.11245	0.04875	0.02301	-0.00973	-0.00074	0.00011	11.91781	-0.98338	13.17391	0.68414	0.27272	0.09596	-0.00743	-0.00815	-0.00480	12.08413	-1.01677	-18.78554	0.07337	0.53288	-0.00361	-0.00321	-0.00333	-0.00022	11.36624
264			2.63000	-3.19075	3.80660	13.00441	0.00074	0.00094	0.00105	0.00000	-0.00001	0.00003	90.53324	-1.31253	-12.46537	-0.11903	0.00379	0.02114	-0.01082	-0.00002	0.00098	41.41273	-0.52767	1.19451	-0.11350	0.04995	0.02367	-0.00920	-0.00084	-0.00012	11.92169	-0.95478	13.19745	0.68477	0.27414	0.09632	-0.00124	-0.01315	-0.00490	12.10728	-1.00523	-18.82208	0.07342	0.53395	-0.00360	-0.00243	-0.00312	-0.00024	11.36018
265			2.64000	-3.18811	3.81360	12.98888	0.00077	0.00094	0.00104	-0.00001	-0.00001	0.00003	90.48643	-1.33869	-12.46489	-0.11957	0.00380	0.02140	-0.00826	-0.00001	0.00093	41.36787	-0.51615	1.19246	-0.11431	0.05120	0.02440	-0.00858	-0.00088	-0.00041	11.92063	-0.91757	13.21957	0.68686	0.27519	0.09617	0.00358	-0.01559	-0.00486	12.12327	-0.99431	-18.85833	0.07109	0.53287	-0.00356	-0.00139	-0.00259	-0.00022	11.34797
266			2.65000	-3.17928	3.82098	12.97078	0.00079	0.00092	0.00102	-0.00001	-0.00001	0.00004	90.45405	-1.36238	-12.46360	-0.11954	0.00380	0.02153	-0.00544	-0.00003	0.00084	41.32678	-0.50007	1.19596	-0.11395	0.05192	0.02485	-0.00780	-0.00085	-0.00071	11.91640	-0.87930	13.24072	0.68775	0.27475	0.09615	0.00562	-0.01416	-0.00470	12.13089	-0.98507	-18.88947	0.06897	0.53013	-0.00298	-0.00038	-0.00223	-0.00015	11.32982
267			2.66000	-3.16702	3.83056	12.94721	0.00080	0.00091	0.00100	-0.00001	-0.00001	0.00005	90.43414	-1.38348	-12.45744	-0.11907	0.00382	0.02150	-0.00343	-0.00006	0.00078	41.28953	-0.48045	1.20450	-0.11259	0.05189	0.02490	-0.00701	-0.00082	-0.00090	11.91193	-0.84822	13.26212	0.68820	0.27535	0.09617	0.00422	-0.00961	-0.00463	12.13057	-0.97763	-18.91295	0.06904	0.52839	-0.00245	0.00043	-0.00233	-0.00009	11.30720
268			2.67000	-3.15669	3.84257	12.91802	0.00081	0.00090	0.00099	-0.00001	-0.00002	0.00005	90.42059	-1.40383	-12.44461	-0.11836	0.00386	0.02128	-0.00271	-0.00010	0.00077	41.25557	-0.45906	1.21537	-0.11137	0.05132	0.02478	-0.00643	-0.00083	-0.00093	11.91006	-0.82877	13.28643	0.69069	0.27799	0.09658	0.00009	-0.00387	-0.00504	12.12436	-0.97141	-18.92898	0.06738	0.52846	-0.00179	0.00091	-0.00271	-0.00005	11.28223
269			2.68000	-3.15241	3.85559	12.88682	0.00080	0.00090	0.00099	0.00000	-0.00002	0.00005	90.40715	-1.42526	-12.42667	-0.11761	0.00394	0.02097	-0.00303	-0.00013	0.00080	41.22353	-0.43814	1.22479	-0.11082	0.05089	0.02488	-0.00617	-0.00088	-0.00080	11.91257	-0.82027	13.31735	0.69124	0.27876	0.09650	-0.00523	0.00135	-0.00607	12.11549	-0.96583	-18.93996	0.06631	0.52715	-0.00137	0.00104	-0.00316	-0.00003	11.25725
270			2.69000	-3.15553	3.86728	12.85971	0.00078	0.00090	0.00100	0.00001	-0.00001	0.00004	90.39011	-1.44768	-12.40804	-0.11696	0.00403	0.02081	-0.00386	-0.00012	0.00081	41.19193	-0.41981	1.23012	-0.11080	0.05102	0.02523	-0.00615	-0.00094	-0.00056	11.91976	-0.81933	13.35806	0.68915	0.27762	0.09586	-0.01024	0.00516	-0.00751	12.10665	-0.96017	-18.94860	0.06717	0.52660	-0.00178	0.00098	-0.00399	-0.00003	11.23381
271			2.70000	-3.16557	3.87576	12.84180	0.00075	0.00091	0.00103	0.00002	-0.00001	0.00002	90.36848	-1.47010	-12.39313	-0.11654	0.00412	0.02096	-0.00473	-0.00008	0.00080	41.16000	-0.40550	1.23010	-0.11080	0.05180	0.02572	-0.00620	-0.00097	-0.00026	11.93091	-0.82255	13.40957	0.68634	0.27666	0.09551	-0.01366	0.00732	-0.00908	12.09905	-0.95350	-18.95601	0.06871	0.52857	-0.00252	0.00087	-0.00542	-0.00004	11.21241
272			2.71000	-3.18143	3.88041	12.83560	0.00073	0.00093	0.00106	0.00002	-0.00000	0.00000	90.34305	-1.49171	-12.38478	-0.11633	0.00420	0.02139	-0.00530	-0.00004	0.00080	41.12778	-0.39596	1.22470	-0.11090	0.05278	0.02600	-0.00617	-0.00098	0.00007	11.94419	-0.82647	13.47095	0.68412	0.27656	0.09584	-0.01433	0.00754	-0.01062	12.09237	-0.94513	-18.96275	0.06919	0.53089	-0.00263	0.00082	-0.00699	-0.00004	11.19264
273			2.72000	-3.20156	3.88183	12.84037	0.00070	0.00095	0.00110	0.00002	-0.00000	-0.00002	90.31601	-1.51319	-12.38345	-0.11638	0.00427	0.02206	-0.00525	0.00001	0.00084	41.09609	-0.39144	1.21384	-0.11108	0.05412	0.02624	-0.00593	-0.00095	0.00039	11.95680	-0.82683	13.54023	0.68344	0.27489	0.09549	-0.01161	0.00559	-0.01183	12.08575	-0.93515	-18.96967	0.06914	0.52883	-0.00243	0.00089	-0.00785	-0.00004	11.17408
274			2.73000	-3.22323	3.88145	12.85239	0.00068	0.00098	0.00115	0.00002	-0.00000	-0.00003	90.29139	-1.53530	-12.38707	-0.11658	0.00433	0.02285	-0.00428	0.00003	0.00089	41.06640	-0.39199	1.19849	-0.11135	0.05587	0.02664	-0.00538	-0.00085	0.00065	11.96572	-0.81985	13.61466	0.68124	0.27214	0.09430	-0.00606	0.00225	-0.01248	12.07780	-0.92457	-18.97749	0.07124	0.52599	-0.00296	0.00118	-0.00767	-0.00005	11.15600
275			2.74000	-3.24261	3.88098	12.86575	0.00066	0.00100	0.00118	0.00002	-0.00000	-0.00002	90.27420	-1.55756	-12.39180	-0.11673	0.00438	0.02349	-0.00243	0.00003	0.00090	41.04048	-0.39672	1.18136	-0.11139	0.05729	0.02687	-0.00456	-0.00063	0.00077	11.96912	-0.80466	13.69056	0.67986	0.27158	0.09352	0.00046	-0.00097	-0.01251	12.06706	-0.91449	-18.98639	0.07339	0.52512	-0.00345	0.00164	-0.00707	-0.00007	11.13752
276			2.75000	-3.25658	3.88163	12.87484	0.00065	0.00102	0.00120	0.00001	-0.00000	-0.00001	90.26770	-1.57893	-12.39451	-0.11657	0.00444	0.02368	-0.00030	0.00001	0.00083	41.01923	-0.40403	1.16561	-0.11108	0.05778	0.02684	-0.00365	-0.00031	0.00072	11.96704	-0.78408	13.76375	0.67921	0.27269	0.09359	0.00595	-0.00284	-0.01185	12.05241	-0.90488	-18.99581	0.07613	0.52542	-0.00324	0.00226	-0.00690	-0.00006	11.11752
277			2.76000	-3.26463	3.88314	12.87789	0.00063	0.00102	0.00121	0.00001	-0.00000	-0.00000	90.27138	-1.59781	-12.39540	-0.11609	0.00448	0.02342	0.00140	0.00001	0.00069	41.00266	-0.41235	1.15409	-0.11043	0.05720	0.02646	-0.00281	0.00006	0.00056	11.96098	-0.76289	13.83008	0.67916	0.27152	0.09303	0.00963	-0.00313	-0.01039	12.03327	-0.89532	-19.00411	0.07867	0.52515	-0.00358	0.00296	-0.00724	-0.00005	11.09512
278			2.77000	-3.26868	3.88368	12.87672	0.00062	0.00101	0.00120	0.00000	0.00000	0.00000	90.28160	-1.61290	-12.39699	-0.11562	0.00451	0.02293	0.00227	0.00003	0.00052	40.98993	-0.42083	1.14813	-0.10981	0.05592	0.02587	-0.00221	0.00041	0.00036	11.95242	-0.74464	13.88618	0.68112	0.27182	0.09313	0.01214	-0.00270	-0.00844	12.00948	-0.88593	-19.00898	0.07999	0.52880	-0.00403	0.00362	-0.00753	-0.00003	11.06968
279			2.78000	-3.27085	3.88175	12.87466	0.00062	0.00100	0.00118	0.00000	0.00001	0.00000	90.29409	-1.62389	-12.40210	-0.11541	0.00451	0.02252	0.00242	0.00006	0.00038	40.97953	-0.42918	1.14762	-0.10941	0.05456	0.02522	-0.00196	0.00069	0.00019	11.94186	-0.73024	13.92927	0.68222	0.27295	0.09395	0.01396	-0.00237	-0.00611	11.98147	-0.87768	-19.00865	0.08130	0.53292	-0.00381	0.00414	-0.00708	0.00001	11.04125
280			2.79000	-3.27180	3.87765	12.87346	0.00062	0.00097	0.00115	-0.00000	0.00001	0.00000	90.30601	-1.63202	-12.41138	-0.11550	0.00446	0.02236	0.00219	0.00008	0.00032	40.96939	-0.43731	1.15127	-0.10934	0.05340	0.02453	-0.00215	0.00084	0.00007	11.92987	-0.71948	13.95702	0.68217	0.27325	0.09498	0.01457	-0.00211	-0.00338	11.95106	-0.87179	-19.00229	0.08040	0.53542	-0.00306	0.00422	-0.00566	0.00004	11.01074
281			2.80000	-3.27050	3.87356	12.87170	0.00061	0.00095	0.00112	-0.00000	0.00001	0.00001	90.31641	-1.64010	-12.42189	-0.11573	0.00440	0.02231	0.00195	0.00006	0.00037	40.95707	-0.44498	1.15684	-0.10951	0.05248	0.02392	-0.00270	0.00081	0.00003	11.91787	-0.71314	13.96733	0.68378	0.27416	0.09638	0.01311	-0.00145	-0.00025	11.92104	-0.86932	-18.98965	0.07678	0.53717	-0.00173	0.00379	-0.00369	0.00005	10.97912
282			2.81000	-3.26518	3.87182	12.86575	0.00061	0.00092	0.00107	-0.00001	0.00000	0.00002	90.32578	-1.65111	-12.42843	-0.11583	0.00433	0.02206	0.00176	0.00002	0.00050	40.94125	-0.45160	1.16192	-0.10955	0.05152	0.02345	-0.00337	0.00063	0.00002	11.90793	-0.71293	13.95873	0.68663	0.27523	0.09764	0.00912	0.00005	0.00319	11.89408	-0.87054	-18.97014	0.07176	0.53807	-0.00035	0.00306	-0.00218	0.00001	10.94745
283			2.82000	-3.25567	3.87297	12.85309	0.00061	0.00089	0.00103	-0.00001	-0.00000	0.00003	90.33401	-1.66625	-12.42744	-0.11577	0.00431	0.02149	0.00149	-0.00004	0.00062	40.92190	-0.45625	1.16538	-0.10936	0.05049	0.02322	-0.00390	0.00037	-0.00001	11.90219	-0.72105	13.93074	0.68642	0.27637	0.09836	0.00281	0.00260	0.00673	11.87155	-0.87446	-18.94275	0.06945	0.53825	0.00062	0.00240	-0.00216	-0.00003	10.91605
284			2.83000	-3.24363	3.87578	12.83432	0.00062	0.00086	0.00099	-0.00001	-0.00000	0.00004	90.34022	-1.68432	-12.41927	-0.11566	0.00431	0.02083	0.00104	-0.00008	0.00067	40.90043	-0.45764	1.16763	-0.10911	0.04973	0.02327	-0.00413	0.00009	-0.00009	11.90230	-0.73964	13.88428	0.68653	0.27921	0.09905	-0.00460	0.00586	0.01008	11.85357	-0.87912	-18.90701	0.06768	0.53825	0.00167	0.00181	-0.00395	-0.00012	10.88490
285			2.84000	-3.23106	3.87869	12.81178	0.00063	0.00084	0.00096	-0.00001	-0.00000	0.00004	90.34365	-1.70314	-12.40650	-0.11565	0.00434	0.02036	0.00050	-0.00011	0.00065	40.87853	-0.45478	1.17016	-0.10899	0.04938	0.02348	-0.00406	-0.00016	-0.00024	11.90844	-0.76864	13.82161	0.68722	0.28306	0.09973	-0.01142	0.00878	0.01291	11.83970	-0.88250	-18.86352	0.06659	0.53906	0.00258	0.00131	-0.00680	-0.00021	10.85392
286			2.85000	-3.21916	3.88079	12.78750	0.00064	0.00083	0.00094	-0.00001	-0.00000	0.00004	90.34436	-1.72125	-12.39126	-0.11568	0.00439	0.02008	0.00001	-0.00012	0.00061	40.85781	-0.44730	1.17401	-0.10905	0.04929	0.02373	-0.00374	-0.00036	-0.00040	11.91947	-0.80502	13.74649	0.68829	0.28562	0.10052	-0.01658	0.01055	0.01493	11.82969	-0.88379	-18.81429	0.06717	0.54080	0.00339	0.00090	-0.00927	-0.00030	10.82344
287			2.86000	-3.20841	3.88188	12.76339	0.00066	0.00082	0.00093	-0.00001	0.00000	0.00004	90.34285	-1.73832	-12.37546	-0.11569	0.00445	0.01989	-0.00042	-0.00012	0.00058	40.83934	-0.43574	1.17941	-0.10893	0.04925	0.02396	-0.00328	-0.00051	-0.00054	11.93382	-0.84523	13.66380	0.69008	0.28714	0.10097	-0.01996	0.01164	0.01595	11.82270	-0.88382	-18.76137	0.06931	0.54165	0.00404	0.00072	-0.01009	-0.00037	10.79344
288			2.87000	-3.19923	3.88222	12.74173	0.00068	0.00082	0.00093	-0.00001	0.00000	0.00003	90.33930	-1.75471	-12.36137	-0.11569	0.00451	0.01977	-0.00086	-0.00010	0.00055	40.82338	-0.42133	1.18578	-0.10854	0.04951	0.02434	-0.00283	-0.00060	-0.00063	11.95014	-0.88790	13.57900	0.69295	0.29049	0.10156	-0.02169	0.01308	0.01602	11.81618	-0.88454	-18.70656	0.06966	0.54283	0.00484	0.00091	-0.00875	-0.00046	10.76287
289			2.88000	-3.19222	3.88244	12.72431	0.00071	0.00082	0.00093	-0.00001	0.00000	0.00002	90.33355	-1.77027	-12.35055	-0.11572	0.00456	0.01972	-0.00133	-0.00007	0.00050	40.80957	-0.40586	1.19271	-0.10806	0.05011	0.02490	-0.00246	-0.00059	-0.00067	11.96710	-0.93313	13.49760	0.69693	0.29482	0.10281	-0.02103	0.01455	0.01536	11.80603	-0.88787	-18.65175	0.06643	0.54576	0.00593	0.00156	-0.00568	-0.00056	10.72959
290			2.89000	-3.18782	3.88331	12.71154	0.00074	0.00083	0.00093	-0.00000	-0.00000	0.00002	90.32552	-1.78394	-12.34319	-0.11583	0.00460	0.01977	-0.00178	-0.00005	0.00042	40.79741	-0.39113	1.20026	-0.10754	0.05074	0.02534	-0.00217	-0.00047	-0.00066	11.98218	-0.97875	13.42319	0.69776	0.29718	0.10355	-0.01649	0.01440	0.01408	11.78753	-0.89492	-18.59857	0.06597	0.54915	0.00636	0.00274	-0.00182	-0.00059	10.69113
291			2.90000	-3.18609	3.88535	12.70277	0.00076	0.00083	0.00094	-0.00000	-0.00000	0.00001	90.31555	-1.79462	-12.33863	-0.11594	0.00462	0.01988	-0.00217	-0.00003	0.00031	40.78658	-0.37828	1.20833	-0.10697	0.05103	0.02543	-0.00193	-0.00032	-0.00061	11.99178	-1.01980	13.35667	0.69664	0.29778	0.10371	-0.00789	0.01189	0.01257	11.75677	-0.90569	-18.54772	0.06722	0.55069	0.00664	0.00437	0.00181	-0.00059	10.64568
292			2.91000	-3.18679	3.88850	12.69704	0.00078	0.00085	0.00094	0.00000	-0.00000	0.00001	90.30387	-1.80182	-12.33630	-0.11605	0.00464	0.02005	-0.00255	-0.00001	0.00020	40.77684	-0.36776	1.21628	-0.10639	0.05097	0.02520	-0.00178	-0.00022	-0.00051	11.99292	-1.05236	13.29679	0.69696	0.29942	0.10415	0.00322	0.00821	0.01127	11.71148	-0.91939	-18.49939	0.06430	0.55163	0.00742	0.00582	0.00467	-0.00063	10.59290
293			2.92000	-3.18977	3.89235	12.69361	0.00080	0.00086	0.00095	0.00001	-0.00001	0.00000	90.29024	-1.80615	-12.33588	-0.11622	0.00465	0.02023	-0.00305	0.00000	0.00013	40.76751	-0.35942	1.22277	-0.10558	0.05061	0.02471	-0.00178	-0.00022	-0.00036	11.98438	-1.07630	13.24184	0.69531	0.30061	0.10433	0.01497	0.00482	0.01034	11.65159	-0.93498	-18.45417	0.06068	0.55207	0.00808	0.00693	0.00651	-0.00064	10.53395
294			2.93000	-3.19494	3.89628	12.69167	0.00081	0.00087	0.00096	0.00001	-0.00001	0.00000	90.27383	-1.80934	-12.33660	-0.11645	0.00465	0.02038	-0.00370	0.00000	0.00012	40.75761	-0.35303	1.22570	-0.10473	0.05022	0.02424	-0.00193	-0.00034	-0.00016	11.96624	-1.09390	13.18950	0.69320	0.30011	0.10401	0.02623	0.00222	0.00989	11.57914	-0.95109	-18.41256	0.05750	0.55126	0.00853	0.00765	0.00727	-0.00063	10.47128
295			2.94000	-3.20210	3.89959	12.69005	0.00081	0.00088	0.00097	0.00001	-0.00000	0.00000	90.25384	-1.81285	-12.33676	-0.11673	0.00466	0.02046	-0.00439	-0.00001	0.00014	40.74639	-0.34842	1.22356	-0.10414	0.05002	0.02395	-0.00214	-0.00052	0.00004	11.93903	-1.10718	13.13699	0.69194	0.29893	0.10415	0.03598	0.00054	0.00999	11.49782	-0.96666	-18.37483	0.05421	0.55053	0.00947	0.00783	0.00741	-0.00063	10.40795
296			2.95000	-3.21045	3.90166	12.68726	0.00080	0.00089	0.00098	0.00001	-0.00000	0.00001	90.23067	-1.81697	-12.33401	-0.11707	0.00468	0.02051	-0.00485	-0.00004	0.00014	40.73396	-0.34524	1.21642	-0.10401	0.05008	0.02387	-0.00228	-0.00069	0.00019	11.90459	-1.11867	13.08237	0.69130	0.29988	0.10480	0.04222	0.00081	0.01047	11.41233	-0.98131	-18.34138	0.05036	0.55143	0.01067	0.00745	0.00767	-0.00063	10.34679
297			2.96000	-3.21877	3.90222	12.68209	0.00080	0.00090	0.00099	0.00001	0.00000	0.00001	90.20603	-1.82076	-12.32695	-0.11737	0.00471	0.02054	-0.00491	-0.00007	0.00011	40.72115	-0.34238	1.20628	-0.10416	0.05012	0.02378	-0.00228	-0.00083	0.00023	11.86688	-1.13382	13.02555	0.68909	0.30133	0.10550	0.04303	0.00449	0.01106	11.32716	-0.99567	-18.31175	0.04837	0.55322	0.01174	0.00699	0.00852	-0.00063	10.28960
298			2.97000	-3.22590	3.90213	12.67487	0.00080	0.00091	0.00100	0.00001	0.00000	0.00001	90.18217	-1.82319	-12.31650	-0.11762	0.00476	0.02058	-0.00454	-0.00009	0.00005	40.70872	-0.33812	1.19577	-0.10433	0.05019	0.02371	-0.00219	-0.00092	0.00014	11.83076	-1.16008	12.96827	0.68604	0.30412	0.10680	0.03852	0.01159	0.01154	11.24583	-1.01068	-18.28464	0.04818	0.55665	0.01308	0.00653	0.00965	-0.00067	10.23725
299			2.98000	-3.23104	3.90283	12.66731	0.00080	0.00092	0.00102	0.00001	-0.00000	0.00001	90.16114	-1.82352	-12.30519	-0.11778	0.00481	0.02071	-0.00379	-0.00009	-0.00004	40.69699	-0.33099	1.18738	-0.10439	0.05051	0.02377	-0.00202	-0.00096	-0.00004	11.80025	-1.20194	12.91333	0.68489	0.30741	0.10756	0.03098	0.01982	0.01151	11.17099	-1.02651	-18.25845	0.04632	0.55885	0.01415	0.00568	0.00996	-0.00071	10.18981
300			2.99000	-3.23395	3.90501	12.66083	0.00081	0.00094	0.00104	0.00000	-0.00000	0.00001	90.14459	-1.82124	-12.29498	-0.11788	0.00485	0.02095	-0.00276	-0.00008	-0.00014	40.68645	-0.32041	1.18303	-0.10441	0.05114	0.02403	-0.00177	-0.00092	-0.00027	11.77672	-1.25746	12.86334	0.68683	0.31015	0.10833	0.02346	0.02585	0.01094	11.10433	-1.04187	-18.23207	0.04015	0.55993	0.01543	0.00433	0.00853	-0.00079	10.14691
301			3.00000	-3.23444	3.90839	12.65609	0.00083	0.00096	0.00106	-0.00000	-0.00001	0.00001	90.13375	-1.81609	-12.28659	-0.11794	0.00489	0.02131	-0.00157	-0.00006	-0.00022	40.67753	-0.30682	1.18384	-0.10438	0.05174	0.02421	-0.00147	-0.00083	-0.00049	11.75904	-1.31907	12.81952	0.68935	0.31169	0.10883	0.01801	0.02757	0.00990	11.04649	-1.05498	-18.20399	0.03463	0.56080	0.01639	0.00321	0.00537	-0.00089	10.10770
302			3.01000	-3.23239	3.91197	12.65334	0.00084	0.00097	0.00108	-0.00000	-0.00001	0.00000	90.12887	-1.80945	-12.28008	-0.11799	0.00491	0.02173	-0.00044	-0.00005	-0.00022	40.67029	-0.29136	1.18857	-0.10417	0.05225	0.02430	-0.00126	-0.00079	-0.00060	11.74491	-1.37795	12.78194	0.69098	0.31183	0.10831	0.01512	0.02511	0.00845	10.99710	-1.06463	-18.17277	0.03133	0.56049	0.01645	0.00245	0.00117	-0.00097	10.07129
303			3.02000	-3.22785	3.91546	12.65301	0.00086	0.00099	0.00111	-0.00001	-0.00001	-0.00000	90.12912	-1.80432	-12.27593	-0.11800	0.00494	0.02216	0.00045	-0.00002	-0.00013	40.66373	-0.27529	1.19396	-0.10372	0.05308	0.02463	-0.00123	-0.00085	-0.00059	11.73232	-1.42759	12.75080	0.69342	0.31387	0.10853	0.01415	0.02024	0.00677	10.95550	-1.07024	-18.13797	0.02961	0.56252	0.01677	0.00192	-0.00336	-0.00105	10.03714
304			3.03000	-3.22129	3.91935	12.65549	0.00088	0.00100	0.00113	-0.00001	-0.00001	-0.00001	90.13310	-1.80272	-12.27502	-0.11795	0.00496	0.02254	0.00107	0.00001	-0.00000	40.65677	-0.25958	1.19724	-0.10318	0.05434	0.02526	-0.00133	-0.00097	-0.00049	11.72016	-1.46485	12.72691	0.69756	0.31600	0.10929	0.01423	0.01424	0.00493	10.92142	-1.07152	-18.10115	0.02731	0.56435	0.01763	0.00140	-0.00773	-0.00110	10.00580
305			3.04000	-3.21344	3.92441	12.66059	0.00088	0.00102	0.00115	-0.00001	-0.00001	-0.00001	90.13960	-1.80428	-12.27785	-0.11782	0.00498	0.02285	0.00149	0.00004	0.00009	40.64898	-0.24515	1.19758	-0.10264	0.05583	0.02611	-0.00146	-0.00103	-0.00036	11.70793	-1.48866	12.71065	0.70099	0.31556	0.10935	0.01461	0.00777	0.00299	10.89527	-1.06836	-18.06484	0.02564	0.56444	0.01798	0.00096	-0.01152	-0.00104	9.97869
306			3.05000	-3.20497	3.93096	12.66756	0.00089	0.00103	0.00117	-0.00001	-0.00001	-0.00001	90.14788	-1.80707	-12.28396	-0.11764	0.00498	0.02310	0.00173	0.00006	0.00010	40.64044	-0.23318	1.19563	-0.10217	0.05715	0.02686	-0.00159	-0.00094	-0.00021	11.69564	-1.49883	12.70199	0.70245	0.31601	0.10953	0.01472	0.00145	0.00099	10.87723	-1.06106	-18.03175	0.02703	0.56628	0.01801	0.00064	-0.01439	-0.00087	9.95662
307			3.06000	-3.19659	3.93866	12.67501	0.00089	0.00105	0.00119	-0.00001	-0.00001	-0.00001	90.15685	-1.80917	-12.29149	-0.11743	0.00497	0.02334	0.00168	0.00006	0.00007	40.63112	-0.22505	1.19207	-0.10195	0.05786	0.02714	-0.00180	-0.00076	-0.00001	11.68368	-1.49591	12.70153	0.70347	0.31610	0.10942	0.01415	-0.00387	-0.00111	10.86682	-1.05022	-18.00491	0.02842	0.56699	0.01789	0.00034	-0.01603	-0.00061	9.93952
308			3.07000	-3.18878	3.94646	12.68131	0.00088	0.00106	0.00120	-0.00001	-0.00001	-0.00001	90.16473	-1.81032	-12.29784	-0.11722	0.00496	0.02356	0.00128	0.00004	0.00005	40.62021	-0.22162	1.18611	-0.10204	0.05799	0.02697	-0.00217	-0.00059	0.00025	11.67281	-1.48273	12.71052	0.70397	0.31553	0.10877	0.01272	-0.00676	-0.00318	10.86258	-1.03664	-17.98714	0.03031	0.56768	0.01715	0.00011	-0.01655	-0.00029	9.92674
309			3.08000	-3.18194	3.95320	12.68568	0.00087	0.00108	0.00122	-0.00001	-0.00001	-0.00001	90.16965	-1.81159	-12.30119	-0.11708	0.00495	0.02377	0.00061	0.00001	0.00008	40.60664	-0.22300	1.17654	-0.10246	0.05781	0.02653	-0.00271	-0.00050	0.00052	11.66368	-1.46510	12.72938	0.70299	0.31542	0.10831	0.01075	-0.00635	-0.00493	10.86209	-1.02113	-17.97927	0.03266	0.56986	0.01624	-0.00001	-0.01623	-0.00002	9.91760
310			3.09000	-3.17641	3.95828	12.68810	0.00086	0.00109	0.00123	-0.00001	-0.00001	-0.00000	90.17083	-1.81435	-12.30096	-0.11703	0.00496	0.02396	-0.00012	-0.00002	0.00015	40.58981	-0.22863	1.16281	-0.10291	0.05767	0.02607	-0.00331	-0.00044	0.00074	11.65648	-1.44959	12.75691	0.70291	0.31474	0.10798	0.00885	-0.00373	-0.00621	10.86276	-1.00489	-17.97945	0.03350	0.57088	0.01572	-0.00003	-0.01496	0.00017	9.91117
311			3.10000	-3.17271	3.96199	12.68868	0.00085	0.00110	0.00124	-0.00000	-0.00001	0.00000	90.16840	-1.81866	-12.29757	-0.11709	0.00498	0.02414	-0.00077	-0.00004	0.00019	40.56971	-0.23748	1.14613	-0.10331	0.05757	0.02557	-0.00386	-0.00037	0.00086	11.65082	-1.43851	12.79116	0.70434	0.31475	0.10789	0.00753	-0.00142	-0.00712	10.86313	-0.98937	-17.98544	0.03242	0.57192	0.01546	-0.00001	-0.01264	0.00029	9.90625
312			3.11000	-3.17126	3.96530	12.68695	0.00084	0.00111	0.00126	0.00000	-0.00001	0.00001	90.16301	-1.82355	-12.29161	-0.11719	0.00501	0.02430	-0.00128	-0.00006	0.00019	40.54683	-0.24812	1.12866	-0.10368	0.05739	0.02502	-0.00431	-0.00026	0.00086	11.64606	-1.42925	12.82995	0.70554	0.31389	0.10725	0.00686	-0.00103	-0.00761	10.86333	-0.97595	-17.99587	0.03042	0.57136	0.01492	-0.00001	-0.00929	0.00036	9.90196
313			3.12000	-3.17232	3.96912	12.68241	0.00082	0.00112	0.00127	0.00000	-0.00001	0.00001	90.15544	-1.82776	-12.28372	-0.11727	0.00505	0.02435	-0.00162	-0.00007	0.00014	40.52190	-0.25906	1.11299	-0.10410	0.05684	0.02432	-0.00460	-0.00009	0.00073	11.64165	-1.41841	12.87004	0.70351	0.31348	0.10692	0.00649	-0.00225	-0.00752	10.86399	-0.96585	-18.00912	0.03166	0.57295	0.01421	-0.00004	-0.00541	0.00035	9.89769
314			3.13000	-3.17586	3.97361	12.67526	0.00080	0.00112	0.00128	0.00001	-0.00001	0.00002	90.14664	-1.83035	-12.27479	-0.11735	0.00508	0.02421	-0.00177	-0.00008	0.00008	40.49607	-0.26904	1.10128	-0.10461	0.05571	0.02342	-0.00468	0.00008	0.00052	11.63740	-1.40495	12.90723	0.70383	0.31269	0.10717	0.00612	-0.00396	-0.00667	10.86539	-0.95995	-18.02184	0.03025	0.57313	0.01437	-0.00009	-0.00145	0.00027	9.89310
315			3.14000	-3.18134	3.97789	12.66670	0.00078	0.00112	0.00128	0.00001	-0.00001	0.00002	90.13757	-1.83152	-12.26634	-0.11737	0.00509	0.02392	-0.00173	-0.00007	0.00003	40.47059	-0.27694	1.09449	-0.10504	0.05432	0.02255	-0.00453	0.00020	0.00029	11.63333	-1.38981	12.93701	0.70389	0.31157	0.10697	0.00550	-0.00543	-0.00500	10.86763	-0.95890	-18.02995	0.02987	0.57218	0.01428	-0.00014	0.00224	0.00010	9.88827
316			3.15000	-3.18792	3.98061	12.65813	0.00075	0.00110	0.00126	0.00001	-0.00000	0.00002	90.12930	-1.83168	-12.25967	-0.11731	0.00508	0.02351	-0.00149	-0.00005	-0.00001	40.44664	-0.28162	1.09294	-0.10552	0.05300	0.02191	-0.00420	0.00025	0.00003	11.62963	-1.37456	12.95572	0.70152	0.31100	0.10685	0.00463	-0.00642	-0.00269	10.87082	-0.96278	-18.03092	0.03156	0.57146	0.01421	-0.00020	0.00542	-0.00010	9.88331
317			3.16000	-3.19479	3.98082	12.65051	0.00072	0.00108	0.00124	0.00001	0.00000	0.00001	90.12265	-1.83124	-12.25514	-0.11719	0.00505	0.02305	-0.00114	-0.00003	-0.00003	40.42498	-0.28217	1.09667	-0.10603	0.05193	0.02158	-0.00380	0.00025	-0.00023	11.62633	-1.36081	12.96050	0.69977	0.30915	0.10621	0.00398	-0.00673	0.00013	10.87481	-0.97113	-18.02391	0.03292	0.56865	0.01401	-0.00023	0.00781	-0.00031	9.87836
318			3.17000	-3.20140	3.97824	12.64414	0.00070	0.00105	0.00120	0.00001	0.00001	0.00001	90.11788	-1.83019	-12.25248	-0.11702	0.00501	0.02251	-0.00080	-0.00002	-0.00005	40.40568	-0.27785	1.10586	-0.10637	0.05085	0.02135	-0.00343	0.00019	-0.00050	11.62295	-1.35042	12.94927	0.69847	0.30778	0.10522	0.00419	-0.00622	0.00329	10.87838	-0.98302	-18.00896	0.03373	0.56730	0.01317	-0.00016	0.00918	-0.00048	9.87283
319			3.18000	-3.20760	3.97278	12.63886	0.00069	0.00102	0.00117	0.00001	0.00001	0.00001	90.11473	-1.82866	-12.25138	-0.11685	0.00496	0.02193	-0.00050	-0.00000	-0.00006	40.38815	-0.26800	1.12006	-0.10664	0.04973	0.02116	-0.00317	0.00008	-0.00077	11.61853	-1.34533	12.92074	0.69417	0.30847	0.10494	0.00540	-0.00498	0.00661	10.87975	-0.99718	-17.98656	0.03659	0.56903	0.01243	0.00001	0.00976	-0.00061	9.86581
320			3.19000	-3.21321	3.96448	12.63437	0.00068	0.00099	0.00113	0.00001	0.00002	0.00001	90.11294	-1.82681	-12.25170	-0.11667	0.00490	0.02142	-0.00024	0.00001	-0.00007	40.37172	-0.25230	1.13861	-0.10688	0.04879	0.02107	-0.00299	-0.00009	-0.00102	11.61229	-1.34684	12.87486	0.68908	0.30943	0.10539	0.00712	-0.00326	0.00991	10.87705	-1.01291	-17.95754	0.03903	0.57072	0.01246	0.00032	0.01021	-0.00074	9.85624
321			3.20000	-3.21803	3.95374	12.62977	0.00068	0.00095	0.00108	0.00001	0.00002	0.00001	90.11241	-1.82482	-12.25303	-0.11649	0.00484	0.02099	-0.00004	0.00001	-0.00006	40.35621	-0.23068	1.16085	-0.10702	0.04807	0.02110	-0.00290	-0.00027	-0.00125	11.60414	-1.35518	12.81272	0.68668	0.30934	0.10532	0.00913	-0.00178	0.01290	10.86936	-1.03022	-17.92327	0.03942	0.56853	0.01284	0.00068	0.01117	-0.00087	9.84364
322			3.21000	-3.22192	3.94174	12.62419	0.00069	0.00092	0.00104	0.00000	0.00002	0.00001	90.11262	-1.82332	-12.25477	-0.11635	0.00478	0.02060	0.00001	0.00002	-0.00002	40.34091	-0.20359	1.18612	-0.10714	0.04735	0.02113	-0.00297	-0.00047	-0.00144	11.59376	-1.36861	12.73598	0.68308	0.30905	0.10466	0.01220	-0.00178	0.01543	10.85613	-1.04962	-17.88577	0.04154	0.56584	0.01274	0.00114	0.01304	-0.00093	9.82772
323			3.22000	-3.22475	3.93014	12.61713	0.00069	0.00088	0.00100	0.00000	0.00002	0.00001	90.11266	-1.82364	-12.25682	-0.11629	0.00475	0.02021	-0.00010	0.00002	0.00007	40.32465	-0.17156	1.21307	-0.10715	0.04648	0.02109	-0.00328	-0.00072	-0.00157	11.57969	-1.38268	12.64585	0.68007	0.31014	0.10476	0.01749	-0.00441	0.01776	10.83638	-1.07188	-17.84625	0.04226	0.56576	0.01294	0.00172	0.01602	-0.00102	9.80812
324			3.23000	-3.22633	3.92027	12.60888	0.00070	0.00085	0.00096	0.00000	0.00001	0.00001	90.11179	-1.82753	-12.25979	-0.11618	0.00473	0.01980	-0.00030	0.00003	0.00021	40.30603	-0.13503	1.23963	-0.10726	0.04565	0.02109	-0.00380	-0.00102	-0.00164	11.55962	-1.39161	12.54238	0.67629	0.30986	0.10432	0.02517	-0.00962	0.01989	10.80793	-1.09845	-17.80333	0.04468	0.56495	0.01276	0.00261	0.02009	-0.00114	9.78341
325			3.24000	-3.22654	3.91272	12.60026	0.00071	0.00083	0.00093	0.00000	0.00001	0.00001	90.10993	-1.83594	-12.26488	-0.11608	0.00472	0.01934	-0.00048	0.00005	0.00036	40.28421	-0.09441	1.26432	-0.10747	0.04485	0.02114	-0.00441	-0.00134	-0.00166	11.53169	-1.39159	12.42464	0.66907	0.30755	0.10307	0.03388	-0.01552	0.02198	10.76765	-1.13112	-17.75323	0.04985	0.56272	0.01203	0.00407	0.02495	-0.00129	9.75126
326			3.25000	-3.22548	3.90706	12.59214	0.00072	0.00081	0.00090	-0.00000	0.00001	0.00001	90.10750	-1.84904	-12.27280	-0.11597	0.00472	0.01884	-0.00053	0.00008	0.00050	40.25908	-0.05075	1.28621	-0.10776	0.04401	0.02119	-0.00496	-0.00160	-0.00163	11.49551	-1.38381	12.29130	0.66094	0.30668	0.10240	0.04190	-0.01950	0.02450	10.71215	-1.17133	-17.69206	0.05359	0.56336	0.01142	0.00593	0.03021	-0.00150	9.70914
327			3.26000	-3.22332	3.90222	12.58566	0.00073	0.00078	0.00086	-0.00000	0.00001	0.00001	90.10529	-1.86651	-12.28395	-0.11580	0.00473	0.01836	-0.00038	0.00010	0.00062	40.23154	-0.00573	1.30460	-0.10804	0.04337	0.02133	-0.00526	-0.00177	-0.00154	11.45223	-1.37485	12.14131	0.64957	0.30628	0.10209	0.04777	-0.01958	0.02742	10.63801	-1.21938	-17.61720	0.05769	0.56673	0.01074	0.00835	0.03529	-0.00168	9.65502
328			3.27000	-3.22034	3.89703	12.58191	0.00074	0.00076	0.00083	-0.00000	0.00001	0.00000	90.10455	-1.88765	-12.29802	-0.11562	0.00474	0.01797	-0.00002	0.00012	0.00070	40.20325	0.03846	1.31921	-0.10829	0.04314	0.02166	-0.00529	-0.00183	-0.00142	11.40364	-1.37313	11.97505	0.63289	0.30605	0.10188	0.05147	-0.01569	0.03036	10.54279	-1.27447	-17.52941	0.06606	0.57039	0.01024	0.01204	0.03973	-0.00181	9.58770
329			3.28000	-3.21675	3.89075	12.58107	0.00073	0.00074	0.00080	-0.00000	0.00001	-0.00000	90.10605	-1.91099	-12.31353	-0.11536	0.00473	0.01766	0.00041	0.00012	0.00072	40.17556	0.07989	1.33053	-0.10866	0.04325	0.02215	-0.00513	-0.00175	-0.00129	11.35070	-1.38478	11.79487	0.61734	0.30393	0.10113	0.05490	-0.00932	0.03273	10.42508	-1.33488	-17.43279	0.07316	0.56862	0.01049	0.01619	0.04273	-0.00197	9.50680
330			3.29000	-3.21260	3.88310	12.58213	0.00072	0.00071	0.00077	-0.00001	0.00001	-0.00000	90.10962	-1.93464	-12.32806	-0.11514	0.00471	0.01737	0.00070	0.00010	0.00071	40.14912	0.11690	1.34020	-0.10905	0.04315	0.02243	-0.00493	-0.00151	-0.00114	11.29274	-1.41167	11.60444	0.60590	0.30197	0.09920	0.05982	-0.00258	0.03405	10.28457	-1.39800	-17.33381	0.07511	0.56270	0.01066	0.01954	0.04372	-0.00199	9.41325
331			3.30000	-3.20799	3.87413	12.58293	0.00072	0.00069	0.00074	-0.00001	0.00001	0.00000	90.11391	-1.95761	-12.33839	-0.11497	0.00469	0.01705	0.00071	0.00005	0.00067	40.12369	0.14823	1.34929	-0.10937	0.04266	0.02245	-0.00482	-0.00115	-0.00098	11.22798	-1.45222	11.40707	0.59344	0.29962	0.09659	0.06622	0.00307	0.03449	10.12227	-1.46068	-17.23811	0.07732	0.55670	0.01027	0.02289	0.04292	-0.00183	9.30908
332			3.31000	-3.20310	3.86433	12.58054	0.00071	0.00066	0.00070	-0.00001	0.00001	0.00001	90.11710	-1.97968	-12.34120	-0.11490	0.00467	0.01657	0.00034	-0.00001	0.00063	40.09856	0.17268	1.35861	-0.10939	0.04136	0.02200	-0.00485	-0.00072	-0.00079	11.15474	-1.50288	11.20523	0.58099	0.29810	0.09426	0.07314	0.00711	0.03450	9.94064	-1.52078	-17.14873	0.08084	0.55519	0.00946	0.02639	0.04158	-0.00157	9.19686
333			3.32000	-3.19827	3.85426	12.57255	0.00071	0.00063	0.00066	-0.00000	0.00001	0.00001	90.11717	-2.00138	-12.33486	-0.11501	0.00467	0.01595	-0.00038	-0.00009	0.00060	40.07280	0.19011	1.36797	-0.10896	0.03968	0.02136	-0.00505	-0.00034	-0.00062	11.07305	-1.56018	11.00079	0.56961	0.29931	0.09351	0.07878	0.01016	0.03470	9.74363	-1.57796	-17.06608	0.08158	0.56045	0.00914	0.02851	0.04101	-0.00141	9.07908
334			3.33000	-3.19357	3.84474	12.55835	0.00071	0.00060	0.00062	-0.00000	0.00001	0.00002	90.11260	-2.02280	-12.32021	-0.11522	0.00469	0.01525	-0.00128	-0.00014	0.00057	40.04542	0.20154	1.37770	-0.10849	0.03768	0.02052	-0.00535	-0.00006	-0.00050	10.98507	-1.62271	10.79526	0.55963	0.29949	0.09337	0.08164	0.01294	0.03488	9.53579	-1.63329	-16.98899	0.07910	0.56564	0.00958	0.02882	0.04139	-0.00139	8.95758
335			3.34000	-3.18873	3.83661	12.53920	0.00072	0.00057	0.00058	-0.00000	0.00001	0.00002	90.10327	-2.04411	-12.30039	-0.11549	0.00473	0.01452	-0.00212	-0.00017	0.00054	40.01620	0.20923	1.38810	-0.10813	0.03551	0.01957	-0.00562	0.00008	-0.00044	10.89423	-1.69035	10.58984	0.54917	0.29895	0.09429	0.08088	0.01549	0.03520	9.32187	-1.68813	-16.91637	0.07708	0.56928	0.01143	0.02854	0.04291	-0.00156	8.83376
336			3.35000	-3.18363	3.83060	12.51719	0.00073	0.00054	0.00054	-0.00000	0.00001	0.00002	90.09006	-2.06555	-12.27905	-0.11578	0.00477	0.01373	-0.00272	-0.00017	0.00051	39.98577	0.21603	1.39912	-0.10782	0.03321	0.01858	-0.00566	0.00008	-0.00044	10.80423	-1.76184	10.38626	0.53715	0.29741	0.09468	0.07647	0.01714	0.03489	9.10731	-1.74379	-16.84910	0.07624	0.56961	0.01330	0.02792	0.04529	-0.00165	8.70934
337			3.36000	-3.17828	3.82709	12.49490	0.00075	0.00052	0.00050	-0.00001	0.00000	0.00002	90.07488	-2.08707	-12.25985	-0.11604	0.00482	0.01292	-0.00294	-0.00014	0.00048	39.95592	0.22455	1.41058	-0.10741	0.03101	0.01768	-0.00531	-0.00002	-0.00048	10.71871	-1.83438	10.18728	0.52479	0.29662	0.09479	0.06884	0.01762	0.03385	8.89837	-1.80059	-16.79059	0.07641	0.56812	0.01518	0.02681	0.04759	-0.00159	8.58669
338			3.37000	-3.17303	3.82618	12.47463	0.00077	0.00049	0.00047	-0.00000	0.00000	0.00001	90.05981	-2.10772	-12.24548	-0.11621	0.00485	0.01216	-0.00283	-0.00009	0.00042	39.92905	0.23665	1.42283	-0.10694	0.02901	0.01689	-0.00452	-0.00015	-0.00057	10.64146	-1.90483	9.99672	0.51582	0.29635	0.09493	0.05873	0.01709	0.03211	8.70193	-1.85720	-16.74540	0.07481	0.56397	0.01752	0.02423	0.04813	-0.00136	8.46894
339			3.38000	-3.16855	3.82754	12.45856	0.00079	0.00048	0.00043	-0.00000	-0.00000	0.00001	90.04614	-2.12627	-12.23819	-0.11621	0.00485	0.01154	-0.00264	-0.00003	0.00034	39.90734	0.25384	1.43616	-0.10648	0.02730	0.01618	-0.00345	-0.00032	-0.00067	10.57601	-1.97092	9.81832	0.50776	0.29650	0.09437	0.04639	0.01596	0.02963	8.52482	-1.91078	-16.71714	0.07418	0.55980	0.01899	0.02119	0.04565	-0.00089	8.35982
340			3.39000	-3.16604	3.83038	12.44790	0.00081	0.00047	0.00041	-0.00000	-0.00000	0.00001	90.03351	-2.14188	-12.23882	-0.11612	0.00484	0.01115	-0.00263	0.00003	0.00027	39.89182	0.27722	1.45039	-0.10617	0.02611	0.01565	-0.00229	-0.00052	-0.00077	10.52500	-2.03151	9.65416	0.50002	0.29422	0.09342	0.03270	0.01425	0.02689	8.37331	-1.95756	-16.70630	0.07465	0.55525	0.01983	0.01772	0.03930	-0.00034	8.26356
341			3.40000	-3.16660	3.83378	12.44236	0.00083	0.00047	0.00039	0.00000	-0.00000	0.00000	90.02053	-2.15414	-12.24609	-0.11612	0.00482	0.01109	-0.00284	0.00008	0.00020	39.88247	0.30755	1.46482	-0.10584	0.02574	0.01541	-0.00125	-0.00076	-0.00088	10.48994	-2.08572	9.50403	0.49511	0.29283	0.09261	0.01876	0.01202	0.02437	8.25250	-1.99389	-16.70944	0.07321	0.55483	0.01997	0.01329	0.02961	0.00010	8.18419
342			3.41000	-3.17030	3.83735	12.44069	0.00085	0.00048	0.00039	0.00001	-0.00000	0.00000	90.00614	-2.16258	-12.25739	-0.11625	0.00482	0.01132	-0.00320	0.00010	0.00012	39.87809	0.34521	1.47898	-0.10550	0.02601	0.01534	-0.00050	-0.00104	-0.00100	10.47111	-2.13265	9.36609	0.49121	0.29481	0.09282	0.00537	0.00942	0.02238	8.16572	-2.01728	-16.72054	0.07311	0.56165	0.01980	0.00891	0.01777	0.00032	8.12452
343			3.42000	-3.17622	3.84132	12.44244	0.00086	0.00050	0.00041	0.00001	-0.00000	-0.00000	89.98996	-2.16674	-12.27075	-0.11646	0.00484	0.01186	-0.00361	0.00012	0.00004	39.87690	0.39047	1.49242	-0.10489	0.02697	0.01547	-0.00010	-0.00138	-0.00112	10.46756	-2.17193	9.23876	0.48815	0.29591	0.09319	-0.00639	0.00664	0.02051	8.11366	-2.02710	-16.73322	0.07380	0.56882	0.01952	0.00469	0.00535	0.00037	8.08588
344			3.43000	-3.18324	3.84652	12.44828	0.00088	0.00053	0.00045	0.00001	-0.00001	-0.00001	89.97169	-2.16603	-12.28563	-0.11671	0.00489	0.01271	-0.00411	0.00013	-0.00008	39.87679	0.44361	1.50510	-0.10429	0.02857	0.01578	-0.00007	-0.00179	-0.00127	10.47690	-2.20374	9.12257	0.48922	0.29661	0.09374	-0.01525	0.00420	0.01840	8.09377	-2.02490	-16.74331	0.07223	0.57476	0.01948	0.00092	-0.00561	0.00030	8.06784
345			3.44000	-3.19083	3.85390	12.45851	0.00090	0.00058	0.00052	0.00001	-0.00001	-0.00001	89.95078	-2.15992	-12.30148	-0.11696	0.00496	0.01383	-0.00471	0.00014	-0.00022	39.87595	0.50454	1.51690	-0.10359	0.03103	0.01649	-0.00031	-0.00227	-0.00144	10.49489	-2.22877	9.02038	0.49079	0.29612	0.09374	-0.01989	0.00250	0.01570	8.09959	-2.01355	-16.74896	0.07285	0.57858	0.01899	-0.00181	-0.01403	0.00016	8.06803
346			3.45000	-3.19922	3.86463	12.47260	0.00091	0.00065	0.00060	0.00001	-0.00002	-0.00002	89.92674	-2.14744	-12.31706	-0.11721	0.00505	0.01509	-0.00539	0.00013	-0.00043	39.87317	0.57207	1.52828	-0.10298	0.03413	0.01760	-0.00070	-0.00274	-0.00164	10.51607	-2.24820	8.93550	0.49516	0.29700	0.09373	-0.01987	0.00172	0.01272	8.12240	-1.99600	-16.74923	0.07339	0.58139	0.01857	-0.00345	-0.01993	-0.00003	8.08308
347			3.46000	-3.20912	3.87966	12.48956	0.00092	0.00072	0.00071	0.00002	-0.00002	-0.00002	89.89913	-2.12725	-12.33083	-0.11740	0.00514	0.01641	-0.00617	0.00011	-0.00070	39.86789	0.64385	1.54000	-0.10258	0.03757	0.01895	-0.00119	-0.00313	-0.00184	10.53494	-2.26367	8.86857	0.50149	0.29768	0.09361	-0.01572	0.00164	0.00997	8.15324	-1.97491	-16.74181	0.07442	0.58372	0.01802	-0.00409	-0.02376	-0.00032	8.10947
348			3.47000	-3.22140	3.89897	12.50807	0.00091	0.00080	0.00082	0.00002	-0.00003	-0.00002	89.86739	-2.09858	-12.34120	-0.11765	0.00523	0.01776	-0.00696	0.00007	-0.00102	39.85960	0.71672	1.55254	-0.10269	0.04100	0.02031	-0.00173	-0.00334	-0.00198	10.54730	-2.27671	8.81657	0.50875	0.29672	0.09307	-0.00862	0.00178	0.00785	8.18442	-1.95274	-16.72240	0.07462	0.58509	0.01715	-0.00380	-0.02591	-0.00072	8.14331
349			3.48000	-3.23622	3.92140	12.52656	0.00090	0.00088	0.00094	0.00002	-0.00004	-0.00003	89.83194	-2.06162	-12.34661	-0.11798	0.00532	0.01917	-0.00753	0.00002	-0.00136	39.84831	0.78712	1.56599	-0.10337	0.04435	0.02159	-0.00229	-0.00333	-0.00204	10.55064	-2.28812	8.77474	0.51482	0.29756	0.09310	-0.00006	0.00182	0.00648	8.20982	-1.93149	-16.68727	0.07289	0.59110	0.01617	-0.00280	-0.02702	-0.00113	8.18037
350			3.49000	-3.25260	3.94547	12.54336	0.00089	0.00096	0.00106	0.00002	-0.00004	-0.00003	89.79448	-2.01744	-12.34613	-0.11844	0.00541	0.02062	-0.00771	-0.00003	-0.00168	39.83383	0.85200	1.58040	-0.10433	0.04738	0.02260	-0.00296	-0.00310	-0.00199	10.54434	-2.29819	8.73933	0.52183	0.29809	0.09244	0.00841	0.00173	0.00549	8.22554	-1.91228	-16.63593	0.07064	0.59750	0.01454	-0.00151	-0.02723	-0.00137	8.21628
351			3.50000	-3.26873	3.97023	12.55729	0.00087	0.00104	0.00117	0.00002	-0.00005	-0.00002	89.75717	-1.96808	-12.34017	-0.11887	0.00547	0.02202	-0.00752	-0.00008	-0.00194	39.81540	0.90942	1.59562	-0.10536	0.04981	0.02320	-0.00380	-0.00274	-0.00186	10.52954	-2.30713	8.70898	0.53234	0.29858	0.09233	0.01545	0.00178	0.00457	8.23043	-1.89530	-16.57253	0.06599	0.60226	0.01393	-0.00028	-0.02654	-0.00152	8.24758
352			3.51000	-3.28294	3.99491	12.56775	0.00085	0.00111	0.00127	0.00002	-0.00005	-0.00002	89.72149	-1.91654	-12.33063	-0.11920	0.00552	0.02328	-0.00713	-0.00010	-0.00207	39.79198	0.95935	1.61071	-0.10621	0.05154	0.02340	-0.00479	-0.00242	-0.00167	10.50890	-2.31527	8.68482	0.54415	0.29995	0.09299	0.01956	0.00209	0.00333	8.22598	-1.88024	-16.50453	0.05819	0.60532	0.01457	0.00049	-0.02488	-0.00159	8.27221
353			3.52000	-3.29434	4.01841	12.57446	0.00082	0.00117	0.00136	0.00001	-0.00005	-0.00001	89.68791	-1.86618	-12.31984	-0.11931	0.00554	0.02432	-0.00674	-0.00010	-0.00204	39.76329	1.00307	1.62406	-0.10704	0.05261	0.02329	-0.00575	-0.00226	-0.00144	10.48677	-2.32247	8.67003	0.55603	0.30084	0.09361	0.01968	0.00244	0.00154	8.21640	-1.86662	-16.44156	0.05109	0.60566	0.01564	0.00069	-0.02218	-0.00146	8.29000
354			3.53000	-3.30326	4.03899	12.57775	0.00079	0.00122	0.00142	0.00001	-0.00004	-0.00000	89.65604	-1.82033	-12.31004	-0.11929	0.00554	0.02514	-0.00651	-0.00008	-0.00185	39.73002	1.04248	1.63357	-0.10767	0.05335	0.02312	-0.00654	-0.00232	-0.00119	10.46765	-2.32785	8.66791	0.56640	0.30033	0.09410	0.01616	0.00243	-0.00064	8.20689	-1.85400	-16.39259	0.04544	0.60502	0.01666	0.00048	-0.01886	-0.00108	8.30219
355			3.54000	-3.31071	4.05474	12.57907	0.00076	0.00125	0.00147	0.00001	-0.00003	-0.00000	89.62489	-1.78156	-12.30330	-0.11926	0.00554	0.02575	-0.00650	-0.00005	-0.00157	39.69344	1.07925	1.63770	-0.10817	0.05424	0.02321	-0.00711	-0.00252	-0.00098	10.45445	-2.33020	8.67934	0.57704	0.29985	0.09395	0.01073	0.00187	-0.00280	8.20165	-1.84190	-16.36267	0.03991	0.60563	0.01678	0.00009	-0.01568	-0.00051	8.31103
356			3.55000	-3.31785	4.06445	12.58025	0.00073	0.00127	0.00151	0.00001	-0.00002	-0.00000	89.59334	-1.75036	-12.30087	-0.11930	0.00554	0.02621	-0.00661	-0.00000	-0.00127	39.65464	1.11436	1.63671	-0.10861	0.05521	0.02348	-0.00745	-0.00274	-0.00081	10.44777	-2.32869	8.70284	0.58700	0.30068	0.09356	0.00509	0.00073	-0.00475	8.20308	-1.82964	-16.35353	0.03322	0.60728	0.01646	-0.00030	-0.01338	0.00008	8.31916
357			3.56000	-3.32535	4.06849	12.58278	0.00071	0.00129	0.00154	0.00001	-0.00000	-0.00001	89.56143	-1.72597	-12.30299	-0.11946	0.00555	0.02657	-0.00660	0.00004	-0.00099	39.61496	1.14814	1.63182	-0.10904	0.05602	0.02373	-0.00751	-0.00288	-0.00067	10.44686	-2.32239	8.73712	0.59806	0.30148	0.09298	0.00005	-0.00111	-0.00662	8.21215	-1.81609	-16.36487	0.02516	0.60749	0.01616	-0.00054	-0.01242	0.00065	8.32895
358			3.57000	-3.33335	4.06828	12.58723	0.00070	0.00130	0.00156	0.00001	0.00000	-0.00001	89.53026	-1.70767	-12.30905	-0.11967	0.00556	0.02684	-0.00630	0.00007	-0.00074	39.57596	1.18024	1.62403	-0.10939	0.05673	0.02398	-0.00728	-0.00291	-0.00054	10.45089	-2.30975	8.78244	0.60888	0.30193	0.09273	-0.00450	-0.00381	-0.00864	8.22916	-1.79990	-16.39556	0.01799	0.60777	0.01610	-0.00062	-0.01315	0.00116	8.34196
359			3.58000	-3.34153	4.06542	12.59332	0.00070	0.00130	0.00157	0.00001	0.00001	-0.00002	89.50151	-1.69456	-12.31774	-0.11981	0.00554	0.02698	-0.00564	0.00008	-0.00054	39.53910	1.20989	1.61414	-0.10959	0.05738	0.02431	-0.00675	-0.00283	-0.00041	10.45945	-2.28880	8.83963	0.61840	0.30250	0.09335	-0.00896	-0.00734	-0.01096	8.25394	-1.77972	-16.44312	0.01189	0.60834	0.01682	-0.00056	-0.01562	0.00167	8.35880
360			3.59000	-3.34948	4.06045	12.59875	0.00071	0.00130	0.00157	0.00001	0.00001	-0.00001	89.47681	-1.68490	-12.32619	-0.11977	0.00550	0.02699	-0.00471	0.00006	-0.00044	39.50587	1.23604	1.60285	-0.10964	0.05807	0.02480	-0.00596	-0.00260	-0.00027	10.47257	-2.25798	8.90975	0.62528	0.30350	0.09380	-0.01358	-0.01134	-0.01352	8.28626	-1.75444	-16.50404	0.00840	0.60841	0.01736	-0.00050	-0.01964	0.00209	8.37982
361			3.60000	-3.35710	4.05307	12.59958	0.00071	0.00129	0.00156	0.00001	0.00002	0.00001	89.45680	-1.67590	-12.33001	-0.11959	0.00545	0.02695	-0.00364	-0.00000	-0.00047	39.47726	1.25737	1.59119	-0.10924	0.05873	0.02526	-0.00503	-0.00218	-0.00013	10.49041	-2.21668	8.99435	0.63012	0.30183	0.09277	-0.01839	-0.01509	-0.01621	8.32553	-1.72322	-16.57448	0.00597	0.60420	0.01699	-0.00042	-0.02450	0.00230	8.40510
362			3.61000	-3.36439	4.04346	12.59294	0.00072	0.00128	0.00154	0.00001	0.00002	0.00003	89.44191	-1.66487	-12.32581	-0.11940	0.00540	0.02692	-0.00243	-0.00008	-0.00058	39.45364	1.27268	1.58032	-0.10855	0.05905	0.02541	-0.00406	-0.00161	0.00002	10.51321	-2.16520	9.09632	0.63303	0.29979	0.09073	-0.02350	-0.01804	-0.01916	8.37089	-1.68600	-16.65086	0.00494	0.59944	0.01565	-0.00040	-0.02961	0.00227	8.43429
363			3.62000	-3.37102	4.03308	12.57963	0.00073	0.00127	0.00152	0.00001	0.00002	0.00004	89.43298	-1.65097	-12.31365	-0.11923	0.00537	0.02691	-0.00101	-0.00014	-0.00069	39.43486	1.28100	1.57076	-0.10759	0.05894	0.02519	-0.00314	-0.00097	0.00018	10.54144	-2.10473	9.21986	0.63566	0.29705	0.08787	-0.02900	-0.01963	-0.02232	8.42201	-1.64302	-16.73090	0.00347	0.59366	0.01361	-0.00031	-0.03430	0.00206	8.46701
364			3.63000	-3.37626	4.02392	12.56330	0.00073	0.00126	0.00150	0.00001	0.00002	0.00004	89.43140	-1.63532	-12.29653	-0.11892	0.00533	0.02682	0.00059	-0.00017	-0.00071	39.42063	1.28196	1.56199	-0.10661	0.05829	0.02466	-0.00234	-0.00036	0.00038	10.57546	-2.03750	9.36881	0.63616	0.29137	0.08351	-0.03446	-0.01924	-0.02504	8.47920	-1.59512	-16.81287	0.00206	0.58700	0.00999	-0.00021	-0.03795	0.00153	8.50328
365			3.64000	-3.37983	4.01740	12.54775	0.00074	0.00125	0.00147	0.00001	0.00001	0.00004	89.43763	-1.62012	-12.27760	-0.11849	0.00527	0.02660	0.00207	-0.00018	-0.00065	39.41014	1.27540	1.55269	-0.10581	0.05727	0.02400	-0.00177	0.00014	0.00060	10.61500	-1.96727	9.54388	0.63226	0.28431	0.07934	-0.03905	-0.01657	-0.02704	8.54262	-1.54383	-16.89397	0.00449	0.58332	0.00583	-0.00050	-0.04016	0.00087	8.54321
366			3.65000	-3.38217	4.01394	12.53502	0.00073	0.00123	0.00144	0.00000	0.00001	0.00003	89.45034	-1.60714	-12.25839	-0.11794	0.00518	0.02626	0.00311	-0.00018	-0.00052	39.40195	1.26142	1.54150	-0.10524	0.05594	0.02325	-0.00149	0.00056	0.00084	10.65900	-1.89989	9.74053	0.63255	0.27838	0.07716	-0.04283	-0.01145	-0.02836	8.61107	-1.49182	-16.96972	0.00328	0.58379	0.00299	-0.00039	-0.04017	0.00040	8.58626
367			3.66000	-3.38441	4.01318	12.52524	0.00073	0.00121	0.00141	0.00000	0.00000	0.00002	89.46677	-1.59724	-12.23883	-0.11742	0.00509	0.02577	0.00361	-0.00018	-0.00037	39.39450	1.24029	1.52805	-0.10486	0.05425	0.02236	-0.00144	0.00090	0.00103	10.70606	-1.84306	9.94921	0.63312	0.27620	0.07797	-0.04526	-0.00405	-0.02913	8.68139	-1.44275	-17.03510	0.00307	0.59280	0.00173	-0.00036	-0.03742	0.00020	8.63072
368			3.67000	-3.38742	4.01401	12.51723	0.00071	0.00119	0.00138	0.00000	-0.00000	0.00002	89.48447	-1.59050	-12.21807	-0.11702	0.00500	0.02512	0.00368	-0.00019	-0.00024	39.38684	1.21306	1.51270	-0.10453	0.05230	0.02144	-0.00151	0.00119	0.00115	10.75442	-1.80383	10.15838	0.63235	0.27498	0.08035	-0.04592	0.00479	-0.02888	8.74849	-1.40070	-17.08747	0.00788	0.59965	0.00245	-0.00085	-0.03083	0.00022	8.67349
369			3.68000	-3.39117	4.01482	12.50942	0.00069	0.00116	0.00134	0.00001	0.00000	0.00002	89.50164	-1.58613	-12.19553	-0.11681	0.00492	0.02435	0.00354	-0.00020	-0.00014	39.37857	1.18123	1.49709	-0.10433	0.05006	0.02042	-0.00159	0.00141	0.00115	10.80220	-1.78579	10.35777	0.63560	0.27399	0.08268	-0.04472	0.01313	-0.02725	8.80678	-1.36882	-17.12821	0.00991	0.59837	0.00463	-0.00088	-0.02103	0.00033	8.71112
370			3.69000	-3.39469	4.01410	12.49985	0.00068	0.00113	0.00130	0.00000	0.00001	0.00003	89.51786	-1.58354	-12.17119	-0.11673	0.00485	0.02345	0.00339	-0.00021	-0.00007	39.36995	1.14706	1.48315	-0.10415	0.04766	0.01946	-0.00158	0.00155	0.00104	10.84698	-1.78700	10.53986	0.63855	0.27287	0.08459	-0.04053	0.01872	-0.02455	8.85220	-1.34835	-17.16234	0.01217	0.59410	0.00699	-0.00080	-0.01037	0.00044	8.74144
371			3.70000	-3.39680	4.01084	12.48701	0.00067	0.00109	0.00125	0.00000	0.00001	0.00003	89.53355	-1.58233	-12.14611	-0.11675	0.00479	0.02243	0.00341	-0.00020	0.00000	39.36165	1.11348	1.47311	-0.10395	0.04492	0.01844	-0.00142	0.00155	0.00084	10.88561	-1.80041	10.69943	0.64282	0.27056	0.08597	-0.03294	0.01998	-0.02116	8.88355	-1.33800	-17.19603	0.01478	0.58621	0.00954	-0.00063	-0.00161	0.00061	8.76445
372			3.71000	-3.39635	4.00469	12.47067	0.00068	0.00104	0.00118	-0.00000	0.00002	0.00004	89.54997	-1.58336	-12.12237	-0.11681	0.00471	0.02135	0.00367	-0.00018	0.00014	39.35464	1.08355	1.46805	-0.10379	0.04185	0.01735	-0.00111	0.00137	0.00059	10.91491	-1.81685	10.83301	0.64757	0.27031	0.08641	-0.02258	0.01730	-0.01734	8.90279	-1.33392	-17.23435	0.01375	0.57817	0.01128	-0.00034	0.00326	0.00082	8.78241
373			3.72000	-3.39250	3.99567	12.45156	0.00070	0.00099	0.00111	-0.00001	0.00002	0.00004	89.56832	-1.58946	-12.10205	-0.11684	0.00464	0.02025	0.00411	-0.00014	0.00038	39.34954	1.05989	1.46687	-0.10357	0.03880	0.01634	-0.00073	0.00101	0.00037	10.93315	-1.82889	10.93926	0.65297	0.27298	0.08699	-0.01136	0.01220	-0.01362	8.91383	-1.33144	-17.27966	0.00849	0.57437	0.01254	-0.00012	0.00411	0.00106	8.79846
374			3.73000	-3.38513	3.98391	12.43118	0.00072	0.00094	0.00103	-0.00001	0.00002	0.00003	89.58930	-1.60450	-12.08663	-0.11678	0.00457	0.01922	0.00458	-0.00010	0.00071	39.34659	1.04386	1.46690	-0.10340	0.03638	0.01575	-0.00039	0.00056	0.00023	10.94076	-1.83312	11.01903	0.65812	0.27543	0.08750	-0.00132	0.00626	-0.01010	8.92092	-1.32704	-17.33110	0.00177	0.57104	0.01364	-0.00002	0.00230	0.00126	8.81541
375			3.74000	-3.37493	3.96958	12.41104	0.00075	0.00088	0.00094	-0.00001	0.00003	0.00003	89.61259	-1.63143	-12.07627	-0.11659	0.00451	0.01819	0.00488	-0.00006	0.00105	39.34530	1.03558	1.46529	-0.10302	0.03491	0.01580	-0.00020	0.00012	0.00015	10.93976	-1.82935	11.07411	0.66041	0.27530	0.08703	0.00623	0.00073	-0.00670	8.92740	-1.31961	-17.38486	-0.00366	0.56670	0.01379	0.00004	-0.00018	0.00127	8.83462
376			3.75000	-3.36338	3.95296	12.39298	0.00077	0.00082	0.00086	-0.00001	0.00003	0.00002	89.63682	-1.67037	-12.07050	-0.11627	0.00448	0.01723	0.00479	-0.00003	0.00130	39.34452	1.03381	1.46064	-0.10235	0.03463	0.01657	-0.00030	-0.00024	0.00012	10.93272	-1.81938	11.10622	0.66270	0.27446	0.08725	0.01066	-0.00335	-0.00352	8.93555	-1.31030	-17.43529	-0.00837	0.56484	0.01416	0.00013	-0.00170	0.00115	8.85632
377			3.76000	-3.35220	3.93486	12.37887	0.00078	0.00076	0.00079	-0.00001	0.00003	0.00001	89.65958	-1.71776	-12.06860	-0.11591	0.00448	0.01644	0.00421	-0.00000	0.00139	39.34214	1.03656	1.45379	-0.10150	0.03539	0.01785	-0.00076	-0.00044	0.00008	10.92268	-1.80686	11.11689	0.66612	0.27533	0.08794	0.01125	-0.00494	-0.00045	8.94680	-1.30181	-17.47590	-0.01281	0.56515	0.01467	0.00028	-0.00136	0.00086	8.87981
378			3.77000	-3.34293	3.91653	12.36974	0.00079	0.00071	0.00073	-0.00001	0.00002	0.00001	89.67838	-1.76724	-12.06956	-0.11554	0.00449	0.01587	0.00325	0.00001	0.00131	39.33621	1.04164	1.44777	-0.10078	0.03635	0.01904	-0.00143	-0.00041	-0.00000	10.91343	-1.79808	11.10815	0.66936	0.27975	0.08961	0.00713	-0.00297	0.00255	8.96202	-1.29715	-17.50107	-0.01621	0.56834	0.01573	0.00048	0.00085	0.00042	8.90415
379			3.78000	-3.33647	3.89910	12.36521	0.00079	0.00067	0.00068	-0.00001	0.00002	0.00000	89.69187	-1.81266	-12.07164	-0.11532	0.00451	0.01544	0.00223	0.00001	0.00113	39.32605	1.04676	1.44572	-0.10041	0.03652	0.01955	-0.00209	-0.00019	-0.00010	10.90939	-1.80110	11.08258	0.67271	0.28306	0.09138	-0.00124	0.00250	0.00542	8.98177	-1.29870	-17.50667	-0.01826	0.56923	0.01725	0.00070	0.00424	-0.00018	8.92828
380			3.79000	-3.33277	3.88361	12.36377	0.00079	0.00064	0.00064	-0.00000	0.00002	-0.00000	89.70065	-1.85081	-12.07285	-0.11520	0.00453	0.01503	0.00146	0.00000	0.00090	39.31232	1.05004	1.44846	-0.10042	0.03563	0.01935	-0.00258	0.00009	-0.00015	10.91349	-1.82090	11.04328	0.67770	0.28526	0.09338	-0.01110	0.00908	0.00794	9.00556	-1.30746	-17.49056	-0.01943	0.56880	0.01924	0.00087	0.00760	-0.00094	8.95058
381			3.80000	-3.33122	3.87080	12.36363	0.00079	0.00061	0.00061	-0.00000	0.00001	-0.00000	89.70638	-1.88128	-12.07187	-0.11518	0.00455	0.01460	0.00099	-0.00002	0.00069	39.29645	1.05038	1.45459	-0.10063	0.03426	0.01885	-0.00287	0.00031	-0.00015	10.92531	-1.85538	10.99375	0.68221	0.28752	0.09503	-0.01901	0.01410	0.00984	9.03193	-1.32256	-17.45397	-0.01995	0.56822	0.02086	0.00097	0.00988	-0.00169	8.96957
382			3.81000	-3.33090	3.86103	12.36328	0.00079	0.00059	0.00059	-0.00000	0.00001	0.00000	89.71037	-1.90461	-12.06842	-0.11520	0.00458	0.01418	0.00074	-0.00003	0.00050	39.27940	1.04776	1.46222	-0.10098	0.03297	0.01839	-0.00303	0.00045	-0.00012	10.94199	-1.89858	10.93742	0.68480	0.28970	0.09639	-0.02344	0.01672	0.01108	9.05897	-1.34174	-17.40173	-0.02034	0.56727	0.02219	0.00099	0.01058	-0.00230	8.98468
383			3.82000	-3.33094	3.85442	12.36178	0.00079	0.00057	0.00057	0.00000	0.00001	0.00000	89.71343	-1.92127	-12.06315	-0.11527	0.00459	0.01378	0.00058	-0.00004	0.00033	39.26175	1.04295	1.47028	-0.10125	0.03188	0.01803	-0.00309	0.00051	-0.00010	10.96066	-1.94531	10.87695	0.68749	0.29168	0.09791	-0.02484	0.01743	0.01186	9.08531	-1.36234	-17.34025	-0.02127	0.56600	0.02371	0.00100	0.01008	-0.00271	8.99647
384			3.83000	-3.33079	3.85096	12.35965	0.00080	0.00056	0.00055	-0.00000	0.00000	0.00000	89.71584	-1.93161	-12.05813	-0.11532	0.00460	0.01343	0.00039	-0.00003	0.00017	39.24413	1.03758	1.47855	-0.10136	0.03121	0.01790	-0.00305	0.00049	-0.00012	10.97920	-1.99221	10.81405	0.68745	0.29428	0.09967	-0.02380	0.01695	0.01235	9.11010	-1.38260	-17.27544	-0.01972	0.56709	0.02499	0.00086	0.00923	-0.00289	9.00645
385			3.84000	-3.33024	3.85000	12.35808	0.00081	0.00055	0.00052	-0.00000	0.00000	0.00000	89.71708	-1.93551	-12.05570	-0.11534	0.00459	0.01316	-0.00004	-0.00000	0.00001	39.22690	1.03402	1.48782	-0.10108	0.03090	0.01794	-0.00299	0.00042	-0.00022	10.99592	-2.03717	10.75003	0.68981	0.29635	0.10056	-0.02076	0.01570	0.01242	9.13232	-1.40174	-17.21227	-0.02117	0.56559	0.02586	0.00080	0.00860	-0.00280	9.01612
386			3.85000	-3.32963	3.85016	12.35852	0.00081	0.00055	0.00051	-0.00000	-0.00000	-0.00000	89.71539	-1.93286	-12.05757	-0.11537	0.00457	0.01306	-0.00090	0.00003	-0.00013	39.20984	1.03421	1.49910	-0.10073	0.03088	0.01806	-0.00303	0.00032	-0.00035	11.00917	-2.07878	10.68661	0.69169	0.29728	0.10104	-0.01580	0.01395	0.01212	9.15057	-1.41952	-17.15547	-0.02200	0.56304	0.02648	0.00065	0.00830	-0.00249	9.02650
387			3.86000	-3.32949	3.85010	12.36151	0.00081	0.00055	0.00051	-0.00000	0.00000	-0.00000	89.70835	-1.92437	-12.06353	-0.11545	0.00454	0.01312	-0.00216	0.00006	-0.00024	39.19201	1.03879	1.51272	-0.10050	0.03101	0.01820	-0.00321	0.00022	-0.00048	11.01758	-2.11621	10.62534	0.69271	0.29896	0.10182	-0.00963	0.01213	0.01163	9.16339	-1.43551	-17.10874	-0.02002	0.56267	0.02706	0.00037	0.00806	-0.00202	9.03776
388			3.87000	-3.33021	3.84928	12.36716	0.00081	0.00055	0.00051	0.00000	0.00000	-0.00001	89.69447	-1.91187	-12.07219	-0.11559	0.00453	0.01328	-0.00354	0.00007	-0.00030	39.17266	1.04709	1.52792	-0.10063	0.03108	0.01822	-0.00348	0.00012	-0.00056	11.02068	-2.14942	10.56699	0.69586	0.30244	0.10368	-0.00352	0.01042	0.01117	9.16990	-1.44931	-17.07371	-0.01896	0.56382	0.02859	0.00013	0.00762	-0.00156	9.04931
389			3.88000	-3.33187	3.84783	12.37535	0.00081	0.00056	0.00051	0.00000	0.00000	-0.00001	89.67386	-1.89826	-12.08147	-0.11579	0.00452	0.01352	-0.00468	0.00007	-0.00030	39.15178	1.05744	1.54270	-0.10107	0.03121	0.01823	-0.00366	0.00002	-0.00054	11.01911	-2.17857	10.51159	0.70092	0.30619	0.10539	0.00107	0.00862	0.01073	9.16995	-1.46074	-17.04963	-0.02166	0.56560	0.02995	-0.00008	0.00695	-0.00112	9.05948
390			3.89000	-3.33413	3.84637	12.38581	0.00081	0.00057	0.00053	0.00000	0.00000	-0.00001	89.64868	-1.88662	-12.08936	-0.11608	0.00454	0.01378	-0.00532	0.00005	-0.00023	39.13069	1.06782	1.55477	-0.10164	0.03120	0.01808	-0.00358	-0.00007	-0.00043	11.01481	-2.20338	10.45851	0.70672	0.30820	0.10652	0.00311	0.00640	0.01028	9.16445	-1.47006	-17.03356	-0.02271	0.56673	0.03091	-0.00028	0.00609	-0.00080	9.06636
391			3.90000	-3.33622	3.84524	12.39799	0.00081	0.00058	0.00055	0.00000	0.00000	-0.00001	89.62182	-1.87962	-12.09468	-0.11646	0.00458	0.01397	-0.00540	0.00003	-0.00011	39.11103	1.07652	1.56191	-0.10192	0.03122	0.01794	-0.00325	-0.00017	-0.00025	11.01007	-2.22303	10.40752	0.70975	0.31016	0.10761	0.00272	0.00381	0.00973	9.15496	-1.47760	-17.02242	-0.02159	0.56812	0.03184	-0.00040	0.00522	-0.00060	9.06856
392			3.91000	-3.33726	3.84417	12.41086	0.00082	0.00060	0.00058	-0.00000	0.00000	-0.00001	89.59586	-1.87797	-12.09749	-0.11693	0.00463	0.01418	-0.00508	0.00001	0.00001	39.09404	1.08295	1.56325	-0.10168	0.03158	0.01793	-0.00277	-0.00027	-0.00008	11.00657	-2.23697	10.35944	0.71141	0.31243	0.10843	0.00101	0.00129	0.00896	9.14252	-1.48387	-17.01404	-0.02219	0.57048	0.03236	-0.00052	0.00476	-0.00049	9.06534
393			3.92000	-3.33666	3.84292	12.42281	0.00084	0.00062	0.00061	-0.00000	0.00000	-0.00001	89.57213	-1.88026	-12.09836	-0.11742	0.00468	0.01448	-0.00457	-0.00000	0.00008	39.07991	1.08736	1.55968	-0.10123	0.03226	0.01799	-0.00226	-0.00036	0.00005	11.00485	-2.24574	10.31538	0.71155	0.31250	0.10886	-0.00080	-0.00065	0.00804	9.12757	-1.48980	-17.00674	-0.02194	0.57092	0.03280	-0.00061	0.00505	-0.00048	9.05667
394			3.93000	-3.33427	3.84125	12.43162	0.00087	0.00065	0.00064	-0.00001	0.00000	-0.00001	89.55125	-1.88431	-12.09735	-0.11790	0.00473	0.01486	-0.00399	-0.00002	0.00010	39.06864	1.09079	1.55268	-0.10048	0.03328	0.01819	-0.00175	-0.00044	0.00012	11.00458	-2.25080	10.27579	0.71127	0.31148	0.10862	-0.00210	-0.00167	0.00709	9.11049	-1.49655	-16.99899	-0.02235	0.56995	0.03284	-0.00068	0.00600	-0.00053	9.04343
395			3.94000	-3.33063	3.83903	12.43530	0.00089	0.00067	0.00066	-0.00001	0.00000	-0.00000	89.53322	-1.88759	-12.09396	-0.11835	0.00477	0.01521	-0.00346	-0.00004	0.00006	39.06020	1.09432	1.54420	-0.09976	0.03407	0.01826	-0.00127	-0.00051	0.00013	11.00530	-2.25398	10.24071	0.71074	0.31075	0.10858	-0.00307	-0.00178	0.00619	9.09217	-1.50463	-16.99040	-0.02274	0.56999	0.03292	-0.00072	0.00706	-0.00058	9.02711
396			3.95000	-3.32654	3.83621	12.43345	0.00092	0.00069	0.00067	-0.00001	0.00000	0.00000	89.51747	-1.88864	-12.08820	-0.11875	0.00481	0.01544	-0.00306	-0.00005	-0.00001	39.05433	1.09893	1.53530	-0.09924	0.03452	0.01826	-0.00092	-0.00059	0.00011	11.00695	-2.25682	10.21033	0.70880	0.31071	0.10879	-0.00423	-0.00127	0.00528	9.07359	-1.51373	-16.98142	-0.02239	0.57077	0.03315	-0.00070	0.00766	-0.00058	9.00933
397			3.96000	-3.32280	3.83286	12.42777	0.00094	0.00071	0.00068	-0.00000	0.00000	0.00001	89.50325	-1.88675	-12.08093	-0.11907	0.00484	0.01566	-0.00280	-0.00006	-0.00009	39.04996	1.10507	1.52661	-0.09911	0.03483	0.01821	-0.00075	-0.00064	0.00007	11.00995	-2.25999	10.18518	0.70736	0.30877	0.10761	-0.00574	-0.00066	0.00423	9.05586	-1.52298	-16.97308	-0.02308	0.56782	0.03259	-0.00067	0.00736	-0.00051	8.99124
398			3.97000	-3.32000	3.82963	12.42116	0.00095	0.00072	0.00069	-0.00000	0.00000	0.00001	89.49001	-1.88205	-12.07329	-0.11924	0.00487	0.01596	-0.00254	-0.00006	-0.00015	39.04602	1.11252	1.51846	-0.09927	0.03511	0.01807	-0.00068	-0.00068	0.00004	11.01448	-2.26303	10.16562	0.70368	0.30800	0.10668	-0.00699	-0.00053	0.00313	9.03974	-1.53122	-16.96607	-0.02210	0.56687	0.03191	-0.00058	0.00605	-0.00039	8.97382
399			3.98000	-3.31844	3.82788	12.41626	0.00096	0.00074	0.00072	-0.00000	0.00000	0.00000	89.47839	-1.87578	-12.06610	-0.11926	0.00489	0.01638	-0.00209	-0.00006	-0.00018	39.04242	1.12074	1.51063	-0.09961	0.03558	0.01799	-0.00058	-0.00071	0.00003	11.02002	-2.26448	10.15181	0.70159	0.30906	0.10703	-0.00756	-0.00120	0.00199	9.02569	-1.53729	-16.96104	-0.02102	0.56838	0.03217	-0.00047	0.00360	-0.00026	8.95806
400			3.99000	-3.31822	3.82902	12.41434	0.00095	0.00076	0.00075	0.00000	-0.00000	0.00000	89.46950	-1.86941	-12.05950	-0.11914	0.00491	0.01680	-0.00150	-0.00006	-0.00017	39.03967	1.12913	1.50281	-0.09966	0.03616	0.01798	-0.00040	-0.00072	0.00003	11.02597	-2.26273	10.14380	0.70188	0.30674	0.10679	-0.00770	-0.00244	0.00075	9.01389	-1.53983	-16.95816	-0.02080	0.56553	0.03255	-0.00039	0.00004	-0.00010	8.94452
401			4.00000	-3.31961	3.83377	12.41531	0.00095	0.00079	0.00079	0.00000	-0.00001	-0.00000	89.46352	-1.86391	-12.05290	-0.11893	0.00493	0.01712	-0.00098	-0.00006	-0.00015	39.03808	1.13709	1.49471	-0.09943	0.03666	0.01803	-0.00023	-0.00070	0.00006	11.03220	-2.25705	10.14213	0.70049	0.30533	0.10626	-0.00789	-0.00375	-0.00064	9.00422	-1.53795	-16.95743	-0.01938	0.56456	0.03228	-0.00030	-0.00394	0.00006	8.93309
402			4.01000	-3.32289	3.84166	12.41842	0.00094	0.00081	0.00082	0.00001	-0.00001	-0.00000	89.45965	-1.85942	-12.04557	-0.11874	0.00495	0.01734	-0.00060	-0.00007	-0.00011	39.03736	1.14391	1.48625	-0.09899	0.03680	0.01791	-0.00011	-0.00067	0.00010	11.03905	-2.24759	10.14793	0.69911	0.30510	0.10627	-0.00867	-0.00476	-0.00226	8.99643	-1.53161	-16.95898	-0.01702	0.56621	0.03213	-0.00021	-0.00759	0.00025	8.92315
403			4.02000	-3.32791	3.85148	12.42320	0.00094	0.00084	0.00086	0.00001	-0.00002	-0.00001	89.45719	-1.85641	-12.03770	-0.11858	0.00499	0.01751	-0.00031	-0.00007	-0.00007	39.03722	1.14940	1.47679	-0.09830	0.03693	0.01780	0.00001	-0.00065	0.00015	11.04722	-2.23486	10.16263	0.69990	0.30417	0.10602	-0.01011	-0.00554	-0.00403	8.99049	-1.52138	-16.96384	-0.01531	0.56685	0.03192	-0.00013	-0.01046	0.00050	8.91424
404			4.03000	-3.33412	3.86194	12.42973	0.00093	0.00086	0.00089	0.00001	-0.00002	-0.00001	89.45620	-1.85492	-12.03039	-0.11840	0.00503	0.01776	0.00000	-0.00006	-0.00003	39.03791	1.15365	1.46627	-0.09739	0.03744	0.01785	0.00020	-0.00063	0.00019	11.05711	-2.21876	10.18668	0.69886	0.30294	0.10549	-0.01145	-0.00665	-0.00575	8.98677	-1.50791	-16.97353	-0.01259	0.56720	0.03139	-0.00006	-0.01230	0.00082	8.90643
405			4.04000	-3.34105	3.87220	12.43752	0.00093	0.00089	0.00093	0.00001	-0.00002	-0.00001	89.45676	-1.85450	-12.02429	-0.11820	0.00506	0.01810	0.00023	-0.00005	-0.00000	39.03997	1.15681	1.45526	-0.09635	0.03826	0.01800	0.00041	-0.00060	0.00021	11.06817	-2.19819	10.21909	0.69544	0.29986	0.10422	-0.01165	-0.00849	-0.00709	8.98574	-1.49218	-16.98940	-0.00976	0.56487	0.03044	-0.00001	-0.01285	0.00111	8.90059
406			4.05000	-3.34850	3.88145	12.44525	0.00093	0.00091	0.00096	0.00001	-0.00001	-0.00001	89.45803	-1.85471	-12.01910	-0.11802	0.00508	0.01851	0.00016	-0.00005	0.00002	39.04324	1.15902	1.44455	-0.09526	0.03929	0.01821	0.00050	-0.00055	0.00021	11.07899	-2.17195	10.25698	0.69302	0.29711	0.10340	-0.01023	-0.01114	-0.00783	8.98713	-1.47564	-17.01065	-0.00907	0.56325	0.02980	0.00002	-0.01219	0.00128	8.89701
407			4.06000	-3.35647	3.88909	12.45086	0.00094	0.00093	0.00098	0.00001	-0.00001	-0.00001	89.45799	-1.85537	-12.01390	-0.11795	0.00509	0.01897	-0.00034	-0.00005	0.00003	39.04637	1.16085	1.43493	-0.09407	0.04034	0.01839	0.00035	-0.00051	0.00018	11.08800	-2.13935	10.29610	0.69040	0.29548	0.10357	-0.00745	-0.01437	-0.00789	8.98968	-1.45998	-17.03428	-0.00863	0.56589	0.02941	0.00003	-0.01066	0.00128	8.89476
408			4.07000	-3.36495	3.89498	12.45243	0.00095	0.00095	0.00100	0.00001	-0.00001	0.00000	89.45440	-1.85670	-12.00787	-0.11809	0.00512	0.01935	-0.00120	-0.00006	0.00007	39.04787	1.16329	1.42701	-0.09291	0.04101	0.01839	0.00000	-0.00051	0.00011	11.09416	-2.10047	10.33197	0.68661	0.29374	0.10334	-0.00403	-0.01771	-0.00725	8.99219	-1.44655	-17.05640	-0.00609	0.56936	0.02846	0.00002	-0.00856	0.00110	8.89268
409			4.08000	-3.37339	3.89970	12.44932	0.00097	0.00096	0.00100	0.00001	-0.00001	0.00001	89.44597	-1.85958	-12.00128	-0.11839	0.00514	0.01950	-0.00216	-0.00005	0.00016	39.04668	1.16773	1.42087	-0.09205	0.04079	0.01803	-0.00041	-0.00062	0.00002	11.09714	-2.05606	10.36175	0.68448	0.29324	0.10334	-0.00076	-0.02081	-0.00629	8.99408	-1.43606	-17.07522	-0.00447	0.57157	0.02807	0.00001	-0.00613	0.00090	8.89031
410			4.09000	-3.38082	3.90420	12.44262	0.00099	0.00095	0.00098	0.00001	-0.00001	0.00001	89.43313	-1.86603	-11.99563	-0.11877	0.00516	0.01934	-0.00292	-0.00004	0.00031	39.04304	1.17588	1.41502	-0.09144	0.03999	0.01761	-0.00069	-0.00086	-0.00005	11.09734	-2.00724	10.38480	0.68508	0.29321	0.10366	0.00165	-0.02301	-0.00536	8.99526	-1.42866	-17.09080	-0.00644	0.57142	0.02851	0.00001	-0.00376	0.00077	8.88771
411			4.10000	-3.38631	3.90887	12.43424	0.00101	0.00094	0.00096	0.00001	-0.00001	0.00001	89.41754	-1.87762	-11.99230	-0.11907	0.00517	0.01898	-0.00339	-0.00002	0.00047	39.03835	1.18886	1.40762	-0.09107	0.03925	0.01746	-0.00076	-0.00119	-0.00010	11.09581	-1.95644	10.40258	0.68413	0.29115	0.10316	0.00247	-0.02295	-0.00467	8.99605	-1.42378	-17.10458	-0.00586	0.56901	0.02847	0.00001	-0.00210	0.00074	8.88569
412			4.11000	-3.38943	3.91327	12.42569	0.00102	0.00092	0.00093	0.00000	-0.00001	0.00001	89.40038	-1.89417	-11.99157	-0.11922	0.00518	0.01857	-0.00372	0.00000	0.00058	39.03385	1.20689	1.39792	-0.09097	0.03900	0.01775	-0.00070	-0.00151	-0.00014	11.09436	-1.90861	10.41835	0.68142	0.29009	0.10244	0.00092	-0.01974	-0.00452	8.99746	-1.41984	-17.11945	-0.00354	0.56760	0.02805	0.00001	-0.00200	0.00088	8.88578
413			4.12000	-3.39035	3.91642	12.41812	0.00102	0.00091	0.00090	0.00000	-0.00000	0.00001	89.38181	-1.91355	-11.99302	-0.11905	0.00519	0.01818	-0.00397	0.00002	0.00063	39.02996	1.22904	1.38695	-0.09173	0.03867	0.01803	-0.00059	-0.00170	-0.00018	11.09541	-1.87020	10.43716	0.68149	0.29013	0.10179	-0.00310	-0.01369	-0.00513	9.00081	-1.41417	-17.13949	-0.00323	0.56644	0.02774	0.00003	-0.00396	0.00123	8.88939
414			4.13000	-3.38953	3.91725	12.41213	0.00099	0.00089	0.00089	-0.00000	0.00000	0.00001	89.36227	-1.93417	-11.99559	-0.11847	0.00521	0.01783	-0.00391	0.00003	0.00067	39.02691	1.25338	1.37531	-0.09407	0.03767	0.01788	-0.00037	-0.00178	-0.00017	11.10107	-1.84446	10.46460	0.68186	0.29051	0.10156	-0.00830	-0.00728	-0.00664	9.00772	-1.40394	-17.16854	-0.00224	0.56589	0.02776	0.00003	-0.00762	0.00176	8.89718
415			4.14000	-3.38730	3.91513	12.40801	0.00094	0.00086	0.00088	-0.00000	0.00001	0.00000	89.34418	-1.95693	-11.99838	-0.11723	0.00521	0.01750	-0.00319	0.00003	0.00075	39.02598	1.27771	1.36122	-0.09837	0.03644	0.01759	0.00011	-0.00181	-0.00006	11.11156	-1.82762	10.50517	0.68356	0.28990	0.10078	-0.01273	-0.00332	-0.00882	9.01926	-1.38757	-17.20878	-0.00105	0.56469	0.02729	0.00002	-0.01187	0.00229	8.90882
416			4.15000	-3.38392	3.91010	12.40622	0.00083	0.00083	0.00087	-0.00001	0.00001	-0.00000	89.33126	-1.98316	-12.00125	-0.11516	0.00521	0.01721	-0.00175	0.00003	0.00082	39.02891	1.30029	1.34262	-0.10481	0.03578	0.01768	0.00089	-0.00182	0.00008	11.12547	-1.81223	10.56052	0.68571	0.28743	0.09942	-0.01578	-0.00215	-0.01108	9.03526	-1.36508	-17.25981	0.00147	0.56274	0.02628	-0.00004	-0.01583	0.00267	8.92322
417			4.16000	-3.37949	3.90269	12.40790	0.00066	0.00079	0.00088	-0.00001	0.00001	-0.00001	89.32703	-2.01140	-12.00486	-0.11209	0.00519	0.01699	0.00024	0.00004	0.00080	39.03665	1.31981	1.32052	-0.11364	0.03562	0.01806	0.00187	-0.00169	0.00019	11.14184	-1.79454	10.62890	0.68757	0.28383	0.09781	-0.01881	-0.00143	-0.01274	9.05435	-1.33746	-17.31870	0.00506	0.56049	0.02498	-0.00016	-0.01918	0.00282	8.93880
418			4.17000	-3.37436	3.89337	12.41460	0.00045	0.00074	0.00088	-0.00000	0.00001	-0.00002	89.33398	-2.03738	-12.01007	-0.10816	0.00512	0.01690	0.00260	0.00006	0.00069	39.04874	1.33499	1.29913	-0.12484	0.03496	0.01802	0.00299	-0.00133	0.00022	11.16137	-1.77771	10.70595	0.68776	0.28096	0.09608	-0.02351	0.00102	-0.01330	9.07454	-1.30596	-17.38165	0.00950	0.55940	0.02330	-0.00031	-0.02195	0.00274	8.95336
419			4.18000	-3.36953	3.88306	12.42772							89.35502	-2.05805	-12.01764							39.06496	1.34482	1.28196							11.18586	-1.76793	10.78539							9.09432	-1.27184	-17.44448							8.96453
420			4.19000	-3.36653	3.87375	12.44787							89.39417	-2.07380	-12.02759							39.08633	1.34866	1.26981							11.21646	-1.76722	10.86016							9.11345	-1.23755	-17.50238							8.97033
[truncated: 11 more columns]
