# Supplementary material for: Analysis of the impact of different landing heights and lateralities on lower limb joint load based on statistical parametric mapping
Source: PLoS One. 2025 May 30;20(5):e0324656. doi: 10.1371/journal.pone.0324656 (PMC12124505; doi:10.1371/journal.pone.0324656)
Supplement: S1 File — (ZIP) [file pone.0324656.s001.zip › Original data/016/右前30.txt]

	C:\Users\dell\Documents\Qualisys-GAIT1214\Data\zhangyahan_zhangyahan_2023-11-19_wjn015\2023-11-19\2023-11-19_unspecified\Gait LB - CAST 2.c3d	C:\Users\dell\Documents\Qualisys-GAIT1214\Data\zhangyahan_zhangyahan_2023-11-19_wjn015\2023-11-19\2023-11-19_unspecified\Gait LB - CAST 2.c3d	C:\Users\dell\Documents\Qualisys-GAIT1214\Data\zhangyahan_zhangyahan_2023-11-19_wjn015\2023-11-19\2023-11-19_unspecified\Gait LB - CAST 2.c3d	C:\Users\dell\Documents\Qualisys-GAIT1214\Data\zhangyahan_zhangyahan_2023-11-19_wjn015\2023-11-19\2023-11-19_unspecified\Gait LB - CAST 2.c3d	C:\Users\dell\Documents\Qualisys-GAIT1214\Data\zhangyahan_zhangyahan_2023-11-19_wjn015\2023-11-19\2023-11-19_unspecified\Gait LB - CAST 2.c3d	C:\Users\dell\Documents\Qualisys-GAIT1214\Data\zhangyahan_zhangyahan_2023-11-19_wjn015\2023-11-19\2023-11-19_unspecified\Gait LB - CAST 2.c3d	C:\Users\dell\Documents\Qualisys-GAIT1214\Data\zhangyahan_zhangyahan_2023-11-19_wjn015\2023-11-19\2023-11-19_unspecified\Gait LB - CAST 2.c3d	C:\Users\dell\Documents\Qualisys-GAIT1214\Data\zhangyahan_zhangyahan_2023-11-19_wjn015\2023-11-19\2023-11-19_unspecified\Gait LB - CAST 2.c3d	C:\Users\dell\Documents\Qualisys-GAIT1214\Data\zhangyahan_zhangyahan_2023-11-19_wjn015\2023-11-19\2023-11-19_unspecified\Gait LB - CAST 2.c3d	C:\Users\dell\Documents\Qualisys-GAIT1214\Data\zhangyahan_zhangyahan_2023-11-19_wjn015\2023-11-19\2023-11-19_unspecified\Gait LB - CAST 2.c3d	C:\Users\dell\Documents\Qualisys-GAIT1214\Data\zhangyahan_zhangyahan_2023-11-19_wjn015\2023-11-19\2023-11-19_unspecified\Gait LB - CAST 2.c3d	C:\Users\dell\Documents\Qualisys-GAIT1214\Data\zhangyahan_zhangyahan_2023-11-19_wjn015\2023-11-19\2023-11-19_unspecified\Gait LB - CAST 2.c3d	C:\Users\dell\Documents\Qualisys-GAIT1214\Data\zhangyahan_zhangyahan_2023-11-19_wjn015\2023-11-19\2023-11-19_unspecified\Gait LB - CAST 2.c3d	C:\Users\dell\Documents\Qualisys-GAIT1214\Data\zhangyahan_zhangyahan_2023-11-19_wjn015\2023-11-19\2023-11-19_unspecified\Gait LB - CAST 2.c3d	C:\Users\dell\Documents\Qualisys-GAIT1214\Data\zhangyahan_zhangyahan_2023-11-19_wjn015\2023-11-19\2023-11-19_unspecified\Gait LB - CAST 2.c3d	C:\Users\dell\Documents\Qualisys-GAIT1214\Data\zhangyahan_zhangyahan_2023-11-19_wjn015\2023-11-19\2023-11-19_unspecified\Gait LB - CAST 2.c3d	C:\Users\dell\Documents\Qualisys-GAIT1214\Data\zhangyahan_zhangyahan_2023-11-19_wjn015\2023-11-19\2023-11-19_unspecified\Gait LB - CAST 2.c3d	C:\Users\dell\Documents\Qualisys-GAIT1214\Data\zhangyahan_zhangyahan_2023-11-19_wjn015\2023-11-19\2023-11-19_unspecified\Gait LB - CAST 2.c3d	C:\Users\dell\Documents\Qualisys-GAIT1214\Data\zhangyahan_zhangyahan_2023-11-19_wjn015\2023-11-19\2023-11-19_unspecified\Gait LB - CAST 2.c3d	C:\Users\dell\Documents\Qualisys-GAIT1214\Data\zhangyahan_zhangyahan_2023-11-19_wjn015\2023-11-19\2023-11-19_unspecified\Gait LB - CAST 2.c3d	C:\Users\dell\Documents\Qualisys-GAIT1214\Data\zhangyahan_zhangyahan_2023-11-19_wjn015\2023-11-19\2023-11-19_unspecified\Gait LB - CAST 2.c3d	C:\Users\dell\Documents\Qualisys-GAIT1214\Data\zhangyahan_zhangyahan_2023-11-19_wjn015\2023-11-19\2023-11-19_unspecified\Gait LB - CAST 2.c3d	C:\Users\dell\Documents\Qualisys-GAIT1214\Data\zhangyahan_zhangyahan_2023-11-19_wjn015\2023-11-19\2023-11-19_unspecified\Gait LB - CAST 2.c3d	C:\Users\dell\Documents\Qualisys-GAIT1214\Data\zhangyahan_zhangyahan_2023-11-19_wjn015\2023-11-19\2023-11-19_unspecified\Gait LB - CAST 2.c3d	C:\Users\dell\Documents\Qualisys-GAIT1214\Data\zhangyahan_zhangyahan_2023-11-19_wjn015\2023-11-19\2023-11-19_unspecified\Gait LB - CAST 2.c3d	C:\Users\dell\Documents\Qualisys-GAIT1214\Data\zhangyahan_zhangyahan_2023-11-19_wjn015\2023-11-19\2023-11-19_unspecified\Gait LB - CAST 2.c3d	C:\Users\dell\Documents\Qualisys-GAIT1214\Data\zhangyahan_zhangyahan_2023-11-19_wjn015\2023-11-19\2023-11-19_unspecified\Gait LB - CAST 2.c3d	C:\Users\dell\Documents\Qualisys-GAIT1214\Data\zhangyahan_zhangyahan_2023-11-19_wjn015\2023-11-19\2023-11-19_unspecified\Gait LB - CAST 2.c3d	C:\Users\dell\Documents\Qualisys-GAIT1214\Data\zhangyahan_zhangyahan_2023-11-19_wjn015\2023-11-19\2023-11-19_unspecified\Gait LB - CAST 2.c3d	C:\Users\dell\Documents\Qualisys-GAIT1214\Data\zhangyahan_zhangyahan_2023-11-19_wjn015\2023-11-19\2023-11-19_unspecified\Gait LB - CAST 2.c3d	C:\Users\dell\Documents\Qualisys-GAIT1214\Data\zhangyahan_zhangyahan_2023-11-19_wjn015\2023-11-19\2023-11-19_unspecified\Gait LB - CAST 2.c3d	C:\Users\dell\Documents\Qualisys-GAIT1214\Data\zhangyahan_zhangyahan_2023-11-19_wjn015\2023-11-19\2023-11-19_unspecified\Gait LB - CAST 2.c3d	C:\Users\dell\Documents\Qualisys-GAIT1214\Data\zhangyahan_zhangyahan_2023-11-19_wjn015\2023-11-19\2023-11-19_unspecified\Gait LB - CAST 2.c3d	C:\Users\dell\Documents\Qualisys-GAIT1214\Data\zhangyahan_zhangyahan_2023-11-19_wjn015\2023-11-19\2023-11-19_unspecified\Gait LB - CAST 2.c3d	C:\Users\dell\Documents\Qualisys-GAIT1214\Data\zhangyahan_zhangyahan_2023-11-19_wjn015\2023-11-19\2023-11-19_unspecified\Gait LB - CAST 2.c3d	C:\Users\dell\Documents\Qualisys-GAIT1214\Data\zhangyahan_zhangyahan_2023-11-19_wjn015\2023-11-19\2023-11-19_unspecified\Gait LB - CAST 2.c3d	C:\Users\dell\Documents\Qualisys-GAIT1214\Data\zhangyahan_zhangyahan_2023-11-19_wjn015\2023-11-19\2023-11-19_unspecified\Gait LB - CAST 2.c3d	C:\Users\dell\Documents\Qualisys-GAIT1214\Data\zhangyahan_zhangyahan_2023-11-19_wjn015\2023-11-19\2023-11-19_unspecified\Gait LB - CAST 2.c3d	C:\Users\dell\Documents\Qualisys-GAIT1214\Data\zhangyahan_zhangyahan_2023-11-19_wjn015\2023-11-19\2023-11-19_unspecified\Gait LB - CAST 2.c3d	C:\Users\dell\Documents\Qualisys-GAIT1214\Data\zhangyahan_zhangyahan_2023-11-19_wjn015\2023-11-19\2023-11-19_unspecified\Gait LB - CAST 2.c3d	C:\Users\dell\Documents\Qualisys-GAIT1214\Data\zhangyahan_zhangyahan_2023-11-19_wjn015\2023-11-19\2023-11-19_unspecified\Gait LB - CAST 2.c3d	C:\Users\dell\Documents\Qualisys-GAIT1214\Data\zhangyahan_zhangyahan_2023-11-19_wjn015\2023-11-19\2023-11-19_unspecified\Gait LB - CAST 2.c3d	C:\Users\dell\Documents\Qualisys-GAIT1214\Data\zhangyahan_zhangyahan_2023-11-19_wjn015\2023-11-19\2023-11-19_unspecified\Gait LB - CAST 2.c3d	C:\Users\dell\Documents\Qualisys-GAIT1214\Data\zhangyahan_zhangyahan_2023-11-19_wjn015\2023-11-19\2023-11-19_unspecified\Gait LB - CAST 2.c3d	C:\Users\dell\Documents\Qualisys-GAIT1214\Data\zhangyahan_zhangyahan_2023-11-19_wjn015\2023-11-19\2023-11-19_unspecified\Gait LB - CAST 2.c3d	C:\Users\dell\Documents\Qualisys-GAIT1214\Data\zhangyahan_zhangyahan_2023-11-19_wjn015\2023-11-19\2023-11-19_unspecified\Gait LB - CAST 2.c3d	C:\Users\dell\Documents\Qualisys-GAIT1214\Data\zhangyahan_zhangyahan_2023-11-19_wjn015\2023-11-19\2023-11-19_unspecified\Gait LB - CAST 2.c3d	C:\Users\dell\Documents\Qualisys-GAIT1214\Data\zhangyahan_zhangyahan_2023-11-19_wjn015\2023-11-19\2023-11-19_unspecified\Gait LB - CAST 2.c3d	C:\Users\dell\Documents\Qualisys-GAIT1214\Data\zhangyahan_zhangyahan_2023-11-19_wjn015\2023-11-19\2023-11-19_unspecified\Gait LB - CAST 2.c3d
	CD	ZD	TIME	Right Ankle Angles	Right Ankle Angles	Right Ankle Angles	Right Ankle Moment	Right Ankle Moment	Right Ankle Moment	Right Ankle Power	Right Ankle Power	Right Ankle Power	Right GRF	Right GRF	Right GRF	Right Knee Angles	Right Knee Angles	Right Knee Angles	Right Knee Moment	Right Knee Moment	Right Knee Moment	Right Knee Power	Right Knee Power	Right Knee Power	Right Hip Angles	Right Hip Angles	Right Hip Angles	Right Hip Moment	Right Hip Moment	Right Hip Moment	Right Hip Power	Right Hip Power	Right Hip Power	RANKLE	RANKLE	RANKLE	RKNEE	RKNEE	RKNEE	RHIP	RHIP	RHIP	Left Ankle Angles	Left Ankle Angles	Left Ankle Angles	Left Ankle Moment	Left Ankle Moment	Left Ankle Moment	Left Ankle Power
	EVENT_LABEL	EVENT_LABEL	FRAME_NUMBERS	LINK_MODEL_BASED	LINK_MODEL_BASED	LINK_MODEL_BASED	LINK_MODEL_BASED	LINK_MODEL_BASED	LINK_MODEL_BASED	LINK_MODEL_BASED	LINK_MODEL_BASED	LINK_MODEL_BASED	LINK_MODEL_BASED	LINK_MODEL_BASED	LINK_MODEL_BASED	LINK_MODEL_BASED	LINK_MODEL_BASED	LINK_MODEL_BASED	LINK_MODEL_BASED	LINK_MODEL_BASED	LINK_MODEL_BASED	LINK_MODEL_BASED	LINK_MODEL_BASED	LINK_MODEL_BASED	LINK_MODEL_BASED	LINK_MODEL_BASED	LINK_MODEL_BASED	LINK_MODEL_BASED	LINK_MODEL_BASED	LINK_MODEL_BASED	LINK_MODEL_BASED	LINK_MODEL_BASED	LINK_MODEL_BASED	LINK_MODEL_BASED	LINK_MODEL_BASED	LINK_MODEL_BASED	LINK_MODEL_BASED	LINK_MODEL_BASED	LINK_MODEL_BASED	LINK_MODEL_BASED	LINK_MODEL_BASED	LINK_MODEL_BASED	LINK_MODEL_BASED	LINK_MODEL_BASED	LINK_MODEL_BASED	LINK_MODEL_BASED	LINK_MODEL_BASED	LINK_MODEL_BASED	LINK_MODEL_BASED
	ORIGINAL	ORIGINAL	ORIGINAL	ORIGINAL	ORIGINAL	ORIGINAL	ORIGINAL	ORIGINAL	ORIGINAL	ORIGINAL	ORIGINAL	ORIGINAL	ORIGINAL	ORIGINAL	ORIGINAL	ORIGINAL	ORIGINAL	ORIGINAL	ORIGINAL	ORIGINAL	ORIGINAL	ORIGINAL	ORIGINAL	ORIGINAL	ORIGINAL	ORIGINAL	ORIGINAL	ORIGINAL	ORIGINAL	ORIGINAL	ORIGINAL	ORIGINAL	ORIGINAL	ORIGINAL	ORIGINAL	ORIGINAL	ORIGINAL	ORIGINAL	ORIGINAL	ORIGINAL	ORIGINAL	ORIGINAL	ORIGINAL	ORIGINAL	ORIGINAL	ORIGINAL	ORIGINAL	ORIGINAL	ORIGINAL
ITEM	X	X	X	X	Y	Z	X	Y	Z	X	Y	Z	X	Y	Z	X	Y	Z	X	Y	Z	X	Y	Z	X	Y	Z	X	Y	Z	X	Y	Z	X	Y	Z	X	Y	Z	X	Y	Z	X	Y	Z	X	Y	Z	X
1	0.24000	0.36000	0.00000	-4.04437	6.03767	0.94953							-0.00000	0.00000	0.00000	-3.55425	0.18552	-28.40425							12.82963	-1.60541	17.87884																16.80374	7.82031	11.84966
2			0.01000	-3.97340	6.07890	0.95583							-0.00000	0.00000	0.00000	-3.49129	0.23751	-28.47243							12.79251	-1.64924	17.90719							2.61399	-8.15012	0.24487	2.99037	7.34738	-5.88973	-4.97350	3.83583	3.16665	17.32811	8.35355	12.63875
3			0.02000	-3.88939	6.10733	0.96007	-0.00708	0.00012	-0.00048	0.00116	-0.00000	-0.00000	-0.00000	0.00000	0.00000	-3.44035	0.28283	-28.53263	0.03613	0.01405	-0.00016	-0.00268	-0.00105	0.00001	12.74517	-1.69562	17.94366	-0.12094	0.00481	-0.00144	-0.01140	0.00047	0.00007	0.98176	-9.56257	-0.28349	2.56356	5.61542	-4.60784	-5.39966	4.84011	3.93112	17.88675	8.91059	13.42307	-0.00809	-0.00141	0.00017	0.00985
4			0.03000	-3.78542	6.11825	0.95842	-0.00690	0.00024	-0.00032	0.00143	0.00000	-0.00000	-0.00000	0.00000	0.00000	-3.40689	0.31735	-28.57321	0.03342	0.01475	-0.00032	-0.00142	-0.00076	0.00001	12.68685	-1.74549	17.98649	-0.10459	0.00580	-0.00009	-0.01168	0.00062	0.00001	-1.12235	-11.76210	-1.28258	1.87493	3.41015	-2.16941	-5.94543	5.75291	4.39656	18.48507	9.48813	14.18634	-0.00803	-0.00153	0.00024	0.01043
5			0.04000	-3.65062	6.10804	0.94624	-0.00670	0.00034	-0.00018	0.00181	0.00001	-0.00001	-0.00000	0.00000	0.00000	-3.39190	0.33884	-28.58193	0.03189	0.01514	-0.00050	-0.00038	-0.00036	-0.00001	12.61989	-1.80062	18.03152	-0.09524	0.00481	0.00088	-0.01175	0.00056	-0.00004	-3.66503	-15.04531	-2.89697	0.92955	1.14880	1.51683	-6.67394	6.34092	4.22117	19.12683	10.08856	14.93038	-0.00790	-0.00165	0.00027	0.01095
6			0.05000	-3.47196	6.07286	0.91714	-0.00646	0.00043	-0.00003	0.00227	0.00004	-0.00000	-0.00000	0.00000	0.00000	-3.39294	0.34643	-28.54567	0.03116	0.01530	-0.00072	0.00041	0.00009	-0.00008	12.54817	-1.86391	18.07039	-0.09091	0.00223	0.00161	-0.01152	0.00029	-0.00004	-6.66607	-19.40733	-5.34607	-0.27452	-0.92508	6.54998	-7.63902	6.47360	2.94036	19.81386	10.71782	15.67069	-0.00775	-0.00177	0.00024	0.01149
7			0.06000	-3.23814	6.00811	0.86225	-0.00616	0.00050	0.00011	0.00277	0.00007	0.00001	-0.00000	0.00000	0.00000	-3.40628	0.33986	-28.45039	0.03094	0.01528	-0.00099	0.00101	0.00058	-0.00022	12.47661	-1.93879	18.08981	-0.08950	-0.00095	0.00223	-0.01085	-0.00013	0.00006	-10.07937	-24.51783	-8.82258	-1.72285	-2.76469	12.82833	-8.84829	6.13874	0.17084	20.54557	11.38385	16.43123	-0.00765	-0.00190	0.00013	0.01212
8			0.07000	-2.94243	5.90961	0.77121	-0.00581	0.00056	0.00027	0.00320	0.00012	0.00005	-0.00000	0.00000	0.00000	-3.42865	0.31871	-28.28506	0.03099	0.01510	-0.00134	0.00146	0.00108	-0.00047	12.40944	-2.02857	18.07377	-0.08951	-0.00361	0.00283	-0.00968	-0.00055	0.00030	-13.77138	-29.86503	-13.32187	-3.34834	-4.44241	19.73824	-10.27714	5.43907	-4.18198	21.31794	12.09362	17.23858	-0.00765	-0.00205	-0.00005	0.01288
9			0.08000	-2.58421	5.77393	0.63498	-0.00537	0.00059	0.00042	0.00347	0.00016	0.00011	-0.00000	0.00000	0.00000	-3.45821	0.28221	-28.04794	0.03126	0.01465	-0.00177	0.00189	0.00155	-0.00082	12.34974	-2.13594	18.00699	-0.09027	-0.00543	0.00332	-0.00817	-0.00089	0.00070	-17.44309	-34.82969	-18.50882	-4.98926	-6.08225	26.12727	-11.90763	4.54856	-9.96074	22.12230	12.84647	18.11368	-0.00775	-0.00222	-0.00028	0.01375
10			0.09000	-2.17078	5.60173	0.44940	-0.00480	0.00056	0.00055	0.00346	0.00019	0.00019	-0.00000	0.00000	0.00000	-3.49551	0.22979	-27.75112	0.03172	0.01386	-0.00226	0.00243	0.00191	-0.00122	12.29842	-2.26321	17.87645	-0.09190	-0.00685	0.00352	-0.00655	-0.00119	0.00119	-20.43390	-38.70482	-23.66575	-6.38121	-7.80147	30.60722	-13.76430	3.65691	-16.95354	22.94409	13.62910	19.06361	-0.00795	-0.00243	-0.00054	0.01460
11			0.10000	-1.71868	5.40239	0.21875	-0.00408	0.00047	0.00064	0.00310	0.00017	0.00027	-0.00000	0.00000	0.00000	-3.54350	0.16208	-27.42086	0.03225	0.01272	-0.00275	0.00315	0.00208	-0.00155	12.25488	-2.41282	17.67088	-0.09462	-0.00818	0.00331	-0.00491	-0.00152	0.00160	-21.80576	-40.77581	-27.71911	-7.17119	-9.56698	31.87264	-15.94814	2.85663	-24.97041	23.76349	14.41705	20.07650	-0.00821	-0.00267	-0.00079	0.01524
12			0.11000	-1.25324	5.19607	-0.04143	-0.00318	0.00031	0.00067	0.00240	0.00011	0.00030	-0.00000	0.00000	0.00000	-3.60563	0.08303	-27.09579	0.03258	0.01128	-0.00320	0.00395	0.00196	-0.00163	12.21812	-2.58850	17.38095	-0.09834	-0.00927	0.00264	-0.00309	-0.00187	0.00169	-20.67233	-40.39070	-29.34192	-7.02689	-11.01426	28.85499	-18.56908	2.08123	-33.72840	24.55840	15.17877	21.12115	-0.00847	-0.00293	-0.00101	0.01543
13			0.12000	-0.80776	5.01200	-0.30273	-0.00208	0.00010	0.00063	0.00143	0.00003	0.00026	-0.00000	0.00000	0.00000	-3.68152	0.00059	-26.82423	0.03256	0.00973	-0.00357	0.00451	0.00157	-0.00132	12.18865	-2.79461	17.00113	-0.10344	-0.00950	0.00159	-0.00062	-0.00214	0.00128	-16.43566	-36.82008	-27.13131	-5.80777	-11.48804	20.77873	-21.66194	1.09834	-42.72677	25.30825	15.88151	22.15249	-0.00865	-0.00319	-0.00117	0.01497
14			0.13000	-0.42562	4.88498	-0.52445	-0.00078	-0.00017	0.00049	0.00042	-0.00002	0.00015	-0.00000	0.00000	0.00000	-3.76428	-0.07468	-26.66112	0.03214	0.00803	-0.00376	0.00441	0.00100	-0.00050	12.16980	-3.03571	16.53237	-0.11020	-0.00867	0.00014	0.00325	-0.00223	0.00014	-8.94206	-29.06503	-19.97588	-3.64196	-10.23679	7.31800	-25.18654	-0.43201	-51.27168	25.99587	16.49876	23.12238	-0.00869	-0.00342	-0.00125	0.01379
15			0.14000	-0.16314	4.84869	-0.65876	0.00069	-0.00048	0.00023	-0.00020	0.00002	0.00003	-0.00000	0.00000	0.00000	-3.83908	-0.13181	-26.66191	0.03120	0.00575	-0.00366	0.00326	0.00036	0.00070	12.16836	-3.31591	15.98359	-0.11856	-0.00740	-0.00187	0.00955	-0.00223	-0.00206	1.32138	-15.98320	-7.50050	-0.84315	-6.55668	-11.13025	-29.06109	-2.88849	-58.67148	26.60727	17.01914	23.99139	-0.00856	-0.00361	-0.00126	0.01200
16			0.15000	-0.08886	4.92574	-0.65880	0.00222	-0.00084	-0.00021	0.00019	0.00020	0.00003	-0.00000	0.00000	0.00000	-3.88364	-0.16016	-26.87413	0.02961	0.00222	-0.00313	0.00085	-0.00005	0.00182	12.19457	-3.63925	15.37053	-0.12798	-0.00656	-0.00473	0.01943	-0.00235	-0.00571	13.15400	3.25641	9.78872	2.27981	0.10387	-33.34999	-33.19695	-6.61627	-64.35406	27.13056	17.45332	24.73928	-0.00831	-0.00374	-0.00123	0.00986
17			0.16000	-0.27699	5.11729	-0.48526	0.00352	-0.00121	-0.00081	0.00200	0.00050	0.00038	-0.00000	0.00000	0.00000	-3.87013	-0.14869	-27.32946	0.02723	-0.00323	-0.00205	-0.00269	0.00043	0.00207	12.26132	-4.00973	14.71482	-0.13732	-0.00675	-0.00859	0.03366	-0.00289	-0.01095	24.79936	28.44295	30.62206	5.57620	10.11312	-57.46444	-37.46711	-11.81944	-67.79449	27.55453	17.83262	25.36860	-0.00796	-0.00382	-0.00119	0.00758
18			0.17000	-0.79090	5.39626	-0.11153	0.00416	-0.00151	-0.00155	0.00466	0.00079	0.00128	-0.00000	0.00000	0.00000	-3.76740	-0.08418	-28.03839	0.02399	-0.01135	-0.00037	-0.00680	0.00303	0.00053	12.38219	-4.43055	14.04409	-0.14482	-0.01058	-0.01405	0.05170	-0.00542	-0.01818	33.85712	57.40642	53.03079	9.06367	23.63479	-80.94282	-41.62585	-18.37963	-68.57121	27.86708	18.19836	25.90087	-0.00757	-0.00387	-0.00116	0.00535
19			0.18000	-1.65442	5.69985	0.47012	0.00364	-0.00168	-0.00239	0.00601	0.00083	0.00277	-0.00000	0.00000	0.00000	-3.54321	0.04978	-28.98224	0.01997	-0.02302	0.00196	-0.01049	0.00970	-0.00348	12.56756	-4.90174	13.38948	-0.14857	-0.02247	-0.02213	0.07088	-0.01347	-0.02786	36.51559	85.46017	74.26780	12.84379	40.51860	-100.35817	-45.19643	-25.72638	-66.52752	28.05258	18.59205	26.36526	-0.00719	-0.00390	-0.00120	0.00316
20			0.19000	-2.81668	5.91822	1.23881	0.00158	-0.00168	-0.00324	0.00318	0.00040	0.00465	-0.00000	0.00000	0.00000	-3.16780	0.27280	-30.10246	0.01551	-0.03921	0.00487	-0.01273	0.02334	-0.00967	12.82070	-5.41631	12.78186	-0.14817	-0.04796	-0.03422	0.08781	-0.03242	-0.04006	26.99385	105.79897	90.78324	16.99392	60.31616	-111.34621	-47.36742	-33.06438	-61.75255	28.08966	19.04782	26.78346	-0.00683	-0.00390	-0.00133	0.00096
21			0.20000	-4.12303	5.89115	2.13216	-0.00215	-0.00153	-0.00399	-0.00433	-0.00048	0.00634	-0.00000	0.00000	0.00000	-2.61492	0.60668	-31.29169	0.01138	-0.06031	0.00802	-0.01324	0.04747	-0.01576	13.13900	-5.95578	12.24958	-0.14676	-0.09235	-0.05184	0.10198	-0.06617	-0.05336	-1.36917	110.95977	98.54513	21.45061	82.45521	-109.04607	-46.87032	-39.71018	-54.53505	27.95472	19.58375	27.15929	-0.00652	-0.00385	-0.00159	-0.00128
22			0.21000	-5.31085	5.42982	3.03794	-0.00731	-0.00124	-0.00444	-0.01129	-0.00149	0.00695	-0.00000	0.00000	0.00000	-1.86083	1.07285	-32.39192	0.00835	-0.08493	0.01069	-0.01293	0.08448	-0.01753	13.51714	-6.48469	11.81585	-0.15055	-0.15579	-0.07530	0.11784	-0.10718	-0.06295	-53.10812	94.87913	93.53790	25.87604	106.41405	-89.13622	-41.95186	-45.28849	-45.25890	27.63056	20.19665	27.48076	-0.00631	-0.00375	-0.00197	-0.00354
23			0.22000	-6.04632	4.36628	3.79856	-0.01329	-0.00076	-0.00441	-0.00695	-0.00179	0.00566	-0.00000	0.00000	0.00000	-0.88009	1.68676	-33.20650	0.00638	-0.10865	0.01187	-0.01259	0.13211	-0.01158	13.95194	-6.94643	11.49841	-0.16665	-0.22670	-0.10173	0.14413	-0.12568	-0.05933	-126.90899	54.95704	72.03725	29.46546	132.11362	-49.39170	-30.54752	-49.98927	-33.89694	27.11379	20.86821	27.73272	-0.00620	-0.00358	-0.00246	-0.00575
24			0.23000	-6.00728	2.61326	4.23133	-0.01908	0.00009	-0.00372	0.01787	0.00031	0.00251	-0.00000	0.00000	0.00000	0.36555	2.45026	-33.52996	0.00555	-0.12338	0.01066	-0.01366	0.17849	0.00002	14.44886	-7.26200	11.31699	-0.20490	-0.28230	-0.12503	0.19750	-0.08126	-0.03106	-212.78780	-5.48836	31.29441	30.87412	160.43469	8.70170	-10.76188	-55.01131	-19.55939	26.41626	21.57565	27.90870	-0.00614	-0.00332	-0.00303	-0.00776
25			0.24000	-5.01137	0.20925	4.16251	0.16904	-0.08393	-0.03978	-0.42784	-0.38926	-0.01133	0.04360	-0.15357	0.28789	1.94163	3.34468	-33.19293	0.39784	0.19129	0.03508	-1.21374	-0.32117	0.04134	15.03241	-7.33581	11.30280	-1.10958	0.26835	-0.08581	1.24332	-0.03170	0.01683	-292.38071	-74.98383	-28.14794	28.34980	193.20763	78.95812	18.28852	-62.91728	-0.95062	25.56226	22.29657	28.01322	-0.00603	-0.00294	-0.00363	-0.00934
26			0.25000	-3.14111	-2.67502	3.46946	0.45187	-0.27717	-0.09517	-1.73765	-1.46177	-0.14273	0.07743	-0.32175	0.88601	3.94654	4.32548	-32.11282	0.87440	0.55066	0.08925	-3.31329	-1.04401	0.21048	15.75549	-7.07083	11.49799	-1.93970	0.94321	-0.00624	2.69433	-0.60141	0.00475	-344.48386	-136.83966	-99.20263	19.96221	232.66322	150.54562	55.48930	-77.35375	22.56177	24.58666	23.00653	28.05415	-0.00578	-0.00243	-0.00418	-0.01020
27			0.26000	-0.73897	-5.76299	2.12716	0.89445	-0.79373	-0.02801	-4.11005	-4.19152	-0.07628	0.00932	-0.20781	2.30173	6.50215	5.32186	-30.33948	0.59136	0.35797	0.05519	-2.78783	-0.74302	0.18164	16.70053	-6.39184	11.94341	-0.16118	0.95175	0.25514	0.29353	-1.14493	-0.36260	-353.80978	-178.88113	-167.40915	4.42503	280.64471	209.48985	96.77554	-101.97237	50.04777	23.53194	23.67652	28.03783	-0.00529	-0.00179	-0.00457	-0.01006
28			0.27000	1.77781	-8.70758	0.24900	1.02758	-1.45810	0.01159	-4.91416	-6.70196	0.04182	-0.18492	-0.05952	3.85471	9.72342	6.25612	-28.07814	1.05023	0.01347	-0.07061	-6.08562	-0.02979	-0.26432	17.96719	-5.27604	12.65848	1.50241	0.40403	0.33584	-3.64396	-0.68947	-0.70097	-317.46707	-200.27876	-215.18867	-16.70695	336.32938	242.66077	134.61887	-137.73238	77.97479	22.44050	24.27239	27.97408	-0.00446	-0.00105	-0.00469	-0.00878
29			0.28000	4.13497	-11.15663	-1.90611	0.91950	-1.65135	-0.06643	-4.24298	-5.57655	-0.25736	-0.32813	-0.12656	4.05645	13.64895	7.08994	-25.65163	2.24035	-0.06200	-0.17629	-15.34502	0.14388	-0.63633	19.62836	-3.78519	13.60693	0.84705	-0.07751	0.18323	-2.62974	0.15682	-0.47467	-246.36543	-207.68018	-229.73886	-37.07853	391.95667	243.84654	159.00377	-178.77260	99.34012	21.34182	24.75867	27.88112	-0.00325	-0.00024	-0.00446	-0.00646
30			0.29000	6.27189	-12.87099	-3.99211	0.84218	-1.33128	-0.19166	-3.61693	-2.63462	-0.66114	-0.21472	-0.34335	3.17787	18.14533	7.85982	-23.38464	2.95772	0.55433	0.02973	-22.34205	-1.33849	0.08861	21.65586	-2.08754	14.66465	-0.95703	0.71499	0.24550	3.48345	-1.47024	-0.67081	-161.19153	-206.80533	-209.09418	-47.71111	431.63626	216.85997	161.24109	-211.48982	105.62107	20.24295	25.10480	27.77989	-0.00165	0.00060	-0.00388	-0.00331
31			0.30000	8.24523	-13.81901	-5.68661	0.88647	-1.04267	-0.25811	-3.45723	-0.82702	-0.64699	-0.06768	-0.46961	2.45621	22.87034	8.64862	-21.49008	3.04187	1.02696	0.31076	-23.12622	-2.52195	0.64553	23.87725	-0.43859	15.64200	-1.75646	1.50754	0.40185	6.65755	-2.70046	-0.96514	-83.67432	-198.83206	-161.51572	-42.93790	438.49683	172.00632	139.44342	-220.89920	91.60583	19.12395	25.28679	27.68723	0.00027	0.00144	-0.00307	0.00056
32			0.31000	10.09399	-14.15804	-6.78466	1.01940	-0.95504	-0.26453	-3.48551	-0.05035	-0.35227	0.01270	-0.48150	2.19277	27.36004	9.51727	-20.04685	2.94071	1.18056	0.47541	-20.28409	-2.80635	0.54008	26.01961	0.89634	16.35678	-1.49298	1.87330	0.52027	5.12317	-2.47960	-0.85781	-27.64810	-182.98235	-99.80997	-24.46109	404.81616	120.42817	100.98463	-199.24104	58.62261	17.93934	25.28466	27.61238	0.00234	0.00225	-0.00227	0.00520
33			0.32000	11.79431	-14.12415	-7.22335	1.15486	-0.95452	-0.25550	-3.29750	0.23147	-0.04752	0.05365	-0.46865	2.14922	31.18286	10.45881	-19.04522	2.95009	1.24856	0.56698	-16.49945	-2.65078	0.18623	27.79984	1.74253	16.68876	-1.09814	2.03764	0.58103	2.87077	-1.66650	-0.38735	4.91369	-160.39679	-36.32886	-0.57514	335.90692	70.73722	58.75659	-149.74330	14.63700	16.63091	25.08235	27.55331	0.00431	0.00297	-0.00164	0.01068
34			0.33000	13.29873	-13.91252	-7.05713	1.25255	-0.96111	-0.23758	-2.83327	0.25536	0.18069	0.05369	-0.45712	2.13719	34.06406	11.39623	-18.44514	3.04107	1.22588	0.55172	-12.17699	-2.05631	-0.14827	29.01062	2.07428	16.60789	-0.90261	1.92048	0.56567	1.39675	-0.79753	0.15189	21.34002	-134.58040	18.97953	18.27213	247.02992	27.40810	24.20293	-85.56223	-27.51846	15.15233	24.66739	27.49150	0.00593	0.00351	-0.00130	0.01661
35			0.34000	14.57631	-13.61605	-6.42184	1.31705	-0.96328	-0.21355	-2.24530	0.21646	0.30287	0.02820	-0.43940	2.13280	35.93694	12.22133	-18.21722	3.13077	1.14558	0.45735	-7.72884	-1.24280	-0.30334	29.59074	2.00901	16.19351	-0.83451	1.64290	0.50917	0.43668	-0.29088	0.45326	31.06945	-108.98579	58.88174	25.26199	156.85825	-8.46116	3.08097	-24.80357	-54.57642	13.49379	24.02837	27.38560	0.00702	0.00381	-0.00121	0.02202
36			0.35000	15.61525	-13.24848	-5.50669	1.35889	-0.95623	-0.18560	-1.65933	0.23554	0.32237	0.01264	-0.38689	2.14441	36.91568	12.84981	-18.33589	3.07351	1.07773	0.38971	-3.75037	-0.49267	-0.34941	29.64412	1.75113	15.61926	-0.61791	1.47999	0.46008	-0.12864	-0.13010	0.47974	39.27762	-85.12906	78.79371	20.81201	80.42813	-36.20753	-4.59360	17.33771	-58.44078	11.68941	23.15718	27.17043	0.00752	0.00379	-0.00130	0.02582
37			0.36000	16.40830	-12.80711	-4.53200	1.37100	-0.93150	-0.15927	-1.11554	0.32677	0.27062	0.01709	-0.31643	2.13810	37.21778	13.25800	-18.74076	2.88641	1.04626	0.38320	-0.97390	0.06317	-0.38653	29.38594	1.50946	15.10282	-0.32948	1.47984	0.43415	-0.17794	-0.11757	0.31589	45.93745	-62.67118	77.57291	11.61845	24.87963	-54.51411	-2.98536	34.61168	-38.85020	9.80098	22.05682	26.77267	0.00748	0.00347	-0.00145	0.02731
38			0.37000	16.94776	-12.31420	-3.70830	1.34640	-0.88267	-0.13799	-0.62679	0.43430	0.18744	0.02739	-0.26354	2.06828	37.07515	13.49244	-19.32582	2.65880	1.02089	0.38996	0.62878	0.36555	-0.40424	29.04653	1.42253	14.84735	-0.19232	1.50173	0.42088	-0.10236	-0.09848	0.03614	49.03797	-40.74301	59.14733	5.90990	-10.93393	-63.06904	1.81283	30.95504	-2.61565	7.88925	20.75121	26.14304	0.00699	0.00289	-0.00156	0.02643
39			0.38000	17.23372	-11.81590	-3.17598	1.27947	-0.81451	-0.12474	-0.20260	0.50047	0.10675	0.03375	-0.24051	1.93732	36.66048	13.64346	-19.97062	2.45610	0.99163	0.38303	1.54644	0.41998	-0.38741	28.77915	1.52693	14.98069	-0.27150	1.47229	0.41163	-0.09731	0.01154	-0.27013	48.04692	-19.30671	32.32021	8.04470	-33.72551	-63.61085	4.73781	17.30182	38.90837	5.99264	19.29559	25.28831	0.00618	0.00215	-0.00158	0.02363
40			0.39000	17.28447	-11.35204	-2.96399	1.18249	-0.73887	-0.11227	0.14080	0.51210	0.04259	0.03770	-0.22847	1.77315	36.05799	13.79126	-20.58212	2.24457	0.95932	0.36579	2.15743	0.33362	-0.34833	28.61744	1.77632	15.51133	-0.40785	1.41082	0.40663	-0.08348	0.19247	-0.51531	45.12997	0.58470	7.67558	16.20651	-51.20053	-59.35129	3.73947	5.47160	73.66619	4.12513	17.78200	24.28463	0.00521	0.00140	-0.00149	0.01966
41			0.40000	17.13526	-10.92816	-2.99295	1.08074	-0.67189	-0.09774	0.40608	0.49517	0.00896	0.04064	-0.21514	1.61591	35.28503	13.96053	-21.12219	2.02647	0.92789	0.34345	2.61807	0.25206	-0.29981	28.50238	2.08503	16.33114	-0.49682	1.34204	0.40505	-0.09210	0.37006	-0.64330	43.81391	17.75649	-6.25513	24.55668	-68.62090	-53.95617	-0.47369	2.85754	92.92249	2.29094	16.32713	23.26334	0.00423	0.00077	-0.00129	0.01538
42			0.41000	16.82602	-10.51364	-3.11499	1.00463	-0.62588	-0.08163	0.62405	0.47947	0.00553	0.04202	-0.19190	1.49439	34.33015	14.11370	-21.60987	1.79675	0.88364	0.31509	2.92921	0.27078	-0.24670	28.34183	2.36630	17.26291	-0.46270	1.26920	0.39872	-0.15023	0.47846	-0.62570	46.50367	31.81710	-5.78548	27.60586	-88.19961	-50.04565	-5.90250	11.04811	93.48834	0.50543	15.04282	22.37241	0.00340	0.00037	-0.00101	0.01156
43			0.42000	16.38972	-10.06573	-3.17548	0.96205	-0.58810	-0.06368	0.82397	0.46453	0.01727	0.04594	-0.16345	1.39821	33.18157	14.17744	-22.08986	1.54830	0.83239	0.29208	3.03208	0.40001	-0.19776	28.05749	2.55694	18.12072	-0.34447	1.21790	0.38701	-0.20016	0.49860	-0.48775	52.88660	43.03569	6.97838	23.24465	-109.70718	-47.71598	-10.48676	27.29167	77.57614	-1.19642	14.01107	21.73746	0.00283	0.00022	-0.00066	0.00867
44			0.43000	15.85090	-9.55900	-3.07096	0.93599	-0.54691	-0.04703	1.00065	0.43968	0.02754	0.05360	-0.14039	1.30449	31.84688	14.08049	-22.58797	1.30514	0.78087	0.27703	2.93437	0.58201	-0.14899	27.61004	2.62997	18.75942	-0.24506	1.18498	0.37104	-0.21544	0.43395	-0.28787	60.43844	51.78898	25.77909	12.82091	-131.09441	-44.91754	-12.76665	46.61829	51.15751	-2.76810	13.27521	21.43735	0.00255	0.00031	-0.00029	0.00675
45			0.44000	15.22931	-8.99837	-2.77526	0.91802	-0.50246	-0.03250	1.13927	0.40219	0.02857	0.06241	-0.12498	1.21006	30.36144	13.78170	-23.09002	1.08566	0.72815	0.26373	2.68363	0.74334	-0.09370	27.00524	2.59624	19.10332	-0.19217	1.15548	0.35259	-0.21890	0.30492	-0.08927	66.31595	58.36707	43.49460	-0.53275	-149.43440	-39.54002	-12.29771	63.81989	21.78379	-4.16434	12.84087	21.49180	0.00254	0.00062	0.00009	0.00551
46			0.45000	14.54325	-8.41145	-2.32994	0.90366	-0.45514	-0.01817	1.22983	0.35380	0.01925	0.06881	-0.11405	1.11941	28.78300	13.28190	-23.55373	0.89344	0.67224	0.24559	2.33088	0.83283	-0.03585	26.28673	2.49232	19.15453	-0.16486	1.11769	0.33291	-0.21473	0.15516	0.06142	68.86272	63.09005	55.02771	-13.43924	-162.14552	-31.30679	-9.84879	75.06812	-3.44831	-5.34713	12.68041	21.85614	0.00273	0.00110	0.00049	0.00457
47			0.46000	13.81001	-7.83262	-1.81248	0.88210	-0.40857	-0.00538	1.26111	0.30130	0.00589	0.07049	-0.10512	1.02997	27.17533	12.62212	-23.93901	0.73068	0.60668	0.21832	1.93965	0.82645	0.01037	25.51794	2.36037	18.98304	-0.15155	1.05468	0.30986	-0.20428	0.03923	0.14095	67.84151	66.37592	58.54219	-23.17846	-167.95035	-22.09737	-7.08188	78.86179	-19.47579	-6.28696	12.74312	22.42948	0.00307	0.00169	0.00092	0.00361
48			0.47000	13.04530	-7.29151	-1.30249	0.84512	-0.36416	0.00564	1.22944	0.24805	-0.00566	0.06859	-0.09538	0.94155	25.59174	11.87056	-24.23244	0.59172	0.53711	0.18669	1.55011	0.74400	0.03348	24.76094	2.22941	18.70138	-0.13500	0.97568	0.28491	-0.17445	-0.00232	0.15091	63.67146	68.57710	54.86681	-28.26415	-167.09856	-14.58737	-5.71104	76.05262	-24.21234	-6.96432	12.96985	23.07939	0.00351	0.00235	0.00136	0.00247
49			0.48000	12.26455	-6.81237	-0.86209	0.79985	-0.32531	0.01480	1.15449	0.19611	-0.01208	0.06539	-0.08472	0.86081	24.06825	11.10178	-24.44998	0.47336	0.47292	0.15678	1.19481	0.62784	0.03511	24.05889	2.10831	18.42999	-0.10743	0.89931	0.26231	-0.12629	0.03143	0.11275	56.71759	69.83006	46.11861	-28.79839	-161.00127	-10.71027	-6.61058	68.99573	-18.50014	-7.37352	13.30412	23.67493	0.00402	0.00300	0.00180	0.00114
50			0.49000	11.48419	-6.41641	-0.52964	0.75638	-0.29031	0.02247	1.05991	0.14395	-0.01301	0.06196	-0.07545	0.78975	22.62428	10.37495	-24.62716	0.37366	0.41920	0.13084	0.89441	0.51428	0.02404	23.43005	1.99155	18.26757	-0.07869	0.83172	0.24408	-0.08195	0.11365	0.05095	47.27610	70.14256	34.62748	-26.25707	-151.82129	-11.01335	-9.52156	60.38226	-5.28302	-7.52573	13.69724	24.11281	0.00457	0.00359	0.00222	-0.00031
51			0.50000	10.72032	-6.12177	-0.32163	0.71495	-0.25931	0.02648	0.95351	0.09258	-0.00856	0.05824	-0.06851	0.72993	21.26312	9.71999	-24.80408	0.29682	0.37600	0.11019	0.67051	0.42201	0.00997	22.87106	1.86922	18.27265	-0.05942	0.76887	0.22751	-0.05500	0.20784	-0.01410	35.68113	69.51840	22.24322	-22.62324	-142.11571	-14.33703	-13.40054	52.53477	11.21516	-7.44864	14.10899	24.32855	0.00512	0.00410	0.00260	-0.00172
52			0.51000	9.98755	-5.94386	-0.24021	0.67871	-0.23580	0.02687	0.84316	0.04372	-0.00181	0.05378	-0.06325	0.68248	19.97368	9.13528	-25.00406	0.23900	0.33637	0.09288	0.51341	0.34956	0.00013	22.36329	1.73383	18.45348	-0.04482	0.70286	0.21064	-0.03818	0.27885	-0.06428	22.13569	67.86069	9.94979	-19.42379	-134.15813	-17.83409	-17.02948	47.13585	26.30264	-7.18298	14.50512	24.29688	0.00562	0.00448	0.00290	-0.00291
53			0.52000	9.30108	-5.89769	-0.28248	0.65053	-0.21739	0.02579	0.73270	-0.00418	0.00465	0.04833	-0.05893	0.64480	18.73749	8.59730	-25.21565	0.19098	0.29672	0.07699	0.39691	0.29173	-0.00193	21.88001	1.58220	18.76914	-0.02925	0.63289	0.19396	-0.02426	0.30619	-0.08871	6.73271	64.98872	-1.81491	-17.26611	-129.31361	-18.30658	-19.52327	45.06387	36.08092	-6.77882	14.85400	24.02823	0.00605	0.00470	0.00306	-0.00371
54			0.53000	8.67593	-5.99787	-0.44163	0.63133	-0.20288	0.02494	0.62546	-0.05147	0.01010	0.04272	-0.05523	0.61637	17.53398	8.07576	-25.39789	0.14890	0.26013	0.06264	0.30613	0.24711	0.00230	21.39343	1.41509	19.14645	-0.01422	0.57013	0.18078	-0.01218	0.29456	-0.08827	-10.12452	60.96929	-12.31222	-16.00083	-127.99548	-14.27246	-20.57299	46.34853	38.66784	-6.29329	15.12800	23.56275	0.00640	0.00475	0.00303	-0.00399
55			0.54000	8.12150	-6.25444	-0.69966	0.62097	-0.19453	0.02413	0.52722	-0.09834	0.01405	0.03774	-0.05276	0.60087	16.34093	7.54623	-25.50596	0.11794	0.23216	0.05111	0.24507	0.21642	0.00861	20.88018	1.23534	19.50596	-0.01092	0.52784	0.17415	-0.01004	0.26306	-0.07053	-27.34253	56.21015	-20.27357	-15.12118	-129.79845	-6.66919	-20.36056	50.29111	34.44986	-5.78594	15.30647	22.95833	0.00664	0.00464	0.00283	-0.00374
56			0.55000	7.63870	-6.66552	-1.02374	0.61873	-0.19058	0.02556	0.44218	-0.14282	0.01765	0.03311	-0.05103	0.59654	15.13726	6.99715	-25.51317	0.09277	0.21288	0.04046	0.19741	0.19583	0.01339	20.32557	1.04711	19.78338	-0.01718	0.50836	0.17552	-0.01717	0.22499	-0.04216	-43.18269	51.08869	-24.70815	-14.09922	-133.40707	2.40627	-19.27904	55.65169	25.33821	-5.31098	15.37663	22.27684	0.00674	0.00440	0.00251	-0.00300
57			0.56000	7.22362	-7.21100	-1.37415	0.62907	-0.19487	0.02853	0.37313	-0.18552	0.02068	0.02700	-0.04789	0.60373	13.91297	6.43142	-25.41343	0.06349	0.18801	0.02844	0.13813	0.16912	0.01390	19.72695	0.85557	19.94001	-0.01167	0.49660	0.17967	-0.01250	0.18178	-0.00662	-55.75888	45.69501	-25.64450	-12.58366	-136.72522	11.20678	-17.71974	60.90239	13.80905	-4.91003	15.33299	21.57223	0.00668	0.00407	0.00213	-0.00196
58			0.57000	6.87198	-7.85265	-1.71574	0.65248	-0.20602	0.03153	0.31508	-0.22363	0.02200	0.01870	-0.04516	0.62318	12.67686	5.86410	-25.21443	0.03637	0.15792	0.01625	0.07945	0.13544	0.01009	19.09485	0.66673	19.96454	-0.00793	0.48755	0.18394	-0.00883	0.13853	0.02990	-63.72620	39.93211	-24.00814	-10.44705	-137.41870	18.75552	-15.96273	64.53983	2.28102	-4.60849	15.17623	20.88573	0.00645	0.00367	0.00175	-0.00083
59			0.58000	6.58164	-8.54198	-2.02506	0.68477	-0.22322	0.03373	0.25879	-0.25356	0.02140	0.00741	-0.04283	0.65415	11.45814	5.31855	-24.93218	0.01479	0.12007	0.00413	0.03137	0.09407	0.00296	18.45122	0.48712	19.87053	-0.00764	0.47193	0.18497	-0.00847	0.09896	0.05953	-66.65599	33.64588	-21.24040	-7.68946	-133.45317	24.73743	-14.20361	65.32214	-7.22808	-4.41498	14.91180	20.24374	0.00605	0.00323	0.00138	0.00016
60			0.59000	6.35337	-9.22926	-2.29515	0.72831	-0.24944	0.03647	0.19839	-0.27466	0.02052	-0.00849	-0.03752	0.70294	10.30314	4.82263	-24.58567	-0.00902	0.06397	-0.01018	-0.01774	0.04297	-0.00788	17.82647	0.32208	19.69102	0.01850	0.43543	0.18010	0.01933	0.06617	0.07496	-64.75610	26.76118	-18.82506	-4.41112	-123.55544	29.22761	-12.57007	62.39764	-13.35125	-4.32238	14.55103	19.65575	0.00555	0.00278	0.00104	0.00087
61			0.60000	6.18849	-9.86741	-2.53312	0.77461	-0.28537	0.03888	0.13126	-0.28238	0.01938	-0.02707	-0.03078	0.76895	9.26695	4.40301	-24.19536	-0.02274	-0.00125	-0.02438	-0.03904	-0.00066	-0.01925	17.25587	0.17512	19.47033	0.05100	0.38228	0.17030	0.04683	0.04402	0.07388	-58.61147	19.64669	-17.41480	-0.91470	-107.78934	31.99814	-11.08414	55.38006	-15.47299	-4.31209	14.11209	19.11846	0.00501	0.00234	0.00077	0.00126
62			0.61000	6.08203	-10.41807	-2.74773	0.81773	-0.32210	0.04188	0.06754	-0.26511	0.01841	-0.04174	-0.02594	0.83759	8.39698	4.07795	-23.78949	-0.02723	-0.04978	-0.03473	-0.03809	-0.01852	-0.02611	16.77552	0.04816	19.25605	0.06678	0.34613	0.16439	0.04893	0.03425	0.06168	-49.32410	13.18608	-16.54533	2.39181	-87.67070	32.28056	-9.69089	44.46230	-13.63861	-4.36007	13.61978	18.62539	0.00447	0.00197	0.00060	0.00138
63			0.62000	6.02045	-10.85849	-2.94102	0.85245	-0.34834	0.04523	0.01810	-0.22015	0.01738	-0.04817	-0.02541	0.89422	7.72044	3.85454	-23.40477	-0.02624	-0.06273	-0.03893	-0.02751	-0.01343	-0.02581	16.41648	-0.05809	19.09202	0.05604	0.35027	0.16755	0.02821	0.03474	0.04252	-38.51487	8.08708	-15.77460	5.32172	-65.39051	29.92988	-8.30821	30.55317	-8.55625	-4.44209	13.10324	18.17326	0.00401	0.00169	0.00051	0.00130
64			0.63000	5.98852	-11.18437	-3.11654	0.87794	-0.36642	0.04775	-0.01663	-0.16353	0.01641	-0.04751	-0.02858	0.93667	7.24450	3.73186	-23.06909	-0.01992	-0.04861	-0.03851	-0.01398	-0.00311	-0.02138	16.19835	-0.14347	19.00971	0.02959	0.37891	0.17598	0.00765	0.04027	0.01788	-27.98086	4.37878	-15.51003	7.94384	-43.32864	26.50122	-6.84631	15.48275	-1.90205	-4.53638	12.59177	17.76405	0.00367	0.00150	0.00048	0.00112
65			0.64000	5.97546	-11.40810	-3.28593	0.89954	-0.37680	0.05095	-0.04188	-0.11004	0.01665	-0.04081	-0.03284	0.96762	6.95675	3.70086	-22.78217	-0.01971	-0.01359	-0.03565	-0.00787	0.00090	-0.01695	16.12015	-0.20766	19.01453	0.01164	0.42664	0.19007	0.00043	0.04502	-0.00629	-19.32160	1.79893	-16.15511	10.20038	-24.17380	24.33041	-5.17914	1.85654	3.78623	-4.62588	12.11023	17.40582	0.00347	0.00139	0.00049	0.00091
66			0.65000	5.97388	-11.55608	-3.46097	0.91502	-0.38194	0.05379	-0.05788	-0.07196	0.01755	-0.02984	-0.03888	0.99068	6.82221	3.74069	-22.51824	-0.01488	0.03939	-0.03066	-0.00264	-0.00622	-0.01376	16.15642	-0.24905	19.07983	-0.01212	0.48833	0.20799	0.00152	0.04059	-0.02257	-13.57550	0.28091	-17.16447	11.66391	-10.37927	24.54980	-3.14121	-7.94803	6.32232	-4.69905	11.67628	17.11029	0.00344	0.00135	0.00049	0.00069
67			0.66000	5.97660	-11.66166	-3.64250	0.92862	-0.38465	0.05575	-0.06040	-0.05399	0.01800	-0.01924	-0.04597	1.01039	6.78834	3.81932	-22.24887	-0.00331	0.09265	-0.02559	-0.00018	-0.01808	-0.01191	16.26457	-0.26443	19.16047	-0.03898	0.54168	0.22356	0.00819	0.01776	-0.02499	-10.85030	-0.11402	-17.40587	11.71143	-3.10480	26.42439	-0.56109	-12.78675	5.05285	-4.75078	11.30021	16.88886	0.00358	0.00136	0.00048	0.00048
68			0.67000	5.97597	-11.75451	-3.81957	0.94731	-0.39030	0.05721	-0.04661	-0.05357	0.01738	-0.01225	-0.05264	1.03071	6.79868	3.89960	-21.96104	0.00956	0.12917	-0.02253	0.00018	-0.02228	-0.01124	16.39771	-0.24922	19.21325	-0.05746	0.57160	0.23313	0.01265	-0.02407	-0.01323	-10.43439	0.57577	-16.23027	9.94519	-1.86309	28.52834	2.59828	-12.96604	0.75749	-4.78232	10.98698	16.74796	0.00387	0.00140	0.00043	0.00029
69			0.68000	5.96437	-11.85429	-3.97936	0.96543	-0.39740	0.05870	-0.01761	-0.06442	0.01609	-0.00862	-0.05716	1.04953	6.80653	3.94790	-21.65633	0.01854	0.15064	-0.02118	0.00095	-0.01515	-0.01124	16.51701	-0.19982	19.20921	-0.06285	0.58783	0.23879	0.01101	-0.07658	0.00694	-11.42913	2.15492	-14.09404	6.52349	-4.97153	29.98717	6.12037	-9.81025	-5.04563	-4.79911	10.73913	16.68552	0.00425	0.00144	0.00036	0.00013
70			0.69000	5.93536	-11.97189	-4.11901	0.98164	-0.40401	0.06021	0.01896	-0.08109	0.01521	-0.00816	-0.05885	1.06748	6.78274	3.94205	-21.34201	0.02047	0.15995	-0.02080	0.00236	-0.00055	-0.01146	16.59818	-0.11558	19.13894	-0.05427	0.59944	0.24239	0.00548	-0.12896	0.02751	-13.23208	4.23532	-12.24037	2.22552	-10.18426	30.52664	9.55745	-5.03296	-10.53689	-4.80718	10.55620	16.68734	0.00463	0.00152	0.00031	0.00001
71			0.70000	5.88623	-12.11297	-4.24932	0.99614	-0.40981	0.06186	0.05134	-0.09983	0.01594	-0.01051	-0.05936	1.08251	6.71742	3.87734	-21.02732	0.01950	0.15854	-0.02174	0.00353	0.01410	-0.01205	16.63251	-0.00068	19.01425	-0.04450	0.60540	0.24434	0.00100	-0.16896	0.04106	-15.52459	6.26516	-11.88071	-1.80557	-15.27603	30.10246	12.35583	-0.22876	-14.04739	-4.80990	10.43201	16.72866	0.00495	0.00161	0.00032	-0.00007
72			0.71000	5.81936	-12.27983	-4.39011	1.00652	-0.41375	0.06328	0.06955	-0.11740	0.01877	-0.01396	-0.05868	1.09221	6.61709	3.76658	-20.72148	0.01405	0.15242	-0.02282	0.00318	0.02304	-0.01228	16.62411	0.13581	18.86298	-0.03380	0.61320	0.24636	-0.00141	-0.18942	0.04332	-18.01658	7.75219	-13.56390	-4.51848	-18.62688	28.75300	14.02761	3.43043	-14.55600	-4.80802	10.35533	16.78016	0.00519	0.00173	0.00039	-0.00011
73			0.72000	5.74050	-12.47085	-4.56162	1.01188	-0.41654	0.06520	0.07072	-0.13044	0.02357	-0.01763	-0.05800	1.09558	6.49732	3.63415	-20.43324	0.00897	0.14496	-0.02483	0.00217	0.02477	-0.01240	16.58566	0.28093	18.71996	-0.03080	0.62160	0.24959	-0.00247	-0.18578	0.03320	-20.20420	8.47261	-16.93485	-5.34867	-19.56840	26.37667	14.30600	5.30601	-11.81888	-4.80162	10.31306	16.81594	0.00536	0.00186	0.00053	-0.00011
74			0.73000	5.65589	-12.67825	-4.77543	1.01035	-0.41825	0.06598	0.05957	-0.13484	0.02853	-0.02173	-0.05852	1.09078	6.37442	3.50714	-20.17390	0.01069	0.13477	-0.02696	0.00249	0.02038	-0.01164	16.53333	0.42057	18.61914	-0.04322	0.62103	0.25046	-0.00392	-0.15663	0.01106	-21.36518	8.49744	-20.92674	-4.41439	-18.30764	22.58101	13.29448	5.26107	-6.14883	-4.79053	10.29321	16.81866	0.00545	0.00199	0.00072	-0.00010
75			0.74000	5.57004	-12.88730	-5.02980	1.00292	-0.41659	0.06652	0.04554	-0.12699	0.03232	-0.02564	-0.05870	1.07767	6.25948	3.40682	-19.96021	0.01103	0.12348	-0.02940	0.00231	0.01327	-0.00960	16.48269	0.54358	18.58916	-0.05538	0.61405	0.24985	-0.00424	-0.11000	-0.02044	-20.88196	8.10752	-24.18879	-2.40556	-15.59478	16.82758	11.42539	3.56189	1.82517	-4.77461	10.28572	16.78255	0.00548	0.00209	0.00092	-0.00008
76			0.75000	5.48480	-13.07995	-5.30912	0.99083	-0.41436	0.06639	0.03840	-0.10811	0.03334	-0.02871	-0.05750	1.06104	6.15601	3.34371	-19.81463	0.00773	0.11230	-0.03115	0.00144	0.00667	-0.00575	16.44534	0.64403	18.65074	-0.05932	0.60388	0.24803	-0.00289	-0.05670	-0.05684	-18.57559	7.68106	-25.53574	-0.20144	-12.55453	8.95922	9.24493	0.93062	11.08208	-4.75441	10.28209	16.71445	0.00548	0.00215	0.00109	-0.00007
77			0.76000	5.39930	-13.23996	-5.58841	0.97760	-0.41303	0.06630	0.04333	-0.08154	0.03140	-0.03022	-0.05455	1.04640	6.05735	3.31629	-19.75700	-0.00184	0.10470	-0.03208	-0.00034	0.00249	-0.00073	16.42446	0.72118	18.81055	-0.05106	0.59760	0.24737	-0.00129	-0.00713	-0.09203	-14.74452	7.48918	-24.43723	1.55922	-10.54189	-0.17991	7.20392	-1.41250	20.07540	-4.73313	10.27597	16.63315	0.00546	0.00220	0.00126	-0.00005
78			0.77000	5.31210	-13.35633	-5.84219	0.96525	-0.40979	0.06620	0.05743	-0.05095	0.02699	-0.02937	-0.05085	1.03568	5.94754	3.31369	-19.79174	-0.01730	0.10757	-0.03114	-0.00361	0.00095	0.00395	16.41129	0.77774	19.05579	-0.03633	0.60632	0.25029	-0.00087	0.03209	-0.12051	-10.02796	7.49661	-21.24514	2.64491	-10.51230	-8.85550	5.59808	-2.27082	27.12263	-4.71659	10.26525	16.56300	0.00541	0.00223	0.00143	-0.00001
79			0.78000	5.22400	-13.42517	-6.05292	0.96032	-0.40685	0.06648	0.07292	-0.02096	0.02141	-0.02652	-0.04804	1.03027	5.80987	3.32113	-19.90287	-0.03682	0.11802	-0.02913	-0.00949	0.00161	0.00680	16.38985	0.81887	19.35701	-0.02195	0.62905	0.25702	-0.00108	0.05746	-0.13855	-5.16657	7.42317	-16.92285	3.08577	-12.40917	-15.30858	4.61500	-1.22319	31.08914	-4.71149	10.25274	16.52535	0.00535	0.00226	0.00159	0.00006
80			0.79000	5.13879	-13.44882	-6.21446	0.95886	-0.40515	0.06644	0.08234	0.00550	0.01565	-0.02281	-0.04677	1.02793	5.63656	3.32515	-20.06000	-0.05335	0.13126	-0.02660	-0.01680	0.00422	0.00744	16.34619	0.85152	19.67805	-0.01625	0.65522	0.26428	-0.00151	0.06528	-0.14279	-0.76283	7.01980	-12.53563	3.00735	-15.43181	-18.39876	4.34120	1.30159	31.60567	-4.72283	10.24281	16.53004	0.00532	0.00228	0.00168	0.00015
81			0.80000	5.06105	-13.43393	-6.33077	0.95730	-0.40301	0.06642	0.08310	0.02706	0.01077	-0.01838	-0.04606	1.02466	5.43028	3.31599	-20.22592	-0.06928	0.14582	-0.02408	-0.02541	0.00843	0.00622	16.27381	0.88343	19.98336	-0.01418	0.68134	0.27104	-0.00204	0.05362	-0.13226	2.84818	6.27428	-8.85764	2.57392	-18.82906	-17.62974	4.73068	4.59428	28.74956	-4.75214	10.23738	16.57399	0.00531	0.00228	0.00169	0.00025
82			0.81000	4.99349	-13.38863	-6.41182	0.95384	-0.39896	0.06560	0.07670	0.04327	0.00715	-0.01393	-0.04645	1.01944	5.19875	3.28742	-20.36152	-0.08054	0.16160	-0.02122	-0.03291	0.01380	0.00363	16.17255	0.92151	20.24017	-0.02206	0.70298	0.27555	-0.00425	0.02355	-0.10667	5.57858	5.33913	-6.26256	1.98648	-22.23549	-13.02727	5.57208	8.10441	22.81815	-4.79689	10.23453	16.64549	0.00530	0.00228	0.00164	0.00033
83			0.82000	4.93671	-13.32104	-6.46982	0.94650	-0.39676	0.06239	0.06420	0.05404	0.00493	-0.01092	-0.04727	1.01362	4.95029	3.23662	-20.43025	-0.08418	0.17134	-0.01746	-0.03699	0.01891	0.00047	16.04606	0.97000	20.42018	-0.03705	0.71065	0.27392	-0.00870	-0.01969	-0.06791	7.34207	4.30359	-4.90220	1.47173	-25.45560	-5.12426	6.57988	11.50218	14.47592	-4.85155	10.23151	16.72895	0.00529	0.00227	0.00158	0.00038
84			0.83000	4.89124	-13.24093	-6.51825	0.93688	-0.39505	0.05938	0.04551	0.05759	0.00432	-0.00848	-0.04687	1.00624	4.69269	3.16455	-20.40333	-0.09025	0.17726	-0.01439	-0.04145	0.02275	-0.00221	15.89909	1.03048	20.50449	-0.04464	0.71460	0.27045	-0.01199	-0.06725	-0.02399	7.87405	3.15231	-4.79123	1.23771	-28.24817	4.95641	7.48061	14.55842	4.89313	-4.90912	10.22760	16.80953	0.00528	0.00225	0.00151	0.00039
85			0.84000	4.85815	-13.16170	-6.56980	0.92588	-0.39122	0.05893	0.02182	0.05233	0.00508	-0.00528	-0.04552	0.99846	4.43289	3.07616	-20.26643	-0.10060	0.18876	-0.01329	-0.04714	0.02584	-0.00454	15.73695	1.10152	20.48841	-0.04778	0.73052	0.27145	-0.01401	-0.11283	0.01825	7.01866	1.90015	-5.66450	1.37043	-30.37102	15.53832	8.07253	17.04022	-4.47285	-4.96328	10.22420	16.87625	0.00528	0.00223	0.00143	0.00037
86			0.85000	4.83818	-13.09659	-6.63270	0.91371	-0.38763	0.05919	-0.00330	0.04062	0.00635	-0.00296	-0.04502	0.99308	4.17597	2.97832	-20.02435	-0.10382	0.20216	-0.01350	-0.04866	0.02775	-0.00679	15.56536	1.17993	20.38230	-0.06254	0.74666	0.27334	-0.01921	-0.14890	0.05423	5.14780	0.62497	-6.85466	1.75725	-31.66067	24.67818	8.22721	18.72436	-12.29954	-5.00930	10.22406	16.92410	0.00529	0.00221	0.00135	0.00031
87			0.86000	4.83144	-13.05241	-6.70597	0.89903	-0.38606	0.05955	-0.02493	0.02772	0.00689	-0.00179	-0.04419	0.99051	3.92502	2.87760	-19.70192	-0.10192	0.21411	-0.01456	-0.04707	0.02850	-0.00880	15.39072	1.26065	20.20800	-0.08130	0.76007	0.27488	-0.02512	-0.16944	0.07983	3.15443	-0.59249	-7.28677	2.14307	-32.03138	30.46592	7.86753	19.44460	-17.70585	-5.04486	10.23023	16.95348	0.00533	0.00221	0.00130	0.00024
88			0.87000	4.83771	-13.02579	-6.77545	0.88264	-0.38408	0.06031	-0.03862	0.01914	0.00528	-0.00180	-0.04155	0.98864	3.68094	2.77889	-19.34259	-0.10329	0.22231	-0.01647	-0.04645	0.02849	-0.01016	15.21983	1.33788	19.99352	-0.08955	0.77047	0.27575	-0.02666	-0.17193	0.09275	2.07867	-1.71972	-5.68403	2.24852	-31.40890	31.23919	7.02051	19.11008	-20.28399	-5.06985	10.24513	16.96851	0.00538	0.00224	0.00132	0.00018
89			0.88000	4.85732	-13.00397	-6.81350	0.86723	-0.38359	0.06098	-0.04467	0.01930	0.00047	-0.00293	-0.03836	0.98869	3.44349	2.68570	-19.00498	-0.10527	0.22613	-0.01868	-0.04531	0.02769	-0.00982	15.05975	1.40618	19.76882	-0.09350	0.77840	0.27625	-0.02550	-0.15672	0.09260	2.66649	-2.90713	-1.28716	1.95850	-29.56407	26.20066	5.77171	17.68093	-20.00590	-5.08600	10.27005	16.97444	0.00546	0.00232	0.00140	0.00012
90			0.89000	4.89352	-12.96906	-6.78958	0.85095	-0.38415	0.06024	-0.05138	0.03033	-0.00705	-0.00493	-0.03476	0.99201	3.21553	2.60258	-18.74920	-0.10659	0.22824	-0.01950	-0.04214	0.02517	-0.00670	14.91782	1.46081	19.56248	-0.09402	0.78888	0.27655	-0.02203	-0.12675	0.08085	5.15827	-4.63365	5.41485	1.44579	-26.02287	16.17345	4.20460	15.21587	-17.21410	-5.09595	10.30433	16.97625	0.00555	0.00243	0.00154	0.00008
91			0.90000	4.95540	-12.90231	-6.68433	0.83873	-0.38709	0.05929	-0.07105	0.05279	-0.01574	-0.00718	-0.03095	0.99987	3.00807	2.53726	-18.61849	-0.11034	0.22888	-0.01980	-0.03685	0.01910	-0.00214	14.80073	1.49778	19.39753	-0.08876	0.80316	0.27832	-0.01642	-0.08507	0.06162	9.39002	-7.51588	13.08780	1.09807	-20.37370	3.31480	2.34597	11.96485	-12.70822	-5.10292	10.34529	16.97821	0.00563	0.00255	0.00170	0.00006
92			0.91000	5.05668	-12.78695	-6.49260	0.83392	-0.39090	0.05853	-0.10989	0.08579	-0.02461	-0.00906	-0.02855	1.01175	2.83812	2.50039	-18.63068	-0.11275	0.23125	-0.02007	-0.02758	0.00861	0.00285	14.71297	1.51328	19.28606	-0.08945	0.81904	0.28212	-0.01161	-0.03526	0.04044	15.03688	-11.81670	20.73033	1.29400	-12.77493	-10.10859	0.16102	8.33789	-7.70088	-5.11007	10.38935	16.98428	0.00570	0.00266	0.00185	0.00007
93			0.92000	5.20986	-12.60914	-6.21505	0.83032	-0.39536	0.05506	-0.16287	0.12701	-0.03163	-0.01154	-0.02769	1.02429	2.72056	2.50258	-18.78318	-0.10577	0.23027	-0.01833	-0.01451	-0.00596	0.00686	14.65647	1.50374	19.22607	-0.10220	0.82054	0.28127	-0.00757	0.01666	0.02227	21.65890	-17.17321	28.01057	2.18210	-4.06918	-22.42191	-2.29805	4.78287	-3.43172	-5.11958	10.43321	16.99761	0.00577	0.00275	0.00197	0.00008
94			0.93000	5.41998	-12.36031	-5.85522	0.82203	-0.40356	0.04696	-0.21689	0.17358	-0.03375	-0.01529	-0.02660	1.03585	2.66220	2.55048	-19.05823	-0.08863	0.21860	-0.01316	-0.00251	-0.02130	0.00743	14.63026	1.46780	19.20415	-0.11713	0.79635	0.27016	-0.00279	0.05992	0.01146	28.57008	-22.71877	34.63476	3.66105	4.48190	-32.33584	-4.77520	1.72765	-0.75234	-5.13230	10.47516	17.02027	0.00581	0.00282	0.00207	0.00009
95			0.94000	5.68090	-12.04037	-5.42347	0.80548	-0.41746	0.03551	-0.25542	0.22077	-0.02974	-0.01745	-0.02253	1.04646	2.65954	2.64436	-19.42453	-0.07126	0.20361	-0.00450	0.00442	-0.03367	0.00310	14.62986	1.40803	19.20082	-0.11640	0.76618	0.25336	0.00162	0.08672	0.00952	34.74149	-27.27925	39.99125	5.47794	11.41463	-38.77729	-6.86718	-0.40483	-0.02142	-5.14761	10.51517	17.05259	0.00586	0.00287	0.00214	0.00010
96			0.95000	5.97348	-11.66206	-4.94032	0.79258	-0.43025	0.02888	-0.26855	0.25621	-0.02632	-0.01252	-0.01542	1.05746	2.69717	2.77661	-19.83970	-0.07449	0.21113	0.00256	0.00846	-0.04580	-0.00188	14.64639	1.33143	19.19525	-0.08969	0.77991	0.25016	0.00287	0.09985	0.01564	38.87465	-29.64204	43.33589	7.31864	15.31767	-41.04285	-8.18721	-1.24253	-1.19526	-5.16447	10.55484	17.09262	0.00591	0.00291	0.00219	0.00010
97			0.96000	6.26847	-11.25294	-4.43539	0.78631	-0.43660	0.02706	-0.25168	0.26717	-0.02508	-0.00133	-0.01188	1.06501	2.74940	2.93238	-20.25566	-0.07967	0.24669	0.00698	0.00905	-0.05979	-0.00487	14.66727	1.24796	19.16861	-0.08220	0.83141	0.26143	0.00217	0.09793	0.02885	39.91100	-29.06227	44.12500	8.85672	15.33813	-39.01686	-8.48926	-0.60758	-3.92060	-5.18212	10.59650	17.13723	0.00597	0.00295	0.00222	0.00010
98			0.97000	6.53511	-10.84921	-3.94205	0.77851	-0.43689	0.02559	-0.20632	0.25103	-0.02257	0.01035	-0.01403	1.06426	2.78709	3.09230	-20.62673	-0.06836	0.28948	0.01019	0.00427	-0.06856	-0.00602	14.67861	1.16884	19.10708	-0.11224	0.87626	0.27284	-0.00039	0.07428	0.04666	37.65799	-25.66897	42.32339	9.76288	11.55109	-33.34522	-7.71316	1.46882	-7.61505	-5.20046	10.64321	17.18270	0.00604	0.00299	0.00225	0.00011
99			0.98000	6.75073	-10.48402	-3.48902	0.76674	-0.43646	0.02547	-0.14365	0.21581	-0.02019	0.01907	-0.01703	1.05707	2.78531	3.23617	-20.91907	-0.05225	0.31988	0.01054	-0.00143	-0.06404	-0.00463	14.66667	1.10436	19.00360	-0.14476	0.89506	0.27885	-0.00805	0.03106	0.06522	32.81435	-20.34337	38.59880	9.70895	4.85846	-25.47879	-5.97896	4.79296	-11.61725	-5.22006	10.69783	17.22454	0.00612	0.00302	0.00226	0.00015
100			0.99000	6.90506	-10.18000	-3.09220	0.75549	-0.43609	0.02947	-0.07673	0.16967	-0.02017	0.02555	-0.01750	1.04910	2.72795	3.34572	-21.11903	-0.04744	0.34111	0.00672	-0.00656	-0.04636	-0.00190	14.61973	1.06257	18.85780	-0.15559	0.90772	0.28571	-0.01924	-0.02157	0.08240	26.49670	-14.17794	34.13840	8.44219	-3.40048	-17.42902	-3.57917	8.94269	-15.24115	-5.24259	10.76286	17.25769	0.00619	0.00305	0.00226	0.00022
101			1.00000	6.99795	-9.94731	-2.75224	0.74344	-0.43733	0.03348	-0.01379	0.12079	-0.01947	0.02760	-0.01749	1.04321	2.60850	3.40713	-21.23633	-0.04002	0.34823	0.00153	-0.01000	-0.01865	-0.00024	14.53112	1.04740	18.67687	-0.16596	0.90310	0.28782	-0.03249	-0.07136	0.09296	19.82940	-8.08829	30.04145	6.01922	-11.71188	-11.17627	-0.96911	13.18771	-17.71867	-5.27011	10.84071	17.27875	0.00625	0.00307	0.00224	0.00031
102			1.01000	7.03602	-9.78480	-2.45989	0.73403	-0.43935	0.03621	0.03958	0.07515	-0.01802	0.02447	-0.01674	1.04258	2.43093	3.41535	-21.29952	-0.03187	0.33955	-0.00360	-0.01091	0.01028	0.00035	14.40247	1.05749	18.47671	-0.17339	0.88136	0.28376	-0.04432	-0.10401	0.09251	13.71811	-2.73824	26.88453	2.94080	-18.52874	-8.12337	1.30047	16.54266	-18.27080	-5.30459	10.93368	17.28806	0.00627	0.00308	0.00221	0.00041
103			1.02000	7.02998	-9.68298	-2.20225	0.72691	-0.44437	0.03805	0.08016	0.03780	-0.01661	0.01914	-0.01517	1.04885	2.20966	3.37705	-21.34800	-0.02450	0.32486	-0.00800	-0.00978	0.03136	0.00081	14.24560	1.08557	18.28128	-0.17958	0.86183	0.27915	-0.05166	-0.11172	0.08122	8.78171	1.44564	24.69311	-0.01535	-22.60016	-8.72069	2.69129	18.10648	-16.42236	-5.34631	11.04059	17.28876	0.00625	0.00310	0.00218	0.00048
104			1.03000	6.99255	-9.62687	-1.96841	0.72543	-0.45006	0.04051	0.10667	0.01185	-0.01585	0.01268	-0.01328	1.05658	1.96675	3.30907	-21.42005	-0.02307	0.30378	-0.01273	-0.00952	0.03973	0.00206	14.07968	1.11948	18.11689	-0.17987	0.84087	0.27468	-0.05125	-0.09178	0.06120	5.38884	4.26193	22.98797	-2.07612	-23.42449	-12.16147	2.82562	17.52192	-12.39045	-5.39218	11.15302	17.28432	0.00619	0.00313	0.00216	0.00050
105			1.04000	6.93648	-9.59845	-1.75464	0.72797	-0.45251	0.04366	0.11900	-0.00081	-0.01523	0.00645	-0.01126	1.06085	1.72591	3.23334	-21.53863	-0.02954	0.28070	-0.01746	-0.01145	0.03604	0.00428	13.92458	1.14479	18.00313	-0.17215	0.81978	0.27072	-0.04330	-0.04929	0.03711	3.61264	5.75278	21.00783	-2.76120	-21.41517	-16.68062	1.62515	15.12735	-7.05412	-5.43706	11.25734	17.27736	0.00613	0.00313	0.00212	0.00047
106			1.05000	6.87247	-9.58060	-1.56556	0.72905	-0.45262	0.04578	0.11808	-0.00131	-0.01369	0.00263	-0.00998	1.06091	1.50647	3.17017	-21.70552	-0.03686	0.26480	-0.02051	-0.01241	0.02557	0.00655	13.79483	1.14855	17.94777	-0.16737	0.80869	0.26878	-0.03354	0.00498	0.01358	3.18141	6.15882	18.20977	-2.12619	-17.60328	-20.56373	-0.55986	11.74406	-1.44889	-5.47669	11.34211	17.27019	0.00607	0.00310	0.00206	0.00039
107			1.06000	6.80839	-9.56071	-1.40924	0.73064	-0.45035	0.04750	0.10742	0.00562	-0.01132	0.00143	-0.00948	1.05605	1.31980	3.13214	-21.90794	-0.04658	0.25566	-0.02257	-0.01279	0.01299	0.00829	13.69602	1.12413	17.94857	-0.16247	0.80639	0.26886	-0.02391	0.05972	-0.00728	3.50533	5.81519	14.55195	-0.72970	-13.18005	-22.89709	-3.00511	8.29913	3.69117	-5.50856	11.40289	17.26406	0.00603	0.00304	0.00199	0.00030
108			1.07000	6.74939	-9.53401	-1.29232	0.73006	-0.44773	0.04706	0.09005	0.01320	-0.00792	0.00158	-0.00981	1.04923	1.16878	3.12154	-22.12821	-0.05262	0.25060	-0.02252	-0.01126	0.00195	0.00863	13.62519	1.07346	17.99805	-0.16186	0.80569	0.26774	-0.01689	0.10344	-0.02471	3.79394	5.06100	10.28625	0.70864	-9.11416	-23.42519	-4.90596	5.50136	7.96752	-5.53191	11.44034	17.25912	0.00599	0.00297	0.00192	0.00021
109			1.08000	6.69857	-9.50446	-1.21902	0.72842	-0.44540	0.04595	0.06990	0.01566	-0.00420	0.00235	-0.01040	1.04070	1.05063	3.13217	-22.34772	-0.05719	0.24612	-0.02189	-0.00931	-0.00511	0.00800	13.57389	1.00609	18.08605	-0.16065	0.80147	0.26538	-0.01247	0.12751	-0.03791	3.37048	4.24243	5.68632	1.64724	-6.01421	-22.09584	-5.73951	3.68233	11.10678	-5.54673	11.45753	17.25485	0.00597	0.00291	0.00186	0.00012
110			1.09000	6.65607	-9.48174	-1.19166	0.72510	-0.44181	0.04595	0.05215	0.00987	-0.00049	0.00402	-0.01020	1.03097	0.95937	3.15305	-22.54727	-0.06466	0.24492	-0.02209	-0.00818	-0.00714	0.00695	13.53267	0.93468	18.19999	-0.15270	0.79915	0.26444	-0.01027	0.13034	-0.04618	1.90783	3.77317	1.05928	1.85438	-4.27315	-18.93419	-5.41464	2.87632	12.83390	-5.55365	11.45852	17.25054	0.00597	0.00285	0.00181	0.00005
111			1.10000	6.61771	-9.47758	-1.20963	0.72308	-0.43724	0.04726	0.04205	-0.00498	0.00322	0.00610	-0.01016	1.02158	0.88580	3.17166	-22.70812	-0.07313	0.24633	-0.02354	-0.00810	-0.00427	0.00545	13.49294	0.87122	18.32440	-0.14463	0.79684	0.26511	-0.01036	0.11384	-0.04818	-0.63732	4.00487	-3.21765	1.40119	-4.17424	-14.07188	-4.18011	3.04503	12.86492	-5.55398	11.44807	17.24540	0.00598	0.00280	0.00177	-0.00001
112			1.11000	6.57670	-9.50369	-1.26885	0.72172	-0.43103	0.04795	0.04048	-0.02802	0.00674	0.00741	-0.01199	1.01272	0.81781	3.17702	-22.81278	-0.07478	0.24887	-0.02498	-0.00874	0.00266	0.00301	13.44693	0.82407	18.44071	-0.15068	0.78844	0.26460	-0.01342	0.08174	-0.04230	-4.16370	4.95872	-6.86893	0.53032	-5.72334	-7.73577	-2.40517	4.13150	11.06122	-5.54943	11.43113	17.23937	0.00599	0.00275	0.00172	-0.00005
113			1.12000	6.52800	-9.57001	-1.36329	0.71793	-0.42655	0.04823	0.04333	-0.05715	0.00997	0.00707	-0.01435	1.00519	0.74414	3.16144	-22.84649	-0.07016	0.24705	-0.02661	-0.00980	0.01192	-0.00038	13.38789	0.79824	18.53019	-0.16368	0.76984	0.26150	-0.01905	0.04002	-0.02909	-8.46211	6.29867	-9.99193	-0.49411	-8.48759	-0.17896	-0.40850	5.94438	7.64549	-5.54202	11.41186	17.23324	0.00599	0.00270	0.00167	-0.00007
114			1.13000	6.47068	-9.68312	-1.48981	0.71374	-0.42281	0.04880	0.04575	-0.08902	0.01326	0.00583	-0.01615	0.99895	0.65864	3.12157	-22.79720	-0.06646	0.24311	-0.02849	-0.01126	0.02146	-0.00471	13.31162	0.79560	18.57852	-0.17449	0.75055	0.25792	-0.02583	-0.00341	-0.01158	-13.18874	7.63224	-13.00958	-1.44380	-11.79625	8.26374	1.54139	8.11927	3.21172	-5.53382	11.39314	17.22766	0.00598	0.00266	0.00162	-0.00007
115			1.14000	6.40620	-9.84480	-1.64964	0.71183	-0.41661	0.05141	0.04605	-0.11876	0.01746	0.00433	-0.01687	0.99385	0.56026	3.05823	-22.65785	-0.06969	0.24087	-0.03190	-0.01384	0.02993	-0.01024	13.21757	0.81512	18.57905	-0.17806	0.73884	0.25708	-0.03159	-0.04270	0.00673	-17.84546	8.77776	-16.23971	-2.14272	-15.05291	16.93586	3.22314	10.20281	-1.42763	-5.52662	11.37665	17.22262	0.00595	0.00262	0.00158	-0.00005
116			1.15000	6.33553	-10.05113	-1.84544	0.71069	-0.40937	0.05570	0.04468	-0.14187	0.02278	0.00212	-0.01647	0.99069	0.45061	2.97571	-22.43041	-0.07702	0.23835	-0.03675	-0.01706	0.03595	-0.01698	13.10898	0.85321	18.53415	-0.17657	0.73125	0.25793	-0.03502	-0.07311	0.02242	-21.79704	9.68945	-19.68235	-2.47452	-17.73612	24.82177	4.46852	11.75308	-5.35212	-5.52143	11.36334	17.21745	0.00593	0.00260	0.00156	-0.00003
117			1.16000	6.25913	-10.29118	-2.07826	0.70914	-0.40418	0.05985	0.04160	-0.15539	0.02842	-0.00129	-0.01543	0.99081	0.33390	2.88132	-22.12891	-0.08308	0.23270	-0.04157	-0.01923	0.03804	-0.02371	12.99214	0.90412	18.45606	-0.17579	0.72185	0.25779	-0.03619	-0.09032	0.03181	-24.41233	10.25814	-23.14030	-2.39312	-19.28222	30.88446	5.19110	12.40106	-7.73311	-5.51822	11.35359	17.21183	0.00589	0.00259	0.00154	-0.00002
118			1.17000	6.17862	-10.54834	-2.34636	0.70663	-0.40335	0.06396	0.03615	-0.15897	0.03401	-0.00540	-0.01296	0.99439	0.21815	2.78462	-21.77716	-0.09020	0.22297	-0.04619	-0.02015	0.03573	-0.02923	12.87574	0.96114	18.36413	-0.16883	0.71096	0.25678	-0.03337	-0.09324	0.03279	-25.39534	10.36359	-26.34727	-1.95084	-19.27489	34.45188	5.41354	11.95754	-8.12095	-5.51598	11.34729	17.20528	0.00586	0.00258	0.00154	-0.00001
119			1.18000	6.09664	-10.80573	-2.64497	0.70492	-0.40463	0.06791	0.02898	-0.15416	0.03896	-0.00906	-0.00982	1.00139	0.11321	2.69487	-21.40374	-0.09889	0.21549	-0.05033	-0.01950	0.03108	-0.03243	12.76860	1.01801	18.27989	-0.15887	0.70652	0.25711	-0.02773	-0.08522	0.02564	-25.00741	10.04332	-28.92480	-1.34671	-17.72193	35.25564	5.27799	10.47001	-6.55402	-5.51281	11.34363	17.19686	0.00582	0.00258	0.00154	-0.00003
120			1.19000	6.01554	-11.05225	-2.96478	0.70566	-0.40479	0.07144	0.02173	-0.14416	0.04242	-0.01130	-0.00795	1.00831	0.02700	2.61781	-21.03833	-0.10644	0.21491	-0.05391	-0.01679	0.02623	-0.03261	12.67824	1.07066	18.22208	-0.15549	0.71216	0.26020	-0.02176	-0.07087	0.01185	-23.81008	9.43028	-30.35117	-0.89364	-14.97349	33.26968	5.00993	8.16143	-3.44837	-5.50677	11.34091	17.18499	0.00580	0.00259	0.00155	-0.00005
121			1.20000	5.93758	-11.28287	-3.29089	0.70593	-0.40489	0.07309	0.01472	-0.13232	0.04278	-0.01320	-0.00803	1.01429	-0.03576	2.55460	-20.70990	-0.10641	0.21686	-0.05588	-0.01164	0.02154	-0.02903	12.60967	1.11780	18.20390	-0.16417	0.71806	0.26276	-0.01599	-0.05327	-0.00659	-22.16710	8.54717	-30.20687	-0.81953	-11.38648	28.76002	4.78747	5.29608	0.57370	-5.49658	11.33698	17.16761	0.00579	0.00260	0.00158	-0.00008
122			1.21000	5.86638	-11.49413	-3.60557	0.70515	-0.40456	0.07265	0.00698	-0.11864	0.03975	-0.01565	-0.00919	1.01930	-0.07180	2.50426	-20.44246	-0.10091	0.21744	-0.05594	-0.00551	0.01707	-0.02234	12.56641	1.15991	18.23157	-0.17735	0.71950	0.26308	-0.00884	-0.03564	-0.02650	-20.09212	7.31015	-28.42652	-1.16274	-7.20017	22.37422	4.67623	2.10438	4.81998	-5.48224	11.33002	17.14301	0.00578	0.00263	0.00163	-0.00011
123			1.22000	5.80658	-11.68127	-3.89219	0.70250	-0.40608	0.07069	-0.00212	-0.10267	0.03418	-0.01826	-0.01043	1.02509	-0.07832	2.46516	-20.25164	-0.09193	0.21682	-0.05440	0.00038	0.01305	-0.01425	12.55055	1.19835	18.30424	-0.18945	0.72017	0.26229	-0.00003	-0.02066	-0.04445	-17.46915	5.70479	-25.29289	-1.82600	-2.69301	15.05592	4.63944	-1.16506	8.60728	-5.46452	11.31935	17.11070	0.00579	0.00265	0.00167	-0.00012
124			1.23000	5.76213	-11.83847	-4.13850	0.70174	-0.40868	0.06827	-0.01296	-0.08305	0.02760	-0.02038	-0.01125	1.03142	-0.05417	2.43568	-20.14187	-0.08588	0.21598	-0.05194	0.00534	0.00943	-0.00666	12.56245	1.23424	18.41399	-0.19325	0.72451	0.26197	0.00902	-0.00961	-0.05746	-14.23007	3.78873	-21.36190	-2.57501	1.73258	7.95849	4.56502	-4.15058	11.29583	-5.44457	11.30528	17.07318	0.00581	0.00266	0.00170	-0.00013
125			1.24000	5.73624	-11.95950	-4.33917	0.70067	-0.41109	0.06541	-0.02692	-0.05891	0.02101	-0.02184	-0.01199	1.03697	-0.00085	2.41526	-20.10443	-0.08023	0.21652	-0.04883	0.00916	0.00584	-0.00098	12.59885	1.26789	18.54630	-0.19371	0.73179	0.26215	0.01617	-0.00275	-0.06307	-10.39756	1.57039	-17.32949	-3.08898	5.64769	2.25013	4.32605	-6.37733	12.39100	-5.42456	11.28885	17.03634	0.00585	0.00267	0.00172	-0.00013
126			1.25000	5.73224	-12.03865	-4.49600	0.69910	-0.41357	0.06149	-0.04497	-0.03138	0.01499	-0.02280	-0.01320	1.04226	0.07763	2.40480	-20.11886	-0.07160	0.21882	-0.04474	0.01114	0.00172	0.00211	12.65221	1.29861	18.68213	-0.19811	0.73944	0.26191	0.02063	0.00011	-0.05952	-6.19743	-0.92774	-13.72062	-3.08042	8.71307	-1.23886	3.81449	-7.45648	11.61930	-5.40718	11.27191	17.00779	0.00590	0.00268	0.00173	-0.00011
127			1.26000	5.75266	-12.07391	-4.61443	0.69759	-0.41528	0.05732	-0.06405	-0.00381	0.00989	-0.02335	-0.01350	1.04673	0.17515	2.40635	-20.15847	-0.06536	0.22124	-0.04039	0.01184	-0.00303	0.00289	12.71246	1.32477	18.80049	-0.19762	0.74523	0.26072	0.02113	-0.00070	-0.04648	-2.07774	-3.42780	-10.47013	-2.45622	10.63412	-2.46149	2.98087	-7.28252	8.94089	-5.39521	11.25673	16.99503	0.00594	0.00270	0.00175	-0.00008
128			1.27000	5.79566	-12.06891	-4.69609	0.69709	-0.41854	0.05382	-0.07661	0.01997	0.00527	-0.02336	-0.01238	1.05025	0.28180	2.42072	-20.20086	-0.06339	0.22090	-0.03666	0.01168	-0.00757	0.00250	12.77016	1.34460	18.88122	-0.18906	0.74641	0.25839	0.01781	-0.00467	-0.02546	1.55858	-5.38165	-6.87017	-1.38068	11.10828	-2.31540	1.86235	-6.02374	4.62216	-5.39069	11.24561	17.00286	0.00597	0.00272	0.00178	-0.00004
129			1.28000	5.85357	-12.03082	-4.73422	0.69939	-0.42345	0.05009	-0.07677	0.03845	0.00062	-0.02287	-0.01131	1.05341	0.38305	2.44592	-20.23658	-0.06246	0.21884	-0.03278	0.01011	-0.01088	0.00184	12.81785	1.35671	18.90904	-0.18123	0.74426	0.25453	0.01265	-0.01116	0.00004	4.57481	-6.36183	-2.39219	-0.12801	10.04379	-1.88945	0.61452	-3.98194	-0.71009	-5.39428	11.24017	17.03214	0.00597	0.00275	0.00181	-0.00000
130			1.29000	5.91615	-11.96680	-4.72135	0.70144	-0.42698	0.04589	-0.06537	0.05178	-0.00345	-0.02181	-0.01149	1.05436	0.46451	2.47803	-20.26501	-0.05851	0.21917	-0.02862	0.00701	-0.01290	0.00118	12.85025	1.36130	18.87722	-0.18272	0.74227	0.25007	0.00706	-0.01942	0.02552	6.96785	-6.39311	2.44319	1.11077	7.79610	-1.44766	-0.54496	-1.53961	-6.21914	-5.40523	11.24133	17.07847	0.00596	0.00278	0.00184	0.00004
131			1.30000	5.97543	-11.88364	-4.66119	0.70085	-0.43125	0.04137	-0.04853	0.06033	-0.00601	-0.02028	-0.01273	1.05230	0.51841	2.51366	-20.28333	-0.05027	0.21964	-0.02432	0.00353	-0.01383	0.00040	12.86501	1.35994	18.78832	-0.19315	0.73747	0.24452	0.00110	-0.02836	0.04729	8.60639	-5.80021	6.44473	2.25464	4.97799	-0.51416	-1.45075	0.93047	-11.16949	-5.42127	11.24896	17.13306	0.00594	0.00280	0.00186	0.00007
132			1.31000	6.02675	-11.79000	-4.56925	0.69956	-0.43335	0.03861	-0.03233	0.06263	-0.00711	-0.01720	-0.01295	1.04778	0.54427	2.55030	-20.28340	-0.04981	0.22497	-0.02119	0.00115	-0.01422	-0.00046	12.86211	1.35496	18.65131	-0.19513	0.74266	0.24193	-0.00492	-0.03762	0.06415	9.24022	-4.91168	8.80199	3.22657	2.12083	1.21479	-2.01571	3.14737	-15.07797	-5.43928	11.26237	17.18568	0.00591	0.00282	0.00188	0.00008
133			1.32000	6.06854	-11.69676	-4.46451	0.70256	-0.42996	0.03949	-0.02133	0.05801	-0.00758	-0.01221	-0.01202	1.04320	0.54600	2.58586	-20.25798	-0.06305	0.24068	-0.02077	-0.00089	-0.01463	-0.00137	12.84343	1.34893	18.47909	-0.18443	0.76888	0.24662	-0.00943	-0.04729	0.07675	8.82133	-4.07406	9.45100	3.92553	-0.28386	3.41146	-2.20143	4.90974	-17.60691	-5.45585	11.28095	17.22686	0.00588	0.00283	0.00191	0.00008
134			1.33000	6.10345	-11.61302	-4.36256	0.70641	-0.42710	0.03961	-0.01836	0.05010	-0.00714	-0.00884	-0.01226	1.03973	0.53161	2.61923	-20.20690	-0.07039	0.25254	-0.02032	-0.00248	-0.01438	-0.00206	12.81210	1.34444	18.28784	-0.18384	0.78528	0.24892	-0.01284	-0.05442	0.08166	7.76358	-3.66136	8.96008	4.24278	-1.76982	5.22854	-2.04190	6.07390	-18.54871	-5.46801	11.30447	17.24937	0.00585	0.00284	0.00192	0.00007
135			1.34000	6.13759	-11.54115	-4.26951	0.71073	-0.42609	0.03962	-0.02261	0.04372	-0.00675	-0.00777	-0.01261	1.03826	0.51101	2.65003	-20.14106	-0.07345	0.25682	-0.02051	-0.00292	-0.01313	-0.00219	12.77241	1.34302	18.09479	-0.18729	0.78720	0.24833	-0.01506	-0.05676	0.07878	6.83423	-3.85008	8.46008	4.02632	-2.16146	5.51521	-1.66968	6.59678	-17.95482	-5.47412	11.33287	17.25051	0.00582	0.00285	0.00194	0.00005
136			1.35000	6.17698	-11.47526	-4.17734	0.71197	-0.42512	0.03925	-0.03113	0.04285	-0.00711	-0.00763	-0.01259	1.03580	0.49169	2.67673	-20.08375	-0.07441	0.25823	-0.02070	-0.00232	-0.01102	-0.00146	12.72869	1.34466	17.91493	-0.19148	0.78418	0.24670	-0.01584	-0.05384	0.07044	6.74883	-4.63138	8.96206	3.22316	-1.55865	3.56571	-1.27703	6.51873	-16.16960	-5.47478	11.36639	17.23269	0.00581	0.00285	0.00194	0.00004
137			1.36000	6.22704	-11.40397	-4.07165	0.71330	-0.42537	0.03869	-0.04443	0.04973	-0.00826	-0.00799	-0.01252	1.03260	0.47905	2.69822	-20.05966	-0.07568	0.25645	-0.02078	-0.00073	-0.00909	-0.00003	12.68553	1.34766	17.75821	-0.19379	0.77988	0.24493	-0.01479	-0.04559	0.05940	7.79382	-6.07141	10.47482	2.10514	0.01452	-0.12120	-1.06558	5.87815	-13.70280	-5.47279	11.40465	17.20233	0.00580	0.00285	0.00193	0.00005
138			1.37000	6.29444	-11.31550	-3.94402	0.71776	-0.42621	0.03862	-0.06556	0.06389	-0.00992	-0.00864	-0.01221	1.02961	0.48066	2.71734	-20.08158	-0.08050	0.25167	-0.02120	0.00218	-0.00913	0.00171	12.64795	1.34897	17.62900	-0.19009	0.77625	0.24379	-0.01161	-0.03241	0.04787	9.81404	-8.27967	12.36155	1.12217	2.64951	-4.44161	-1.16877	4.71729	-10.99652	-5.47171	11.44517	17.16851	0.00580	0.00285	0.00189	0.00007
139			1.38000	6.38637	-11.20091	-3.79258	0.71903	-0.42795	0.03739	-0.09370	0.08293	-0.01136	-0.00938	-0.01172	1.02678	0.50573	2.74058	-20.15166	-0.08148	0.24606	-0.02066	0.00630	-0.01191	0.00338	12.62095	1.34506	17.52812	-0.18864	0.77196	0.24175	-0.00731	-0.01519	0.03667	12.41960	-11.13827	14.27021	0.55648	6.20263	-8.73786	-1.60602	3.16656	-8.31358	-5.47471	11.48422	17.14094	0.00578	0.00285	0.00189	0.00010
140			1.39000	6.50727	-11.05605	-3.61659	0.71725	-0.43370	0.03386	-0.12374	0.10397	-0.01196	-0.01072	-0.01071	1.02706	0.56036	2.77450	-20.26867	-0.07635	0.23671	-0.01821	0.01017	-0.01633	0.00445	12.60761	1.33297	17.45442	-0.18967	0.76170	0.23651	-0.00251	0.00408	0.02618	15.13845	-14.22698	16.27113	0.38813	10.17429	-12.90093	-2.27752	1.45824	-5.79498	-5.48395	11.51878	17.12703	0.00574	0.00286	0.00192	0.00014
141			1.40000	6.65645	-10.88201	-3.41441	0.71424	-0.44110	0.02966	-0.14863	0.12310	-0.01200	-0.01170	-0.00869	1.02846	0.64485	2.82243	-20.43132	-0.07128	0.22638	-0.01503	0.01312	-0.02078	0.00483	12.60860	1.31136	17.40564	-0.18537	0.75012	0.23020	0.00211	0.02241	0.01729	17.52568	-16.94882	18.46683	0.44602	13.87149	-16.88163	-3.01538	-0.16695	-3.57152	-5.50023	11.54760	17.12935	0.00567	0.00289	0.00200	0.00017
142			1.41000	6.82700	-10.68456	-3.18538	0.70904	-0.44823	0.02620	-0.16153	0.13690	-0.01184	-0.01039	-0.00646	1.02876	0.75323	2.88392	-20.63593	-0.06648	0.22349	-0.01222	0.01456	-0.02475	0.00472	12.62243	1.28077	17.37789	-0.18036	0.74940	0.22726	0.00570	0.03723	0.01082	19.23258	-18.69672	20.67549	0.59644	16.54131	-20.31800	-3.63444	-1.48787	-1.84354	-5.52257	11.57023	17.14638	0.00560	0.00291	0.00208	0.00019
143			1.42000	7.00655	-10.47288	-2.93358	0.70370	-0.45509	0.02299	-0.15967	0.14317	-0.01115	-0.00671	-0.00527	1.02814	0.87367	2.95516	-20.87242	-0.05989	0.22926	-0.00939	0.01376	-0.02769	0.00400	12.64572	1.24387	17.36485	-0.18136	0.76024	0.22783	0.00788	0.04618	0.00725	19.98816	-19.07676	22.42311	0.76426	17.55867	-22.54458	-3.97264	-2.26069	-0.85746	-5.54877	11.58655	17.17378	0.00552	0.00293	0.00217	0.00020
144			1.43000	7.18082	-10.25892	-2.66910	0.70037	-0.46038	0.02026	-0.14463	0.14025	-0.01003	-0.00153	-0.00538	1.02617	0.99142	3.02973	-21.12266	-0.05332	0.24117	-0.00677	0.01138	-0.02867	0.00291	12.67265	1.20487	17.35756	-0.18687	0.77878	0.23100	0.00815	0.04719	0.00713	19.61189	-18.04001	23.20190	0.88711	16.64115	-22.92759	-3.94745	-2.27715	-0.81079	-5.57592	11.59712	17.20601	0.00545	0.00295	0.00226	0.00019
145			1.44000	7.33715	-10.05567	-2.40620	0.69700	-0.46262	0.01823	-0.11953	0.12819	-0.00873	0.00344	-0.00648	1.02321	1.09220	3.09982	-21.36367	-0.04528	0.25531	-0.00488	0.00780	-0.02667	0.00193	12.69610	1.16837	17.34555	-0.19705	0.79683	0.23492	0.00606	0.03918	0.01075	18.14955	-15.83041	22.82326	0.90594	13.90971	-21.31930	-3.57050	-1.45478	-1.74695	-5.60127	11.60298	17.23745	0.00538	0.00297	0.00233	0.00017
146			1.45000	7.46674	-9.87396	-2.15769	0.69476	-0.46559	0.01654	-0.08926	0.11029	-0.00731	0.00610	-0.00728	1.02170	1.16450	3.15796	-21.57507	-0.03768	0.26124	-0.00357	0.00428	-0.02081	0.00119	12.70869	1.13838	17.31878	-0.20324	0.80169	0.23569	0.00124	0.02316	0.01741	15.87549	-12.88272	21.47082	0.78277	9.84191	-18.13769	-2.92781	0.12170	-3.49134	-5.62275	11.60520	17.26372	0.00533	0.00297	0.00239	0.00013
147			1.46000	7.56575	-9.72078	-1.93251	0.69589	-0.46996	0.01608	-0.05924	0.08896	-0.00626	0.00662	-0.00758	1.02301	1.20163	3.19872	-21.74348	-0.03299	0.25955	-0.00361	0.00158	-0.01267	0.00090	12.70459	1.11746	17.27024	-0.20378	0.79736	0.23491	-0.00543	0.00292	0.02569	13.07976	-9.70481	19.34105	0.53495	5.15807	-13.94569	-2.13243	2.20218	-5.67733	-5.63898	11.60481	17.28201	0.00529	0.00297	0.00242	0.00010
148			1.47000	7.63534	-9.60023	-1.73778	0.69563	-0.47581	0.01575	-0.03388	0.06615	-0.00512	0.00573	-0.00738	1.02550	1.20332	3.21986	-21.86138	-0.02798	0.25293	-0.00399	-0.00040	-0.00445	0.00064	12.68052	1.10675	17.19744	-0.20317	0.78726	0.23239	-0.01257	-0.01715	0.03353	9.99872	-6.75731	16.48673	0.24906	0.62279	-9.23158	-1.30964	4.41821	-7.82570	-5.64957	11.60270	17.29102	0.00526	0.00295	0.00241	0.00007
149			1.48000	7.68052	-9.51347	-1.57987	0.69658	-0.47890	0.01714	-0.01547	0.04385	-0.00433	0.00470	-0.00683	1.02745	1.17491	3.22270	-21.92659	-0.02748	0.24736	-0.00594	-0.00181	0.00228	0.00043	12.63691	1.10555	17.10341	-0.19990	0.78047	0.23160	-0.01869	-0.03330	0.03943	6.95243	-4.28856	13.09142	0.02199	-3.22860	-4.64848	-0.57863	6.37213	-9.42871	-5.65503	11.59952	17.29110	0.00524	0.00292	0.00237	0.00004
150			1.49000	7.70657	-9.45762	-1.46146	0.69954	-0.47858	0.01826	-0.00145	0.02477	-0.00333	0.00374	-0.00714	1.03014	1.12313	3.21101	-21.94541	-0.02643	0.24610	-0.00780	-0.00283	0.00716	0.00005	12.57729	1.11180	16.99632	-0.20570	0.77836	0.23175	-0.02404	-0.04310	0.04198	4.31594	-2.23543	9.72676	-0.09586	-6.26139	-1.12808	-0.03545	7.76710	-10.11448	-5.65692	11.59585	17.28387	0.00523	0.00289	0.00233	0.00003
151			1.50000	7.71616	-9.42667	-1.37773	0.70311	-0.47830	0.01929	0.01283	0.01012	-0.00248	0.00219	-0.00773	1.03293	1.05188	3.18948	-21.93419	-0.02397	0.24259	-0.00993	-0.00340	0.01008	-0.00026	12.50718	1.12230	16.88696	-0.21676	0.77098	0.23087	-0.02806	-0.04468	0.04043	2.32646	-0.37523	7.15229	-0.10011	-8.59122	0.46987	0.24205	8.44163	-9.76482	-5.65736	11.59261	17.27209	0.00522	0.00286	0.00228	0.00003
152			1.51000	7.70936	-9.41384	-1.31692	0.70448	-0.47843	0.01965	0.02938	-0.00016	-0.00190	0.00091	-0.00786	1.03407	0.96222	3.16280	-21.91588	-0.02283	0.23855	-0.01129	-0.00393	0.01112	-0.00024	12.43310	1.13321	16.78601	-0.22657	0.76351	0.22920	-0.02953	-0.03864	0.03537	1.04883	1.38897	5.77008	0.00741	-10.28378	-0.07982	0.22192	8.36358	-8.50399	-5.65875	11.59094	17.25936	0.00520	0.00284	0.00225	0.00005
153			1.52000	7.68657	-9.41221	-1.26652	0.70285	-0.47757	0.02021	0.04548	-0.00536	-0.00167	0.00049	-0.00718	1.03277	0.85598	3.13561	-21.91113	-0.02574	0.23676	-0.01233	-0.00499	0.01044	0.00016	12.36151	1.14088	16.70177	-0.23013	0.76160	0.22852	-0.02771	-0.02688	0.02815	0.50718	2.88428	5.29863	0.24181	-11.20575	-2.16678	-0.06804	7.60853	-6.60249	-5.66277	11.59161	17.24898	0.00518	0.00283	0.00224	0.00007
154			1.53000	7.65107	-9.41390	-1.21990	0.69936	-0.47669	0.02096	0.05668	-0.00503	-0.00160	0.00063	-0.00575	1.03155	0.73922	3.11242	-21.93114	-0.03161	0.23701	-0.01310	-0.00638	0.00815	0.00077	12.29806	1.14250	16.63943	-0.22756	0.76548	0.22892	-0.02306	-0.01164	0.01945	0.62481	3.85697	5.08929	0.59702	-11.16453	-4.87936	-0.50792	6.29055	-4.28270	-5.66990	11.59495	17.24312	0.00516	0.00283	0.00224	0.00008
155			1.54000	7.60837	-9.41251	-1.17677	0.69778	-0.47535	0.02235	0.06131	-0.00097	-0.00156	0.00096	-0.00434	1.03082	0.62114	3.09702	-21.97909	-0.03975	0.23808	-0.01424	-0.00770	0.00469	0.00153	12.24737	1.13717	16.60288	-0.22176	0.77194	0.23045	-0.01667	0.00437	0.00944	1.10614	4.24912	4.70416	0.98682	-10.16334	-7.61444	-0.89721	4.53465	-1.67393	-5.67968	11.60089	17.24204	0.00515	0.00283	0.00225	0.00009
156			1.55000	7.56359	-9.40561	-1.13910	0.69698	-0.47373	0.02361	0.06000	0.00344	-0.00144	0.00115	-0.00417	1.03016	0.51058	3.09112	-22.05452	-0.04371	0.23985	-0.01549	-0.00752	0.00093	0.00238	12.21277	1.12622	16.59493	-0.22325	0.77664	0.23233	-0.00997	0.01798	-0.00154	1.54751	4.17586	4.10646	1.26075	-8.41128	-10.10758	-1.04444	2.50679	1.04031	-5.69098	11.60889	17.24445	0.00515	0.00283	0.00225	0.00010
157			1.56000	7.52100	-9.39506	-1.10770	0.69820	-0.47191	0.02505	0.05394	0.00485	-0.00129	0.00102	-0.00493	1.02891	0.41452	3.09408	-22.15525	-0.04572	0.24039	-0.01707	-0.00640	-0.00224	0.00330	12.19592	1.11286	16.61594	-0.22814	0.77662	0.23409	-0.00294	0.02604	-0.01214	1.57674	3.75282	3.47820	1.28512	-6.17600	-12.13268	-0.84725	0.42073	3.48907	-5.70274	11.61816	17.24868	0.00516	0.00284	0.00226	0.00010
158			1.57000	7.48449	-9.38620	-1.08129	0.69952	-0.46897	0.02678	0.04432	0.00161	-0.00120	0.00026	-0.00529	1.02677	0.33823	3.10337	-22.27604	-0.04933	0.23849	-0.01881	-0.00502	-0.00408	0.00417	12.19670	1.10123	16.66116	-0.22731	0.77108	0.23496	0.00376	0.02688	-0.02044	1.03237	3.08413	3.03919	0.99306	-3.76181	-13.45793	-0.33395	-1.47047	5.24077	-5.71419	11.62758	17.25277	0.00518	0.00285	0.00228	0.00009
159			1.58000	7.45674	-9.38446	-1.05660	0.70157	-0.46697	0.02791	0.03314	-0.00456	-0.00116	-0.00095	-0.00505	1.02586	0.28414	3.11521	-22.40951	-0.05442	0.23435	-0.01978	-0.00345	-0.00438	0.00464	12.21282	1.09490	16.72186	-0.22059	0.76326	0.23468	0.00880	0.02140	-0.02502	0.13706	2.29928	2.83192	0.45042	-1.54006	-13.86708	0.35301	-2.91952	6.03798	-5.72461	11.63620	17.25559	0.00520	0.00287	0.00229	0.00008
160			1.59000	7.43842	-9.39111	-1.03188	0.70345	-0.46674	0.02810	0.02161	-0.01014	-0.00110	-0.00217	-0.00499	1.02714	0.25102	3.12614	-22.54506	-0.05688	0.23082	-0.01987	-0.00171	-0.00378	0.00451	12.23997	1.09568	16.78738	-0.21625	0.75752	0.23432	0.01175	0.01216	-0.02547	-0.68540	1.47661	2.65838	-0.10912	0.19894	-13.15460	1.01980	-3.75398	5.84638	-5.73325	11.64312	17.25693	0.00522	0.00288	0.00229	0.00007
161			1.60000	7.42945	-9.40332	-1.00808	0.70492	-0.46593	0.02774	0.00820	-0.01090	-0.00111	-0.00283	-0.00561	1.02829	0.23552	3.13512	-22.67001	-0.05675	0.23065	-0.01953	-0.00020	-0.00332	0.00389	12.27265	1.10334	16.84749	-0.21698	0.75720	0.23498	0.01294	0.00158	-0.02223	-0.92738	0.41140	2.53879	-0.42368	1.42603	-11.33870	1.51439	-3.97010	4.79877	-5.73948	11.64775	17.25730	0.00524	0.00289	0.00229	0.00005
162			1.61000	7.43005	-9.41666	-0.98690	0.70681	-0.46558	0.02699	-0.00249	-0.01152	-0.00082	-0.00314	-0.00651	1.02859	0.23450	3.14359	-22.77341	-0.05577	0.23061	-0.01887	0.00093	-0.00360	0.00293	12.30627	1.11639	16.89385	-0.21924	0.75788	0.23545	0.01269	-0.00866	-0.01587	-1.19498	-0.33391	1.88714	-0.37327	2.24415	-8.69697	1.75447	-3.70284	3.09100	-5.74320	11.64995	17.25738	0.00526	0.00289	0.00227	0.00003
163			1.62000	7.43984	-9.42692	-0.96925	0.70900	-0.46712	0.02690	-0.01380	-0.00750	-0.00067	-0.00312	-0.00689	1.02887	0.24486	3.15374	-22.84807	-0.05619	0.22963	-0.01875	0.00173	-0.00457	0.00190	12.33758	1.13259	16.92017	-0.21797	0.75911	0.23632	0.01119	-0.01725	-0.00715	-0.87682	-1.23022	1.35991	-0.00431	2.70883	-5.55846	1.69912	-3.10312	0.91703	-5.74529	11.64981	17.25889	0.00528	0.00290	0.00224	0.00001
164			1.63000	7.45745	-9.43121	-0.95576	0.70918	-0.46844	0.02678	-0.02329	-0.00197	-0.00048	-0.00287	-0.00691	1.02926	0.26342	3.16689	-22.88979	-0.05601	0.23048	-0.01862	0.00220	-0.00597	0.00079	12.36455	1.14925	16.92216	-0.21672	0.76247	0.23740	0.00909	-0.02349	0.00311	-0.37024	-1.99010	0.74861	0.57418	2.84715	-2.17212	1.35661	-2.30422	-1.51710	-5.74679	11.64765	17.26357	0.00530	0.00289	0.00221	0.00000
165			1.64000	7.48096	-9.42904	-0.94792	0.70893	-0.46924	0.02646	-0.03121	0.00345	-0.00022	-0.00277	-0.00673	1.03048	0.28716	3.18361	-22.89658	-0.05580	0.23210	-0.01838	0.00243	-0.00760	-0.00032	12.38608	1.16385	16.89794	-0.21520	0.76589	0.23806	0.00679	-0.02722	0.01379	0.11885	-2.59978	0.01453	1.26672	2.76932	1.21195	0.80641	-1.44390	-3.96145	-5.74866	11.64420	17.27265	0.00530	0.00289	0.00219	0.00000
166			1.65000	7.50930	-9.42160	-0.94717	0.71014	-0.47066	0.02622	-0.03813	0.00795	0.00004	-0.00307	-0.00674	1.03329	0.31447	3.20431	-22.86967	-0.05459	0.23288	-0.01844	0.00251	-0.00920	-0.00130	12.40221	1.17480	16.84859	-0.21568	0.76639	0.23814	0.00474	-0.02886	0.02350	0.50213	-3.10546	-0.71866	1.93890	2.63104	4.19846	0.18516	-0.65531	-6.14399	-5.75135	11.64063	17.28608	0.00530	0.00288	0.00216	0.00000
167			1.66000	7.54176	-9.41009	-0.95237	0.71269	-0.47451	0.02568	-0.04274	0.01174	0.00012	-0.00355	-0.00690	1.03715	0.34436	3.22841	-22.81557	-0.05178	0.23144	-0.01847	0.00239	-0.01000	-0.00194	12.41373	1.18171	16.77820	-0.21859	0.76273	0.23716	0.00309	-0.02886	0.03086	0.86804	-3.47696	-1.02326	2.36128	2.46027	6.13633	-0.37376	-0.02192	-7.79818	-5.75495	11.63758	17.30287	0.00531	0.00287	0.00213	0.00000
168			1.67000	7.57649	-9.39424	-0.95652	0.71776	-0.47756	0.02581	-0.04244	0.01560	-0.00018	-0.00383	-0.00682	1.03951	0.37427	3.25311	-22.74896	-0.05293	0.22880	-0.01903	0.00223	-0.00935	-0.00209	12.42161	1.18508	16.69360	-0.21667	0.75804	0.23618	0.00173	-0.02751	0.03500	1.41107	-3.60220	-0.42063	2.32819	2.15944	6.40097	-0.78201	0.43452	-8.70679	-5.75950	11.63511	17.32145	0.00532	0.00285	0.00211	0.00001
169			1.68000	7.61002	-9.37190	-0.94924	0.72116	-0.47927	0.02513	-0.03586	0.02098	-0.00088	-0.00388	-0.00723	1.03969	0.39978	3.27441	-22.68895	-0.05225	0.22730	-0.01889	0.00172	-0.00738	-0.00160	12.42649	1.18580	16.60340	-0.21835	0.75406	0.23475	0.00082	-0.02470	0.03546	2.32207	-3.43016	1.12358	1.84369	1.70252	4.93000	-1.02159	0.68918	-8.77177	-5.76486	11.63360	17.33974	0.00533	0.00286	0.00212	0.00002
170			1.69000	7.63891	-9.33919	-0.92301	0.72195	-0.48034	0.02399	-0.02476	0.02926	-0.00169	-0.00397	-0.00794	1.03847	0.41751	3.28962	-22.65140	-0.04926	0.22593	-0.01837	0.00104	-0.00481	-0.00073	12.42959	1.18449	16.51646	-0.22273	0.74998	0.23301	0.00051	-0.02019	0.03255	3.67750	-3.03683	3.08117	1.11799	1.20343	2.33681	-1.12750	0.70262	-8.04230	-5.77050	11.63418	17.35616	0.00533	0.00287	0.00215	0.00002
171			1.70000	7.66089	-9.29200	-0.87780	0.72521	-0.48230	0.02319	-0.01288	0.04014	-0.00232	-0.00396	-0.00825	1.03839	0.42662	3.29849	-22.64307	-0.05000	0.22355	-0.01780	0.00052	-0.00257	0.00016	12.43250	1.18147	16.44042	-0.22163	0.74835	0.23185	0.00085	-0.01392	0.02711	5.29280	-2.56532	4.70260	0.42586	0.80877	-0.47252	-1.16097	0.47831	-6.66944	-5.77529	11.63772	17.36970	0.00532	0.00288	0.00219	0.00001
172			1.71000	7.67578	-9.22937	-0.82063	0.72931	-0.48317	0.02347	-0.00393	0.05085	-0.00270	-0.00365	-0.00799	1.03893	0.42883	3.30290	-22.66167	-0.05478	0.22261	-0.01794	0.00017	-0.00129	0.00087	12.43676	1.17646	16.38101	-0.21509	0.75065	0.23241	0.00147	-0.00614	0.02016	6.74462	-2.17618	5.44434	-0.03369	0.60116	-2.72706	-1.17304	0.12455	-4.86572	-5.77762	11.64398	17.37931	0.00531	0.00288	0.00221	-0.00001
173			1.72000	7.68566	-9.15488	-0.76182	0.72864	-0.48463	0.02285	0.00041	0.05836	-0.00259	-0.00277	-0.00759	1.03837	0.42707	3.30556	-22.69845	-0.05636	0.22351	-0.01731	-0.00005	-0.00098	0.00123	12.44236	1.16922	16.34132	-0.21236	0.75363	0.23269	0.00187	0.00227	0.01276	7.63329	-1.93658	5.26832	-0.19867	0.51322	-4.04098	-1.19283	-0.18028	-2.94981	-5.77627	11.65119	17.38268	0.00530	0.00287	0.00219	-0.00003
174			1.73000	7.69290	-9.07526	-0.70895	0.72821	-0.48621	0.02268	0.00202	0.06019	-0.00232	-0.00162	-0.00696	1.03663	0.42308	3.30854	-22.74317	-0.05934	0.22355	-0.01708	-0.00030	-0.00113	0.00134	12.44809	1.15955	16.32037	-0.20807	0.75453	0.23298	0.00173	0.00978	0.00642	7.75512	-1.72921	4.62920	-0.15188	0.34867	-4.51102	-1.22575	-0.31756	-1.29040	-5.77119	11.65746	17.37725	0.00530	0.00285	0.00217	-0.00004
175			1.74000	7.69798	-8.99864	-0.66362	0.72931	-0.48636	0.02243	0.00432	0.05574	-0.00200	-0.00051	-0.00664	1.03394	0.41605	3.31202	-22.78872	-0.06322	0.22354	-0.01682	-0.00077	-0.00109	0.00129	12.45244	1.14791	16.31371	-0.20448	0.75453	0.23304	0.00115	0.01503	0.00203	7.16745	-1.36572	4.02336	-0.04741	-0.05646	-4.46444	-1.24967	-0.27879	-0.13114	-5.76342	11.66168	17.36196	0.00530	0.00283	0.00213	-0.00004
176			1.75000	7.69941	-8.93141	-0.62405	0.72950	-0.48431	0.02228	0.00917	0.04765	-0.00178	0.00009	-0.00722	1.02986	0.40405	3.31477	-22.83130	-0.06383	0.22364	-0.01697	-0.00146	-0.00049	0.00120	12.45464	1.13511	16.31554	-0.20727	0.75178	0.23287	0.00033	0.01764	-0.00027	6.23985	-0.78775	3.69146	-0.00090	-0.72826	-4.19139	-1.25233	-0.10791	0.48931	-5.75477	11.66372	17.33757	0.00531	0.00282	0.00210	-0.00002
177			1.76000	7.69544	-8.87466	-0.58722	0.72910	-0.48225	0.02245	0.01637	0.03974	-0.00172	0.00007	-0.00759	1.02559	0.38515	3.31512	-22.86975	-0.06457	0.22136	-0.01748	-0.00233	0.00070	0.00114	12.45413	1.12194	16.32078	-0.20850	0.74588	0.23201	-0.00067	0.01769	-0.00094	5.40180	-0.09415	3.74824	-0.07134	-1.57571	-3.96531	-1.20486	0.14775	0.67982	-5.74741	11.66389	17.30630	0.00533	0.00281	0.00206	0.00001
178			1.77000	7.68530	-8.82606	-0.54875	0.72824	-0.48118	0.02240	0.02417	0.03361	-0.00182	-0.00019	-0.00782	1.02251	0.35833	3.31164	-22.90599	-0.06482	0.21851	-0.01772	-0.00317	0.00215	0.00113	12.45077	1.10957	16.32596	-0.20986	0.74078	0.23094	-0.00157	0.01579	-0.00065	4.82372	0.54477	4.22198	-0.24976	-2.38233	-3.97875	-1.09109	0.39915	0.59251	-5.74346	11.66300	17.27192	0.00533	0.00280	0.00202	0.00005
179			1.78000	7.67010	-8.78287	-0.50449	0.72768	-0.47908	0.02285	0.02955	0.02966	-0.00209	-0.00067	-0.00767	1.01944	0.32494	3.30428	-22.94320	-0.06752	0.21521	-0.01823	-0.00379	0.00322	0.00121	12.44541	1.09879	16.32921	-0.20723	0.73642	0.23005	-0.00199	0.01289	0.00009	4.51604	0.91496	4.90949	-0.44388	-2.84174	-4.15404	-0.94104	0.54261	0.36041	-5.74390	11.66207	17.23962	0.00534	0.00279	0.00198	0.00008
180			1.79000	7.65332	-8.74180	-0.45346	0.72839	-0.47936	0.02328	0.02977	0.02864	-0.00232	-0.00121	-0.00686	1.01844	0.28963	3.29492	-22.98227	-0.07238	0.21030	-0.01845	-0.00396	0.00332	0.00122	12.43968	1.08988	16.32984	-0.19979	0.73290	0.22899	-0.00191	0.01017	0.00102	4.45915	0.85953	5.39147	-0.51165	-2.77585	-4.13151	-0.81940	0.56432	0.07452	-5.74892	11.66131	17.21476	0.00533	0.00277	0.00194	0.00010
181			1.80000	7.63924	-8.69983	-0.39941	0.73024	-0.48068	0.02348	0.02463	0.03002	-0.00232	-0.00162	-0.00607	1.01797	0.25793	3.28657	-23.01934	-0.07730	0.20513	-0.01839	-0.00356	0.00236	0.00105	12.43451	1.08217	16.32767	-0.19238	0.72990	0.22784	-0.00171	0.00856	0.00195	4.54552	0.44218	5.27747	-0.34357	-2.30073	-3.55708	-0.78100	0.55249	-0.19224	-5.75795	11.66004	17.20125	0.00533	0.00276	0.00191	0.00011
182			1.81000	7.63041	-8.65578	-0.34935	0.73048	-0.47884	0.02399	0.01743	0.03267	-0.00209	-0.00174	-0.00568	1.01657	0.23317	3.28201	-23.04780	-0.08024	0.20421	-0.01878	-0.00286	0.00076	0.00071	12.42963	1.07464	16.32314	-0.18950	0.72981	0.22795	-0.00172	0.00826	0.00263	4.69457	-0.03781	4.48135	0.06095	-1.74848	-2.41270	-0.81326	0.58264	-0.35694	-5.76987	11.65753	17.20051	0.00532	0.00275	0.00191	0.00011
183			1.82000	7.62540	-8.60907	-0.30970	0.73289	-0.47885	0.02469	0.01373	0.03608	-0.00170	-0.00156	-0.00548	1.01626	0.21463	3.28249	-23.06265	-0.08266	0.20295	-0.01947	-0.00254	-0.00090	0.00028	12.42427	1.06666	16.31757	-0.18803	0.72896	0.22829	-0.00205	0.00880	0.00278	4.91174	-0.19774	3.35050	0.59221	-1.52025	-1.09340	-0.86320	0.68840	-0.36686	-5.78308	11.65399	17.21034	0.00530	0.00275	0.00194	0.00010
184			1.83000	7.61906	-8.55973	-0.28174	0.73592	-0.48019	0.02528	0.01779	0.03823	-0.00134	-0.00124	-0.00586	1.01721	0.19696	3.28718	-23.06436	-0.08208	0.20233	-0.02030	-0.00306	-0.00200	-0.00005	12.41735	1.05813	16.31251	-0.19183	0.72724	0.22872	-0.00287	0.00933	0.00232	5.07951	0.23089	2.46997	1.09579	-1.91402	-0.20375	-0.85918	0.90941	-0.21978	-5.79552	11.65029	17.22580	0.00528	0.00276	0.00200	0.00007
185			1.84000	7.60495	-8.51059	-0.26103	0.73882	-0.47998	0.02634	0.02962	0.03619	-0.00118	-0.00083	-0.00662	1.01875	0.17210	3.29382	-23.05951	-0.08089	0.20405	-0.02161	-0.00448	-0.00233	-0.00016	12.40726	1.04981	16.30939	-0.19745	0.72717	0.23002	-0.00419	0.00889	0.00128	4.92075	1.23306	2.18179	1.46509	-2.91474	-0.10593	-0.73047	1.23896	0.05104	-5.80504	11.64751	17.24086	0.00526	0.00277	0.00206	0.00004
186			1.85000	7.57902	-8.46731	-0.24198	0.74189	-0.48085	0.02739	0.04431	0.02802	-0.00112	-0.00042	-0.00740	1.02028	0.13402	3.30023	-23.05603	-0.08060	0.20460	-0.02274	-0.00631	-0.00217	-0.00006	12.39308	1.04308	16.30931	-0.20096	0.72618	0.23086	-0.00567	0.00672	-0.00006	4.10457	2.49629	2.28918	1.71493	-4.15279	-0.55010	-0.44876	1.60372	0.34779	-5.80978	11.64605	17.25029	0.00524	0.00278	0.00212	0.00001
187			1.86000	7.54209	-8.43823	-0.22311	0.74530	-0.48101	0.02838	0.05539	0.01215	-0.00094	0.00031	-0.00800	1.02108	0.08261	3.30595	-23.05643	-0.08337	0.20625	-0.02344	-0.00805	-0.00206	0.00003	12.37488	1.03951	16.31197	-0.20054	0.72843	0.23195	-0.00678	0.00283	-0.00126	2.32441	3.63459	2.28344	1.91509	-5.14187	-0.91037	-0.05056	1.89245	0.55652	-5.80845	11.64571	17.25065	0.00524	0.00279	0.00214	-0.00003
188			1.87000	7.49888	-8.43364	-0.20778	0.74761	-0.47911	0.02997	0.05906	-0.01083	-0.00047	0.00145	-0.00854	1.02142	0.02330	3.31166	-23.05725	-0.08732	0.21187	-0.02453	-0.00918	-0.00224	-0.00006	12.35424	1.04008	16.31634	-0.20008	0.73690	0.23489	-0.00732	-0.00207	-0.00232	-0.44886	4.43044	1.77057	2.09338	-5.63174	-0.77736	0.40077	2.02717	0.68661	-5.80117	11.64606	17.24093	0.00526	0.00278	0.00214	-0.00006
189			1.88000	7.45471	-8.46157	-0.20172	0.75166	-0.47670	0.03231	0.05635	-0.03694	0.00040	0.00165	-0.00912	1.02248	-0.03774	3.31808	-23.05345	-0.09148	0.21511	-0.02642	-0.00969	-0.00241	-0.00035	12.33277	1.04509	16.32235	-0.19966	0.74144	0.23759	-0.00742	-0.00685	-0.00383	-3.77104	4.90024	0.65273	2.20735	-5.73691	-0.19203	0.86671	2.02326	0.90485	-5.78925	11.64654	17.22265	0.00530	0.00278	0.00211	-0.00008
190			1.89000	7.41258	-8.52350	-0.21032	0.75707	-0.47386	0.03428	0.05094	-0.06121	0.00161	0.00056	-0.00965	1.02406	-0.09723	3.32452	-23.04220	-0.09550	0.21437	-0.02806	-0.00991	-0.00207	-0.00074	12.31139	1.05437	16.33214	-0.19878	0.73892	0.23827	-0.00724	-0.01044	-0.00628	-6.99627	5.20891	-0.90075	2.17826	-5.73012	0.58218	1.32174	1.92195	1.35866	-5.77478	11.64614	17.19929	0.00535	0.00276	0.00205	-0.00009
191			1.90000	7.37243	-8.61529	-0.23641	0.76067	-0.47203	0.03548	0.04571	-0.08073	0.00294	-0.00079	-0.00982	1.02566	-0.15486	3.32919	-23.02318	-0.09853	0.21238	-0.02903	-0.01000	-0.00117	-0.00115	12.29057	1.06736	16.34840	-0.19801	0.73438	0.23784	-0.00685	-0.01243	-0.00938	-9.67413	5.48205	-2.61213	2.00666	-5.75657	1.36279	1.71415	1.74280	1.99940	-5.76022	11.64396	17.17482	0.00540	0.00275	0.00199	-0.00008
192			1.91000	7.33321	-8.73005	-0.28021	0.76392	-0.47059	0.03692	0.04097	-0.09427	0.00428	-0.00204	-0.00997	1.02700	-0.21085	3.33096	-22.99684	-0.10173	0.21042	-0.03025	-0.00998	-0.00009	-0.00156	12.27099	1.08295	16.37215	-0.19747	0.73024	0.23790	-0.00618	-0.01279	-0.01244	-11.61972	5.66878	-4.27029	1.76372	-5.73249	2.09943	1.97999	1.47882	2.66194	-5.74785	11.64016	17.15219	0.00545	0.00273	0.00193	-0.00006
193			1.92000	7.29518	-8.85994	-0.34019	0.76514	-0.46781	0.03855	0.03571	-0.10121	0.00551	-0.00295	-0.00983	1.02678	-0.26386	3.32991	-22.96385	-0.10585	0.20995	-0.03162	-0.00972	0.00091	-0.00194	12.25369	1.09970	16.40268	-0.19527	0.72822	0.23857	-0.00518	-0.01180	-0.01501	-12.77783	5.66100	-5.69685	1.48026	-5.52406	2.72038	2.09978	1.14416	3.23197	-5.73893	11.63568	17.13283	0.00550	0.00271	0.00187	-0.00004
194			1.93000	7.25928	-8.99674	-0.41264	0.76335	-0.46562	0.04001	0.03083	-0.10247	0.00641	-0.00328	-0.00965	1.02589	-0.31198	3.32633	-22.92636	-0.10800	0.21180	-0.03291	-0.00900	0.00207	-0.00220	12.23933	1.11640	16.43867	-0.19537	0.72986	0.24018	-0.00406	-0.01003	-0.01694	-13.17156	5.50146	-6.70601	1.09892	-5.17742	3.11891	2.09805	0.77328	3.65614	-5.73329	11.63162	17.11718	0.00554	0.00269	0.00182	-0.00002
195			1.94000	7.22507	-9.13332	-0.49243	0.76225	-0.46427	0.04133	0.02882	-0.09930	0.00695	-0.00326	-0.00968	1.02584	-0.35491	3.31912	-22.88717	-0.10949	0.21499	-0.03412	-0.00827	0.00388	-0.00233	12.22839	1.13222	16.47834	-0.19755	0.73449	0.24264	-0.00285	-0.00808	-0.01802	-12.90510	5.37701	-7.22663	0.54729	-4.88320	3.30592	2.00921	0.38913	3.87383	-5.73009	11.62901	17.10445	0.00558	0.00269	0.00180	0.00000
196			1.95000	7.19018	-9.26412	-0.57501	0.75966	-0.46266	0.04207	0.03045	-0.09212	0.00713	-0.00362	-0.00939	1.02557	-0.39398	3.30615	-22.84791	-0.11063	0.21663	-0.03473	-0.00773	0.00622	-0.00241	12.22120	1.14676	16.51920	-0.19803	0.73661	0.24383	-0.00153	-0.00645	-0.01790	-12.06677	5.39579	-7.41323	-0.10930	-4.74625	3.47432	1.85898	0.01171	3.83140	-5.72847	11.62892	17.09256	0.00561	0.00270	0.00181	0.00001
197			1.96000	7.15238	-9.38399	-0.65869	0.75741	-0.46232	0.04263	0.03275	-0.08141	0.00724	-0.00409	-0.00888	1.02668	-0.43040	3.28675	-22.80717	-0.11226	0.21689	-0.03508	-0.00724	0.00814	-0.00264	12.21794	1.15983	16.55844	-0.19624	0.73891	0.24472	-0.00027	-0.00544	-0.01684	-10.75199	5.39796	-7.61560	-0.62770	-4.62379	3.89216	1.68700	-0.32366	3.57446	-5.72799	11.63215	17.07890	0.00564	0.00272	0.00183	0.00003
198			1.97000	7.11286	-9.48859	-0.74537	0.75543	-0.46180	0.04339	0.03056	-0.06818	0.00763	-0.00452	-0.00884	1.02859	-0.46288	3.26381	-22.76106	-0.11273	0.21830	-0.03571	-0.00621	0.00857	-0.00323	12.21811	1.17169	16.59449	-0.19668	0.74306	0.24641	0.00077	-0.00515	-0.01530	-9.21871	5.08597	-8.21796	-0.75270	-4.24207	4.82975	1.52888	-0.58428	3.19113	-5.72837	11.63781	17.06211	0.00566	0.00275	0.00186	0.00004
199			1.98000	7.07613	-9.57681	-0.84012	0.75419	-0.46105	0.04325	0.02181	-0.05535	0.00818	-0.00528	-0.00928	1.02999	-0.48761	3.24261	-22.70298	-0.11180	0.21839	-0.03561	-0.00452	0.00709	-0.00413	12.22102	1.18265	16.62630	-0.19917	0.74322	0.24644	0.00160	-0.00535	-0.01310	-7.85875	4.37072	-9.30989	-0.41713	-3.51273	6.36362	1.36956	-0.76850	2.68192	-5.72961	11.64397	17.04343	0.00567	0.00277	0.00190	0.00005
200			1.99000	7.04630	-9.65180	-0.94636	0.75408	-0.46109	0.04290	0.01005	-0.04584	0.00877	-0.00580	-0.00964	1.03177	-0.50164	3.22771	-22.62760	-0.11119	0.21905	-0.03536	-0.00273	0.00452	-0.00513	12.22615	1.19266	16.65229	-0.20147	0.74365	0.24640	0.00225	-0.00582	-0.01027	-6.93533	3.49900	-10.48133	0.20203	-2.66389	8.08681	1.18339	-0.87861	2.03509	-5.73215	11.64907	17.02616	0.00566	0.00279	0.00193	0.00006
201			2.00000	7.02371	-9.71860	-1.06176	0.75404	-0.46047	0.04220	0.00127	-0.04003	0.00894	-0.00585	-0.01032	1.03327	-0.50630	3.22039	-22.53619	-0.10920	0.22257	-0.03495	-0.00153	0.00207	-0.00580	12.23289	1.20153	16.67110	-0.20731	0.74624	0.24679	0.00264	-0.00647	-0.00712	-6.38063	2.82663	-11.10653	0.81560	-2.06025	9.29791	0.98647	-0.89222	1.31870	-5.73681	11.65304	17.01452	0.00564	0.00279	0.00195	0.00007
202			2.01000	7.00521	-9.78034	-1.17837	0.75152	-0.46050	0.04129	-0.00098	-0.03623	0.00845	-0.00597	-0.01090	1.03434	-0.50698	3.21873	-22.43702	-0.10474	0.22590	-0.03451	-0.00137	0.00063	-0.00586	12.24010	1.20937	16.68248	-0.21479	0.74671	0.24658	0.00248	-0.00755	-0.00422	-5.89087	2.52329	-10.81071	1.18734	-1.93834	9.50011	0.84696	-0.75544	0.66692	-5.74411	11.65660	17.01212	0.00560	0.00279	0.00196	0.00008
203			2.02000	6.98698	-9.83669	-1.28690	0.74792	-0.45945	0.04158	0.00253	-0.03197	0.00769	-0.00600	-0.01063	1.03489	-0.51033	3.21891	-22.34110	-0.10361	0.22966	-0.03494	-0.00220	0.00063	-0.00550	12.24576	1.21700	16.68780	-0.21527	0.74894	0.24732	0.00138	-0.00934	-0.00233	-5.20335	2.51952	-9.74230	1.22330	-2.29559	8.72652	0.84053	-0.41838	0.23721	-5.75421	11.66057	17.02040	0.00555	0.00279	0.00198	0.00008
204			2.03000	6.96655	-9.88528	-1.38213	0.74662	-0.45871	0.04243	0.00885	-0.02616	0.00686	-0.00612	-0.01013	1.03543	-0.52112	3.21719	-22.25624	-0.10583	0.23154	-0.03563	-0.00366	0.00186	-0.00486	12.24730	1.22563	16.69001	-0.21074	0.75104	0.24809	-0.00051	-0.01156	-0.00201	-4.26488	2.67042	-8.46200	0.98541	-2.96564	7.44751	0.98876	0.09463	0.15962	-5.76663	11.66554	17.03835	0.00549	0.00279	0.00200	0.00008
205			2.04000	6.94276	-9.92402	-1.46550	0.74707	-0.45901	0.04287	0.01539	-0.01966	0.00617	-0.00637	-0.00977	1.03643	-0.54120	3.21114	-22.18446	-0.10865	0.23167	-0.03583	-0.00536	0.00367	-0.00415	12.24286	1.23620	16.69312	-0.20633	0.75180	0.24810	-0.00282	-0.01341	-0.00325	-3.27261	2.88596	-7.50385	0.63072	-3.75030	6.18871	1.23406	0.70632	0.44512	-5.78006	11.67122	17.06302	0.00544	0.00279	0.00202	0.00008
206			2.05000	6.91537	-9.95394	-1.54222	0.74616	-0.45951	0.04301	0.02064	-0.01561	0.00579	-0.00652	-0.00953	1.03675	-0.57024	3.20028	-22.12330	-0.11013	0.23162	-0.03583	-0.00687	0.00537	-0.00359	12.23142	1.24879	16.70033	-0.20428	0.75126	0.24772	-0.00508	-0.01421	-0.00524	-2.65464	3.13075	-7.00151	0.31597	-4.46999	5.23924	1.46239	1.29903	0.92052	-5.79320	11.67671	17.09084	0.00541	0.00279	0.00203	0.00006
207			2.06000	6.88500	-9.98126	-1.61632	0.74457	-0.45776	0.04325	0.02456	-0.01703	0.00566	-0.00641	-0.00968	1.03539	-0.60628	3.18573	-22.06915	-0.11113	0.23340	-0.03605	-0.00802	0.00662	-0.00322	12.21394	1.26252	16.71222	-0.20517	0.75140	0.24785	-0.00688	-0.01374	-0.00697	-2.77011	3.40933	-6.71366	0.10349	-5.01194	4.56979	1.57377	1.75201	1.35568	-5.80499	11.68156	17.11844	0.00538	0.00279	0.00205	0.00005
208			2.07000	6.85225	-10.01425	-1.68824	0.74306	-0.45700	0.04312	0.02795	-0.02354	0.00550	-0.00619	-0.01040	1.03408	-0.64726	3.16888	-22.02032	-0.10975	0.23508	-0.03611	-0.00868	0.00736	-0.00291	12.19241	1.27609	16.72740	-0.21073	0.75098	0.24790	-0.00815	-0.01184	-0.00774	-3.51926	3.72119	-6.37319	-0.01637	-5.37183	4.02302	1.50385	2.02751	1.59965	-5.81483	11.68597	17.14335	0.00535	0.00279	0.00205	0.00004
209			2.08000	6.81749	-10.05731	-1.75666	0.74259	-0.45523	0.04344	0.03115	-0.03157	0.00534	-0.00563	-0.01122	1.03402	-0.69174	3.15090	-21.97630	-0.10959	0.23987	-0.03660	-0.00922	0.00776	-0.00264	12.16892	1.28774	16.74340	-0.21650	0.75657	0.24982	-0.00882	-0.00840	-0.00750	-4.46096	4.02226	-5.92873	-0.05318	-5.60566	3.50870	1.23211	2.15238	1.63353	-5.82255	11.69039	17.16356	0.00532	0.00277	0.00204	0.00003
210			2.09000	6.78102	-10.10988	-1.82080	0.74156	-0.45275	0.04361	0.03424	-0.03825	0.00512	-0.00510	-0.01225	1.03385	-0.73905	3.13281	-21.93708	-0.10844	0.24565	-0.03704	-0.00964	0.00781	-0.00236	12.14501	1.29579	16.75837	-0.22442	0.76351	0.25203	-0.00912	-0.00347	-0.00647	-5.24475	4.28887	-5.45004	-0.00586	-5.80059	2.99174	0.79417	2.17060	1.52151	-5.82820	11.69470	17.17669	0.00528	0.00274	0.00202	0.00003
211			2.10000	6.74281	-10.16931	-1.88064	0.73912	-0.44914	0.04364	0.03804	-0.04248	0.00482	-0.00526	-0.01275	1.03229	-0.78956	3.11542	-21.90265	-0.10815	0.24858	-0.03732	-0.01025	0.00754	-0.00205	12.12171	1.29901	16.77107	-0.22875	0.76531	0.25260	-0.00884	0.00239	-0.00482	-5.72909	4.57034	-4.93395	0.10310	-6.03812	2.42849	0.25223	2.09127	1.30032	-5.83196	11.69813	17.18203	0.00524	0.00273	0.00201	0.00002
212			2.11000	6.70180	-10.23237	-1.93548	0.73728	-0.44821	0.04330	0.04340	-0.04422	0.00433	-0.00585	-0.01255	1.03187	-0.84420	3.09893	-21.87369	-0.10925	0.24741	-0.03710	-0.01112	0.00706	-0.00163	12.10023	1.29688	16.78051	-0.22894	0.76307	0.25158	-0.00785	0.00800	-0.00267	-5.83471	4.89854	-4.25078	0.23277	-6.31646	1.74130	-0.31325	1.89155	0.95829	-5.83393	11.70015	17.18123	0.00521	0.00272	0.00200	0.00002
213			2.12000	6.65721	-10.29497	-1.98278	0.73475	-0.44882	0.04243	0.04843	-0.04258	0.00357	-0.00676	-0.01221	1.03103	-0.90342	3.08346	-21.85182	-0.10970	0.24318	-0.03636	-0.01170	0.00623	-0.00114	12.08207	1.28981	16.78547	-0.22892	0.75660	0.24904	-0.00628	0.01237	0.00002	-5.46330	5.10726	-3.34093	0.38126	-6.44996	0.97988	-0.84250	1.55873	0.45425	-5.83443	11.70076	17.17786	0.00519	0.00272	0.00200	0.00001
214			2.13000	6.61117	-10.35156	-2.02009	0.73421	-0.44869	0.04272	0.04913	-0.03711	0.00276	-0.00763	-0.01157	1.03003	-0.96442	3.07013	-21.83722	-0.11391	0.23846	-0.03648	-0.01182	0.00476	-0.00074	12.06872	1.27855	16.78432	-0.22407	0.75081	0.24740	-0.00410	0.01498	0.00323	-4.63542	4.89110	-2.33675	0.57787	-6.12727	0.35828	-1.29612	1.11127	-0.22626	-5.83427	11.70082	17.17578	0.00519	0.00272	0.00200	-0.00000
215			2.14000	6.56909	-10.39765	-2.04648	0.73263	-0.44730	0.04320	0.04309	-0.02950	0.00185	-0.00813	-0.01082	1.02881	-1.02102	3.06100	-21.82801	-0.11822	0.23610	-0.03677	-0.01071	0.00265	-0.00040	12.06132	1.26432	16.77561	-0.21922	0.74848	0.24664	-0.00173	0.01594	0.00635	-3.59992	4.11677	-1.33058	0.80024	-5.20527	-0.10179	-1.62314	0.59116	-0.94150	-5.83442	11.70157	17.17802	0.00519	0.00272	0.00200	-0.00001
216			2.15000	6.53641	-10.43227	-2.06093	0.73145	-0.44668	0.04295	0.03256	-0.02188	0.00078	-0.00835	-0.01051	1.02819	-1.06753	3.05752	-21.82437	-0.12006	0.23471	-0.03647	-0.00847	0.00031	0.00009	12.06019	1.24852	16.76055	-0.21853	0.74768	0.24573	0.00049	0.01562	0.00803	-2.57507	2.96482	-0.21730	0.95328	-3.86240	-0.74608	-1.74744	0.05189	-1.37734	-5.83506	11.70400	17.18600	0.00520	0.00273	0.00202	-0.00001
217			2.16000	6.51545	-10.45579	-2.06104	0.72858	-0.44577	0.04240	0.02100	-0.01428	-0.00042	-0.00825	-0.01033	1.02730	-1.10207	3.05944	-21.83097	-0.11965	0.23498	-0.03597	-0.00588	-0.00175	0.00089	12.06459	1.23308	16.74400	-0.22004	0.74836	0.24505	0.00228	0.01439	0.00728	-1.53987	1.70214	1.07124	0.96156	-2.39707	-1.85591	-1.61400	-0.42777	-1.29565	-5.83562	11.70844	17.19856	0.00522	0.00274	0.00202	-0.00002
218			2.17000	6.50622	-10.46748	-2.04531	0.72534	-0.44424	0.04195	0.01057	-0.00634	-0.00166	-0.00797	-0.01011	1.02572	-1.12533	3.06550	-21.85296	-0.11912	0.23572	-0.03552	-0.00350	-0.00343	0.00189	12.07269	1.21985	16.73184	-0.22089	0.74841	0.24445	0.00343	0.01220	0.00465	-0.43641	0.49802	2.46179	0.85994	-1.01124	-3.32296	-1.26242	-0.78358	-0.80326	-5.83496	11.71446	17.21174	0.00525	0.00276	0.00203	-0.00004
219			2.18000	6.50741	-10.46690	-2.01337	0.72344	-0.44390	0.04187	0.00267	0.00105	-0.00293	-0.00773	-0.00964	1.02418	-1.13903	3.07490	-21.89228	-0.11963	0.23431	-0.03527	-0.00159	-0.00490	0.00291	12.08277	1.21025	16.72659	-0.21885	0.74492	0.24343	0.00398	0.00885	0.00192	0.62933	-0.51708	3.92982	0.76499	0.17307	-4.86493	-0.81815	-0.99695	-0.30322	-5.83221	11.72089	17.22037	0.00530	0.00277	0.00201	-0.00004
220			2.19000	6.51663	-10.45571	-1.96468	0.72183	-0.44372	0.04154	-0.00255	0.00625	-0.00410	-0.00741	-0.00913	1.02367	-1.14563	3.08758	-21.94793	-0.11998	0.23399	-0.03468	-0.00013	-0.00651	0.00369	12.09366	1.20464	16.72583	-0.21647	0.74294	0.24261	0.00413	0.00468	0.00077	1.43220	-1.28433	5.38017	0.79522	1.11166	-6.15378	-0.42825	-1.07142	-0.15960	-5.82733	11.72628	17.22076	0.00537	0.00278	0.00198	-0.00004
221			2.20000	6.53184	-10.43804	-1.90101	0.72035	-0.44264	0.04135	-0.00732	0.00816	-0.00493	-0.00685	-0.00924	1.02332	-1.14693	3.10432	-22.01504	-0.11886	0.23655	-0.03426	0.00104	-0.00850	0.00407	12.10466	1.20242	16.72453	-0.21711	0.74535	0.24315	0.00403	0.00030	0.00151	1.76848	-1.89314	6.43502	1.00878	1.86183	-6.80317	-0.16511	-1.02268	-0.42939	-5.82103	11.72899	17.21209	0.00543	0.00278	0.00195	-0.00004
222			2.21000	6.55282	-10.41918	-1.82910	0.71964	-0.44136	0.04171	-0.01417	0.00739	-0.00519	-0.00651	-0.00971	1.02252	-1.14305	3.12601	-22.08499	-0.11737	0.23872	-0.03432	0.00215	-0.01055	0.00392	12.11507	1.20270	16.71899	-0.21766	0.74749	0.24405	0.00362	-0.00347	0.00333	1.63758	-2.47221	6.64552	1.35120	2.48558	-6.51472	-0.02944	-0.86678	-0.91536	-5.81444	11.72749	17.19639	0.00549	0.00279	0.00193	-0.00002
223			2.22000	6.58003	-10.40271	-1.75929	0.71782	-0.44094	0.04194	-0.02356	0.00585	-0.00463	-0.00664	-0.00992	1.02195	-1.13314	3.15233	-22.14727	-0.11509	0.23931	-0.03424	0.00328	-0.01198	0.00316	12.12405	1.20434	16.70811	-0.21639	0.74747	0.24409	0.00294	-0.00586	0.00523	1.25122	-3.04827	5.76581	1.67954	2.98224	-5.20250	0.00132	-0.64805	-1.37738	-5.80895	11.72161	17.17702	0.00552	0.00280	0.00194	-0.00000
224			2.23000	6.61319	-10.38958	-1.70314	0.71648	-0.44061	0.04211	-0.03450	0.00405	-0.00328	-0.00691	-0.00977	1.02378	-1.11623	3.18129	-22.19186	-0.11356	0.24157	-0.03410	0.00444	-0.01237	0.00187	12.13120	1.20632	16.69308	-0.21370	0.75070	0.24469	0.00214	-0.00677	0.00649	0.68856	-3.55163	3.83036	1.84640	3.31895	-3.01702	-0.02494	-0.41319	-1.65287	-5.80569	11.71260	17.15734	0.00553	0.00282	0.00198	0.00002
225			2.24000	6.65123	-10.38199	-1.67049	0.71494	-0.44028	0.04218	-0.04482	0.00012	-0.00138	-0.00721	-0.00939	1.02581	-1.09191	3.20976	-22.21145	-0.11192	0.24398	-0.03400	0.00539	-0.01140	0.00037	12.13618	1.20807	16.67622	-0.21125	0.75372	0.24522	0.00127	-0.00680	0.00675	-0.22714	-3.85093	1.24558	1.77651	3.43965	-0.42653	-0.03890	-0.18079	-1.68562	-5.80505	11.70267	17.14090	0.00552	0.00284	0.00203	0.00003
226			2.25000	6.69186	-10.38494	-1.66521	0.71384	-0.44071	0.04189	-0.05078	-0.00696	0.00052	-0.00743	-0.00918	1.02760	-1.06179	3.23461	-22.20527	-0.10896	0.24549	-0.03384	0.00566	-0.00926	-0.00098	12.13880	1.20979	16.66005	-0.21242	0.75379	0.24512	0.00044	-0.00679	0.00637	-1.50321	-3.76072	-1.24069	1.50229	3.23149	1.88906	-0.00388	0.03572	-1.57897	-5.80668	11.69385	17.13085	0.00551	0.00286	0.00209	0.00003
227			2.26000	6.73052	-10.40165	-1.68278	0.71177	-0.44228	0.04147	-0.04869	-0.01498	0.00191	-0.00754	-0.00945	1.02878	-1.03054	3.25359	-22.17912	-0.10271	0.24615	-0.03391	0.00482	-0.00638	-0.00185	12.13921	1.21191	16.64495	-0.21975	0.75100	0.24477	-0.00027	-0.00707	0.00581	-2.73016	-3.15283	-2.94433	1.11025	2.59298	3.35262	0.06428	0.21165	-1.44790	-5.80949	11.68759	17.12910	0.00549	0.00287	0.00213	0.00002
228			2.27000	6.76146	-10.42967	-1.71377	0.70817	-0.44242	0.04144	-0.03814	-0.02011	0.00262	-0.00755	-0.00951	1.02833	-1.00452	3.26545	-22.14322	-0.09769	0.24699	-0.03435	0.00316	-0.00333	-0.00214	12.13799	1.21461	16.63118	-0.22523	0.74867	0.24469	-0.00092	-0.00690	0.00486	-3.39322	-2.09089	-3.68110	0.69780	1.54563	3.72899	0.13042	0.35185	-1.22040	-5.81235	11.68448	17.13472	0.00547	0.00286	0.00214	0.00001
229			2.28000	6.78012	-10.46190	-1.74973	0.70402	-0.44335	0.04077	-0.02230	-0.02017	0.00280	-0.00740	-0.00946	1.02803	-0.98947	3.27031	-22.10786	-0.09343	0.24777	-0.03405	0.00103	-0.00060	-0.00191	12.13505	1.21744	16.62046	-0.22936	0.74827	0.24423	-0.00159	-0.00578	0.00325	-3.26867	-0.79419	-3.76897	0.36202	0.25041	3.25483	0.17739	0.47631	-0.82202	-5.81432	11.68448	17.14403	0.00545	0.00283	0.00211	-0.00001
230			2.29000	6.78449	-10.49070	-1.78685	0.70224	-0.44383	0.04006	-0.00531	-0.01612	0.00277	-0.00747	-0.00964	1.02886	-0.98823	3.26935	-22.07877	-0.09113	0.24839	-0.03355	-0.00106	0.00150	-0.00150	12.13039	1.22006	16.61443	-0.23244	0.74829	0.24370	-0.00211	-0.00420	0.00148	-2.57833	0.50669	-3.64730	0.15375	-1.04100	2.46026	0.20155	0.55466	-0.38153	-5.81475	11.68683	17.15357	0.00544	0.00280	0.00205	-0.00002
231			2.30000	6.77512	-10.51258	-1.82474	0.70254	-0.44527	0.03968	0.00953	-0.01173	0.00276	-0.00797	-0.00967	1.03060	-0.99985	3.26428	-22.05629	-0.09094	0.24639	-0.03318	-0.00274	0.00278	-0.00115	12.12484	1.22226	16.61231	-0.23231	0.74554	0.24258	-0.00207	-0.00268	0.00023	-1.86572	1.63481	-3.55577	0.06982	-2.06369	1.75195	0.18820	0.51475	-0.06982	-5.81335	11.68988	17.16148	0.00545	0.00276	0.00197	-0.00004
232			2.31000	6.75491	-10.53010	-1.86381	0.70165	-0.44371	0.03982	0.02020	-0.01026	0.00285	-0.00819	-0.00941	1.03173	-1.02047	3.25713	-22.03880	-0.09290	0.24775	-0.03318	-0.00388	0.00340	-0.00088	12.12024	1.22385	16.61248	-0.22972	0.74776	0.24284	-0.00145	-0.00119	-0.00071	-1.58642	2.48923	-3.55335	0.05203	-2.68120	1.20363	0.14958	0.34345	0.16240	-5.81010	11.69228	17.16738	0.00545	0.00273	0.00191	-0.00005
233			2.32000	6.72755	-10.54854	-1.90453	0.69828	-0.44407	0.03956	0.02680	-0.01197	0.00298	-0.00816	-0.00908	1.03211	-1.04595	3.24911	-22.02563	-0.09282	0.24843	-0.03284	-0.00443	0.00375	-0.00063	12.11756	1.22476	16.61520	-0.22826	0.74960	0.24273	-0.00066	0.00048	-0.00199	-1.75967	3.08762	-3.64144	0.01457	-2.98018	0.74633	0.12255	0.11782	0.46905	-5.80534	11.69366	17.17106	0.00546	0.00271	0.00187	-0.00005
234			2.33000	6.69561	-10.57091	-1.94742	0.69744	-0.44364	0.04037	0.03111	-0.01496	0.00317	-0.00786	-0.00896	1.03183	-1.07392	3.24021	-22.01650	-0.09516	0.24947	-0.03344	-0.00488	0.00430	-0.00037	12.11672	1.22510	16.62181	-0.22512	0.75248	0.24391	-0.00007	0.00198	-0.00380	-2.11697	3.50675	-3.70324	-0.10457	-3.14993	0.27064	0.15065	-0.07362	0.89071	-5.79967	11.69387	17.17182	0.00547	0.00270	0.00183	-0.00005
235			2.34000	6.66060	-10.59740	-1.99084	0.69601	-0.44141	0.04071	0.03446	-0.01751	0.00307	-0.00772	-0.00942	1.03054	-1.10396	3.22959	-22.01254	-0.09534	0.25146	-0.03380	-0.00520	0.00521	0.00003	12.11682	1.22555	16.63331	-0.22653	0.75391	0.24473	0.00021	0.00282	-0.00580	-2.39810	3.78467	-3.44316	-0.32745	-3.30278	-0.42449	0.24124	-0.18995	1.33999	-5.79369	11.69207	17.17002	0.00549	0.00268	0.00179	-0.00005
236			2.35000	6.62378	-10.62609	-2.02948	0.69289	-0.43992	0.04057	0.03725	-0.01768	0.00250	-0.00805	-0.00992	1.03013	-1.13652	3.21646	-22.01720	-0.09261	0.25252	-0.03386	-0.00537	0.00624	0.00066	12.11719	1.22660	16.64925	-0.23097	0.75274	0.24479	0.00023	0.00313	-0.00733	-2.30429	3.88251	-2.62821	-0.62279	-3.42383	-1.47566	0.33644	-0.23111	1.68550	-5.78774	11.68637	17.16782	0.00552	0.00268	0.00175	-0.00005
237			2.36000	6.58681	-10.65130	-2.05690	0.69107	-0.43836	0.04063	0.03900	-0.01312	0.00156	-0.00859	-0.01016	1.03030	-1.17163	3.20083	-22.03430	-0.09197	0.25285	-0.03394	-0.00558	0.00709	0.00142	12.11723	1.22810	16.66789	-0.23225	0.75245	0.24502	-0.00004	0.00335	-0.00795	-1.54975	3.73076	-1.37347	-0.91814	-3.46869	-2.74387	0.36854	-0.17755	1.83103	-5.78235	11.67523	17.16806	0.00555	0.00267	0.00173	-0.00005
238			2.37000	6.55166	-10.66521	-2.06982	0.68772	-0.43693	0.04076	0.03791	-0.00425	0.00055	-0.00933	-0.01019	1.03031	-1.20869	3.18335	-22.06449	-0.09095	0.25271	-0.03404	-0.00555	0.00747	0.00205	12.11617	1.22941	16.68667	-0.23253	0.75256	0.24528	-0.00065	0.00375	-0.00744	-0.25229	3.28578	-0.15594	-1.12286	-3.38446	-3.78673	0.30349	-0.01740	1.74298	-5.77843	11.65837	17.17235	0.00556	0.00268	0.00174	-0.00004
239			2.38000	6.52099	-10.66413	-2.07123	0.68397	-0.43789	0.04013	0.03205	0.00531	-0.00010	-0.01011	-0.01020	1.03040	-1.24540	3.16550	-22.10280	-0.08866	0.25058	-0.03339	-0.00502	0.00695	0.00223	12.11328	1.22981	16.70309	-0.23355	0.75152	0.24453	-0.00149	0.00449	-0.00601	1.02927	2.53329	0.48388	-1.13018	-3.07070	-4.11667	0.14606	0.21918	1.47124	-5.77724	11.63759	17.18050	0.00555	0.00269	0.00179	-0.00001
240			2.39000	6.49817	-10.65108	-2.06868	0.68119	-0.43628	0.03976	0.02125	0.01221	-0.00023	-0.01068	-0.01009	1.02992	-1.27780	3.14993	-22.14030	-0.08867	0.25044	-0.03297	-0.00412	0.00535	0.00193	12.10823	1.22864	16.71566	-0.23296	0.75246	0.24436	-0.00228	0.00569	-0.00405	1.83727	1.52821	0.40576	-0.87735	-2.46818	-3.59498	-0.08683	0.45815	1.08893	-5.77967	11.61683	17.19109	0.00553	0.00271	0.00186	0.00002
241			2.40000	6.48581	-10.63152	-2.06819	0.67789	-0.43568	0.03933	0.00882	0.01582	-0.00014	-0.01112	-0.00977	1.03036	-1.30225	3.13953	-22.16931	-0.08733	0.25043	-0.03270	-0.00289	0.00285	0.00137	12.10161	1.22532	16.72347	-0.23439	0.75186	0.24399	-0.00270	0.00699	-0.00164	2.16568	0.48440	0.04050	-0.41550	-1.69363	-2.60011	-0.36389	0.61035	0.60227	-5.78591	11.60037	17.20241	0.00550	0.00273	0.00192	0.00005
242			2.41000	6.48313	-10.60928	-2.06940	0.67483	-0.43783	0.03884	0.00022	0.01731	-0.00024	-0.01141	-0.00913	1.03155	-1.31832	3.13582	-22.18818	-0.08532	0.24853	-0.03247	-0.00189	0.00021	0.00093	12.09483	1.21984	16.72543	-0.23555	0.74843	0.24291	-0.00256	0.00754	0.00104	2.27570	-0.27190	0.04085	0.08970	-1.02374	-1.80476	-0.61387	0.63452	0.02009	-5.79505	11.59044	17.21319	0.00547	0.00275	0.00197	0.00008
243			2.42000	6.48577	-10.58572	-2.06632	0.67330	-0.44135	0.03822	-0.00130	0.01766	-0.00073	-0.01167	-0.00867	1.03398	-1.32946	3.13781	-22.20217	-0.08295	0.24610	-0.03217	-0.00150	-0.00167	0.00086	12.08922	1.21301	16.72108	-0.23719	0.74465	0.24162	-0.00201	0.00670	0.00351	2.37116	-0.53422	0.73603	0.46135	-0.69469	-1.69507	-0.75126	0.55781	-0.56574	-5.80577	11.58722	17.22227	0.00544	0.00277	0.00201	0.00009
244			2.43000	6.48842	-10.56126	-2.05270	0.67108	-0.44424	0.03687	0.00299	0.01726	-0.00141	-0.01170	-0.00884	1.03622	-1.34078	3.14291	-22.21898	-0.07878	0.24575	-0.03127	-0.00167	-0.00255	0.00110	12.08543	1.20627	16.71129	-0.24196	0.74315	0.24032	-0.00144	0.00446	0.00538	2.47755	-0.36912	1.88932	0.64512	-0.74999	-2.21194	-0.73903	0.46248	-1.05718	-5.81675	11.59031	17.22824	0.00541	0.00278	0.00205	0.00009
245			2.44000	6.48786	-10.53651	-2.02705	0.66854	-0.44454	0.03584	0.00865	0.01630	-0.00197	-0.01102	-0.00913	1.03579	-1.35604	3.14875	-22.24268	-0.07750	0.24811	-0.03048	-0.00218	-0.00275	0.00135	12.08288	1.20091	16.69746	-0.24343	0.74589	0.24007	-0.00106	0.00126	0.00692	2.52307	-0.05450	2.92509	0.72178	-1.04662	-2.80288	-0.62820	0.41063	-1.49455	-5.82675	11.59966	17.22922	0.00538	0.00280	0.00208	0.00009
246			2.45000	6.48437	-10.51238	-1.99373	0.66826	-0.44524	0.03569	0.01098	0.01503	-0.00218	-0.00965	-0.00966	1.03412	-1.37579	3.15439	-22.27025	-0.07930	0.25107	-0.03034	-0.00267	-0.00278	0.00137	12.08110	1.19747	16.67940	-0.24218	0.75212	0.24133	-0.00083	-0.00222	0.00848	2.42210	0.09419	3.31948	0.80013	-1.34503	-2.89948	-0.49722	0.39709	-1.92776	-5.83487	11.61485	17.22406	0.00536	0.00280	0.00209	0.00008
247			2.46000	6.48115	-10.49017	-1.96070	0.66879	-0.44527	0.03544	0.00733	0.01341	-0.00192	-0.00831	-0.01030	1.03209	-1.39749	3.16018	-22.29495	-0.08203	0.25420	-0.03010	-0.00282	-0.00293	0.00112	12.07980	1.19579	16.65736	-0.24046	0.75945	0.24262	-0.00065	-0.00461	0.00932	2.13265	-0.12083	2.90885	0.89243	-1.43491	-2.44853	-0.39095	0.37653	-2.16703	-5.84023	11.63441	17.21279	0.00537	0.00281	0.00208	0.00006
248			2.47000	6.48252	-10.47107	-1.93491	0.66646	-0.44403	0.03487	-0.00134	0.01150	-0.00145	-0.00752	-0.01073	1.02926	-1.41757	3.16654	-22.31321	-0.08251	0.25673	-0.02983	-0.00249	-0.00296	0.00091	12.07896	1.19505	16.63489	-0.24078	0.76317	0.24295	-0.00055	-0.00478	0.00831	1.71852	-0.69379	2.11082	0.87679	-1.24956	-2.02994	-0.30182	0.32962	-1.94610	-5.84231	11.65605	17.19657	0.00540	0.00282	0.00207	0.00004
249			2.48000	6.49159	-10.45531	-1.91596	0.66399	-0.44445	0.03468	-0.01092	0.00963	-0.00126	-0.00720	-0.01053	1.02797	-1.43397	3.17255	-22.33014	-0.08278	0.25692	-0.03003	-0.00196	-0.00243	0.00112	12.07802	1.19461	16.61752	-0.24048	0.76248	0.24282	-0.00057	-0.00270	0.00548	1.34237	-1.42329	1.70571	0.61516	-0.88544	-2.35378	-0.23086	0.26595	-1.26819	-5.84122	11.67751	17.17765	0.00545	0.00282	0.00203	0.00001
250			2.49000	6.50846	-10.44170	-1.89583	0.66065	-0.44456	0.03410	-0.01752	0.00855	-0.00156	-0.00724	-0.00978	1.02782	-1.44713	3.17629	-22.35626	-0.08314	0.25704	-0.02991	-0.00146	-0.00130	0.00181	12.07679	1.19360	16.60874	-0.23985	0.76047	0.24222	-0.00041	0.00100	0.00201	1.19411	-2.07236	2.16258	0.11633	-0.45802	-3.58459	-0.22568	0.14234	-0.41308	-5.83771	11.69689	17.15935	0.00550	0.00282	0.00199	-0.00001
251			2.50000	6.53112	-10.42746	-1.86553	0.65680	-0.44637	0.03273	-0.02037	0.00977	-0.00217	-0.00753	-0.00897	1.02777	-1.45789	3.17657	-22.39960	-0.08219	0.25485	-0.02901	-0.00090	-0.00020	0.00261	12.07626	1.19115	16.60852	-0.24020	0.75552	0.24041	0.00035	0.00554	-0.00078	1.44405	-2.55185	3.24580	-0.42615	0.03491	-5.18580	-0.33741	-0.10770	0.30376	-5.83315	11.71254	17.14568	0.00554	0.00282	0.00195	-0.00002
252			2.51000	6.55735	-10.40814	-1.82206	0.65319	-0.44787	0.03174	-0.02053	0.01477	-0.00280	-0.00796	-0.00816	1.02705	-1.46545	3.17457	-22.45970	-0.08148	0.25143	-0.02840	-0.00024	0.00023	0.00322	12.07833	1.18616	16.61411	-0.23970	0.74895	0.23859	0.00192	0.00982	-0.00211	2.20897	-2.86720	4.38017	-0.80704	0.60448	-6.42009	-0.55014	-0.51888	0.67741	-5.82884	11.72343	17.14027	0.00558	0.00282	0.00193	-0.00003
253			2.52000	6.58475	-10.37838	-1.76796	0.64930	-0.44984	0.03071	-0.01803	0.02338	-0.00317	-0.00832	-0.00742	1.02641	-1.46851	3.17221	-22.52966	-0.07996	0.24779	-0.02769	0.00037	0.00005	0.00338	12.08516	1.17858	16.62157	-0.23943	0.74274	0.23678	0.00403	0.01241	-0.00206	3.40579	-2.93525	5.12439	-0.94613	1.08936	-6.85515	-0.75555	-1.02515	0.68752	-5.82579	11.72987	17.14401	0.00560	0.00284	0.00195	-0.00004
254			2.53000	6.60946	-10.33539	-1.70938	0.64572	-0.45127	0.02968	-0.01242	0.03284	-0.00313	-0.00815	-0.00646	1.02581	-1.46795	3.17076	-22.59987	-0.08040	0.24607	-0.02675	0.00063	-0.00019	0.00302	12.09733	1.16952	16.62787	-0.23588	0.74141	0.23574	0.00589	0.01255	-0.00122	4.65549	-2.60930	5.17097	-0.87754	1.21538	-6.31443	-0.84123	-1.47024	0.45562	-5.82459	11.73332	17.15528	0.00561	0.00286	0.00199	-0.00003
255			2.54000	6.62696	-10.28161	-1.65552	0.64033	-0.45223	0.02869	-0.00488	0.03937	-0.00259	-0.00696	-0.00560	1.02470	-1.46676	3.16977	-22.65932	-0.08079	0.24885	-0.02582	0.00043	-0.00010	0.00219	12.11358	1.16085	16.63142	-0.23271	0.74796	0.23655	0.00692	0.01032	-0.00008	5.44698	-1.89322	4.32098	-0.65809	0.87806	-4.74197	-0.76730	-1.71062	0.10987	-5.82520	11.73551	17.17066	0.00560	0.00289	0.00205	-0.00002
256			2.55000	6.63479	-10.22433	-1.61646	0.63651	-0.45199	0.02833	0.00125	0.03994	-0.00163	-0.00564	-0.00509	1.02310	-1.46728	3.16875	-22.69716	-0.08284	0.25236	-0.02540	0.00003	-0.00007	0.00100	12.13132	1.15414	16.63155	-0.22843	0.75555	0.23804	0.00697	0.00651	0.00115	5.37596	-1.02848	2.56060	-0.26796	0.29345	-2.21719	-0.58424	-1.72095	-0.26890	-5.82683	11.73762	17.18628	0.00558	0.00292	0.00212	-0.00001
257			2.56000	6.63444	-10.17341	-1.60084	0.63396	-0.45151	0.02862	0.00285	0.03328	-0.00031	-0.00452	-0.00474	1.02145	-1.46886	3.16893	-22.70443	-0.08582	0.25531	-0.02562	-0.00023	-0.00073	-0.00046	12.14861	1.15004	16.62811	-0.22320	0.76213	0.23982	0.00627	0.00233	0.00218	4.26258	-0.31561	0.07770	0.32175	-0.22116	0.96624	-0.36236	-1.55314	-0.58941	-5.82872	11.74009	17.19891	0.00555	0.00294	0.00218	-0.00000
258			2.57000	6.63011	-10.13902	-1.61395	0.63187	-0.45094	0.02860	0.00030	0.01979	0.00117	-0.00362	-0.00527	1.02135	-1.46920	3.17253	-22.67686	-0.08483	0.26042	-0.02594	-0.00031	-0.00190	-0.00194	12.16370	1.14852	16.62212	-0.22632	0.76930	0.24199	0.00522	-0.00127	0.00262	2.21479	0.17623	-2.62359	0.98116	-0.59281	4.15164	-0.13601	-1.25300	-0.74371	-5.83065	11.74252	17.20692	0.00552	0.00295	0.00223	0.00001
259			2.58000	6.62452	-10.12888	-1.65406	0.63171	-0.45035	0.02884	-0.00198	0.00208	0.00241	-0.00392	-0.00599	1.02100	-1.46826	3.17947	-22.61891	-0.08295	0.26087	-0.02665	-0.00058	-0.00234	-0.00308	12.17531	1.14929	16.61559	-0.23020	0.76674	0.24208	0.00376	-0.00413	0.00216	-0.30463	0.65682	-4.75014	1.41289	-1.02908	6.41764	0.10791	-0.87458	-0.67309	-5.83264	11.74425	17.21023	0.00549	0.00295	0.00224	0.00002
260			2.59000	6.61655	-10.14483	-1.71133	0.63041	-0.45036	0.02922	0.00009	-0.01528	0.00312	-0.00506	-0.00629	1.02096	-1.46986	3.18622	-22.54457	-0.08027	0.25827	-0.02752	-0.00127	-0.00123	-0.00356	12.18262	1.15241	16.61084	-0.23270	0.75818	0.24074	0.00223	-0.00668	0.00081	-2.60648	1.31451	-5.72180	1.41428	-1.67432	7.14777	0.40384	-0.51786	-0.40207	-5.83502	11.74421	17.21052	0.00546	0.00294	0.00223	0.00003
261			2.60000	6.60337	-10.18162	-1.77307	0.62693	-0.44978	0.02923	0.00640	-0.02769	0.00322	-0.00640	-0.00637	1.02231	-1.47814	3.18876	-22.47054	-0.07664	0.25747	-0.02803	-0.00210	0.00098	-0.00332	12.18639	1.15834	16.60967	-0.23602	0.75208	0.23963	0.00129	-0.00934	-0.00117	-4.11364	2.07735	-5.59778	1.04147	-2.36812	6.47102	0.75869	-0.32589	-0.00360	-5.83792	11.74089	17.20957	0.00542	0.00292	0.00220	0.00003
262			2.61000	6.58379	-10.22942	-1.83040	0.62499	-0.44946	0.02959	0.01415	-0.03292	0.00297	-0.00774	-0.00603	1.02477	-1.49367	3.18536	-22.40856	-0.07629	0.25633	-0.02855	-0.00279	0.00331	-0.00266	12.18881	1.16750	16.61329	-0.23479	0.74812	0.23906	0.00127	-0.01210	-0.00346	-4.62110	2.74199	-4.85582	0.50509	-2.84711	5.01591	1.14320	-0.37384	0.44189	-5.84163	11.73295	17.20927	0.00539	0.00289	0.00215	0.00004
263			2.62000	6.55853	-10.27821	-1.87954	0.62122	-0.45091	0.02932	0.02128	-0.03221	0.00250	-0.00856	-0.00564	1.02717	-1.51414	3.17674	-22.36313	-0.07442	0.25578	-0.02838	-0.00312	0.00505	-0.00183	12.19233	1.17996	16.62196	-0.23528	0.74643	0.23855	0.00208	-0.01467	-0.00557	-4.33753	3.22267	-3.90852	0.00865	-3.04609	3.38575	1.49614	-0.61664	0.83486	-5.84626	11.71975	17.21067	0.00535	0.00284	0.00210	0.00004
264			2.63000	6.52864	-10.32191	-1.91956	0.61734	-0.45111	0.02917	0.02733	-0.02899	0.00206	-0.00884	-0.00547	1.02775	-1.53750	3.16469	-22.33383	-0.07317	0.25677	-0.02819	-0.00328	0.00599	-0.00113	12.19850	1.19517	16.63469	-0.23608	0.74766	0.23887	0.00338	-0.01684	-0.00712	-3.76683	3.58937	-3.04870	-0.31421	-3.09776	1.99786	1.76791	-0.96175	1.09675	-5.85183	11.70222	17.21369	0.00532	0.00280	0.00206	0.00005
265			2.64000	6.49468	-10.36058	-1.95275	0.61745	-0.45067	0.02993	0.03166	-0.02673	0.00194	-0.00848	-0.00549	1.02855	-1.56293	3.15124	-22.31631	-0.07613	0.25951	-0.02859	-0.00354	0.00608	-0.00081	12.20814	1.21241	16.64989	-0.23352	0.75464	0.24122	0.00477	-0.01862	-0.00789	-3.39989	3.89201	-2.69919	-0.37619	-3.11154	1.31189	1.93361	-1.32411	1.17837	-5.85830	11.68301	17.21667	0.00529	0.00276	0.00202	0.00006
266			2.65000	6.45779	-10.39784	-1.98683	0.61610	-0.44775	0.03048	0.03313	-0.02652	0.00223	-0.00798	-0.00583	1.02858	-1.58902	3.13873	-22.30063	-0.07798	0.26515	-0.02891	-0.00368	0.00536	-0.00098	12.22124	1.23074	16.66536	-0.23353	0.76423	0.24415	0.00596	-0.01984	-0.00765	-3.43048	4.11705	-3.14740	-0.15031	-3.13264	1.60451	1.97213	-1.60554	1.05216	-5.86582	11.66574	17.21751	0.00526	0.00272	0.00198	0.00008
267			2.66000	6.41915	-10.43745	-2.02980	0.61304	-0.44507	0.03073	0.03269	-0.02818	0.00281	-0.00783	-0.00604	1.02809	-1.61482	3.12917	-22.27682	-0.07824	0.26918	-0.02900	-0.00382	0.00410	-0.00149	12.23675	1.24908	16.67871	-0.23415	0.76990	0.24583	0.00648	-0.01992	-0.00651	-3.77881	4.30179	-4.14070	0.27082	-3.26673	2.55120	1.87370	-1.70137	0.77936	-5.87433	11.65359	17.21460	0.00525	0.00269	0.00195	0.00009
268			2.67000	6.37900	-10.48164	-2.08445	0.60982	-0.44469	0.03124	0.03157	-0.03068	0.00348	-0.00802	-0.00590	1.02838	-1.64178	3.12294	-22.24125	-0.07845	0.27038	-0.02932	-0.00414	0.00288	-0.00209	12.25245	1.26614	16.68873	-0.23280	0.77210	0.24677	0.00606	-0.01840	-0.00509	-4.23641	4.45360	-5.24086	0.72057	-3.54162	3.61938	1.65424	-1.57663	0.51218	-5.88365	11.64819	17.20753	0.00522	0.00267	0.00194	0.00010
269			2.68000	6.33795	-10.53021	-2.15003	0.60774	-0.44414	0.03195	0.02919	-0.03216	0.00413	-0.00854	-0.00564	1.02923	-1.67077	3.11931	-22.19474	-0.08013	0.27083	-0.02979	-0.00440	0.00202	-0.00264	12.26620	1.28078	16.69601	-0.22916	0.77342	0.24749	0.00504	-0.01556	-0.00410	-4.56634	4.44598	-6.25161	1.05195	-3.73321	4.56664	1.38074	-1.32617	0.38652	-5.89336	11.64890	17.19639	0.00520	0.00266	0.00195	0.00011
270			2.69000	6.29827	-10.58048	-2.22495	0.60476	-0.44244	0.03200	0.02496	-0.03118	0.00453	-0.00943	-0.00556	1.02921	-1.69920	3.11737	-22.13930	-0.08039	0.27092	-0.02982	-0.00415	0.00158	-0.00297	12.27733	1.29270	16.70237	-0.22771	0.77223	0.24708	0.00410	-0.01206	-0.00387	-4.57840	4.18076	-7.02074	1.16580	-3.60525	5.20787	1.12427	-1.09955	0.44582	-5.90247	11.65440	17.18180	0.00517	0.00266	0.00196	0.00010
271			2.70000	6.26217	-10.62829	-2.30509	0.60321	-0.44250	0.03220	0.02023	-0.02784	0.00461	-0.01034	-0.00571	1.03043	-1.72374	3.11599	-22.08022	-0.07961	0.27029	-0.03014	-0.00349	0.00155	-0.00297	12.28655	1.30208	16.70974	-0.22918	0.77015	0.24692	0.00350	-0.00830	-0.00424	-4.21170	3.71742	-7.24068	1.04427	-3.17002	5.20371	0.89405	-0.95480	0.63352	-5.91024	11.66353	17.16494	0.00514	0.00266	0.00197	0.00009
272			2.71000	6.23072	-10.67003	-2.38289	0.60259	-0.44272	0.03233	0.01639	-0.02313	0.00420	-0.01128	-0.00613	1.03148	-1.74333	3.11419	-22.02622	-0.07822	0.26915	-0.03051	-0.00274	0.00166	-0.00247	12.29444	1.30895	16.71896	-0.23267	0.76692	0.24666	0.00310	-0.00424	-0.00482	-3.56816	3.16167	-6.62933	0.76327	-2.57466	4.30054	0.65704	-0.86199	0.87118	-5.91614	11.67573	17.14783	0.00514	0.00266	0.00197	0.00007
273			2.72000	6.20439	-10.70394	-2.44891	0.60180	-0.44352	0.03187	0.01396	-0.01842	0.00318	-0.01219	-0.00635	1.03325	-1.75883	3.11173	-21.98706	-0.07699	0.26791	-0.03029	-0.00208	0.00161	-0.00146	12.30133	1.31304	16.73026	-0.23547	0.76390	0.24588	0.00277	0.00009	-0.00530	-2.80509	2.56451	-5.06562	0.42111	-1.90256	2.51213	0.39137	-0.79149	1.09612	-5.92021	11.69052	17.13274	0.00514	0.00267	0.00197	0.00005
274			2.73000	6.18365	-10.72970	-2.49333	0.60171	-0.44343	0.03206	0.01235	-0.01413	0.00178	-0.01252	-0.00621	1.03481	-1.77121	3.10902	-21.97080	-0.07885	0.26864	-0.03052	-0.00150	0.00116	-0.00016	12.30738	1.31408	16.74313	-0.23418	0.76524	0.24657	0.00248	0.00438	-0.00537	-2.00599	1.89916	-2.67604	0.09338	-1.14641	0.14630	0.09371	-0.73116	1.21969	-5.92311	11.70687	17.12222	0.00517	0.00268	0.00197	0.00004
275			2.74000	6.16967	-10.74710	-2.50914	0.60012	-0.44355	0.03193	0.01051	-0.00977	0.00008	-0.01244	-0.00594	1.03459	-1.78037	3.10696	-21.98100	-0.08032	0.26923	-0.03040	-0.00088	0.00035	0.00124	12.31287	1.31196	16.75603	-0.23189	0.76689	0.24695	0.00208	0.00818	-0.00474	-1.14908	1.12740	0.18103	-0.18444	-0.33328	-2.39111	-0.22087	-0.63105	1.18430	-5.92565	11.72380	17.11747	0.00520	0.00269	0.00196	0.00003
276			2.75000	6.16353	-10.75514	-2.49359	0.59865	-0.44347	0.03159	0.00858	-0.00467	-0.00168	-0.01193	-0.00580	1.03286	-1.78630	3.10608	-22.01755	-0.08169	0.27006	-0.03004	-0.00038	-0.00049	0.00258	12.31712	1.30684	16.76725	-0.22958	0.76941	0.24731	0.00126	0.01118	-0.00350	-0.18108	0.30528	3.19200	-0.42322	0.37709	-4.89414	-0.52234	-0.40704	1.00619	-5.92857	11.74015	17.11765	0.00523	0.00270	0.00196	0.00003
277			2.76000	6.16500	-10.75255	-2.44618	0.59747	-0.44370	0.03161	0.00638	0.00091	-0.00342	-0.01117	-0.00564	1.03167	-1.79101	3.10597	-22.07954	-0.08318	0.27174	-0.03004	-0.00008	-0.00120	0.00383	12.31870	1.29915	16.77546	-0.22685	0.77404	0.24858	-0.00006	0.01326	-0.00169	0.83913	-0.54088	6.14920	-0.62493	0.90899	-7.23607	-0.79775	-0.04147	0.69001	-5.93176	11.75460	17.12029	0.00524	0.00271	0.00195	0.00002
278			2.77000	6.17464	-10.73947	-2.36840	0.59707	-0.44464	0.03047	0.00133	0.00626	-0.00479	-0.01062	-0.00565	1.03121	-1.79540	3.10657	-22.16415	-0.08413	0.27255	-0.02887	0.00037	-0.00228	0.00464	12.31654	1.28932	16.77903	-0.22421	0.77822	0.24858	-0.00152	0.01443	0.00098	1.75976	-1.59402	8.73771	-0.72046	1.50155	-9.07192	-1.07170	0.38649	0.17613	-5.93425	11.76572	17.12172	0.00525	0.00272	0.00195	0.00002
279			2.78000	6.19611	-10.71710	-2.26544	0.59699	-0.44543	0.02904	-0.00960	0.01173	-0.00569	-0.01063	-0.00598	1.03221	-1.79592	3.10982	-22.26417	-0.08319	0.27305	-0.02760	0.00145	-0.00443	0.00496	12.31095	1.27743	16.77558	-0.22404	0.78115	0.24821	-0.00276	0.01514	0.00459	2.56229	-3.09082	10.62966	-0.62382	2.46641	-10.06762	-1.38770	0.78511	-0.55907	-5.93501	11.77258	17.11888	0.00525	0.00272	0.00196	0.00001
280			2.79000	6.23466	-10.68522	-2.14459	0.59677	-0.44915	0.02694	-0.02632	0.01985	-0.00600	-0.01103	-0.00639	1.03527	-1.78668	3.11871	-22.37082	-0.07890	0.27158	-0.02589	0.00303	-0.00768	0.00477	12.30276	1.26311	16.76307	-0.22727	0.78099	0.24674	-0.00376	0.01599	0.00891	3.54175	-5.04490	11.72856	-0.32148	3.84072	-10.20262	-1.77629	1.12115	-1.46328	-5.93335	11.77531	17.11013	0.00526	0.00273	0.00198	-0.00000
281			2.80000	6.29345	-10.63903	-2.01293	0.59825	-0.45254	0.02483	-0.04527	0.03397	-0.00597	-0.01147	-0.00703	1.03840	-1.76342	3.13566	-22.47654	-0.07399	0.27002	-0.02436	0.00467	-0.01160	0.00433	12.29280	1.24570	16.74013	-0.23259	0.77924	0.24509	-0.00441	0.01747	0.01371	5.17446	-7.18073	12.18838	0.14498	5.37473	-9.69288	-2.25435	1.36958	-2.48016	-5.92956	11.77524	17.09597	0.00528	0.00275	0.00199	-0.00001
282			2.81000	6.37096	-10.56953	-1.87567	0.60021	-0.45831	0.02262	-0.06074	0.05606	-0.00576	-0.01149	-0.00733	1.04029	-1.72563	3.16167	-22.57624	-0.06908	0.26605	-0.02278	0.00586	-0.01524	0.00379	12.28227	1.22436	16.70588	-0.23663	0.77399	0.24246	-0.00443	0.01947	0.01859	7.75176	-9.04777	12.39452	0.67257	6.70862	-8.94117	-2.79288	1.46933	-3.54385	-5.92461	11.77464	17.07851	0.00531	0.00276	0.00200	-0.00001
283			2.82000	6.46053	-10.46734	-1.73379	0.60131	-0.46401	0.02067	-0.06772	0.08384	-0.00564	-0.01053	-0.00731	1.04117	-1.67692	3.19552	-22.66955	-0.06464	0.26472	-0.02154	0.00633	-0.01801	0.00343	12.27304	1.19885	16.66042	-0.24062	0.77212	0.24092	-0.00355	0.02170	0.02308	11.07507	-10.24308	12.86009	1.11128	7.55085	-8.48167	-3.31613	1.34828	-4.54085	-5.91954	11.77492	17.06122	0.00534	0.00277	0.00199	-0.00002
284			2.83000	6.55297	-10.32862	-1.58361	0.60338	-0.46861	0.01956	-0.06496	0.11115	-0.00582	-0.00895	-0.00696	1.04080	-1.62365	3.23426	-22.76145	-0.06344	0.26454	-0.02095	0.00636	-0.01943	0.00339	12.26745	1.16955	16.60543	-0.24038	0.77251	0.24041	-0.00175	0.02383	0.02666	14.45031	-10.59301	13.85037	1.36219	7.77254	-8.62935	-3.75411	1.00367	-5.34375	-5.91502	11.77563	17.04762	0.00537	0.00278	0.00199	-0.00002
285			2.84000	6.63981	-10.15842	-1.42134	0.60455	-0.47348	0.01864	-0.05420	0.13223	-0.00603	-0.00718	-0.00649	1.04116	-1.57264	3.27439	-22.85766	-0.06213	0.26553	-0.02046	0.00572	-0.01947	0.00350	12.26709	1.13731	16.54375	-0.23973	0.77491	0.24047	0.00040	0.02569	0.02901	17.11727	-10.15730	15.15396	1.42364	7.38203	-9.23353	-4.06965	0.54754	-5.87556	-5.91121	11.77553	17.03960	0.00541	0.00281	0.00201	-0.00002
286			2.85000	6.71494	-9.96787	-1.24723	0.60581	-0.47786	0.01812	-0.03884	0.14409	-0.00624	-0.00506	-0.00616	1.04075	-1.52950	3.31285	-22.96027	-0.06168	0.26730	-0.02021	0.00465	-0.01814	0.00370	12.27188	1.10305	16.47842	-0.23823	0.77925	0.24126	0.00213	0.02741	0.02992	18.69181	-9.13552	16.39142	1.30680	6.45417	-10.01203	-4.24799	0.15138	-6.06196	-5.90826	11.77458	17.03598	0.00544	0.00284	0.00206	-0.00002
287			2.86000	6.77501	-9.76909	-1.06433	0.60821	-0.47995	0.01781	-0.02180	0.14678	-0.00640	-0.00304	-0.00632	1.03860	-1.49852	3.34649	-23.06964	-0.06191	0.26870	-0.02005	0.00324	-0.01538	0.00394	12.27983	1.06772	16.41342	-0.23770	0.78178	0.24175	0.00286	0.02881	0.02901	19.23766	-7.78778	17.43943	0.98805	5.11350	-10.93743	-4.26527	-0.04850	-5.83145	-5.90648	11.77422	17.03422	0.00547	0.00287	0.00211	-0.00001
288			2.87000	6.81926	-9.57131	-0.87440	0.61021	-0.48153	0.01759	-0.00499	0.14398	-0.00653	-0.00147	-0.00661	1.03573	-1.48278	3.37249	-23.18769	-0.06159	0.26801	-0.01987	0.00162	-0.01148	0.00426	12.28800	1.03254	16.35302	-0.23773	0.78014	0.24126	0.00247	0.02960	0.02645	19.13931	-6.37177	18.40670	0.47518	3.57547	-12.10047	-4.12777	-0.01348	-5.24493	-5.90602	11.77604	17.03185	0.00549	0.00289	0.00215	0.00001
289			2.88000	6.84871	-9.37838	-0.67744	0.61223	-0.48328	0.01753	0.00979	0.13947	-0.00668	-0.00029	-0.00676	1.03325	-1.48292	3.38916	-23.31714	-0.06196	0.26578	-0.01963	0.00015	-0.00715	0.00461	12.29381	0.99849	16.29989	-0.23588	0.77739	0.24045	0.00134	0.02994	0.02316	18.80161	-5.10693	19.26666	-0.17412	2.14863	-13.36142	-3.90298	0.18246	-4.49011	-5.90727	11.78028	17.02849	0.00550	0.00290	0.00217	0.00003
290			2.89000	6.86600	-9.19090	-0.47502	0.61405	-0.48393	0.01819	0.02079	0.13320	-0.00700	0.00040	-0.00653	1.03189	-1.49590	3.39630	-23.45778	-0.06416	0.26363	-0.01984	-0.00090	-0.00308	0.00496	12.29623	0.96592	16.25456	-0.23031	0.77616	0.24036	0.00001	0.03023	0.02005	18.21048	-4.10622	19.73275	-0.86659	1.10889	-14.30654	-3.67787	0.43299	-3.75512	-5.91035	11.78622	17.02544	0.00549	0.00291	0.00219	0.00004
291			2.90000	6.87463	-9.01256	-0.27247	0.61366	-0.48387	0.01804	0.02680	0.12244	-0.00678	0.00074	-0.00617	1.03091	-1.51596	3.39504	-23.60464	-0.06499	0.26206	-0.01921	-0.00132	0.00030	0.00489	12.29525	0.93453	16.21600	-0.22556	0.77595	0.23961	-0.00106	0.03078	0.01754	16.97890	-3.35642	19.50841	-1.50338	0.58373	-14.53462	-3.51991	0.64581	-3.16556	-5.91546	11.79263	17.02404	0.00547	0.00292	0.00221	0.00006
292			2.91000	6.87835	-8.85147	-0.07725	0.61349	-0.48358	0.01780	0.02770	0.10593	-0.00627	0.00096	-0.00581	1.02900	-1.53648	3.38728	-23.74970	-0.06629	0.25924	-0.01839	-0.00111	0.00275	0.00449	12.29203	0.90364	16.18228	-0.21982	0.77489	0.23835	-0.00169	0.03140	0.01585	14.92174	-2.81645	18.46556	-2.00133	0.55448	-13.86818	-3.43627	0.77921	-2.77197	-5.92247	11.79783	17.02515	0.00543	0.00292	0.00223	0.00007
293			2.92000	6.88073	-8.71500	0.10271	0.61366	-0.48285	0.01823	0.02423	0.08639	-0.00572	0.00114	-0.00570	1.02532	-1.55175	3.37542	-23.88424	-0.06748	0.25503	-0.01825	-0.00040	0.00418	0.00398	12.28748	0.87294	16.15143	-0.21425	0.77172	0.23719	-0.00191	0.03146	0.01481	12.36550	-2.45648	16.56956	-2.30219	0.88497	-12.29149	-3.37140	0.82867	-2.54356	-5.93103	11.80004	17.02832	0.00539	0.00292	0.00226	0.00008
294			2.93000	6.88420	-8.60484	0.25911	0.61273	-0.48190	0.01812	0.01789	0.06833	-0.00475	0.00140	-0.00595	1.02131	-1.55799	3.36175	-23.99947	-0.06639	0.25191	-0.01783	0.00057	0.00485	0.00318	12.28274	0.84276	16.12229	-0.21218	0.76926	0.23590	-0.00187	0.03042	0.01392	9.85789	-2.22353	13.86710	-2.39994	1.36905	-9.90481	-3.23936	0.80804	-2.38269	-5.94056	11.79798	17.03323	0.00534	0.00293	0.00227	0.00008
295			2.94000	6.88957	-8.51769	0.38467	0.61018	-0.48094	0.01726	0.01065	0.05470	-0.00348	0.00157	-0.00636	1.01717	-1.55384	3.34781	-24.08814	-0.06302	0.24925	-0.01694	0.00142	0.00505	0.00219	12.27820	0.81427	16.09499	-0.21254	0.76615	0.23393	-0.00181	0.02794	0.01252	7.79562	-2.04039	10.59137	-2.32387	1.78728	-7.02919	-2.96930	0.76505	-2.14770	-5.95035	11.79158	17.03961	0.00530	0.00292	0.00229	0.00008
296			2.95000	6.89630	-8.44772	0.47541	0.60675	-0.47879	0.01647	0.00443	0.04558	-0.00230	0.00138	-0.00650	1.01364	-1.54085	3.33452	-24.14736	-0.05992	0.24723	-0.01626	0.00186	0.00503	0.00129	12.27368	0.78888	16.07123	-0.21165	0.76227	0.23185	-0.00214	0.02426	0.01035	6.27255	-1.81968	7.14914	-2.11164	1.91751	-4.13563	-2.54849	0.80838	-1.74853	-5.95992	11.78148	17.04717	0.00525	0.00291	0.00229	0.00007
297			2.96000	6.90288	-8.39020	0.53182	0.60456	-0.47738	0.01590	0.00051	0.03906	-0.00132	0.00104	-0.00666	1.01147	-1.52358	3.32205	-24.17868	-0.05729	0.24493	-0.01592	0.00173	0.00497	0.00057	12.26720	0.76776	16.05273	-0.21064	0.75764	0.22992	-0.00334	0.01989	0.00762	5.11219	-1.49112	4.02931	-1.80072	1.58677	-1.69082	-2.02422	1.07619	-1.19969	-5.96916	11.76888	17.05549	0.00520	0.00288	0.00228	0.00007
298			2.97000	6.90763	-8.34320	0.55945	0.60295	-0.47759	0.01520	-0.00059	0.03286	-0.00058	0.00044	-0.00742	1.01042	-1.50856	3.31019	-24.18810	-0.05196	0.24183	-0.01574	0.00097	0.00485	0.00008	12.25590	0.75141	16.04051	-0.21494	0.75078	0.22775	-0.00574	0.01567	0.00458	4.08949	-1.02684	1.61172	-1.41346	0.75510	-0.05204	-1.47695	1.62269	-0.53533	-5.97819	11.75558	17.06443	0.00515	0.00286	0.00227	0.00006
299			2.98000	6.90902	-8.30663	0.56633	0.60028	-0.47754	0.01429	0.00108	0.02512	-0.00010	-0.00049	-0.00839	1.01035	-1.50241	3.29889	-24.18421	-0.04490	0.23952	-0.01558	-0.00009	0.00466	-0.00017	12.23682	0.73949	16.03530	-0.22311	0.74325	0.22541	-0.00925	0.01235	0.00146	3.01276	-0.41242	-0.00739	-0.96835	-0.47926	0.69863	-0.97463	2.38650	0.20573	-5.98692	11.74384	17.07347	0.00511	0.00283	0.00225	0.00006
300			2.99000	6.90565	-8.28242	0.55991	0.59710	-0.47789	0.01418	0.00474	0.01398	0.00021	-0.00112	-0.00880	1.01140	-1.51002	3.28822	-24.17487	-0.04025	0.23880	-0.01606	-0.00112	0.00428	-0.00026	12.20842	0.73124	16.03729	-0.22875	0.73878	0.22437	-0.01313	0.01020	-0.00133	1.63090	0.34474	-0.96167	-0.46936	-1.91279	0.78228	-0.57317	3.22213	0.91460	-5.99524	11.73538	17.08193	0.00509	0.00280	0.00222	0.00006
301			3.00000	6.89694	-8.27534	0.54563	0.59490	-0.47720	0.01491	0.00887	-0.00186	0.00045	-0.00130	-0.00891	1.01252	-1.53325	3.27886	-24.16483	-0.03928	0.24034	-0.01716	-0.00211	0.00357	-0.00029	12.17094	0.72547	16.04526	-0.23198	0.73818	0.22487	-0.01654	0.00895	-0.00332	-0.25750	1.17099	-1.50857	0.08110	-3.29302	0.59131	-0.30160	3.96340	1.44211	-6.00307	11.73090	17.08823	0.00508	0.00278	0.00219	0.00006
302			3.01000	6.88368	-8.29096	0.52609	0.59176	-0.47462	0.01569	0.01186	-0.02126	0.00073	-0.00163	-0.00877	1.01193	-1.57057	3.27171	-24.15480	-0.04017	0.24193	-0.01815	-0.00303	0.00263	-0.00039	12.12649	0.72123	16.05675	-0.23314	0.73667	0.22490	-0.01887	0.00804	-0.00430	-2.60569	1.97189	-2.08507	0.64390	-4.44459	0.62624	-0.14451	4.48779	1.71173	-6.01013	11.73000	17.09107	0.00508	0.00277	0.00216	0.00005
303			3.02000	6.86713	-8.33269	0.49830	0.58840	-0.47272	0.01675	0.01335	-0.04141	0.00124	-0.00223	-0.00845	1.01279	-1.61831	3.26707	-24.14013	-0.04117	0.24385	-0.01940	-0.00376	0.00200	-0.00072	12.07790	0.71784	16.06930	-0.23430	0.73647	0.22547	-0.02004	0.00712	-0.00460	-5.14936	2.75753	-3.26135	1.13355	-5.38522	1.38381	-0.04740	4.74269	1.78620	-6.01582	11.73103	17.08994	0.00509	0.00276	0.00214	0.00005
304			3.03000	6.84711	-8.40073	0.45337	0.58571	-0.46971	0.01833	0.01410	-0.05930	0.00215	-0.00272	-0.00835	1.01304	-1.67288	3.26354	-24.11185	-0.04319	0.24719	-0.02117	-0.00441	0.00241	-0.00144	12.02817	0.71529	16.08194	-0.23574	0.73924	0.22727	-0.02004	0.00579	-0.00501	-7.56718	3.60091	-5.38178	1.41502	-6.20539	3.04269	0.08099	4.70502	1.83769	-6.01951	11.73238	17.08536	0.00511	0.00275	0.00213	0.00003
305			3.04000	6.82236	-8.49230	0.38111	0.58092	-0.46615	0.02007	0.01419	-0.07329	0.00347	-0.00347	-0.00798	1.01217	-1.73091	3.25816	-24.06174	-0.04526	0.24992	-0.02315	-0.00484	0.00397	-0.00251	11.98015	0.71433	16.09587	-0.23601	0.74074	0.22887	-0.01871	0.00398	-0.00611	-9.63803	4.44498	-8.26796	1.42892	-6.83404	5.31603	0.29246	4.35118	2.00973	-6.02064	11.73384	17.07799	0.00513	0.00275	0.00213	0.00001
306			3.05000	6.79289	-8.60310	0.27632	0.57617	-0.46414	0.02249	0.01250	-0.08379	0.00517	-0.00418	-0.00735	1.01300	-1.78830	3.24910	-23.98681	-0.04801	0.25265	-0.02585	-0.00493	0.00567	-0.00387	11.93695	0.71562	16.11314	-0.23570	0.74348	0.23164	-0.01589	0.00226	-0.00780	-11.31628	5.06348	-11.33416	1.29328	-6.97806	7.70397	0.53366	3.63584	2.27383	-6.01906	11.73574	17.06843	0.00515	0.00275	0.00212	-0.00001
307			3.06000	6.76151	-8.72888	0.14118	0.57276	-0.46172	0.02499	0.00797	-0.09148	0.00691	-0.00503	-0.00691	1.01588	-1.83873	3.23779	-23.88929	-0.05099	0.25682	-0.02877	-0.00440	0.00622	-0.00527	11.90242	0.71891	16.13437	-0.23726	0.74816	0.23534	-0.01159	0.00112	-0.00956	-12.65678	5.23498	-13.89934	1.19184	-6.33501	9.73482	0.72354	2.53687	2.50769	-6.01468	11.73783	17.05616	0.00517	0.00275	0.00209	-0.00003
308			3.07000	6.73265	-8.86589	-0.01517	0.57004	-0.46196	0.02584	0.00119	-0.09752	0.00784	-0.00704	-0.00713	1.02035	-1.87517	3.22807	-23.77594	-0.04903	0.25617	-0.03033	-0.00286	0.00487	-0.00613	11.88042	0.72355	16.15902	-0.24479	0.74379	0.23584	-0.00601	0.00052	-0.01089	-13.65134	4.92869	-15.40951	1.20956	-4.86557	11.02201	0.84137	1.11949	2.64806	-6.00754	11.73877	17.04075	0.00519	0.00273	0.00204	-0.00004
309			3.08000	6.70967	-9.00983	-0.17935	0.56735	-0.46429	0.02697	-0.00523	-0.10116	0.00821	-0.00941	-0.00693	1.02544	-1.89256	3.22360	-23.65662	-0.04681	0.25267	-0.03206	-0.00117	0.00225	-0.00649	11.87365	0.72901	16.18630	-0.24933	0.73582	0.23573	0.00064	0.00052	-0.01183	-14.14252	4.33266	-15.53230	1.27458	-2.88319	11.26239	0.88604	-0.45026	2.70366	-5.99806	11.73694	17.02254	0.00521	0.00270	0.00197	-0.00006
310			3.09000	6.69293	-9.15460	-0.33622	0.56276	-0.46613	0.02759	-0.00859	-0.10030	0.00767	-0.01116	-0.00664	1.02934	-1.89071	3.22551	-23.54344	-0.04356	0.25158	-0.03327	0.00026	-0.00049	-0.00602	11.88266	0.73460	16.21549	-0.25356	0.73103	0.23597	0.00706	0.00130	-0.01231	-13.88926	3.67210	-14.14374	1.26465	-0.88238	10.25266	0.83772	-1.90244	2.67810	-5.98700	11.73174	17.00255	0.00524	0.00266	0.00189	-0.00007
311			3.10000	6.68086	-9.29186	-0.47069	0.55716	-0.46758	0.02711	-0.00833	-0.09329	0.00615	-0.01278	-0.00635	1.03356	-1.87416	3.23266	-23.44924	-0.03889	0.25176	-0.03336	0.00110	-0.00272	-0.00466	11.90480	0.73934	16.24524	-0.25790	0.72726	0.23541	0.01201	0.00278	-0.01191	-12.70474	3.01555	-11.40135	1.13019	0.76727	8.07591	0.67840	-2.96172	2.51832	-5.97551	11.72399	16.98274	0.00527	0.00264	0.00183	-0.00007
312			3.11000	6.67225	-9.41194	-0.57099	0.55511	-0.47166	0.02596	-0.00601	-0.07961	0.00417	-0.01421	-0.00593	1.03989	-1.84915	3.24312	-23.38361	-0.03646	0.25027	-0.03237	0.00152	-0.00419	-0.00287	11.93527	0.74228	16.27315	-0.25697	0.72444	0.23407	0.01449	0.00439	-0.01027	-10.54749	2.30849	-7.86492	0.90392	1.93775	5.28505	0.42290	-3.48310	2.13731	-5.96443	11.71553	16.96562	0.00531	0.00263	0.00178	-0.00007
313			3.12000	6.66683	-9.50533	-0.63302	0.55430	-0.47381	0.02467	-0.00356	-0.05902	0.00227	-0.01478	-0.00583	1.04614	-1.82058	3.25511	-23.34804	-0.03552	0.25312	-0.03110	0.00171	-0.00488	-0.00130	11.96875	0.74295	16.29587	-0.25451	0.72938	0.23431	0.01463	0.00526	-0.00741	-7.61600	1.50914	-4.31339	0.62429	2.65163	2.68186	0.13354	-3.47346	1.49065	-5.95390	11.70856	16.95284	0.00537	0.00262	0.00174	-0.00007
314			3.13000	6.66491	-9.56596	-0.66040	0.55403	-0.47535	0.02323	-0.00222	-0.03532	0.00074	-0.01466	-0.00612	1.05081	-1.79120	3.26672	-23.33625	-0.03445	0.25734	-0.02960	0.00173	-0.00467	-0.00024	12.00067	0.74171	16.31032	-0.25221	0.73691	0.23493	0.01299	0.00469	-0.00358	-4.40986	0.64817	-1.28722	0.30266	2.97293	0.79421	-0.11594	-3.03289	0.62816	-5.94398	11.70491	16.94338	0.00543	0.00261	0.00170	-0.00007
315			3.14000	6.66699	-9.59415	-0.65982	0.55406	-0.47748	0.02244	-0.00177	-0.01327	-0.00040	-0.01386	-0.00659	1.05245	-1.76259	3.27618	-23.33943	-0.03333	0.26018	-0.02868	0.00161	-0.00361	0.00037	12.02754	0.73945	16.31449	-0.24943	0.74264	0.23567	0.01010	0.00254	0.00079	-1.48749	-0.16626	1.18103	-0.04677	2.95171	-0.39508	-0.28757	-2.29065	-0.36175	-5.93503	11.70559	16.93368	0.00549	0.00261	0.00168	-0.00005
316			3.15000	6.67267	-9.59518	-0.63583	0.55112	-0.47825	0.02120	-0.00033	0.00433	-0.00128	-0.01249	-0.00712	1.05058	-1.73667	3.28216	-23.35173	-0.03019	0.26397	-0.02747	0.00122	-0.00182	0.00074	12.04713	0.73708	16.30740	-0.24902	0.74814	0.23593	0.00651	-0.00051	0.00521	0.85786	-0.72904	3.30466	-0.40530	2.50633	-1.20831	-0.39594	-1.35397	-1.36034	-5.92781	11.71072	16.92024	0.00554	0.00263	0.00169	-0.00003
317			3.16000	6.67905	-9.57583	-0.59150	0.54706	-0.47735	0.02000	0.00374	0.01713	-0.00191	-0.01128	-0.00792	1.04780	-1.71797	3.28313	-23.37048	-0.02516	0.26840	-0.02646	0.00060	0.00072	0.00100	12.05779	0.73493	16.28959	-0.25243	0.75295	0.23614	0.00235	-0.00337	0.00893	2.63964	-0.87921	5.15936	-0.75530	1.52781	-1.92321	-0.46301	-0.29624	-2.17793	-5.92303	11.71984	16.90195	0.00557	0.00266	0.00173	0.00001
318			3.17000	6.68237	-9.54159	-0.53039	0.54566	-0.47627	0.01934	0.00963	0.02671	-0.00239	-0.01036	-0.00907	1.04538	-1.71170	3.27779	-23.39503	-0.02102	0.27153	-0.02598	0.00001	0.00353	0.00126	12.05834	0.73304	16.26394	-0.25720	0.75656	0.23655	-0.00215	-0.00493	0.01131	4.03350	-0.72103	6.70155	-1.04464	0.16159	-2.68315	-0.51760	0.77379	-2.64800	-5.92083	11.73221	16.87984	0.00560	0.00269	0.00178	0.00003
319			3.18000	6.68124	-9.49548	-0.45615	0.54050	-0.47489	0.01811	0.01524	0.03516	-0.00268	-0.00988	-0.00975	1.04152	-1.72049	3.26658	-23.42582	-0.01526	0.27290	-0.02500	-0.00038	0.00571	0.00156	12.04890	0.73079	16.23444	-0.26288	0.75628	0.23535	-0.00651	-0.00422	0.01210	5.27308	-0.51910	8.01483	-1.19326	-1.26228	-3.63979	-0.61630	1.72866	-2.72594	-5.92072	11.74724	16.85609	0.00562	0.00272	0.00185	0.00005
320			3.19000	6.67651	-9.43763	-0.36986	0.53584	-0.47394	0.01746	0.01996	0.04445	-0.00303	-0.00958	-0.00966	1.03811	-1.74433	3.25168	-23.46590	-0.01235	0.27261	-0.02438	-0.00061	0.00668	0.00206	12.03072	0.72700	16.20496	-0.26486	0.75511	0.23414	-0.01012	-0.00106	0.01156	6.61213	-0.43914	9.41204	-1.17427	-2.51569	-5.08978	-0.78995	2.47775	-2.45617	-5.92191	11.76382	16.83432	0.00563	0.00276	0.00191	0.00005
321			3.20000	6.66929	-9.36558	-0.26841	0.53311	-0.47434	0.01702	0.02447	0.05656	-0.00353	-0.00962	-0.00929	1.03553	-1.78285	3.23555	-23.52212	-0.01083	0.26949	-0.02382	-0.00079	0.00629	0.00285	12.00584	0.72056	16.17877	-0.26632	0.75101	0.23229	-0.01272	0.00412	0.01008	8.31216	-0.51369	11.21081	-0.99690	-3.54568	-7.26673	-1.04244	2.98115	-1.94889	-5.92375	11.77999	16.81790	0.00564	0.00279	0.00196	0.00005
322			3.21000	6.66018	-9.27428	-0.14652	0.53274	-0.47643	0.01662	0.02884	0.07342	-0.00416	-0.01023	-0.00893	1.03464	-1.83593	3.22067	-23.60231	-0.00966	0.26335	-0.02315	-0.00091	0.00449	0.00383	11.97657	0.71050	16.15763	-0.26847	0.74353	0.22961	-0.01397	0.01058	0.00827	10.58476	-0.78490	13.42749	-0.65654	-4.25880	-10.04755	-1.37510	3.17150	-1.36522	-5.92590	11.79380	16.80790	0.00564	0.00283	0.00203	0.00004
323			3.22000	6.65030	-9.15694	-0.00073	0.53188	-0.47984	0.01619	0.03135	0.09486	-0.00481	-0.01078	-0.00803	1.03553	-1.90093	3.20994	-23.71111	-0.00948	0.25744	-0.02221	-0.00100	0.00122	0.00479	11.94667	0.69605	16.14177	-0.26820	0.73865	0.22719	-0.01293	0.01779	0.00652	13.33860	-1.37656	15.79712	-0.14687	-4.38100	-13.06203	-1.77842	2.89962	-0.81181	-5.92834	11.80410	16.80390	0.00564	0.00287	0.00210	0.00003
324			3.23000	6.64277	-9.00984	0.16934	0.52834	-0.48302	0.01602	0.02985	0.11772	-0.00547	-0.01062	-0.00665	1.03494	-1.97106	3.20700	-23.84976	-0.01005	0.25353	-0.02129	-0.00105	-0.00348	0.00565	11.92166	0.67670	16.13120	-0.26495	0.73838	0.22578	-0.00920	0.02559	0.00469	16.14336	-2.38956	17.95536	0.50579	-3.65933	-15.93718	-2.22127	2.07448	-0.27359	-5.93123	11.81102	16.80466	0.00564	0.00292	0.00218	0.00003
325			3.24000	6.64194	-8.83424	0.36029	0.52164	-0.48421	0.01637	0.02382	0.13948	-0.00616	-0.00982	-0.00474	1.03108	-2.03723	3.21518	-24.01626	-0.01192	0.25155	-0.02063	-0.00105	-0.00906	0.00636	11.90707	0.65228	16.12670	-0.25670	0.74108	0.22518	-0.00344	0.03365	0.00246	18.71132	-3.77677	19.49242	1.20556	-2.13395	-18.31083	-2.64916	0.79283	0.32315	-5.93513	11.81546	16.80895	0.00563	0.00295	0.00223	0.00004
326			3.25000	6.65095	-8.63206	0.56423	0.51573	-0.48771	0.01677	0.01476	0.16210	-0.00666	-0.00857	-0.00263	1.02815	-2.09146	3.23570	-24.20473	-0.01400	0.24940	-0.01985	-0.00085	-0.01458	0.00674	11.90631	0.62320	16.12968	-0.24599	0.74469	0.22487	0.00274	0.04150	-0.00014	21.13259	-5.38843	20.19575	1.84389	-0.12231	-19.95940	-3.02777	-0.68517	0.98374	-5.94117	11.81876	16.81533	0.00562	0.00298	0.00227	0.00006
327			3.26000	6.67098	-8.40320	0.77302	0.51206	-0.49121	0.01641	0.00454	0.18608	-0.00671	-0.00690	-0.00126	1.02819	-2.12926	3.26796	-24.40810	-0.01398	0.25104	-0.01854	-0.00042	-0.01959	0.00669	11.91971	0.58994	16.14056	-0.24009	0.75164	0.22527	0.00813	0.04866	-0.00241	23.58899	-7.09407	20.34531	2.33726	1.98993	-21.00495	-3.36063	-2.04541	1.55493	-5.95031	11.82199	16.82310	0.00559	0.00299	0.00230	0.00009
328			3.27000	6.70200	-8.14643	0.98386	0.51039	-0.49312	0.01537	-0.00534	0.21027	-0.00647	-0.00565	-0.00117	1.02989	-2.15005	3.30971	-24.62203	-0.00984	0.25410	-0.01696	-0.00002	-0.02342	0.00640	11.94481	0.55316	16.15702	-0.24139	0.75555	0.22508	0.01221	0.05383	-0.00345	26.10050	-8.80476	20.47114	2.59923	3.87525	-21.76476	-3.65249	-3.03063	1.81961	-5.96253	11.82606	16.83234	0.00555	0.00300	0.00231	0.00011
329			3.28000	6.74321	-7.86165	1.19887	0.50970	-0.49608	0.01414	-0.01414	0.23418	-0.00615	-0.00437	-0.00191	1.03164	-2.15641	3.35730	-24.84496	-0.00255	0.25663	-0.01539	0.00005	-0.02528	0.00600	11.97736	0.51370	16.17463	-0.24609	0.75701	0.22461	0.01445	0.05592	-0.00268	28.52791	-10.43329	20.77880	2.55832	5.25924	-22.30592	-3.86872	-3.47134	1.63649	-5.97752	11.83147	16.84321	0.00550	0.00300	0.00233	0.00013
330			3.29000	6.79321	-7.55073	1.41911	0.51030	-0.49931	0.01252	-0.02164	0.25595	-0.00559	-0.00294	-0.00269	1.03265	-2.15286	3.40574	-25.07327	0.00378	0.25814	-0.01330	-0.00013	-0.02468	0.00522	12.01180	0.47319	16.18799	-0.24746	0.75771	0.22343	0.01415	0.05442	-0.00009	30.67333	-11.86584	21.01286	2.21201	5.91355	-22.33109	-3.96805	-3.30854	0.98553	-5.99452	11.83819	16.85536	0.00543	0.00300	0.00235	0.00014
331			3.30000	6.84987	-7.21783	1.64134	0.51280	-0.50223	0.01055	-0.02724	0.27355	-0.00473	-0.00144	-0.00353	1.03398	-2.14509	3.44990	-25.29894	0.00909	0.25945	-0.01084	-0.00031	-0.02179	0.00410	12.04272	0.43330	16.19221	-0.24771	0.75893	0.22191	0.01163	0.04964	0.00402	32.32530	-12.91455	20.80173	1.66242	5.67771	-21.51631	-3.94516	-2.60412	-0.06826	-6.01239	11.84541	16.86783	0.00538	0.00300	0.00236	0.00014
332			3.31000	6.90931	-6.86970	1.85877	0.51386	-0.50195	0.00888	-0.02947	0.28353	-0.00389	0.00031	-0.00426	1.03359	-2.13989	3.48568	-25.51138	0.01367	0.26312	-0.00881	-0.00030	-0.01743	0.00307	12.06562	0.39556	16.18331	-0.24844	0.76246	0.22111	0.00756	0.04294	0.00920	33.30748	-13.35874	19.99614	1.07267	4.50508	-19.85269	-3.85879	-1.51017	-1.40176	-6.02914	11.85135	16.87961	0.00533	0.00300	0.00236	0.00012
333			3.32000	6.96628	-6.51488	2.06462	0.51445	-0.50212	0.00789	-0.02794	0.28676	-0.00329	0.00197	-0.00449	1.03333	-2.14462	3.51082	-25.70205	0.01735	0.26539	-0.00749	0.00004	-0.01235	0.00232	12.07781	0.36022	16.15905	-0.24918	0.76406	0.22033	0.00267	0.03597	0.01490	33.53727	-13.16119	18.82741	0.60134	2.59796	-17.72255	-3.80390	-0.21876	-2.85317	-6.04267	11.85404	16.88977	0.00529	0.00299	0.00236	0.00009
334			3.33000	7.01680	-6.16208	2.25677	0.51360	-0.50229	0.00694	-0.02390	0.28265	-0.00275	0.00333	-0.00440	1.03250	-2.16459	3.52567	-25.86823	0.02119	0.26587	-0.00634	0.00069	-0.00782	0.00172	12.07829	0.32661	16.11884	-0.25165	0.76211	0.21858	-0.00236	0.03036	0.02024	33.00330	-12.54209	17.78888	0.34271	0.41855	-15.73576	-3.83734	1.08603	-4.21244	-6.05136	11.85202	16.89754	0.00525	0.00298	0.00237	0.00004
335			3.34000	7.05988	-5.81936	2.43906	0.50997	-0.50006	0.00614	-0.01914	0.26977	-0.00234	0.00450	-0.00432	1.03094	-2.20134	3.53277	-26.01453	0.02588	0.26822	-0.00558	0.00159	-0.00473	0.00136	12.06760	0.29340	16.06483	-0.25751	0.76094	0.21711	-0.00705	0.02716	0.02431	31.68522	-11.74950	17.18590	0.28405	-1.53725	-14.33260	-3.93910	2.23561	-5.22387	-6.05455	11.84529	16.90255	0.00522	0.00297	0.00239	0.00000
336			3.35000	7.09635	-5.49488	2.61631	0.50678	-0.49741	0.00580	-0.01515	0.24894	-0.00213	0.00557	-0.00380	1.02973	-2.25244	3.53516	-26.14818	0.02738	0.27050	-0.00511	0.00227	-0.00286	0.00115	12.04750	0.25980	16.00191	-0.25928	0.76180	0.21609	-0.01070	0.02623	0.02610	29.48712	-10.86936	16.77772	0.30807	-2.94672	-13.45147	-4.01020	3.08230	-5.63709	-6.05300	11.83495	16.90515	0.00520	0.00296	0.00240	-0.00003
337			3.36000	7.12767	-5.19820	2.78800	0.50455	-0.49442	0.00581	-0.01250	0.21959	-0.00200	0.00637	-0.00276	1.02651	-2.31248	3.53472	-26.27353	0.02447	0.26976	-0.00464	0.00230	-0.00145	0.00097	12.02088	0.22594	15.93772	-0.25338	0.76042	0.21428	-0.01261	0.02648	0.02471	26.24985	-9.82282	15.94345	0.26776	-3.73676	-12.62716	-3.91934	3.53243	-5.28386	-6.04861	11.82243	16.90684	0.00518	0.00294	0.00240	-0.00005
338			3.37000	7.15484	-4.94087	2.94655	0.50222	-0.49050	0.00634	-0.01057	0.18135	-0.00193	0.00671	-0.00150	1.02264	-2.37504	3.53163	-26.38899	0.01998	0.26784	-0.00468	0.00192	0.00022	0.00088	11.99097	0.19325	15.88097	-0.24469	0.75689	0.21245	-0.01301	0.02652	0.02028	21.90662	-8.43961	14.22153	0.08104	-4.08468	-11.40310	-3.56375	3.60402	-4.18755	-6.04380	11.80853	16.90931	0.00517	0.00292	0.00240	-0.00004
339			3.38000	7.17734	-4.73448	3.08190	0.49916	-0.48835	0.00654	-0.00787	0.13690	-0.00161	0.00645	-0.00011	1.01931	-2.43585	3.52483	-26.48952	0.01674	0.26326	-0.00458	0.00157	0.00242	0.00073	11.96030	0.16393	15.83905	-0.23677	0.74869	0.20954	-0.01250	0.02560	0.01371	16.67651	-6.59698	11.69498	-0.23028	-4.28030	-9.69319	-2.97012	3.39777	-2.58398	-6.04047	11.79326	16.91464	0.00515	0.00292	0.00240	-0.00003
340			3.39000	7.19303	-4.58687	3.18763	0.49676	-0.48634	0.00675	-0.00299	0.08932	-0.00123	0.00616	0.00070	1.01720	-2.49380	3.51336	-26.57107	0.01498	0.26039	-0.00486	0.00139	0.00494	0.00061	11.93066	0.13938	15.81574	-0.23413	0.74224	0.20778	-0.01184	0.02424	0.00674	11.07160	-4.31330	8.83603	-0.57069	-4.58411	-7.70178	-2.28856	3.06552	-0.84478	-6.03973	11.77671	16.92430	0.00512	0.00291	0.00242	-0.00002
341			3.40000	7.19884	-4.49962	3.26275	0.49537	-0.48397	0.00730	0.00445	0.04317	-0.00087	0.00613	0.00067	1.01523	-2.55084	3.49685	-26.63186	0.01434	0.25990	-0.00584	0.00138	0.00755	0.00052	11.90245	0.11962	15.81042	-0.23726	0.73932	0.20789	-0.01156	0.02314	0.00068	5.67490	-1.75969	6.10453	-0.84564	-5.16219	-5.67469	-1.68413	2.77966	0.69294	-6.04184	11.75981	16.93808	0.00507	0.00290	0.00243	0.00000
342			3.41000	7.19243	-4.46844	3.31006	0.49339	-0.48172	0.00835	0.01328	0.00246	-0.00053	0.00596	0.00002	1.01239	-2.61046	3.47553	-26.67218	0.01545	0.25934	-0.00761	0.00163	0.00989	0.00043	11.87482	0.10352	15.81945	-0.24469	0.73616	0.20886	-0.01192	0.02251	-0.00390	0.94224	0.76694	3.77950	-1.00390	-6.00927	-3.83863	-1.24274	2.64177	1.86549	-6.04668	11.74436	16.95386	0.00500	0.00288	0.00243	0.00002
343			3.42000	7.17363	-4.48467	3.33459	0.49128	-0.47934	0.00970	0.02138	-0.03020	-0.00020	0.00573	-0.00029	1.00934	-2.67563	3.45023	-26.69468	0.01402	0.25875	-0.00953	0.00165	0.01156	0.00029	11.84658	0.08975	15.83858	-0.24846	0.73536	0.21045	-0.01246	0.02247	-0.00712	-2.85417	2.91781	1.99527	-1.02665	-6.92028	-2.40829	-0.96191	2.62764	2.69064	-6.05358	11.73224	16.96900	0.00494	0.00285	0.00241	0.00004
344			3.43000	7.14511	-4.53711	3.34261	0.48950	-0.47465	0.01172	0.02658	-0.05294	0.00012	0.00509	-0.00005	1.00661	-2.74686	3.42276	-26.70438	0.00844	0.25877	-0.01190	0.00107	0.01216	0.00015	11.81730	0.07720	15.86457	-0.24610	0.73700	0.21286	-0.01265	0.02268	-0.00942	-5.56940	4.39275	0.72162	-0.90946	-7.56174	-1.45433	-0.77927	2.63408	3.26681	-6.06150	11.72477	16.98105	0.00490	0.00282	0.00237	0.00005
345			3.44000	7.11176	-4.61288	3.33932	0.48805	-0.47269	0.01251	0.02759	-0.06532	0.00036	0.00324	0.00007	1.00648	-2.82106	3.39576	-26.70616	0.00578	0.25449	-0.01304	0.00074	0.01123	0.00002	11.78759	0.06562	15.89545	-0.24653	0.73190	0.21248	-0.01249	0.02238	-0.01091	-7.11976	5.02568	-0.16189	-0.66354	-7.64305	-0.85370	-0.63924	2.54739	3.64017	-6.06921	11.72290	16.98822	0.00487	0.00278	0.00232	0.00005
346			3.45000	7.07924	-4.69839	3.32902	0.48627	-0.47424	0.01284	0.02432	-0.06893	0.00050	0.00018	0.00063	1.00955	-2.89265	3.37217	-26.70333	0.00563	0.24515	-0.01359	0.00066	0.00891	-0.00008	11.75915	0.05492	15.92930	-0.24744	0.71846	0.20955	-0.01155	0.02129	-0.01145	-7.64709	4.84943	-0.71973	-0.32231	-7.03482	-0.42942	-0.53185	2.29764	3.77770	-6.07579	11.72736	16.98876	0.00486	0.00274	0.00225	0.00005
347			3.46000	7.05251	-4.78365	3.31561	0.48301	-0.47718	0.01360	0.01785	-0.06799	0.00057	-0.00276	0.00210	1.01449	-2.95523	3.35451	-26.69765	0.00480	0.23627	-0.01432	0.00047	0.00581	-0.00018	11.73405	0.04514	15.96368	-0.24466	0.70585	0.20694	-0.00948	0.01965	-0.01112	-7.66939	4.13155	-1.05562	0.08767	-5.78554	0.04703	-0.46284	1.85153	3.64862	-6.08043	11.73761	16.98158	0.00486	0.00270	0.00217	0.00005
348			3.47000	7.03453	-4.86638	3.30089	0.48116	-0.47896	0.01542	0.01033	-0.06763	0.00072	-0.00454	0.00350	1.01932	-3.00311	3.34477	-26.68785	0.00217	0.23172	-0.01600	0.00015	0.00247	-0.00040	11.71472	0.03622	15.99611	-0.24084	0.69979	0.20687	-0.00642	0.01779	-0.01026	-7.81624	3.30986	-1.47198	0.54623	-4.09828	0.92529	-0.42715	1.19128	3.30685	-6.08239	11.75202	16.96639	0.00488	0.00268	0.00210	0.00004
349			3.48000	7.02504	-4.95084	3.28188	0.47783	-0.48087	0.01688	0.00409	-0.07200	0.00106	-0.00513	0.00463	1.02235	-3.03231	3.34382	-26.66831	0.00112	0.23028	-0.01739	0.00004	-0.00053	-0.00089	11.70346	0.02817	16.02527	-0.23840	0.69680	0.20730	-0.00274	0.01513	-0.00912	-8.52837	2.85801	-2.41265	0.99336	-2.31571	2.60373	-0.35482	0.36356	2.84187	-6.08136	11.76827	16.94354	0.00491	0.00266	0.00205	0.00002
350			3.49000	7.02034	-5.04545	3.25043	0.47484	-0.48162	0.01848	0.00101	-0.08358	0.00178	-0.00432	0.00595	1.02444	-3.04179	3.35050	-26.62906	-0.00255	0.23364	-0.01882	-0.00002	-0.00250	-0.00180	11.70155	0.02208	16.05052	-0.23207	0.70088	0.20950	0.00100	0.01088	-0.00788	-10.09591	3.12194	-4.19036	1.33940	-0.82303	5.28547	-0.16268	-0.49314	2.28701	-6.07732	11.78376	16.91470	0.00494	0.00265	0.00201	0.00001
351			3.50000	7.01504	-5.16167	3.19649	0.47092	-0.48057	0.02012	0.00169	-0.10367	0.00296	-0.00217	0.00686	1.02454	-3.03367	3.36184	-26.55959	-0.00624	0.24269	-0.02053	0.00010	-0.00285	-0.00317	11.70840	0.01950	16.07110	-0.22685	0.71192	0.21376	0.00397	0.00408	-0.00637	-12.67146	4.21025	-6.74911	1.47778	0.09592	8.80012	0.20039	-1.18938	1.60333	-6.07060	11.79575	16.88273	0.00497	0.00266	0.00199	-0.00001
352			3.51000	7.00372	-5.31137	3.11274	0.46566	-0.47887	0.02142	0.00606	-0.13133	0.00446	-0.00018	0.00697	1.02304	-3.01248	3.37330	-26.45276	-0.00633	0.25214	-0.02224	0.00019	-0.00090	-0.00489	11.72157	0.02257	16.08528	-0.22642	0.72068	0.21761	0.00572	-0.00591	-0.00440	-16.11127	6.01776	-9.69505	1.28126	0.30955	12.64167	0.76716	-1.56648	0.78398	-6.06144	11.80180	16.85089	0.00499	0.00266	0.00199	-0.00003
353			3.52000	6.98151	-5.50266	2.99709	0.46099	-0.47607	0.02337	0.01330	-0.16264	0.00631	0.00087	0.00680	1.02183	-2.98420	3.37915	-26.30792	-0.00614	0.26008	-0.02469	0.00021	0.00368	-0.00692	11.73732	0.03342	16.09189	-0.22581	0.72630	0.22140	0.00591	-0.01856	-0.00239	-19.97601	8.26700	-12.55023	0.66853	-0.15903	16.16903	1.53332	-1.55487	-0.04953	-6.05039	11.80112	16.82132	0.00502	0.00266	0.00198	-0.00005
354			3.53000	6.94545	-5.73750	2.85216	0.45948	-0.47214	0.02652	0.02171	-0.19251	0.00859	0.00168	0.00599	1.02015	-2.95508	3.37384	-26.13082	-0.00788	0.26787	-0.02831	0.00022	0.01037	-0.00921	11.75155	0.05375	16.09143	-0.22516	0.73456	0.22699	0.00467	-0.03244	-0.00107	-23.71337	10.53691	-14.96916	-0.31455	-1.08945	18.80927	2.44304	-1.20438	-0.68378	-6.03839	11.79440	16.79500	0.00504	0.00264	0.00196	-0.00006
355			3.54000	6.89581	-6.01131	2.68357	0.46146	-0.46789	0.02930	0.02870	-0.21605	0.01072	0.00133	0.00395	1.01921	-2.92942	3.35407	-25.93267	-0.00792	0.27291	-0.03172	0.00017	0.01761	-0.01106	11.76107	0.08407	16.08689	-0.23033	0.74046	0.23184	0.00277	-0.04486	-0.00127	-26.77257	12.33024	-16.83448	-1.47802	-2.04706	20.20239	3.36410	-0.71404	-0.89204	-6.02661	11.78327	16.77217	0.00505	0.00262	0.00194	-0.00006
356			3.55000	6.83683	-6.31312	2.49743	0.46559	-0.46496	0.03138	0.03160	-0.22920	0.01238	-0.00111	0.00077	1.02156	-2.90751	3.32045	-25.72717	-0.00279	0.27296	-0.03471	0.00005	0.02319	-0.01211	11.76537	0.12299	16.08340	-0.24471	0.73883	0.23460	0.00106	-0.05287	-0.00345	-28.61477	13.19640	-18.19737	-2.56200	-2.55012	20.27590	4.14416	-0.33432	-0.54586	-6.01590	11.76967	16.75219	0.00506	0.00258	0.00191	-0.00005
357			3.56000	6.77569	-6.62599	2.29947	0.46552	-0.46403	0.03231	0.02889	-0.22856	0.01323	-0.00545	-0.00213	1.02409	-2.88599	3.27714	-25.52782	0.00781	0.26650	-0.03667	-0.00017	0.02545	-0.01204	11.76605	0.16779	16.08669	-0.26266	0.72617	0.23373	0.00014	-0.05451	-0.00736	-28.76614	12.93093	-19.10838	-3.35014	-2.34284	19.19680	4.64838	-0.22506	0.31944	-6.00685	11.75614	16.73368	0.00508	0.00254	0.00185	-0.00004
358			3.57000	6.71929	-6.92899	2.09528	0.46492	-0.46541	0.03292	0.02229	-0.21298	0.01351	-0.01104	-0.00228	1.02893	-2.86060	3.23009	-25.34537	0.01156	0.25317	-0.03745	-0.00038	0.02411	-0.01095	11.76592	0.21456	16.10121	-0.26325	0.70736	0.22994	0.00047	-0.04983	-0.01208	-27.01284	11.69287	-19.53659	-3.73886	-1.49708	17.26396	4.77779	-0.43253	1.53132	-5.99939	11.74464	16.71514	0.00510	0.00250	0.00178	-0.00003
359			3.58000	6.67153	-7.20183	1.89076	0.46553	-0.47071	0.03299	0.01450	-0.18507	0.01309	-0.01609	-0.00007	1.03775	-2.82866	3.18488	-25.18707	0.00794	0.23858	-0.03694	-0.00038	0.02048	-0.00910	11.76794	0.25909	16.12916	-0.24886	0.69309	0.22583	0.00207	-0.04050	-0.01671	-23.56111	9.86692	-19.37227	-3.74618	-0.25283	14.72831	4.50402	-0.94382	2.86946	-5.99286	11.73547	16.69580	0.00515	0.00247	0.00169	-0.00002
360			3.59000	6.63331	-7.42933	1.69277	0.46721	-0.47497	0.03223	0.00727	-0.14733	0.01192	-0.01900	0.00103	1.04530	-2.78944	3.14575	-25.05813	0.00588	0.23137	-0.03596	-0.00037	0.01611	-0.00698	11.77516	0.29742	16.17056	-0.24204	0.68941	0.22411	0.00475	-0.02828	-0.02061	-18.98178	7.80958	-18.55802	-3.42870	1.17457	11.82662	3.86448	-1.70434	4.08924	-5.98589	11.72750	16.67579	0.00521	0.00244	0.00160	-0.00003
361			3.60000	6.60437	-7.60388	1.50768	0.46785	-0.47562	0.03081	0.00100	-0.10552	0.01025	-0.01932	0.00042	1.04784	-2.74317	3.11600	-24.96063	0.00697	0.23341	-0.03488	-0.00055	0.01136	-0.00497	11.78995	0.32662	16.22275	-0.24576	0.69585	0.22508	0.00826	-0.01484	-0.02303	-14.01664	5.74914	-17.18562	-2.83310	2.61724	8.91709	2.95831	-2.56995	4.92137	-5.97748	11.71947	16.65597	0.00527	0.00242	0.00153	-0.00005
362			3.61000	6.58441	-7.72574	1.34028	0.46571	-0.47412	0.02880	-0.00449	-0.06640	0.00835	-0.01760	-0.00036	1.04673	-2.69074	3.09788	-24.89228	0.00795	0.24210	-0.03336	-0.00072	0.00632	-0.00328	11.81305	0.34530	16.28035	-0.25000	0.70985	0.22756	0.01167	-0.00219	-0.02312	-9.35978	3.81994	-15.43195	-2.06474	3.88961	6.41329	1.93319	-3.31275	5.13339	-5.96757	11.71108	16.63711	0.00534	0.00241	0.00149	-0.00006
363			3.62000	6.57331	-7.80139	1.19339	0.46150	-0.47390	0.02609	-0.00968	-0.03446	0.00637	-0.01515	-0.00091	1.04482	-2.63382	3.09140	-24.84662	0.00991	0.25171	-0.03113	-0.00097	0.00151	-0.00207	11.84277	0.35392	16.33597	-0.25316	0.72351	0.22935	0.01369	0.00719	-0.02020	-5.48700	2.05274	-13.42051	-1.28920	4.81061	4.58514	0.97025	-3.65069	4.59680	-5.95744	11.70323	16.62005	0.00540	0.00240	0.00146	-0.00006
364			3.63000	6.57179	-7.84054	1.06943	0.45815	-0.47336	0.02392	-0.01526	-0.01048	0.00466	-0.01305	-0.00103	1.04300	-2.57488	3.09447	-24.81577	0.01024	0.25933	-0.02926	-0.00102	-0.00225	-0.00134	11.87442	0.35487	16.38148	-0.25206	0.73244	0.23028	0.01294	0.01118	-0.01453	-2.54022	0.37341	-11.11113	-0.65560	5.27201	3.36639	0.23440	-3.33577	3.36407	-5.94906	11.69744	16.60584	0.00546	0.00241	0.00146	-0.00004
365			3.64000	6.58137	-7.85217	0.97227	0.45788	-0.47165	0.02298	-0.02096	0.00688	0.00323	-0.01155	-0.00113	1.04085	-2.51714	3.10367	-24.79452	0.00850	0.26428	-0.02849	-0.00080	-0.00443	-0.00090	11.90116	0.35169	16.41035	-0.24812	0.73624	0.23090	0.00904	0.00947	-0.00704	-0.34048	-1.22547	-8.42451	-0.22957	5.17382	2.47284	-0.20172	-2.27577	1.65421	-5.94395	11.69526	16.59545	0.00551	0.00243	0.00149	-0.00001
366			3.65000	6.60192	-7.84240	0.90579	0.45994	-0.47101	0.02208	-0.02512	0.01994	0.00182	-0.01093	-0.00185	1.03989	-2.46573	3.11524	-24.78046	0.00949	0.26616	-0.02792	-0.00074	-0.00496	-0.00054	11.91593	0.34765	16.41873	-0.24931	0.73456	0.23026	0.00281	0.00381	0.00121	1.41649	-2.57539	-5.40832	0.01822	4.41029	1.63552	-0.39450	-0.61123	-0.25941	-5.94270	11.69790	16.58926	0.00553	0.00247	0.00155	0.00001
367			3.66000	6.63030	-7.81480	0.87213	0.45919	-0.47302	0.02045	-0.02599	0.03065	0.00047	-0.01100	-0.00291	1.03997	-2.42705	3.12592	-24.77343	0.01694	0.26593	-0.02700	-0.00088	-0.00436	-0.00016	11.91411	0.34463	16.40567	-0.25891	0.72872	0.22808	-0.00472	-0.00269	0.00923	2.95369	-3.50125	-2.24290	0.17870	3.06799	0.67854	-0.50790	1.29752	-2.13862	-5.94507	11.70683	16.58707	0.00554	0.00252	0.00164	0.00004
368			3.67000	6.66202	-7.77167	0.87086	0.46024	-0.47528	0.01917	-0.02372	0.03975	-0.00062	-0.01158	-0.00359	1.03940	-2.40571	3.13430	-24.77462	0.02177	0.26212	-0.02615	-0.00047	-0.00355	0.00024	11.89532	0.34222	16.37247	-0.26498	0.71990	0.22488	-0.01198	-0.00734	0.01633	4.34042	-3.95808	0.77459	0.36983	1.45288	-0.39524	-0.69967	3.04078	-3.82404	-5.95053	11.72359	16.58823	0.00555	0.00257	0.00172	0.00006
369			3.68000	6.69283	-7.71530	0.89803	0.46296	-0.47467	0.01843	-0.01896	0.04756	-0.00144	-0.01168	-0.00339	1.03864	-2.40288	3.14100	-24.78442	0.01971	0.26111	-0.02545	0.00017	-0.00332	0.00058	11.86280	0.33892	16.32184	-0.26343	0.71827	0.22315	-0.01707	-0.00904	0.02241	5.60896	-3.99185	3.32526	0.67313	-0.11626	-1.41141	-1.04865	4.33176	-5.24660	-5.95913	11.74867	16.59320	0.00555	0.00262	0.00177	0.00008
370			3.69000	6.71914	-7.64720	0.94697	0.46440	-0.47528	0.01738	-0.01217	0.05555	-0.00195	-0.01118	-0.00313	1.03838	-2.41684	3.14776	-24.80128	0.01846	0.26205	-0.02450	0.00064	-0.00377	0.00083	11.82177	0.33268	16.25690	-0.26438	0.72096	0.22211	-0.01985	-0.00776	0.02723	6.86727	-3.67788	5.26042	1.07043	-1.44235	-2.25961	-1.53737	5.05655	-6.34807	-5.97052	11.78049	16.60340	0.00554	0.00267	0.00182	0.00009
371			3.70000	6.73786	-7.56726	1.01095	0.46519	-0.47676	0.01642	-0.00416	0.06436	-0.00224	-0.01017	-0.00293	1.03753	-2.44451	3.15584	-24.82391	0.01761	0.26340	-0.02365	0.00096	-0.00461	0.00106	11.77756	0.32222	16.18181	-0.26674	0.72492	0.22138	-0.02050	-0.00414	0.03024	8.18302	-3.14018	6.65816	1.45315	-2.41088	-3.06627	-2.06564	5.24060	-7.00072	-5.98407	11.81596	16.62086	0.00552	0.00271	0.00186	0.00010
372			3.71000	6.74756	-7.47524	1.08524	0.46757	-0.47675	0.01607	0.00347	0.07299	-0.00247	-0.00886	-0.00214	1.03597	-2.48195	3.16558	-24.85371	0.01188	0.26471	-0.02307	0.00078	-0.00551	0.00139	11.73455	0.30714	16.10235	-0.26274	0.73027	0.22103	-0.01902	0.00071	0.03091	9.45478	-2.58626	7.66618	1.69776	-2.89668	-4.03931	-2.49499	4.99875	-7.08363	-5.99935	11.85146	16.64681	0.00550	0.00275	0.00191	0.00010
373			3.72000	6.74959	-7.37233	1.16677	0.47067	-0.47793	0.01545	0.00914	0.08000	-0.00256	-0.00767	-0.00130	1.03467	-2.52388	3.17667	-24.89404	0.00621	0.26386	-0.02211	0.00042	-0.00624	0.00179	11.69546	0.28854	16.02515	-0.25883	0.73283	0.21965	-0.01666	0.00547	0.02893	10.43923	-2.18725	8.34687	1.74165	-2.83873	-5.22949	-2.71290	4.48408	-6.57813	-6.01640	11.88358	16.68097	0.00548	0.00279	0.00197	0.00010
374			3.73000	6.74679	-7.26243	1.25273	0.47385	-0.47892	0.01522	0.01244	0.08298	-0.00262	-0.00664	-0.00052	1.03286	-2.56509	3.18856	-24.94753	0.00101	0.26176	-0.02148	0.00006	-0.00661	0.00226	11.66153	0.26816	15.95628	-0.25538	0.73285	0.21811	-0.01415	0.00908	0.02470	10.87138	-1.94298	8.73408	1.58475	-2.36623	-6.56966	-2.65798	3.85327	-5.54837	-6.03581	11.91026	16.72171	0.00545	0.00283	0.00204	0.00011
375			3.74000	6.74151	-7.15196	1.34088	0.47533	-0.47982	0.01415	0.01388	0.08059	-0.00247	-0.00569	0.00009	1.03086	-2.60248	3.20018	-25.01587	-0.00189	0.26001	-0.02014	-0.00010	-0.00651	0.00266	11.63254	0.24840	15.90091	-0.25381	0.73246	0.21586	-0.01210	0.01099	0.01864	10.61455	-1.76716	8.93219	1.25560	-1.70238	-8.02895	-2.32353	3.24076	-4.09769	-6.05836	11.93174	16.76737	0.00540	0.00287	0.00213	0.00014
376			3.75000	6.73543	-7.04780	1.43030	0.47792	-0.47951	0.01338	0.01424	0.07315	-0.00232	-0.00460	0.00014	1.02834	-2.63513	3.21034	-25.10047	-0.00472	0.25974	-0.01915	-0.00021	-0.00597	0.00306	11.60730	0.23136	15.86280	-0.25267	0.73438	0.21472	-0.01066	0.01174	0.01160	9.74952	-1.58879	8.97939	0.81621	-1.04896	-9.50937	-1.79883	2.72366	-2.36680	-6.08458	11.94979	16.81714	0.00534	0.00290	0.00223	0.00016
377			3.76000	6.72927	-6.95503	1.51925	0.47964	-0.47773	0.01236	0.01402	0.06308	-0.00206	-0.00343	-0.00033	1.02517	-2.66370	3.21804	-25.20047	-0.00617	0.26191	-0.01808	-0.00023	-0.00493	0.00330	11.58444	0.21800	15.84396	-0.25296	0.73934	0.21443	-0.00998	0.01209	0.00427	8.55623	-1.35984	8.70326	0.32697	-0.57534	-10.71792	-1.20507	2.35501	-0.53523	-6.11419	11.96623	16.87039	0.00526	0.00293	0.00232	0.00018
378			3.77000	6.72290	-6.87521	1.60308	0.48614	-0.47730	0.01191	0.01371	0.05361	-0.00178	-0.00252	-0.00101	1.02371	-2.68962	3.22215	-25.31095	-0.01038	0.26195	-0.01733	-0.00035	-0.00331	0.00336	11.56218	0.20842	15.84423	-0.24949	0.74328	0.21453	-0.00977	0.01221	-0.00239	7.35700	-1.06426	7.90245	-0.14902	-0.38655	-11.29918	-0.64908	2.14689	1.13915	-6.14586	11.98188	16.92474	0.00517	0.00295	0.00241	0.00019
379			3.78000	6.71571	-6.80710	1.67580	0.49236	-0.47827	0.01126	0.01334	0.04599	-0.00141	-0.00215	-0.00236	1.02335	-2.71448	3.22209	-25.42366	-0.01036	0.26055	-0.01669	-0.00034	-0.00138	0.00318	11.53950	0.20211	15.86022	-0.25216	0.74284	0.21409	-0.01020	0.01145	-0.00716	6.31390	-0.72033	6.60627	-0.54276	-0.49030	-11.06740	-0.18921	2.08359	2.33549	-6.17756	11.99668	16.97629	0.00508	0.00297	0.00249	0.00018
380			3.79000	6.70733	-6.74902	1.73333	0.49626	-0.47884	0.00996	0.01266	0.03945	-0.00096	-0.00230	-0.00379	1.02314	-2.73947	3.21785	-25.52988	-0.00749	0.25867	-0.01567	-0.00026	0.00063	0.00273	11.51567	0.19878	15.88534	-0.25826	0.73898	0.21251	-0.01103	0.00897	-0.00921	5.37978	-0.38185	5.06869	-0.83362	-0.80340	-10.10615	0.16893	2.15396	2.82376	-6.20715	12.01071	17.02096	0.00500	0.00298	0.00255	0.00017
381			3.80000	6.69816	-6.70047	1.77492	0.49974	-0.47984	0.00917	0.01116	0.03295	-0.00062	-0.00262	-0.00454	1.02287	-2.76504	3.20975	-25.62319	-0.00662	0.25516	-0.01496	-0.00024	0.00247	0.00223	11.49038	0.19839	15.91168	-0.26033	0.73391	0.21080	-0.01191	0.00481	-0.00872	4.43177	-0.13056	3.52125	-1.02391	-1.20954	-8.66350	0.43917	2.34544	2.63464	-6.23302	12.02445	17.05490	0.00493	0.00298	0.00257	0.00015
382			3.81000	6.68969	-6.66186	1.80140	0.50300	-0.47799	0.00962	0.00813	0.02608	-0.00038	-0.00248	-0.00481	1.02187	-2.79113	3.19855	-25.70009	-0.00942	0.25494	-0.01542	-0.00037	0.00390	0.00183	11.46308	0.20088	15.93330	-0.25906	0.73470	0.21136	-0.01290	-0.00000	-0.00669	3.43549	-0.05274	2.01408	-1.09349	-1.61088	-6.95400	0.62198	2.64247	2.01575	-6.25409	12.03800	17.07557	0.00488	0.00297	0.00255	0.00013
383			3.82000	6.68409	-6.63304	1.81332	0.50518	-0.47636	0.00990	0.00347	0.01962	-0.00013	-0.00207	-0.00447	1.01964	-2.81726	3.18563	-25.75862	-0.01407	0.25446	-0.01556	-0.00057	0.00467	0.00133	11.43320	0.20561	15.94725	-0.25473	0.73631	0.21161	-0.01383	-0.00455	-0.00381	2.44717	-0.16048	0.50003	-1.00832	-1.95707	-5.05818	0.71255	2.99011	1.19203	-6.26950	12.05019	17.08279	0.00485	0.00295	0.00252	0.00010
384			3.83000	6.68289	-6.61327	1.81057	0.50475	-0.47657	0.00911	-0.00196	0.01401	0.00012	-0.00147	-0.00413	1.01753	-2.84292	3.17274	-25.79695	-0.01545	0.25456	-0.01489	-0.00064	0.00467	0.00075	11.40078	0.21191	15.95211	-0.25551	0.73796	0.21108	-0.01479	-0.00828	-0.00042	1.53899	-0.37745	-0.95756	-0.75142	-2.21692	-3.06492	0.69815	3.29733	0.25849	-6.27863	12.05927	17.07823	0.00485	0.00294	0.00247	0.00007
385			3.84000	6.68639	-6.60129	1.79467	0.50294	-0.47569	0.00872	-0.00695	0.00903	0.00029	-0.00096	-0.00411	1.01616	-2.86749	3.16181	-25.81494	-0.01438	0.25713	-0.01496	-0.00057	0.00376	0.00024	11.36687	0.21868	15.94694	-0.26183	0.74061	0.21155	-0.01527	-0.01074	0.00337	0.74183	-0.61642	-2.12980	-0.32992	-2.30067	-1.16297	0.54953	3.43459	-0.76751	-6.28121	12.06412	17.06457	0.00487	0.00292	0.00243	0.00003
386			3.85000	6.69404	-6.59612	1.76978	0.50259	-0.47496	0.00862	-0.01084	0.00424	0.00039	-0.00112	-0.00377	1.01636	-2.88945	3.15508	-25.81473	-0.01482	0.25767	-0.01518	-0.00052	0.00184	-0.00017	11.33404	0.22461	15.93091	-0.26518	0.74056	0.21138	-0.01434	-0.01165	0.00714	0.03126	-0.82144	-2.82287	0.20841	-2.10515	0.39727	0.28741	3.30273	-1.77774	-6.27777	12.06493	17.04486	0.00490	0.00290	0.00239	-0.00001
387			3.86000	6.70495	-6.59722	1.74112	0.50383	-0.47734	0.00851	-0.01336	-0.00077	0.00042	-0.00167	-0.00279	1.01913	-2.90695	3.15432	-25.80148	-0.01704	0.25509	-0.01505	-0.00046	-0.00071	-0.00043	11.30507	0.22874	15.90547	-0.26300	0.73874	0.21029	-0.01197	-0.01115	0.00987	-0.63430	-0.95168	-3.01472	0.75793	-1.62232	1.38675	0.00508	2.89436	-2.53144	-6.26961	12.06304	17.02251	0.00493	0.00288	0.00236	-0.00004
388			3.87000	6.71792	-6.60460	1.71317	0.50467	-0.47853	0.00853	-0.01439	-0.00647	0.00041	-0.00270	-0.00188	1.02238	-2.91868	3.15995	-25.78205	-0.01853	0.25252	-0.01507	-0.00032	-0.00320	-0.00052	11.28211	0.23102	15.87476	-0.26073	0.73519	0.20889	-0.00900	-0.01008	0.01085	-1.31353	-0.96382	-2.84703	1.19475	-0.95556	1.76502	-0.17080	2.29507	-2.84299	-6.25849	12.06073	17.00029	0.00496	0.00286	0.00233	-0.00006
389			3.88000	6.73154	-6.61902	1.68822	0.50537	-0.48053	0.00885	-0.01418	-0.01322	0.00040	-0.00352	-0.00147	1.02523	-2.92428	3.17083	-25.76231	-0.01806	0.25028	-0.01545	-0.00011	-0.00511	-0.00054	11.26578	0.23250	15.84403	-0.26099	0.73147	0.20801	-0.00598	-0.00937	0.01010	-2.08152	-0.82266	-2.62844	1.46063	-0.24128	1.80743	-0.16739	1.61408	-2.71382	-6.24659	12.06028	16.97988	0.00498	0.00286	0.00232	-0.00006
390			3.89000	6.74447	-6.64205	1.66456	0.50712	-0.48150	0.00940	-0.01323	-0.02075	0.00046	-0.00348	-0.00119	1.02809	-2.92364	3.18534	-25.74341	-0.01936	0.25207	-0.01604	0.00009	-0.00639	-0.00056	11.25606	0.23455	15.81735	-0.26032	0.73492	0.20914	-0.00309	-0.00965	0.00820	-2.94814	-0.53181	-2.66585	1.57903	0.41322	1.89152	0.01012	0.92886	-2.28382	-6.23568	12.06279	16.96225	0.00499	0.00285	0.00231	-0.00006
391			3.90000	6.75568	-6.67459	1.63838	0.51071	-0.48059	0.01008	-0.01188	-0.02780	0.00059	-0.00306	-0.00188	1.02982	-2.91708	3.20192	-25.72345	-0.01998	0.25652	-0.01695	0.00026	-0.00699	-0.00066	11.25236	0.23847	15.79702	-0.26375	0.74176	0.21159	-0.00072	-0.01069	0.00566	-3.79458	-0.13390	-3.07207	1.58484	0.88282	2.17018	0.29973	0.33556	-1.68964	-6.22686	12.06758	16.94818	0.00500	0.00285	0.00230	-0.00004
392			3.91000	6.76428	-6.71571	1.60581	0.51551	-0.48034	0.01022	-0.00986	-0.03279	0.00074	-0.00318	-0.00310	1.03142	-2.90647	3.21881	-25.70019	-0.01876	0.25845	-0.01735	0.00031	-0.00657	-0.00078	11.25306	0.24476	15.78405	-0.26950	0.74435	0.21266	0.00067	-0.01167	0.00277	-4.40858	0.34023	-3.75967	1.47489	1.00420	2.53317	0.61421	-0.04268	-1.00383	-6.22029	12.07294	16.93790	0.00500	0.00285	0.00230	-0.00003
393			3.92000	6.76897	-6.76204	1.56476	0.51980	-0.48121	0.01028	-0.00654	-0.03425	0.00089	-0.00356	-0.00387	1.03328	-2.89563	3.23361	-25.67350	-0.01826	0.25846	-0.01750	0.00023	-0.00499	-0.00085	11.25529	0.25318	15.77885	-0.27177	0.74471	0.21295	0.00066	-0.01203	0.00004	-4.57501	0.87193	-4.46186	1.22223	0.67827	2.73890	0.87283	-0.11451	-0.31721	-6.21529	12.07719	16.93088	0.00501	0.00286	0.00230	-0.00003
394			3.93000	6.76818	-6.80836	1.51660	0.52044	-0.48243	0.00994	-0.00185	-0.03149	0.00093	-0.00389	-0.00464	1.03474	-2.88909	3.24373	-25.64573	-0.01470	0.25930	-0.01747	0.00004	-0.00260	-0.00080	11.25585	0.26287	15.78022	-0.27717	0.74460	0.21299	-0.00050	-0.01143	-0.00184	-4.18563	1.38361	-4.80896	0.83488	0.02430	2.55195	0.99246	0.07407	0.20036	-6.21086	12.07964	16.92650	0.00503	0.00286	0.00229	-0.00003
395			3.94000	6.76144	-6.84892	1.46680	0.52052	-0.48282	0.00979	0.00288	-0.02499	0.00086	-0.00385	-0.00490	1.03529	-2.88941	3.24772	-25.62170	-0.01383	0.26058	-0.01743	-0.00010	-0.00011	-0.00060	11.25317	0.27237	15.78513	-0.27843	0.74591	0.21324	-0.00210	-0.00996	-0.00225	-3.30477	1.70332	-4.52801	0.38207	-0.62456	1.86816	0.92076	0.38605	0.37435	-6.20589	12.08043	16.92396	0.00507	0.00287	0.00228	-0.00004
396			3.95000	6.75065	-6.87914	1.42276	0.51959	-0.48402	0.00995	0.00553	-0.01642	0.00071	-0.00385	-0.00473	1.03602	-2.89555	3.24619	-25.60656	-0.01357	0.26074	-0.01752	-0.00017	0.00165	-0.00029	11.24717	0.28023	15.78910	-0.27776	0.74626	0.21335	-0.00343	-0.00795	-0.00098	-2.16303	1.64346	-3.66395	-0.03496	-0.91036	0.86627	0.66852	0.69281	0.12990	-6.19996	12.08011	16.92255	0.00512	0.00286	0.00225	-0.00005
397			3.96000	6.74002	-6.89711	1.38977	0.51966	-0.48356	0.01008	0.00455	-0.00754	0.00049	-0.00412	-0.00467	1.03614	-2.90308	3.24144	-25.60232	-0.01417	0.26022	-0.01751	-0.00014	0.00225	0.00002	11.23899	0.28537	15.78791	-0.27714	0.74517	0.21297	-0.00423	-0.00600	0.00149	-1.03675	1.13107	-2.53495	-0.33395	-0.66780	-0.08797	0.31735	0.92203	-0.43160	-6.19311	12.07907	16.92119	0.00518	0.00286	0.00222	-0.00006
398			3.97000	6.73420	-6.90341	1.36925	0.52082	-0.48364	0.01018	-0.00017	0.00004	0.00026	-0.00444	-0.00452	1.03602	-2.90684	3.23624	-25.60715	-0.01526	0.25823	-0.01736	0.00002	0.00166	0.00024	11.22974	0.28770	15.77943	-0.27595	0.74287	0.21212	-0.00435	-0.00462	0.00416	-0.13484	0.24593	-1.45627	-0.47112	0.05491	-0.74189	-0.01100	1.02205	-1.07591	-6.18567	12.07716	16.91887	0.00524	0.00286	0.00219	-0.00007
399			3.98000	6.73682	-6.90050	1.36008	0.52255	-0.48435	0.01085	-0.00741	0.00544	0.00008	-0.00463	-0.00418	1.03636	-2.90253	3.23328	-25.61789	-0.01655	0.25619	-0.01779	0.00029	0.00025	0.00038	11.22106	0.28798	15.76449	-0.27444	0.74146	0.21204	-0.00371	-0.00407	0.00605	0.44282	-0.82135	-0.61146	-0.46951	1.07473	-1.06650	-0.21374	0.94578	-1.55756	-6.17758	12.07401	16.91491	0.00530	0.00287	0.00217	-0.00007
400			3.99000	6.74928	-6.89159	1.35949	0.52484	-0.48507	0.01123	-0.01503	0.00845	-0.00006	-0.00489	-0.00378	1.03628	-2.88824	3.23389	-25.63170	-0.01784	0.25339	-0.01794	0.00062	-0.00129	0.00042	11.21443	0.28751	15.74616	-0.27263	0.73872	0.21140	-0.00243	-0.00427	0.00669	0.70210	-1.80798	-0.10250	-0.41032	2.11709	-1.08651	-0.25712	0.70284	-1.76129	-6.16879	12.06958	16.90907	0.00534	0.00287	0.00215	-0.00007
401			4.00000	6.77005	-6.87999	1.36346	0.52610	-0.48436	0.01110	-0.02078	0.00948	-0.00011	-0.00493	-0.00317	1.03484	-2.86457	3.23774	-25.64534	-0.01972	0.25181	-0.01762	0.00096	-0.00233	0.00035	11.21103	0.28742	15.72760	-0.26939	0.73684	0.21052	-0.00061	-0.00490	0.00639	0.73317	-2.48018	0.04667	-0.37136	2.94113	-0.78839	-0.18878	0.31799	-1.74701	-6.15937	12.06432	16.90185	0.00537	0.00287	0.00213	-0.00007
402			4.01000	6.79556	-6.86800	1.36794	0.52622	-0.48332	0.01051	-0.02365	0.00926	-0.00010	-0.00440	-0.00302	1.03338	-2.83369	3.24334	-25.65523	-0.01930	0.25360	-0.01717	0.00113	-0.00280	0.00020	11.21200	0.28822	15.71055	-0.27085	0.73850	0.21054	0.00161	-0.00555	0.00586	0.65295	-2.77790	-0.00188	-0.36671	3.46573	-0.25672	-0.09846	-0.16413	-1.67553	-6.14968	12.05869	16.89392	0.00538	0.00286	0.00212	-0.00007
403			4.02000	6.82256	-6.85687	1.37192	0.52719	-0.48082	0.01017	-0.02427	0.00821	-0.00009	-0.00375	-0.00349	1.03126	-2.79801	3.24969	-25.65963	-0.01831	0.25659	-0.01712	0.00119	-0.00305	0.00004	11.21802	0.28967	15.69465	-0.27472	0.74068	0.21121	0.00395	-0.00568	0.00564	0.52103	-2.81306	-0.03033	-0.34511	3.75927	0.33921	-0.07195	-0.65073	-1.66867	-6.14067	12.05289	16.88637	0.00537	0.00285	0.00212	-0.00006
404			4.03000	6.84928	-6.84734	1.37600	0.52977	-0.47948	0.01018	-0.02387	0.00638	-0.00009	-0.00339	-0.00400	1.02955	-2.75934	3.25680	-25.65840	-0.01792	0.25695	-0.01725	0.00123	-0.00341	-0.00013	11.22865	0.29089	15.67883	-0.27665	0.73983	0.21138	0.00583	-0.00486	0.00577	0.31710	-2.71563	-0.03078	-0.25102	3.91439	0.92027	-0.14445	-1.02933	-1.72072	-6.13373	12.04720	16.87990	0.00535	0.00284	0.00212	-0.00004
405			4.04000	6.87511	-6.84058	1.37975	0.53120	-0.48049	0.00979	-0.02307	0.00325	-0.00006	-0.00321	-0.00399	1.02900	-2.71891	3.26530	-25.65151	-0.01713	0.25532	-0.01680	0.00120	-0.00405	-0.00029	11.24231	0.29096	15.66252	-0.27593	0.73705	0.21040	0.00686	-0.00321	0.00597	-0.04510	-2.54026	-0.10156	-0.06525	3.98767	1.46395	-0.28516	-1.24272	-1.76160	-6.12993	12.04230	16.87489	0.00532	0.00282	0.00212	-0.00001
406			4.05000	6.89978	-6.83882	1.38202	0.53068	-0.48034	0.00971	-0.02145	-0.00215	-0.00000	-0.00277	-0.00360	1.02785	-2.67766	3.27588	-25.63938	-0.01695	0.25562	-0.01660	0.00117	-0.00467	-0.00044	11.25728	0.28944	15.64598	-0.27299	0.73700	0.21009	0.00688	-0.00160	0.00589	-0.67634	-2.20510	-0.32781	0.15317	3.89843	1.94707	-0.39749	-1.26928	-1.70598	-6.12991	12.03884	16.87142	0.00529	0.00281	0.00211	0.00002
407			4.06000	6.92151	-6.84567	1.38049	0.53266	-0.47772	0.01087	-0.01796	-0.01044	0.00014	-0.00195	-0.00335	1.02651	-2.63815	3.28763	-25.62232	-0.02026	0.25867	-0.01752	0.00125	-0.00450	-0.00062	11.27136	0.28713	15.63054	-0.26746	0.74229	0.21198	0.00566	-0.00115	0.00503	-1.64952	-1.53851	-0.86071	0.28355	3.41916	2.40571	-0.35245	-1.06564	-1.43889	-6.13319	12.03674	16.86963	0.00526	0.00279	0.00210	0.00004
408			4.07000	6.93703	-6.86542	1.37049	0.53654	-0.47499	0.01181	-0.01253	-0.02154	0.00041	-0.00139	-0.00412	1.02513	-2.60483	3.29768	-25.59968	-0.02151	0.26127	-0.01840	0.00102	-0.00309	-0.00085	11.28168	0.28587	15.61895	-0.26787	0.74612	0.21365	0.00348	-0.00250	0.00305	-2.97952	-0.51934	-1.82097	0.26452	2.49612	2.92126	-0.08119	-0.65062	-0.91135	-6.13840	12.03523	16.86985	0.00523	0.00278	0.00208	0.00005
409			4.08000	6.94428	-6.90205	1.34722	0.53930	-0.47582	0.01229	-0.00658	-0.03519	0.00077	-0.00184	-0.00481	1.02408	-2.58067	3.30356	-25.57016	-0.01981	0.25754	-0.01881	0.00062	-0.00101	-0.00111	11.28632	0.28769	15.61373	-0.27036	0.73935	0.21258	0.00090	-0.00562	0.00050	-4.62311	0.65547	-3.09657	0.16772	1.40905	3.56671	0.36902	-0.16353	-0.28552	-6.14427	12.03354	16.87220	0.00521	0.00277	0.00208	0.00005
410			4.09000	6.94359	-6.95824	1.30884	0.54037	-0.47636	0.01326	-0.00134	-0.05041	0.00122	-0.00257	-0.00466	1.02318	-2.56490	3.30523	-25.53221	-0.02008	0.25320	-0.01956	0.00036	0.00062	-0.00147	11.28553	0.29388	15.61459	-0.26899	0.73132	0.21152	-0.00122	-0.00990	-0.00152	-6.47451	1.79313	-4.43287	0.13592	0.46634	4.39312	0.86730	0.23826	0.17158	-6.14987	12.03127	16.87599	0.00518	0.00276	0.00208	0.00004
411			4.10000	6.93606	-7.03522	1.25615	0.53917	-0.47459	0.01431	0.00293	-0.06580	0.00173	-0.00319	-0.00412	1.02216	-2.55516	3.30460	-25.48404	-0.02148	0.25210	-0.02045	0.00017	0.00140	-0.00192	11.28111	0.30451	15.61879	-0.26639	0.72791	0.21150	-0.00258	-0.01437	-0.00268	-8.39461	2.82395	-5.72064	0.25169	-0.24793	5.40212	1.30534	0.51195	0.38654	-6.15489	12.02888	16.87935	0.00514	0.00275	0.00208	0.00004
412			4.11000	6.92272	-7.13269	1.18963	0.53957	-0.47256	0.01592	0.00571	-0.08018	0.00238	-0.00358	-0.00350	1.02228	-2.54953	3.30366	-25.42416	-0.02542	0.25265	-0.02183	0.00004	0.00142	-0.00250	11.27437	0.31890	15.62442	-0.26131	0.72952	0.21298	-0.00351	-0.01791	-0.00353	-10.24353	3.67675	-7.03623	0.49576	-0.74063	6.50709	1.63885	0.71123	0.53242	-6.15974	12.02741	16.88041	0.00510	0.00274	0.00209	0.00005
413			4.12000	6.90558	-7.24883	1.10871	0.54317	-0.46814	0.01834	0.00629	-0.09190	0.00324	-0.00334	-0.00331	1.02271	-2.54598	3.30400	-25.35248	-0.03273	0.25752	-0.02407	-0.00007	0.00080	-0.00320	11.26563	0.33582	15.63192	-0.25548	0.73921	0.21714	-0.00433	-0.02016	-0.00463	-11.88594	4.24163	-8.36120	0.82176	-1.01322	7.51094	1.87323	0.88842	0.76039	-6.16528	12.02807	16.87836	0.00506	0.00273	0.00210	0.00006
414			4.13000	6.88731	-7.38031	1.01451	0.54842	-0.46473	0.01941	0.00527	-0.10045	0.00385	-0.00378	-0.00479	1.02373	-2.54318	3.30687	-25.27149	-0.03371	0.26099	-0.02558	-0.00016	-0.00026	-0.00371	11.25483	0.35432	15.64227	-0.26184	0.74389	0.21975	-0.00545	-0.02117	-0.00577	-13.14958	4.51693	-9.45197	1.17841	-1.17455	8.15827	2.02919	1.08083	1.02967	-6.17219	12.03161	16.87354	0.00502	0.00272	0.00210	0.00008
415			4.14000	6.86917	-7.52197	0.91127	0.55307	-0.46194	0.01958	0.00474	-0.10491	0.00412	-0.00573	-0.00681	1.02525	-2.54192	3.31254	-25.18599	-0.03002	0.25999	-0.02649	-0.00031	-0.00127	-0.00394	11.24166	0.37369	15.65508	-0.27353	0.73804	0.21949	-0.00684	-0.02133	-0.00633	-13.85220	4.66039	-10.05766	1.50506	-1.44675	8.29536	2.10051	1.30710	1.18664	-6.18047	12.03773	16.86764	0.00497	0.00271	0.00210	0.00008
416			4.15000	6.84999	-7.66751	0.80456	0.55659	-0.45954	0.01964	0.00677	-0.10457	0.00414	-0.00796	-0.00791	1.02714	-2.54535	3.32004	-25.10105	-0.02854	0.25783	-0.02708	-0.00063	-0.00171	-0.00388	11.22601	0.39325	15.66826	-0.27933	0.73113	0.21851	-0.00821	-0.02126	-0.00598	-13.85262	4.84600	-10.03861	1.73885	-2.01421	7.88407	2.08343	1.56630	1.12907	-6.18933	12.04492	16.86295	0.00493	0.00270	0.00210	0.00008
417			4.16000	6.82717	-7.80966	0.70082	0.56203	-0.45920	0.01991	0.01209	-0.09960	0.00395	-0.00971	-0.00875	1.02949	-2.55763	3.32745	-25.02189	-0.02953	0.25482	-0.02766	-0.00117	-0.00144	-0.00354	11.20782	0.41247	15.67936	-0.28215	0.72613	0.21788	-0.00946	-0.02070	-0.00503	-13.09953	5.12482	-9.32891	1.84242	-2.89544	6.87050	1.97524	1.82747	0.93298	-6.19761	12.05144	16.86098	0.00491	0.00269	0.00210	0.00006
418			4.17000	6.79851	-7.94131	0.60680	0.56790	-0.45807	0.02077	0.01971	-0.09007	0.00362	-0.01064	-0.00946	1.03117	-2.58228	3.33306	-24.95465	-0.03315	0.25416	-0.02869	-0.00203	-0.00084	-0.00296	11.18744	0.43044	15.68787	-0.28314	0.72609	0.21873	-0.01046	-0.01881	-0.00403	-11.70279	5.42218	-8.01999	1.86315	-3.94851	5.29862	1.74818	2.04396	0.74846	-6.20421	12.05581	16.86245	0.00491	0.00268	0.00207	0.00004
419			4.18000	6.76350	-8.05705	0.52744	0.57071	-0.45718	0.02122	0.02732	-0.07797	0.00305	-0.01047	-0.01001	1.03137	-2.62084	3.33659	-24.90395	-0.03651	0.25663	-0.02937	-0.00303	-0.00048	-0.00216	11.16539	0.44568	15.69432	-0.28496	0.73124	0.22034	-0.01131	-0.01491	-0.00297	-9.94153	5.60512	-6.37710	1.90403	-4.97682	3.45887	1.35807	2.21987	0.59798	-6.20822	12.05693	16.86774	0.00493	0.00267	0.00204	0.00001
420			4.19000	6.72381	-8.15481	0.46476	0.57361	-0.45482	0.02165	0.03264	-0.06544	0.00240	-0.00999	-0.01096	1.03168	-2.67251	3.33906	-24.87051	-0.03945	0.26148	-0.03016	-0.00402	-0.00069	-0.00136	11.14189	0.45635	15.69852	-0.29006	0.73812	0.22253	-0.01242	-0.00950	-0.00144	-8.17056	5.53314	-4.63359	2.02927	-5.81565	1.69428	0.82061	2.42547	0.37245	-6.20887	12.05372	16.87709	0.00496	0.00267	0.00202	-0.00003
421			4.20000	6.68304	-8.23567	0.41965	0.57816	-0.45310	0.02246	0.03453	-0.05464	0.00172	-0.01000	-0.01119	1.03280	-2.73466	3.34201	-24.85243	-0.04562	0.26278	-0.03094	-0.00530	-0.00145	-0.00063	11.11630	0.46158	15.69874	-0.28894	0.73993	0.22340	-0.01358	-0.00412	0.00079	-6.64384	5.13788	-2.87281	2.22462	-6.38250	0.16900	0.24050	2.70757	-0.01044	-6.20570	12.04571	16.88922	0.00500	0.00267	0.00199	-0.00007
422			4.21000	6.64508	-8.30231	0.39277	0.58165	-0.45203	0.02317	0.03389	-0.04587	0.00103	-0.01030	-0.01037	1.03381	-2.80420	3.34649	-24.84743	-0.05413	0.26147	-0.03129	-0.00687	-0.00211	-0.00002	11.08809	0.46183	15.69331	-0.28062	0.73857	0.22280	-0.01468	-0.00046	0.00315	-5.40138	4.56179	-1.22645	2.38465	-6.80224	-1.05574	-0.22252	3.06305	-0.46129	-6.19896	12.03412	16.90129	0.00506	0.00267	0.00197	-0.00009
423			4.22000	6.61084	-8.35709	0.38190	0.58219	-0.45186	0.02311	0.03358	-0.03837	0.00046	-0.01034	-0.00960	1.03420	-2.88006	3.35128	-24.85229	-0.05954	0.26104	-0.03104	-0.00824	-0.00166	0.00040	11.05647	0.45917	15.68271	-0.27554	0.73803	0.22170	-0.01626	0.00074	0.00464	-4.33676	4.13336	0.03428	2.36657	-7.36883	-1.90594	-0.43692	3.47960	-0.76066	-6.18985	12.02154	16.91024	0.00512	0.00267	0.00194	-0.00010
424			4.23000	6.57731	-8.40160	0.38119	0.58351	-0.45046	0.02363	0.03557	-0.03140	0.00018	-0.01002	-0.00918	1.03303	-2.96365	3.35303	-24.86274	-0.06550	0.26136	-0.03143	-0.00997	0.00025	0.00057	11.02065	0.45610	15.66997	-0.27190	0.73833	0.22142	-0.01812	-0.00002	0.00478	-3.38072	4.05956	0.64843	2.13914	-8.20862	-2.26874	-0.39466	3.91922	-0.76863	-6.18002	12.01068	16.91470	0.00518	0.00268	0.00192	-0.00009
425			4.24000	6.54107	-8.43742	0.38249	0.58517	-0.44719	0.02496	0.03865	-0.02531	0.00022	-0.00954	-0.00902	1.03047	-3.05565	3.34910	-24.87304	-0.07187	0.26258	-0.03270	-0.01190	0.00289	0.00045	10.98031	0.45448	15.65843	-0.27083	0.73890	0.22216	-0.01998	-0.00179	0.00365	-2.60311	4.24685	0.53045	1.82976	-9.12824	-2.07604	-0.17248	4.30100	-0.49104	-6.17109	12.00365	16.91607	0.00524	0.00269	0.00190	-0.00007
426			4.25000	6.50123	-8.46718	0.37854	0.58284	-0.44691	0.02518	0.04075	-0.02163	0.00052	-0.00915	-0.00893	1.02810	-3.15423	3.33962	-24.87786	-0.07276	0.26260	-0.03320	-0.01272	0.00506	0.00004	10.93627	0.45524	15.65097	-0.27700	0.73633	0.22165	-0.02169	-0.00365	0.00160	-2.17065	4.51613	-0.15277	1.61531	-9.84916	-1.40372	0.13146	4.51349	-0.01505	-6.16474	12.00195	16.91721	0.00529	0.00271	0.00190	-0.00005
427			4.26000	6.45839	-8.49519	0.36516	0.58185	-0.44585	0.02608	0.04166	-0.02136	0.00094	-0.00846	-0.00805	1.02569	-3.25603	3.32697	-24.87335	-0.07870	0.26295	-0.03405	-0.01398	0.00610	-0.00053	10.89063	0.45848	15.64921	-0.27626	0.73558	0.22189	-0.02161	-0.00547	-0.00056	-2.21206	4.76515	-1.00705	1.57599	-10.16834	-0.45047	0.44389	4.45861	0.46527	-6.16204	12.00610	16.92099	0.00532	0.00273	0.00191	-0.00002
428			4.27000	6.41398	-8.52636	0.34333	0.58213	-0.44302	0.02760	0.04098	-0.02459	0.00133	-0.00745	-0.00728	1.02387	-3.35659	3.31411	-24.85850	-0.08668	0.26643	-0.03559	-0.01484	0.00589	-0.00118	10.84662	0.46416	15.65220	-0.27458	0.73948	0.22391	-0.01984	-0.00738	-0.00186	-2.71776	4.88629	-1.63929	1.67634	-9.91455	0.58953	0.68812	4.09073	0.69442	-6.16339	12.01527	16.93025	0.00533	0.00275	0.00193	0.00001
429			4.28000	6.37060	-8.56454	0.31705	0.58438	-0.44086	0.02922	0.03808	-0.03009	0.00160	-0.00727	-0.00746	1.02320	-3.44994	3.30390	-24.83381	-0.09153	0.26777	-0.03736	-0.01411	0.00461	-0.00189	10.80778	0.47151	15.65640	-0.27805	0.73908	0.22540	-0.01698	-0.00931	-0.00168	-3.52126	4.77115	-1.97963	1.82187	-9.01293	1.67818	0.81511	3.46329	0.53243	-6.16849	12.02750	16.94672	0.00534	0.00279	0.00198	0.00002
430			4.29000	6.33122	-8.61105	0.28901	0.58722	-0.44044	0.03085	0.03288	-0.03568	0.00183	-0.00782	-0.00740	1.02357	-3.52984	3.29793	-24.79940	-0.09608	0.26574	-0.03888	-0.01224	0.00288	-0.00264	10.77660	0.47994	15.65786	-0.27852	0.73532	0.22578	-0.01297	-0.01139	-0.00028	-4.35094	4.41272	-2.23206	1.89847	-7.55888	2.84241	0.86002	2.67651	0.05917	-6.17631	12.03996	16.97067	0.00534	0.00283	0.00204	0.00003
431			4.30000	6.29776	-8.66431	0.25908	0.58832	-0.43985	0.03184	0.02613	-0.03937	0.00208	-0.00866	-0.00694	1.02376	-3.59140	3.29630	-24.75521	-0.10006	0.26321	-0.03963	-0.00942	0.00134	-0.00336	10.75446	0.48922	15.65449	-0.27607	0.73186	0.22524	-0.00841	-0.01354	0.00140	-4.97008	3.89944	-2.61654	1.83709	-5.75378	4.02770	0.88752	1.80775	-0.49448	-6.18539	12.04946	17.00023	0.00533	0.00287	0.00210	0.00003
432			4.31000	6.27070	-8.72119	0.22521	0.58938	-0.44062	0.03266	0.01909	-0.04111	0.00245	-0.00945	-0.00650	1.02413	-3.63207	3.29820	-24.70201	-0.10288	0.26005	-0.04014	-0.00607	0.00015	-0.00398	10.74177	0.49944	15.64690	-0.27322	0.72934	0.22463	-0.00403	-0.01531	0.00243	-5.35116	3.36200	-3.26059	1.66082	-3.85474	5.10046	0.93865	0.94189	-0.88162	-6.19453	12.05337	17.03171	0.00532	0.00289	0.00215	0.00002
433			4.32000	6.24929	-8.77999	0.18428	0.59188	-0.43909	0.03444	0.01279	-0.04180	0.00310	-0.00972	-0.00641	1.02429	-3.65246	3.30283	-24.64170	-0.10683	0.26053	-0.04173	-0.00293	-0.00076	-0.00459	10.73770	0.51054	15.63781	-0.27023	0.73266	0.22642	-0.00035	-0.01613	0.00244	-5.63941	2.93100	-4.19094	1.45690	-2.14650	5.96023	0.99606	0.17684	-0.97628	-6.20253	12.05037	17.06019	0.00531	0.00291	0.00219	0.00002
434			4.33000	6.23190	-8.84087	0.13331	0.59575	-0.43743	0.03596	0.00776	-0.04233	0.00395	-0.00982	-0.00696	1.02492	-3.65627	3.30954	-24.57617	-0.10940	0.26237	-0.04322	-0.00037	-0.00144	-0.00508	10.74043	0.52192	15.63008	-0.27044	0.73781	0.22873	0.00224	-0.01574	0.00130	-5.91516	2.66792	-5.36364	1.29118	-0.83678	6.56766	1.05287	-0.39965	-0.74724	-6.20857	12.04058	17.08172	0.00530	0.00291	0.00221	0.00001
435			4.34000	6.21676	-8.90389	0.06989	0.60107	-0.43807	0.03620	0.00397	-0.04263	0.00477	-0.01007	-0.00784	1.02697	-3.64855	3.31770	-24.50744	-0.11030	0.26271	-0.04345	0.00136	-0.00188	-0.00526	10.74730	0.53334	15.62684	-0.27289	0.74079	0.22954	0.00376	-0.01451	-0.00101	-6.12568	2.53987	-6.65619	1.16972	0.02603	6.88229	1.14445	-0.77058	-0.20297	-6.21203	12.02504	17.09409	0.00529	0.00290	0.00222	0.00000
436			4.35000	6.20268	-8.96808	-0.00647	0.60310	-0.43838	0.03635	0.00125	-0.04219	0.00547	-0.01006	-0.00830	1.02838	-3.63411	3.32657	-24.43808	-0.11019	0.26459	-0.04372	0.00232	-0.00204	-0.00513	10.75619	0.54492	15.63083	-0.27475	0.74418	0.23061	0.00447	-0.01342	-0.00419	-6.20936	2.46796	-7.74982	1.03531	0.53339	6.75054	1.31410	-0.99346	0.55563	-6.21270	12.00496	17.09747	0.00527	0.00287	0.00220	-0.00001
437			4.36000	6.18921	-9.03214	-0.09155	0.60624	-0.43647	0.03749	-0.00029	-0.04100	0.00594	-0.00981	-0.00829	1.02785	-3.61660	3.33503	-24.37348	-0.11434	0.26661	-0.04470	0.00286	-0.00184	-0.00466	10.76580	0.55752	15.64345	-0.27032	0.74688	0.23235	0.00465	-0.01357	-0.00728	-6.14940	2.38348	-8.23623	0.82732	0.81747	6.05140	1.56440	-1.11781	1.25710	-6.21080	11.98154	17.09418	0.00525	0.00283	0.00217	-0.00002
438			4.37000	6.17640	-9.09467	-0.17743	0.60868	-0.43540	0.03862	-0.00085	-0.03900	0.00585	-0.00959	-0.00846	1.02811	-3.59850	3.34202	-24.31903	-0.11645	0.26903	-0.04582	0.00309	-0.00137	-0.00383	10.77560	0.57208	15.66221	-0.26895	0.74850	0.23434	0.00476	-0.01566	-0.00875	-5.87696	2.21756	-7.88125	0.53941	0.99880	4.90712	1.82475	-1.17344	1.52727	-6.20706	11.95726	17.08775	0.00522	0.00279	0.00214	-0.00002
439			4.38000	6.16498	-9.15286	-0.25501	0.61230	-0.43618	0.03947	-0.00109	-0.03545	0.00508	-0.00982	-0.00865	1.02960	-3.58068	3.34689	-24.27800	-0.11793	0.26870	-0.04651	0.00329	-0.00077	-0.00270	10.78572	0.58907	15.68098	-0.26760	0.74654	0.23525	0.00494	-0.01976	-0.00766	-5.29200	1.88671	-6.66705	0.18920	1.19880	3.48319	2.03868	-1.17971	1.16546	-6.20293	11.93599	17.08147	0.00520	0.00274	0.00209	-0.00002
440			4.39000	6.15646	-9.20309	-0.31574	0.61588	-0.43762	0.03968	-0.00179	-0.02984	0.00365	-0.01040	-0.00874	1.03225	-3.56272	3.34943	-24.25282	-0.11860	0.26742	-0.04647	0.00367	-0.00021	-0.00129	10.79645	0.60886	15.69321	-0.26619	0.74426	0.23528	0.00531	-0.02545	-0.00450	-4.36844	1.33348	-4.71523	-0.21260	1.52391	1.82146	2.20972	-1.17286	0.28886	-6.20050	11.92136	17.07781	0.00518	0.00270	0.00204	-0.00000
441			4.40000	6.15271	-9.24186	-0.35273	0.61915	-0.43712	0.03944	-0.00344	-0.02203	0.00188	-0.01125	-0.00925	1.03488	-3.54336	3.34975	-24.24619	-0.11776	0.26743	-0.04609	0.00433	0.00009	0.00019	10.80842	0.63166	15.69516	-0.26716	0.74403	0.23529	0.00600	-0.03154	-0.00045	-3.14891	0.57999	-2.37933	-0.61803	2.02469	0.07282	2.33851	-1.20399	-0.80423	-6.20185	11.91512	17.07800	0.00516	0.00266	0.00198	0.00003
442			4.41000	6.15500	-9.26637	-0.36454	0.62331	-0.43778	0.03867	-0.00631	-0.01287	0.00022	-0.01174	-0.00983	1.03679	-3.52090	3.34874	-24.25757	-0.11722	0.26671	-0.04500	0.00526	-0.00014	0.00145	10.82225	0.65699	15.68626	-0.26689	0.74640	0.23500	0.00682	-0.03591	0.00324	-1.77668	-0.27933	-0.21030	-0.92013	2.66384	-1.44549	2.36015	-1.28406	-1.77492	-6.20794	11.91695	17.08178	0.00513	0.00263	0.00193	0.00007
443			4.42000	6.16384	-9.27605	-0.35560	0.62749	-0.43913	0.03785	-0.01083	-0.00404	-0.00101	-0.01167	-0.01077	1.03721	-3.49405	3.34809	-24.28314	-0.11557	0.26618	-0.04388	0.00628	-0.00122	0.00236	10.83802	0.68284	15.66928	-0.26836	0.75112	0.23512	0.00755	-0.03638	0.00535	-0.52340	-1.17303	1.39162	-1.01584	3.37964	-2.60777	2.21395	-1.37957	-2.27880	-6.21841	11.92496	17.08767	0.00509	0.00260	0.00188	0.00009
444			4.43000	6.17992	-9.27356	-0.33263	0.62957	-0.43936	0.03672	-0.01743	0.00298	-0.00170	-0.01109	-0.01168	1.03607	-3.46230	3.35022	-24.31954	-0.11312	0.26771	-0.04260	0.00720	-0.00327	0.00296	10.85491	0.70660	15.65022	-0.27046	0.75826	0.23556	0.00777	-0.03246	0.00520	0.39293	-2.08553	2.28404	-0.86971	4.11615	-3.46097	1.92174	-1.42880	-2.14353	-6.23173	11.93643	17.09389	0.00503	0.00258	0.00185	0.00011
445			4.44000	6.20406	-9.26261	-0.30294	0.63073	-0.43913	0.03587	-0.02555	0.00844	-0.00191	-0.01044	-0.01206	1.03493	-3.42580	3.35724	-24.36367	-0.11187	0.26975	-0.04157	0.00797	-0.00586	0.00323	10.87137	0.72625	15.63518	-0.26970	0.76459	0.23612	0.00698	-0.02538	0.00355	1.01900	-2.96916	2.45716	-0.53043	4.73681	-3.90996	1.53041	-1.32328	-1.56896	-6.24607	11.94883	17.09883	0.00498	0.00256	0.00183	0.00011
446			4.45000	6.23583	-9.24507	-0.27364	0.63320	-0.43983	0.03464	-0.03311	0.01394	-0.00171	-0.00985	-0.01237	1.03398	-3.38598	3.36978	-24.41002	-0.11100	0.27050	-0.04018	0.00822	-0.00800	0.00303	10.88486	0.74071	15.62614	-0.26875	0.76748	0.23575	0.00492	-0.01740	0.00200	1.59645	-3.68395	2.04648	-0.13069	5.00647	-3.81104	1.07849	-0.94860	-0.97935	-6.25953	11.96066	17.10103	0.00492	0.00255	0.00183	0.00010
447			4.46000	6.27251	-9.22036	-0.24983	0.63492	-0.44134	0.03366	-0.03713	0.02050	-0.00142	-0.00956	-0.01235	1.03394	-3.34614	3.38596	-24.45223	-0.10926	0.27015	-0.03920	0.00756	-0.00869	0.00265	10.89252	0.74992	15.62073	-0.26840	0.76659	0.23492	0.00160	-0.01034	0.00152	2.33419	-4.06845	1.48046	0.14663	4.73352	-3.41976	0.61387	-0.27581	-0.63212	-6.27044	11.97152	17.09949	0.00488	0.00255	0.00185	0.00008
448			4.47000	6.30972	-9.18686	-0.23068	0.63667	-0.44392	0.03299	-0.03523	0.02799	-0.00139	-0.00943	-0.01229	1.03428	-3.31137	3.40204	-24.48965	-0.10646	0.26819	-0.03871	0.00584	-0.00758	0.00253	10.89183	0.75448	15.61591	-0.27030	0.76204	0.23368	-0.00273	-0.00484	0.00195	3.29589	-4.01990	1.37563	0.17510	3.87043	-3.38520	0.18649	0.63338	-0.50844	-6.27727	11.98152	17.09367	0.00486	0.00256	0.00187	0.00005
449			4.48000	6.34239	-9.14325	-0.20933	0.63770	-0.44648	0.03219	-0.02635	0.03514	-0.00176	-0.00934	-0.01220	1.03392	-3.28786	3.41399	-24.52889	-0.10324	0.26528	-0.03815	0.00322	-0.00508	0.00292	10.88110	0.75526	15.60997	-0.27365	0.75537	0.23177	-0.00753	-0.00094	0.00272	4.37494	-3.49419	2.11017	-0.04574	2.50436	-4.16142	-0.16061	1.63339	-0.49754	-6.27942	11.99134	17.08358	0.00487	0.00258	0.00191	0.00002
450			4.49000	6.36550	-9.09029	-0.17753	0.64052	-0.44823	0.03189	-0.01185	0.03999	-0.00245	-0.00900	-0.01180	1.03286	-3.28090	3.41893	-24.57854	-0.10455	0.26200	-0.03773	0.00027	-0.00208	0.00368	10.86048	0.75335	15.60245	-0.27193	0.75057	0.23022	-0.01136	0.00164	0.00348	5.29677	-2.53691	3.48393	-0.38008	0.89517	-5.52174	-0.41648	2.45557	-0.53617	-6.27747	12.00208	17.06959	0.00491	0.00261	0.00194	-0.00000
451			4.50000	6.37575	-9.03189	-0.13220	0.64431	-0.44893	0.03175	0.00440	0.04122	-0.00310	-0.00788	-0.01163	1.03161	-3.29156	3.41669	-24.64115	-0.10841	0.26227	-0.03741	-0.00252	0.00043	0.00435	10.83347	0.74954	15.59342	-0.26982	0.75372	0.23051	-0.01301	0.00324	0.00421	5.79004	-1.36749	4.87232	-0.65155	-0.55620	-6.73769	-0.59365	2.83483	-0.63045	-6.27279	12.01447	17.05223	0.00497	0.00265	0.00197	-0.00001
452			4.51000	6.37348	-8.97330	-0.07675	0.64695	-0.44871	0.03124	0.01728	0.03893	-0.00341	-0.00652	-0.01218	1.03079	-3.31552	3.40937	-24.71162	-0.10997	0.26588	-0.03701	-0.00432	0.00190	0.00456	10.80549	0.74458	15.58281	-0.27367	0.76152	0.23188	-0.01249	0.00407	0.00498	5.75110	-0.34414	5.74168	-0.75889	-1.47718	-7.23282	-0.70958	2.70221	-0.79901	-6.26701	12.02857	17.03307	0.00503	0.00268	0.00199	-0.00001
453			4.52000	6.36302	-8.91920	-0.01754	0.65218	-0.45058	0.03073	0.02342	0.03456	-0.00338	-0.00577	-0.01289	1.03078	-3.34499	3.40033	-24.78186	-0.11203	0.26508	-0.03635	-0.00475	0.00210	0.00428	10.78148	0.73892	15.57040	-0.27633	0.76428	0.23190	-0.01018	0.00435	0.00569	5.27423	0.23393	5.95433	-0.71161	-1.69175	-6.94310	-0.78162	2.21540	-1.00782	-6.26148	12.04432	17.01391	0.00508	0.00272	0.00202	-0.00001
454			4.53000	6.35048	-8.87196	0.04028	0.65837	-0.45352	0.03025	0.02244	0.02997	-0.00316	-0.00555	-0.01303	1.03129	-3.37205	3.39243	-24.84596	-0.11608	0.26090	-0.03540	-0.00393	0.00136	0.00370	10.76363	0.73291	15.55642	-0.27351	0.76313	0.23064	-0.00707	0.00423	0.00621	4.62855	0.27153	5.70116	-0.59277	-1.26465	-6.14883	-0.81265	1.60312	-1.20370	-6.25707	12.06177	16.99603	0.00512	0.00275	0.00205	-0.00000
455			4.54000	6.34124	-8.83068	0.09444	0.66259	-0.45450	0.03023	0.01612	0.02720	-0.00296	-0.00558	-0.01300	1.03117	-3.39083	3.38734	-24.90137	-0.11947	0.25777	-0.03505	-0.00211	0.00030	0.00313	10.75221	0.72691	15.54125	-0.27019	0.76142	0.22982	-0.00426	0.00370	0.00664	4.15059	-0.15541	5.28154	-0.50617	-0.41296	-5.18234	-0.80647	1.03922	-1.37938	-6.25433	12.08014	16.98018	0.00514	0.00278	0.00208	0.00001
456			4.55000	6.33875	-8.79140	0.14542	0.66494	-0.45446	0.03030	0.00694	0.02809	-0.00287	-0.00566	-0.01314	1.02960	-3.39832	3.38504	-24.94837	-0.12078	0.25521	-0.03502	0.00022	-0.00050	0.00270	10.74596	0.72126	15.52493	-0.26871	0.75874	0.22914	-0.00215	0.00282	0.00705	4.11462	-0.91480	4.95807	-0.54134	0.61885	-4.34034	-0.77490	0.60958	-1.54660	-6.25332	12.09775	16.96657	0.00515	0.00280	0.00212	0.00002
457			4.56000	6.34475	-8.74830	0.19568	0.66838	-0.45669	0.03062	-0.00327	0.03341	-0.00296	-0.00579	-0.01319	1.02797	-3.39400	3.38435	-24.98980	-0.12208	0.24995	-0.03511	0.00259	-0.00086	0.00247	10.74346	0.71614	15.50741	-0.26580	0.75403	0.22817	-0.00081	0.00209	0.00734	4.62257	-1.88473	4.83722	-0.71122	1.66134	-3.81333	-0.74611	0.33580	-1.66779	-6.25382	12.11288	16.95547	0.00516	0.00284	0.00217	0.00003
458			4.57000	6.35986	-8.69584	0.24742	0.67256	-0.45807	0.03032	-0.01389	0.04196	-0.00308	-0.00632	-0.01347	1.02711	-3.37875	3.38421	-25.02931	-0.12270	0.24473	-0.03469	0.00491	-0.00109	0.00238	10.74293	0.71127	15.48931	-0.26430	0.74917	0.22666	-0.00001	0.00221	0.00725	5.54132	-2.96861	4.82498	-0.93579	2.68821	-3.56437	-0.75168	0.16444	-1.67287	-6.25550	12.12411	16.94698	0.00515	0.00288	0.00224	0.00003
459			4.58000	6.38431	-8.63108	0.30090	0.67533	-0.45977	0.02884	-0.02504	0.05181	-0.00308	-0.00670	-0.01382	1.02827	-3.35283	3.38480	-25.06882	-0.12110	0.24240	-0.03340	0.00722	-0.00167	0.00231	10.74384	0.70598	15.47201	-0.26650	0.74857	0.22529	0.00080	0.00353	0.00665	6.60254	-4.11731	4.81095	-1.11262	3.80068	-3.44809	-0.79925	-0.02621	-1.52368	-6.25778	12.13020	16.94058	0.00514	0.00292	0.00230	0.00003
460			4.59000	6.41863	-8.55390	0.35599	0.67589	-0.46112	0.02724	-0.03691	0.06105	-0.00308	-0.00658	-0.01371	1.02950	-3.31516	3.38746	-25.10916	-0.11949	0.24253	-0.03210	0.00976	-0.00295	0.00228	10.74675	0.69966	15.45709	-0.26762	0.75098	0.22462	0.00210	0.00571	0.00572	7.58238	-5.32843	4.85154	-1.18321	5.10235	-3.40292	-0.87837	-0.33203	-1.28097	-6.25974	12.13080	16.93590	0.00512	0.00294	0.00234	0.00002
461			4.60000	6.46372	-8.46580	0.41412	0.67282	-0.46235	0.02570	-0.04828	0.06834	-0.00318	-0.00615	-0.01327	1.02905	-3.26412	3.39402	-25.15120	-0.11574	0.24322	-0.03104	0.01215	-0.00495	0.00235	10.75318	0.69198	15.44495	-0.26919	0.75153	0.22388	0.00405	0.00775	0.00498	8.34604	-6.52806	5.16167	-1.13532	6.53663	-3.50793	-0.96168	-0.76478	-1.09865	-6.26099	12.12708	16.93376	0.00510	0.00294	0.00235	0.00001
462			4.61000	6.51898	-8.36963	0.47920	0.67207	-0.46494	0.02450	-0.05643	0.07251	-0.00346	-0.00546	-0.01262	1.02880	-3.20006	3.40580	-25.19716	-0.11365	0.24229	-0.03011	0.01416	-0.00720	0.00251	10.76427	0.68329	15.43425	-0.26745	0.74973	0.22292	0.00622	0.00834	0.00513	8.78786	-7.46456	5.94929	-0.98782	7.81036	-3.83499	-1.01553	-1.23074	-1.17360	-6.26151	12.12132	16.93442	0.00509	0.00294	0.00234	0.00000
463			4.62000	6.58056	-8.26988	0.55598	0.67421	-0.46792	0.02372	-0.05781	0.07262	-0.00390	-0.00481	-0.01222	1.02874	-3.12708	3.42270	-25.24860	-0.11232	0.23993	-0.02948	0.01502	-0.00892	0.00274	10.78011	0.67453	15.42140	-0.26469	0.74569	0.22187	0.00791	0.00656	0.00665	8.86680	-7.81020	7.24411	-0.79391	8.49083	-4.33993	-1.01424	-1.56569	-1.62987	-6.26214	12.11560	16.93818	0.00509	0.00293	0.00233	0.00000
464			4.63000	6.64147	-8.17132	0.64788	0.67560	-0.47085	0.02252	-0.05027	0.06941	-0.00427	-0.00422	-0.01269	1.02896	-3.05326	3.44254	-25.30587	-0.10685	0.23881	-0.02873	0.01358	-0.00942	0.00292	10.79888	0.66697	15.40238	-0.26810	0.74211	0.22087	0.00837	0.00256	0.00932	8.68793	-7.38471	8.80853	-0.62956	8.21753	-4.90536	-0.95007	-1.56531	-2.39474	-6.26406	12.11123	16.94515	0.00511	0.00293	0.00232	0.00001
465			4.64000	6.69401	-8.07695	0.75434	0.67663	-0.47358	0.02202	-0.03515	0.06486	-0.00459	-0.00360	-0.01303	1.02915	-2.98860	3.46163	-25.36745	-0.10255	0.23791	-0.02847	0.01056	-0.00829	0.00300	10.81645	0.66158	15.37464	-0.26831	0.74053	0.22056	0.00640	-0.00245	0.01248	8.43311	-6.25124	10.14413	-0.53233	6.84877	-5.30240	-0.85385	-1.05333	-3.25350	-6.26799	12.10866	16.95520	0.00511	0.00294	0.00233	0.00002
466			4.65000	6.73206	-7.98761	0.86904	0.67802	-0.47505	0.02201	-0.01568	0.06055	-0.00468	-0.00270	-0.01318	1.02838	-2.94274	3.47607	-25.42892	-0.10156	0.23779	-0.02840	0.00639	-0.00563	0.00283	10.82698	0.65852	15.33795	-0.26379	0.74221	0.22080	0.00164	-0.00722	0.01550	8.21139	-4.62080	10.71933	-0.47069	4.44728	-5.24325	-0.76622	0.03878	-4.00288	-6.27407	12.10811	16.96721	0.00511	0.00294	0.00235	0.00004
467			4.66000	6.75208	-7.90331	0.98154	0.67941	-0.47545	0.02177	0.00489	0.05641	-0.00433	-0.00173	-0.01425	1.02765	-2.92350	3.48285	-25.48319	-0.09856	0.23979	-0.02839	0.00107	-0.00190	0.00236	10.82452	0.65742	15.29354	-0.26596	0.74658	0.22163	-0.00530	-0.01085	0.01779	7.93369	-2.72115	10.27773	-0.39564	1.24332	-4.63651	-0.70374	1.59304	-4.48364	-6.28169	12.11001	16.97904	0.00510	0.00295	0.00239	0.00005
468			4.67000	6.75300	-7.82583	1.08119	0.67882	-0.47495	0.02096	0.02365	0.05050	-0.00353	-0.00117	-0.01595	1.02681	-2.93608	3.48025	-25.52452	-0.09233	0.24248	-0.02819	-0.00439	0.00241	0.00167	10.80524	0.65762	15.24450	-0.27572	0.74949	0.22183	-0.01383	-0.01263	0.01879	7.33892	-0.76962	8.93067	-0.28612	-2.38815	-3.66339	-0.67370	3.34555	-4.59450	-6.28942	12.11460	16.98760	0.00510	0.00296	0.00241	0.00005
469			4.68000	6.73656	-7.75961	1.16052	0.67862	-0.47309	0.02093	0.03823	0.04144	-0.00270	-0.00134	-0.01715	1.02417	-2.98210	3.46799	-25.55031	-0.08969	0.24119	-0.02849	-0.00944	0.00651	0.00099	10.76819	0.65821	15.19454	-0.28123	0.74592	0.22074	-0.02229	-0.01208	0.01824	6.26792	0.99759	7.06393	-0.14739	-5.96619	-2.66094	-0.68307	4.99262	-4.30196	-6.29559	12.12099	16.99046	0.00509	0.00296	0.00242	0.00004
470			4.69000	6.70686	-7.70881	1.21739	0.67577	-0.47168	0.02108	0.04709	0.03028	-0.00190	-0.00174	-0.01719	1.02085	-3.05899	3.44730	-25.56264	-0.08964	0.23792	-0.02876	-0.01386	0.00958	0.00051	10.71551	0.65818	15.14801	-0.28215	0.73984	0.21875	-0.02898	-0.00927	0.01599	4.85950	2.35003	5.19868	0.00309	-8.98340	-2.04099	-0.71697	6.27050	-3.58670	-6.29880	12.12800	16.98681	0.00509	0.00295	0.00241	0.00002
471			4.70000	6.66946	-7.67447	1.25541	0.67346	-0.47108	0.02184	0.04982	0.01886	-0.00131	-0.00195	-0.01640	1.01806	-3.16036	3.42078	-25.56833	-0.09377	0.23417	-0.02938	-0.01782	0.01110	0.00041	10.65146	0.65675	15.10955	-0.27837	0.73543	0.21731	-0.03284	-0.00484	0.01223	3.36933	3.11982	3.74232	0.17517	-11.05661	-2.06752	-0.73646	7.03686	-2.48283	-6.29803	12.13426	16.97742	0.00509	0.00294	0.00238	-0.00000
472			4.71000	6.63060	-7.65523	1.28105	0.66818	-0.47108	0.02329	0.04643	0.00831	-0.00097	-0.00209	-0.01527	1.01614	-3.27751	3.39215	-25.57563	-0.09668	0.23223	-0.03090	-0.02019	0.01096	0.00073	10.58108	0.65368	15.08321	-0.27718	0.73365	0.21738	-0.03451	0.00064	0.00722	1.95835	3.26577	2.84533	0.38615	-12.02115	-2.77015	-0.71930	7.27193	-1.06317	-6.29328	12.13821	16.96442	0.00509	0.00293	0.00235	-0.00003
473			4.72000	6.59591	-7.64885	1.30100	0.66020	-0.46987	0.02466	0.03882	-0.00054	-0.00085	-0.00250	-0.01389	1.01383	-3.40109	3.36519	-25.59233	-0.09842	0.23133	-0.03252	-0.02087	0.00942	0.00145	10.50920	0.64878	15.07230	-0.27784	0.73170	0.21754	-0.03411	0.00685	0.00122	0.75131	2.91932	2.48716	0.61208	-11.95827	-4.01922	-0.67060	7.00742	0.57376	-6.28512	12.13831	16.95018	0.00511	0.00291	0.00231	-0.00006
474			4.73000	6.56852	-7.65198	1.32088	0.65614	-0.46997	0.02607	0.03026	-0.00651	-0.00093	-0.00317	-0.01248	1.01240	-3.52327	3.34249	-25.62401	-0.10275	0.22783	-0.03386	-0.02080	0.00695	0.00242	10.44043	0.64195	15.07883	-0.27589	0.72751	0.21720	-0.03110	0.01308	-0.00505	-0.08762	2.31912	2.53447	0.80142	-11.10239	-5.51358	-0.60120	6.26122	2.23289	-6.27478	12.13332	16.93722	0.00513	0.00288	0.00224	-0.00007
475			4.74000	6.54878	-7.65995	1.34391	0.65206	-0.46993	0.02698	0.02258	-0.00846	-0.00114	-0.00394	-0.01099	1.01318	-3.63768	3.32523	-25.67202	-0.10659	0.22625	-0.03483	-0.01946	0.00427	0.00340	10.37969	0.63335	15.10224	-0.27495	0.72541	0.21720	-0.02601	0.01841	-0.01052	-0.40302	1.65039	2.82934	0.91820	-9.67029	-6.89447	-0.53009	5.07778	3.62385	-6.26402	12.12279	16.92803	0.00516	0.00283	0.00214	-0.00008
476			4.75000	6.53565	-7.66695	1.37191	0.64764	-0.46891	0.02735	0.01682	-0.00592	-0.00143	-0.00452	-0.00989	1.01518	-3.73894	3.31378	-25.73439	-0.10855	0.22799	-0.03554	-0.01690	0.00169	0.00421	10.33136	0.62334	15.13867	-0.27749	0.72706	0.21803	-0.01955	0.02223	-0.01430	-0.13543	1.01456	3.27226	0.96127	-7.88526	-7.92368	-0.48322	3.59881	4.50599	-6.25464	12.10754	16.92432	0.00520	0.00278	0.00204	-0.00007
477			4.76000	6.52727	-7.66749	1.40577	0.64610	-0.46864	0.02776	0.01365	0.00060	-0.00178	-0.00527	-0.00926	1.01821	-3.82395	3.30790	-25.80719	-0.11027	0.22829	-0.03617	-0.01392	-0.00051	0.00477	10.29807	0.61236	15.18246	-0.28003	0.72685	0.21862	-0.01221	0.02392	-0.01602	0.65837	0.49121	3.78665	0.92651	-6.03538	-8.49442	-0.45346	2.02225	4.81035	-6.24795	12.08924	16.92649	0.00523	0.00274	0.00197	-0.00006
478			4.77000	6.52125	-7.65714	1.44552	0.64601	-0.47170	0.02765	0.01303	0.01007	-0.00211	-0.00614	-0.00921	1.02257	-3.89234	3.30627	-25.88561	-0.10888	0.22591	-0.03622	-0.01067	-0.00195	0.00495	10.28042	0.60126	15.22805	-0.28525	0.72318	0.21819	-0.00498	0.02321	-0.01589	1.83865	0.12290	4.29925	0.80345	-4.35907	-8.57702	-0.40456	0.53588	4.62061	-6.24428	12.06993	16.93324	0.00526	0.00272	0.00194	-0.00004
479			4.78000	6.51543	-7.63327	1.49047	0.64282	-0.47565	0.02736	0.01430	0.02080	-0.00238	-0.00639	-0.00905	1.02557	-3.94532	3.30713	-25.96454	-0.10546	0.22449	-0.03608	-0.00771	-0.00250	0.00481	10.27713	0.59107	15.27116	-0.28981	0.72081	0.21791	0.00166	0.02043	-0.01449	3.17318	-0.08846	4.76004	0.59219	-2.98422	-8.18202	-0.30662	-0.74306	4.07672	-6.24331	12.05140	16.94208	0.00529	0.00272	0.00195	-0.00002
480			4.79000	6.50825	-7.59604	1.53969	0.63805	-0.47759	0.02759	0.01662	0.03018	-0.00264	-0.00582	-0.00837	1.02728	-3.98498	3.30851	-26.03901	-0.10468	0.22653	-0.03632	-0.00551	-0.00215	0.00440	10.28614	0.58290	15.30884	-0.28848	0.72407	0.21910	0.00698	0.01574	-0.01232	4.34986	-0.15552	5.13384	0.29251	-1.96906	-7.32394	-0.12953	-1.72685	3.29501	-6.24446	12.03556	16.95007	0.00532	0.00274	0.00199	0.00001
481			4.80000	6.49898	-7.54890	1.59192	0.63277	-0.47900	0.02779	0.01832	0.03596	-0.00281	-0.00473	-0.00738	1.02925	-4.01369	3.30833	-26.10405	-0.10531	0.23083	-0.03645	-0.00378	-0.00098	0.00369	10.30417	0.57808	15.33901	-0.28389	0.73127	0.22098	0.01034	0.00916	-0.00953	5.07420	-0.17084	5.38703	-0.08040	-1.26374	-6.03224	0.13260	-2.33298	2.34884	-6.24708	12.02446	16.95458	0.00533	0.00276	0.00203	0.00003
482			4.81000	6.48904	-7.49745	1.64596	0.62854	-0.47940	0.02837	0.01729	0.03687	-0.00293	-0.00378	-0.00656	1.03096	-4.03281	3.30523	-26.15537	-0.10636	0.23487	-0.03691	-0.00224	0.00069	0.00278	10.32737	0.57763	15.36003	-0.27889	0.73735	0.22299	0.01161	0.00088	-0.00624	5.17097	-0.29537	5.48442	-0.47723	-0.73070	-4.40064	0.46780	-2.52423	1.29446	-6.25082	12.01934	16.95440	0.00534	0.00278	0.00207	0.00004
483			4.82000	6.48162	-7.44796	1.70045	0.62269	-0.47998	0.02850	0.01289	0.03322	-0.00289	-0.00304	-0.00617	1.03243	-4.04276	3.29891	-26.19011	-0.10359	0.23912	-0.03719	-0.00080	0.00240	0.00169	10.35156	0.58248	15.37081	-0.27906	0.74189	0.22459	0.01119	-0.00819	-0.00251	4.65353	-0.58507	5.38342	-0.81362	-0.30416	-2.55637	0.81897	-2.32226	0.17156	-6.25521	12.01974	16.95021	0.00533	0.00279	0.00209	0.00005
484			4.83000	6.47928	-7.40552	1.75354	0.61708	-0.47989	0.02863	0.00667	0.02643	-0.00273	-0.00279	-0.00587	1.03393	-4.04460	3.29009	-26.20653	-0.10010	0.24247	-0.03752	0.00027	0.00378	0.00051	10.37323	0.59239	15.37036	-0.27976	0.74445	0.22570	0.00931	-0.01653	0.00153	3.71888	-0.93321	5.04531	-1.00635	-0.02300	-0.64881	1.08867	-1.81420	-0.96239	-6.25988	12.02396	16.94423	0.00530	0.00280	0.00210	0.00005
485			4.84000	6.48242	-7.37293	1.80269	0.61519	-0.48083	0.02920	0.00073	0.01869	-0.00248	-0.00290	-0.00548	1.03655	-4.04055	3.27999	-26.20451	-0.09898	0.24323	-0.03803	0.00089	0.00452	-0.00064	10.38981	0.60612	15.35861	-0.27714	0.74519	0.22649	0.00634	-0.02267	0.00557	2.64827	-1.20215	4.49530	-1.00922	0.08772	1.14029	1.20042	-1.11101	-2.01628	-6.26436	12.02976	16.93893	0.00526	0.00280	0.00210	0.00005
486			4.85000	6.48980	-7.35028	1.84603	0.61544	-0.48246	0.02946	-0.00356	0.01192	-0.00209	-0.00281	-0.00573	1.03942	-4.03312	3.27021	-26.18578	-0.09711	0.24470	-0.03844	0.00104	0.00470	-0.00172	10.39980	0.62160	15.33636	-0.27793	0.74826	0.22771	0.00308	-0.02607	0.00934	1.70226	-1.30237	3.74024	-0.83547	0.00158	2.73862	1.13317	-0.34387	-2.91661	-6.26823	12.03468	16.93625	0.00522	0.00280	0.00210	0.00003
487			4.86000	6.49904	-7.33562	1.88078	0.61456	-0.48409	0.02892	-0.00568	0.00770	-0.00156	-0.00312	-0.00664	1.04107	-4.02521	3.26163	-26.15160	-0.09126	0.24524	-0.03842	0.00076	0.00454	-0.00265	10.40308	0.63691	15.30518	-0.28562	0.74804	0.22783	0.00015	-0.02661	0.01242	1.07931	-1.23297	2.83009	-0.55656	-0.26824	4.08022	0.92045	0.32948	-3.60001	-6.27105	12.03643	16.93708	0.00519	0.00280	0.00209	0.00001
488			4.87000	6.50805	-7.32517	1.90598	0.61394	-0.48348	0.02793	-0.00617	0.00705	-0.00118	-0.00383	-0.00775	1.04129	-4.01897	3.25460	-26.10517	-0.08527	0.24511	-0.03808	0.00032	0.00395	-0.00311	10.40116	0.65041	15.26754	-0.29588	0.74509	0.22693	-0.00191	-0.02437	0.01438	0.93329	-1.14272	2.17272	-0.24958	-0.55826	4.73574	0.60110	0.76669	-3.98452	-6.27234	12.03346	16.94138	0.00516	0.00279	0.00207	-0.00000
489			4.88000	6.51650	-7.31351	1.92739	0.61230	-0.48336	0.02708	-0.00589	0.01015	-0.00120	-0.00450	-0.00821	1.04029	-4.01552	3.24979	-26.05678	-0.08076	0.24325	-0.03765	-0.00005	0.00253	-0.00276	10.39659	0.66068	15.22700	-0.30314	0.74075	0.22545	-0.00262	-0.01939	0.01483	1.30777	-1.20452	2.24557	0.05746	-0.65578	4.19423	0.20152	0.89151	-3.98308	-6.27238	12.02561	16.94807	0.00513	0.00275	0.00202	-0.00001
490			4.89000	6.52520	-7.29549	1.95411	0.61220	-0.48269	0.02754	-0.00539	0.01590	-0.00164	-0.00476	-0.00771	1.03890	-4.01488	3.24860	-26.02034	-0.08229	0.24143	-0.03804	-0.00029	0.00021	-0.00169	10.39218	0.66631	15.18797	-0.30115	0.74001	0.22527	-0.00190	-0.01196	0.01371	2.06620	-1.43877	3.02532	0.37886	-0.48558	2.47831	-0.24946	0.71253	-3.54624	-6.27209	12.01444	16.95534	0.00510	0.00271	0.00198	-0.00001
491			4.90000	6.53472	-7.26825	1.99153	0.61042	-0.48248	0.02782	-0.00458	0.02287	-0.00219	-0.00460	-0.00682	1.03727	-4.01672	3.25235	-26.00586	-0.08434	0.24099	-0.03814	-0.00042	-0.00251	-0.00019	10.39021	0.66632	15.15506	-0.29666	0.74278	0.22550	-0.00003	-0.00292	0.01090	2.99231	-1.71076	3.99683	0.68571	-0.13867	0.17062	-0.68059	0.27002	-2.67995	-6.27257	12.00247	16.96145	0.00507	0.00267	0.00195	0.00000
492			4.91000	6.54441	-7.23126	2.03811	0.60847	-0.48290	0.02787	-0.00299	0.03020	-0.00252	-0.00444	-0.00644	1.03545	-4.02030	3.26092	-26.01551	-0.08421	0.24035	-0.03804	-0.00043	-0.00480	0.00123	10.39270	0.66075	15.13268	-0.29506	0.74451	0.22552	0.00275	0.00640	0.00658	3.93073	-1.84591	4.57753	0.89478	0.23723	-1.99382	-1.00490	-0.39221	-1.46787	-6.27430	11.99149	16.96523	0.00505	0.00266	0.00196	0.00002
493			4.92000	6.55237	-7.18523	2.08716	0.60627	-0.48161	0.02774	-0.00021	0.03745	-0.00247	-0.00427	-0.00605	1.03308	-4.02474	3.27257	-26.04452	-0.08508	0.24053	-0.03767	-0.00036	-0.00609	0.00217	10.40124	0.65061	15.12397	-0.29133	0.74591	0.22532	0.00622	0.01484	0.00143	4.82320	-1.73470	4.42143	0.96098	0.52589	-3.44734	-1.19526	-1.22063	-0.09533	-6.27712	11.98281	16.96619	0.00503	0.00266	0.00198	0.00003
494			4.93000	6.55629	-7.13111	2.12992	0.60391	-0.48109	0.02726	0.00339	0.04480	-0.00202	-0.00376	-0.00535	1.03012	-4.02899	3.28519	-26.08360	-0.08753	0.24009	-0.03676	-0.00020	-0.00628	0.00246	10.41721	0.63702	15.12967	-0.28385	0.74649	0.22452	0.00980	0.02165	-0.00357	5.66773	-1.41005	3.53135	0.90175	0.70121	-3.96062	-1.27740	-2.10619	1.19706	-6.28088	11.97798	16.96406	0.00503	0.00268	0.00202	0.00004
495			4.94000	6.55498	-7.06954	2.15988	0.60176	-0.48121	0.02749	0.00640	0.05156	-0.00146	-0.00290	-0.00455	1.02812	-4.03185	3.29707	-26.12333	-0.09075	0.24047	-0.03656	0.00013	-0.00578	0.00234	10.44054	0.62122	15.14789	-0.27550	0.74795	0.22481	0.01274	0.02639	-0.00763	6.39558	-1.06069	2.30372	0.75696	0.85132	-3.74687	-1.28411	-2.88161	2.22036	-6.28522	11.97825	16.95877	0.00503	0.00270	0.00207	0.00005
496			4.95000	6.54988	-7.00219	2.17679	0.59980	-0.48158	0.02756	0.00731	0.05622	-0.00100	-0.00237	-0.00402	1.02774	-4.03167	3.30750	-26.15879	-0.09233	0.24073	-0.03638	0.00069	-0.00498	0.00205	10.46970	0.60431	15.17523	-0.27009	0.74730	0.22480	0.01451	0.02842	-0.01035	6.85904	-0.89990	1.30598	0.55013	1.08324	-3.25242	-1.20900	-3.37740	2.88273	-6.28965	11.98351	16.95098	0.00504	0.00274	0.00212	0.00005
497			4.96000	6.54422	-6.93189	2.18618	0.60116	-0.48393	0.02682	0.00575	0.05817	-0.00077	-0.00211	-0.00447	1.02855	-4.02710	3.31618	-26.18964	-0.09157	0.23888	-0.03553	0.00135	-0.00390	0.00174	10.50147	0.58796	15.20769	-0.27027	0.74349	0.22371	0.01483	0.02691	-0.01162	6.98149	-1.00343	0.82658	0.26711	1.36227	-2.74501	-1.00081	-3.47056	3.16186	-6.29385	11.99245	16.94196	0.00504	0.00277	0.00217	0.00005
498			4.97000	6.54099	-6.86159	2.19383	0.60356	-0.48526	0.02607	0.00193	0.05720	-0.00074	-0.00190	-0.00543	1.02928	-4.01815	3.32221	-26.21620	-0.08985	0.23796	-0.03490	0.00189	-0.00241	0.00144	10.53190	0.57438	15.24132	-0.27384	0.74000	0.22299	0.01342	0.02166	-0.01158	6.77561	-1.32919	0.76230	-0.09930	1.56337	-2.22044	-0.62656	-3.12417	3.06570	-6.29762	12.00344	16.93361	0.00505	0.00280	0.00221	0.00004
499			4.98000	6.54258	-6.79402	2.20305	0.60514	-0.48611	0.02540	-0.00384	0.05350	-0.00082	-0.00153	-0.00629	1.02906	-4.00581	3.32446	-26.23774	-0.08762	0.23745	-0.03447	0.00221	-0.00063	0.00112	10.55700	0.56585	15.27231	-0.27863	0.73626	0.22242	0.01046	0.01333	-0.01017	6.25108	-1.82034	0.95535	-0.49953	1.62369	-1.64795	-0.13592	-2.41603	2.59014	-6.30092	12.01554	16.92776	0.00506	0.00282	0.00222	0.00003
500			4.99000	6.55092	-6.73209	2.21629	0.60522	-0.48678	0.02493	-0.01049	0.04703	-0.00099	-0.00086	-0.00634	1.02848	-3.99140	3.32262	-26.25373	-0.08692	0.23783	-0.03420	0.00232	0.00103	0.00081	10.57437	0.56358	15.29663	-0.28029	0.73451	0.22229	0.00663	0.00385	-0.00734	5.41417	-2.37054	1.37909	-0.82747	1.53592	-1.08324	0.32624	-1.53400	1.74526	-6.30349	12.02845	16.92531	0.00506	0.00282	0.00222	0.00002
501			5.00000	6.56630	-6.67882	2.23599	0.60469	-0.48693	0.02438	-0.01554	0.03797	-0.00124	-0.00022	-0.00593	1.02761	-3.97681	3.31761	-26.26436	-0.08716	0.23816	-0.03378	0.00211	0.00217	0.00051	10.58372	0.56688	15.31061	-0.27995	0.73315	0.22189	0.00311	-0.00457	-0.00319	4.33431	-2.75496	2.04555	-0.97936	1.27350	-0.58893	0.60381	-0.70060	0.59892	-6.30520	12.04206	16.92630	0.00507	0.00282	0.00220	0.00001
502			5.01000	6.58593	-6.63668	2.26410	0.60489	-0.48505	0.02400	-0.01658	0.02749	-0.00151	0.00035	-0.00567	1.02645	-3.96463	3.31103	-26.27014	-0.08829	0.23980	-0.03356	0.00155	0.00266	0.00025	10.58696	0.57363	15.31154	-0.27944	0.73425	0.22199	0.00076	-0.01025	0.00162	3.18849	-2.75522	2.86044	-0.92928	0.83491	-0.21011	0.62073	-0.09368	-0.66611	-6.30603	12.05599	16.92959	0.00507	0.00282	0.00217	-0.00000
503			5.02000	6.60515	-6.60606	2.30042	0.60514	-0.48442	0.02349	-0.01349	0.01817	-0.00171	0.00075	-0.00547	1.02499	-3.95711	3.30433	-26.27209	-0.08893	0.23946	-0.03305	0.00079	0.00257	0.00010	10.58696	0.58107	15.29947	-0.27820	0.73425	0.22132	-0.00037	-0.01244	0.00584	2.22856	-2.37716	3.60617	-0.74343	0.33736	-0.02354	0.42795	0.24366	-1.73038	-6.30596	12.06918	16.93420	0.00506	0.00281	0.00213	-0.00001
504			5.03000	6.62049	-6.58440	2.34249	0.60352	-0.48285	0.02347	-0.00834	0.01159	-0.00182	0.00117	-0.00495	1.02239	-3.95458	3.29851	-26.27263	-0.09051	0.23955	-0.03287	0.00015	0.00209	0.00010	10.58580	0.58716	15.27823	-0.27356	0.73581	0.22102	-0.00054	-0.01146	0.00805	1.59574	-1.81630	4.04260	-0.52800	-0.02599	-0.09652	0.16678	0.33182	-2.24223	-6.30504	12.07965	16.93966	0.00506	0.00280	0.00209	-0.00002
505			5.04000	6.63080	-6.56851	2.38592	0.60087	-0.48068	0.02421	-0.00291	0.00732	-0.00176	0.00135	-0.00441	1.01952	-3.95533	3.29410	-26.27477	-0.09187	0.23973	-0.03339	-0.00022	0.00155	0.00019	10.58517	0.59094	15.25515	-0.26824	0.73711	0.22132	0.00001	-0.00842	0.00738	1.18471	-1.18126	3.93407	-0.36719	-0.19382	-0.30680	-0.00147	0.19542	-2.01061	-6.30299	12.08597	16.94548	0.00507	0.00279	0.00208	-0.00003
506			5.05000	6.63537	-6.55743	2.42397	0.59808	-0.47897	0.02499	0.00220	0.00338	-0.00140	0.00127	-0.00380	1.01761	-3.95764	3.29068	-26.27880	-0.09315	0.23968	-0.03389	-0.00036	0.00130	0.00022	10.58623	0.59300	15.23825	-0.26255	0.73780	0.22163	0.00102	-0.00494	0.00408	0.73703	-0.45052	3.12866	-0.29429	-0.25909	-0.35713	0.01962	-0.11329	-1.13884	-6.29993	12.08803	16.95112	0.00507	0.00279	0.00209	-0.00004
507			5.06000	6.63383	-6.55306	2.44924	0.59696	-0.47883	0.02622	0.00598	-0.00178	-0.00074	0.00091	-0.00347	1.01742	-3.96020	3.28737	-26.28166	-0.09397	0.23850	-0.03484	-0.00028	0.00146	0.00005	10.58987	0.59461	15.23300	-0.25843	0.73704	0.22239	0.00222	-0.00213	-0.00077	0.05952	0.30432	1.69113	-0.30360	-0.24811	-0.06276	0.21883	-0.50340	0.08479	-6.29643	12.08696	16.95554	0.00508	0.00279	0.00211	-0.00003
508			5.07000	6.62761	-6.55794	2.45659	0.59572	-0.47764	0.02696	0.00723	-0.00811	0.00015	0.00034	-0.00375	1.01761	-3.96108	3.28358	-26.27990	-0.09275	0.23852	-0.03565	0.00009	0.00177	-0.00029	10.59604	0.59699	15.24153	-0.25922	0.73587	0.22315	0.00333	-0.00032	-0.00590	-0.83541	0.90750	-0.06953	-0.35355	-0.11162	0.51625	0.51179	-0.87348	1.34622	-6.29353	12.08429	16.95806	0.00509	0.00279	0.00213	-0.00002
509			5.08000	6.61946	-6.57310	2.44531	0.59559	-0.47762	0.02705	0.00615	-0.01453	0.00099	-0.00045	-0.00427	1.01843	-3.95850	3.27952	-26.27171	-0.09071	0.23708	-0.03587	0.00059	0.00196	-0.00067	10.60427	0.60067	15.26269	-0.26211	0.73261	0.22305	0.00412	0.00065	-0.01029	-1.77337	1.26899	-1.72898	-0.39255	0.11306	1.15131	0.80582	-1.14546	2.41616	-6.29220	12.08159	16.95887	0.00509	0.00280	0.00215	-0.00000
510			5.09000	6.61146	-6.59739	2.41890	0.59551	-0.47584	0.02747	0.00422	-0.01997	0.00164	-0.00120	-0.00468	1.01934	-3.95240	3.27561	-26.25799	-0.08993	0.23728	-0.03654	0.00095	0.00193	-0.00097	10.61351	0.60572	15.29367	-0.26422	0.73138	0.22379	0.00438	0.00112	-0.01348	-2.57968	1.45025	-2.97542	-0.37873	0.28758	1.63922	1.03241	-1.27082	3.18439	-6.29282	12.07959	16.95859	0.00507	0.00280	0.00218	0.00001
511			5.10000	6.60412	-6.62874	2.38259	0.59497	-0.47501	0.02730	0.00305	-0.02406	0.00202	-0.00209	-0.00498	1.02139	-3.94464	3.27231	-26.24056	-0.08827	0.23735	-0.03671	0.00089	0.00180	-0.00118	10.62255	0.61165	15.33086	-0.26737	0.73037	0.22406	0.00399	0.00159	-0.01527	-3.16451	1.58077	-3.74179	-0.29602	0.23660	1.94197	1.14463	-1.21952	3.63149	-6.29460	12.07754	16.95765	0.00505	0.00280	0.00220	0.00002
512			5.11000	6.59655	-6.66480	2.34075	0.59721	-0.47530	0.02754	0.00336	-0.02660	0.00224	-0.00304	-0.00490	1.02400	-3.93872	3.26947	-26.22058	-0.09013	0.23494	-0.03692	0.00037	0.00175	-0.00137	10.62978	0.61766	15.37088	-0.26520	0.72789	0.22394	0.00284	0.00221	-0.01563	-3.49634	1.73759	-4.11476	-0.16060	-0.11750	2.16443	1.12989	-0.99002	3.75976	-6.29613	12.07409	16.95611	0.00502	0.00279	0.00220	0.00001
513			5.12000	6.58771	-6.70317	2.29664	0.59667	-0.47718	0.02704	0.00438	-0.02757	0.00222	-0.00364	-0.00484	1.02707	-3.93748	3.26673	-26.19763	-0.08914	0.23399	-0.03667	-0.00040	0.00167	-0.00154	10.63399	0.62297	15.41010	-0.26690	0.72705	0.22373	0.00139	0.00285	-0.01454	-3.58165	1.85457	-4.11874	0.02145	-0.61301	2.37939	0.99521	-0.64999	3.54856	-6.29635	12.06874	16.95382	0.00500	0.00277	0.00218	-0.00000
514			5.13000	6.57807	-6.74137	2.25437	0.59559	-0.47850	0.02660	0.00503	-0.02696	0.00198	-0.00367	-0.00480	1.02939	-3.94103	3.26460	-26.17187	-0.08847	0.23500	-0.03661	-0.00102	0.00131	-0.00167	10.63493	0.62698	15.44490	-0.26950	0.72892	0.22421	0.00001	0.00315	-0.01222	-3.44825	1.82026	-3.69673	0.24075	-0.99659	2.51826	0.78053	-0.29897	3.02000	-6.29479	12.06229	16.95056	0.00500	0.00275	0.00215	-0.00001
515			5.14000	6.56889	-6.77708	2.21869	0.59464	-0.47858	0.02626	0.00533	-0.02520	0.00159	-0.00368	-0.00488	1.03107	-3.94762	3.26395	-26.14486	-0.08803	0.23665	-0.03668	-0.00139	0.00067	-0.00174	10.63333	0.62964	15.47242	-0.27259	0.73079	0.22471	-0.00110	0.00283	-0.00903	-3.16327	1.66641	-2.94240	0.46946	-1.19896	2.57054	0.53983	0.00990	2.26191	-6.29180	12.05547	16.94672	0.00502	0.00273	0.00209	-0.00002
516			5.15000	6.56041	-6.80926	2.19179	0.59361	-0.47752	0.02559	0.00634	-0.02331	0.00120	-0.00365	-0.00520	1.03313	-3.95596	3.26510	-26.11719	-0.08701	0.24013	-0.03656	-0.00169	0.00014	-0.00186	10.62980	0.63112	15.49100	-0.27715	0.73413	0.22529	-0.00205	0.00198	-0.00532	-2.85578	1.57689	-2.17376	0.67544	-1.38317	2.71564	0.29645	0.29171	1.36404	-6.28800	12.04848	16.94348	0.00503	0.00270	0.00204	-0.00003
517			5.16000	6.55106	-6.83878	2.17155	0.59509	-0.47670	0.02570	0.00903	-0.02236	0.00099	-0.00351	-0.00538	1.03445	-3.96652	3.26733	-26.08652	-0.08903	0.24190	-0.03687	-0.00227	0.00014	-0.00218	10.62456	0.63159	15.49959	-0.27720	0.73596	0.22589	-0.00317	0.00090	-0.00131	-2.65542	1.72241	-1.69588	0.83196	-1.76805	3.13381	0.04634	0.61970	0.39806	-6.28398	12.04130	16.94158	0.00506	0.00268	0.00198	-0.00003
518			5.17000	6.53847	-6.86772	2.15360	0.59621	-0.47695	0.02605	0.01315	-0.02258	0.00101	-0.00318	-0.00533	1.03464	-3.98130	3.26912	-26.04935	-0.09182	0.24220	-0.03723	-0.00320	0.00078	-0.00273	10.61662	0.63096	15.49779	-0.27496	0.73571	0.22604	-0.00461	0.00018	0.00278	-2.60251	2.10775	-1.63376	0.94346	-2.40682	3.87873	-0.23451	1.02210	-0.56615	-6.28053	12.03443	16.94112	0.00507	0.00266	0.00193	-0.00003
519			5.18000	6.52122	-6.89774	2.13335	0.59657	-0.47559	0.02717	0.01744	-0.02344	0.00128	-0.00267	-0.00529	1.03487	-4.00160	3.26951	-26.00216	-0.09510	0.24491	-0.03847	-0.00433	0.00183	-0.00363	10.60549	0.62872	15.48580	-0.27314	0.73763	0.22750	-0.00618	-0.00010	0.00670	-2.67270	2.60923	-2.01736	1.04040	-3.18703	4.99713	-0.53057	1.44706	-1.46749	-6.27805	12.02867	16.94072	0.00509	0.00264	0.00190	-0.00002
520			5.19000	6.49927	-6.92993	2.10620	0.59521	-0.47260	0.02813	0.02048	-0.02446	0.00175	-0.00217	-0.00546	1.03408	-4.02728	3.26814	-25.94073	-0.09726	0.24908	-0.03974	-0.00534	0.00311	-0.00481	10.59106	0.62490	15.46458	-0.27339	0.74024	0.22900	-0.00756	-0.00029	0.00996	-2.83423	3.07721	-2.81340	1.12303	-3.94196	6.45228	-0.77497	1.80872	-2.20138	-6.27669	12.02485	16.93898	0.00510	0.00263	0.00188	-0.00000
521			5.20000	6.47398	-6.96475	2.06868	0.59173	-0.47096	0.02844	0.02112	-0.02560	0.00231	-0.00184	-0.00588	1.03176	-4.05660	3.26498	-25.86268	-0.09629	0.25108	-0.04044	-0.00583	0.00437	-0.00596	10.57434	0.62000	15.43673	-0.27695	0.73939	0.22904	-0.00851	-0.00047	0.01172	-3.06538	3.36953	-3.85522	1.15484	-4.48787	7.93565	-0.90283	2.02516	-2.60401	-6.27632	12.02341	16.93522	0.00510	0.00261	0.00186	0.00001
522			5.21000	6.44790	-7.00233	2.01994	0.58948	-0.47006	0.02900	0.01902	-0.02693	0.00289	-0.00183	-0.00612	1.02938	-4.08698	3.26019	-25.77045	-0.09666	0.25035	-0.04115	-0.00588	0.00533	-0.00682	10.55648	0.61485	15.40679	-0.27825	0.73598	0.22835	-0.00880	-0.00020	0.01152	-3.36433	3.39304	-4.88519	1.09923	-4.67453	8.99006	-0.90780	2.07247	-2.55408	-6.27688	12.02459	16.92921	0.00510	0.00259	0.00183	0.00002
523			5.22000	6.42400	-7.04280	1.96196	0.58794	-0.46865	0.03003	0.01482	-0.02880	0.00339	-0.00184	-0.00578	1.02769	-4.11545	3.25419	-25.67113	-0.09984	0.24985	-0.04216	-0.00561	0.00586	-0.00718	10.53871	0.60971	15.37982	-0.27560	0.73444	0.22822	-0.00844	0.00116	0.00954	-3.74560	3.17709	-5.66695	0.94927	-4.47635	9.29719	-0.84641	1.96646	-2.05791	-6.27832	12.02814	16.92183	0.00509	0.00258	0.00181	0.00003
524			5.23000	6.40412	-7.08677	1.89848	0.58402	-0.46714	0.03094	0.00990	-0.03174	0.00369	-0.00192	-0.00505	1.02625	-4.14014	3.24739	-25.57354	-0.10190	0.25029	-0.04316	-0.00494	0.00600	-0.00690	10.52191	0.60432	15.36003	-0.27363	0.73413	0.22838	-0.00765	0.00370	0.00601	-4.23371	2.84653	-6.05790	0.72167	-4.00141	8.76976	-0.74761	1.72834	-1.17432	-6.28064	12.03327	16.91441	0.00508	0.00256	0.00179	0.00004
525			5.24000	6.38878	-7.13540	1.83394	0.57993	-0.46618	0.03132	0.00559	-0.03605	0.00370	-0.00207	-0.00461	1.02550	-4.16056	3.24000	-25.48621	-0.10169	0.25121	-0.04381	-0.00406	0.00581	-0.00597	10.50698	0.59852	15.35120	-0.27599	0.73427	0.22859	-0.00645	0.00699	0.00129	-4.83422	2.51844	-5.99460	0.44718	-3.37348	7.50787	-0.60888	1.35147	-0.00091	-6.28372	12.03912	16.90895	0.00508	0.00256	0.00179	0.00004
526			5.25000	6.37748	-7.18989	1.77299	0.57564	-0.46380	0.03160	0.00273	-0.04112	0.00347	-0.00248	-0.00451	1.02458	-4.17694	3.23227	-25.41562	-0.10008	0.25275	-0.04450	-0.00313	0.00531	-0.00467	10.49516	0.59240	15.35565	-0.28098	0.73360	0.22892	-0.00468	0.01023	-0.00374	-5.47994	2.26947	-5.49537	0.17811	-2.67832	5.79579	-0.44322	0.84485	1.23134	-6.28748	12.04509	16.90741	0.00508	0.00257	0.00180	0.00003
527			5.26000	6.36901	-7.25034	1.71942	0.57360	-0.46115	0.03250	0.00159	-0.04579	0.00315	-0.00312	-0.00433	1.02401	-4.18956	3.22474	-25.36436	-0.10072	0.25299	-0.04551	-0.00231	0.00446	-0.00334	10.48768	0.58622	15.37253	-0.28218	0.73200	0.22953	-0.00221	0.01274	-0.00790	-6.03215	2.12998	-4.73224	-0.02033	-1.97573	4.07091	-0.29993	0.24082	2.22233	-6.29184	12.05129	16.91076	0.00508	0.00259	0.00184	0.00003
528			5.27000	6.36187	-7.31531	1.67430	0.56986	-0.45846	0.03284	0.00148	-0.04902	0.00277	-0.00382	-0.00399	1.02285	-4.19839	3.21828	-25.33002	-0.10079	0.25299	-0.04584	-0.00151	0.00328	-0.00226	10.48574	0.57997	15.39807	-0.28142	0.73000	0.22935	0.00046	0.01421	-0.01028	-6.39480	2.05916	-3.96240	-0.08111	-1.32161	2.74524	-0.22380	-0.35905	2.76981	-6.29650	12.05831	16.91858	0.00508	0.00261	0.00187	0.00002
529			5.28000	6.35547	-7.38280	1.63640	0.56610	-0.45821	0.03234	0.00114	-0.05087	0.00241	-0.00467	-0.00363	1.02203	-4.20349	3.21407	-25.30676	-0.09965	0.25035	-0.04511	-0.00077	0.00177	-0.00158	10.48901	0.57364	15.42711	-0.27964	0.72557	0.22754	0.00256	0.01429	-0.01095	-6.58058	1.96141	-3.38883	0.01828	-0.74414	1.96238	-0.18007	-0.80535	2.90987	-6.30108	12.06636	16.92912	0.00509	0.00263	0.00190	0.00002
530			5.29000	6.35042	-7.45119	1.60309	0.56267	-0.45894	0.03178	-0.00010	-0.05151	0.00225	-0.00517	-0.00319	1.02350	-4.20491	3.21316	-25.28923	-0.09843	0.24999	-0.04435	-0.00016	0.00021	-0.00135	10.49564	0.56782	15.45640	-0.27801	0.72605	0.22672	0.00357	0.01300	-0.01084	-6.65431	1.81099	-3.19957	0.23313	-0.28936	1.70606	-0.09141	-1.01243	2.83929	-6.30505	12.07485	16.93969	0.00509	0.00265	0.00193	0.00001
531			5.30000	6.34699	-7.51960	1.56947	0.55965	-0.45849	0.03114	-0.00130	-0.05127	0.00243	-0.00504	-0.00318	1.02450	-4.20344	3.21568	-25.27188	-0.09690	0.25313	-0.04372	0.00008	-0.00087	-0.00163	10.50315	0.56345	15.48472	-0.27860	0.73150	0.22716	0.00345	0.01061	-0.01050	-6.69135	1.75927	-3.63428	0.48846	-0.13109	2.08632	0.06360	-0.97359	2.69254	-6.30814	12.08281	16.94767	0.00510	0.00268	0.00196	0.00001
532			5.31000	6.34320	-7.58843	1.52768	0.55567	-0.45636	0.03071	-0.00099	-0.05095	0.00306	-0.00462	-0.00373	1.02416	-4.20162	3.22022	-25.24682	-0.09353	0.25877	-0.04360	-0.00028	-0.00092	-0.00256	10.50929	0.56113	15.51149	-0.28298	0.73803	0.22846	0.00242	0.00749	-0.00990	-6.78700	2.00495	-4.84751	0.72855	-0.46912	3.26057	0.24829	-0.73414	2.47857	-6.31018	12.08936	16.95071	0.00511	0.00271	0.00200	0.00001
533			5.32000	6.33577	-7.65938	1.46915	0.55141	-0.45365	0.03045	0.00111	-0.05136	0.00410	-0.00415	-0.00414	1.02389	-4.20315	3.22468	-25.20499	-0.09101	0.26513	-0.04367	-0.00120	0.00017	-0.00411	10.51245	0.56107	15.53567	-0.28614	0.74427	0.22989	0.00068	0.00398	-0.00877	-7.01212	2.58208	-6.75574	0.94116	-1.30826	5.20322	0.41603	-0.34821	2.14472	-6.31111	12.09422	16.94747	0.00513	0.00274	0.00203	0.00002
534			5.33000	6.32219	-7.73438	1.38756	0.54816	-0.45120	0.03047	0.00422	-0.05277	0.00540	-0.00411	-0.00404	1.02411	-4.21070	3.22741	-25.13901	-0.09125	0.26910	-0.04371	-0.00246	0.00214	-0.00607	10.51158	0.56308	15.55561	-0.28445	0.74679	0.23033	-0.00150	0.00034	-0.00700	-7.37901	3.36438	-9.07914	1.11241	-2.44750	7.66318	0.54208	0.13506	1.67781	-6.31120	12.09756	16.93839	0.00517	0.00276	0.00205	0.00002
535			5.34000	6.30150	-7.81493	1.28033	0.54422	-0.45038	0.03015	0.00719	-0.05506	0.00665	-0.00466	-0.00360	1.02537	-4.22505	3.22730	-25.04530	-0.09103	0.27038	-0.04334	-0.00365	0.00463	-0.00800	10.50609	0.56692	15.57002	-0.28231	0.74493	0.22925	-0.00371	-0.00341	-0.00498	-7.83948	4.15421	-11.42748	1.17980	-3.58898	10.18685	0.65851	0.63671	1.16012	-6.31110	12.09943	16.92559	0.00520	0.00278	0.00206	0.00003
536			5.35000	6.27465	-7.90134	1.14953	0.54100	-0.45139	0.03020	0.00875	-0.05745	0.00771	-0.00558	-0.00308	1.02739	-4.24469	3.22342	-24.92632	-0.09051	0.26896	-0.04330	-0.00440	0.00713	-0.00949	10.49630	0.57278	15.57914	-0.28142	0.73960	0.22763	-0.00562	-0.00693	-0.00344	-8.26683	4.70846	-13.31989	1.08122	-4.41578	12.13273	0.79998	1.06845	0.75311	-6.31131	12.09964	16.91237	0.00523	0.00278	0.00207	0.00003
537			5.36000	6.24479	-7.99185	1.00287	0.53824	-0.44960	0.03070	0.00794	-0.05818	0.00836	-0.00638	-0.00306	1.02882	-4.26658	3.21561	-24.79211	-0.08965	0.27030	-0.04408	-0.00449	0.00898	-0.01022	10.48306	0.58064	15.58512	-0.28538	0.73707	0.22741	-0.00705	-0.00939	-0.00301	-8.48960	4.80865	-14.28656	0.84080	-4.67775	12.87184	0.94978	1.35432	0.61413	-6.31192	12.09816	16.90124	0.00525	0.00279	0.00207	0.00003
538			5.37000	6.21643	-8.08271	0.85246	0.53612	-0.44747	0.03137	0.00439	-0.05649	0.00842	-0.00680	-0.00321	1.02959	-4.28708	3.20521	-24.65817	-0.08918	0.27278	-0.04516	-0.00386	0.00945	-0.00985	10.46785	0.58990	15.59138	-0.29082	0.73740	0.22818	-0.00763	-0.00996	-0.00385	-8.35899	4.35354	-14.14433	0.55189	-4.24220	12.16511	1.05905	1.42178	0.80669	-6.31278	12.09572	16.89327	0.00526	0.00279	0.00206	0.00002
539			5.38000	6.19425	-8.16896	0.70997	0.53216	-0.44559	0.03128	-0.00168	-0.05190	0.00770	-0.00680	-0.00320	1.03012	-4.30203	3.19471	-24.53948	-0.08799	0.27731	-0.04561	-0.00245	0.00828	-0.00837	10.45283	0.59937	15.60135	-0.29650	0.74170	0.22928	-0.00691	-0.00836	-0.00562	-7.81242	3.39034	-13.07793	0.30297	-3.11636	10.30931	1.07646	1.21259	1.24343	-6.31351	12.09357	16.88790	0.00526	0.00278	0.00205	0.00001
540			5.39000	6.18189	-8.24583	0.58365	0.52873	-0.44536	0.03005	-0.00899	-0.04483	0.00640	-0.00707	-0.00315	1.03171	-4.30720	3.18686	-24.44553	-0.08579	0.28030	-0.04480	-0.00048	0.00571	-0.00623	10.44086	0.60770	15.61667	-0.30214	0.74445	0.22904	-0.00466	-0.00518	-0.00748	-6.89386	2.12415	-11.44922	0.12493	-1.47473	7.91865	0.98907	0.71237	1.72008	-6.31360	12.09223	16.88408	0.00526	0.00277	0.00203	0.00000
541			5.40000	6.18042	-8.30992	0.47735	0.52979	-0.44662	0.02886	-0.01530	-0.03629	0.00513	-0.00797	-0.00325	1.03544	-4.29949	3.18337	-24.37864	-0.08460	0.27997	-0.04368	0.00161	0.00271	-0.00426	10.43480	0.61400	15.63673	-0.30613	0.74337	0.22792	-0.00095	-0.00172	-0.00868	-5.74044	0.92093	-9.70481	0.00148	0.29383	5.70939	0.83041	-0.02492	2.02949	-6.31264	12.09124	16.88139	0.00527	0.00277	0.00202	-0.00001
542			5.41000	6.18691	-8.36031	0.38928	0.53110	-0.44659	0.02798	-0.01806	-0.02778	0.00421	-0.00882	-0.00313	1.03860	-4.27915	3.18414	-24.33315	-0.08452	0.27994	-0.04269	0.00332	0.00047	-0.00299	10.43687	0.61821	15.65910	-0.30657	0.74326	0.22709	0.00352	0.00064	-0.00914	-4.58149	0.18370	-8.34563	-0.08929	1.69439	4.27271	0.69082	-0.87180	2.12446	-6.31042	12.09003	16.87980	0.00528	0.00278	0.00202	-0.00003
543			5.42000	6.19537	-8.39935	0.31203	0.53098	-0.44677	0.02711	-0.01689	-0.02135	0.00375	-0.00900	-0.00299	1.04065	-4.25006	3.18742	-24.29842	-0.08394	0.28126	-0.04171	0.00428	-0.00045	-0.00256	10.44748	0.62138	15.68225	-0.30574	0.74586	0.22680	0.00768	0.00135	-0.00931	-3.68925	0.05349	-7.74007	-0.15816	2.44267	3.86692	0.64866	-1.65355	2.11023	-6.30678	12.08877	16.87951	0.00530	0.00278	0.00203	-0.00004
544			5.43000	6.20100	-8.43185	0.23611	0.52901	-0.44633	0.02623	-0.01393	-0.01854	0.00370	-0.00840	-0.00310	1.04087	-4.21678	3.19117	-24.26297	-0.08212	0.28461	-0.04087	0.00453	-0.00020	-0.00282	10.46514	0.62471	15.70572	-0.30622	0.75051	0.22709	0.01073	0.00063	-0.00948	-3.29935	0.33044	-7.88403	-0.20753	2.61092	4.33793	0.71037	-2.22183	2.07593	-6.30207	12.08797	16.88044	0.00532	0.00279	0.00202	-0.00005
545			5.44000	6.20250	-8.46411	0.15491	0.52585	-0.44452	0.02543	-0.01138	-0.02008	0.00388	-0.00718	-0.00324	1.03847	-4.18239	3.19406	-24.21941	-0.08102	0.28902	-0.04011	0.00441	0.00073	-0.00342	10.48711	0.62913	15.72947	-0.30523	0.75576	0.22750	0.01225	-0.00094	-0.00962	-3.51957	0.73652	-8.46377	-0.24310	2.41488	5.26345	0.83137	-2.51314	2.03809	-6.29693	12.08795	16.88223	0.00535	0.00279	0.00201	-0.00005
546			5.45000	6.20077	-8.50219	0.06614	0.52337	-0.44079	0.02532	-0.01028	-0.02503	0.00423	-0.00573	-0.00368	1.03527	-4.14901	3.19540	-24.16517	-0.08086	0.29515	-0.04011	0.00406	0.00221	-0.00409	10.51062	0.63493	15.75309	-0.30427	0.76328	0.22909	0.01221	-0.00296	-0.01001	-4.22982	1.08764	-9.18468	-0.31765	2.00424	6.20244	1.00148	-2.51652	2.06769	-6.29244	12.08888	16.88498	0.00537	0.00279	0.00201	-0.00004
547			5.46000	6.19759	-8.54948	-0.03037	0.51968	-0.43590	0.02516	-0.01075	-0.03112	0.00458	-0.00483	-0.00412	1.03127	-4.11833	3.19397	-24.10207	-0.07999	0.30042	-0.04006	0.00350	0.00449	-0.00455	10.53257	0.64265	15.77790	-0.30341	0.76859	0.23007	0.01063	-0.00530	-0.01132	-5.14001	1.29721	-9.94993	-0.53779	1.46081	6.85172	1.26886	-2.24980	2.33682	-6.28996	12.09103	16.88888	0.00539	0.00280	0.00202	-0.00002
548			5.47000	6.19457	-8.60607	-0.13482	0.51311	-0.43193	0.02469	-0.01218	-0.03651	0.00487	-0.00475	-0.00402	1.02738	-4.09156	3.18767	-24.03392	-0.07733	0.30301	-0.03963	0.00281	0.00775	-0.00473	10.55016	0.65301	15.80708	-0.30256	0.76842	0.22957	0.00795	-0.00803	-0.01347	-5.98377	1.37676	-10.73470	-0.96353	0.84804	7.18236	1.63921	-1.79487	2.83043	-6.29083	12.09457	16.89429	0.00539	0.00281	0.00204	0.00002
549			5.48000	6.19235	-8.67015	-0.24700	0.50588	-0.42846	0.02451	-0.01323	-0.04027	0.00515	-0.00508	-0.00367	1.02394	-4.06899	3.17451	-23.96336	-0.07415	0.30455	-0.03951	0.00214	0.01167	-0.00484	10.56194	0.66672	15.84180	-0.30281	0.76591	0.22913	0.00505	-0.01134	-0.01516	-6.60405	1.43633	-11.41173	-1.52523	0.21371	7.38144	2.01779	-1.28216	3.20705	-6.29587	12.09931	16.90151	0.00537	0.00281	0.00205	0.00005
550			5.49000	6.18983	-8.73909	-0.36498	0.49959	-0.42616	0.02564	-0.01266	-0.04210	0.00558	-0.00551	-0.00278	1.02040	-4.05054	3.15385	-23.89050	-0.07353	0.30395	-0.04040	0.00157	0.01543	-0.00509	10.56845	0.68358	15.87850	-0.29897	0.76296	0.22964	0.00250	-0.01469	-0.01513	-6.90823	1.58725	-11.81160	-2.06494	-0.42376	7.59378	2.25732	-0.79885	3.15705	-6.30509	12.10455	16.91052	0.00533	0.00281	0.00206	0.00008
551			5.50000	6.18513	-8.80960	-0.48559	0.49337	-0.42263	0.02672	-0.01045	-0.04166	0.00587	-0.00644	-0.00174	1.01770	-4.03640	3.12670	-23.81494	-0.07384	0.30345	-0.04127	0.00095	0.01831	-0.00531	10.57068	0.70226	15.91199	-0.29397	0.76215	0.23030	0.00023	-0.01669	-0.01361	-6.87104	1.82613	-11.89320	-2.43838	-1.06442	7.73622	2.27759	-0.32594	2.78386	-6.31740	12.10886	16.92099	0.00527	0.00280	0.00205	0.00010
552			5.51000	6.17717	-8.87854	-0.60608	0.48873	-0.42021	0.02648	-0.00785	-0.03950	0.00572	-0.00826	-0.00129	1.01748	-4.02754	3.09528	-23.73821	-0.07171	0.30083	-0.04097	0.00025	0.01944	-0.00516	10.56858	0.72067	15.94048	-0.29371	0.75931	0.22921	-0.00214	-0.01582	-0.01184	-6.54923	2.02466	-11.66580	-2.55444	-1.63319	7.52422	2.08541	0.17148	2.44590	-6.33113	12.10997	16.93260	0.00521	0.00278	0.00203	0.00010
553			5.52000	6.16691	-8.94333	-0.72298	0.48552	-0.42140	0.02528	-0.00653	-0.03602	0.00513	-0.01092	-0.00109	1.02109	-4.02436	3.06297	-23.66558	-0.06676	0.29453	-0.03977	-0.00028	0.01795	-0.00441	10.56166	0.73659	15.96581	-0.29790	0.75144	0.22614	-0.00454	-0.01145	-0.01081	-5.97907	1.96134	-10.96680	-2.35834	-1.90720	6.58482	1.71214	0.63738	2.38389	-6.34457	12.10600	16.94477	0.00516	0.00275	0.00201	0.00009
554			5.53000	6.15787	-9.00090	-0.82955	0.48179	-0.42470	0.02358	-0.00749	-0.03072	0.00415	-0.01291	-0.00083	1.02631	-4.02537	3.03452	-23.60646	-0.06080	0.29011	-0.03827	-0.00046	0.01384	-0.00307	10.55048	0.74787	15.99112	-0.30469	0.74656	0.22354	-0.00639	-0.00442	-0.01059	-5.11787	1.46215	-9.56550	-1.83491	-1.68256	4.74537	1.20053	0.95276	2.56566	-6.35659	12.09631	16.95690	0.00511	0.00272	0.00198	0.00008
555			5.54000	6.15439	-9.04740	-0.91716	0.47900	-0.42557	0.02246	-0.00995	-0.02313	0.00305	-0.01381	-0.00075	1.02948	-4.02789	3.01488	-23.57005	-0.05685	0.28959	-0.03752	-0.00036	0.00779	-0.00144	10.53696	0.75321	16.01797	-0.31130	0.74580	0.22267	-0.00700	0.00357	-0.01048	-3.93870	0.62047	-7.46912	-1.05818	-1.01988	2.28230	0.61345	1.02428	2.75427	-6.36642	12.08158	16.96851	0.00508	0.00269	0.00197	0.00005
556			5.55000	6.15812	-9.07951	-0.97949	0.47700	-0.42756	0.02150	-0.01137	-0.01424	0.00191	-0.01409	-0.00064	1.03160	-4.03011	3.00685	-23.56024	-0.05330	0.28885	-0.03682	-0.00021	0.00121	0.00014	10.52402	0.75235	16.04517	-0.31718	0.74391	0.22172	-0.00604	0.01051	-0.00958	-2.53313	-0.18715	-4.99437	-0.19944	-0.26051	-0.22400	0.03447	0.83428	2.69847	-6.37346	12.06406	16.97879	0.00505	0.00267	0.00197	0.00003
557			5.56000	6.16621	-9.09626	-1.01547	0.47810	-0.42949	0.02064	-0.00983	-0.00566	0.00093	-0.01369	-0.00027	1.03403	-4.03264	3.00978	-23.57412	-0.05396	0.28933	-0.03595	-0.00024	-0.00419	0.00131	10.51447	0.74634	16.06962	-0.31781	0.74516	0.22120	-0.00378	0.01492	-0.00762	-1.14377	-0.59626	-2.63713	0.55808	0.22190	-2.18372	-0.44915	0.46343	2.29376	-6.37686	12.04742	16.98592	0.00504	0.00266	0.00198	0.00000
558			5.57000	6.17375	-9.10007	-1.02982	0.47945	-0.42847	0.02061	-0.00562	0.00045	0.00032	-0.01266	0.00018	1.03555	-4.03747	3.02045	-23.60321	-0.05750	0.29369	-0.03588	-0.00052	-0.00747	0.00184	10.50983	0.73699	16.08818	-0.31499	0.75196	0.22248	-0.00132	0.01638	-0.00502	-0.11539	-0.50357	-0.99062	1.10421	0.24161	-3.12834	-0.76545	0.08351	1.64102	-6.37637	12.03557	16.98788	0.00505	0.00266	0.00200	-0.00002
559			5.58000	6.17678	-9.09697	-1.03354	0.47926	-0.42939	0.01999	-0.00049	0.00231	0.00018	-0.01137	0.00051	1.03634	-4.04626	3.03469	-23.63500	-0.05933	0.29736	-0.03520	-0.00099	-0.00810	0.00156	10.50929	0.72651	16.09959	-0.31291	0.75819	0.22303	0.00032	0.01493	-0.00242	0.24946	-0.00372	-0.54449	1.37849	-0.18696	-2.80367	-0.86789	-0.14761	0.94229	-6.37251	12.03083	16.98348	0.00507	0.00267	0.00199	-0.00003
560			5.59000	6.17318	-9.09504	-1.04076	0.48133	-0.42828	0.02055	0.00418	-0.00048	0.00053	-0.00953	0.00064	1.03537	-4.05938	3.04800	-23.65614	-0.06460	0.30267	-0.03563	-0.00161	-0.00622	0.00060	10.51078	0.71707	16.10453	-0.30827	0.76717	0.22529	0.00085	0.01128	-0.00018	-0.12654	0.75615	-1.35002	1.36819	-0.91364	-1.28301	-0.78295	-0.18702	0.29873	-6.36681	12.03286	16.97371	0.00510	0.00267	0.00197	-0.00003
561			5.60000	6.16217	-9.10140	-1.06299	0.48470	-0.42594	0.02194	0.00807	-0.00665	0.00125	-0.00775	0.00038	1.03374	-4.07588	3.05683	-23.65598	-0.07023	0.30821	-0.03704	-0.00221	-0.00245	-0.00084	10.51242	0.71011	16.10358	-0.30557	0.77513	0.22844	0.00066	0.00620	0.00187	-1.04232	1.62028	-2.92751	1.11226	-1.72773	0.97296	-0.58556	-0.09358	-0.30750	-6.36106	12.03917	16.96112	0.00512	0.00267	0.00194	-0.00002
562			5.61000	6.14405	-9.11979	-1.10430	0.48752	-0.42420	0.02292	0.01125	-0.01430	0.00203	-0.00721	-0.00009	1.03198	-4.09415	3.05895	-23.63075	-0.07300	0.30891	-0.03805	-0.00257	0.00201	-0.00235	10.51335	0.70634	16.09696	-0.30605	0.77347	0.22921	0.00035	0.00053	0.00371	-2.17898	2.42949	-4.52714	0.70389	-2.40752	3.23005	-0.33590	0.01723	-0.86716	-6.35658	12.04642	16.94906	0.00514	0.00266	0.00189	-0.00001
563			5.62000	6.12019	-9.15066	-1.16083	0.48988	-0.42213	0.02423	0.01364	-0.02172	0.00264	-0.00738	-0.00035	1.02951	-4.11244	3.05443	-23.58478	-0.07582	0.30681	-0.03928	-0.00265	0.00553	-0.00347	10.51397	0.70596	16.08549	-0.30546	0.76753	0.22918	0.00050	-0.00448	0.00511	-3.25063	3.02733	-5.52860	0.29373	-2.74376	4.80781	-0.09624	0.03261	-1.32044	-6.35402	12.05170	16.94046	0.00515	0.00265	0.00185	-0.00000
564			5.63000	6.09313	-9.19173	-1.22383	0.49279	-0.42063	0.02512	0.01456	-0.02737	0.00288	-0.00843	-0.00043	1.02832	-4.12868	3.04561	-23.52806	-0.07859	0.30191	-0.03991	-0.00227	0.00679	-0.00388	10.51556	0.70825	16.07061	-0.30383	0.75857	0.22781	0.00155	-0.00746	0.00586	-4.03588	3.26852	-5.72841	0.03198	-2.54469	5.38395	0.05727	-0.13952	-1.59877	-6.35361	12.05367	16.93725	0.00515	0.00264	0.00183	0.00001
565			5.64000	6.06650	-9.23872	-1.28495	0.49424	-0.42069	0.02519	0.01311	-0.03024	0.00274	-0.00993	0.00002	1.02946	-4.13955	3.03675	-23.47158	-0.08065	0.29653	-0.03961	-0.00127	0.00539	-0.00362	10.52020	0.71166	16.05443	-0.30085	0.75109	0.22571	0.00361	-0.00790	0.00576	-4.41865	3.08489	-5.40166	0.01345	-1.72210	5.12896	0.09806	-0.53320	-1.63698	-6.35511	12.05326	16.93994	0.00515	0.00263	0.00181	0.00001
566			5.65000	6.04396	-9.28684	-1.34075	0.49695	-0.42183	0.02548	0.00964	-0.03032	0.00256	-0.01109	0.00054	1.03086	-4.14116	3.03238	-23.42206	-0.08381	0.29157	-0.03937	0.00021	0.00200	-0.00310	10.52970	0.71476	16.03965	-0.29587	0.74693	0.22442	0.00628	-0.00637	0.00485	-4.43145	2.59481	-4.99155	0.24016	-0.45986	4.49913	0.06301	-1.08249	-1.44012	-6.35768	12.05179	16.94814	0.00513	0.00262	0.00181	0.00000
567			5.66000	6.02699	-9.33275	-1.39209	0.50116	-0.42293	0.02600	0.00620	-0.02856	0.00242	-0.01186	0.00048	1.03224	-4.13187	3.03542	-23.38093	-0.08587	0.28827	-0.03953	0.00170	-0.00195	-0.00256	10.54484	0.71674	16.02829	-0.29402	0.74514	0.22422	0.00892	-0.00434	0.00339	-4.20273	2.09320	-4.67059	0.59626	0.79330	3.77163	0.03724	-1.64108	-1.09011	-6.36011	12.04990	16.95996	0.00512	0.00263	0.00184	-0.00001
568			5.67000	6.01372	-9.37497	-1.43992	0.50693	-0.42379	0.02634	0.00519	-0.02599	0.00223	-0.01194	-0.00008	1.03351	-4.11457	3.04544	-23.34848	-0.08772	0.28750	-0.03966	0.00258	-0.00506	-0.00195	10.56468	0.71815	16.02139	-0.29459	0.74670	0.22491	0.01072	-0.00319	0.00189	-3.82702	1.84376	-4.25474	0.90738	1.59496	2.90404	0.07836	-2.02417	-0.73300	-6.36128	12.04773	16.97221	0.00511	0.00265	0.00187	-0.00002
569			5.68000	6.00058	-9.41278	-1.48227	0.51380	-0.42223	0.02698	0.00705	-0.02307	0.00193	-0.01160	-0.00096	1.03288	-4.09521	3.05959	-23.32611	-0.09116	0.28841	-0.04012	0.00271	-0.00677	-0.00123	10.58667	0.71979	16.01791	-0.29413	0.74953	0.22624	0.01096	-0.00350	0.00108	-3.35478	1.85785	-3.52460	1.06764	1.82102	1.82654	0.16807	-2.09074	-0.54844	-6.36073	12.04614	16.98175	0.00512	0.00266	0.00190	-0.00003
570			5.69000	5.98562	-9.44578	-1.51571	0.51746	-0.41944	0.02728	0.00975	-0.02013	0.00145	-0.01100	-0.00161	1.03122	-4.07873	3.07478	-23.31532	-0.09384	0.29132	-0.04032	0.00231	-0.00732	-0.00043	10.60745	0.72240	16.01504	-0.29304	0.75416	0.22762	0.00953	-0.00508	0.00145	-2.84669	1.91322	-2.49264	1.07170	1.69095	0.64105	0.25095	-1.80843	-0.64666	-6.35856	12.04669	16.98623	0.00513	0.00267	0.00193	-0.00003
571			5.70000	5.96989	-9.47383	-1.53778	0.52194	-0.41720	0.02764	0.01086	-0.01729	0.00093	-0.01039	-0.00207	1.02941	-4.06652	3.08917	-23.31609	-0.09824	0.29308	-0.04031	0.00187	-0.00714	0.00030	10.62403	0.72603	16.00932	-0.28827	0.75897	0.22869	0.00674	-0.00705	0.00278	-2.36157	1.78238	-1.43369	0.96711	1.48883	-0.41590	0.28171	-1.25369	-0.95557	-6.35546	12.05092	16.98495	0.00514	0.00268	0.00194	-0.00002
572			5.71000	5.95618	-9.49704	-1.54977	0.52795	-0.41736	0.02791	0.00879	-0.01439	0.00059	-0.01015	-0.00262	1.02908	-4.05747	3.10202	-23.32589	-0.10220	0.29218	-0.04003	0.00164	-0.00648	0.00072	10.63444	0.73030	15.99938	-0.28326	0.76168	0.22902	0.00326	-0.00855	0.00407	-1.93419	1.37551	-0.81357	0.80807	1.35343	-1.01537	0.28022	-0.54304	-1.22976	-6.35268	12.05900	16.97950	0.00514	0.00269	0.00195	-0.00001
573			5.72000	5.94745	-9.51565	-1.55819	0.53323	-0.41823	0.02823	0.00304	-0.01113	0.00061	-0.01005	-0.00320	1.02867	-4.04932	3.11306	-23.33842	-0.10498	0.29037	-0.03984	0.00174	-0.00565	0.00062	10.63750	0.73491	15.98692	-0.27899	0.76265	0.22905	-0.00034	-0.00925	0.00457	-1.57418	0.71491	-0.98961	0.67090	1.32092	-0.86517	0.28640	0.19448	-1.29437	-6.35095	12.06937	16.97256	0.00512	0.00269	0.00195	0.00000
574			5.73000	5.94604	-9.52993	-1.57158	0.53639	-0.41844	0.02796	-0.00567	-0.00737	0.00096	-0.01002	-0.00396	1.02798	-4.03956	3.12299	-23.34536	-0.10488	0.28966	-0.03942	0.00213	-0.00505	0.00001	10.63339	0.73973	15.97434	-0.27935	0.76229	0.22863	-0.00365	-0.00908	0.00442	-1.25522	-0.12583	-1.91481	0.62749	1.39683	0.04435	0.28360	0.86764	-1.19123	-6.35039	12.07960	16.96688	0.00510	0.00269	0.00196	0.00001
575			5.74000	5.95335	-9.53979	-1.59577	0.53992	-0.41749	0.02788	-0.01545	-0.00346	0.00146	-0.01002	-0.00441	1.02615	-4.02617	3.13295	-23.34013	-0.10621	0.28846	-0.03924	0.00273	-0.00479	-0.00085	10.62283	0.74424	15.96263	-0.27822	0.75997	0.22792	-0.00642	-0.00777	0.00412	-0.95897	-1.01394	-3.15308	0.67831	1.54707	1.32766	0.21254	1.42924	-1.03911	-6.35056	12.08727	16.96441	0.00508	0.00270	0.00198	0.00000
576			5.75000	5.96899	-9.54559	-1.63102	0.54260	-0.41765	0.02768	-0.02324	-0.00033	0.00180	-0.01003	-0.00440	1.02519	-4.00879	3.14373	-23.32194	-0.10696	0.28697	-0.03908	0.00319	-0.00471	-0.00153	10.60723	0.74743	15.95180	-0.27795	0.75636	0.22692	-0.00844	-0.00540	0.00408	-0.71152	-1.72639	-4.06021	0.74789	1.66084	2.35407	0.04392	1.83672	-0.93703	-6.35066	12.09086	16.96548	0.00506	0.00270	0.00200	-0.00001
577			5.76000	5.98995	-9.54847	-1.67101	0.54542	-0.41756	0.02756	-0.02575	0.00128	0.00178	-0.00978	-0.00419	1.02519	-3.98958	3.15487	-23.29655	-0.10811	0.28735	-0.03918	0.00311	-0.00443	-0.00171	10.58834	0.74848	15.94086	-0.27863	0.75510	0.22665	-0.00958	-0.00249	0.00455	-0.52377	-2.00265	-4.09774	0.74709	1.55558	2.60390	-0.20495	2.07020	-0.95693	-6.35002	12.09078	16.96862	0.00505	0.00271	0.00203	-0.00002
578			5.77000	6.01064	-9.54983	-1.70612	0.54834	-0.41927	0.02755	-0.02174	0.00154	0.00141	-0.00940	-0.00411	1.02553	-3.97319	3.16482	-23.27313	-0.10835	0.28707	-0.03940	0.00223	-0.00361	-0.00137	10.56812	0.74693	15.92848	-0.28068	0.75402	0.22655	-0.00987	0.00028	0.00532	-0.36082	-1.72104	-3.27182	0.64880	1.11913	2.04946	-0.46844	2.12344	-1.06945	-6.34844	12.08899	16.97170	0.00505	0.00272	0.00204	-0.00002
579			5.78000	6.02550	-9.55041	-1.73058	0.55219	-0.42094	0.02733	-0.01315	0.00118	0.00093	-0.00903	-0.00416	1.02637	-3.96387	3.17202	-23.25777	-0.10951	0.28683	-0.03926	0.00082	-0.00234	-0.00079	10.54839	0.74313	15.91446	-0.28199	0.75456	0.22637	-0.00942	0.00237	0.00579	-0.19988	-1.00534	-2.14446	0.49329	0.42132	1.14921	-0.65730	2.02825	-1.13937	-6.34593	12.08780	16.97273	0.00506	0.00273	0.00205	-0.00002
580			5.79000	6.03137	-9.55069	-1.74558	0.55525	-0.42344	0.02649	-0.00309	0.00054	0.00059	-0.00849	-0.00444	1.02785	-3.96336	3.17574	-23.25065	-0.10944	0.28743	-0.03855	-0.00069	-0.00093	-0.00036	10.53019	0.73803	15.90034	-0.28550	0.75708	0.22612	-0.00853	0.00354	0.00558	-0.08977	-0.09232	-1.30681	0.35478	-0.34675	0.45547	-0.72330	1.81740	-1.08181	-6.34255	12.08835	16.97006	0.00508	0.00274	0.00206	-0.00002
581			5.80000	6.02759	-9.55164	-1.75639	0.55851	-0.42478	0.02649	0.00593	-0.00092	0.00052	-0.00745	-0.00489	1.02926	-3.97053	3.17647	-23.24730	-0.11052	0.29068	-0.03872	-0.00181	0.00010	-0.00033	10.51451	0.73270	15.88766	-0.28908	0.76341	0.22771	-0.00699	0.00345	0.00520	-0.15075	0.80982	-0.99021	0.31006	-0.94720	0.34213	-0.67932	1.48334	-1.01825	-6.33860	12.09049	16.96329	0.00510	0.00276	0.00206	-0.00002
582			5.81000	6.01547	-9.55552	-1.76808	0.56438	-0.42445	0.02747	0.01268	-0.00415	0.00065	-0.00665	-0.00560	1.02955	-3.98156	3.17601	-23.24100	-0.11384	0.29271	-0.03969	-0.00219	0.00034	-0.00070	10.50281	0.72816	15.87554	-0.29076	0.76733	0.22964	-0.00455	0.00197	0.00541	-0.51688	1.56412	-1.05790	0.38896	-1.17474	0.84431	-0.58298	1.00450	-1.13867	-6.33473	12.09291	16.95388	0.00513	0.00277	0.00206	-0.00001
583			5.82000	5.99746	-9.56563	-1.78271	0.56996	-0.42437	0.02771	0.01784	-0.00940	0.00077	-0.00697	-0.00599	1.02929	-3.99146	3.17654	-23.22700	-0.11649	0.28960	-0.03963	-0.00187	-0.00011	-0.00117	10.49692	0.72489	15.86165	-0.29040	0.76247	0.22851	-0.00150	-0.00053	0.00615	-1.17563	2.17796	-1.12337	0.52352	-1.04645	1.53391	-0.46405	0.43028	-1.43634	-6.33200	12.09423	16.94444	0.00515	0.00278	0.00207	0.00000
584			5.83000	5.97470	-9.58411	-1.79767	0.57391	-0.42517	0.02768	0.02349	-0.01547	0.00071	-0.00766	-0.00569	1.03029	-3.99807	3.17882	-23.20714	-0.11898	0.28550	-0.03914	-0.00141	-0.00061	-0.00128	10.49730	0.72332	15.84508	-0.28746	0.75749	0.22667	0.00148	-0.00322	0.00646	-1.89783	2.78283	-0.80362	0.57942	-0.80648	1.73803	-0.29656	-0.14141	-1.64540	-6.33142	12.09366	16.93742	0.00516	0.00279	0.00208	0.00002
585			5.84000	5.94637	-9.61016	-1.80784	0.57961	-0.42586	0.02900	0.03056	-0.02063	0.00048	-0.00810	-0.00552	1.03120	-4.00294	3.18162	-23.18961	-0.12323	0.28189	-0.03981	-0.00119	-0.00069	-0.00092	10.50325	0.72372	15.82864	-0.28273	0.75525	0.22661	0.00391	-0.00565	0.00544	-2.44379	3.42498	-0.09952	0.47928	-0.62252	1.20286	-0.03342	-0.65208	-1.50871	-6.33374	12.09169	16.93472	0.00516	0.00279	0.00209	0.00003
586			5.85000	5.91209	-9.64128	-1.81082	0.58654	-0.42624	0.03032	0.03676	-0.02409	0.00020	-0.00835	-0.00601	1.03229	-4.00766	3.18347	-23.18097	-0.12691	0.27966	-0.04055	-0.00086	-0.00051	-0.00030	10.51351	0.72674	15.81648	-0.28079	0.75537	0.22735	0.00593	-0.00802	0.00306	-2.77413	3.93281	0.59832	0.26776	-0.38209	0.34861	0.33645	-1.11408	-1.03688	-6.33909	12.08925	16.93736	0.00515	0.00279	0.00211	0.00005
587			5.86000	5.87440	-9.67535	-1.80872	0.59411	-0.42513	0.03123	0.03885	-0.02585	0.00006	-0.00828	-0.00705	1.03378	-4.01022	3.18429	-23.18132	-0.13036	0.28076	-0.04104	0.00016	-0.00043	0.00018	10.52768	0.73288	15.81127	-0.28164	0.75990	0.22904	0.00792	-0.01053	0.00007	-2.97200	4.06405	0.91467	0.02718	0.12019	-0.24604	0.75976	-1.57044	-0.42594	-6.34690	12.08704	16.94473	0.00512	0.00280	0.00214	0.00006
588			5.87000	5.83800	-9.71081	-1.80582	0.60027	-0.42361	0.03216	0.03551	-0.02622	0.00012	-0.00820	-0.00812	1.03413	-4.00651	3.18487	-23.18611	-0.13267	0.28183	-0.04156	0.00195	-0.00040	0.00035	10.54576	0.74229	15.81323	-0.28307	0.76336	0.23068	0.00977	-0.01311	-0.00284	-3.08778	3.73859	0.76955	-0.22459	0.87490	-0.35927	1.17759	-1.99094	0.15997	-6.35566	12.08526	16.95427	0.00510	0.00283	0.00220	0.00006
589			5.88000	5.80715	-9.74632	-1.80555	0.60655	-0.42069	0.03322	0.02800	-0.02532	0.00032	-0.00791	-0.00864	1.03304	-3.99392	3.18526	-23.19100	-0.13793	0.28300	-0.04202	0.00417	-0.00010	0.00025	10.56709	0.75482	15.82155	-0.27897	0.76733	0.23230	0.01094	-0.01545	-0.00526	-3.12022	3.06282	0.29003	-0.50879	1.68603	-0.08475	1.53157	-2.30526	0.63538	-6.36332	12.08400	16.96292	0.00508	0.00285	0.00226	0.00004
590			5.89000	5.78439	-9.78056	-1.80999	0.61138	-0.41829	0.03406	0.01780	-0.02329	0.00064	-0.00740	-0.00896	1.03110	-3.97227	3.18479	-23.19286	-0.14250	0.28410	-0.04228	0.00645	0.00055	-0.00009	10.59044	0.76973	15.83449	-0.27418	0.77100	0.23375	0.01146	-0.01722	-0.00668	-3.03824	2.17092	-0.40884	-0.80546	2.41989	0.49947	1.76288	-2.47701	0.90316	-6.36835	12.08349	16.96828	0.00506	0.00286	0.00229	0.00002
591			5.90000	5.77121	-9.81195	-1.82073	0.61414	-0.41683	0.03460	0.00553	-0.01995	0.00106	-0.00738	-0.00923	1.02927	-3.94190	3.18322	-23.18850	-0.14410	0.28335	-0.04235	0.00866	0.00127	-0.00065	10.61462	0.78599	15.84906	-0.27118	0.77062	0.23414	0.01149	-0.01830	-0.00693	-2.80821	1.11774	-1.32025	-1.07036	3.10549	1.38161	1.85855	-2.51101	0.92849	-6.37021	12.08405	16.96957	0.00505	0.00286	0.00229	0.00001
592			5.91000	5.76897	-9.83867	-1.83989	0.61755	-0.41780	0.03515	-0.00807	-0.01564	0.00161	-0.00754	-0.00972	1.02851	-3.90238	3.18088	-23.17505	-0.14361	0.28073	-0.04249	0.01073	0.00193	-0.00135	10.63860	0.80272	15.86282	-0.27041	0.76842	0.23427	0.01094	-0.01898	-0.00645	-2.46084	-0.03036	-2.44722	-1.29764	3.75651	2.44674	1.87104	-2.38993	0.80945	-6.36942	12.08581	16.96743	0.00504	0.00284	0.00226	-0.00001
593			5.92000	5.77788	-9.85990	-1.86935	0.61904	-0.41763	0.03541	-0.02096	-0.01110	0.00216	-0.00770	-0.01016	1.02676	-3.85426	3.17781	-23.15162	-0.14153	0.27903	-0.04259	0.01224	0.00267	-0.00198	10.66063	0.81964	15.87485	-0.27120	0.76592	0.23421	0.00959	-0.01950	-0.00570	-2.08160	-1.10653	-3.57623	-1.51138	4.26254	3.39091	1.84997	-2.08117	0.65020	-6.36673	12.08860	16.96318	0.00504	0.00282	0.00222	-0.00002
594			5.93000	5.79618	-9.87602	-1.90751	0.61902	-0.41729	0.03495	-0.03031	-0.00735	0.00246	-0.00781	-0.01038	1.02444	-3.80026	3.17350	-23.12111	-0.13843	0.27760	-0.04211	0.01277	0.00348	-0.00227	10.67881	0.83655	15.88483	-0.27301	0.76239	0.23333	0.00753	-0.01978	-0.00472	-1.73471	-1.91450	-4.29734	-1.70228	4.47737	3.87641	1.79569	-1.61690	0.46199	-6.36267	12.09210	16.95879	0.00505	0.00280	0.00217	-0.00003
595			5.94000	5.82037	-9.88812	-1.94870	0.62008	-0.41707	0.03486	-0.03494	-0.00519	0.00243	-0.00780	-0.01043	1.02296	-3.74511	3.16759	-23.08895	-0.13676	0.27661	-0.04196	0.01245	0.00398	-0.00221	10.69201	0.85314	15.89212	-0.27382	0.75994	0.23303	0.00526	-0.01955	-0.00350	-1.49177	-2.36841	-4.36340	-1.79735	4.38971	3.80534	1.68366	-1.11206	0.23185	-6.35788	12.09536	16.95614	0.00506	0.00278	0.00212	-0.00004
596			5.95000	5.84716	-9.89830	-1.98668	0.61996	-0.41620	0.03545	-0.03630	-0.00541	0.00222	-0.00771	-0.01044	1.02121	-3.69252	3.16099	-23.05981	-0.13502	0.27678	-0.04250	0.01166	0.00365	-0.00198	10.70063	0.86872	15.89629	-0.27457	0.75950	0.23377	0.00342	-0.01821	-0.00236	-1.49999	-2.56153	-3.98645	-1.70792	4.18966	3.42859	1.49389	-0.70592	0.03493	-6.35306	12.09739	16.95684	0.00506	0.00276	0.00208	-0.00004
597			5.96000	5.87527	-9.91024	-2.01968	0.61795	-0.41722	0.03566	-0.03688	-0.00837	0.00203	-0.00766	-0.01030	1.02021	-3.64312	3.15595	-23.03449	-0.13143	0.27643	-0.04265	0.01082	0.00219	-0.00181	10.70617	0.88230	15.89840	-0.27643	0.75906	0.23404	0.00233	-0.01525	-0.00166	-1.87726	-2.64137	-3.63134	-1.39320	4.08206	3.12677	1.22472	-0.47024	-0.03402	-6.34911	12.09775	16.96071	0.00506	0.00273	0.00204	-0.00004
598			5.97000	5.90462	-9.92786	-2.05026	0.61701	-0.41911	0.03581	-0.03725	-0.01355	0.00200	-0.00749	-0.00980	1.02031	-3.59548	3.15501	-23.01056	-0.12954	0.27590	-0.04257	0.01029	-0.00007	-0.00173	10.71023	0.89285	15.90000	-0.27570	0.75981	0.23416	0.00182	-0.01074	-0.00157	-2.56868	-2.62042	-3.48582	-0.91862	4.07425	2.95341	0.89391	-0.37867	0.06376	-6.34653	12.09703	16.96587	0.00505	0.00271	0.00203	-0.00003
599			5.98000	5.93399	-9.95367	-2.08038	0.61575	-0.42022	0.03632	-0.03549	-0.01990	0.00202	-0.00719	-0.00886	1.01978	-3.54950	3.15915	-22.98788	-0.12938	0.27563	-0.04271	0.00972	-0.00223	-0.00151	10.71368	0.89964	15.90292	-0.27167	0.76091	0.23435	0.00157	-0.00560	-0.00231	-3.39907	-2.38120	-3.34455	-0.46808	4.00541	2.56295	0.58530	-0.36129	0.36410	-6.34505	12.09680	16.96957	0.00504	0.00270	0.00202	-0.00001
600			5.99000	5.96052	-9.98843	-2.10889	0.61251	-0.42126	0.03683	-0.03079	-0.02628	0.00194	-0.00661	-0.00812	1.01818	-3.50717	3.16678	-22.97076	-0.12754	0.27659	-0.04301	0.00880	-0.00354	-0.00096	10.71669	0.90324	15.90952	-0.26959	0.76303	0.23497	0.00143	-0.00139	-0.00400	-4.18068	-1.91113	-3.00853	-0.22064	3.82887	1.75597	0.41810	-0.38303	0.85646	-6.34397	12.09889	16.96898	0.00504	0.00269	0.00202	-0.00000
601			6.00000	5.98231	-10.03103	-2.13382	0.61076	-0.42365	0.03721	-0.02494	-0.03154	0.00171	-0.00652	-0.00788	1.01841	-3.46910	3.17536	-22.96320	-0.12402	0.27629	-0.04323	0.00792	-0.00385	-0.00018	10.71946	0.90532	15.92171	-0.27101	0.76265	0.23526	0.00151	0.00063	-0.00622	-4.75997	-1.38373	-2.45491	-0.22740	3.68082	0.68813	0.44937	-0.45269	1.41240	-6.34250	12.10446	16.96280	0.00505	0.00270	0.00203	-0.00000
602			6.01000	5.99964	-10.07877	-2.15301	0.61185	-0.42663	0.03751	-0.01943	-0.03482	0.00124	-0.00746	-0.00770	1.02209	-3.43380	3.18300	-22.96685	-0.12075	0.27361	-0.04328	0.00744	-0.00338	0.00072	10.72261	0.90795	15.93949	-0.27284	0.75803	0.23462	0.00196	-0.00002	-0.00813	-5.02896	-0.96618	-1.59721	-0.44871	3.66223	-0.49947	0.64782	-0.58329	1.82979	-6.34017	12.11356	16.95134	0.00506	0.00271	0.00203	0.00000
603			6.02000	6.01375	-10.12801	-2.16218	0.61679	-0.42808	0.03853	-0.01463	-0.03521	0.00045	-0.00872	-0.00727	1.02748	-3.39964	3.18835	-22.98312	-0.12176	0.27078	-0.04377	0.00750	-0.00247	0.00177	10.72708	0.91274	15.96070	-0.26987	0.75464	0.23460	0.00271	-0.00260	-0.00920	-4.88516	-0.73321	-0.31043	-0.81951	3.75505	-1.82047	0.91977	-0.75982	1.99929	-6.33710	12.12533	16.93612	0.00508	0.00272	0.00203	0.00000
604			6.03000	6.02623	-10.17390	-2.15640	0.62116	-0.43031	0.03900	-0.01083	-0.03140	-0.00063	-0.00992	-0.00738	1.03209	-3.36585	3.19067	-23.01380	-0.12013	0.26737	-0.04382	0.00755	-0.00138	0.00288	10.73341	0.92020	15.98292	-0.27017	0.75119	0.23420	0.00350	-0.00559	-0.00953	-4.15492	-0.72078	1.24925	-1.26018	3.91734	-3.20676	1.16501	-0.92508	1.98923	-6.33411	12.13809	16.91960	0.00511	0.00273	0.00202	0.00001
605			6.04000	6.03864	-10.20920	-2.13443	0.62624	-0.43329	0.03859	-0.00838	-0.02174	-0.00168	-0.01074	-0.00829	1.03554	-3.33178	3.18985	-23.05868	-0.11649	0.26410	-0.04312	0.00754	-0.00034	0.00376	10.74122	0.92981	16.00494	-0.27425	0.74924	0.23349	0.00396	-0.00757	-0.00932	-2.67948	-0.90340	2.65497	-1.67739	4.08777	-4.38900	1.29514	-0.99872	1.89059	-6.33201	12.14985	16.90366	0.00515	0.00274	0.00202	0.00001
606			6.05000	6.05156	-10.22584	-2.09997	0.63173	-0.43463	0.03810	-0.00722	-0.00689	-0.00239	-0.01092	-0.00946	1.03845	-3.29723	3.18633	-23.11391	-0.11375	0.26416	-0.04243	0.00753	0.00053	0.00424	10.74925	0.94009	16.02571	-0.27879	0.75293	0.23405	0.00372	-0.00794	-0.00856	-0.61131	-1.19071	3.51610	-1.98215	4.18796	-5.06878	1.25593	-0.91789	1.70765	-6.33095	12.15850	16.88966	0.00518	0.00276	0.00202	0.00002
607			6.06000	6.06496	-10.21969	-2.05990	0.63591	-0.43632	0.03779	-0.00787	0.00878	-0.00264	-0.01049	-0.01058	1.03997	-3.26231	3.18096	-23.17304	-0.11096	0.26521	-0.04197	0.00745	0.00104	0.00420	10.75585	0.94948	16.04385	-0.28305	0.75830	0.23525	0.00268	-0.00672	-0.00697	1.45897	-1.52701	3.65553	-2.10251	4.21125	-5.05232	1.03482	-0.66685	1.38600	-6.33030	12.16249	16.87844	0.00522	0.00276	0.00201	0.00001
608			6.07000	6.07963	-10.19446	-2.02163	0.63893	-0.43898	0.03702	-0.01108	0.01998	-0.00245	-0.01002	-0.01127	1.04057	-3.22660	3.17532	-23.22822	-0.10844	0.26455	-0.04101	0.00740	0.00087	0.00363	10.75958	0.95642	16.05719	-0.28517	0.76043	0.23516	0.00094	-0.00428	-0.00430	2.84055	-1.91948	3.23266	-1.99368	4.20733	-4.40062	0.64494	-0.26528	0.86557	-6.32896	12.16189	16.86978	0.00525	0.00276	0.00199	-0.00000
609			6.08000	6.09741	-10.15979	-1.98879	0.64212	-0.43895	0.03640	-0.01589	0.02359	-0.00220	-0.00967	-0.01185	1.04138	-3.18973	3.17147	-23.27425	-0.10678	0.26572	-0.04043	0.00728	0.00009	0.00299	10.75929	0.95973	16.06322	-0.28764	0.76250	0.23529	-0.00127	-0.00108	-0.00077	3.22095	-2.32582	2.78327	-1.71244	4.16052	-3.59184	0.13471	0.23809	0.17470	-6.32622	12.15838	16.86262	0.00529	0.00276	0.00199	-0.00002
610			6.09000	6.11919	-10.12586	-1.95818	0.64542	-0.43965	0.03565	-0.01977	0.02032	-0.00220	-0.00953	-0.01252	1.04260	-3.15320	3.17024	-23.31282	-0.10380	0.26577	-0.03988	0.00669	-0.00091	0.00264	10.75448	0.95872	16.06057	-0.29232	0.76169	0.23476	-0.00365	0.00235	0.00293	2.76157	-2.62359	2.84470	-1.38817	3.97927	-3.21373	-0.40603	0.76701	-0.54978	-6.32227	12.15413	16.85557	0.00533	0.00278	0.00200	-0.00002
611			6.10000	6.14407	-10.09958	-1.92309	0.64730	-0.44317	0.03466	-0.02089	0.01376	-0.00247	-0.00962	-0.01272	1.04318	-3.12003	3.17122	-23.35034	-0.10023	0.26170	-0.03895	0.00563	-0.00173	0.00266	10.74521	0.95358	16.04981	-0.29475	0.75533	0.23247	-0.00592	0.00533	0.00607	1.94925	-2.72309	3.47077	-1.09710	3.59686	-3.41666	-0.87721	1.25854	-1.16973	-6.31815	12.15132	16.84780	0.00536	0.00279	0.00203	-0.00002
612			6.11000	6.16996	-10.08174	-1.87957	0.65033	-0.44631	0.03421	-0.01922	0.00898	-0.00289	-0.00941	-0.01251	1.04206	-3.09313	3.17356	-23.39145	-0.10072	0.25649	-0.03825	0.00445	-0.00242	0.00286	10.73193	0.94520	16.03270	-0.29121	0.74910	0.23021	-0.00770	0.00740	0.00837	1.42977	-2.63926	4.30792	-0.80044	3.03135	-3.89709	-1.22429	1.66644	-1.63878	-6.31547	12.15148	16.83943	0.00537	0.00280	0.00203	0.00000
613			6.12000	6.19459	-10.06626	-1.82797	0.65226	-0.44695	0.03365	-0.01571	0.01004	-0.00325	-0.00879	-0.01259	1.03954	-3.07418	3.17741	-23.43654	-0.10145	0.25466	-0.03759	0.00309	-0.00329	0.00302	10.71554	0.93470	16.01096	-0.28962	0.74738	0.22891	-0.00892	0.00863	0.00977	1.67424	-2.47046	5.02029	-0.43477	2.37819	-4.34350	-1.43383	1.94126	-1.92507	-6.31543	12.15467	16.83226	0.00537	0.00280	0.00202	0.00002
614			6.13000	6.21657	-10.04422	-1.77077	0.65333	-0.44614	0.03311	-0.01213	0.01674	-0.00346	-0.00799	-0.01303	1.03619	-3.06341	3.18339	-23.48418	-0.10151	0.25524	-0.03714	0.00176	-0.00434	0.00306	10.69740	0.92311	15.98709	-0.29104	0.74908	0.22855	-0.00959	0.00928	0.01006	2.61409	-2.33634	5.41456	-0.01958	1.75212	-4.59529	-1.50534	2.06879	-1.96894	-6.31845	12.15973	16.82906	0.00535	0.00279	0.00200	0.00004
615			6.14000	6.23611	-10.01055	-1.71179	0.65385	-0.44490	0.03230	-0.01005	0.02517	-0.00346	-0.00721	-0.01350	1.03290	-3.05957	3.19180	-23.53193	-0.10157	0.25693	-0.03648	0.00074	-0.00530	0.00295	10.67856	0.91139	15.96403	-0.29346	0.75278	0.22841	-0.00977	0.00968	0.00922	3.73038	-2.30345	5.44883	0.35342	1.25553	-4.61158	-1.46405	2.06938	-1.76191	-6.32455	12.16549	16.83266	0.00532	0.00278	0.00200	0.00005
616			6.15000	6.25445	-9.96644	-1.65409	0.65423	-0.44247	0.03229	-0.01005	0.03117	-0.00340	-0.00668	-0.01342	1.02899	-3.06028	3.20205	-23.57797	-0.10434	0.25784	-0.03644	0.00018	-0.00586	0.00277	10.65993	0.90006	15.94435	-0.29131	0.75490	0.22845	-0.00935	0.00972	0.00789	4.50339	-2.37598	5.25348	0.59667	0.95816	-4.39695	-1.35739	1.97154	-1.45304	-6.33351	12.17198	16.84434	0.00529	0.00279	0.00203	0.00006
617			6.16000	6.27325	-9.91716	-1.59883	0.65556	-0.44230	0.03257	-0.01259	0.03372	-0.00328	-0.00659	-0.01294	1.02578	-3.06253	3.21318	-23.62028	-0.10840	0.25476	-0.03645	0.00019	-0.00591	0.00242	10.64236	0.88956	15.92786	-0.28543	0.75214	0.22749	-0.00849	0.00879	0.00695	4.77495	-2.58578	4.91692	0.69635	0.90940	-3.86822	-1.21745	1.82176	-1.27111	-6.34459	12.17960	16.86318	0.00526	0.00281	0.00208	0.00006
618			6.17000	6.29486	-9.86696	-1.54720	0.65644	-0.44399	0.03284	-0.01824	0.03505	-0.00310	-0.00680	-0.01254	1.02365	-3.06259	3.22454	-23.65555	-0.11046	0.24986	-0.03657	0.00084	-0.00570	0.00191	10.62633	0.88043	15.91243	-0.28133	0.74645	0.22608	-0.00768	0.00680	0.00684	4.82287	-3.02170	4.45153	0.69657	1.12742	-3.01486	-1.06992	1.68602	-1.31636	-6.35643	12.18786	16.88643	0.00521	0.00284	0.00214	0.00006
619			6.18000	6.32206	-9.81540	-1.49983	0.65753	-0.44511	0.03335	-0.02593	0.03790	-0.00304	-0.00710	-0.01191	1.02262	-3.05731	3.23610	-23.68151	-0.11295	0.24561	-0.03703	0.00178	-0.00541	0.00146	10.61159	0.87291	15.89571	-0.27667	0.74154	0.22505	-0.00736	0.00436	0.00732	5.06478	-3.68344	4.10889	0.62377	1.47758	-2.22249	-0.93578	1.66623	-1.50167	-6.36709	12.19522	16.91068	0.00517	0.00286	0.00219	0.00004
620			6.19000	6.35612	-9.75851	-1.45289	0.65769	-0.44601	0.03332	-0.03231	0.04299	-0.00329	-0.00738	-0.01176	1.02197	-3.04718	3.24731	-23.70211	-0.11200	0.24292	-0.03739	0.00226	-0.00497	0.00142	10.59640	0.86695	15.87704	-0.27825	0.73699	0.22411	-0.00819	0.00235	0.00791	5.67231	-4.38021	4.35918	0.47816	1.68347	-2.10054	-0.84284	1.84798	-1.68375	-6.37491	12.20041	16.93200	0.00513	0.00287	0.00224	0.00002
621			6.20000	6.39556	-9.69311	-1.39824	0.65708	-0.44913	0.03246	-0.03463	0.04872	-0.00387	-0.00770	-0.01186	1.02151	-3.03671	3.25717	-23.72643	-0.10805	0.23895	-0.03706	0.00183	-0.00427	0.00190	10.57846	0.86188	15.85665	-0.28350	0.73046	0.22219	-0.01017	0.00150	0.00841	6.45324	-4.87372	5.37920	0.28302	1.54731	-2.85926	-0.83295	2.23123	-1.80832	-6.37910	12.20300	16.94768	0.00510	0.00288	0.00227	-0.00000
622			6.21000	6.43730	-9.61975	-1.32933	0.65756	-0.45308	0.03148	-0.03257	0.05242	-0.00457	-0.00743	-0.01183	1.02147	-3.03114	3.26466	-23.76205	-0.10600	0.23630	-0.03650	0.00069	-0.00337	0.00267	10.55593	0.85666	15.83482	-0.28645	0.72854	0.22101	-0.01278	0.00195	0.00887	7.04519	-5.01749	6.81980	0.07601	1.05266	-4.14804	-0.91329	2.73947	-1.87073	-6.37992	12.20309	16.95626	0.00508	0.00288	0.00229	-0.00001
623			6.22000	6.47783	-9.54268	-1.24550	0.65541	-0.45611	0.03050	-0.02686	0.05257	-0.00512	-0.00664	-0.01187	1.02090	-3.03407	3.26908	-23.81101	-0.10262	0.23689	-0.03610	-0.00090	-0.00228	0.00341	10.52802	0.85045	15.81200	-0.29142	0.73097	0.22093	-0.01493	0.00182	0.01207	7.22358	-4.77320	8.15499	-0.11036	0.27909	-5.45499	-1.17456	3.19153	-2.62160	-6.37840	12.20179	16.95732	0.00507	0.00288	0.00230	-0.00001
624			6.23000	6.51386	-9.46684	-1.15080	0.65521	-0.45832	0.03019	-0.01915	0.04995	-0.00546	-0.00559	-0.01166	1.02109	-3.04734	3.26996	-23.87090	-0.10260	0.23835	-0.03616	-0.00264	-0.00111	0.00395	10.49507	0.84276	15.78905	-0.29270	0.73553	0.22176	-0.01792	0.00529	0.00936	7.04211	-4.21517	9.04206	-0.23318	-0.64036	-6.39318	-1.20645	3.68606	-1.80774	-6.37612	12.20113	16.95169	0.00507	0.00289	0.00231	-0.00000
625			6.24000	6.54328	-9.39509	-1.05117	0.65719	-0.46174	0.02985	-0.01003	0.04678	-0.00550	-0.00472	-0.01119	1.02267	-3.07072	3.26776	-23.93636	-0.10457	0.23773	-0.03596	-0.00449	-0.00009	0.00406	10.45856	0.83355	15.76596	-0.29135	0.73713	0.22177	-0.01917	0.00693	0.00998	6.73963	-3.42451	9.41818	-0.23001	-1.62683	-6.72823	-1.38086	3.95668	-1.89521	-6.37451	12.20286	16.94117	0.00508	0.00288	0.00229	0.00001
626			6.25000	6.56386	-9.32743	-0.95166	0.65987	-0.46598	0.02962	0.00137	0.04511	-0.00539	-0.00410	-0.01066	1.02531	-3.10395	3.26343	-24.00043	-0.10649	0.23571	-0.03582	-0.00649	0.00078	0.00383	10.42039	0.82280	15.74026	-0.29019	0.73594	0.22129	-0.01945	0.00790	0.01165	6.60928	-2.40934	9.49291	-0.09892	-2.70681	-6.51503	-1.59444	4.06243	-2.27646	-6.37430	12.20736	16.92838	0.00508	0.00288	0.00227	0.00003
627			6.26000	6.57285	-9.26103	-0.85398	0.66249	-0.46862	0.02937	0.01497	0.04593	-0.00526	-0.00351	-0.01046	1.02675	-3.14753	3.25734	-24.05874	-0.10844	0.23418	-0.03567	-0.00862	0.00168	0.00345	10.38258	0.81053	15.70884	-0.28968	0.73513	0.22070	-0.01898	0.00784	0.01393	6.82377	-1.24828	9.51304	0.06296	-3.84734	-6.07124	-1.78199	4.03027	-2.85247	-6.37558	12.21390	16.91559	0.00508	0.00286	0.00223	0.00004
628			6.27000	6.56912	-9.19235	-0.75800	0.66340	-0.46915	0.02906	0.02737	0.04871	-0.00509	-0.00320	-0.01045	1.02726	-3.20133	3.24912	-24.11088	-0.11001	0.23361	-0.03547	-0.01050	0.00261	0.00310	10.34627	0.79774	15.67130	-0.28919	0.73594	0.22007	-0.01812	0.00681	0.01545	7.27870	-0.21419	9.42344	0.16889	-4.84011	-5.65528	-1.83287	3.90680	-3.27659	-6.37811	12.22127	16.90471	0.00508	0.00285	0.00220	0.00004
629			6.28000	6.55565	-9.11985	-0.66564	0.66474	-0.46984	0.02934	0.03391	0.05172	-0.00485	-0.00330	-0.01043	1.02831	-3.26252	3.23897	-24.15830	-0.11234	0.23184	-0.03570	-0.01170	0.00324	0.00284	10.31183	0.78565	15.63159	-0.28721	0.73640	0.21966	-0.01728	0.00545	0.01513	7.64910	0.37771	8.91665	0.21255	-5.41469	-5.25656	-1.70558	3.76058	-3.25184	-6.38134	12.22836	16.89642	0.00508	0.00283	0.00217	0.00004
630			6.29000	6.53859	-9.04538	-0.58186	0.66726	-0.47118	0.02938	0.03254	0.05283	-0.00429	-0.00339	-0.01030	1.02982	-3.32578	3.22794	-24.20104	-0.11609	0.22974	-0.03556	-0.01199	0.00340	0.00247	10.27839	0.77527	15.59517	-0.28405	0.73758	0.21912	-0.01665	0.00459	0.01308	7.62396	0.42457	7.79751	0.23116	-5.44488	-4.67864	-1.47217	3.62964	-2.78709	-6.38451	12.23415	16.89027	0.00507	0.00281	0.00214	0.00003
631			6.30000	6.52394	-8.97314	-0.51208	0.66975	-0.47096	0.02992	0.02482	0.05089	-0.00355	-0.00342	-0.01023	1.02998	-3.38531	3.21741	-24.23691	-0.12027	0.22839	-0.03600	-0.01132	0.00312	0.00198	10.24556	0.76642	15.56554	-0.28171	0.73825	0.21923	-0.01619	0.00482	0.01028	7.12751	0.06943	6.18900	0.26590	-5.01517	-3.79879	-1.25227	3.49953	-2.09604	-6.38639	12.23761	16.88475	0.00508	0.00280	0.00213	0.00002
632			6.31000	6.51527	-8.90689	-0.45926	0.67000	-0.47187	0.02981	0.01475	0.04706	-0.00265	-0.00337	-0.01028	1.03073	-3.43712	3.20859	-24.26324	-0.12076	0.22827	-0.03619	-0.00977	0.00253	0.00135	10.21321	0.75834	15.54360	-0.28490	0.73897	0.21938	-0.01591	0.00624	0.00748	6.34614	-0.41168	4.43696	0.34547	-4.36220	-2.70292	-1.11856	3.33695	-1.37837	-6.38591	12.23798	16.87793	0.00508	0.00280	0.00213	-0.00000
633			6.32000	6.51255	-8.84805	-0.42286	0.66976	-0.47228	0.02939	0.00699	0.04278	-0.00184	-0.00343	-0.01020	1.03194	-3.48036	3.20218	-24.27889	-0.12082	0.22895	-0.03623	-0.00826	0.00181	0.00071	10.18206	0.74998	15.52879	-0.28873	0.73960	0.21941	-0.01510	0.00867	0.00509	5.57158	-0.72672	2.92505	0.47156	-3.73720	-1.61526	-1.09351	3.07154	-0.74802	-6.38262	12.23492	16.86876	0.00510	0.00281	0.00214	-0.00002
634			6.33000	6.51257	-8.79563	-0.39914	0.66934	-0.47300	0.02894	0.00419	0.03953	-0.00127	-0.00346	-0.01007	1.03252	-3.51668	3.19820	-24.28502	-0.12099	0.22903	-0.03625	-0.00713	0.00113	0.00016	10.15361	0.74042	15.51983	-0.29169	0.73909	0.21923	-0.01334	0.01166	0.00333	5.02747	-0.72198	1.90164	0.61399	-3.26839	-0.70697	-1.16197	2.64773	-0.27792	-6.37689	12.22924	16.85704	0.00512	0.00281	0.00215	-0.00003
635			6.34000	6.51145	-8.74719	-0.38315	0.67008	-0.47649	0.02875	0.00545	0.03820	-0.00098	-0.00358	-0.00984	1.03348	-3.54819	3.19623	-24.28361	-0.12153	0.22603	-0.03632	-0.00624	0.00049	-0.00029	10.12984	0.72911	15.51486	-0.29258	0.73531	0.21850	-0.01048	0.01443	0.00241	4.79069	-0.49093	1.38029	0.74972	-2.88199	0.03387	-1.28822	2.05269	-0.03826	-6.36988	12.22248	16.84319	0.00515	0.00281	0.00215	-0.00003
636			6.35000	6.50759	-8.69995	-0.37058	0.67421	-0.47918	0.02860	0.00787	0.03850	-0.00090	-0.00393	-0.01002	1.03554	-3.57498	3.19627	-24.27579	-0.12345	0.22283	-0.03637	-0.00524	-0.00021	-0.00070	10.11269	0.71605	15.51134	-0.29354	0.73076	0.21769	-0.00679	0.01598	0.00262	4.81550	-0.26923	1.26452	0.87757	-2.41491	0.72090	-1.42052	1.33049	-0.12106	-6.36325	12.21610	16.82858	0.00517	0.00281	0.00214	-0.00003
637			6.36000	6.50194	-8.65165	-0.35762	0.67890	-0.47886	0.02866	0.00958	0.03951	-0.00102	-0.00398	-0.01043	1.03608	-3.59560	3.19869	-24.26171	-0.12688	0.22191	-0.03665	-0.00402	-0.00094	-0.00108	10.10344	0.70202	15.50569	-0.29329	0.72872	0.21751	-0.00277	0.01577	0.00401	4.98552	-0.19472	1.51706	0.97677	-1.83746	1.36175	-1.51864	0.58351	-0.54654	-6.35823	12.21006	16.81514	0.00518	0.00280	0.00213	-0.00001
638			6.37000	6.49597	-8.60137	-0.34028	0.68027	-0.47913	0.02831	0.01098	0.04052	-0.00132	-0.00358	-0.01050	1.03465	-3.60945	3.20323	-24.24248	-0.12913	0.22133	-0.03647	-0.00289	-0.00130	-0.00130	10.10206	0.68793	15.49491	-0.29161	0.72797	0.21696	0.00059	0.01398	0.00598	5.18512	-0.21062	2.13746	0.97514	-1.33994	1.78207	-1.54893	-0.01780	-1.14871	-6.35561	12.20336	16.80563	0.00519	0.00280	0.00211	0.00000
639			6.38000	6.48982	-8.54930	-0.31492	0.68021	-0.47879	0.02798	0.01309	0.04124	-0.00176	-0.00289	-0.01059	1.03238	-3.61897	3.20799	-24.22133	-0.13064	0.22210	-0.03635	-0.00233	-0.00093	-0.00128	10.10609	0.67481	15.47845	-0.29041	0.72924	0.21676	0.00241	0.01122	0.00775	5.39872	-0.21650	3.06398	0.80779	-1.11844	1.80194	-1.49058	-0.32483	-1.69481	-6.35563	12.19558	16.80210	0.00518	0.00279	0.00210	0.00001
640			6.39000	6.48300	-8.49514	-0.27910	0.68030	-0.47857	0.02801	0.01556	0.04295	-0.00232	-0.00181	-0.01084	1.03054	-3.62766	3.21057	-24.20257	-0.13185	0.22439	-0.03664	-0.00226	0.00008	-0.00098	10.11201	0.66337	15.45767	-0.29038	0.73336	0.21759	0.00268	0.00801	0.00884	5.75169	-0.24462	4.17768	0.47455	-1.10451	1.36309	-1.33833	-0.34121	-2.04354	-6.35862	12.18743	16.80501	0.00517	0.00278	0.00209	0.00003
641			6.40000	6.47592	-8.43643	-0.23148	0.68029	-0.47731	0.02822	0.01716	0.04702	-0.00295	-0.00071	-0.01107	1.02802	-3.63692	3.20950	-24.19075	-0.13351	0.22664	-0.03702	-0.00218	0.00132	-0.00038	10.11715	0.65431	15.43483	-0.28946	0.73713	0.21843	0.00197	0.00436	0.00892	6.39764	-0.40730	5.36342	0.01948	-1.04720	0.47774	-1.07193	-0.19050	-2.13426	-6.36462	12.18013	16.81304	0.00515	0.00278	0.00209	0.00005
642			6.41000	6.46985	-8.36946	-0.17157	0.67990	-0.47595	0.02876	0.01726	0.05294	-0.00363	0.00003	-0.01088	1.02595	-3.64567	3.20462	-24.19048	-0.13577	0.22755	-0.03753	-0.00178	0.00244	0.00044	10.12031	0.64848	15.41280	-0.28610	0.73872	0.21898	0.00084	0.00040	0.00798	7.24462	-0.72148	6.48165	-0.48672	-0.81884	-0.70296	-0.70116	0.01774	-1.97281	-6.37308	12.17445	16.82372	0.00511	0.00278	0.00211	0.00006
643			6.42000	6.46583	-8.29348	-0.10076	0.67936	-0.47760	0.02891	0.01612	0.05743	-0.00412	0.00047	-0.01044	1.02430	-3.65266	3.19638	-24.20351	-0.13691	0.22486	-0.03740	-0.00120	0.00333	0.00123	10.12099	0.64636	15.39386	-0.28196	0.73603	0.21816	-0.00042	-0.00361	0.00629	7.83451	-1.05902	7.31902	-0.96014	-0.51872	-1.82337	-0.26659	0.24388	-1.63798	-6.38250	12.17024	16.83448	0.00507	0.00279	0.00215	0.00006
644			6.43000	6.46405	-8.21414	-0.02318	0.67758	-0.47874	0.02952	0.01395	0.05613	-0.00436	0.00067	-0.00979	1.02263	-3.65773	3.18527	-24.22702	-0.13754	0.22213	-0.03768	-0.00071	0.00405	0.00172	10.11897	0.64821	15.37929	-0.27726	0.73298	0.21774	-0.00156	-0.00722	0.00420	7.66667	-1.27087	7.59537	-1.31063	-0.29824	-2.48669	0.17728	0.43948	-1.19049	-6.39080	12.16670	16.84337	0.00503	0.00280	0.00219	0.00005
645			6.44000	6.46433	-8.14093	0.05381	0.67566	-0.47724	0.03084	0.01076	0.04791	-0.00421	0.00064	-0.00939	1.02043	-3.66138	3.17221	-24.25436	-0.13819	0.22090	-0.03877	-0.00038	0.00449	0.00172	10.11482	0.65359	15.37013	-0.27312	0.73075	0.21833	-0.00222	-0.00995	0.00188	6.60725	-1.29181	7.04990	-1.45253	-0.20678	-2.38918	0.57833	0.53494	-0.66879	-6.39621	12.16348	16.84882	0.00500	0.00281	0.00223	0.00003
646			6.45000	6.46620	-8.08223	0.12068	0.67440	-0.47559	0.03108	0.00735	0.03527	-0.00341	0.00031	-0.00961	1.01908	-3.66361	3.15878	-24.27641	-0.13646	0.22009	-0.03905	-0.00020	0.00460	0.00114	10.10978	0.66184	15.36686	-0.27405	0.72794	0.21816	-0.00221	-0.01149	-0.00050	4.92481	-1.09620	5.69353	-1.37087	-0.23784	-1.51589	0.89763	0.47839	-0.12216	-6.39838	12.16126	16.84927	0.00498	0.00282	0.00226	0.00001
647			6.46000	6.46823	-8.04234	0.17018	0.67265	-0.47528	0.03083	0.00547	0.02109	-0.00231	0.00007	-0.01001	1.01957	-3.66483	3.14619	-24.28624	-0.13268	0.22049	-0.03911	-0.00032	0.00453	0.00025	10.10558	0.67187	15.36953	-0.27888	0.72620	0.21815	-0.00151	-0.01186	-0.00254	3.01786	-0.66353	3.94950	-1.14005	-0.41960	-0.23920	1.10080	0.27840	0.35952	-6.39835	12.16146	16.84394	0.00496	0.00281	0.00228	0.00001
648			6.47000	6.46816	-8.02201	0.20113	0.67142	-0.47631	0.03113	0.00578	0.00681	-0.00131	0.00001	-0.01010	1.02025	-3.66666	3.13484	-24.28216	-0.13063	0.21994	-0.03956	-0.00079	0.00429	-0.00064	10.10346	0.68261	15.37674	-0.28070	0.72437	0.21848	-0.00046	-0.01139	-0.00385	1.13466	-0.06109	2.33502	-0.83369	-0.74201	0.99494	1.17798	0.03028	0.67253	-6.39778	12.16558	16.83328	0.00495	0.00280	0.00227	0.00002
649			6.48000	6.46487	-8.02062	0.21677	0.67159	-0.47636	0.03188	0.00673	-0.00695	-0.00055	0.00021	-0.01011	1.02037	-3.67070	3.12509	-24.26621	-0.13154	0.22000	-0.04034	-0.00145	0.00377	-0.00134	10.10350	0.69314	15.38627	-0.27937	0.72466	0.21943	0.00034	-0.01046	-0.00441	-0.62524	0.50655	1.15891	-0.48461	-1.07645	1.89684	1.15355	-0.14880	0.81322	-6.39809	12.17407	16.81917	0.00493	0.00279	0.00225	0.00004
650			6.49000	6.45968	-8.03642	0.22271	0.67037	-0.47474	0.03260	0.00673	-0.01896	-0.00008	0.00064	-0.01015	1.01975	-3.67711	3.11769	-24.24281	-0.13245	0.22260	-0.04125	-0.00201	0.00294	-0.00172	10.10462	0.70293	15.39651	-0.27897	0.72856	0.22109	0.00048	-0.00916	-0.00462	-2.13817	0.86393	0.51888	-0.13641	-1.29387	2.30854	1.06686	-0.18524	0.88726	-6.39977	12.18600	16.80407	0.00493	0.00277	0.00222	0.00005
651			6.50000	6.45448	-8.06580	0.22468	0.66705	-0.47273	0.03278	0.00582	-0.02759	0.00011	0.00077	-0.01023	1.01862	-3.68543	3.11304	-24.21754	-0.13108	0.22529	-0.04174	-0.00239	0.00197	-0.00171	10.10521	0.71152	15.40731	-0.28164	0.73158	0.22209	0.00006	-0.00728	-0.00495	-3.21907	0.99963	0.32185	0.14735	-1.38654	2.21070	0.95097	-0.11093	1.01904	-6.40274	12.19959	16.79058	0.00493	0.00275	0.00218	0.00005
652			6.51000	6.45021	-8.10329	0.22643	0.66313	-0.47226	0.03268	0.00403	-0.03154	0.00009	0.00023	-0.01025	1.01877	-3.69543	3.11073	-24.19533	-0.12766	0.22563	-0.04193	-0.00250	0.00094	-0.00137	10.10457	0.71864	15.41964	-0.28632	0.73061	0.22199	-0.00045	-0.00486	-0.00565	-3.71456	0.91608	0.39111	0.34455	-1.33490	1.70093	0.83052	-0.03189	1.26133	-6.40617	12.21291	16.78034	0.00493	0.00273	0.00214	0.00004
653			6.52000	6.44828	-8.14221	0.23014	0.66046	-0.47143	0.03277	0.00060	-0.03078	-0.00002	-0.00078	-0.01013	1.02027	-3.70579	3.11070	-24.17993	-0.12541	0.22528	-0.04218	-0.00225	-0.00022	-0.00085	10.10306	0.72414	15.43470	-0.28927	0.72864	0.22174	-0.00067	-0.00207	-0.00678	-3.65947	0.58122	0.51983	0.49379	-1.08958	0.97891	0.71826	-0.02314	1.61086	-6.40898	12.22437	16.77408	0.00494	0.00271	0.00209	0.00002
654			6.53000	6.45047	-8.17757	0.23554	0.65945	-0.47058	0.03334	-0.00424	-0.02764	-0.00006	-0.00188	-0.00951	1.02255	-3.71474	3.11335	-24.17236	-0.12637	0.22428	-0.04261	-0.00186	-0.00130	-0.00037	10.10150	0.72799	15.45356	-0.28653	0.72700	0.22167	-0.00067	0.00049	-0.00831	-3.35166	0.10574	0.47353	0.61126	-0.76626	0.33532	0.65500	-0.06301	2.04927	-6.40989	12.23239	16.77183	0.00495	0.00270	0.00206	-0.00000
655			6.54000	6.45703	-8.20886	0.23981	0.65777	-0.47079	0.03392	-0.00812	-0.02513	0.00011	-0.00280	-0.00872	1.02565	-3.72210	3.11801	-24.17029	-0.12693	0.22379	-0.04305	-0.00170	-0.00182	-0.00015	10.09984	0.73091	15.47713	-0.28308	0.72616	0.22186	-0.00074	0.00201	-0.01015	-3.13670	-0.21594	0.09285	0.67288	-0.62775	0.03349	0.69390	-0.09453	2.53543	-6.40797	12.23567	16.77290	0.00498	0.00270	0.00203	-0.00003
656			6.55000	6.46505	-8.23880	0.23863	0.65580	-0.47200	0.03448	-0.00817	-0.02464	0.00061	-0.00309	-0.00800	1.02811	-3.72993	3.12290	-24.16894	-0.12740	0.22420	-0.04351	-0.00222	-0.00146	-0.00037	10.09785	0.73406	15.50574	-0.27967	0.72704	0.22256	-0.00095	0.00212	-0.01202	-3.15552	-0.08685	-0.72190	0.68812	-0.90220	0.29473	0.83858	-0.09241	2.98829	-6.40306	12.23422	16.77638	0.00502	0.00271	0.00202	-0.00006
657			6.56000	6.46936	-8.27059	0.22625	0.65306	-0.47222	0.03467	-0.00374	-0.02574	0.00148	-0.00294	-0.00764	1.02939	-3.74154	3.12611	-24.16099	-0.12730	0.22668	-0.04379	-0.00342	-0.00029	-0.00117	10.09516	0.73847	15.53865	-0.27840	0.73005	0.22360	-0.00129	0.00114	-0.01352	-3.36731	0.55847	-2.03854	0.69978	-1.61640	1.27867	1.03176	-0.05309	3.31870	-6.39571	12.22936	16.78066	0.00508	0.00273	0.00203	-0.00008
658			6.57000	6.46559	-8.30635	0.19677	0.65004	-0.46907	0.03474	0.00328	-0.02727	0.00259	-0.00277	-0.00761	1.02903	-3.75909	3.12638	-24.13835	-0.12784	0.23105	-0.04413	-0.00500	0.00146	-0.00249	10.09164	0.74444	15.57427	-0.27876	0.73329	0.22473	-0.00173	-0.00035	-0.01425	-3.65844	1.51263	-3.70949	0.71981	-2.58648	2.89258	1.19717	0.02376	3.44861	-6.38728	12.22259	16.78492	0.00514	0.00275	0.00205	-0.00008
659			6.58000	6.45226	-8.34641	0.14803	0.64653	-0.46600	0.03483	0.01019	-0.02868	0.00367	-0.00250	-0.00760	1.02744	-3.78281	3.12310	-24.09599	-0.12857	0.23481	-0.04452	-0.00643	0.00335	-0.00400	10.08711	0.75174	15.61010	-0.27986	0.73541	0.22567	-0.00213	-0.00185	-0.01393	-3.93062	2.44884	-5.31965	0.73771	-3.51410	4.74710	1.27720	0.11523	3.32720	-6.37934	12.21503	16.78895	0.00518	0.00278	0.00208	-0.00007
660			6.59000	6.43107	-8.39001	0.08344	0.64295	-0.46463	0.03507	0.01471	-0.02993	0.00446	-0.00233	-0.00761	1.02723	-3.81071	3.11685	-24.03428	-0.12838	0.23796	-0.04513	-0.00717	0.00479	-0.00541	10.08202	0.75966	15.64340	-0.28323	0.73699	0.22676	-0.00230	-0.00298	-0.01247	-4.15175	3.08651	-6.45101	0.76522	-4.11062	6.41823	1.23632	0.18184	2.93834	-6.37310	12.20730	16.79234	0.00520	0.00280	0.00210	-0.00005
661			6.60000	6.40590	-8.43607	0.01009	0.64088	-0.46473	0.03527	0.01585	-0.03085	0.00480	-0.00267	-0.00763	1.02918	-3.83928	3.10923	-23.95729	-0.12823	0.23945	-0.04564	-0.00705	0.00538	-0.00646	10.07699	0.76732	15.67133	-0.28708	0.73704	0.22738	-0.00215	-0.00363	-0.00999	-4.29734	3.29408	-6.92996	0.81015	-4.23252	7.65996	1.08011	0.20390	2.32145	-6.36897	12.19941	16.79455	0.00522	0.00281	0.00212	-0.00003
662			6.61000	6.38099	-8.48302	-0.06473	0.63895	-0.46378	0.03595	0.01393	-0.03069	0.00479	-0.00339	-0.00736	1.03130	-3.86481	3.10200	-23.87060	-0.12928	0.24037	-0.04653	-0.00620	0.00523	-0.00710	10.07279	0.77402	15.69198	-0.28837	0.73631	0.22796	-0.00165	-0.00373	-0.00703	-4.29334	3.09345	-6.79117	0.84449	-3.90708	8.34618	0.84573	0.17145	1.60224	-6.36633	12.19098	16.79505	0.00523	0.00282	0.00213	-0.00002
663			6.62000	6.35958	-8.52838	-0.13469	0.63365	-0.46326	0.03645	0.00993	-0.02880	0.00438	-0.00427	-0.00683	1.03304	-3.88469	3.09617	-23.78078	-0.12782	0.24123	-0.04731	-0.00474	0.00461	-0.00720	10.06998	0.77921	15.70510	-0.29045	0.73512	0.22817	-0.00102	-0.00310	-0.00439	-4.04893	2.58442	-6.15106	0.82201	-3.26533	8.38592	0.58517	0.10514	0.97970	-6.36419	12.18146	16.79311	0.00524	0.00282	0.00212	-0.00001
664			6.63000	6.34371	-8.56909	-0.19514	0.62807	-0.46558	0.03590	0.00490	-0.02525	0.00363	-0.00487	-0.00635	1.03424	-3.89779	3.09197	-23.69496	-0.12473	0.24035	-0.04697	-0.00307	0.00369	-0.00662	10.06848	0.78263	15.71284	-0.29317	0.73326	0.22713	-0.00048	-0.00177	-0.00277	-3.56146	1.88603	-5.21077	0.74512	-2.45615	7.82869	0.35666	0.03178	0.62298	-6.36201	12.17054	16.78823	0.00525	0.00281	0.00211	-0.00001
665			6.64000	6.33433	-8.60294	-0.24416	0.62309	-0.46460	0.03603	-0.00035	-0.02033	0.00289	-0.00513	-0.00575	1.03457	-3.90413	3.08960	-23.61833	-0.12423	0.24250	-0.04731	-0.00156	0.00264	-0.00581	10.06794	0.78438	15.71838	-0.29277	0.73554	0.22752	-0.00018	-0.00003	-0.00236	-2.92674	1.12226	-4.18957	0.65434	-1.61470	6.88445	0.19416	-0.01931	0.56317	-6.36011	12.15896	16.77984	0.00527	0.00280	0.00210	0.00001
666			6.65000	6.33139	-8.62906	-0.28187	0.61855	-0.46359	0.03599	-0.00470	-0.01507	0.00215	-0.00539	-0.00517	1.03496	-3.90454	3.08913	-23.55348	-0.12352	0.24439	-0.04747	-0.00037	0.00162	-0.00482	10.06762	0.78476	15.72454	-0.29178	0.73709	0.22763	-0.00035	0.00150	-0.00288	-2.23737	0.43263	-3.18484	0.56099	-0.89590	5.73687	0.12310	-0.00025	0.72712	-6.35895	12.14855	16.76793	0.00527	0.00279	0.00209	0.00002
667			6.66000	6.33336	-8.64749	-0.30872	0.61541	-0.46426	0.03524	-0.00674	-0.01006	0.00140	-0.00547	-0.00504	1.03631	-3.90131	3.08995	-23.50154	-0.12123	0.24597	-0.04700	0.00015	0.00104	-0.00370	10.06636	0.78461	15.73307	-0.29360	0.73855	0.22731	-0.00116	0.00223	-0.00390	-1.54253	-0.04179	-2.17426	0.43032	-0.48375	4.46875	0.15441	0.13117	1.00310	-6.35900	12.14097	16.75294	0.00525	0.00278	0.00208	0.00004
668			6.67000	6.33749	-8.65875	-0.32484	0.61318	-0.46638	0.03430	-0.00576	-0.00603	0.00070	-0.00520	-0.00503	1.03781	-3.89825	3.09041	-23.46306	-0.11881	0.24717	-0.04632	-0.00014	0.00113	-0.00259	10.06283	0.78479	15.74450	-0.29572	0.74036	0.22700	-0.00251	0.00207	-0.00486	-0.92577	-0.21913	-1.13393	0.25180	-0.48249	3.16870	0.24780	0.36909	1.25274	-6.35985	12.13686	16.73543	0.00524	0.00277	0.00207	0.00004
669			6.68000	6.34085	-8.66477	-0.33046	0.61279	-0.46729	0.03352	-0.00207	-0.00392	0.00012	-0.00482	-0.00541	1.03862	-3.89923	3.08909	-23.43717	-0.11744	0.24861	-0.04577	-0.00113	0.00171	-0.00173	10.05628	0.78574	15.75778	-0.29816	0.74202	0.22690	-0.00400	0.00134	-0.00509	-0.52257	-0.08833	-0.16803	0.09285	-0.86831	2.09790	0.32330	0.64484	1.31566	-6.36053	12.13535	16.71639	0.00523	0.00276	0.00205	0.00004
670			6.69000	6.34091	-8.66876	-0.32780	0.60955	-0.46561	0.03236	0.00322	-0.00394	-0.00024	-0.00426	-0.00632	1.03767	-3.90693	3.08551	-23.41919	-0.11313	0.25300	-0.04521	-0.00239	0.00248	-0.00133	10.04711	0.78723	15.77017	-0.30590	0.74535	0.22719	-0.00522	0.00039	-0.00436	-0.38715	0.28391	0.53010	0.02745	-1.49476	1.55252	0.33678	0.87105	1.13762	-6.36035	12.13473	16.69755	0.00522	0.00275	0.00204	0.00003
671			6.70000	6.33626	-8.67345	-0.32072	0.60629	-0.46369	0.03153	0.00890	-0.00498	-0.00039	-0.00374	-0.00702	1.03513	-3.92163	3.08017	-23.40262	-0.11010	0.25550	-0.04478	-0.00361	0.00319	-0.00137	10.03644	0.78899	15.77955	-0.31121	0.74606	0.22693	-0.00590	-0.00055	-0.00301	-0.40555	0.77617	0.90917	0.05968	-2.17751	1.53788	0.29763	1.01240	0.80336	-6.35911	12.13333	16.68167	0.00522	0.00274	0.00202	0.00001
672			6.71000	6.32646	-8.67942	-0.31210	0.60464	-0.46395	0.03157	0.01476	-0.00600	-0.00044	-0.00356	-0.00673	1.03310	-3.94252	3.07364	-23.38315	-0.11097	0.25343	-0.04465	-0.00484	0.00375	-0.00164	10.02518	0.79072	15.78498	-0.30864	0.74209	0.22576	-0.00623	-0.00117	-0.00133	-0.43527	1.32139	1.10037	0.14245	-2.84679	1.80272	0.20883	1.12158	0.39727	-6.35695	12.13039	16.67181	0.00521	0.00274	0.00201	-0.00001
673			6.72000	6.31097	-8.68642	-0.30297	0.60338	-0.46345	0.03188	0.02162	-0.00720	-0.00046	-0.00342	-0.00614	1.03256	-3.96931	3.06613	-23.35951	-0.11315	0.25284	-0.04480	-0.00628	0.00441	-0.00189	10.01323	0.79194	15.78590	-0.30534	0.74054	0.22520	-0.00668	-0.00132	0.00032	-0.47773	1.97361	1.25695	0.21837	-3.57190	2.03732	0.08736	1.25789	0.00756	-6.35423	12.12623	16.67018	0.00521	0.00273	0.00200	-0.00003
674			6.73000	6.28823	-8.69527	-0.29333	0.60103	-0.46251	0.03221	0.03036	-0.00921	-0.00046	-0.00317	-0.00556	1.03165	-4.00344	3.05705	-23.33343	-0.11479	0.25326	-0.04503	-0.00808	0.00538	-0.00199	10.00012	0.79244	15.78303	-0.30309	0.74046	0.22493	-0.00740	-0.00104	0.00145	-0.59630	2.82907	1.41526	0.24428	-4.46214	2.05679	-0.02274	1.42754	-0.24496	-6.35152	12.12221	16.67658	0.00521	0.00272	0.00200	-0.00004
675			6.74000	6.25598	-8.70728	-0.28381	0.59859	-0.46093	0.03330	0.04008	-0.01167	-0.00035	-0.00279	-0.00524	1.02939	-4.04722	3.04540	-23.30710	-0.11684	0.25372	-0.04597	-0.01020	0.00667	-0.00205	9.98537	0.79225	15.77833	-0.30089	0.74100	0.22545	-0.00832	-0.00055	0.00167	-0.77807	3.82852	1.38576	0.21235	-5.46668	1.97389	-0.07332	1.61765	-0.26775	-6.34951	12.11959	16.68857	0.00521	0.00271	0.00199	-0.00004
676			6.75000	6.21384	-8.72278	-0.27798	0.59596	-0.45803	0.03391	0.04750	-0.01360	0.00006	-0.00261	-0.00519	1.02674	-4.10062	3.03061	-23.28017	-0.11900	0.25446	-0.04644	-0.01199	0.00795	-0.00231	9.96854	0.79180	15.77451	-0.29949	0.74111	0.22546	-0.00935	-0.00025	0.00105	-0.98012	4.69916	0.84693	0.17719	-6.31443	2.17713	-0.04029	1.80608	-0.09242	-6.34858	12.11883	16.70254	0.00520	0.00270	0.00198	-0.00003
677			6.76000	6.16491	-8.74131	-0.28202	0.59411	-0.45472	0.03453	0.05025	-0.01474	0.00077	-0.00257	-0.00532	1.02484	-4.15957	3.01375	-23.24771	-0.12132	0.25539	-0.04697	-0.01293	0.00861	-0.00298	9.94966	0.79171	15.77301	-0.29944	0.74065	0.22553	-0.01025	-0.00062	0.00018	-1.20330	5.20042	-0.24466	0.24229	-6.75325	2.92021	0.06108	1.95768	0.12307	-6.34858	12.11961	16.71512	0.00519	0.00270	0.00197	-0.00002
678			6.77000	6.11364	-8.76244	-0.29959	0.59310	-0.45195	0.03526	0.04959	-0.01622	0.00156	-0.00258	-0.00610	1.02331	-4.21876	2.99734	-23.20482	-0.12111	0.25645	-0.04790	-0.01288	0.00844	-0.00389	9.92933	0.79258	15.77345	-0.30524	0.73931	0.22599	-0.01104	-0.00149	-0.00053	-1.52723	5.39539	-1.46005	0.43794	-6.83856	3.92039	0.18626	2.05153	0.28171	-6.34913	12.12106	16.72432	0.00517	0.00270	0.00198	-0.00001
679			6.78000	6.06202	-8.78758	-0.32848	0.59186	-0.45010	0.03578	0.04903	-0.02026	0.00216	-0.00316	-0.00666	1.02122	-4.27642	2.98301	-23.15199	-0.12027	0.25443	-0.04848	-0.01277	0.00782	-0.00454	9.90820	0.79446	15.77527	-0.31011	0.73379	0.22509	-0.01146	-0.00229	-0.00137	-2.13631	5.58768	-2.32079	0.65989	-6.87150	4.60661	0.31677	2.07785	0.46788	-6.34970	12.12231	16.72986	0.00514	0.00270	0.00199	-0.00000
680			6.79000	6.00889	-8.82104	-0.36376	0.59134	-0.44664	0.03652	0.05040	-0.02777	0.00263	-0.00401	-0.00653	1.02028	-4.33468	2.97021	-23.09503	-0.12310	0.25351	-0.04909	-0.01348	0.00757	-0.00476	9.88690	0.79732	15.77973	-0.30930	0.73162	0.22459	-0.01148	-0.00252	-0.00282	-3.14419	5.96913	-2.82989	0.78486	-7.06225	4.76344	0.45341	2.05221	0.81081	-6.35019	12.12285	16.73282	0.00511	0.00271	0.00202	0.00000
681			6.80000	5.95277	-8.86705	-0.40390	0.59162	-0.44467	0.03727	0.05222	-0.03709	0.00318	-0.00475	-0.00626	1.02079	-4.39598	2.95729	-23.03839	-0.12701	0.25285	-0.04959	-0.01451	0.00781	-0.00478	9.86550	0.80081	15.78877	-0.30721	0.73210	0.22454	-0.01127	-0.00201	-0.00489	-4.38720	6.43595	-3.40968	0.79191	-7.33703	4.69918	0.58548	1.97812	1.31970	-6.35101	12.12279	16.73461	0.00508	0.00272	0.00206	0.00001
682			6.81000	5.89411	-8.92624	-0.45210	0.59246	-0.44193	0.03883	0.05228	-0.04518	0.00407	-0.00536	-0.00597	1.02068	-4.45977	2.94339	-22.98195	-0.13256	0.25240	-0.05081	-0.01540	0.00834	-0.00500	9.84454	0.80469	15.80378	-0.30313	0.73256	0.22527	-0.01060	-0.00111	-0.00720	-5.55134	6.77274	-4.37855	0.71790	-7.48556	4.80495	0.70488	1.82571	1.88198	-6.35271	12.12274	16.73605	0.00505	0.00272	0.00208	0.00002
683			6.82000	5.83478	-8.99590	-0.51253	0.59322	-0.43875	0.04008	0.04996	-0.05059	0.00514	-0.00586	-0.00593	1.02033	-4.52314	2.92831	-22.92290	-0.13746	0.25253	-0.05183	-0.01554	0.00898	-0.00543	9.82492	0.80879	15.82454	-0.30069	0.73211	0.22581	-0.00944	-0.00030	-0.00909	-6.44728	6.88187	-5.65645	0.59226	-7.39573	5.20428	0.79429	1.57724	2.33217	-6.35577	12.12356	16.73734	0.00502	0.00272	0.00210	0.00003
684			6.83000	5.77657	-9.07263	-0.58651	0.59266	-0.43732	0.04087	0.04614	-0.05406	0.00615	-0.00612	-0.00594	1.02076	-4.58306	2.91221	-22.85894	-0.14021	0.25306	-0.05256	-0.01488	0.00961	-0.00596	9.80791	0.81303	15.84915	-0.30076	0.73149	0.22623	-0.00791	0.00000	-0.01007	-7.08573	6.80819	-6.91118	0.43971	-7.10434	5.76377	0.84502	1.26186	2.54374	-6.36065	12.12610	16.73862	0.00500	0.00272	0.00210	0.00005
685			6.84000	5.72044	-9.15417	-0.67174	0.58932	-0.43606	0.04171	0.04167	-0.05686	0.00694	-0.00616	-0.00581	1.02044	-4.63797	2.89531	-22.78976	-0.14123	0.25434	-0.05347	-0.01378	0.01005	-0.00645	9.79408	0.81748	15.87482	-0.30149	0.73108	0.22689	-0.00633	-0.00042	-0.01008	-7.61209	6.61505	-7.83960	0.29864	-6.70553	6.25214	0.86856	0.96148	2.49895	-6.36730	12.13040	16.73949	0.00499	0.00270	0.00208	0.00006
686			6.85000	5.66734	-9.24032	-0.76363	0.58669	-0.43470	0.04297	0.03649	-0.06016	0.00753	-0.00569	-0.00568	1.02007	-4.68771	2.87823	-22.71733	-0.14369	0.25736	-0.05481	-0.01272	0.01003	-0.00680	9.78312	0.82233	15.89919	-0.30078	0.73517	0.22887	-0.00512	-0.00141	-0.00942	-8.18015	6.27884	-8.37422	0.23162	-6.22326	6.51397	0.87837	0.75146	2.27846	-6.37509	12.13546	16.73933	0.00498	0.00270	0.00206	0.00007
687			6.86000	5.61918	-9.33182	-0.85841	0.58100	-0.43226	0.04333	0.02901	-0.06359	0.00780	-0.00527	-0.00603	1.01949	-4.73211	2.86239	-22.64427	-0.14195	0.26294	-0.05570	-0.01107	0.00921	-0.00693	9.77393	0.82767	15.92095	-0.30615	0.74140	0.23090	-0.00463	-0.00247	-0.00834	-8.79827	5.69451	-8.70740	0.30143	-5.58581	6.59267	0.85934	0.67204	1.96885	-6.38245	12.13952	16.73727	0.00498	0.00269	0.00204	0.00006
688			6.87000	5.57907	-9.42828	-0.95500	0.57653	-0.42887	0.04384	0.01868	-0.06576	0.00804	-0.00566	-0.00614	1.01920	-4.76977	2.84996	-22.57181	-0.14168	0.26626	-0.05650	-0.00908	0.00730	-0.00696	9.76521	0.83311	15.93932	-0.30833	0.74403	0.23203	-0.00459	-0.00311	-0.00694	-9.31046	4.78042	-9.02110	0.51115	-4.70075	6.58997	0.79167	0.69268	1.61741	-6.38766	12.14101	16.73306	0.00499	0.00268	0.00201	0.00004
689			6.88000	5.55016	-9.52711	-1.05300	0.57434	-0.42676	0.04460	0.00643	-0.06538	0.00823	-0.00660	-0.00577	1.02102	-4.79838	2.84281	-22.50078	-0.14347	0.26741	-0.05727	-0.00664	0.00474	-0.00689	9.75638	0.83821	15.95391	-0.30670	0.74489	0.23270	-0.00453	-0.00341	-0.00546	-9.48215	3.59334	-9.29766	0.76278	-3.55971	6.51030	0.69448	0.72093	1.26173	-6.38938	12.13918	16.72685	0.00501	0.00267	0.00199	0.00001
690			6.89000	5.53378	-9.62347	-1.15120	0.57190	-0.42723	0.04490	-0.00571	-0.06138	0.00826	-0.00824	-0.00530	1.02506	-4.81590	2.84125	-22.43248	-0.14290	0.26599	-0.05753	-0.00368	0.00231	-0.00666	9.74790	0.84284	15.96494	-0.30663	0.74230	0.23223	-0.00396	-0.00329	-0.00436	-9.10949	2.32331	-9.52637	0.92251	-2.26675	6.35422	0.59851	0.63968	1.00140	-6.38742	12.13453	16.71879	0.00504	0.00266	0.00198	-0.00001
691			6.90000	5.52872	-9.71129	-1.24967	0.56971	-0.42882	0.04530	-0.01625	-0.05310	0.00837	-0.01001	-0.00476	1.02994	-4.82132	2.84402	-22.36767	-0.14181	0.26380	-0.05789	-0.00055	0.00059	-0.00645	9.74128	0.84686	15.97427	-0.30644	0.73921	0.23176	-0.00251	-0.00267	-0.00418	-8.13926	1.14435	-9.87282	0.92105	-0.93843	6.24794	0.53534	0.37275	0.95142	-6.38225	12.12847	16.70882	0.00507	0.00265	0.00196	-0.00004
692			6.91000	5.53276	-9.78511	-1.35109	0.56784	-0.42990	0.04531	-0.02459	-0.04117	0.00853	-0.01132	-0.00411	1.03394	-4.81399	2.84942	-22.30496	-0.14162	0.26259	-0.05793	0.00261	-0.00038	-0.00627	9.73824	0.85042	15.98461	-0.30520	0.73791	0.23133	-0.00007	-0.00165	-0.00505	-6.68423	0.14997	-10.38311	0.77270	0.35778	6.23554	0.52163	-0.10114	1.13930	-6.37488	12.12233	16.69689	0.00510	0.00265	0.00195	-0.00005
693			6.92000	5.54317	-9.84130	-1.45674	0.56657	-0.43124	0.04408	-0.02953	-0.02718	0.00828	-0.01222	-0.00393	1.03707	-4.79409	2.85609	-22.24402	-0.13946	0.26172	-0.05700	0.00537	-0.00098	-0.00578	9.74065	0.85362	15.99849	-0.30875	0.73536	0.22995	0.00326	-0.00027	-0.00659	-4.89840	-0.57771	-10.64733	0.54413	1.53722	6.00041	0.53495	-0.75391	1.48594	-6.36627	12.11676	16.68291	0.00514	0.00265	0.00195	-0.00005
694			6.93000	5.55656	-9.87777	-1.56136	0.56486	-0.43192	0.04291	-0.03000	-0.01242	0.00744	-0.01253	-0.00397	1.03889	-4.76413	2.86342	-22.18939	-0.13628	0.26230	-0.05636	0.00725	-0.00172	-0.00467	9.74985	0.85640	16.01691	-0.31490	0.73338	0.22918	0.00715	0.00137	-0.00829	-2.89492	-1.01526	-10.05662	0.31591	2.49991	5.06480	0.54036	-1.48827	1.86909	-6.35712	12.11235	16.66723	0.00519	0.00266	0.00195	-0.00005
695			6.94000	5.57020	-9.89332	-1.65411	0.56182	-0.43251	0.04172	-0.02695	0.00208	0.00590	-0.01221	-0.00406	1.03942	-4.72846	2.87146	-22.14981	-0.13267	0.26431	-0.05576	0.00822	-0.00279	-0.00283	9.76606	0.85853	16.03971	-0.32082	0.73380	0.22904	0.01079	0.00319	-0.00983	-0.79646	-1.27617	-8.42430	0.11941	3.24345	3.30009	0.51975	-2.14793	2.22108	-6.34839	12.11028	16.65095	0.00524	0.00267	0.00195	-0.00004
696			6.95000	5.58335	-9.88800	-1.72556	0.55938	-0.43281	0.04062	-0.02312	0.01522	0.00403	-0.01144	-0.00420	1.03911	-4.69029	2.88029	-22.13233	-0.13050	0.26712	-0.05508	0.00880	-0.00398	-0.00064	9.78764	0.85983	16.06622	-0.32390	0.73710	0.22940	0.01320	0.00486	-0.01110	1.18348	-1.53133	-6.18014	-0.07349	3.85569	1.11627	0.49286	-2.58448	2.52009	-6.34093	12.11128	16.63578	0.00529	0.00268	0.00193	-0.00003
697			6.96000	5.59718	-9.86427	-1.77287	0.55876	-0.43355	0.03964	-0.02082	0.02538	0.00230	-0.01029	-0.00424	1.04059	-4.65055	2.88958	-22.13786	-0.13045	0.27160	-0.05435	0.00947	-0.00487	0.00133	9.81191	0.86052	16.09562	-0.32430	0.74558	0.23075	0.01385	0.00582	-0.01210	2.74422	-1.86925	-3.98426	-0.30574	4.40629	-0.89222	0.50033	-2.71768	2.75152	-6.33553	12.11487	16.62353	0.00533	0.00268	0.00190	-0.00002
698			6.97000	5.61338	-9.82773	-1.79949	0.56022	-0.43543	0.03831	-0.02065	0.03104	0.00101	-0.00934	-0.00413	1.04289	-4.60860	2.89848	-22.16189	-0.13173	0.27391	-0.05294	0.01036	-0.00512	0.00271	9.83566	0.86126	16.12694	-0.32209	0.75247	0.23109	0.01278	0.00582	-0.01264	3.63100	-2.24975	-2.27583	-0.59068	4.91383	-2.35878	0.54891	-2.55531	2.88978	-6.33284	12.11942	16.61642	0.00536	0.00268	0.00187	-0.00000
699			6.98000	5.63282	-9.78591	-1.81147	0.56138	-0.43742	0.03706	-0.02119	0.03182	0.00015	-0.00869	-0.00380	1.04360	-4.56350	2.90622	-22.19817	-0.13259	0.27332	-0.05137	0.01124	-0.00472	0.00352	9.85641	0.86249	16.15889	-0.31848	0.75378	0.23018	0.01067	0.00512	-0.01233	3.82039	-2.53428	-1.04270	-0.91341	5.33081	-3.26803	0.58467	-2.19610	2.84368	-6.33331	12.12345	16.61588	0.00536	0.00267	0.00184	0.00001
700			6.99000	5.65442	-9.74522	-1.81249	0.56117	-0.43721	0.03640	-0.01986	0.02887	-0.00050	-0.00771	-0.00357	1.04149	-4.51553	2.91195	-22.24175	-0.13274	0.27419	-0.05055	0.01169	-0.00362	0.00399	9.87312	0.86409	16.18874	-0.31553	0.75536	0.23010	0.00826	0.00379	-0.01080	3.54995	-2.54082	0.02670	-1.27854	5.51085	-3.80868	0.56568	-1.74151	2.49096	-6.33680	12.12596	16.62179	0.00534	0.00266	0.00183	0.00003
701			7.00000	5.67480	-9.70903	-1.80300	0.56284	-0.43517	0.03603	-0.01489	0.02448	-0.00113	-0.00655	-0.00408	1.03852	-4.46726	2.91417	-22.28973	-0.13247	0.27684	-0.05021	0.01131	-0.00169	0.00427	9.88559	0.86604	16.21286	-0.31566	0.75888	0.23102	0.00595	0.00177	-0.00791	3.15135	-2.15588	1.15359	-1.68253	5.29006	-4.12699	0.48555	-1.25527	1.79503	-6.34279	12.12644	16.63234	0.00530	0.00265	0.00183	0.00004
702			7.01000	5.68976	-9.67753	-1.78269	0.56723	-0.43172	0.03627	-0.00650	0.02058	-0.00178	-0.00600	-0.00488	1.03518	-4.42264	2.91131	-22.33965	-0.13379	0.27745	-0.05025	0.01019	0.00093	0.00440	9.89413	0.86820	16.22786	-0.31407	0.75969	0.23166	0.00379	-0.00069	-0.00399	2.86752	-1.43927	2.33772	-2.08212	4.64571	-4.27575	0.35506	-0.77654	0.85150	-6.35042	12.12450	16.64398	0.00524	0.00264	0.00185	0.00005
703			7.02000	5.69653	-9.64911	-1.75187	0.56825	-0.42968	0.03571	0.00311	0.01809	-0.00233	-0.00595	-0.00546	1.03166	-4.38509	2.90258	-22.38954	-0.13235	0.27573	-0.04940	0.00833	0.00360	0.00429	9.89912	0.87046	16.23212	-0.31309	0.75756	0.23065	0.00191	-0.00311	0.00017	2.76335	-0.62109	3.45383	-2.40951	3.76745	-4.28677	0.20447	-0.34078	-0.14734	-6.35852	12.12057	16.65304	0.00519	0.00264	0.00189	0.00006
704			7.03000	5.69535	-9.62207	-1.71194	0.56914	-0.42937	0.03482	0.01010	0.01690	-0.00267	-0.00603	-0.00610	1.02932	-4.35545	2.88876	-22.43793	-0.13025	0.27302	-0.04812	0.00672	0.00537	0.00395	9.90116	0.87268	16.22620	-0.31269	0.75664	0.22932	0.00049	-0.00498	0.00366	2.75703	-0.02904	4.21441	-2.55884	3.01144	-4.07154	0.06559	-0.00048	-0.99004	-6.36618	12.11561	16.65745	0.00514	0.00265	0.00194	0.00006
705			7.04000	5.69024	-9.59553	-1.66785	0.57233	-0.42956	0.03413	0.01103	0.01659	-0.00260	-0.00644	-0.00674	1.02874	-4.33059	2.87294	-22.48186	-0.12983	0.26933	-0.04686	0.00619	0.00528	0.00325	9.90121	0.87475	16.21283	-0.31073	0.75631	0.22799	-0.00035	-0.00593	0.00590	2.72526	0.06618	4.20677	-2.38354	2.72016	-3.37761	-0.04550	0.20533	-1.53647	-6.37265	12.11096	16.65704	0.00508	0.00267	0.00202	0.00005
706			7.05000	5.68719	-9.56939	-1.62838	0.57643	-0.43010	0.03343	0.00543	0.01680	-0.00211	-0.00697	-0.00733	1.02894	-4.30467	2.86036	-22.51550	-0.12957	0.26525	-0.04563	0.00683	0.00299	0.00220	9.90034	0.87643	16.19544	-0.30916	0.75512	0.22644	-0.00052	-0.00564	0.00684	2.61003	-0.35825	3.38061	-1.82084	2.99990	-2.20183	-0.14410	0.25971	-1.76112	-6.37727	12.10773	16.65305	0.00503	0.00270	0.00210	0.00004
707			7.06000	5.69082	-9.54381	-1.59940	0.57990	-0.43222	0.03261	-0.00309	0.01711	-0.00154	-0.00729	-0.00791	1.03010	-4.27285	2.85593	-22.53598	-0.12687	0.26177	-0.04455	0.00794	-0.00074	0.00126	9.89983	0.87723	16.17724	-0.31158	0.75270	0.22488	0.00001	-0.00430	0.00670	2.44551	-1.02796	2.34134	-1.02698	3.63963	-1.09953	-0.23264	0.15726	-1.71647	-6.37951	12.10621	16.64687	0.00498	0.00273	0.00216	0.00002
708			7.07000	5.70157	-9.51891	-1.57848	0.58478	-0.43390	0.03215	-0.00912	0.01704	-0.00130	-0.00726	-0.00850	1.03089	-4.23462	2.86118	-22.54818	-0.12503	0.25933	-0.04396	0.00874	-0.00439	0.00096	9.90093	0.87701	16.16066	-0.31408	0.75001	0.22378	0.00106	-0.00255	0.00581	2.31728	-1.53478	1.87145	-0.31029	4.22586	-0.77113	-0.29002	-0.05515	-1.48252	-6.37911	12.10603	16.63975	0.00496	0.00274	0.00219	0.00000
709			7.08000	5.71567	-9.49442	-1.55720	0.59133	-0.43538	0.03235	-0.00897	0.01660	-0.00155	-0.00692	-0.00899	1.03077	-4.19411	2.87343	-22.56252	-0.12558	0.25680	-0.04388	0.00865	-0.00660	0.00145	9.90415	0.87595	16.14728	-0.31333	0.74703	0.22310	0.00204	-0.00111	0.00446	2.29483	-1.57751	2.29725	0.08929	4.37793	-1.46142	-0.28779	-0.26587	-1.14287	-6.37684	12.10696	16.63323	0.00495	0.00274	0.00218	-0.00001
710			7.09000	5.72733	-9.46997	-1.52761	0.59581	-0.43552	0.03219	-0.00236	0.01566	-0.00207	-0.00608	-0.00999	1.02968	-4.15773	2.88779	-22.58813	-0.12404	0.25784	-0.04375	0.00723	-0.00704	0.00242	9.90872	0.87474	16.13778	-0.31664	0.74792	0.22329	0.00248	-0.00014	0.00309	2.34468	-1.10242	3.34160	0.14562	3.96254	-2.81210	-0.24715	-0.37534	-0.79371	-6.37412	12.10933	16.62843	0.00496	0.00274	0.00217	-0.00001
711			7.10000	5.73176	-9.44607	-1.48701	0.59945	-0.43507	0.03181	0.00765	0.01369	-0.00255	-0.00500	-0.01124	1.02792	-4.13061	2.90004	-22.62804	-0.12238	0.26014	-0.04338	0.00509	-0.00611	0.00334	9.91337	0.87342	16.13160	-0.32069	0.75057	0.22370	0.00227	0.00086	0.00226	2.30214	-0.29577	4.41385	0.00329	3.12174	-4.14720	-0.25052	-0.35297	-0.56305	-6.37218	12.11364	16.62654	0.00497	0.00274	0.00216	-0.00001
712			7.11000	5.72732	-9.42494	-1.43862	0.60419	-0.43389	0.03173	0.01727	0.01028	-0.00276	-0.00403	-0.01239	1.02470	-4.11461	2.90828	-22.67816	-0.12337	0.26062	-0.04299	0.00291	-0.00443	0.00381	9.91701	0.87145	16.12659	-0.32073	0.75148	0.22366	0.00152	0.00207	0.00230	2.02078	0.57297	4.99415	-0.18083	2.10640	-4.91476	-0.33958	-0.22030	-0.53107	-6.37144	12.11990	16.62851	0.00499	0.00274	0.00215	-0.00001
713			7.12000	5.71502	-9.40911	-1.38924	0.60753	-0.43511	0.03130	0.02422	0.00639	-0.00254	-0.00330	-0.01323	1.02211	-4.10877	2.91217	-22.73099	-0.12344	0.25871	-0.04209	0.00086	-0.00239	0.00370	9.91897	0.86828	16.12053	-0.32031	0.75008	0.22259	0.00034	0.00349	0.00293	1.56800	1.32293	4.82541	-0.34787	1.06514	-4.95419	-0.49189	0.00243	-0.63255	-6.37136	12.12726	16.63425	0.00500	0.00275	0.00213	-0.00002
714			7.13000	5.69669	-9.39893	-1.34664	0.60784	-0.43341	0.03098	0.02778	0.00317	-0.00193	-0.00277	-0.01342	1.02013	-4.11180	2.91159	-22.77951	-0.12433	0.25974	-0.04145	-0.00102	-0.00013	0.00315	9.91843	0.86361	16.11267	-0.31836	0.75180	0.22218	-0.00133	0.00491	0.00363	1.09667	1.88570	3.87905	-0.49494	0.02672	-4.35297	-0.64888	0.31533	-0.74462	-6.37084	12.13474	16.64213	0.00502	0.00275	0.00213	-0.00002
715			7.14000	5.67430	-9.39368	-1.31798	0.60843	-0.43083	0.03159	0.02761	0.00022	-0.00105	-0.00246	-0.01315	1.01927	-4.12255	2.90651	-22.81804	-0.12758	0.26109	-0.04167	-0.00267	0.00208	0.00230	9.91445	0.85768	16.10337	-0.31370	0.75430	0.22266	-0.00344	0.00612	0.00418	0.55612	2.20490	2.28928	-0.58864	-0.93388	-3.23588	-0.77423	0.71300	-0.81052	-6.36911	12.14203	16.64973	0.00504	0.00276	0.00213	-0.00003
716			7.15000	5.65096	-9.39457	-1.30816	0.60849	-0.43025	0.03227	0.02317	-0.00403	0.00004	-0.00249	-0.01288	1.01801	-4.13897	2.89795	-22.84215	-0.12954	0.25909	-0.04192	-0.00380	0.00368	0.00123	9.90616	0.85075	16.09310	-0.31004	0.75175	0.22218	-0.00573	0.00696	0.00447	-0.24015	2.20690	0.35053	-0.58464	-1.65079	-1.80598	-0.85683	1.14671	-0.82339	-6.36567	12.14952	16.65517	0.00506	0.00277	0.00215	-0.00005
717			7.16000	5.63063	-9.40448	-1.31819	0.60771	-0.43013	0.03261	0.01443	-0.00988	0.00115	-0.00280	-0.01263	1.01598	-4.15779	2.88783	-22.85054	-0.13059	0.25540	-0.04187	-0.00411	0.00437	0.00013	9.89359	0.84327	16.08250	-0.30702	0.74607	0.22072	-0.00783	0.00726	0.00439	-1.29946	1.83675	-1.61255	-0.48659	-1.97538	-0.32465	-0.87547	1.54678	-0.76657	-6.36016	12.15757	16.65732	0.00509	0.00279	0.00217	-0.00006
718			7.17000	5.61752	-9.42472	-1.34631	0.60386	-0.43036	0.03257	0.00175	-0.01594	0.00218	-0.00348	-0.01241	1.01525	-4.17514	2.87814	-22.84435	-0.12819	0.25273	-0.04179	-0.00339	0.00418	-0.00090	9.87722	0.83585	16.07256	-0.30804	0.74061	0.21925	-0.00965	0.00698	0.00385	-2.42254	1.07945	-3.49634	-0.32030	-1.84251	1.10501	-0.81475	1.86701	-0.61578	-6.35211	12.16583	16.65571	0.00514	0.00282	0.00218	-0.00008
719			7.18000	5.61532	-9.45423	-1.39141	0.59737	-0.42950	0.03203	-0.01317	-0.02089	0.00310	-0.00437	-0.01213	1.01540	-4.18679	2.87074	-22.82449	-0.12345	0.25264	-0.04159	-0.00193	0.00327	-0.00187	9.85794	0.82918	16.06453	-0.31227	0.73751	0.21808	-0.01109	0.00630	0.00279	-3.42647	0.05625	-5.33488	-0.08802	-1.33569	2.49335	-0.67958	2.08087	-0.35283	-6.34169	12.17303	16.65070	0.00520	0.00284	0.00218	-0.00009
720			7.19000	5.62528	-9.49107	-1.45283	0.59126	-0.42875	0.03151	-0.02654	-0.02421	0.00386	-0.00533	-0.01164	1.01619	-4.19039	2.86713	-22.79172	-0.11901	0.25293	-0.04149	-0.00043	0.00196	-0.00272	9.83673	0.82370	16.05976	-0.31651	0.73445	0.21703	-0.01182	0.00566	0.00147	-4.17591	-0.91806	-6.93980	0.18872	-0.72175	3.71282	-0.52495	2.15497	-0.03083	-6.32973	12.17781	16.64306	0.00526	0.00285	0.00216	-0.00009
721			7.20000	5.64442	-9.53240	-1.52676	0.58727	-0.42890	0.03133	-0.03449	-0.02526	0.00431	-0.00612	-0.01091	1.01751	-4.18715	2.86737	-22.74884	-0.11675	0.25271	-0.04163	0.00060	0.00080	-0.00327	9.81525	0.81916	16.05839	-0.31831	0.73145	0.21626	-0.01131	0.00536	0.00043	-4.49484	-1.53277	-7.89191	0.41787	-0.25108	4.49327	-0.42029	2.02876	0.21134	-6.31770	12.17955	16.63377	0.00532	0.00286	0.00214	-0.00009
722			7.21000	5.66734	-9.57373	-1.60518	0.58255	-0.42954	0.03088	-0.03633	-0.02343	0.00425	-0.00672	-0.01019	1.02021	-4.18001	2.87007	-22.70146	-0.11367	0.25433	-0.04165	0.00123	0.00004	-0.00342	9.79601	0.81503	16.05894	-0.32149	0.73104	0.21596	-0.00939	0.00530	0.00017	-4.27577	-1.76821	-7.96319	0.52569	0.08864	4.71630	-0.39745	1.66166	0.24145	-6.30730	12.17816	16.62434	0.00536	0.00286	0.00212	-0.00007
723			7.22000	5.69045	-9.61019	-1.67979	0.57646	-0.43196	0.03021	-0.03509	-0.01922	0.00378	-0.00732	-0.00947	1.02307	-4.17003	2.87405	-22.65485	-0.10921	0.25479	-0.04136	0.00191	-0.00057	-0.00318	9.78176	0.81082	16.05890	-0.32440	0.73006	0.21522	-0.00614	0.00520	0.00055	-3.62789	-1.87854	-7.30891	0.51132	0.52431	4.46258	-0.42682	1.08275	0.09050	-6.29990	12.17367	16.61657	0.00538	0.00286	0.00212	-0.00004
724			7.23000	5.71379	-9.63870	-1.74482	0.57020	-0.43192	0.02953	-0.03425	-0.01366	0.00312	-0.00775	-0.00878	1.02517	-4.15554	2.87906	-22.61361	-0.10610	0.25734	-0.04107	0.00299	-0.00130	-0.00267	9.77435	0.80649	16.05745	-0.32517	0.73239	0.21500	-0.00212	0.00494	0.00082	-2.78740	-2.11531	-6.27815	0.39843	1.22380	3.85570	-0.43310	0.38207	-0.05085	-6.29630	12.16637	16.61185	0.00538	0.00285	0.00212	-0.00001
725			7.24000	5.73948	-9.65829	-1.79812	0.56371	-0.43119	0.02906	-0.03540	-0.00782	0.00246	-0.00792	-0.00795	1.02660	-4.13407	2.88521	-22.58097	-0.10388	0.26058	-0.04089	0.00442	-0.00223	-0.00200	9.77433	0.80247	16.05590	-0.32401	0.73623	0.21518	0.00182	0.00468	0.00045	-1.93097	-2.56369	-5.21572	0.23312	2.16476	3.05587	-0.38501	-0.31822	-0.02826	-6.29667	12.15699	16.61034	0.00534	0.00283	0.00211	0.00002
726			7.25000	5.76970	-9.66907	-1.84053	0.55559	-0.43141	0.02859	-0.03813	-0.00205	0.00185	-0.00807	-0.00703	1.02810	-4.10399	2.89288	-22.55820	-0.09958	0.26318	-0.04073	0.00582	-0.00339	-0.00123	9.78079	0.79890	16.05634	-0.32453	0.73820	0.21516	0.00505	0.00442	-0.00077	-1.10947	-3.17395	-4.24136	0.06408	3.22036	2.09250	-0.26612	-0.91427	0.21783	-6.30064	12.14635	16.61134	0.00528	0.00279	0.00209	0.00005
727			7.26000	5.80566	-9.67117	-1.87243	0.54633	-0.43219	0.02725	-0.04061	0.00328	0.00117	-0.00826	-0.00666	1.03068	-4.06535	2.90240	-22.54756	-0.09067	0.26680	-0.04008	0.00657	-0.00482	-0.00018	9.79209	0.79640	16.06109	-0.33289	0.73931	0.21476	0.00756	0.00419	-0.00285	-0.33546	-3.78639	-3.15706	-0.08554	4.22489	0.73551	-0.07605	-1.37160	0.70103	-6.30717	12.13504	16.61340	0.00521	0.00274	0.00205	0.00006
728			7.27000	5.84636	-9.66541	-1.89124	0.53829	-0.43382	0.02619	-0.04083	0.00742	0.00047	-0.00858	-0.00597	1.03294	-4.02071	2.91389	-22.55441	-0.08321	0.26803	-0.03941	0.00677	-0.00630	0.00117	9.80660	0.79509	16.07245	-0.33794	0.73784	0.21386	0.00921	0.00438	-0.00574	0.32700	-4.18105	-1.82332	-0.21490	5.00680	-1.15751	0.15228	-1.70011	1.41666	-6.31485	12.12364	16.61521	0.00512	0.00268	0.00199	0.00006
729			7.28000	5.88875	-9.65377	-1.89526	0.53273	-0.43431	0.02649	-0.03837	0.00990	-0.00013	-0.00896	-0.00473	1.03506	-3.97390	2.92690	-22.58340	-0.08080	0.26854	-0.03966	0.00684	-0.00751	0.00263	9.82288	0.79494	16.09258	-0.33516	0.73699	0.21392	0.00997	0.00524	-0.00921	0.79988	-4.22910	-0.54123	-0.33227	5.48002	-3.23004	0.37888	-1.92626	2.30200	-6.32217	12.11297	16.61590	0.00504	0.00263	0.00194	0.00006
730			7.29000	5.92939	-9.63884	-1.88833	0.52945	-0.43403	0.02748	-0.03438	0.01097	-0.00047	-0.00935	-0.00387	1.03590	-3.92769	2.94061	-22.63264	-0.07985	0.26811	-0.04042	0.00674	-0.00806	0.00382	9.83999	0.79548	16.12245	-0.33119	0.73473	0.21437	0.01015	0.00635	-0.01269	1.05577	-3.96741	0.19084	-0.45257	5.67021	-4.83430	0.58480	-2.06261	3.19993	-6.32836	12.10376	16.61488	0.00499	0.00259	0.00190	0.00005
731			7.30000	5.96595	-9.62294	-1.87862	0.52782	-0.43458	0.02833	-0.03062	0.01074	-0.00040	-0.00938	-0.00358	1.03590	-3.88286	2.95385	-22.69404	-0.07865	0.26735	-0.04103	0.00655	-0.00772	0.00438	9.85706	0.79678	16.16111	-0.32898	0.73248	0.21489	0.00992	0.00685	-0.01549	1.05863	-3.54806	0.10466	-0.60428	5.66350	-5.52543	0.77695	-2.09949	3.91432	-6.33316	12.09609	16.61222	0.00495	0.00257	0.00189	0.00004
732			7.31000	5.99812	-9.60898	-1.87481	0.52628	-0.43521	0.02815	-0.02870	0.00842	0.00006	-0.00872	-0.00358	1.03598	-3.83866	2.96533	-22.75718	-0.07722	0.26945	-0.04079	0.00646	-0.00661	0.00420	9.87338	0.79906	16.20569	-0.32890	0.73586	0.21576	0.00928	0.00629	-0.01735	0.69100	-3.15760	-0.74855	-0.81725	5.58547	-5.28343	0.96976	-2.03011	4.36171	-6.33697	12.08994	16.60807	0.00493	0.00256	0.00189	0.00004
733			7.32000	6.02765	-9.60115	-1.88340	0.52384	-0.43285	0.02698	-0.02953	0.00333	0.00074	-0.00798	-0.00372	1.03481	-3.79327	2.97398	-22.81391	-0.07582	0.27412	-0.03979	0.00659	-0.00500	0.00351	9.88812	0.80292	16.25359	-0.32985	0.74219	0.21634	0.00840	0.00478	-0.01842	-0.11990	-2.93602	-2.11443	-1.08963	5.57113	-4.38264	1.16928	-1.89339	4.59591	-6.34040	12.08549	16.60252	0.00491	0.00256	0.00191	0.00004
734			7.33000	6.05725	-9.60353	-1.90753	0.52013	-0.43061	0.02556	-0.03280	-0.00373	0.00140	-0.00746	-0.00395	1.03300	-3.74443	2.97953	-22.85960	-0.07246	0.27797	-0.03866	0.00679	-0.00341	0.00268	9.90120	0.80855	16.30310	-0.33324	0.74654	0.21641	0.00778	0.00301	-0.01893	-1.24205	-2.94043	-3.60138	-1.37014	5.72838	-3.21689	1.34160	-1.77927	4.69044	-6.34366	12.08304	16.59528	0.00490	0.00256	0.00193	0.00004
735			7.34000	6.08952	-9.61765	-1.94567	0.51560	-0.42968	0.02428	-0.03722	-0.01108	0.00185	-0.00705	-0.00396	1.03079	-3.69007	2.98282	-22.89409	-0.06825	0.28012	-0.03765	0.00704	-0.00228	0.00198	9.91346	0.81561	16.35315	-0.33649	0.74851	0.21614	0.00770	0.00160	-0.01897	-2.39378	-3.13741	-4.77127	-1.61055	6.07560	-2.17601	1.44900	-1.75102	4.67370	-6.34672	12.08308	16.58589	0.00489	0.00256	0.00194	0.00004
736			7.35000	6.12579	-9.64218	-1.99237	0.51199	-0.42768	0.02352	-0.04124	-0.01729	0.00203	-0.00699	-0.00363	1.02814	-3.62936	2.98498	-22.92041	-0.06603	0.28096	-0.03697	0.00748	-0.00173	0.00155	9.92601	0.82345	16.40258	-0.33590	0.74813	0.21565	0.00808	0.00074	-0.01841	-3.33796	-3.41841	-5.32506	-1.79772	6.52689	-1.47356	1.46793	-1.80311	4.51894	-6.34902	12.08581	16.57351	0.00488	0.00256	0.00195	0.00004
737			7.36000	6.16592	-9.67429	-2.04053	0.50859	-0.42605	0.02297	-0.04379	-0.02162	0.00199	-0.00716	-0.00302	1.02652	-3.56275	2.98681	-22.94242	-0.06453	0.28123	-0.03635	0.00789	-0.00160	0.00124	9.93962	0.83135	16.44972	-0.33244	0.74710	0.21508	0.00860	0.00009	-0.01697	-3.96069	-3.67093	-5.30702	-1.90811	6.95508	-0.96564	1.39891	-1.87222	4.14349	-6.34991	12.09043	16.55767	0.00489	0.00256	0.00194	0.00003
738			7.37000	6.20873	-9.71064	-2.08595	0.50315	-0.42357	0.02182	-0.04456	-0.02291	0.00179	-0.00735	-0.00217	1.02473	-3.49141	2.98903	-22.95994	-0.06254	0.28277	-0.03514	0.00802	-0.00173	0.00085	9.95434	0.83892	16.49167	-0.32707	0.74798	0.21412	0.00880	-0.00075	-0.01461	-4.14142	-3.83636	-5.05996	-1.90562	7.23094	-0.34874	1.26944	-1.87587	3.53891	-6.34868	12.09521	16.53930	0.00489	0.00256	0.00193	0.00001
739			7.38000	6.25255	-9.74607	-2.12861	0.50017	-0.42256	0.02122	-0.04366	-0.01950	0.00164	-0.00768	-0.00124	1.02296	-3.41722	2.99212	-22.97042	-0.06226	0.28131	-0.03418	0.00802	-0.00185	0.00039	9.96932	0.84600	16.52652	-0.31747	0.74664	0.21276	0.00808	-0.00196	-0.01192	-3.65541	-3.86332	-4.83054	-1.79461	7.19316	0.37080	1.13980	-1.72992	2.85717	-6.34503	12.09920	16.52022	0.00490	0.00256	0.00193	-0.00001
740			7.39000	6.29463	-9.77284	-2.16945	0.49801	-0.42353	0.02031	-0.03999	-0.01094	0.00144	-0.00803	-0.00079	1.02373	-3.34441	2.99575	-22.97341	-0.05929	0.28052	-0.03313	0.00714	-0.00152	0.00008	9.98259	0.85299	16.55439	-0.31260	0.74720	0.21172	0.00621	-0.00360	-0.00981	-2.42127	-3.65464	-4.54853	-1.65448	6.65449	0.81598	1.08641	-1.35804	2.32222	-6.33909	12.10243	16.50191	0.00492	0.00258	0.00196	-0.00003
741			7.40000	6.33121	-9.78442	-2.20738	0.49781	-0.42424	0.01933	-0.03323	-0.00006	0.00117	-0.00841	-0.00158	1.02549	-3.27944	2.99814	-22.97351	-0.05330	0.28142	-0.03238	0.00542	-0.00048	0.00010	9.99131	0.86064	16.57786	-0.31620	0.74881	0.21145	0.00313	-0.00563	-0.00864	-0.81286	-3.14942	-4.00227	-1.56492	5.57330	0.65487	1.13649	-0.75703	2.03159	-6.33147	12.10559	16.48481	0.00493	0.00260	0.00200	-0.00004
742			7.41000	6.35927	-9.78063	-2.23922	0.49539	-0.42463	0.01785	-0.02441	0.00856	0.00082	-0.00874	-0.00315	1.02630	-3.22814	2.99749	-22.97689	-0.04319	0.28378	-0.03149	0.00328	0.00091	0.00035	9.99324	0.86960	16.59904	-0.32746	0.74989	0.21120	-0.00089	-0.00784	-0.00778	0.54103	-2.42965	-3.15836	-1.48559	4.13767	0.01887	1.22401	-0.01261	1.82877	-6.32283	12.10907	16.46859	0.00495	0.00262	0.00203	-0.00005
743			7.42000	6.37825	-9.76725	-2.26283	0.49073	-0.42538	0.01585	-0.01581	0.01287	0.00049	-0.00872	-0.00487	1.02703	-3.19315	2.99375	-22.98591	-0.03141	0.28816	-0.03026	0.00151	0.00190	0.00056	9.98759	0.87976	16.61738	-0.34260	0.75317	0.21122	-0.00533	-0.00963	-0.00624	1.31451	-1.67603	-2.24126	-1.28324	2.61319	-0.60935	1.21994	0.75983	1.46001	-6.31360	12.11381	16.45273	0.00497	0.00264	0.00206	-0.00005
744			7.43000	6.38947	-9.75010	-2.27890	0.48809	-0.42538	0.01454	-0.00900	0.01414	0.00028	-0.00861	-0.00631	1.02783	-3.17415	2.98876	-22.99762	-0.02331	0.29251	-0.02954	0.00049	0.00195	0.00056	9.97496	0.88990	16.62986	-0.35475	0.75720	0.21182	-0.00971	-0.01024	-0.00344	1.64531	-1.03566	-1.47256	-0.85674	1.14796	-0.86401	1.02287	1.50365	0.78679	-6.30398	12.12093	16.43679	0.00501	0.00267	0.00209	-0.00006
745			7.44000	6.39491	-9.73183	-2.28925	0.48899	-0.42645	0.01376	-0.00412	0.01462	0.00012	-0.00892	-0.00647	1.03056	-3.17012	2.98490	-23.00734	-0.02217	0.29310	-0.02881	-0.00009	0.00110	0.00041	9.95597	0.89825	16.63301	-0.35657	0.75851	0.21139	-0.01352	-0.00923	0.00047	1.83180	-0.58047	-0.80600	-0.25004	-0.20416	-0.81454	0.62037	2.19470	-0.13342	-6.29401	12.13097	16.42035	0.00506	0.00269	0.00209	-0.00006
746			7.45000	6.39665	-9.71220	-2.29348	0.48916	-0.42974	0.01277	-0.00081	0.01573	-0.00006	-0.00952	-0.00559	1.03451	-3.17978	2.98357	-23.01369	-0.02283	0.29053	-0.02762	-0.00060	-0.00020	0.00029	9.93160	0.90319	16.62495	-0.35376	0.75613	0.20940	-0.01651	-0.00694	0.00470	2.08720	-0.34532	-0.00987	0.38166	-1.36297	-0.81823	0.09829	2.79130	-1.13198	-6.28383	12.14367	16.40388	0.00512	0.00271	0.00208	-0.00006
747			7.46000	6.39690	-9.68957	-2.28870	0.48907	-0.43206	0.01198	0.00117	0.01783	-0.00027	-0.01017	-0.00466	1.03647	-3.20111	2.98501	-23.01951	-0.02415	0.28672	-0.02664	-0.00105	-0.00155	0.00035	9.90291	0.90418	16.60588	-0.35022	0.75081	0.20675	-0.01831	-0.00434	0.00839	2.48610	-0.32575	1.02614	0.89574	-2.19735	-1.13763	-0.40926	3.19484	-2.02750	-6.27420	12.15796	16.38839	0.00518	0.00273	0.00206	-0.00005
748			7.47000	6.39746	-9.66226	-2.27233	0.49009	-0.43324	0.01179	0.00222	0.02054	-0.00052	-0.01040	-0.00428	1.03695	-3.23059	2.98892	-23.02922	-0.02560	0.28410	-0.02639	-0.00138	-0.00279	0.00061	9.87243	0.90172	16.57800	-0.34919	0.74696	0.20507	-0.01849	-0.00200	0.01082	2.96880	-0.44756	2.17111	1.22077	-2.61534	-1.79877	-0.79468	3.28870	-2.63176	-6.26634	12.17246	16.37520	0.00524	0.00275	0.00204	-0.00004
749			7.48000	6.39916	-9.62999	-2.24432	0.48965	-0.43512	0.01185	0.00260	0.02285	-0.00074	-0.00969	-0.00409	1.03583	-3.26419	2.99476	-23.04654	-0.02631	0.28360	-0.02654	-0.00150	-0.00385	0.00100	9.84317	0.89684	16.54576	-0.34999	0.74713	0.20465	-0.01710	0.00012	0.01156	3.37218	-0.61940	3.19671	1.36177	-2.64661	-2.66708	-1.01521	3.06831	-2.80403	-6.26129	12.18562	16.36561	0.00529	0.00277	0.00203	-0.00002
750			7.49000	6.40231	-9.59446	-2.20694	0.48818	-0.43632	0.01143	0.00204	0.02374	-0.00087	-0.00857	-0.00391	1.03360	-3.29842	3.00202	-23.07313	-0.02715	0.28463	-0.02626	-0.00149	-0.00483	0.00140	9.81743	0.89047	16.51427	-0.35078	0.74949	0.20431	-0.01469	0.00210	0.01050	3.54925	-0.82986	3.93445	1.37803	-2.36422	-3.55721	-1.06812	2.63862	-2.51843	-6.25938	12.19602	16.36082	0.00533	0.00279	0.00204	-0.00000
751			7.50000	6.40783	-9.55831	-2.16353	0.48642	-0.43521	0.01101	0.00009	0.02318	-0.00092	-0.00717	-0.00380	1.03068	-3.33025	3.01066	-23.10875	-0.02893	0.28848	-0.02610	-0.00138	-0.00584	0.00175	9.79608	0.88364	16.48829	-0.35119	0.75481	0.20480	-0.01199	0.00351	0.00810	3.49820	-1.12151	4.31036	1.32935	-1.83995	-4.28399	-0.95895	2.13507	-1.88499	-6.26035	12.20279	16.36156	0.00536	0.00281	0.00208	0.00001
752			7.51000	6.41692	-9.52316	-2.11769	0.48329	-0.43386	0.01062	-0.00248	0.02202	-0.00090	-0.00576	-0.00370	1.02830	-3.35717	3.02073	-23.15111	-0.02912	0.29381	-0.02615	-0.00111	-0.00659	0.00197	9.77898	0.87751	16.47053	-0.35365	0.76076	0.20588	-0.00942	0.00379	0.00514	3.32780	-1.42213	4.36347	1.22230	-1.23620	-4.70525	-0.71871	1.63363	-1.12798	-6.26360	12.20617	16.36727	0.00537	0.00285	0.00215	0.00002
753			7.52000	6.42881	-9.48966	-2.07223	0.48069	-0.43423	0.00997	-0.00376	0.02056	-0.00081	-0.00490	-0.00355	1.02621	-3.37867	3.03125	-23.19676	-0.02852	0.29580	-0.02581	-0.00087	-0.00630	0.00199	9.76597	0.87315	16.46106	-0.35539	0.76157	0.20575	-0.00717	0.00249	0.00245	3.09471	-1.52069	4.15952	1.02412	-0.83460	-4.72012	-0.39356	1.20311	-0.48382	-6.26836	12.20695	16.37635	0.00536	0.00289	0.00223	0.00003
754			7.53000	6.44033	-9.45884	-2.03013	0.47828	-0.43671	0.00962	-0.00261	0.01797	-0.00069	-0.00425	-0.00302	1.02533	-3.39698	3.03989	-23.24076	-0.02846	0.29575	-0.02557	-0.00080	-0.00476	0.00176	9.75607	0.87151	16.45770	-0.35417	0.76099	0.20553	-0.00559	-0.00029	0.00082	2.70637	-1.26248	3.70798	0.76782	-0.84558	-4.21959	-0.05393	0.92056	-0.13972	-6.27377	12.20589	16.38746	0.00534	0.00292	0.00230	0.00003
755			7.54000	6.44786	-9.43356	-1.99449	0.47829	-0.43731	0.01042	0.00053	0.01312	-0.00061	-0.00347	-0.00283	1.02486	-3.41531	3.04497	-23.27691	-0.03075	0.29763	-0.02649	-0.00097	-0.00263	0.00135	9.74796	0.87281	16.45649	-0.35179	0.76412	0.20724	-0.00504	-0.00380	0.00076	2.04139	-0.69180	3.06410	0.57163	-1.25106	-3.18020	0.20235	0.84489	-0.21056	-6.27937	12.20354	16.39980	0.00531	0.00294	0.00236	0.00003
756			7.55000	6.44943	-9.41720	-1.96700	0.47765	-0.43485	0.01135	0.00428	0.00664	-0.00049	-0.00337	-0.00308	1.02368	-3.43612	3.04650	-23.29967	-0.03167	0.29987	-0.02773	-0.00121	-0.00068	0.00072	9.73972	0.87641	16.45260	-0.35202	0.76549	0.20881	-0.00567	-0.00733	0.00231	1.17428	-0.01164	2.37935	0.52865	-1.87531	-1.78337	0.32177	0.99154	-0.68526	-6.28512	12.20043	16.41295	0.00525	0.00294	0.00239	0.00003
757			7.56000	6.44534	-9.41067	-1.94709	0.47562	-0.43498	0.01146	0.00767	0.00085	-0.00035	-0.00410	-0.00302	1.02347	-3.46054	3.04580	-23.30671	-0.03039	0.29780	-0.02804	-0.00142	0.00060	0.00005	9.72971	0.88147	16.44213	-0.35261	0.76143	0.20813	-0.00737	-0.01030	0.00474	0.40264	0.58684	1.87394	0.63131	-2.56433	-0.47303	0.32872	1.32906	-1.36566	-6.29117	12.19717	16.42660	0.00519	0.00294	0.00241	0.00003
758			7.57000	6.43675	-9.41100	-1.93149	0.47425	-0.43632	0.01163	0.01063	-0.00215	-0.00031	-0.00507	-0.00271	1.02455	-3.48979	3.04406	-23.30165	-0.02969	0.29453	-0.02833	-0.00170	0.00120	-0.00034	9.71621	0.88727	16.42424	-0.35218	0.75769	0.20722	-0.00995	-0.01221	0.00693	0.03277	1.02241	1.73776	0.80236	-3.24980	0.24213	0.27924	1.80477	-1.95229	-6.29724	12.19384	16.44002	0.00513	0.00293	0.00241	0.00003
759			7.58000	6.42481	-9.41286	-1.91564	0.47516	-0.43871	0.01195	0.01285	-0.00169	-0.00035	-0.00618	-0.00258	1.02658	-3.52529	3.04199	-23.29255	-0.03003	0.29008	-0.02865	-0.00203	0.00117	-0.00038	9.69798	0.89320	16.40121	-0.35151	0.75399	0.20626	-0.01287	-0.01270	0.00805	0.14062	1.25229	1.90313	0.98146	-3.82550	0.22066	0.21841	2.31064	-2.22341	-6.30282	12.18980	16.45291	0.00507	0.00291	0.00240	0.00002
760			7.59000	6.41132	-9.41166	-1.89751	0.47631	-0.44112	0.01203	0.01315	0.00151	-0.00038	-0.00690	-0.00268	1.02902	-3.56648	3.04038	-23.28619	-0.03051	0.28776	-0.02884	-0.00227	0.00048	-0.00024	9.67499	0.89877	16.37691	-0.35247	0.75370	0.20594	-0.01547	-0.01190	0.00804	0.56935	1.21548	1.99894	1.17411	-4.11907	-0.13538	0.15832	2.72294	-2.16897	-6.30729	12.18461	16.46514	0.00502	0.00288	0.00238	0.00001
761			7.60000	6.39905	-9.40495	-1.87972	0.47968	-0.44342	0.01198	0.01128	0.00630	-0.00035	-0.00731	-0.00312	1.03103	-3.60996	3.04065	-23.28308	-0.03194	0.28583	-0.02892	-0.00239	-0.00087	-0.00016	9.64844	0.90352	16.35406	-0.35485	0.75305	0.20567	-0.01712	-0.01009	0.00760	1.13929	0.94187	1.76790	1.41928	-4.05793	-0.31448	0.06426	2.95665	-1.99142	-6.31008	12.17803	16.47604	0.00498	0.00286	0.00235	-0.00000
762			7.61000	6.38961	-9.39172	-1.86545	0.48287	-0.44323	0.01229	0.00916	0.01164	-0.00032	-0.00736	-0.00332	1.03254	-3.65205	3.04428	-23.28001	-0.03483	0.28653	-0.02952	-0.00251	-0.00265	-0.00020	9.62041	0.90681	16.33259	-0.35671	0.75323	0.20614	-0.01736	-0.00782	0.00770	1.77000	0.64380	1.46766	1.71786	-3.80229	-0.25684	-0.10789	2.97747	-1.95852	-6.31087	12.17007	16.48472	0.00496	0.00283	0.00232	-0.00001
763			7.62000	6.38170	-9.37170	-1.85285	0.48449	-0.44364	0.01239	0.00948	0.01654	-0.00037	-0.00704	-0.00344	1.03413	-3.69214	3.05172	-23.27588	-0.03602	0.28845	-0.03012	-0.00254	-0.00440	-0.00021	9.59336	0.90809	16.30986	-0.36069	0.75340	0.20673	-0.01637	-0.00561	0.00882	2.41870	0.57368	1.60456	2.02176	-3.62168	-0.27585	-0.36098	2.80893	-2.21299	-6.30996	12.16137	16.49011	0.00496	0.00280	0.00226	-0.00002
764			7.63000	6.37201	-9.34545	-1.83576	0.48632	-0.44614	0.01235	0.01303	0.02035	-0.00054	-0.00650	-0.00325	1.03469	-3.73256	3.06226	-23.27312	-0.03830	0.28773	-0.03030	-0.00278	-0.00576	-0.00007	9.56920	0.90708	16.28295	-0.36070	0.75113	0.20629	-0.01419	-0.00381	0.01070	3.01993	0.78906	2.38882	2.27268	-3.62560	-0.57949	-0.65213	2.50468	-2.70330	-6.30823	12.15380	16.49190	0.00497	0.00276	0.00221	-0.00001
765			7.64000	6.35823	-9.31420	-1.80832	0.48934	-0.44806	0.01235	0.01832	0.02267	-0.00079	-0.00582	-0.00294	1.03541	-3.77528	3.07479	-23.27460	-0.04280	0.28748	-0.03033	-0.00327	-0.00668	0.00020	9.54920	0.90394	16.25026	-0.35756	0.75121	0.20594	-0.01139	-0.00243	0.01262	3.49425	1.14915	3.60799	2.43044	-3.72259	-1.14164	-0.91693	2.11713	-3.22017	-6.30666	12.14935	16.49032	0.00499	0.00275	0.00219	-0.00000
766			7.65000	6.34006	-9.27969	-1.76813	0.49001	-0.44877	0.01202	0.02353	0.02331	-0.00102	-0.00498	-0.00336	1.03506	-3.82058	3.08833	-23.28249	-0.04330	0.28957	-0.03035	-0.00346	-0.00709	0.00056	9.53381	0.89908	16.21307	-0.36102	0.75299	0.20598	-0.00863	-0.00114	0.01375	3.76589	1.52350	4.87142	2.45173	-3.82161	-1.83338	-1.10538	1.68650	-3.52816	-6.30586	12.14851	16.48581	0.00501	0.00275	0.00219	0.00001
767			7.66000	6.31797	-9.24426	-1.71671	0.49366	-0.44887	0.01159	0.02780	0.02232	-0.00115	-0.00414	-0.00430	1.03359	-3.86797	3.10137	-23.29743	-0.04522	0.29053	-0.03004	-0.00369	-0.00664	0.00088	9.52299	0.89298	16.17452	-0.36386	0.75436	0.20562	-0.00590	-0.00000	0.01351	3.78144	1.85501	5.77633	2.29591	-3.88252	-2.45497	-1.16787	1.23942	-3.48513	-6.30589	12.15048	16.47870	0.00503	0.00277	0.00221	0.00002
768			7.67000	6.29297	-9.21051	-1.65952	0.50160	-0.44825	0.01230	0.03012	0.02003	-0.00125	-0.00328	-0.00507	1.03168	-3.91597	3.11219	-23.31778	-0.05243	0.28978	-0.03037	-0.00418	-0.00538	0.00106	9.51637	0.88662	16.13878	-0.35981	0.75590	0.20587	-0.00323	0.00094	0.01186	3.53526	2.07394	5.94784	1.98474	-3.82842	-2.72528	-1.09060	0.78482	-3.06030	-6.30639	12.15454	16.46917	0.00505	0.00279	0.00225	0.00002
769			7.68000	6.26700	-9.18061	-1.60534	0.50499	-0.44731	0.01273	0.02891	0.01673	-0.00112	-0.00244	-0.00554	1.02907	-3.96167	3.11987	-23.33875	-0.05695	0.28988	-0.03054	-0.00415	-0.00374	0.00095	9.51370	0.88066	16.10962	-0.35705	0.75726	0.20602	-0.00082	0.00155	0.00904	3.02668	2.09418	5.21519	1.59278	-3.56590	-2.43031	-0.88924	0.33559	-2.33342	-6.30704	12.16029	16.45737	0.00505	0.00280	0.00227	0.00003
770			7.69000	6.24283	-9.15691	-1.56276	0.50659	-0.44571	0.01340	0.02429	0.01143	-0.00084	-0.00162	-0.00542	1.02651	-4.00142	3.12446	-23.35456	-0.06211	0.29053	-0.03092	-0.00374	-0.00221	0.00061	9.51450	0.87600	16.08959	-0.35178	0.75902	0.20648	0.00137	0.00156	0.00558	2.15539	1.89674	3.80071	1.20133	-3.03957	-1.64106	-0.58980	-0.09769	-1.45030	-6.30751	12.16673	16.44359	0.00504	0.00281	0.00229	0.00003
771			7.70000	6.22308	-9.14355	-1.53603	0.50888	-0.44496	0.01425	0.01760	0.00276	-0.00047	-0.00093	-0.00526	1.02493	-4.03198	3.12697	-23.36184	-0.06702	0.29065	-0.03148	-0.00293	-0.00106	0.00016	9.51862	0.87322	16.07947	-0.34683	0.76052	0.20724	0.00337	0.00067	0.00187	0.79270	1.56764	2.14201	0.84728	-2.28953	-0.65591	-0.20601	-0.51349	-0.52382	-6.30758	12.17183	16.42859	0.00502	0.00280	0.00228	0.00003
772			7.71000	6.20916	-9.14571	-1.52523	0.51020	-0.44424	0.01487	0.01045	-0.00914	-0.00004	-0.00062	-0.00534	1.02378	-4.05181	3.12822	-23.36057	-0.06932	0.29076	-0.03198	-0.00181	-0.00001	-0.00031	9.52579	0.87329	16.07955	-0.34507	0.76090	0.20792	0.00508	-0.00126	-0.00193	-0.99450	1.25277	0.48213	0.49925	-1.48244	0.34053	0.25833	-0.88052	0.39891	-6.30749	12.17367	16.41361	0.00499	0.00277	0.00224	0.00003
773			7.72000	6.20054	-9.16664	-1.53024	0.50975	-0.44269	0.01575	0.00439	-0.02205	0.00047	-0.00097	-0.00553	1.02190	-4.06136	3.12781	-23.35065	-0.06930	0.28988	-0.03284	-0.00077	0.00156	-0.00088	9.53532	0.87685	16.08963	-0.34502	0.75813	0.20843	0.00633	-0.00375	-0.00560	-2.91489	1.10065	-1.25497	0.11092	-0.85432	1.45312	0.75131	-1.16521	1.27661	-6.30786	12.17175	16.39960	0.00495	0.00273	0.00218	0.00003
774			7.73000	6.19482	-9.20613	-1.55324	0.50758	-0.43914	0.01690	0.00061	-0.03335	0.00110	-0.00159	-0.00560	1.01959	-4.06289	3.12423	-23.32951	-0.06858	0.29031	-0.03409	-0.00006	0.00384	-0.00164	9.54635	0.88398	16.10896	-0.34571	0.75608	0.20950	0.00722	-0.00627	-0.00896	-4.64303	1.20890	-3.15135	-0.29776	-0.55114	2.78414	1.21656	-1.38048	2.06725	-6.30919	12.16667	16.38760	0.00491	0.00268	0.00212	0.00003
775			7.74000	6.18859	-9.26122	-1.59614	0.50425	-0.43573	0.01775	-0.00019	-0.04183	0.00180	-0.00243	-0.00521	1.01705	-4.05932	3.11658	-23.29462	-0.06823	0.28955	-0.03493	0.00028	0.00621	-0.00250	9.55854	0.89435	16.13637	-0.34456	0.75258	0.20984	0.00810	-0.00816	-0.01179	-5.98735	1.60383	-5.04988	-0.62249	-0.55643	4.20075	1.59520	-1.58866	2.73719	-6.31154	12.15987	16.37854	0.00487	0.00264	0.00207	0.00004
776			7.75000	6.17835	-9.32801	-1.65812	0.50247	-0.43549	0.01842	0.00149	-0.04790	0.00245	-0.00326	-0.00456	1.01633	-4.05367	3.10553	-23.24592	-0.06884	0.28661	-0.03536	0.00036	0.00765	-0.00333	9.57232	0.90693	16.17039	-0.34194	0.74835	0.20972	0.00929	-0.00911	-0.01385	-6.92929	2.19378	-6.72300	-0.73447	-0.71681	5.52241	1.84414	-1.84420	3.22997	-6.31448	12.15334	16.37273	0.00484	0.00261	0.00206	0.00003
777			7.76000	6.16246	-9.40295	-1.73624	0.50253	-0.43549	0.01995	0.00375	-0.05171	0.00316	-0.00384	-0.00374	1.01712	-4.04737	3.09369	-23.18464	-0.07215	0.28490	-0.03654	0.00042	0.00760	-0.00420	9.58855	0.92069	16.20869	-0.33674	0.74763	0.21108	0.01078	-0.00954	-0.01495	-7.53173	2.74556	-8.04420	-0.56613	-0.81137	6.69456	1.96228	-2.14191	3.45469	-6.31722	12.14880	16.36941	0.00482	0.00260	0.00206	0.00002
778			7.77000	6.14229	-9.48279	-1.82639	0.49922	-0.43329	0.02127	0.00523	-0.05323	0.00369	-0.00427	-0.00342	1.01771	-4.03985	3.08434	-23.11221	-0.07162	0.28763	-0.03806	0.00051	0.00627	-0.00495	9.60775	0.93487	16.24801	-0.33750	0.75034	0.21350	0.01248	-0.01017	-0.01502	-7.82527	3.07820	-8.82167	-0.19446	-0.74855	7.53377	1.99734	-2.42200	3.38829	-6.31876	12.14630	16.36697	0.00482	0.00261	0.00207	0.00001
779			7.78000	6.11998	-9.56418	-1.92118	0.49612	-0.43053	0.02260	0.00701	-0.05285	0.00391	-0.00464	-0.00334	1.01806	-4.03110	3.07928	-23.03386	-0.07071	0.29142	-0.03966	0.00048	0.00454	-0.00529	9.62966	0.94946	16.28559	-0.33849	0.75431	0.21620	0.01379	-0.01157	-0.01431	-7.79401	3.26946	-8.77480	0.17422	-0.67938	7.67520	2.02033	-2.61416	3.11203	-6.31822	12.14469	16.36362	0.00482	0.00261	0.00207	-0.00001
780			7.79000	6.09541	-9.64381	-2.01112	0.49578	-0.42977	0.02330	0.01062	-0.05094	0.00369	-0.00578	-0.00355	1.01917	-4.02372	3.07729	-22.95821	-0.06973	0.29063	-0.04028	0.00016	0.00343	-0.00496	9.65324	0.96488	16.31985	-0.33798	0.75218	0.21668	0.01425	-0.01365	-0.01303	-7.42307	3.49523	-7.90258	0.36222	-0.80562	7.02802	2.06545	-2.66155	2.72777	-6.31522	12.14285	16.35811	0.00484	0.00261	0.00205	-0.00002
781			7.80000	6.06727	-9.71849	-2.08937	0.49705	-0.42962	0.02295	0.01551	-0.04730	0.00308	-0.00821	-0.00390	1.02333	-4.02089	3.07569	-22.89206	-0.06768	0.28653	-0.03965	-0.00040	0.00312	-0.00412	9.67688	0.98152	16.35007	-0.33825	0.74377	0.21463	0.01372	-0.01548	-0.01138	-6.74818	3.74619	-6.52826	0.37970	-1.12709	5.88257	2.08309	-2.53197	2.30169	-6.31015	12.14060	16.34979	0.00485	0.00259	0.00202	-0.00003
782			7.81000	6.03577	-9.78553	-2.15285	0.49722	-0.43093	0.02259	0.01964	-0.04260	0.00242	-0.01007	-0.00383	1.02950	-4.02413	3.07320	-22.83826	-0.06630	0.28458	-0.03900	-0.00100	0.00300	-0.00323	9.69875	0.99860	16.37574	-0.33719	0.74017	0.21344	0.01207	-0.01611	-0.00948	-5.90842	3.86901	-5.00189	0.36368	-1.49387	4.61259	1.98056	-2.21884	1.84216	-6.30380	12.13866	16.33841	0.00487	0.00258	0.00199	-0.00003
783			7.82000	6.00302	-9.84407	-2.20118	0.49766	-0.43347	0.02251	0.02169	-0.03807	0.00184	-0.01086	-0.00416	1.03391	-4.03308	3.07028	-22.79638	-0.06468	0.28371	-0.03868	-0.00151	0.00258	-0.00251	9.71710	1.01467	16.39604	-0.33775	0.73947	0.21321	0.00955	-0.01506	-0.00727	-5.11944	3.77774	-3.62299	0.42246	-1.80869	3.52493	1.71880	-1.74222	1.34472	-6.29690	12.13815	16.32395	0.00489	0.00256	0.00195	-0.00003
784			7.83000	5.97145	-9.89545	-2.23695	0.49932	-0.43293	0.02258	0.02147	-0.03400	0.00142	-0.01074	-0.00536	1.03564	-4.04682	3.06805	-22.76326	-0.06318	0.28660	-0.03887	-0.00192	0.00181	-0.00208	9.73054	1.02819	16.41031	-0.34249	0.74263	0.21431	0.00634	-0.01264	-0.00478	-4.49422	3.49662	-2.61635	0.59090	-2.08203	2.81552	1.32586	-1.13451	0.81326	-6.28998	12.13931	16.30727	0.00492	0.00256	0.00192	-0.00003
785			7.84000	5.94290	-9.94107	-2.26434	0.49822	-0.43129	0.02236	0.01934	-0.02988	0.00112	-0.00975	-0.00623	1.03570	-4.06462	3.06740	-22.73448	-0.06169	0.29279	-0.03901	-0.00228	0.00072	-0.00194	9.73792	1.03821	16.41792	-0.34766	0.74963	0.21606	0.00256	-0.00958	-0.00192	-3.93026	3.07982	-2.00385	0.87191	-2.35276	2.51548	0.85444	-0.44207	0.21681	-6.28334	12.14158	16.28992	0.00495	0.00256	0.00190	-0.00003
786			7.85000	5.91840	-9.98036	-2.28659	0.49743	-0.43132	0.02269	0.01660	-0.02478	0.00093	-0.00852	-0.00639	1.03640	-4.08617	3.06926	-22.70617	-0.06238	0.29808	-0.03958	-0.00274	-0.00063	-0.00204	9.73885	1.04434	16.41784	-0.34943	0.75617	0.21804	-0.00134	-0.00651	0.00142	-3.24868	2.61257	-1.61447	1.24601	-2.66441	2.52831	0.35197	0.26273	-0.48726	-6.27674	12.14405	16.27349	0.00500	0.00257	0.00190	-0.00003
787			7.86000	5.89765	-10.01140	-2.30477	0.49814	-0.42984	0.02347	0.01454	-0.01881	0.00074	-0.00770	-0.00616	1.03628	-4.11185	3.07401	-22.67578	-0.06604	0.30165	-0.04041	-0.00341	-0.00181	-0.00222	9.73371	1.04667	16.40889	-0.34741	0.75979	0.21944	-0.00479	-0.00403	0.00490	-2.45102	2.20521	-1.22148	1.61034	-3.03974	2.63603	-0.11028	0.90062	-1.23564	-6.26975	12.14642	16.25925	0.00505	0.00260	0.00192	-0.00004
788			7.87000	5.87951	-10.03396	-2.31796	0.49823	-0.42847	0.02419	0.01351	-0.01394	0.00048	-0.00749	-0.00566	1.03508	-4.14206	3.08065	-22.64384	-0.06950	0.30207	-0.04107	-0.00411	-0.00231	-0.00223	9.72353	1.04601	16.39161	-0.34441	0.75833	0.21941	-0.00746	-0.00248	0.00761	-1.76801	1.90804	-0.65903	1.81286	-3.41442	2.53260	-0.44262	1.40535	-1.83219	-6.26200	12.14880	16.24804	0.00511	0.00263	0.00195	-0.00006
789			7.88000	5.86323	-10.05084	-2.32402	0.49745	-0.42860	0.02460	0.01335	-0.01156	0.00015	-0.00749	-0.00516	1.03430	-4.17631	3.08726	-22.61425	-0.07121	0.30123	-0.04147	-0.00461	-0.00201	-0.00190	9.70961	1.04365	16.36906	-0.34389	0.75590	0.21889	-0.00928	-0.00170	0.00874	-1.38183	1.72138	0.07636	1.77861	-3.68868	2.02090	-0.59232	1.73122	-2.07257	-6.25347	12.15133	16.24067	0.00518	0.00266	0.00198	-0.00007
790			7.89000	5.84808	-10.06544	-2.32193	0.49835	-0.42811	0.02518	0.01432	-0.01099	-0.00017	-0.00755	-0.00495	1.03322	-4.21350	3.09212	-22.59182	-0.07358	0.30034	-0.04203	-0.00501	-0.00117	-0.00132	9.69344	1.04083	16.34606	-0.34462	0.75426	0.21877	-0.01007	-0.00132	0.00808	-1.22751	1.69105	0.80852	1.55610	-3.83202	1.18751	-0.56552	1.84368	-1.88828	-6.24473	12.15430	16.23736	0.00524	0.00269	0.00201	-0.00007
791			7.90000	5.83219	-10.07934	-2.31326	0.49753	-0.42563	0.02567	0.01687	-0.01065	-0.00041	-0.00751	-0.00463	1.03044	-4.25249	3.09434	-22.57873	-0.07612	0.30066	-0.04257	-0.00529	-0.00019	-0.00065	9.67689	1.03850	16.32702	-0.34511	0.75354	0.21883	-0.00951	-0.00098	0.00620	-1.10548	1.88245	1.38636	1.26496	-3.86417	0.29962	-0.43620	1.70798	-1.42193	-6.23682	12.15848	16.23769	0.00530	0.00274	0.00206	-0.00007
792			7.91000	5.81301	-10.09208	-2.30025	0.49649	-0.42239	0.02671	0.02121	-0.00942	-0.00062	-0.00732	-0.00408	1.02748	-4.29216	3.09416	-22.57427	-0.07992	0.30172	-0.04357	-0.00554	0.00061	-0.00003	9.66245	1.03685	16.31382	-0.34385	0.75444	0.21973	-0.00754	-0.00048	0.00402	-0.85567	2.28978	1.85074	0.99081	-3.81368	-0.51489	-0.29330	1.33859	-0.89477	-6.23069	12.16445	16.24083	0.00535	0.00278	0.00211	-0.00005
793			7.92000	5.78842	-10.10207	-2.28370	0.49572	-0.41887	0.02758	0.02645	-0.00696	-0.00083	-0.00751	-0.00380	1.02500	-4.33188	3.09207	-22.57786	-0.08287	0.30193	-0.04436	-0.00561	0.00117	0.00060	9.65214	1.03570	16.30623	-0.34363	0.75384	0.22019	-0.00463	0.00016	0.00202	-0.42704	2.78623	2.29251	0.74426	-3.67176	-1.28488	-0.17622	0.81230	-0.42809	-6.22727	12.17198	16.24596	0.00539	0.00282	0.00216	-0.00003
794			7.93000	5.75830	-10.10758	-2.26360	0.49724	-0.41794	0.02836	0.03049	-0.00367	-0.00101	-0.00806	-0.00356	1.02428	-4.37054	3.08857	-22.58938	-0.08654	0.29889	-0.04471	-0.00544	0.00129	0.00115	9.64719	1.03485	16.30347	-0.34125	0.75091	0.21982	-0.00142	0.00070	0.00032	0.10002	3.13013	2.63843	0.53932	-3.34604	-1.92994	-0.07724	0.24344	-0.04203	-6.22686	12.17987	16.25244	0.00541	0.00286	0.00220	-0.00001
795			7.94000	5.72558	-10.10800	-2.24138	0.49888	-0.41781	0.02928	0.03071	-0.00059	-0.00109	-0.00839	-0.00298	1.02496	-4.40551	3.08488	-22.60689	-0.09177	0.29671	-0.04502	-0.00481	0.00070	0.00140	9.64739	1.03437	16.30476	-0.33517	0.75122	0.22002	0.00148	0.00075	-0.00085	0.52724	3.08515	2.68212	0.43508	-2.71024	-2.15672	0.01479	-0.27199	0.20509	-6.22908	12.18675	16.25968	0.00540	0.00288	0.00225	0.00002
796			7.95000	5.69535	-10.10494	-2.22034	0.49930	-0.41702	0.02985	0.02612	0.00123	-0.00099	-0.00846	-0.00242	1.02531	-4.43248	3.08314	-22.62465	-0.09626	0.29630	-0.04510	-0.00343	-0.00073	0.00119	9.65217	1.03446	16.30802	-0.32890	0.75385	0.22043	0.00370	0.00016	-0.00119	0.69241	2.58179	2.34477	0.47281	-1.74120	-1.78834	0.08515	-0.66741	0.24149	-6.23362	12.19160	16.26692	0.00537	0.00290	0.00228	0.00004
797			7.96000	5.67232	-10.10085	-2.20322	0.49939	-0.41710	0.02965	0.01830	0.00187	-0.00081	-0.00849	-0.00245	1.02590	-4.44792	3.08538	-22.63724	-0.09721	0.29637	-0.04471	-0.00153	-0.00265	0.00071	9.66016	1.03516	16.31091	-0.32735	0.75617	0.22039	0.00490	-0.00114	-0.00084	0.64190	1.75421	1.84575	0.59888	-0.61346	-1.08482	0.15025	-0.87068	0.10579	-6.24033	12.19422	16.27349	0.00532	0.00290	0.00230	0.00006
798			7.97000	5.65880	-10.09674	-2.18939	0.50014	-0.41671	0.02917	0.01003	0.00222	-0.00072	-0.00859	-0.00278	1.02692	-4.45153	3.09193	-22.64372	-0.09689	0.29732	-0.04425	0.00019	-0.00444	0.00037	9.66927	1.03689	16.31204	-0.32767	0.75870	0.22032	0.00493	-0.00317	-0.00029	0.56476	0.84289	1.54942	0.71155	0.40756	-0.54639	0.25101	-0.85847	-0.07777	-6.24900	12.19499	16.27872	0.00526	0.00288	0.00231	0.00008
799			7.98000	5.65426	-10.09196	-2.17513	0.50347	-0.41790	0.02897	0.00428	0.00319	-0.00086	-0.00882	-0.00360	1.03009	-4.44621	3.10171	-22.64804	-0.09524	0.29791	-0.04419	0.00119	-0.00562	0.00035	9.67739	1.04014	16.31158	-0.33142	0.75993	0.22063	0.00392	-0.00576	0.00031	0.64130	0.13078	1.70250	0.76108	1.04411	-0.47020	0.38706	-0.65666	-0.27003	-6.25897	12.19460	16.28252	0.00520	0.00286	0.00230	0.00009
800			7.99000	5.65494	-10.08468	-2.15585	0.50779	-0.41983	0.02832	0.00321	0.00544	-0.00117	-0.00890	-0.00485	1.03308	-4.43777	3.11275	-22.65454	-0.09234	0.29845	-0.04381	0.00111	-0.00587	0.00059	9.68287	1.04518	16.30898	-0.33796	0.76014	0.22063	0.00215	-0.00848	0.00132	0.98693	-0.14152	2.30737	0.76738	1.06307	-0.78710	0.49998	-0.31800	-0.55445	-6.26914	12.19353	16.28528	0.00514	0.00283	0.00228	0.00008
801			8.00000	5.65516	-10.07252	-2.12862	0.51106	-0.42178	0.02757	0.00673	0.00915	-0.00153	-0.00845	-0.00568	1.03453	-4.43335	3.12299	-22.66517	-0.09123	0.29951	-0.04318	0.00007	-0.00526	0.00083	9.68484	1.05158	16.30267	-0.34085	0.76191	0.22062	-0.00026	-0.01060	0.00306	1.60103	0.04641	3.11466	0.78249	0.44472	-1.18641	0.50942	0.12926	-0.99733	-6.27839	12.19181	16.28734	0.00510	0.00281	0.00227	0.00007
802			8.01000	5.65068	-10.05367	-2.09392	0.51391	-0.42416	0.02699	0.01212	0.01392	-0.00179	-0.00774	-0.00642	1.03511	-4.43822	3.13111	-22.67801	-0.09093	0.30024	-0.04261	-0.00154	-0.00405	0.00081	9.68233	1.05822	16.29061	-0.34257	0.76388	0.22065	-0.00343	-0.01174	0.00557	2.35788	0.45503	3.74821	0.83869	-0.58640	-1.29811	0.38633	0.71137	-1.59269	-6.28602	12.18893	16.28880	0.00507	0.00280	0.00226	0.00006
803			8.02000	5.64089	-10.02762	-2.05553	0.51833	-0.42555	0.02649	0.01557	0.01884	-0.00184	-0.00717	-0.00734	1.03474	-4.45401	3.13670	-22.68819	-0.09230	0.29979	-0.04200	-0.00315	-0.00267	0.00044	9.67396	1.06407	16.27121	-0.34337	0.76411	0.22015	-0.00744	-0.01194	0.00852	3.06868	0.71399	3.91972	0.93162	-1.65060	-0.91652	0.16026	1.43991	-2.27182	-6.29158	12.18399	16.28932	0.00505	0.00280	0.00226	0.00004
804			8.03000	5.62941	-9.99535	-2.01841	0.52228	-0.42522	0.02685	0.01406	0.02281	-0.00175	-0.00647	-0.00796	1.03416	-4.47800	3.14035	-22.69067	-0.09550	0.30091	-0.04235	-0.00426	-0.00170	-0.00021	9.65837	1.06842	16.24387	-0.34257	0.76676	0.22082	-0.01183	-0.01139	0.01156	3.55497	0.52710	3.57748	1.04575	-2.36690	-0.12153	-0.12446	2.23584	-2.93643	-6.29536	12.17663	16.28928	0.00504	0.00279	0.00226	0.00003
805			8.04000	5.62204	-9.95913	-1.98634	0.52086	-0.42578	0.02686	0.00787	0.02525	-0.00153	-0.00552	-0.00818	1.03247	-4.50484	3.14357	-22.68315	-0.09487	0.30286	-0.04269	-0.00442	-0.00146	-0.00086	9.63554	1.07079	16.20920	-0.34536	0.76922	0.22137	-0.01572	-0.00965	0.01430	3.75164	-0.09012	2.97933	1.16201	-2.58261	0.73471	-0.46791	2.91618	-3.50713	-6.29823	12.16752	16.28921	0.00502	0.00277	0.00225	0.00003
806			8.05000	5.62234	-9.92133	-1.95916	0.52005	-0.42655	0.02709	0.00118	0.02612	-0.00143	-0.00482	-0.00830	1.03031	-4.53019	3.14768	-22.66795	-0.09414	0.30317	-0.04330	-0.00415	-0.00165	-0.00121	9.60762	1.07020	16.16845	-0.34889	0.76848	0.22152	-0.01793	-0.00660	0.01648	3.74978	-0.78036	2.60611	1.21986	-2.47818	1.18466	-0.85761	3.29025	-3.93953	-6.30126	12.15854	16.28954	0.00500	0.00274	0.00221	0.00003
807			8.06000	5.62876	-9.88337	-1.93225	0.52148	-0.42543	0.02768	-0.00152	0.02563	-0.00160	-0.00447	-0.00835	1.02847	-4.55361	3.15231	-22.65169	-0.09547	0.30347	-0.04426	-0.00410	-0.00162	-0.00100	9.57826	1.06626	16.12348	-0.35145	0.76720	0.22185	-0.01775	-0.00276	0.01788	3.68227	-1.11939	2.85381	1.15192	-2.38901	0.89834	-1.23985	3.26131	-4.19226	-6.30505	12.15182	16.29099	0.00497	0.00269	0.00215	0.00003
808			8.07000	5.63601	-9.84612	-1.89898	0.51979	-0.42491	0.02771	0.00152	0.02393	-0.00202	-0.00446	-0.00804	1.02716	-4.57802	3.15586	-22.64249	-0.09457	0.30319	-0.04469	-0.00441	-0.00105	-0.00021	9.55145	1.05890	16.07667	-0.35539	0.76441	0.22136	-0.01552	0.00099	0.01827	3.57736	-0.92259	3.78039	0.95037	-2.51465	-0.12725	-1.54062	2.87300	-4.24202	-6.30941	12.14864	16.29450	0.00494	0.00267	0.00212	0.00003
809			8.08000	5.63876	-9.81094	-1.85418	0.51747	-0.42689	0.02718	0.00875	0.02096	-0.00254	-0.00489	-0.00726	1.02751	-4.60673	3.15669	-22.64654	-0.09361	0.29995	-0.04423	-0.00503	-0.00017	0.00091	9.52993	1.04911	16.03046	-0.35742	0.75919	0.21947	-0.01174	0.00372	0.01747	3.37012	-0.30199	5.09904	0.68352	-2.80564	-1.59920	-1.68581	2.23621	-4.07130	-6.31353	12.14864	16.30063	0.00491	0.00266	0.00211	0.00002
810			8.09000	5.63408	-9.77963	-1.79657	0.51771	-0.42887	0.02771	0.01697	0.01680	-0.00307	-0.00530	-0.00625	1.02737	-4.64095	3.15459	-22.66618	-0.09670	0.29474	-0.04427	-0.00582	0.00031	0.00198	9.51543	1.03826	15.98763	-0.35350	0.75380	0.21802	-0.00685	0.00523	0.01574	3.00952	0.46997	6.28996	0.48554	-3.04408	-2.99290	-1.66532	1.42999	-3.69850	-6.31665	12.15048	16.30935	0.00489	0.00266	0.00212	0.00000
811			8.10000	5.62220	-9.75380	-1.73047	0.51817	-0.43024	0.02816	0.02307	0.01181	-0.00329	-0.00507	-0.00542	1.02628	-4.67853	3.15134	-22.69755	-0.10099	0.29153	-0.04415	-0.00619	-0.00013	0.00252	9.50917	1.02760	15.95018	-0.34830	0.75283	0.21735	-0.00143	0.00579	0.01353	2.45962	1.13851	6.81162	0.47465	-3.00712	-3.70592	-1.52964	0.51108	-3.21901	-6.31843	12.15261	16.31927	0.00489	0.00268	0.00214	-0.00001
812			8.11000	5.60543	-9.73523	-1.66457	0.51874	-0.43143	0.02834	0.02594	0.00601	-0.00309	-0.00416	-0.00519	1.02504	-4.71476	3.14977	-22.73145	-0.10387	0.29147	-0.04403	-0.00575	-0.00130	0.00237	9.51196	1.01779	15.91875	-0.34681	0.75618	0.21779	0.00413	0.00564	0.01138	1.69629	1.60868	6.51121	0.62809	-2.63894	-3.50650	-1.34053	-0.44885	-2.75911	-6.31915	12.15405	16.32852	0.00491	0.00270	0.00217	-0.00001
813			8.12000	5.58597	-9.72570	-1.60592	0.51944	-0.43183	0.02881	0.02671	-0.00035	-0.00270	-0.00327	-0.00505	1.02415	-4.74540	3.15135	-22.75957	-0.10642	0.29235	-0.04426	-0.00479	-0.00225	0.00184	9.52384	1.00927	15.89253	-0.34550	0.75953	0.21865	0.00913	0.00443	0.00953	0.79551	1.93733	5.75468	0.75072	-2.09117	-2.75318	-1.09853	-1.31569	-2.38856	-6.31922	12.15480	16.33471	0.00493	0.00273	0.00220	-0.00001
814			8.13000	5.56483	-9.72571	-1.55607	0.51972	-0.43063	0.02968	0.02675	-0.00648	-0.00231	-0.00279	-0.00483	1.02259	-4.76897	3.15462	-22.77973	-0.10916	0.29275	-0.04481	-0.00371	-0.00202	0.00129	9.54310	1.00293	15.87058	-0.34214	0.76061	0.21935	0.01266	0.00168	0.00791	-0.08814	2.19320	4.94789	0.64795	-1.57565	-1.93713	-0.76796	-1.94890	-2.09612	-6.31895	12.15543	16.33625	0.00496	0.00275	0.00223	-0.00000
815			8.14000	5.54249	-9.73423	-1.51421	0.52005	-0.42969	0.03064	0.02612	-0.01131	-0.00189	-0.00258	-0.00488	1.02184	-4.78614	3.15651	-22.79313	-0.11069	0.29319	-0.04548	-0.00267	-0.00049	0.00079	9.56695	0.99992	15.85219	-0.34003	0.76186	0.22034	0.01437	-0.00251	0.00647	-0.81327	2.35971	4.10897	0.30977	-1.18917	-1.17941	-0.34883	-2.27179	-1.85490	-6.31856	12.15645	16.33316	0.00499	0.00278	0.00226	0.00001
816			8.15000	5.51988	-9.74889	-1.48155	0.52072	-0.42778	0.03151	0.02401	-0.01378	-0.00139	-0.00249	-0.00514	1.02183	-4.79768	3.15488	-22.79972	-0.11199	0.29504	-0.04619	-0.00165	0.00160	0.00026	9.59211	1.00107	15.83679	-0.33896	0.76506	0.22183	0.01442	-0.00727	0.00524	-1.26289	2.34798	3.11255	-0.11988	-0.86131	-0.40080	0.09004	-2.30648	-1.65722	-6.31826	12.15816	16.32654	0.00502	0.00280	0.00229	0.00001
817			8.16000	5.49891	-9.76611	-1.45949	0.52005	-0.42553	0.03278	0.01935	-0.01344	-0.00087	-0.00311	-0.00543	1.02152	-4.80338	3.14977	-22.79909	-0.11133	0.29469	-0.04728	-0.00044	0.00313	-0.00025	9.61622	1.00614	15.82367	-0.33918	0.76310	0.22274	0.01332	-0.01144	0.00422	-1.37964	2.02428	2.03120	-0.47463	-0.41882	0.33321	0.47226	-2.13274	-1.48454	-6.31815	12.16076	16.31769	0.00504	0.00281	0.00230	0.00002
818			8.17000	5.48305	-9.78202	-1.44735	0.52093	-0.42469	0.03423	0.01139	-0.01078	-0.00039	-0.00435	-0.00547	1.02203	-4.80184	3.14325	-22.79272	-0.11148	0.29071	-0.04825	0.00118	0.00314	-0.00065	9.63753	1.01437	15.81252	-0.33732	0.75626	0.22258	0.01151	-0.01411	0.00333	-1.21651	1.27734	1.00199	-0.63418	0.32445	0.91651	0.74398	-1.85245	-1.30863	-6.31833	12.16436	16.30731	0.00506	0.00281	0.00230	0.00002
819			8.18000	5.47658	-9.79381	-1.44343	0.52352	-0.42506	0.03525	0.00032	-0.00685	0.00003	-0.00538	-0.00502	1.02436	-4.79038	3.13873	-22.78261	-0.11401	0.28718	-0.04865	0.00338	0.00137	-0.00095	9.65568	1.02436	15.80321	-0.33239	0.75245	0.22236	0.00972	-0.01504	0.00255	-0.91259	0.15051	0.04945	-0.54396	1.43066	1.36809	0.87870	-1.58846	-1.12105	-6.31863	12.16907	16.29618	0.00506	0.00280	0.00228	0.00002
820			8.19000	5.48247	-9.80052	-1.44665	0.52503	-0.42570	0.03585	-0.01226	-0.00276	0.00045	-0.00630	-0.00475	1.02721	-4.76662	3.13966	-22.76993	-0.11411	0.28532	-0.04893	0.00590	-0.00175	-0.00125	9.67134	1.03475	15.79571	-0.33104	0.75022	0.22242	0.00870	-0.01453	0.00189	-0.60445	-1.13673	-0.89400	-0.23070	2.77797	1.80604	0.89795	-1.43406	-0.93397	-6.31867	12.17463	16.28542	0.00507	0.00278	0.00224	0.00002
821			8.20000	5.50097	-9.80259	-1.45738	0.52446	-0.42592	0.03586	-0.02408	0.00059	0.00092	-0.00689	-0.00498	1.02967	-4.72956	3.14818	-22.75406	-0.11030	0.28643	-0.04915	0.00812	-0.00546	-0.00160	9.68603	1.04459	15.78987	-0.33535	0.75067	0.22303	0.00865	-0.01320	0.00117	-0.39330	-2.32008	-1.88496	0.20423	4.14054	2.29287	0.85941	-1.42401	-0.72430	-6.31823	12.18014	16.27654	0.00506	0.00276	0.00219	0.00001
822			8.21000	5.52999	-9.80177	-1.47653	0.52555	-0.42601	0.03583	-0.03298	0.00211	0.00141	-0.00702	-0.00506	1.03156	-4.68036	3.16452	-22.73451	-0.10867	0.28831	-0.04928	0.00987	-0.00875	-0.00188	9.70107	1.05360	15.78637	-0.33632	0.75330	0.22383	0.00918	-0.01158	0.00006	-0.38354	-3.14891	-2.82835	0.60565	5.23272	2.67110	0.82827	-1.53645	-0.42086	-6.31696	12.18432	16.27085	0.00505	0.00273	0.00215	-0.00001
823			8.22000	5.56505	-9.80128	-1.50337	0.52721	-0.42779	0.03558	-0.03647	0.00090	0.00174	-0.00695	-0.00495	1.03334	-4.62322	3.18642	-22.71329	-0.10730	0.28889	-0.04909	0.01055	-0.01063	-0.00180	9.71738	1.06190	15.78660	-0.33591	0.75419	0.22400	0.01003	-0.00966	-0.00145	-0.64101	-3.39047	-3.42003	0.83135	5.75459	2.61019	0.80975	-1.71730	-0.02174	-6.31416	12.18524	16.26864	0.00505	0.00271	0.00210	-0.00003
824			8.23000	5.59956	-9.80482	-1.53349	0.53027	-0.42938	0.03515	-0.03337	-0.00274	0.00180	-0.00664	-0.00514	1.03487	-4.56553	3.20996	-22.69590	-0.10647	0.29013	-0.04878	0.00994	-0.01082	-0.00126	9.73521	1.06933	15.79121	-0.33611	0.75573	0.22430	0.01087	-0.00737	-0.00280	-1.08599	-2.96175	-3.43999	0.84123	5.55158	1.95957	0.75095	-1.89011	0.34656	-6.30908	12.18160	16.26891	0.00506	0.00269	0.00205	-0.00006
825			8.24000	5.62716	-9.81428	-1.56205	0.53382	-0.43125	0.03426	-0.02559	-0.00702	0.00168	-0.00641	-0.00588	1.03607	-4.51482	3.23141	-22.68703	-0.10467	0.29081	-0.04802	0.00823	-0.00966	-0.00053	9.75422	1.07533	15.79881	-0.33843	0.75637	0.22416	0.01138	-0.00484	-0.00337	-1.52226	-2.08196	-3.09989	0.71305	4.77160	1.03123	0.61495	-1.97931	0.54023	-6.30171	12.17362	16.26949	0.00510	0.00266	0.00200	-0.00007
826			8.25000	5.64516	-9.82887	-1.58822	0.53551	-0.43181	0.03368	-0.01729	-0.01004	0.00161	-0.00636	-0.00675	1.03580	-4.47485	3.24893	-22.68627	-0.10240	0.29151	-0.04759	0.00630	-0.00787	-0.00006	9.77344	1.07947	15.80697	-0.34077	0.75579	0.22411	0.01122	-0.00261	-0.00280	-1.79546	-1.17230	-2.84071	0.54885	3.79102	0.38610	0.40936	-1.93232	0.45773	-6.29262	12.16296	16.26756	0.00515	0.00265	0.00196	-0.00008
827			8.26000	5.65518	-9.84618	-1.61460	0.53628	-0.42981	0.03357	-0.01174	-0.01106	0.00167	-0.00637	-0.00728	1.03454	-4.44437	3.26236	-22.68797	-0.10222	0.29336	-0.04761	0.00492	-0.00601	-0.00004	9.79169	1.08166	15.81225	-0.34030	0.75627	0.22454	0.01038	-0.00108	-0.00100	-1.86828	-0.55471	-2.83531	0.39173	2.95514	0.29515	0.15590	-1.76004	0.06953	-6.28283	12.15169	16.26177	0.00520	0.00263	0.00193	-0.00007
828			8.27000	5.66091	-9.86382	-1.64273	0.53842	-0.42853	0.03358	-0.00920	-0.01040	0.00167	-0.00650	-0.00759	1.03437	-4.41978	3.27239	-22.68716	-0.10335	0.29413	-0.04764	0.00406	-0.00431	-0.00020	9.80830	1.08196	15.81173	-0.33894	0.75585	0.22472	0.00904	0.00000	0.00159	-1.74951	-0.29602	-2.79581	0.23550	2.36243	0.44987	-0.12795	-1.49071	-0.51118	-6.27331	12.14174	16.25215	0.00523	0.00262	0.00192	-0.00006
829			8.28000	5.66540	-9.87946	-1.66922	0.54050	-0.43002	0.03316	-0.00798	-0.00846	0.00131	-0.00684	-0.00780	1.03435	-4.39911	3.27949	-22.68455	-0.10303	0.29136	-0.04714	0.00332	-0.00290	-0.00005	9.82241	1.08028	15.80428	-0.33869	0.75077	0.22343	0.00726	0.00114	0.00415	-1.42177	-0.30000	-2.23036	0.06093	1.91604	0.25396	-0.41581	-1.14143	-1.08327	-6.26476	12.13448	16.24048	0.00526	0.00262	0.00191	-0.00005
830			8.29000	5.67040	-9.89071	-1.68609	0.54193	-0.43141	0.03309	-0.00694	-0.00544	0.00053	-0.00704	-0.00798	1.03370	-4.38283	3.28387	-22.68677	-0.10256	0.28852	-0.04701	0.00251	-0.00194	0.00059	9.83326	1.07662	15.79105	-0.33863	0.74555	0.22245	0.00519	0.00254	0.00624	-0.88875	-0.47477	-0.93359	-0.11318	1.52141	-0.55566	-0.68892	-0.75217	-1.53445	-6.25759	12.13072	16.22902	0.00529	0.00262	0.00191	-0.00004
831			8.30000	5.67717	-9.89564	-1.68614	0.54302	-0.43193	0.03279	-0.00606	-0.00139	-0.00054	-0.00694	-0.00825	1.03289	-4.37189	3.28607	-22.69950	-0.10227	0.28768	-0.04676	0.00170	-0.00150	0.00152	9.84057	1.07094	15.77326	-0.33948	0.74410	0.22207	0.00320	0.00423	0.00791	-0.18034	-0.77215	0.83895	-0.24363	1.18257	-1.73520	-0.94795	-0.38340	-1.87391	-6.25211	12.13101	16.21930	0.00531	0.00262	0.00192	-0.00003
832			8.31000	5.68652	-9.89250	-1.66666	0.54484	-0.43230	0.03279	-0.00535	0.00428	-0.00171	-0.00640	-0.00840	1.03087	-4.36594	3.28697	-22.72446	-0.10367	0.28708	-0.04667	0.00105	-0.00144	0.00256	9.84479	1.06324	15.75197	-0.33873	0.74527	0.22225	0.00175	0.00627	0.00912	0.75301	-1.14462	2.77076	-0.34026	0.95327	-3.04271	-1.19517	-0.11948	-2.09995	-6.24806	12.13500	16.21184	0.00532	0.00264	0.00194	-0.00002
833			8.32000	5.69858	-9.87843	-1.62696	0.54494	-0.43285	0.03296	-0.00483	0.01248	-0.00293	-0.00577	-0.00827	1.02892	-4.36395	3.28703	-22.76267	-0.10440	0.28686	-0.04678	0.00067	-0.00159	0.00371	9.84731	1.05340	15.72855	-0.33830	0.74767	0.22277	0.00116	0.00863	0.00974	2.01885	-1.58836	4.72842	-0.46300	0.90528	-4.45534	-1.41370	-0.01403	-2.18046	-6.24489	12.14135	16.20663	0.00532	0.00266	0.00196	-0.00002
834			8.33000	5.71376	-9.84950	-1.56705	0.54514	-0.43192	0.03345	-0.00595	0.02279	-0.00409	-0.00551	-0.00788	1.02649	-4.36379	3.28638	-22.81570	-0.10674	0.28590	-0.04699	0.00088	-0.00187	0.00482	9.84959	1.04163	15.70485	-0.33456	0.74919	0.22307	0.00127	0.01099	0.00968	3.52816	-2.20041	6.43594	-0.63213	1.15475	-5.75752	-1.57822	-0.04143	-2.10785	-6.24187	12.14810	16.20284	0.00532	0.00267	0.00198	-0.00002
835			8.34000	5.73425	-9.80429	-1.49143	0.54562	-0.43185	0.03297	-0.01101	0.03283	-0.00472	-0.00558	-0.00734	1.02462	-4.36128	3.28555	-22.88060	-0.10925	0.28316	-0.04604	0.00196	-0.00232	0.00531	9.85250	1.02832	15.68243	-0.32886	0.74904	0.22184	0.00160	0.01283	0.00904	4.87902	-3.08729	7.37057	-0.79661	1.78439	-6.41121	-1.66385	-0.11781	-1.92444	-6.23872	12.15406	16.19943	0.00530	0.00269	0.00199	-0.00002
836			8.35000	5.76358	-9.74643	-1.41015	0.54535	-0.43308	0.03188	-0.02039	0.04020	-0.00464	-0.00575	-0.00674	1.02388	-4.35089	3.28571	-22.94839	-0.11004	0.27998	-0.04457	0.00381	-0.00290	0.00496	9.85592	1.01431	15.66222	-0.32429	0.74768	0.21994	0.00167	0.01348	0.00811	5.70944	-4.19176	7.23250	-0.89997	2.70837	-6.06425	-1.64396	-0.15361	-1.70155	-6.23595	12.15911	16.19577	0.00529	0.00270	0.00201	-0.00001
837			8.36000	5.80378	-9.68171	-1.33383	0.54534	-0.43621	0.03077	-0.03131	0.04441	-0.00405	-0.00616	-0.00623	1.02468	-4.32897	3.28774	-23.00884	-0.10842	0.27516	-0.04322	0.00572	-0.00329	0.00397	9.85907	1.00073	15.64431	-0.32264	0.74213	0.21751	0.00112	0.01272	0.00724	5.99073	-5.23484	6.19265	-0.92639	3.61342	-4.83256	-1.53106	-0.07246	-1.51280	-6.23453	12.16376	16.19220	0.00527	0.00270	0.00202	0.00000
838			8.37000	5.85296	-9.61512	-1.27001	0.54559	-0.44047	0.03033	-0.03930	0.04543	-0.00327	-0.00607	-0.00576	1.02720	-4.29649	3.29144	-23.05447	-0.10560	0.27228	-0.04287	0.00681	-0.00326	0.00275	9.86048	0.98842	15.62802	-0.32405	0.73859	0.21660	-0.00029	0.01128	0.00664	5.82979	-5.82663	4.72069	-0.87050	4.09265	-3.18701	-1.38291	0.16834	-1.38348	-6.23551	12.16865	16.19048	0.00524	0.00270	0.00202	0.00002
839			8.38000	5.90515	-9.55153	-1.22122	0.54515	-0.44585	0.02966	-0.04039	0.04290	-0.00252	-0.00503	-0.00541	1.02917	-4.25935	3.29592	-23.08338	-0.10159	0.27152	-0.04262	0.00643	-0.00278	0.00168	9.85857	0.97747	15.61268	-0.32842	0.73773	0.21639	-0.00247	0.00980	0.00636	5.30165	-5.66386	3.44764	-0.73871	3.85778	-1.79137	-1.25318	0.54275	-1.31737	-6.23949	12.17377	16.19273	0.00521	0.00269	0.00203	0.00004
840			8.39000	5.95226	-9.49545	-1.18338	0.54554	-0.44615	0.02884	-0.03336	0.03695	-0.00206	-0.00324	-0.00569	1.02781	-4.22655	3.29979	-23.10055	-0.09940	0.27532	-0.04250	0.00477	-0.00190	0.00114	9.85239	0.96766	15.59744	-0.33379	0.74144	0.21713	-0.00506	0.00834	0.00647	4.57623	-4.71395	2.90505	-0.58053	2.88993	-1.18216	-1.15072	0.98464	-1.33813	-6.24652	12.17891	16.20019	0.00515	0.00270	0.00205	0.00006
841			8.40000	5.98722	-9.44863	-1.14850	0.54632	-0.44586	0.02860	-0.02040	0.03023	-0.00196	-0.00112	-0.00633	1.02477	-4.20619	3.30153	-23.11476	-0.09838	0.27985	-0.04289	0.00228	-0.00060	0.00115	9.84173	0.95893	15.58125	-0.33806	0.74756	0.21874	-0.00759	0.00661	0.00688	3.89940	-3.25059	3.06042	-0.46089	1.45816	-1.33873	-1.04994	1.41264	-1.43455	-6.25571	12.18348	16.21152	0.00508	0.00271	0.00211	0.00006
842			8.41000	6.00673	-9.40998	-1.11228	0.54609	-0.44338	0.02867	-0.00621	0.02413	-0.00194	0.00033	-0.00718	1.02103	-4.20174	3.30000	-23.13136	-0.09757	0.28438	-0.04347	-0.00031	0.00107	0.00136	9.82723	0.95151	15.56367	-0.34134	0.75375	0.22036	-0.00988	0.00475	0.00711	3.34272	-1.69448	3.32652	-0.42089	-0.05510	-1.76002	-0.92771	1.79212	-1.49401	-6.26561	12.18683	16.22346	0.00501	0.00273	0.00218	0.00006
843			8.42000	6.01193	-9.37852	-1.07712	0.54645	-0.44256	0.02848	0.00518	0.01888	-0.00174	0.00047	-0.00772	1.01935	-4.21191	3.29461	-23.15018	-0.09679	0.28418	-0.04340	-0.00246	0.00284	0.00149	9.80914	0.94550	15.54602	-0.34282	0.75384	0.21999	-0.01198	0.00326	0.00670	2.80960	-0.38094	3.23232	-0.45120	-1.35214	-2.06791	-0.78763	2.12910	-1.40180	-6.27465	12.18837	16.23230	0.00495	0.00274	0.00224	0.00006
844			8.43000	6.00650	-9.35404	-1.04701	0.54828	-0.44260	0.02858	0.01297	0.01475	-0.00147	-0.00045	-0.00760	1.02023	-4.23307	3.28569	-23.16976	-0.09788	0.28032	-0.04323	-0.00408	0.00417	0.00162	9.78773	0.94069	15.53011	-0.34098	0.74874	0.21841	-0.01351	0.00236	0.00582	2.34461	0.57288	2.88734	-0.49842	-2.30484	-2.34029	-0.65608	2.38036	-1.19312	-6.28156	12.18814	16.23572	0.00491	0.00276	0.00229	0.00005
845			8.44000	5.99382	-9.33437	-1.02178	0.55173	-0.44391	0.02939	0.01857	0.01265	-0.00131	-0.00185	-0.00705	1.02309	-4.26210	3.27443	-23.19173	-0.10061	0.27427	-0.04348	-0.00534	0.00474	0.00191	9.76421	0.93675	15.51653	-0.33695	0.74131	0.21682	-0.01387	0.00190	0.00502	2.11634	1.23479	2.63146	-0.51321	-2.92882	-2.77553	-0.56131	2.45332	-1.00612	-6.28590	12.18678	16.23377	0.00489	0.00278	0.00233	0.00003
846			8.45000	5.97573	-9.31622	-0.99891	0.55426	-0.44608	0.02991	0.02258	0.01203	-0.00120	-0.00316	-0.00649	1.02546	-4.29671	3.26219	-23.21845	-0.10267	0.26780	-0.04340	-0.00610	0.00458	0.00221	9.74097	0.93330	15.50446	-0.33340	0.73397	0.21496	-0.01271	0.00166	0.00464	2.06314	1.68698	2.45001	-0.46856	-3.22843	-3.22262	-0.51647	2.27260	-0.94037	-6.28753	12.18516	16.22821	0.00490	0.00280	0.00236	0.00001
847			8.46000	5.95410	-9.29885	-0.97879	0.55470	-0.44710	0.03016	0.02404	0.01103	-0.00098	-0.00394	-0.00630	1.02673	-4.33337	3.25052	-23.24848	-0.10296	0.26457	-0.04334	-0.00602	0.00387	0.00231	9.72091	0.93001	15.49262	-0.33314	0.73104	0.21406	-0.01009	0.00156	0.00459	1.91338	1.92541	2.05625	-0.36948	-3.12501	-3.36809	-0.50653	1.82418	-0.97482	-6.28675	12.18377	16.22120	0.00492	0.00281	0.00236	-0.00000
848			8.47000	5.93163	-9.28425	-0.96454	0.55498	-0.44588	0.03081	0.02260	0.00879	-0.00063	-0.00404	-0.00619	1.02648	-4.36708	3.24084	-23.27817	-0.10471	0.26440	-0.04380	-0.00525	0.00275	0.00226	9.70666	0.92675	15.48065	-0.33191	0.73259	0.21450	-0.00635	0.00142	0.00449	1.54979	1.93295	1.39824	-0.24951	-2.60978	-3.23068	-0.48528	1.18510	-1.00532	-6.28431	12.18292	16.21438	0.00494	0.00281	0.00235	-0.00001
849			8.48000	5.91088	-9.27395	-0.95751	0.55645	-0.44526	0.03089	0.01935	0.00617	-0.00026	-0.00385	-0.00632	1.02701	-4.39406	3.23413	-23.30654	-0.10628	0.26498	-0.04377	-0.00400	0.00141	0.00222	9.69937	0.92378	15.46935	-0.33198	0.73555	0.21485	-0.00253	0.00107	0.00393	1.10841	1.76283	0.70631	-0.15424	-1.85043	-3.12250	-0.40980	0.51699	-0.92657	-6.28102	12.18305	16.20803	0.00497	0.00281	0.00235	-0.00002
850			8.49000	5.89308	-9.26745	-0.95644	0.55930	-0.44539	0.03037	0.01575	0.00443	0.00005	-0.00362	-0.00691	1.02879	-4.41345	3.23030	-23.33579	-0.10668	0.26606	-0.04329	-0.00274	0.00023	0.00228	9.69825	0.92157	15.46029	-0.33519	0.73895	0.21508	0.00030	0.00053	0.00283	0.78098	1.52082	0.10688	-0.10844	-1.11717	-3.16869	-0.27596	0.00786	-0.70589	-6.27762	12.18498	16.20101	0.00499	0.00280	0.00235	-0.00001
851			8.50000	5.87813	-9.26281	-0.96053	0.56033	-0.44494	0.02953	0.01205	0.00427	0.00035	-0.00348	-0.00735	1.02942	-4.42694	3.22848	-23.36680	-0.10660	0.26683	-0.04245	-0.00173	-0.00061	0.00222	9.70064	0.92043	15.45460	-0.33713	0.74037	0.21467	0.00169	-0.00012	0.00160	0.65339	1.25566	-0.53811	-0.07593	-0.54847	-3.08441	-0.12411	-0.25122	-0.43196	-6.27446	12.18929	16.19160	0.00500	0.00280	0.00235	-0.00001
852			8.51000	5.86603	-9.25793	-0.97146	0.56007	-0.44426	0.02923	0.00711	0.00510	0.00077	-0.00318	-0.00754	1.02940	-4.43538	3.22830	-23.39572	-0.10687	0.26826	-0.04215	-0.00068	-0.00140	0.00172	9.70412	0.92031	15.45183	-0.33745	0.74164	0.21489	0.00205	-0.00088	0.00103	0.61448	0.89397	-1.44217	0.03225	-0.03072	-2.38363	-0.01981	-0.32182	-0.31124	-6.27161	12.19593	16.17876	0.00501	0.00280	0.00234	0.00000
853			8.52000	5.85846	-9.25281	-0.99243	0.56189	-0.44425	0.02884	-0.00018	0.00467	0.00134	-0.00273	-0.00761	1.02896	-4.43691	3.23083	-23.41393	-0.10936	0.26859	-0.04156	0.00069	-0.00237	0.00058	9.70767	0.92084	15.44895	-0.33456	0.74217	0.21464	0.00209	-0.00202	0.00171	0.35009	0.37459	-2.68553	0.26432	0.57076	-0.80132	0.00729	-0.31486	-0.51021	-6.26899	12.20415	16.16201	0.00501	0.00279	0.00233	0.00001
854			8.53000	5.85755	-9.25139	-1.02646	0.56215	-0.44488	0.02813	-0.00922	0.00077	0.00200	-0.00250	-0.00785	1.02863	-4.42906	3.23715	-23.41259	-0.10874	0.26880	-0.04090	0.00224	-0.00339	-0.00098	9.71142	0.92185	15.44233	-0.33515	0.74115	0.21396	0.00213	-0.00368	0.00331	-0.40280	-0.21713	-4.15525	0.57691	1.19438	1.42349	-0.00516	-0.28265	-0.95767	-6.26607	12.21310	16.14072	0.00500	0.00277	0.00231	0.00001
855			8.54000	5.86401	-9.25916	-1.07473	0.56210	-0.44354	0.02858	-0.01786	-0.00652	0.00274	-0.00233	-0.00806	1.02812	-4.41183	3.24736	-23.38774	-0.10826	0.27071	-0.04160	0.00347	-0.00422	-0.00262	9.71525	0.92347	15.43053	-0.33580	0.74157	0.21468	0.00197	-0.00538	0.00492	-1.58354	-0.71536	-5.58152	0.89707	1.64554	3.69487	-0.01482	-0.21701	-1.40088	-6.26241	12.22183	16.11525	0.00501	0.00275	0.00227	0.00001
856			8.55000	5.87643	-9.27938	-1.13540	0.56009	-0.44296	0.02860	-0.02353	-0.01554	0.00330	-0.00233	-0.00817	1.02786	-4.38834	3.26052	-23.34197	-0.10531	0.27250	-0.04206	0.00387	-0.00467	-0.00391	9.71859	0.92561	15.41504	-0.33879	0.74082	0.21485	0.00155	-0.00641	0.00570	-2.91916	-0.95074	-6.64905	1.16545	1.75728	5.41758	-0.00423	-0.12390	-1.61430	-6.25766	12.22941	16.08710	0.00502	0.00273	0.00222	0.00000
857			8.56000	5.89130	-9.31270	-1.20397	0.55769	-0.44196	0.02834	-0.02369	-0.02477	0.00358	-0.00276	-0.00799	1.02748	-4.36374	3.27510	-23.28281	-0.10246	0.27300	-0.04216	0.00329	-0.00447	-0.00458	9.72099	0.92811	15.39891	-0.34091	0.73689	0.21396	0.00109	-0.00658	0.00541	-4.16457	-0.72778	-7.11742	1.32942	1.40100	6.26854	0.03263	-0.05162	-1.54537	-6.25152	12.23516	16.05849	0.00504	0.00271	0.00216	-0.00001
858			8.57000	5.90258	-9.35812	-1.27450	0.55615	-0.44050	0.02805	-0.01642	-0.03306	0.00358	-0.00336	-0.00766	1.02821	-4.34455	3.28872	-23.21904	-0.10086	0.27388	-0.04215	0.00169	-0.00325	-0.00465	9.72275	0.93081	15.38476	-0.34218	0.73344	0.21308	0.00101	-0.00644	0.00436	-5.14510	0.13652	-6.94951	1.33335	0.47985	6.26897	0.11076	-0.05847	-1.28078	-6.24380	12.23862	16.03136	0.00507	0.00268	0.00209	-0.00003
859			8.58000	5.90261	-9.41329	-1.34239	0.55579	-0.44091	0.02801	-0.00219	-0.03973	0.00345	-0.00361	-0.00748	1.02944	-4.33738	3.29826	-23.15763	-0.10008	0.27429	-0.04222	-0.00074	-0.00093	-0.00433	9.72477	0.93406	15.37410	-0.34326	0.73162	0.21272	0.00153	-0.00664	0.00289	-5.77642	1.62246	-6.37295	1.17753	-0.93535	5.70148	0.25136	-0.17552	-0.92056	-6.23461	12.23950	16.00711	0.00511	0.00266	0.00203	-0.00004
860			8.59000	5.88555	-9.47536	-1.40620	0.55766	-0.43980	0.02891	0.01545	-0.04437	0.00343	-0.00378	-0.00757	1.03010	-4.34634	3.30151	-23.10192	-0.10225	0.27487	-0.04296	-0.00355	0.00192	-0.00394	9.72816	0.93843	15.36766	-0.34217	0.73147	0.21338	0.00259	-0.00707	0.00116	-6.11923	3.41562	-5.75369	0.94032	-2.53496	4.94527	0.43271	-0.38768	-0.50355	-6.22422	12.23774	15.98605	0.00513	0.00263	0.00198	-0.00006
861			8.60000	5.85025	-9.54223	-1.46760	0.55770	-0.43608	0.02962	0.03132	-0.04739	0.00350	-0.00424	-0.00788	1.02970	-4.37112	3.29825	-23.05199	-0.10408	0.27641	-0.04352	-0.00607	0.00456	-0.00361	9.73357	0.94393	15.36612	-0.34151	0.73167	0.21386	0.00373	-0.00730	-0.00086	-6.34211	5.05164	-5.41305	0.71121	-3.92760	4.32139	0.62157	-0.62051	-0.01314	-6.21334	12.23376	15.96819	0.00516	0.00261	0.00194	-0.00006
862			8.61000	5.80066	-9.61306	-1.53003	0.55810	-0.43250	0.03004	0.04155	-0.04990	0.00375	-0.00482	-0.00824	1.02836	-4.40764	3.28991	-23.00563	-0.10684	0.27645	-0.04355	-0.00786	0.00655	-0.00345	9.74063	0.95047	15.37029	-0.33897	0.73119	0.21364	0.00439	-0.00704	-0.00325	-6.61802	6.18063	-5.56995	0.52505	-4.86066	4.04785	0.80599	-0.78769	0.58933	-6.20288	12.22833	15.95291	0.00517	0.00260	0.00192	-0.00006
863			8.62000	5.74309	-9.68821	-1.59835	0.55769	-0.42989	0.03082	0.04510	-0.05263	0.00432	-0.00518	-0.00840	1.02665	-4.45014	3.27816	-22.95913	-0.10990	0.27643	-0.04387	-0.00878	0.00813	-0.00366	9.74817	0.95777	15.38144	-0.33520	0.73222	0.21402	0.00431	-0.00652	-0.00596	-7.05064	6.73643	-6.34220	0.34923	-5.32416	4.27302	0.99404	-0.83962	1.28715	-6.19395	12.22258	15.93959	0.00519	0.00260	0.00193	-0.00005
864			8.63000	5.68305	-9.76872	-1.67811	0.55714	-0.42548	0.03278	0.04333	-0.05519	0.00538	-0.00538	-0.00831	1.02416	-4.49362	3.26372	-22.90742	-0.11476	0.27794	-0.04539	-0.00909	0.00971	-0.00434	9.75486	0.96593	15.40002	-0.32929	0.73564	0.21603	0.00350	-0.00604	-0.00871	-7.61079	6.84228	-7.67057	0.14476	-5.44476	4.99933	1.18016	-0.76830	1.98590	-6.18736	12.21781	15.92762	0.00520	0.00261	0.00195	-0.00003
865			8.64000	5.62425	-9.85472	-1.77340	0.55654	-0.42123	0.03420	0.03808	-0.05682	0.00655	-0.00589	-0.00839	1.02240	-4.53450	3.24685	-22.84649	-0.11806	0.27919	-0.04659	-0.00869	0.01122	-0.00519	9.75959	0.97487	15.42539	-0.32668	0.73784	0.21755	0.00220	-0.00538	-0.01113	-8.11541	6.61782	-9.26655	-0.09013	-5.31929	5.96749	1.32397	-0.59718	2.60931	-6.18345	12.21576	15.91669	0.00521	0.00262	0.00199	-0.00000
866			8.65000	5.56929	-9.94405	-1.88442	0.55453	-0.41909	0.03474	0.03110	-0.05653	0.00739	-0.00696	-0.00842	1.02284	-4.57058	3.22791	-22.77620	-0.11792	0.27883	-0.04713	-0.00767	0.01237	-0.00573	9.76163	0.98411	15.45640	-0.32870	0.73650	0.21785	0.00076	-0.00439	-0.01313	-8.31468	6.12763	-10.58165	-0.36067	-4.97755	6.63321	1.41335	-0.38850	3.14857	-6.18220	12.21788	15.90672	0.00522	0.00264	0.00204	0.00002
867			8.66000	5.52005	-10.03221	-2.00453	0.55297	-0.41767	0.03531	0.02422	-0.05340	0.00771	-0.00840	-0.00818	1.02514	-4.60095	3.20728	-22.70328	-0.11786	0.27747	-0.04773	-0.00646	0.01286	-0.00560	9.76110	0.99331	15.49231	-0.33084	0.73341	0.21790	-0.00036	-0.00323	-0.01478	-8.03548	5.43965	-11.06740	-0.66159	-4.43190	6.47843	1.46277	-0.23138	3.60195	-6.18326	12.22443	15.89774	0.00521	0.00268	0.00211	0.00003
868			8.67000	5.47752	-10.11396	-2.12316	0.55113	-0.41646	0.03547	0.01820	-0.04774	0.00735	-0.00960	-0.00781	1.02744	-4.62568	3.18574	-22.63781	-0.11811	0.27676	-0.04795	-0.00519	0.01242	-0.00475	9.75908	1.00225	15.53215	-0.33240	0.73133	0.21784	-0.00080	-0.00210	-0.01566	-7.30754	4.62741	-10.61781	-0.90411	-3.70978	5.52877	1.45303	-0.17603	3.85737	-6.18574	12.23391	15.88927	0.00520	0.00273	0.00220	0.00004
869			8.68000	5.44234	-10.18564	-2.23177	0.55207	-0.41591	0.03599	0.01355	-0.04076	0.00662	-0.01031	-0.00758	1.02966	-4.64475	3.16519	-22.58582	-0.12040	0.27599	-0.04838	-0.00406	0.01093	-0.00362	9.75692	1.01052	15.57298	-0.33226	0.73056	0.21836	-0.00051	-0.00117	-0.01531	-6.30835	3.80946	-9.50545	-0.98354	-2.93032	4.20525	1.35191	-0.22150	3.77779	-6.18852	12.24367	15.88112	0.00518	0.00278	0.00227	0.00004
870			8.69000	5.41362	-10.24575	-2.32561	0.55117	-0.41642	0.03647	0.01125	-0.03356	0.00565	-0.01032	-0.00753	1.03141	-4.65943	3.14743	-22.54861	-0.12030	0.27709	-0.04901	-0.00330	0.00887	-0.00251	9.75595	1.01767	15.61102	-0.33511	0.73210	0.21967	0.00038	-0.00065	-0.01352	-5.20605	3.17482	-8.02363	-0.86930	-2.32663	2.87756	1.16095	-0.33717	3.31451	-6.19053	12.25125	15.87390	0.00515	0.00280	0.00232	0.00003
871			8.70000	5.38859	-10.29434	-2.40260	0.54903	-0.41632	0.03668	0.01142	-0.02695	0.00460	-0.00988	-0.00757	1.03116	-4.67284	3.13338	-22.52426	-0.11977	0.27905	-0.04937	-0.00317	0.00663	-0.00167	9.75701	1.02348	15.64234	-0.33735	0.73450	0.22084	0.00157	-0.00083	-0.01039	-4.15710	2.80055	-6.45374	-0.58461	-2.03457	1.84744	0.91493	-0.47277	2.50705	-6.19155	12.25584	15.86902	0.00514	0.00281	0.00232	0.00001
872			8.71000	5.36510	-10.33310	-2.46390	0.54905	-0.41416	0.03684	0.01176	-0.02183	0.00372	-0.00966	-0.00762	1.03013	-4.68752	3.12343	-22.50778	-0.12216	0.28055	-0.04945	-0.00341	0.00435	-0.00136	9.76035	1.02809	15.66395	-0.33533	0.73607	0.22135	0.00260	-0.00187	-0.00625	-3.34960	2.51755	-5.15261	-0.16384	-1.93832	1.43138	0.65384	-0.56141	1.44679	-6.19198	12.25862	15.86853	0.00513	0.00278	0.00228	0.00000
873			8.72000	5.34408	-10.36530	-2.51398	0.54659	-0.41060	0.03691	0.00930	-0.01873	0.00315	-0.00949	-0.00735	1.02856	-4.70300	3.11827	-22.49130	-0.12430	0.28346	-0.04950	-0.00341	0.00215	-0.00163	9.76532	1.03183	15.67374	-0.33135	0.73934	0.22186	0.00292	-0.00357	-0.00184	-2.89954	2.07187	-4.36624	0.30655	-1.81179	1.68419	0.41856	-0.52880	0.31925	-6.19312	12.26251	15.87417	0.00512	0.00276	0.00224	0.00000
874			8.73000	5.32866	-10.39427	-2.55808	0.54462	-0.41069	0.03715	0.00335	-0.01714	0.00290	-0.00917	-0.00682	1.02799	-4.71688	3.11787	-22.46944	-0.12627	0.28438	-0.04956	-0.00292	0.00038	-0.00217	9.77030	1.03515	15.67237	-0.32615	0.74230	0.22221	0.00238	-0.00560	0.00191	-2.71376	1.36408	-4.07634	0.67301	-1.53521	2.29545	0.26013	-0.36107	-0.63746	-6.19613	12.27070	15.88605	0.00513	0.00277	0.00225	0.00001
875			8.74000	5.32151	-10.42122	-2.60001	0.54124	-0.41126	0.03707	-0.00504	-0.01518	0.00280	-0.00890	-0.00632	1.02782	-4.72678	3.12089	-22.44101	-0.12606	0.28589	-0.04951	-0.00183	-0.00076	-0.00267	9.77387	1.03868	15.66255	-0.32392	0.74517	0.22245	0.00143	-0.00768	0.00451	-2.52715	0.44215	-4.11087	0.83950	-1.05464	2.91078	0.19715	-0.13994	-1.30635	-6.20145	12.28475	15.90198	0.00513	0.00281	0.00231	0.00002
876			8.75000	5.32420	-10.44440	-2.64172	0.53715	-0.40980	0.03655	-0.01434	-0.01125	0.00272	-0.00898	-0.00591	1.02791	-4.73012	3.12600	-22.40792	-0.12459	0.28874	-0.04930	-0.00015	-0.00161	-0.00293	9.77582	1.04284	15.64745	-0.32449	0.74745	0.22245	0.00084	-0.00925	0.00599	-2.09793	-0.59823	-4.27088	0.83326	-0.31328	3.29885	0.18775	-0.00081	-1.69411	-6.20847	12.30346	15.91826	0.00513	0.00286	0.00238	0.00004
877			8.76000	5.33699	-10.46047	-2.68339	0.53362	-0.41000	0.03538	-0.02269	-0.00541	0.00256	-0.00934	-0.00561	1.02919	-4.72450	3.13285	-22.37364	-0.12147	0.29012	-0.04848	0.00177	-0.00246	-0.00281	9.77743	1.04741	15.62973	-0.32764	0.74744	0.22153	0.00098	-0.00959	0.00644	-1.37947	-1.58572	-4.39373	0.72757	0.60275	3.32793	0.17367	-0.01285	-1.82003	-6.21603	12.32417	15.93136	0.00513	0.00291	0.00245	0.00004
878			8.77000	5.35793	-10.46716	-2.72431	0.53094	-0.41058	0.03399	-0.02804	0.00101	0.00233	-0.00976	-0.00527	1.03037	-4.70986	3.14113	-22.34240	-0.11877	0.29041	-0.04737	0.00334	-0.00328	-0.00236	9.77988	1.05167	15.61212	-0.32979	0.74577	0.22006	0.00175	-0.00833	0.00595	-0.53670	-2.28825	-4.36366	0.59227	1.43806	2.95222	0.12267	-0.15868	-1.69112	-6.22269	12.34372	15.93882	0.00513	0.00295	0.00250	0.00004
879			8.78000	5.38302	-10.46498	-2.76310	0.52634	-0.41266	0.03183	-0.02907	0.00629	0.00195	-0.01001	-0.00497	1.03264	-4.68919	3.15041	-22.31784	-0.11329	0.29147	-0.04571	0.00404	-0.00409	-0.00163	9.78411	1.05476	15.59703	-0.33548	0.74430	0.21829	0.00293	-0.00581	0.00489	0.20973	-2.56465	-4.06425	0.49987	1.97505	2.20795	0.02681	-0.38172	-1.39703	-6.22702	12.35947	15.93921	0.00513	0.00297	0.00254	0.00003
880			8.79000	5.40800	-10.45636	-2.79716	0.52423	-0.41511	0.03027	-0.02682	0.00960	0.00152	-0.00987	-0.00504	1.03454	-4.66679	3.16049	-22.30280	-0.10921	0.29249	-0.04457	0.00403	-0.00503	-0.00084	9.79037	1.05612	15.58529	-0.34111	0.74344	0.21735	0.00411	-0.00271	0.00393	0.73747	-2.48788	-3.45545	0.50619	2.19417	1.24435	-0.11762	-0.60134	-1.10338	-6.22851	12.37032	15.93293	0.00513	0.00298	0.00257	0.00002
881			8.80000	5.43059	-10.44405	-2.82407	0.52417	-0.41662	0.02964	-0.02350	0.01094	0.00114	-0.00929	-0.00499	1.03482	-4.64576	3.17181	-22.29787	-0.10912	0.29343	-0.04406	0.00380	-0.00621	-0.00021	9.79832	1.05535	15.57591	-0.34131	0.74428	0.21726	0.00485	0.00021	0.00353	1.01613	-2.26826	-2.75014	0.63228	2.22649	0.40533	-0.29502	-0.74245	-0.94329	-6.22749	12.37646	15.92195	0.00512	0.00298	0.00258	0.00001
882			8.81000	5.45075	-10.43057	-2.84476	0.52516	-0.41695	0.02951	-0.02116	0.01079	0.00094	-0.00815	-0.00480	1.03439	-4.62671	3.18510	-22.29934	-0.11221	0.29658	-0.04394	0.00368	-0.00741	0.00001	9.80699	1.05263	15.56703	-0.33745	0.75078	0.21849	0.00503	0.00220	0.00363	1.05606	-2.07652	-2.33205	0.82846	2.20997	0.07848	-0.44502	-0.78651	-0.92129	-6.22475	12.37865	15.90968	0.00511	0.00297	0.00257	-0.00001
883			8.82000	5.46953	-10.41800	-2.86393	0.52667	-0.41623	0.02924	-0.02034	0.00944	0.00100	-0.00724	-0.00502	1.03336	-4.60835	3.20032	-22.30054	-0.11453	0.29982	-0.04378	0.00370	-0.00809	-0.00029	9.81573	1.04879	15.55769	-0.33536	0.75666	0.21952	0.00489	0.00297	0.00399	0.87396	-1.94357	-2.42333	1.00234	2.18081	0.45181	-0.52662	-0.76395	-0.98526	-6.22114	12.37793	15.89926	0.00509	0.00296	0.00257	-0.00002
884			8.83000	5.48740	-10.40843	-2.88688	0.52649	-0.41608	0.02834	-0.01976	0.00706	0.00121	-0.00687	-0.00527	1.03158	-4.58937	3.21651	-22.29428	-0.11400	0.30065	-0.04304	0.00370	-0.00780	-0.00093	9.82405	1.04466	15.54727	-0.33554	0.75741	0.21890	0.00473	0.00270	0.00434	0.51386	-1.76750	-2.85294	1.07093	2.08670	1.30168	-0.53689	-0.72895	-1.07786	-6.21738	12.37544	15.89176	0.00507	0.00295	0.00256	-0.00002
885			8.84000	5.50328	-10.40331	-2.91522	0.52623	-0.41650	0.02787	-0.01773	0.00401	0.00139	-0.00663	-0.00498	1.03100	-4.56987	3.23192	-22.27828	-0.11440	0.30100	-0.04267	0.00354	-0.00662	-0.00146	9.83227	1.04090	15.53602	-0.33397	0.75810	0.21848	0.00469	0.00209	0.00432	0.08363	-1.44022	-3.18085	0.99101	1.86390	2.03273	-0.49239	-0.72515	-1.09062	-6.21403	12.37221	15.88615	0.00505	0.00293	0.00254	-0.00001
886			8.85000	5.51537	-10.40292	-2.94580	0.52549	-0.41844	0.02712	-0.01363	0.00074	0.00136	-0.00675	-0.00488	1.03069	-4.55182	3.24477	-22.25707	-0.11229	0.29902	-0.04204	0.00292	-0.00501	-0.00151	9.84055	1.03768	15.52547	-0.33575	0.75483	0.21710	0.00469	0.00187	0.00357	-0.31636	-0.96226	-3.06777	0.79922	1.49612	2.11562	-0.41697	-0.73457	-0.91448	-6.21152	12.36899	15.88019	0.00502	0.00292	0.00252	-0.00000
887			8.86000	5.52248	-10.40680	-2.97344	0.52552	-0.41907	0.02687	-0.00797	-0.00239	0.00114	-0.00695	-0.00490	1.03029	-4.53787	3.25432	-22.23881	-0.11099	0.29752	-0.04188	0.00196	-0.00363	-0.00102	9.84861	1.03488	15.51793	-0.33752	0.75182	0.21628	0.00460	0.00242	0.00207	-0.63518	-0.39620	-2.48783	0.58737	1.02906	1.43162	-0.33192	-0.74629	-0.52581	-6.20986	12.36590	15.87190	0.00498	0.00290	0.00250	0.00001
888			8.87000	5.52398	-10.41410	-2.99428	0.52658	-0.41741	0.02742	-0.00123	-0.00475	0.00085	-0.00677	-0.00499	1.02987	-4.53011	3.26091	-22.23033	-0.11218	0.29912	-0.04252	0.00080	-0.00282	-0.00024	9.85636	1.03218	15.51531	-0.33783	0.75368	0.21731	0.00461	0.00386	0.00019	-0.82180	0.24050	-1.70268	0.44532	0.51597	0.31432	-0.27825	-0.78957	-0.02157	-6.20892	12.36261	15.86056	0.00495	0.00287	0.00247	0.00002
889			8.88000	5.51885	-10.42323	-3.00831	0.52814	-0.41693	0.02780	0.00592	-0.00536	0.00065	-0.00663	-0.00517	1.02955	-4.52939	3.26559	-22.23317	-0.11357	0.29953	-0.04279	-0.00034	-0.00249	0.00040	9.86427	1.02892	15.51795	-0.33772	0.75429	0.21792	0.00508	0.00583	-0.00134	-0.78375	0.92904	-1.12400	0.41896	0.03482	-0.60736	-0.29029	-0.90558	0.39801	-6.20834	12.35892	15.84656	0.00492	0.00284	0.00243	0.00002
890			8.89000	5.50651	-10.43134	-3.01988	0.53071	-0.41713	0.02834	0.01168	-0.00408	0.00072	-0.00663	-0.00501	1.02936	-4.53414	3.26957	-22.24183	-0.11754	0.29825	-0.04280	-0.00099	-0.00246	0.00040	9.87345	1.02466	15.52375	-0.33299	0.75371	0.21806	0.00610	0.00716	-0.00174	-0.55449	1.54254	-1.16466	0.50371	-0.26494	-0.65245	-0.34853	-1.10522	0.51457	-6.20796	12.35467	15.83073	0.00490	0.00281	0.00239	0.00003
891			8.90000	5.48846	-10.43717	-3.03683	0.53008	-0.41607	0.02810	0.01361	-0.00324	0.00117	-0.00659	-0.00479	1.02861	-4.53972	3.27417	-22.24470	-0.11981	0.29915	-0.04223	-0.00067	-0.00267	-0.00052	9.88507	1.01977	15.52883	-0.32959	0.75512	0.21802	0.00755	0.00662	-0.00070	-0.50365	1.90170	-2.05487	0.68014	-0.21967	0.59090	-0.39011	-1.34544	0.21966	-6.20808	12.34963	15.81458	0.00489	0.00278	0.00235	0.00003
892			8.91000	5.46847	-10.44478	-3.06748	0.52910	-0.41491	0.02838	0.01067	-0.00636	0.00201	-0.00656	-0.00489	1.02737	-4.53977	3.28088	-22.22856	-0.12057	0.30024	-0.04235	0.00072	-0.00319	-0.00227	9.89963	1.01539	15.52908	-0.32872	0.75620	0.21860	0.00910	0.00382	0.00156	-1.11582	1.92221	-3.68950	0.94024	0.20279	3.00221	-0.37009	-1.56439	-0.42967	-6.20901	12.34353	15.79992	0.00489	0.00276	0.00232	0.00004
893			8.92000	5.45077	-10.46239	-3.11723	0.52957	-0.41343	0.02891	0.00351	-0.01465	0.00308	-0.00657	-0.00530	1.02672	-4.52945	3.29115	-22.18427	-0.12097	0.30220	-0.04292	0.00279	-0.00417	-0.00450	9.91693	1.01266	15.52178	-0.33034	0.75866	0.21986	0.01040	-0.00037	0.00438	-2.52431	1.62302	-5.71184	1.27355	0.90171	6.00263	-0.29637	-1.71192	-1.23966	-6.21080	12.33602	15.78885	0.00491	0.00275	0.00231	0.00003
894			8.93000	5.43908	-10.49683	-3.18731	0.53266	-0.41371	0.02961	-0.00626	-0.02603	0.00417	-0.00675	-0.00554	1.02619	-4.50650	3.30613	-22.10983	-0.12279	0.30136	-0.04349	0.00509	-0.00555	-0.00665	9.93610	1.01201	15.50652	-0.33047	0.75854	0.22046	0.01099	-0.00455	0.00697	-4.37109	1.06772	-7.64017	1.63518	1.71050	8.83121	-0.20688	-1.74928	-1.98204	-6.21333	12.32726	15.78284	0.00493	0.00276	0.00233	0.00003
895			8.94000	5.43569	-10.54948	-3.27374							-0.00747	-0.00580	1.02611	-4.47191	3.32594	-22.01087							9.95571	1.01318	15.48491							-5.99029	0.41637	-8.87707	1.90319	2.36825	10.68791	-0.12280	-1.64803	-2.46455	-6.21672	12.31821	15.78234
896			8.95000	5.43984	-10.61445	-3.36636							-0.00860	-0.00613	1.02667	-4.43075	3.34842	-21.90080							9.97388	1.01567	15.46023																-6.22159	12.31095	15.78680
[truncated: 29 more columns]
