# Supplementary material for: Analysis of the impact of different landing heights and lateralities on lower limb joint load based on statistical parametric mapping
Source: PLoS One. 2025 May 30;20(5):e0324656. doi: 10.1371/journal.pone.0324656 (PMC12124505; doi:10.1371/journal.pone.0324656)
Supplement: S1 File — (ZIP) [file pone.0324656.s001.zip › Original data/016/右前45.xlsx]

## Sheet: Sheet1
Var1	C__Users_dell_Documents_Qualisys_GAIT1214_Data_zhangyahan_zhang	C__Users_dell_Documents_Qualisys_GAIT1214_Data_zhangyahan_zh_1	C__Users_dell_Documents_Qualisys_GAIT1214_Data_zhangyahan_zh_2	C__Users_dell_Documents_Qualisys_GAIT1214_Data_zhangyahan_zh_3	C__Users_dell_Documents_Qualisys_GAIT1214_Data_zhangyahan_zh_4	C__Users_dell_Documents_Qualisys_GAIT1214_Data_zhangyahan_zh_5	C__Users_dell_Documents_Qualisys_GAIT1214_Data_zhangyahan_zh_6	C__Users_dell_Documents_Qualisys_GAIT1214_Data_zhangyahan_zh_7	C__Users_dell_Documents_Qualisys_GAIT1214_Data_zhangyahan_zh_8	C__Users_dell_Documents_Qualisys_GAIT1214_Data_zhangyahan_zh_9	C__Users_dell_Documents_Qualisys_GAIT1214_Data_zhangyahan_zh_10	C__Users_dell_Documents_Qualisys_GAIT1214_Data_zhangyahan_zh_11	C__Users_dell_Documents_Qualisys_GAIT1214_Data_zhangyahan_zh_12	C__Users_dell_Documents_Qualisys_GAIT1214_Data_zhangyahan_zh_13	C__Users_dell_Documents_Qualisys_GAIT1214_Data_zhangyahan_zh_14	C__Users_dell_Documents_Qualisys_GAIT1214_Data_zhangyahan_zh_15	C__Users_dell_Documents_Qualisys_GAIT1214_Data_zhangyahan_zh_16	C__Users_dell_Documents_Qualisys_GAIT1214_Data_zhangyahan_zh_17	C__Users_dell_Documents_Qualisys_GAIT1214_Data_zhangyahan_zh_18	C__Users_dell_Documents_Qualisys_GAIT1214_Data_zhangyahan_zh_19	C__Users_dell_Documents_Qualisys_GAIT1214_Data_zhangyahan_zh_20	C__Users_dell_Documents_Qualisys_GAIT1214_Data_zhangyahan_zh_21	C__Users_dell_Documents_Qualisys_GAIT1214_Data_zhangyahan_zh_22	C__Users_dell_Documents_Qualisys_GAIT1214_Data_zhangyahan_zh_23	C__Users_dell_Documents_Qualisys_GAIT1214_Data_zhangyahan_zh_24	C__Users_dell_Documents_Qualisys_GAIT1214_Data_zhangyahan_zh_25	C__Users_dell_Documents_Qualisys_GAIT1214_Data_zhangyahan_zh_26	C__Users_dell_Documents_Qualisys_GAIT1214_Data_zhangyahan_zh_27	C__Users_dell_Documents_Qualisys_GAIT1214_Data_zhangyahan_zh_28	C__Users_dell_Documents_Qualisys_GAIT1214_Data_zhangyahan_zh_29	C__Users_dell_Documents_Qualisys_GAIT1214_Data_zhangyahan_zh_30	C__Users_dell_Documents_Qualisys_GAIT1214_Data_zhangyahan_zh_31	C__Users_dell_Documents_Qualisys_GAIT1214_Data_zhangyahan_zh_32	C__Users_dell_Documents_Qualisys_GAIT1214_Data_zhangyahan_zh_33	C__Users_dell_Documents_Qualisys_GAIT1214_Data_zhangyahan_zh_34	C__Users_dell_Documents_Qualisys_GAIT1214_Data_zhangyahan_zh_35	C__Users_dell_Documents_Qualisys_GAIT1214_Data_zhangyahan_zh_36	C__Users_dell_Documents_Qualisys_GAIT1214_Data_zhangyahan_zh_37	C__Users_dell_Documents_Qualisys_GAIT1214_Data_zhangyahan_zh_38	C__Users_dell_Documents_Qualisys_GAIT1214_Data_zhangyahan_zh_39	C__Users_dell_Documents_Qualisys_GAIT1214_Data_zhangyahan_zh_40	C__Users_dell_Documents_Qualisys_GAIT1214_Data_zhangyahan_zh_41	C__Users_dell_Documents_Qualisys_GAIT1214_Data_zhangyahan_zh_42	C__Users_dell_Documents_Qualisys_GAIT1214_Data_zhangyahan_zh_43	C__Users_dell_Documents_Qualisys_GAIT1214_Data_zhangyahan_zh_44	C__Users_dell_Documents_Qualisys_GAIT1214_Data_zhangyahan_zh_45	C__Users_dell_Documents_Qualisys_GAIT1214_Data_zhangyahan_zh_46	C__Users_dell_Documents_Qualisys_GAIT1214_Data_zhangyahan_zh_47	C__Users_dell_Documents_Qualisys_GAIT1214_Data_zhangyahan_zh_48
	CD	ZD	TIME	Right Ankle Angles	Right Ankle Angles	Right Ankle Angles	Right Ankle Moment	Right Ankle Moment	Right Ankle Moment	Right Ankle Power	Right Ankle Power	Right Ankle Power	Right GRF	Right GRF	Right GRF	Right Knee Angles	Right Knee Angles	Right Knee Angles	Right Knee Moment	Right Knee Moment	Right Knee Moment	Right Knee Power	Right Knee Power	Right Knee Power	Right Hip Angles	Right Hip Angles	Right Hip Angles	Right Hip Moment	Right Hip Moment	Right Hip Moment	Right Hip Power	Right Hip Power	Right Hip Power	Left Ankle Angles	Left Ankle Angles	Left Ankle Angles	Left Ankle Moment	Left Ankle Moment	Left Ankle Moment	Left Ankle Power	Left Ankle Power	Left Ankle Power	Left Knee Angles	Left Knee Angles	Left Knee Angles	Left Knee Moment	Left Knee Moment	Left Knee Moment	Left Knee Power
	EVENT_LABEL	EVENT_LABEL	FRAME_NUMBERS	LINK_MODEL_BASED	LINK_MODEL_BASED	LINK_MODEL_BASED	LINK_MODEL_BASED	LINK_MODEL_BASED	LINK_MODEL_BASED	LINK_MODEL_BASED	LINK_MODEL_BASED	LINK_MODEL_BASED	LINK_MODEL_BASED	LINK_MODEL_BASED	LINK_MODEL_BASED	LINK_MODEL_BASED	LINK_MODEL_BASED	LINK_MODEL_BASED	LINK_MODEL_BASED	LINK_MODEL_BASED	LINK_MODEL_BASED	LINK_MODEL_BASED	LINK_MODEL_BASED	LINK_MODEL_BASED	LINK_MODEL_BASED	LINK_MODEL_BASED	LINK_MODEL_BASED	LINK_MODEL_BASED	LINK_MODEL_BASED	LINK_MODEL_BASED	LINK_MODEL_BASED	LINK_MODEL_BASED	LINK_MODEL_BASED	LINK_MODEL_BASED	LINK_MODEL_BASED	LINK_MODEL_BASED	LINK_MODEL_BASED	LINK_MODEL_BASED	LINK_MODEL_BASED	LINK_MODEL_BASED	LINK_MODEL_BASED	LINK_MODEL_BASED	LINK_MODEL_BASED	LINK_MODEL_BASED	LINK_MODEL_BASED	LINK_MODEL_BASED	LINK_MODEL_BASED	LINK_MODEL_BASED	LINK_MODEL_BASED
	ORIGINAL	ORIGINAL	ORIGINAL	ORIGINAL	ORIGINAL	ORIGINAL	ORIGINAL	ORIGINAL	ORIGINAL	ORIGINAL	ORIGINAL	ORIGINAL	ORIGINAL	ORIGINAL	ORIGINAL	ORIGINAL	ORIGINAL	ORIGINAL	ORIGINAL	ORIGINAL	ORIGINAL	ORIGINAL	ORIGINAL	ORIGINAL	ORIGINAL	ORIGINAL	ORIGINAL	ORIGINAL	ORIGINAL	ORIGINAL	ORIGINAL	ORIGINAL	ORIGINAL	ORIGINAL	ORIGINAL	ORIGINAL	ORIGINAL	ORIGINAL	ORIGINAL	ORIGINAL	ORIGINAL	ORIGINAL	ORIGINAL	ORIGINAL	ORIGINAL	ORIGINAL	ORIGINAL	ORIGINAL	ORIGINAL
ITEM	X	X	X	X	Y	Z	X	Y	Z	X	Y	Z	X	Y	Z	X	Y	Z	X	Y	Z	X	Y	Z	X	Y	Z	X	Y	Z	X	Y	Z	X	Y	Z	X	Y	Z	X	Y	Z	X	Y	Z	X	Y	Z	X
1	0.45000	0.61000	0.00000	0.40265	9.78642	0.58216							-0.00000	0.00000	0.00000	-4.38057	0.23174	-31.63937							15.40255	-0.50343	24.96157							18.51853	0.16810	3.48676							16.62869	-6.54017	6.01777
2			0.01000	0.41889	9.82001	0.62409							-0.00000	0.00000	0.00000	-4.35391	0.23965	-31.60188							15.31168	-0.51622	25.00623							19.44036	1.29685	3.89044							17.65125	-6.63117	5.58948
3			0.02000	0.43232	9.84642	0.65839	-0.00801	0.00009	0.00003	0.00023	-0.00000	-0.00000	-0.00000	0.00000	0.00000	-4.33194	0.24796	-31.56823	0.04202	0.02407	-0.00216	-0.00135	-0.00024	-0.00011	15.21699	-0.52816	25.05019	-0.16015	0.01997	0.00916	-0.02704	0.00078	-0.00061	20.38248	2.47249	4.33383	-0.00872	0.00014	-0.00012	0.01469	-0.00023	0.00017	18.70956	-6.73394	5.18650	-0.03707	0.00244	0.00436	0.06642
4			0.03000	0.44119	9.86419	0.68429	-0.00784	0.00023	0.00028	0.00014	-0.00001	-0.00001	-0.00000	0.00000	0.00000	-4.31686	0.25553	-31.54562	0.04089	0.02641	-0.00271	-0.00079	-0.00026	-0.00007	15.11901	-0.53927	25.09183	-0.15751	0.02703	0.01199	-0.02761	0.00100	-0.00074	21.32949	3.67357	4.82397	-0.00870	0.00003	-0.00026	0.01485	-0.00004	0.00042	19.79409	-6.84965	4.82094	-0.03705	0.00082	0.00497	0.06816
5			0.04000	0.44537	9.87400	0.70236	-0.00769	0.00034	0.00046	0.00007	-0.00000	-0.00001	-0.00000	0.00000	0.00000	-4.30969	0.26137	-31.54128	0.04029	0.02840	-0.00313	-0.00025	-0.00024	0.00004	15.01688	-0.55058	25.12981	-0.15749	0.03189	0.01395	-0.02889	0.00117	-0.00076	22.27153	4.88426	5.36935	-0.00866	-0.00009	-0.00035	0.01490	0.00015	0.00061	20.90010	-6.98185	4.49425	-0.03820	-0.00032	0.00569	0.07192
6			0.05000	0.44646	9.87619	0.71308	-0.00757	0.00041	0.00057	0.00003	0.00000	-0.00001	-0.00000	0.00000	0.00000	-4.30970	0.26424	-31.55960	0.04024	0.02991	-0.00340	0.00018	-0.00015	0.00018	14.90947	-0.56370	25.16310	-0.15947	0.03456	0.01506	-0.03078	0.00135	-0.00068	23.20247	6.09494	5.97891	-0.00861	-0.00023	-0.00041	0.01490	0.00034	0.00077	22.02762	-7.13283	4.19263	-0.03984	-0.00093	0.00632	0.07662
7			0.06000	0.44701	9.87047	0.71768	-0.00747	0.00045	0.00062	0.00003	0.00001	-0.00000	-0.00000	0.00000	0.00000	-4.31509	0.26263	-31.60295	0.04062	0.03100	-0.00356	0.00049	0.00001	0.00035	14.79631	-0.58047	25.19147	-0.16259	0.03537	0.01548	-0.03306	0.00160	-0.00054	24.11639	7.29986	6.65796	-0.00856	-0.00038	-0.00045	0.01482	0.00053	0.00089	23.17867	-7.29912	3.88861	-0.04108	-0.00082	0.00655	0.08049
8			0.07000	0.44984	9.85692	0.71798	-0.00738	0.00046	0.00062	0.00006	0.00001	0.00000	-0.00000	0.00000	0.00000	-4.32396	0.25529	-31.67168	0.04129	0.03173	-0.00361	0.00069	0.00025	0.00051	14.67700	-0.60350	25.21516	-0.16614	0.03455	0.01540	-0.03559	0.00194	-0.00036	25.00420	8.49300	7.40272	-0.00851	-0.00054	-0.00048	0.01460	0.00070	0.00100	24.35346	-7.47030	3.55384	-0.04165	-0.00027	0.00639	0.08276
9			0.08000	0.45731	9.83606	0.71594	-0.00730	0.00045	0.00059	0.00013	0.00002	0.00000	-0.00000	0.00000	0.00000	-4.33505	0.24149	-31.76316	0.04213	0.03211	-0.00360	0.00086	0.00052	0.00064	14.55130	-0.63586	25.23345	-0.16996	0.03180	0.01485	-0.03826	0.00228	-0.00010	25.85393	9.66594	8.20159	-0.00845	-0.00070	-0.00051	0.01419	0.00085	0.00110	25.54869	-7.63205	3.17050	-0.04188	0.00023	0.00614	0.08393
10			0.09000	0.47013	9.80843	0.71468	-0.00723	0.00043	0.00055	0.00019	0.00002	-0.00000	-0.00000	0.00000	0.00000	-4.34813	0.22155	-31.87201	0.04306	0.03224	-0.00356	0.00102	0.00078	0.00071	14.41937	-0.68132	25.24293	-0.17418	0.02687	0.01388	-0.04085	0.00246	0.00030	26.65378	10.81001	9.04138	-0.00839	-0.00087	-0.00056	0.01363	0.00096	0.00123	26.75919	-7.77154	2.73238	-0.04240	0.00042	0.00604	0.08529
11			0.10000	0.48770	9.77511	0.71837	-0.00715	0.00041	0.00050	0.00026	0.00003	-0.00001	-0.00000	0.00000	0.00000	-4.36294	0.19663	-31.98923	0.04404	0.03217	-0.00351	0.00117	0.00099	0.00072	14.28259	-0.74352	25.23566	-0.17865	0.02040	0.01257	-0.04298	0.00231	0.00084	27.39573	11.91850	9.90956	-0.00833	-0.00104	-0.00063	0.01298	0.00104	0.00138	27.97930	-7.88246	2.24303	-0.04386	0.00061	0.00599	0.08820
12			0.11000	0.50842	9.73756	0.73146	-0.00707	0.00038	0.00046	0.00030	0.00003	-0.00002	-0.00000	0.00000	0.00000	-4.37939	0.16860	-32.10349	0.04511	0.03198	-0.00346	0.00142	0.00115	0.00067	14.14311	-0.82606	25.20039	-0.18289	0.01447	0.01121	-0.04449	0.00197	0.00147	28.07842	12.98538	10.79000	-0.00829	-0.00120	-0.00071	0.01233	0.00109	0.00153	29.20260	-7.96848	1.71800	-0.04680	0.00123	0.00582	0.09382
13			0.12000	0.52907	9.69802	0.75819	-0.00702	0.00035	0.00041	0.00029	0.00002	-0.00002	-0.00000	0.00000	0.00000	-4.39953	0.13858	-32.20635	0.04607	0.03159	-0.00336	0.00192	0.00132	0.00057	14.00228	-0.93150	25.12762	-0.18598	0.01094	0.00999	-0.04573	0.00174	0.00207	28.70893	14.00373	11.65840	-0.00825	-0.00137	-0.00077	0.01175	0.00113	0.00162	30.42302	-8.04189	1.18478	-0.05127	0.00263	0.00534	0.10241
14			0.13000	0.54473	9.65905	0.80061	-0.00702	0.00029	0.00034	0.00024	0.00002	-0.00003	-0.00000	0.00000	0.00000	-4.42753	0.10595	-32.29512	0.04622	0.03075	-0.00316	0.00265	0.00148	0.00046	13.85834	-1.06047	25.01426	-0.18656	0.01015	0.00888	-0.04711	0.00185	0.00251	29.30227	14.96527	12.48280	-0.00821	-0.00152	-0.00081	0.01126	0.00117	0.00159	31.63718	-8.11806	0.67669	-0.05665	0.00471	0.00460	0.11293
15			0.14000	0.55193	9.62212	0.85423	-0.00707	0.00024	0.00027	0.00016	0.00002	-0.00002	-0.00000	0.00000	0.00000	-4.46542	0.07067	-32.36908	0.04493	0.02924	-0.00282	0.00316	0.00152	0.00033	13.70799	-1.21137	24.86356	-0.18385	0.01149	0.00780	-0.04850	0.00233	0.00270	29.87627	15.86224	13.23075	-0.00817	-0.00166	-0.00081	0.01085	0.00120	0.00144	32.84342	-8.21015	0.22407	-0.06194	0.00705	0.00383	0.12337
16			0.15000	0.55349	9.58578	0.90661	-0.00713	0.00019	0.00020	0.00013	0.00001	-0.00001	-0.00000	0.00000	0.00000	-4.50834	0.03611	-32.42566	0.04269	0.02732	-0.00244	0.00296	0.00131	0.00021	13.54908	-1.38048	24.68362	-0.17942	0.01416	0.00676	-0.04938	0.00313	0.00265	30.44469	16.69069	13.88067	-0.00814	-0.00179	-0.00078	0.01052	0.00124	0.00123	34.03876	-8.32636	-0.15516	-0.06643	0.00926	0.00325	0.13195
17			0.16000	0.55818	9.54485	0.94240	-0.00722	0.00017	0.00014	0.00017	0.00001	-0.00001	-0.00000	0.00000	0.00000	-4.54501	0.00808	-32.46247	0.04104	0.02550	-0.00212	0.00199	0.00090	0.00011	13.38349	-1.56278	24.48642	-0.17652	0.01614	0.00559	-0.04960	0.00381	0.00231	31.01384	17.45283	14.42892	-0.00815	-0.00191	-0.00075	0.01023	0.00127	0.00103	35.21922	-8.46860	-0.46145	-0.06995	0.01125	0.00288	0.13810
18			0.17000	0.57263	9.49197	0.95097	-0.00735	0.00015	0.00007	0.00023	0.00002	0.00000	-0.00000	0.00000	0.00000	-4.56398	-0.00876	-32.48068	0.04081	0.02406	-0.00190	0.00053	0.00042	0.00004	13.21622	-1.75317	24.28480	-0.17587	0.01506	0.00408	-0.04914	0.00371	0.00170	31.58368	18.15639	14.88778	-0.00821	-0.00203	-0.00073	0.01003	0.00130	0.00089	36.38342	-8.63345	-0.71180	-0.07277	0.01302	0.00265	0.14260
19			0.18000	0.59657	9.41994	0.92900	-0.00747	0.00012	0.00001	0.00027	0.00002	0.00000	-0.00000	0.00000	0.00000	-4.55997	-0.01367	-32.48221	0.04155	0.02285	-0.00175	-0.00102	0.00005	-0.00002	13.05107	-1.94722	24.08618	-0.17557	0.01000	0.00221	-0.04834	0.00252	0.00092	32.15078	18.81023	15.27919	-0.00834	-0.00214	-0.00074	0.00994	0.00130	0.00082	37.53565	-8.81378	-0.93188	-0.07505	0.01447	0.00256	0.14646
20			0.19000	0.62616	9.32236	0.87784	-0.00756	0.00009	-0.00007	0.00027	0.00002	-0.00001	-0.00000	0.00000	0.00000	-4.53575	-0.00982	-32.46441	0.04240	0.02169	-0.00163	-0.00226	-0.00013	-0.00009	12.88730	-2.14116	23.88777	-0.17385	0.00271	0.00031	-0.04777	0.00067	0.00013	32.70981	19.42091	15.62940	-0.00855	-0.00226	-0.00081	0.00993	0.00127	0.00084	38.68692	-9.00013	-1.14873	-0.07695	0.01558	0.00255	0.15093
21			0.20000	0.65886	9.19498	0.80046	-0.00758	0.00006	-0.00015	0.00026	0.00001	-0.00002	-0.00000	0.00000	0.00000	-4.49885	-0.00194	-32.41946	0.04292	0.02055	-0.00149	-0.00296	-0.00011	-0.00016	12.72102	-2.33244	23.67808	-0.17065	-0.00365	-0.00123	-0.04763	-0.00087	-0.00056	33.25394	19.99092	15.96418	-0.00881	-0.00239	-0.00092	0.00996	0.00119	0.00091	39.85427	-9.18316	-1.38441	-0.07866	0.01666	0.00235	0.15735
22			0.21000	0.69426	9.03689	0.70027	-0.00755	0.00000	-0.00024	0.00025	0.00000	-0.00005	-0.00000	0.00000	0.00000	-4.45683	0.00627	-32.33889	0.04315	0.01953	-0.00134	-0.00317	0.00001	-0.00024	12.54941	-2.52021	23.44302	-0.16692	-0.00654	-0.00222	-0.04737	-0.00146	-0.00111	33.77523	20.51984	16.30499	-0.00910	-0.00252	-0.00106	0.01000	0.00105	0.00103	41.05952	-9.35600	-1.65211	-0.08052	0.01800	0.00174	0.16732
23			0.22000	0.73157	8.85205	0.58170	-0.00747	-0.00007	-0.00037	0.00022	-0.00002	-0.00008	-0.00000	0.00000	0.00000	-4.41469	0.01329	-32.21922	0.04345	0.01872	-0.00118	-0.00313	0.00013	-0.00028	12.37366	-2.70618	23.17223	-0.16390	-0.00509	-0.00271	-0.04610	-0.00107	-0.00153	34.26656	21.00419	16.66678	-0.00943	-0.00266	-0.00124	0.01003	0.00084	0.00118	42.32803	-9.51584	-1.95375	-0.08299	0.01969	0.00071	0.18279
24			0.23000	0.76590	8.64860	0.45132	-0.00734	-0.00016	-0.00052	0.00009	-0.00006	-0.00012	-0.00000	0.00000	0.00000	-4.37412	0.01957	-32.06593	0.04408	0.01799	-0.00102	-0.00313	0.00016	-0.00029	12.19977	-2.89375	22.86282	-0.16241	-0.00049	-0.00299	-0.04287	-0.00010	-0.00187	34.72307	21.43589	17.05996	-0.00978	-0.00280	-0.00144	0.01005	0.00053	0.00137	43.68766	-9.66305	-2.28155	-0.08634	0.02159	-0.00054	0.20540
25			0.24000	0.78595	8.43664	0.31811	-0.00711	-0.00026	-0.00068	-0.00018	-0.00010	-0.00016	-0.00000	0.00000	0.00000	-4.33325	0.02816	-31.89357	0.04503	0.01728	-0.00085	-0.00340	0.00003	-0.00026	12.03821	-3.08774	22.51955	-0.16226	0.00464	-0.00338	-0.03675	0.00098	-0.00229	35.14172	21.80177	17.49397	-0.01016	-0.00294	-0.00167	0.01008	0.00011	0.00157	45.16648	-9.79883	-2.62251	-0.09070	0.02355	-0.00180	0.23649
26			0.25000	0.77445	8.22581	0.19203	-0.00674	-0.00036	-0.00083	-0.00066	-0.00013	-0.00017	-0.00000	0.00000	0.00000	-4.28745	0.04383	-31.71947	0.04632	0.01672	-0.00073	-0.00407	-0.00025	-0.00022	11.90186	-3.29244	22.15055	-0.16304	0.00782	-0.00402	-0.02747	0.00176	-0.00290	35.51907	22.08698	17.98013	-0.01055	-0.00310	-0.00194	0.01010	-0.00046	0.00179	46.79143	-9.92441	-2.96414	-0.09579	0.02534	-0.00290	0.27626
27			0.26000	0.70826	8.02340	0.08295	-0.00622	-0.00044	-0.00095	-0.00133	-0.00015	-0.00016	-0.00000	0.00000	0.00000	-4.23230	0.07039	-31.55750	0.04814	0.01646	-0.00071	-0.00508	-0.00061	-0.00019	11.80160	-3.51066	21.76258	-0.16485	0.00864	-0.00485	-0.01577	0.00210	-0.00366	35.84914	22.27791	18.53135	-0.01096	-0.00327	-0.00221	0.01002	-0.00118	0.00202	48.58769	-10.04165	-3.29784	-0.10083	0.02670	-0.00376	0.32312
28			0.27000	0.55701	7.83422	0.00228	-0.00557	-0.00052	-0.00102	-0.00215	-0.00016	-0.00011	-0.00000	0.00000	0.00000	-4.16618	0.10844	-31.41888	0.05052	0.01657	-0.00083	-0.00620	-0.00099	-0.00018	11.74369	-3.74264	21.35879	-0.16809	0.00841	-0.00570	-0.00271	0.00220	-0.00449	36.12091	22.36239	19.15863	-0.01134	-0.00348	-0.00248	0.00964	-0.00208	0.00222	50.57782	-10.15394	-3.62058	-0.10467	0.02728	-0.00422	0.37272
29			0.28000	0.28281	7.66306	-0.03618	-0.00481	-0.00059	-0.00102	-0.00301	-0.00016	-0.00002	-0.00000	0.00000	0.00000	-4.09124	0.15676	-31.31664	0.05322	0.01716	-0.00109	-0.00711	-0.00140	-0.00015	11.72935	-3.98818	20.93926	-0.17286	0.00919	-0.00633	0.01074	0.00258	-0.00519	36.31623	22.32940	19.86594	-0.01166	-0.00375	-0.00264	0.00866	-0.00316	0.00231	52.78046	-10.26587	-3.93561	-0.10623	0.02687	-0.00417	0.41885
30			0.29000	-0.15688	7.51782	-0.01984	-0.00399	-0.00066	-0.00098	-0.00374	-0.00015	0.00008	-0.00000	0.00000	0.00000	-4.01268	0.21337	-31.26683	0.05608	0.01823	-0.00145	-0.00756	-0.00186	-0.00005	11.75527	-4.24814	20.50286	-0.17929	0.01177	-0.00670	0.02366	0.00354	-0.00572	36.40846	22.17313	20.64662	-0.01186	-0.00409	-0.00264	0.00678	-0.00439	0.00220	55.20879	-10.38373	-4.25327	-0.10529	0.02555	-0.00345	0.45679
31			0.30000	-0.80424	7.41024	0.05873	-0.00319	-0.00074	-0.00091	-0.00420	-0.00010	0.00018	-0.00000	0.00000	0.00000	-3.93668	0.27599	-31.28824	0.05894	0.01971	-0.00187	-0.00754	-0.00237	0.00020	11.81460	-4.52497	20.04969	-0.18751	0.01550	-0.00699	0.03552	0.00505	-0.00620	36.36321	21.90091	21.48119	-0.01192	-0.00453	-0.00242	0.00375	-0.00569	0.00188	57.86977	-10.51695	-4.58995	-0.10263	0.02376	-0.00210	0.48579
32			0.31000	-1.69612	7.35281	0.20124	-0.00245	-0.00082	-0.00083	-0.00430	-0.00003	0.00025	-0.00000	0.00000	0.00000	-3.86663	0.34223	-31.40001	0.06169	0.02147	-0.00229	-0.00741	-0.00292	0.00064	11.89958	-4.82226	19.58192	-0.19746	0.01917	-0.00741	0.04642	0.00686	-0.00680	36.14005	21.54013	22.33647	-0.01183	-0.00504	-0.00198	-0.00051	-0.00678	0.00142	60.76244	-10.67837	-4.96434	-0.09990	0.02214	-0.00033	0.51067
33			0.32000	-2.86101	7.35403	0.40636	-0.00179	-0.00091	-0.00079	-0.00400	0.00007	0.00032	-0.00000	0.00000	0.00000	-3.80103	0.41002	-31.61776	0.06428	0.02309	-0.00263	-0.00761	-0.00345	0.00124	12.00419	-5.14308	19.10244	-0.20854	0.02174	-0.00821	0.05688	0.00855	-0.00776	35.69654	21.13447	23.16583	-0.01156	-0.00553	-0.00142	-0.00582	-0.00729	0.00090	63.87578	-10.88105	-5.39182	-0.09866	0.02127	0.00147	0.53840
34			0.33000	-4.31741	7.41479	0.67342	-0.00123	-0.00102	-0.00082	-0.00337	0.00019	0.00042	-0.00000	0.00000	0.00000	-3.73479	0.47731	-31.95121	0.06662	0.02410	-0.00283	-0.00849	-0.00387	0.00191	12.12513	-5.48884	18.61312	-0.22014	0.02269	-0.00959	0.06779	0.00976	-0.00930	34.99520	20.73306	23.91304	-0.01113	-0.00589	-0.00082	-0.01168	-0.00689	0.00043	67.18913	-11.13137	-5.88360	-0.09961	0.02143	0.00289	0.57328
35			0.34000	-6.07075	7.52413	1.00612	-0.00081	-0.00110	-0.00089	-0.00260	0.00031	0.00055	-0.00000	0.00000	0.00000	-3.66138	0.54282	-32.40459	0.06827	0.02442	-0.00288	-0.01022	-0.00418	0.00256	12.26243	-5.85865	18.11485	-0.23168	0.02351	-0.01132	0.08055	0.01091	-0.01122	34.01440	20.38102	24.51909	-0.01058	-0.00602	-0.00029	-0.01734	-0.00549	0.00011	70.67500	-11.42079	-6.45223	-0.10281	0.02276	0.00332	0.61651
36			0.35000	-8.10775	7.65485	1.41409	-0.00057	-0.00113	-0.00097	-0.00208	0.00036	0.00072	-0.00000	0.00000	0.00000	-3.57272	0.60770	-32.97875	0.06828	0.02403	-0.00281	-0.01291	-0.00448	0.00308	12.42117	-6.25024	17.61097	-0.24148	0.02655	-0.01288	0.09689	0.01319	-0.01289	32.76237	20.11363	24.93151	-0.00998	-0.00587	0.00009	-0.02192	-0.00340	-0.00002	74.30474	-11.72087	-7.11638	-0.10767	0.02496	0.00235	0.66580
37			0.36000	-10.38806	7.76191	1.90968	-0.00058	-0.00107	-0.00102	-0.00232	0.00031	0.00093	-0.00000	0.00000	0.00000	-3.45801	0.67751	-33.67226	0.06532	0.02277	-0.00254	-0.01636	-0.00488	0.00329	12.61292	-6.66182	17.11120	-0.24610	0.03284	-0.01375	0.11717	0.01747	-0.01361	31.29151	19.94947	25.11619	-0.00936	-0.00544	0.00029	-0.02464	-0.00123	0.00000	78.05479	-11.98177	-7.89882	-0.11289	0.02742	-0.00046	0.71441
38			0.37000	-12.83539	7.78696	2.50003	-0.00087	-0.00091	-0.00103	-0.00361	0.00015	0.00113	-0.00000	0.00000	0.00000	-3.30326	0.76318	-34.47735	0.05791	0.01980	-0.00197	-0.01970	-0.00521	0.00289	12.85319	-7.09307	16.63153	-0.24095	0.04009	-0.01394	0.13832	0.02299	-0.01323	29.70161	19.88512	25.06608	-0.00876	-0.00481	0.00034	-0.02503	0.00045	0.00008	81.90833	-12.14119	-8.81404	-0.11623	0.02913	-0.00592	0.74902
39			0.38000	-15.33105	7.66810	3.17792	-0.00141	-0.00067	-0.00100	-0.00577	-0.00003	0.00129	-0.00000	0.00000	0.00000	-3.09083	0.88133	-35.37265	0.04484	0.01361	-0.00090	-0.02089	-0.00462	0.00143	13.15718	-7.54497	16.19059	-0.22118	0.04305	-0.01409	0.15248	0.02682	-0.01240	28.12359	19.90042	24.80144	-0.00819	-0.00411	0.00027	-0.02325	0.00141	0.00013	85.84965	-12.14586	-9.85265	-0.11568	0.02891	-0.01476	0.75678
40			0.39000	-17.71310	7.35316	3.91457	-0.00215	-0.00036	-0.00096	-0.00800	-0.00012	0.00139	-0.00000	0.00000	0.00000	-2.79809	1.05377	-36.31500	0.02542	0.00209	0.00088	-0.01617	-0.00094	-0.00141	13.53496	-8.01813	15.80519	-0.18234	0.03422	-0.01550	0.14787	0.02309	-0.01224	26.68882	19.97422	24.36213	-0.00769	-0.00346	0.00009	-0.01993	0.00182	0.00006	89.85903	-11.97487	-10.97204	-0.11017	0.02572	-0.02606	0.73023
41			0.40000	-19.78141	6.80892	4.65602	-0.00303	-0.00005	-0.00094	-0.00906	-0.00003	0.00145	-0.00000	0.00000	0.00000	-2.39679	1.30540	-37.23037	-0.00024	-0.01718	0.00354	0.00021	0.01015	-0.00515	13.98850	-8.50845	15.48567	-0.12184	0.00477	-0.02014	0.11264	0.00341	-0.01386	25.49572	20.10237	23.80403	-0.00733	-0.00295	-0.00026	-0.01600	0.00198	-0.00019	93.91200	-11.65218	-12.10220	-0.09975	0.01937	-0.03668	0.66836
42			0.41000	-21.30749	6.02389	5.32664	-0.00400	0.00023	-0.00100	-0.00747	0.00025	0.00152	-0.00000	0.00000	0.00000	-1.85253	1.66118	-38.00834	-0.03109	-0.04606	0.00700	0.03562	0.03526	-0.00762	14.51003	-9.00250	15.23209	-0.04145	-0.05270	-0.03021	0.04218	-0.03782	-0.01782	24.58631	20.30618	23.20328	-0.00719	-0.00262	-0.00081	-0.01225	0.00212	-0.00054	97.98103	-11.24401	-13.16568	-0.08582	0.01101	-0.04337	0.57916
43			0.42000	-22.04642	5.00282	5.83968	-0.00512	0.00043	-0.00111	-0.00166	0.00068	0.00151	-0.00000	0.00000	0.00000	-1.12181	2.14276	-38.50457	-0.06496	-0.08434	0.01071	0.09808	0.08217	-0.00490	15.08422	-9.47355	15.03238	0.04940	-0.13958	-0.04737	-0.05373	-0.09175	-0.02388	23.94344	20.62536	22.65222	-0.00730	-0.00250	-0.00148	-0.00905	0.00239	-0.00064	102.03638	-10.84312	-14.09649	-0.07064	0.00263	-0.04428	0.47741
44			0.43000	-21.75230	3.75548	6.10582	-0.00657	0.00061	-0.00115	0.01066	0.00131	0.00117	-0.00000	0.00000	0.00000	-0.14293	2.76717	-38.55298	-0.09758	-0.12792	0.01342	0.19357	0.15686	0.00599	15.69662	-9.87960	14.86562	0.12975	-0.24721	-0.07214	-0.14939	-0.12502	-0.03080	23.50523	21.10371	22.24255	-0.00760	-0.00252	-0.00212	-0.00647	0.00281	-0.00011	106.04494	-10.54552	-14.85237	-0.05623	-0.00360	-0.03876	0.37731
45			0.44000	-20.21139	2.28558	6.03658	-0.00868	0.00089	-0.00094	0.03353	0.00243	0.00045	-0.00000	0.00000	0.00000	1.17801	3.54657	-37.99388	-0.12048	-0.16686	0.01319	0.31473	0.25573	0.02059	16.34953	-10.16325	14.71345	0.16447	-0.35439	-0.10357	-0.20500	-0.08631	-0.03393	23.18938	21.77100	22.04517	-0.00794	-0.00259	-0.00251	-0.00446	0.00328	0.00103	109.97104	-10.42889	-15.42433	-0.04378	-0.00602	-0.02745	0.28852
46			0.45000	-17.32188	0.58812	5.54923	0.09373	-0.13199	-0.08109	-0.57237	-0.44389	-0.02343	0.03455	-0.27804	0.43443	2.96939	4.47901	-36.72269	0.77080	0.29060	0.03955	-2.64368	-0.54728	0.10772	17.07487	-10.25243	14.57901	-1.51334	0.18102	-0.23733	2.14188	-0.02401	-0.03387	22.92002	22.62199	22.09256	-0.00816	-0.00261	-0.00247	-0.00298	0.00358	0.00214	113.77735	-10.53487	-15.83780	-0.03338	-0.00371	-0.01177	0.21325
47			0.46000	-13.22047	-1.33939	4.59057	0.49939	-0.33163	-0.21203	-3.93998	-1.28914	-0.25717	0.08012	-0.65782	1.15576	5.37004	5.52764	-34.75314	1.91107	0.87579	0.11741	-8.47103	-1.94859	0.43154	17.93492	-10.06505	14.50751	-3.57780	0.97341	-0.37634	6.04332	-0.58291	0.07999	22.65023	23.60391	22.37070	-0.00816	-0.00255	-0.00195	-0.00186	0.00353	0.00238	117.42532	-10.85669	-16.14474	-0.02359	0.00338	0.00673	0.14385
48			0.47000	-8.35563	-3.47432	3.18814	1.13085	-0.53790	-0.14397	-9.91871	-2.24069	-0.30523	0.09023	-0.46646	1.85451	8.48566	6.61017	-32.26904	0.92418	0.55948	0.15270	-5.15363	-1.38445	0.63076	19.01256	-9.52275	14.59504	-1.21092	0.95747	0.01197	2.51758	-1.04525	-0.00970	22.36861	24.62704	22.82866	-0.00785	-0.00238	-0.00105	-0.00091	0.00307	0.00150	120.87498	-11.33611	-16.41322	-0.01244	0.01448	0.02647	0.07110
49			0.48000	-3.36707	-5.72620	1.48472	1.33153	-1.09972	-0.02959	-11.48400	-4.45202	-0.08244	0.07354	-0.16556	3.30492	12.35243	7.62908	-29.61910	0.43603	0.50805	0.15214	-2.95537	-1.30592	0.59474	20.39254	-8.57562	14.97546	2.05383	1.21967	0.61929	-5.27135	-1.83959	-1.03134	22.09059	25.59360	23.40279	-0.00720	-0.00212	-0.00003	-0.00003	0.00231	0.00004	124.09073	-11.87454	-16.71733	0.00109	0.02739	0.04468	-0.00575
50			0.49000	1.18352	-7.90009	-0.31074	1.16208	-1.63572	-0.02960	-8.96316	-5.68164	-0.09128	-0.11419	-0.07643	4.37838	16.91607	8.54143	-27.21502	1.67022	0.31942	-0.04243	-13.16580	-0.80854	-0.13009	22.12668	-7.23051	15.77914	2.97907	0.57991	0.61932	-9.16919	-1.00457	-1.65342	21.84472	26.42524	24.03544	-0.00618	-0.00174	0.00082	0.00072	0.00144	-0.00116	127.04928	-12.35765	-17.11711	0.01645	0.03861	0.05814	-0.07820
51			0.50000	5.00406	-9.74280	-2.03009	1.05707	-1.47460	-0.12485	-6.84312	-3.74563	-0.37990	-0.20726	-0.31632	3.68658	22.00696	9.41031	-25.35222	3.09410	0.39402	-0.15976	-26.73071	-0.96753	-0.30442	24.17920	-5.57530	17.06005	0.59994	0.14452	0.25106	-2.08135	-0.24450	-0.89664	21.66124	27.07431	24.67224	-0.00475	-0.00125	0.00121	0.00112	0.00067	-0.00149	129.73543	-12.68690	-17.62903	0.03220	0.04508	0.06518	-0.13589
52			0.51000	8.06295	-11.07013	-3.60277	1.08874	-1.07872	-0.25864	-5.71526	-1.61591	-0.72094	-0.10103	-0.61513	2.65942	27.31973	10.36364	-24.06756	3.73475	0.94819	0.14893	-32.79494	-2.31493	0.12227	26.38974	-3.78054	18.71978	-1.92986	0.80761	0.12895	6.91975	-1.14397	-0.52219	21.56302	27.52221	25.24885	-0.00295	-0.00062	0.00093	0.00094	0.00017	-0.00089	132.12639	-12.80636	-18.20840	0.04627	0.04617	0.06681	-0.16925
53			0.52000	10.46125	-11.86670	-5.01887	1.21378	-0.90857	-0.32327	-5.07362	-0.57680	-0.78225	-0.00184	-0.68366	2.23513	32.45582	11.48273	-23.17061	3.67936	1.23630	0.46313	-30.13053	-3.07932	0.03117	28.52337	-2.06418	20.50305	-2.22372	1.40161	0.24017	7.46882	-1.45443	-0.93452	21.55775	27.77409	25.68860	-0.00087	0.00013	-0.00009	0.00029	-0.00001	0.00005	134.17885	-12.71501	-18.76310	0.05584	0.04354	0.06529	-0.16989
54			0.53000	12.31934	-12.27352	-6.25462	1.35404	-0.93288	-0.32213	-4.42132	-0.11450	-0.63309	0.03264	-0.59446	2.22275	37.03056	12.73055	-22.42755	3.45714	1.23012	0.56558	-24.13632	-3.05372	-0.18066	30.37195	-0.62251	22.08327	-1.21643	1.62974	0.39700	3.44571	-1.17029	-1.23475	21.63631	27.84911	25.91578	0.00133	0.00097	-0.00170	-0.00036	0.00006	0.00022	135.82832	-12.45710	-19.19112	0.05771	0.03941	0.06211	-0.13507
55			0.54000	13.73921	-12.47353	-7.23606	1.44764	-0.98741	-0.29650	-3.58752	0.06516	-0.41353	0.03475	-0.48450	2.26726	40.78046	13.96289	-21.72332	3.28055	1.14863	0.54455	-17.93286	-2.58731	-0.23426	31.80969	0.42936	23.17745	-0.23368	1.65971	0.50099	0.49699	-0.93326	-0.96889	21.77851	27.76769	25.87386	0.00341	0.00178	-0.00356	-0.00044	0.00024	-0.00131	137.00046	-12.09464	-19.41215	0.04932	0.03465	0.05686	-0.07593
56			0.55000	14.81604	-12.57072	-7.86029	1.47724	-0.98290	-0.26933	-2.68173	0.09400	-0.18563	0.02653	-0.42922	2.20024	43.62283	14.99453	-21.09465	3.17421	1.08486	0.49371	-12.69261	-1.86748	-0.19051	32.80429	1.08046	23.63898	0.09351	1.56668	0.52571	-0.13157	-0.90103	-0.36951	21.96013	27.54710	25.54041	0.00514	0.00245	-0.00523	0.00026	0.00044	-0.00447	137.63174	-11.68410	-19.38027	0.02990	0.02907	0.04818	-0.01980
57			0.56000	15.64399	-12.56225	-8.04698	1.47036	-0.93072	-0.23656	-1.88693	0.11311	0.02140	0.02189	-0.40164	2.05681	45.64100	15.68709	-20.66356	3.02472	1.02531	0.44943	-8.52517	-0.99493	-0.13505	33.41803	1.41554	23.50367	0.07137	1.45292	0.51677	-0.06001	-0.99000	0.13124	22.15586	27.20863	24.93795	0.00637	0.00286	-0.00625	0.00149	0.00057	-0.00786	137.69319	-11.26793	-19.08597	0.00067	0.02251	0.03517	0.00016
58			0.57000	16.29948	-12.40314	-7.79819	1.44943	-0.87324	-0.21210	-1.27116	0.17353	0.16592	0.02034	-0.38847	1.94354	47.00687	16.01350	-20.52914	2.92973	0.98856	0.42584	-5.77636	-0.22178	-0.10790	33.78391	1.57358	22.96791	-0.06184	1.37568	0.49907	0.03267	-1.06011	0.36694	22.33793	26.78852	24.13741	0.00704	0.00298	-0.00637	0.00275	0.00059	-0.00958	137.20464	-10.87096	-18.55176	-0.03566	0.01544	0.01805	-0.03814
59			0.58000	16.82236	-12.08866	-7.23347	1.42332	-0.83494	-0.20013	-0.81417	0.24158	0.23957	0.01985	-0.38249	1.89865	47.89688	16.07275	-20.67732	2.93767	0.98133	0.41524	-3.99485	0.25393	-0.11391	34.05494	1.68394	22.31228	-0.19569	1.33354	0.48452	0.09142	-0.99297	0.34970	22.47472	26.34165	23.24836	0.00721	0.00287	-0.00559	0.00366	0.00049	-0.00862	136.23111	-10.49370	-17.82014	-0.07583	0.00883	-0.00189	-0.13556
60			0.59000	17.21457	-11.68744	-6.55456	1.40242	-0.81591	-0.18522	-0.46188	0.26677	0.23060	0.01915	-0.35619	1.89162	48.44149	16.04708	-20.97716	2.90950	0.95860	0.38719	-2.48718	0.32776	-0.13741	34.35229	1.81950	21.80417	-0.14282	1.28687	0.47874	0.08202	-0.72697	0.16790	22.53416	25.93261	22.39648	0.00703	0.00266	-0.00412	0.00409	0.00031	-0.00562	134.86606	-10.10966	-16.94299	-0.11683	0.00354	-0.02273	-0.27499
61			0.60000	17.45898	-11.30863	-5.95498	1.39937	-0.80117	-0.16443	-0.15946	0.22655	0.16364	0.02270	-0.32006	1.88450	48.71491	16.11658	-21.26221	2.80453	0.93228	0.36036	-1.07586	0.08495	-0.16675	34.73412	1.99314	21.61432	0.01397	1.25418	0.47971	-0.01031	-0.34234	-0.07754	22.49126	25.61809	21.69671	0.00669	0.00248	-0.00229	0.00413	0.00013	-0.00232	133.21408	-9.67103	-15.97779	-0.15624	-0.00045	-0.04276	-0.43104
62			0.61000	17.54408	-11.03658	-5.54381	1.39291	-0.77061	-0.14464	0.12327	0.14748	0.09027	0.03337	-0.30163	1.83603	48.75702	16.37616	-21.42310	2.66556	0.93194	0.36227	0.14046	-0.25736	-0.19880	35.19790	2.18356	21.77755	0.04601	1.24835	0.47819	-0.03985	0.04415	-0.29013	22.33461	25.43116	21.23042	0.00639	0.00240	-0.00046	0.00396	-0.00001	-0.00026	131.38028	-9.12284	-14.98895	-0.19241	-0.00416	-0.06110	-0.57882
63			0.62000	17.47820	-10.88399	-5.32746	1.37210	-0.72550	-0.12196	0.37694	0.08948	0.03837	0.04569	-0.29041	1.73882	48.60198	16.79777	-21.44739	2.46473	0.92820	0.36903	1.02296	-0.48173	-0.20757	35.70407	2.36190	22.20596	0.01402	1.22925	0.46991	-0.01273	0.32157	-0.39725	22.06898	25.37642	21.03151	0.00629	0.00247	0.00110	0.00375	-0.00012	0.00011	129.46469	-8.42563	-14.04770	-0.22462	-0.00889	-0.07767	-0.69964
64			0.63000	17.28740	-10.79328	-5.23695	1.34719	-0.68234	-0.09814	0.59224	0.08960	0.01789	0.05440	-0.27295	1.62581	48.28694	17.25283	-21.40332	2.21659	0.89614	0.35960	1.49760	-0.43501	-0.17326	36.19827	2.50571	22.74027	0.03483	1.17659	0.45349	-0.02941	0.40975	-0.37834	21.71422	25.43732	21.08440	0.00643	0.00267	0.00225	0.00359	-0.00023	-0.00065	127.55593	-7.57929	-13.22528	-0.25213	-0.01492	-0.09206	-0.78156
65			0.64000	17.00399	-10.67824	-5.16976	1.32294	-0.64292	-0.07708	0.77052	0.13697	0.01902	0.06142	-0.25300	1.52347	47.84254	17.58001	-21.39725	1.97625	0.85359	0.34761	1.66713	-0.14098	-0.11609	36.62738	2.60368	23.21486	0.09392	1.12626	0.43612	-0.06463	0.33345	-0.26996	21.29895	25.58897	21.33661	0.00681	0.00295	0.00302	0.00350	-0.00036	-0.00175	125.72123	-6.63514	-12.58228	-0.27395	-0.02129	-0.10323	-0.82122
66			0.65000	16.65742	-10.47765	-5.03384	1.29923	-0.60514	-0.06188	0.91298	0.19045	0.02728	0.06837	-0.23980	1.44139	47.28379	17.66350	-21.52438	1.79151	0.82083	0.34310	1.72418	0.26835	-0.06142	36.95140	2.65543	23.51359	0.12390	1.09912	0.42501	-0.05834	0.16888	-0.12767	20.85215	25.80620	21.71736	0.00731	0.00328	0.00354	0.00349	-0.00053	-0.00263	123.99754	-5.68769	-12.15744	-0.28931	-0.02669	-0.11030	-0.82509
67			0.66000	16.26884	-10.18879	-4.78198	1.27453	-0.57188	-0.05167	1.01861	0.21052	0.03381	0.06983	-0.22909	1.37660	46.60873	17.47646	-21.83019	1.65176	0.77864	0.32467	1.79736	0.64169	-0.02372	37.14908	2.66902	23.59677	0.14640	1.05740	0.41496	-0.03394	-0.00870	0.00376	20.39785	26.06315	22.15028	0.00782	0.00361	0.00388	0.00360	-0.00071	-0.00301	122.38998	-4.84733	-11.95761	-0.29868	-0.02992	-0.11307	-0.80742
68			0.67000	15.84953	-9.86336	-4.42200	1.24842	-0.54193	-0.04251	1.08506	0.18236	0.03348	0.06460	-0.21545	1.31862	45.80398	17.07510	-22.30195	1.52105	0.71493	0.28654	1.91606	0.84974	-0.01084	37.21771	2.65645	23.49982	0.19147	0.99042	0.40351	-0.00092	-0.12392	0.08913	19.95557	26.32773	22.55973	0.00821	0.00388	0.00409	0.00382	-0.00083	-0.00279	120.88106	-4.20522	-11.95504	-0.30312	-0.03022	-0.11174	-0.78080
69			0.68000	15.40570	-9.57153	-4.00762	1.21663	-0.51321	-0.03551	1.10319	0.12246	0.02797	0.05473	-0.20021	1.26052	44.85723	16.55700	-22.88151	1.39270	0.63693	0.23934	2.06069	0.86497	-0.01337	37.16805	2.63035	23.30814	0.23991	0.90830	0.38898	0.04547	-0.14552	0.11292	19.54206	26.55939	22.87927	0.00840	0.00404	0.00416	0.00412	-0.00076	-0.00201	119.44743	-3.80636	-12.09726	-0.30331	-0.02752	-0.10690	-0.74949
70			0.69000	14.94546	-9.35933	-3.61349	1.17589	-0.48705	-0.03219	1.06895	0.06417	0.02141	0.04282	-0.18569	1.20182	43.76962	16.01538	-23.49352	1.27445	0.55696	0.19355	2.18982	0.75412	-0.01833	37.01784	2.60212	23.12334	0.26791	0.82315	0.37168	0.09227	-0.09086	0.08131	19.16953	26.71559	23.06346	0.00831	0.00406	0.00406	0.00437	-0.00046	-0.00090	118.07365	-3.64034	-12.32440	-0.29941	-0.02265	-0.09980	-0.71108
71			0.70000	14.47946	-9.22773	-3.30102	1.12923	-0.46238	-0.03016	0.99478	0.03293	0.01443	0.03117	-0.17133	1.14410	42.55849	15.50934	-24.07989	1.16132	0.48352	0.15520	2.24500	0.60548	-0.02039	36.78596	2.58060	23.03150	0.28004	0.74795	0.35511	0.12960	0.00048	0.01620	18.84113	26.76656	23.09893	0.00790	0.00389	0.00377	0.00444	-0.00002	0.00017	116.75725	-3.65230	-12.58722	-0.29201	-0.01682	-0.09170	-0.66256
72			0.71000	14.01914	-9.14173	-3.09683	1.08405	-0.43915	-0.02700	0.90044	0.03576	0.00793	0.02042	-0.15572	1.09046	41.25498	15.05762	-24.61685	1.04639	0.41630	0.12246	2.18518	0.47089	-0.01928	36.48940	2.57020	23.08188	0.29457	0.68322	0.34097	0.16277	0.09348	-0.05714	18.55178	26.70598	23.00633	0.00718	0.00355	0.00329	0.00417	0.00040	0.00085	115.50787	-3.76462	-12.85781	-0.28241	-0.01109	-0.08351	-0.60371
73			0.72000	13.57669	-9.05430	-2.99329	1.04416	-0.42233	-0.02481	0.80043	0.06569	0.00390	0.01192	-0.13810	1.04561	39.89965	14.65131	-25.10689	0.93296	0.35339	0.09571	2.02049	0.36595	-0.01638	36.14165	2.56862	23.27938	0.32311	0.63024	0.32907	0.20106	0.16598	-0.11675	18.29559	26.54895	22.83076	0.00622	0.00308	0.00264	0.00353	0.00069	0.00102	114.34341	-3.89919	-13.12913	-0.27192	-0.00618	-0.07546	-0.53631
74			0.73000	13.16210	-8.92526	-2.96203	1.01451	-0.41054	-0.02173	0.70920	0.11026	0.00182	0.00833	-0.11847	1.01386	38.53545	14.27108	-25.56038	0.81914	0.30326	0.08087	1.77583	0.29437	-0.01373	35.75359	2.56617	23.58864	0.37406	0.60825	0.32587	0.25358	0.21600	-0.15061	18.07076	26.32425	22.62726	0.00518	0.00256	0.00186	0.00265	0.00079	0.00078	113.28545	-3.99819	-13.40956	-0.26125	-0.00245	-0.06757	-0.46281
75			0.74000	12.77954	-8.73221	-2.96949	0.99573	-0.40179	-0.01681	0.63551	0.15535	0.00109	0.00894	-0.09790	0.99248	37.20063	13.90154	-25.98000	0.70447	0.26388	0.07403	1.48675	0.24195	-0.01098	35.33489	2.54790	23.94749	0.44417	0.61018	0.33006	0.32026	0.24384	-0.15231	17.87772	26.06633	22.44715	0.00420	0.00206	0.00103	0.00179	0.00074	0.00037	112.35421	-4.03743	-13.71273	-0.25047	0.00008	-0.05980	-0.38620
76			0.75000	12.42696	-8.47655	-2.98792	0.98425	-0.39561	-0.01182	0.58383	0.18881	0.00096	0.01005	-0.07762	0.97614	35.92621	13.53719	-26.35484	0.59459	0.22395	0.06558	1.19645	0.19143	-0.00677	34.89641	2.49869	24.28538	0.52618	0.60779	0.33181	0.39389	0.24142	-0.11827	17.71415	25.80680	22.32913	0.00339	0.00163	0.00021	0.00110	0.00061	0.00005	111.56371	-4.02832	-14.04765	-0.23924	0.00168	-0.05211	-0.31007
77			0.76000	12.09585	-8.17810	-2.99641	0.97177	-0.38886	-0.00794	0.55598	0.20378	0.00095	0.01005	-0.06316	0.95416	34.73293	13.17896	-26.66995	0.50552	0.18400	0.05262	0.95671	0.14427	-0.00205	34.45113	2.40868	24.54330	0.57460	0.58288	0.32477	0.43527	0.20894	-0.05840	17.57271	25.56802	22.29525	0.00274	0.00127	-0.00049	0.00062	0.00048	-0.00005	110.91840	-4.00892	-14.41242	-0.22732	0.00274	-0.04466	-0.23879
78			0.77000	11.77240	-7.86085	-2.97950	0.95062	-0.37954	-0.00749	0.54809	0.20133	0.00125	0.00928	-0.05850	0.92350	33.62843	12.82606	-26.91852	0.45353	0.15281	0.04043	0.80195	0.10969	0.00144	34.01144	2.27697	24.68794	0.55626	0.53919	0.30781	0.41673	0.16115	0.00604	17.44354	25.36188	22.34967	0.00221	0.00098	-0.00101	0.00034	0.00035	0.00004	110.41228	-4.02872	-14.79309	-0.21487	0.00357	-0.03792	-0.17642
79			0.78000	11.44377	-7.54417	-2.93189	0.93099	-0.36695	-0.00728	0.55575	0.18641	0.00151	0.00871	-0.05797	0.89083	32.61003	12.47335	-27.10245	0.41302	0.12832	0.03111	0.68238	0.08563	0.00356	33.58574	2.11249	24.71638	0.52564	0.49574	0.28818	0.38340	0.11514	0.05604	17.31941	25.19188	22.47762	0.00176	0.00073	-0.00131	0.00018	0.00024	0.00019	110.03059	-4.13236	-15.16518	-0.20216	0.00444	-0.03220	-0.12537
80			0.79000	11.10368	-7.24351	-2.86136	0.91595	-0.35406	-0.00597	0.56658	0.16416	0.00132	0.00929	-0.05769	0.86302	31.66794	12.11270	-27.22736	0.37324	0.11068	0.02579	0.58053	0.07049	0.00503	33.17698	1.93206	24.64961	0.51254	0.46622	0.27222	0.36237	0.07782	0.08527	17.19827	25.05636	22.64825	0.00136	0.00051	-0.00141	0.00011	0.00014	0.00028	109.75269	-4.34613	-15.49910	-0.18939	0.00559	-0.02736	-0.08613
81			0.80000	10.75343	-6.97426	-2.78480	0.90314	-0.34293	-0.00495	0.56774	0.13598	0.00098	0.01084	-0.05734	0.84230	30.78584	11.73605	-27.29984	0.33811	0.10018	0.02476	0.50303	0.06266	0.00678	32.78218	1.75586	24.52067	0.51186	0.45160	0.26064	0.35392	0.04812	0.09551	17.08340	24.94983	22.82205	0.00095	0.00031	-0.00132	0.00007	0.00007	0.00025	109.55538	-4.67045	-15.76874	-0.17671	0.00722	-0.02290	-0.05758
82			0.81000	10.40040	-6.75460	-2.72121	0.89199	-0.33414	-0.00441	0.55245	0.10094	0.00064	0.01179	-0.05619	0.82758	29.94261	11.33695	-27.32642	0.30627	0.09048	0.02396	0.44589	0.05705	0.00831	32.39352	1.60185	24.36271	0.52326	0.44133	0.25096	0.36151	0.02355	0.09132	16.98268	24.86183	22.96099	0.00052	0.00012	-0.00113	0.00004	0.00002	0.00013	109.41705	-5.07980	-15.96121	-0.16436	0.00928	-0.01849	-0.03759
83			0.82000	10.05584	-6.60356	-2.68249	0.88305	-0.32537	-0.00475	0.51945	0.05943	0.00037	0.01147	-0.05623	0.81819	29.11418	10.91182	-27.31590	0.28326	0.08331	0.02350	0.41406	0.05399	0.00953	31.99954	1.48064	24.20134	0.52816	0.43310	0.24238	0.37498	0.00455	0.07893	16.90823	24.77739	23.03620	0.00006	-0.00007	-0.00088	0.00000	-0.00001	0.00001	109.32096	-5.53016	-16.08106	-0.15287	0.01147	-0.01436	-0.02380
84			0.83000	9.73233	-6.53278	-2.66953	0.87979	-0.31951	-0.00664	0.47071	0.01715	0.00010	0.00966	-0.05897	0.81578	28.27624	10.46208	-27.28042	0.27431	0.07721	0.02246	0.41159	0.05173	0.00993	31.58807	1.39369	24.05260	0.51535	0.42400	0.23459	0.38558	-0.00779	0.06401	16.87539	24.67969	23.03070	-0.00044	-0.00026	-0.00067	-0.00002	-0.00004	-0.00009	109.25655	-5.97209	-16.14802	-0.14257	0.01343	-0.01083	-0.01406
85			0.84000	9.44351	-6.53992	-2.67583	0.88004	-0.31733	-0.00841	0.40493	-0.02012	-0.00026	0.00593	-0.06212	0.81958	27.41006	9.99562	-27.23169	0.27261	0.06786	0.01817	0.42512	0.04646	0.00825	31.14900	1.33466	23.92398	0.49684	0.40983	0.22736	0.39720	-0.01286	0.05026	16.90012	24.55375	22.93999	-0.00096	-0.00044	-0.00056	0.00001	-0.00008	-0.00015	109.21929	-6.36360	-16.19171	-0.13358	0.01486	-0.00802	-0.00671
86			0.85000	9.20241	-6.61021	-2.69274	0.88457	-0.31995	-0.01037	0.32572	-0.04866	-0.00059	0.00083	-0.06453	0.82939	26.50710	9.52593	-27.17784	0.27360	0.05323	0.01134	0.44368	0.03633	0.00504	30.67747	1.29333	23.81718	0.47888	0.39056	0.21979	0.40861	-0.01162	0.03925	16.99579	24.38900	22.77070	-0.00148	-0.00062	-0.00063	0.00013	-0.00014	-0.00025	109.20938	-6.67784	-16.24332	-0.12563	0.01571	-0.00551	-0.00073
87			0.86000	9.01731	-6.72236	-2.71248	0.89151	-0.32743	-0.01289	0.24136	-0.06818	-0.00084	-0.00357	-0.06607	0.84494	25.56973	9.06859	-27.12373	0.27622	0.03972	0.00640	0.46141	0.02622	0.00266	30.17558	1.25954	23.73060	0.45806	0.37746	0.21435	0.41076	-0.00676	0.03146	17.16941	24.18028	22.53927	-0.00199	-0.00080	-0.00091	0.00038	-0.00021	-0.00046	109.22842	-6.90589	-16.32844	-0.11814	0.01601	-0.00277	0.00414
88			0.87000	8.88794	-6.85751	-2.72882	0.89467	-0.33369	-0.01392	0.16287	-0.08077	-0.00085	-0.00587	-0.06525	0.86224	24.60957	8.63751	-27.07297	0.27230	0.03475	0.00593	0.46089	0.02154	0.00223	29.65332	1.22655	23.66150	0.43987	0.38095	0.21393	0.40349	-0.00089	0.02627	17.41878	23.92695	22.26917	-0.00245	-0.00097	-0.00138	0.00073	-0.00032	-0.00078	109.27565	-7.05597	-16.46157	-0.11056	0.01598	0.00069	0.00759
89			0.88000	8.80557	-7.00718	-2.73874	0.89215	-0.33940	-0.01256	0.10078	-0.09143	-0.00071	-0.00688	-0.06053	0.87872	23.64470	8.24345	-27.02739	0.25664	0.03198	0.00619	0.43112	0.01803	0.00204	29.12708	1.19232	23.60703	0.43833	0.39216	0.21647	0.39753	0.00414	0.02193	17.73226	23.62938	21.98806	-0.00283	-0.00112	-0.00190	0.00112	-0.00045	-0.00111	109.34592	-7.14743	-16.64468	-0.10272	0.01578	0.00486	0.00937
90			0.89000	8.75648	-7.17242	-2.74526	0.88722	-0.34426	-0.00755	0.05997	-0.10325	-0.00048	-0.00732	-0.05177	0.89790	22.69729	7.89380	-26.98547	0.22826	0.03070	0.00532	0.37203	0.01521	0.00154	28.61606	1.15955	23.56601	0.46498	0.41056	0.22309	0.40218	0.00679	0.01707	18.09072	23.28769	21.72372	-0.00308	-0.00124	-0.00234	0.00146	-0.00059	-0.00134	109.43067	-7.20025	-16.86834	-0.09522	0.01546	0.00896	0.00960
91			0.90000	8.72555	-7.35799	-2.75902	0.88320	-0.34969	-0.00025	0.03928	-0.11680	-0.00002	-0.00749	-0.04215	0.92198	21.78910	7.59150	-26.94063	0.19815	0.03289	0.00371	0.30687	0.01386	0.00098	28.13729	1.13373	23.53918	0.50454	0.43433	0.23295	0.40334	0.00586	0.01051	18.47134	22.90390	21.49482	-0.00318	-0.00132	-0.00257	0.00166	-0.00074	-0.00140	109.51996	-7.22849	-17.11231	-0.08911	0.01489	0.01174	0.00886
92			0.91000	8.69903	-7.56724	-2.79526	0.87654	-0.35445	0.00655	0.03356	-0.12963	0.00100	-0.00749	-0.03655	0.94249	20.93641	7.33256	-26.88234	0.18079	0.04013	0.00253	0.26200	0.01413	0.00067	27.70075	1.12157	23.52777	0.51949	0.45412	0.24111	0.37639	-0.00003	0.00187	18.85181	22.48461	21.30191	-0.00313	-0.00137	-0.00253	0.00164	-0.00084	-0.00133	109.60463	-7.23995	-17.34653	-0.08498	0.01399	0.01223	0.00773
93			0.92000	8.66705	-7.79855	-2.86893	0.86464	-0.35595	0.01221	0.03561	-0.13749	0.00281	-0.00752	-0.03603	0.95443	20.14662	7.10544	-26.79876	0.17821	0.05265	0.00206	0.24024	0.01572	0.00061	27.30717	1.12973	23.53134	0.50064	0.46685	0.24598	0.32906	-0.01182	-0.00769	19.21213	22.04112	21.12685	-0.00294	-0.00137	-0.00219	0.00141	-0.00088	-0.00117	109.67759	-7.23772	-17.53734	-0.08294	0.01284	0.01019	0.00651
94			0.93000	8.62500	-8.04452	-2.99150	0.84608	-0.35352	0.01730	0.03910	-0.13715	0.00553	-0.00829	-0.03874	0.95741	19.41693	6.89360	-26.67857	0.18590	0.06663	0.00069	0.23458	0.01792	0.00025	26.94720	1.16382	23.54633	0.45959	0.46957	0.24716	0.28187	-0.02903	-0.01638	19.53502	21.58880	20.94134	-0.00269	-0.00134	-0.00164	0.00105	-0.00084	-0.00094	109.73368	-7.22171	-17.65829	-0.08279	0.01162	0.00608	0.00518
95			0.94000	8.57207	-8.29296	-3.16760	0.82404	-0.35034	0.02176	0.04163	-0.12887	0.00884	-0.00966	-0.04105	0.95727	18.73466	6.67943	-26.51565	0.19360	0.07812	-0.00130	0.23296	0.02081	-0.00055	26.60366	1.22735	23.56697	0.42276	0.46905	0.24689	0.25454	-0.05001	-0.02299	19.80742	21.14584	20.71853	-0.00242	-0.00128	-0.00101	0.00065	-0.00073	-0.00064	109.76947	-7.19051	-17.69876	-0.08459	0.01056	0.00078	0.00361
96			0.95000	8.50898	-8.53062	-3.39318	0.80093	-0.34979	0.02431	0.04272	-0.11576	0.01162	-0.01086	-0.04198	0.95893	18.08064	6.44792	-26.31290	0.19963	0.08808	-0.00167	0.23466	0.02532	-0.00082	26.25638	1.32094	23.58709	0.39424	0.47524	0.24765	0.24563	-0.07265	-0.02765	20.02220	20.73070	20.44187	-0.00215	-0.00118	-0.00041	0.00029	-0.00056	-0.00029	109.78362	-7.14482	-17.66650	-0.08819	0.00987	-0.00466	0.00170
97			0.96000	8.43800	-8.74896	-3.65851	0.77343	-0.35038	0.02512	0.04220	-0.10105	0.01328	-0.01170	-0.04173	0.96342	17.43638	6.19208	-26.08219	0.20764	0.10094	0.00050	0.24309	0.03239	0.00026	25.88886	1.44116	23.60424	0.36430	0.49270	0.25083	0.24252	-0.09352	-0.03175	20.17892	20.35957	20.11043	-0.00188	-0.00104	0.00006	0.00003	-0.00038	0.00005	109.77743	-7.09023	-17.58475	-0.09352	0.00964	-0.00955	-0.00053
98			0.97000	8.36162	-8.94641	-3.95063	0.74058	-0.35161	0.02483	0.04178	-0.08756	0.01379	-0.01184	-0.03976	0.96901	16.78975	5.91574	-25.84394	0.21502	0.11678	0.00472	0.25259	0.04119	0.00245	25.49269	1.58011	23.62264	0.33284	0.52179	0.25697	0.23729	-0.10727	-0.03742	20.28294	20.04524	19.73826	-0.00159	-0.00087	0.00038	-0.00014	-0.00021	0.00029	109.75485	-7.03845	-17.48589	-0.10042	0.00978	-0.01373	-0.00293
99			0.98000	8.28078	-9.12384	-4.25395	0.70327	-0.35351	0.02376	0.04319	-0.07567	0.01320	-0.01140	-0.03539	0.97622	16.13734	5.63269	-25.62657	0.21866	0.13399	0.01032	0.25595	0.04953	0.00468	25.07062	1.72584	23.65352	0.30668	0.56061	0.26549	0.22865	-0.10735	-0.04661	20.34312	19.79673	19.34873	-0.00128	-0.00068	0.00054	-0.00020	-0.00009	0.00039	109.72161	-7.00562	-17.40215	-0.10839	0.01016	-0.01717	-0.00522
100			0.99000	8.19581	-9.28082	-4.55296	0.66309	-0.35711	0.02240	0.04648	-0.06485	0.01189	-0.01203	-0.02636	0.98745	15.48624	5.36378	-25.46076	0.21241	0.14364	0.01452	0.24273	0.05190	0.00479	24.63571	1.86435	23.71188	0.30873	0.59712	0.27229	0.23096	-0.08714	-0.05934	20.36922	19.61820	18.96786	-0.00094	-0.00048	0.00056	-0.00018	-0.00001	0.00036	109.68405	-7.00756	-17.35770	-0.11669	0.01070	-0.01978	-0.00695
101			1.00000	8.10706	-9.41649	-4.83384	0.62585	-0.36249	0.01943	0.05207	-0.05487	0.00939	-0.01398	-0.01590	1.00320	14.85193	5.13209	-25.37205	0.20411	0.14635	0.01816	0.22127	0.04743	0.00297	24.20832	1.98218	23.81081	0.32370	0.62441	0.27453	0.23056	-0.04702	-0.07323	20.37024	19.50863	18.62162	-0.00060	-0.00029	0.00046	-0.00012	0.00002	0.00025	109.64896	-7.05489	-17.36623	-0.12443	0.01142	-0.02138	-0.00751
102			1.01000	8.01379	-9.53058	-5.08369	0.59587	-0.36975	0.01627	0.06095	-0.04562	0.00677	-0.01624	-0.00809	1.01849	14.25188	4.95614	-25.37496	0.20073	0.14576	0.02040	0.20033	0.03837	-0.00036	23.81119	2.06864	23.95531	0.32913	0.63835	0.27345	0.21041	0.00406	-0.08447	20.35421	19.46252	18.33549	-0.00027	-0.00011	0.00030	-0.00005	0.00001	0.00012	109.62409	-7.14937	-17.43230	-0.13127	0.01226	-0.02204	-0.00620
103			1.02000	7.91406	-9.62294	-5.29247	0.57645	-0.37702	0.01386	0.07229	-0.03631	0.00469	-0.01877	-0.00552	1.03139	13.70023	4.84428	-25.46674	0.20670	0.14451	0.02074	0.18473	0.02740	-0.00362	23.46406	2.11869	24.13771	0.31316	0.63545	0.26929	0.16913	0.05057	-0.08825	20.32904	19.47108	18.12951	0.00001	0.00003	0.00012	0.00000	-0.00000	0.00003	109.61787	-7.28347	-17.55072	-0.13712	0.01317	-0.02194	-0.00255
104			1.03000	7.80761	-9.69334	-5.45811	0.56205	-0.37993	0.01176	0.08151	-0.02591	0.00315	-0.01891	-0.00799	1.03643	13.20690	4.79228	-25.62205	0.21749	0.15377	0.02310	0.16999	0.01786	-0.00613	23.17833	2.13477	24.33628	0.27439	0.63359	0.26630	0.11876	0.07920	-0.08215	20.30342	19.52188	18.00990	0.00025	0.00013	-0.00000	0.00002	-0.00002	-0.00000	109.63725	-7.44113	-17.70375	-0.14197	0.01413	-0.02124	0.00342
105			1.04000	7.69793	-9.74202	-5.58965	0.55100	-0.37682	0.01125	0.08435	-0.01474	0.00245	-0.01445	-0.01188	1.03473	12.77715	4.78448	-25.79480	0.21791	0.17978	0.02902	0.14686	0.00993	-0.00765	22.95394	2.12635	24.51929	0.23787	0.65565	0.27120	0.08042	0.08533	-0.06652	20.28700	19.59844	17.96416	0.00047	0.00021	-0.00001	0.00001	-0.00003	0.00000	109.68595	-7.60134	-17.86299	-0.14561	0.01507	-0.02020	0.01115
106			1.05000	7.59075	-9.77124	-5.70327	0.54558	-0.37218	0.01182	0.08001	-0.00424	0.00232	-0.00762	-0.01546	1.02837	12.40876	4.79777	-25.93176	0.20667	0.20868	0.03546	0.12073	0.00372	-0.00601	22.77918	2.10718	24.65348	0.21663	0.68675	0.27873	0.05907	0.06414	-0.04002	20.28920	19.68107	17.96355	0.00067	0.00026	0.00009	-0.00002	-0.00003	-0.00000	109.76372	-7.74224	-17.99648	-0.14780	0.01588	-0.01921	0.01949
107			1.06000	7.49178	-9.78470	-5.81430	0.54041	-0.36621	0.01148	0.06893	0.00501	0.00227	-0.00135	-0.01922	1.02123	12.09146	4.80683	-25.98955	0.19734	0.23599	0.04203	0.10292	0.00230	-0.00045	22.63435	2.09140	24.71257	0.19787	0.71448	0.28349	0.04843	0.01693	-0.00555	20.31648	19.75096	17.97257	0.00088	0.00032	0.00028	-0.00006	-0.00003	-0.00001	109.86594	-7.84519	-18.07761	-0.14865	0.01643	-0.01867	0.02704
108			1.07000	7.40556	-9.78520	-5.93308	0.53307	-0.36015	0.01041	0.05309	0.01291	0.00221	0.00337	-0.02259	1.01396	11.80992	4.78991	-25.94596	0.19232	0.25887	0.04774	0.09385	0.00766	0.00819	22.49760	2.09071	24.68464	0.17896	0.73637	0.28522	0.04520	-0.04562	0.02955	20.37087	19.79303	17.95848	0.00109	0.00037	0.00049	-0.00010	-0.00002	0.00002	109.98483	-7.89695	-18.08973	-0.14866	0.01675	-0.01860	0.03287
109			1.08000	7.33524	-9.77525	-6.06399	0.52070	-0.35508	0.00932	0.03497	0.01809	0.00214	0.00625	-0.02380	1.00744	11.54778	4.73378	-25.80327	0.18870	0.27535	0.05176	0.09021	0.01901	0.01729	22.34993	2.11154	24.57560	0.16674	0.75362	0.28493	0.04777	-0.10784	0.05769	20.45024	19.79825	17.89977	0.00130	0.00043	0.00068	-0.00014	-0.00001	0.00009	110.11262	-7.89121	-18.02879	-0.14836	0.01690	-0.01891	0.03695
110			1.09000	7.28233	-9.76094	-6.20578	0.50046	-0.35315	0.00775	0.01721	0.01854	0.00190	0.00695	-0.02265	1.00337	11.29180	4.63600	-25.58527	0.19037	0.28452	0.05411	0.09144	0.03292	0.02408	22.17957	2.15418	24.40751	0.15716	0.76310	0.28183	0.05207	-0.15446	0.07349	20.55007	19.76568	17.79156	0.00150	0.00049	0.00084	-0.00017	0.00000	0.00019	110.24489	-7.82918	-17.90486	-0.14786	0.01686	-0.01962	0.03964
111			1.10000	7.24672	-9.75111	-6.35376	0.47857	-0.35427	0.00541	0.00209	0.01423	0.00137	0.00535	-0.01982	1.00344	11.03580	4.50401	-25.32753	0.19517	0.28492	0.05508	0.09377	0.04447	0.02705	21.98404	2.21358	24.21108	0.15032	0.76266	0.27541	0.05571	-0.17567	0.07545	20.66381	19.70336	17.64593	0.00168	0.00055	0.00099	-0.00019	0.00001	0.00027	110.38081	-7.71901	-17.74158	-0.14718	0.01656	-0.02077	0.04126
112			1.11000	7.22684	-9.75189	-6.50370	0.45680	-0.35711	0.00256	-0.00951	0.00724	0.00066	0.00236	-0.01542	1.00763	10.78209	4.35266	-25.06552	0.19969	0.27986	0.05553	0.09322	0.04997	0.02650	21.76999	2.28147	24.01728	0.14827	0.75755	0.26748	0.05798	-0.17076	0.06621	20.78293	19.62594	17.48634	0.00184	0.00060	0.00111	-0.00021	0.00002	0.00032	110.52132	-7.57517	-17.57091	-0.14649	0.01593	-0.02237	0.04186
113			1.12000	7.21970	-9.76522	-6.65378	0.43461	-0.35878	0.00009	-0.01716	-0.00143	0.00002	-0.00005	-0.00923	1.01203	10.53889	4.20054	-24.82723	0.19742	0.27569	0.05648	0.08563	0.04881	0.02362	21.55029	2.34825	23.85154	0.15515	0.75851	0.26170	0.05977	-0.14611	0.05047	20.89759	19.54986	17.33893	0.00196	0.00064	0.00123	-0.00022	0.00002	0.00030	110.66637	-7.41558	-17.42372	-0.14614	0.01506	-0.02422	0.04153
114			1.13000	7.22105	-9.79402	-6.80421	0.41122	-0.35860	-0.00208	-0.02092	-0.01338	-0.00056	-0.00135	-0.00303	1.01348	10.31705	4.06531	-24.63030	0.19289	0.27535	0.05813	0.07358	0.04192	0.01933	21.34025	2.40557	23.73039	0.16068	0.76558	0.25852	0.05686	-0.10797	0.03149	20.99950	19.48866	17.22409	0.00205	0.00067	0.00135	-0.00022	0.00002	0.00024	110.81480	-7.25792	-17.32189	-0.14640	0.01408	-0.02611	0.04079
115			1.14000	7.22626	-9.84621	-6.95742	0.38985	-0.35695	-0.00340	-0.02192	-0.02998	-0.00096	-0.00191	0.00267	1.01268	10.12630	3.96042	-24.48286	0.18565	0.27708	0.05956	0.05873	0.03064	0.01403	21.15273	2.44794	23.66251	0.16776	0.77662	0.25780	0.05129	-0.06247	0.01101	21.08454	19.44968	17.15140	0.00211	0.00069	0.00148	-0.00022	0.00001	0.00014	110.96687	-7.11545	-17.27487	-0.14700	0.01309	-0.02787	0.04052
116			1.15000	7.23178	-9.93018	-7.11769	0.37357	-0.35754	-0.00485	-0.02191	-0.04923	-0.00148	-0.00196	0.00676	1.01270	9.97148	3.89289	-24.38634	0.17997	0.27924	0.06113	0.04473	0.01724	0.00861	20.99329	2.47385	23.65138	0.17267	0.78869	0.25837	0.04403	-0.01654	-0.00973	21.15247	19.43434	17.11970	0.00216	0.00071	0.00162	-0.00021	-0.00000	0.00004	111.12558	-6.99581	-17.28092	-0.14739	0.01215	-0.02941	0.04127
117			1.16000	7.23610	-10.04671	-7.28944	0.36327	-0.35866	-0.00677	-0.02229	-0.06517	-0.00225	-0.00204	0.00752	1.01550	9.85152	3.86262	-24.33588	0.18260	0.28526	0.06324	0.03427	0.00467	0.00397	20.85916	2.48585	23.69419	0.16286	0.79945	0.25972	0.03497	0.02103	-0.02805	21.20416	19.44096	17.12344	0.00219	0.00073	0.00176	-0.00019	-0.00001	-0.00007	111.29485	-6.90203	-17.33360	-0.14746	0.01129	-0.03072	0.04300
118			1.17000	7.23970	-10.18467	-7.47475	0.35773	-0.35868	-0.00847	-0.02364	-0.07093	-0.00301	-0.00203	0.00648	1.01870	9.76102	3.86201	-24.31855	0.18739	0.29380	0.06532	0.02629	-0.00481	0.00096	20.74175	2.48978	23.77789	0.14809	0.80864	0.26155	0.02855	0.04203	-0.04005	21.24076	19.46588	17.15617	0.00222	0.00075	0.00188	-0.00017	-0.00002	-0.00016	111.47701	-6.83432	-17.42501	-0.14740	0.01046	-0.03196	0.04522
119			1.18000	7.24444	-10.32273	-7.67042	0.35512	-0.35978	-0.01136	-0.02587	-0.06299	-0.00410	-0.00222	0.00392	1.02339	9.69208	3.87825	-24.31616	0.19721	0.30311	0.06825	0.02164	-0.00952	0.00001	20.63020	2.49232	23.87958	0.12617	0.81520	0.26223	0.02410	0.04299	-0.04231	21.26350	19.50310	17.20964	0.00224	0.00077	0.00198	-0.00014	-0.00002	-0.00022	111.67154	-6.79062	-17.54457	-0.14742	0.00961	-0.03328	0.04742
120			1.19000	7.25306	-10.43587	-7.86649	0.35475	-0.36282	-0.01582	-0.02834	-0.04239	-0.00539	-0.00339	0.00099	1.03031	9.63572	3.89746	-24.31235	0.21082	0.30888	0.07173	0.02026	-0.00876	0.00077	20.51445	2.49838	23.97239	0.10253	0.81556	0.25971	0.02109	0.02622	-0.03372	21.27365	19.54442	17.27171	0.00226	0.00078	0.00206	-0.00010	-0.00002	-0.00024	111.87543	-6.76739	-17.67674	-0.14730	0.00876	-0.03461	0.04908
121			1.20000	7.26796	-10.50479	-8.04686	0.35624	-0.36813	-0.02074	-0.02949	-0.01430	-0.00595	-0.00563	0.00029	1.03900	9.58314	3.90828	-24.29860	0.21932	0.30648	0.07459	0.02149	-0.00324	0.00223	20.38781	2.50995	24.03196	0.09497	0.80969	0.25372	0.02179	-0.00108	-0.01644	21.27221	19.58219	17.32916	0.00228	0.00079	0.00212	-0.00004	-0.00002	-0.00021	112.08389	-6.76136	-17.80393	-0.14672	0.00804	-0.03572	0.04973
122			1.21000	7.28871	-10.52157	-8.19213	0.35893	-0.37346	-0.02405	-0.02718	0.01464	-0.00485	-0.00764	0.00202	1.04539	9.52586	3.90376	-24.27652	0.21791	0.29930	0.07588	0.02450	0.00506	0.00315	20.24854	2.52568	24.04152	0.10443	0.80415	0.24772	0.02640	-0.03010	0.00513	21.25920	19.61241	17.37402	0.00231	0.00080	0.00219	0.00003	-0.00002	-0.00017	112.29169	-6.76931	-17.91316	-0.14554	0.00754	-0.03648	0.04920
123			1.22000	7.31117	-10.48954	-8.28581	0.36072	-0.37808	-0.02698	-0.02069	0.03893	-0.00272	-0.00887	0.00329	1.04836	9.45727	3.88137	-24.25484	0.21684	0.29374	0.07738	0.02872	0.01372	0.00315	20.09973	2.54199	23.99481	0.10809	0.80123	0.24231	0.02895	-0.05376	0.02690	21.23326	19.63581	17.40644	0.00234	0.00080	0.00226	0.00010	-0.00001	-0.00013	112.49442	-6.78758	-18.00043	-0.14396	0.00723	-0.03692	0.04760
124			1.23000	7.33041	-10.41924	-8.32404	0.36258	-0.37774	-0.02889	-0.01252	0.05547	-0.00025	-0.00852	0.00396	1.04567	9.37656	3.84335	-24.23920	0.21120	0.29396	0.07953	0.03108	0.02035	0.00283	19.94808	2.55417	23.89550	0.10825	0.80674	0.23927	0.02923	-0.06831	0.04593	21.19232	19.65577	17.43168	0.00236	0.00081	0.00232	0.00017	-0.00001	-0.00012	112.68900	-6.81246	-18.06909	-0.14218	0.00707	-0.03709	0.04523
125			1.24000	7.34489	-10.32390	-8.31777	0.36538	-0.37510	-0.02897	-0.00601	0.06398	0.00173	-0.00641	0.00450	1.04010	9.29046	3.79654	-24.22753	0.20073	0.29900	0.08130	0.02957	0.02315	0.00247	19.80103	2.55813	23.75467	0.10936	0.81995	0.23939	0.02836	-0.07306	0.06060	21.13525	19.67671	17.45678	0.00237	0.00081	0.00238	0.00023	-0.00002	-0.00014	112.87396	-6.84008	-18.12682	-0.14039	0.00698	-0.03714	0.04241
126			1.25000	7.35698	-10.21664	-8.28052	0.36952	-0.37246	-0.02892	-0.00230	0.06529	0.00320	-0.00369	0.00454	1.03410	9.20904	3.75023	-24.21908	0.19114	0.30500	0.08308	0.02521	0.02196	0.00122	19.66461	2.55194	23.58765	0.10777	0.83191	0.23915	0.02578	-0.06863	0.06904	21.06300	19.70280	17.48811	0.00235	0.00082	0.00244	0.00027	-0.00002	-0.00018	113.04867	-6.86650	-18.18225	-0.13873	0.00687	-0.03715	0.03926
127			1.26000	7.37000	-10.10846	-8.21613	0.37712	-0.37116	-0.02881	-0.00028	0.06125	0.00466	-0.00122	0.00344	1.02976	9.13952	3.71244	-24.22413	0.18567	0.31050	0.08439	0.01968	0.01875	-0.00240	19.54223	2.53579	23.41101	0.10009	0.84007	0.23862	0.02135	-0.05718	0.07100	20.97847	19.73642	17.52923	0.00233	0.00082	0.00249	0.00030	-0.00003	-0.00023	113.21193	-6.88811	-18.24125	-0.13730	0.00665	-0.03723	0.03572
128			1.27000	7.38625	-10.00532	-8.11836	0.38991	-0.37137	-0.02904	0.00114	0.05522	0.00656	0.00062	0.00036	1.02714	9.08477	3.68710	-24.26236	0.18578	0.31546	0.08555	0.01388	0.01590	-0.00911	19.43549	2.51134	23.23991	0.08229	0.84556	0.23839	0.01521	-0.04139	0.06754	20.88555	19.77691	17.57884	0.00231	0.00082	0.00250	0.00031	-0.00003	-0.00027	113.36129	-6.90221	-18.30314	-0.13591	0.00632	-0.03728	0.03170
129			1.28000	7.40798	-9.90622	-7.97789	0.40444	-0.36955	-0.02919	0.00088	0.05089	0.00884	0.00169	-0.00267	1.02489	9.04553	3.67467	-24.35398	0.18428	0.32002	0.08672	0.00709	0.01407	-0.01836	19.34465	2.48060	23.08587	0.06847	0.85254	0.23891	0.01062	-0.02314	0.06061	20.78767	19.82181	17.63318	0.00230	0.00083	0.00248	0.00032	-0.00004	-0.00028	113.49385	-6.90768	-18.36294	-0.13441	0.00597	-0.03720	0.02728
130			1.29000	7.44019	-9.80410	-7.78980	0.41884	-0.37034	-0.02988	-0.00475	0.05239	0.01143	0.00157	-0.00472	1.02372	9.02478	3.67550	-24.51037	0.18176	0.31808	0.08757	-0.00146	0.01145	-0.02846	19.27017	2.44433	22.95504	0.06455	0.85564	0.23822	0.00800	-0.00284	0.05201	20.68694	19.86905	17.68880	0.00229	0.00084	0.00244	0.00033	-0.00004	-0.00028	113.60734	-6.90487	-18.41514	-0.13281	0.00562	-0.03699	0.02262
131			1.30000	7.49233	-9.68871	-7.55827	0.43655	-0.37305	-0.03066	-0.02093	0.06136	0.01380	0.00002	-0.00626	1.02508	9.03067	3.69237	-24.72897	0.17796	0.30948	0.08752	-0.01282	0.00538	-0.03706	19.21285	2.40159	22.84822	0.06921	0.85345	0.23661	0.00630	0.01933	0.04413	20.58369	19.91752	17.74380	0.00229	0.00084	0.00239	0.00034	-0.00004	-0.00027	113.70028	-6.89503	-18.45668	-0.13129	0.00532	-0.03670	0.01784
132			1.31000	7.57814	-9.54993	-7.29590	0.45580	-0.37631	-0.03268	-0.05211	0.07747	0.01624	-0.00172	-0.00796	1.02635	9.07614	3.73209	-24.99365	0.17477	0.29891	0.08829	-0.02741	-0.00604	-0.04324	19.17401	2.34945	22.76159	0.07462	0.84921	0.23400	0.00425	0.04294	0.03892	20.47740	19.96672	17.79757	0.00229	0.00085	0.00234	0.00036	-0.00004	-0.00026	113.77174	-6.88067	-18.48735	-0.12997	0.00510	-0.03634	0.01300
133			1.32000	7.71292	-9.37971	-7.01743	0.47477	-0.37877	-0.03555	-0.09811	0.09907	0.01870	-0.00311	-0.01033	1.02661	9.17440	3.80396	-25.28061	0.17594	0.29025	0.08967	-0.04508	-0.02251	-0.04657	19.15426	2.28423	22.68710	0.07278	0.84233	0.23083	0.00174	0.06634	0.03785	20.36802	20.01580	17.85039	0.00228	0.00086	0.00229	0.00037	-0.00004	-0.00025	113.82124	-6.86671	-18.50937	-0.12900	0.00496	-0.03598	0.00813
134			1.33000	7.90676	-9.17200	-6.73142	0.49167	-0.38409	-0.03957	-0.15133	0.12520	0.02180	-0.00444	-0.01239	1.02577	9.33154	3.91496	-25.56811	0.18296	0.27843	0.09085	-0.06470	-0.04045	-0.04728	19.15257	2.20253	22.61361	0.06772	0.82415	0.22432	-0.00034	0.08596	0.04096	20.25647	20.06428	17.90285	0.00227	0.00086	0.00224	0.00037	-0.00004	-0.00025	113.84855	-6.85947	-18.52565	-0.12830	0.00489	-0.03565	0.00315
135			1.34000	8.15807	-8.92282	-6.43607	0.50399	-0.39206	-0.04506	-0.19856	0.15344	0.02644	-0.00457	-0.01344	1.02322	9.54115	4.06510	-25.84325	0.19335	0.26716	0.09304	-0.08289	-0.05559	-0.04714	19.16611	2.10267	22.52858	0.06281	0.80243	0.21563	-0.00170	0.09892	0.04762	20.14399	20.11268	17.95499	0.00226	0.00086	0.00220	0.00037	-0.00004	-0.00024	113.85287	-6.86316	-18.53829	-0.12786	0.00492	-0.03533	-0.00207
136			1.35000	8.45240	-8.63254	-6.12228	0.51309	-0.39862	-0.04972	-0.22879	0.17803	0.03164	-0.00270	-0.01354	1.02124	9.78495	4.24635	-26.10234	0.20247	0.26469	0.09593	-0.09454	-0.06669	-0.04662	19.19058	1.98600	22.42082	0.06033	0.79140	0.21006	-0.00243	0.10432	0.05733	20.03211	20.16195	18.00624	0.00226	0.00087	0.00219	0.00037	-0.00005	-0.00023	113.83276	-6.87834	-18.54855	-0.12768	0.00511	-0.03496	-0.00768
137			1.36000	8.76680	-8.30925	-5.78266	0.52279	-0.40565	-0.05354	-0.23880	0.19412	0.03679	0.00072	-0.01350	1.02124	10.03926	4.44411	-26.34424	0.20989	0.26836	0.09929	-0.09763	-0.07230	-0.04507	19.22070	1.85721	22.28268	0.05980	0.78976	0.20734	-0.00261	0.10038	0.06857	19.92274	20.21146	18.05552	0.00225	0.00087	0.00220	0.00036	-0.00005	-0.00023	113.78637	-6.90473	-18.55828	-0.12778	0.00549	-0.03448	-0.01374
138			1.37000	9.07707	-7.97041	-5.42019	0.53415	-0.41300	-0.05694	-0.23042	0.19733	0.04095	0.00512	-0.01418	1.02045	10.28255	4.64076	-26.56206	0.21619	0.27440	0.10288	-0.09273	-0.07131	-0.04117	19.25070	1.72374	22.11076	0.05725	0.79155	0.20563	-0.00211	0.08550	0.07932	19.81776	20.25884	18.10183	0.00223	0.00088	0.00221	0.00034	-0.00004	-0.00021	113.71223	-6.94304	-18.57051	-0.12819	0.00602	-0.03387	-0.02012
139			1.38000	9.36295	-7.63851	-5.04817	0.54418	-0.41824	-0.05811	-0.20607	0.18609	0.04183	0.00975	-0.01579	1.01987	10.49866	4.81871	-26.74369	0.22480	0.28502	0.10490	-0.08237	-0.06435	-0.03383	19.27438	1.59466	21.90599	0.04700	0.79616	0.20656	-0.00096	0.06028	0.08893	19.71855	20.30090	18.14423	0.00221	0.00088	0.00221	0.00032	-0.00004	-0.00019	113.61014	-6.99293	-18.58809	-0.12902	0.00665	-0.03328	-0.02652
140			1.39000	9.60921	-7.33319	-4.68261	0.55600	-0.42383	-0.05756	-0.17064	0.16530	0.03975	0.01389	-0.01762	1.02087	10.67592	4.96222	-26.87953	0.23294	0.29423	0.10501	-0.06657	-0.05025	-0.02417	19.28640	1.47906	21.67350	0.03593	0.79950	0.20860	0.00009	0.02741	0.09576	19.62585	20.33519	18.18196	0.00219	0.00088	0.00220	0.00029	-0.00003	-0.00016	113.48175	-7.05067	-18.61180	-0.13035	0.00730	-0.03278	-0.03255
141			1.40000	9.80575	-7.06586	-4.33668	0.56958	-0.43137	-0.05590	-0.12823	0.14090	0.03566	0.01665	-0.01818	1.02259	10.80686	5.05970	-26.96758	0.23581	0.29455	0.10287	-0.04641	-0.03006	-0.01401	19.28415	1.38390	21.42223	0.03620	0.79557	0.20930	0.00096	-0.00760	0.09780	19.54005	20.36011	18.21362	0.00217	0.00087	0.00217	0.00028	-0.00002	-0.00012	113.33019	-7.10969	-18.63892	-0.13210	0.00792	-0.03243	-0.03796
142			1.41000	9.94892	-6.83998	-4.02095	0.58582	-0.43589	-0.05152	-0.08490	0.11495	0.02922	0.01832	-0.01760	1.02543	10.88987	5.10627	-27.01153	0.22962	0.29221	0.09845	-0.02564	-0.00900	-0.00493	19.26827	1.31264	21.16428	0.04859	0.79439	0.21257	0.00228	-0.03789	0.09634	19.46062	20.37505	18.23751	0.00216	0.00087	0.00213	0.00027	-0.00001	-0.00008	113.15891	-7.16309	-18.66392	-0.13414	0.00850	-0.03217	-0.04252
143			1.42000	10.04268	-6.65600	-3.74436	0.60213	-0.43643	-0.04664	-0.04708	0.08860	0.02255	0.01778	-0.01757	1.02958	10.93040	5.10518	-27.01756	0.22449	0.28761	0.09299	-0.00937	0.00879	0.00198	19.24222	1.26418	20.91377	0.05695	0.78992	0.21550	0.00338	-0.05703	0.09001	19.38569	20.38072	18.25221	0.00215	0.00086	0.00206	0.00027	0.00000	-0.00003	112.97224	-7.20671	-18.68129	-0.13618	0.00900	-0.03196	-0.04596
144			1.43000	10.09774	-6.51436	-3.51254	0.61817	-0.43693	-0.04299	-0.02017	0.06362	0.01695	0.01419	-0.01761	1.03362	10.93928	5.06726	-26.99416	0.22213	0.27213	0.08623	0.00127	0.01983	0.00613	19.21095	1.23305	20.68502	0.06378	0.76940	0.21363	0.00395	-0.05976	0.07773	19.31172	20.37973	18.25764	0.00215	0.00085	0.00197	0.00028	0.00000	-0.00000	112.77527	-7.24011	-18.68839	-0.13807	0.00947	-0.03169	-0.04818
145			1.44000	10.12775	-6.41253	-3.32602	0.63248	-0.44109	-0.04101	-0.00551	0.04279	0.01275	0.00967	-0.01772	1.03775	10.92955	5.00774	-26.95315	0.22344	0.25094	0.07967	0.00664	0.02333	0.00740	19.18038	1.21104	20.49066	0.06658	0.74313	0.20977	0.00361	-0.04667	0.06236	19.23402	20.37532	18.25585	0.00213	0.00084	0.00187	0.00031	0.00001	0.00001	112.57299	-7.26561	-18.68636	-0.13966	0.00991	-0.03130	-0.04930
146			1.45000	10.14508	-6.34230	-3.17938	0.64311	-0.44275	-0.03887	-0.00075	0.02802	0.00946	0.00590	-0.01789	1.04011	10.91263	4.94248	-26.90953	0.22465	0.23484	0.07393	0.00790	0.02193	0.00619	19.15618	1.18909	20.33954	0.06500	0.72448	0.20842	0.00245	-0.02197	0.04690	19.14819	20.37017	18.25084	0.00211	0.00083	0.00175	0.00034	0.00000	0.00002	112.36948	-7.28746	-18.67865	-0.14096	0.01038	-0.03069	-0.04961
147			1.46000	10.15826	-6.29202	-3.06260	0.65086	-0.44077	-0.03671	-0.00158	0.02026	0.00732	0.00348	-0.01739	1.03931	10.89570	4.88446	-26.87891	0.22069	0.22416	0.06969	0.00676	0.01798	0.00323	19.14255	1.15925	20.23565	0.06678	0.71479	0.20916	0.00107	0.00986	0.03234	19.05124	20.36596	18.24731	0.00208	0.00081	0.00164	0.00037	0.00000	0.00001	112.16759	-7.31157	-18.66998	-0.14215	0.01089	-0.02994	-0.04942
148			1.47000	10.17165	-6.25018	-2.96257	0.65663	-0.43951	-0.03504	-0.00405	0.01871	0.00633	0.00233	-0.01639	1.03617	10.88054	4.84219	-26.87465	0.21401	0.21509	0.06651	0.00515	0.01302	-0.00074	19.14106	1.11605	20.17733	0.07166	0.70863	0.21057	-0.00043	0.04377	0.01966	18.94281	20.36352	18.24865	0.00204	0.00080	0.00155	0.00040	0.00000	-0.00001	111.96936	-7.34488	-18.66489	-0.14319	0.01146	-0.02911	-0.04889
149			1.48000	10.18671	-6.20745	-2.86629	0.66048	-0.43884	-0.03344	-0.00644	0.02175	0.00615	0.00183	-0.01512	1.03176	10.86595	4.81875	-26.90465	0.20658	0.20661	0.06357	0.00386	0.00844	-0.00483	19.15085	1.05730	20.15780	0.07851	0.70218	0.21197	-0.00197	0.07401	0.00984	18.82474	20.36350	18.25667	0.00201	0.00078	0.00149	0.00041	0.00000	-0.00003	111.77600	-7.39379	-18.66739	-0.14418	0.01205	-0.02836	-0.04819
150			1.49000	10.20431	-6.15698	-2.76386	0.66252	-0.43574	-0.03171	-0.00936	0.02750	0.00639	0.00193	-0.01357	1.02677	10.85117	4.81265	-26.96934	0.19725	0.20167	0.06140	0.00271	0.00504	-0.00820	19.17002	0.98451	20.16673	0.08797	0.69880	0.21386	-0.00352	0.09632	0.00349	18.70075	20.36653	18.27080	0.00196	0.00076	0.00145	0.00041	0.00000	-0.00004	111.58826	-7.46147	-18.67941	-0.14517	0.01268	-0.02773	-0.04729
151			1.50000	10.22602	-6.09534	-2.65049	0.66331	-0.43222	-0.02978	-0.01463	0.03385	0.00661	0.00249	-0.01194	1.02137	10.83708	4.81945	-27.06087	0.18753	0.19808	0.05940	0.00145	0.00266	-0.01003	19.19605	0.90196	20.19200	0.09880	0.69569	0.21580	-0.00489	0.10778	0.00077	18.57555	20.37255	18.28868	0.00192	0.00075	0.00143	0.00039	-0.00000	-0.00005	111.40707	-7.54536	-18.70053	-0.14617	0.01335	-0.02720	-0.04596
152			1.51000	10.25457	-6.02354	-2.52835	0.66044	-0.43074	-0.02878	-0.02302	0.03877	0.00673	0.00311	-0.01063	1.01557	10.82607	4.83392	-27.16293	0.18342	0.19394	0.05776	0.00009	0.00100	-0.00990	19.22587	0.81550	20.22126	0.10384	0.68787	0.21577	-0.00548	0.10685	0.00151	18.45413	20.37992	18.30742	0.00189	0.00074	0.00141	0.00037	-0.00000	-0.00004	111.23444	-7.63889	-18.72894	-0.14711	0.01401	-0.02676	-0.04387
153			1.52000	10.29184	-5.94614	-2.40378	0.65556	-0.43012	-0.02878	-0.03162	0.04087	0.00675	0.00375	-0.00939	1.01009	10.82010	4.85058	-27.25560	0.18308	0.18981	0.05680	-0.00078	0.00020	-0.00803	19.25582	0.73124	20.24303	0.10502	0.67673	0.21367	-0.00514	0.09498	0.00527	18.34055	20.38597	18.32469	0.00188	0.00073	0.00137	0.00034	0.00000	-0.00004	111.07352	-7.73465	-18.76210	-0.14793	0.01459	-0.02647	-0.04078
154			1.53000	10.33536	-5.86838	-2.28194	0.65355	-0.42915	-0.02751	-0.03496	0.03987	0.00626	0.00485	-0.00760	1.00552	10.81741	4.86318	-27.32295	0.17877	0.18657	0.05511	-0.00012	0.00081	-0.00483	19.28164	0.65435	20.24760	0.11129	0.66767	0.21276	-0.00424	0.07514	0.01143	18.23688	20.38773	18.33877	0.00187	0.00073	0.00132	0.00031	0.00001	-0.00002	110.92766	-7.82545	-18.79652	-0.14861	0.01506	-0.02632	-0.03674
155			1.54000	10.37756	-5.79461	-2.16494	0.65051	-0.42757	-0.02515	-0.02918	0.03531	0.00540	0.00619	-0.00609	1.00144	10.81242	4.86453	-27.35559	0.17603	0.18641	0.05289	0.00251	0.00302	-0.00099	19.29965	0.58919	20.22752	0.11386	0.66159	0.21328	-0.00248	0.04993	0.01918	18.14281	20.38286	18.34921	0.00188	0.00073	0.00126	0.00029	0.00001	-0.00001	110.79929	-7.90584	-18.82871	-0.14910	0.01542	-0.02622	-0.03198
156			1.55000	10.40961	-5.73097	-2.05575	0.64779	-0.42546	-0.02184	-0.01624	0.02543	0.00415	0.00686	-0.00441	0.99917	10.79895	4.84895	-27.34758	0.17283	0.18592	0.04982	0.00654	0.00604	0.00307	19.30736	0.53869	20.17892	0.11871	0.65549	0.21413	-0.00029	0.02228	0.02727	18.05614	20.37015	18.35643	0.00190	0.00073	0.00120	0.00027	0.00002	-0.00000	110.69009	-7.97504	-18.85632	-0.14932	0.01571	-0.02604	-0.02672
157			1.56000	10.42659	-5.68789	-1.96205	0.64874	-0.42326	-0.01847	-0.00231	0.00897	0.00266	0.00725	-0.00311	0.99971	10.77432	4.81477	-27.29303	0.16812	0.18609	0.04712	0.01051	0.00852	0.00715	19.30361	0.50418	20.10265	0.12502	0.65397	0.21583	0.00224	-0.00419	0.03425	17.97347	20.34946	18.36182	0.00191	0.00073	0.00113	0.00027	0.00003	0.00001	110.60108	-8.03580	-18.87813	-0.14920	0.01597	-0.02569	-0.02116
158			1.57000	10.42948	-5.67719	-1.89688	0.65010	-0.42168	-0.01573	0.00827	-0.01294	0.00117	0.00701	-0.00293	1.00131	10.74090	4.76494	-27.18592	0.16833	0.18592	0.04460	0.01383	0.00954	0.01094	19.28838	0.48551	20.00488	0.12287	0.65116	0.21658	0.00457	-0.02645	0.03815	17.89105	20.32145	18.36714	0.00192	0.00072	0.00108	0.00027	0.00004	0.00001	110.53265	-8.08945	-18.89279	-0.14879	0.01620	-0.02521	-0.01549
159			1.58000	10.42096	-5.70711	-1.87174	0.65285	-0.42140	-0.01275	0.01672	-0.03762	-0.00013	0.00630	-0.00300	1.00415	10.70226	4.70464	-27.02692	0.17023	0.18415	0.04132	0.01654	0.00940	0.01345	19.26274	0.48146	19.89675	0.11860	0.64649	0.21708	0.00632	-0.04193	0.03759	17.80544	20.28675	18.37391	0.00193	0.00072	0.00105	0.00029	0.00005	0.00001	110.48460	-8.13255	-18.89842	-0.14814	0.01634	-0.02479	-0.00983
160			1.59000	10.40080	-5.77989	-1.88970	0.65916	-0.41976	-0.00907	0.02706	-0.06181	-0.00084	0.00574	-0.00335	1.00863	10.65884	4.63819	-26.82907	0.16999	0.18496	0.03798	0.01889	0.00933	0.01422	19.22912	0.49022	19.79304	0.11447	0.64733	0.21959	0.00733	-0.04996	0.03215	17.71444	20.24607	18.38218	0.00193	0.00072	0.00105	0.00031	0.00005	0.00001	110.45675	-8.16145	-18.89368	-0.14733	0.01637	-0.02451	-0.00420
161			1.60000	10.36638	-5.89216	-1.94577	0.66610	-0.41635	-0.00523	0.04059	-0.08284	-0.00085	0.00498	-0.00391	1.01200	10.60828	4.56849	-26.61457	0.16790	0.18612	0.03470	0.02096	0.00973	0.01333	19.19095	0.50971	19.70921	0.11073	0.64911	0.22243	0.00753	-0.05064	0.02168	17.61754	20.20051	18.39052	0.00193	0.00072	0.00107	0.00033	0.00006	0.00001	110.44926	-8.17698	-18.87962	-0.14630	0.01632	-0.02431	0.00130
162			1.61000	10.31621	-6.03762	-2.03250	0.67109	-0.40969	-0.00069	0.05425	-0.09910	-0.00015	0.00400	-0.00459	1.01188	10.54954	4.49825	-26.40604	0.16333	0.18780	0.03104	0.02178	0.01033	0.01115	19.15236	0.53794	19.65819	0.10788	0.65090	0.22582	0.00688	-0.04529	0.00720	17.51561	20.15261	18.39728	0.00191	0.00070	0.00111	0.00034	0.00006	0.00002	110.46214	-8.18407	-18.85983	-0.14499	0.01621	-0.02413	0.00645
163			1.62000	10.25281	-6.20970	-2.14370	0.67665	-0.40423	0.00299	0.06349	-0.11123	0.00079	0.00181	-0.00585	1.01268	10.48645	4.43111	-26.22010	0.16185	0.18526	0.02719	0.02107	0.01009	0.00850	19.11847	0.57306	19.64855	0.10229	0.64548	0.22715	0.00518	-0.03543	-0.00955	17.41062	20.10649	18.40186	0.00187	0.00069	0.00114	0.00034	0.00005	0.00002	110.49448	-8.18842	-18.83916	-0.14337	0.01606	-0.02392	0.01089
164			1.63000	10.18224	-6.40181	-2.27598	0.68323	-0.40397	0.00522	0.06476	-0.12055	0.00159	-0.00140	-0.00625	1.01689	10.42685	4.37161	-26.06401	0.16092	0.17558	0.02350	0.01807	0.00820	0.00615	19.09408	0.61317	19.68312	0.10384	0.63256	0.22589	0.00319	-0.02337	-0.02588	17.30494	20.06719	18.40564	0.00183	0.00068	0.00115	0.00033	0.00004	0.00001	110.54391	-8.19431	-18.82288	-0.14152	0.01589	-0.02361	0.01430
165			1.64000	10.11220	-6.60813	-2.42961	0.68936	-0.40449	0.00769	0.05670	-0.12650	0.00267	-0.00337	-0.00547	1.02179	10.37962	4.32414	-25.93389	0.15478	0.16934	0.02085	0.01269	0.00500	0.00467	19.08207	0.65603	19.75878	0.11419	0.62920	0.22749	0.00093	-0.01159	-0.04012	17.20119	20.03838	18.41152	0.00178	0.00067	0.00113	0.00030	0.00003	-0.00000	110.60701	-8.20382	-18.81612	-0.13958	0.01569	-0.02327	0.01658
166			1.65000	10.04971	-6.82454	-2.60746	0.69424	-0.40132	0.01046	0.04098	-0.12890	0.00411	-0.00370	-0.00543	1.02444	10.35156	4.29201	-25.81681	0.14801	0.17229	0.01968	0.00672	0.00066	0.00413	19.08260	0.69921	19.86721	0.11847	0.63824	0.23269	-0.00148	-0.00119	-0.05151	17.10259	20.02077	18.42259	0.00173	0.00067	0.00109	0.00027	0.00002	-0.00002	110.68007	-8.21783	-18.82317	-0.13773	0.01551	-0.02283	0.01780
167			1.66000	9.99898	-7.04919	-2.81205	0.70006	-0.39749	0.01317	0.02217	-0.13002	0.00579	-0.00378	-0.00646	1.02481	10.34536	4.27653	-25.69723	0.14371	0.17618	0.01839	0.00146	-0.00449	0.00404	19.09351	0.74101	19.99783	0.11528	0.64529	0.23769	-0.00325	0.00690	-0.05885	17.01323	20.01262	18.44089	0.00171	0.00067	0.00104	0.00022	0.00001	-0.00003	110.75940	-8.23675	-18.84607	-0.13609	0.01537	-0.02234	0.01817
168			1.67000	9.95998	-7.28113	-3.04186	0.70510	-0.39430	0.01622	0.00651	-0.13075	0.00774	-0.00438	-0.00738	1.02570	10.35881	4.27558	-25.56346	0.14216	0.17887	0.01612	-0.00223	-0.00881	0.00391	19.11144	0.78045	20.13934	0.11064	0.64688	0.24176	-0.00409	0.01128	-0.06173	16.93701	20.01154	18.46689	0.00172	0.00067	0.00100	0.00018	0.00001	-0.00005	110.84178	-8.26076	-18.88404	-0.13464	0.01522	-0.02198	0.01791
169			1.68000	9.92793	-7.51797	-3.28847	0.71046	-0.39375	0.01868	-0.00040	-0.13106	0.00925	-0.00551	-0.00746	1.02834	10.38460	4.28202	-25.41259	0.14081	0.17787	0.01369	-0.00372	-0.01026	0.00368	19.13207	0.81794	20.28085	0.11119	0.64302	0.24381	-0.00416	0.01058	-0.05997	16.87576	20.01578	18.49895	0.00176	0.00069	0.00098	0.00013	0.00000	-0.00005	110.92438	-8.28963	-18.93323	-0.13323	0.01500	-0.02186	0.01719
170			1.69000	9.89550	-7.75470	-3.53949	0.71329	-0.39353	0.01991	0.00324	-0.12919	0.00981	-0.00677	-0.00754	1.03115	10.41269	4.28500	-25.24738	0.14224	0.17711	0.01237	-0.00289	-0.00831	0.00363	19.15041	0.85501	20.41184	0.10962	0.63867	0.24431	-0.00315	0.00449	-0.05438	16.82811	20.02442	18.53375	0.00184	0.00071	0.00097	0.00010	-0.00000	-0.00006	111.00443	-8.32227	-18.98679	-0.13191	0.01471	-0.02200	0.01607
171			1.70000	9.85576	-7.98568	-3.78497	0.71589	-0.39324	0.02096	0.01655	-0.12493	0.00996	-0.00762	-0.00784	1.03336	10.43334	4.27415	-25.07115	0.14364	0.17724	0.01154	0.00016	-0.00357	0.00363	19.16134	0.89399	20.52448	0.10660	0.63705	0.24501	-0.00128	-0.00594	-0.04680	16.78995	20.03648	18.56848	0.00193	0.00074	0.00097	0.00008	-0.00000	-0.00006	111.07896	-8.35529	-19.03645	-0.13079	0.01442	-0.02228	0.01455
172			1.71000	9.80258	-8.20656	-4.01815	0.71736	-0.39334	0.02261	0.03707	-0.11908	0.01012	-0.00799	-0.00811	1.03532	10.43820	4.24247	-24.88790	0.14480	0.17829	0.01053	0.00481	0.00281	0.00348	19.16095	0.93695	20.61514	0.10318	0.63847	0.24670	0.00096	-0.01882	-0.03887	16.75602	20.05000	18.60152	0.00204	0.00078	0.00099	0.00008	-0.00001	-0.00006	111.14466	-8.38309	-19.07426	-0.13002	0.01413	-0.02278	0.01265
173			1.72000	9.73227	-8.41485	-4.23585	0.71973	-0.39183	0.02391	0.05879	-0.11205	0.01006	-0.00859	-0.00835	1.03550	10.42257	4.18784	-24.70109	0.14245	0.17718	0.00991	0.00953	0.00893	0.00342	19.14812	0.98515	20.68395	0.10359	0.63857	0.24701	0.00313	-0.03227	-0.03126	16.72206	20.06248	18.63114	0.00213	0.00082	0.00104	0.00010	-0.00000	-0.00005	111.19883	-8.39946	-19.09384	-0.12956	0.01386	-0.02341	0.01042
174			1.73000	9.64698	-8.61102	-4.44231	0.71985	-0.38749	0.02512	0.07384	-0.10485	0.01021	-0.00955	-0.00825	1.03357	10.38919	4.11416	-24.50829	0.13781	0.17550	0.00955	0.01268	0.01294	0.00349	19.12426	1.03921	20.73316	0.10770	0.63787	0.24621	0.00513	-0.04479	-0.02486	16.68477	20.07211	18.65558	0.00220	0.00085	0.00111	0.00012	-0.00000	-0.00004	111.23942	-8.39954	-19.09221	-0.12928	0.01362	-0.02406	0.00789
175			1.74000	9.55309	-8.79859	-4.64777	0.71818	-0.38587	0.02607	0.08011	-0.10004	0.01064	-0.01025	-0.00758	1.03157	10.34566	4.02913	-24.30275	0.13361	0.17216	0.00915	0.01421	0.01440	0.00358	19.09201	1.09907	20.76692	0.11395	0.63702	0.24508	0.00699	-0.05503	-0.02060	16.64228	20.07851	18.67350	0.00224	0.00087	0.00119	0.00016	-0.00000	-0.00003	111.26530	-8.38225	-19.07041	-0.12920	0.01345	-0.02457	0.00504
176			1.75000	9.45543	-8.98158	-4.85901	0.72031	-0.38440	0.02735	0.08268	-0.09717	0.01132	-0.01052	-0.00708	1.03087	10.29709	3.93951	-24.08410	0.12768	0.17009	0.00875	0.01478	0.01463	0.00353	19.05285	1.16425	20.79179	0.12035	0.63976	0.24512	0.00882	-0.06215	-0.01934	16.59404	20.08200	18.68441	0.00225	0.00089	0.00127	0.00019	-0.00000	-0.00002	111.27542	-8.35066	-19.03260	-0.12943	0.01337	-0.02502	0.00186
177			1.76000	9.35516	-9.16222	-5.07313	0.72272	-0.38319	0.02823	0.08557	-0.09617	0.01161	-0.01063	-0.00791	1.03111	10.24315	3.84939	-23.86396	0.12722	0.17100	0.00886	0.01594	0.01487	0.00347	19.00703	1.23380	20.81608	0.11531	0.64510	0.24584	0.00974	-0.06506	-0.02156	16.54196	20.08313	18.68830	0.00224	0.00090	0.00135	0.00020	0.00000	-0.00000	111.26928	-8.31004	-18.98446	-0.13007	0.01337	-0.02538	-0.00147
178			1.77000	9.25229	-9.34201	-5.28288	0.72433	-0.38206	0.02846	0.08852	-0.09673	0.01144	-0.01105	-0.00968	1.03098	10.18204	3.76166	-23.65931	0.13052	0.17237	0.00941	0.01745	0.01505	0.00334	18.95485	1.30625	20.84921	0.10291	0.65018	0.24624	0.00964	-0.06315	-0.02725	16.48993	20.08230	18.68556	0.00223	0.00092	0.00143	0.00020	0.00000	0.00001	111.24788	-8.26326	-18.93164	-0.13113	0.01342	-0.02578	-0.00458
179			1.78000	9.14803	-9.52262	-5.48645	0.72744	-0.38215	0.02877	0.08944	-0.09822	0.01135	-0.01215	-0.01095	1.03107	10.11512	3.67909	-23.48081	0.13118	0.16977	0.00929	0.01798	0.01441	0.00284	18.89777	1.38026	20.89989	0.09620	0.65191	0.24606	0.00957	-0.05653	-0.03557	16.44295	20.07959	18.67697	0.00222	0.00093	0.00149	0.00018	0.00000	0.00003	111.21410	-8.20944	-18.87871	-0.13256	0.01350	-0.02618	-0.00730
180			1.79000	9.04441	-9.70462	-5.68774	0.73205	-0.38336	0.02899	0.08738	-0.09914	0.01139	-0.01374	-0.01148	1.03208	10.04612	3.60429	-23.33043	0.12913	0.16392	0.00870	0.01741	0.01284	0.00224	18.83791	1.45392	20.97377	0.09526	0.65025	0.24516	0.00965	-0.04624	-0.04473	16.40518	20.07516	18.66403	0.00224	0.00095	0.00153	0.00015	0.00000	0.00004	111.17015	-8.14839	-18.82935	-0.13422	0.01357	-0.02654	-0.00994
181			1.80000	8.94319	-9.88604	-5.89018	0.73599	-0.38471	0.02909	0.08277	-0.09787	0.01141	-0.01516	-0.01150	1.03411	9.97798	3.53930	-23.20587	0.12638	0.15916	0.00834	0.01632	0.01076	0.00177	18.77729	1.52490	21.07150	0.09540	0.64974	0.24467	0.00952	-0.03405	-0.05286	16.37817	20.06966	18.64912	0.00228	0.00097	0.00153	0.00011	0.00000	0.00004	111.11649	-8.08630	-18.78859	-0.13598	0.01367	-0.02673	-0.01274
182			1.81000	8.84607	-10.06246	-6.09244	0.73839	-0.38566	0.02939	0.07651	-0.09331	0.01129	-0.01587	-0.01103	1.03677	9.91208	3.48593	-23.10455	0.12265	0.15789	0.00836	0.01501	0.00844	0.00142	18.71788	1.59047	21.18890	0.09593	0.65394	0.24570	0.00912	-0.02143	-0.05861	16.36012	20.06439	18.63523	0.00235	0.00099	0.00150	0.00008	0.00000	0.00003	111.05338	-8.03368	-18.76244	-0.13783	0.01382	-0.02670	-0.01553
183			1.82000	8.75488	-10.22772	-6.28865	0.74079	-0.38621	0.02952	0.06930	-0.08511	0.01071	-0.01645	-0.01087	1.03853	9.84881	3.44545	-23.02455	0.11934	0.15702	0.00841	0.01378	0.00585	0.00110	18.66148	1.64819	21.31842	0.09378	0.65643	0.24632	0.00827	-0.00956	-0.06061	16.34684	20.06095	18.62510	0.00242	0.00101	0.00143	0.00007	-0.00000	0.00002	110.98262	-7.99984	-18.75462	-0.13979	0.01405	-0.02646	-0.01776
184			1.83000	8.67175	-10.37535	-6.47095	0.74337	-0.38724	0.02920	0.06113	-0.07371	0.00958	-0.01693	-0.01107	1.03979	9.78824	3.41815	-22.96375	0.11700	0.15593	0.00873	0.01271	0.00328	0.00086	18.60930	1.69653	21.45081	0.08933	0.65694	0.24617	0.00718	-0.00015	-0.05839	16.33399	20.06052	18.61998	0.00250	0.00103	0.00137	0.00007	-0.00000	0.00001	110.90800	-7.98924	-18.76409	-0.14183	0.01433	-0.02617	-0.01887
185			1.84000	8.59874	-10.50006	-6.63299	0.74346	-0.39059	0.02841	0.05159	-0.06019	0.00810	-0.01698	-0.01102	1.04040	9.73077	3.40248	-22.91710	0.11598	0.15426	0.00938	0.01184	0.00108	0.00074	18.56172	1.73518	21.57605	0.08531	0.65638	0.24536	0.00632	0.00523	-0.05214	16.31856	20.06294	18.61810	0.00256	0.00104	0.00131	0.00008	-0.00001	0.00000	110.83432	-8.00218	-18.78464	-0.14374	0.01462	-0.02593	-0.01859
186			1.85000	8.53739	-10.59881	-6.77247	0.74631	-0.39260	0.02768	0.04095	-0.04511	0.00668	-0.01635	-0.01110	1.03994	9.67648	3.39495	-22.87585	0.11093	0.15412	0.01051	0.01076	-0.00047	0.00081	18.51730	1.76538	21.68467	0.08461	0.65913	0.24506	0.00610	0.00573	-0.04283	16.29947	20.06665	18.61468	0.00260	0.00105	0.00128	0.00010	-0.00001	0.00001	110.76582	-8.03507	-18.80689	-0.14537	0.01493	-0.02575	-0.01703
187			1.86000	8.48846	-10.67131	-6.89116	0.74859	-0.39244	0.02731	0.02890	-0.03014	0.00555	-0.01515	-0.01105	1.03799	9.62482	3.39114	-22.82936	0.10374	0.15651	0.01183	0.00972	-0.00145	0.00111	18.47315	1.78933	21.76921	0.08586	0.66484	0.24531	0.00650	0.00135	-0.03156	16.27757	20.06942	18.60367	0.00262	0.00105	0.00127	0.00013	-0.00001	0.00003	110.70517	-8.08091	-18.82079	-0.14661	0.01528	-0.02556	-0.01453
188			1.87000	8.45225	-10.72025	-6.99363	0.75097	-0.38999	0.02737	0.01580	-0.01691	0.00478	-0.01359	-0.01119	1.03527	9.57558	3.38741	-22.76757	0.09578	0.16165	0.01319	0.00867	-0.00208	0.00167	18.42615	1.80987	21.82530	0.08653	0.67330	0.24627	0.00721	-0.00717	-0.01969	16.25560	20.06899	18.57967	0.00262	0.00104	0.00127	0.00014	-0.00001	0.00007	110.65380	-8.13094	-18.81782	-0.14753	0.01566	-0.02536	-0.01147
189			1.88000	8.42832	-10.74986	-7.08507	0.75256	-0.38892	0.02655	0.00305	-0.00620	0.00412	-0.01214	-0.01196	1.03218	9.52967	3.38159	-22.68396	0.09205	0.16606	0.01495	0.00797	-0.00238	0.00249	18.37498	1.82985	21.85231	0.08122	0.67875	0.24579	0.00749	-0.01862	-0.00837	16.23787	20.06266	18.53975	0.00261	0.00104	0.00127	0.00014	-0.00000	0.00010	110.61214	-8.17704	-18.79274	-0.14799	0.01603	-0.02514	-0.00817
190			1.89000	8.41471	-10.76441	-7.17010	0.75514	-0.38960	0.02589	-0.00664	0.00135	0.00372	-0.01121	-0.01269	1.02895	9.48763	3.37199	-22.57599	0.08910	0.16691	0.01573	0.00747	-0.00218	0.00327	18.31966	1.85201	21.85245	0.07661	0.67886	0.24423	0.00770	-0.03133	0.00119	16.22864	20.04759	18.48509	0.00261	0.00104	0.00129	0.00011	0.00001	0.00013	110.58020	-8.21179	-18.74528	-0.14796	0.01626	-0.02516	-0.00492
191			1.90000	8.40737	-10.77002	-7.25127	0.75777	-0.38934	0.02574	-0.00958	0.00379	0.00346	-0.01043	-0.01310	1.02645	9.44762	3.35706	-22.44591	0.08584	0.16877	0.01609	0.00741	-0.00124	0.00387	18.26045	1.87831	21.83040	0.07256	0.68022	0.24331	0.00787	-0.04365	0.00818	16.22987	20.02289	18.41993	0.00262	0.00104	0.00132	0.00008	0.00002	0.00016	110.55792	-8.22986	-18.68021	-0.14747	0.01630	-0.02550	-0.00195
192			1.91000	8.39990	-10.77591	-7.32693	0.75929	-0.38875	0.02572	-0.00266	0.00032	0.00312	-0.00993	-0.01344	1.02505	9.40468	3.33505	-22.30226	0.08453	0.17123	0.01626	0.00828	0.00072	0.00413	18.19731	1.90976	21.79278	0.06605	0.68131	0.24248	0.00767	-0.05360	0.01227	16.24025	19.99046	18.34991	0.00263	0.00104	0.00135	0.00005	0.00003	0.00017	110.54516	-8.23028	-18.60630	-0.14689	0.01622	-0.02597	0.00052
193			1.92000	8.38520	-10.78936	-7.39126	0.76098	-0.38887	0.02589	0.01257	-0.00683	0.00261	-0.00970	-0.01354	1.02447	9.35208	3.30472	-22.15878	0.08261	0.17217	0.01605	0.00966	0.00332	0.00395	18.13017	1.94585	21.74713	0.06123	0.68175	0.24167	0.00751	-0.05965	0.01347	16.25647	19.95395	18.28050	0.00265	0.00104	0.00137	0.00002	0.00003	0.00017	110.54095	-8.21714	-18.53344	-0.14644	0.01613	-0.02632	0.00218
194			1.93000	8.35972	-10.81269	-7.44041	0.76365	-0.38976	0.02659	0.02885	-0.01481	0.00214	-0.00964	-0.01365	1.02471	9.28650	3.26743	-22.02699	0.07931	0.17212	0.01535	0.01071	0.00540	0.00344	18.05985	1.98516	21.70081	0.05831	0.68377	0.24186	0.00738	-0.06123	0.01207	16.27489	19.91707	18.21743	0.00267	0.00104	0.00136	0.00001	0.00003	0.00015	110.54300	-8.19811	-18.47178	-0.14599	0.01606	-0.02641	0.00272
195			1.94000	8.32569	-10.84586	-7.47778	0.76729	-0.39041	0.02757	0.04021	-0.02217	0.00185	-0.00985	-0.01358	1.02604	9.21141	3.22777	-21.91064	0.07481	0.17157	0.01444	0.01082	0.00620	0.00284	17.98807	2.02567	21.66088	0.05732	0.68666	0.24250	0.00722	-0.05839	0.00827	16.29223	19.88348	18.16674	0.00267	0.00103	0.00133	-0.00001	0.00003	0.00011	110.54786	-8.18213	-18.43200	-0.14556	0.01599	-0.02632	0.00212
196			1.95000	8.28691	-10.88820	-7.50822	0.77120	-0.39120	0.02805	0.04789	-0.02839	0.00160	-0.01015	-0.01329	1.02724	9.13299	3.19053	-21.81116	0.06989	0.16992	0.01388	0.01015	0.00603	0.00225	17.91784	2.06575	21.63348	0.05723	0.68809	0.24235	0.00681	-0.05197	0.00256	16.30598	19.85635	18.13311	0.00266	0.00102	0.00128	-0.00001	0.00003	0.00006	110.55260	-8.17595	-18.42220	-0.14504	0.01593	-0.02606	0.00078
197			1.96000	8.24437	-10.93760	-7.53157	0.77381	-0.39167	0.02865	0.05508	-0.03290	0.00131	-0.01029	-0.01298	1.02737	9.05494	3.15811	-21.73327	0.06531	0.16881	0.01334	0.00915	0.00558	0.00162	17.85311	2.10430	21.62271	0.05652	0.68970	0.24249	0.00596	-0.04371	-0.00412	16.31397	19.83891	18.11945	0.00265	0.00101	0.00121	-0.00001	0.00002	0.00001	110.55592	-8.18367	-18.44554	-0.14439	0.01584	-0.02572	-0.00081
198			1.97000	8.19798	-10.99097	-7.54703	0.77667	-0.39194	0.02917	0.06035	-0.03517	0.00108	-0.01057	-0.01275	1.02750	8.97975	3.13126	-21.67978	0.06028	0.16741	0.01295	0.00779	0.00478	0.00107	17.79714	2.14085	21.62972	0.05727	0.69162	0.24279	0.00502	-0.03526	-0.01067	16.31451	19.83353	18.12582	0.00264	0.00100	0.00115	-0.00001	0.00001	-0.00003	110.55724	-8.20838	-18.49975	-0.14376	0.01574	-0.02544	-0.00230
199			1.98000	8.15000	-11.04546	-7.55955	0.77922	-0.39130	0.02989	0.05992	-0.03513	0.00116	-0.01092	-0.01252	1.02764	8.91167	3.11102	-21.64504	0.05496	0.16671	0.01254	0.00612	0.00330	0.00071	17.75153	2.17531	21.65281	0.05933	0.69473	0.24363	0.00406	-0.02796	-0.01631	16.30733	19.84019	18.14916	0.00263	0.00099	0.00111	0.00000	-0.00001	-0.00006	110.55650	-8.25292	-18.57785	-0.14322	0.01564	-0.02533	-0.00334
200			1.99000	8.10414	-11.09909	-7.57685	0.78412	-0.39221	0.03063	0.05362	-0.03386	0.00154	-0.01081	-0.01231	1.02769	8.85549	3.09877	-21.61909	0.04775	0.16523	0.01217	0.00419	0.00116	0.00055	17.71651	2.20816	21.68875	0.06429	0.69910	0.24491	0.00320	-0.02271	-0.02072	16.29417	19.85595	18.18291	0.00262	0.00099	0.00110	0.00001	-0.00001	-0.00007	110.55468	-8.31759	-18.66792	-0.14253	0.01559	-0.02529	-0.00362
201			2.00000	8.06319	-11.15150	-7.60337	0.78716	-0.39359	0.03101	0.04404	-0.03279	0.00204	-0.01039	-0.01252	1.02723	8.81394	3.09507	-21.59483	0.04398	0.16520	0.01217	0.00275	-0.00111	0.00052	17.69136	2.24027	21.73387	0.06468	0.70340	0.24613	0.00216	-0.01995	-0.02380	16.27734	19.87758	18.22055	0.00261	0.00098	0.00110	0.00003	-0.00002	-0.00008	110.55352	-8.39867	-18.75814	-0.14117	0.01558	-0.02512	-0.00325
202			2.01000	8.02796	-11.20416	-7.63916	0.78948	-0.39396	0.03154	0.03476	-0.03289	0.00250	-0.00989	-0.01315	1.02592	8.78646	3.09890	-21.56964	0.04207	0.16655	0.01210	0.00173	-0.00294	0.00052	17.67449	2.27280	21.78448	0.06186	0.70662	0.24735	0.00129	-0.01998	-0.02538	16.25669	19.90431	18.25858	0.00261	0.00097	0.00111	0.00005	-0.00003	-0.00008	110.55349	-8.48876	-18.84058	-0.13925	0.01559	-0.02489	-0.00272
203			2.02000	7.99757	-11.25890	-7.68142	0.79328	-0.39357	0.03269	0.02789	-0.03408	0.00288	-0.00949	-0.01383	1.02461	8.76954	3.10750	-21.54293	0.03897	0.16814	0.01147	0.00105	-0.00395	0.00053	17.66345	2.30684	21.83612	0.06045	0.70940	0.24906	0.00079	-0.02270	-0.02516	16.22984	19.93740	18.29634	0.00260	0.00096	0.00113	0.00008	-0.00004	-0.00009	110.55376	-8.57834	-18.91116	-0.13716	0.01559	-0.02464	-0.00229
204			2.03000	7.97055	-11.31647	-7.72692	0.79698	-0.39239	0.03368	0.02346	-0.03537	0.00311	-0.00937	-0.01427	1.02322	8.75864	3.11751	-21.51350	0.03501	0.16943	0.01099	0.00069	-0.00418	0.00058	17.65543	2.34286	21.88375	0.06116	0.71147	0.25027	0.00064	-0.02745	-0.02288	16.19443	19.97831	18.33372	0.00259	0.00096	0.00115	0.00012	-0.00006	-0.00009	110.55336	-8.65759	-18.96834	-0.13532	0.01562	-0.02441	-0.00203
205			2.04000	7.94572	-11.37587	-7.77378	0.79986	-0.39200	0.03405	0.02043	-0.03531	0.00322	-0.00938	-0.01467	1.02263	8.75048	3.12617	-21.47829	0.03251	0.17067	0.01106	0.00055	-0.00394	0.00074	17.64793	2.38075	21.92262	0.06070	0.71383	0.25103	0.00072	-0.03301	-0.01882	16.14960	20.02816	18.37070	0.00257	0.00096	0.00118	0.00016	-0.00007	-0.00010	110.55205	-8.72040	-19.01414	-0.13384	0.01565	-0.02422	-0.00190
206			2.05000	7.92255	-11.43369	-7.82185	0.80366	-0.39280	0.03474	0.01779	-0.03248	0.00333	-0.00963	-0.01499	1.02247	8.74343	3.13207	-21.43390	0.02989	0.17004	0.01048	0.00050	-0.00354	0.00089	17.63917	2.41941	21.94963	0.06101	0.71438	0.25171	0.00095	-0.03779	-0.01377	16.09638	20.08686	18.40744	0.00256	0.00097	0.00122	0.00019	-0.00008	-0.00011	110.55006	-8.76601	-19.05372	-0.13290	0.01571	-0.02407	-0.00194
207			2.06000	7.90099	-11.48488	-7.87147	0.80676	-0.39472	0.03492	0.01508	-0.02709	0.00339	-0.01006	-0.01501	1.02473	8.73693	3.13503	-21.37889	0.02898	0.16959	0.01038	0.00048	-0.00326	0.00107	17.62834	2.45750	21.96404	0.06080	0.71584	0.25211	0.00121	-0.04082	-0.00860	16.03819	20.15160	18.44400	0.00254	0.00098	0.00125	0.00020	-0.00009	-0.00011	110.54723	-8.79693	-19.09253	-0.13264	0.01577	-0.02403	-0.00231
208			2.07000	7.88096	-11.52687	-7.92316	0.80940	-0.39683	0.03504	0.01243	-0.02151	0.00348	-0.01052	-0.01478	1.02673	8.73113	3.13591	-21.31360	0.02753	0.16866	0.01026	0.00041	-0.00331	0.00124	17.61553	2.49352	21.96711	0.06186	0.71684	0.25221	0.00142	-0.04140	-0.00398	15.98120	20.21643	18.47927	0.00252	0.00100	0.00126	0.00018	-0.00009	-0.00010	110.54221	-8.81602	-19.13318	-0.13280	0.01582	-0.02403	-0.00332
209			2.08000	7.86215	-11.56201	-7.97781	0.81510	-0.39866	0.03620	0.01006	-0.01814	0.00376	-0.01050	-0.01457	1.02767	8.72740	3.13627	-21.23865	0.02195	0.16808	0.00937	0.00022	-0.00377	0.00127	17.60218	2.52606	21.96126	0.06632	0.72053	0.25380	0.00147	-0.03976	-0.00052	15.93142	20.27577	18.51156	0.00251	0.00100	0.00124	0.00015	-0.00008	-0.00009	110.53117	-8.82574	-19.17480	-0.13300	0.01586	-0.02395	-0.00529
210			2.09000	7.84415	-11.59481	-8.03628	0.82213	-0.40117	0.03743	0.00786	-0.01736	0.00409	-0.01018	-0.01500	1.02893	8.72820	3.13766	-21.15552	0.01768	0.16866	0.00853	0.00001	-0.00447	0.00124	17.59084	2.55449	21.95019	0.06715	0.72594	0.25618	0.00110	-0.03660	0.00118	15.89154	20.32850	18.54061	0.00252	0.00101	0.00120	0.00011	-0.00007	-0.00008	110.50921	-8.82906	-19.21534	-0.13311	0.01591	-0.02378	-0.00828
211			2.10000	7.82713	-11.62822	-8.09754	0.82697	-0.40276	0.03784	0.00581	-0.01806	0.00418	-0.01030	-0.01584	1.02998	8.73623	3.14096	-21.06888	0.01738	0.16959	0.00821	-0.00022	-0.00501	0.00119	17.58437	2.57953	21.93872	0.06330	0.72832	0.25724	0.00040	-0.03297	0.00082	15.86063	20.37594	18.56724	0.00254	0.00102	0.00117	0.00008	-0.00006	-0.00007	110.47197	-8.82967	-19.25326	-0.13350	0.01603	-0.02355	-0.01189
212			2.11000	7.81171	-11.66296	-8.15725	0.83203	-0.40276	0.03835	0.00442	-0.01920	0.00391	-0.01047	-0.01641	1.02922	8.75223	3.14597	-20.98650	0.01446	0.16981	0.00775	-0.00037	-0.00493	0.00100	17.58447	2.60284	21.93103	0.06365	0.72926	0.25782	-0.00031	-0.03019	-0.00118	15.83749	20.41714	18.59179	0.00255	0.00103	0.00114	0.00005	-0.00005	-0.00006	110.41824	-8.83101	-19.28781	-0.13426	0.01618	-0.02341	-0.01547
213			2.12000	7.79868	-11.69822	-8.20822	0.83779	-0.40257	0.03915	0.00373	-0.02007	0.00319	-0.01034	-0.01670	1.02748	8.77404	3.15141	-20.91773	0.00863	0.16993	0.00719	-0.00029	-0.00408	0.00071	17.59044	2.62633	21.92938	0.06859	0.73168	0.25895	-0.00093	-0.02890	-0.00392	15.82163	20.44885	18.61206	0.00257	0.00104	0.00112	0.00003	-0.00004	-0.00004	110.34972	-8.83506	-19.31710	-0.13517	0.01634	-0.02335	-0.01836
214			2.13000	7.78909	-11.73221	-8.24366	0.84044	-0.40258	0.03971	0.00264	-0.02026	0.00206	-0.01018	-0.01747	1.02555	8.79751	3.15585	-20.86990	0.00723	0.17131	0.00688	-0.00026	-0.00277	0.00042	17.59985	2.65123	21.93388	0.06796	0.73417	0.26031	-0.00118	-0.02872	-0.00650	15.81231	20.46849	18.62521	0.00258	0.00104	0.00110	0.00002	-0.00002	-0.00002	110.27048	-8.84224	-19.33927	-0.13595	0.01651	-0.02331	-0.02019
215			2.14000	7.78450	-11.76341	-8.26031	0.84298	-0.40279	0.03982	-0.00027	-0.01983	0.00078	-0.01021	-0.01845	1.02329	8.81867	3.15902	-20.84569	0.00679	0.17153	0.00682	-0.00021	-0.00154	0.00015	17.60968	2.67771	21.94314	0.06623	0.73511	0.26100	-0.00103	-0.02865	-0.00825	15.80788	20.47542	18.63010	0.00259	0.00103	0.00108	0.00001	-0.00000	-0.00000	110.18522	-8.85157	-19.35397	-0.13669	0.01673	-0.02319	-0.02094
216			2.15000	7.78645	-11.79112	-8.25846	0.84464	-0.40375	0.03901	-0.00531	-0.01897	-0.00041	-0.01041	-0.01899	1.02100	8.83404	3.16210	-20.84323	0.00632	0.16960	0.00738	-0.00013	-0.00088	-0.00009	17.61676	2.70474	21.95490	0.06629	0.73405	0.26020	-0.00060	-0.02778	-0.00884	15.80647	20.47117	18.62841	0.00259	0.00103	0.00106	0.00001	0.00001	0.00001	110.09855	-8.86129	-19.36271	-0.13732	0.01698	-0.02302	-0.02086
217			2.16000	7.79574	-11.81512	-8.24058	0.84453	-0.40342	0.03849	-0.01182	-0.01732	-0.00134	-0.01065	-0.01889	1.01899	8.84113	3.16704	-20.85848	0.00517	0.16845	0.00779	-0.00003	-0.00105	-0.00030	17.61892	2.73082	21.96716	0.06812	0.73382	0.25956	0.00002	-0.02583	-0.00859	15.80570	20.45937	18.62446	0.00260	0.00102	0.00103	0.00001	0.00002	0.00001	110.01333	-8.86976	-19.36839	-0.13789	0.01723	-0.02282	-0.02051
218			2.17000	7.81215	-11.83444	-8.21128	0.84198	-0.40353	0.03803	-0.01895	-0.01400	-0.00193	-0.01035	-0.01824	1.01769	8.83916	3.17602	-20.88642	0.00445	0.16932	0.00852	0.00003	-0.00205	-0.00049	17.61531	2.75466	21.97889	0.06972	0.73654	0.25952	0.00070	-0.02332	-0.00783	15.80303	20.44434	18.62288	0.00259	0.00101	0.00101	0.00002	0.00003	0.00001	109.92985	-8.87603	-19.37390	-0.13854	0.01743	-0.02271	-0.02035
219			2.18000	7.83473	-11.84659	-8.17625	0.84183	-0.40358	0.03813	-0.02601	-0.00846	-0.00222	-0.00927	-0.01722	1.01843	8.82916	3.19081	-20.92110	0.00031	0.17347	0.00948	0.00001	-0.00379	-0.00062	17.60629	2.77586	21.98916	0.07400	0.74602	0.26139	0.00138	-0.02150	-0.00674	15.79703	20.42931	18.62561	0.00259	0.00100	0.00101	0.00003	0.00003	0.00000	109.84687	-8.88034	-19.38058	-0.13950	0.01760	-0.02275	-0.02054
220			2.19000	7.86209	-11.84913	-8.14041	0.84178	-0.40281	0.03850	-0.03235	-0.00167	-0.00228	-0.00807	-0.01647	1.01890	8.81342	3.21227	-20.95700	-0.00344	0.17906	0.01034	-0.00009	-0.00588	-0.00069	17.59305	2.79509	21.99709	0.07571	0.75562	0.26350	0.00186	-0.02130	-0.00556	15.78879	20.41492	18.62992	0.00258	0.00100	0.00103	0.00003	0.00003	0.00000	109.76314	-8.88372	-19.38717	-0.14062	0.01779	-0.02281	-0.02095
221			2.20000	7.89301	-11.84200	-8.10687	0.84050	-0.40320	0.03906	-0.03784	0.00463	-0.00218	-0.00725	-0.01635	1.01951	8.79533	3.23964	-20.99070	-0.00294	0.18402	0.01056	-0.00008	-0.00763	-0.00067	17.57750	2.81396	22.00249	0.07141	0.76148	0.26531	0.00195	-0.02281	-0.00481	15.78092	20.39997	18.63102	0.00257	0.00099	0.00105	0.00003	0.00003	0.00001	109.67783	-8.88784	-19.39150	-0.14175	0.01802	-0.02276	-0.02151
222			2.21000	7.92657	-11.82732	-8.07757	0.83886	-0.40356	0.03879	-0.04231	0.00973	-0.00192	-0.00683	-0.01636	1.02066	8.77841	3.27026	-21.02124	-0.00084	0.18871	0.01138	-0.00002	-0.00832	-0.00067	17.56126	2.83408	22.00653	0.06535	0.76629	0.26614	0.00181	-0.02541	-0.00496	15.77562	20.38364	18.62505	0.00257	0.00099	0.00105	0.00003	0.00002	0.00003	109.58993	-8.89378	-19.39176	-0.14273	0.01828	-0.02263	-0.02216
223			2.22000	7.96176	-11.80682	-8.05338	0.83739	-0.40362	0.03892	-0.04444	0.01445	-0.00174	-0.00674	-0.01551	1.02252	8.76516	3.29993	-21.05003	-0.00109	0.19211	0.01163	-0.00002	-0.00748	-0.00070	17.54527	2.85663	22.01138	0.06508	0.77078	0.26696	0.00173	-0.02789	-0.00636	15.77382	20.36698	18.61053	0.00257	0.00099	0.00105	0.00003	0.00002	0.00004	109.49933	-8.90245	-19.38786	-0.14346	0.01852	-0.02249	-0.02262
224			2.23000	7.99681	-11.77958	-8.03151	0.83565	-0.40494	0.03923	-0.04183	0.01987	-0.00192	-0.00686	-0.01408	1.02506	8.75580	3.32488	-21.08283	-0.00169	0.19325	0.01131	-0.00002	-0.00522	-0.00084	17.53013	2.88184	22.02007	0.06797	0.77338	0.26747	0.00161	-0.02858	-0.00912	15.77531	20.35154	18.58852	0.00257	0.00098	0.00103	0.00003	0.00001	0.00004	109.40775	-8.91404	-19.38190	-0.14395	0.01876	-0.02230	-0.02255
225			2.24000	8.02905	-11.74334	-8.00475	0.83355	-0.40649	0.03882	-0.03294	0.02579	-0.00259	-0.00716	-0.01293	1.02749	8.74814	3.34345	-21.12953	-0.00050	0.19334	0.01143	-0.00000	-0.00212	-0.00120	17.51683	2.90878	22.03592	0.06864	0.77397	0.26702	0.00128	-0.02640	-0.01299	15.77850	20.33885	18.56332	0.00257	0.00098	0.00100	0.00002	0.00001	0.00004	109.31828	-8.92821	-19.37805	-0.14424	0.01897	-0.02213	-0.02181
226			2.25000	8.05571	-11.69690	-7.96453	0.83102	-0.40806	0.03764	-0.02034	0.03171	-0.00352	-0.00783	-0.01209	1.02945	8.73923	3.35563	-21.20017	0.00169	0.19167	0.01207	0.00001	0.00089	-0.00175	17.50673	2.93590	22.06153	0.06905	0.77168	0.26528	0.00076	-0.02140	-0.01707	15.78077	20.33074	18.54080	0.00257	0.00098	0.00096	0.00003	0.00000	0.00003	109.23422	-8.94393	-19.38009	-0.14444	0.01913	-0.02202	-0.02033
227			2.26000	8.07647	-11.64015	-7.90913	0.82855	-0.40890	0.03719	-0.01168	0.03716	-0.00422	-0.00788	-0.01143	1.03090	8.72930	3.36345	-21.29501	0.00168	0.19250	0.01276	0.00001	0.00257	-0.00221	17.50108	2.96128	22.09677	0.07165	0.77447	0.26544	0.00019	-0.01529	-0.02002	15.77950	20.32886	18.52603	0.00256	0.00097	0.00095	0.00003	-0.00001	0.00001	109.15891	-8.96008	-19.39024	-0.14462	0.01919	-0.02211	-0.01808
228			2.27000	8.09533	-11.57556	-7.84819	0.82748	-0.40922	0.03692	-0.01367	0.04054	-0.00409	-0.00706	-0.01130	1.03118	8.72363	3.37057	-21.39875	-0.00045	0.19617	0.01404	0.00000	0.00215	-0.00236	17.49978	2.98346	22.13725	0.07442	0.78241	0.26702	-0.00024	-0.01008	-0.02030	15.77307	20.33340	18.52085	0.00255	0.00097	0.00095	0.00004	-0.00001	-0.00000	109.09530	-8.97508	-19.40798	-0.14463	0.01916	-0.02235	-0.01524
229			2.28000	8.11789	-11.50990	-7.79713	0.82776	-0.40938	0.03636	-0.02650	0.03999	-0.00303	-0.00633	-0.01191	1.03072	8.72831	3.38028	-21.48767	-0.00083	0.19941	0.01534	0.00002	-0.00019	-0.00196	17.50074	3.00155	22.17552	0.07376	0.78767	0.26787	-0.00026	-0.00684	-0.01754	15.76108	20.34293	18.52424	0.00252	0.00097	0.00099	0.00005	-0.00001	-0.00001	109.04437	-8.98625	-19.43029	-0.14448	0.01904	-0.02272	-0.01229
230			2.29000	8.14806	-11.45129	-7.76790	0.82696	-0.41039	0.03532	-0.04479	0.03548	-0.00143	-0.00579	-0.01264	1.03094	8.74582	3.39392	-21.54381	0.00233	0.20250	0.01667	-0.00010	-0.00333	-0.00113	17.50022	3.01551	22.20590	0.06974	0.79073	0.26792	0.00021	-0.00547	-0.01302	15.74451	20.35438	18.53290	0.00248	0.00097	0.00104	0.00006	-0.00001	-0.00002	109.00478	-8.99073	-19.45268	-0.14419	0.01891	-0.02302	-0.00962
231			2.30000	8.18645	-11.40526	-7.76454	0.82464	-0.41020	0.03467	-0.06079	0.02826	0.00008	-0.00523	-0.01304	1.03105	8.77415	3.41068	-21.56155	0.00632	0.20728	0.01758	-0.00034	-0.00601	-0.00013	17.49458	3.02587	22.22633	0.06494	0.79407	0.26827	0.00098	-0.00524	-0.00816	15.72593	20.36281	18.54350	0.00244	0.00097	0.00108	0.00006	-0.00000	-0.00002	108.97433	-8.98634	-19.47126	-0.14393	0.01879	-0.02324	-0.00738
232			2.31000	8.22976	-11.37354	-7.78203	0.82241	-0.41163	0.03397	-0.06597	0.02019	0.00098	-0.00505	-0.01330	1.03189	8.80715	3.42807	-21.54715	0.01251	0.21010	0.01784	-0.00063	-0.00688	0.00060	17.48137	3.03320	22.23689	0.05824	0.79317	0.26782	0.00172	-0.00561	-0.00355	15.70919	20.36276	18.55315	0.00239	0.00097	0.00114	0.00005	0.00001	-0.00001	108.95078	-8.97295	-19.48306	-0.14370	0.01866	-0.02351	-0.00570
233			2.32000	8.27017	-11.35438	-7.80614	0.82026	-0.41413	0.03303	-0.05205	0.01278	0.00076	-0.00500	-0.01317	1.03412	8.83424	3.44180	-21.51733	0.01940	0.21229	0.01809	-0.00052	-0.00467	0.00072	17.46019	3.03815	22.23837	0.05127	0.79181	0.26709	0.00220	-0.00661	0.00057	15.69835	20.34999	18.55930	0.00236	0.00097	0.00122	0.00002	0.00003	0.00001	108.93127	-8.95121	-19.48640	-0.14354	0.01849	-0.02399	-0.00486
234			2.33000	8.29618	-11.34235	-7.81399	0.82032	-0.41667	0.03199	-0.01580	0.00812	-0.00077	-0.00506	-0.01292	1.03699	8.84057	3.44593	-21.49793	0.02387	0.21318	0.01842	0.00047	0.00120	0.00002	17.43244	3.04159	22.23166	0.04649	0.79167	0.26638	0.00247	-0.00840	0.00394	15.69656	20.32220	18.55879	0.00234	0.00098	0.00132	-0.00001	0.00006	0.00003	108.91175	-8.92238	-19.48140	-0.14338	0.01830	-0.02462	-0.00525
235			2.34000	8.29708	-11.32828	-7.78146	0.82026	-0.41889	0.03071	0.03501	0.00860	-0.00323	-0.00565	-0.01310	1.04009	8.81158	3.43519	-21.51684	0.02866	0.21231	0.01892	0.00234	0.00940	-0.00141	17.40035	3.04469	22.21855	0.04042	0.79124	0.26538	0.00240	-0.01050	0.00620	15.70531	20.27839	18.54864	0.00235	0.00098	0.00141	-0.00003	0.00008	0.00007	108.88686	-8.88841	-19.47048	-0.14325	0.01811	-0.02530	-0.00691
236			2.35000	8.27044	-11.30170	-7.69591	0.82015	-0.41996	0.03007	0.08169	0.01499	-0.00580	-0.00687	-0.01325	1.04188	8.74159	3.40886	-21.59033	0.02979	0.20810	0.01880	0.00418	0.01659	-0.00303	17.36585	3.04810	22.20152	0.03958	0.79001	0.26435	0.00248	-0.01180	0.00732	15.72365	20.21966	18.52766	0.00237	0.00098	0.00146	-0.00005	0.00009	0.00010	108.85277	-8.85142	-19.45725	-0.14305	0.01793	-0.02581	-0.00913
237			2.36000	8.22544	-11.25602	-7.56437	0.81951	-0.42030	0.02974	0.10560	0.02522	-0.00763	-0.00825	-0.01297	1.04329	8.63927	3.37291	-21.71352	0.02710	0.20269	0.01871	0.00477	0.01970	-0.00424	17.33052	3.05155	22.18312	0.04474	0.79119	0.26372	0.00282	-0.01142	0.00764	15.74749	20.15084	18.49851	0.00240	0.00097	0.00146	-0.00006	0.00010	0.00012	108.80982	-8.81265	-19.44524	-0.14275	0.01773	-0.02617	-0.01100
238			2.37000	8.17871	-11.19159	-7.40912	0.81808	-0.41988	0.02895	0.09848	0.03612	-0.00809	-0.00946	-0.01244	1.04463	8.52378	3.33771	-21.86429	0.02315	0.19815	0.01940	0.00416	0.01781	-0.00491	17.29549	3.05400	22.16484	0.05159	0.79460	0.26300	0.00320	-0.00884	0.00777	15.77086	20.08009	18.46707	0.00242	0.00095	0.00145	-0.00004	0.00010	0.00011	108.76154	-8.77250	-19.43806	-0.14233	0.01753	-0.02639	-0.01215
239			2.38000	8.14735	-11.11291	-7.25572	0.81785	-0.41913	0.02844	0.06465	0.04615	-0.00753	-0.00985	-0.01184	1.04539	8.41592	3.31405	-22.01593	0.01749	0.19614	0.02019	0.00270	0.01196	-0.00489	17.26138	3.05367	22.14696	0.05859	0.80097	0.26332	0.00354	-0.00413	0.00837	15.78757	20.01606	18.44036	0.00242	0.00094	0.00143	-0.00002	0.00008	0.00009	108.71107	-8.73183	-19.43905	-0.14194	0.01727	-0.02665	-0.01276
240			2.39000	8.14363	-11.02364	-7.12111	0.81498	-0.41767	0.02813	0.01672	0.05579	-0.00662	-0.00939	-0.01145	1.04444	8.33040	3.30925	-22.14955	0.01514	0.19828	0.02084	0.00173	0.00437	-0.00445	17.22816	3.04884	22.12828	0.05872	0.80747	0.26444	0.00351	0.00194	0.01000	15.79355	19.96403	18.42315	0.00241	0.00094	0.00142	0.00002	0.00007	0.00006	108.66019	-8.69249	-19.44911	-0.14168	0.01701	-0.02689	-0.01293
241			2.40000	8.17163	-10.92318	-7.00581	0.81069	-0.41628	0.02763	-0.02962	0.06669	-0.00604	-0.00876	-0.01135	1.04198	8.27108	3.32457	-22.26199	0.01638	0.20136	0.02116	0.00121	-0.00261	-0.00403	17.19512	3.03820	22.10633	0.05311	0.80903	0.26481	0.00320	0.00804	0.01312	15.78799	19.92467	18.41658	0.00238	0.00094	0.00142	0.00005	0.00005	0.00003	108.61066	-8.65785	-19.46685	-0.14150	0.01680	-0.02697	-0.01258
242			2.41000	8.22829	-10.80631	-6.89516	0.80503	-0.41710	0.02585	-0.06443	0.08029	-0.00604	-0.00853	-0.01114	1.03826	8.23309	3.35545	-22.36394	0.02049	0.20051	0.02160	0.00089	-0.00692	-0.00407	17.16190	3.02117	22.07733	0.04647	0.80112	0.26210	0.00282	0.01295	0.01803	15.77301	19.89545	18.41893	0.00235	0.00094	0.00141	0.00007	0.00004	0.00001	108.56451	-8.63092	-19.49015	-0.14149	0.01667	-0.02689	-0.01174
243			2.42000	8.30784	-10.66651	-6.76812	0.79885	-0.41783	0.02322	-0.08575	0.09562	-0.00664	-0.00925	-0.01043	1.03583	8.20919	3.39471	-22.47048	0.02571	0.19670	0.02211	0.00058	-0.00795	-0.00464	17.12916	2.99726	22.03639	0.04255	0.78652	0.25684	0.00257	0.01636	0.02465	15.75240	19.87367	18.42622	0.00232	0.00093	0.00140	0.00008	0.00003	-0.00000	108.52292	-8.61198	-19.51572	-0.14148	0.01660	-0.02668	-0.01067
244			2.43000	8.40506	-10.49944	-6.60398	0.79189	-0.42056	0.02037	-0.09536	0.11165	-0.00753	-0.00982	-0.00864	1.03486	8.19362	3.43571	-22.59596	0.02924	0.19105	0.02269	0.00027	-0.00637	-0.00573	17.09788	2.96600	21.97914	0.04558	0.77230	0.25108	0.00266	0.01865	0.03239	15.72988	19.85790	18.43383	0.00230	0.00093	0.00140	0.00008	0.00002	-0.00000	108.48547	-8.59793	-19.53929	-0.14147	0.01656	-0.02648	-0.00970
245			2.44000	8.51508	-10.30349	-6.38693	0.78792	-0.42348	0.01838	-0.09765	0.12701	-0.00870	-0.00852	-0.00696	1.03430	8.18189	3.47374	-22.75172	0.02812	0.19069	0.02378	-0.00000	-0.00369	-0.00731	17.06910	2.92734	21.90306	0.05066	0.77181	0.24926	0.00277	0.02047	0.04093	15.70793	19.84719	18.43745	0.00229	0.00093	0.00142	0.00008	0.00001	0.00001	108.45040	-8.58421	-19.55604	-0.14140	0.01654	-0.02637	-0.00906
246			2.45000	8.63503	-10.07912	-6.11071	0.78401	-0.42418	0.01607	-0.09863	0.14038	-0.00928	-0.00690	-0.00697	1.03289	8.17286	3.50779	-22.94218	0.03154	0.19396	0.02551	-0.00033	-0.00139	-0.00924	17.04403	2.88169	21.80795	0.04421	0.77386	0.24831	0.00217	0.02201	0.04915	15.68788	19.83996	18.43421	0.00230	0.00095	0.00145	0.00009	0.00001	0.00002	108.41544	-8.56721	-19.56191	-0.14142	0.01655	-0.02637	-0.00888
247			2.46000	8.76505	-9.82910	-5.78064	0.77735	-0.42389	0.01273	-0.10254	0.15108	-0.00847	-0.00615	-0.00721	1.03019	8.16895	3.54085	-23.16214	0.03917	0.19439	0.02755	-0.00094	-0.00056	-0.01116	17.02321	2.82968	21.69548	0.03405	0.76836	0.24454	0.00150	0.02338	0.05538	15.67028	19.83388	18.42291	0.00232	0.00096	0.00150	0.00009	0.00000	0.00004	108.37815	-8.54578	-19.55427	-0.14163	0.01662	-0.02646	-0.00916
248			2.47000	8.90575	-9.55910	-5.40875	0.77042	-0.42646	0.00966	-0.10817	0.15863	-0.00706	-0.00584	-0.00572	1.02704	8.17208	3.57705	-23.40226	0.04338	0.18766	0.02851	-0.00155	-0.00123	-0.01236	17.00515	2.77237	21.56974	0.03592	0.75502	0.23837	0.00155	0.02509	0.05870	15.65528	19.82706	18.40388	0.00234	0.00098	0.00155	0.00009	0.00000	0.00006	108.33698	-8.52117	-19.53296	-0.14198	0.01674	-0.02654	-0.00971
249			2.48000	9.05394	-9.27829	-5.00871	0.76499	-0.43333	0.00731	-0.11014	0.16137	-0.00561	-0.00483	-0.00260	1.02547	8.17927	3.61893	-23.65387	0.04288	0.17837	0.02890	-0.00162	-0.00255	-0.01289	16.98635	2.71073	21.43646	0.04931	0.74302	0.23256	0.00236	0.02704	0.05953	15.64243	19.81872	18.37963	0.00236	0.00099	0.00159	0.00008	0.00000	0.00007	108.29192	-8.49542	-19.50147	-0.14243	0.01688	-0.02662	-0.01032
250			2.49000	9.20162	-8.99924	-4.59654	0.76076	-0.43845	0.00668	-0.10402	0.15542	-0.00514	-0.00146	0.00019	1.02670	8.18358	3.66599	-23.90692	0.04023	0.18226	0.02999	-0.00105	-0.00398	-0.01312	16.96305	2.64679	21.30108	0.05916	0.75221	0.23336	0.00341	0.02812	0.05980	15.63061	19.80932	18.35483	0.00236	0.00100	0.00162	0.00008	0.00001	0.00007	108.24419	-8.47021	-19.46660	-0.14288	0.01701	-0.02670	-0.01090
251			2.50000	9.33848	-8.73618	-4.19202	0.75749	-0.43893	0.00706	-0.08985	0.14024	-0.00518	0.00315	0.00050	1.02791	8.17760	3.71503	-24.14767	0.04178	0.19824	0.03162	-0.00009	-0.00521	-0.01272	16.93266	2.58409	21.16778	0.05169	0.77410	0.23889	0.00364	0.02544	0.05932	15.61846	19.79968	18.33434	0.00234	0.00100	0.00164	0.00008	0.00001	0.00005	108.19469	-8.44600	-19.43506	-0.14333	0.01710	-0.02681	-0.01154
252			2.51000	9.45616	-8.50165	-3.81731	0.75486	-0.44069	0.00722	-0.07140	0.12019	-0.00475	0.00589	-0.00045	1.02726	8.15664	3.76134	-24.35986	0.04799	0.20651	0.03178	0.00136	-0.00544	-0.01079	16.89415	2.52791	21.03957	0.03852	0.78004	0.24096	0.00323	0.01646	0.05619	15.60471	19.79062	18.32138	0.00231	0.00099	0.00165	0.00007	0.00001	0.00003	108.14379	-8.42253	-19.41119	-0.14383	0.01715	-0.02692	-0.01213
253			2.52000	9.55065	-8.30423	-3.49236	0.75559	-0.44357	0.00750	-0.05278	0.09767	-0.00414	0.00633	-0.00048	1.02710	8.12002	3.80005	-24.52919	0.05002	0.20412	0.03029	0.00298	-0.00442	-0.00777	16.84762	2.48332	20.91887	0.03686	0.77179	0.23922	0.00357	0.00280	0.05087	15.58819	19.78289	18.31714	0.00227	0.00098	0.00165	0.00007	0.00001	0.00000	108.09240	-8.39902	-19.39652	-0.14434	0.01717	-0.02698	-0.01226
254			2.53000	9.62148	-8.14800	-3.22915	0.75638	-0.44700	0.00821	-0.03489	0.07441	-0.00355	0.00575	0.00023	1.02883	8.06929	3.82741	-24.64807	0.05070	0.19921	0.02798	0.00451	-0.00259	-0.00469	16.79314	2.45332	20.80733	0.03966	0.76140	0.23724	0.00437	-0.01135	0.04478	15.56834	19.77708	18.32174	0.00223	0.00097	0.00164	0.00007	0.00001	-0.00002	108.04362	-8.37482	-19.39157	-0.14493	0.01720	-0.02694	-0.01145
255			2.54000	9.66926	-8.03329	-3.03029	0.75714	-0.45113	0.00881	-0.01697	0.05169	-0.00278	0.00509	0.00057	1.03114	8.00559	3.84173	-24.71749	0.05262	0.19491	0.02570	0.00614	-0.00046	-0.00221	16.73053	2.43720	20.70666	0.03863	0.75299	0.23600	0.00476	-0.02126	0.03842	15.54526	19.77325	18.33471	0.00220	0.00096	0.00162	0.00007	0.00001	-0.00004	108.00174	-8.34904	-19.39581	-0.14558	0.01722	-0.02685	-0.00952
256			2.55000	9.69458	-7.95785	-2.89113	0.75990	-0.45532	0.00896	0.00193	0.03046	-0.00188	0.00448	0.00012	1.03350	7.92900	3.84382	-24.74561	0.05476	0.19123	0.02392	0.00787	0.00149	-0.00052	16.66000	2.43061	20.61919	0.03316	0.74699	0.23523	0.00445	-0.02369	0.03184	15.51994	19.77147	18.35448	0.00218	0.00095	0.00158	0.00007	0.00001	-0.00005	107.97095	-8.32071	-19.40687	-0.14627	0.01721	-0.02669	-0.00649
257			2.56000	9.69777	-7.91728	-2.80410	0.76366	-0.45669	0.01010	0.02214	0.01214	-0.00120	0.00413	-0.00039	1.03594	7.83924	3.83627	-24.74323	0.05350	0.19127	0.02193	0.00906	0.00303	0.00052	16.58334	2.42756	20.54748	0.02856	0.74819	0.23686	0.00403	-0.01806	0.02525	15.49370	19.77149	18.37785	0.00218	0.00094	0.00154	0.00007	0.00001	-0.00006	107.95455	-8.28897	-19.42101	-0.14681	0.01717	-0.02647	-0.00258
258			2.57000	9.67934	-7.90491	-2.76092	0.76715	-0.45621	0.01147	0.04361	-0.00115	-0.00053	0.00356	-0.00114	1.03780	7.73651	3.82211	-24.72127	0.05155	0.19232	0.01989	0.00996	0.00432	0.00095	16.50352	2.42226	20.49408	0.02251	0.75044	0.23892	0.00320	-0.00561	0.01825	15.46776	19.77225	18.40052	0.00219	0.00094	0.00149	0.00007	0.00001	-0.00005	107.95484	-8.25392	-19.43507	-0.14710	0.01712	-0.02613	0.00172
259			2.58000	9.63996	-7.91120	-2.75082	0.76989	-0.45403	0.01226	0.06629	-0.00807	0.00002	0.00215	-0.00184	1.03726	7.62115	3.80337	-24.69234	0.04859	0.18957	0.01791	0.01044	0.00568	0.00087	16.42389	2.41091	20.46106	0.01767	0.74496	0.23836	0.00243	0.01046	0.01087	15.44268	19.77190	18.41839	0.00222	0.00095	0.00146	0.00008	0.00001	-0.00003	107.97170	-8.21776	-19.44709	-0.14712	0.01706	-0.02577	0.00553
260			2.59000	9.58092	-7.92523	-2.75906	0.77035	-0.45245	0.01221	0.08772	-0.00915	0.00028	0.00064	-0.00215	1.03523	7.49363	3.78071	-24.67084	0.04497	0.18449	0.01663	0.01041	0.00713	0.00047	16.34751	2.39206	20.44847	0.01523	0.73638	0.23615	0.00195	0.02572	0.00409	15.41813	19.76841	18.42885	0.00225	0.00095	0.00144	0.00009	0.00001	-0.00001	108.00086	-8.18569	-19.45572	-0.14685	0.01699	-0.02546	0.00793
261			2.60000	9.50646	-7.93836	-2.77276	0.77070	-0.45080	0.01251	0.10245	-0.00651	0.00033	-0.00040	-0.00216	1.03286	7.35769	3.75521	-24.66613	0.03850	0.18011	0.01554	0.00913	0.00794	0.00002	16.27744	2.36694	20.45329	0.01665	0.73108	0.23488	0.00189	0.03651	-0.00101	15.39304	19.76086	18.43104	0.00228	0.00096	0.00143	0.00011	0.00001	0.00001	108.03539	-8.16368	-19.45993	-0.14634	0.01692	-0.02527	0.00868
262			2.61000	9.42478	-7.94658	-2.78668	0.77120	-0.44870	0.01285	0.10646	-0.00272	0.00033	-0.00102	-0.00186	1.03065	7.22158	3.73039	-24.67610	0.03003	0.17697	0.01491	0.00687	0.00733	-0.00025	16.21640	2.33852	20.46926	0.02089	0.72909	0.23422	0.00200	0.04091	-0.00375	15.36591	19.74994	18.42570	0.00230	0.00096	0.00143	0.00013	0.00002	0.00003	108.06931	-8.15397	-19.45888	-0.14564	0.01685	-0.02512	0.00838
263			2.62000	9.34434	-7.95005	-2.80109	0.77279	-0.44604	0.01342	0.10129	-0.00013	0.00036	-0.00117	-0.00185	1.02828	7.09407	3.71055	-24.69117	0.02157	0.17553	0.01437	0.00451	0.00537	-0.00025	16.16632	2.31032	20.48887	0.02340	0.72893	0.23433	0.00178	0.03893	-0.00402	15.33555	19.73759	18.41549	0.00231	0.00095	0.00141	0.00014	0.00001	0.00003	108.10022	-8.15342	-19.45235	-0.14490	0.01681	-0.02497	0.00785
264			2.63000	9.27031	-7.95195	-2.81755	0.77327	-0.44485	0.01424	0.09138	-0.00054	0.00045	-0.00081	-0.00188	1.02555	6.98034	3.69810	-24.70049	0.01499	0.17480	0.01361	0.00278	0.00272	-0.00001	16.12762	2.28521	20.50521	0.02400	0.72834	0.23480	0.00139	0.03205	-0.00194	15.30128	19.72582	18.40432	0.00232	0.00095	0.00140	0.00016	0.00001	0.00003	108.12878	-8.15564	-19.44073	-0.14402	0.01675	-0.02481	0.00764
265			2.64000	9.20393	-7.95728	-2.83720	0.77438	-0.44274	0.01559	0.08201	-0.00424	0.00060	-0.00005	-0.00233	1.02199	6.88112	3.69294	-24.69404	0.00900	0.17591	0.01254	0.00148	0.00024	0.00040	16.09900	2.26451	20.51199	0.02230	0.72762	0.23581	0.00096	0.02222	0.00244	15.26280	19.71599	18.39646	0.00233	0.00095	0.00140	0.00017	0.00001	0.00002	108.15728	-8.15388	-19.42627	-0.14302	0.01664	-0.02475	0.00793
266			2.65000	9.14315	-7.96979	-2.85953	0.77613	-0.43968	0.01715	0.07649	-0.00978	0.00076	0.00064	-0.00316	1.01909	6.79398	3.69222	-24.66445	0.00445	0.17843	0.01136	0.00067	-0.00134	0.00086	16.07818	2.24831	20.50354	0.01845	0.72573	0.23667	0.00061	0.01104	0.00900	15.21993	19.70860	18.39463	0.00234	0.00095	0.00141	0.00018	0.00001	-0.00000	108.18825	-8.14308	-19.41227	-0.14197	0.01644	-0.02481	0.00864
267			2.66000	9.08458	-7.99047	-2.88345	0.77846	-0.43729	0.01933	0.07458	-0.01577	0.00096	0.00142	-0.00328	1.01562	6.71563	3.69122	-24.60624	-0.00347	0.17916	0.00969	-0.00048	-0.00168	0.00125	16.06235	2.23568	20.47491	0.02225	0.72352	0.23734	0.00063	0.00001	0.01698	15.17185	19.70411	18.39997	0.00237	0.00095	0.00141	0.00020	0.00001	-0.00002	108.22356	-8.12113	-19.40211	-0.14087	0.01616	-0.02493	0.00955
268			2.67000	9.02638	-8.01958	-2.90969	0.77864	-0.43435	0.02155	0.07334	-0.02229	0.00127	0.00234	-0.00304	1.01282	6.64426	3.68565	-24.51623	-0.01097	0.18208	0.00838	-0.00144	-0.00101	0.00154	16.04857	2.22561	20.42470	0.02741	0.72625	0.23871	0.00079	-0.00994	0.02455	15.11724	19.70304	18.41227	0.00240	0.00096	0.00141	0.00023	0.00001	-0.00003	108.26391	-8.08923	-19.39800	-0.13983	0.01580	-0.02514	0.01038
269			2.68000	8.96851	-8.05917	-2.94174	0.77946	-0.43116	0.02332	0.07144	-0.03039	0.00176	0.00298	-0.00305	1.01152	6.57923	3.67314	-24.39526	-0.01687	0.18584	0.00754	-0.00208	0.00029	0.00176	16.03380	2.21817	20.35723	0.03053	0.73158	0.24016	0.00101	-0.01839	0.02950	15.05416	19.70552	18.43065	0.00244	0.00098	0.00141	0.00026	0.00000	-0.00005	108.30845	-8.05151	-19.40071	-0.13888	0.01540	-0.02545	0.01086
270			2.69000	8.91103	-8.11284	-2.98329	0.78345	-0.42848	0.02515	0.06981	-0.04046	0.00243	0.00318	-0.00417	1.01164	6.52003	3.65321	-24.24983	-0.01962	0.18931	0.00634	-0.00227	0.00195	0.00170	16.01608	2.21442	20.28137	0.02684	0.73628	0.24208	0.00103	-0.02495	0.03063	14.98083	19.71136	18.45344	0.00248	0.00100	0.00141	0.00031	-0.00000	-0.00006	108.35506	-8.01359	-19.40890	-0.13811	0.01500	-0.02581	0.01076
271			2.70000	8.85316	-8.18322	-3.03540	0.78741	-0.42520	0.02731	0.06983	-0.05115	0.00318	0.00244	-0.00603	1.01115	6.46614	3.62653	-24.09100	-0.01865	0.19072	0.00418	-0.00200	0.00374	0.00117	15.99547	2.21549	20.20702	0.01734	0.73526	0.24349	0.00071	-0.02894	0.02774	14.89644	19.72018	18.47877	0.00249	0.00101	0.00143	0.00035	-0.00001	-0.00006	108.40035	-7.98053	-19.41941	-0.13746	0.01466	-0.02616	0.00988
272			2.71000	8.79348	-8.26956	-3.09503	0.79114	-0.42071	0.02962	0.07142	-0.05986	0.00385	0.00108	-0.00693	1.00981	6.41725	3.59478	-23.93332	-0.02168	0.18956	0.00188	-0.00210	0.00521	0.00050	15.97432	2.22180	20.14333	0.01614	0.73252	0.24413	0.00062	-0.02958	0.02142	14.80165	19.73119	18.50486	0.00249	0.00102	0.00146	0.00039	-0.00001	-0.00007	108.44014	-7.95522	-19.42850	-0.13694	0.01439	-0.02646	0.00819
273			2.72000	8.73195	-8.36709	-3.15878	0.79473	-0.41779	0.03140	0.07139	-0.06461	0.00435	-0.00069	-0.00703	1.01063	6.37418	3.56105	-23.78993	-0.02596	0.18671	0.00012	-0.00213	0.00572	0.00003	15.95581	2.23230	20.09752	0.02009	0.73012	0.24426	0.00061	-0.02629	0.01283	14.69871	19.74336	18.52974	0.00246	0.00103	0.00150	0.00042	-0.00001	-0.00006	108.47085	-7.93784	-19.43354	-0.13659	0.01420	-0.02669	0.00597
274			2.73000	8.67143	-8.46879	-3.22629	0.79773	-0.41940	0.03202	0.06577	-0.06493	0.00471	-0.00293	-0.00727	1.01391	6.33962	3.52988	-23.66817	-0.02564	0.18050	-0.00114	-0.00157	0.00472	-0.00022	15.94226	2.24492	20.07404	0.02080	0.72324	0.24302	0.00039	-0.01921	0.00336	14.59164	19.75566	18.55117	0.00242	0.00103	0.00153	0.00042	-0.00001	-0.00005	108.49094	-7.92719	-19.43354	-0.13636	0.01413	-0.02670	0.00362
275			2.74000	8.61663	-8.56787	-3.30023	0.80218	-0.41984	0.03329	0.05346	-0.06028	0.00528	-0.00478	-0.00725	1.01838	6.31782	3.50635	-23.56869	-0.02762	0.17697	-0.00253	-0.00091	0.00242	-0.00040	15.93527	2.25721	20.07391	0.02379	0.72042	0.24339	0.00011	-0.00977	-0.00549	14.48548	19.76715	18.56763	0.00237	0.00102	0.00154	0.00041	-0.00001	-0.00004	108.50070	-7.92138	-19.42911	-0.13633	0.01420	-0.02643	0.00150
276			2.75000	8.57171	-8.65865	-3.38298	0.80723	-0.42075	0.03432	0.03654	-0.05198	0.00583	-0.00573	-0.00735	1.02209	6.31285	3.49418	-23.48829	-0.03009	0.17544	-0.00342	-0.00000	-0.00063	-0.00043	15.93625	2.26697	20.09465	0.02604	0.72034	0.24446	-0.00030	0.00047	-0.01267	14.38555	19.77730	18.57924	0.00233	0.00102	0.00154	0.00037	-0.00001	-0.00003	108.50203	-7.91892	-19.42277	-0.13644	0.01439	-0.02591	-0.00021
277			2.76000	8.53867	-8.73687	-3.47357	0.81229	-0.42092	0.03463	0.01862	-0.04179	0.00609	-0.00624	-0.00786	1.02508	6.32650	3.49438	-23.42324	-0.03117	0.17573	-0.00352	0.00104	-0.00369	-0.00035	15.94627	2.27280	20.13127	0.02523	0.72061	0.24519	-0.00072	0.00977	-0.01758	14.29674	19.78593	18.58751	0.00230	0.00101	0.00152	0.00032	-0.00001	-0.00002	108.49742	-7.91884	-19.41800	-0.13671	0.01464	-0.02530	-0.00148
278			2.77000	8.51741	-8.80110	-3.56761	0.81610	-0.42117	0.03427	0.00254	-0.03257	0.00595	-0.00622	-0.00837	1.02704	6.35809	3.50543	-23.37101	-0.03152	0.17719	-0.00287	0.00201	-0.00620	-0.00022	15.96584	2.27461	20.17797	0.02440	0.72191	0.24562	-0.00111	0.01654	-0.02020	14.22291	19.79263	18.59430	0.00229	0.00101	0.00149	0.00025	-0.00001	-0.00002	108.48893	-7.92026	-19.41776	-0.13712	0.01485	-0.02477	-0.00250
279			2.78000	8.50666	-8.85402	-3.65956	0.81838	-0.42225	0.03405	-0.01017	-0.02666	0.00559	-0.00580	-0.00891	1.02900	6.40541	3.52431	-23.32949	-0.03011	0.17994	-0.00228	0.00267	-0.00784	-0.00014	15.99467	2.27349	20.22918	0.02276	0.72443	0.24671	-0.00137	0.01982	-0.02069	14.16586	19.79690	18.60043	0.00232	0.00101	0.00144	0.00019	-0.00000	-0.00002	108.47717	-7.92219	-19.42271	-0.13761	0.01505	-0.02427	-0.00347
280			2.79000	8.50435	-8.90049	-3.74505	0.82128	-0.42244	0.03380	-0.01867	-0.02438	0.00504	-0.00532	-0.00941	1.02999	6.46450	3.54715	-23.29492	-0.02995	0.18236	-0.00161	0.00313	-0.00836	-0.00009	16.03078	2.27095	20.27905	0.02375	0.72625	0.24745	-0.00164	0.01939	-0.01884	14.12496	19.79862	18.60608	0.00236	0.00102	0.00139	0.00013	0.00000	-0.00001	108.46196	-7.92376	-19.43159	-0.13821	0.01522	-0.02387	-0.00449
281			2.80000	8.50777	-8.94469	-3.82073	0.82370	-0.42223	0.03320	-0.02215	-0.02487	0.00431	-0.00467	-0.01030	1.03032	6.52922	3.56966	-23.26282	-0.02822	0.18578	-0.00054	0.00304	-0.00779	-0.00003	16.06999	2.26818	20.32154	0.02211	0.72870	0.24810	-0.00153	0.01575	-0.01468	14.09732	19.79791	18.61044	0.00243	0.00104	0.00135	0.00009	0.00000	-0.00001	108.44258	-7.92400	-19.44190	-0.13882	0.01536	-0.02359	-0.00559
282			2.81000	8.51360	-8.98925	-3.88379	0.82640	-0.42156	0.03261	-0.02035	-0.02688	0.00350	-0.00405	-0.01124	1.03073	6.59199	3.58806	-23.22960	-0.02672	0.18961	0.00065	0.00263	-0.00617	0.00004	16.10725	2.26591	20.35110	0.02068	0.73282	0.24896	-0.00127	0.00969	-0.00883	14.07901	19.79493	18.61206	0.00249	0.00105	0.00131	0.00007	0.00001	0.00000	108.41850	-7.92220	-19.45094	-0.13944	0.01548	-0.02337	-0.00672
283			2.82000	8.51847	-9.03516	-3.93298	0.82834	-0.42104	0.03307	-0.01517	-0.02906	0.00287	-0.00387	-0.01193	1.03007	6.64625	3.59924	-23.19382	-0.02614	0.19110	0.00062	0.00211	-0.00376	0.00004	16.13840	2.26490	20.36484	0.02192	0.73491	0.25001	-0.00104	0.00208	-0.00250	14.06590	19.78981	18.60964	0.00255	0.00106	0.00126	0.00006	0.00001	0.00001	108.38932	-7.91843	-19.45614	-0.14012	0.01563	-0.02312	-0.00790
284			2.83000	8.52083	-9.08219	-3.97143	0.82926	-0.42096	0.03396	-0.01114	-0.03046	0.00254	-0.00436	-0.01245	1.02967	6.68938	3.60192	-23.15357	-0.02505	0.19056	-0.00011	0.00157	-0.00140	-0.00001	16.16109	2.26597	20.36303	0.02364	0.73495	0.25086	-0.00074	-0.00558	0.00310	14.05431	19.78246	18.60293	0.00260	0.00107	0.00122	0.00007	0.00001	0.00002	108.35460	-7.91320	-19.45578	-0.14077	0.01581	-0.02281	-0.00905
285			2.84000	8.52231	-9.12985	-4.00621	0.83062	-0.42038	0.03463	-0.01183	-0.03070	0.00251	-0.00560	-0.01258	1.03112	6.72345	3.59740	-23.10570	-0.02427	0.18891	-0.00082	0.00120	0.00021	-0.00007	16.17499	2.26932	20.34881	0.02643	0.73365	0.25093	-0.00044	-0.01157	0.00703	14.04155	19.77256	18.59252	0.00264	0.00108	0.00119	0.00008	0.00002	0.00003	108.31475	-7.90704	-19.44981	-0.14145	0.01599	-0.02257	-0.00999
286			2.85000	8.52594	-9.17724	-4.04202	0.83087	-0.42089	0.03508	-0.01564	-0.02915	0.00249	-0.00723	-0.01225	1.03355	6.75254	3.58857	-23.05089	-0.02226	0.18572	-0.00172	0.00094	0.00108	-0.00016	16.18151	2.27438	20.32714	0.02879	0.72946	0.25015	-0.00016	-0.01432	0.00879	14.02617	19.75997	18.57885	0.00266	0.00109	0.00117	0.00010	0.00002	0.00003	108.27152	-7.90062	-19.44006	-0.14216	0.01617	-0.02233	-0.01046
287			2.86000	8.53280	-9.22037	-4.07567	0.83225	-0.42094	0.03559	-0.01778	-0.02415	0.00202	-0.00868	-0.01148	1.03590	6.77883	3.57799	-22.99803	-0.02273	0.18255	-0.00264	0.00087	0.00167	-0.00021	16.18330	2.27972	20.30386	0.03377	0.72616	0.24950	-0.00001	-0.01305	0.00830	14.00757	19.74514	18.56291	0.00267	0.00108	0.00114	0.00012	0.00002	0.00004	108.22776	-7.89569	-19.43022	-0.14287	0.01636	-0.02207	-0.01045
288			2.87000	8.54157	-9.25191	-4.09732	0.83423	-0.42218	0.03551	-0.01502	-0.01490	0.00080	-0.00977	-0.01084	1.03760	6.80206	3.56745	-22.96188	-0.02324	0.17858	-0.00312	0.00080	0.00220	-0.00012	16.18364	2.28354	20.28475	0.03780	0.72246	0.24847	-0.00004	-0.00763	0.00599	13.98580	19.72888	18.54639	0.00266	0.00108	0.00110	0.00013	0.00002	0.00004	108.18547	-7.89444	-19.42379	-0.14356	0.01655	-0.02178	-0.01021
289			2.88000	8.55024	-9.26422	-4.09562	0.83641	-0.42325	0.03492	-0.00792	-0.00190	-0.00104	-0.01046	-0.01101	1.03842	6.82086	3.55884	-22.95655	-0.02200	0.17566	-0.00308	0.00066	0.00256	0.00007	16.18567	2.28363	20.27392	0.03665	0.71949	0.24764	-0.00025	0.00124	0.00278	13.96147	19.71242	18.53157	0.00264	0.00107	0.00107	0.00013	0.00002	0.00003	108.14529	-7.89847	-19.42298	-0.14429	0.01676	-0.02148	-0.00985
290			2.89000	8.55806	-9.25191	-4.06230	0.83701	-0.42348	0.03408	-0.00018	0.01376	-0.00316	-0.01064	-0.01190	1.03822	6.83462	3.55404	-22.99065	-0.01838	0.17506	-0.00260	0.00049	0.00259	0.00024	16.19207	2.27807	20.27294	0.03008	0.71834	0.24746	-0.00047	0.01209	-0.00025	13.93629	19.69665	18.52028	0.00262	0.00106	0.00105	0.00013	0.00002	0.00002	108.10798	-7.90786	-19.42913	-0.14504	0.01697	-0.02121	-0.00916
291			2.90000	8.56665	-9.21160	-3.99495	0.83563	-0.42489	0.03222	0.00304	0.03149	-0.00494	-0.01049	-0.01244	1.03721	6.84451	3.55467	-23.06444	-0.01519	0.17334	-0.00108	0.00039	0.00193	0.00016	16.20340	2.26543	20.28039	0.02651	0.71667	0.24609	-0.00061	0.02317	-0.00182	13.91285	19.68193	18.51316	0.00260	0.00105	0.00102	0.00010	0.00002	0.00001	108.07563	-7.92185	-19.44264	-0.14573	0.01717	-0.02092	-0.00780
292			2.91000	8.57994	-9.14176	-3.89923	0.83558	-0.42584	0.03046	-0.00160	0.04974	-0.00608	-0.00998	-0.01204	1.03680	6.85313	3.56230	-23.16668	-0.01721	0.17172	0.00079	0.00047	0.00040	-0.00015	16.21752	2.24485	20.29142	0.03201	0.71758	0.24484	-0.00076	0.03266	-0.00080	13.89362	19.66805	18.50948	0.00259	0.00104	0.00100	0.00008	0.00002	0.00001	108.05119	-7.93927	-19.46224	-0.14638	0.01738	-0.02055	-0.00567
293			2.92000	8.60198	-9.04511	-3.78599	0.83777	-0.42682	0.03002	-0.01351	0.06522	-0.00679	-0.00899	-0.01118	1.03746	6.86256	3.57765	-23.27832	-0.02250	0.17117	0.00167	0.00065	-0.00182	-0.00031	16.22995	2.21639	20.29857	0.04195	0.72119	0.24520	-0.00068	0.03906	0.00314	13.88033	19.65386	18.50699	0.00259	0.00103	0.00100	0.00005	0.00002	0.00001	108.03699	-7.95830	-19.48424	-0.14699	0.01758	-0.02025	-0.00291
294			2.93000	8.63500	-8.92985	-3.66620	0.83761	-0.42911	0.02853	-0.02890	0.07537	-0.00670	-0.00752	-0.01055	1.03742	6.87295	3.60025	-23.38051	-0.02409	0.17156	0.00336	0.00069	-0.00423	-0.00055	16.23594	2.18116	20.29469	0.04649	0.72452	0.24465	-0.00010	0.04111	0.00916	13.87394	19.63792	18.50261	0.00260	0.00103	0.00100	0.00002	0.00003	0.00002	108.03425	-7.97637	-19.50346	-0.14722	0.01767	-0.02021	0.00014
295			2.94000	8.67851	-8.80576	-3.54750	0.83627	-0.43094	0.02671	-0.04244	0.07982	-0.00617	-0.00574	-0.01064	1.03546	6.88391	3.62811	-23.46119	-0.02248	0.17336	0.00517	0.00059	-0.00611	-0.00064	16.23334	2.14198	20.27554	0.04398	0.72707	0.24376	0.00057	0.03805	0.01564	13.87353	19.62006	18.49513	0.00262	0.00103	0.00100	0.00001	0.00003	0.00002	108.04254	-7.99060	-19.51641	-0.14706	0.01760	-0.02055	0.00285
296			2.95000	8.72873	-8.68010	-3.43386	0.83520	-0.43296	0.02591	-0.04904	0.07969	-0.00572	-0.00408	-0.01090	1.03242	6.89418	3.65734	-23.51692	-0.02045	0.17429	0.00567	0.00039	-0.00662	-0.00047	16.22301	2.10303	20.24084	0.04012	0.72672	0.24314	0.00103	0.02993	0.02119	13.87560	19.60190	18.48641	0.00264	0.00103	0.00101	0.00001	0.00003	0.00002	108.05915	-7.99832	-19.52274	-0.14670	0.01746	-0.02104	0.00465
297			2.96000	8.77912	-8.55888	-3.32682	0.83384	-0.43440	0.02568	-0.04611	0.07509	-0.00534	-0.00219	-0.01057	1.03032	6.90026	3.68264	-23.54962	-0.02071	0.17739	0.00598	0.00012	-0.00557	-0.00027	16.20688	2.06876	20.19275	0.03935	0.73043	0.24370	0.00138	0.01816	0.02533	13.87577	19.58571	18.47995	0.00265	0.00103	0.00102	0.00002	0.00002	0.00001	108.08001	-7.99802	-19.52472	-0.14650	0.01732	-0.02145	0.00536
298			2.97000	8.82297	-8.44803	-3.22653	0.83455	-0.43476	0.02578	-0.03527	0.06642	-0.00502	-0.00086	-0.01071	1.02902	6.89771	3.69919	-23.56344	-0.02110	0.17999	0.00580	-0.00028	-0.00317	-0.00009	16.18675	2.04244	20.13435	0.03640	0.73233	0.24423	0.00149	0.00476	0.02773	13.87091	19.57270	18.47730	0.00265	0.00103	0.00106	0.00004	0.00002	0.00001	108.10124	-7.99007	-19.52404	-0.14642	0.01720	-0.02179	0.00539
299			2.98000	8.85635	-8.35165	-3.13102	0.83450	-0.43579	0.02624	-0.02051	0.05576	-0.00488	-0.00071	-0.01063	1.02829	6.88383	3.70490	-23.56555	-0.02045	0.17812	0.00454	-0.00068	-0.00023	-0.00001	16.16428	2.02534	20.06981	0.03406	0.72685	0.24335	0.00147	-0.00753	0.02790	13.86013	19.56302	18.47758	0.00264	0.00104	0.00111	0.00006	0.00001	0.00000	108.12154	-7.97507	-19.52009	-0.14619	0.01704	-0.02220	0.00557
300			2.99000	8.87875	-8.27037	-3.03665	0.83281	-0.43689	0.02721	-0.00653	0.04508	-0.00493	-0.00095	-0.00982	1.02752	6.85939	3.70104	-23.56626	-0.02167	0.17466	0.00278	-0.00103	0.00214	-0.00002	16.14194	2.01727	20.00478	0.03623	0.72119	0.24259	0.00144	-0.01638	0.02552	13.84402	19.55668	18.47954	0.00262	0.00104	0.00118	0.00008	0.00001	-0.00000	108.14313	-7.95315	-19.51111	-0.14554	0.01674	-0.02286	0.00638
301			3.00000	8.89254	-8.20277	-2.94203	0.83163	-0.43734	0.02819	0.00254	0.03548	-0.00492	-0.00119	-0.00892	1.02686	6.82887	3.69192	-23.57533	-0.02483	0.17178	0.00133	-0.00126	0.00316	-0.00003	16.12317	2.01684	19.94671	0.04055	0.71910	0.24255	0.00120	-0.01999	0.02019	13.82306	19.55370	18.48386	0.00259	0.00105	0.00126	0.00010	0.00000	-0.00001	108.16856	-7.92530	-19.49667	-0.14458	0.01634	-0.02365	0.00754
302			3.01000	8.90168	-8.14759	-2.85151	0.82733	-0.43669	0.02829	0.00488	0.02733	-0.00448	-0.00168	-0.00841	1.02504	6.79913	3.68357	-23.59762	-0.02479	0.16974	0.00071	-0.00105	0.00252	-0.00004	16.11147	2.02138	19.90425	0.04025	0.71623	0.24173	0.00056	-0.01705	0.01189	13.79760	19.55403	18.49174	0.00256	0.00106	0.00134	0.00011	0.00000	-0.00002	108.19830	-7.89403	-19.47752	-0.14360	0.01590	-0.02449	0.00863
303			3.02000	8.90990	-8.10380	-2.77195	0.82066	-0.43685	0.02810	0.00205	0.02094	-0.00378	-0.00198	-0.00771	1.02230	6.77673	3.68173	-23.63399	-0.02331	0.16766	0.00035	-0.00059	0.00065	-0.00003	16.10948	2.02739	19.88494	0.03893	0.71187	0.24056	-0.00019	-0.00813	0.00189	13.76869	19.55694	18.50338	0.00254	0.00108	0.00142	0.00011	-0.00000	-0.00003	108.23170	-7.86227	-19.45511	-0.14260	0.01544	-0.02530	0.00948
304			3.03000	8.91932	-8.06944	-2.70616	0.81710	-0.43617	0.02826	-0.00216	0.01614	-0.00315	-0.00202	-0.00657	1.02040	6.76470	3.68947	-23.68490	-0.02597	0.16631	0.00004	-0.00018	-0.00152	-0.00000	16.11758	2.03145	19.89198	0.04265	0.70872	0.23989	-0.00092	0.00428	-0.00773	13.73779	19.56101	18.51775	0.00252	0.00109	0.00151	0.00012	-0.00000	-0.00004	108.26819	-7.83239	-19.43173	-0.14151	0.01496	-0.02615	0.01005
305			3.04000	8.92990	-8.04212	-2.65115	0.81362	-0.43493	0.02859	-0.00472	0.01219	-0.00275	-0.00203	-0.00540	1.01923	6.76126	3.70603	-23.75042	-0.02846	0.16601	-0.00026	0.00015	-0.00307	0.00003	16.13294	2.03099	19.92238	0.04653	0.70523	0.23940	-0.00142	0.01702	-0.01486	13.70578	19.56457	18.53303	0.00250	0.00111	0.00158	0.00012	0.00000	-0.00004	108.30695	-7.80651	-19.41007	-0.14029	0.01450	-0.02685	0.01023
306			3.05000	8.94063	-8.02064	-2.60139	0.80940	-0.43696	0.02841	-0.00520	0.00807	-0.00248	-0.00200	-0.00456	1.01869	6.76155	3.72775	-23.82800	-0.02752	0.16386	-0.00041	0.00025	-0.00357	0.00006	16.14997	2.02465	19.96807	0.04803	0.69918	0.23825	-0.00139	0.02728	-0.01823	13.67257	19.56656	18.54795	0.00249	0.00111	0.00161	0.00013	0.00000	-0.00004	108.34644	-7.78570	-19.39284	-0.13893	0.01411	-0.02727	0.00989
307			3.06000	8.95074	-8.00568	-2.55467	0.80531	-0.43885	0.02862	-0.00446	0.00329	-0.00223	-0.00109	-0.00363	1.01848	6.76122	3.75003	-23.90989	-0.02826	0.16526	-0.00024	0.00016	-0.00314	0.00003	16.16259	2.01242	20.01908	0.05174	0.70141	0.23917	-0.00090	0.03357	-0.01808	13.63713	19.56734	18.56260	0.00247	0.00111	0.00162	0.00014	0.00000	-0.00004	108.38483	-7.77127	-19.38256	-0.13763	0.01385	-0.02736	0.00911
308			3.07000	8.95923	-7.99824	-2.51348	0.80223	-0.43631	0.02936	-0.00270	-0.00153	-0.00185	0.00052	-0.00340	1.01781	6.75768	3.76828	-23.98512	-0.03025	0.17330	0.00036	-0.00008	-0.00187	-0.00004	16.16638	1.99607	20.06660	0.05265	0.71350	0.24262	0.00001	0.03491	-0.01535	13.59854	19.56840	18.57753	0.00245	0.00110	0.00163	0.00015	0.00000	-0.00004	108.42069	-7.76520	-19.38104	-0.13658	0.01370	-0.02727	0.00809
309			3.08000	8.96468	-7.99842	-2.48219	0.79942	-0.43423	0.02940	-0.00027	-0.00554	-0.00122	0.00126	-0.00418	1.01721	6.74945	3.77837	-24.04405	-0.02735	0.17878	0.00088	-0.00035	0.00030	-0.00007	16.15951	1.97874	20.10436	0.04668	0.71975	0.24437	0.00090	0.02993	-0.01074	13.55728	19.57104	18.59197	0.00243	0.00108	0.00163	0.00016	-0.00000	-0.00004	108.45351	-7.76871	-19.38871	-0.13600	0.01367	-0.02706	0.00710
310			3.09000	8.96653	-8.00529	-2.46380	0.79680	-0.43360	0.02868	0.00062	-0.00855	-0.00048	0.00083	-0.00486	1.01693	6.73661	3.77767	-24.08095	-0.02317	0.17877	0.00133	-0.00048	0.00276	-0.00006	16.14223	1.96432	20.12826	0.04215	0.71841	0.24347	0.00152	0.01896	-0.00518	13.51615	19.57508	18.60270	0.00241	0.00108	0.00163	0.00016	-0.00000	-0.00002	108.48354	-7.78032	-19.40359	-0.13572	0.01373	-0.02678	0.00630
311			3.10000	8.96696	-8.01774	-2.45949	0.79564	-0.43383	0.02871	-0.00264	-0.01068	0.00024	-0.00020	-0.00508	1.01791	6.72230	3.76639	-24.09373	-0.02056	0.17625	0.00077	-0.00044	0.00464	0.00000	16.11704	1.95647	20.13618	0.04165	0.71573	0.24279	0.00197	0.00444	0.00033	13.47877	19.57917	18.60608	0.00240	0.00107	0.00161	0.00015	-0.00001	0.00000	108.51132	-7.79719	-19.42293	-0.13550	0.01384	-0.02641	0.00565
312			3.11000	8.96960	-8.03465	-2.46900	0.79409	-0.43420	0.02837	-0.00973	-0.01167	0.00087	-0.00151	-0.00548	1.02004	6.71178	3.74757	-24.08354	-0.01535	0.17428	0.00039	-0.00021	0.00548	0.00001	16.08795	1.95707	20.12875	0.03713	0.71305	0.24202	0.00189	-0.01016	0.00504	13.44762	19.58203	18.60055	0.00241	0.00107	0.00157	0.00013	-0.00001	0.00002	108.53692	-7.81700	-19.44475	-0.13525	0.01398	-0.02601	0.00494
313			3.12000	8.97677	-8.05363	-2.48970	0.79343	-0.43384	0.02812	-0.01763	-0.01086	0.00126	-0.00278	-0.00587	1.02199	6.70914	3.72558	-24.05524	-0.01066	0.17275	-0.00006	-0.00001	0.00525	-0.00000	16.05974	1.96556	20.10872	0.03202	0.71043	0.24138	0.00151	-0.02146	0.00855	13.42293	19.58325	18.58783	0.00242	0.00107	0.00152	0.00011	-0.00001	0.00003	108.55929	-7.83799	-19.46807	-0.13501	0.01415	-0.02554	0.00385
314			3.13000	8.98855	-8.07097	-2.51552	0.79173	-0.43417	0.02735	-0.02309	-0.00812	0.00125	-0.00371	-0.00597	1.02399	6.71509	3.70474	-24.01759	-0.00560	0.17200	0.00011	0.00007	0.00425	0.00001	16.03574	1.97910	20.08013	0.02684	0.70883	0.24048	0.00104	-0.02718	0.01080	13.40283	19.58351	18.57309	0.00244	0.00107	0.00145	0.00010	-0.00001	0.00003	108.57632	-7.85889	-19.49397	-0.13469	0.01433	-0.02501	0.00204
315			3.14000	9.00335	-8.08297	-2.53848	0.79048	-0.43701	0.02627	-0.02492	-0.00384	0.00088	-0.00492	-0.00576	1.02765	6.72776	3.68828	-23.98066	0.00024	0.16881	0.00031	-0.00001	0.00275	0.00002	16.01765	1.99357	20.04710	0.02371	0.70472	0.23872	0.00064	-0.02647	0.01151	13.38340	19.58438	18.56399	0.00247	0.00107	0.00138	0.00010	-0.00001	0.00000	108.58449	-7.87823	-19.52525	-0.13450	0.01450	-0.02445	-0.00073
316			3.15000	9.01951	-8.08692	-2.55225	0.78943	-0.43863	0.02580	-0.02466	0.00164	0.00038	-0.00607	-0.00547	1.03149	6.74557	3.67841	-23.95356	0.00470	0.16690	0.00024	-0.00016	0.00101	0.00001	16.00689	2.00522	20.01509	0.02317	0.70266	0.23775	0.00029	-0.02034	0.01032	13.36011	19.58797	18.56796	0.00250	0.00107	0.00130	0.00010	-0.00001	-0.00003	108.57983	-7.89523	-19.56504	-0.13470	0.01467	-0.02392	-0.00432
317			3.16000	9.03671	-8.08137	-2.55591	0.78925	-0.43899	0.02558	-0.02514	0.00788	-0.00006	-0.00621	-0.00523	1.03416	6.76981	3.67659	-23.94059	0.00605	0.16838	0.00068	-0.00030	-0.00088	0.00001	16.00516	2.01173	19.99011	0.02521	0.70688	0.23824	-0.00011	-0.01103	0.00715	13.32990	19.59583	18.58874	0.00252	0.00107	0.00122	0.00011	-0.00001	-0.00006	108.55991	-7.91025	-19.61401	-0.13565	0.01487	-0.02335	-0.00814
318			3.17000	9.05591	-8.06619	-2.55287	0.79027	-0.43862	0.02583	-0.02645	0.01411	-0.00037	-0.00537	-0.00546	1.03511	6.80262	3.68301	-23.94167	0.00622	0.17234	0.00110	-0.00040	-0.00251	-0.00002	16.01300	2.01291	19.97705	0.02593	0.71356	0.23992	-0.00052	-0.00109	0.00269	13.29335	19.60726	18.62326	0.00255	0.00107	0.00116	0.00011	-0.00001	-0.00007	108.52518	-7.92438	-19.66770	-0.13728	0.01518	-0.02270	-0.01151
319			3.18000	9.07653	-8.04238	-2.54534	0.78882	-0.43837	0.02508	-0.02556	0.01889	-0.00062	-0.00402	-0.00598	1.03412	6.84271	3.69520	-23.95574	0.00873	0.17715	0.00246	-0.00064	-0.00317	-0.00009	16.02871	2.00987	19.97726	0.02281	0.71820	0.24049	-0.00071	0.00695	-0.00155	13.25473	19.61918	18.66241	0.00257	0.00107	0.00113	0.00011	-0.00000	-0.00007	108.47814	-7.93707	-19.71755	-0.13926	0.01555	-0.02211	-0.01398
320			3.19000	9.09590	-8.01295	-2.53248	0.78726	-0.43715	0.02458	-0.02165	0.02066	-0.00085	-0.00225	-0.00670	1.03270	6.88462	3.70836	-23.98086	0.01079	0.18419	0.00390	-0.00079	-0.00262	-0.00020	16.04832	2.00430	19.98722	0.01847	0.72558	0.24209	-0.00064	0.01132	-0.00409	13.22024	19.62735	18.69357	0.00259	0.00107	0.00113	0.00010	-0.00000	-0.00004	108.42204	-7.94590	-19.75372	-0.14096	0.01588	-0.02183	-0.01536
321			3.20000	9.11237	-7.98262	-2.51428	0.78663	-0.43593	0.02435	-0.01790	0.01921	-0.00099	-0.00110	-0.00765	1.03143	6.92311	3.71837	-24.01177	0.01292	0.18896	0.00473	-0.00085	-0.00136	-0.00025	16.06769	1.99804	20.00082	0.01434	0.73036	0.24344	-0.00045	0.01197	-0.00461	13.19436	19.62923	18.70709	0.00262	0.00107	0.00115	0.00009	0.00000	-0.00001	108.36074	-7.94929	-19.77187	-0.14199	0.01616	-0.02177	-0.01577
322			3.21000	9.12733	-7.95570	-2.49398	0.78540	-0.43567	0.02406	-0.01799	0.01612	-0.00096	-0.00092	-0.00802	1.03034	6.95618	3.72391	-24.04082	0.01459	0.18903	0.00499	-0.00082	-0.00025	-0.00022	16.08314	1.99225	20.01327	0.01427	0.72990	0.24331	-0.00031	0.01042	-0.00388	13.17702	19.62517	18.70131	0.00264	0.00108	0.00117	0.00009	0.00001	0.00003	108.29795	-7.94752	-19.77668	-0.14257	0.01646	-0.02163	-0.01552
323			3.22000	9.14401	-7.93347	-2.47535	0.78203	-0.43665	0.02324	-0.02293	0.01354	-0.00082	-0.00131	-0.00779	1.02975	6.98428	3.72611	-24.06285	0.01743	0.18652	0.00527	-0.00083	0.00022	-0.00016	16.09213	1.98738	20.02291	0.01508	0.72544	0.24168	-0.00014	0.00830	-0.00255	13.16500	19.61670	18.68121	0.00266	0.00108	0.00117	0.00009	0.00001	0.00005	108.23686	-7.94145	-19.77814	-0.14345	0.01684	-0.02127	-0.01481
324			3.23000	9.16570	-7.91419	-2.45938	0.78168	-0.43642	0.02300	-0.03105	0.01256	-0.00072	-0.00205	-0.00735	1.03028	7.00831	3.72687	-24.07619	0.01759	0.18361	0.00495	-0.00070	0.00009	-0.00008	16.09293	1.98300	20.02854	0.01774	0.72055	0.24033	0.00010	0.00659	-0.00065	13.15621	19.60387	18.65202	0.00266	0.00107	0.00116	0.00008	0.00002	0.00007	108.18063	-7.93000	-19.78401	-0.14485	0.01719	-0.02095	-0.01349
325			3.24000	9.19374	-7.89515	-2.44473	0.78064	-0.43710	0.02290	-0.03899	0.01313	-0.00072	-0.00257	-0.00678	1.03086	7.02890	3.72781	-24.08146	0.01847	0.18113	0.00444	-0.00063	-0.00047	-0.00002	16.08560	1.97817	20.02877	0.01861	0.71671	0.23943	0.00032	0.00570	0.00157	13.15150	19.58543	18.61561	0.00266	0.00106	0.00114	0.00007	0.00002	0.00008	108.13262	-7.91062	-19.79608	-0.14650	0.01739	-0.02089	-0.01142
326			3.25000	9.22712	-7.87442	-2.42893	0.77600	-0.43814	0.02236	-0.04413	0.01433	-0.00077	-0.00255	-0.00631	1.02981	7.04726	3.73055	-24.08194	0.02183	0.18065	0.00446	-0.00070	-0.00139	-0.00001	16.07338	1.97217	20.02386	0.01503	0.71577	0.23890	0.00033	0.00593	0.00311	13.15246	19.56082	18.57240	0.00264	0.00105	0.00110	0.00005	0.00003	0.00009	108.09511	-7.88046	-19.81170	-0.14783	0.01743	-0.02100	-0.00869
327			3.26000	9.26345	-7.85183	-2.41150	0.77083	-0.43927	0.02164	-0.04623	0.01529	-0.00075	-0.00225	-0.00584	1.02854	7.06566	3.73675	-24.08184	0.02512	0.18128	0.00486	-0.00086	-0.00266	-0.00001	16.06118	1.96491	20.01704	0.01099	0.71719	0.23868	0.00020	0.00738	0.00312	13.15903	19.53132	18.52527	0.00263	0.00104	0.00106	0.00003	0.00004	0.00009	108.06964	-7.83790	-19.82831	-0.14860	0.01734	-0.02115	-0.00558
328			3.27000	9.30036	-7.82868	-2.39585	0.76723	-0.44044	0.02105	-0.04602	0.01549	-0.00058	-0.00184	-0.00525	1.02720	7.08629	3.74758	-24.08267	0.02628	0.18148	0.00525	-0.00100	-0.00402	-0.00002	16.05293	1.95670	20.01273	0.00961	0.71818	0.23834	0.00010	0.00992	0.00168	13.16836	19.49976	18.48074	0.00262	0.00103	0.00103	0.00002	0.00004	0.00008	108.05667	-7.78337	-19.84527	-0.14899	0.01713	-0.02137	-0.00244
329			3.28000	9.33560	-7.80692	-2.38647	0.76217	-0.44109	0.02055	-0.04299	0.01446	-0.00030	-0.00137	-0.00448	1.02639	7.10901	3.76250	-24.08326	0.02817	0.18310	0.00569	-0.00108	-0.00497	-0.00001	16.04905	1.94746	20.01365	0.00797	0.71849	0.23794	0.00004	0.01299	-0.00014	13.17585	19.47030	18.44661	0.00262	0.00103	0.00102	0.00002	0.00004	0.00005	108.05558	-7.72023	-19.86289	-0.14931	0.01682	-0.02176	0.00062
330			3.29000	9.36642	-7.78892	-2.38541	0.75914	-0.44216	0.02031	-0.03633	0.01165	0.00002	-0.00109	-0.00347	1.02732	7.13039	3.77884	-24.08180	0.02857	0.18392	0.00589	-0.00089	-0.00495	0.00002	16.04694	1.93698	20.01913	0.00969	0.71718	0.23728	0.00005	0.01565	-0.00118	13.17769	19.44669	18.42760	0.00264	0.00104	0.00104	0.00003	0.00003	0.00003	108.06615	-7.65360	-19.88037	-0.14966	0.01642	-0.02233	0.00388
331			3.30000	9.38959	-7.77736	-2.39279	0.75823	-0.44202	0.02051	-0.02566	0.00694	0.00036	-0.00073	-0.00258	1.02855	7.14529	3.79268	-24.07600	0.02672	0.18554	0.00592	-0.00041	-0.00384	0.00008	16.04288	1.92502	20.02606	0.01366	0.71724	0.23713	0.00015	0.01703	-0.00093	13.17199	19.43121	18.42391	0.00265	0.00106	0.00108	0.00004	0.00002	0.00000	108.08968	-7.58915	-19.89582	-0.14991	0.01599	-0.02294	0.00764
332			3.31000	9.40207	-7.77448	-2.40851	0.75527	-0.44193	0.02014	-0.01132	0.00090	0.00070	0.00016	-0.00232	1.02939	7.14928	3.80045	-24.06339	0.02798	0.19011	0.00674	0.00019	-0.00187	0.00019	16.03414	1.91208	20.03099	0.01178	0.72110	0.23753	0.00024	0.01643	0.00039	13.15834	19.42430	18.43246	0.00267	0.00107	0.00111	0.00006	0.00001	-0.00002	108.12802	-7.53150	-19.90654	-0.14998	0.01559	-0.02348	0.01184
333			3.32000	9.40133	-7.78159	-2.43299	0.75270	-0.44114	0.01977	0.00582	-0.00568	0.00102	0.00097	-0.00295	1.02949	7.13975	3.79977	-24.04183	0.03130	0.19517	0.00749	0.00101	0.00080	0.00034	16.01979	1.89940	20.03145	0.00453	0.72456	0.23803	0.00013	0.01338	0.00236	13.13720	19.42518	18.44895	0.00269	0.00109	0.00116	0.00009	0.00000	-0.00004	108.18185	-7.48381	-19.90895	-0.14979	0.01524	-0.02397	0.01605
334			3.33000	9.38556	-7.79868	-2.46496	0.75205	-0.43955	0.02025	0.02481	-0.01197	0.00130	0.00111	-0.00376	1.02882	7.11574	3.78924	-24.01168	0.03304	0.19719	0.00709	0.00192	0.00393	0.00043	16.00041	1.88861	20.02590	-0.00083	0.72361	0.23812	-0.00003	0.00812	0.00474	13.10984	19.43185	18.46822	0.00271	0.00112	0.00124	0.00011	-0.00001	-0.00004	108.24973	-7.44783	-19.89813	-0.14920	0.01491	-0.02452	0.01972
335			3.34000	9.35426	-7.82439	-2.50122	0.75253	-0.43699	0.02096	0.04317	-0.01749	0.00151	0.00042	-0.00407	1.02858	7.07751	3.76847	-23.97535	0.03177	0.19617	0.00637	0.00257	0.00689	0.00045	15.97739	1.88076	20.01303	-0.00008	0.72020	0.23726	-0.00000	0.00219	0.00727	13.07770	19.44133	18.48562	0.00272	0.00114	0.00135	0.00014	-0.00001	-0.00004	108.32830	-7.42373	-19.87038	-0.14814	0.01461	-0.02514	0.02245
336			3.35000	9.30964	-7.85735	-2.53967	0.74968	-0.43599	0.02088	0.05619	-0.02246	0.00167	-0.00063	-0.00380	1.02870	7.02804	3.73922	-23.93532	0.03159	0.19315	0.00626	0.00302	0.00885	0.00049	15.95248	1.87560	19.99309	0.00291	0.71630	0.23527	0.00013	-0.00260	0.00911	13.04190	19.45053	18.49821	0.00273	0.00117	0.00148	0.00016	-0.00001	-0.00003	108.41410	-7.40975	-19.82591	-0.14666	0.01430	-0.02589	0.02413
337			3.36000	9.25718	-7.89748	-2.58298	0.74580	-0.43491	0.02081	0.06066	-0.02710	0.00202	-0.00135	-0.00335	1.02891	6.97354	3.70529	-23.89182	0.03084	0.19168	0.00652	0.00305	0.00945	0.00057	15.92754	1.87256	19.96920	0.00622	0.71734	0.23427	0.00027	-0.00511	0.00929	13.00269	19.45701	18.50518	0.00274	0.00120	0.00161	0.00019	-0.00001	-0.00001	108.50382	-7.40236	-19.76930	-0.14489	0.01397	-0.02671	0.02471
338			3.37000	9.20282	-7.94567	-2.63866	0.74393	-0.43265	0.02154	0.05716	-0.03112	0.00274	-0.00177	-0.00298	1.02800	6.92070	3.67098	-23.84279	0.02722	0.19105	0.00629	0.00251	0.00873	0.00062	15.90430	1.87098	19.94715	0.01069	0.72103	0.23458	0.00041	-0.00506	0.00718	12.95938	19.45938	18.50744	0.00276	0.00124	0.00174	0.00022	0.00000	-0.00000	108.59440	-7.39814	-19.70833	-0.14292	0.01364	-0.02744	0.02416
339			3.38000	9.15088	-8.00212	-2.71479	0.74236	-0.43131	0.02224	0.04865	-0.03406	0.00373	-0.00230	-0.00263	1.02678	6.87446	3.63967	-23.78584	0.02424	0.18913	0.00578	0.00194	0.00704	0.00065	15.88424	1.87068	19.93323	0.01392	0.72194	0.23456	0.00044	-0.00316	0.00292	12.90996	19.45659	18.50744	0.00279	0.00127	0.00185	0.00026	0.00001	0.00000	108.68250	-7.39484	-19.65261	-0.14096	0.01334	-0.02799	0.02253
340			3.39000	9.10304	-8.06557	-2.81575	0.73986	-0.42922	0.02288	0.03938	-0.03561	0.00479	-0.00297	-0.00226	1.02608	6.83685	3.61324	-23.72035	0.02282	0.18837	0.00522	0.00153	0.00517	0.00064	15.86860	1.87190	19.93203	0.01453	0.72114	0.23441	0.00034	-0.00044	-0.00244	12.85184	19.44755	18.50794	0.00282	0.00130	0.00193	0.00031	0.00003	0.00000	108.76512	-7.39154	-19.61169	-0.13914	0.01308	-0.02827	0.02004
341			3.40000	9.05841	-8.13394	-2.93891	0.73700	-0.42786	0.02299	0.03348	-0.03631	0.00553	-0.00406	-0.00191	1.02703	6.80644	3.59163	-23.64905	0.02398	0.18709	0.00482	0.00141	0.00376	0.00062	15.85715	1.87462	19.94453	0.01233	0.71629	0.23326	0.00021	0.00178	-0.00738	12.78218	19.43083	18.51109	0.00286	0.00133	0.00198	0.00038	0.00005	0.00000	108.83986	-7.38775	-19.59328	-0.13753	0.01284	-0.02832	0.01687
342			3.41000	9.01426	-8.20498	-3.07519	0.73632	-0.42692	0.02285	0.03277	-0.03658	0.00584	-0.00538	-0.00148	1.02883	6.77847	3.57298	-23.57724	0.02367	0.18435	0.00453	0.00139	0.00315	0.00057	15.84785	1.87907	19.96771	0.01264	0.70949	0.23145	0.00019	0.00233	-0.01069	12.69841	19.40431	18.51670	0.00289	0.00135	0.00200	0.00045	0.00008	0.00001	108.90421	-7.38293	-19.60031	-0.13629	0.01260	-0.02827	0.01318
343			3.42000	8.96790	-8.27682	-3.21573	0.73697	-0.42664	0.02299	0.03550	-0.03682	0.00597	-0.00624	-0.00119	1.03097	6.74773	3.55516	-23.50802	0.02184	0.18271	0.00430	0.00143	0.00310	0.00053	15.83796	1.88545	19.99648	0.01424	0.70646	0.23077	0.00026	0.00082	-0.01205	12.59846	19.36518	18.52227	0.00292	0.00137	0.00199	0.00055	0.00011	0.00002	108.95534	-7.37605	-19.62955	-0.13553	0.01233	-0.02826	0.00920
344			3.43000	8.91852	-8.34908	-3.35687	0.73770	-0.42605	0.02313	0.03811	-0.03764	0.00606	-0.00665	-0.00147	1.03145	6.71205	3.53712	-23.43932	0.01999	0.18216	0.00425	0.00146	0.00304	0.00054	15.82535	1.89413	20.02569	0.01381	0.70567	0.23059	0.00032	-0.00240	-0.01180	12.48159	19.31081	18.52374	0.00293	0.00137	0.00196	0.00064	0.00014	0.00005	108.99130	-7.36625	-19.67277	-0.13516	0.01205	-0.02829	0.00529
345			3.44000	8.86746	-8.42338	-3.49974	0.73530	-0.42336	0.02303	0.03791	-0.03935	0.00616	-0.00689	-0.00198	1.03062	6.67284	3.51922	-23.36588	0.02007	0.18453	0.00469	0.00153	0.00267	0.00065	15.80920	1.90518	20.05188	0.00998	0.70718	0.23054	0.00029	-0.00622	-0.01065	12.34830	19.24002	18.51677	0.00292	0.00136	0.00192	0.00074	0.00018	0.00009	109.01176	-7.35346	-19.71965	-0.13517	0.01183	-0.02831	0.00181
346			3.45000	8.81698	-8.50158	-3.64657	0.73339	-0.42027	0.02355	0.03496	-0.04178	0.00650	-0.00700	-0.00222	1.02934	6.63403	3.50224	-23.28354	0.01833	0.18714	0.00466	0.00134	0.00196	0.00072	15.79027	1.91825	20.07388	0.00904	0.70956	0.23099	0.00029	-0.00953	-0.00923	12.20018	19.15453	18.49899	0.00290	0.00134	0.00186	0.00082	0.00020	0.00013	109.01795	-7.33922	-19.76135	-0.13544	0.01167	-0.02827	-0.00112
347			3.46000	8.76870	-8.58443	-3.79814	0.73376	-0.42013	0.02421	0.03036	-0.04473	0.00689	-0.00718	-0.00228	1.02772	6.60004	3.48677	-23.19061	0.01508	0.18568	0.00410	0.00095	0.00116	0.00071	15.77053	1.93245	20.09178	0.01204	0.70799	0.23063	0.00039	-0.01178	-0.00778	12.03838	19.05909	18.47091	0.00291	0.00132	0.00179	0.00091	0.00020	0.00015	109.01149	-7.32698	-19.79195	-0.13582	0.01157	-0.02821	-0.00363
348			3.47000	8.72369	-8.67187	-3.95383	0.73522	-0.41941	0.02519	0.02438	-0.04772	0.00734	-0.00734	-0.00236	1.02577	6.57392	3.47236	-23.08734	0.01059	0.18442	0.00330	0.00052	0.00063	0.00062	15.75171	1.94711	20.10593	0.01645	0.70692	0.23056	0.00052	-0.01330	-0.00650	11.86196	18.96090	18.43583	0.00295	0.00131	0.00170	0.00102	0.00020	0.00016	108.99326	-7.32084	-19.80794	-0.13612	0.01151	-0.02814	-0.00601
349			3.48000	8.68337	-8.76393	-4.11200	0.73491	-0.41778	0.02575	0.01692	-0.05086	0.00762	-0.00756	-0.00268	1.02480	6.55642	3.45810	-22.97573	0.00892	0.18581	0.00304	0.00033	0.00051	0.00061	15.73356	1.96197	20.11704	0.01685	0.70850	0.23085	0.00055	-0.01427	-0.00567	11.66588	18.86807	18.39911	0.00305	0.00131	0.00162	0.00118	0.00018	0.00014	108.96297	-7.32357	-19.80796	-0.13632	0.01150	-0.02808	-0.00849
350			3.49000	8.64889	-8.86093	-4.27155	0.73325	-0.41668	0.02565	0.00873	-0.05400	0.00768	-0.00790	-0.00341	1.02436	6.54566	3.44297	-22.85855	0.01081	0.18801	0.00326	0.00031	0.00063	0.00068	15.71373	1.97695	20.12676	0.01193	0.71040	0.23094	0.00045	-0.01428	-0.00553	11.44094	18.78727	18.36575	0.00321	0.00135	0.00158	0.00143	0.00016	0.00012	108.91986	-7.33581	-19.79199	-0.13643	0.01156	-0.02805	-0.01109
351			3.50000	8.62028	-8.96237	-4.43289	0.73291	-0.41625	0.02540	0.00183	-0.05611	0.00768	-0.00863	-0.00402	1.02398	6.53832	3.42696	-22.73751	0.01226	0.18777	0.00329	0.00031	0.00070	0.00070	15.68954	1.99158	20.13724	0.00797	0.70909	0.23019	0.00037	-0.01251	-0.00613	11.17413	18.72129	18.33847	0.00343	0.00142	0.00159	0.00181	0.00013	0.00010	108.86394	-7.35700	-19.76193	-0.13646	0.01172	-0.02796	-0.01368
352			3.51000	8.59563	-9.06559	-4.59500	0.73182	-0.41582	0.02460	-0.00028	-0.05583	0.00733	-0.00942	-0.00448	1.02359	6.53084	3.41085	-22.61566	0.01475	0.18735	0.00369	0.00043	0.00083	0.00076	15.66030	2.00466	20.15070	0.00217	0.70648	0.22868	0.00011	-0.00825	-0.00749	10.85028	18.66782	18.31702	0.00367	0.00151	0.00164	0.00235	0.00012	0.00008	108.79595	-7.38570	-19.72163	-0.13645	0.01199	-0.02773	-0.01620
353			3.52000	8.57051	-9.16555	-4.75168	0.72871	-0.41625	0.02357	0.00534	-0.05249	0.00656	-0.01016	-0.00429	1.02369	6.51906	3.39488	-22.50152	0.01779	0.18644	0.00423	0.00069	0.00145	0.00078	15.62775	2.01459	20.16978	-0.00288	0.70244	0.22654	-0.00016	-0.00164	-0.00941	10.45435	18.62042	18.29859	0.00389	0.00160	0.00168	0.00302	0.00012	0.00008	108.71679	-7.41951	-19.67533	-0.13661	0.01238	-0.02732	-0.01875
354			3.53000	8.53987	-9.25601	-4.89255	0.72597	-0.41589	0.02335	0.01764	-0.04591	0.00566	-0.01061	-0.00367	1.02478	6.49878	3.37808	-22.40670	0.01835	0.18718	0.00443	0.00098	0.00270	0.00065	15.59432	2.02006	20.19585	-0.00494	0.70141	0.22563	-0.00028	0.00637	-0.01129	9.97404	18.57099	18.27942	0.00405	0.00167	0.00170	0.00377	0.00015	0.00009	108.62639	-7.45485	-19.62644	-0.13724	0.01288	-0.02676	-0.02143
355			3.54000	8.50104	-9.33188	-5.01074	0.72361	-0.41584	0.02356	0.03140	-0.03754	0.00474	-0.01058	-0.00317	1.02590	6.46782	3.35958	-22.33707	0.01778	0.18905	0.00462	0.00120	0.00411	0.00049	15.56119	2.01997	20.22786	-0.00653	0.70403	0.22591	-0.00036	0.01430	-0.01257	9.40331	18.51227	18.25538	0.00412	0.00171	0.00169	0.00448	0.00018	0.00011	108.52512	-7.48785	-19.57747	-0.13843	0.01348	-0.02605	-0.02404
356			3.55000	8.45523	-9.39243	-5.10812	0.72305	-0.41574	0.02377	0.04043	-0.03029	0.00405	-0.01022	-0.00260	1.02543	6.42841	3.33966	-22.28882	0.01317	0.18971	0.00509	0.00097	0.00483	0.00040	15.52892	2.01475	20.26358	-0.00297	0.70888	0.22628	-0.00015	0.02026	-0.01340	8.74516	18.44034	18.22408	0.00405	0.00170	0.00164	0.00499	0.00021	0.00013	108.41503	-7.51572	-19.53192	-0.14026	0.01417	-0.02520	-0.02622
357			3.56000	8.40708	-9.44318	-5.19403	0.72295	-0.41379	0.02398	0.03962	-0.02659	0.00384	-0.00975	-0.00208	1.02595	6.38817	3.32061	-22.25174	0.00754	0.19304	0.00603	0.00048	0.00422	0.00041	15.49947	2.00658	20.30207	0.00158	0.71884	0.22757	0.00007	0.02256	-0.01450	8.01417	18.35568	18.18600	0.00384	0.00164	0.00155	0.00514	0.00023	0.00013	108.30002	-7.53670	-19.49414	-0.14272	0.01486	-0.02441	-0.02758
358			3.57000	8.36403	-9.49209	-5.28121	0.72330	-0.41218	0.02359	0.02694	-0.02680	0.00405	-0.00962	-0.00198	1.02711	6.35906	3.30600	-22.21339	0.00426	0.19577	0.00730	0.00015	0.00198	0.00058	15.47665	1.99961	20.34361	0.00344	0.72635	0.22804	0.00010	0.01960	-0.01597	7.23713	18.26419	18.14477	0.00350	0.00152	0.00145	0.00485	0.00022	0.00012	108.18524	-7.55034	-19.46800	-0.14560	0.01549	-0.02384	-0.02782
359			3.58000	8.33363	-9.54552	-5.38056	0.72558	-0.41275	0.02298	0.00490	-0.02978	0.00456	-0.00974	-0.00231	1.02876	6.35272	3.29898	-22.16246	0.00310	0.19615	0.00825	-0.00003	-0.00139	0.00088	15.46404	1.99820	20.38769	0.00320	0.72878	0.22773	0.00003	0.01143	-0.01714	6.45104	18.17736	18.10664	0.00308	0.00139	0.00135	0.00419	0.00018	0.00009	108.07612	-7.55722	-19.45651	-0.14871	0.01598	-0.02363	-0.02678
360			3.59000	8.32041	-9.60687	-5.49742	0.73017	-0.41442	0.02265	-0.02078	-0.03400	0.00519	-0.00966	-0.00310	1.03039	6.37578	3.30058	-22.09127	0.00291	0.19664	0.00875	-0.00017	-0.00486	0.00124	15.46308	2.00529	20.43161	0.00087	0.73004	0.22802	-0.00001	-0.00007	-0.01728	5.69889	18.10986	18.07854	0.00267	0.00126	0.00124	0.00335	0.00011	0.00005	107.97784	-7.55878	-19.46026	-0.15165	0.01632	-0.02356	-0.02428
361			3.60000	8.32453	-9.67654	-5.63037	0.73459	-0.41478	0.02246	-0.04391	-0.03770	0.00565	-0.00937	-0.00408	1.03224	6.42756	3.30910	-21.99774	0.00410	0.20018	0.00925	-0.00041	-0.00757	0.00163	15.47231	2.02146	20.47139	-0.00394	0.73315	0.22917	0.00009	-0.01228	-0.01571	5.02267	18.07446	18.06784	0.00237	0.00117	0.00112	0.00257	0.00003	0.00000	107.89544	-7.55672	-19.47785	-0.15393	0.01651	-0.02345	-0.02013
362			3.61000	8.34281	-9.75168	-5.77158	0.73660	-0.41517	0.02184	-0.06036	-0.03924	0.00563	-0.00921	-0.00484	1.03389	6.50116	3.32101	-21.88563	0.00745	0.20400	0.01002	-0.00094	-0.00895	0.00203	15.48772	2.04475	20.50224	-0.00927	0.73484	0.22968	0.00027	-0.02272	-0.01193	4.45469	18.07685	18.08154	0.00226	0.00115	0.00100	0.00197	-0.00003	-0.00005	107.83413	-7.55243	-19.50705	-0.15496	0.01654	-0.02322	-0.01441
363			3.62000	8.37088	-9.82657	-5.91111	0.73802	-0.41668	0.02115	-0.06867	-0.03687	0.00519	-0.00937	-0.00541	1.03575	6.58651	3.33272	-21.76107	0.01208	0.20602	0.01053	-0.00165	-0.00878	0.00228	15.50398	2.07150	20.51929	-0.01376	0.73420	0.22961	0.00035	-0.03003	-0.00620	4.01028	18.11328	18.12469	0.00238	0.00121	0.00092	0.00153	-0.00009	-0.00009	107.79768	-7.54640	-19.54495	-0.15439	0.01634	-0.02300	-0.00791
364			3.63000	8.40381	-9.89294	-6.03910	0.73939	-0.41843	0.02083	-0.06701	-0.02963	0.00445	-0.00972	-0.00586	1.03673	6.67263	3.34094	-21.63254	0.01674	0.20624	0.01046	-0.00215	-0.00703	0.00223	15.51598	2.09818	20.51953	-0.01718	0.73203	0.22931	0.00025	-0.03373	0.00023	3.68375	18.17293	18.19796	0.00269	0.00134	0.00089	0.00119	-0.00014	-0.00013	107.78598	-7.53880	-19.58747	-0.15247	0.01594	-0.02288	-0.00172
365			3.64000	8.43465	-9.94258	-6.14476	0.73954	-0.41959	0.01962	-0.05350	-0.01891	0.00319	-0.01028	-0.00613	1.03682	6.74831	3.34313	-21.51360	0.02178	0.20527	0.01118	-0.00227	-0.00395	0.00205	15.52102	2.12207	20.50407	-0.02005	0.72922	0.22758	0.00004	-0.03379	0.00562	3.45169	18.24267	18.29593	0.00311	0.00150	0.00092	0.00092	-0.00016	-0.00017	107.79586	-7.53147	-19.62969	-0.14985	0.01541	-0.02300	0.00334
366			3.65000	8.45580	-9.97131	-6.21832	0.73931	-0.41896	0.01883	-0.02976	-0.00797	0.00186	-0.01087	-0.00612	1.03682	6.80428	3.33813	-21.42053	0.02487	0.20501	0.01185	-0.00171	-0.00010	0.00153	15.51964	2.14177	20.47804	-0.02020	0.72914	0.22630	-0.00016	-0.03057	0.00866	3.28002	18.31030	18.40596	0.00355	0.00167	0.00101	0.00078	-0.00016	-0.00019	107.82165	-7.52791	-19.66480	-0.14712	0.01487	-0.02331	0.00686
367			3.66000	8.46165	-9.98081	-6.25539	0.74011	-0.41963	0.01836	-0.00059	-0.00045	0.00064	-0.01132	-0.00600	1.03686	6.83563	3.32617	-21.36613	0.02599	0.20289	0.01233	-0.00075	0.00385	0.00073	15.51397	2.15663	20.44892	-0.01771	0.72917	0.22512	-0.00025	-0.02452	0.00891	3.13283	18.36575	18.51182	0.00394	0.00184	0.00113	0.00083	-0.00013	-0.00018	107.85662	-7.53167	-19.68586	-0.14469	0.01443	-0.02369	0.00877
368			3.67000	8.44981	-9.97840	-6.25823	0.73956	-0.42184	0.01718	0.02817	0.00144	-0.00032	-0.01147	-0.00617	1.03666	6.84130	3.30847	-21.35563	0.02850	0.20006	0.01356	0.00026	0.00720	-0.00018	15.50579	2.16677	20.42397	-0.01777	0.72903	0.22338	-0.00030	-0.01679	0.00672	2.97915	18.39966	18.59824	0.00423	0.00197	0.00123	0.00108	-0.00005	-0.00015	107.89396	-7.54345	-19.68679	-0.14264	0.01415	-0.02395	0.00922
369			3.68000	8.42159	-9.97384	-6.23472	0.74093	-0.42176	0.01687	0.05080	-0.00219	-0.00088	-0.01112	-0.00644	1.03634	6.82419	3.28696	-21.38583	0.02706	0.19986	0.01465	0.00108	0.00945	-0.00106	15.49597	2.17285	20.40864	-0.01595	0.73354	0.22331	-0.00031	-0.00888	0.00311	2.79547	18.40412	18.65628	0.00441	0.00206	0.00134	0.00149	0.00005	-0.00009	107.92802	-7.56151	-19.66559	-0.14100	0.01400	-0.02431	0.00857
370			3.69000	8.38178	-9.97555	-6.19745	0.74373	-0.41815	0.01736	0.06331	-0.00893	-0.00106	-0.01079	-0.00691	1.03515	6.79065	3.26451	-21.44462	0.02265	0.20149	0.01533	0.00135	0.01019	-0.00164	15.48442	2.17588	20.40490	-0.01319	0.73901	0.22406	-0.00030	-0.00198	-0.00065	2.56655	18.37519	18.68351	0.00449	0.00212	0.00143	0.00197	0.00017	-0.00003	107.95541	-7.58268	-19.62430	-0.13982	0.01394	-0.02473	0.00723
371			3.70000	8.33687	-9.98783	-6.16065	0.74573	-0.41393	0.01796	0.06573	-0.01518	-0.00089	-0.01081	-0.00764	1.03336	6.74845	3.24389	-21.51435	0.01998	0.20248	0.01555	0.00141	0.00951	-0.00174	15.47023	2.17671	20.41104	-0.01360	0.74003	0.22423	-0.00038	0.00315	-0.00323	2.28445	18.31378	18.68364	0.00447	0.00213	0.00149	0.00244	0.00028	0.00003	107.97456	-7.60378	-19.56928	-0.13908	0.01397	-0.02511	0.00547
372			3.71000	8.29169	-10.00892	-6.13448	0.74757	-0.41264	0.01781	0.06180	-0.01775	-0.00048	-0.01103	-0.00842	1.03129	6.70218	3.22611	-21.57853	0.01923	0.20019	0.01585	0.00150	0.00808	-0.00150	15.45161	2.17558	20.42213	-0.01584	0.73607	0.22293	-0.00059	0.00638	-0.00382	1.94832	18.22473	18.66505	0.00438	0.00210	0.00151	0.00281	0.00036	0.00007	107.98532	-7.62201	-19.50984	-0.13881	0.01406	-0.02537	0.00354
373			3.72000	8.24882	-10.03210	-6.12220	0.74934	-0.41212	0.01834	0.05368	-0.01552	-0.00005	-0.01121	-0.00880	1.02845	6.65282	3.21058	-21.62748	0.01634	0.19695	0.01534	0.00137	0.00637	-0.00099	15.42665	2.17237	20.43261	-0.01470	0.73313	0.22237	-0.00073	0.00847	-0.00274	1.56465	18.11666	18.63810	0.00423	0.00204	0.00150	0.00302	0.00039	0.00007	107.98884	-7.63484	-19.45635	-0.13902	0.01418	-0.02555	0.00164
374			3.73000	8.21127	-10.05115	-6.12487	0.74976	-0.41208	0.01924	0.03982	-0.01054	0.00046	-0.01160	-0.00877	1.02690	6.60189	3.19784	-21.65626	0.01361	0.19444	0.01442	0.00115	0.00405	-0.00040	15.39440	2.16658	20.43929	-0.01272	0.73317	0.22278	-0.00078	0.01035	-0.00113	1.14706	18.00125	18.61173	0.00405	0.00197	0.00149	0.00305	0.00039	0.00006	107.98666	-7.64041	-19.41811	-0.13976	0.01431	-0.02569	-0.00005
375			3.74000	8.18394	-10.06499	-6.14521	0.74880	-0.41146	0.01974	0.01920	-0.00564	0.00105	-0.01217	-0.00845	1.02662	6.55441	3.19051	-21.66175	0.01173	0.19368	0.01388	0.00088	0.00075	0.00015	15.35583	2.15831	20.44250	-0.01201	0.73516	0.22319	-0.00085	0.01230	0.00008	0.71542	17.89100	18.59121	0.00386	0.00191	0.00147	0.00291	0.00034	0.00004	107.98116	-7.63855	-19.40162	-0.14105	0.01446	-0.02572	-0.00130
376			3.75000	8.17156	-10.07539	-6.18395	0.74807	-0.41112	0.01983	-0.00491	-0.00150	0.00157	-0.01284	-0.00799	1.02654	6.51625	3.19202	-21.64472	0.01032	0.19264	0.01345	0.00060	-0.00316	0.00056	15.31319	2.14798	20.44398	-0.01253	0.73482	0.22280	-0.00094	0.01381	0.00057	0.29336	17.79520	18.57829	0.00369	0.00187	0.00144	0.00263	0.00029	0.00002	107.97507	-7.63126	-19.41018	-0.14263	0.01459	-0.02568	-0.00202
377			3.76000	8.17564	-10.08200	-6.23562	0.74828	-0.41232	0.01992	-0.02637	0.00319	0.00179	-0.01349	-0.00755	1.02593	6.49073	3.20376	-21.61234	0.00948	0.18987	0.01258	0.00035	-0.00657	0.00070	15.26993	2.13676	20.44535	-0.01417	0.72975	0.22166	-0.00103	0.01393	0.00053	-0.09500	17.71621	18.57153	0.00359	0.00187	0.00139	0.00228	0.00024	0.00001	107.97036	-7.62170	-19.44234	-0.14414	0.01469	-0.02552	-0.00230
378			3.77000	8.19356	-10.08128	-6.28891	0.74859	-0.41425	0.01968	-0.04012	0.00934	0.00156	-0.01385	-0.00705	1.02714	6.47764	3.22416	-21.57651	0.00971	0.18917	0.01214	0.00017	-0.00875	0.00061	15.22986	2.12616	20.44711	-0.01713	0.72635	0.22082	-0.00111	0.01277	0.00038	-0.42959	17.65032	18.56876	0.00359	0.00188	0.00132	0.00190	0.00020	0.00000	107.96775	-7.61286	-19.49265	-0.14516	0.01472	-0.02523	-0.00240
379			3.78000	8.22044	-10.06935	-6.33058	0.74991	-0.41693	0.01956	-0.04460	0.01615	0.00091	-0.01368	-0.00646	1.02834	6.47421	3.24996	-21.54917	0.00853	0.18903	0.01175	0.00002	-0.00945	0.00031	15.19570	2.11680	20.44874	-0.01795	0.72415	0.22037	-0.00096	0.01105	0.00055	-0.70011	17.59172	18.56803	0.00368	0.00192	0.00125	0.00154	0.00019	-0.00000	107.96613	-7.60627	-19.55306	-0.14553	0.01466	-0.02493	-0.00251
380			3.79000	8.25124	-10.04495	-6.34881	0.75024	-0.41833	0.01938	-0.04014	0.02191	-0.00009	-0.01285	-0.00610	1.02808	6.47646	3.27761	-21.53951	0.00723	0.19137	0.01179	-0.00003	-0.00883	-0.00012	15.16833	2.10853	20.44893	-0.01935	0.72488	0.22045	-0.00082	0.00925	0.00128	-0.90747	17.53541	18.56745	0.00385	0.00197	0.00120	0.00122	0.00020	0.00000	107.96415	-7.60225	-19.61492	-0.14525	0.01450	-0.02478	-0.00266
381			3.80000	8.28114	-10.00916	-6.33396	0.74847	-0.41882	0.01888	-0.02697	0.02583	-0.00132	-0.01178	-0.00610	1.02596	6.47943	3.30375	-21.55437	0.00800	0.19428	0.01218	-0.00003	-0.00678	-0.00069	15.14739	2.10094	20.44617	-0.02333	0.72503	0.22011	-0.00075	0.00720	0.00250	-1.06222	17.47685	18.56470	0.00405	0.00205	0.00119	0.00098	0.00022	0.00001	107.96066	-7.60005	-19.67044	-0.14442	0.01426	-0.02483	-0.00281
382			3.81000	8.30472	-9.96344	-6.27846	0.74888	-0.41907	0.01878	-0.00644	0.02818	-0.00271	-0.01065	-0.00651	1.02384	6.47703	3.32468	-21.59986	0.00788	0.19675	0.01234	0.00005	-0.00334	-0.00137	15.13199	2.09414	20.43931	-0.02665	0.72609	0.22030	-0.00063	0.00464	0.00408	-1.18064	17.41163	18.55771	0.00425	0.00212	0.00120	0.00083	0.00026	0.00002	107.95496	-7.59843	-19.71398	-0.14336	0.01401	-0.02503	-0.00293
383			3.82000	8.31770	-9.90905	-6.17944	0.74938	-0.41814	0.01867	0.01647	0.02938	-0.00402	-0.00962	-0.00689	1.02146	6.46424	3.33743	-21.67910	0.00619	0.19905	0.01280	0.00014	0.00075	-0.00210	15.12089	2.08833	20.42759	-0.02693	0.72883	0.22050	-0.00049	0.00175	0.00602	-1.28085	17.33638	18.54519	0.00441	0.00218	0.00124	0.00080	0.00031	0.00003	107.94675	-7.59554	-19.74231	-0.14224	0.01380	-0.02529	-0.00300
384			3.83000	8.32012	-9.84806	-6.04240	0.74828	-0.41775	0.01845	0.03358	0.02981	-0.00498	-0.00887	-0.00678	1.01963	6.44042	3.34147	-21.78718	0.00384	0.19981	0.01346	0.00014	0.00420	-0.00270	15.11214	2.08333	20.40983	-0.02291	0.73180	0.22031	-0.00039	-0.00131	0.00850	-1.37941	17.24926	18.52797	0.00451	0.00222	0.00128	0.00086	0.00036	0.00003	107.93626	-7.58951	-19.75561	-0.14133	0.01366	-0.02553	-0.00306
385			3.84000	8.31731	-9.78341	-5.88091	0.74899	-0.41780	0.01887	0.03840	0.02979	-0.00563	-0.00843	-0.00680	1.01926	6.41017	3.33926	-21.91067	0.00108	0.19955	0.01347	0.00004	0.00582	-0.00287	15.10307	2.07878	20.38433	-0.01803	0.73509	0.22080	-0.00037	-0.00418	0.01154	-1.48854	17.14989	18.50798	0.00456	0.00225	0.00133	0.00098	0.00041	0.00004	107.92374	-7.57948	-19.75618	-0.14072	0.01357	-0.02577	-0.00325
386			3.85000	8.31764	-9.71778	-5.71123	0.75156	-0.41912	0.01962	0.02944	0.03027	-0.00592	-0.00801	-0.00682	1.02065	6.38097	3.33554	-22.03389	-0.00149	0.19900	0.01308	-0.00005	0.00524	-0.00266	15.09096	2.07402	20.35028	-0.01379	0.73934	0.22194	-0.00039	-0.00632	0.01476	-1.61518	17.03927	18.48744	0.00455	0.00225	0.00138	0.00113	0.00045	0.00004	107.90869	-7.56517	-19.74726	-0.14044	0.01351	-0.02604	-0.00373
387			3.86000	8.32897	-9.65149	-5.54594	0.75349	-0.42029	0.01995	0.01039	0.03265	-0.00579	-0.00768	-0.00692	1.02257	6.35908	3.33513	-22.14577	-0.00149	0.19932	0.01290	-0.00003	0.00312	-0.00235	15.07380	2.06840	20.30816	-0.01398	0.74302	0.22278	-0.00053	-0.00741	0.01758	-1.76121	16.92001	18.46776	0.00450	0.00225	0.00143	0.00126	0.00048	0.00004	107.89011	-7.54676	-19.73189	-0.14052	0.01347	-0.02636	-0.00454
388			3.87000	8.35563	-9.58151	-5.39035	0.75502	-0.42240	0.01978	-0.01172	0.03842	-0.00548	-0.00783	-0.00730	1.02415	6.34713	3.34087	-22.24369	0.00227	0.19758	0.01249	0.00001	0.00050	-0.00205	15.05065	2.06153	20.25991	-0.01938	0.74091	0.22227	-0.00093	-0.00734	0.01927	-1.92405	16.79669	18.44909	0.00444	0.00223	0.00148	0.00135	0.00048	0.00003	107.86715	-7.52550	-19.71286	-0.14090	0.01347	-0.02662	-0.00564
389			3.88000	8.39719	-9.50224	-5.24283	0.75702	-0.42576	0.01920	-0.02938	0.04829	-0.00521	-0.00851	-0.00708	1.02641	6.34439	3.35305	-22.33342	0.00608	0.19271	0.01197	-0.00006	-0.00153	-0.00192	15.02251	2.05358	20.20921	-0.02217	0.73399	0.22029	-0.00120	-0.00635	0.01924	-2.09823	16.67499	18.43104	0.00438	0.00222	0.00151	0.00138	0.00046	0.00003	107.83923	-7.50397	-19.69341	-0.14153	0.01350	-0.02682	-0.00693
390			3.89000	8.44844	-9.40748	-5.09736	0.75827	-0.42937	0.01819	-0.03695	0.06077	-0.00509	-0.00941	-0.00634	1.02936	6.34732	3.37020	-22.42554	0.01018	0.18705	0.01171	-0.00016	-0.00241	-0.00205	14.99222	2.04518	20.16063	-0.02343	0.72492	0.21739	-0.00129	-0.00483	0.01763	-2.27608	16.55947	18.41297	0.00433	0.00222	0.00153	0.00137	0.00043	0.00003	107.80627	-7.48550	-19.67639	-0.14237	0.01357	-0.02694	-0.00828
391			3.90000	8.50155	-9.29473	-4.94562	0.75856	-0.43418	0.01739	-0.03402	0.07241	-0.00521	-0.00957	-0.00534	1.03123	6.35048	3.38988	-22.53109	0.01279	0.18183	0.01150	-0.00018	-0.00233	-0.00234	14.96279	2.03692	20.11743	-0.02218	0.71805	0.21513	-0.00114	-0.00317	0.01526	-2.44920	16.45222	18.39460	0.00430	0.00222	0.00154	0.00130	0.00040	0.00004	107.76879	-7.47290	-19.66396	-0.14326	0.01365	-0.02702	-0.00952
392			3.91000	8.55076	-9.16769	-4.78176	0.76013	-0.43514	0.01719	-0.02715	0.07930	-0.00554	-0.00797	-0.00469	1.03326	6.35002	3.41056	-22.65590	0.01056	0.18648	0.01242	-0.00013	-0.00224	-0.00292	14.93642	2.02908	20.08073	-0.01975	0.72912	0.21701	-0.00086	-0.00155	0.01288	-2.61028	16.35400	18.37513	0.00429	0.00222	0.00154	0.00118	0.00037	0.00004	107.72760	-7.46727	-19.65678	-0.14404	0.01370	-0.02718	-0.01049
393			3.92000	8.59635	-9.03331	-4.60730	0.76363	-0.43420	0.01631	-0.02537	0.08151	-0.00547	-0.00597	-0.00562	1.03411	6.34830	3.43332	-22.79763	0.00960	0.19408	0.01433	-0.00017	-0.00299	-0.00369	14.91496	2.02175	20.05106	-0.02384	0.74379	0.21941	-0.00080	0.00002	0.01036	-2.75398	16.26505	18.35300	0.00429	0.00223	0.00154	0.00105	0.00033	0.00005	107.68405	-7.46783	-19.65396	-0.14464	0.01374	-0.02734	-0.01109
394			3.93000	8.64415	-8.89752	-4.42931	0.76753	-0.43368	0.01562	-0.03353	0.08097	-0.00525	-0.00492	-0.00665	1.03354	6.35293	3.46077	-22.94796	0.00905	0.19651	0.01536	-0.00032	-0.00472	-0.00408	14.89989	2.01511	20.02841	-0.02586	0.74895	0.22005	-0.00057	0.00122	0.00803	-2.87693	16.18426	18.32646	0.00430	0.00224	0.00153	0.00090	0.00031	0.00006	107.63935	-7.47270	-19.65389	-0.14502	0.01380	-0.02742	-0.01131
395			3.94000	8.70103	-8.76389	-4.25422	0.76980	-0.43514	0.01448	-0.05040	0.07933	-0.00476	-0.00446	-0.00666	1.03340	6.37122	3.49441	-23.09783	0.00844	0.19516	0.01635	-0.00052	-0.00676	-0.00424	14.89113	2.00919	20.01110	-0.02233	0.74830	0.21897	-0.00029	0.00132	0.00675	-2.97703	16.10849	18.29509	0.00432	0.00226	0.00152	0.00073	0.00030	0.00007	107.59489	-7.47916	-19.65557	-0.14527	0.01388	-0.02741	-0.01109
396			3.95000	8.77175	-8.63399	-4.08433	0.77195	-0.43700	0.01325	-0.07200	0.07741	-0.00422	-0.00433	-0.00642	1.03294	6.40632	3.53328	-23.23962	0.00814	0.19224	0.01713	-0.00073	-0.00842	-0.00410	14.88631	2.00408	19.99475	-0.01761	0.74433	0.21723	-0.00017	-0.00022	0.00736	-3.05320	16.03297	18.26010	0.00435	0.00228	0.00151	0.00056	0.00032	0.00008	107.55256	-7.48491	-19.65914	-0.14547	0.01397	-0.02738	-0.01050
397			3.96000	8.85799	-8.50763	-3.92077	0.77468	-0.43979	0.01199	-0.09414	0.07614	-0.00365	-0.00420	-0.00653	1.03338	6.45716	3.57493	-23.36558	0.01031	0.18985	0.01773	-0.00115	-0.00954	-0.00365	14.88134	1.99955	19.97346	-0.01710	0.74065	0.21595	-0.00024	-0.00292	0.00999	-3.10553	15.95194	18.22396	0.00438	0.00230	0.00151	0.00039	0.00035	0.00008	107.51342	-7.48857	-19.66529	-0.14571	0.01405	-0.02742	-0.00982
398			3.97000	8.95809	-8.38419	-3.76619	0.77833	-0.44325	0.01072	-0.11251	0.07545	-0.00307	-0.00377	-0.00702	1.03359	6.51967	3.61705	-23.46787	0.01375	0.18804	0.01819	-0.00170	-0.01027	-0.00293	14.87230	1.99483	19.94232	-0.02023	0.73845	0.21520	-0.00047	-0.00530	0.01382	-3.13504	15.85976	18.18805	0.00441	0.00233	0.00153	0.00022	0.00041	0.00008	107.47725	-7.49014	-19.67392	-0.14591	0.01409	-0.02755	-0.00926
399			3.98000	9.06694	-8.26389	-3.62394	0.77856	-0.44520	0.00909	-0.12115	0.07416	-0.00241	-0.00350	-0.00749	1.03246	6.58801	3.65804	-23.54212	0.02024	0.18712	0.01871	-0.00251	-0.01051	-0.00215	14.85741	1.98860	19.90017	-0.02794	0.73427	0.21365	-0.00094	-0.00621	0.01745	-3.14360	15.75283	18.15257	0.00444	0.00235	0.00158	0.00007	0.00048	0.00008	107.44321	-7.48955	-19.68464	-0.14616	0.01411	-0.02779	-0.00886
400			3.99000	9.17560	-8.14790	-3.49378	0.77706	-0.44843	0.00757	-0.11444	0.07143	-0.00188	-0.00352	-0.00719	1.03096	6.65388	3.69610	-23.59157	0.02696	0.18306	0.01863	-0.00290	-0.00959	-0.00151	14.83698	1.98020	19.84931	-0.03356	0.72415	0.21067	-0.00144	-0.00563	0.01982	-3.13392	15.63116	18.11665	0.00450	0.00235	0.00160	-0.00005	0.00053	0.00008	107.41080	-7.48571	-19.69708	-0.14659	0.01415	-0.02792	-0.00854
401			4.00000	9.27190	-8.03819	-3.36867	0.77729	-0.45210	0.00684	-0.08982	0.06562	-0.00167	-0.00323	-0.00601	1.03116	6.70560	3.72844	-23.62790	0.02912	0.17929	0.01819	-0.00208	-0.00733	-0.00122	14.81198	1.96962	19.79362	-0.03227	0.71688	0.20846	-0.00163	-0.00429	0.02082	-3.11043	15.49969	18.08047	0.00461	0.00234	0.00157	-0.00014	0.00054	0.00007	107.37987	-7.47647	-19.71064	-0.14727	0.01426	-0.02772	-0.00824
402			4.01000	9.34331	-7.93860	-3.24147	0.77768	-0.45413	0.00681	-0.05101	0.05529	-0.00165	-0.00185	-0.00473	1.03167	6.73101	3.75158	-23.66264	0.02682	0.18095	0.01831	-0.00053	-0.00426	-0.00116	14.78289	1.95757	19.73684	-0.02744	0.72094	0.20874	-0.00158	-0.00308	0.02068	-3.08015	15.36814	18.04677	0.00473	0.00230	0.00149	-0.00018	0.00051	0.00006	107.35020	-7.45969	-19.72429	-0.14812	0.01438	-0.02731	-0.00792
403			4.02000	9.38217	-7.85544	-3.11476	0.77936	-0.45362	0.00747	-0.00783	0.04028	-0.00169	0.00032	-0.00461	1.03066	6.72381	3.76370	-23.69681	0.02247	0.18710	0.01866	0.00080	-0.00106	-0.00101	14.74987	1.94539	19.68256	-0.02552	0.73292	0.21114	-0.00161	-0.00260	0.01919	-3.05114	15.24794	18.01907	0.00483	0.00227	0.00143	-0.00016	0.00044	0.00004	107.32190	-7.43532	-19.73627	-0.14879	0.01444	-0.02697	-0.00745
404			4.03000	9.38797	-7.79585	-2.99938	0.78166	-0.45028	0.00925	0.03184	0.02182	-0.00178	0.00206	-0.00596	1.02838	6.68624	3.76526	-23.72340	0.02030	0.19440	0.01790	0.00171	0.00189	-0.00063	14.71385	1.93499	19.63503	-0.03153	0.74311	0.21445	-0.00210	-0.00301	0.01595	-3.02948	15.14724	18.00005	0.00486	0.00227	0.00142	-0.00011	0.00036	0.00002	107.29552	-7.40480	-19.74516	-0.14919	0.01441	-0.02694	-0.00673
405			4.04000	9.36415	-7.76462	-2.90395	0.78448	-0.44656	0.01150	0.06469	0.00250	-0.00171	0.00238	-0.00710	1.02505	6.62465	3.75732	-23.73836	0.01685	0.19542	0.01594	0.00204	0.00449	-0.00023	14.67648	1.92823	19.59890	-0.03398	0.74248	0.21567	-0.00227	-0.00379	0.01095	-3.01778	15.06868	17.99032	0.00485	0.00229	0.00147	-0.00004	0.00027	0.00000	107.27199	-7.37017	-19.74998	-0.14929	0.01429	-0.02718	-0.00570
406			4.05000	9.31631	-7.76178	-2.83069	0.78576	-0.44415	0.01300	0.08819	-0.01476	-0.00134	0.00148	-0.00716	1.02349	6.54601	3.74100	-23.74304	0.01255	0.19200	0.01431	0.00183	0.00654	0.00006	14.63934	1.92591	19.57725	-0.03054	0.73603	0.21471	-0.00201	-0.00413	0.00533	-3.01605	15.01096	17.98906	0.00481	0.00231	0.00152	0.00002	0.00020	-0.00001	107.25253	-7.33351	-19.75074	-0.14915	0.01413	-0.02745	-0.00440
407			4.06000	9.25231	-7.78302	-2.77987	0.78767	-0.44237	0.01450	0.09982	-0.02773	-0.00085	0.00003	-0.00723	1.02358	6.45722	3.71796	-23.73790	0.00853	0.18760	0.01256	0.00136	0.00769	0.00031	14.60196	1.92727	19.56974	-0.02773	0.72879	0.21384	-0.00186	-0.00332	0.00050	-3.02351	14.97034	17.99479	0.00477	0.00233	0.00155	0.00008	0.00014	-0.00003	107.23792	-7.29713	-19.74790	-0.14887	0.01394	-0.02767	-0.00295
408			4.07000	9.18174	-7.82182	-2.75206	0.79241	-0.44075	0.01673	0.09848	-0.03573	-0.00024	-0.00168	-0.00738	1.02413	6.36504	3.69119	-23.72054	0.00240	0.18185	0.01005	0.00039	0.00746	0.00050	14.56254	1.93028	19.57334	-0.02380	0.72123	0.21370	-0.00171	-0.00084	-0.00274	-3.03926	14.94206	18.00562	0.00474	0.00233	0.00157	0.00014	0.00010	-0.00004	107.22875	-7.26433	-19.74212	-0.14841	0.01377	-0.02779	-0.00142
409			4.08000	9.11420	-7.87202	-2.74823	0.79585	-0.44014	0.01854	0.08527	-0.03959	0.00054	-0.00317	-0.00738	1.02585	6.27615	3.66495	-23.68646	-0.00200	0.17783	0.00803	-0.00030	0.00585	0.00064	14.51933	1.93225	19.58362	-0.02268	0.71734	0.21415	-0.00177	0.00348	-0.00440	-3.06290	14.92190	18.01941	0.00469	0.00234	0.00160	0.00019	0.00007	-0.00004	107.22527	-7.23896	-19.73468	-0.14774	0.01364	-0.02784	0.00012
410			4.09000	9.05665	-7.92883	-2.76868	0.79659	-0.43935	0.01988	0.06604	-0.04040	0.00135	-0.00434	-0.00713	1.02684	6.19629	3.64367	-23.63296	-0.00460	0.17573	0.00648	-0.00062	0.00335	0.00070	14.47253	1.93080	19.59755	-0.02422	0.71583	0.21464	-0.00197	0.00918	-0.00538	-3.09384	14.90784	18.03349	0.00465	0.00233	0.00163	0.00025	0.00004	-0.00004	107.22784	-7.22396	-19.72726	-0.14690	0.01357	-0.02771	0.00166
411			4.10000	9.01079	-7.98829	-2.80903	0.79575	-0.43792	0.02124	0.04939	-0.03899	0.00198	-0.00491	-0.00644	1.02660	6.12848	3.62977	-23.56499	-0.00791	0.17573	0.00514	-0.00092	0.00095	0.00062	14.42508	1.92520	19.61513	-0.02484	0.71751	0.21558	-0.00195	0.01542	-0.00689	-3.13150	14.90015	18.04636	0.00462	0.00232	0.00163	0.00030	0.00001	-0.00003	107.23661	-7.22065	-19.72200	-0.14601	0.01357	-0.02737	0.00302
412			4.11000	8.97296	-8.04632	-2.85905	0.79537	-0.43614	0.02280	0.04043	-0.03585	0.00226	-0.00476	-0.00604	1.02540	6.07225	3.62275	-23.49626	-0.01174	0.17810	0.00391	-0.00112	-0.00065	0.00042	14.38140	1.91608	19.63917	-0.02616	0.72292	0.21757	-0.00175	0.02116	-0.00976	-3.17550	14.90055	18.05765	0.00461	0.00229	0.00162	0.00036	-0.00003	-0.00003	107.25070	-7.22842	-19.72061	-0.14512	0.01359	-0.02698	0.00402
413			4.12000	8.93877	-8.09905	-2.90753	0.79578	-0.43497	0.02406	0.03594	-0.03127	0.00218	-0.00484	-0.00601	1.02376	6.02706	3.62088	-23.44187	-0.01549	0.17862	0.00283	-0.00111	-0.00158	0.00022	14.34635	1.90548	19.67329	-0.02594	0.72495	0.21871	-0.00126	0.02455	-0.01365	-3.22590	14.91190	18.06715	0.00460	0.00228	0.00160	0.00042	-0.00007	-0.00002	107.26863	-7.24460	-19.72409	-0.14430	0.01360	-0.02668	0.00462
414			4.13000	8.90845	-8.14383	-2.94973	0.79722	-0.43550	0.02491	0.02684	-0.02548	0.00203	-0.00532	-0.00573	1.02354	5.99587	3.62352	-23.40701	-0.02047	0.17658	0.00211	-0.00082	-0.00264	0.00011	14.32296	1.89620	19.71809	-0.01995	0.72377	0.21882	-0.00056	0.02356	-0.01688	-3.28315	14.93716	18.07375	0.00460	0.00227	0.00159	0.00048	-0.00013	-0.00001	107.28891	-7.26514	-19.73275	-0.14361	0.01361	-0.02642	0.00493
415			4.14000	8.88847	-8.17977	-2.99032	0.79820	-0.43623	0.02561	0.00586	-0.01878	0.00214	-0.00521	-0.00573	1.02397	5.98510	3.63175	-23.38129	-0.02439	0.17769	0.00190	0.00003	-0.00465	0.00010	14.31098	1.89122	19.76824	-0.01537	0.72644	0.21996	-0.00017	0.01778	-0.01778	-3.34695	14.97770	18.07589	0.00459	0.00227	0.00157	0.00053	-0.00018	0.00001	107.31075	-7.28545	-19.74619	-0.14305	0.01361	-0.02621	0.00512
416			4.15000	8.88756	-8.20735	-3.03748	0.79884	-0.43612	0.02590	-0.02582	-0.01168	0.00243	-0.00496	-0.00630	1.02291	6.00103	3.64739	-23.34686	-0.02556	0.17975	0.00186	0.00123	-0.00759	0.00013	14.30737	1.89193	19.81485	-0.01529	0.72768	0.22081	0.00001	0.00916	-0.01576	-3.41513	15.03021	18.07187	0.00455	0.00229	0.00157	0.00056	-0.00021	0.00003	107.33374	-7.30207	-19.76306	-0.14260	0.01358	-0.02618	0.00516
417			4.16000	8.91089	-8.22670	-3.09278	0.79919	-0.43563	0.02572	-0.05881	-0.00429	0.00245	-0.00477	-0.00698	1.02189	6.04592	3.67127	-23.29436	-0.02367	0.18251	0.00195	0.00222	-0.01043	0.00019	14.30906	1.89746	19.85110	-0.01887	0.72740	0.22114	0.00016	0.00089	-0.01176	-3.48301	15.08520	18.05994	0.00450	0.00232	0.00158	0.00054	-0.00020	0.00005	107.35669	-7.31299	-19.78130	-0.14231	0.01351	-0.02630	0.00482
418			4.17000	8.95652	-8.23542	-3.14486	0.79985	-0.43476	0.02533	-0.08255	0.00409	0.00174	-0.00448	-0.00749	1.02186	6.11579	3.70103	-23.23166	-0.02056	0.18690	0.00220	0.00267	-0.01186	0.00021	14.31482	1.90563	19.87429	-0.02344	0.72888	0.22172	0.00034	-0.00493	-0.00707	-3.54434	15.13030	18.03827	0.00447	0.00234	0.00157	0.00049	-0.00014	0.00008	107.37706	-7.31794	-19.79840	-0.14217	0.01345	-0.02636	0.00392
419			4.18000	9.01766	-8.22828	-3.17309	0.80123	-0.43675	0.02462	-0.09273	0.01443	0.00017	-0.00460	-0.00779	1.02378	6.20205	3.73208	-23.17924	-0.01562	0.18845	0.00237	0.00238	-0.01093	0.00014	14.32463	1.91401	19.88463	-0.02689	0.72761	0.22163	0.00055	-0.00800	-0.00234	-3.59446	15.15705	18.00653	0.00447	0.00234	0.00153	0.00041	-0.00006	0.00009	107.39223	-7.31883	-19.81244	-0.14217	0.01343	-0.02622	0.00260
420			4.19000	9.08714	-8.19924	-3.15885	0.80462	-0.44024	0.02342	-0.09280	0.02719	-0.00189	-0.00495	-0.00787	1.02688	6.29531	3.75968	-23.15652	-0.01210	0.18733	0.00299	0.00196	-0.00800	0.00000	14.33790	1.92084	19.88293	-0.02614	0.72556	0.22079	0.00061	-0.00925	0.00239	-3.63186	15.16372	17.96660	0.00451	0.00232	0.00147	0.00034	0.00002	0.00010	107.40109	-7.31817	-19.82240	-0.14235	0.01344	-0.02602	0.00118
421			4.20000	9.16131	-8.14373	-3.09221	0.80609	-0.44245	0.02232	-0.08964	0.04174	-0.00397	-0.00494	-0.00799	1.02928	6.38845	3.78056	-23.17286	-0.00818	0.18809	0.00391	0.00134	-0.00437	-0.00025	14.35183	1.92509	19.86897	-0.02601	0.72711	0.22068	0.00052	-0.00944	0.00743	-3.65805	15.15310	17.92234	0.00457	0.00230	0.00143	0.00027	0.00008	0.00010	107.40364	-7.31743	-19.82748	-0.14254	0.01344	-0.02590	-0.00026
422			4.21000	9.24077	-8.06005	-2.97327	0.80491	-0.44496	0.02053	-0.08832	0.05663	-0.00553	-0.00488	-0.00857	1.03098	6.47795	3.79429	-23.22670	0.00027	0.18860	0.00527	-0.00004	-0.00103	-0.00065	14.36211	1.92568	19.84182	-0.03206	0.72756	0.21997	0.00031	-0.00852	0.01266	-3.67646	15.13019	17.87855	0.00462	0.00230	0.00142	0.00022	0.00011	0.00010	107.39954	-7.31668	-19.82673	-0.14273	0.01339	-0.02616	-0.00172
423			4.22000	9.32679	-7.95012	-2.80794	0.80567	-0.44670	0.01888	-0.08794	0.06976	-0.00664	-0.00481	-0.00866	1.03200	6.56224	3.80259	-23.31192	0.00593	0.18689	0.00646	-0.00090	0.00155	-0.00112	14.36521	1.92173	19.80173	-0.03420	0.72683	0.21868	-0.00014	-0.00638	0.01728	-3.69084	15.10151	17.83949	0.00466	0.00231	0.00146	0.00019	0.00012	0.00008	107.38883	-7.31620	-19.81978	-0.14287	0.01330	-0.02668	-0.00303
424			4.23000	9.41717	-7.81812	-2.60127	0.80526	-0.44932	0.01705	-0.08358	0.08010	-0.00721	-0.00453	-0.00807	1.03299	6.63876	3.80760	-23.42607	0.01134	0.18398	0.00777	-0.00158	0.00339	-0.00173	14.36040	1.91296	19.75153	-0.03414	0.72625	0.21691	-0.00056	-0.00302	0.02030	-3.70453	15.07357	17.80868	0.00469	0.00234	0.00152	0.00017	0.00011	0.00006	107.37296	-7.31700	-19.80890	-0.14315	0.01325	-0.02725	-0.00399
425			4.24000	9.50668	-7.66920	-2.35900	0.80406	-0.45367	0.01482	-0.07549	0.08804	-0.00707	-0.00373	-0.00728	1.03396	6.70480	3.81115	-23.56893	0.01666	0.18084	0.00961	-0.00209	0.00439	-0.00256	14.34989	1.89976	19.69662	-0.03308	0.72793	0.21513	-0.00078	0.00131	0.02112	-3.71978	15.05034	17.78935	0.00474	0.00238	0.00157	0.00016	0.00009	0.00003	107.35413	-7.31990	-19.79829	-0.14358	0.01328	-0.02769	-0.00466
426			4.25000	9.59230	-7.50850	-2.09453	0.80372	-0.45567	0.01287	-0.07002	0.09399	-0.00641	-0.00259	-0.00693	1.03463	6.76191	3.81560	-23.73350	0.02033	0.18050	0.01171	-0.00238	0.00410	-0.00338	14.33712	1.88308	19.64301	-0.03191	0.73355	0.21422	-0.00080	0.00610	0.02002	-3.73818	15.03206	17.78502	0.00478	0.00243	0.00162	0.00016	0.00007	-0.00002	107.33382	-7.32551	-19.79337	-0.14411	0.01337	-0.02810	-0.00526
427			4.26000	9.67551	-7.34097	-1.83073	0.80383	-0.45747	0.01082	-0.07205	0.09961	-0.00516	-0.00126	-0.00692	1.03546	6.81657	3.82429	-23.90178	0.02410	0.18121	0.01400	-0.00285	0.00211	-0.00389	14.32463	1.86402	19.59515	-0.03143	0.73978	0.21341	-0.00071	0.01079	0.01750	-3.76091	15.01701	17.79844	0.00480	0.00249	0.00170	0.00016	0.00005	-0.00007	107.31244	-7.33542	-19.79916	-0.14476	0.01348	-0.02854	-0.00587
428			4.27000	9.75913	-7.17065	-1.59312	0.80417	-0.45991	0.00926	-0.08059	0.10534	-0.00387	0.00027	-0.00709	1.03584	6.87618	3.84014	-24.05161	0.02840	0.18200	0.01558	-0.00362	-0.00125	-0.00364	14.31419	1.84364	19.55603	-0.03229	0.74393	0.21294	-0.00057	0.01502	0.01402	-3.78783	15.00416	17.82938	0.00482	0.00254	0.00178	0.00016	0.00004	-0.00012	107.29054	-7.35097	-19.81867	-0.14557	0.01362	-0.02896	-0.00645
429			4.28000	9.84421	-7.00123	-1.40005	0.80307	-0.46133	0.00810	-0.09059	0.10937	-0.00273	0.00201	-0.00720	1.03527	6.94477	3.86419	-24.16699	0.03330	0.18473	0.01669	-0.00459	-0.00505	-0.00287	14.30663	1.82294	19.52770	-0.03538	0.74690	0.21279	-0.00043	0.01868	0.00997	-3.81780	14.99369	17.87408	0.00484	0.00258	0.00185	0.00015	0.00003	-0.00015	107.26835	-7.37196	-19.85166	-0.14669	0.01379	-0.02931	-0.00702
430			4.29000	9.92950	-6.83710	-1.25687	0.80200	-0.46251	0.00737	-0.09659	0.10963	-0.00189	0.00385	-0.00738	1.03450	7.02110	3.89506	-24.24377	0.03851	0.18889	0.01723	-0.00549	-0.00821	-0.00193	14.30174	1.80260	19.51106	-0.04097	0.74898	0.21319	-0.00032	0.02213	0.00585	-3.84789	14.98610	17.92466	0.00485	0.00260	0.00189	0.00013	0.00001	-0.00016	107.24533	-7.39675	-19.89342	-0.14799	0.01397	-0.02955	-0.00754
431			4.30000	10.01134	-6.68322	-1.15644	0.80024	-0.46365	0.00627	-0.09392	0.10428	-0.00120	0.00500	-0.00737	1.03343	7.09975	3.92931	-24.28865	0.04402	0.19125	0.01772	-0.00603	-0.00968	-0.00121	14.29846	1.78236	19.50557	-0.04666	0.74626	0.21234	-0.00024	0.02572	0.00213	-3.87448	14.98160	17.97116	0.00487	0.00262	0.00191	0.00011	0.00000	-0.00013	107.22096	-7.42365	-19.93686	-0.14920	0.01417	-0.02957	-0.00777
432			4.31000	10.08411	-6.54525	-1.08473	0.79932	-0.46479	0.00559	-0.08173	0.09249	-0.00082	0.00528	-0.00692	1.03253	7.17323	3.96230	-24.31429	0.04687	0.19062	0.01757	-0.00567	-0.00922	-0.00076	14.29577	1.76149	19.50968	-0.04769	0.74000	0.21095	-0.00021	0.02977	-0.00085	-3.89421	14.97977	18.00447	0.00489	0.00262	0.00190	0.00008	-0.00000	-0.00008	107.19627	-7.45151	-19.97573	-0.15019	0.01441	-0.02930	-0.00741
433			4.32000	10.14302	-6.42922	-1.02952	0.79873	-0.46753	0.00490	-0.06416	0.07509	-0.00056	0.00461	-0.00617	1.03250	7.23542	3.99045	-24.33091	0.04884	0.18580	0.01703	-0.00485	-0.00755	-0.00049	14.29281	1.73883	19.52146	-0.04559	0.72971	0.20864	-0.00022	0.03397	-0.00308	-3.90480	14.97968	18.01845	0.00492	0.00260	0.00185	0.00004	-0.00000	-0.00001	107.17345	-7.47939	-20.00624	-0.15089	0.01470	-0.02869	-0.00637
434			4.33000	10.18721	-6.34079	-0.98633	0.79929	-0.46814	0.00514	-0.04627	0.05263	-0.00044	0.00364	-0.00519	1.03305	7.28513	4.01263	-24.34092	0.04772	0.18199	0.01600	-0.00373	-0.00583	-0.00025	14.28925	1.71397	19.53926	-0.04110	0.72264	0.20749	-0.00020	0.03759	-0.00499	-3.90564	14.98038	18.01090	0.00494	0.00256	0.00176	0.00001	0.00000	0.00005	107.15456	-7.50556	-20.02694	-0.15124	0.01501	-0.02780	-0.00483
435			4.34000	10.21771	-6.28488	-0.95423	0.79883	-0.46796	0.00587	-0.02671	0.02646	-0.00037	0.00273	-0.00452	1.03301	7.32402	4.02914	-24.34431	0.04857	0.17940	0.01449	-0.00279	-0.00394	-0.00013	14.28600	1.68787	19.56291	-0.04241	0.71576	0.20699	-0.00010	0.03913	-0.00710	-3.89763	14.98141	17.98316	0.00495	0.00249	0.00163	-0.00002	0.00001	0.00010	107.14094	-7.52765	-20.03773	-0.15111	0.01533	-0.02658	-0.00297
436			4.35000	10.23212	-6.26419	-0.92630	0.79818	-0.46760	0.00668	0.00058	-0.00231	-0.00038	0.00210	-0.00430	1.03134	7.35055	4.03894	-24.34809	0.05100	0.17694	0.01285	-0.00162	-0.00106	-0.00025	14.28502	1.66296	19.59283	-0.04971	0.70789	0.20658	0.00020	0.03732	-0.00948	-3.88308	14.98257	17.94011	0.00494	0.00240	0.00147	-0.00003	0.00001	0.00012	107.13385	-7.54428	-20.04073	-0.15040	0.01564	-0.02502	-0.00079
437			4.36000	10.22397	-6.27898	-0.88932	0.80165	-0.46697	0.00863	0.03802	-0.03249	-0.00061	0.00231	-0.00428	1.02857	7.35886	4.03886	-24.36597	0.04875	0.17539	0.01075	0.00009	0.00318	-0.00056	14.28868	1.64229	19.62879	-0.05575	0.70589	0.20835	0.00078	0.03247	-0.01209	-3.86510	14.98392	17.88875	0.00489	0.00228	0.00128	-0.00004	0.00001	0.00011	107.13512	-7.55564	-20.03910	-0.14909	0.01595	-0.02305	0.00176
438			4.37000	10.18821	-6.32819	-0.83126	0.80314	-0.46301	0.01073	0.08038	-0.06218	-0.00110	0.00288	-0.00463	1.02469	7.34410	4.02600	-24.41027	0.04665	0.17809	0.00936	0.00178	0.00840	-0.00095	14.29887	1.62829	19.67030	-0.06651	0.71122	0.21157	0.00179	0.02569	-0.01492	-3.84679	14.98556	17.83606	0.00480	0.00213	0.00106	-0.00003	0.00000	0.00009	107.14664	-7.56230	-20.03522	-0.14722	0.01626	-0.02069	0.00475
439			4.38000	10.12519	-6.40970	-0.74565	0.80266	-0.45781	0.01254	0.11813	-0.08825	-0.00175	0.00283	-0.00495	1.02075	7.30663	4.00006	-24.48819	0.04540	0.17976	0.00841	0.00313	0.01344	-0.00131	14.31703	1.62214	19.71733	-0.07854	0.71578	0.21422	0.00318	0.01813	-0.01758	-3.83065	14.98802	17.78770	0.00468	0.00196	0.00084	-0.00002	-0.00000	0.00006	107.17096	-7.56511	-20.03044	-0.14478	0.01654	-0.01812	0.00840
440			4.39000	10.04174	-6.51750	-0.63342							0.00266	-0.00536	1.01711	7.25204	3.96369	-24.59899							14.34243	1.62342	19.76862							-3.81823	14.99253	17.74708							107.21185	-7.56542	-20.02570
441			4.40000	9.95078	-6.63882	-0.50666							0.00258	-0.00593	1.01432	7.19052	3.92244	-24.72884							14.37159	1.63015	19.81986							-3.81170	15.00083	17.71839							107.27187	-7.56480	-20.02382
[truncated: 11 more columns]
