# Supplementary material for: Analysis of the impact of different landing heights and lateralities on lower limb joint load based on statistical parametric mapping
Source: PLoS One. 2025 May 30;20(5):e0324656. doi: 10.1371/journal.pone.0324656 (PMC12124505; doi:10.1371/journal.pone.0324656)
Supplement: S1 File — (ZIP) [file pone.0324656.s001.zip › Original data/016/左前30.xlsx]

## Sheet: Sheet1
Var1	C__Users_dell_Documents_Qualisys_GAIT1214_Data_zhangyahan_zhang	C__Users_dell_Documents_Qualisys_GAIT1214_Data_zhangyahan_zh_1	C__Users_dell_Documents_Qualisys_GAIT1214_Data_zhangyahan_zh_2	C__Users_dell_Documents_Qualisys_GAIT1214_Data_zhangyahan_zh_3	C__Users_dell_Documents_Qualisys_GAIT1214_Data_zhangyahan_zh_4	C__Users_dell_Documents_Qualisys_GAIT1214_Data_zhangyahan_zh_5	C__Users_dell_Documents_Qualisys_GAIT1214_Data_zhangyahan_zh_6	C__Users_dell_Documents_Qualisys_GAIT1214_Data_zhangyahan_zh_7	C__Users_dell_Documents_Qualisys_GAIT1214_Data_zhangyahan_zh_8	C__Users_dell_Documents_Qualisys_GAIT1214_Data_zhangyahan_zh_9	C__Users_dell_Documents_Qualisys_GAIT1214_Data_zhangyahan_zh_10	C__Users_dell_Documents_Qualisys_GAIT1214_Data_zhangyahan_zh_11	C__Users_dell_Documents_Qualisys_GAIT1214_Data_zhangyahan_zh_12	C__Users_dell_Documents_Qualisys_GAIT1214_Data_zhangyahan_zh_13	C__Users_dell_Documents_Qualisys_GAIT1214_Data_zhangyahan_zh_14	C__Users_dell_Documents_Qualisys_GAIT1214_Data_zhangyahan_zh_15	C__Users_dell_Documents_Qualisys_GAIT1214_Data_zhangyahan_zh_16	C__Users_dell_Documents_Qualisys_GAIT1214_Data_zhangyahan_zh_17	C__Users_dell_Documents_Qualisys_GAIT1214_Data_zhangyahan_zh_18	C__Users_dell_Documents_Qualisys_GAIT1214_Data_zhangyahan_zh_19	C__Users_dell_Documents_Qualisys_GAIT1214_Data_zhangyahan_zh_20	C__Users_dell_Documents_Qualisys_GAIT1214_Data_zhangyahan_zh_21	C__Users_dell_Documents_Qualisys_GAIT1214_Data_zhangyahan_zh_22	C__Users_dell_Documents_Qualisys_GAIT1214_Data_zhangyahan_zh_23	C__Users_dell_Documents_Qualisys_GAIT1214_Data_zhangyahan_zh_24	C__Users_dell_Documents_Qualisys_GAIT1214_Data_zhangyahan_zh_25	C__Users_dell_Documents_Qualisys_GAIT1214_Data_zhangyahan_zh_26	C__Users_dell_Documents_Qualisys_GAIT1214_Data_zhangyahan_zh_27	C__Users_dell_Documents_Qualisys_GAIT1214_Data_zhangyahan_zh_28	C__Users_dell_Documents_Qualisys_GAIT1214_Data_zhangyahan_zh_29	C__Users_dell_Documents_Qualisys_GAIT1214_Data_zhangyahan_zh_30	C__Users_dell_Documents_Qualisys_GAIT1214_Data_zhangyahan_zh_31	C__Users_dell_Documents_Qualisys_GAIT1214_Data_zhangyahan_zh_32	C__Users_dell_Documents_Qualisys_GAIT1214_Data_zhangyahan_zh_33	C__Users_dell_Documents_Qualisys_GAIT1214_Data_zhangyahan_zh_34	C__Users_dell_Documents_Qualisys_GAIT1214_Data_zhangyahan_zh_35	C__Users_dell_Documents_Qualisys_GAIT1214_Data_zhangyahan_zh_36	C__Users_dell_Documents_Qualisys_GAIT1214_Data_zhangyahan_zh_37	C__Users_dell_Documents_Qualisys_GAIT1214_Data_zhangyahan_zh_38	C__Users_dell_Documents_Qualisys_GAIT1214_Data_zhangyahan_zh_39	C__Users_dell_Documents_Qualisys_GAIT1214_Data_zhangyahan_zh_40	C__Users_dell_Documents_Qualisys_GAIT1214_Data_zhangyahan_zh_41	C__Users_dell_Documents_Qualisys_GAIT1214_Data_zhangyahan_zh_42	C__Users_dell_Documents_Qualisys_GAIT1214_Data_zhangyahan_zh_43	C__Users_dell_Documents_Qualisys_GAIT1214_Data_zhangyahan_zh_44	C__Users_dell_Documents_Qualisys_GAIT1214_Data_zhangyahan_zh_45	C__Users_dell_Documents_Qualisys_GAIT1214_Data_zhangyahan_zh_46	C__Users_dell_Documents_Qualisys_GAIT1214_Data_zhangyahan_zh_47	C__Users_dell_Documents_Qualisys_GAIT1214_Data_zhangyahan_zh_48
	CD	ZD	TIME	Right Ankle Angles	Right Ankle Angles	Right Ankle Angles	Right Ankle Moment	Right Ankle Moment	Right Ankle Moment	Right Ankle Power	Right Ankle Power	Right Ankle Power	Right Knee Angles	Right Knee Angles	Right Knee Angles	Right Knee Moment	Right Knee Moment	Right Knee Moment	Right Knee Power	Right Knee Power	Right Knee Power	Right Hip Angles	Right Hip Angles	Right Hip Angles	Right Hip Moment	Right Hip Moment	Right Hip Moment	Right Hip Power	Right Hip Power	Right Hip Power	Left Ankle Angles	Left Ankle Angles	Left Ankle Angles	Left Ankle Moment	Left Ankle Moment	Left Ankle Moment	Left Ankle Power	Left Ankle Power	Left Ankle Power	Left Knee Angles	Left Knee Angles	Left Knee Angles	Left Knee Moment	Left Knee Moment	Left Knee Moment	Left Knee Power	Left Knee Power	Left Knee Power	Left Hip Angles
	EVENT_LABEL	EVENT_LABEL	FRAME_NUMBERS	LINK_MODEL_BASED	LINK_MODEL_BASED	LINK_MODEL_BASED	LINK_MODEL_BASED	LINK_MODEL_BASED	LINK_MODEL_BASED	LINK_MODEL_BASED	LINK_MODEL_BASED	LINK_MODEL_BASED	LINK_MODEL_BASED	LINK_MODEL_BASED	LINK_MODEL_BASED	LINK_MODEL_BASED	LINK_MODEL_BASED	LINK_MODEL_BASED	LINK_MODEL_BASED	LINK_MODEL_BASED	LINK_MODEL_BASED	LINK_MODEL_BASED	LINK_MODEL_BASED	LINK_MODEL_BASED	LINK_MODEL_BASED	LINK_MODEL_BASED	LINK_MODEL_BASED	LINK_MODEL_BASED	LINK_MODEL_BASED	LINK_MODEL_BASED	LINK_MODEL_BASED	LINK_MODEL_BASED	LINK_MODEL_BASED	LINK_MODEL_BASED	LINK_MODEL_BASED	LINK_MODEL_BASED	LINK_MODEL_BASED	LINK_MODEL_BASED	LINK_MODEL_BASED	LINK_MODEL_BASED	LINK_MODEL_BASED	LINK_MODEL_BASED	LINK_MODEL_BASED	LINK_MODEL_BASED	LINK_MODEL_BASED	LINK_MODEL_BASED	LINK_MODEL_BASED	LINK_MODEL_BASED	LINK_MODEL_BASED
	ORIGINAL	ORIGINAL	ORIGINAL	ORIGINAL	ORIGINAL	ORIGINAL	ORIGINAL	ORIGINAL	ORIGINAL	ORIGINAL	ORIGINAL	ORIGINAL	ORIGINAL	ORIGINAL	ORIGINAL	ORIGINAL	ORIGINAL	ORIGINAL	ORIGINAL	ORIGINAL	ORIGINAL	ORIGINAL	ORIGINAL	ORIGINAL	ORIGINAL	ORIGINAL	ORIGINAL	ORIGINAL	ORIGINAL	ORIGINAL	ORIGINAL	ORIGINAL	ORIGINAL	ORIGINAL	ORIGINAL	ORIGINAL	ORIGINAL	ORIGINAL	ORIGINAL	ORIGINAL	ORIGINAL	ORIGINAL	ORIGINAL	ORIGINAL	ORIGINAL	ORIGINAL	ORIGINAL	ORIGINAL	ORIGINAL
ITEM	X	X	X	X	Y	Z	X	Y	Z	X	Y	Z	X	Y	Z	X	Y	Z	X	Y	Z	X	Y	Z	X	Y	Z	X	Y	Z	X	Y	Z	X	Y	Z	X	Y	Z	X	Y	Z	X	Y	Z	X	Y	Z	X
1	0.25000	0.35000	0.00000	17.15525	-1.11865	4.61131							37.77895	9.63748	-16.06545							4.24868	-5.21642	12.27643							-4.93322	6.54905	11.52145							0.60148	-1.26674	-10.98581							15.89756
2			0.01000	17.16381	-0.82309	5.04419							39.56477	9.86340	-15.75286							4.74575	-5.39971	12.08959							-4.86818	6.46728	11.45650							0.50638	-1.23007	-11.00426							15.70313
3			0.02000	17.15006	-0.49358	5.49832	-0.00512	0.00049	0.00079	-0.00027	-0.00017	-0.00074	41.42700	10.10520	-15.47428	-0.07123	-0.01547	0.00243	0.22896	0.00964	0.00007	5.27664	-5.56566	11.97744	-0.00381	-0.01985	-0.01084	0.00366	-0.00502	-0.00137	-4.78831	6.37621	11.38004	-0.00714	-0.00043	0.00098	0.00102	-0.00008	0.00013	0.41310	-1.19642	-11.01748	0.05053	0.01057	0.00028	0.00792	-0.00057	0.00000	15.50530
4			0.03000	17.11118	-0.12619	5.96220	-0.00479	0.00045	0.00090	-0.00042	-0.00019	-0.00088	43.33713	10.37835	-15.24348	-0.07657	-0.01460	0.00485	0.25187	0.00899	-0.00045	5.83653	-5.70148	11.97150	0.03381	-0.01153	-0.01059	-0.03336	-0.00244	0.00080	-4.68496	6.27317	11.28727	-0.00712	-0.00029	0.00119	0.00134	-0.00006	0.00020	0.32711	-1.16790	-11.01785	0.04907	0.01140	0.00063	0.00681	-0.00051	-0.00001	15.31117
5			0.04000	17.05106	0.28300	6.42112	-0.00447	0.00041	0.00098	-0.00049	-0.00020	-0.00095	45.27074	10.69522	-15.05843	-0.08085	-0.01466	0.00644	0.26851	0.00913	-0.00139	6.41827	-5.79847	12.08881	0.06271	-0.00351	-0.00885	-0.06226	-0.00058	0.00257	-4.54979	6.15488	11.17258	-0.00710	-0.00020	0.00130	0.00175	-0.00005	0.00027	0.25365	-1.14565	-10.99505	0.04824	0.01164	0.00082	0.00541	-0.00039	-0.00006	15.13072
6			0.05000	16.98199	0.73411	6.85965	-0.00414	0.00035	0.00101	-0.00042	-0.00020	-0.00095	47.20539	11.06004	-14.90178	-0.08492	-0.01606	0.00674	0.28078	0.01045	-0.00210	7.00992	-5.85295	12.32528	0.08639	0.00114	-0.00520	-0.08429	0.00014	0.00249	-4.37456	6.01780	11.02976	-0.00710	-0.00018	0.00132	0.00226	-0.00005	0.00034	0.19699	-1.13020	-10.93700	0.04757	0.01129	0.00088	0.00376	-0.00024	-0.00012	14.97439
7			0.06000	16.92577	1.21974	7.26444	-0.00379	0.00029	0.00097	-0.00018	-0.00018	-0.00086	49.11934	11.46585	-14.74489	-0.08941	-0.01900	0.00540	0.29012	0.01327	-0.00193	7.59372	-5.86706	12.65282	0.10791	-0.00034	0.00025	-0.10041	-0.00003	-0.00015	-4.15137	5.85965	10.85420	-0.00710	-0.00020	0.00126	0.00286	-0.00006	0.00039	0.15983	-1.12162	-10.83263	0.04663	0.01052	0.00088	0.00199	-0.00010	-0.00020	14.85118
8			0.07000	16.91205	1.72532	7.62659	-0.00342	0.00020	0.00083	0.00020	-0.00013	-0.00069	50.99200	11.89468	-14.55559	-0.09427	-0.02332	0.00223	0.29588	0.01769	-0.00077	8.14739	-5.84754	13.02248	0.12877	-0.00865	0.00698	-0.11035	-0.00029	-0.00439	-3.87358	5.68186	10.64481	-0.00706	-0.00025	0.00117	0.00351	-0.00009	0.00043	0.14286	-1.11958	-10.67387	0.04511	0.00958	0.00089	0.00034	0.00001	-0.00029	14.76653
9			0.08000	16.97289	2.23209	7.94522	-0.00306	0.00008	0.00060	0.00066	-0.00005	-0.00046	52.80555	12.32267	-14.30999	-0.09874	-0.02839	-0.00257	0.29616	0.02316	0.00076	8.64934	-5.80387	13.37554	0.14819	-0.02186	0.01399	-0.11296	0.00010	-0.00783	-3.53769	5.49056	10.40586	-0.00693	-0.00030	0.00106	0.00412	-0.00011	0.00043	0.14386	-1.12336	-10.45981	0.04286	0.00857	0.00097	-0.00087	0.00008	-0.00040	14.72139
10			0.09000	17.13464	2.72048	8.23009	-0.00275	-0.00005	0.00029	0.00112	0.00003	-0.00020	54.54695	12.72830	-14.00318	-0.10225	-0.03330	-0.00821	0.29089	0.02840	0.00186	9.08533	-5.74654	13.65899	0.16361	-0.03627	0.02014	-0.10817	0.00143	-0.00834	-3.14481	5.29555	10.14847	-0.00666	-0.00033	0.00095	0.00459	-0.00012	0.00041	0.15672	-1.13205	-10.20088	0.03956	0.00755	0.00113	-0.00140	0.00013	-0.00053	14.71137
11			0.10000	17.41357	3.17331	8.49818	-0.00250	-0.00018	-0.00007	0.00155	0.00010	0.00005	56.21151	13.09969	-13.64975	-0.10452	-0.03714	-0.01338	0.28208	0.03192	0.00228	9.45348	-5.68502	13.83936	0.17248	-0.04747	0.02437	-0.09825	0.00325	-0.00567	-2.69986	5.10846	9.89106	-0.00620	-0.00033	0.00086	0.00482	-0.00011	0.00036	0.17383	-1.14537	-9.91921	0.03477	0.00654	0.00135	-0.00133	0.00017	-0.00066	14.72887
12			0.11000	17.81573	3.57748	8.76631	-0.00232	-0.00028	-0.00041	0.00195	0.00013	0.00027	57.80491	13.43753	-13.27643	-0.10547	-0.03923	-0.01688	0.27232	0.03278	0.00252	9.76304	-5.62565	13.91030	0.17338	-0.05228	0.02613	-0.08666	0.00472	-0.00163	-2.21013	4.94079	9.65678	-0.00556	-0.00028	0.00078	0.00475	-0.00008	0.00028	0.18938	-1.16395	-9.64195	0.02803	0.00547	0.00157	-0.00094	0.00020	-0.00072	14.76506
13			0.12000	18.33809	3.92548	9.04539	-0.00220	-0.00034	-0.00068	0.00229	0.00013	0.00044	59.34219	13.75397	-12.91222	-0.10536	-0.03941	-0.01788	0.26422	0.03113	0.00306	10.03146	-5.57106	13.89245	0.16613	-0.04993	0.02533	-0.07597	0.00514	0.00146	-1.68459	4.80141	9.46860	-0.00474	-0.00022	0.00070	0.00434	-0.00005	0.00019	0.20165	-1.18834	-9.39271	0.01905	0.00419	0.00172	-0.00057	0.00019	-0.00068	14.81272
14			0.13000	18.97008	4.21672	9.33975	-0.00213	-0.00035	-0.00079	0.00261	0.00009	0.00051	60.84502	14.06703	-12.57892	-0.10479	-0.03773	-0.01582	0.26005	0.02777	0.00363	10.27872	-5.52092	13.82430	0.15145	-0.04035	0.02224	-0.06668	0.00425	0.00238	-1.13398	4.69399	9.34405	-0.00377	-0.00013	0.00060	0.00361	-0.00002	0.00009	0.21391	-1.21785	-9.18611	0.00793	0.00269	0.00174	-0.00028	0.00014	-0.00055	14.86568
15			0.14000	19.69591	4.45725	9.64970	-0.00215	-0.00032	-0.00072	0.00296	0.00006	0.00047	62.33863	14.39381	-12.28514	-0.10472	-0.03469	-0.01063	0.26196	0.02390	0.00327	10.52219	-5.47405	13.74962	0.13054	-0.02400	0.01749	-0.05754	0.00232	0.00152	-0.57200	4.61571	9.29169	-0.00270	-0.00002	0.00049	0.00263	-0.00000	0.00001	0.23426	-1.24999	-9.02801	-0.00494	0.00130	0.00162	0.00029	0.00007	-0.00038	14.91793
16			0.15000	20.49661	4.66058	9.97753	-0.00230	-0.00027	-0.00047	0.00344	0.00003	0.00032	63.84929	14.74543	-12.02578	-0.10597	-0.03095	-0.00265	0.27168	0.02040	0.00103	10.77245	-5.43002	13.70582	0.10452	-0.00120	0.01185	-0.04681	0.00009	0.00017	-0.01638	4.55777	9.31070	-0.00161	0.00011	0.00039	0.00154	0.00001	-0.00004	0.27610	-1.28204	-8.91789	-0.01853	0.00039	0.00139	0.00209	0.00002	-0.00021	14.96303
17			0.16000	21.34971	4.85053	10.33368	-0.00261	-0.00022	-0.00008	0.00410	0.00002	0.00006	65.40382	15.12506	-11.78546	-0.10920	-0.02719	0.00758	0.29111	0.01776	-0.00342	11.03237	-5.39069	13.71716	0.07398	0.02717	0.00595	-0.03352	-0.00119	-0.00050	0.51010	4.50664	9.39444	-0.00065	0.00024	0.00029	0.00057	0.00002	-0.00006	0.35938	-1.31222	-8.85189	-0.03117	0.00005	0.00106	0.00649	0.00000	-0.00009	14.99458
18			0.17000	22.22812	5.06001	10.73950	-0.00311	-0.00019	0.00041	0.00497	0.00002	-0.00036	67.03034	15.52687	-11.54282	-0.11453	-0.02405	0.01930	0.32160	0.01619	-0.00934	11.29971	-5.36195	13.79167	0.03898	0.05944	0.00016	-0.01766	0.00019	-0.00003	0.97995	4.44466	9.53395	-0.00003	0.00034	0.00017	0.00002	0.00005	-0.00005	0.51245	-1.34014	-8.82456	-0.04057	0.00016	0.00062	0.01470	0.00001	-0.00001	15.00916
19			0.18000	23.09976	5.32335	11.22327	-0.00380	-0.00021	0.00092	0.00596	0.00003	-0.00098	68.75923	15.93544	-11.27180	-0.12164	-0.02225	0.03128	0.36368	0.01611	-0.01471	11.57058	-5.35365	13.92081	-0.00054	0.09279	-0.00516	0.00024	0.00608	0.00126	1.36424	4.35082	9.71844	-0.00007	0.00037	0.00001	0.00004	0.00008	-0.00000	0.77404	-1.36743	-8.82829	-0.04367	0.00011	0.00006	0.02589	0.00001	0.00000	15.01077
20			0.19000	23.92700	5.66703	11.81106	-0.00465	-0.00030	0.00133	0.00688	0.00005	-0.00174	70.62221	16.32734	-10.94053	-0.12989	-0.02248	0.04180	0.41669	0.01839	-0.01671	11.84331	-5.37891	14.08313	-0.04357	0.12320	-0.00958	0.01974	0.01757	0.00251	1.63715	4.19997	9.93395	-0.00116	0.00027	-0.00022	0.00045	0.00009	0.00008	1.19248	-1.39666	-8.85259	-0.03698	-0.00091	-0.00067	0.03375	-0.00005	-0.00003	15.01567
21			0.20000	24.66775	6.10119	12.51379	-0.00561	-0.00048	0.00156	0.00741	0.00010	-0.00239	72.65038	16.67501	-10.50824	-0.13875	-0.02518	0.04903	0.47892	0.02454	-0.01319	12.12089	-5.45164	14.24998	-0.08744	0.14552	-0.01274	0.04107	0.03372	0.00285	1.78101	3.96166	10.16164	-0.00374	-0.00005	-0.00055	0.00062	-0.00003	0.00020	1.82118	-1.42815	-8.88350	-0.01789	-0.00411	-0.00157	0.02374	-0.00022	-0.00007	15.05370
22			0.21000	25.27979	6.61295	13.31491	-0.00661	-0.00077	0.00153	0.00721	0.00018	-0.00259	74.86940	16.94987	-9.92426	-0.14806	-0.03045	0.05122	0.54795	0.03696	-0.00412	12.41094	-5.58448	14.39074	-0.12751	0.15311	-0.01451	0.06440	0.05017	0.00184	1.79551	3.59994	10.37783	-0.00815	-0.00065	-0.00104	-0.00031	-0.00050	0.00033	2.71457	-1.45628	-8.90719	0.01379	-0.01062	-0.00253	-0.02536	-0.00040	-0.00007	15.16661
23			0.22000	25.72893	7.16456	14.16262	-0.00751	-0.00113	0.00122	0.00604	0.00027	-0.00209	77.29263	17.12143	-9.13171	-0.15765	-0.03774	0.04702	0.61912	0.05820	0.00742	12.72146	-5.78706	14.47344	-0.15745	0.14011	-0.01487	0.08748	0.05910	-0.00045	1.71258	3.07804	10.55480	-0.01439	-0.00153	-0.00171	-0.00215	-0.00165	0.00037	3.92943	-1.46832	-8.91724	0.05467	-0.02058	-0.00327	-0.13422	0.00013	-0.00004	15.40488
24			0.23000	25.99638	7.70066	14.97242	-0.00815	-0.00152	0.00065	0.00392	0.00035	-0.00100	79.91120	17.15640	-8.08266	-0.16712	-0.04570	0.03603	0.68460	0.08844	0.01544	13.05496	-6.06359	14.46434	-0.17058	0.10366	-0.01405	0.10375	0.05208	-0.00345	1.60795	2.36981	10.66001	-0.02174	-0.00256	-0.00246	-0.00207	-0.00358	0.00012	5.52821	-1.44526	-8.92051	0.09717	-0.03213	-0.00335	-0.30962	0.00275	-0.00008	15.82521
25			0.24000	26.08306	8.16545	15.64207	-0.00839	-0.00186	-0.00008	0.00121	0.00042	0.00010	82.68461	17.02176	-6.76256	-0.17550	-0.05235	0.01899	0.73317	0.12178	0.01334	13.40284	-6.41184	14.32882	-0.16190	0.04564	-0.01251	0.10407	0.02547	-0.00643	1.59729	1.47681	10.65450	-0.02851	-0.00339	-0.00302	0.00489	-0.00568	-0.00058	7.58104	-1.36337	-8.93521	0.12934	-0.04079	-0.00235	-0.52276	0.00813	-0.00018	16.48981
26			0.25000	26.00666	8.52510	16.07715	-0.00812	-0.00207	-0.00086	-0.00146	0.00055	0.00059	85.53590	16.69571	-5.21720	-0.18176	-0.05583	-0.00241	0.75464	0.14588	-0.00226	13.74337	-6.82270	14.03703	-0.13033	-0.02585	-0.01027	0.08336	-0.01499	-0.00836	1.80570	0.44475	10.49470	0.07433	0.15464	0.01922	-0.04636	0.28198	0.00976	10.16047	-1.20020	-8.97643	-0.12565	0.47333	-0.07369	0.62910	-0.15641	-0.01035	17.46585
27			0.26000	25.79341	8.78461	16.21828	-0.00730	-0.00213	-0.00163	-0.00344	0.00079	0.00026	88.36014	16.18778	-3.56459	-0.18579	-0.05537	-0.02595	0.74757	0.14890	-0.02789	14.04584	-7.27955	13.57578	-0.07976	-0.09714	-0.00635	0.04703	-0.05491	-0.00698	2.31251	-0.63138	10.14117	0.03134	0.44550	0.10477	-0.03621	0.78830	0.09105	13.31955	-0.95313	-9.02579	0.70758	0.89665	-0.12782	-4.25584	-0.39167	-0.01627	18.81621
28			0.27000	25.47052	8.98642	16.05461	-0.00596	-0.00205	-0.00237	-0.00427	0.00110	-0.00076	91.05080	15.56139	-1.97444	-0.18881	-0.05168	-0.04888	0.72268	0.12904	-0.05132	14.28299	-7.75695	12.96499	-0.01871	-0.15133	0.00109	0.00945	-0.07804	0.00141	3.11722	-1.62437	9.58445	0.17072	0.55862	0.15839	-0.28115	0.83677	0.18640	17.05270	-0.67344	-9.00383	1.32799	0.70350	-0.06650	-9.19376	-0.32174	0.00505	20.56951
29			0.28000	25.06665	9.18459	15.61550	-0.00423	-0.00186	-0.00315	-0.00381	0.00138	-0.00222	93.53922	14.94367	-0.61314	-0.19191	-0.04642	-0.06855	0.69548	0.09565	-0.05533	14.44908	-8.21880	12.27143	0.04272	-0.17644	0.01350	-0.01805	-0.07717	0.01789	4.16470	-2.42163	8.88970	0.39980	0.49258	0.19952	-0.81184	0.53705	0.25559	21.25046	-0.48399	-8.79606	1.93380	0.68838	-0.07011	-14.54625	-0.23896	0.03593	22.66719
30			0.29000	24.61400	9.41104	14.94918	-0.00226	-0.00163	-0.00399	-0.00231	0.00151	-0.00403	95.82175	14.50279	0.41619	-0.19503	-0.04137	-0.08277	0.67726	0.06133	-0.02808	14.57335	-8.62186	11.60590	0.09586	-0.17114	0.03057	-0.03671	-0.05916	0.03486	5.38937	-2.97737	8.21115	0.62665	0.42782	0.25280	-1.43235	0.29735	0.27209	25.66702	-0.54063	-8.32925	2.52758	0.92867	-0.20419	-19.20257	-0.10179	0.22704	24.92158
31			0.30000	24.14574	9.66012	14.10143	-0.00022	-0.00139	-0.00485	-0.00024	0.00145	-0.00616	97.94998	14.39109	1.10440	-0.19710	-0.03792	-0.09018	0.66843	0.03382	0.02497	14.71168	-8.93205	11.09369	0.13626	-0.14534	0.04995	-0.05516	-0.03915	0.03848	6.72766	-3.32631	7.73562	0.84522	0.40584	0.31561	-2.03121	0.17950	0.18669	29.94278	-0.96149	-7.61750	2.74702	1.06973	-0.33186	-19.33223	0.22186	0.58196	27.04359
32			0.31000	23.69038	9.89988	13.10575	0.00177	-0.00116	-0.00563	0.00192	0.00125	-0.00849	99.98261	14.67732	1.51759	-0.19735	-0.03693	-0.09024	0.65734	0.01418	0.07968	14.91541	-9.14561	10.82141	0.16448	-0.11324	0.06835	-0.07646	-0.02665	0.02292	8.10996	-3.55221	7.59682	1.03823	0.40963	0.37108	-2.46694	0.15232	-0.00658	33.69815	-1.78875	-6.73069	2.76734	1.01595	-0.37133	-16.34258	0.54322	0.86942	28.74900
33			0.32000	23.26753	10.09282	11.98821	0.00356	-0.00092	-0.00611	0.00376	0.00095	-0.01056	101.92921	15.30985	1.74055	-0.19607	-0.03873	-0.08334	0.62788	-0.00041	0.10848	15.19569	-9.29177	10.78789	0.18464	-0.08592	0.08268	-0.09493	-0.02067	-0.00004	9.45675	-3.73651	7.81663	1.18515	0.42397	0.41277	-2.61518	0.18003	-0.22325	36.64211	-2.98674	-5.74045	2.83995	0.84898	-0.34479	-12.51832	0.67507	0.96056	29.86474
34			0.33000	22.88718	10.20834	10.78033	0.00502	-0.00066	-0.00618	0.00506	0.00062	-0.01173	103.73483	16.13742	1.82554	-0.19440	-0.04314	-0.07079	0.57315	-0.01311	0.10048	15.51659	-9.41124	10.89482	0.20045	-0.06779	0.09050	-0.10493	-0.01714	-0.00978	10.68452	-3.92424	8.29017	1.29527	0.44149	0.43333	-2.47751	0.22211	-0.34539	38.63628	-4.43399	-4.71273	2.85036	0.66692	-0.31572	-8.01951	0.61386	0.93083	30.36731
35			0.34000	22.54923	10.22595	9.52846	0.00614	-0.00040	-0.00583	0.00584	0.00031	-0.01161	105.32025	16.97231	1.78487	-0.19323	-0.04931	-0.05509	0.49985	-0.02534	0.06799	15.82841	-9.53737	10.98707	0.21220	-0.05695	0.09079	-0.10862	-0.01371	0.00418	11.71783	-4.13218	8.82374	1.36085	0.46202	0.44318	-2.07863	0.25212	-0.31263	39.71109	-5.91431	-3.74527	2.80744	0.54619	-0.32661	-3.86436	0.48072	0.87230	30.36046
36			0.35000	22.23942	10.13976	8.29600	0.00701	-0.00016	-0.00517	0.00637	0.00009	-0.01021	106.63609	17.65897	1.61357	-0.19264	-0.05587	-0.03872	0.42224	-0.03673	0.03290	16.10759	-9.69036	10.91943	0.21827	-0.04609	0.08445	-0.11416	-0.00892	0.03263	12.50078	-4.37457	9.21138	1.38212	0.47141	0.44006	-1.50830	0.25693	-0.13684	40.04344	-7.15549	-2.98290	2.69062	0.45605	-0.33290	-0.73342	0.31664	0.63022	30.02547
37			0.36000	21.92726	9.96194	7.15356	0.00774	0.00005	-0.00428	0.00699	-0.00002	-0.00789	107.68652	18.12340	1.31116	-0.19187	-0.06154	-0.02306	0.35362	-0.04645	0.00984	16.36606	-9.87226	10.61787	0.21875	-0.02759	0.07366	-0.12726	-0.00331	0.05595	13.00398	-4.66816	9.30860	1.36766	0.45916	0.42342	-0.88216	0.23741	0.10235	39.89021	-7.91488	-2.58255	2.52719	0.36591	-0.29659	1.13303	0.15403	0.21212	29.55757
38			0.37000	21.57365	9.71600	6.15899	0.00834	0.00026	-0.00318	0.00791	-0.00004	-0.00516	108.52361	18.38951	0.89670	-0.18993	-0.06569	-0.00841	0.30239	-0.05373	0.00104	16.63636	-10.06614	10.11106	0.21651	-0.00021	0.06061	-0.14729	-0.00001	0.06057	13.22681	-5.01645	9.07461	1.32649	0.43259	0.39895	-0.29636	0.20425	0.30550	39.49215	-8.05458	-2.66234	2.34962	0.29302	-0.23263	2.02951	0.04008	-0.15109	29.10520
39			0.38000	21.14666	9.42286	5.33937	0.00875	0.00049	-0.00187	0.00900	0.00003	-0.00258	109.22866	18.55645	0.41921	-0.18561	-0.06818	0.00521	0.26933	-0.05719	-0.00020	16.95438	-10.24818	9.51863	0.21526	0.03012	0.04725	-0.17052	0.00016	0.04717	13.19422	-5.39613	8.57533	1.26371	0.39735	0.36972	0.18876	0.16333	0.40746	38.99416	-7.57039	-3.26883	2.16526	0.25569	-0.16715	2.42358	-0.02166	-0.32573	28.73763
40			0.39000	20.63526	9.09113	4.68800	0.00885	0.00074	-0.00042	0.00987	0.00016	-0.00048	109.88623	18.74863	-0.04531	-0.17781	-0.06903	0.01749	0.24793	-0.05538	-0.00317	17.34736	-10.40511	9.00118	0.21659	0.05485	0.03516	-0.19264	0.00190	0.02638	12.94921	-5.76288	7.94739	1.19337	0.35976	0.33958	0.55129	0.12056	0.40068	38.42469	-6.58290	-4.35792	1.95957	0.26688	-0.12086	2.63566	-0.05359	-0.35509	28.45236
41			0.40000	20.05172	8.72171	4.17839	0.00856	0.00097	0.00104	0.01008	0.00035	0.00100	110.55753	19.06347	-0.41783	-0.16603	-0.06834	0.02798	0.22813	-0.04877	-0.01318	17.82531	-10.54202	8.69630	0.21898	0.06821	0.02534	-0.20858	0.00922	0.00867	12.54137	-6.07323	7.33730	1.13181	0.32760	0.30878	0.81002	0.08346	0.31980	37.73452	-5.30516	-5.78576	1.71289	0.30940	-0.09397	2.75037	-0.06743	-0.32140	28.20595
42			0.41000	19.42353	8.32287	3.78597	0.00795	0.00116	0.00237	0.00948	0.00054	0.00185	111.26328	19.53986	-0.65255	-0.15096	-0.06650	0.03672	0.20271	-0.04070	-0.02881	18.37823	-10.67197	8.66953	0.21954	0.06915	0.01758	-0.21421	0.01855	-0.00164	12.01390	-6.30623	6.84609	1.07877	0.30365	0.27846	0.99333	0.05732	0.21597	36.85840	-3.99015	-7.32111	1.45150	0.36172	-0.08594	2.76436	-0.06557	-0.28311	27.94725
43			0.42000	18.78209	7.92103	3.50313	0.00713	0.00130	0.00347	0.00829	0.00066	0.00201	111.98214	20.15398	-0.76295	-0.13426	-0.06420	0.04434	0.17062	-0.03549	-0.04428	18.98089	-10.79943	8.89753	0.21655	0.06074	0.01070	-0.20919	0.02252	-0.00461	11.39618	-6.47108	6.50793	1.03011	0.28796	0.25182	1.12201	0.04494	0.12800	35.76048	-2.87177	-8.68776	1.20552	0.41571	-0.09504	2.66698	-0.05855	-0.24586	27.64101
44			0.43000	18.15354	7.56026	3.34068	0.00628	0.00143	0.00433	0.00686	0.00067	0.00140	112.66283	20.83702	-0.82043	-0.11781	-0.06213	0.05163	0.13572	-0.03582	-0.05357	19.60076	-10.91317	9.28440	0.21049	0.04916	0.00377	-0.19646	0.01919	-0.00224	10.70557	-6.59808	6.30678	0.98269	0.27587	0.23038	1.20746	0.04579	0.06800	34.44778	-2.11613	-9.62910	0.97806	0.45400	-0.10379	2.43736	-0.05671	-0.15101	27.27635
45			0.44000	17.55560	7.29409	3.31689	0.00550	0.00156	0.00502	0.00548	0.00054	0.00010	113.24511	21.50531	-0.92493	-0.10319	-0.06082	0.05894	0.10315	-0.04174	-0.05273	20.20297	-10.99318	9.70228	0.20231	0.04097	-0.00340	-0.17788	0.01283	0.00195	9.95407	-6.72217	6.20858	0.93122	0.26425	0.21281	1.24978	0.05671	0.03044	32.95859	-1.79361	-9.97196	0.77834	0.46257	-0.09958	2.11042	-0.06338	-0.01415	26.86096
46			0.45000	16.99851	7.17319	3.44129	0.00486	0.00173	0.00560	0.00433	0.00026	-0.00169	113.68258	22.08953	-1.16303	-0.09122	-0.06034	0.06601	0.07618	-0.05112	-0.04147	20.75182	-11.02428	10.03747	0.19272	0.04062	-0.01011	-0.15302	0.00681	0.00419	9.15382	-6.86990	6.18662	0.87529	0.25199	0.19662	1.24976	0.07240	0.00553	31.34340	-1.87579	-9.66838	0.61491	0.44368	-0.08385	1.75186	-0.07467	0.09056	26.40884
47			0.46000	16.48621	7.22921	3.70282	0.00437	0.00196	0.00613	0.00344	-0.00017	-0.00362	113.95798	22.55470	-1.57316	-0.08210	-0.06042	0.07218	0.05559	-0.06062	-0.02403	21.21249	-11.00524	10.22425	0.18180	0.04834	-0.01562	-0.12081	0.00031	0.00309	8.32059	-7.05359	6.22889	0.81793	0.23826	0.18162	1.21080	0.08681	-0.01358	29.65354	-2.25421	-8.80396	0.48668	0.40747	-0.06143	1.40859	-0.08544	0.12130	25.93019
48			0.47000	16.01765	7.45859	4.06780	0.00401	0.00226	0.00662	0.00278	-0.00069	-0.00526	114.08620	22.90511	-2.13343	-0.07524	-0.06039	0.07665	0.04025	-0.06671	-0.00741	21.55486	-10.94991	10.25539	0.16943	0.06030	-0.01977	-0.08216	-0.00712	-0.00006	7.47575	-7.27186	6.33262	0.76261	0.22464	0.16893	1.13793	0.09603	-0.02947	27.94190	-2.77390	-7.57558	0.37743	0.36927	-0.03854	1.07463	-0.09440	0.09216	25.42827
49			0.48000	15.58849	7.81907	4.48837	0.00370	0.00261	0.00704	0.00229	-0.00120	-0.00625	114.10225	23.17250	-2.77856	-0.06978	-0.05968	0.07897	0.02848	-0.06724	0.00273	21.75809	-10.88079	10.17074	0.15521	0.07123	-0.02305	-0.04079	-0.01257	-0.00310	6.64445	-7.51430	6.49284	0.71135	0.21471	0.15899	1.03782	0.09976	-0.04134	26.26632	-3.27511	-6.24239	0.28522	0.34491	-0.02234	0.77495	-0.10412	0.05139	24.90368
50			0.49000	15.19378	8.24053	4.91450	0.00335	0.00295	0.00735	0.00187	-0.00149	-0.00635	114.04316	23.39621	-3.43272	-0.06542	-0.05828	0.07926	0.01898	-0.06253	0.00483	21.81425	-10.81925	10.03341	0.13895	0.07835	-0.02567	-0.00270	-0.01314	-0.00452	5.85131	-7.76682	6.69335	0.66755	0.20793	0.15154	0.92266	0.09785	-0.04698	24.68605	-3.63425	-5.05809	0.21724	0.33273	-0.01162	0.54762	-0.11376	0.02091	24.36090
51			0.50000	14.83411	8.63898	5.29918	0.00292	0.00321	0.00750	0.00146	-0.00139	-0.00545	113.93727	23.60972	-4.03268	-0.06180	-0.05625	0.07765	0.01084	-0.05421	0.00079	21.73094	-10.77727	9.90735	0.12149	0.08081	-0.02744	0.02617	-0.00915	-0.00360	5.11636	-8.01445	6.90520	0.63408	0.20369	0.14616	0.80438	0.09062	-0.04480	23.25035	-3.79018	-4.20569	0.18110	0.32671	-0.00429	0.41327	-0.12013	0.00462	23.81336
52			0.51000	14.51878	8.93327	5.60054	0.00240	0.00332	0.00743	0.00104	-0.00084	-0.00372	113.80134	23.83374	-4.53950	-0.05829	-0.05342	0.07422	0.00369	-0.04428	-0.00562	21.53164	-10.75436	9.84220	0.10474	0.07853	-0.02814	0.04302	-0.00343	-0.00059	4.45308	-8.24252	7.09281	0.61375	0.20055	0.14305	0.69205	0.07847	-0.03494	21.98576	-3.74484	-3.76153	0.16652	0.32314	0.00216	0.33788	-0.12115	-0.00071	23.28222
53			0.52000	14.26132	9.06409	5.78734	0.00184	0.00325	0.00714	0.00065	-0.00003	-0.00153	113.64183	24.07253	-4.94457	-0.05485	-0.05007	0.06939	-0.00226	-0.03485	-0.01070	21.25256	-10.73970	9.86594	0.08977	0.07303	-0.02755	0.04882	0.00103	0.00342	3.86936	-8.43858	7.22269	0.60526	0.20058	0.14159	0.58611	0.06385	-0.01873	20.89096	-3.54255	-3.69825	0.15084	0.32775	0.00646	0.27011	-0.12030	0.00182	22.78909
54			0.53000	14.07392	9.00483	5.83921	0.00131	0.00301	0.00662	0.00035	0.00074	0.00067	113.45948	24.31544	-5.26234	-0.05202	-0.04684	0.06385	-0.00693	-0.02712	-0.01261	20.93476	-10.71812	9.98333	0.07684	0.06702	-0.02549	0.04667	0.00299	0.00690	3.36913	-8.59499	7.27088	0.60683	0.20276	0.14047	0.48492	0.04848	0.00154	19.94156	-3.24356	-3.91598	0.12882	0.33935	0.00837	0.20475	-0.12010	0.00561	22.34713
55			0.54000	13.96548	8.76117	5.74310	0.00087	0.00261	0.00591	0.00014	0.00122	0.00249	113.25503	24.54419	-5.51377	-0.05002	-0.04392	0.05771	-0.01048	-0.02104	-0.01131	20.61481	-10.67685	10.17958	0.06625	0.06140	-0.02205	0.04043	0.00280	0.00859	2.95390	-8.71178	7.22654	0.61809	0.20730	0.13914	0.38779	0.03520	0.02266	19.10141	-2.90340	-4.28378	0.10774	0.35541	0.00816	0.15470	-0.12301	0.00670	21.95663
56			0.55000	13.93814	8.36767	5.49605	0.00057	0.00212	0.00502	0.00004	0.00130	0.00360	113.02950	24.73850	-5.71945	-0.04857	-0.04103	0.05089	-0.01320	-0.01628	-0.00759	20.31770	-10.61007	10.42751	0.05831	0.05576	-0.01764	0.03334	0.00143	0.00815	2.62298	-8.79821	7.09268	0.64024	0.21473	0.13773	0.29492	0.02691	0.04123	18.33405	-2.56270	-4.67611	0.09319	0.37622	0.00584	0.12369	-0.13072	0.00452	21.60769
57			0.56000	13.98412	7.88106	5.11025	0.00046	0.00159	0.00406	-0.00001	0.00105	0.00387	112.78174	24.87927	-5.90082	-0.04794	-0.03831	0.04359	-0.01548	-0.01283	-0.00268	20.05458	-10.52061	10.69553	0.05258	0.04981	-0.01284	0.02704	-0.00017	0.00618	2.37392	-8.87066	6.88656	0.67022	0.22368	0.13698	0.20378	0.02521	0.05423	17.61242	-2.24684	-4.99984	0.09127	0.39958	0.00310	0.11390	-0.14024	0.00186	21.28800
58			0.57000	14.08788	7.36549	4.61136	0.00055	0.00110	0.00312	-0.00005	0.00068	0.00348	112.50816	24.95201	-6.07938	-0.04809	-0.03564	0.03591	-0.01763	-0.01070	0.00208	19.82440	-10.41713	10.95329	0.04806	0.04314	-0.00811	0.02192	-0.00140	0.00365	2.20457	-8.94606	6.63938	0.70711	0.23136	0.13684	0.11355	0.02945	0.05943	16.92515	-1.97110	-5.20712	0.08807	0.41886	0.00277	0.10363	-0.14427	0.00102	20.98968
59			0.58000	14.22800	6.87761	4.03684	0.00081	0.00070	0.00229	-0.00011	0.00036	0.00271	112.20221	24.94951	-6.27901	-0.04890	-0.03287	0.02787	-0.01980	-0.01002	0.00556	19.61869	-10.31066	11.17607	0.04434	0.03505	-0.00377	0.01809	-0.00196	0.00143	2.11246	-9.03573	6.38890	0.75112	0.24072	0.13849	0.02474	0.03761	0.05717	16.27445	-1.74432	-5.28988	0.07641	0.43573	0.00544	0.08391	-0.13985	0.00078	20.71171
60			0.59000	14.37858	6.45889	3.43570	0.00118	0.00042	0.00162	-0.00016	0.00016	0.00186	111.85368	24.87223	-6.53098	-0.05068	-0.03024	0.01956	-0.02227	-0.01102	0.00690	19.42736	-10.21076	11.34754	0.04161	0.02542	0.00021	0.01548	-0.00185	-0.00006	2.09273	-9.14257	6.16746	0.80147	0.24919	0.14197	-0.06150	0.04573	0.04947	15.66886	-1.57019	-5.26162	0.06490	0.45007	0.01038	0.06533	-0.12699	-0.00059	20.45765
61			0.60000	14.51277	6.12922	2.86375	0.00159	0.00026	0.00116	-0.00016	0.00007	0.00118	111.44955	24.72921	-6.87152	-0.05429	-0.02854	0.01167	-0.02555	-0.01375	0.00586	19.24283	-10.12313	11.46070	0.04047	0.01539	0.00378	0.01393	-0.00130	-0.00070	2.13750	-9.26057	5.99260	0.85655	0.25586	0.14646	-0.14367	0.05002	0.03939	15.11712	-1.44912	-5.13922	0.05627	0.46145	0.01657	0.05088	-0.10849	-0.00386	20.23204
62			0.61000	14.61048	5.88387	2.37069	0.00201	0.00020	0.00093	-0.00010	0.00003	0.00077	110.98128	24.53826	-7.32763	-0.06038	-0.02859	0.00527	-0.03006	-0.01831	0.00329	19.06273	-10.04974	11.51749	0.04145	0.00713	0.00679	0.01318	-0.00065	-0.00063	2.23618	-9.37793	5.86394	0.91324	0.26286	0.15147	-0.21881	0.04886	0.03066	14.62462	-1.37867	-4.93274	0.04888	0.47334	0.02252	0.03896	-0.08983	-0.00890	20.03801
63			0.62000	14.66289	5.70112	1.98858	0.00241	0.00023	0.00093	0.00000	0.00003	0.00057	110.44959	24.32314	-7.90590	-0.06902	-0.03073	0.00122	-0.03593	-0.02494	0.00086	18.89021	-9.98995	11.52849	0.04511	0.00197	0.00896	0.01298	-0.00018	-0.00023	2.37522	-9.48244	5.76610	0.96505	0.27126	0.15653	-0.28093	0.04258	0.02604	14.19186	-1.35228	-4.64568	0.05031	0.49117	0.02612	0.03485	-0.07635	-0.01421	19.87708
64			0.63000	14.67231	5.55615	1.72912	0.00278	0.00031	0.00112	0.00013	0.00004	0.00045	109.86383	24.10814	-8.59220	-0.07977	-0.03467	-0.00035	-0.04305	-0.03353	-0.00025	18.73195	-9.94178	11.51098	0.05153	0.00013	0.01029	0.01293	-0.00001	0.00011	2.53922	-9.56556	5.67839	1.00844	0.28060	0.16119	-0.32377	0.03275	0.02581	13.81548	-1.35840	-4.28442	0.05453	0.51943	0.02601	0.03248	-0.07106	-0.01727	19.75003
65			0.64000	14.64799	5.43258	1.58813	0.00313	0.00041	0.00145	0.00024	0.00006	0.00029	109.23770	23.91423	-9.35837	-0.09216	-0.03994	0.00004	-0.05137	-0.04340	0.00003	18.59524	-9.90322	11.48560	0.06051	0.00076	0.01109	0.01270	-0.00005	0.00014	2.71323	-9.62420	5.58619	1.04749	0.29049	0.16489	-0.34522	0.02180	0.02794	13.49098	-1.38161	-3.86921	0.05199	0.55644	0.02251	0.02624	-0.07395	-0.01643	19.65838
66			0.65000	14.60200	5.32937	1.55148	0.00347	0.00049	0.00184	0.00030	0.00007	0.00005	108.58565	23.75691	-10.16894	-0.10565	-0.04598	0.00152	-0.06086	-0.05322	0.00096	18.48476	-9.87263	11.47218	0.07105	0.00250	0.01177	0.01206	-0.00011	-0.00018	2.88468	-9.66066	5.48573	1.08172	0.29880	0.16857	-0.34480	0.01222	0.02999	13.21660	-1.40556	-3.43528	0.04977	0.59370	0.01884	0.02067	-0.08268	-0.01362	19.60583
67			0.66000	14.54668	5.26268	1.59934	0.00381	0.00054	0.00222	0.00031	0.00005	-0.00026	107.92156	23.64472	-10.98627	-0.11956	-0.05222	0.00307	-0.07129	-0.06121	0.00166	18.40072	-9.84892	11.48568	0.08227	0.00417	0.01290	0.01125	-0.00007	-0.00080	3.04426	-9.68126	5.38206	1.11334	0.30607	0.17264	-0.32666	0.00606	0.03019	12.99434	-1.41592	-3.02581	0.04752	0.62809	0.01612	0.01530	-0.09445	-0.01031	19.59755
68			0.67000	14.49361	5.25941	1.70762	0.00418	0.00059	0.00253	0.00026	-0.00001	-0.00057	107.25880	23.57998	-11.77283	-0.13284	-0.05808	0.00413	-0.08208	-0.06553	0.00176	18.33865	-9.83103	11.53370	0.09345	0.00562	0.01483	0.01078	0.00005	-0.00172	3.18697	-9.69390	5.28391	1.14203	0.31235	0.17722	-0.29729	0.00390	0.02812	12.82894	-1.40274	-2.68204	0.04732	0.66050	0.01392	0.01054	-0.10551	-0.00686	19.63740
69			0.68000	14.45330	5.34078	1.84861	0.00459	0.00068	0.00280	0.00014	-0.00010	-0.00083	106.61084	23.56155	-12.49223	-0.14376	-0.06275	0.00474	-0.09193	-0.06474	0.00144	18.29090	-9.81728	11.61689	0.10390	0.00662	0.01709	0.01120	0.00021	-0.00287	3.31169	-9.70554	5.19869	1.16166	0.31960	0.18228	-0.26160	0.00490	0.02460	12.72463	-1.36303	-2.43448	0.04995	0.69218	0.01173	0.00605	-0.11113	-0.00361	19.72526
70			0.69000	14.43163	5.50408	1.99601	0.00501	0.00086	0.00308	0.00001	-0.00022	-0.00099	105.98820	23.58457	-13.11763	-0.15067	-0.06550	0.00538	-0.09941	-0.05929	0.00103	18.24876	-9.80469	11.73081	0.11304	0.00650	0.01867	0.01270	0.00028	-0.00397	3.41879	-9.72030	5.12828	1.17726	0.32367	0.18603	-0.22505	0.00740	0.02109	12.68098	-1.30115	-2.29718	0.04422	0.71542	0.00977	0.00110	-0.10630	-0.00114	19.85603
71			0.70000	14.42359	5.71892	2.13411	0.00538	0.00112	0.00341	-0.00004	-0.00035	-0.00108	105.39273	23.63636	-13.64656	-0.15346	-0.06631	0.00643	-0.10382	-0.05206	0.00074	18.20485	-9.78839	11.86779	0.12006	0.00556	0.01905	0.01490	0.00024	-0.00470	3.50879	-9.73937	5.06869	1.18940	0.32662	0.18788	-0.19016	0.00975	0.01879	12.69233	-1.22622	-2.26693	0.02932	0.73262	0.00690	-0.00175	-0.09079	0.00038	20.02130
72			0.71000	14.41439	5.94136	2.26013	0.00561	0.00140	0.00379	0.00004	-0.00041	-0.00110	104.81783	23.69579	-14.10287	-0.15422	-0.06622	0.00802	-0.10574	-0.04612	0.00073	18.15543	-9.76258	12.01845	0.12465	0.00492	0.01855	0.01695	0.00013	-0.00495	3.58271	-9.76143	5.01429	1.19588	0.32690	0.18790	-0.15867	0.01039	0.01787	12.74983	-1.14879	-2.32712	0.01180	0.74140	0.00375	-0.00151	-0.06652	0.00070	20.21206
73			0.72000	14.39039	6.13003	2.37427	0.00567	0.00163	0.00417	0.00023	-0.00036	-0.00103	104.25678	23.73946	-14.51814	-0.15481	-0.06609	0.00983	-0.10569	-0.04243	0.00113	18.10063	-9.72214	12.17212	0.12720	0.00571	0.01793	0.01806	-0.00001	-0.00488	3.64250	-9.78251	4.96061	1.19974	0.32540	0.18725	-0.13284	0.00810	0.01789	12.84304	-1.07886	-2.45203	-0.00139	0.74221	0.00151	0.00025	-0.03777	0.00040	20.41910
74			0.73000	14.34630	6.25659	2.47346	0.00561	0.00177	0.00450	0.00042	-0.00020	-0.00085	103.70785	23.74949	-14.91680	-0.15587	-0.06616	0.01147	-0.10381	-0.04056	0.00193	18.04333	-9.66332	12.31839	0.12838	0.00879	0.01784	0.01806	-0.00035	-0.00473	3.69106	-9.79684	4.90526	1.19896	0.32499	0.18631	-0.11321	0.00237	0.01825	12.95976	-1.02408	-2.61156	-0.00335	0.74095	-0.00084	0.00069	-0.00965	-0.00025	20.63267
75			0.74000	14.28431	6.31139	2.55335	0.00545	0.00184	0.00474	0.00057	-0.00002	-0.00060	103.17327	23.71810	-15.31346	-0.15718	-0.06629	0.01275	-0.10004	-0.03984	0.00296	17.98617	-9.58439	12.45088	0.12843	0.01410	0.01832	0.01732	-0.00114	-0.00464	3.73145	-9.79807	4.84746	1.19415	0.32380	0.18497	-0.09937	-0.00685	0.01835	13.08579	-0.98912	-2.77539	-0.00321	0.73894	-0.00349	0.00067	0.01406	-0.00094	20.84123
76			0.75000	14.21125	6.30346	2.61184	0.00524	0.00183	0.00489	0.00063	0.00012	-0.00034	102.65748	23.64754	-15.71495	-0.15862	-0.06643	0.01369	-0.09449	-0.03970	0.00393	17.93044	-9.48547	12.56891	0.12766	0.02083	0.01922	0.01630	-0.00247	-0.00466	3.76655	-9.78004	4.78852	1.18547	0.32095	0.18246	-0.08953	-0.01894	0.01752	13.20578	-0.97519	-2.91839	-0.00426	0.73626	-0.00708	0.00080	0.03100	-0.00151	21.03210
77			0.76000	14.13552	6.25492	2.65006	0.00506	0.00179	0.00498	0.00062	0.00019	-0.00013	102.16654	23.54691	-16.12137	-0.15997	-0.06651	0.01435	-0.08728	-0.03958	0.00467	17.87704	-9.36921	12.67668	0.12628	0.02743	0.02011	0.01517	-0.00405	-0.00478	3.79832	-9.73784	4.73154	1.17478	0.31921	0.17901	-0.08094	-0.03265	0.01553	13.30508	-0.98041	-3.02405	-0.00566	0.73280	-0.01101	0.00080	0.04046	-0.00151	21.19365
78			0.77000	14.06432	6.19156	2.67105	0.00493	0.00174	0.00502	0.00056	0.00019	0.00001	101.70751	23.42713	-16.52768	-0.16103	-0.06646	0.01481	-0.07860	-0.03895	0.00508	17.82699	-9.24085	12.77925	0.12467	0.03294	0.02081	0.01386	-0.00540	-0.00492	3.82715	-9.66969	4.67996	1.17047	0.31797	0.17402	-0.07043	-0.04582	0.01285	13.37157	-1.00060	-3.08615	-0.01576	0.72849	-0.01569	0.00124	0.04250	-0.00093	21.31724
79			0.78000	14.00209	6.13315	2.67782	0.00487	0.00172	0.00503	0.00048	0.00015	0.00010	101.28763	23.29809	-16.92496	-0.16170	-0.06625	0.01499	-0.06889	-0.03739	0.00516	17.78226	-9.10737	12.87987	0.12329	0.03679	0.02129	0.01225	-0.00614	-0.00499	3.85102	-9.57871	4.63472	1.17187	0.31600	0.16900	-0.05422	-0.05571	0.01076	13.39656	-1.02970	-3.10595	-0.02752	0.72555	-0.02028	0.00010	0.03719	0.00022	21.39907
80			0.79000	13.95004	6.08832	2.67279	0.00488	0.00172	0.00500	0.00041	0.00011	0.00017	100.91282	23.16727	-17.30221	-0.16190	-0.06583	0.01477	-0.05874	-0.03469	0.00488	17.74472	-8.97661	12.97901	0.12232	0.03914	0.02173	0.01035	-0.00616	-0.00495	3.86561	-9.47303	4.59235	1.17165	0.31636	0.16524	-0.03030	-0.06089	0.01055	13.37578	-1.06059	-3.08783	-0.03253	0.72798	-0.02455	-0.00243	0.02528	0.00171	21.44066
81			0.80000	13.90699	6.05521	2.65713	0.00492	0.00172	0.00495	0.00036	0.00007	0.00024	100.58728	23.04106	-17.64788	-0.16150	-0.06514	0.01416	-0.04866	-0.03091	0.00432	17.71586	-8.85600	13.07575	0.12167	0.03953	0.02194	0.00815	-0.00544	-0.00471	3.86602	-9.36360	4.54563	1.16580	0.31679	0.16203	0.00001	-0.06031	0.01268	13.30964	-1.08684	-3.03755	-0.02899	0.73019	-0.02774	-0.00433	0.00860	0.00319	21.44797
82			0.81000	13.86947	6.02680	2.63169	0.00497	0.00172	0.00488	0.00035	0.00006	0.00030	100.31267	22.92387	-17.95294	-0.16049	-0.06417	0.01331	-0.03910	-0.02647	0.00364	17.69694	-8.75150	13.16747	0.12091	0.03790	0.02173	0.00562	-0.00422	-0.00420	3.84845	-9.26143	4.48678	1.15899	0.31457	0.15933	0.03327	-0.05417	0.01677	13.20235	-1.10402	-2.96268	-0.02929	0.72922	-0.02900	-0.00628	-0.00956	0.00421	21.42983
83			0.82000	13.83183	5.99626	2.59825	0.00501	0.00171	0.00482	0.00039	0.00007	0.00036	100.08750	22.81737	-18.21372	-0.15910	-0.06307	0.01242	-0.03042	-0.02195	0.00300	17.68908	-8.66705	13.24987	0.12023	0.03494	0.02113	0.00279	-0.00291	-0.00345	3.81135	-9.17479	4.41027	1.15454	0.31193	0.15656	0.06489	-0.04477	0.02164	13.06093	-1.11016	-2.87223	-0.03595	0.72779	-0.02962	-0.00953	-0.02540	0.00467	21.39630
84			0.83000	13.78740	5.95931	2.55944	0.00503	0.00171	0.00476	0.00048	0.00009	0.00041	99.90773	22.72111	-18.43168	-0.15770	-0.06206	0.01180	-0.02269	-0.01774	0.00249	17.69309	-8.60383	13.31816	0.11980	0.03223	0.02037	-0.00023	-0.00183	-0.00258	3.75676	-9.10786	4.31564	1.15148	0.31128	0.15358	0.08868	-0.03459	0.02555	12.89492	-1.10591	-2.77746	-0.04005	0.72715	-0.03026	-0.01194	-0.03505	0.00451	21.35693
85			0.84000	13.73158	5.91340	2.51642	0.00504	0.00170	0.00472	0.00059	0.00012	0.00047	99.76994	22.63520	-18.60873	-0.15659	-0.06135	0.01170	-0.01561	-0.01373	0.00211	17.70925	-8.56103	13.36983	0.11985	0.03082	0.01956	-0.00316	-0.00103	-0.00176	3.69125	-9.06021	4.20918	1.14851	0.30945	0.15072	0.09865	-0.02519	0.02703	12.71589	-1.09448	-2.69326	-0.04174	0.72374	-0.02988	-0.01300	-0.03590	0.00346	21.31933
86			0.85000	13.66343	5.85695	2.46690	0.00503	0.00170	0.00468	0.00070	0.00014	0.00055	99.67338	22.56119	-18.74360	-0.15548	-0.06079	0.01217	-0.00892	-0.00968	0.00177	17.73638	-8.53615	13.40555	0.12051	0.03083	0.01873	-0.00562	-0.00043	-0.00109	3.62464	-9.02802	4.10185	1.14357	0.30621	0.14795	0.09289	-0.01786	0.02573	12.53522	-1.07974	-2.63540	-0.04498	0.71888	-0.02905	-0.01388	-0.02920	0.00179	21.28731
87			0.86000	13.58386	5.79074	2.40759	0.00499	0.00170	0.00466	0.00080	0.00015	0.00063	99.61776	22.50191	-18.83394	-0.15370	-0.06004	0.01298	-0.00281	-0.00572	0.00138	17.77148	-8.52552	13.42891	0.12155	0.03133	0.01781	-0.00724	0.00004	-0.00062	3.56586	-9.00613	4.00349	1.13743	0.30298	0.14570	0.07536	-0.01308	0.02275	12.36090	-1.06444	-2.61413	-0.05078	0.71286	-0.02743	-0.01500	-0.01920	-0.00000	21.26126
88			0.87000	13.49187	5.71929	2.33938	0.00491	0.00168	0.00462	0.00092	0.00015	0.00067	99.59931	22.45932	-18.88227	-0.15090	-0.05888	0.01378	0.00217	-0.00242	0.00094	17.81036	-8.52533	13.44432	0.12244	0.03107	0.01677	-0.00786	0.00039	-0.00032	3.51991	-8.98981	3.91797	1.13069	0.29960	0.14336	0.05265	-0.01041	0.01942	12.19655	-1.04962	-2.62891	-0.05718	0.70519	-0.02563	-0.01597	-0.01050	-0.00136	21.23951
89			0.88000	13.38349	5.64999	2.26979	0.00479	0.00166	0.00456	0.00105	0.00014	0.00061	99.60963	22.43247	-18.89825	-0.14727	-0.05738	0.01439	0.00562	-0.00030	0.00055	17.84883	-8.53236	13.45439	0.12283	0.02975	0.01566	-0.00764	0.00059	-0.00011	3.48759	-8.97595	3.84416	1.12377	0.29788	0.14091	0.03040	-0.00898	0.01663	12.04193	-1.03490	-2.67015	-0.06353	0.69997	-0.02464	-0.01685	-0.00626	-0.00215	21.21959
90			0.89000	13.25363	5.59079	2.21130	0.00464	0.00163	0.00448	0.00119	0.00011	0.00045	99.63760	22.41737	-18.89661	-0.14345	-0.05585	0.01477	0.00765	0.00049	0.00028	17.88387	-8.54444	13.45916	0.12256	0.02794	0.01463	-0.00688	0.00067	0.00007	3.46726	-8.96358	3.77920	1.11905	0.29627	0.13910	0.01152	-0.00776	0.01454	11.89424	-1.01875	-2.72449	-0.06913	0.69511	-0.02319	-0.01775	-0.00738	-0.00234	21.19863
91			0.90000	13.09943	5.54844	2.17578	0.00449	0.00161	0.00441	0.00131	0.00007	0.00021	99.67332	22.40928	-18.89144	-0.14008	-0.05457	0.01507	0.00873	0.00031	0.00015	17.91363	-8.56004	13.45764	0.12188	0.02631	0.01372	-0.00583	0.00066	0.00023	3.45665	-8.95324	3.72129	1.11478	0.29379	0.13747	-0.00408	-0.00617	0.01278	11.74969	-0.99920	-2.78060	-0.07189	0.68904	-0.02137	-0.01821	-0.01271	-0.00210	21.17368
92			0.91000	12.92202	5.52716	2.16944	0.00437	0.00160	0.00436	0.00141	0.00003	-0.00004	99.71089	22.40497	-18.89171	-0.13752	-0.05368	0.01544	0.00955	-0.00029	0.00009	17.93719	-8.57786	13.44934	0.12116	0.02535	0.01295	-0.00470	0.00062	0.00036	3.45446	-8.94600	3.67006	1.10961	0.29058	0.13560	-0.01761	-0.00426	0.01106	11.60574	-0.97513	-2.83026	-0.07520	0.68316	-0.01995	-0.01902	-0.02018	-0.00167	21.14289
93			0.92000	12.72723	5.52812	2.19050	0.00427	0.00162	0.00434	0.00146	-0.00001	-0.00025	99.74994	22.40384	-18.89914	-0.13556	-0.05305	0.01589	0.01058	-0.00082	0.00001	17.95476	-8.59653	13.43534	0.12058	0.02474	0.01219	-0.00362	0.00055	0.00044	3.45998	-8.94212	3.62579	1.10554	0.28992	0.13421	-0.02986	-0.00270	0.00938	11.46135	-0.94667	-2.86791	-0.08094	0.68246	-0.01929	-0.02052	-0.02827	-0.00118	21.10587
94			0.93000	12.52413	5.54951	2.23208	0.00416	0.00164	0.00435	0.00144	-0.00005	-0.00041	99.79306	22.40701	-18.91087	-0.13365	-0.05244	0.01639	0.01191	-0.00115	-0.00011	17.96690	-8.61476	13.41783	0.12018	0.02407	0.01136	-0.00263	0.00046	0.00045	3.47273	-8.94020	3.58851	1.10560	0.28918	0.13301	-0.04162	-0.00199	0.00773	11.31619	-0.91456	-2.88978	-0.08548	0.68219	-0.01861	-0.02175	-0.03595	-0.00064	21.06276
95			0.94000	12.32200	5.58765	2.28714	0.00405	0.00168	0.00437	0.00136	-0.00009	-0.00051	99.84230	22.41537	-18.92467	-0.13154	-0.05173	0.01690	0.01331	-0.00139	-0.00025	17.97442	-8.63140	13.39901	0.11986	0.02332	0.01050	-0.00171	0.00036	0.00041	3.49259	-8.93829	3.55798	1.10792	0.28733	0.13206	-0.05464	-0.00221	0.00612	11.17024	-0.87964	-2.89484	-0.08470	0.68033	-0.01745	-0.02158	-0.04195	-0.00013	21.01417
96			0.95000	12.12858	5.63784	2.35086	0.00393	0.00171	0.00437	0.00123	-0.00012	-0.00058	99.89766	22.42890	-18.94055	-0.12949	-0.05106	0.01743	0.01455	-0.00162	-0.00039	17.97767	-8.64551	13.38055	0.11960	0.02284	0.00973	-0.00087	0.00026	0.00035	3.52082	-8.93463	3.53431	1.10788	0.28520	0.13161	-0.07158	-0.00310	0.00447	11.02420	-0.84355	-2.88434	-0.08196	0.67947	-0.01614	-0.02075	-0.04471	0.00027	20.96036
97			0.96000	11.95034	5.69565	2.41914	0.00382	0.00173	0.00436	0.00108	-0.00014	-0.00060	99.95809	22.44667	-18.95861	-0.12765	-0.05052	0.01796	0.01546	-0.00177	-0.00050	17.97734	-8.65636	13.36320	0.11928	0.02274	0.00911	-0.00019	0.00014	0.00030	3.56040	-8.92823	3.51792	1.10560	0.28360	0.13196	-0.09484	-0.00400	0.00281	10.87960	-0.80929	-2.86136	-0.08156	0.68232	-0.01498	-0.02032	-0.04301	0.00055	20.90189
98			0.97000	11.79193	5.75820	2.48759	0.00373	0.00174	0.00434	0.00092	-0.00015	-0.00059	100.02235	22.46714	-18.97750	-0.12598	-0.05006	0.01844	0.01587	-0.00180	-0.00057	17.97447	-8.66362	13.34690	0.11879	0.02292	0.00864	0.00024	0.00001	0.00025	3.61513	-8.92001	3.50860	1.10050	0.28117	0.13269	-0.12460	-0.00392	0.00142	10.73796	-0.78056	-2.82917	-0.08157	0.68327	-0.01306	-0.01993	-0.03650	0.00068	20.83912
99			0.98000	11.65513	5.82465	2.55268	0.00367	0.00174	0.00431	0.00077	-0.00017	-0.00056	100.08818	22.48864	-18.99582	-0.12437	-0.04960	0.01884	0.01553	-0.00176	-0.00060	17.97024	-8.66703	13.33125	0.11813	0.02344	0.00832	0.00042	-0.00013	0.00021	3.68807	-8.91305	3.50455	1.09255	0.27909	0.13350	-0.15842	-0.00227	0.00059	10.59867	-0.76025	-2.79130	-0.08092	0.68256	-0.01066	-0.01964	-0.02648	0.00065	20.77122
100			0.99000	11.53769	5.89560	2.61307	0.00365	0.00174	0.00427	0.00066	-0.00018	-0.00053	100.15155	22.51014	-19.01385	-0.12299	-0.04922	0.01915	0.01436	-0.00176	-0.00059	17.96588	-8.66659	13.31666	0.11746	0.02412	0.00813	0.00039	-0.00026	0.00017	3.78041	-8.91102	3.50290	1.08091	0.27825	0.13411	-0.19210	0.00072	0.00042	10.45877	-0.74979	-2.75192	-0.07692	0.68225	-0.00848	-0.01904	-0.01493	0.00052	20.69654
101			1.00000	11.43451	5.97178	2.66901	0.00366	0.00174	0.00424	0.00059	-0.00020	-0.00050	100.20786	22.53073	-19.03276	-0.12227	-0.04911	0.01940	0.01256	-0.00175	-0.00055	17.96235	-8.66267	13.30384	0.11671	0.02500	0.00808	0.00023	-0.00037	0.00013	3.89119	-8.91625	3.50112	1.06938	0.27654	0.13421	-0.22177	0.00424	0.00078	10.31412	-0.74849	-2.71696	-0.07511	0.67928	-0.00610	-0.01945	-0.00411	0.00031	20.61299
102			1.01000	11.34104	6.05333	2.71951	0.00369	0.00174	0.00421	0.00055	-0.00022	-0.00046	100.25499	22.54961	-19.05116	-0.12215	-0.04925	0.01958	0.01046	-0.00154	-0.00050	17.96015	-8.65606	13.29377	0.11578	0.02606	0.00816	0.00005	-0.00043	0.00008	4.01719	-8.92900	3.49736	1.06107	0.27453	0.13390	-0.24395	0.00751	0.00156	10.16119	-0.75358	-2.69259	-0.07637	0.67550	-0.00381	-0.02100	0.00335	0.00012	20.51884
103			1.02000	11.25495	6.13880	2.76232	0.00372	0.00176	0.00418	0.00051	-0.00023	-0.00039	100.29354	22.56610	-19.06522	-0.12233	-0.04947	0.01957	0.00822	-0.00105	-0.00045	17.95941	-8.64800	13.28754	0.11491	0.02678	0.00831	-0.00009	-0.00041	0.00002	4.15291	-8.94848	3.48988	1.05416	0.27199	0.13318	-0.25536	0.01022	0.00262	9.99857	-0.76037	-2.68318	-0.07515	0.67214	-0.00196	-0.02189	0.00529	0.00001	20.41392
104			1.03000	11.17463	6.22456	2.79600	0.00375	0.00177	0.00415	0.00049	-0.00024	-0.00032	100.32409	22.57980	-19.07188	-0.12246	-0.04962	0.01944	0.00577	-0.00040	-0.00039	17.95988	-8.63987	13.28615	0.11436	0.02702	0.00845	-0.00012	-0.00032	-0.00005	4.29172	-8.97360	3.47772	1.04787	0.27146	0.13230	-0.25570	0.01228	0.00333	9.82744	-0.76316	-2.69060	-0.07391	0.66914	-0.00011	-0.02233	0.00140	-0.00000	20.29951
105			1.04000	11.09775	6.30532	2.82053	0.00380	0.00180	0.00414	0.00050	-0.00022	-0.00025	100.34547	22.59043	-19.07055	-0.12260	-0.04974	0.01934	0.00286	0.00023	-0.00031	17.96095	-8.63305	13.28980	0.11461	0.02644	0.00840	-0.00000	-0.00017	-0.00010	4.42859	-9.00235	3.46470	1.04381	0.27248	0.13179	-0.24834	0.01321	0.00240	9.65283	-0.75684	-2.71803	-0.07620	0.66574	0.00238	-0.02295	-0.00616	0.00017	20.17856
106			1.05000	11.02042	6.37542	2.83591	0.00386	0.00183	0.00416	0.00053	-0.00019	-0.00016	100.35431	22.59696	-19.06267	-0.12282	-0.04988	0.01943	-0.00074	0.00074	-0.00017	17.96155	-8.62864	13.29695	0.11572	0.02528	0.00806	0.00033	-0.00002	-0.00011	4.56173	-9.03058	3.46097	1.04137	0.27162	0.13023	-0.23713	0.01231	-0.00087	9.48339	-0.73866	-2.77179	-0.08275	0.66059	0.00397	-0.02354	-0.01411	0.00050	20.05548
107			1.06000	10.93861	6.43081	2.84093	0.00390	0.00186	0.00421	0.00058	-0.00015	-0.00005	100.34631	22.59741	-19.05046	-0.12335	-0.05014	0.01972	-0.00501	0.00117	0.00005	17.95995	-8.62754	13.30463	0.11748	0.02380	0.00749	0.00089	0.00010	-0.00007	4.69141	-9.05348	3.47659	1.04076	0.26928	0.12839	-0.22489	0.00981	-0.00547	9.32870	-0.70905	-2.85580	-0.09019	0.65522	0.00490	-0.02281	-0.02031	0.00086	19.93550
108			1.07000	10.85095	6.47009	2.83238	0.00390	0.00190	0.00427	0.00062	-0.00012	0.00008	100.31850	22.58938	-19.03465	-0.12435	-0.05056	0.02004	-0.00973	0.00168	0.00035	17.95465	-8.63006	13.30899	0.11942	0.02225	0.00685	0.00162	0.00017	0.00001	4.81764	-9.06816	3.51371	1.04105	0.26882	0.12772	-0.21204	0.00656	-0.00939	9.19594	-0.67102	-2.96446	-0.09475	0.65321	0.00595	-0.02019	-0.02417	0.00122	19.82359
109			1.08000	10.76095	6.49522	2.80570	0.00387	0.00192	0.00433	0.00062	-0.00009	0.00025	100.27075	22.57099	-19.01363	-0.12576	-0.05109	0.02018	-0.01440	0.00243	0.00067	17.94469	-8.63592	13.30639	0.12100	0.02079	0.00637	0.00234	0.00017	0.00010	4.93859	-9.07425	3.56401	1.03653	0.27081	0.12726	-0.19776	0.00323	-0.01085	9.08715	-0.62957	-3.08126	-0.08889	0.65807	0.00542	-0.01542	-0.02570	0.00109	19.72288
110			1.09000	10.67646	6.51170	2.75626	0.00385	0.00193	0.00440	0.00057	-0.00009	0.00044	100.20683	22.54204	-18.98384	-0.12741	-0.05160	0.02005	-0.01835	0.00347	0.00093	17.93033	-8.64451	13.29463	0.12187	0.01964	0.00614	0.00288	0.00014	0.00020	5.05199	-9.07336	3.61346	1.03018	0.27189	0.12750	-0.18446	0.00033	-0.00961	8.99954	-0.59047	-3.18450	-0.08095	0.66527	0.00485	-0.01143	-0.02429	0.00078	19.63396
111			1.10000	10.60613	6.52766	2.68079	0.00387	0.00193	0.00446	0.00048	-0.00012	0.00064	100.13328	22.50489	-18.94178	-0.12885	-0.05190	0.01970	-0.02102	0.00460	0.00105	17.91273	-8.65493	13.27382	0.12188	0.01877	0.00611	0.00313	0.00009	0.00028	5.15752	-9.06808	3.65123	1.02166	0.27262	0.12839	-0.17438	-0.00169	-0.00665	8.92720	-0.55937	-3.25684	-0.07572	0.67241	0.00487	-0.00914	-0.01948	0.00047	19.55435
112			1.11000	10.55562	6.55163	2.58026	0.00394	0.00193	0.00451	0.00037	-0.00017	0.00080	100.05680	22.46401	-18.88738	-0.12985	-0.05196	0.01923	-0.02215	0.00545	0.00100	17.89358	-8.66602	13.24610	0.12114	0.01825	0.00623	0.00306	0.00004	0.00034	5.25692	-9.06096	3.67270	1.00934	0.27249	0.12842	-0.16748	-0.00288	-0.00302	8.86228	-0.54051	-3.28849	-0.06955	0.67782	0.00437	-0.00801	-0.01216	0.00008	19.47909
113			1.12000	10.52493	6.58867	2.46107	0.00406	0.00194	0.00454	0.00026	-0.00022	0.00089	99.98238	22.42527	-18.82509	-0.13041	-0.05184	0.01878	-0.02182	0.00570	0.00079	17.87494	-8.67626	13.21494	0.12002	0.01829	0.00650	0.00273	-0.00003	0.00036	5.35177	-9.05356	3.67732	0.99474	0.27143	0.12786	-0.16165	-0.00362	0.00051	8.79534	-0.53559	-3.27566	-0.05955	0.68070	0.00386	-0.00753	-0.00441	-0.00023	19.40173
114			1.13000	10.50909	6.63814	2.33406	0.00421	0.00196	0.00455	0.00020	-0.00026	0.00089	99.91283	22.39470	-18.76220	-0.13061	-0.05166	0.01854	-0.02039	0.00520	0.00048	17.85828	-8.68390	13.18477	0.11895	0.01876	0.00675	0.00232	-0.00010	0.00033	5.44219	-9.04619	3.66668	0.97709	0.26834	0.12713	-0.15405	-0.00425	0.00339	8.71678	-0.54368	-3.21920	-0.04865	0.67756	0.00455	-0.00740	0.00164	-0.00060	19.31556
115			1.14000	10.49942	6.69490	2.21238	0.00435	0.00199	0.00456	0.00019	-0.00027	0.00080	99.84823	22.37619	-18.70771	-0.13071	-0.05159	0.01869	-0.01846	0.00400	0.00015	17.84426	-8.68738	13.15968	0.11841	0.01978	0.00692	0.00196	-0.00019	0.00024	5.52732	-9.03843	3.64475	0.95544	0.26312	0.12537	-0.14321	-0.00488	0.00511	8.61951	-0.56135	-3.12569	-0.03877	0.66900	0.00545	-0.00722	0.00453	-0.00102	19.21545
116			1.15000	10.48608	6.75243	2.10768	0.00446	0.00201	0.00455	0.00023	-0.00025	0.00064	99.78642	22.37062	-18.66914	-0.13097	-0.05174	0.01918	-0.01665	0.00239	-0.00014	17.83295	-8.68588	13.14275	0.11849	0.02100	0.00698	0.00178	-0.00027	0.00013	5.60623	-9.02954	3.61755	0.93220	0.25875	0.12280	-0.12961	-0.00558	0.00529	8.50142	-0.58349	-3.00804	-0.02927	0.66123	0.00564	-0.00642	0.00383	-0.00121	19.09976
117			1.16000	10.46127	6.80573	2.02670	0.00452	0.00203	0.00454	0.00032	-0.00022	0.00046	99.72457	22.37542	-18.64974	-0.13149	-0.05211	0.01983	-0.01543	0.00072	-0.00032	17.82321	-8.67972	13.13451	0.11923	0.02225	0.00704	0.00188	-0.00034	0.00003	5.67846	-9.01865	3.59260	0.91386	0.25741	0.12043	-0.11470	-0.00630	0.00395	8.36592	-0.60410	-2.88433	-0.02405	0.65707	0.00566	-0.00585	-0.00074	-0.00117	18.96994
118			1.17000	10.42064	6.85250	1.97130	0.00454	0.00204	0.00455	0.00043	-0.00018	0.00027	99.65965	22.38608	-18.64890	-0.13213	-0.05255	0.02035	-0.01510	-0.00080	-0.00035	17.81336	-8.67041	13.13297	0.12037	0.02305	0.00715	0.00231	-0.00038	-0.00003	5.74369	-9.00533	3.57686	0.90312	0.25464	0.11769	-0.09870	-0.00691	0.00157	8.22033	-0.61671	-2.77329	-0.02383	0.64984	0.00596	-0.00601	-0.00939	-0.00101	18.82989
119			1.18000	10.36313	6.89316	1.93997	0.00452	0.00205	0.00456	0.00053	-0.00015	0.00011	99.58793	22.39756	-18.66474	-0.13289	-0.05297	0.02065	-0.01569	-0.00209	-0.00022	17.80111	-8.66007	13.13388	0.12155	0.02324	0.00726	0.00296	-0.00038	-0.00003	5.80079	-8.98924	3.57405	0.89721	0.25086	0.11436	-0.08104	-0.00753	-0.00102	8.07461	-0.61565	-2.68885	-0.02401	0.64243	0.00556	-0.00586	-0.02093	-0.00064	18.68609
120			1.19000	10.29113	6.93074	1.92956	0.00446	0.00206	0.00459	0.00059	-0.00014	-0.00004	99.50681	22.40539	-18.69501	-0.13390	-0.05341	0.02069	-0.01680	-0.00310	0.00002	17.78522	-8.65119	13.13166	0.12257	0.02308	0.00741	0.00354	-0.00035	0.00005	5.84825	-8.97007	3.58365	0.89447	0.24780	0.11242	-0.06234	-0.00836	-0.00301	7.93946	-0.59841	-2.63687	-0.02260	0.64267	0.00489	-0.00493	-0.03320	-0.00028	18.54736
121			1.20000	10.21109	6.96992	1.93544	0.00439	0.00207	0.00464	0.00060	-0.00014	-0.00015	99.41703	22.40728	-18.73588	-0.13512	-0.05385	0.02054	-0.01776	-0.00374	0.00026	17.76617	-8.64598	13.12143	0.12354	0.02300	0.00762	0.00378	-0.00029	0.00018	5.88485	-8.94766	3.60101	0.89196	0.24720	0.11229	-0.04437	-0.00940	-0.00397	7.82373	-0.56626	-2.61476	-0.01896	0.65044	0.00451	-0.00343	-0.04351	-0.00005	18.42272
122			1.21000	10.13173	7.01624	1.95321	0.00435	0.00208	0.00468	0.00055	-0.00017	-0.00025	99.32286	22.40397	-18.78248	-0.13633	-0.05421	0.02030	-0.01794	-0.00404	0.00041	17.74560	-8.64563	13.10118	0.12468	0.02291	0.00778	0.00355	-0.00022	0.00032	5.91089	-8.92258	3.61989	0.88783	0.24741	0.11307	-0.03015	-0.01021	-0.00394	7.73196	-0.52414	-2.61447	-0.01116	0.66078	0.00435	-0.00156	-0.04847	0.00009	18.31807
123			1.22000	10.06014	7.07445	1.98002	0.00437	0.00212	0.00474	0.00048	-0.00022	-0.00034	99.22997	22.39832	-18.83096	-0.13742	-0.05449	0.02007	-0.01702	-0.00412	0.00042	17.72615	-8.64979	13.07248	0.12598	0.02253	0.00780	0.00280	-0.00015	0.00042	5.92923	-8.89653	3.63624	0.88166	0.24710	0.11426	-0.02240	-0.01018	-0.00346	7.66396	-0.47974	-2.62739	-0.00410	0.67119	0.00439	-0.00042	-0.04520	0.00017	18.23508
124			1.23000	9.99918	7.14602	2.01493	0.00444	0.00216	0.00479	0.00040	-0.00026	-0.00043	99.14407	22.39395	-18.87916	-0.13830	-0.05469	0.01991	-0.01495	-0.00409	0.00032	17.71083	-8.65682	13.03965	0.12727	0.02160	0.00764	0.00150	-0.00011	0.00043	5.94465	-8.87206	3.64986	0.87296	0.24460	0.11540	-0.02164	-0.00909	-0.00303	7.61533	-0.44175	-2.64813	0.00009	0.67741	0.00490	0.00001	-0.03311	0.00023	18.17064
125			1.24000	9.94717	7.22755	2.05735	0.00455	0.00220	0.00482	0.00035	-0.00028	-0.00050	99.07006	22.39367	-18.92565	-0.13900	-0.05488	0.01982	-0.01195	-0.00396	0.00013	17.70290	-8.66428	13.00791	0.12848	0.02047	0.00741	-0.00029	-0.00008	0.00037	5.96163	-8.85104	3.66206	0.86321	0.24159	0.11552	-0.02552	-0.00752	-0.00276	7.57853	-0.41722	-2.67244	0.00448	0.68032	0.00488	0.00028	-0.01575	0.00022	18.11838
126			1.25000	9.89964	7.31170	2.10606	0.00466	0.00224	0.00484	0.00034	-0.00028	-0.00053	99.01147	22.39933	-18.96870	-0.13960	-0.05513	0.01988	-0.00844	-0.00362	-0.00012	17.70484	-8.66979	12.98277	0.12965	0.01978	0.00727	-0.00229	-0.00009	0.00024	5.98218	-8.83375	3.67364	0.85169	0.23890	0.11518	-0.03035	-0.00637	-0.00257	7.54414	-0.40861	-2.69609	0.01289	0.67985	0.00507	0.00085	0.00116	0.00019	18.07040
127			1.26000	9.85209	7.38971	2.15749	0.00477	0.00227	0.00484	0.00035	-0.00024	-0.00051	98.97059	22.41222	-19.00499	-0.14006	-0.05543	0.02019	-0.00486	-0.00293	-0.00044	17.71731	-8.67122	12.96920	0.13073	0.02009	0.00725	-0.00409	-0.00010	0.00007	6.00592	-8.81797	3.68457	0.84025	0.23672	0.11485	-0.03411	-0.00655	-0.00263	7.50343	-0.41351	-2.71536	0.01975	0.67519	0.00623	0.00160	0.01291	0.00017	18.01906
128			1.27000	9.80188	7.45407	2.20499	0.00485	0.00229	0.00484	0.00040	-0.00019	-0.00043	98.94865	22.43333	-19.02917	-0.14013	-0.05564	0.02070	-0.00161	-0.00181	-0.00082	17.73891	-8.66747	12.97090	0.13166	0.02143	0.00737	-0.00533	-0.00011	-0.00015	6.03223	-8.79945	3.69671	0.82847	0.23432	0.11334	-0.03699	-0.00849	-0.00344	7.45127	-0.42623	-2.72999	0.02347	0.66785	0.00687	0.00237	0.01714	0.00014	17.95866
129			1.28000	9.74753	7.50024	2.24184	0.00489	0.00229	0.00483	0.00046	-0.00012	-0.00030	98.94514	22.46297	-19.03727	-0.13945	-0.05555	0.02125	0.00092	-0.00057	-0.00121	17.76674	-8.65840	12.98933	0.13222	0.02317	0.00757	-0.00578	-0.00012	-0.00037	6.06175	-8.77305	3.71514	0.81892	0.23135	0.11187	-0.04023	-0.01213	-0.00544	7.38799	-0.43957	-2.74277	0.02244	0.66031	0.00771	0.00260	0.01406	0.00016	17.88647
130			1.29000	9.68688	7.52688	2.26512	0.00489	0.00228	0.00480	0.00054	-0.00006	-0.00017	98.95561	22.49941	-19.03069	-0.13804	-0.05512	0.02169	0.00231	0.00031	-0.00146	17.79680	-8.64483	13.02255	0.13227	0.02465	0.00781	-0.00534	-0.00013	-0.00055	6.09608	-8.73380	3.74631	0.80769	0.22831	0.10985	-0.04384	-0.01709	-0.00846	7.31850	-0.44726	-2.75741	0.02393	0.65421	0.00780	0.00291	0.00545	0.00022	17.80270
131			1.30000	9.61712	7.53568	2.27762	0.00485	0.00226	0.00475	0.00062	-0.00000	-0.00009	98.97192	22.53798	-19.01741	-0.13636	-0.05455	0.02193	0.00252	0.00044	-0.00143	17.82430	-8.62810	13.06461	0.13184	0.02564	0.00810	-0.00404	-0.00018	-0.00063	6.13602	-8.67838	3.79473	0.79475	0.22559	0.10759	-0.04634	-0.02252	-0.01181	7.24905	-0.44497	-2.77561	0.03028	0.64946	0.00739	0.00356	-0.00688	0.00026	17.70971
132			1.31000	9.53690	7.53062	2.28560	0.00479	0.00223	0.00469	0.00070	0.00004	-0.00006	98.98544	22.57187	-19.00814	-0.13486	-0.05401	0.02192	0.00193	-0.00018	-0.00110	17.84443	-8.60968	13.10630	0.13104	0.02657	0.00856	-0.00212	-0.00030	-0.00060	6.18009	-8.60663	3.86044	0.78332	0.22206	0.10496	-0.04611	-0.02719	-0.01465	7.18400	-0.43012	-2.79586	0.03476	0.64501	0.00647	0.00376	-0.02119	0.00025	17.61074
133			1.32000	9.44781	7.51675	2.29571	0.00472	0.00219	0.00463	0.00074	0.00007	-0.00009	98.99044	22.59547	-19.01184	-0.13378	-0.05359	0.02167	0.00106	-0.00136	-0.00058	17.85388	-8.59113	13.13828	0.13008	0.02760	0.00918	-0.00003	-0.00048	-0.00044	6.22522	-8.52163	3.94029	0.77125	0.21886	0.10239	-0.04280	-0.03017	-0.01663	7.12542	-0.40213	-2.81433	0.03927	0.64451	0.00485	0.00376	-0.03530	0.00017	17.50976
134			1.33000	9.35348	7.49864	2.31348	0.00467	0.00216	0.00458	0.00075	0.00008	-0.00016	98.98458	22.60661	-19.03400	-0.13303	-0.05326	0.02127	0.00027	-0.00283	-0.00005	17.85174	-8.57386	13.15348	0.12925	0.02884	0.00985	0.00182	-0.00068	-0.00017	6.26880	-8.42939	4.03016	0.76252	0.21513	0.10057	-0.03758	-0.03050	-0.01772	7.07445	-0.36298	-2.82683	0.04172	0.64843	0.00310	0.00346	-0.04685	0.00007	17.41133
135			1.34000	9.25775	7.47982	2.34277	0.00462	0.00214	0.00455	0.00073	0.00009	-0.00025	98.96790	22.60758	-19.07659	-0.13265	-0.05307	0.02089	-0.00032	-0.00436	0.00033	17.83938	-8.55925	13.14909	0.12872	0.02984	0.01031	0.00311	-0.00085	0.00016	6.30879	-8.33809	4.12520	0.75562	0.21085	0.09975	-0.03101	-0.02792	-0.01789	7.03053	-0.31673	-2.83014	0.04648	0.65323	0.00212	0.00340	-0.05397	0.00001	17.31920
136			1.35000	9.16401	7.46280	2.38440	0.00457	0.00213	0.00452	0.00068	0.00008	-0.00034	98.94199	22.60332	-19.13772	-0.13256	-0.05302	0.02062	-0.00084	-0.00567	0.00048	17.81996	-8.54825	13.12591	0.12869	0.03041	0.01045	0.00377	-0.00094	0.00047	6.34333	-8.25600	4.21975	0.74789	0.20688	0.09966	-0.02340	-0.02297	-0.01705	6.99061	-0.26811	-2.82253	0.05159	0.65706	0.00200	0.00363	-0.05629	-0.00003	17.23525
137			1.36000	9.07439	7.44897	2.43594	0.00453	0.00212	0.00450	0.00063	0.00008	-0.00040	98.90854	22.60014	-19.21215	-0.13265	-0.05310	0.02053	-0.00167	-0.00654	0.00038	17.79680	-8.54132	13.08833	0.12917	0.03058	0.01026	0.00400	-0.00091	0.00067	6.37091	-8.18999	4.30793	0.74175	0.20507	0.10014	-0.01556	-0.01662	-0.01520	6.94977	-0.22113	-2.80319	0.05236	0.66257	0.00225	0.00399	-0.05466	-0.00008	17.15851
138			1.37000	8.98949	7.43883	2.49267	0.00447	0.00211	0.00447	0.00059	0.00006	-0.00042	98.86813	22.60430	-19.29240	-0.13294	-0.05334	0.02066	-0.00319	-0.00685	0.00005	17.77222	-8.53861	13.04349	0.12993	0.03043	0.00979	0.00407	-0.00074	0.00071	6.39079	-8.14439	4.38403	0.73749	0.20369	0.10145	-0.00823	-0.00972	-0.01252	6.90305	-0.17909	-2.77151	0.05284	0.66899	0.00327	0.00473	-0.04968	-0.00019	17.08581
139			1.38000	8.90893	7.43311	2.54855	0.00443	0.00210	0.00443	0.00055	0.00004	-0.00039	98.82034	22.62027	-19.37001	-0.13352	-0.05376	0.02096	-0.00551	-0.00648	-0.00043	17.74782	-8.54012	12.99997	0.13074	0.02966	0.00908	0.00417	-0.00044	0.00060	6.40297	-8.11995	4.44370	0.73327	0.20095	0.10307	-0.00203	-0.00338	-0.00921	6.84689	-0.14455	-2.72756	0.05664	0.66994	0.00559	0.00607	-0.04158	-0.00044	17.01370
140			1.39000	8.83279	7.43435	2.59680	0.00439	0.00210	0.00440	0.00052	0.00000	-0.00032	98.76551	22.64853	-19.43631	-0.13438	-0.05434	0.02142	-0.00832	-0.00539	-0.00092	17.72408	-8.54534	12.96530	0.13128	0.02871	0.00831	0.00440	-0.00010	0.00041	6.40820	-8.11382	4.48467	0.72866	0.19912	0.10455	0.00271	0.00143	-0.00587	6.78008	-0.11925	-2.67332	0.06125	0.66835	0.00838	0.00763	-0.03172	-0.00079	16.93906
141			1.40000	8.76217	7.44570	2.63055	0.00439	0.00211	0.00440	0.00049	-0.00005	-0.00020	98.70568	22.68627	-19.48362	-0.13535	-0.05494	0.02183	-0.01117	-0.00367	-0.00134	17.70123	-8.55330	12.94469	0.13118	0.02789	0.00774	0.00474	0.00022	0.00019	6.40795	-8.12097	4.50922	0.72604	0.19884	0.10632	0.00602	0.00447	-0.00339	6.70391	-0.10328	-2.61412	0.06059	0.66736	0.01151	0.00835	-0.02184	-0.00112	16.86042
142			1.41000	8.69866	7.46855	2.64397	0.00441	0.00214	0.00443	0.00046	-0.00010	-0.00005	98.64373	22.72947	-19.50682	-0.13612	-0.05533	0.02203	-0.01367	-0.00166	-0.00160	17.67895	-8.56250	12.94051	0.13031	0.02715	0.00747	0.00516	0.00046	-0.00001	6.40429	-8.13534	4.52424	0.72449	0.19821	0.10758	0.00810	0.00568	-0.00223	6.62195	-0.09508	-2.55792	0.05632	0.66685	0.01404	0.00807	-0.01327	-0.00124	16.77786
143			1.42000	8.64250	7.50139	2.63539	0.00445	0.00218	0.00449	0.00043	-0.00015	0.00009	98.58157	22.77377	-19.50695	-0.13646	-0.05540	0.02189	-0.01554	0.00003	-0.00165	17.65689	-8.57148	12.95184	0.12882	0.02634	0.00752	0.00557	0.00059	-0.00018	6.39904	-8.15093	4.53673	0.72106	0.19647	0.10838	0.00914	0.00506	-0.00198	6.53944	-0.09236	-2.51063	0.05386	0.66494	0.01624	0.00749	-0.00645	-0.00119	16.69331
144			1.43000	8.59183	7.54022	2.60829	0.00450	0.00223	0.00456	0.00042	-0.00017	0.00021	98.51883	22.81478	-19.49227	-0.13662	-0.05530	0.02147	-0.01666	0.00091	-0.00147	17.63446	-8.57893	12.97458	0.12707	0.02557	0.00785	0.00598	0.00060	-0.00030	6.39321	-8.16233	4.54860	0.71752	0.19429	0.10896	0.00900	0.00284	-0.00186	6.46244	-0.09366	-2.47290	0.05264	0.66214	0.01826	0.00652	-0.00080	-0.00108	16.60999
145			1.44000	8.54449	7.57976	2.56845	0.00454	0.00227	0.00462	0.00041	-0.00017	0.00030	98.45458	22.84865	-19.47413	-0.13681	-0.05519	0.02091	-0.01683	0.00089	-0.00112	17.61054	-8.58366	13.00265	0.12550	0.02507	0.00840	0.00638	0.00048	-0.00037	6.38772	-8.16538	4.55822	0.71348	0.19508	0.10927	0.00716	-0.00032	-0.00179	6.39734	-0.09861	-2.44322	0.05244	0.66342	0.01939	0.00517	0.00437	-0.00084	16.53140
146			1.45000	8.49960	7.61483	2.52086	0.00458	0.00231	0.00467	0.00040	-0.00015	0.00036	98.38937	22.87252	-19.46265	-0.13713	-0.05515	0.02030	-0.01590	0.00013	-0.00066	17.58442	-8.58442	13.02974	0.12437	0.02489	0.00904	0.00673	0.00024	-0.00037	6.38436	-8.15836	4.56726	0.71221	0.19463	0.10867	0.00387	-0.00338	-0.00237	6.34929	-0.10672	-2.42434	0.04975	0.66338	0.01962	0.00334	0.00869	-0.00042	16.46030
147			1.46000	8.45766	7.64119	2.46947	0.00461	0.00233	0.00471	0.00038	-0.00011	0.00039	98.32516	22.88510	-19.46536	-0.13755	-0.05517	0.01980	-0.01385	-0.00113	-0.00019	17.55570	-8.58037	13.05086	0.12378	0.02506	0.00963	0.00699	-0.00006	-0.00030	6.38474	-8.14281	4.58110	0.71362	0.19046	0.10770	0.00040	-0.00519	-0.00369	6.32045	-0.11624	-2.42058	0.04757	0.65931	0.01977	0.00166	0.01046	0.00009	16.39783
148			1.47000	8.42015	7.65584	2.41700	0.00462	0.00235	0.00473	0.00033	-0.00006	0.00041	98.26483	22.88657	-19.48623	-0.13800	-0.05524	0.01943	-0.01082	-0.00259	0.00024	17.52463	-8.57126	13.06286	0.12359	0.02546	0.01007	0.00705	-0.00039	-0.00017	6.38879	-8.12296	4.60314	0.71412	0.18749	0.10710	-0.00211	-0.00556	-0.00522	6.30921	-0.12424	-2.43129	0.05099	0.65663	0.01996	0.00039	0.00890	0.00050	16.34356
149			1.48000	8.38925	7.65682	2.36525	0.00462	0.00235	0.00472	0.00027	-0.00000	0.00042	98.21202	22.87865	-19.52535	-0.13835	-0.05531	0.01910	-0.00704	-0.00396	0.00058	17.49236	-8.55771	13.06461	0.12365	0.02567	0.01034	0.00681	-0.00068	-0.00003	6.39550	-8.10281	4.63333	0.71519	0.18465	0.10638	-0.00342	-0.00491	-0.00645	6.31172	-0.12854	-2.45069	0.05315	0.65527	0.01962	-0.00065	0.00526	0.00068	16.29611
150			1.49000	8.36685	7.64335	2.31587	0.00462	0.00234	0.00469	0.00020	0.00005	0.00040	98.17016	22.86407	-19.57976	-0.13833	-0.05525	0.01876	-0.00302	-0.00507	0.00078	17.46060	-8.54123	13.05674	0.12380	0.02570	0.01048	0.00626	-0.00088	0.00011	6.40362	-8.08496	4.66942	0.71558	0.18177	0.10608	-0.00342	-0.00366	-0.00713	6.32323	-0.12904	-2.47155	0.05258	0.65499	0.01936	-0.00124	0.00161	0.00063	16.25345
151			1.50000	8.35271	7.61587	2.27130	0.00460	0.00230	0.00463	0.00014	0.00011	0.00036	98.14021	22.84627	-19.64578	-0.13791	-0.05505	0.01843	0.00046	-0.00592	0.00086	17.43100	-8.52379	13.04159	0.12378	0.02541	0.01047	0.00548	-0.00094	0.00021	6.41148	-8.07127	4.70803	0.71407	0.18018	0.10656	-0.00228	-0.00209	-0.00726	6.33879	-0.12726	-2.48784	0.05637	0.65659	0.01960	-0.00153	-0.00040	0.00045	16.21362
152			1.51000	8.34368	7.57568	2.23505	0.00458	0.00225	0.00455	0.00011	0.00016	0.00029	98.11942	22.82858	-19.72027	-0.13730	-0.05483	0.01813	0.00264	-0.00650	0.00082	17.40470	-8.50755	13.02191	0.12348	0.02520	0.01043	0.00461	-0.00089	0.00027	6.41807	-8.06306	4.74625	0.71458	0.17951	0.10762	-0.00117	-0.00053	-0.00720	6.35439	-0.12546	-2.49744	0.06021	0.65600	0.02084	-0.00154	0.00036	0.00027	16.17495
153			1.52000	8.33457	7.52487	2.20953	0.00457	0.00220	0.00445	0.00012	0.00019	0.00021	98.10259	22.81435	-19.79955	-0.13684	-0.05474	0.01800	0.00318	-0.00671	0.00068	17.38214	-8.49392	13.00074	0.12295	0.02509	0.01029	0.00376	-0.00076	0.00029	6.42409	-8.05931	4.78458	0.71649	0.17929	0.10843	-0.00154	0.00022	-0.00768	6.36808	-0.12623	-2.50282	0.05960	0.65464	0.02198	-0.00134	0.00425	0.00023	16.13581
154			1.53000	8.32007	7.46770	2.19459	0.00456	0.00214	0.00436	0.00017	0.00020	0.00014	98.08494	22.80538	-19.87787	-0.13667	-0.05485	0.01813	0.00231	-0.00641	0.00051	17.36355	-8.48378	12.98062	0.12246	0.02531	0.01004	0.00292	-0.00059	0.00026	6.43198	-8.05536	4.82789	0.71886	0.17839	0.10875	-0.00458	-0.00065	-0.00953	6.38019	-0.13153	-2.51017	0.05539	0.65247	0.02275	-0.00124	0.01085	0.00047	16.09494
155			1.54000	8.29590	7.41120	2.18762	0.00457	0.00209	0.00428	0.00024	0.00019	0.00009	98.06425	22.80102	-19.94836	-0.13680	-0.05510	0.01843	0.00063	-0.00548	0.00036	17.34932	-8.47727	12.96352	0.12213	0.02610	0.00984	0.00210	-0.00041	0.00021	6.44545	-8.04393	4.88493	0.72041	0.17649	0.10861	-0.01086	-0.00359	-0.01341	6.39375	-0.14252	-2.52869	0.05344	0.64903	0.02325	-0.00158	0.01954	0.00114	16.05208
156			1.55000	8.25998	7.36360	2.18424	0.00459	0.00206	0.00423	0.00034	0.00014	0.00007	98.04140	22.79942	-20.00376	-0.13715	-0.05539	0.01871	-0.00121	-0.00398	0.00024	17.33950	-8.47403	12.95122	0.12207	0.02703	0.00978	0.00133	-0.00023	0.00015	6.46874	-8.01632	4.96720	0.72199	0.17560	0.10847	-0.02020	-0.00881	-0.01960	6.41432	-0.15956	-2.56981	0.05365	0.64770	0.02348	-0.00257	0.02974	0.00227	16.00839
157			1.56000	8.21234	7.33087	2.18018	0.00461	0.00206	0.00422	0.00043	0.00009	0.00007	98.01906	22.79815	-20.03889	-0.13749	-0.05558	0.01874	-0.00275	-0.00213	0.00016	17.33402	-8.47318	12.94418	0.12213	0.02775	0.00999	0.00060	-0.00008	0.00008	6.50551	-7.96347	5.08612	0.72278	0.17583	0.10742	-0.03138	-0.01621	-0.02758	6.44897	-0.18243	-2.64451	0.05558	0.64689	0.02268	-0.00431	0.04062	0.00364	15.96707
158			1.57000	8.15437	7.31364	2.17293	0.00464	0.00208	0.00423	0.00051	0.00004	0.00008	97.99963	22.79615	-20.05245	-0.13775	-0.05563	0.01850	-0.00377	-0.00032	0.00007	17.33239	-8.47362	12.94146	0.12234	0.02814	0.01042	-0.00005	0.00000	0.00003	6.55761	-7.87798	5.25027	0.72365	0.17510	0.10487	-0.04258	-0.02496	-0.03613	6.50372	-0.21040	-2.76048	0.06020	0.64226	0.02080	-0.00694	0.05046	0.00485	15.93201
159			1.58000	8.08899	7.30727	2.16216	0.00465	0.00212	0.00428	0.00055	0.00001	0.00010	97.98470	22.79449	-20.04667	-0.13798	-0.05559	0.01817	-0.00416	0.00123	-0.00005	17.33402	-8.47441	12.94067	0.12249	0.02828	0.01089	-0.00067	0.00001	0.00003	6.62449	-7.75605	5.46322	0.72688	0.16905	0.10158	-0.05183	-0.03295	-0.04385	6.58204	-0.24161	-2.92003	0.06122	0.62870	0.01913	-0.00949	0.05640	0.00579	15.90681
160			1.59000	8.02126	7.30554	2.14818	0.00463	0.00216	0.00435	0.00055	-0.00000	0.00011	97.97577	22.79586	-20.02480	-0.13804	-0.05546	0.01789	-0.00395	0.00238	-0.00025	17.33826	-8.47507	12.93864	0.12262	0.02806	0.01119	-0.00119	-0.00003	0.00008	6.70256	-7.59901	5.72019	0.72835	0.16190	0.09789	-0.05625	-0.03915	-0.04922	6.68279	-0.27275	-3.11678	0.06090	0.61529	0.01676	-0.01144	0.05661	0.00594	15.89308
161			1.60000	7.95703	7.30378	2.13230	0.00459	0.00219	0.00441	0.00050	0.00000	0.00012	97.97327	22.80324	-19.99144	-0.13767	-0.05515	0.01778	-0.00344	0.00295	-0.00048	17.34384	-8.47577	12.93188	0.12252	0.02717	0.01106	-0.00153	-0.00011	0.00020	6.78484	-7.41357	6.00788	0.72866	0.15968	0.09509	-0.05369	-0.04411	-0.05177	6.79937	-0.29910	-3.33528	0.06171	0.61301	0.01357	-0.01273	0.05073	0.00508	15.88958
162			1.61000	7.90008	7.30049	2.11779	0.00453	0.00221	0.00448	0.00043	0.00001	0.00009	97.97451	22.81801	-19.95419	-0.13701	-0.05479	0.01795	-0.00299	0.00281	-0.00071	17.34936	-8.47688	12.91681	0.12235	0.02611	0.01054	-0.00170	-0.00020	0.00036	6.86263	-7.21100	6.30715	0.73107	0.15699	0.09322	-0.04376	-0.04587	-0.05118	6.92139	-0.31612	-3.55428	0.06273	0.61510	0.01056	-0.01285	0.03865	0.00378	15.89324
163			1.62000	7.85175	7.29712	2.10871	0.00447	0.00223	0.00454	0.00035	0.00000	0.00005	97.97538	22.84021	-19.92146	-0.13661	-0.05466	0.01860	-0.00274	0.00216	-0.00093	17.35374	-8.47902	12.89113	0.12228	0.02535	0.00961	-0.00177	-0.00028	0.00051	6.92740	-7.00602	6.59714	0.73148	0.15378	0.09186	-0.02694	-0.04388	-0.04744	7.03637	-0.32118	-3.75141	0.07104	0.61932	0.00787	-0.01287	0.02221	0.00241	15.89934
164			1.63000	7.81289	7.29730	2.10605	0.00445	0.00226	0.00459	0.00026	-0.00002	0.00000	97.97382	22.86843	-19.89687	-0.13667	-0.05485	0.01971	-0.00253	0.00150	-0.00113	17.35670	-8.48310	12.85406	0.12260	0.02545	0.00852	-0.00186	-0.00032	0.00061	6.97228	-6.81503	6.85934	0.73040	0.15102	0.09112	-0.00538	-0.03846	-0.04146	7.13098	-0.31397	-3.90787	0.08197	0.62323	0.00611	-0.01113	0.00435	0.00141	15.90200
165			1.64000	7.78426	7.30581	2.10690	0.00446	0.00228	0.00464	0.00019	-0.00006	-0.00002	97.97114	22.90088	-19.87786	-0.13692	-0.05520	0.02106	-0.00220	0.00121	-0.00131	17.35872	-8.48970	12.80715	0.12349	0.02613	0.00739	-0.00198	-0.00033	0.00064	6.99362	-6.65304	7.08270	0.73337	0.15060	0.09142	0.01785	-0.03070	-0.03477	7.19333	-0.29647	-4.01391	0.08598	0.62920	0.00549	-0.00632	-0.01147	0.00080	15.89490
166			1.65000	7.76505	7.32723	2.10723	0.00449	0.00231	0.00468	0.00013	-0.00012	-0.00002	97.97006	22.93538	-19.85915	-0.13701	-0.05549	0.02236	-0.00173	0.00137	-0.00144	17.36026	-8.49881	12.75393	0.12497	0.02712	0.00640	-0.00211	-0.00029	0.00060	6.99169	-6.53014	7.26619	0.73974	0.15275	0.09265	0.03944	-0.02162	-0.02863	7.21604	-0.27228	-4.07171	0.08386	0.63606	0.00611	-0.00037	-0.02214	0.00045	15.87295
167			1.66000	7.75230	7.36435	2.10447	0.00453	0.00235	0.00470	0.00010	-0.00018	-0.00001	97.97282	22.96987	-19.83645	-0.13673	-0.05559	0.02340	-0.00116	0.00180	-0.00150	17.36217	-8.50987	12.69977	0.12674	0.02811	0.00569	-0.00226	-0.00022	0.00052	6.97062	-6.44891	7.41664	0.74419	0.15452	0.09406	0.05602	-0.01240	-0.02375	7.19882	-0.24630	-4.09273	0.08242	0.63554	0.00842	0.00489	-0.02507	0.00020	15.83464
168			1.67000	7.74211	7.41649	2.09825	0.00457	0.00238	0.00473	0.00009	-0.00024	-0.00000	97.98021	23.00315	-19.80817	-0.13617	-0.05551	0.02406	-0.00061	0.00231	-0.00151	17.36544	-8.52145	12.65083	0.12847	0.02847	0.00522	-0.00248	-0.00012	0.00041	6.93670	-6.40370	7.54399	0.74953	0.15412	0.09489	0.06606	-0.00494	-0.02031	7.14815	-0.22405	-4.09283	0.07696	0.62574	0.01177	0.00832	-0.01976	-0.00000	15.78233
169			1.68000	7.73142	7.47903	2.08875	0.00459	0.00241	0.00474	0.00011	-0.00027	0.00001	97.99199	23.03444	-19.77428	-0.13528	-0.05524	0.02424	-0.00014	0.00271	-0.00147	17.37121	-8.53190	12.61169	0.12985	0.02824	0.00508	-0.00281	-0.00006	0.00030	6.89650	-6.38284	7.65720	0.75476	0.15427	0.09566	0.06910	-0.00054	-0.01830	7.07488	-0.21041	-4.08805	0.06860	0.61537	0.01522	0.00935	-0.00849	0.00000	15.72114
170			1.69000	7.71834	7.54532	2.07768	0.00459	0.00243	0.00474	0.00013	-0.00028	0.00001	98.00681	23.06412	-19.73713	-0.13427	-0.05486	0.02408	0.00011	0.00284	-0.00141	17.38050	-8.53936	12.58505	0.13082	0.02753	0.00518	-0.00320	-0.00005	0.00019	6.85612	-6.37335	7.76253	0.75810	0.15396	0.09619	0.06565	0.00099	-0.01720	6.99191	-0.20834	-4.09118	0.06029	0.60680	0.01806	0.00858	0.00524	0.00031	15.65766
171			1.70000	7.70206	7.60903	2.06732	0.00457	0.00244	0.00473	0.00015	-0.00026	-0.00000	98.02192	23.09256	-19.70037	-0.13322	-0.05444	0.02370	0.00002	0.00255	-0.00131	17.39327	-8.54210	12.57127	0.13110	0.02659	0.00541	-0.00343	-0.00013	0.00007	6.82009	-6.36571	7.86274	0.76172	0.15395	0.09691	0.05810	0.00078	-0.01636	6.91180	-0.21785	-4.10891	0.05317	0.60148	0.02049	0.00688	0.01729	0.00081	15.59890
172			1.71000	7.68289	7.66596	2.06150	0.00452	0.00245	0.00473	0.00016	-0.00022	-0.00004	98.03336	23.11957	-19.66978	-0.13245	-0.05414	0.02338	-0.00049	0.00179	-0.00118	17.40802	-8.53873	12.56868	0.13092	0.02611	0.00572	-0.00326	-0.00027	-0.00004	6.79022	-6.35614	7.95650	0.76416	0.15506	0.09775	0.04963	0.00008	-0.01512	6.84380	-0.23561	-4.14013	0.04834	0.60014	0.02233	0.00510	0.02416	0.00122	15.55072
173			1.72000	7.66222	7.71418	2.06376	0.00447	0.00245	0.00474	0.00015	-0.00018	-0.00010	98.03709	23.14471	-19.65086	-0.13210	-0.05404	0.02329	-0.00143	0.00069	-0.00103	17.42226	-8.52855	12.57452	0.13054	0.02664	0.00612	-0.00255	-0.00048	-0.00013	6.76528	-6.34530	8.03984	0.76466	0.15692	0.09874	0.04304	-0.00031	-0.01311	6.79122	-0.25620	-4.17663	0.04641	0.60138	0.02382	0.00376	0.02420	0.00129	15.51583
174			1.73000	7.64221	7.75394	2.07494	0.00444	0.00244	0.00475	0.00013	-0.00015	-0.00016	98.03022	23.16764	-19.64625	-0.13205	-0.05409	0.02340	-0.00262	-0.00052	-0.00085	17.43302	-8.51172	12.58619	0.12997	0.02775	0.00649	-0.00142	-0.00071	-0.00021	6.74250	-6.33596	8.10828	0.76366	0.15778	0.09959	0.03905	-0.00005	-0.01038	6.75137	-0.27405	-4.20739	0.04395	0.60262	0.02504	0.00280	0.01836	0.00095	15.49260
175			1.74000	7.62477	7.78765	2.09407	0.00443	0.00243	0.00475	0.00010	-0.00012	-0.00021	98.01215	23.18722	-19.65640	-0.13233	-0.05433	0.02367	-0.00381	-0.00159	-0.00061	17.43869	-8.48948	12.60114	0.12923	0.02920	0.00680	-0.00010	-0.00094	-0.00026	6.71984	-6.33088	8.15912	0.76100	0.15639	0.09983	0.03659	0.00077	-0.00725	6.71834	-0.28578	-4.22375	0.04173	0.60097	0.02595	0.00242	0.00965	0.00028	15.47683
176			1.75000	7.61144	7.81861	2.11710	0.00444	0.00241	0.00474	0.00006	-0.00012	-0.00021	97.98472	23.20157	-19.67800	-0.13281	-0.05468	0.02403	-0.00476	-0.00226	-0.00033	17.43840	-8.46356	12.61685	0.12844	0.03090	0.00706	0.00115	-0.00114	-0.00028	6.69665	-6.33183	8.19213	0.75850	0.15488	0.10008	0.03417	0.00189	-0.00422	6.68509	-0.29086	-4.22198	0.03757	0.59834	0.02703	0.00236	0.00117	-0.00050	15.46243
177			1.76000	7.60291	7.84940	2.13807	0.00448	0.00240	0.00472	0.00003	-0.00012	-0.00017	97.95193	23.20921	-19.70503	-0.13322	-0.05498	0.02435	-0.00535	-0.00238	-0.00003	17.43288	-8.43580	12.63155	0.12774	0.03261	0.00730	0.00216	-0.00128	-0.00027	6.67372	-6.33910	8.20907	0.75227	0.15507	0.10001	0.03044	0.00281	-0.00173	6.64633	-0.29046	-4.20299	0.03467	0.59787	0.02758	0.00259	-0.00569	-0.00118	15.44429
178			1.77000	7.59835	7.88041	2.15156	0.00453	0.00240	0.00471	0.00002	-0.00012	-0.00010	97.91769	23.20973	-19.73133	-0.13338	-0.05511	0.02453	-0.00572	-0.00207	0.00026	17.42306	-8.40800	12.64436	0.12711	0.03395	0.00748	0.00296	-0.00132	-0.00025	6.65273	-6.35013	8.21439	0.74391	0.15336	0.09942	0.02482	0.00278	-0.00034	6.59912	-0.28569	-4.17214	0.03271	0.59599	0.02785	0.00293	-0.01079	-0.00152	15.41834
179			1.78000	7.59501	7.90932	2.15477	0.00457	0.00240	0.00470	0.00004	-0.00011	-0.00001	97.88377	23.20333	-19.75328	-0.13327	-0.05504	0.02456	-0.00608	-0.00156	0.00049	17.40952	-8.38199	12.65462	0.12654	0.03501	0.00763	0.00367	-0.00124	-0.00021	6.63619	-6.35929	8.21539	0.73646	0.15114	0.09911	0.01700	0.00129	-0.00052	6.54353	-0.27702	-4.13856	0.03088	0.59380	0.02856	0.00312	-0.01405	-0.00142	15.38193
180			1.79000	7.58949	7.93206	2.14766	0.00459	0.00240	0.00468	0.00008	-0.00008	0.00007	97.85033	23.19132	-19.76968	-0.13308	-0.05488	0.02436	-0.00651	-0.00102	0.00064	17.39246	-8.35976	12.66248	0.12593	0.03574	0.00781	0.00441	-0.00104	-0.00017	6.62706	-6.35916	8.22149	0.72933	0.14846	0.09838	0.00759	-0.00170	-0.00231	6.48292	-0.26524	-4.11259	0.03070	0.59065	0.02906	0.00323	-0.01477	-0.00084	15.33489
181			1.80000	7.57915	7.94416	2.13152	0.00460	0.00240	0.00466	0.00013	-0.00003	0.00015	97.81694	23.17619	-19.78071	-0.13281	-0.05464	0.02388	-0.00696	-0.00062	0.00067	17.37147	-8.34268	12.66868	0.12505	0.03593	0.00803	0.00519	-0.00074	-0.00014	6.62707	-6.34313	8.24078	0.72292	0.14623	0.09715	-0.00083	-0.00571	-0.00515	6.42277	-0.25232	-4.10225	0.03080	0.58810	0.02898	0.00309	-0.01298	-0.00000	15.28019
182			1.81000	7.56203	7.94239	2.10881	0.00458	0.00239	0.00463	0.00020	0.00003	0.00020	97.78288	23.16109	-19.78841	-0.13242	-0.05430	0.02317	-0.00738	-0.00053	0.00059	17.34657	-8.33133	12.67404	0.12379	0.03534	0.00821	0.00591	-0.00043	-0.00010	6.63450	-6.30771	8.27697	0.71751	0.14412	0.09532	-0.00478	-0.01008	-0.00824	6.36777	-0.24012	-4.10972	0.03036	0.58570	0.02819	0.00272	-0.01027	0.00078	15.22344
183			1.82000	7.53662	7.92539	2.08301	0.00453	0.00237	0.00460	0.00026	0.00009	0.00023	97.74666	23.14862	-19.79699	-0.13206	-0.05397	0.02236	-0.00775	-0.00087	0.00047	17.31820	-8.32518	12.67843	0.12223	0.03405	0.00827	0.00643	-0.00018	-0.00006	6.64454	-6.25210	8.33047	0.71139	0.14138	0.09309	-0.00232	-0.01426	-0.01119	6.32013	-0.22885	-4.13144	0.03390	0.58457	0.02672	0.00261	-0.00869	0.00126	15.17055
184			1.83000	7.50287	7.89389	2.05804	0.00445	0.00235	0.00457	0.00031	0.00014	0.00022	97.70641	23.13993	-19.81187	-0.13189	-0.05374	0.02162	-0.00807	-0.00166	0.00035	17.28719	-8.32315	12.68050	0.12060	0.03261	0.00827	0.00669	-0.00002	-0.00000	6.65172	-6.17695	8.40108	0.70644	0.13816	0.09152	0.00613	-0.01802	-0.01411	6.27963	-0.21725	-4.16142	0.03794	0.58614	0.02538	0.00253	-0.00899	0.00146	15.12588
185			1.84000	7.46287	7.85077	2.03746	0.00435	0.00232	0.00454	0.00033	0.00018	0.00018	97.66050	23.13503	-19.83789	-0.13191	-0.05365	0.02106	-0.00831	-0.00277	0.00028	17.25461	-8.32443	12.67850	0.11887	0.03138	0.00819	0.00665	0.00006	0.00008	6.65166	-6.08316	8.48956	0.70171	0.13676	0.09004	0.01871	-0.02175	-0.01715	6.24391	-0.20417	-4.19484	0.04331	0.59238	0.02340	0.00264	-0.01003	0.00146	15.09121
186			1.85000	7.42034	7.80056	2.02396	0.00425	0.00230	0.00451	0.00032	0.00020	0.00012	97.60831	23.13296	-19.87792	-0.13222	-0.05375	0.02076	-0.00846	-0.00401	0.00025	17.22169	-8.32825	12.67080	0.11737	0.03062	0.00803	0.00635	0.00008	0.00017	6.64195	-5.97067	8.59793	0.69573	0.13632	0.08874	0.03275	-0.02569	-0.02051	6.20992	-0.19016	-4.23053	0.05137	0.59929	0.02141	0.00306	-0.00987	0.00146	15.06594
187			1.86000	7.37943	7.74858	2.01907	0.00415	0.00228	0.00448	0.00028	0.00020	0.00006	97.55019	23.13240	-19.93197	-0.13280	-0.05403	0.02069	-0.00860	-0.00511	0.00028	17.18937	-8.33441	12.65643	0.11623	0.03026	0.00783	0.00591	0.00008	0.00026	6.62253	-5.83800	8.72900	0.68891	0.13354	0.08763	0.04550	-0.02954	-0.02426	6.17591	-0.17695	-4.27046	0.05866	0.60264	0.01987	0.00343	-0.00690	0.00157	15.04813
188			1.87000	7.34392	7.70073	2.02240	0.00409	0.00226	0.00446	0.00022	0.00017	-0.00000	97.48734	23.13184	-19.99701	-0.13372	-0.05451	0.02082	-0.00877	-0.00581	0.00033	17.15824	-8.34249	12.63525	0.11551	0.03039	0.00765	0.00546	0.00007	0.00034	6.59538	-5.68233	8.88536	0.68272	0.12805	0.08594	0.05492	-0.03309	-0.02800	6.14321	-0.16736	-4.31922	0.06212	0.60318	0.01782	0.00326	-0.00053	0.00173	15.03659
189			1.88000	7.31740	7.66317	2.03077	0.00408	0.00226	0.00445	0.00014	0.00012	-0.00003	97.42232	23.13043	-20.06626	-0.13491	-0.05512	0.02109	-0.00901	-0.00586	0.00037	17.12824	-8.35193	12.60848	0.11524	0.03075	0.00745	0.00511	0.00005	0.00039	6.56373	-5.50099	9.06753	0.67975	0.12477	0.08400	0.06018	-0.03729	-0.03134	6.11619	-0.16400	-4.38124	0.06337	0.60478	0.01526	0.00239	0.00816	0.00185	15.03130
190			1.89000	7.30202	7.64075	2.03908	0.00411	0.00226	0.00444	0.00007	0.00006	-0.00004	97.35814	23.12774	-20.13114	-0.13587	-0.05559	0.02126	-0.00933	-0.00523	0.00039	17.09917	-8.36170	12.57803	0.11511	0.03080	0.00728	0.00484	-0.00001	0.00041	6.53093	-5.29327	9.27277	0.67803	0.12163	0.08204	0.06120	-0.04123	-0.03394	6.10033	-0.16791	-4.45912	0.06593	0.60402	0.01286	0.00098	0.01703	0.00191	15.03346
191			1.90000	7.29656	7.63509	2.04369	0.00419	0.00227	0.00444	0.00002	-0.00001	-0.00002	97.29681	23.12347	-20.18546	-0.13646	-0.05581	0.02123	-0.00982	-0.00422	0.00042	17.07092	-8.37057	12.54570	0.11487	0.03014	0.00710	0.00467	-0.00011	0.00041	6.49970	-5.06114	9.49624	0.67405	0.11735	0.08055	0.05847	-0.04395	-0.03579	6.09971	-0.17803	-4.55381	0.07419	0.60081	0.01111	-0.00094	0.02404	0.00195	15.04379
192			1.91000	7.29605	7.64473	2.04465	0.00427	0.00228	0.00444	0.00001	-0.00006	-0.00002	97.23771	23.11649	-20.22777	-0.13666	-0.05579	0.02103	-0.01056	-0.00322	0.00048	17.04295	-8.37752	12.51219	0.11455	0.02914	0.00697	0.00464	-0.00021	0.00041	6.47192	-4.80925	9.73188	0.66879	0.11283	0.07919	0.05334	-0.04532	-0.03670	6.11554	-0.19206	-4.66446	0.08262	0.59782	0.00925	-0.00324	0.02818	0.00187	15.06125
193			1.92000	7.29398	7.66667	2.04540	0.00434	0.00230	0.00445	0.00004	-0.00010	-0.00005	97.17889	23.10574	-20.26030	-0.13675	-0.05567	0.02084	-0.01147	-0.00249	0.00059	17.01466	-8.38228	12.47803	0.11410	0.02822	0.00681	0.00476	-0.00032	0.00040	6.44828	-4.54402	9.97375	0.66525	0.10976	0.07808	0.04753	-0.04592	-0.03686	6.14545	-0.20711	-4.78940	0.08863	0.59586	0.00744	-0.00522	0.02958	0.00168	15.08310
194			1.93000	7.28442	7.69751	2.05085	0.00440	0.00232	0.00448	0.00011	-0.00013	-0.00011	97.11813	23.09070	-20.28751	-0.13688	-0.05553	0.02078	-0.01231	-0.00220	0.00070	16.98523	-8.38456	12.44391	0.11373	0.02814	0.00671	0.00504	-0.00044	0.00037	6.42844	-4.27210	10.21704	0.66240	0.10724	0.07722	0.04190	-0.04563	-0.03656	6.18398	-0.22084	-4.92834	0.09491	0.59371	0.00595	-0.00646	0.02936	0.00151	15.10505
195			1.94000	7.26336	7.73391	2.06564	0.00443	0.00236	0.00452	0.00019	-0.00014	-0.00020	97.05457	23.07318	-20.31454	-0.13716	-0.05546	0.02095	-0.01267	-0.00238	0.00073	16.95432	-8.38360	12.41234	0.11343	0.02912	0.00666	0.00537	-0.00058	0.00030	6.41197	-3.99878	10.45960	0.66001	0.10583	0.07658	0.03624	-0.04500	-0.03629	6.22454	-0.23209	-5.08471	0.10069	0.59029	0.00497	-0.00675	0.02958	0.00145	15.12219
196			1.95000	7.22946	7.77276	2.09274	0.00443	0.00239	0.00457	0.00027	-0.00014	-0.00030	96.98939	23.05685	-20.34596	-0.13753	-0.05547	0.02128	-0.01219	-0.00293	0.00066	16.92269	-8.37769	12.38725	0.11308	0.03074	0.00665	0.00566	-0.00079	0.00019	6.39943	-3.72729	10.70348	0.65606	0.10392	0.07533	0.02980	-0.04364	-0.03613	6.26220	-0.24171	-5.26632	0.10591	0.58228	0.00414	-0.00638	0.03185	0.00141	15.13063
197			1.96000	7.18408	7.81221	2.13296	0.00441	0.00242	0.00462	0.00033	-0.00014	-0.00041	96.92552	23.04518	-20.38463	-0.13791	-0.05553	0.02172	-0.01082	-0.00370	0.00050	16.89112	-8.36506	12.37209	0.11291	0.03252	0.00668	0.00588	-0.00104	0.00005	6.39200	-3.45926	10.95317	0.64982	0.10194	0.07416	0.02311	-0.04192	-0.03647	6.29528	-0.25173	-5.48009	0.11085	0.57201	0.00378	-0.00574	0.03558	0.00150	15.12799
198			1.97000	7.13059	7.85213	2.18502	0.00437	0.00244	0.00465	0.00036	-0.00014	-0.00049	96.86589	23.03983	-20.43172	-0.13816	-0.05559	0.02217	-0.00886	-0.00452	0.00031	16.86027	-8.34496	12.36821	0.11303	0.03432	0.00684	0.00608	-0.00132	-0.00010	6.38934	-3.19625	11.21195	0.64618	0.10042	0.07344	0.01841	-0.04001	-0.03717	6.32362	-0.26267	-5.72615	0.10940	0.56364	0.00360	-0.00474	0.03836	0.00160	15.11393
199			1.98000	7.07309	7.89299	2.24601	0.00431	0.00246	0.00469	0.00037	-0.00014	-0.00055	96.81187	23.04055	-20.48715	-0.13824	-0.05561	0.02259	-0.00676	-0.00526	0.00013	16.82990	-8.31801	12.37486	0.11342	0.03618	0.00710	0.00630	-0.00159	-0.00024	6.38870	-2.94098	11.47958	0.64261	0.09785	0.07288	0.01769	-0.03719	-0.03762	6.34727	-0.27303	-5.99571	0.10989	0.55485	0.00368	-0.00391	0.03802	0.00174	15.08988
200			1.99000	7.01565	7.93432	2.31166	0.00425	0.00248	0.00472	0.00035	-0.00014	-0.00057	96.76370	23.04623	-20.54958	-0.13817	-0.05561	0.02298	-0.00482	-0.00578	-0.00001	16.79985	-8.28586	12.39025	0.11389	0.03793	0.00738	0.00640	-0.00177	-0.00035	6.38554	-2.69764	11.75199	0.63815	0.09659	0.07239	0.02203	-0.03428	-0.03738	6.36702	-0.28092	-6.27229	0.11527	0.54750	0.00376	-0.00333	0.03446	0.00176	15.06022
201			2.00000	6.96184	7.97404	2.37646	0.00420	0.00251	0.00473	0.00031	-0.00013	-0.00054	96.72160	23.05520	-20.61556	-0.13791	-0.05556	0.02323	-0.00321	-0.00592	-0.00008	16.77088	-8.25093	12.41219	0.11413	0.03903	0.00756	0.00626	-0.00182	-0.00043	6.37478	-2.47104	12.02302	0.63259	0.09627	0.07200	0.03107	-0.03113	-0.03639	6.38300	-0.28514	-6.53781	0.12297	0.54048	0.00399	-0.00244	0.02861	0.00176	15.03028
202			2.01000	6.91374	8.00950	2.43500	0.00417	0.00252	0.00473	0.00028	-0.00011	-0.00046	96.68567	23.06456	-20.68078	-0.13757	-0.05549	0.02332	-0.00212	-0.00562	-0.00005	16.74377	-8.21583	12.43761	0.11430	0.03950	0.00770	0.00589	-0.00172	-0.00046	6.35242	-2.26507	12.28691	0.63124	0.09563	0.07220	0.04301	-0.02752	-0.03514	6.39224	-0.28509	-6.78110	0.12360	0.53108	0.00521	-0.00034	0.02236	0.00210	15.00184
203			2.02000	6.87127	8.03854	2.48263	0.00416	0.00251	0.00470	0.00025	-0.00009	-0.00035	96.65496	23.07095	-20.74061	-0.13728	-0.05543	0.02326	-0.00172	-0.00490	0.00010	16.71912	-8.18344	12.46341	0.11417	0.03943	0.00779	0.00539	-0.00150	-0.00043	6.31729	-2.08154	12.54124	0.62924	0.09469	0.07239	0.05458	-0.02366	-0.03367	6.38849	-0.28174	-7.00186	0.12155	0.52065	0.00661	0.00310	0.01789	0.00244	14.97147
204			2.03000	6.83295	8.06026	2.51547	0.00417	0.00249	0.00465	0.00025	-0.00007	-0.00021	96.62820	23.07148	-20.79079	-0.13716	-0.05545	0.02317	-0.00200	-0.00382	0.00032	16.69665	-8.15564	12.48680	0.11362	0.03927	0.00781	0.00493	-0.00123	-0.00037	6.27124	-1.92184	12.78550	0.62874	0.09507	0.07247	0.06318	-0.01981	-0.03187	6.36510	-0.27724	-7.20547	0.11768	0.51240	0.00774	0.00741	0.01575	0.00263	14.93248
205			2.04000	6.79659	8.07538	2.53091	0.00419	0.00246	0.00460	0.00026	-0.00005	-0.00006	96.60407	23.06439	-20.82789	-0.13712	-0.05547	0.02308	-0.00272	-0.00250	0.00058	16.67545	-8.13347	12.50595	0.11261	0.03904	0.00772	0.00461	-0.00095	-0.00029	6.21821	-1.78910	13.01639	0.62779	0.09784	0.07322	0.06647	-0.01580	-0.02952	6.31824	-0.27368	-7.39217	0.11545	0.50947	0.00900	0.01182	0.01468	0.00271	14.87945
206			2.05000	6.76011	8.08583	2.52848	0.00420	0.00244	0.00456	0.00028	-0.00004	0.00007	96.58222	23.04905	-20.85007	-0.13693	-0.05535	0.02286	-0.00353	-0.00111	0.00083	16.65444	-8.11679	12.52017	0.11129	0.03837	0.00756	0.00444	-0.00070	-0.00020	6.16378	-1.68779	13.22492	0.62733	0.09842	0.07389	0.06321	-0.01084	-0.02571	6.24940	-0.27205	-7.55256	0.11378	0.50650	0.01030	0.01546	0.01303	0.00252	14.81058
207			2.06000	6.72179	8.09359	2.51070	0.00419	0.00242	0.00452	0.00032	-0.00004	0.00017	96.56281	23.02555	-20.85792	-0.13639	-0.05499	0.02243	-0.00408	0.00011	0.00108	16.63303	-8.10480	12.52952	0.10978	0.03698	0.00737	0.00434	-0.00049	-0.00012	6.11416	-1.62080	13.39948	0.62754	0.09892	0.07464	0.05416	-0.00579	-0.02063	6.16384	-0.27248	-7.67386	0.11184	0.50453	0.01178	0.01794	0.01025	0.00202	14.72678
208			2.07000	6.68028	8.10002	2.48314	0.00417	0.00240	0.00447	0.00035	-0.00004	0.00022	96.54620	22.99391	-20.85443	-0.13551	-0.05443	0.02167	-0.00420	0.00100	0.00131	16.61109	-8.09699	12.53390	0.10823	0.03489	0.00726	0.00418	-0.00031	-0.00004	6.07369	-1.58732	13.53286	0.62598	0.10138	0.07643	0.04149	-0.00126	-0.01537	6.06653	-0.27409	-7.75034	0.11082	0.50380	0.01447	0.01960	0.00669	0.00144	14.62933
209			2.08000	6.63470	8.10588	2.45294	0.00413	0.00237	0.00442	0.00037	-0.00004	0.00021	96.53284	22.95435	-20.84374	-0.13445	-0.05376	0.02061	-0.00381	0.00153	0.00148	16.58920	-8.09321	12.53291	0.10688	0.03272	0.00739	0.00390	-0.00015	0.00004	6.04458	-1.58223	13.62722	0.62362	0.10385	0.07760	0.02779	0.00238	-0.01068	5.96170	-0.27560	-7.78852	0.11099	0.49900	0.01739	0.02069	0.00322	0.00080	14.51959
210			2.09000	6.58524	8.11191	2.42688	0.00408	0.00234	0.00436	0.00038	-0.00003	0.00016	96.52342	22.90843	-20.82949	-0.13355	-0.05317	0.01941	-0.00295	0.00173	0.00154	16.56834	-8.09371	12.52690	0.10606	0.03089	0.00774	0.00342	0.00002	0.00011	6.02705	-1.59684	13.69247	0.62351	0.10286	0.07795	0.01514	0.00453	-0.00744	5.85318	-0.27597	-7.80360	0.10790	0.48859	0.02025	0.02036	0.00029	0.00043	14.39916
211			2.10000	6.53356	8.11815	2.40939	0.00403	0.00231	0.00429	0.00037	-0.00003	0.00009	96.51882	22.85985	-20.81464	-0.13317	-0.05283	0.01836	-0.00172	0.00174	0.00147	16.55014	-8.09831	12.51768	0.10585	0.02962	0.00817	0.00276	0.00016	0.00015	6.01993	-1.62096	13.74131	0.62359	0.10239	0.07825	0.00485	0.00517	-0.00585	5.74562	-0.27380	-7.81305	0.10275	0.48064	0.02267	0.01871	-0.00252	0.00052	14.27122
212			2.11000	6.48305	8.12396	2.40038	0.00400	0.00228	0.00423	0.00034	-0.00002	0.00004	96.52005	22.81317	-20.80016	-0.13339	-0.05284	0.01769	-0.00017	0.00172	0.00131	16.53575	-8.10587	12.50790	0.10612	0.02865	0.00841	0.00197	0.00027	0.00016	6.02071	-1.64539	13.78378	0.62399	0.10258	0.07879	-0.00186	0.00465	-0.00532	5.64460	-0.26735	-7.82939	0.09934	0.47563	0.02484	0.01651	-0.00573	0.00098	14.14059
213			2.12000	6.43836	8.12900	2.39600	0.00399	0.00226	0.00417	0.00028	-0.00002	0.00003	96.52894	22.77139	-20.78481	-0.13395	-0.05308	0.01755	0.00159	0.00184	0.00113	16.52631	-8.11480	12.49951	0.10675	0.02826	0.00840	0.00104	0.00032	0.00014	6.02571	-1.66453	13.82372	0.62444	0.10195	0.07943	-0.00451	0.00342	-0.00498	5.55541	-0.25566	-7.85654	0.09883	0.47154	0.02683	0.01407	-0.00936	0.00150	14.01393
214			2.13000	6.40348	8.13390	2.39164	0.00399	0.00224	0.00413	0.00021	-0.00002	0.00004	96.54675	22.73550	-20.76635	-0.13451	-0.05336	0.01792	0.00330	0.00213	0.00097	16.52252	-8.12350	12.49363	0.10766	0.02857	0.00814	0.00011	0.00032	0.00009	6.03118	-1.67604	13.85934	0.62425	0.10179	0.08031	-0.00419	0.00179	-0.00434	5.48174	-0.23854	-7.89095	0.10133	0.47088	0.02847	0.01149	-0.01294	0.00183	13.89764
215			2.14000	6.38024	8.14038	2.38418	0.00402	0.00223	0.00410	0.00014	-0.00004	0.00006	96.57310	22.70486	-20.74320	-0.13478	-0.05353	0.01858	0.00464	0.00246	0.00086	16.52391	-8.13049	12.49102	0.10861	0.02902	0.00766	-0.00067	0.00026	0.00003	6.03526	-1.67811	13.88749	0.62389	0.10278	0.08077	-0.00323	-0.00025	-0.00354	5.42576	-0.21728	-7.92701	0.10362	0.47547	0.02887	0.00842	-0.01567	0.00190	13.79537
216			2.15000	6.36724	8.15117	2.37294	0.00406	0.00223	0.00409	0.00008	-0.00006	0.00008	96.60558	22.67689	-20.71611	-0.13469	-0.05351	0.01925	0.00537	0.00269	0.00086	16.52925	-8.13483	12.49156	0.10934	0.02912	0.00707	-0.00118	0.00015	-0.00001	6.03856	-1.66803	13.90901	0.62159	0.10424	0.08053	-0.00386	-0.00287	-0.00324	5.38885	-0.19381	-7.96240	0.10634	0.48271	0.02811	0.00498	-0.01684	0.00187	13.70771
217			2.16000	6.36046	8.16938	2.35892	0.00411	0.00222	0.00408	0.00006	-0.00009	0.00008	96.64021	22.64759	-20.68763	-0.13425	-0.05330	0.01977	0.00540	0.00270	0.00098	16.53673	-8.13584	12.49398	0.10970	0.02921	0.00659	-0.00144	0.00000	-0.00003	6.04361	-1.64194	13.92997	0.62099	0.10326	0.07988	-0.00708	-0.00603	-0.00406	5.37229	-0.17030	-7.99931	0.10724	0.48607	0.02723	0.00119	-0.01573	0.00201	13.63295
218			2.17000	6.35468	8.19719	2.34390	0.00415	0.00223	0.00408	0.00007	-0.00013	0.00007	96.67298	22.61381	-20.66072	-0.13351	-0.05293	0.02007	0.00485	0.00248	0.00119	16.54505	-8.13335	12.49697	0.10960	0.02924	0.00627	-0.00155	-0.00017	-0.00004	6.05309	-1.59530	13.95994	0.62203	0.10294	0.07963	-0.01274	-0.00984	-0.00623	5.37638	-0.14896	-8.04305	0.10849	0.48894	0.02669	-0.00272	-0.01205	0.00239	13.56813
219			2.18000	6.34463	8.23501	2.33069	0.00418	0.00223	0.00409	0.00012	-0.00017	0.00004	96.70073	22.57397	-20.63846	-0.13253	-0.05239	0.02014	0.00396	0.00196	0.00143	16.55370	-8.12727	12.49939	0.10918	0.02928	0.00614	-0.00168	-0.00037	-0.00004	6.06922	-1.52355	14.00763	0.62124	0.10349	0.07943	-0.01930	-0.01434	-0.00932	5.40131	-0.13257	-8.09867	0.11476	0.49102	0.02621	-0.00697	-0.00609	0.00286	13.51052
220			2.19000	6.32523	8.28193	2.32318	0.00419	0.00224	0.00411	0.00019	-0.00020	-0.00002	96.72100	22.52810	-20.62485	-0.13144	-0.05178	0.02005	0.00293	0.00108	0.00166	16.56319	-8.11719	12.50044	0.10864	0.02927	0.00615	-0.00194	-0.00060	-0.00004	6.09176	-1.42323	14.07686	0.61893	0.10377	0.07928	-0.02352	-0.01913	-0.01240	5.44629	-0.12302	-8.16637	0.12446	0.49048	0.02594	-0.01151	-0.00003	0.00318	13.45850
221			2.20000	6.29226	8.33667	2.32611	0.00420	0.00226	0.00413	0.00029	-0.00022	-0.00012	96.73149	22.47686	-20.62475	-0.13050	-0.05121	0.01993	0.00180	-0.00017	0.00188	16.57413	-8.10292	12.49930	0.10829	0.02930	0.00624	-0.00231	-0.00084	-0.00002	6.11658	-1.29451	14.16356	0.61863	0.10352	0.07893	-0.02265	-0.02358	-0.01454	5.50760	-0.11918	-8.23832	0.13217	0.48930	0.02533	-0.01536	0.00338	0.00301	13.41120
222			2.21000	6.24304	8.39775	2.34372	0.00418	0.00229	0.00416	0.00039	-0.00024	-0.00024	96.72994	22.42112	-20.64274	-0.12988	-0.05077	0.01993	0.00051	-0.00175	0.00208	16.58689	-8.08467	12.49500	0.10838	0.03001	0.00643	-0.00275	-0.00108	-0.00000	6.13778	-1.14121	14.25905	0.61973	0.10467	0.07830	-0.01646	-0.02771	-0.01541	5.57972	-0.11785	-8.30247	0.13714	0.49235	0.02377	-0.01799	0.00386	0.00231	13.36836
223			2.22000	6.17639	8.46289	2.37932	0.00417	0.00233	0.00422	0.00050	-0.00025	-0.00038	96.71400	22.36288	-20.68235	-0.12977	-0.05056	0.02009	-0.00095	-0.00352	0.00220	16.60156	-8.06321	12.48746	0.10911	0.03153	0.00674	-0.00324	-0.00132	0.00002	6.15081	-0.96876	14.35541	0.62013	0.10611	0.07732	-0.00697	-0.03111	-0.01531	5.65812	-0.11734	-8.34980	0.14208	0.49677	0.02161	-0.01990	0.00349	0.00141	13.33053
224			2.23000	6.09354	8.52883	2.43397	0.00416	0.00238	0.00429	0.00058	-0.00024	-0.00051	96.68300	22.30586	-20.74417	-0.13037	-0.05068	0.02044	-0.00248	-0.00523	0.00219	16.61853	-8.03952	12.47814	0.11067	0.03354	0.00710	-0.00373	-0.00153	0.00002	6.15387	-0.78285	14.44871	0.62023	0.10816	0.07650	0.00350	-0.03375	-0.01483	5.74036	-0.11853	-8.37765	0.14812	0.50241	0.01944	-0.02151	0.00456	0.00064	13.29883
225			2.24000	5.99858	8.59197	2.50521	0.00417	0.00244	0.00436	0.00063	-0.00022	-0.00062	96.63816	22.25470	-20.82464	-0.13164	-0.05113	0.02084	-0.00400	-0.00657	0.00200	16.63765	-8.01406	12.46927	0.11290	0.03547	0.00747	-0.00411	-0.00168	-0.00001	6.14686	-0.58948	14.53801	0.61983	0.10829	0.07581	0.01350	-0.03465	-0.01425	5.82464	-0.12392	-8.38855	0.15604	0.50636	0.01756	-0.02287	0.00776	0.00012	13.27381
226			2.25000	5.89839	8.64971	2.58687	0.00421	0.00249	0.00442	0.00064	-0.00020	-0.00067	96.58318	22.21358	-20.91587	-0.13326	-0.05174	0.02118	-0.00540	-0.00728	0.00164	16.65822	-7.98731	12.46329	0.11544	0.03679	0.00780	-0.00428	-0.00174	-0.00006	6.13073	-0.39518	14.62366	0.61809	0.11046	0.07518	0.02202	-0.03490	-0.01363	5.90830	-0.13520	-8.38739	0.16490	0.51050	0.01579	-0.02347	0.01222	-0.00017	13.25445
227			2.26000	5.80041	8.70106	2.67132	0.00426	0.00254	0.00447	0.00060	-0.00018	-0.00067	96.52210	22.18516	-21.00868	-0.13498	-0.05242	0.02145	-0.00670	-0.00727	0.00116	16.67910	-7.95975	12.46190	0.11790	0.03725	0.00799	-0.00420	-0.00170	-0.00012	6.10721	-0.20733	14.70599	0.61753	0.11389	0.07438	0.02869	-0.03403	-0.01293	5.98773	-0.15248	-8.37924	0.17039	0.51308	0.01410	-0.02236	0.01672	-0.00029	13.23866
228			2.27000	5.71134	8.74608	2.75083	0.00434	0.00258	0.00451	0.00054	-0.00015	-0.00060	96.45901	22.16991	-21.09413	-0.13671	-0.05312	0.02175	-0.00786	-0.00655	0.00066	16.69930	-7.93209	12.46531	0.12007	0.03704	0.00799	-0.00394	-0.00160	-0.00018	6.07811	-0.03351	14.78526	0.61847	0.11472	0.07349	0.03389	-0.03095	-0.01212	6.05864	-0.17481	-8.36780	0.17368	0.50871	0.01326	-0.01962	0.02040	-0.00034	13.22404
229			2.28000	5.63631	8.78479	2.81800	0.00442	0.00261	0.00455	0.00045	-0.00013	-0.00049	96.39740	22.16671	-21.16460	-0.13804	-0.05365	0.02202	-0.00884	-0.00534	0.00017	16.71817	-7.90500	12.47231	0.12172	0.03647	0.00785	-0.00358	-0.00149	-0.00021	6.04454	0.12014	14.86118	0.62070	0.11445	0.07270	0.03817	-0.02657	-0.01123	6.11710	-0.20123	-8.35518	0.17644	0.49988	0.01325	-0.01563	0.02357	-0.00035	13.20887
230			2.29000	5.57751	8.81689	2.86914	0.00451	0.00264	0.00459	0.00035	-0.00011	-0.00036	96.33907	22.17374	-21.21761	-0.13904	-0.05403	0.02241	-0.00972	-0.00403	-0.00024	16.73512	-7.87842	12.48097	0.12318	0.03590	0.00758	-0.00307	-0.00144	-0.00021	6.00736	0.24967	14.93333	0.62255	0.11402	0.07190	0.04102	-0.02150	-0.01023	6.16005	-0.23175	-8.34349	0.17808	0.49121	0.01328	-0.01072	0.02691	-0.00031	13.19166
231			2.30000	5.53394	8.84235	2.90368	0.00459	0.00268	0.00464	0.00026	-0.00009	-0.00024	96.28328	22.18843	-21.25476	-0.13973	-0.05428	0.02296	-0.01054	-0.00290	-0.00053	16.74905	-7.85207	12.48906	0.12433	0.03547	0.00714	-0.00235	-0.00144	-0.00017	5.96845	0.35209	15.00073	0.62457	0.11535	0.07111	0.04135	-0.01611	-0.00900	6.18603	-0.26655	-8.33504	0.17580	0.48514	0.01305	-0.00532	0.02999	-0.00025	13.17057
232			2.31000	5.50312	8.86275	2.92373	0.00466	0.00271	0.00469	0.00019	-0.00009	-0.00013	96.22900	22.20678	-21.28014	-0.14043	-0.05455	0.02376	-0.01099	-0.00204	-0.00064	16.75860	-7.82593	12.49428	0.12531	0.03564	0.00656	-0.00146	-0.00149	-0.00012	5.93074	0.42397	15.06087	0.62558	0.11574	0.07050	0.03854	-0.00991	-0.00738	6.19466	-0.30450	-8.32957	0.17193	0.47910	0.01302	-0.00013	0.03092	-0.00023	13.14365
233			2.32000	5.48317	8.88114	2.93171	0.00471	0.00275	0.00475	0.00012	-0.00009	-0.00004	96.17761	22.22393	-21.29704	-0.14091	-0.05471	0.02466	-0.01062	-0.00141	-0.00058	16.76322	-7.80013	12.49500	0.12619	0.03692	0.00610	-0.00058	-0.00158	-0.00007	5.89708	0.46210	15.10982	0.62490	0.11667	0.07086	0.03303	-0.00332	-0.00541	6.18683	-0.34223	-8.32308	0.16896	0.47494	0.01387	0.00442	0.02815	-0.00031	13.10974
234			2.33000	5.47192	8.90028	2.93102	0.00473	0.00279	0.00480	0.00008	-0.00010	-0.00000	96.13187	22.23669	-21.30866	-0.14092	-0.05465	0.02541	-0.00937	-0.00115	-0.00040	16.76352	-7.77532	12.49198	0.12694	0.03887	0.00584	0.00025	-0.00163	-0.00004	5.86952	0.46545	15.14450	0.62385	0.11760	0.07194	0.02544	0.00324	-0.00326	6.16461	-0.37481	-8.31127	0.16655	0.46957	0.01578	0.00806	0.02161	-0.00049	13.06841
235			2.34000	5.46494	8.92105	2.92818	0.00475	0.00282	0.00483	0.00007	-0.00010	-0.00002	96.09239	22.24427	-21.32089	-0.14050	-0.05438	0.02590	-0.00763	-0.00150	-0.00019	16.75998	-7.75225	12.48770	0.12739	0.04102	0.00579	0.00106	-0.00156	-0.00003	5.84992	0.43597	15.16468	0.62391	0.11788	0.07315	0.01587	0.00937	-0.00113	6.13121	-0.39845	-8.29366	0.16140	0.46139	0.01834	0.01029	0.01302	-0.00068	13.01919
236			2.35000	5.45566	8.94241	2.93192	0.00476	0.00284	0.00484	0.00010	-0.00010	-0.00011	96.05714	22.24826	-21.34169	-0.14012	-0.05415	0.02610	-0.00581	-0.00248	-0.00003	16.75312	-7.73166	12.48544	0.12734	0.04262	0.00584	0.00186	-0.00135	-0.00006	5.84017	0.37662	15.17139	0.62401	0.11893	0.07373	0.00474	0.01512	0.00107	6.09125	-0.41153	-8.27220	0.15492	0.45591	0.01993	0.01100	0.00444	-0.00085	12.96307
237			2.36000	5.43802	8.96234	2.94948	0.00478	0.00285	0.00483	0.00016	-0.00008	-0.00023	96.02357	22.25101	-21.37713	-0.14009	-0.05412	0.02608	-0.00411	-0.00379	0.00005	16.74323	-7.71432	12.48771	0.12675	0.04344	0.00590	0.00264	-0.00101	-0.00010	5.84122	0.28939	15.16295	0.62466	0.11972	0.07415	-0.00661	0.02057	0.00385	6.04947	-0.41472	-8.24643	0.14884	0.45302	0.02093	0.01055	-0.00292	-0.00110	12.90286
238			2.37000	5.40902	8.97863	2.98332	0.00479	0.00285	0.00481	0.00023	-0.00005	-0.00035	95.99075	22.25471	-21.42814	-0.14044	-0.05431	0.02585	-0.00251	-0.00498	0.00002	16.73061	-7.70078	12.49575	0.12590	0.04341	0.00598	0.00337	-0.00059	-0.00015	5.85246	0.17473	15.13230	0.62674	0.12012	0.07440	-0.01689	0.02592	0.00793	6.00956	-0.41056	-8.21127	0.14325	0.44966	0.02180	0.00938	-0.00807	-0.00170	12.84326
239			2.38000	5.36934	8.98927	3.03105	0.00479	0.00285	0.00479	0.00029	-0.00001	-0.00043	95.96027	22.26123	-21.49011	-0.14095	-0.05462	0.02545	-0.00087	-0.00561	-0.00011	16.71556	-7.69145	12.51010	0.12515	0.04262	0.00606	0.00403	-0.00016	-0.00020	5.87230	0.03090	15.06670	0.63101	0.12291	0.07551	-0.02585	0.03227	0.01399	5.97381	-0.40366	-8.15522	0.13803	0.44809	0.02337	0.00793	-0.01030	-0.00297	12.78952
240			2.39000	5.32276	8.99255	3.08617	0.00477	0.00283	0.00475	0.00033	0.00003	-0.00044	95.93599	22.27209	-21.55412	-0.14121	-0.05486	0.02485	0.00099	-0.00543	-0.00034	16.69839	-7.68591	12.53093	0.12456	0.04103	0.00620	0.00458	0.00020	-0.00026	5.89933	-0.14636	14.95183	0.63496	0.12418	0.07648	-0.03430	0.03927	0.02200	5.94266	-0.39950	-8.06381	0.13640	0.44568	0.02492	0.00692	-0.00971	-0.00499	12.74511
241			2.40000	5.27401	8.98673	3.14053	0.00475	0.00281	0.00469	0.00034	0.00008	-0.00040	95.92281	22.28842	-21.61023	-0.14091	-0.05487	0.02406	0.00294	-0.00444	-0.00056	16.67982	-7.68314	12.55785	0.12385	0.03792	0.00617	0.00492	0.00042	-0.00029	5.93318	-0.36350	14.77608	0.64155	0.12470	0.07689	-0.04403	0.04738	0.03133	5.91405	-0.40259	-7.92437	0.13211	0.44395	0.02579	0.00652	-0.00699	-0.00754	12.70947
242			2.41000	5.22616	8.97061	3.18704	0.00472	0.00277	0.00463	0.00034	0.00012	-0.00030	95.92327	22.30828	-21.65070	-0.14004	-0.05463	0.02325	0.00463	-0.00287	-0.00068	16.66038	-7.68241	12.58728	0.12302	0.03435	0.00609	0.00503	0.00048	-0.00028	5.97491	-0.62774	14.53249	0.64556	0.12559	0.07798	-0.05638	0.05699	0.04185	5.88373	-0.41607	-7.72877	0.12947	0.44642	0.02680	0.00714	-0.00285	-0.01058	12.67786
243			2.42000	5.17988	8.94465	3.22094	0.00468	0.00272	0.00456	0.00034	0.00015	-0.00018	95.93757	22.32783	-21.67113	-0.13880	-0.05424	0.02271	0.00591	-0.00101	-0.00066	16.64053	-7.68315	12.61413	0.12218	0.03207	0.00602	0.00489	0.00045	-0.00024	6.02660	-0.94482	14.21850	0.64897	0.12804	0.08052	-0.07238	0.06823	0.05374	5.84760	-0.44170	-7.47371	0.12724	0.45670	0.02832	0.00843	0.00223	-0.01410	12.64373
244			2.43000	5.13399	8.91185	3.23957	0.00463	0.00266	0.00449	0.00037	0.00016	-0.00006	95.96478	22.34371	-21.66985	-0.13735	-0.05374	0.02261	0.00682	0.00085	-0.00057	16.62097	-7.68479	12.63564	0.12164	0.03200	0.00599	0.00464	0.00040	-0.00019	6.09057	-1.31537	13.83605	0.65012	0.13255	0.08533	-0.09106	0.08050	0.06741	5.80345	-0.47979	-7.16181	0.12677	0.47463	0.03129	0.01007	0.00788	-0.01846	12.60090
245			2.44000	5.08543	8.87747	3.24249	0.00459	0.00262	0.00444	0.00043	0.00015	0.00005	96.00312	22.35468	-21.64828	-0.13578	-0.05317	0.02294	0.00734	0.00241	-0.00046	16.60215	-7.68621	12.65372	0.12139	0.03393	0.00596	0.00447	0.00035	-0.00019	6.16745	-1.73297	13.39207	0.65046	0.13970	0.09142	-0.10991	0.09291	0.08159	5.75098	-0.52904	-6.80292	0.13010	0.49465	0.03566	0.01187	0.01358	-0.02344	12.54524
246			2.45000	5.02865	8.84733	3.23160	0.00456	0.00259	0.00439	0.00054	0.00011	0.00014	96.04893	22.36129	-21.61144	-0.13413	-0.05255	0.02350	0.00728	0.00337	-0.00036	16.58393	-7.68573	12.67399	0.12100	0.03669	0.00592	0.00450	0.00032	-0.00025	6.25535	-2.18310	12.90073	0.65287	0.14979	0.09541	-0.12674	0.10383	0.09138	5.69210	-0.58665	-6.41541	0.13490	0.50391	0.03992	0.01294	0.01886	-0.02728	12.47592
247			2.46000	4.95564	8.82532	3.21104	0.00454	0.00256	0.00435	0.00071	0.00007	0.00018	96.09613	22.36427	-21.56726	-0.13260	-0.05197	0.02408	0.00646	0.00360	-0.00017	16.56606	-7.68228	12.70259	0.12013	0.03823	0.00563	0.00459	0.00030	-0.00032	6.35138	-2.64220	12.38699	0.66318	0.15761	0.09563	-0.14134	0.10708	0.09250	5.63316	-0.64948	-6.02806	0.13296	0.49191	0.04348	0.01147	0.02330	-0.02837	12.39662
248			2.47000	4.85748	8.81263	3.18625	0.00453	0.00254	0.00429	0.00093	0.00002	0.00019	96.13760	22.36069	-21.52517	-0.13152	-0.05159	0.02452	0.00512	0.00322	0.00030	16.54903	-7.67556	12.74047	0.11893	0.03754	0.00505	0.00436	0.00024	-0.00035	6.45290	-3.07945	11.88406	0.67857	0.16145	0.09461	-0.15161	0.09985	0.08676	5.58486	-0.71416	-5.67658	0.11645	0.47650	0.04593	0.00676	0.02623	-0.02593	12.31497
249			2.48000	4.72802	8.81006	3.16150	0.00453	0.00252	0.00422	0.00118	-0.00002	0.00017	96.16931	22.34259	-21.49205	-0.13118	-0.05151	0.02471	0.00381	0.00256	0.00114	16.53459	-7.66661	12.78167	0.11803	0.03607	0.00457	0.00358	0.00012	-0.00031	6.55609	-3.46439	11.42104	0.68883	0.16457	0.09472	-0.15281	0.08502	0.07802	5.55870	-0.77529	-5.39040	0.10746	0.46862	0.04808	0.00139	0.02534	-0.02119	12.24095
250			2.49000	4.56664	8.81933	3.13848	0.00452	0.00250	0.00416	0.00141	-0.00008	0.00015	96.19180	22.30189	-21.47013	-0.13131	-0.05155	0.02458	0.00288	0.00187	0.00218	16.52463	-7.65680	12.81795	0.11743	0.03559	0.00454	0.00238	-0.00004	-0.00026	6.65516	-3.77521	11.01230	0.69473	0.16566	0.09448	-0.14445	0.06460	0.06752	5.56334	-0.82480	-5.17995	0.10762	0.46391	0.04893	-0.00481	0.01828	-0.01545	12.18507
251			2.50000	4.37726	8.84159	3.11796	0.00449	0.00249	0.00410	0.00159	-0.00013	0.00011	96.20687	22.23688	-21.45926	-0.13147	-0.05148	0.02406	0.00212	0.00112	0.00310	16.51974	-7.64686	12.84433	0.11687	0.03597	0.00492	0.00115	-0.00023	-0.00019	6.74477	-4.00295	10.65767	0.69843	0.16658	0.09286	-0.12993	0.04283	0.05667	5.60472	-0.85532	-5.03452	0.10767	0.46865	0.04669	-0.01188	0.00648	-0.01028	12.15681
252			2.51000	4.16545	8.87561	3.10281	0.00445	0.00250	0.00406	0.00172	-0.00017	0.00005	96.21394	22.15233	-21.46056	-0.13145	-0.05121	0.02322	0.00122	0.00020	0.00371	16.51884	-7.63721	12.85890	0.11594	0.03560	0.00530	0.00005	-0.00041	-0.00009	6.82267	-4.14983	10.35075	0.69788	0.16621	0.08995	-0.11363	0.02231	0.04653	5.68599	-0.86522	-4.93034	0.11022	0.48600	0.04103	-0.01961	-0.00629	-0.00691	12.16265
253			2.52000	3.93699	8.91786	3.09833	0.00439	0.00251	0.00404	0.00179	-0.00019	-0.00004	96.21126	22.05456	-21.47580	-0.13146	-0.05088	0.02227	0.00006	-0.00083	0.00399	16.52127	-7.62882	12.85941	0.11504	0.03468	0.00558	-0.00105	-0.00052	0.00005	6.89033	-4.22595	10.08589	0.69373	0.16585	0.08751	-0.09963	0.00538	0.03778	5.80562	-0.85973	-4.84094	0.11847	0.50866	0.03481	-0.02819	-0.01561	-0.00551	12.20343
254			2.53000	3.69796	8.96411	3.10946	0.00433	0.00253	0.00402	0.00180	-0.00020	-0.00017	96.19796	21.95024	-21.50459	-0.13155	-0.05056	0.02132	-0.00142	-0.00188	0.00391	16.52738	-7.62357	12.84435	0.11457	0.03497	0.00608	-0.00203	-0.00053	0.00020	6.95150	-4.24596	9.86276	0.69300	0.16396	0.08561	-0.09057	-0.00686	0.02961	5.95589	-0.84871	-4.74623	0.12401	0.52517	0.02971	-0.03479	-0.01718	-0.00525	12.27332
255			2.54000	3.45476	9.01143	3.14069	0.00428	0.00254	0.00401	0.00176	-0.00020	-0.00032	96.17271	21.85015	-21.54586	-0.13183	-0.05031	0.02040	-0.00358	-0.00298	0.00338	16.53611	-7.62284	12.81800	0.11442	0.03643	0.00678	-0.00228	-0.00039	0.00031	7.01054	-4.22629	9.68551	0.69294	0.16200	0.08380	-0.08560	-0.01411	0.02145	6.12403	-0.84363	-4.63573	0.13066	0.53401	0.02558	-0.03905	-0.00943	-0.00530	12.36149
256			2.55000	3.21410	9.05878	3.19512	0.00423	0.00256	0.00401	0.00167	-0.00020	-0.00047	96.13163	21.76898	-21.59922	-0.13248	-0.05027	0.01968	-0.00679	-0.00416	0.00241	16.54306	-7.62672	12.79027	0.11447	0.03792	0.00738	-0.00126	-0.00006	0.00030	7.07065	-4.18263	9.55862	0.69109	0.16162	0.08203	-0.08260	-0.01717	0.01358	6.29485	-0.85415	-4.50782	0.13759	0.53769	0.02209	-0.03992	0.00500	-0.00526	12.45487
257			2.56000	2.98292	9.10654	3.27257	0.00421	0.00258	0.00403	0.00154	-0.00020	-0.00063	96.07035	21.72093	-21.66349	-0.13329	-0.05039	0.01915	-0.01092	-0.00538	0.00110	16.54264	-7.63430	12.77220	0.11409	0.03860	0.00773	0.00098	0.00041	0.00015	7.13258	-4.12879	9.48168	0.68834	0.15953	0.08077	-0.07905	-0.01641	0.00686	6.45246	-0.88431	-4.36589	0.14151	0.53472	0.01991	-0.03608	0.02020	-0.00522	12.53981
258			2.57000	2.76682	9.15596	3.37167	0.00420	0.00262	0.00405	0.00139	-0.00021	-0.00077	95.98656	21.71643	-21.73763	-0.13436	-0.05074	0.01891	-0.01541	-0.00656	-0.00039	16.53093	-7.64469	12.77289	0.11334	0.03834	0.00781	0.00390	0.00096	-0.00012	7.19416	-4.07768	9.44711	0.68438	0.15698	0.07985	-0.07256	-0.01265	0.00201	6.58242	-0.93105	-4.21419	0.14541	0.52902	0.01851	-0.02886	0.03061	-0.00516	12.60462
259			2.58000	2.56982	9.20845	3.48942	0.00423	0.00266	0.00409	0.00123	-0.00023	-0.00090	95.88112	21.75976	-21.81962	-0.13555	-0.05131	0.01898	-0.01967	-0.00760	-0.00189	16.50658	-7.65679	12.79729	0.11235	0.03680	0.00757	0.00683	0.00141	-0.00040	7.25118	-4.04076	9.44134	0.67858	0.15462	0.07924	-0.06173	-0.00687	-0.00055	6.67488	-0.98687	-4.05602	0.15117	0.52283	0.01767	-0.01966	0.03406	-0.00510	12.64254
260			2.59000	2.39385	9.26420	3.62169	0.00427	0.00273	0.00413	0.00107	-0.00024	-0.00098	95.75748	21.84713	-21.90703	-0.13694	-0.05212	0.01955	-0.02321	-0.00832	-0.00321	16.47078	-7.66949	12.84466	0.11178	0.03393	0.00685	0.00923	0.00162	-0.00059	7.29851	-4.02613	9.44862	0.67341	0.15446	0.07947	-0.04651	-0.00024	-0.00094	6.72598	-1.04359	-3.89455	0.15689	0.51961	0.01759	-0.00939	0.03144	-0.00512	12.65308
261			2.60000	2.23893	9.32219	3.76136	0.00434	0.00281	0.00419	0.00093	-0.00026	-0.00102	95.62144	21.96509	-21.99544	-0.13826	-0.05301	0.02059	-0.02561	-0.00849	-0.00412	16.42673	-7.68152	12.90772	0.11202	0.03080	0.00581	0.01068	0.00156	-0.00060	7.33126	-4.03728	9.45458	0.67034	0.15589	0.08001	-0.02784	0.00624	0.00035	6.73757	-1.09475	-3.73271	0.15978	0.51721	0.01811	0.00066	0.02486	-0.00518	12.64123
262			2.61000	2.10276	9.38199	3.90044	0.00442	0.00290	0.00425	0.00083	-0.00029	-0.00100	95.48060	22.09346	-22.07972	-0.13947	-0.05393	0.02203	-0.02667	-0.00796	-0.00443	16.37907	-7.69166	12.97599	0.11316	0.02879	0.00473	0.01110	0.00134	-0.00050	7.34615	-4.07226	9.44949	0.66825	0.15765	0.08094	-0.00796	0.01131	0.00240	6.71520	-1.13671	-3.57530	0.15774	0.51332	0.01964	0.00893	0.01713	-0.00526	12.61476
263			2.62000	1.98115	9.44568	4.03000	0.00450	0.00296	0.00428	0.00076	-0.00033	-0.00091	95.34290	22.21042	-22.15331	-0.14045	-0.05473	0.02348	-0.02648	-0.00661	-0.00392	16.33196	-7.69861	13.03959	0.11488	0.02826	0.00387	0.01060	0.00101	-0.00036	7.34326	-4.12317	9.43139	0.66301	0.15915	0.08165	0.00946	0.01384	0.00402	6.66675	-1.16861	-3.43219	0.15517	0.51150	0.02086	0.01461	0.01085	-0.00476	12.58085
264			2.63000	1.86890	9.51714	4.14153	0.00458	0.00301	0.00430	0.00075	-0.00039	-0.00075	95.21561	22.29688	-22.20928	-0.14120	-0.05535	0.02465	-0.02526	-0.00449	-0.00260	16.28884	-7.70087	13.09148	0.11664	0.02886	0.00332	0.00931	0.00058	-0.00024	7.32668	-4.17831	9.40619	0.65979	0.15867	0.08118	0.02135	0.01334	0.00434	6.60206	-1.19124	-3.31810	0.14891	0.50916	0.02113	0.01707	0.00678	-0.00349	12.54478
265			2.64000	1.76150	9.59943	4.22722	0.00466	0.00305	0.00430	0.00077	-0.00046	-0.00054	95.10452	22.33910	-22.24135	-0.14162	-0.05564	0.02526	-0.02325	-0.00178	-0.00068	16.25224	-7.69728	13.12754	0.11785	0.02996	0.00316	0.00743	0.00005	-0.00015	7.30264	-4.22657	9.38282	0.65968	0.15745	0.07991	0.02705	0.01058	0.00341	6.53150	-1.20554	-3.24611	0.14167	0.50634	0.02078	0.01672	0.00409	-0.00181	12.51058
266			2.65000	1.65613	9.69298	4.28186	0.00472	0.00306	0.00427	0.00081	-0.00052	-0.00031	95.01360	22.33064	-22.24581	-0.14152	-0.05547	0.02504	-0.02061	0.00103	0.00140	16.22393	-7.68718	13.14603	0.11784	0.03109	0.00347	0.00516	-0.00054	-0.00008	7.27683	-4.26094	9.36740	0.65926	0.15786	0.07917	0.02780	0.00684	0.00194	6.46478	-1.21183	-3.21998	0.13695	0.50678	0.02051	0.01451	0.00136	-0.00026	12.48234
267			2.66000	1.55114	9.79547	4.30580	0.00477	0.00305	0.00422	0.00086	-0.00055	-0.00011	94.94402	22.27352	-22.22457	-0.14069	-0.05476	0.02387	-0.01743	0.00326	0.00305	16.20470	-7.67082	13.14753	0.11649	0.03210	0.00430	0.00287	-0.00110	-0.00000	7.25272	-4.27936	9.36125	0.65703	0.15792	0.07887	0.02560	0.00302	0.00054	6.40975	-1.21029	-3.23179	0.13541	0.50684	0.02062	0.01119	-0.00240	0.00085	12.46467
268			2.67000	1.44504	9.90153	4.30656	0.00479	0.00303	0.00417	0.00090	-0.00055	0.00001	94.89433	22.17886	-22.18603	-0.13924	-0.05358	0.02186	-0.01380	0.00432	0.00383	16.19430	-7.64945	13.13536	0.11390	0.03292	0.00561	0.00088	-0.00151	0.00009	7.23181	-4.28364	9.36241	0.65759	0.15590	0.07796	0.02202	-0.00016	-0.00052	6.37106	-1.20115	-3.26655	0.13083	0.50468	0.02033	0.00701	-0.00685	0.00142	12.46049
269			2.68000	1.33680	10.00265	4.29779	0.00477	0.00299	0.00411	0.00092	-0.00049	0.00003	94.86095	22.06551	-22.14371	-0.13756	-0.05222	0.01933	-0.00994	0.00395	0.00362	16.19156	-7.62530	13.11542	0.11065	0.03363	0.00727	-0.00061	-0.00168	0.00015	7.21490	-4.27725	9.36870	0.65714	0.15435	0.07733	0.01763	-0.00244	-0.00130	6.35000	-1.18598	-3.30939	0.12837	0.50324	0.02011	0.00309	-0.01022	0.00154	12.46988
270			2.69000	1.22669	10.08767	4.29506	0.00474	0.00296	0.00405	0.00090	-0.00037	-0.00005	94.83916	21.95738	-22.11239	-0.13627	-0.05110	0.01682	-0.00621	0.00238	0.00268	16.19534	-7.60141	13.09571	0.10730	0.03414	0.00897	-0.00158	-0.00155	0.00013	7.20234	-4.26321	9.37931	0.65571	0.15289	0.07748	0.01297	-0.00396	-0.00198	6.34519	-1.16834	-3.35098	0.12837	0.50348	0.02030	-0.00013	-0.01101	0.00144	12.49080
271			2.70000	1.11770	10.14453	4.30994	0.00469	0.00292	0.00399	0.00083	-0.00019	-0.00018	94.82394	21.87900	-22.10310	-0.13571	-0.05049	0.01496	-0.00298	0.00010	0.00142	16.20434	-7.58025	13.08417	0.10486	0.03412	0.01023	-0.00214	-0.00115	-0.00001	7.19412	-4.24414	9.39410	0.65545	0.15170	0.07781	0.00882	-0.00462	-0.00254	6.35278	-1.15208	-3.38750	0.12836	0.50604	0.02023	-0.00229	-0.00962	0.00122	12.51916
272			2.71000	1.01564	10.16406	4.34623	0.00462	0.00289	0.00395	0.00070	0.00000	-0.00030	94.81126	21.84892	-22.11979	-0.13590	-0.05049	0.01427	-0.00054	-0.00225	0.00012	16.21749	-7.56377	13.08614	0.10437	0.03359	0.01067	-0.00242	-0.00061	-0.00024	7.18933	-4.22387	9.41207	0.65463	0.15244	0.07802	0.00616	-0.00421	-0.00278	6.36699	-1.13901	-3.41751	0.13091	0.51175	0.01953	-0.00316	-0.00780	0.00092	12.55025
273			2.72000	0.92758	10.14434	4.39980	0.00456	0.00286	0.00392	0.00054	0.00018	-0.00038	94.79864	21.87395	-22.15873	-0.13653	-0.05096	0.01497	0.00102	-0.00410	-0.00120	16.23343	-7.55317	13.10317	0.10633	0.03314	0.01021	-0.00252	-0.00003	-0.00044	7.18603	-4.20766	9.43081	0.65463	0.15238	0.07883	0.00573	-0.00251	-0.00261	6.38148	-1.12872	-3.43941	0.13206	0.51680	0.01948	-0.00270	-0.00699	0.00061	12.57991
274			2.73000	0.85937	10.09305	4.46175	0.00451	0.00283	0.00388	0.00037	0.00030	-0.00041	94.78596	21.94793	-22.21060	-0.13715	-0.05166	0.01675	0.00186	-0.00511	-0.00251	16.25096	-7.54867	13.13410	0.11011	0.03321	0.00912	-0.00254	0.00049	-0.00056	7.18189	-4.20038	9.44743	0.65454	0.15160	0.08016	0.00737	0.00006	-0.00207	6.39106	-1.11960	-3.45172	0.13380	0.52183	0.01993	-0.00125	-0.00744	0.00029	12.60538
275			2.74000	0.81319	10.02635	4.52322	0.00449	0.00280	0.00383	0.00020	0.00032	-0.00038	94.77448	22.05437	-22.26498	-0.13750	-0.05238	0.01917	0.00218	-0.00521	-0.00359	16.26940	-7.54978	13.17613	0.11458	0.03372	0.00767	-0.00249	0.00092	-0.00057	7.17530	-4.20443	9.46029	0.65345	0.15369	0.08106	0.01029	0.00283	-0.00147	6.39247	-1.11061	-3.45423	0.13773	0.52744	0.02001	0.00085	-0.00825	-0.00000	12.62541
276			2.75000	0.78688	9.96325	4.57816	0.00450	0.00278	0.00380	0.00008	0.00027	-0.00032	94.76528	22.17098	-22.31402	-0.13761	-0.05300	0.02175	0.00204	-0.00462	-0.00404	16.28787	-7.55492	13.22536	0.11869	0.03454	0.00619	-0.00235	0.00119	-0.00050	7.16557	-4.21874	9.47079	0.65364	0.15488	0.08214	0.01401	0.00515	-0.00135	6.38395	-1.10180	-3.44963	0.13908	0.52755	0.02117	0.00339	-0.00824	-0.00015	12.63911
277			2.76000	0.77548	9.91814	4.62291	0.00454	0.00279	0.00378	0.00000	0.00016	-0.00025	94.75813	22.27503	-22.35337	-0.13752	-0.05343	0.02394	0.00142	-0.00364	-0.00360	16.30533	-7.56169	13.27656	0.12143	0.03560	0.00504	-0.00201	0.00122	-0.00040	7.15247	-4.23986	9.48381	0.65400	0.15539	0.08300	0.01847	0.00661	-0.00211	6.36439	-1.09370	-3.44444	0.13788	0.52497	0.02256	0.00603	-0.00701	-0.00004	12.64631
278			2.77000	0.77305	9.89666	4.65600	0.00460	0.00281	0.00376	-0.00003	0.00005	-0.00018	94.75108	22.34904	-22.38264	-0.13717	-0.05355	0.02511	0.00031	-0.00267	-0.00228	16.31986	-7.56717	13.32449	0.12250	0.03636	0.00454	-0.00132	0.00098	-0.00033	7.13579	-4.26348	9.50581	0.65370	0.15636	0.08342	0.02349	0.00712	-0.00382	6.33377	-1.08682	-3.44587	0.13602	0.52268	0.02352	0.00841	-0.00460	0.00034	12.64754
279			2.78000	0.77357	9.89685	4.67847	0.00467	0.00281	0.00374	-0.00002	-0.00004	-0.00013	94.74083	22.38363	-22.40565	-0.13644	-0.05327	0.02498	-0.00118	-0.00216	-0.00054	16.32929	-7.56835	13.36486	0.12202	0.03637	0.00477	-0.00027	0.00050	-0.00028	7.11566	-4.28510	9.54252	0.65491	0.15716	0.08435	0.02834	0.00661	-0.00626	6.29387	-1.08187	-3.45965	0.13266	0.52137	0.02489	0.00997	-0.00139	0.00093	12.64433
280			2.79000	0.77121	9.91274	4.69521	0.00471	0.00280	0.00371	0.00003	-0.00010	-0.00011	94.72295	22.37767	-22.43052	-0.13545	-0.05266	0.02367	-0.00283	-0.00244	0.00108	16.33167	-7.56317	13.39515	0.12018	0.03528	0.00553	0.00099	-0.00010	-0.00025	7.09297	-4.30078	9.59646	0.65704	0.15852	0.08531	0.03171	0.00524	-0.00888	6.24848	-1.07908	-3.48804	0.12808	0.52232	0.02597	0.01037	0.00188	0.00159	12.63874
281			2.80000	0.76095	9.93709	4.71375	0.00473	0.00278	0.00368	0.00010	-0.00012	-0.00015	94.69341	22.33586	-22.46742	-0.13436	-0.05187	0.02157	-0.00428	-0.00355	0.00219	16.32631	-7.55057	13.41402	0.11746	0.03377	0.00667	0.00205	-0.00069	-0.00020	7.06961	-4.30800	9.66593	0.65780	0.16024	0.08524	0.03194	0.00337	-0.01086	6.20241	-1.07834	-3.52976	0.12671	0.52448	0.02578	0.00984	0.00484	0.00206	12.63213
282			2.81000	0.73944	9.96249	4.74232	0.00471	0.00275	0.00364	0.00017	-0.00011	-0.00023	94.65048	22.26812	-22.52524	-0.13360	-0.05115	0.01919	-0.00516	-0.00526	0.00264	16.31520	-7.53099	13.42234	0.11425	0.03246	0.00795	0.00247	-0.00114	-0.00014	7.04846	-4.30671	9.74473	0.65622	0.16166	0.08499	0.02813	0.00149	-0.01177	6.16124	-1.07972	-3.58004	0.12885	0.52640	0.02538	0.00842	0.00758	0.00227	12.62564
283			2.82000	0.70633	9.98222	4.78645	0.00468	0.00271	0.00361	0.00023	-0.00007	-0.00032	94.59579	22.18798	-22.60823	-0.13343	-0.05075	0.01709	-0.00527	-0.00712	0.00255	16.30265	-7.50614	13.42285	0.11130	0.03208	0.00922	0.00204	-0.00143	-0.00010	7.03245	-4.29904	9.82514	0.65563	0.16043	0.08479	0.02129	0.00009	-0.01165	6.12951	-1.08375	-3.63338	0.12749	0.52620	0.02522	0.00610	0.00980	0.00230	12.62012
284			2.83000	0.66445	9.99207	4.84619	0.00464	0.00268	0.00357	0.00026	-0.00002	-0.00040	94.53425	22.11046	-22.71316	-0.13396	-0.05076	0.01573	-0.00472	-0.00861	0.00213	16.29383	-7.47863	13.41984	0.10919	0.03279	0.01020	0.00090	-0.00155	-0.00010	7.02299	-4.28811	9.90146	0.65643	0.16069	0.08436	0.01380	-0.00050	-0.01078	6.10847	-1.08979	-3.68620	0.12374	0.52748	0.02468	0.00384	0.01029	0.00218	12.61521
285			2.84000	0.61873	9.99172	4.91637	0.00460	0.00265	0.00356	0.00026	0.00002	-0.00044	94.47170	22.04895	-22.83058	-0.13485	-0.05105	0.01532	-0.00392	-0.00935	0.00154	16.29260	-7.45123	13.41816	0.10835	0.03412	0.01066	-0.00055	-0.00147	-0.00015	7.01923	-4.27760	9.97049	0.65791	0.16305	0.08399	0.00783	-0.00014	-0.00946	6.09588	-1.09522	-3.73621	0.12093	0.53142	0.02390	0.00231	0.00794	0.00194	12.60997
286			2.85000	0.57424	9.98386	4.98908	0.00457	0.00265	0.00356	0.00024	0.00005	-0.00043	94.41251	22.01197	-22.94858	-0.13579	-0.05145	0.01572	-0.00333	-0.00923	0.00087	16.29984	-7.42669	13.42120	0.10869	0.03551	0.01059	-0.00186	-0.00122	-0.00022	7.01894	-4.27140	10.02981	0.66195	0.16407	0.08430	0.00382	0.00103	-0.00786	6.08842	-1.09695	-3.78035	0.11712	0.53291	0.02414	0.00130	0.00325	0.00167	12.60383
287			2.86000	0.53452	9.97306	5.05722	0.00454	0.00266	0.00357	0.00020	0.00005	-0.00039	94.35868	22.00169	-23.05699	-0.13659	-0.05186	0.01671	-0.00318	-0.00840	0.00018	16.31380	-7.40672	13.43035	0.10989	0.03648	0.01004	-0.00275	-0.00085	-0.00028	7.02061	-4.27172	10.07772	0.66505	0.16458	0.08514	0.00030	0.00230	-0.00619	6.08469	-1.09374	-3.81591	0.11583	0.53169	0.02527	0.00031	-0.00124	0.00141	12.59758
288			2.87000	0.50122	9.96512	5.11610	0.00452	0.00268	0.00359	0.00016	0.00002	-0.00033	94.31064	22.01367	-23.14934	-0.13719	-0.05222	0.01794	-0.00338	-0.00713	-0.00042	16.33154	-7.39195	13.44459	0.11143	0.03739	0.00938	-0.00309	-0.00048	-0.00031	7.02474	-4.27709	10.11465	0.66588	0.16659	0.08613	-0.00394	0.00292	-0.00467	6.08654	-1.08750	-3.84384	0.11582	0.52895	0.02675	-0.00110	-0.00289	0.00124	12.59317
289			2.88000	0.47482	9.96589	5.16416	0.00451	0.00270	0.00362	0.00012	-0.00003	-0.00027	94.26814	22.04032	-23.22311	-0.13765	-0.05252	0.01910	-0.00382	-0.00566	-0.00085	16.34967	-7.38201	13.46229	0.11285	0.03825	0.00885	-0.00288	-0.00016	-0.00030	7.03218	-4.28404	10.14200	0.66586	0.16905	0.08711	-0.00812	0.00286	-0.00325	6.09657	-1.08189	-3.86798	0.11573	0.52742	0.02795	-0.00282	-0.00144	0.00117	12.59242
290			2.89000	0.45548	9.97966	5.20195	0.00450	0.00273	0.00364	0.00008	-0.00010	-0.00021	94.23047	22.07365	-23.27821	-0.13783	-0.05268	0.01989	-0.00445	-0.00422	-0.00106	16.36544	-7.37641	13.48117	0.11386	0.03914	0.00869	-0.00221	0.00011	-0.00028	7.04207	-4.29109	10.15956	0.66627	0.17059	0.08741	-0.01091	0.00279	-0.00161	6.11533	-1.07929	-3.89123	0.11420	0.52728	0.02813	-0.00445	0.00150	0.00109	12.59707
291			2.90000	0.44265	10.00802	5.23229	0.00451	0.00276	0.00366	0.00004	-0.00017	-0.00018	94.19582	22.10785	-23.31705	-0.13770	-0.05267	0.02016	-0.00532	-0.00302	-0.00108	16.37660	-7.37453	13.49905	0.11441	0.03978	0.00892	-0.00121	0.00029	-0.00024	7.05269	-4.30006	10.16526	0.66755	0.17231	0.08752	-0.01211	0.00339	0.00039	6.14208	-1.08039	-3.91268	0.11100	0.52907	0.02775	-0.00581	0.00450	0.00090	12.60865
292			2.91000	0.43466	10.04986	5.25973	0.00453	0.00278	0.00369	0.00001	-0.00023	-0.00018	94.16139	22.13974	-23.34411	-0.13753	-0.05261	0.02015	-0.00648	-0.00220	-0.00100	16.38179	-7.37564	13.51394	0.11457	0.04018	0.00931	-0.00004	0.00039	-0.00018	7.06269	-4.31411	10.15725	0.66917	0.17256	0.08772	-0.01203	0.00472	0.00260	6.17608	-1.08499	-3.92923	0.10866	0.53013	0.02746	-0.00695	0.00687	0.00056	12.62827
293			2.92000	0.42961	10.10201	5.28863	0.00455	0.00282	0.00372	-0.00001	-0.00027	-0.00020	94.12408	22.16802	-23.36422	-0.13753	-0.05261	0.02016	-0.00778	-0.00171	-0.00085	16.38014	-7.37884	13.52378	0.11433	0.04004	0.00948	0.00114	0.00038	-0.00007	7.07104	-4.33536	10.13528	0.67020	0.17335	0.08804	-0.01085	0.00637	0.00474	6.21584	-1.09262	-3.93772	0.10896	0.53240	0.02706	-0.00792	0.00871	0.00012	12.65547
294			2.93000	0.42650	10.16112	5.32133	0.00458	0.00286	0.00376	-0.00003	-0.00031	-0.00023	94.08292	22.19081	-23.38037	-0.13773	-0.05269	0.02039	-0.00885	-0.00138	-0.00062	16.37189	-7.38344	13.52568	0.11430	0.03976	0.00933	0.00209	0.00027	0.00007	7.07699	-4.36347	10.10099	0.67148	0.17637	0.08937	-0.00892	0.00779	0.00663	6.25946	-1.10308	-3.93621	0.11056	0.53782	0.02726	-0.00862	0.01046	-0.00040	12.68860
295			2.94000	0.42443	10.22574	5.35812	0.00460	0.00289	0.00380	-0.00004	-0.00034	-0.00025	94.03929	22.20513	-23.39384	-0.13804	-0.05282	0.02078	-0.00933	-0.00109	-0.00029	16.35837	-7.38877	13.51743	0.11490	0.03967	0.00897	0.00270	0.00011	0.00022	7.08030	-4.39609	10.05696	0.67404	0.17854	0.09039	-0.00682	0.00849	0.00806	6.30487	-1.11663	-3.92327	0.11230	0.53906	0.02773	-0.00892	0.01191	-0.00100	12.72492
296			2.95000	0.42242	10.29696	5.39747	0.00463	0.00292	0.00383	-0.00003	-0.00038	-0.00026	93.99623	22.20826	-23.40471	-0.13840	-0.05295	0.02126	-0.00909	-0.00078	0.00013	16.34159	-7.39436	13.49939	0.11619	0.04004	0.00854	0.00294	-0.00005	0.00032	7.08130	-4.43013	10.00602	0.67784	0.17920	0.09024	-0.00492	0.00837	0.00895	6.34976	-1.13277	-3.89796	0.11334	0.53773	0.02736	-0.00869	0.01225	-0.00158	12.76074
297			2.96000	0.41879	10.37653	5.43669	0.00465	0.00296	0.00387	-0.00001	-0.00043	-0.00025	93.95691	22.19930	-23.41259	-0.13896	-0.05316	0.02184	-0.00824	-0.00035	0.00056	16.32396	-7.39962	13.47498	0.11768	0.04075	0.00808	0.00279	-0.00016	0.00036	7.08039	-4.46321	9.95045	0.68355	0.17978	0.09016	-0.00313	0.00783	0.00954	6.39152	-1.14991	-3.86024	0.11242	0.53709	0.02702	-0.00781	0.01060	-0.00213	12.79218
298			2.97000	0.41251	10.46435	5.47113	0.00467	0.00300	0.00391	0.00002	-0.00047	-0.00020	93.92431	22.17940	-23.41513	-0.13962	-0.05338	0.02241	-0.00706	0.00031	0.00095	16.30792	-7.40437	13.44891	0.11859	0.04121	0.00754	0.00230	-0.00018	0.00033	7.07764	-4.49462	9.89157	0.68852	0.18094	0.09058	-0.00113	0.00732	0.01002	6.42756	-1.16531	-3.81068	0.11324	0.53709	0.02716	-0.00655	0.00647	-0.00265	12.81608
299			2.98000	0.40363	10.55739	5.49551	0.00468	0.00305	0.00395	0.00005	-0.00050	-0.00012	93.90034	22.15057	-23.40903	-0.14020	-0.05354	0.02282	-0.00582	0.00120	0.00125	16.29523	-7.40894	13.42474	0.11881	0.04134	0.00705	0.00160	-0.00012	0.00028	7.07284	-4.52479	9.83003	0.69274	0.18219	0.09081	0.00104	0.00703	0.01029	6.45556	-1.17617	-3.75049	0.11341	0.53733	0.02717	-0.00488	0.00032	-0.00306	12.83030
300			2.99000	0.39288	10.65076	5.50590	0.00468	0.00309	0.00397	0.00009	-0.00049	-0.00002	93.88543	22.11519	-23.39205	-0.14049	-0.05354	0.02289	-0.00472	0.00214	0.00141	16.28681	-7.41375	13.40450	0.11839	0.04132	0.00683	0.00082	0.00000	0.00022	7.06616	-4.55451	9.76777	0.69467	0.18250	0.09082	0.00298	0.00708	0.01016	6.47426	-1.18048	-3.68265	0.11483	0.53746	0.02701	-0.00312	-0.00655	-0.00324	12.83410
301			3.00000	0.38111	10.73854	5.50146	0.00469	0.00311	0.00398	0.00011	-0.00044	0.00007	93.87843	22.07703	-23.36485	-0.14059	-0.05343	0.02260	-0.00396	0.00289	0.00137	16.28279	-7.41925	13.38967	0.11728	0.04121	0.00693	0.00019	0.00018	0.00016	7.05822	-4.58469	9.70795	0.69663	0.18104	0.09061	0.00445	0.00754	0.00967	6.48386	-1.17780	-3.61224	0.11586	0.53699	0.02672	-0.00139	-0.01271	-0.00319	12.82854
302			3.01000	0.36953	10.81392	5.48390	0.00471	0.00311	0.00397	0.00012	-0.00036	0.00015	93.87632	22.04153	-23.33045	-0.14040	-0.05319	0.02204	-0.00365	0.00327	0.00113	16.28194	-7.42584	13.38083	0.11550	0.04052	0.00715	-0.00013	0.00036	0.00011	7.04958	-4.61691	9.65192	0.69898	0.17991	0.09005	0.00530	0.00859	0.00937	6.48513	-1.16897	-3.54359	0.11650	0.53687	0.02609	0.00024	-0.01782	-0.00300	12.81558
303			3.02000	0.35921	10.87074	5.45734	0.00472	0.00309	0.00394	0.00012	-0.00025	0.00019	93.87551	22.01355	-23.29328	-0.13990	-0.05286	0.02133	-0.00374	0.00319	0.00077	16.28238	-7.43386	13.37629	0.11381	0.03926	0.00743	-0.00011	0.00051	0.00008	7.04052	-4.65362	9.59602	0.69899	0.17828	0.08979	0.00503	0.01011	0.01007	6.47871	-1.15489	-3.47693	0.11908	0.53627	0.02579	0.00180	-0.02211	-0.00293	12.79700
304			3.03000	0.34980	10.90609	5.42796	0.00473	0.00305	0.00390	0.00012	-0.00014	0.00018	93.87241	21.99579	-23.25911	-0.13917	-0.05249	0.02072	-0.00410	0.00261	0.00038	16.28200	-7.44352	13.37297	0.11295	0.03808	0.00767	0.00022	0.00060	0.00009	7.03160	-4.69713	9.53200	0.69830	0.17744	0.08969	0.00308	0.01178	0.01215	6.46507	-1.13673	-3.40884	0.11985	0.53815	0.02537	0.00319	-0.02559	-0.00305	12.77324
305			3.04000	0.33939	10.92145	5.40240	0.00474	0.00301	0.00385	0.00013	-0.00004	0.00014	93.86419	21.98896	-23.23351	-0.13854	-0.05224	0.02053	-0.00448	0.00170	0.00002	16.27917	-7.45475	13.36861	0.11339	0.03765	0.00773	0.00070	0.00066	0.00011	7.02355	-4.74813	9.45078	0.69851	0.17914	0.09037	0.00002	0.01331	0.01548	6.44532	-1.11627	-3.33388	0.11963	0.54487	0.02525	0.00433	-0.02799	-0.00341	12.74443
306			3.05000	0.32556	10.92199	5.38449	0.00473	0.00299	0.00382	0.00016	0.00001	0.00010	93.85034	21.99221	-23.21898	-0.13823	-0.05222	0.02097	-0.00470	0.00082	-0.00026	16.27367	-7.46715	13.36318	0.11523	0.03781	0.00741	0.00112	0.00070	0.00011	7.01621	-4.80561	9.34693	0.69834	0.18094	0.09114	-0.00193	0.01440	0.01909	6.42050	-1.09561	-3.24850	0.12022	0.54998	0.02562	0.00536	-0.02862	-0.00390	12.71116
307			3.06000	0.30614	10.91601	5.37330	0.00472	0.00297	0.00380	0.00020	0.00002	0.00007	93.83288	22.00193	-23.21300	-0.13828	-0.05243	0.02186	-0.00460	0.00036	-0.00036	16.26670	-7.47994	13.35814	0.11810	0.03776	0.00670	0.00123	0.00071	0.00009	7.00760	-4.86795	9.22285	0.69780	0.18206	0.09204	-0.00051	0.01510	0.02189	6.39076	-1.07652	-3.15387	0.11926	0.55179	0.02670	0.00633	-0.02702	-0.00439	12.67545
308			3.07000	0.27981	10.91440	5.36412	0.00468	0.00296	0.00379	0.00026	-0.00003	0.00007	93.81589	22.01050	-23.20908	-0.13836	-0.05266	0.02287	-0.00417	0.00054	-0.00012	16.26067	-7.49210	13.35474	0.12122	0.03693	0.00575	0.00088	0.00066	0.00006	6.99498	-4.93322	9.08705	0.69531	0.18243	0.09262	0.00458	0.01556	0.02329	6.35608	-1.06080	-3.05510	0.11906	0.55249	0.02762	0.00729	-0.02350	-0.00463	12.64083
309			3.08000	0.24575	10.92797	5.35120	0.00464	0.00296	0.00379	0.00033	-0.00013	0.00010	93.80320	22.00708	-23.19995	-0.13828	-0.05274	0.02351	-0.00352	0.00126	0.00055	16.25769	-7.50286	13.35271	0.12323	0.03545	0.00497	0.00013	0.00055	0.00004	6.97639	-5.00003	8.94777	0.69315	0.18260	0.09279	0.01173	0.01603	0.02360	6.31697	-1.04934	-2.95746	0.11880	0.55200	0.02826	0.00808	-0.01941	-0.00463	12.61031
310			3.09000	0.20441	10.96324	5.33174	0.00458	0.00297	0.00380	0.00038	-0.00024	0.00015	93.79704	21.98212	-23.18144	-0.13811	-0.05264	0.02352	-0.00280	0.00228	0.00145	16.25884	-7.51184	13.35014	0.12315	0.03432	0.00475	-0.00081	0.00040	0.00005	6.95134	-5.06846	8.80884	0.69181	0.18164	0.09253	0.01855	0.01670	0.02354	6.27469	-1.04139	-2.86408	0.11654	0.54934	0.02870	0.00834	-0.01642	-0.00449	12.58574
311			3.10000	0.15914	11.01921	5.30467	0.00453	0.00298	0.00380	0.00039	-0.00032	0.00019	93.79805	21.93310	-23.15153	-0.13782	-0.05236	0.02269	-0.00200	0.00329	0.00218	16.26423	-7.51894	13.34496	0.12069	0.03418	0.00538	-0.00171	0.00025	0.00007	6.92113	-5.13992	8.67003	0.68888	0.18109	0.09303	0.02270	0.01780	0.02383	6.23165	-1.03486	-2.77566	0.11452	0.54831	0.02959	0.00805	-0.01551	-0.00438	12.56796
312			3.11000	0.11594	11.08789	5.27240	0.00450	0.00298	0.00379	0.00035	-0.00036	0.00021	93.80641	21.86753	-23.11176	-0.13728	-0.05186	0.02116	-0.00094	0.00394	0.00235	16.27338	-7.52439	13.33706	0.11641	0.03488	0.00669	-0.00240	0.00013	0.00011	6.88859	-5.21566	8.52991	0.68730	0.18114	0.09341	0.02290	0.01905	0.02427	6.19106	-1.02757	-2.69199	0.11117	0.54851	0.03014	0.00701	-0.01595	-0.00422	12.55665
313			3.12000	0.08153	11.15769	5.24030	0.00448	0.00295	0.00376	0.00026	-0.00033	0.00018	93.82162	21.80058	-23.06712	-0.13647	-0.05123	0.01935	0.00039	0.00393	0.00188	16.28562	-7.52835	13.32823	0.11183	0.03598	0.00829	-0.00278	0.00007	0.00012	6.85727	-5.29528	8.38772	0.68591	0.18102	0.09337	0.01896	0.01992	0.02464	6.15648	-1.01902	-2.61261	0.10708	0.54985	0.03003	0.00535	-0.01611	-0.00401	12.55123
314			3.13000	0.06076	11.21670	5.21547	0.00447	0.00293	0.00374	0.00013	-0.00025	0.00012	93.84186	21.75038	-23.02520	-0.13569	-0.05069	0.01796	0.00175	0.00326	0.00101	16.29992	-7.53103	13.32185	0.10840	0.03694	0.00955	-0.00284	0.00007	0.00007	6.83047	-5.37694	8.24352	0.68393	0.18235	0.09378	0.01191	0.02043	0.02512	6.13105	-1.01061	-2.53617	0.10643	0.55477	0.02977	0.00350	-0.01506	-0.00394	12.55078
315			3.14000	0.05592	11.25509	5.20263	0.00447	0.00293	0.00373	-0.00001	-0.00013	0.00005	93.86407	21.73145	-22.99258	-0.13520	-0.05042	0.01749	0.00276	0.00221	-0.00004	16.31472	-7.53266	13.32089	0.10697	0.03735	0.00999	-0.00263	0.00013	-0.00003	6.81005	-5.45924	8.09691	0.68324	0.18273	0.09467	0.00352	0.02054	0.02585	6.11610	-1.00430	-2.45847	0.10730	0.55829	0.03009	0.00168	-0.01308	-0.00420	12.55405
316			3.15000	0.06681	11.26743	5.20094	0.00449	0.00294	0.00375	-0.00014	0.00000	-0.00001	93.88530	21.74944	-22.97113	-0.13505	-0.05047	0.01813	0.00309	0.00121	-0.00111	16.32866	-7.53381	13.32621	0.10785	0.03720	0.00947	-0.00224	0.00023	-0.00011	6.79632	-5.54196	7.94677	0.68400	0.18289	0.09540	-0.00465	0.02064	0.02671	6.11026	-1.00098	-2.37408	0.10546	0.56004	0.03043	0.00025	-0.01120	-0.00473	12.55909
317			3.16000	0.09077	11.25374	5.20482	0.00450	0.00296	0.00378	-0.00023	0.00013	-0.00002	93.90312	21.79974	-22.95798	-0.13495	-0.05066	0.01966	0.00262	0.00055	-0.00210	16.34057	-7.53546	13.33617	0.11074	0.03711	0.00830	-0.00176	0.00034	-0.00015	6.78840	-5.62564	7.79225	0.68260	0.18460	0.09538	-0.01171	0.02096	0.02738	6.11020	-1.00048	-2.27898	0.10628	0.56248	0.02990	-0.00063	-0.00956	-0.00524	12.56337
318			3.17000	0.12288	11.21873	5.20785	0.00452	0.00299	0.00381	-0.00026	0.00021	-0.00001	93.91578	21.87071	-22.94889	-0.13462	-0.05080	0.02162	0.00147	0.00021	-0.00277	16.34979	-7.53827	13.34863	0.11454	0.03686	0.00673	-0.00118	0.00044	-0.00013	6.78531	-5.71003	7.63403	0.68029	0.18555	0.09542	-0.01741	0.02105	0.02783	6.11357	-1.00300	-2.17230	0.10834	0.56247	0.02971	-0.00124	-0.00729	-0.00576	12.56573
319			3.18000	0.15650	11.17124	5.20677	0.00452	0.00299	0.00381	-0.00024	0.00025	0.00002	93.92159	21.94577	-22.94206	-0.13409	-0.05086	0.02345	0.00001	0.00001	-0.00283	16.35559	-7.54264	13.36072	0.11810	0.03688	0.00532	-0.00045	0.00051	-0.00008	6.78608	-5.79425	7.47418	0.67794	0.18710	0.09563	-0.02157	0.02096	0.02795	6.11943	-1.00940	-2.05634	0.10934	0.56185	0.02977	-0.00170	-0.00393	-0.00616	12.56671
320			3.19000	0.18523	11.12270	5.20206	0.00454	0.00296	0.00379	-0.00018	0.00023	0.00004	93.91975	22.00855	-22.93842	-0.13358	-0.05088	0.02470	-0.00130	-0.00021	-0.00220	16.35694	-7.54851	13.37012	0.12034	0.03737	0.00448	0.00043	0.00054	-0.00004	6.78956	-5.87709	7.31498	0.67438	0.18849	0.09531	-0.02392	0.02052	0.02756	6.12719	-1.02029	-1.93576	0.11229	0.55991	0.02943	-0.00203	-0.00022	-0.00621	12.56693
321			3.20000	0.20529	11.08354	5.19611	0.00455	0.00293	0.00375	-0.00011	0.00016	0.00003	93.91129	22.04779	-22.93967	-0.13327	-0.05088	0.02529	-0.00211	-0.00054	-0.00112	16.35344	-7.55555	13.37551	0.12105	0.03865	0.00431	0.00134	0.00055	-0.00001	6.79439	-5.95729	7.15824	0.67286	0.18919	0.09498	-0.02473	0.01965	0.02694	6.13590	-1.03479	-1.81565	0.11415	0.55716	0.02918	-0.00215	0.00254	-0.00606	12.56658
322			3.21000	0.21533	11.05978	5.19202	0.00455	0.00291	0.00371	-0.00004	0.00008	0.00001	93.89813	22.06002	-22.94771	-0.13316	-0.05085	0.02520	-0.00234	-0.00106	0.00003	16.34527	-7.56326	13.37762	0.12059	0.03995	0.00464	0.00216	0.00055	0.00001	6.79948	-6.03376	7.00460	0.67009	0.18985	0.09469	-0.02436	0.01853	0.02631	6.14452	-1.05093	-1.69964	0.11659	0.55676	0.02858	-0.00205	0.00379	-0.00567	12.56533
323			3.22000	0.21493	11.05266	5.19353	0.00456	0.00289	0.00369	0.00004	-0.00000	-0.00004	93.88143	22.04806	-22.96550	-0.13332	-0.05083	0.02451	-0.00218	-0.00185	0.00098	16.33330	-7.57092	13.37874	0.11942	0.04015	0.00517	0.00280	0.00052	0.00000	6.80404	-6.10607	6.85365	0.66681	0.18948	0.09375	-0.02298	0.01727	0.02563	6.15189	-1.06688	-1.59041	0.12129	0.55834	0.02699	-0.00165	0.00392	-0.00501	12.56282
324			3.23000	0.20425	11.06064	5.20352	0.00456	0.00287	0.00368	0.00010	-0.00007	-0.00009	93.86127	22.01714	-22.99595	-0.13393	-0.05096	0.02341	-0.00188	-0.00280	0.00163	16.31880	-7.57785	13.38088	0.11802	0.03900	0.00576	0.00320	0.00048	-0.00001	6.80703	-6.17458	6.70424	0.66232	0.18891	0.09278	-0.02033	0.01619	0.02518	6.15617	-1.08169	-1.48919	0.12805	0.56026	0.02531	-0.00072	0.00318	-0.00435	12.55866
325			3.24000	0.18516	11.08127	5.22208	0.00456	0.00286	0.00366	0.00014	-0.00013	-0.00013	93.83776	21.97269	-23.03906	-0.13498	-0.05127	0.02212	-0.00168	-0.00362	0.00201	16.30301	-7.58377	13.38466	0.11682	0.03647	0.00627	0.00332	0.00040	-0.00002	6.80709	-6.24045	6.55480	0.65898	0.18985	0.09227	-0.01643	0.01565	0.02513	6.15464	-1.09445	-1.39537	0.13279	0.56313	0.02410	0.00096	0.00156	-0.00387	12.55182
326			3.25000	0.16142	11.11226	5.24545	0.00457	0.00285	0.00364	0.00016	-0.00017	-0.00014	93.81163	21.91841	-23.09060	-0.13630	-0.05171	0.02089	-0.00177	-0.00400	0.00222	16.28725	-7.58879	13.38836	0.11604	0.03356	0.00670	0.00314	0.00030	-0.00001	6.80293	-6.30540	6.40377	0.65865	0.19060	0.09148	-0.01165	0.01568	0.02525	6.14444	-1.10456	-1.30660	0.13359	0.56399	0.02305	0.00320	-0.00033	-0.00354	12.54144
327			3.26000	0.13761	11.15173	5.26694	0.00458	0.00284	0.00362	0.00015	-0.00021	-0.00010	93.78407	21.85682	-23.14301	-0.13752	-0.05212	0.01998	-0.00229	-0.00370	0.00233	16.27265	-7.59311	13.38931	0.11549	0.03134	0.00698	0.00266	0.00019	0.00003	6.79389	-6.37154	6.25009	0.65464	0.19066	0.09044	-0.00668	0.01625	0.02540	6.12385	-1.11259	-1.22053	0.13655	0.56400	0.02192	0.00569	-0.00152	-0.00329	12.52758
328			3.27000	0.11732	11.19752	5.27907	0.00460	0.00285	0.00362	0.00014	-0.00024	-0.00003	93.75646	21.79028	-23.18764	-0.13847	-0.05242	0.01960	-0.00330	-0.00274	0.00238	16.26052	-7.59676	13.38562	0.11522	0.03066	0.00713	0.00191	0.00008	0.00008	6.78023	-6.44046	6.09379	0.64981	0.19118	0.08939	-0.00231	0.01716	0.02545	6.09337	-1.11987	-1.13498	0.13859	0.56609	0.02061	0.00790	-0.00208	-0.00310	12.51150
329			3.28000	0.10193	11.24650	5.27570	0.00461	0.00287	0.00363	0.00013	-0.00024	0.00008	93.72927	21.72187	-23.21711	-0.13903	-0.05254	0.01975	-0.00485	-0.00124	0.00238	16.25209	-7.59971	13.37757	0.11518	0.03124	0.00706	0.00104	0.00000	0.00012	6.76276	-6.51221	5.93633	0.64444	0.19207	0.08868	0.00136	0.01796	0.02532	6.05515	-1.12670	-1.04874	0.14055	0.56812	0.01975	0.00958	-0.00332	-0.00300	12.49486
330			3.29000	0.09073	11.29492	5.25272	0.00462	0.00289	0.00364	0.00014	-0.00024	0.00021	93.70218	21.65412	-23.22631	-0.13914	-0.05244	0.02015	-0.00677	0.00054	0.00235	16.24768	-7.60230	13.36667	0.11506	0.03212	0.00684	0.00017	-0.00004	0.00014	6.74216	-6.58542	5.77948	0.63720	0.19141	0.08722	0.00464	0.01809	0.02467	6.01185	-1.13155	-0.96131	0.14165	0.56866	0.01837	0.01054	-0.00643	-0.00280	12.47844
331			3.30000	0.08132	11.34041	5.20952	0.00464	0.00289	0.00364	0.00017	-0.00023	0.00032	93.67477	21.58764	-23.21364	-0.13881	-0.05212	0.02032	-0.00863	0.00226	0.00233	16.24730	-7.60514	13.35395	0.11461	0.03198	0.00655	-0.00073	-0.00003	0.00016	6.71874	-6.65783	5.62511	0.63079	0.18951	0.08580	0.00795	0.01733	0.02360	5.96642	-1.13212	-0.87350	0.14111	0.56866	0.01715	0.01056	-0.01114	-0.00257	12.46278
332			3.31000	0.06969	11.38394	5.15044	0.00465	0.00288	0.00362	0.00022	-0.00022	0.00039	93.64722	21.51982	-23.18206	-0.13811	-0.05157	0.01995	-0.00993	0.00348	0.00237	16.25126	-7.60940	13.33855	0.11375	0.03083	0.00647	-0.00169	0.00002	0.00021	6.69263	-6.72638	5.47667	0.62619	0.18902	0.08484	0.01135	0.01568	0.02181	5.92267	-1.12705	-0.78824	0.14146	0.57028	0.01631	0.00962	-0.01609	-0.00226	12.44933
333			3.32000	0.05137	11.42857	5.08493	0.00465	0.00288	0.00361	0.00029	-0.00023	0.00039	93.61944	21.44711	-23.13997	-0.13733	-0.05088	0.01899	-0.01038	0.00380	0.00242	16.25965	-7.61592	13.31880	0.11251	0.02929	0.00675	-0.00259	0.00006	0.00028	6.66479	-6.78654	5.34161	0.62381	0.18928	0.08397	0.01371	0.01274	0.01850	5.88532	-1.11634	-0.71218	0.14088	0.57223	0.01562	0.00741	-0.01952	-0.00174	12.44061
334			3.33000	0.02319	11.47529	5.02565	0.00465	0.00288	0.00362	0.00035	-0.00023	0.00031	93.59054	21.36864	-23.10010	-0.13673	-0.05020	0.01751	-0.01004	0.00301	0.00234	16.27167	-7.62462	13.29374	0.11087	0.02844	0.00757	-0.00315	0.00008	0.00037	6.63871	-6.83231	5.23313	0.62257	0.19019	0.08317	0.01308	0.00829	0.01303	5.85987	-1.10124	-0.65739	0.14151	0.57357	0.01510	0.00398	-0.02003	-0.00092	12.43922
335			3.34000	-0.01556	11.52131	4.98554	0.00465	0.00289	0.00362	0.00039	-0.00022	0.00015	93.55843	21.28997	-23.07652	-0.13643	-0.04964	0.01572	-0.00908	0.00111	0.00200	16.28511	-7.63461	13.26545	0.10883	0.02828	0.00878	-0.00311	0.00008	0.00044	6.62008	-6.85690	5.16778	0.62150	0.18852	0.08142	0.00832	0.00213	0.00534	5.85166	-1.08369	-0.63837	0.14480	0.57110	0.01391	-0.00044	-0.01702	0.00015	12.44710
336			3.35000	-0.06408	11.56142	4.97610	0.00465	0.00291	0.00363	0.00041	-0.00018	-0.00006	93.52069	21.22166	-23.08235	-0.13656	-0.04934	0.01418	-0.00759	-0.00164	0.00147	16.29707	-7.64397	13.23840	0.10674	0.02825	0.00986	-0.00254	0.00005	0.00044	6.61459	-6.85383	5.15944	0.62081	0.18722	0.07952	0.00005	-0.00530	-0.00353	5.86356	-1.06604	-0.66597	0.14695	0.57134	0.01202	-0.00528	-0.01129	0.00113	12.46376
337			3.36000	-0.12009	11.59030	5.00411	0.00465	0.00293	0.00364	0.00039	-0.00011	-0.00029	93.47717	21.17400	-23.12507	-0.13730	-0.04946	0.01344	-0.00545	-0.00466	0.00089	16.30587	-7.65094	13.21624	0.10509	0.02825	0.01041	-0.00184	-0.00001	0.00036	6.62559	-6.81881	5.21496	0.62001	0.18582	0.07747	-0.00994	-0.01343	-0.01239	5.89481	-1.05014	-0.74336	0.14788	0.57309	0.00959	-0.00963	-0.00409	0.00169	12.48653
338			3.37000	-0.17943	11.60419	5.06875	0.00465	0.00296	0.00367	0.00035	-0.00003	-0.00050	93.43168	21.15266	-23.20281	-0.13854	-0.04997	0.01388	-0.00269	-0.00728	0.00033	16.31196	-7.65483	13.19960	0.10437	0.02866	0.01022	-0.00138	-0.00009	0.00027	6.65351	-6.75042	5.33314	0.61932	0.18379	0.07541	-0.02005	-0.02170	-0.02035	5.94184	-1.03721	-0.86557	0.14903	0.57345	0.00721	-0.01301	0.00352	0.00177	12.51122
339			3.38000	-0.23708	11.60126	5.16214	0.00465	0.00299	0.00369	0.00028	0.00006	-0.00065	93.38972	21.15720	-23.30561	-0.13988	-0.05068	0.01547	0.00022	-0.00903	-0.00024	16.31699	-7.65594	13.18607	0.10500	0.03006	0.00939	-0.00129	-0.00019	0.00021	6.69706	-6.64859	5.50843	0.61756	0.18101	0.07255	-0.02925	-0.02982	-0.02685	5.99995	-1.02798	-1.02417	0.15097	0.57165	0.00429	-0.01525	0.01168	0.00130	12.53360
340			3.39000	-0.28981	11.58213	5.27290	0.00465	0.00304	0.00373	0.00022	0.00013	-0.00072	93.35499	21.18264	-23.42024	-0.14106	-0.05143	0.01793	0.00256	-0.00969	-0.00083	16.32241	-7.65510	13.17232	0.10699	0.03297	0.00816	-0.00145	-0.00032	0.00019	6.75415	-6.51344	5.73502	0.61479	0.17735	0.06889	-0.03643	-0.03746	-0.03169	6.06385	-1.02423	-1.21297	0.15301	0.56759	0.00089	-0.01604	0.02124	0.00031	12.54993
341			3.40000	-0.33709	11.55062	5.38873	0.00465	0.00308	0.00378	0.00018	0.00018	-0.00073	93.32815	21.22266	-23.53347	-0.14198	-0.05210	0.02076	0.00375	-0.00927	-0.00141	16.32860	-7.65300	13.15673	0.10970	0.03702	0.00683	-0.00160	-0.00044	0.00017	6.82130	-6.34617	6.00659	0.60806	0.17015	0.06535	-0.03944	-0.04337	-0.03501	6.12731	-1.02819	-1.42811	0.15754	0.56008	-0.00202	-0.01539	0.03101	-0.00078	12.55747
342			3.41000	-0.37996	11.51327	5.49866	0.00465	0.00311	0.00381	0.00017	0.00019	-0.00067	93.30792	21.27198	-23.63385	-0.14263	-0.05266	0.02329	0.00361	-0.00795	-0.00192	16.33485	-7.65019	13.14013	0.11217	0.04089	0.00560	-0.00146	-0.00053	0.00014	6.89223	-6.15049	6.31343	0.60006	0.16229	0.06182	-0.03623	-0.04717	-0.03644	6.18386	-1.03994	-1.66111	0.16226	0.55387	-0.00506	-0.01304	0.03714	-0.00204	12.55620
343			3.42000	-0.42016	11.47792	5.59478	0.00465	0.00313	0.00383	0.00018	0.00017	-0.00057	93.29202	21.32675	-23.71294	-0.14289	-0.05300	0.02515	0.00233	-0.00598	-0.00231	16.33920	-7.64702	13.12432	0.11366	0.04378	0.00463	-0.00089	-0.00053	0.00011	6.95830	-5.93446	6.64080	0.59191	0.15705	0.05936	-0.02604	-0.04912	-0.03641	6.22785	-1.05493	-1.89499	0.16878	0.55389	-0.00774	-0.00910	0.03607	-0.00299	12.54886
344			3.43000	-0.45962	11.45127	5.67301	0.00463	0.00314	0.00384	0.00021	0.00011	-0.00046	93.27861	21.38444	-23.76585	-0.14275	-0.05311	0.02622	0.00042	-0.00372	-0.00257	16.33994	-7.64408	13.11098	0.11390	0.04524	0.00393	-0.00002	-0.00046	0.00007	7.01058	-5.70960	6.97120	0.58511	0.15231	0.05713	-0.01003	-0.04855	-0.03462	6.25391	-1.06611	-2.10977	0.17432	0.55623	-0.01036	-0.00345	0.02740	-0.00355	12.53881
345			3.44000	-0.50009	11.43678	5.73314	0.00459	0.00316	0.00387	0.00025	0.00004	-0.00035	93.26658	21.44356	-23.79204	-0.14224	-0.05301	0.02674	-0.00161	-0.00154	-0.00276	16.33630	-7.64164	13.10085	0.11310	0.04610	0.00355	0.00093	-0.00035	0.00004	7.04241	-5.48716	7.28861	0.57942	0.14466	0.05520	0.00903	-0.04506	-0.03166	6.25789	-1.06839	-2.29116	0.17740	0.55394	-0.01192	0.00318	0.01464	-0.00337	12.52848
346			3.45000	-0.54276	11.43479	5.77742	0.00454	0.00319	0.00391	0.00029	-0.00002	-0.00025	93.25522	21.50434	-23.79441	-0.14152	-0.05277	0.02706	-0.00331	0.00032	-0.00292	16.32836	-7.63985	13.09469	0.11169	0.04650	0.00323	0.00170	-0.00020	0.00002	7.05124	-5.27476	7.58256	0.57267	0.13761	0.05372	0.02738	-0.04084	-0.02839	6.23942	-1.06097	-2.43511	0.17664	0.55151	-0.01284	0.00907	0.00308	-0.00289	12.52000
347			3.46000	-0.58801	11.44386	5.80930	0.00446	0.00323	0.00397	0.00032	-0.00008	-0.00019	93.24528	21.56652	-23.77711	-0.14061	-0.05244	0.02737	-0.00422	0.00178	-0.00300	16.31771	-7.63893	13.09243	0.11024	0.04644	0.00287	0.00196	-0.00005	0.00000	7.03934	-5.07531	7.85029	0.56487	0.13156	0.05247	0.04143	-0.03701	-0.02540	6.20379	-1.04677	-2.54817	0.17513	0.55056	-0.01368	0.01266	-0.00402	-0.00251	12.51661
348			3.47000	-0.63606	11.46233	5.83283	0.00438	0.00326	0.00402	0.00035	-0.00013	-0.00015	93.23898	21.62762	-23.74502	-0.13948	-0.05204	0.02773	-0.00416	0.00279	-0.00293	16.30778	-7.63906	13.09283	0.10943	0.04649	0.00254	0.00153	0.00007	-0.00000	7.01262	-4.88684	8.09548	0.55747	0.12618	0.05171	0.04956	-0.03425	-0.02322	6.16035	-1.02995	-2.64345	0.17751	0.55010	-0.01414	0.01358	-0.00631	-0.00234	12.52191
349			3.48000	-0.68803	11.48958	5.85235	0.00430	0.00328	0.00406	0.00038	-0.00018	-0.00013	93.23811	21.68401	-23.70380	-0.13831	-0.05166	0.02828	-0.00339	0.00331	-0.00273	16.30206	-7.63995	13.09487	0.10948	0.04788	0.00240	0.00063	0.00014	-0.00001	6.97791	-4.70378	8.32464	0.55348	0.11925	0.05058	0.05281	-0.03232	-0.02158	6.11949	-1.01342	-2.73499	0.17912	0.54614	-0.01464	0.01159	-0.00550	-0.00248	12.53853
350			3.49000	-0.74526	11.52566	5.87127	0.00421	0.00330	0.00408	0.00041	-0.00024	-0.00013	93.24247	21.73374	-23.65951	-0.13742	-0.05144	0.02909	-0.00252	0.00342	-0.00249	16.30221	-7.64040	13.10030	0.10991	0.05096	0.00249	-0.00019	0.00016	-0.00004	6.94012	-4.51918	8.54457	0.55205	0.11398	0.05002	0.05292	-0.03203	-0.02088	6.08960	-0.99782	-2.83491	0.17979	0.54232	-0.01469	0.00739	-0.00380	-0.00282	12.56789
351			3.50000	-0.80748	11.57090	5.88998	0.00413	0.00330	0.00408	0.00044	-0.00029	-0.00012	93.24957	21.77763	-23.61598	-0.13684	-0.05141	0.02995	-0.00219	0.00334	-0.00225	16.30643	-7.63839	13.11320	0.11007	0.05388	0.00257	-0.00040	0.00008	-0.00008	6.90247	-4.32637	8.76189	0.55157	0.10784	0.04972	0.05081	-0.03235	-0.02097	6.07616	-0.98211	-2.95285	0.18042	0.53734	-0.01458	0.00185	-0.00218	-0.00335	12.60938
352			3.51000	-0.87276	11.62568	5.90571	0.00407	0.00330	0.00407	0.00045	-0.00034	-0.00008	93.25579	21.81547	-23.57421	-0.13622	-0.05137	0.03064	-0.00258	0.00321	-0.00185	16.31103	-7.63197	13.13542	0.10977	0.05488	0.00241	-0.00003	-0.00015	-0.00011	6.86767	-4.11988	8.98430	0.55072	0.10267	0.04891	0.04680	-0.03336	-0.02150	6.08231	-0.96528	-3.09661	0.18204	0.53423	-0.01545	-0.00421	-0.00038	-0.00430	12.66109
353			3.52000	-0.93910	11.68952	5.91564	0.00402	0.00331	0.00407	0.00046	-0.00039	-0.00004	93.25798	21.84260	-23.53478	-0.13542	-0.05117	0.03106	-0.00343	0.00299	-0.00107	16.31349	-7.62033	13.16406	0.10920	0.05382	0.00201	0.00043	-0.00052	-0.00011	6.83780	-3.89656	9.21859	0.55303	0.09846	0.04822	0.04205	-0.03459	-0.02249	6.10799	-0.94750	-3.26972	0.18488	0.53174	-0.01644	-0.00976	0.00241	-0.00538	12.71966
354			3.53000	-1.00533	11.75957	5.91921	0.00397	0.00333	0.00408	0.00045	-0.00041	0.00000	93.25445	21.85094	-23.49977	-0.13464	-0.05087	0.03108	-0.00435	0.00262	0.00013	16.31410	-7.60393	13.19264	0.10826	0.05217	0.00173	0.00057	-0.00093	-0.00009	6.81331	-3.65662	9.46812	0.55700	0.09534	0.04830	0.03773	-0.03572	-0.02394	6.14898	-0.93052	-3.46989	0.19184	0.53049	-0.01692	-0.01386	0.00691	-0.00621	12.78060
355			3.54000	-1.06978	11.83062	5.91674	0.00395	0.00334	0.00408	0.00044	-0.00040	0.00005	93.24453	21.83457	-23.47155	-0.13411	-0.05059	0.03054	-0.00518	0.00213	0.00143	16.31417	-7.58419	13.21496	0.10706	0.05144	0.00204	0.00046	-0.00132	-0.00008	6.79288	-3.40297	9.73267	0.55937	0.09219	0.04843	0.03520	-0.03601	-0.02525	6.19762	-0.91727	-3.68936	0.20057	0.52969	-0.01754	-0.01527	0.01296	-0.00683	12.83887
356			3.55000	-1.12943	11.89703	5.90844	0.00396	0.00334	0.00407	0.00040	-0.00036	0.00008	93.22827	21.79464	-23.45116	-0.13383	-0.05031	0.02934	-0.00590	0.00153	0.00243	16.31394	-7.56279	13.22863	0.10582	0.05116	0.00290	0.00033	-0.00159	-0.00008	6.77325	-3.14150	10.00937	0.55849	0.09026	0.04844	0.03594	-0.03559	-0.02614	6.24337	-0.91019	-3.91678	0.20906	0.52990	-0.01841	-0.01251	0.01915	-0.00723	12.88877
357			3.56000	-1.18172	11.95457	5.89586	0.00399	0.00332	0.00404	0.00035	-0.00030	0.00010	93.20578	21.73783	-23.43981	-0.13367	-0.05001	0.02773	-0.00639	0.00077	0.00293	16.31321	-7.54138	13.23465	0.10469	0.05079	0.00402	0.00027	-0.00167	-0.00006	6.74988	-2.88143	10.29426	0.55690	0.08862	0.04892	0.04050	-0.03378	-0.02688	6.27336	-0.90954	-4.14108	0.21446	0.52870	-0.01847	-0.00463	0.02385	-0.00702	12.92445
358			3.57000	-1.22506	12.00042	5.88239	0.00405	0.00330	0.00401	0.00029	-0.00022	0.00009	93.17784	21.67283	-23.43935	-0.13379	-0.04980	0.02616	-0.00649	-0.00015	0.00297	16.31191	-7.52154	13.23585	0.10379	0.05026	0.00507	0.00030	-0.00154	-0.00005	6.71882	-2.63375	10.58391	0.55577	0.08598	0.04922	0.04766	-0.03013	-0.02714	6.27504	-0.91400	-4.35550	0.21536	0.52336	-0.01789	0.00757	0.02607	-0.00645	12.94053
359			3.58000	-1.25870	12.03219	5.87176	0.00413	0.00328	0.00398	0.00022	-0.00014	0.00006	93.14599	21.60810	-23.45121	-0.13425	-0.04977	0.02478	-0.00611	-0.00114	0.00266	16.31005	-7.50461	13.23533	0.10315	0.04971	0.00599	0.00034	-0.00125	-0.00005	6.67837	-2.40874	10.87529	0.55402	0.08328	0.04924	0.05522	-0.02536	-0.02680	6.23969	-0.92117	-4.55791	0.21440	0.51565	-0.01699	0.02191	0.02546	-0.00575	12.93276
360			3.59000	-1.28187	12.04822	5.86603	0.00422	0.00326	0.00393	0.00013	-0.00005	0.00002	93.11266	21.55136	-23.47481	-0.13508	-0.04996	0.02364	-0.00528	-0.00203	0.00211	16.30817	-7.49144	13.23603	0.10276	0.04876	0.00671	0.00039	-0.00087	-0.00006	6.62907	-2.21465	11.16344	0.54994	0.08101	0.04960	0.06105	-0.01999	-0.02593	6.16421	-0.92812	-4.74713	0.21265	0.50785	-0.01546	0.03598	0.02150	-0.00483	12.89956
361			3.60000	-1.29340	12.04841	5.86487	0.00432	0.00322	0.00388	0.00004	0.00004	-0.00000	93.08064	21.50839	-23.50709	-0.13593	-0.05024	0.02277	-0.00417	-0.00266	0.00145	16.30626	-7.48222	13.23938	0.10262	0.04731	0.00714	0.00049	-0.00049	-0.00008	6.57309	-2.05870	11.43799	0.54482	0.08198	0.05072	0.06374	-0.01478	-0.02419	6.05161	-0.93099	-4.91904	0.20882	0.50374	-0.01332	0.04713	0.01424	-0.00369	12.84221
362			3.61000	-1.29249	12.03425	5.86634	0.00440	0.00319	0.00383	-0.00006	0.00011	-0.00002	93.05212	21.48178	-23.54408	-0.13661	-0.05049	0.02215	-0.00294	-0.00303	0.00079	16.30381	-7.47643	13.24494	0.10295	0.04566	0.00732	0.00071	-0.00021	-0.00009	6.51390	-1.94683	11.68307	0.54229	0.08411	0.05265	0.06287	-0.00921	-0.02119	5.91075	-0.92695	-5.06581	0.19901	0.50121	-0.01023	0.05229	0.00507	-0.00233	12.76563
363			3.62000	-1.27971	12.00842	5.86924	0.00448	0.00317	0.00378	-0.00014	0.00017	-0.00003	93.02810	21.47111	-23.58318	-0.13692	-0.05062	0.02177	-0.00170	-0.00326	0.00021	16.29993	-7.47320	13.25140	0.10367	0.04437	0.00736	0.00101	-0.00003	-0.00009	6.45554	-1.88166	11.88212	0.53569	0.08571	0.05518	0.05781	-0.00350	-0.01683	5.75472	-0.91569	-5.17979	0.19321	0.49990	-0.00650	0.05333	-0.00367	-0.00111	12.67797
364			3.63000	-1.25791	11.97419	5.87467	0.00454	0.00315	0.00375	-0.00020	0.00020	-0.00006	93.00865	21.47486	-23.62402	-0.13701	-0.05067	0.02160	-0.00052	-0.00351	-0.00030	16.29441	-7.47184	13.25829	0.10481	0.04363	0.00733	0.00128	0.00009	-0.00009	6.40162	-1.86091	12.02532	0.52995	0.08693	0.05750	0.04994	0.00161	-0.01157	5.59753	-0.89907	-5.25928	0.18890	0.49595	-0.00236	0.05034	-0.00984	-0.00028	12.58857
365			3.64000	-1.23156	11.93482	5.88504	0.00458	0.00312	0.00371	-0.00023	0.00022	-0.00010	92.99294	21.49130	-23.66739	-0.13693	-0.05071	0.02162	0.00052	-0.00382	-0.00072	16.28789	-7.47151	13.26614	0.10610	0.04294	0.00718	0.00141	0.00015	-0.00010	6.35512	-1.87697	12.11373	0.52949	0.08783	0.05936	0.04045	0.00552	-0.00647	5.45142	-0.87997	-5.31186	0.17912	0.48823	0.00201	0.04269	-0.01233	0.00017	12.50593
366			3.65000	-1.20580	11.89394	5.90311	0.00459	0.00309	0.00366	-0.00022	0.00021	-0.00015	92.97978	21.51734	-23.71457	-0.13679	-0.05077	0.02184	0.00126	-0.00422	-0.00099	16.28141	-7.47127	13.27505	0.10744	0.04206	0.00683	0.00141	0.00014	-0.00010	6.31841	-1.91859	12.15750	0.53106	0.08934	0.06106	0.02949	0.00790	-0.00252	5.32585	-0.86117	-5.35257	0.16923	0.47983	0.00631	0.03319	-0.01135	0.00049	12.43607
367			3.66000	-1.18530	11.85569	5.93050	0.00459	0.00307	0.00362	-0.00018	0.00019	-0.00020	92.96711	21.54814	-23.76665	-0.13673	-0.05088	0.02231	0.00164	-0.00463	-0.00108	16.27518	-7.47024	13.28392	0.10898	0.04125	0.00632	0.00132	0.00005	-0.00009	6.29342	-1.97243	12.17200	0.53263	0.09095	0.06186	0.01709	0.00857	-0.00018	5.22795	-0.84471	-5.39862	0.16217	0.47295	0.00927	0.02312	-0.00781	0.00091	12.38256
368			3.67000	-1.17301	11.82271	5.96687	0.00457	0.00307	0.00361	-0.00013	0.00016	-0.00025	92.95354	21.57807	-23.82353	-0.13679	-0.05103	0.02304	0.00166	-0.00497	-0.00100	16.26965	-7.46799	13.29103	0.11063	0.04129	0.00577	0.00115	-0.00009	-0.00007	6.28214	-2.02556	12.17270	0.53206	0.09223	0.06262	0.00401	0.00776	0.00074	5.16413	-0.83206	-5.46328	0.15809	0.47105	0.01116	0.01261	-0.00301	0.00148	12.34796
369			3.68000	-1.16986	11.79375	6.00938	0.00453	0.00310	0.00364	-0.00007	0.00015	-0.00027	92.93793	21.60361	-23.88382	-0.13701	-0.05120	0.02381	0.00138	-0.00513	-0.00083	16.26478	-7.46433	13.29579	0.11204	0.04179	0.00526	0.00099	-0.00021	-0.00004	6.28468	-2.06977	12.16901	0.53098	0.09381	0.06342	-0.00774	0.00631	0.00113	5.13872	-0.82377	-5.54898	0.15665	0.47228	0.01226	0.00203	0.00136	0.00194	12.33439
370			3.69000	-1.17427	11.76467	6.05354	0.00449	0.00314	0.00368	-0.00002	0.00017	-0.00027	92.92055	21.62377	-23.94460	-0.13739	-0.05139	0.02435	0.00104	-0.00500	-0.00064	16.26054	-7.45968	13.29857	0.11284	0.04216	0.00485	0.00082	-0.00030	-0.00003	6.29842	-2.10441	12.16085	0.53471	0.09517	0.06373	-0.01662	0.00514	0.00188	5.15191	-0.81908	-5.64428	0.15191	0.47403	0.01245	-0.00767	0.00394	0.00196	12.34342
371			3.70000	-1.18284	11.73089	6.09430	0.00446	0.00317	0.00371	0.00001	0.00020	-0.00024	92.90307	21.63915	-24.00193	-0.13772	-0.05153	0.02447	0.00086	-0.00455	-0.00046	16.25698	-7.45467	13.30010	0.11286	0.04178	0.00460	0.00067	-0.00031	-0.00002	6.31930	-2.13494	12.14224	0.53732	0.09513	0.06359	-0.02202	0.00490	0.00342	5.19919	-0.81705	-5.72949	0.15078	0.47627	0.01171	-0.01550	0.00470	0.00143	12.37450
372			3.71000	-1.19163	11.68997	6.12766	0.00444	0.00316	0.00371	0.00001	0.00024	-0.00019	92.88808	21.65058	-24.05208	-0.13783	-0.05157	0.02408	0.00087	-0.00383	-0.00033	16.25398	-7.45015	13.30066	0.11222	0.04077	0.00460	0.00062	-0.00025	-0.00001	6.34333	-2.16987	12.10607	0.53698	0.09615	0.06366	-0.02432	0.00613	0.00581	5.27169	-0.81769	-5.78449	0.15504	0.48034	0.01072	-0.02130	0.00437	0.00060	12.42318
373			3.72000	-1.19803	11.64319	6.15136	0.00442	0.00312	0.00368	0.00001	0.00026	-0.00012	92.87691	21.65918	-24.09243	-0.13763	-0.05151	0.02338	0.00081	-0.00294	-0.00026	16.25075	-7.44702	13.30076	0.11128	0.03973	0.00487	0.00082	-0.00013	-0.00001	6.36755	-2.21914	12.04636	0.53899	0.09852	0.06418	-0.02484	0.00908	0.00899	5.35757	-0.82160	-5.79400	0.15637	0.48546	0.00997	-0.02362	0.00360	-0.00033	12.48173
374			3.73000	-1.20143	11.59480	6.16481	0.00441	0.00307	0.00364	0.00000	0.00025	-0.00006	92.86914	21.66652	-24.12175	-0.13722	-0.05136	0.02264	0.00050	-0.00203	-0.00023	16.24569	-7.44581	13.30181	0.11031	0.03878	0.00519	0.00137	0.00003	-0.00002	6.39035	-2.29269	11.95813	0.54195	0.10198	0.06554	-0.02474	0.01374	0.01301	5.44426	-0.82970	-5.74787	0.15872	0.49252	0.00981	-0.02299	0.00304	-0.00132	12.54057
375			3.74000	-1.20281	11.54979	6.16875	0.00441	0.00303	0.00361	0.00001	0.00022	-0.00000	92.86336	21.67320	-24.14035	-0.13679	-0.05120	0.02211	-0.00007	-0.00116	-0.00022	16.23718	-7.44668	13.30551	0.10947	0.03832	0.00551	0.00216	0.00022	-0.00005	6.41140	-2.39793	11.83735	0.54508	0.10334	0.06699	-0.02524	0.01910	0.01765	5.52137	-0.84335	-5.64080	0.16332	0.49566	0.01028	-0.02037	0.00379	-0.00249	12.59063
376			3.75000	-1.20361	11.51187	6.16377	0.00439	0.00300	0.00359	0.00002	0.00018	0.00005	92.85853	21.67911	-24.14900	-0.13632	-0.05101	0.02171	-0.00074	-0.00038	-0.00016	16.22463	-7.44926	13.31373	0.10859	0.03758	0.00570	0.00297	0.00039	-0.00009	6.43169	-2.53689	11.68153	0.54824	0.10489	0.06826	-0.02717	0.02445	0.02254	5.58312	-0.86518	-5.47220	0.16685	0.49691	0.01102	-0.01643	0.00666	-0.00383	12.62554
377			3.76000	-1.20506	11.48222	6.15043	0.00437	0.00298	0.00357	0.00004	0.00014	0.00010	92.85390	21.68225	-24.14913	-0.13581	-0.05080	0.02119	-0.00138	0.00023	-0.00002	16.20852	-7.45306	13.32655	0.10755	0.03649	0.00599	0.00357	0.00050	-0.00013	6.45269	-2.70584	11.49086	0.55263	0.10796	0.07057	-0.03073	0.02933	0.02773	5.62827	-0.89737	-5.24624	0.16797	0.49831	0.01309	-0.01224	0.01104	-0.00577	12.64212
378			3.77000	-1.20785	11.46021	6.12976	0.00433	0.00291	0.00350	0.00006	0.00010	0.00014	92.84894	21.67985	-24.14340	-0.13517	-0.05056	0.02024	-0.00188	0.00061	0.00023	16.19035	-7.45739	13.34275	0.10615	0.03469	0.00652	0.00380	0.00052	-0.00017	6.47575	-2.89682	11.26856	0.55682	0.11220	0.07321	-0.03555	0.03305	0.03250	5.65877	-0.94002	-4.97183	0.16992	0.50052	0.01569	-0.00875	0.01550	-0.00805	12.63999
379			3.78000	-1.21201	11.44527	6.10351	0.00429	0.00282	0.00338	0.00008	0.00006	0.00016	92.84321	21.66872	-24.13504	-0.13461	-0.05037	0.01890	-0.00229	0.00075	0.00054	16.17183	-7.46131	13.35976	0.10459	0.03251	0.00731	0.00371	0.00043	-0.00018	6.50206	-3.09857	11.02290	0.55928	0.11659	0.07601	-0.04064	0.03474	0.03592	5.67772	-0.99069	-4.66450	0.17339	0.50389	0.01852	-0.00608	0.01895	-0.01021	12.61974
380			3.79000	-1.21673	11.43765	6.07337	0.00424	0.00274	0.00328	0.00008	0.00002	0.00018	92.83557	21.64611	-24.12687	-0.13416	-0.05019	0.01763	-0.00284	0.00068	0.00088	16.15383	-7.46402	13.37409	0.10316	0.03080	0.00812	0.00348	0.00026	-0.00015	6.53196	-3.29746	10.76840	0.56378	0.12143	0.07860	-0.04470	0.03417	0.03682	5.68816	-1.04539	-4.34762	0.17685	0.50387	0.02191	-0.00399	0.02089	-0.01187	12.58313
381			3.80000	-1.22063	11.43680	6.04053	0.00421	0.00272	0.00325	0.00007	-0.00000	0.00019	92.82399	21.61083	-24.12136	-0.13399	-0.05002	0.01693	-0.00366	0.00043	0.00122	16.13615	-7.46476	13.38248	0.10228	0.03011	0.00855	0.00322	0.00004	-0.00006	6.56439	-3.47994	10.52551	0.57200	0.12577	0.07941	-0.04598	0.03115	0.03361	5.69236	-1.09955	-4.05122	0.17902	0.49694	0.02466	-0.00216	0.02158	-0.01178	12.53349
382			3.81000	-1.22225	11.43999	6.00533	0.00420	0.00276	0.00330	0.00005	-0.00001	0.00021	92.80663	21.56343	-24.12055	-0.13412	-0.04989	0.01684	-0.00465	0.00004	0.00153	16.11885	-7.46313	13.38279	0.10214	0.03048	0.00859	0.00287	-0.00020	0.00004	6.59691	-3.63483	10.31823	0.57971	0.12853	0.07891	-0.04277	0.02611	0.02672	5.69165	-1.14919	-3.80784	0.17429	0.49173	0.02575	-0.00046	0.02168	-0.00933	12.47579
383			3.82000	-1.22013	11.44306	5.96771	0.00421	0.00280	0.00335	0.00002	-0.00000	0.00022	92.78259	21.50651	-24.12589	-0.13452	-0.04983	0.01689	-0.00570	-0.00045	0.00176	16.10287	-7.45902	13.37453	0.10255	0.03136	0.00855	0.00237	-0.00045	0.00015	6.62636	-3.75575	10.16616	0.58517	0.13118	0.07853	-0.03547	0.02027	0.01811	5.68719	-1.19100	-3.64291	0.17192	0.49191	0.02602	0.00075	0.02125	-0.00568	12.41625
384			3.83000	-1.21308	11.44278	5.92800	0.00425	0.00281	0.00335	-0.00001	0.00001	0.00023	92.75177	21.44480	-24.13783	-0.13504	-0.04984	0.01668	-0.00672	-0.00097	0.00181	16.08929	-7.45273	13.35911	0.10312	0.03168	0.00855	0.00178	-0.00066	0.00023	6.65064	-3.84113	10.07559	0.58999	0.13379	0.07803	-0.02692	0.01422	0.00974	5.68157	-1.22323	-3.56373	0.17261	0.49720	0.02523	0.00091	0.01988	-0.00200	12.36121
385			3.84000	-1.20060	11.43873	5.88762	0.00430	0.00279	0.00332	-0.00005	0.00003	0.00022	92.71442	21.38367	-24.15625	-0.13565	-0.04994	0.01625	-0.00773	-0.00147	0.00168	16.07838	-7.44438	13.33830	0.10391	0.03119	0.00857	0.00123	-0.00083	0.00029	6.67015	-3.89328	10.03790	0.59372	0.13486	0.07758	-0.02029	0.00839	0.00325	5.67932	-1.24560	-3.55693	0.17076	0.50345	0.02412	-0.00034	0.01689	0.00062	12.31540
386			3.85000	-1.18309	11.43281	5.84856	0.00438	0.00277	0.00327	-0.00009	0.00003	0.00021	92.67104	21.32810	-24.18012	-0.13625	-0.05005	0.01578	-0.00869	-0.00190	0.00143	16.06980	-7.43411	13.31358	0.10471	0.03012	0.00852	0.00077	-0.00093	0.00033	6.68715	-3.91747	10.03609	0.59720	0.13550	0.07716	-0.01676	0.00343	-0.00094	5.68460	-1.25857	-3.59675	0.16705	0.50878	0.02309	-0.00251	0.01209	0.00199	12.28088
387			3.86000	-1.16210	11.42724	5.81363	0.00445	0.00275	0.00324	-0.00012	0.00002	0.00017	92.62247	21.28207	-24.20800	-0.13680	-0.05014	0.01553	-0.00952	-0.00220	0.00111	16.06316	-7.42238	13.28596	0.10566	0.02930	0.00837	0.00034	-0.00098	0.00035	6.70350	-3.92048	10.05519	0.60094	0.13634	0.07641	-0.01532	-0.00028	-0.00341	5.69875	-1.26292	-3.65786	0.16299	0.51280	0.02189	-0.00461	0.00610	0.00239	12.25715
388			3.87000	-1.14041	11.42372	5.78612	0.00453	0.00276	0.00324	-0.00012	0.00001	0.00012	92.57035	21.24880	-24.23795	-0.13725	-0.05020	0.01554	-0.01004	-0.00236	0.00072	16.05883	-7.41026	13.25709	0.10686	0.02917	0.00822	-0.00019	-0.00096	0.00034	6.71982	-3.90918	10.08675	0.60438	0.13648	0.07570	-0.01414	-0.00267	-0.00496	5.71980	-1.25973	-3.72260	0.15822	0.51436	0.02105	-0.00578	-0.00020	0.00231	12.24184
389			3.88000	-1.12196	11.42323	5.76956	0.00460	0.00279	0.00327	-0.00010	-0.00000	0.00005	92.51680	21.23115	-24.26826	-0.13766	-0.05026	0.01580	-0.01016	-0.00241	0.00028	16.05794	-7.39905	13.22990	0.10849	0.02958	0.00807	-0.00087	-0.00085	0.00029	6.73522	-3.88941	10.12732	0.60544	0.13672	0.07498	-0.01158	-0.00387	-0.00603	5.74334	-1.24998	-3.78276	0.15776	0.51389	0.02044	-0.00563	-0.00620	0.00205	12.23139
390			3.89000	-1.11086	11.42612	5.76696	0.00466	0.00283	0.00331	-0.00006	-0.00002	-0.00003	92.46413	21.23089	-24.29774	-0.13821	-0.05042	0.01627	-0.00986	-0.00237	-0.00020	16.06171	-7.38987	13.20796	0.11042	0.03016	0.00793	-0.00165	-0.00067	0.00021	6.74769	-3.86613	10.17461	0.60671	0.13689	0.07510	-0.00642	-0.00409	-0.00673	5.76313	-1.23446	-3.83575	0.15814	0.51162	0.02095	-0.00376	-0.01154	0.00186	12.22148
391			3.90000	-1.10978	11.43230	5.77952	0.00471	0.00289	0.00338	0.00000	-0.00004	-0.00011	92.41444	21.24772	-24.32525	-0.13897	-0.05070	0.01695	-0.00920	-0.00223	-0.00067	16.07041	-7.38296	13.19396	0.11243	0.03049	0.00769	-0.00233	-0.00045	0.00010	6.75396	-3.84337	10.22554	0.60743	0.13641	0.07494	0.00220	-0.00358	-0.00692	5.77275	-1.21403	-3.88158	0.15519	0.50941	0.02120	-0.00028	-0.01597	0.00165	12.20872
392			3.91000	-1.11945	11.44125	5.80639	0.00474	0.00295	0.00345	0.00007	-0.00005	-0.00019	92.36943	21.27855	-24.34967	-0.13988	-0.05108	0.01770	-0.00824	-0.00199	-0.00107	16.08298	-7.37795	13.18849	0.11431	0.03086	0.00748	-0.00278	-0.00025	0.00000	6.75036	-3.82378	10.27635	0.60791	0.13693	0.07520	0.01384	-0.00271	-0.00662	5.76702	-1.18974	-3.92101	0.15046	0.50957	0.02166	0.00403	-0.01953	0.00146	12.19097
393			3.92000	-1.13874	11.45225	5.84500	0.00476	0.00302	0.00353	0.00012	-0.00007	-0.00026	92.33066	21.31908	-24.37003	-0.14079	-0.05147	0.01842	-0.00699	-0.00166	-0.00137	16.09795	-7.37404	13.19103	0.11606	0.03154	0.00741	-0.00303	-0.00010	-0.00009	6.73439	-3.80902	10.32331	0.61018	0.13649	0.07508	0.02699	-0.00153	-0.00583	5.74357	-1.16256	-3.95428	0.14556	0.50929	0.02193	0.00825	-0.02246	0.00123	12.16773
394			3.93000	-1.16509	11.46464	5.89162	0.00477	0.00308	0.00361	0.00015	-0.00007	-0.00030	92.29948	21.36539	-24.38558	-0.14160	-0.05185	0.01908	-0.00545	-0.00124	-0.00156	16.11447	-7.37047	13.20087	0.11735	0.03237	0.00741	-0.00314	-0.00000	-0.00017	6.70546	-3.80058	10.36348	0.61252	0.13573	0.07502	0.03971	-0.00012	-0.00471	5.70329	-1.13303	-3.98005	0.14128	0.50891	0.02238	0.01172	-0.02528	0.00091	12.14060
395			3.94000	-1.19444	11.47797	5.94158	0.00476	0.00313	0.00368	0.00016	-0.00008	-0.00031	92.27732	21.41389	-24.39531	-0.14202	-0.05208	0.01962	-0.00369	-0.00075	-0.00160	16.13190	-7.36663	13.21670	0.11799	0.03244	0.00729	-0.00321	0.00003	-0.00022	6.66485	-3.79964	10.39485	0.61603	0.13645	0.07581	0.05006	0.00143	-0.00345	5.64933	-1.10131	-3.99484	0.13553	0.51061	0.02358	0.01386	-0.02803	0.00045	12.11165
396			3.95000	-1.22254	11.49174	5.99024	0.00475	0.00317	0.00373	0.00014	-0.00008	-0.00029	92.26471	21.45949	-24.39926	-0.14190	-0.05209	0.02006	-0.00193	-0.00034	-0.00143	16.15004	-7.36197	13.23490	0.11824	0.03180	0.00699	-0.00330	-0.00004	-0.00021	6.61587	-3.80649	10.41679	0.61847	0.13658	0.07654	0.05593	0.00297	-0.00223	5.58642	-1.06826	-3.99576	0.13126	0.51281	0.02465	0.01476	-0.02942	-0.00012	12.08281
397			3.96000	-1.24674	11.50551	6.03445	0.00472	0.00319	0.00377	0.00011	-0.00008	-0.00026	92.26006	21.49594	-24.39997	-0.14123	-0.05186	0.02046	-0.00044	-0.00018	-0.00106	16.16815	-7.35556	13.25024	0.11833	0.03153	0.00669	-0.00334	-0.00022	-0.00016	6.56361	-3.82056	10.43095	0.62041	0.13537	0.07677	0.05615	0.00435	-0.00128	5.52025	-1.03644	-3.98266	0.12795	0.51405	0.02529	0.01437	-0.02799	-0.00072	12.05499
398			3.97000	-1.26632	11.51910	6.07216	0.00470	0.00320	0.00379	0.00009	-0.00008	-0.00022	92.26046	21.51893	-24.40107	-0.14035	-0.05154	0.02091	0.00056	-0.00028	-0.00058	16.18547	-7.34665	13.25904	0.11844	0.03221	0.00644	-0.00330	-0.00049	-0.00009	6.51370	-3.84092	10.44007	0.62389	0.13651	0.07728	0.05123	0.00571	-0.00064	5.45703	-1.00927	-3.95748	0.12214	0.51624	0.02611	0.01245	-0.02389	-0.00126	12.02893
399			3.98000	-1.28180	11.53213	6.10177	0.00467	0.00322	0.00381	0.00007	-0.00007	-0.00016	92.26270	21.52782	-24.40523	-0.13944	-0.05120	0.02147	0.00102	-0.00051	-0.00011	16.20139	-7.33467	13.26023	0.11842	0.03369	0.00617	-0.00316	-0.00080	-0.00002	6.47051	-3.86710	10.44582	0.62686	0.13731	0.07771	0.04270	0.00713	0.00001	5.40236	-0.98893	-3.92234	0.11689	0.51711	0.02688	0.00972	-0.01858	-0.00182	12.00569
400			3.99000	-1.29429	11.54344	6.12209	0.00466	0.00323	0.00382	0.00007	-0.00006	-0.00010	92.26440	21.52505	-24.41312	-0.13867	-0.05089	0.02206	0.00102	-0.00074	0.00027	16.21550	-7.31965	13.25474	0.11827	0.03553	0.00588	-0.00296	-0.00110	0.00003	6.43608	-3.90006	10.44667	0.62931	0.13881	0.07845	0.03247	0.00889	0.00107	5.36038	-0.97558	-3.87648	0.11405	0.51767	0.02783	0.00660	-0.01359	-0.00247	11.98657
401			4.00000	-1.30544	11.55146	6.13238	0.00464	0.00323	0.00383	0.00008	-0.00003	-0.00004	92.26431	21.51468	-24.42374	-0.13799	-0.05061	0.02256	0.00076	-0.00090	0.00048	16.22810	-7.30225	13.24493	0.11815	0.03759	0.00568	-0.00280	-0.00131	0.00004	6.41088	-3.94177	10.43852	0.63476	0.14091	0.07983	0.02169	0.01113	0.00288	5.33423	-0.96848	-3.81827	0.11068	0.51698	0.02948	0.00312	-0.00948	-0.00330	11.97348
402			4.01000	-1.31748	11.55486	6.13368	0.00462	0.00321	0.00380	0.00011	-0.00000	0.00001	92.26235	21.50169	-24.43599	-0.13726	-0.05031	0.02276	0.00047	-0.00102	0.00048	16.24011	-7.28371	13.23485	0.11799	0.03953	0.00572	-0.00270	-0.00137	0.00002	6.39479	-3.99460	10.41568	0.64125	0.14395	0.08115	0.01065	0.01391	0.00562	5.32592	-0.96661	-3.74670	0.10625	0.51670	0.03086	-0.00034	-0.00632	-0.00418	11.96801
403			4.02000	-1.33321	11.55282	6.12933	0.00460	0.00317	0.00374	0.00016	0.00003	0.00003	92.25867	21.49132	-24.44973	-0.13665	-0.05008	0.02258	0.00020	-0.00118	0.00028	16.25239	-7.26544	13.22955	0.11784	0.04108	0.00606	-0.00261	-0.00121	-0.00005	6.38718	-4.06061	10.37177	0.64584	0.14654	0.08236	-0.00036	0.01697	0.00930	5.33522	-0.96895	-3.66247	0.10392	0.51822	0.03165	-0.00336	-0.00381	-0.00495	11.97000
404			4.03000	-1.35499	11.54508	6.12353	0.00457	0.00311	0.00366	0.00021	0.00006	0.00003	92.25314	21.48848	-24.46564	-0.13620	-0.04997	0.02216	-0.00007	-0.00139	-0.00009	16.26535	-7.24885	13.23392	0.11757	0.04229	0.00667	-0.00237	-0.00086	-0.00017	6.38730	-4.14087	10.30160	0.65110	0.14895	0.08382	-0.01144	0.02004	0.01364	5.35992	-0.97489	-3.56755	0.10244	0.52192	0.03229	-0.00588	-0.00117	-0.00559	11.97806
405			4.04000	-1.38319	11.53229	6.11910	0.00452	0.00306	0.00360	0.00024	0.00008	0.00002	92.24560	21.49714	-24.48374	-0.13596	-0.04996	0.02178	-0.00034	-0.00156	-0.00054	16.27827	-7.23480	13.25167	0.11709	0.04281	0.00723	-0.00186	-0.00038	-0.00034	6.39509	-4.23457	10.20323	0.65559	0.15120	0.08566	-0.02323	0.02270	0.01814	5.39760	-0.98492	-3.46472	0.10329	0.52516	0.03328	-0.00810	0.00248	-0.00610	11.99024
406			4.05000	-1.41571	11.51642	6.11770	0.00446	0.00302	0.00356	0.00026	0.00008	-0.00001	92.23656	21.51804	-24.50298	-0.13575	-0.04999	0.02154	-0.00054	-0.00164	-0.00092	16.28981	-7.22390	13.28335	0.11617	0.04237	0.00757	-0.00115	0.00012	-0.00050	6.41141	-4.33887	10.07908	0.65668	0.15559	0.08782	-0.03560	0.02493	0.02214	5.44623	-1.00005	-3.35875	0.10784	0.53067	0.03426	-0.01035	0.00756	-0.00630	12.00421
407			4.06000	-1.44951	11.50061	6.12059	0.00441	0.00299	0.00354	0.00025	0.00007	-0.00003	92.22701	21.54731	-24.52196	-0.13565	-0.05006	0.02134	-0.00061	-0.00158	-0.00108	16.29885	-7.21671	13.32533	0.11500	0.04110	0.00776	-0.00040	0.00051	-0.00058	6.43693	-4.44928	9.93585	0.65810	0.16113	0.08985	-0.04777	0.02621	0.02494	5.50395	-1.02114	-3.25654	0.10978	0.53702	0.03502	-0.01214	0.01391	-0.00600	12.01790
408			4.07000	-1.48182	11.48796	6.12822	0.00438	0.00297	0.00353	0.00022	0.00005	-0.00006	92.21800	21.57766	-24.53949	-0.13566	-0.05017	0.02119	-0.00054	-0.00142	-0.00098	16.30479	-7.21351	13.37061	0.11397	0.03978	0.00794	0.00019	0.00075	-0.00057	6.47160	-4.55977	9.78306	0.66007	0.16335	0.09153	-0.05877	0.02537	0.02592	5.56953	-1.04842	-3.16604	0.11148	0.53786	0.03604	-0.01376	0.02089	-0.00518	12.02984
409			4.08000	-1.51051	11.48018	6.13958	0.00436	0.00297	0.00353	0.00018	0.00003	-0.00007	92.21043	21.60130	-24.55473	-0.13574	-0.05028	0.02110	-0.00043	-0.00121	-0.00063	16.30775	-7.21428	13.41163	0.11326	0.03915	0.00816	0.00063	0.00084	-0.00048	6.51485	-4.66269	9.63244	0.66281	0.16559	0.09218	-0.06805	0.02262	0.02460	5.64244	-1.08143	-3.09679	0.11253	0.53634	0.03634	-0.01524	0.02787	-0.00362	12.03958
410			4.09000	-1.53420	11.47647	6.15235	0.00436	0.00299	0.00354	0.00014	0.00002	-0.00007	92.20402	21.61267	-24.56766	-0.13570	-0.05028	0.02109	-0.00053	-0.00104	-0.00013	16.30751	-7.21820	13.44267	0.11282	0.03930	0.00835	0.00097	0.00079	-0.00032	6.56594	-4.74997	9.49602	0.66613	0.16815	0.09183	-0.07510	0.01804	0.02115	5.72272	-1.11888	-3.05837	0.11373	0.53263	0.03591	-0.01674	0.03397	-0.00151	12.04693
411			4.10000	-1.55303	11.47376	6.16397	0.00436	0.00301	0.00356	0.00011	0.00002	-0.00006	92.19674	21.60931	-24.57982	-0.13551	-0.05019	0.02108	-0.00102	-0.00103	0.00039	16.30403	-7.22409	13.46066	0.11261	0.04012	0.00853	0.00126	0.00064	-0.00014	6.62347	-4.81497	9.38344	0.66878	0.16951	0.09100	-0.07855	0.01201	0.01646	5.81028	-1.15892	-3.05616	0.11787	0.52710	0.03511	-0.01855	0.03785	0.00065	12.05280
412			4.11000	-1.56844	11.46820	6.17240	0.00435	0.00301	0.00356	0.00010	0.00004	-0.00004	92.18575	21.59237	-24.59377	-0.13541	-0.05011	0.02099	-0.00190	-0.00118	0.00082	16.29763	-7.23065	13.46560	0.11239	0.04110	0.00867	0.00142	0.00043	0.00004	6.68403	-4.85452	9.29882	0.67252	0.16820	0.08949	-0.07628	0.00557	0.01164	5.90366	-1.19857	-3.08794	0.11913	0.52359	0.03321	-0.01943	0.03821	0.00224	12.05861
413			4.12000	-1.58177	11.45763	6.17535	0.00434	0.00299	0.00354	0.00010	0.00007	0.00000	92.16932	21.56555	-24.61069	-0.13550	-0.05011	0.02075	-0.00303	-0.00136	0.00110	16.28938	-7.23681	13.45941	0.11199	0.04157	0.00871	0.00141	0.00019	0.00018	6.74129	-4.87001	9.23931	0.67826	0.16910	0.08888	-0.06638	-0.00006	0.00788	5.99899	-1.23415	-3.14174	0.11983	0.52634	0.03144	-0.01928	0.03465	0.00285	12.06615
414			4.13000	-1.59345	11.44317	6.17055	0.00434	0.00295	0.00349	0.00010	0.00008	0.00005	92.14693	21.53297	-24.62971	-0.13581	-0.05021	0.02036	-0.00439	-0.00142	0.00123	16.28053	-7.24212	13.44457	0.11163	0.04122	0.00863	0.00128	-0.00002	0.00028	6.78759	-4.86600	9.19757	0.68167	0.16962	0.08796	-0.04906	-0.00459	0.00525	6.09040	-1.26274	-3.19930	0.12554	0.52943	0.02929	-0.01877	0.02782	0.00246	12.07691
415			4.14000	-1.60365	11.42902	6.15626	0.00434	0.00292	0.00345	0.00010	0.00006	0.00011	92.11845	21.49763	-24.64831	-0.13634	-0.05038	0.02001	-0.00605	-0.00125	0.00128	16.27164	-7.24666	13.42324	0.11167	0.04017	0.00839	0.00112	-0.00015	0.00035	6.81767	-4.84730	9.16741	0.68516	0.16992	0.08676	-0.02857	-0.00813	0.00326	6.17254	-1.28388	-3.24370	0.13080	0.53231	0.02704	-0.01714	0.02061	0.00148	12.09118
416			4.15000	-1.61272	11.42068	6.13168	0.00437	0.00290	0.00343	0.00011	0.00002	0.00018	92.08386	21.46093	-24.66313	-0.13702	-0.05059	0.01975	-0.00799	-0.00078	0.00129	16.26307	-7.25143	13.39732	0.11232	0.03869	0.00801	0.00091	-0.00016	0.00039	6.83121	-4.81664	9.14819	0.68792	0.16801	0.08557	-0.00999	-0.01094	0.00101	6.24207	-1.30014	-3.26659	0.13366	0.53224	0.02531	-0.01450	0.01560	0.00053	12.10751
417			4.16000	-1.62118	11.42287	6.09622	0.00440	0.00291	0.00343	0.00013	-0.00004	0.00024	92.04366	21.42328	-24.67011	-0.13790	-0.05085	0.01964	-0.01006	0.00004	0.00129	16.25541	-7.25763	13.36856	0.11356	0.03729	0.00760	0.00061	-0.00006	0.00039	6.83243	-4.77480	9.14499	0.68883	0.16579	0.08401	0.00351	-0.01337	-0.00200	6.29746	-1.31472	-3.27109	0.13602	0.53052	0.02355	-0.01136	0.01332	-0.00006	12.12257
418			4.17000	-1.62945	11.43818	6.04924	0.00445	0.00294	0.00345	0.00015	-0.00010	0.00031	91.99954	21.38540	-24.66504	-0.13872	-0.05104	0.01960	-0.01205	0.00113	0.00125	16.24958	-7.26629	13.33919	0.11459	0.03624	0.00723	0.00023	0.00012	0.00038	6.82669	-4.72164	9.16432	0.69108	0.16470	0.08246	0.01220	-0.01560	-0.00555	6.33781	-1.32906	-3.26705	0.13516	0.52833	0.02206	-0.00761	0.01195	-0.00020	12.13221
419			4.18000	-1.63774	11.46646	5.99099	0.00451	0.00297	0.00348	0.00016	-0.00016	0.00038	91.95308	21.34937	-24.64552	-0.13931	-0.05110	0.01939	-0.01372	0.00225	0.00109	16.24595	-7.27788	13.31174	0.11478	0.03542	0.00708	-0.00012	0.00033	0.00034	6.81742	-4.65786	9.20888	0.69320	0.16374	0.08129	0.01853	-0.01731	-0.00888	6.36183	-1.34166	-3.26346	0.13341	0.52611	0.02105	-0.00353	0.00882	-0.00011	12.13311
420			4.19000	-1.64598	11.50466	5.92463	0.00456	0.00300	0.00349	0.00017	-0.00020	0.00041	91.90554	21.31919	-24.61323	-0.13950	-0.05098	0.01893	-0.01470	0.00302	0.00079	16.24433	-7.29210	13.28857	0.11368	0.03452	0.00714	-0.00033	0.00053	0.00030	6.80498	-4.58646	9.27463	0.69035	0.16060	0.07989	0.02508	-0.01783	-0.01109	6.36809	-1.34880	-3.26341	0.13559	0.52262	0.01992	0.00081	0.00219	0.00001	12.12397
421			4.20000	-1.65433	11.54779	5.85758	0.00462	0.00302	0.00350	0.00017	-0.00022	0.00038	91.85817	21.29951	-24.57446	-0.13932	-0.05071	0.01828	-0.01461	0.00309	0.00036	16.24411	-7.30801	13.27073	0.11162	0.03338	0.00732	-0.00049	0.00065	0.00025	6.78722	-4.51267	9.35215	0.68594	0.15795	0.07856	0.03329	-0.01719	-0.01175	6.35504	-1.34639	-3.26443	0.13782	0.52161	0.01866	0.00547	-0.00766	0.00001	12.10500
422			4.21000	-1.66392	11.58973	5.80075	0.00467	0.00305	0.00352	0.00017	-0.00020	0.00028	91.81229	21.29418	-24.53907	-0.13892	-0.05037	0.01769	-0.01331	0.00228	-0.00014	16.24546	-7.32437	13.25753	0.10921	0.03258	0.00756	-0.00072	0.00068	0.00020	6.76163	-4.44236	9.43053	0.68188	0.15476	0.07763	0.04206	-0.01536	-0.01108	6.32254	-1.33201	-3.26211	0.13667	0.52102	0.01794	0.00974	-0.01850	-0.00008	12.07826
423			4.22000	-1.67665	11.62392	5.76585	0.00471	0.00309	0.00355	0.00016	-0.00015	0.00012	91.76875	21.30663	-24.51842	-0.13858	-0.05013	0.01738	-0.01095	0.00065	-0.00069	16.24869	-7.33942	13.24772	0.10731	0.03233	0.00776	-0.00104	0.00061	0.00016	6.72812	-4.38045	9.50168	0.67643	0.15173	0.07651	0.04862	-0.01269	-0.00955	6.27316	-1.30649	-3.25513	0.13513	0.52062	0.01719	0.01299	-0.02720	-0.00014	12.04662
424			4.23000	-1.69444	11.64471	5.76185	0.00473	0.00313	0.00359	0.00015	-0.00007	-0.00008	91.72807	21.33940	-24.52155	-0.13858	-0.05012	0.01758	-0.00790	-0.00147	-0.00128	16.25435	-7.35180	13.24036	0.10655	0.03220	0.00765	-0.00151	0.00047	0.00013	6.68931	-4.33043	9.56177	0.67166	0.14954	0.07561	0.05115	-0.00951	-0.00776	6.21200	-1.27352	-3.24630	0.13215	0.52082	0.01676	0.01478	-0.03165	-0.00010	12.01339
425			4.24000	-1.71820	11.64929	5.79224	0.00473	0.00317	0.00364	0.00014	0.00001	-0.00029	91.69129	21.39112	-24.55171	-0.13893	-0.05038	0.01832	-0.00456	-0.00359	-0.00182	16.26308	-7.36101	13.23374	0.10711	0.03191	0.00712	-0.00212	0.00030	0.00012	6.64906	-4.29438	9.61025	0.66643	0.14807	0.07518	0.04921	-0.00607	-0.00602	6.14469	-1.23803	-3.24073	0.12947	0.52068	0.01694	0.01535	-0.03138	0.00006	11.98155
426			4.25000	-1.74750	11.63887	5.85418	0.00470	0.00322	0.00370	0.00013	0.00007	-0.00047	91.65982	21.45555	-24.60560	-0.13954	-0.05082	0.01950	-0.00137	-0.00527	-0.00219	16.27507	-7.36755	13.22534	0.10874	0.03172	0.00627	-0.00275	0.00015	0.00013	6.61113	-4.27312	9.64773	0.66287	0.14568	0.07488	0.04345	-0.00258	-0.00440	6.07609	-1.20440	-3.24326	0.12566	0.51852	0.01752	0.01480	-0.02714	0.00035	11.95316
427			4.26000	-1.78084	11.61819	5.93999	0.00466	0.00326	0.00375	0.00013	0.00011	-0.00060	91.63482	21.52341	-24.67527	-0.14018	-0.05133	0.02082	0.00118	-0.00620	-0.00227	16.28936	-7.37273	13.21287	0.11090	0.03154	0.00527	-0.00312	0.00004	0.00015	6.57879	-4.26644	9.67500	0.65856	0.14505	0.07501	0.03435	0.00076	-0.00279	6.01009	-1.17600	-3.25694	0.12321	0.51685	0.01845	0.01365	-0.02055	0.00068	11.92929
428			4.27000	-1.81608	11.59366	6.03871	0.00460	0.00329	0.00380	0.00012	0.00011	-0.00065	91.61630	21.58462	-24.75043	-0.14081	-0.05184	0.02209	0.00276	-0.00622	-0.00200	16.30338	-7.37796	13.19448	0.11319	0.03164	0.00433	-0.00300	-0.00002	0.00017	6.55458	-4.27422	9.69082	0.65260	0.14354	0.07470	0.02321	0.00405	-0.00083	5.94987	-1.15467	-3.28071	0.12148	0.51305	0.01907	0.01213	-0.01348	0.00092	11.91007
429			4.28000	-1.85060	11.57209	6.13750	0.00455	0.00332	0.00383	0.00011	0.00008	-0.00061	91.60410	21.63117	-24.81994	-0.14125	-0.05224	0.02314	0.00345	-0.00531	-0.00142	16.31424	-7.38425	13.17020	0.11516	0.03185	0.00350	-0.00235	-0.00004	0.00017	6.53925	-4.29709	9.69133	0.64729	0.14096	0.07429	0.01193	0.00736	0.00174	5.89670	-1.14035	-3.30882	0.11760	0.50792	0.01963	0.01035	-0.00802	0.00092	11.89478
430			4.29000	-1.88179	11.55976	6.22375	0.00450	0.00332	0.00384	0.00011	0.00002	-0.00050	91.59895	21.65796	-24.87353	-0.14130	-0.05241	0.02379	0.00365	-0.00364	-0.00061	16.31998	-7.39184	13.14178	0.11624	0.03199	0.00289	-0.00137	-0.00003	0.00015	6.53196	-4.33670	9.67091	0.64282	0.14046	0.07430	0.00195	0.01093	0.00504	5.85006	-1.13114	-3.33255	0.11222	0.50603	0.02014	0.00877	-0.00527	0.00062	11.88195
431			4.30000	-1.90754	11.56106	6.28793	0.00445	0.00332	0.00384	0.00009	-0.00006	-0.00033	91.60246	21.66292	-24.90465	-0.14087	-0.05230	0.02396	0.00386	-0.00157	0.00024	16.32026	-7.39987	13.11214	0.11627	0.03214	0.00261	-0.00035	-0.00003	0.00013	6.53066	-4.39449	9.62406	0.63960	0.14287	0.07467	-0.00595	0.01487	0.00905	5.80782	-1.12488	-3.34274	0.10720	0.50825	0.02051	0.00767	-0.00490	-0.00001	11.86971
432			4.31000	-1.92612	11.57710	6.32516	0.00439	0.00330	0.00382	0.00007	-0.00013	-0.00015	91.61653	21.64750	-24.91096	-0.13987	-0.05187	0.02360	0.00438	0.00049	0.00094	16.31613	-7.40718	13.08481	0.11510	0.03259	0.00280	0.00051	-0.00004	0.00012	6.53301	-4.47098	9.54615	0.63511	0.14535	0.07515	-0.01191	0.01877	0.01354	5.76801	-1.12025	-3.33063	0.10801	0.51068	0.02093	0.00722	-0.00572	-0.00095	11.85705
433			4.32000	-1.93621	11.60503	6.33570	0.00434	0.00326	0.00378	0.00004	-0.00017	0.00001	91.64212	21.61715	-24.89450	-0.13831	-0.05113	0.02277	0.00531	0.00211	0.00129	16.30898	-7.41239	13.06369	0.11277	0.03368	0.00352	0.00113	-0.00004	0.00010	6.53736	-4.56497	9.43524	0.62682	0.14751	0.07627	-0.01639	0.02224	0.01821	5.73013	-1.11734	-3.28966	0.11507	0.51255	0.02198	0.00719	-0.00630	-0.00214	11.84397
434			4.33000	-1.93764	11.63837	6.32540	0.00429	0.00322	0.00372	0.00001	-0.00017	0.00011	91.67851	21.58144	-24.86220	-0.13634	-0.05019	0.02163	0.00655	0.00293	0.00121	16.30062	-7.41479	13.05363	0.10958	0.03489	0.00454	0.00146	0.00001	0.00002	6.54276	-4.67375	9.29319	0.61983	0.14971	0.07769	-0.01997	0.02510	0.02255	5.69423	-1.11735	-3.21834	0.12010	0.51470	0.02331	0.00705	-0.00572	-0.00342	11.83078
435			4.34000	-1.93192	11.66828	6.30395	0.00424	0.00316	0.00365	-0.00003	-0.00013	0.00014	91.72284	21.55101	-24.82461	-0.13431	-0.04926	0.02046	0.00781	0.00284	0.00081	16.29307	-7.41432	13.05841	0.10621	0.03566	0.00559	0.00144	0.00011	-0.00012	6.54899	-4.79371	9.12570	0.61510	0.15188	0.07910	-0.02270	0.02724	0.02605	5.65957	-1.12134	-3.12126	0.12084	0.51752	0.02459	0.00698	-0.00452	-0.00454	11.81687
436			4.35000	-1.92157	11.68627	6.28154	0.00419	0.00309	0.00358	-0.00005	-0.00005	0.00012	91.77076	21.53384	-24.79259	-0.13252	-0.04852	0.01954	0.00874	0.00200	0.00028	16.28832	-7.41131	13.07882	0.10366	0.03598	0.00648	0.00111	0.00024	-0.00030	6.55551	-4.92095	8.94045	0.60759	0.15519	0.08053	-0.02387	0.02881	0.02848	5.62394	-1.12826	-3.00683	0.12394	0.52178	0.02568	0.00765	-0.00436	-0.00529	11.80040
437			4.36000	-1.90972	11.68638	6.26584	0.00415	0.00302	0.00349	-0.00006	0.00005	0.00006	91.81686	21.53315	-24.77436	-0.13127	-0.04811	0.01903	0.00879	0.00073	-0.00024	16.28772	-7.40648	13.11247	0.10271	0.03612	0.00714	0.00064	0.00034	-0.00047	6.56139	-5.05131	8.74592	0.59967	0.15741	0.08148	-0.02333	0.02927	0.02951	5.58420	-1.13495	-2.88527	0.12892	0.52665	0.02620	0.00910	-0.00608	-0.00546	11.77858
438			4.37000	-1.89944	11.66700	6.25942	0.00412	0.00294	0.00342	-0.00005	0.00014	0.00001	91.85453	21.54784	-24.77336	-0.13077	-0.04809	0.01897	0.00746	-0.00056	-0.00065	16.29104	-7.40038	13.15528	0.10325	0.03623	0.00747	0.00028	0.00040	-0.00058	6.56581	-5.18008	8.55104	0.59250	0.15919	0.08158	-0.02151	0.02855	0.02891	5.53830	-1.13833	-2.76795	0.13525	0.53014	0.02613	0.01093	-0.00873	-0.00501	11.74931
439			4.38000	-1.89304	11.63148	6.25907	0.00409	0.00288	0.00335	-0.00003	0.00020	-0.00000	91.87746	21.57302	-24.78739	-0.13093	-0.04840	0.01913	0.00459	-0.00151	-0.00088	16.29623	-7.39352	13.20247	0.10440	0.03604	0.00753	0.00021	0.00040	-0.00061	6.56858	-5.30193	8.36440	0.58734	0.15922	0.08097	-0.01914	0.02632	0.02692	5.48717	-1.13739	-2.66462	0.13985	0.52884	0.02601	0.01216	-0.01053	-0.00423	11.71278
440			4.39000	-1.89150	11.58680	6.25752	0.00409	0.00282	0.00328	0.00001	0.00022	0.00002	91.88121	21.60191	-24.81003	-0.13145	-0.04884	0.01915	0.00047	-0.00193	-0.00088	16.30080	-7.38646	13.24938	0.10502	0.03504	0.00739	0.00047	0.00034	-0.00057	6.57008	-5.41182	8.19266	0.58347	0.15918	0.07984	-0.01678	0.02309	0.02399	5.43494	-1.13344	-2.58029	0.14187	0.52764	0.02539	0.01215	-0.01073	-0.00328	11.67242
441			4.40000	-1.89468	11.54099	6.24760	0.00410	0.00277	0.00323	0.00006	0.00021	0.00008	91.86427	21.62716	-24.83429	-0.13215	-0.04928	0.01883	-0.00418	-0.00185	-0.00066	16.30247	-7.37949	13.29114	0.10484	0.03329	0.00723	0.00091	0.00022	-0.00047	6.57099	-5.50645	8.03984	0.57832	0.15843	0.07806	-0.01478	0.01919	0.02061	5.38609	-1.12824	-2.51484	0.14264	0.52883	0.02375	0.01110	-0.01003	-0.00237	11.63205
442			4.41000	-1.90159	11.50060	6.22477	0.00411	0.00274	0.00319	0.00010	0.00018	0.00015	91.82841	21.64317	-24.85498	-0.13276	-0.04957	0.01821	-0.00848	-0.00149	-0.00030	16.30042	-7.37274	13.32384	0.10383	0.03112	0.00709	0.00132	0.00005	-0.00034	6.57199	-5.58427	7.90670	0.57340	0.15838	0.07683	-0.01341	0.01509	0.01750	5.34347	-1.12255	-2.46426	0.14375	0.53312	0.02222	0.00956	-0.00956	-0.00175	11.59410
443			4.42000	-1.91033	11.46960	6.18909	0.00412	0.00273	0.00317	0.00012	0.00013	0.00021	91.77769	21.64694	-24.87066	-0.13318	-0.04967	0.01745	-0.01177	-0.00114	0.00008	16.29477	-7.36587	13.34480	0.10216	0.02918	0.00700	0.00159	-0.00014	-0.00019	6.57371	-5.64476	7.79193	0.56782	0.15946	0.07595	-0.01251	0.01094	0.01472	5.30808	-1.11621	-2.42288	0.14750	0.53889	0.02086	0.00801	-0.00968	-0.00139	11.55930
444			4.43000	-1.91873	11.44897	6.14495	0.00412	0.00273	0.00318	0.00012	0.00008	0.00024	91.71672	21.63890	-24.88335	-0.13338	-0.04959	0.01677	-0.01377	-0.00105	0.00036	16.28628	-7.35852	13.35296	0.10022	0.02830	0.00701	0.00166	-0.00033	-0.00006	6.57635	-5.68779	7.69406	0.56081	0.15945	0.07506	-0.01140	0.00674	0.01216	5.27974	-1.10914	-2.38618	0.15265	0.54346	0.01958	0.00657	-0.01003	-0.00117	11.52786
445			4.44000	-1.92552	11.43751	6.09912	0.00412	0.00276	0.00322	0.00011	0.00005	0.00024	91.64954	21.62322	-24.89749	-0.13361	-0.04949	0.01634	-0.01455	-0.00135	0.00047	16.27644	-7.35037	13.34989	0.09841	0.02863	0.00706	0.00149	-0.00051	0.00005	6.57922	-5.71411	7.61219	0.55428	0.15768	0.07391	-0.00936	0.00288	0.00969	5.25737	-1.10145	-2.35265	0.15637	0.54645	0.01817	0.00530	-0.01042	-0.00097	11.49991
446			4.45000	-1.93092	11.43296	6.05849	0.00413	0.00280	0.00328	0.00009	0.00002	0.00020	91.57914	21.60653	-24.91795	-0.13410	-0.04948	0.01624	-0.01455	-0.00200	0.00040	16.26720	-7.34108	13.33942	0.09719	0.02988	0.00711	0.00116	-0.00066	0.00011	6.58102	-5.72580	7.54644	0.54801	0.15599	0.07207	-0.00643	-0.00023	0.00715	5.23968	-1.09298	-2.32339	0.15812	0.54820	0.01623	0.00413	-0.01060	-0.00070	11.47571
447			4.46000	-1.93626	11.43284	6.02684	0.00417	0.00287	0.00337	0.00008	-0.00000	0.00016	91.50655	21.59606	-24.94821	-0.13507	-0.04968	0.01657	-0.01421	-0.00289	0.00015	16.25979	-7.33085	13.32638	0.09695	0.03170	0.00707	0.00079	-0.00074	0.00011	6.58134	-5.72542	7.49857	0.54346	0.15431	0.06969	-0.00382	-0.00267	0.00444	5.22649	-1.08391	-2.30127	0.15764	0.54747	0.01409	0.00273	-0.00960	-0.00039	11.45573
448			4.47000	-1.94298	11.43503	6.00383	0.00422	0.00297	0.00351	0.00009	-0.00001	0.00012	91.43211	21.59782	-24.98982	-0.13649	-0.05009	0.01739	-0.01370	-0.00384	-0.00025	16.25478	-7.32016	13.31517	0.09768	0.03353	0.00679	0.00039	-0.00074	0.00007	6.58158	-5.71446	7.47133	0.54233	0.15289	0.06778	-0.00259	-0.00477	0.00173	5.21918	-1.07588	-2.28958	0.15373	0.54736	0.01234	0.00094	-0.00637	-0.00012	11.44023
449			4.48000	-1.95241	11.43815	5.98543	0.00429	0.00309	0.00367	0.00011	-0.00001	0.00012	91.35692	21.61452	-25.04217	-0.13838	-0.05072	0.01856	-0.01295	-0.00470	-0.00072	16.25284	-7.30981	13.30817	0.09921	0.03500	0.00631	-0.00007	-0.00065	0.00002	6.58348	-5.69323	7.46517	0.53872	0.15210	0.06619	-0.00249	-0.00682	-0.00061	5.21924	-1.07167	-2.28864	0.15669	0.54900	0.01059	-0.00103	-0.00086	0.00005	11.42934
450			4.49000	-1.96507	11.44161	5.96526	0.00437	0.00321	0.00383	0.00014	-0.00001	0.00016	91.28329	21.64475	-25.10283	-0.14057	-0.05151	0.01986	-0.01186	-0.00532	-0.00118	16.25427	-7.30078	13.30504	0.10121	0.03659	0.00587	-0.00052	-0.00052	-0.00001	6.58734	-5.66222	7.47596	0.53461	0.15120	0.06496	-0.00277	-0.00866	-0.00226	5.22680	-1.07365	-2.29428	0.16240	0.55000	0.00919	-0.00295	0.00554	0.00009	11.42283
451			4.50000	-1.98013	11.44477	5.93606	0.00445	0.00334	0.00397	0.00018	-0.00001	0.00025	91.21383	21.68532	-25.16790	-0.14277	-0.05236	0.02110	-0.01053	-0.00561	-0.00156	16.25826	-7.29377	13.30476	0.10322	0.03837	0.00558	-0.00073	-0.00036	-0.00002	6.59259	-5.62347	7.49748	0.53193	0.14863	0.06349	-0.00290	-0.00979	-0.00316	5.24030	-1.08219	-2.30043	0.16393	0.54884	0.00777	-0.00425	0.01078	0.00004	11.41979
452			4.51000	-1.99567	11.44614	5.89209	0.00452	0.00344	0.00408	0.00020	0.00001	0.00037	91.15064	21.73225	-25.23306	-0.14469	-0.05314	0.02215	-0.00898	-0.00554	-0.00178	16.26255	-7.28919	13.30642	0.10480	0.03949	0.00529	-0.00059	-0.00018	-0.00002	6.59831	-5.58067	7.52423	0.53072	0.14659	0.06230	-0.00244	-0.01002	-0.00352	5.25665	-1.09556	-2.30188	0.16268	0.54779	0.00666	-0.00444	0.01341	-0.00004	11.41811
453			4.52000	-2.00933	11.44369	5.83061	0.00457	0.00352	0.00415	0.00020	0.00005	0.00049	91.09583	21.77991	-25.29445	-0.14602	-0.05373	0.02301	-0.00707	-0.00514	-0.00174	16.26517	-7.28731	13.30823	0.10582	0.03956	0.00486	-0.00028	-0.00004	-0.00000	6.60324	-5.53821	7.55298	0.52775	0.14444	0.06135	-0.00084	-0.00928	-0.00360	5.27148	-1.11068	-2.29695	0.16453	0.54639	0.00584	-0.00342	0.01325	-0.00008	11.41514
454			4.53000	-2.01900	11.43529	5.75278	0.00458	0.00357	0.00418	0.00019	0.00009	0.00060	91.05200	21.82120	-25.34935	-0.14661	-0.05405	0.02367	-0.00462	-0.00451	-0.00142	16.26569	-7.28780	13.30724	0.10622	0.03940	0.00439	-0.00010	0.00002	0.00003	6.60580	-5.49983	7.58285	0.52418	0.14289	0.06029	0.00215	-0.00784	-0.00363	5.28019	-1.12473	-2.28831	0.16778	0.54496	0.00501	-0.00115	0.01121	-0.00008	11.40862
455			4.54000	-2.02310	11.41943	5.66326	0.00455	0.00357	0.00417	0.00015	0.00014	0.00065	91.02199	21.85048	-25.39608	-0.14645	-0.05408	0.02416	-0.00158	-0.00373	-0.00092	16.26538	-7.29004	13.30128	0.10615	0.03998	0.00413	-0.00026	0.00002	0.00006	6.60445	-5.46785	7.61458	0.52319	0.13946	0.05919	0.00648	-0.00597	-0.00378	5.27907	-1.13574	-2.28194	0.16898	0.54118	0.00450	0.00205	0.00802	-0.00002	11.39713
456			4.55000	-2.02079	11.39576	5.56852	0.00448	0.00355	0.00413	0.00010	0.00019	0.00066	91.00829	21.86611	-25.43356	-0.14563	-0.05386	0.02443	0.00187	-0.00284	-0.00036	16.26645	-7.29307	13.29086	0.10538	0.04056	0.00393	-0.00081	-0.00003	0.00008	6.59802	-5.44267	7.65027	0.52256	0.13699	0.05857	0.01178	-0.00426	-0.00421	5.26624	-1.14211	-2.28470	0.16868	0.53847	0.00448	0.00551	0.00366	0.00007	11.38041
457			4.56000	-2.01217	11.36551	5.47527	0.00440	0.00349	0.00406	0.00005	0.00022	0.00061	91.01258	21.86855	-25.46090	-0.14427	-0.05342	0.02449	0.00535	-0.00191	0.00019	16.27109	-7.29620	13.27707	0.10397	0.04044	0.00368	-0.00165	-0.00010	0.00010	6.58601	-5.42300	7.69260	0.52245	0.13567	0.05815	0.01761	-0.00307	-0.00500	5.24203	-1.14186	-2.30039	0.16802	0.53705	0.00462	0.00863	-0.00230	0.00019	11.35923
458			4.57000	-1.99919	11.33090	5.38965	0.00431	0.00341	0.00398	0.00002	0.00023	0.00053	91.03431	21.85788	-25.47779	-0.14256	-0.05282	0.02435	0.00835	-0.00099	0.00076	16.28064	-7.29929	13.25924	0.10217	0.03944	0.00338	-0.00263	-0.00019	0.00012	6.56842	-5.40558	7.74567	0.52074	0.13472	0.05760	0.02364	-0.00282	-0.00632	5.20832	-1.13295	-2.33084	0.16909	0.53671	0.00454	0.01122	-0.00972	0.00032	11.33507
459			4.58000	-1.98549	11.29475	5.31787	0.00423	0.00332	0.00388	0.00000	0.00022	0.00040	91.07079	21.83309	-25.48474	-0.14076	-0.05217	0.02403	0.01045	-0.00014	0.00133	16.29520	-7.30268	13.23457	0.10041	0.03860	0.00324	-0.00357	-0.00029	0.00016	6.54553	-5.38482	7.81527	0.51928	0.13248	0.05704	0.02979	-0.00386	-0.00828	5.16750	-1.11391	-2.37831	0.17126	0.53626	0.00443	0.01328	-0.01793	0.00046	11.30949
460			4.59000	-1.97551	11.26004	5.26541	0.00416	0.00323	0.00378	0.00001	0.00019	0.00025	91.11770	21.79441	-25.48230	-0.13916	-0.05157	0.02358	0.01145	0.00065	0.00180	16.31397	-7.30740	13.20088	0.09896	0.03866	0.00336	-0.00433	-0.00033	0.00022	6.51787	-5.35349	7.90779	0.51851	0.13052	0.05590	0.03593	-0.00637	-0.01076	5.12168	-1.08405	-2.44635	0.17280	0.53708	0.00355	0.01470	-0.02584	0.00052	11.28374
461			4.60000	-1.97301	11.22933	5.23672	0.00411	0.00316	0.00369	0.00004	0.00016	0.00009	91.17010	21.74534	-25.47112	-0.13784	-0.05103	0.02306	0.01127	0.00131	0.00203	16.33575	-7.31451	13.15885	0.09780	0.04002	0.00374	-0.00472	-0.00028	0.00029	6.48601	-5.30425	8.02900	0.51677	0.12846	0.05484	0.04141	-0.01019	-0.01366	5.07308	-1.04415	-2.53922	0.17323	0.53962	0.00244	0.01508	-0.03208	0.00047	11.25970
462			4.61000	-1.98051	11.20433	5.23465	0.00408	0.00310	0.00363	0.00008	0.00012	-0.00008	91.22237	21.69316	-25.45276	-0.13688	-0.05059	0.02254	0.00997	0.00178	0.00189	16.35812	-7.32453	13.11286	0.09701	0.04245	0.00433	-0.00455	-0.00011	0.00034	6.45133	-5.23098	8.18233	0.51306	0.12431	0.05411	0.04491	-0.01483	-0.01678	5.02577	-0.99680	-2.65889	0.17336	0.54116	0.00152	0.01378	-0.03501	0.00036	11.24020
463			4.62000	-1.99904	11.18563	5.25982	0.00405	0.00306	0.00359	0.00012	0.00008	-0.00024	91.26883	21.64851	-25.42983	-0.13633	-0.05029	0.02210	0.00778	0.00200	0.00137	16.37819	-7.33704	13.07056	0.09661	0.04475	0.00488	-0.00376	0.00017	0.00033	6.41652	-5.12851	8.36819	0.50558	0.11801	0.05285	0.04497	-0.01980	-0.01956	4.98662	-0.94645	-2.80390	0.17397	0.54104	-0.00008	0.01022	-0.03351	-0.00002	11.22941
464			4.63000	-2.02813	11.17341	5.31055	0.00404	0.00305	0.00359	0.00015	0.00003	-0.00038	91.30526	21.62132	-25.40543	-0.13621	-0.05018	0.02176	0.00529	0.00200	0.00059	16.39334	-7.35057	13.03934	0.09647	0.04545	0.00517	-0.00258	0.00048	0.00024	6.38517	-4.99253	8.58400	0.49837	0.11318	0.05163	0.04141	-0.02525	-0.02192	4.96359	-0.89839	-2.97017	0.17584	0.54229	-0.00200	0.00446	-0.02752	-0.00062	11.23073
465			4.64000	-2.06545	11.16837	5.38327	0.00402	0.00305	0.00360	0.00017	-0.00001	-0.00050	91.33118	21.61648	-25.38151	-0.13645	-0.05024	0.02163	0.00328	0.00192	-0.00021	16.40276	-7.36361	13.02272	0.09650	0.04393	0.00497	-0.00150	0.00068	0.00012	6.36089	-4.82042	8.82504	0.49369	0.10840	0.04996	0.03487	-0.03042	-0.02345	4.96307	-0.85768	-3.15349	0.17895	0.54055	-0.00423	-0.00292	-0.01737	-0.00142	11.24539
466			4.65000	-2.10730	11.17165	5.47262	0.00402	0.00309	0.00367	0.00017	-0.00006	-0.00059	91.35024	21.63143	-25.35810	-0.13695	-0.05040	0.02183	0.00231	0.00189	-0.00084	16.40847	-7.37514	13.01813	0.09684	0.04164	0.00446	-0.00098	0.00070	0.00003	6.34616	-4.61336	9.08478	0.49110	0.10256	0.04807	0.02657	-0.03413	-0.02407	4.98801	-0.82849	-3.34895	0.18042	0.53664	-0.00669	-0.01077	-0.00444	-0.00233	11.27241
467			4.66000	-2.14955	11.18344	5.57173	0.00402	0.00318	0.00378	0.00015	-0.00010	-0.00064	91.36796	21.65965	-25.33413	-0.13759	-0.05062	0.02245	0.00242	0.00196	-0.00128	16.41398	-7.38454	13.01995	0.09768	0.04049	0.00393	-0.00108	0.00061	-0.00000	6.34138	-4.37804	9.35484	0.49209	0.09670	0.04662	0.01846	-0.03582	-0.02398	5.03728	-0.81351	-3.55004	0.18092	0.53292	-0.00888	-0.01774	0.00925	-0.00308	11.30970
468			4.67000	-2.18839	11.20208	5.67278	0.00403	0.00326	0.00389	0.00012	-0.00014	-0.00065	91.38861	21.69561	-25.30865	-0.13815	-0.05082	0.02312	0.00322	0.00209	-0.00159	16.42188	-7.39149	13.02404	0.09887	0.04104	0.00373	-0.00151	0.00049	-0.00002	6.34440	-4.12636	9.62536	0.49191	0.09233	0.04520	0.01191	-0.03578	-0.02304	5.10605	-0.81333	-3.74713	0.18838	0.53016	-0.01121	-0.02371	0.02166	-0.00369	11.35521
469			4.68000	-2.22093	11.22511	5.76871	0.00405	0.00332	0.00396	0.00008	-0.00016	-0.00061	91.41417	21.73722	-25.28131	-0.13846	-0.05099	0.02349	0.00425	0.00222	-0.00185	16.43284	-7.39572	13.03007	0.10002	0.04229	0.00394	-0.00195	0.00038	-0.00005	6.35202	-3.87219	9.88768	0.49144	0.09002	0.04460	0.00740	-0.03451	-0.02191	5.18694	-0.82657	-3.92960	0.19942	0.52851	-0.01279	-0.02796	0.03161	-0.00378	11.40644
470			4.69000	-2.24554	11.25021	5.85495	0.00407	0.00335	0.00398	0.00004	-0.00016	-0.00054	91.44459	21.78467	-25.25248	-0.13851	-0.05111	0.02355	0.00519	0.00229	-0.00208	16.44627	-7.39739	13.04031	0.10084	0.04295	0.00427	-0.00221	0.00031	-0.00009	6.36181	-3.62745	10.13737	0.49362	0.08770	0.04475	0.00475	-0.03171	-0.02086	5.27166	-0.85101	-4.09029	0.20803	0.52473	-0.01325	-0.02893	0.03862	-0.00336	11.45962
471			4.70000	-2.26229	11.27493	5.92950	0.00411	0.00336	0.00398	0.00000	-0.00015	-0.00046	91.47860	21.83729	-25.22328	-0.13844	-0.05123	0.02349	0.00583	0.00227	-0.00223	16.46131	-7.39682	13.05614	0.10104	0.04246	0.00445	-0.00230	0.00027	-0.00014	6.37185	-3.40121	10.37357	0.49463	0.08788	0.04507	0.00442	-0.02865	-0.01974	5.35068	-0.88385	-4.22705	0.21570	0.52161	-0.01342	-0.02582	0.04230	-0.00284	11.50932
472			4.71000	-2.27242	11.29651	5.99184	0.00414	0.00336	0.00397	-0.00003	-0.00012	-0.00038	91.51438	21.89199	-25.19466	-0.13836	-0.05138	0.02343	0.00610	0.00222	-0.00220	16.47696	-7.39452	13.07620	0.10079	0.04119	0.00447	-0.00223	0.00021	-0.00016	6.37888	-3.20048	10.59553	0.49337	0.08568	0.04454	0.00747	-0.02400	-0.01810	5.41267	-0.92096	-4.34020	0.22237	0.51403	-0.01379	-0.01793	0.04131	-0.00235	11.54910
473			4.72000	-2.27726	11.31254	6.04178	0.00417	0.00335	0.00394	-0.00004	-0.00008	-0.00029	91.55018	21.94368	-25.16677	-0.13832	-0.05158	0.02341	0.00599	0.00223	-0.00196	16.49190	-7.39094	13.09682	0.10040	0.03979	0.00442	-0.00201	0.00010	-0.00014	6.37851	-3.03043	10.80132	0.49110	0.08242	0.04395	0.01406	-0.01876	-0.01626	5.44634	-0.95716	-4.42989	0.22453	0.50502	-0.01382	-0.00576	0.03578	-0.00179	11.57293
474			4.73000	-2.27722	11.32164	6.07868	0.00419	0.00333	0.00390	-0.00006	-0.00004	-0.00020	91.58501	21.98644	-25.13838	-0.13828	-0.05177	0.02339	0.00563	0.00241	-0.00149	16.50472	-7.38655	13.11335	0.10015	0.03875	0.00443	-0.00168	-0.00006	-0.00010	6.36696	-2.89408	10.98846	0.48906	0.07973	0.04411	0.02321	-0.01371	-0.01450	5.44463	-0.98774	-4.49547	0.22185	0.49732	-0.01289	0.00828	0.02685	-0.00113	11.57760
475			4.74000	-2.27175	11.32357	6.10146	0.00421	0.00331	0.00386	-0.00009	0.00000	-0.00010	91.61916	22.01502	-25.10718	-0.13824	-0.05191	0.02343	0.00525	0.00282	-0.00085	16.51428	-7.38188	13.12165	0.10010	0.03853	0.00450	-0.00129	-0.00022	-0.00003	6.34207	-2.79277	11.15410	0.48824	0.07786	0.04469	0.03352	-0.00905	-0.01260	5.40540	-1.00919	-4.53612	0.21829	0.49042	-0.01125	0.02207	0.01547	-0.00053	11.56237
476			4.75000	-2.25985	11.31921	6.10867	0.00423	0.00329	0.00384	-0.00011	0.00004	0.00000	91.65417	22.02637	-25.06993	-0.13807	-0.05193	0.02342	0.00501	0.00347	-0.00017	16.52026	-7.37783	13.11948	0.10019	0.03932	0.00470	-0.00094	-0.00036	0.00005	6.30334	-2.72604	11.29527	0.48659	0.07818	0.04518	0.04337	-0.00497	-0.01046	5.32978	-1.01866	-4.55263	0.21528	0.48584	-0.00955	0.03458	0.00257	-0.00010	11.52759
477			4.76000	-2.24135	11.31032	6.09983	0.00426	0.00327	0.00382	-0.00013	0.00006	0.00010	91.69175	22.02121	-25.02444	-0.13767	-0.05177	0.02333	0.00502	0.00416	0.00040	16.52324	-7.37498	13.10781	0.10023	0.04098	0.00502	-0.00073	-0.00043	0.00011	6.25217	-2.69120	11.41002	0.48213	0.07691	0.04600	0.05101	-0.00130	-0.00826	5.22156	-1.01416	-4.54822	0.21438	0.47994	-0.00712	0.04548	-0.01083	0.00014	11.47426
478			4.77000	-2.21792	11.29888	6.07692	0.00428	0.00326	0.00380	-0.00014	0.00007	0.00018	91.73296	22.00410	-24.97134	-0.13707	-0.05146	0.02316	0.00535	0.00466	0.00077	16.52493	-7.37359	13.09101	0.10003	0.04229	0.00522	-0.00078	-0.00040	0.00015	6.19165	-2.68439	11.49789	0.47812	0.07521	0.04819	0.05555	0.00169	-0.00622	5.08623	-0.99494	-4.52827	0.21036	0.47441	-0.00310	0.05311	-0.02314	0.00012	11.40384
479			4.78000	-2.19255	11.28687	6.04468	0.00429	0.00324	0.00379	-0.00014	0.00007	0.00022	91.77792	21.98013	-24.91382	-0.13651	-0.05114	0.02284	0.00600	0.00483	0.00095	16.52772	-7.37365	13.07356	0.09963	0.04242	0.00525	-0.00114	-0.00030	0.00015	6.12607	-2.70089	11.55991	0.47683	0.07695	0.05044	0.05674	0.00412	-0.00416	4.93142	-0.96247	-4.49914	0.20238	0.47482	0.00061	0.05627	-0.03303	-0.00003	11.31944
480			4.79000	-2.16803	11.27608	6.00940	0.00431	0.00321	0.00376	-0.00013	0.00006	0.00022	91.82639	21.95305	-24.85630	-0.13628	-0.05097	0.02234	0.00694	0.00468	0.00101	16.53378	-7.37499	13.05793	0.09940	0.04127	0.00522	-0.00173	-0.00016	0.00013	6.06004	-2.73527	11.59842	0.47568	0.08023	0.05206	0.05455	0.00610	-0.00217	4.76657	-0.92021	-4.46790	0.19584	0.47815	0.00354	0.05620	-0.03949	-0.00015	11.22582
481			4.80000	-2.14571	11.26793	5.97637	0.00433	0.00317	0.00371	-0.00012	0.00004	0.00019	91.87802	21.92522	-24.80219	-0.13638	-0.05097	0.02160	0.00808	0.00432	0.00097	16.54395	-7.37772	13.04443	0.09952	0.03931	0.00529	-0.00238	-0.00002	0.00012	5.99735	-2.78249	11.61665	0.47416	0.08186	0.05327	0.04968	0.00759	-0.00036	4.60163	-0.87237	-4.44165	0.19002	0.47923	0.00628	0.05312	-0.04208	-0.00019	11.12901
482			4.81000	-2.12549	11.26329	5.94908	0.00436	0.00313	0.00366	-0.00011	0.00002	0.00015	91.93262	21.89859	-24.75351	-0.13672	-0.05108	0.02074	0.00930	0.00385	0.00086	16.55787	-7.38172	13.03253	0.10002	0.03705	0.00544	-0.00290	0.00008	0.00012	5.94088	-2.84006	11.61727	0.47115	0.08269	0.05383	0.04283	0.00893	0.00139	4.44554	-0.82276	-4.42541	0.18580	0.48153	0.00809	0.04801	-0.04190	-0.00010	11.03517
483			4.82000	-2.10698	11.26206	5.92915	0.00440	0.00310	0.00361	-0.00011	0.00000	0.00010	91.99001	21.87505	-24.71087	-0.13707	-0.05122	0.01993	0.01040	0.00334	0.00068	16.57421	-7.38706	13.02157	0.10047	0.03499	0.00561	-0.00317	0.00017	0.00012	5.89234	-2.90863	11.60002	0.47065	0.08262	0.05448	0.03508	0.01042	0.00343	4.30516	-0.77415	-4.41948	0.17852	0.48494	0.00967	0.04060	-0.04018	0.00000	10.94919
484			4.83000	-2.09062	11.26363	5.91748	0.00443	0.00308	0.00358	-0.00010	-0.00001	0.00005	92.04899	21.85675	-24.67445	-0.13738	-0.05135	0.01940	0.01112	0.00282	0.00047	16.59126	-7.39382	13.01140	0.10079	0.03330	0.00560	-0.00310	0.00025	0.00011	5.85254	-2.99121	11.56031	0.47101	0.08470	0.05513	0.02647	0.01262	0.00605	4.18481	-0.72815	-4.41828	0.17049	0.49198	0.01076	0.03251	-0.03799	0.00000	10.87395
485			4.84000	-2.07764	11.26764	5.91463	0.00447	0.00308	0.00357	-0.00008	-0.00003	-0.00001	92.10758	21.84519	-24.64416	-0.13768	-0.05149	0.01921	0.01135	0.00234	0.00023	16.60691	-7.40160	13.00214	0.10108	0.03214	0.00542	-0.00268	0.00029	0.00010	5.82226	-3.09129	11.49208	0.47149	0.08635	0.05591	0.01684	0.01521	0.00930	4.08654	-0.68593	-4.41340	0.16558	0.49842	0.01193	0.02528	-0.03487	-0.00015	10.80986
486			4.85000	-2.06961	11.27399	5.92020	0.00450	0.00309	0.00358	-0.00005	-0.00004	-0.00005	92.16412	21.84086	-24.61892	-0.13801	-0.05166	0.01929	0.01128	0.00200	0.00000	16.61944	-7.40977	12.99449	0.10148	0.03143	0.00516	-0.00207	0.00032	0.00007	5.80238	-3.21127	11.39093	0.47423	0.08816	0.05680	0.00650	0.01809	0.01295	4.00962	-0.64926	-4.39794	0.16101	0.50448	0.01319	0.01896	-0.03026	-0.00047	10.75468
487			4.86000	-2.06743	11.28262	5.93256	0.00451	0.00311	0.00360	-0.00002	-0.00005	-0.00009	92.21901	21.84329	-24.59645	-0.13826	-0.05181	0.01953	0.01130	0.00189	-0.00021	16.62868	-7.41733	12.98979	0.10193	0.03122	0.00494	-0.00152	0.00032	0.00004	5.79319	-3.35162	11.25554	0.47582	0.09121	0.05837	-0.00368	0.02119	0.01683	3.95108	-0.62024	-4.36789	0.15862	0.51064	0.01510	0.01414	-0.02400	-0.00095	10.70516
488			4.87000	-2.07108	11.29306	5.94867	0.00451	0.00314	0.00362	0.00002	-0.00006	-0.00010	92.27467	21.85146	-24.57341	-0.13833	-0.05190	0.01987	0.01168	0.00203	-0.00038	16.63601	-7.42345	12.99004	0.10208	0.03124	0.00472	-0.00124	0.00032	-0.00002	5.79344	-3.50952	11.08849	0.47599	0.09524	0.06056	-0.01216	0.02396	0.02053	3.90661	-0.60052	-4.32236	0.15617	0.51884	0.01739	0.01052	-0.01678	-0.00156	10.65852
489			4.88000	-2.07984	11.30417	5.96581	0.00448	0.00318	0.00367	0.00006	-0.00006	-0.00010	92.33404	21.86351	-24.54725	-0.13810	-0.05184	0.02031	0.01241	0.00229	-0.00048	16.64356	-7.42745	12.99692	0.10192	0.03141	0.00445	-0.00126	0.00030	-0.00007	5.80044	-3.67770	10.89749	0.47599	0.10248	0.06430	-0.01792	0.02617	0.02364	3.87280	-0.59029	-4.26293	0.15428	0.53218	0.02081	0.00754	-0.00944	-0.00227	10.61438
490			4.89000	-2.09276	11.31363	5.98237	0.00443	0.00321	0.00371	0.00009	-0.00004	-0.00010	92.39843	21.87645	-24.51763	-0.13766	-0.05169	0.02068	0.01327	0.00252	-0.00048	16.65286	-7.42877	13.01078	0.10155	0.03188	0.00435	-0.00144	0.00026	-0.00012	5.81152	-3.84321	10.69805	0.47769	0.10943	0.06709	-0.02124	0.02574	0.02404	3.84930	-0.58867	-4.19646	0.15926	0.53763	0.02418	0.00438	-0.00210	-0.00262	10.57530
491			4.90000	-2.10816	11.31843	5.99694	0.00436	0.00322	0.00372	0.00010	-0.00001	-0.00008	92.46735	21.88757	-24.48583	-0.13707	-0.05151	0.02079	0.01384	0.00263	-0.00039	16.66414	-7.42706	13.03090	0.10098	0.03264	0.00459	-0.00154	0.00018	-0.00018	5.82591	-3.98741	10.51548	0.48198	0.11208	0.06607	-0.02341	0.02070	0.01955	3.83997	-0.59416	-4.13858	0.16728	0.52325	0.02562	-0.00054	0.00512	-0.00189	10.54585
492			4.91000	-2.12403	11.31559	6.00673	0.00429	0.00319	0.00370	0.00010	0.00004	-0.00004	92.53800	21.89532	-24.45355	-0.13633	-0.05130	0.02062	0.01374	0.00260	-0.00025	16.67616	-7.42221	13.05552	0.09992	0.03339	0.00506	-0.00142	0.00006	-0.00023	5.84537	-4.08812	10.38151	0.48583	0.11177	0.06378	-0.02543	0.01144	0.01135	3.85213	-0.60552	-4.11277	0.16038	0.51175	0.02480	-0.00755	0.01217	-0.00001	10.53131
493			4.92000	-2.13830	11.30356	6.00899	0.00422	0.00313	0.00364	0.00010	0.00009	0.00001	92.60645	21.89882	-24.42262	-0.13537	-0.05101	0.02037	0.01275	0.00239	-0.00008	16.68697	-7.41437	13.08120	0.09828	0.03413	0.00551	-0.00102	-0.00011	-0.00024	5.87241	-4.12487	10.32407	0.48892	0.10956	0.06203	-0.02762	-0.00062	0.00132	3.89389	-0.62140	-4.13986	0.15510	0.50939	0.02288	-0.01602	0.01844	0.00221	10.53638
494			4.93000	-2.14985	11.28252	6.00270	0.00414	0.00306	0.00357	0.00009	0.00013	0.00005	92.66757	21.89731	-24.39556	-0.13425	-0.05065	0.02013	0.01076	0.00194	0.00011	16.69423	-7.40406	13.10300	0.09644	0.03504	0.00591	-0.00041	-0.00035	-0.00020	5.90830	-4.08412	10.35643	0.48904	0.10540	0.06055	-0.02969	-0.01348	-0.00876	3.97172	-0.63942	-4.22586	0.16086	0.51096	0.02015	-0.02697	0.02222	0.00379	10.56440
495			4.94000	-2.15915	11.25385	5.98952	0.00407	0.00300	0.00352	0.00008	0.00017	0.00008	92.71585	21.89062	-24.37561	-0.13318	-0.05027	0.02004	0.00785	0.00125	0.00028	16.69629	-7.39200	13.11576	0.09458	0.03650	0.00620	0.00028	-0.00065	-0.00010	5.95246	-3.96192	10.47422	0.48633	0.10063	0.05864	-0.03082	-0.02523	-0.01712	4.08847	-0.65621	-4.35848	0.16784	0.51553	0.01598	-0.03897	0.02226	0.00395	10.61666
496			4.95000	-2.16771	11.21931	5.97252	0.00401	0.00294	0.00346	0.00009	0.00019	0.00009	92.74625	21.87994	-24.36579	-0.13227	-0.04992	0.02006	0.00423	0.00037	0.00037	16.69246	-7.37892	13.11556	0.09262	0.03881	0.00646	0.00088	-0.00098	0.00003	6.00155	-3.76361	10.66013	0.48460	0.09654	0.05651	-0.02962	-0.03492	-0.02282	4.24110	-0.66868	-4.51161	0.17537	0.52325	0.01082	-0.05021	0.01886	0.00278	10.69185
497			4.96000	-2.17736	11.18098	5.95538	0.00395	0.00289	0.00341	0.00010	0.00020	0.00008	92.75546	21.86906	-24.36755	-0.13148	-0.04962	0.02018	0.00017	-0.00057	0.00030	16.68352	-7.36589	13.10147	0.09077	0.04177	0.00667	0.00130	-0.00128	0.00018	6.04955	-3.50126	10.89195	0.48750	0.09183	0.05416	-0.02519	-0.04166	-0.02591	4.41999	-0.67582	-4.65474	0.18264	0.52737	0.00568	-0.05856	0.01409	0.00125	10.78630
498			4.97000	-2.19042	11.14164	5.94229	0.00390	0.00285	0.00337	0.00012	0.00019	0.00004	92.74213	21.86357	-24.38079	-0.13076	-0.04933	0.02051	-0.00386	-0.00150	0.00004	16.67103	-7.35390	13.07599	0.08921	0.04488	0.00667	0.00144	-0.00146	0.00028	6.09044	-3.18885	11.15136	0.49258	0.08494	0.05135	-0.01799	-0.04464	-0.02704	4.61149	-0.68000	-4.76500	0.19092	0.52407	0.00085	-0.06326	0.01127	0.00013	10.89349
499			4.98000	-2.20948	11.10485	5.93840	0.00386	0.00284	0.00336	0.00015	0.00017	-0.00003	92.70766	21.86873	-24.40503	-0.13030	-0.04914	0.02112	-0.00728	-0.00237	-0.00040	16.65767	-7.34407	13.04410	0.08817	0.04764	0.00638	0.00123	-0.00143	0.00031	6.12101	-2.83840	11.42905	0.49860	0.08055	0.04949	-0.00961	-0.04661	-0.02780	4.80185	-0.68613	-4.83606	0.20014	0.52326	-0.00312	-0.06384	0.01227	-0.00029	11.00456
500			4.99000	-2.23638	11.07445	5.94854	0.00384	0.00285	0.00337	0.00018	0.00012	-0.00011	92.65635	21.88788	-24.43925	-0.13030	-0.04916	0.02194	-0.00958	-0.00316	-0.00093	16.64681	-7.33695	13.01198	0.08770	0.04935	0.00579	0.00063	-0.00120	0.00027	6.14053	-2.46091	11.72136	0.50256	0.07591	0.04762	-0.00107	-0.04647	-0.02800	4.97833	-0.69788	-4.87514	0.21518	0.52110	-0.00680	-0.06145	0.01507	-0.00033	11.10898
501			5.00000	-2.27150	11.05446	5.97565	0.00385	0.00288	0.00341	0.00022	0.00006	-0.00021	92.59475	21.92084	-24.48198	-0.13091	-0.04943	0.02281	-0.01060	-0.00383	-0.00143	16.64189	-7.33256	12.98477	0.08776	0.04969	0.00502	-0.00031	-0.00083	0.00019	6.14885	-2.06883	12.02446	0.50730	0.07198	0.04589	0.00742	-0.04495	-0.02768	5.12977	-0.71442	-4.89432	0.22728	0.51855	-0.01006	-0.05365	0.01628	-0.00022	11.19696
502			5.01000	-2.31410	11.04884	6.01991	0.00388	0.00294	0.00347	0.00024	-0.00003	-0.00031	92.52915	21.96366	-24.53138	-0.13196	-0.04990	0.02369	-0.01063	-0.00436	-0.00176	16.64482	-7.33096	12.96512	0.08829	0.04911	0.00425	-0.00132	-0.00040	0.00011	6.14578	-1.67540	12.33236	0.51080	0.07019	0.04512	0.01572	-0.04327	-0.02735	5.24919	-0.73148	-4.90359	0.23517	0.51610	-0.01199	-0.04218	0.01426	-0.00015	11.26317
503			5.02000	-2.36301	11.06068	6.07976	0.00392	0.00303	0.00356	0.00026	-0.00013	-0.00040	92.46359	22.01009	-24.58577	-0.13330	-0.05048	0.02450	-0.01020	-0.00475	-0.00180	16.65495	-7.33222	12.95318	0.08886	0.04753	0.00349	-0.00209	-0.00000	0.00006	6.13160	-1.29215	12.63966	0.51162	0.07034	0.04455	0.02352	-0.04164	-0.02672	5.33553	-0.74461	-4.91189	0.24042	0.51189	-0.01305	-0.02982	0.01014	-0.00029	11.30750
504			5.03000	-2.41636	11.09079	6.15303	0.00397	0.00314	0.00367	0.00027	-0.00023	-0.00048	92.39942	22.05225	-24.64364	-0.13487	-0.05114	0.02512	-0.00996	-0.00499	-0.00143	16.66927	-7.33663	12.94566	0.08931	0.04441	0.00271	-0.00233	0.00023	0.00005	6.10698	-0.92746	12.94346	0.51160	0.07169	0.04432	0.03089	-0.03986	-0.02608	5.39168	-0.75173	-4.93072	0.23946	0.50671	-0.01325	-0.01776	0.00611	-0.00070	11.33306
505			5.04000	-2.47138	11.13665	6.23659	0.00403	0.00325	0.00378	0.00026	-0.00031	-0.00054	92.33485	22.07997	-24.70337	-0.13673	-0.05189	0.02543	-0.01055	-0.00507	-0.00056	16.68242	-7.34409	12.93411	0.08991	0.03990	0.00207	-0.00183	0.00018	0.00008	6.07231	-0.58697	13.24245	0.51249	0.07316	0.04508	0.03795	-0.03745	-0.02586	5.42135	-0.75265	-4.97371	0.23301	0.50186	-0.01216	-0.00710	0.00317	-0.00128	11.34338
506			5.05000	-2.52457	11.19320	6.32552	0.00410	0.00336	0.00389	0.00024	-0.00037	-0.00057	92.26599	22.08190	-24.76328	-0.13866	-0.05259	0.02546	-0.01242	-0.00499	0.00084	16.68755	-7.35376	12.90604	0.09090	0.03453	0.00158	-0.00046	-0.00017	0.00012	6.02836	-0.27464	13.53498	0.51371	0.07451	0.04671	0.04393	-0.03452	-0.02592	5.42820	-0.74755	-5.05139	0.22779	0.49761	-0.00998	0.00118	0.00119	-0.00170	11.34139
507			5.06000	-2.57203	11.25402	6.41407	0.00416	0.00347	0.00399	0.00019	-0.00038	-0.00056	92.18762	22.04641	-24.82208	-0.14059	-0.05319	0.02542	-0.01587	-0.00473	0.00273	16.67709	-7.36414	12.84671	0.09244	0.02918	0.00115	0.00187	-0.00072	0.00016	5.97725	0.00776	13.81912	0.51319	0.07725	0.04804	0.04783	-0.03197	-0.02561	5.41793	-0.73693	-5.16831	0.22302	0.49437	-0.00795	0.00664	-0.00022	-0.00189	11.33067
508			5.07000	-2.60972	11.31227	6.49614	0.00422	0.00356	0.00408	0.00012	-0.00036	-0.00051	92.09355	21.96259	-24.87812	-0.14226	-0.05355	0.02540	-0.02094	-0.00428	0.00504	16.64322	-7.37342	12.74076	0.09438	0.02500	0.00075	0.00515	-0.00135	0.00017	5.92166	0.26071	14.09310	0.51425	0.08056	0.04897	0.04990	-0.02960	-0.02492	5.39753	-0.72137	-5.32237	0.21653	0.48965	-0.00590	0.00915	-0.00150	-0.00175	11.31583
509			5.08000	-2.63434	11.36209	6.56598	0.00428	0.00362	0.00413	0.00004	-0.00029	-0.00042	91.97871	21.82260	-24.92970	-0.14362	-0.05363	0.02548	-0.02674	-0.00363	0.00749	16.57976	-7.37999	12.57595	0.09706	0.02492	0.00080	0.00901	-0.00221	0.00026	5.86378	0.48670	14.35562	0.51683	0.08297	0.04919	0.05035	-0.02710	-0.02380	5.37374	-0.70146	-5.50664	0.21001	0.48057	-0.00391	0.00923	-0.00272	-0.00134	11.30175
510			5.09000	-2.64405	11.39993	6.61831	0.00434	0.00366	0.00416	-0.00004	-0.00021	-0.00028	91.84455	21.62852	-24.97405	-0.14452	-0.05337	0.02581	-0.03118	-0.00270	0.00959	16.48688	-7.38227	12.35195	0.10105	0.03171	0.00169	0.01251	-0.00382	0.00068	5.80579	0.68978	14.60626	0.51993	0.08451	0.04921	0.04895	-0.02477	-0.02252	5.35192	-0.67827	-5.71147	0.19884	0.47093	-0.00215	0.00747	-0.00370	-0.00079	11.29209
511			5.10000	-2.63921	11.42479	6.64900	0.00440	0.00367	0.00417	-0.00011	-0.00013	-0.00013	91.70308	21.39897	-25.00678	-0.14480	-0.05275	0.02636	-0.03200	-0.00148	0.01065	16.37527	-7.37910	12.08823	0.10585	0.04445	0.00328	0.01433	-0.00621	0.00143	5.75012	0.87396	14.84340	0.52295	0.08568	0.04979	0.04549	-0.02276	-0.02124	5.33560	-0.65331	-5.92430	0.18799	0.46391	-0.00032	0.00496	-0.00413	-0.00012	11.28860
512			5.11000	-2.62230	11.43799	6.65595	0.00444	0.00366	0.00415	-0.00016	-0.00005	0.00004	91.57339	21.16692	-25.02327	-0.14451	-0.05192	0.02684	-0.02836	-0.00002	0.01008	16.26357	-7.37016	11.82133	0.10995	0.05865	0.00495	0.01361	-0.00819	0.00201	5.69927	1.04161	15.06218	0.52314	0.08715	0.05041	0.03949	-0.02094	-0.01941	5.32646	-0.62903	-6.12914	0.18369	0.45946	0.00109	0.00234	-0.00378	0.00037	11.29157
513			5.12000	-2.59669	11.44248	6.63863	0.00447	0.00362	0.00410	-0.00018	-0.00000	0.00020	91.47343	20.96898	-25.01996	-0.14372	-0.05102	0.02700	-0.02101	0.00154	0.00781	16.16977	-7.35595	11.59207	0.11240	0.06976	0.00621	0.01051	-0.00840	0.00195	5.65625	1.19185	15.25522	0.52221	0.08879	0.05108	0.03069	-0.01877	-0.01689	5.32522	-0.60800	-6.30858	0.18113	0.45658	0.00223	-0.00032	-0.00276	0.00062	11.30022
514			5.13000	-2.56564	11.44100	6.59813	0.00448	0.00356	0.00404	-0.00018	0.00004	0.00034	91.41580	20.83463	-24.99540	-0.14251	-0.05014	0.02674	-0.01113	0.00305	0.00435	16.10680	-7.33811	11.43350	0.11288	0.07565	0.00692	0.00574	-0.00647	0.00125	5.62470	1.32010	15.41546	0.52002	0.08978	0.05155	0.01888	-0.01552	-0.01369	5.33184	-0.59237	-6.44769	0.17959	0.45511	0.00287	-0.00272	-0.00148	0.00058	11.31299
515			5.14000	-2.53170	11.43474	6.53846	0.00448	0.00351	0.00399	-0.00017	0.00007	0.00044	91.40868	20.78090	-24.95041	-0.14097	-0.04935	0.02600	0.00039	0.00434	0.00041	16.08246	-7.31918	11.36479	0.11135	0.07668	0.00735	0.00005	-0.00310	0.00019	5.60823	1.41889	15.53874	0.51732	0.09147	0.05261	0.00461	-0.01101	-0.01026	5.34495	-0.58289	-6.53753	0.17907	0.45689	0.00364	-0.00443	-0.00054	0.00041	11.32719
516			5.15000	-2.49676	11.42256	6.46716	0.00446	0.00346	0.00393	-0.00016	0.00012	0.00048	91.45699	20.81400	-24.88818	-0.13908	-0.04867	0.02481	0.01264	0.00523	-0.00331	16.10099	-7.30181	11.39208	0.10807	0.07342	0.00762	-0.00584	0.00067	-0.00098	5.60943	1.47926	15.62435	0.51357	0.09234	0.05430	-0.01063	-0.00486	-0.00668	5.36151	-0.57901	-6.57597	0.17991	0.46000	0.00478	-0.00501	-0.00029	0.00012	11.33938
517			5.16000	-2.46240	11.40139	6.39453	0.00443	0.00341	0.00388	-0.00016	0.00018	0.00044	91.56114	20.93059	-24.81446	-0.13707	-0.04819	0.02339	0.02431	0.00560	-0.00623	16.16282	-7.28844	11.50985	0.10344	0.06529	0.00740	-0.01105	0.00368	-0.00193	5.62855	1.49275	15.67314	0.51109	0.09252	0.05608	-0.02482	0.00259	-0.00291	5.37714	-0.57958	-6.56519	0.18014	0.46353	0.00593	-0.00413	-0.00064	-0.00034	11.34624
518			5.17000	-2.42973	11.36716	6.33139	0.00440	0.00335	0.00382	-0.00016	0.00026	0.00034	91.71436	21.11547	-24.73665	-0.13531	-0.04803	0.02195	0.03372	0.00540	-0.00797	16.26241	-7.28065	11.69915	0.09852	0.05332	0.00658	-0.01474	0.00500	-0.00231	5.66347	1.45315	15.68665	0.51075	0.09350	0.05795	-0.03647	0.01085	0.00094	5.38712	-0.58357	-6.51060	0.18112	0.46761	0.00724	-0.00190	-0.00105	-0.00091	11.34477
519			5.18000	-2.39963	11.31653	6.28589	0.00437	0.00329	0.00375	-0.00016	0.00035	0.00021	91.90137	21.34262	-24.66283	-0.13407	-0.04825	0.02081	0.03954	0.00473	-0.00859	16.38754	-7.27879	11.92994	0.09518	0.04149	0.00572	-0.01664	0.00485	-0.00224	5.71048	1.35853	15.66784	0.50923	0.09418	0.05993	-0.04448	0.01919	0.00465	5.38772	-0.59053	-6.42175	0.18443	0.46917	0.00908	0.00121	-0.00076	-0.00158	11.33281
520			5.19000	-2.37305	11.24859	6.26081	0.00434	0.00322	0.00369	-0.00016	0.00043	0.00008	92.10239	21.58430	-24.59918	-0.13344	-0.04880	0.02017	0.04128	0.00376	-0.00838	16.52265	-7.28211	12.17226	0.09411	0.03163	0.00492	-0.01686	0.00393	-0.00191	5.76504	1.21195	15.62147	0.50833	0.09537	0.06152	-0.04843	0.02698	0.00791	5.37759	-0.60043	-6.31209	0.18992	0.46731	0.01118	0.00454	0.00055	-0.00221	11.30996
521			5.20000	-2.35117	11.16593	6.25379	0.00431	0.00316	0.00362	-0.00014	0.00048	-0.00002	92.29768	21.81506	-24.54923	-0.13331	-0.04957	0.02004	0.03893	0.00269	-0.00748	16.65269	-7.28871	12.40150	0.09453	0.02274	0.00373	-0.01542	0.00265	-0.00129	5.82197	1.02115	15.55387	0.51042	0.09480	0.06271	-0.04853	0.03289	0.01046	5.35799	-0.61307	-6.19664	0.19221	0.45991	0.01365	0.00716	0.00254	-0.00269	11.27812
522			5.21000	-2.33482	11.07448	6.25838	0.00429	0.00309	0.00355	-0.00011	0.00049	-0.00006	92.46870	22.00946	-24.51402	-0.13344	-0.05035	0.02019	0.03296	0.00166	-0.00589	16.76331	-7.29626	12.59534	0.09596	0.01604	0.00250	-0.01242	0.00153	-0.00069	5.87657	0.79702	15.47160	0.51451	0.09309	0.06328	-0.04547	0.03657	0.01224	5.33251	-0.62783	-6.08790	0.19070	0.45018	0.01579	0.00819	0.00454	-0.00285	11.24042
523			5.22000	-2.32355	10.98218	6.26724	0.00427	0.00304	0.00349	-0.00008	0.00047	-0.00007	92.60171	22.14723	-24.49325	-0.13354	-0.05091	0.02032	0.02477	0.00071	-0.00377	16.84365	-7.30235	12.73775	0.09836	0.01361	0.00200	-0.00835	0.00088	-0.00038	5.92558	0.55067	15.37942	0.52132	0.09185	0.06420	-0.04066	0.03866	0.01374	5.30651	-0.64379	-5.99186	0.18762	0.44330	0.01792	0.00720	0.00616	-0.00290	11.20104
524			5.23000	-2.31589	10.89642	6.27510	0.00426	0.00299	0.00344	-0.00006	0.00042	-0.00006	92.69156	22.22106	-24.48651	-0.13353	-0.05118	0.02016	0.01613	-0.00022	-0.00155	16.88982	-7.30472	12.82530	0.10061	0.01428	0.00214	-0.00388	0.00045	-0.00022	5.96772	0.29188	15.27734	0.52904	0.09210	0.06580	-0.03535	0.03990	0.01564	5.28648	-0.66086	-5.90461	0.18754	0.44275	0.01994	0.00434	0.00753	-0.00316	11.16485
525			5.24000	-2.31022	10.82183	6.27984	0.00425	0.00295	0.00339	-0.00004	0.00035	-0.00004	92.73977	22.23527	-24.49416	-0.13335	-0.05114	0.01961	0.00831	-0.00125	0.00036	16.90394	-7.30184	12.86396	0.10172	0.01632	0.00263	0.00033	-0.00000	-0.00009	6.00316	0.02865	15.16014	0.53709	0.09401	0.06739	-0.03057	0.04062	0.01824	5.27792	-0.67995	-5.81279	0.19021	0.44788	0.02121	0.00012	0.00886	-0.00386	11.13647
526			5.25000	-2.30550	10.75979	6.28225	0.00424	0.00291	0.00336	-0.00004	0.00029	-0.00003	92.75119	22.20135	-24.51776	-0.13308	-0.05086	0.01873	0.00211	-0.00244	0.00168	16.89096	-7.29295	12.86383	0.10172	0.01898	0.00341	0.00368	-0.00050	0.00006	6.03293	-0.23304	15.02059	0.54566	0.09797	0.06907	-0.02691	0.04126	0.02163	5.28331	-0.70261	-5.69921	0.19263	0.45688	0.02214	-0.00433	0.01033	-0.00514	11.11843
527			5.26000	-2.30122	10.70911	6.28521	0.00423	0.00287	0.00332	-0.00004	0.00023	-0.00004	92.73355	22.13523	-24.55885	-0.13288	-0.05053	0.01765	-0.00195	-0.00373	0.00234	16.85902	-7.27826	12.83700	0.10062	0.02164	0.00431	0.00564	-0.00098	0.00021	6.05829	-0.48905	14.85395	0.55648	0.10295	0.07068	-0.02425	0.04161	0.02538	5.30042	-0.73024	-5.55039	0.19235	0.46675	0.02296	-0.00724	0.01161	-0.00685	11.11049
528			5.27000	-2.29657	10.66746	6.29181	0.00423	0.00282	0.00326	-0.00005	0.00019	-0.00006	92.69717	22.05383	-24.61666	-0.13284	-0.05025	0.01652	-0.00369	-0.00489	0.00243	16.81809	-7.25918	12.79560	0.09868	0.02386	0.00520	0.00597	-0.00133	0.00032	6.07970	-0.73701	14.66031	0.56710	0.10787	0.07159	-0.02153	0.04148	0.02864	5.32210	-0.76260	-5.36126	0.19067	0.47445	0.02339	-0.00734	0.01167	-0.00855	11.10900
529			5.28000	-2.29067	10.63261	6.30431	0.00423	0.00277	0.00321	-0.00007	0.00015	-0.00009	92.65340	21.97212	-24.68766	-0.13294	-0.05008	0.01560	-0.00337	-0.00575	0.00217	16.77871	-7.23757	12.75007	0.09636	0.02565	0.00596	0.00487	-0.00150	0.00037	6.09648	-0.97571	14.44479	0.57302	0.11187	0.07247	-0.01807	0.04074	0.03103	5.33901	-0.79717	-5.13573	0.19272	0.47787	0.02434	-0.00478	0.00999	-0.01019	11.10886
530			5.29000	-2.28275	10.60349	6.32378	0.00423	0.00273	0.00315	-0.00010	0.00012	-0.00013	92.61211	21.90085	-24.76629	-0.13315	-0.05002	0.01497	-0.00162	-0.00619	0.00176	16.74914	-7.21557	12.70806	0.09407	0.02642	0.00647	0.00280	-0.00145	0.00035	6.10829	-1.20403	14.21663	0.57649	0.11210	0.07396	-0.01464	0.03853	0.03245	5.34394	-0.83109	-4.88577	0.19069	0.47751	0.02625	-0.00054	0.00710	-0.01172	11.10547
531			5.30000	-2.27260	10.58012	6.35090	0.00422	0.00269	0.00310	-0.00012	0.00009	-0.00017	92.58003	21.84405	-24.84694	-0.13337	-0.05001	0.01472	0.00098	-0.00620	0.00140	16.73483	-7.19492	12.67219	0.09198	0.02606	0.00666	0.00010	-0.00129	0.00031	6.11602	-1.42088	13.98660	0.57734	0.11295	0.07632	-0.01217	0.03650	0.03289	5.33492	-0.86177	-4.62779	0.18436	0.48069	0.02857	0.00347	0.00368	-0.01268	11.09693
532			5.31000	-2.26041	10.56273	6.38597	0.00422	0.00268	0.00308	-0.00015	0.00006	-0.00021	92.56165	21.79836	-24.92456	-0.13370	-0.05009	0.01487	0.00407	-0.00583	0.00124	16.73926	-7.17697	12.63950	0.09051	0.02502	0.00661	-0.00301	-0.00112	0.00033	6.12134	-1.62487	13.76494	0.57639	0.11501	0.07823	-0.01094	0.03463	0.03169	5.31481	-0.88708	-4.38034	0.18084	0.48292	0.03066	0.00594	0.00005	-0.01249	11.08411
533			5.32000	-2.24684	10.55154	6.42871	0.00422	0.00269	0.00308	-0.00016	0.00003	-0.00025	92.55988	21.75450	-24.99501	-0.13411	-0.05017	0.01536	0.00738	-0.00512	0.00138	16.76418	-7.16237	12.60247	0.09004	0.02411	0.00645	-0.00639	-0.00104	0.00043	6.12586	-1.81343	13.56164	0.58003	0.11713	0.07870	-0.01106	0.03208	0.02832	5.29010	-0.90514	-4.16276	0.17599	0.47874	0.03228	0.00601	-0.00298	-0.01090	11.06980
534			5.33000	-2.23280	10.54708	6.47814	0.00423	0.00273	0.00313	-0.00017	-0.00001	-0.00028	92.57622	21.70040	-25.05537	-0.13455	-0.05020	0.01608	0.01056	-0.00422	0.00186	16.80969	-7.15138	12.55198	0.09128	0.02493	0.00651	-0.00985	-0.00113	0.00062	6.13141	-1.98093	13.38820	0.58595	0.11974	0.07907	-0.01235	0.02834	0.02320	5.26959	-0.91564	-3.99447	0.16589	0.47611	0.03359	0.00346	-0.00410	-0.00799	11.05807
535			5.34000	-2.21945	10.55023	6.53268	0.00425	0.00279	0.00320	-0.00017	-0.00005	-0.00031	92.60911	21.62664	-25.10505	-0.13500	-0.05016	0.01693	0.01299	-0.00335	0.00251	16.87292	-7.14409	12.48215	0.09479	0.02957	0.00733	-0.01302	-0.00143	0.00092	6.13962	-2.11903	13.25608	0.59007	0.12254	0.08016	-0.01398	0.02299	0.01683	5.26182	-0.92036	-3.89040	0.16209	0.47571	0.03520	-0.00057	-0.00286	-0.00430	11.05312
536			5.35000	-2.20800	10.56135	6.59026	0.00427	0.00285	0.00328	-0.00015	-0.00008	-0.00032	92.65309	21.53428	-25.14592	-0.13552	-0.05006	0.01773	0.01401	-0.00271	0.00302	16.94783	-7.14013	12.39703	0.09984	0.03739	0.00886	-0.01523	-0.00180	0.00125	6.15070	-2.22041	13.17182	0.59540	0.12329	0.08009	-0.01456	0.01602	0.00972	5.27132	-0.92164	-3.85430	0.15976	0.47632	0.03525	-0.00492	-0.00023	-0.00046	11.05738
537			5.36000	-2.19921	10.57991	6.64835	0.00430	0.00293	0.00337	-0.00014	-0.00012	-0.00032	92.69958	21.43470	-25.18139	-0.13623	-0.05001	0.01842	0.01326	-0.00237	0.00315	17.02634	-7.13857	12.30995	0.10486	0.04495	0.01037	-0.01576	-0.00192	0.00139	6.16299	-2.28198	13.13374	0.60213	0.12483	0.07982	-0.01283	0.00879	0.00326	5.29685	-0.92117	-3.87549	0.15523	0.48032	0.03449	-0.00813	0.00224	0.00238	11.07102
538			5.37000	-2.19273	10.60473	6.70331	0.00434	0.00300	0.00345	-0.00012	-0.00015	-0.00030	92.73967	21.34110	-25.21418	-0.13720	-0.05009	0.01893	0.01078	-0.00222	0.00293	17.09984	-7.13822	12.23458	0.10822	0.04894	0.01116	-0.01433	-0.00169	0.00123	6.17365	-2.30563	13.13394	0.60664	0.12569	0.08043	-0.00788	0.00206	-0.00184	5.33264	-0.91965	-3.93353	0.15515	0.48445	0.03444	-0.00956	0.00324	0.00389	11.09182
539			5.38000	-2.18745	10.63418	6.75035	0.00439	0.00306	0.00352	-0.00010	-0.00017	-0.00024	92.76650	21.26011	-25.24503	-0.13829	-0.05025	0.01923	0.00716	-0.00206	0.00259	17.16146	-7.13798	12.17655	0.10897	0.04831	0.01097	-0.01152	-0.00131	0.00094	6.17901	-2.29783	13.16184	0.60781	0.12571	0.08034	0.00073	-0.00324	-0.00537	5.36953	-0.91676	-4.00524	0.15484	0.48857	0.03356	-0.00836	0.00199	0.00403	11.11569
540			5.39000	-2.18187	10.66660	6.78456	0.00444	0.00310	0.00357	-0.00009	-0.00018	-0.00015	92.77784	21.18915	-25.27249	-0.13926	-0.05040	0.01929	0.00337	-0.00171	0.00240	17.20820	-7.13734	12.13124	0.10740	0.04422	0.00997	-0.00859	-0.00106	0.00073	6.17518	-2.26804	13.20702	0.60865	0.12502	0.07918	0.01202	-0.00665	-0.00740	5.39670	-0.91146	-4.07096	0.14928	0.49298	0.03153	-0.00455	-0.00112	0.00311	11.13723
541			5.40000	-2.17476	10.70073	6.80246	0.00448	0.00312	0.00360	-0.00008	-0.00019	-0.00005	92.77653	21.11943	-25.29401	-0.13998	-0.05045	0.01916	0.00030	-0.00112	0.00244	17.24214	-7.13661	12.08779	0.10558	0.03998	0.00894	-0.00653	-0.00096	0.00069	6.16032	-2.22572	13.26182	0.60881	0.12399	0.07849	0.02370	-0.00827	-0.00837	5.40625	-0.90355	-4.11751	0.14600	0.49591	0.03026	0.00028	-0.00512	0.00180	11.15172
542			5.41000	-2.16559	10.73604	6.80315	0.00452	0.00313	0.00361	-0.00007	-0.00019	0.00005	92.76778	21.04456	-25.30725	-0.14046	-0.05039	0.01888	-0.00188	-0.00039	0.00252	17.26756	-7.13696	12.03845	0.10528	0.03807	0.00849	-0.00531	-0.00091	0.00073	6.13496	-2.17897	13.32047	0.61160	0.12324	0.07852	0.03402	-0.00848	-0.00855	5.39559	-0.89327	-4.13780	0.14473	0.49568	0.03035	0.00510	-0.00954	0.00038	11.15681
543			5.42000	-2.15479	10.77224	6.78833	0.00456	0.00313	0.00361	-0.00006	-0.00019	0.00014	92.75488	20.96715	-25.31153	-0.14076	-0.05025	0.01848	-0.00353	0.00027	0.00237	17.28715	-7.13959	11.98482	0.10642	0.03822	0.00859	-0.00430	-0.00075	0.00075	6.10097	-2.13401	13.37751	0.61421	0.12261	0.07865	0.04165	-0.00777	-0.00798	5.36604	-0.88022	-4.12985	0.14478	0.49417	0.03084	0.00921	-0.01411	-0.00103	11.15222
544			5.43000	-2.14355	10.80872	6.76219	0.00460	0.00314	0.00359	-0.00004	-0.00019	0.00018	92.73863	20.89728	-25.30830	-0.14094	-0.05009	0.01795	-0.00497	0.00069	0.00189	17.30112	-7.14517	11.93599	0.10785	0.03844	0.00883	-0.00298	-0.00039	0.00064	6.06128	-2.09435	13.42850	0.61410	0.12185	0.07849	0.04509	-0.00667	-0.00693	5.32205	-0.86426	-4.09665	0.14467	0.49356	0.03098	0.01186	-0.01764	-0.00218	11.13911
545			5.44000	-2.13350	10.84363	6.73096	0.00465	0.00314	0.00357	-0.00003	-0.00017	0.00019	92.71822	20.84590	-25.30093	-0.14117	-0.05000	0.01736	-0.00620	0.00080	0.00118	17.30850	-7.15327	11.90151	0.10840	0.03715	0.00884	-0.00130	0.00006	0.00041	6.02027	-2.06098	13.47149	0.61668	0.12133	0.07918	0.04354	-0.00554	-0.00581	5.27083	-0.84691	-4.04573	0.13941	0.49374	0.03196	0.01214	-0.01851	-0.00294	11.11998
546			5.45000	-2.12527	10.87396	6.70109	0.00470	0.00314	0.00355	-0.00002	-0.00014	0.00017	92.69386	20.81890	-25.29266	-0.14141	-0.04998	0.01684	-0.00680	0.00069	0.00045	17.30862	-7.16273	11.88556	0.10725	0.03393	0.00840	0.00027	0.00038	0.00015	5.98319	-2.03348	13.50671	0.62061	0.12107	0.08008	0.03697	-0.00455	-0.00473	5.22069	-0.83118	-3.98756	0.13353	0.49602	0.03293	0.01051	-0.01576	-0.00318	11.09785
547			5.46000	-2.11843	10.89628	6.67793	0.00473	0.00315	0.00354	-0.00002	-0.00009	0.00011	92.66856	20.81462	-25.28569	-0.14153	-0.05000	0.01646	-0.00633	0.00046	-0.00011	17.30355	-7.17195	11.88511	0.10484	0.02991	0.00767	0.00107	0.00047	-0.00001	5.95425	-2.01104	13.53433	0.62306	0.12209	0.08111	0.02702	-0.00384	-0.00358	5.17899	-0.82075	-3.93205	0.13145	0.49980	0.03386	0.00787	-0.00937	-0.00295	11.07628
548			5.47000	-2.11239	10.90850	6.66453	0.00474	0.00314	0.00353	-0.00003	-0.00004	0.00005	92.64675	20.82611	-25.28100	-0.14138	-0.04997	0.01635	-0.00492	0.00020	-0.00046	17.29783	-7.17948	11.89247	0.10288	0.02737	0.00717	0.00094	0.00039	-0.00007	5.93514	-1.99242	13.55334	0.62578	0.12411	0.08213	0.01632	-0.00340	-0.00224	5.15058	-0.81883	-3.88603	0.12948	0.50357	0.03476	0.00458	-0.00061	-0.00238	11.05916
549			5.48000	-2.10754	10.91077	6.66206	0.00472	0.00314	0.00353	-0.00003	0.00001	-0.00002	92.63099	20.84657	-25.27923	-0.14104	-0.04991	0.01654	-0.00329	-0.00008	-0.00064	17.29511	-7.18391	11.90142	0.10232	0.02694	0.00702	0.00032	0.00022	-0.00009	5.92533	-1.97658	13.56225	0.62994	0.12673	0.08288	0.00707	-0.00302	-0.00071	5.13737	-0.82642	-3.85382	0.12729	0.50627	0.03550	0.00129	0.00807	-0.00155	11.04928
550			5.49000	-2.10566	10.90509	6.67012	0.00469	0.00314	0.00354	-0.00001	0.00004	-0.00008	92.62005	20.87063	-25.28090	-0.14067	-0.04986	0.01713	-0.00210	-0.00036	-0.00069	17.29628	-7.18428	11.90894	0.10270	0.02788	0.00688	-0.00038	0.00000	-0.00008	5.92252	-1.96422	13.56030	0.63308	0.13027	0.08345	0.00100	-0.00224	0.00097	5.13832	-0.84152	-3.83774	0.12604	0.50691	0.03628	-0.00146	0.01403	-0.00064	11.04808
551			5.50000	-2.10904	10.89488	6.68642	0.00465	0.00314	0.00356	0.00003	0.00005	-0.00012	92.61152	20.89297	-25.28593	-0.14033	-0.04983	0.01794	-0.00145	-0.00059	-0.00058	17.30092	-7.18015	11.91372	0.10318	0.02936	0.00661	-0.00107	-0.00027	-0.00005	5.92300	-1.95834	13.54698	0.63539	0.13178	0.08332	-0.00149	-0.00069	0.00268	5.15041	-0.85983	-3.83640	0.12610	0.50345	0.03672	-0.00353	0.01599	0.00016	11.05580
552			5.51000	-2.11929	10.88393	6.70710	0.00460	0.00314	0.00358	0.00008	0.00005	-0.00013	92.60368	20.90803	-25.29361	-0.14014	-0.04983	0.01878	-0.00123	-0.00071	-0.00031	17.30894	-7.17131	11.91484	0.10377	0.03139	0.00644	-0.00172	-0.00059	-0.00003	5.92392	-1.96204	13.52298	0.63745	0.13186	0.08254	-0.00242	0.00145	0.00417	5.17049	-0.87732	-3.84590	0.12462	0.49787	0.03663	-0.00504	0.01491	0.00071	11.07177
553			5.52000	-2.13610	10.87587	6.72761	0.00454	0.00314	0.00359	0.00012	0.00002	-0.00012	92.59554	20.91231	-25.30250	-0.14001	-0.04982	0.01944	-0.00124	-0.00070	0.00008	17.31981	-7.15797	11.91274	0.10426	0.03344	0.00642	-0.00222	-0.00090	-0.00001	5.92541	-1.97685	13.49059	0.64036	0.13417	0.08222	-0.00463	0.00397	0.00541	5.19713	-0.89198	-3.86167	0.12105	0.49557	0.03660	-0.00623	0.01277	0.00093	11.09423
554			5.53000	-2.15732	10.87381	6.74434	0.00449	0.00314	0.00360	0.00015	-0.00001	-0.00008	92.58728	20.90387	-25.31118	-0.13990	-0.04977	0.01990	-0.00108	-0.00056	0.00053	17.33244	-7.14098	11.90804	0.10444	0.03525	0.00650	-0.00260	-0.00116	0.00000	5.92972	-2.00355	13.45146	0.64267	0.13558	0.08188	-0.00927	0.00687	0.00663	5.22995	-0.90409	-3.87745	0.11841	0.49482	0.03618	-0.00725	0.01084	0.00063	11.12041
555			5.54000	-2.18003	10.87920	6.75491	0.00445	0.00314	0.00361	0.00016	-0.00005	-0.00004	92.58131	20.88233	-25.31771	-0.13974	-0.04965	0.02007	-0.00049	-0.00026	0.00095	17.34688	-7.12224	11.90098	0.10437	0.03683	0.00680	-0.00299	-0.00128	0.00003	5.93890	-2.04416	13.40427	0.64477	0.13598	0.08103	-0.01542	0.01046	0.00832	5.26767	-0.91516	-3.88383	0.11652	0.49492	0.03499	-0.00775	0.00940	-0.00032	11.14734
556			5.55000	-2.20145	10.89118	6.75815	0.00443	0.00314	0.00361	0.00015	-0.00008	0.00001	92.58010	20.84971	-25.32012	-0.13948	-0.04945	0.01992	0.00027	0.00017	0.00124	17.36324	-7.10434	11.89142	0.10426	0.03827	0.00740	-0.00329	-0.00124	0.00007	5.95325	-2.10337	13.34352	0.64584	0.13754	0.08004	-0.02119	0.01548	0.01110	5.30603	-0.92673	-3.86886	0.11622	0.49523	0.03359	-0.00717	0.00796	-0.00196	11.17151
557			5.56000	-2.21964	10.90669	6.75363	0.00443	0.00312	0.00360	0.00014	-0.00008	0.00005	92.58385	20.81092	-25.31682	-0.13901	-0.04915	0.01945	0.00062	0.00065	0.00128	17.38035	-7.08987	11.87957	0.10408	0.03977	0.00828	-0.00318	-0.00104	0.00012	5.97113	-2.18893	13.25944	0.64794	0.13927	0.07985	-0.02508	0.02238	0.01569	5.33728	-0.93968	-3.81902	0.11500	0.49696	0.03280	-0.00475	0.00592	-0.00428	11.18886
558			5.57000	-2.23386	10.92101	6.74185	0.00443	0.00310	0.00358	0.00012	-0.00006	0.00009	92.58965	20.77390	-25.30757	-0.13828	-0.04874	0.01879	0.00012	0.00103	0.00100	17.39523	-7.08065	11.86663	0.10358	0.04155	0.00936	-0.00240	-0.00069	0.00015	5.98967	-2.30999	13.13866	0.65106	0.14261	0.08087	-0.02655	0.03157	0.02274	5.35096	-0.95423	-3.72118	0.11461	0.50119	0.03305	-0.00031	0.00291	-0.00744	11.19448
559			5.58000	-2.24441	10.92834	6.72454	0.00443	0.00308	0.00355	0.00010	-0.00000	0.00011	92.59292	20.74885	-25.29397	-0.13744	-0.04833	0.01812	-0.00102	0.00120	0.00045	17.40402	-7.07738	11.85578	0.10249	0.04284	0.01025	-0.00102	-0.00022	0.00014	6.00579	-2.47488	12.96518	0.65289	0.14596	0.08250	-0.02595	0.04249	0.03252	5.33617	-0.97032	-3.56289	0.11473	0.50304	0.03440	0.00600	-0.00107	-0.01160	11.18276
560			5.59000	-2.25156	10.92343	6.70474	0.00441	0.00306	0.00353	0.00007	0.00007	0.00011	92.59142	20.74421	-25.27866	-0.13664	-0.04797	0.01770	-0.00200	0.00115	-0.00023	17.40461	-7.07968	11.85018	0.10076	0.04266	0.01046	0.00050	0.00027	0.00007	6.01699	-2.68907	12.72403	0.65005	0.15215	0.08487	-0.02448	0.05532	0.04473	5.28457	-0.98769	-3.33622	0.11312	0.50796	0.03644	0.01326	-0.00509	-0.01657	11.14856
561			5.60000	-2.25492	10.90364	6.68579	0.00439	0.00305	0.00352	0.00004	0.00015	0.00010	92.58676	20.76223	-25.26403	-0.13598	-0.04775	0.01764	-0.00230	0.00092	-0.00088	17.39768	-7.08663	11.85032	0.09954	0.04171	0.01018	0.00179	0.00066	0.00000	6.02235	-2.95259	12.40768	0.64522	0.15835	0.08858	-0.02472	0.06799	0.05845	5.19290	-1.00682	-3.04292	0.10970	0.51612	0.03981	0.01985	-0.00691	-0.02207	11.08862
562			5.61000	-2.25424	10.86978	6.67063	0.00437	0.00304	0.00351	0.00000	0.00021	0.00007	92.58135	20.80018	-25.25231	-0.13543	-0.04764	0.01787	-0.00204	0.00057	-0.00142	17.38467	-7.09702	11.85549	0.09952	0.04077	0.00972	0.00284	0.00094	-0.00007	6.02429	-3.25779	12.02273	0.64064	0.16321	0.09228	-0.02892	0.07794	0.07071	5.06611	-1.02990	-2.70188	0.10618	0.52144	0.04398	0.02445	-0.00394	-0.02673	11.00340
563			5.62000	-2.25023	10.82564	6.66090	0.00433	0.00302	0.00349	-0.00003	0.00024	0.00003	92.57631	20.85288	-25.24496	-0.13506	-0.04770	0.01830	-0.00146	0.00021	-0.00179	17.36687	-7.10944	11.86577	0.10026	0.03959	0.00905	0.00358	0.00112	-0.00013	6.02726	-3.58896	11.59060	0.63692	0.16950	0.09434	-0.03643	0.08447	0.07770	4.91655	-1.05977	-2.34835	0.10499	0.52233	0.04750	0.02683	0.00385	-0.02811	10.89775
564			5.63000	-2.24478	10.77737	6.65607	0.00429	0.00299	0.00345	-0.00003	0.00024	0.00001	92.57276	20.91208	-25.24161	-0.13490	-0.04788	0.01882	-0.00073	-0.00003	-0.00186	17.34693	-7.12293	11.88108	0.10120	0.03763	0.00810	0.00378	0.00119	-0.00016	6.03458	-3.92481	11.14244	0.63865	0.17557	0.09473	-0.04418	0.08559	0.07780	4.76084	-1.09662	-2.02666	0.09629	0.51846	0.05013	0.02433	0.01275	-0.02515	10.78105
565			5.64000	-2.24013	10.73206	6.65357	0.00425	0.00296	0.00342	-0.00002	0.00021	0.00001	92.57178	20.96612	-25.24024	-0.13502	-0.04819	0.01931	-0.00026	-0.00005	-0.00156	17.32822	-7.13709	11.89902	0.10315	0.03569	0.00723	0.00360	0.00118	-0.00016	6.04651	-4.24340	10.71130	0.64462	0.17827	0.09412	-0.04867	0.07967	0.07189	4.61603	-1.13576	-1.77772	0.08436	0.50968	0.05215	0.01879	0.01775	-0.01838	10.66606
566			5.65000	-2.23772	10.69619	6.64908	0.00421	0.00294	0.00338	-0.00000	0.00015	0.00004	92.57166	21.00449	-25.23844	-0.13529	-0.04849	0.01953	-0.00063	0.00009	-0.00098	17.31141	-7.15162	11.91684	0.10614	0.03478	0.00686	0.00358	0.00115	-0.00015	6.06090	-4.52624	10.32372	0.65077	0.17951	0.09263	-0.04811	0.06876	0.06194	4.49769	-1.16905	-1.62725	0.07696	0.49879	0.05308	0.01297	0.01617	-0.00937	10.56684
567			5.66000	-2.23729	10.67481	6.63870	0.00419	0.00291	0.00335	0.00002	0.00007	0.00008	92.56824	21.02354	-25.23526	-0.13553	-0.04867	0.01929	-0.00198	0.00017	-0.00039	17.29408	-7.16572	11.93494	0.10895	0.03479	0.00699	0.00415	0.00112	-0.00018	6.07505	-4.76072	9.99352	0.65772	0.18095	0.09172	-0.04345	0.05503	0.05133	4.41885	-1.18876	-1.57889	0.06987	0.49426	0.05336	0.00662	0.00904	-0.00065	10.49647
568			5.67000	-2.23747	10.67063	6.62169	0.00417	0.00289	0.00333	0.00002	-0.00002	0.00011	92.55684	21.02775	-25.23309	-0.13552	-0.04863	0.01853	-0.00389	-0.00009	-0.00006	17.27270	-7.17773	11.95686	0.11011	0.03495	0.00737	0.00536	0.00106	-0.00028	6.08699	-4.94060	9.72077	0.66546	0.18251	0.09118	-0.03684	0.04005	0.04189	4.38879	-1.19106	-1.61488	0.06392	0.50044	0.05228	0.00059	-0.00100	0.00562	10.46469
569			5.68000	-2.23617	10.68341	6.60188	0.00418	0.00288	0.00331	0.00000	-0.00009	0.00010	92.53458	21.02738	-25.23740	-0.13536	-0.04846	0.01739	-0.00574	-0.00088	-0.00010	17.24484	-7.18603	11.98722	0.10925	0.03473	0.00781	0.00691	0.00099	-0.00045	6.09585	-5.06652	9.49485	0.67208	0.18612	0.09098	-0.02977	0.02590	0.03478	4.41081	-1.17702	-1.70166	0.06431	0.51602	0.05001	-0.00491	-0.01164	0.00813	10.47566
570			5.69000	-2.23135	10.70941	6.58661	0.00419	0.00288	0.00330	-0.00004	-0.00015	0.00006	92.50028	21.03551	-25.25517	-0.13517	-0.04828	0.01615	-0.00734	-0.00223	-0.00051	17.20940	-7.18931	12.02994	0.10722	0.03424	0.00823	0.00857	0.00093	-0.00069	6.10082	-5.14563	9.30044	0.67704	0.18869	0.09050	-0.02281	0.01362	0.02994	4.48001	-1.15097	-1.79856	0.06685	0.53610	0.04649	-0.00991	-0.02096	0.00695	10.52658
571			5.70000	-2.22206	10.74240	6.58353	0.00422	0.00288	0.00330	-0.00009	-0.00017	-0.00002	92.45260	21.06582	-25.29235	-0.13512	-0.04825	0.01514	-0.00901	-0.00394	-0.00119	17.16587	-7.18740	12.08848	0.10498	0.03353	0.00853	0.01037	0.00094	-0.00097	6.10142	-5.18904	9.12526	0.68084	0.19041	0.08928	-0.01716	0.00429	0.02620	4.58413	-1.11903	-1.86900	0.07032	0.55603	0.04192	-0.01388	-0.02602	0.00363	10.60873
572			5.71000	-2.20934	10.77582	6.59760	0.00426	0.00290	0.00331	-0.00013	-0.00016	-0.00012	92.38939	21.12924	-25.35118	-0.13546	-0.04853	0.01460	-0.01110	-0.00562	-0.00202	17.11318	-7.18132	12.16560	0.10260	0.03192	0.00842	0.01212	0.00102	-0.00123	6.09965	-5.20705	8.96740	0.68513	0.19171	0.08788	-0.01502	-0.00224	0.02227	4.70811	-1.08972	-1.89321	0.07296	0.56940	0.03778	-0.01615	-0.02296	0.00016	10.70876
573			5.72000	-2.19566	10.80455	6.62812	0.00430	0.00292	0.00334	-0.00014	-0.00013	-0.00020	92.31001	21.22996	-25.42749	-0.13618	-0.04913	0.01463	-0.01358	-0.00679	-0.00288	17.05206	-7.17310	12.26129	0.09906	0.02816	0.00745	0.01313	0.00107	-0.00128	6.10012	-5.20655	8.83391	0.68792	0.19058	0.08624	-0.01726	-0.00670	0.01734	4.83789	-1.07275	-1.86995	0.07496	0.57267	0.03444	-0.01673	-0.01062	-0.00252	10.81197
574			5.73000	-2.18438	10.82539	6.66876	0.00432	0.00296	0.00338	-0.00012	-0.00009	-0.00023	92.21709	21.36077	-25.51137	-0.13714	-0.04994	0.01521	-0.01635	-0.00706	-0.00354	16.98660	-7.16519	12.36834	0.09434	0.02208	0.00563	0.01289	0.00092	-0.00100	6.10713	-5.19149	8.73301	0.69071	0.18786	0.08456	-0.02251	-0.00982	0.01181	4.96222	-1.07578	-1.80801	0.07697	0.56924	0.03187	-0.01605	0.00791	-0.00427	10.90557
575			5.74000	-2.17887	10.83700	6.70931	0.00433	0.00300	0.00343	-0.00006	-0.00004	-0.00021	92.11406	21.50272	-25.59034	-0.13810	-0.05076	0.01609	-0.01982	-0.00636	-0.00371	16.92164	-7.15960	12.47074	0.08992	0.01510	0.00357	0.01185	0.00058	-0.00053	6.12243	-5.16402	8.66777	0.69017	0.18609	0.08319	-0.02836	-0.01243	0.00645	5.07389	-1.10203	-1.71841	0.08329	0.56368	0.02995	-0.01537	0.02795	-0.00529	10.98164
576			5.75000	-2.18209	10.83950	6.74034	0.00434	0.00304	0.00348	0.00003	0.00000	-0.00014	92.00001	21.62989	-25.65498	-0.13886	-0.05140	0.01701	-0.02455	-0.00499	-0.00315	16.85780	-7.15763	12.54661	0.08739	0.00991	0.00208	0.01101	0.00026	-0.00018	6.14546	-5.12485	8.63604	0.68838	0.18334	0.08221	-0.03303	-0.01491	0.00177	5.16984	-1.15039	-1.61129	0.08912	0.55565	0.02888	-0.01403	0.04506	-0.00582	11.03747
577			5.76000	-2.19580	10.83395	6.75725	0.00435	0.00309	0.00354	0.00013	0.00005	-0.00007	91.87038	21.71855	-25.70188	-0.13932	-0.05174	0.01783	-0.03036	-0.00349	-0.00191	16.79045	-7.15975	12.57619	0.08729	0.00884	0.00161	0.01101	0.00007	-0.00000	6.17430	-5.07402	8.63313	0.68814	0.18036	0.08129	-0.03556	-0.01736	-0.00213	5.24973	-1.21543	-1.49688	0.09187	0.54680	0.02820	-0.01188	0.05596	-0.00584	11.07344
578			5.77000	-2.22018	10.82152	6.76133	0.00436	0.00315	0.00360	0.00022	0.00008	-0.00000	91.72112	21.75534	-25.73380	-0.13975	-0.05183	0.01857	-0.03608	-0.00232	-0.00036	16.71360	-7.16575	12.54961	0.08976	0.01329	0.00242	0.01195	-0.00018	0.00022	6.20625	-5.01193	8.65412	0.68687	0.17706	0.07982	-0.03523	-0.01958	-0.00522	5.31321	-1.28889	-1.38583	0.09364	0.53916	0.02700	-0.00935	0.05946	-0.00521	11.09052
579			5.78000	-2.25305	10.80322	6.75750	0.00437	0.00321	0.00366	0.00027	0.00012	0.00003	91.55437	21.74199	-25.75632	-0.14026	-0.05179	0.01928	-0.03999	-0.00165	0.00113	16.62483	-7.17425	12.47190	0.09397	0.02114	0.00395	0.01336	-0.00070	0.00065	6.23838	-4.93996	8.69415	0.68227	0.17339	0.07837	-0.03182	-0.02119	-0.00750	5.35948	-1.36172	-1.28852	0.09685	0.53368	0.02569	-0.00664	0.05624	-0.00413	11.09006
580			5.79000	-2.29029	10.78041	6.75136	0.00438	0.00326	0.00372	0.00029	0.00014	0.00003	91.37913	21.68920	-25.77497	-0.14085	-0.05167	0.02003	-0.04127	-0.00144	0.00242	16.52668	-7.18304	12.35760	0.09810	0.02796	0.00511	0.01465	-0.00137	0.00110	6.26778	-4.86077	8.74830	0.67902	0.16936	0.07724	-0.02610	-0.02179	-0.00904	5.38769	-1.42632	-1.21348	0.09802	0.52869	0.02487	-0.00358	0.04792	-0.00288	11.07422
581			5.80000	-2.32719	10.75550	6.74752	0.00440	0.00331	0.00378	0.00027	0.00014	0.00000	91.20468	21.60460	-25.79408	-0.14147	-0.05150	0.02083	-0.04042	-0.00154	0.00364	16.42193	-7.19028	12.21809	0.10116	0.03236	0.00543	0.01576	-0.00206	0.00137	6.29237	-4.77879	8.81172	0.67531	0.16710	0.07619	-0.01904	-0.02125	-0.00981	5.39833	-1.47757	-1.16618	0.09954	0.52552	0.02416	-0.00060	0.03652	-0.00154	11.04696
582			5.81000	-2.35981	10.73249	6.74811	0.00440	0.00333	0.00381	0.00022	0.00011	-0.00002	91.03658	21.48965	-25.81620	-0.14201	-0.05126	0.02162	-0.03775	-0.00174	0.00479	16.31066	-7.19466	12.05801	0.10429	0.03790	0.00587	0.01669	-0.00289	0.00162	6.31101	-4.69978	8.87943	0.67044	0.16515	0.07515	-0.01178	-0.01939	-0.00984	5.39298	-1.51245	-1.14831	0.10054	0.52255	0.02358	0.00210	0.02342	-0.00024	11.01274
583			5.82000	-2.38543	10.71598	6.75274	0.00438	0.00333	0.00382	0.00016	0.00006	-0.00004	90.88299	21.35135	-25.84072	-0.14232	-0.05092	0.02227	-0.03245	-0.00179	0.00550	16.19707	-7.19542	11.88707	0.10795	0.04578	0.00682	0.01659	-0.00377	0.00189	6.32355	-4.62856	8.94648	0.66656	0.16279	0.07396	-0.00541	-0.01658	-0.00921	5.37418	-1.52978	-1.15949	0.09908	0.51872	0.02314	0.00425	0.01007	0.00098	10.97550
584			5.83000	-2.40257	10.70999	6.75939	0.00436	0.00331	0.00381	0.00009	-0.00000	-0.00004	90.75785	21.20716	-25.86409	-0.14237	-0.05051	0.02266	-0.02427	-0.00155	0.00550	16.09289	-7.19237	11.72483	0.11045	0.05157	0.00733	0.01449	-0.00409	0.00181	6.33076	-4.56806	9.00882	0.66473	0.15950	0.07307	-0.00033	-0.01329	-0.00816	5.34517	-1.53007	-1.19868	0.09665	0.51358	0.02327	0.00570	-0.00211	0.00214	10.93804
585			5.84000	-2.41128	10.71703	6.76598	0.00434	0.00328	0.00378	0.00003	-0.00008	-0.00003	90.67254	21.07350	-25.88255	-0.14209	-0.05005	0.02276	-0.01456	-0.00109	0.00492	16.00933	-7.18647	11.58797	0.11118	0.05318	0.00708	0.01080	-0.00363	0.00140	6.33344	-4.51954	9.06349	0.66232	0.15698	0.07264	0.00379	-0.00997	-0.00682	5.30941	-1.51530	-1.26405	0.09602	0.51026	0.02369	0.00667	-0.01231	0.00323	10.90218
586			5.85000	-2.41334	10.73763	6.77118	0.00432	0.00325	0.00375	-0.00000	-0.00015	-0.00002	90.62966	20.95989	-25.89396	-0.14157	-0.04958	0.02262	-0.00518	-0.00049	0.00397	15.95139	-7.17964	11.48386	0.11094	0.05242	0.00664	0.00666	-0.00270	0.00094	6.33203	-4.48388	9.10799	0.66170	0.15616	0.07238	0.00739	-0.00661	-0.00518	5.26964	-1.48813	-1.35152	0.09433	0.51028	0.02396	0.00712	-0.02058	0.00409	10.86912
587			5.86000	-2.41161	10.77048	6.77427	0.00431	0.00323	0.00371	-0.00002	-0.00021	-0.00000	90.62534	20.87251	-25.89719	-0.14093	-0.04916	0.02224	0.00260	0.00016	0.00282	15.91889	-7.17422	11.41504	0.11007	0.04990	0.00616	0.00289	-0.00153	0.00052	6.32663	-4.46231	9.13986	0.66133	0.15455	0.07206	0.01058	-0.00289	-0.00327	5.22787	-1.45134	-1.45461	0.09242	0.51122	0.02401	0.00723	-0.02714	0.00461	10.83946
588			5.87000	-2.40921	10.81262	6.77505	0.00431	0.00321	0.00368	-0.00001	-0.00025	0.00002	90.65163	20.81441	-25.89166	-0.14025	-0.04883	0.02174	0.00810	0.00087	0.00169	15.90840	-7.17229	11.38032	0.10894	0.04563	0.00557	-0.00011	-0.00041	0.00019	6.31756	-4.45684	9.15749	0.65934	0.15451	0.07213	0.01296	0.00139	-0.00124	5.18539	-1.40751	-1.56531	0.09321	0.51531	0.02402	0.00740	-0.03245	0.00478	10.81348
589			5.88000	-2.40874	10.86003	6.77287	0.00430	0.00320	0.00367	0.00001	-0.00027	0.00004	90.69889	20.78339	-25.87637	-0.13962	-0.04858	0.02119	0.01120	0.00166	0.00074	15.91495	-7.17523	11.37379	0.10777	0.04047	0.00497	-0.00229	0.00044	-0.00001	6.30572	-4.47036	9.16070	0.65830	0.15539	0.07278	0.01422	0.00646	0.00080	5.14229	-1.35886	-1.67548	0.09390	0.52095	0.02442	0.00765	-0.03653	0.00470	10.79058
590			5.89000	-2.41162	10.90860	6.76694	0.00430	0.00320	0.00366	0.00005	-0.00026	0.00006	90.75822	20.77363	-25.85028	-0.13904	-0.04841	0.02066	0.01221	0.00251	0.00006	15.93356	-7.18346	11.38691	0.10703	0.03603	0.00463	-0.00375	0.00096	-0.00012	6.29222	-4.50561	9.15012	0.65618	0.15527	0.07332	0.01409	0.01208	0.00281	5.09701	-1.30773	-1.77767	0.09578	0.52453	0.02488	0.00833	-0.03869	0.00431	10.76897
591			5.90000	-2.41801	10.95450	6.75642	0.00431	0.00321	0.00365	0.00008	-0.00024	0.00009	90.82207	20.77946	-25.81288	-0.13843	-0.04827	0.02008	0.01155	0.00334	-0.00042	15.95986	-7.19602	11.41212	0.10657	0.03252	0.00455	-0.00453	0.00119	-0.00018	6.27844	-4.56377	9.12666	0.65516	0.15670	0.07384	0.01263	0.01780	0.00475	5.04698	-1.25704	-1.86571	0.09536	0.52810	0.02537	0.00926	-0.03828	0.00364	10.74594
592			5.91000	-2.42720	10.99448	6.74140	0.00432	0.00320	0.00363	0.00010	-0.00020	0.00011	90.88408	20.79631	-25.76502	-0.13776	-0.04812	0.01946	0.00960	0.00402	-0.00072	15.98936	-7.21113	11.44355	0.10625	0.03006	0.00474	-0.00463	0.00123	-0.00022	6.26540	-4.64308	9.09091	0.65413	0.15750	0.07439	0.01042	0.02272	0.00664	4.98924	-1.21050	-1.93440	0.09387	0.52827	0.02627	0.01050	-0.03477	0.00276	10.71824
593			5.92000	-2.43888	11.02599	6.72301	0.00432	0.00318	0.00360	0.00013	-0.00014	0.00012	90.93858	20.82067	-25.70977	-0.13703	-0.04795	0.01883	0.00668	0.00436	-0.00091	16.01790	-7.22649	11.47702	0.10578	0.02863	0.00510	-0.00402	0.00114	-0.00025	6.25337	-4.73929	9.04274	0.65300	0.15982	0.07482	0.00842	0.02669	0.00860	4.92123	-1.17141	-1.97915	0.09061	0.52739	0.02727	0.01188	-0.02939	0.00159	10.68262
594			5.93000	-2.45349	11.04692	6.70335	0.00433	0.00317	0.00357	0.00015	-0.00008	0.00012	90.97989	20.84994	-25.65271	-0.13643	-0.04781	0.01836	0.00306	0.00423	-0.00102	16.04127	-7.23956	11.50971	0.10543	0.02833	0.00554	-0.00276	0.00094	-0.00026	6.24147	-4.84764	8.98053	0.65098	0.16533	0.07654	0.00803	0.03010	0.01103	4.84027	-1.14114	-1.99544	0.08770	0.53085	0.02916	0.01358	-0.02451	0.00010	10.63595
595			5.94000	-2.47155	11.05532	6.68425	0.00433	0.00316	0.00356	0.00018	-0.00001	0.00011	91.00329	20.88273	-25.60022	-0.13601	-0.04774	0.01816	-0.00076	0.00368	-0.00109	16.05584	-7.24805	11.54030	0.10516	0.02864	0.00583	-0.00108	0.00066	-0.00027	6.22719	-4.96461	8.90071	0.64808	0.16871	0.07774	0.01124	0.03246	0.01414	4.74385	-1.11833	-1.97869	0.08758	0.53401	0.03055	0.01606	-0.02198	-0.00183	10.57646
596			5.95000	-2.49280	11.05046	6.66645	0.00433	0.00315	0.00354	0.00019	0.00006	0.00010	91.00759	20.91733	-25.55694	-0.13577	-0.04773	0.01822	-0.00409	0.00287	-0.00112	16.06044	-7.25040	11.56805	0.10511	0.02955	0.00603	0.00051	0.00033	-0.00027	6.20562	-5.08941	8.79659	0.64402	0.17155	0.07848	0.01963	0.03460	0.01824	4.62880	-1.09976	-1.92316	0.08850	0.53553	0.03178	0.01921	-0.02313	-0.00421	10.50427
597			5.96000	-2.51608	11.03356	6.65008	0.00433	0.00312	0.00352	0.00020	0.00012	0.00009	90.99551	20.95222	-25.52522	-0.13565	-0.04778	0.01841	-0.00654	0.00196	-0.00108	16.05693	-7.24602	11.59343	0.10530	0.02990	0.00604	0.00174	-0.00003	-0.00026	6.17083	-5.22313	8.65997	0.63822	0.17377	0.07883	0.03245	0.03673	0.02316	4.49209	-1.08120	-1.82337	0.09008	0.53492	0.03301	0.02284	-0.02802	-0.00692	10.42131
598			5.97000	-2.54004	11.00813	6.63446	0.00431	0.00310	0.00350	0.00020	0.00015	0.00009	90.97082	20.98394	-25.50529	-0.13569	-0.04788	0.01867	-0.00822	0.00111	-0.00086	16.04752	-7.23546	11.61562	0.10565	0.02853	0.00568	0.00257	-0.00037	-0.00021	6.11904	-5.36640	8.48656	0.62852	0.17663	0.07819	0.04635	0.03897	0.02783	4.33366	-1.05870	-1.67882	0.09249	0.53532	0.03337	0.02648	-0.03540	-0.00933	10.33056
599			5.98000	-2.56333	10.97883	6.61790	0.00430	0.00307	0.00349	0.00019	0.00016	0.00010	90.93669	21.00486	-25.49572	-0.13587	-0.04801	0.01897	-0.00936	0.00042	-0.00039	16.03362	-7.22034	11.62949	0.10625	0.02678	0.00519	0.00309	-0.00064	-0.00010	6.05067	-5.51796	8.27965	0.61747	0.17903	0.07761	0.05751	0.04067	0.03141	4.15798	-1.02982	-1.49799	0.09253	0.53789	0.03376	0.02851	-0.04327	-0.01103	10.23606
600			5.99000	-2.58471	10.95005	6.59846	0.00428	0.00307	0.00349	0.00018	0.00015	0.00012	90.89588	21.00755	-25.49413	-0.13614	-0.04810	0.01935	-0.01006	-0.00008	0.00025	16.01593	-7.20313	11.62928	0.10685	0.02643	0.00481	0.00338	-0.00086	0.00003	5.97036	-5.67411	8.05077	0.60900	0.18042	0.07783	0.06299	0.04110	0.03333	3.97380	-0.99389	-1.29863	0.08938	0.54247	0.03491	0.02792	-0.04946	-0.01179	10.14235
601			6.00000	-2.60306	10.92471	6.57530	0.00426	0.00307	0.00350	0.00016	0.00013	0.00014	90.85121	20.98996	-25.49800	-0.13633	-0.04808	0.01975	-0.01015	-0.00040	0.00088	15.99532	-7.18633	11.61338	0.10722	0.02799	0.00462	0.00341	-0.00101	0.00013	5.88635	-5.82864	7.81649	0.60220	0.18056	0.07830	0.06085	0.03960	0.03296	3.79315	-0.95246	-1.10447	0.08599	0.54380	0.03667	0.02538	-0.05154	-0.01127	10.05390
602			6.01000	-2.61748	10.90461	6.55006	0.00423	0.00308	0.00351	0.00012	0.00010	0.00014	90.80660	20.95673	-25.50521	-0.13648	-0.04802	0.01996	-0.00931	-0.00058	0.00127	15.97407	-7.17239	11.58589	0.10730	0.03073	0.00468	0.00305	-0.00103	0.00020	5.80827	-5.97361	7.59430	0.59594	0.18116	0.07836	0.05152	0.03616	0.03017	3.62954	-0.90892	-0.93992	0.08216	0.54374	0.03806	0.02104	-0.04882	-0.00912	9.97544
603			6.02000	-2.62729	10.89143	6.52629	0.00421	0.00307	0.00350	0.00008	0.00005	0.00012	90.76737	20.91718	-25.51384	-0.13655	-0.04793	0.01979	-0.00730	-0.00062	0.00130	15.95548	-7.16300	11.55521	0.10703	0.03363	0.00505	0.00226	-0.00082	0.00021	5.74386	-6.10088	7.39841	0.59268	0.18254	0.07825	0.03780	0.03083	0.02565	3.49519	-0.86726	-0.82389	0.07665	0.54488	0.03899	0.01523	-0.04207	-0.00576	9.91172
604			6.03000	-2.63210	10.88703	6.50764	0.00419	0.00304	0.00347	0.00004	0.00000	0.00009	90.73927	20.88172	-25.52229	-0.13668	-0.04792	0.01924	-0.00409	-0.00057	0.00096	15.94302	-7.15905	11.53100	0.10667	0.03608	0.00571	0.00108	-0.00036	0.00015	5.69741	-6.20375	7.23799	0.59148	0.18359	0.07778	0.02230	0.02381	0.02004	3.39914	-0.83100	-0.76548	0.06934	0.54765	0.03906	0.00897	-0.03255	-0.00189	9.86736
605			6.04000	-2.63149	10.89258	6.49621	0.00420	0.00301	0.00343	-0.00002	-0.00005	0.00005	90.72763	20.86009	-25.52918	-0.13686	-0.04797	0.01853	0.00021	-0.00042	0.00036	15.93976	-7.16044	11.52215	0.10628	0.03789	0.00649	-0.00046	0.00027	-0.00001	5.67040	-6.27806	7.11772	0.59182	0.18347	0.07840	0.00666	0.01575	0.01429	3.34611	-0.80260	-0.76439	0.06549	0.55179	0.03969	0.00363	-0.02145	0.00177	9.84543
606			6.05000	-2.62506	10.90783	6.49227	0.00420	0.00299	0.00340	-0.00007	-0.00010	0.00001	90.73714	20.85978	-25.53331	-0.13702	-0.04807	0.01793	0.00552	-0.00020	-0.00040	15.94855	-7.16639	11.53548	0.10570	0.03929	0.00718	-0.00246	0.00100	-0.00030	5.66280	-6.32230	7.03870	0.59337	0.18310	0.07969	-0.00861	0.00746	0.00856	3.33636	-0.78355	-0.81380	0.06695	0.55573	0.04064	-0.00105	-0.00957	0.00495	9.84608
607			6.06000	-2.61238	10.93090	6.49504	0.00420	0.00298	0.00339	-0.00012	-0.00013	-0.00002	90.77208	20.88589	-25.53390	-0.13717	-0.04825	0.01762	0.01167	0.00008	-0.00127	15.97316	-7.17551	11.57592	0.10500	0.04093	0.00773	-0.00507	0.00176	-0.00069	5.67402	-6.33665	6.99918	0.59307	0.18368	0.07964	-0.02312	-0.00073	0.00294	3.36599	-0.77475	-0.90257	0.07316	0.56128	0.03978	-0.00566	0.00261	0.00710	9.86609
608			6.07000	-2.59306	10.95877	6.50258	0.00420	0.00300	0.00340	-0.00018	-0.00015	-0.00004	90.83575	20.94225	-25.53011	-0.13713	-0.04841	0.01763	0.01834	0.00039	-0.00225	16.01796	-7.18574	11.64775	0.10444	0.04277	0.00810	-0.00838	0.00254	-0.00117	5.70276	-6.32193	6.99597	0.59220	0.18392	0.07927	-0.03614	-0.00874	-0.00223	3.42774	-0.77684	-1.01830	0.07957	0.56625	0.03840	-0.00994	0.01492	0.00822	9.89973
609			6.08000	-2.56798	10.98838	6.51285	0.00420	0.00302	0.00343	-0.00021	-0.00016	-0.00006	90.92969	21.03174	-25.52171	-0.13695	-0.04859	0.01794	0.02500	0.00068	-0.00332	16.08756	-7.19535	11.75515	0.10408	0.04398	0.00819	-0.01230	0.00330	-0.00168	5.74689	-6.27923	7.02600	0.59246	0.18150	0.07800	-0.04653	-0.01601	-0.00677	3.51255	-0.79021	-1.14931	0.08313	0.56643	0.03634	-0.01299	0.02615	0.00832	9.94075
610			6.09000	-2.53979	11.01754	6.52440	0.00422	0.00306	0.00348	-0.00022	-0.00015	-0.00006	91.05247	21.15404	-25.50914	-0.13672	-0.04885	0.01838	0.03079	0.00091	-0.00436	16.18486	-7.20323	11.89929	0.10368	0.04316	0.00787	-0.01632	0.00383	-0.00206	5.80249	-6.21141	7.08535	0.59424	0.18045	0.07680	-0.05242	-0.02206	-0.01041	3.61049	-0.81358	-1.28348	0.08267	0.56814	0.03421	-0.01407	0.03410	0.00756	9.98362
611			6.10000	-2.51189	11.04474	6.53653	0.00425	0.00309	0.00352	-0.00021	-0.00014	-0.00006	91.19795	21.30338	-25.49353	-0.13667	-0.04925	0.01870	0.03445	0.00100	-0.00515	16.30804	-7.20926	12.07467	0.10292	0.03993	0.00729	-0.01942	0.00394	-0.00222	5.86320	-6.12416	7.16719	0.59272	0.17915	0.07546	-0.05191	-0.02620	-0.01284	3.71120	-0.84294	-1.40650	0.08699	0.56920	0.03197	-0.01454	0.03650	0.00606	10.02407
612			6.11000	-2.48709	11.06869	6.54812	0.00428	0.00311	0.00354	-0.00018	-0.00012	-0.00006	91.35303	21.46911	-25.47694	-0.13682	-0.04979	0.01872	0.03454	0.00088	-0.00546	16.44738	-7.21377	12.26868	0.10128	0.03439	0.00649	-0.02020	0.00350	-0.00208	5.92180	-6.02477	7.26320	0.58905	0.17554	0.07327	-0.04580	-0.02813	-0.01401	3.80531	-0.87291	-1.50500	0.09500	0.56581	0.02936	-0.01434	0.03329	0.00412	10.05947
613			6.12000	-2.46702	11.08788	6.55875	0.00432	0.00313	0.00356	-0.00015	-0.00009	-0.00006	91.49828	21.63708	-25.46333	-0.13708	-0.05037	0.01850	0.03032	0.00042	-0.00522	16.58529	-7.21725	12.46281	0.09890	0.02764	0.00555	-0.01802	0.00267	-0.00168	5.97328	-5.91887	7.36726	0.58401	0.17061	0.07035	-0.03698	-0.02862	-0.01445	3.88671	-0.89963	-1.57132	0.10168	0.56159	0.02625	-0.01302	0.02752	0.00225	10.08832
614			6.13000	-2.45239	11.10085	6.56907	0.00435	0.00314	0.00357	-0.00010	-0.00005	-0.00006	91.61360	21.79207	-25.45759	-0.13751	-0.05099	0.01825	0.02266	-0.00032	-0.00453	16.70242	-7.22053	12.63635	0.09686	0.02165	0.00470	-0.01376	0.00180	-0.00120	6.01654	-5.80908	7.47837	0.57928	0.16448	0.06786	-0.02842	-0.02833	-0.01497	3.95368	-0.92232	-1.60701	0.10725	0.55743	0.02371	-0.01118	0.02231	0.00098	10.11024
615			6.14000	-2.44356	11.10657	6.58036	0.00438	0.00315	0.00358	-0.00006	-0.00001	-0.00007	91.68735	21.92146	-25.46251	-0.13818	-0.05163	0.01818	0.01370	-0.00111	-0.00361	16.78694	-7.22491	12.77229	0.09564	0.01866	0.00419	-0.00889	0.00123	-0.00078	6.05296	-5.69611	7.59923	0.57543	0.15875	0.06622	-0.02100	-0.02761	-0.01585	4.00693	-0.94217	-1.62154	0.11208	0.55497	0.02203	-0.00908	0.01881	0.00034	10.12519
616			6.15000	-2.44010	11.10501	6.59315	0.00441	0.00317	0.00359	-0.00003	0.00002	-0.00008	91.71998	22.01994	-25.47701	-0.13909	-0.05230	0.01846	0.00545	-0.00168	-0.00269	16.83751	-7.23145	12.86357	0.09530	0.01924	0.00399	-0.00457	0.00093	-0.00045	6.08344	-5.58199	7.73126	0.57158	0.15259	0.06470	-0.01361	-0.02597	-0.01663	4.04682	-0.95985	-1.62732	0.11662	0.55234	0.02054	-0.00662	0.01577	0.00021	10.13309
617			6.16000	-2.44121	11.09742	6.60623	0.00443	0.00319	0.00361	0.00000	0.00005	-0.00007	91.71936	22.08963	-25.49680	-0.14012	-0.05295	0.01906	-0.00121	-0.00184	-0.00191	16.85963	-7.24026	12.91353	0.09588	0.02170	0.00379	-0.00124	0.00071	-0.00019	6.10684	-5.47097	7.87270	0.56934	0.15028	0.06385	-0.00489	-0.02390	-0.01716	4.07223	-0.97398	-1.63568	0.12133	0.55296	0.01963	-0.00363	0.01153	0.00045	10.13431
618			6.17000	-2.44589	11.08641	6.61660	0.00444	0.00321	0.00363	0.00004	0.00006	-0.00005	91.69534	22.13584	-25.51621	-0.14105	-0.05348	0.01983	-0.00619	-0.00154	-0.00127	16.86084	-7.25045	12.93114	0.09753	0.02464	0.00358	0.00111	0.00050	-0.00002	6.12076	-5.36798	8.01943	0.56849	0.14793	0.06362	0.00552	-0.02097	-0.01734	4.08161	-0.98183	-1.65510	0.12659	0.55160	0.01967	-0.00013	0.00566	0.00096	10.12999
619			6.18000	-2.45361	11.07545	6.62097	0.00444	0.00324	0.00365	0.00007	0.00005	-0.00001	91.65657	22.16383	-25.53004	-0.14162	-0.05379	0.02050	-0.00963	-0.00087	-0.00075	16.84824	-7.26067	12.92676	0.09957	0.02726	0.00344	0.00257	0.00030	0.00008	6.12326	-5.27619	8.16721	0.57119	0.14610	0.06363	0.01671	-0.01784	-0.01714	4.07436	-0.98174	-1.69223	0.12640	0.54954	0.02020	0.00349	-0.00028	0.00172	10.12167
620			6.19000	-2.46428	11.06716	6.61745	0.00443	0.00326	0.00368	0.00010	0.00004	0.00004	91.61039	22.17834	-25.53488	-0.14176	-0.05384	0.02089	-0.01154	-0.00004	-0.00036	16.82861	-7.26983	12.90996	0.10129	0.02912	0.00342	0.00312	0.00012	0.00012	6.11421	-5.19595	8.31265	0.57190	0.14378	0.06316	0.02684	-0.01495	-0.01645	4.05163	-0.97434	-1.75229	0.12449	0.54796	0.02022	0.00663	-0.00487	0.00256	10.11102
621			6.20000	-2.47800	11.06231	6.60678	0.00442	0.00328	0.00370	0.00013	0.00002	0.00008	91.56313	22.18341	-25.53041	-0.14157	-0.05368	0.02099	-0.01190	0.00067	-0.00009	16.80805	-7.27720	12.88788	0.10204	0.03046	0.00354	0.00284	-0.00002	0.00014	6.09533	-5.12588	8.45251	0.57265	0.14145	0.06308	0.03451	-0.01261	-0.01554	4.01575	-0.96135	-1.83648	0.12195	0.54619	0.02072	0.00904	-0.00814	0.00344	10.09896
622			6.21000	-2.49437	11.05981	6.59234	0.00442	0.00330	0.00373	0.00015	0.00002	0.00009	91.51991	22.18306	-25.51938	-0.14120	-0.05340	0.02088	-0.01070	0.00102	0.00001	16.79103	-7.28239	12.86515	0.10204	0.03176	0.00383	0.00200	-0.00014	0.00014	6.06937	-5.06443	8.58357	0.57269	0.13912	0.06271	0.03929	-0.01069	-0.01423	3.96986	-0.94400	-1.94110	0.11925	0.54419	0.02098	0.01059	-0.01085	0.00411	10.08598
623			6.22000	-2.51226	11.05753	6.57950	0.00440	0.00331	0.00375	0.00015	0.00002	0.00006	91.48517	22.18204	-25.50684	-0.14075	-0.05310	0.02067	-0.00806	0.00092	-0.00006	16.78015	-7.28490	12.84507	0.10167	0.03328	0.00428	0.00097	-0.00023	0.00012	6.03882	-5.01084	8.70274	0.57288	0.13610	0.06203	0.04176	-0.00891	-0.01258	3.91763	-0.92303	-2.05896	0.11491	0.54137	0.02103	0.01109	-0.01354	0.00446	10.07300
624			6.23000	-2.52963	11.05360	6.57409	0.00438	0.00331	0.00375	0.00012	0.00003	-0.00001	91.46243	22.18601	-25.49789	-0.14019	-0.05280	0.02046	-0.00434	0.00041	-0.00032	16.77572	-7.28446	12.83070	0.10119	0.03460	0.00471	0.00008	-0.00029	0.00008	6.00544	-4.96538	8.80763	0.57230	0.13405	0.06200	0.04237	-0.00724	-0.01091	3.86315	-0.89880	-2.18179	0.11130	0.54016	0.02160	0.01081	-0.01636	0.00464	10.06151
625			6.24000	-2.54452	11.04737	6.58161	0.00435	0.00330	0.00374	0.00008	0.00004	-0.00010	91.45348	22.19951	-25.49679	-0.13954	-0.05254	0.02039	-0.00018	-0.00038	-0.00066	16.77664	-7.28113	12.82427	0.10091	0.03519	0.00488	-0.00051	-0.00031	0.00001	5.97086	-4.92820	8.89757	0.57023	0.13294	0.06217	0.04135	-0.00575	-0.00928	3.81012	-0.87183	-2.30216	0.10875	0.53995	0.02227	0.01000	-0.01917	0.00458	10.05302
626			6.25000	-2.55592	11.03971	6.60549	0.00432	0.00330	0.00374	0.00003	0.00003	-0.00021	91.45795	22.22345	-25.50570	-0.13893	-0.05238	0.02064	0.00372	-0.00119	-0.00097	16.78096	-7.27535	12.82611	0.10077	0.03489	0.00458	-0.00078	-0.00030	-0.00005	5.93658	-4.89828	8.97325	0.57075	0.13252	0.06201	0.03941	-0.00467	-0.00774	3.76127	-0.84257	-2.41403	0.10326	0.53975	0.02265	0.00862	-0.02185	0.00423	10.04822
627			6.26000	-2.56371	11.03316	6.64527	0.00428	0.00329	0.00374	-0.00002	0.00001	-0.00029	91.47407	22.25408	-25.52347	-0.13848	-0.05237	0.02118	0.00688	-0.00174	-0.00113	16.78682	-7.26779	12.83431	0.10073	0.03434	0.00400	-0.00087	-0.00030	-0.00008	5.90358	-4.87325	9.03611	0.57093	0.13091	0.06139	0.03705	-0.00404	-0.00634	3.71761	-0.81150	-2.51268	0.09992	0.53852	0.02256	0.00747	-0.02420	0.00363	10.04703
628			6.27000	-2.56830	11.03138	6.69547	0.00424	0.00330	0.00376	-0.00005	-0.00003	-0.00032	91.49992	22.28551	-25.54518	-0.13828	-0.05249	0.02196	0.00898	-0.00169	-0.00108	16.79348	-7.25887	12.84655	0.10075	0.03400	0.00325	-0.00096	-0.00031	-0.00009	5.87195	-4.85088	9.08772	0.56882	0.12934	0.06099	0.03483	-0.00370	-0.00518	3.67813	-0.77923	-2.59473	0.09884	0.53871	0.02248	0.00679	-0.02565	0.00294	10.04858
629			6.28000	-2.57028	11.03806	6.74521	0.00421	0.00331	0.00378	-0.00005	-0.00008	-0.00027	91.53390	22.31116	-25.56184	-0.13807	-0.05261	0.02268	0.00978	-0.00086	-0.00077	16.80108	-7.24915	12.86052	0.10059	0.03373	0.00256	-0.00115	-0.00032	-0.00007	5.84133	-4.83064	9.12987	0.56608	0.12706	0.06109	0.03305	-0.00323	-0.00428	3.64093	-0.74743	-2.65864	0.09769	0.53889	0.02283	0.00638	-0.02511	0.00226	10.05199
630			6.29000	-2.57071	11.05498	6.78162	0.00420	0.00331	0.00379	-0.00003	-0.00013	-0.00015	91.57388	22.32505	-25.56424	-0.13792	-0.05271	0.02313	0.00916	0.00071	-0.00026	16.81007	-7.23944	12.87403	0.10042	0.03362	0.00216	-0.00142	-0.00031	-0.00005	5.81155	-4.81370	9.16491	0.56411	0.12528	0.06112	0.03139	-0.00248	-0.00366	3.60473	-0.71872	-2.70470	0.09633	0.53908	0.02312	0.00606	-0.02204	0.00158	10.05701
631			6.30000	-2.57071	11.08119	6.79200	0.00419	0.00331	0.00379	0.00001	-0.00017	0.00005	91.61655	22.32337	-25.54469	-0.13752	-0.05262	0.02313	0.00707	0.00272	0.00037	16.82040	-7.23058	12.88512	0.09998	0.03344	0.00217	-0.00158	-0.00031	-0.00004	5.78312	-4.80116	9.19601	0.56108	0.12448	0.06099	0.02929	-0.00163	-0.00340	3.56976	-0.69573	-2.73402	0.09696	0.53885	0.02330	0.00580	-0.01706	0.00096	10.06414
632			6.31000	-2.57161	11.11347	6.76860	0.00419	0.00328	0.00375	0.00007	-0.00018	0.00027	91.65694	22.30489	-25.50069	-0.13670	-0.05227	0.02262	0.00378	0.00464	0.00097	16.83041	-7.22315	12.89164	0.09908	0.03339	0.00262	-0.00140	-0.00031	-0.00002	5.75696	-4.79234	9.22723	0.56004	0.12497	0.06128	0.02670	-0.00106	-0.00358	3.53677	-0.67956	-2.74935	0.09695	0.53978	0.02382	0.00543	-0.01180	0.00047	10.07312
633			6.32000	-2.57454	11.14793	6.71211	0.00416	0.00323	0.00369	0.00013	-0.00017	0.00044	91.68940	22.27152	-25.43622	-0.13541	-0.05162	0.02176	-0.00008	0.00594	0.00138	16.83744	-7.21750	12.89221	0.09753	0.03364	0.00339	-0.00075	-0.00029	0.00001	5.73400	-4.78474	9.26182	0.56068	0.12458	0.06179	0.02379	-0.00107	-0.00408	3.50586	-0.66933	-2.75490	0.09612	0.54084	0.02450	0.00506	-0.00760	0.00016	10.08259
634			6.33000	-2.58005	11.18071	6.63237	0.00413	0.00318	0.00363	0.00016	-0.00015	0.00053	91.70933	22.22813	-25.36059	-0.13384	-0.05078	0.02082	-0.00359	0.00630	0.00155	16.83860	-7.21428	12.88657	0.09563	0.03455	0.00431	0.00020	-0.00023	0.00005	5.71456	-4.77499	9.30184	0.56097	0.12339	0.06255	0.02117	-0.00172	-0.00478	3.47649	-0.66302	-2.75598	0.09528	0.54042	0.02547	0.00483	-0.00486	0.00008	10.09062
635			6.34000	-2.58746	11.20793	6.54509	0.00408	0.00314	0.00358	0.00017	-0.00010	0.00051	91.71566	22.18223	-25.28555	-0.13247	-0.04999	0.02000	-0.00573	0.00569	0.00142	16.83301	-7.21446	12.87622	0.09385	0.03591	0.00521	0.00107	-0.00007	0.00010	5.69791	-4.76017	9.34768	0.56070	0.12265	0.06295	0.01965	-0.00283	-0.00545	3.44777	-0.65883	-2.75768	0.09514	0.54054	0.02602	0.00482	-0.00339	0.00020	10.09618
636			6.35000	-2.59469	11.22578	6.46729	0.00405	0.00311	0.00355	0.00013	-0.00005	0.00041	91.71191	22.14267	-25.22241	-0.13148	-0.04936	0.01941	-0.00590	0.00428	0.00106	16.82278	-7.21850	12.86430	0.09266	0.03694	0.00586	0.00149	0.00015	0.00013	5.68241	-4.73884	9.39834	0.56055	0.12212	0.06308	0.01969	-0.00412	-0.00600	3.41851	-0.65532	-2.76422	0.09589	0.54102	0.02627	0.00506	-0.00298	0.00051	10.09916
637			6.36000	-2.59910	11.23135	6.41272	0.00402	0.00309	0.00353	0.00007	0.00001	0.00023	91.70387	22.11644	-25.18047	-0.13096	-0.04900	0.01903	-0.00418	0.00224	0.00057	16.81173	-7.22602	12.85391	0.09238	0.03703	0.00617	0.00138	0.00037	0.00012	5.66633	-4.71087	9.45271	0.55929	0.12241	0.06352	0.02098	-0.00550	-0.00652	3.38754	-0.65120	-2.77964	0.09707	0.54270	0.02675	0.00546	-0.00357	0.00103	10.09994
638			6.37000	-2.59917	11.22368	6.39030	0.00401	0.00307	0.00351	-0.00001	0.00007	0.00003	91.69613	22.10667	-25.16712	-0.13106	-0.04901	0.01899	-0.00141	-0.00016	0.00007	16.80342	-7.23576	12.84692	0.09344	0.03638	0.00615	0.00093	0.00051	0.00008	5.64864	-4.67596	9.51073	0.55953	0.12289	0.06428	0.02295	-0.00701	-0.00717	3.35459	-0.64521	-2.80772	0.09685	0.54318	0.02770	0.00564	-0.00501	0.00175	10.09927
639			6.38000	-2.59462	11.20426	6.40141	0.00401	0.00306	0.00351	-0.00008	0.00012	-0.00016	91.69000	22.11225	-25.18465	-0.13176	-0.04936	0.01932	0.00121	-0.00258	-0.00034	16.79903	-7.24594	12.84332	0.09562	0.03562	0.00588	0.00054	0.00052	0.00005	5.62918	-4.63326	9.57384	0.55946	0.12290	0.06449	0.02473	-0.00864	-0.00795	3.32164	-0.63644	-2.85116	0.09761	0.54135	0.02830	0.00535	-0.00659	0.00257	10.09892
640			6.39000	-2.58645	11.17702	6.44117	0.00403	0.00307	0.00352	-0.00013	0.00014	-0.00030	91.68257	22.12879	-25.23101	-0.13301	-0.05002	0.01990	0.00261	-0.00470	-0.00061	16.79632	-7.25472	12.84197	0.09840	0.03494	0.00545	0.00064	0.00041	0.00003	5.60873	-4.58197	9.64385	0.55645	0.11945	0.06365	0.02540	-0.01000	-0.00873	3.29287	-0.62527	-2.91073	0.09820	0.53950	0.02757	0.00425	-0.00715	0.00325	10.10177
641			6.40000	-2.57582	11.14703	6.49968	0.00406	0.00308	0.00353	-0.00017	0.00014	-0.00038	91.66912	22.15028	-25.29973	-0.13467	-0.05088	0.02052	0.00237	-0.00621	-0.00068	16.79139	-7.26038	12.84145	0.10085	0.03447	0.00499	0.00134	0.00020	0.00001	5.58864	-4.52243	9.72129	0.55382	0.11691	0.06305	0.02472	-0.01118	-0.00946	3.27355	-0.61352	-2.98500	0.09669	0.54143	0.02660	0.00226	-0.00601	0.00373	10.11150
642			6.41000	-2.56342	11.11906	6.56459	0.00410	0.00309	0.00354	-0.00018	0.00012	-0.00038	91.64628	22.17102	-25.38086	-0.13634	-0.05174	0.02089	0.00077	-0.00687	-0.00059	16.78100	-7.26206	12.84092	0.10219	0.03415	0.00468	0.00237	-0.00002	0.00000	5.57027	-4.45620	9.80481	0.55414	0.11617	0.06330	0.02289	-0.01220	-0.01012	3.26785	-0.60339	-3.07040	0.09481	0.54491	0.02632	-0.00019	-0.00354	0.00411	10.13087
643			6.42000	-2.54967	11.09679	6.62445	0.00415	0.00310	0.00354	-0.00018	0.00009	-0.00033	91.61400	22.18725	-25.46308	-0.13781	-0.05246	0.02096	-0.00155	-0.00664	-0.00039	16.76469	-7.25982	12.84048	0.10241	0.03353	0.00448	0.00332	-0.00023	-0.00000	5.55460	-4.38491	9.89247	0.55623	0.11499	0.06313	0.02001	-0.01300	-0.01056	3.27771	-0.59590	-3.16302	0.09383	0.54656	0.02569	-0.00269	-0.00084	0.00427	10.16099
644			6.43000	-2.53522	11.08242	6.67089	0.00420	0.00311	0.00355	-0.00016	0.00005	-0.00023	91.57451	22.19652	-25.53671	-0.13886	-0.05295	0.02071	-0.00395	-0.00567	-0.00012	16.74372	-7.25427	12.83964	0.10167	0.03260	0.00445	0.00385	-0.00040	-0.00000	5.54270	-4.30869	9.98355	0.55836	0.11311	0.06294	0.01610	-0.01380	-0.01103	3.30270	-0.59074	-3.26043	0.09630	0.54659	0.02509	-0.00509	0.00139	0.00436	10.20020
645			6.44000	-2.52067	11.07659	6.69944	0.00425	0.00312	0.00356	-0.00013	0.00001	-0.00012	91.53146	22.19749	-25.59528	-0.13947	-0.05317	0.02028	-0.00592	-0.00426	0.00016	16.72090	-7.24629	12.83701	0.10015	0.03178	0.00456	0.00379	-0.00053	0.00001	5.53560	-4.22639	10.07934	0.56173	0.11095	0.06324	0.01115	-0.01472	-0.01183	3.34037	-0.58731	-3.36204	0.09911	0.54537	0.02503	-0.00722	0.00328	0.00452	10.24502
646			6.45000	-2.50652	11.07872	6.70946	0.00428	0.00313	0.00356	-0.00010	-0.00003	-0.00001	91.48833	22.18992	-25.63610	-0.13965	-0.05315	0.01979	-0.00722	-0.00278	0.00041	16.69923	-7.23701	12.83076	0.09855	0.03153	0.00482	0.00326	-0.00063	0.00005	5.53462	-4.13665	10.18285	0.56398	0.11050	0.06195	0.00497	-0.01608	-0.01272	3.38825	-0.58556	-3.46745	0.10173	0.54382	0.02338	-0.00912	0.00566	0.00438	10.29201
647			6.46000	-2.49380	11.08737	6.70425	0.00431	0.00314	0.00357	-0.00007	-0.00006	0.00006	91.44753	22.17508	-25.66058	-0.13952	-0.05295	0.01943	-0.00781	-0.00156	0.00059	16.68089	-7.22742	12.82005	0.09733	0.03227	0.00519	0.00245	-0.00071	0.00008	5.54125	-4.03769	10.29794	0.56597	0.10949	0.06049	-0.00243	-0.01766	-0.01392	3.44534	-0.58653	-3.57698	0.10056	0.54144	0.02150	-0.01072	0.00939	0.00419	10.33891
648			6.47000	-2.48416	11.10044	6.68964	0.00432	0.00315	0.00359	-0.00003	-0.00007	0.00010	91.41007	22.15594	-25.67340	-0.13934	-0.05272	0.01926	-0.00771	-0.00078	0.00067	16.66722	-7.21807	12.80598	0.09648	0.03355	0.00554	0.00155	-0.00077	0.00011	5.55676	-3.92720	10.42797	0.56726	0.10674	0.05957	-0.01019	-0.01918	-0.01541	3.51270	-0.59195	-3.69182	0.09889	0.53896	0.01995	-0.01236	0.01430	0.00407	10.38566
649			6.48000	-2.47895	11.11573	6.67192	0.00432	0.00317	0.00360	0.00000	-0.00008	0.00011	91.37684	22.13556	-25.67985	-0.13920	-0.05252	0.01921	-0.00695	-0.00041	0.00066	16.65875	-7.20898	12.78995	0.09556	0.03513	0.00585	0.00070	-0.00079	0.00013	5.58067	-3.80407	10.57362	0.56617	0.10446	0.05896	-0.01625	-0.02060	-0.01678	3.59097	-0.60253	-3.81244	0.10181	0.53827	0.01841	-0.01452	0.01863	0.00388	10.43296
650			6.49000	-2.47855	11.13124	6.65656	0.00432	0.00318	0.00361	0.00003	-0.00008	0.00008	91.34878	22.11670	-25.68412	-0.13913	-0.05237	0.01923	-0.00562	-0.00035	0.00056	16.65467	-7.20081	12.77298	0.09466	0.03686	0.00616	0.00005	-0.00076	0.00015	5.60972	-3.67054	10.73127	0.56460	0.10346	0.05830	-0.01812	-0.02158	-0.01752	3.67864	-0.61640	-3.93540	0.10605	0.53784	0.01672	-0.01643	0.01985	0.00347	10.48149
651			6.50000	-2.48253	11.14496	6.64786	0.00431	0.00319	0.00362	0.00005	-0.00006	0.00003	91.32710	22.10215	-25.68908	-0.13905	-0.05225	0.01927	-0.00380	-0.00052	0.00035	16.65385	-7.19440	12.75581	0.09398	0.03882	0.00650	-0.00035	-0.00065	0.00016	5.63791	-3.53251	10.89358	0.56604	0.10202	0.05783	-0.01469	-0.02140	-0.01748	3.77110	-0.62951	-4.05232	0.10860	0.53419	0.01554	-0.01729	0.01697	0.00293	10.53169
652			6.51000	-2.49036	11.15448	6.64889	0.00429	0.00320	0.00363	0.00006	-0.00004	-0.00004	91.31259	22.09608	-25.69696	-0.13890	-0.05213	0.01941	-0.00163	-0.00087	-0.00001	16.65496	-7.19025	12.74073	0.09375	0.04085	0.00679	-0.00058	-0.00046	0.00013	5.65929	-3.39734	11.05299	0.56886	0.10178	0.05777	-0.00695	-0.02043	-0.01688	3.86340	-0.63856	-4.15329	0.11043	0.52967	0.01494	-0.01726	0.01183	0.00232	10.58409
653			6.52000	-2.50181	11.15739	6.66145	0.00427	0.00322	0.00365	0.00007	0.00000	-0.00011	91.30588	22.10314	-25.70978	-0.13872	-0.05206	0.01967	0.00082	-0.00136	-0.00051	16.65789	-7.18819	12.73147	0.09402	0.04224	0.00686	-0.00081	-0.00020	0.00005	5.67036	-3.27066	11.20458	0.57157	0.10145	0.05845	0.00246	-0.01882	-0.01608	3.95219	-0.64310	-4.23123	0.11055	0.52745	0.01483	-0.01652	0.00725	0.00168	10.63920
654			6.53000	-2.51653	11.15208	6.68555	0.00424	0.00324	0.00368	0.00008	0.00005	-0.00018	91.30746	22.12632	-25.72853	-0.13874	-0.05213	0.02017	0.00333	-0.00184	-0.00109	16.66367	-7.18737	12.73141	0.09495	0.04290	0.00665	-0.00116	0.00006	-0.00006	5.67112	-3.15466	11.34625	0.57660	0.10081	0.05917	0.01056	-0.01703	-0.01511	4.03607	-0.64534	-4.28411	0.10928	0.52594	0.01474	-0.01543	0.00494	0.00106	10.69651
655			6.54000	-2.53357	11.13831	6.71856	0.00421	0.00327	0.00371	0.00008	0.00009	-0.00023	91.31754	22.16581	-25.75181	-0.13896	-0.05235	0.02093	0.00559	-0.00210	-0.00167	16.67321	-7.18682	12.74211	0.09631	0.04305	0.00617	-0.00164	0.00029	-0.00016	5.66440	-3.04912	11.47716	0.58014	0.09937	0.05977	0.01550	-0.01534	-0.01402	4.11492	-0.64808	-4.31409	0.11382	0.52342	0.01468	-0.01513	0.00482	0.00051	10.75400
656			6.55000	-2.55173	11.11731	6.75552	0.00419	0.00330	0.00376	0.00008	0.00012	-0.00024	91.33569	22.21905	-25.77594	-0.13937	-0.05270	0.02192	0.00737	-0.00199	-0.00218	16.68713	-7.18587	12.76316	0.09812	0.04278	0.00549	-0.00223	0.00044	-0.00023	5.65386	-2.95210	11.59659	0.58390	0.09928	0.06046	0.01740	-0.01434	-0.01290	4.18889	-0.65299	-4.32486	0.11891	0.52185	0.01474	-0.01480	0.00582	0.00008	10.80919
657			6.56000	-2.56946	11.09199	6.79032	0.00417	0.00332	0.00379	0.00008	0.00014	-0.00021	91.36156	22.28069	-25.79570	-0.13975	-0.05307	0.02294	0.00850	-0.00140	-0.00246	16.70550	-7.18418	12.79232	0.10004	0.04170	0.00465	-0.00281	0.00052	-0.00024	5.64198	-2.86031	11.70437	0.58864	0.10037	0.06107	0.01756	-0.01402	-0.01181	4.25762	-0.66037	-4.32123	0.12210	0.52122	0.01476	-0.01401	0.00706	-0.00021	10.85993
658			6.57000	-2.58542	11.06693	6.81713	0.00416	0.00333	0.00381	0.00008	0.00012	-0.00014	91.39420	22.34240	-25.80551	-0.13994	-0.05338	0.02378	0.00871	-0.00034	-0.00233	16.72709	-7.18229	12.82500	0.10171	0.03947	0.00379	-0.00319	0.00050	-0.00019	5.62994	-2.77098	11.80156	0.59068	0.10027	0.06141	0.01708	-0.01387	-0.01090	4.32020	-0.66967	-4.30994	0.12498	0.51894	0.01472	-0.01289	0.00828	-0.00029	10.90465
659			6.58000	-2.59861	11.04759	6.83128	0.00414	0.00332	0.00381	0.00008	0.00008	-0.00005	91.43100	22.39299	-25.80060	-0.13988	-0.05357	0.02432	0.00754	0.00109	-0.00165	16.74905	-7.18115	12.85341	0.10268	0.03597	0.00289	-0.00301	0.00036	-0.00010	5.61791	-2.68258	11.89149	0.58997	0.09939	0.06189	0.01679	-0.01373	-0.01041	4.37555	-0.68027	-4.30047	0.12745	0.51609	0.01489	-0.01147	0.00966	-0.00012	10.94282
660			6.59000	-2.60862	11.03855	6.82965	0.00413	0.00331	0.00379	0.00008	0.00002	0.00007	91.46631	22.41934	-25.77828	-0.13953	-0.05356	0.02449	0.00457	0.00267	-0.00040	16.76582	-7.18180	12.86627	0.10268	0.03234	0.00218	-0.00197	0.00010	0.00000	5.60559	-2.59452	11.97805	0.59208	0.09886	0.06206	0.01716	-0.01363	-0.01019	4.42323	-0.69175	-4.30222	0.12503	0.51382	0.01477	-0.00963	0.01135	0.00024	10.97464
661			6.60000	-2.61561	11.04199	6.81052	0.00414	0.00329	0.00377	0.00008	-0.00005	0.00018	91.49234	22.41038	-25.73824	-0.13894	-0.05332	0.02425	-0.00019	0.00418	0.00123	16.77090	-7.18514	12.85256	0.10176	0.02898	0.00173	0.00001	-0.00022	0.00009	5.59249	-2.50696	12.06356	0.59587	0.09842	0.06227	0.01792	-0.01336	-0.01006	4.46403	-0.70407	-4.32087	0.12175	0.51053	0.01488	-0.00807	0.01337	0.00067	11.00156
662			6.61000	-2.62028	11.05771	6.77422	0.00415	0.00327	0.00374	0.00009	-0.00011	0.00029	91.50111	22.35874	-25.68278	-0.13813	-0.05284	0.02365	-0.00636	0.00537	0.00303	16.75783	-7.19154	12.80363	0.10026	0.02585	0.00149	0.00279	-0.00055	0.00018	5.57854	-2.42169	12.14728	0.59766	0.09656	0.06239	0.01836	-0.01246	-0.00963	4.49983	-0.71763	-4.35608	0.12229	0.50537	0.01510	-0.00721	0.01557	0.00103	11.02568
663			6.62000	-2.62375	11.08340	6.72277	0.00417	0.00325	0.00371	0.00011	-0.00015	0.00037	91.48590	22.26037	-25.61653	-0.13719	-0.05214	0.02275	-0.01328	0.00603	0.00479	16.72158	-7.20117	12.71342	0.09858	0.02295	0.00141	0.00607	-0.00086	0.00027	5.56416	-2.34253	12.22541	0.59944	0.09514	0.06246	0.01774	-0.01100	-0.00869	4.53264	-0.73313	-4.40156	0.12395	0.50157	0.01515	-0.00679	0.01795	0.00119	11.04939
664			6.63000	-2.62751	11.11508	6.65982	0.00419	0.00324	0.00368	0.00013	-0.00016	0.00043	91.44189	22.11407	-25.54627	-0.13627	-0.05129	0.02183	-0.02017	0.00607	0.00634	16.65907	-7.21371	12.57821	0.09728	0.02181	0.00161	0.00948	-0.00120	0.00043	5.55063	-2.27431	12.29326	0.60093	0.09634	0.06259	0.01520	-0.00909	-0.00729	4.56377	-0.75141	-4.44897	0.12646	0.50101	0.01503	-0.00652	0.02034	0.00114	11.07410
665			6.64000	-2.63277	11.14772	6.59031	0.00419	0.00323	0.00367	0.00014	-0.00016	0.00045	91.36803	21.92415	-25.47914	-0.13542	-0.05034	0.02117	-0.02580	0.00554	0.00753	16.57050	-7.22851	12.39976	0.09705	0.02426	0.00222	0.01259	-0.00170	0.00073	5.54005	-2.22201	12.34782	0.60147	0.09674	0.06285	0.01026	-0.00636	-0.00571	4.59290	-0.77257	-4.49203	0.12923	0.49884	0.01527	-0.00601	0.02211	0.00102	11.09904
666			6.65000	-2.63949	11.17698	6.52059	0.00419	0.00324	0.00368	0.00014	-0.00013	0.00043	91.27048	21.70354	-25.42070	-0.13480	-0.04939	0.02092	-0.02871	0.00465	0.00812	16.46149	-7.24448	12.18931	0.09885	0.03171	0.00356	0.01488	-0.00250	0.00130	5.53483	-2.18923	12.38963	0.60198	0.09645	0.06337	0.00334	-0.00315	-0.00429	4.61816	-0.79589	-4.52959	0.13119	0.49411	0.01615	-0.00488	0.02271	0.00095	11.12141
667			6.66000	-2.64640	11.19996	6.45689	0.00419	0.00324	0.00369	0.00013	-0.00009	0.00037	91.16302	21.47676	-25.37368	-0.13439	-0.04853	0.02076	-0.02808	0.00356	0.00773	16.34392	-7.25982	11.97092	0.10220	0.04195	0.00550	0.01591	-0.00324	0.00193	5.53653	-2.17724	12.42155	0.60366	0.09786	0.06460	-0.00424	0.00008	-0.00320	4.63648	-0.81961	-4.56378	0.12921	0.49146	0.01765	-0.00296	0.02168	0.00097	11.13753
668			6.67000	-2.65206	11.21496	6.40429	0.00419	0.00323	0.00367	0.00010	-0.00005	0.00029	91.06071	21.27500	-25.33962	-0.13417	-0.04786	0.02050	-0.02443	0.00239	0.00632	16.23083	-7.27260	11.77593	0.10517	0.04990	0.00714	0.01554	-0.00321	0.00207	5.54503	-2.18468	12.44626	0.60585	0.10039	0.06609	-0.01070	0.00311	-0.00227	4.64536	-0.84117	-4.59664	0.12302	0.49015	0.01936	-0.00060	0.01838	0.00102	11.14484
669			6.68000	-2.65486	11.22167	6.36572	0.00419	0.00319	0.00363	0.00005	-0.00001	0.00019	90.97405	21.12256	-25.31940	-0.13401	-0.04740	0.02004	-0.01898	0.00120	0.00432	16.13133	-7.28190	11.62882	0.10620	0.05197	0.00781	0.01400	-0.00231	0.00158	5.55840	-2.20875	12.46417	0.60645	0.10202	0.06754	-0.01489	0.00557	-0.00135	4.64302	-0.85757	-4.62718	0.11801	0.48786	0.02119	0.00171	0.01280	0.00102	11.14269
670			6.69000	-2.65336	11.22086	6.34228	0.00419	0.00315	0.00358	-0.00001	0.00003	0.00010	90.90799	21.02773	-25.31311	-0.13398	-0.04718	0.01947	-0.01278	0.00010	0.00232	16.04954	-7.28789	11.53769	0.10563	0.04938	0.00776	0.01176	-0.00115	0.00086	5.57427	-2.24470	12.47509	0.60398	0.10340	0.06885	-0.01708	0.00701	-0.00056	4.62961	-0.86668	-4.65388	0.11634	0.48574	0.02295	0.00367	0.00633	0.00100	11.13179
671			6.70000	-2.64621	11.21368	6.33329	0.00420	0.00311	0.00353	-0.00007	0.00005	0.00001	90.86478	20.98575	-25.31926	-0.13400	-0.04714	0.01894	-0.00666	-0.00087	0.00072	15.98713	-7.29147	11.49778	0.10445	0.04443	0.00732	0.00927	-0.00022	0.00025	5.59146	-2.28515	12.48102	0.59987	0.10372	0.07011	-0.01807	0.00705	-0.00025	4.60763	-0.86843	-4.67825	0.11668	0.48233	0.02484	0.00504	0.00090	0.00111	11.11339
672			6.71000	-2.63319	11.20098	6.33715	0.00421	0.00308	0.00350	-0.00012	0.00008	-0.00006	90.84270	20.98445	-25.33640	-0.13417	-0.04726	0.01855	-0.00154	-0.00172	-0.00038	15.94272	-7.29343	11.49748	0.10384	0.03905	0.00681	0.00713	0.00033	-0.00014	5.60925	-2.32184	12.48668	0.59501	0.10448	0.07071	-0.01753	0.00594	-0.00058	4.58090	-0.86468	-4.70525	0.11900	0.47922	0.02611	0.00586	-0.00289	0.00142	11.08954
673			6.72000	-2.61590	11.18364	6.35201	0.00424	0.00307	0.00348	-0.00016	0.00010	-0.00012	90.83575	21.00957	-25.36361	-0.13457	-0.04754	0.01833	0.00190	-0.00248	-0.00097	15.91177	-7.29429	11.52385	0.10424	0.03362	0.00624	0.00569	0.00056	-0.00034	5.62586	-2.34904	12.49683	0.59334	0.10464	0.07047	-0.01464	0.00416	-0.00143	4.55216	-0.85655	-4.73995	0.11869	0.47503	0.02667	0.00622	-0.00631	0.00188	11.06251
674			6.73000	-2.59718	11.16300	6.37567	0.00428	0.00308	0.00347	-0.00018	0.00011	-0.00016	90.83619	21.04606	-25.39956	-0.13530	-0.04796	0.01819	0.00348	-0.00308	-0.00108	15.88852	-7.29458	11.56372	0.10533	0.02794	0.00557	0.00495	0.00053	-0.00037	5.63866	-2.36494	12.51436	0.59404	0.10442	0.07091	-0.00940	0.00236	-0.00250	4.52201	-0.84310	-4.78438	0.11654	0.47161	0.02782	0.00646	-0.01087	0.00242	11.03379
675			6.74000	-2.57926	11.14040	6.40506	0.00433	0.00308	0.00346	-0.00017	0.00012	-0.00019	90.83728	21.07873	-25.44140	-0.13633	-0.04850	0.01801	0.00355	-0.00341	-0.00076	15.86807	-7.29447	11.60364	0.10667	0.02284	0.00501	0.00461	0.00035	-0.00029	5.64576	-2.37084	12.53961	0.59592	0.10437	0.07223	-0.00305	0.00088	-0.00350	4.49002	-0.82239	-4.83704	0.11505	0.47088	0.02953	0.00671	-0.01685	0.00289	11.00424
676			6.75000	-2.56275	11.11675	6.43621	0.00437	0.00307	0.00344	-0.00017	0.00012	-0.00018	90.83527	21.09550	-25.48515	-0.13738	-0.04899	0.01758	0.00276	-0.00344	-0.00016	15.84771	-7.29354	11.63244	0.10777	0.01907	0.00476	0.00432	0.00012	-0.00016	5.64685	-2.36910	12.57055	0.59821	0.10500	0.07328	0.00301	-0.00023	-0.00410	4.45677	-0.79346	-4.89282	0.11331	0.47395	0.03052	0.00666	-0.02351	0.00296	10.97491
677			6.76000	-2.54692	11.09290	6.46560	0.00442	0.00305	0.00341	-0.00016	0.00012	-0.00017	90.82933	21.09031	-25.52746	-0.13824	-0.04934	0.01684	0.00172	-0.00325	0.00049	15.82719	-7.29085	11.64385	0.10841	0.01691	0.00492	0.00389	-0.00010	-0.00003	5.64261	-2.36198	12.60326	0.59974	0.10603	0.07411	0.00808	-0.00108	-0.00414	4.42410	-0.75710	-4.94326	0.11289	0.47873	0.03109	0.00622	-0.02935	0.00251	10.94783
678			6.77000	-2.53068	11.07007	6.49116	0.00447	0.00301	0.00336	-0.00017	0.00011	-0.00014	90.82025	21.06326	-25.56647	-0.13883	-0.04951	0.01599	0.00079	-0.00296	0.00101	15.80714	-7.28534	11.63682	0.10867	0.01635	0.00532	0.00331	-0.00031	0.00011	5.63398	-2.35120	12.63313	0.60320	0.10867	0.07494	0.01209	-0.00174	-0.00361	4.39473	-0.71630	-4.97948	0.11260	0.48688	0.03132	0.00529	-0.03257	0.00157	10.92568
679			6.78000	-2.51363	11.04957	6.51277	0.00451	0.00298	0.00332	-0.00016	0.00009	-0.00012	90.80912	21.01912	-25.60186	-0.13922	-0.04952	0.01524	0.00016	-0.00270	0.00131	15.78855	-7.27676	11.61458	0.10862	0.01738	0.00583	0.00262	-0.00052	0.00023	5.62183	-2.33828	12.65641	0.60781	0.11048	0.07580	0.01470	-0.00217	-0.00271	4.37094	-0.67625	-4.99481	0.11172	0.49383	0.03169	0.00394	-0.03121	0.00037	10.91141
680			6.79000	-2.49681	11.03223	6.53213	0.00455	0.00296	0.00330	-0.00015	0.00008	-0.00011	90.79707	20.96584	-25.63476	-0.13949	-0.04946	0.01480	-0.00015	-0.00253	0.00136	15.77280	-7.26497	11.58351	0.10855	0.02022	0.00648	0.00184	-0.00075	0.00029	5.60784	-2.32482	12.67166	0.60925	0.11100	0.07611	0.01476	-0.00232	-0.00172	4.35446	-0.64306	-4.98736	0.11324	0.49732	0.03177	0.00233	-0.02467	-0.00084	10.90676
681			6.80000	-2.48251	11.01803	6.55115	0.00458	0.00295	0.00328	-0.00012	0.00006	-0.00011	90.78487	20.91426	-25.66616	-0.13986	-0.04946	0.01470	-0.00029	-0.00236	0.00119	15.76136	-7.24992	11.55304	0.10858	0.02347	0.00703	0.00105	-0.00094	0.00025	5.59502	-2.31192	12.67988	0.60783	0.11038	0.07587	0.01174	-0.00217	-0.00088	4.34694	-0.62188	-4.96011	0.11429	0.49905	0.03131	0.00042	-0.01434	-0.00183	10.91159
682			6.81000	-2.47277	11.00664	6.56970	0.00460	0.00294	0.00327	-0.00008	0.00005	-0.00010	90.77327	20.87359	-25.69474	-0.14040	-0.04956	0.01493	-0.00056	-0.00203	0.00088	15.75509	-7.23194	11.53135	0.10880	0.02583	0.00733	0.00041	-0.00102	0.00012	5.58616	-2.30109	12.68277	0.60625	0.10925	0.07570	0.00671	-0.00156	-0.00012	4.34953	-0.61531	-4.91806	0.11387	0.49938	0.03091	-0.00159	-0.00263	-0.00253	10.92478
683			6.82000	-2.46896	10.99744	6.58548	0.00460	0.00295	0.00328	-0.00002	0.00004	-0.00007	90.76206	20.84772	-25.71738	-0.14092	-0.04969	0.01540	-0.00119	-0.00143	0.00052	15.75308	-7.21163	11.52194	0.10917	0.02718	0.00743	0.00007	-0.00100	-0.00003	5.58235	-2.29542	12.68001	0.60609	0.10911	0.07646	0.00138	-0.00030	0.00101	4.36193	-0.62298	-4.86606	0.11174	0.49821	0.03153	-0.00325	0.00808	-0.00310	10.94466
684			6.83000	-2.47151	10.98991	6.59565	0.00459	0.00296	0.00329	0.00003	0.00003	-0.00004	90.75086	20.83521	-25.73056	-0.14120	-0.04975	0.01596	-0.00216	-0.00059	0.00025	15.75338	-7.19009	11.52386	0.10934	0.02755	0.00736	0.00007	-0.00093	-0.00014	5.58293	-2.29939	12.66744	0.60501	0.11012	0.07744	-0.00324	0.00180	0.00298	4.38169	-0.64243	-4.80706	0.11033	0.49695	0.03233	-0.00430	0.01636	-0.00362	10.96875
685			6.84000	-2.48027	10.98375	6.59916	0.00456	0.00298	0.00332	0.00009	0.00003	-0.00001	90.73924	20.83009	-25.73224	-0.14114	-0.04967	0.01657	-0.00320	0.00033	0.00015	15.75365	-7.16837	11.53254	0.10925	0.02776	0.00723	0.00032	-0.00087	-0.00018	5.58679	-2.31835	12.63799	0.60477	0.10948	0.07750	-0.00747	0.00483	0.00599	4.40524	-0.67040	-4.74101	0.10838	0.49329	0.03239	-0.00467	0.02174	-0.00412	10.99388
686			6.85000	-2.49459	10.97869	6.59718	0.00453	0.00300	0.00336	0.00013	0.00003	0.00002	90.72768	20.82490	-25.72267	-0.14083	-0.04945	0.01713	-0.00376	0.00115	0.00022	15.75233	-7.14749	11.54237	0.10900	0.02910	0.00733	0.00056	-0.00086	-0.00018	5.59370	-2.35828	12.58422	0.60296	0.10876	0.07792	-0.01265	0.00876	0.01002	4.42946	-0.70398	-4.66562	0.10860	0.49045	0.03273	-0.00463	0.02488	-0.00480	11.01691
687			6.86000	-2.51302	10.97431	6.59214	0.00450	0.00303	0.00340	0.00016	0.00002	0.00003	90.71872	20.81527	-25.70400	-0.14036	-0.04914	0.01759	-0.00335	0.00176	0.00036	15.74999	-7.12795	11.55055	0.10869	0.03174	0.00771	0.00062	-0.00089	-0.00017	5.60511	-2.42459	12.50016	0.59998	0.11009	0.07913	-0.02015	0.01359	0.01488	4.45215	-0.74134	-4.57776	0.10889	0.49482	0.03315	-0.00428	0.02717	-0.00562	11.03502
688			6.87000	-2.53315	10.97011	6.58640	0.00446	0.00304	0.00344	0.00016	0.00002	0.00003	90.71578	20.80111	-25.67910	-0.13976	-0.04878	0.01782	-0.00180	0.00211	0.00046	15.74765	-7.10979	11.55755	0.10820	0.03486	0.00830	0.00047	-0.00090	-0.00017	5.62360	-2.52012	12.38344	0.59698	0.11412	0.08067	-0.03052	0.01917	0.01994	4.47203	-0.78180	-4.47663	0.11053	0.50470	0.03351	-0.00380	0.02953	-0.00638	11.04510
689			6.88000	-2.55215	10.96563	6.58250	0.00442	0.00304	0.00345	0.00014	0.00003	0.00001	90.72264	20.78478	-25.65136	-0.13901	-0.04839	0.01784	0.00081	0.00217	0.00048	15.74683	-7.09310	11.56548	0.10741	0.03795	0.00898	0.00014	-0.00084	-0.00021	5.65199	-2.64397	12.23687	0.59612	0.11937	0.08102	-0.04359	0.02500	0.02399	4.48872	-0.82518	-4.36564	0.11575	0.50703	0.03391	-0.00337	0.03148	-0.00681	11.04459
690			6.89000	-2.56755	10.96044	6.58252	0.00439	0.00302	0.00344	0.00009	0.00003	-0.00002	90.74184	20.76975	-25.62453	-0.13812	-0.04799	0.01766	0.00418	0.00194	0.00038	15.74856	-7.07790	11.57715	0.10652	0.04056	0.00964	-0.00036	-0.00069	-0.00031	5.69279	-2.79242	12.06908	0.60044	0.12412	0.08093	-0.05841	0.03033	0.02650	4.50216	-0.87076	-4.25281	0.11452	0.50330	0.03480	-0.00261	0.03274	-0.00681	11.03124
691			6.90000	-2.57788	10.95450	6.58786	0.00435	0.00298	0.00340	0.00005	0.00003	-0.00005	90.77473	20.75953	-25.60222	-0.13716	-0.04763	0.01734	0.00791	0.00148	0.00017	15.75440	-7.06440	11.59551	0.10593	0.04281	0.01031	-0.00110	-0.00043	-0.00046	5.74652	-2.95987	11.89096	0.60454	0.12853	0.08079	-0.07171	0.03469	0.02762	4.51153	-0.91712	-4.14783	0.11197	0.49862	0.03582	-0.00151	0.03258	-0.00633	11.00376
692			6.91000	-2.58265	10.94833	6.59829	0.00431	0.00293	0.00335	0.00000	0.00003	-0.00007	90.82140	20.75809	-25.58649	-0.13618	-0.04734	0.01698	0.01156	0.00096	-0.00014	15.76625	-7.05292	11.62411	0.10565	0.04417	0.01077	-0.00217	-0.00003	-0.00068	5.81011	-3.13941	11.70973	0.60876	0.13304	0.08193	-0.07994	0.03773	0.02856	4.51450	-0.96135	-4.05667	0.11190	0.49506	0.03808	0.00006	0.02946	-0.00589	10.96236
693			6.92000	-2.58276	10.94270	6.61174	0.00428	0.00288	0.00329	-0.00003	0.00002	-0.00007	90.88086	20.76846	-25.57718	-0.13534	-0.04718	0.01670	0.01481	0.00055	-0.00052	15.78658	-7.04380	11.66586	0.10579	0.04473	0.01099	-0.00371	0.00046	-0.00095	5.87699	-3.32359	11.52591	0.61217	0.13777	0.08375	-0.08095	0.03916	0.02985	4.50801	-0.99906	-3.97639	0.11037	0.49544	0.04062	0.00205	0.02213	-0.00581	10.90910
694			6.93000	-2.57967	10.93837	6.62420	0.00425	0.00285	0.00325	-0.00004	0.00002	-0.00005	90.95204	20.79323	-25.57164	-0.13480	-0.04718	0.01655	0.01747	0.00042	-0.00094	15.81867	-7.03727	11.72349	0.10606	0.04401	0.01080	-0.00580	0.00098	-0.00122	5.93999	-3.50524	11.33614	0.61484	0.14158	0.08498	-0.07573	0.03861	0.03121	4.49040	-1.02525	-3.89735	0.10913	0.49770	0.04241	0.00409	0.01073	-0.00621	10.84802
695			6.94000	-2.57476	10.93566	6.63012	0.00425	0.00283	0.00323	-0.00004	0.00001	-0.00000	91.03362	20.83349	-25.56511	-0.13447	-0.04728	0.01645	0.01946	0.00064	-0.00138	15.86545	-7.03310	11.79808	0.10645	0.04205	0.01029	-0.00840	0.00142	-0.00144	5.99451	-3.67800	11.13900	0.61630	0.14493	0.08533	-0.06677	0.03653	0.03207	4.46212	-1.03681	-3.81094	0.11053	0.50118	0.04327	0.00604	-0.00283	-0.00690	10.78357
696			6.95000	-2.56924	10.93421	6.62504	0.00426	0.00282	0.00321	-0.00002	0.00001	0.00006	91.12450	20.88908	-25.55310	-0.13424	-0.04741	0.01625	0.02106	0.00112	-0.00181	15.92940	-7.03083	11.88915	0.10672	0.03966	0.00971	-0.01148	0.00178	-0.00162	6.03859	-3.83749	10.93709	0.61580	0.14774	0.08546	-0.05595	0.03358	0.03223	4.42443	-1.03299	-3.71464	0.11127	0.50777	0.04360	0.00786	-0.01660	-0.00747	10.71934
697			6.96000	-2.56432	10.93346	6.60827	0.00428	0.00282	0.00319	-0.00000	0.00001	0.00011	91.22470	20.96086	-25.53351	-0.13403	-0.04755	0.01593	0.02276	0.00161	-0.00227	16.01305	-7.03005	11.99723	0.10675	0.03732	0.00920	-0.01493	0.00208	-0.00181	6.07170	-3.98244	10.73565	0.61449	0.14793	0.08519	-0.04513	0.03004	0.03138	4.37760	-1.01459	-3.61234	0.11167	0.51278	0.04369	0.00961	-0.02871	-0.00756	10.65716
698			6.97000	-2.56105	10.93327	6.58379	0.00431	0.00282	0.00317	0.00002	0.00000	0.00014	91.33535	21.05160	-25.50769	-0.13398	-0.04777	0.01555	0.02469	0.00190	-0.00274	16.11851	-7.03010	12.12454	0.10648	0.03382	0.00857	-0.01830	0.00224	-0.00195	6.09532	-4.11351	10.54103	0.61250	0.14878	0.08577	-0.03686	0.02702	0.02988	4.32224	-0.98415	-3.51190	0.11396	0.51851	0.04462	0.01125	-0.03760	-0.00719	10.59744
699			6.98000	-2.55949	10.93462	6.55822	0.00434	0.00281	0.00315	0.00002	-0.00001	0.00012	91.45531	21.16149	-25.47951	-0.13416	-0.04813	0.01511	0.02611	0.00184	-0.00305	16.24343	-7.03056	12.27032	0.10561	0.02714	0.00742	-0.02050	0.00200	-0.00185	6.11379	-4.23178	10.35991	0.61026	0.15020	0.08647	-0.03285	0.02456	0.02758	4.26119	-0.94563	-3.42200	0.11308	0.52485	0.04561	0.01201	-0.04276	-0.00627	10.53981
700			6.99000	-2.55829	10.93979	6.53808	0.00439	0.00280	0.00313	0.00001	-0.00004	0.00008	91.57759	21.28166	-25.45439	-0.13461	-0.04863	0.01470	0.02594	0.00137	-0.00301	16.37763	-7.03130	12.42405	0.10462	0.01817	0.00587	-0.02066	0.00135	-0.00145	6.13166	-4.33870	10.19666	0.60707	0.15109	0.08667	-0.03139	0.02246	0.02482	4.19785	-0.90276	-3.34778	0.10996	0.53139	0.04601	0.01209	-0.04548	-0.00510	10.48344
701			7.00000	-2.55536	10.95211	6.52828	0.00444	0.00281	0.00313	-0.00003	-0.00008	0.00002	91.69122	21.39548	-25.43784	-0.13532	-0.04922	0.01442	0.02392	0.00058	-0.00261	16.50613	-7.03237	12.56762	0.10457	0.01074	0.00459	-0.01890	0.00072	-0.00100	6.14973	-4.43616	10.05099	0.60361	0.15241	0.08655	-0.02899	0.02066	0.02220	4.13311	-0.85713	-3.28812	0.10676	0.53719	0.04616	0.01203	-0.04728	-0.00411	10.42778
702			7.01000	-2.54926	10.97439	6.53155	0.00449	0.00284	0.00315	-0.00008	-0.00014	-0.00005	91.78782	21.48834	-25.43344	-0.13617	-0.04981	0.01438	0.02077	-0.00038	-0.00200	16.61681	-7.03407	12.68625	0.10536	0.00763	0.00400	-0.01588	0.00042	-0.00069	6.16536	-4.52464	9.92017	0.59979	0.15359	0.08648	-0.02391	0.01853	0.01986	4.06711	-0.80951	-3.23865	0.10497	0.53980	0.04672	0.01185	-0.04787	-0.00343	10.37394
703			7.02000	-2.53962	11.00734	6.54785	0.00453	0.00289	0.00321	-0.00012	-0.00019	-0.00011	91.86443	21.55534	-25.44202	-0.13707	-0.05035	0.01451	0.01723	-0.00133	-0.00141	16.70429	-7.03629	12.77563	0.10643	0.00826	0.00399	-0.01234	0.00035	-0.00050	6.17591	-4.60186	9.80339	0.59840	0.15326	0.08561	-0.01731	0.01539	0.01714	4.00242	-0.76172	-3.19704	0.10018	0.53957	0.04672	0.01055	-0.04594	-0.00270	10.32520
704			7.03000	-2.52721	11.04888	6.57467	0.00457	0.00296	0.00328	-0.00015	-0.00023	-0.00016	91.92129	21.60036	-25.46222	-0.13791	-0.05082	0.01476	0.01351	-0.00215	-0.00095	16.76852	-7.03855	12.83988	0.10701	0.01058	0.00414	-0.00876	0.00032	-0.00037	6.18118	-4.66369	9.70372	0.59758	0.15242	0.08475	-0.01137	0.01125	0.01379	3.94543	-0.71680	-3.16573	0.09470	0.53888	0.04666	0.00801	-0.04074	-0.00167	10.28654
705			7.04000	-2.51377	11.09494	6.60744	0.00459	0.00304	0.00336	-0.00015	-0.00025	-0.00018	91.95848	21.63092	-25.49139	-0.13865	-0.05121	0.01515	0.00941	-0.00272	-0.00071	16.81157	-7.03990	12.88565	0.10716	0.01377	0.00437	-0.00549	0.00028	-0.00029	6.18337	-4.70602	9.62653	0.59554	0.15203	0.08373	-0.00760	0.00643	0.00973	3.90493	-0.67812	-3.15015	0.09104	0.53876	0.04616	0.00450	-0.03245	-0.00025	10.26326
706			7.05000	-2.50148	11.14038	6.64067	0.00460	0.00312	0.00346	-0.00013	-0.00024	-0.00017	91.97573	21.65581	-25.52561	-0.13934	-0.05157	0.01574	0.00482	-0.00295	-0.00068	16.83699	-7.03927	12.91975	0.10702	0.01720	0.00454	-0.00276	0.00021	-0.00024	6.18535	-4.72623	9.57608	0.59591	0.15074	0.08198	-0.00592	0.00133	0.00536	3.88866	-0.64835	-3.15493	0.08588	0.53980	0.04451	0.00036	-0.02225	0.00129	10.25951
707			7.06000	-2.49255	11.18004	6.66855	0.00459	0.00319	0.00355	-0.00008	-0.00020	-0.00013	91.97277	21.68262	-25.56006	-0.13999	-0.05191	0.01648	-0.00038	-0.00280	-0.00082	16.84874	-7.03588	12.94781	0.10706	0.02018	0.00460	-0.00059	0.00010	-0.00021	6.18869	-4.72414	9.55289	0.59974	0.15069	0.08034	-0.00513	-0.00352	0.00139	3.90045	-0.62875	-3.18003	0.08052	0.54299	0.04252	-0.00353	-0.01148	0.00245	10.27704
708			7.07000	-2.48914	11.20997	6.68552	0.00459	0.00325	0.00361	-0.00001	-0.00014	-0.00005	91.94884	21.71517	-25.58987	-0.14060	-0.05226	0.01723	-0.00625	-0.00227	-0.00103	16.84979	-7.02942	12.97291	0.10724	0.02225	0.00455	0.00124	-0.00003	-0.00020	6.19328	-4.70174	9.55336	0.60314	0.14932	0.07874	-0.00419	-0.00781	-0.00178	3.93959	-0.61968	-3.21920	0.07974	0.54460	0.04040	-0.00693	-0.00098	0.00294	10.31523
709			7.08000	-2.49317	11.22858	6.68742	0.00458	0.00328	0.00365	0.00007	-0.00007	0.00005	91.90299	21.75254	-25.61108	-0.14114	-0.05259	0.01794	-0.01234	-0.00141	-0.00117	16.84125	-7.02009	12.99519	0.10744	0.02373	0.00447	0.00281	-0.00017	-0.00017	6.19821	-4.66180	9.57218	0.60450	0.14683	0.07720	-0.00290	-0.01135	-0.00408	4.00092	-0.62098	-3.26296	0.08071	0.54785	0.03786	-0.00951	0.00870	0.00271	10.37004
710			7.09000	-2.50513	11.23673	6.67161	0.00457	0.00329	0.00367	0.00016	-0.00002	0.00016	91.83743	21.79112	-25.62020	-0.14162	-0.05287	0.01863	-0.01755	-0.00025	-0.00121	16.82477	-7.00849	13.01357	0.10728	0.02535	0.00445	0.00383	-0.00032	-0.00015	6.20290	-4.60718	9.60412	0.60490	0.14524	0.07559	-0.00196	-0.01419	-0.00565	4.07551	-0.63213	-3.30236	0.08559	0.55318	0.03495	-0.01135	0.01751	0.00200	10.43377
711			7.10000	-2.52372	11.23708	6.63796	0.00456	0.00330	0.00369	0.00023	0.00002	0.00026	91.75973	21.82722	-25.61445	-0.14187	-0.05300	0.01921	-0.02069	0.00105	-0.00113	16.80433	-6.99534	13.02761	0.10646	0.02704	0.00450	0.00399	-0.00045	-0.00012	6.20779	-4.54128	9.64542	0.60521	0.14356	0.07411	-0.00177	-0.01603	-0.00669	4.15366	-0.65252	-3.33094	0.09195	0.55706	0.03227	-0.01215	0.02542	0.00109	10.49756
712			7.11000	-2.54630	11.23292	6.58960	0.00454	0.00330	0.00371	0.00026	0.00004	0.00033	91.68026	21.85780	-25.59342	-0.14183	-0.05295	0.01962	-0.02128	0.00227	-0.00094	16.78471	-6.98149	13.03700	0.10496	0.02882	0.00464	0.00333	-0.00055	-0.00008	6.21332	-4.46882	9.69342	0.60581	0.14393	0.07299	-0.00177	-0.01690	-0.00735	4.22741	-0.68152	-3.34471	0.09690	0.56052	0.03010	-0.01161	0.03210	0.00015	10.55485
713			7.12000	-2.56993	11.22683	6.53257	0.00451	0.00330	0.00373	0.00027	0.00005	0.00036	91.60815	21.88084	-25.55981	-0.14145	-0.05271	0.01987	-0.01951	0.00312	-0.00071	16.76958	-6.96842	13.04123	0.10329	0.03112	0.00498	0.00217	-0.00059	-0.00005	6.21895	-4.39505	9.74589	0.60889	0.14416	0.07220	-0.00047	-0.01652	-0.00762	4.29107	-0.71758	-3.34139	0.09903	0.55981	0.02882	-0.00971	0.03622	-0.00073	10.60246
714			7.13000	-2.59205	11.22002	6.47466	0.00448	0.00331	0.00375	0.00024	0.00006	0.00035	91.54990	21.89704	-25.51916	-0.14090	-0.05238	0.02002	-0.01591	0.00343	-0.00053	16.76114	-6.95753	13.04130	0.10196	0.03373	0.00546	0.00081	-0.00053	-0.00002	6.22236	-4.32515	9.79978	0.61339	0.14238	0.07127	0.00370	-0.01475	-0.00729	4.33944	-0.75764	-3.32136	0.09759	0.55360	0.02807	-0.00655	0.03610	-0.00149	10.63906
715			7.14000	-2.61068	11.21233	6.42329	0.00446	0.00331	0.00377	0.00020	0.00006	0.00029	91.50921	21.90914	-25.47811	-0.14036	-0.05208	0.02018	-0.01131	0.00319	-0.00042	16.76026	-6.94991	13.03969	0.10121	0.03573	0.00577	-0.00041	-0.00038	-0.00000	6.21988	-4.26430	9.84986	0.61644	0.13988	0.07022	0.01083	-0.01203	-0.00624	4.36720	-0.79671	-3.28621	0.09459	0.54630	0.02748	-0.00275	0.03127	-0.00209	10.66372
716			7.15000	-2.62471	11.20321	6.38386	0.00444	0.00331	0.00377	0.00014	0.00006	0.00020	91.48607	21.91887	-25.44287	-0.13986	-0.05185	0.02032	-0.00661	0.00251	-0.00034	16.76538	-6.94577	13.03782	0.10090	0.03715	0.00594	-0.00117	-0.00019	0.00001	6.20899	-4.21617	9.89063	0.61790	0.13886	0.06915	0.01849	-0.00916	-0.00472	4.37158	-0.82968	-3.23939	0.09188	0.54149	0.02687	0.00085	0.02302	-0.00240	10.67610
717			7.16000	-2.63419	11.19296	6.35906	0.00442	0.00329	0.00375	0.00008	0.00006	0.00011	91.47755	21.92692	-25.41781	-0.13946	-0.05172	0.02044	-0.00248	0.00158	-0.00027	16.77321	-6.94457	13.03669	0.10108	0.03803	0.00601	-0.00139	-0.00001	0.00000	6.19074	-4.18070	9.91969	0.62013	0.13984	0.06821	0.02338	-0.00683	-0.00326	4.35517	-0.85307	-3.18782	0.08945	0.53997	0.02639	0.00356	0.01352	-0.00228	10.67707
718			7.17000	-2.63997	11.18346	6.34909	0.00440	0.00327	0.00373	0.00004	0.00005	0.00002	91.47996	21.93298	-25.40477	-0.13922	-0.05171	0.02061	0.00093	0.00064	-0.00016	16.78101	-6.94569	13.03720	0.10180	0.03818	0.00591	-0.00124	0.00016	-0.00001	6.16933	-4.15462	9.93911	0.62204	0.13909	0.06761	0.02386	-0.00513	-0.00227	4.32456	-0.86582	-3.14273	0.08810	0.53779	0.02645	0.00514	0.00457	-0.00167	10.66861
719			7.18000	-2.64249	11.17747	6.35170	0.00439	0.00325	0.00371	-0.00001	0.00002	-0.00004	91.49103	21.93522	-25.40220	-0.13920	-0.05180	0.02085	0.00358	-0.00004	0.00006	16.78747	-6.94877	13.03938	0.10291	0.03736	0.00562	-0.00089	0.00029	-0.00001	6.14924	-4.13452	9.95343	0.62317	0.13788	0.06688	0.02093	-0.00389	-0.00186	4.28723	-0.86825	-3.11651	0.08586	0.53770	0.02622	0.00568	-0.00320	-0.00056	10.65371
720			7.19000	-2.64104	11.17752	6.36207	0.00438	0.00323	0.00368	-0.00005	-0.00003	-0.00007	91.50903	21.92991	-25.40575	-0.13918	-0.05189	0.02100	0.00536	-0.00032	0.00043	16.79135	-6.95387	13.04087	0.10415	0.03551	0.00518	-0.00038	0.00034	0.00002	6.13288	-4.11903	9.96740	0.62401	0.13807	0.06665	0.01709	-0.00271	-0.00192	4.24839	-0.86088	-3.11776	0.08268	0.53973	0.02632	0.00564	-0.01067	0.00079	10.63558
721			7.20000	-2.63497	11.18570	6.37483	0.00437	0.00320	0.00364	-0.00008	-0.00008	-0.00007	91.53202	21.91207	-25.41059	-0.13897	-0.05188	0.02091	0.00637	-0.00024	0.00093	16.79135	-6.96078	13.03726	0.10507	0.03378	0.00488	0.00016	0.00030	0.00008	6.12005	-4.10858	9.98399	0.62541	0.13855	0.06665	0.01402	-0.00143	-0.00224	4.20958	-0.84314	-3.14894	0.08014	0.54145	0.02674	0.00554	-0.01842	0.00217	10.61613
722			7.21000	-2.62517	11.20340	6.38629	0.00437	0.00316	0.00359	-0.00009	-0.00013	-0.00005	91.55880	21.87912	-25.41302	-0.13855	-0.05173	0.02062	0.00702	0.00010	0.00142	16.78775	-6.96903	13.02601	0.10548	0.03294	0.00480	0.00036	0.00024	0.00014	6.10985	-4.10317	10.00456	0.62589	0.13917	0.06707	0.01165	-0.00029	-0.00268	4.17043	-0.81519	-3.20754	0.07825	0.54197	0.02767	0.00552	-0.02494	0.00348	10.59566
723			7.22000	-2.61400	11.23032	6.39468	0.00438	0.00314	0.00355	-0.00009	-0.00017	-0.00003	91.59007	21.83308	-25.41064	-0.13814	-0.05152	0.02022	0.00775	0.00062	0.00174	16.78400	-6.97803	13.00855	0.10552	0.03305	0.00492	-0.00014	0.00021	0.00017	6.10197	-4.10133	10.02943	0.62749	0.13975	0.06769	0.01009	0.00055	-0.00299	4.13078	-0.78009	-3.28873	0.07443	0.54110	0.02893	0.00536	-0.02839	0.00456	10.57421
724			7.23000	-2.60416	11.26395	6.39895	0.00439	0.00312	0.00352	-0.00006	-0.00019	-0.00000	91.62749	21.78027	-25.40119	-0.13773	-0.05130	0.01967	0.00844	0.00128	0.00178	16.78485	-6.98753	12.98962	0.10531	0.03308	0.00515	-0.00124	0.00026	0.00017	6.09507	-4.10228	10.05543	0.62945	0.13925	0.06838	0.01125	0.00138	-0.00264	4.09027	-0.74223	-3.38331	0.07081	0.54029	0.03017	0.00536	-0.02955	0.00508	10.55233
725			7.24000	-2.59788	11.30007	6.39833	0.00441	0.00309	0.00347	-0.00002	-0.00019	0.00003	91.67060	21.72866	-25.38291	-0.13737	-0.05110	0.01895	0.00859	0.00202	0.00156	16.79329	-6.99769	12.97423	0.10482	0.03220	0.00538	-0.00254	0.00037	0.00014	6.08472	-4.10790	10.07476	0.63075	0.14005	0.06910	0.01710	0.00262	-0.00135	4.04640	-0.70381	-3.47687	0.06851	0.54418	0.03101	0.00577	-0.03116	0.00480	10.53115
726			7.25000	-2.59653	11.33430	6.39257	0.00443	0.00306	0.00343	0.00002	-0.00017	0.00006	91.71608	21.68491	-25.35539	-0.13698	-0.05090	0.01810	0.00784	0.00269	0.00116	16.80960	-7.00870	12.96518	0.10425	0.03052	0.00563	-0.00365	0.00048	0.00008	6.06577	-4.12124	10.08010	0.63215	0.14129	0.06993	0.02634	0.00424	0.00049	3.99581	-0.66427	-3.55554	0.06610	0.55059	0.03179	0.00636	-0.03428	0.00394	10.51173
727			7.26000	-2.60054	11.36316	6.38210	0.00445	0.00304	0.00340	0.00007	-0.00013	0.00008	91.75940	21.65364	-25.32002	-0.13662	-0.05071	0.01740	0.00625	0.00318	0.00070	16.83204	-7.01985	12.96318	0.10382	0.02860	0.00577	-0.00437	0.00054	0.00002	6.03666	-4.14294	10.07039	0.63236	0.14131	0.07022	0.03456	0.00557	0.00204	3.93766	-0.62276	-3.61347	0.06414	0.55412	0.03237	0.00682	-0.03699	0.00293	10.49418
728			7.27000	-2.60924	11.38445	6.36801	0.00446	0.00305	0.00340	0.00010	-0.00009	0.00009	91.79643	21.63653	-25.27963	-0.13631	-0.05053	0.01704	0.00403	0.00341	0.00027	16.85803	-7.03054	12.96701	0.10375	0.02740	0.00587	-0.00456	0.00055	-0.00003	6.00108	-4.16962	10.05170	0.63188	0.14130	0.07010	0.03800	0.00602	0.00260	3.87504	-0.58084	-3.65379	0.06059	0.55739	0.03259	0.00662	-0.03736	0.00215	10.47817
729			7.28000	-2.62119	11.39707	6.35169	0.00447	0.00307	0.00343	0.00013	-0.00004	0.00010	91.82369	21.63331	-25.23751	-0.13610	-0.05039	0.01702	0.00139	0.00334	-0.00013	16.88386	-7.04057	12.97485	0.10407	0.02701	0.00592	-0.00413	0.00055	-0.00006	5.96504	-4.19591	10.03312	0.63340	0.14054	0.07012	0.03630	0.00541	0.00212	3.81321	-0.54100	-3.68374	0.05425	0.55843	0.03311	0.00559	-0.03500	0.00173	10.46329
730			7.29000	-2.63487	11.40042	6.33504	0.00447	0.00310	0.00346	0.00013	0.00001	0.00009	91.83831	21.64257	-25.19768	-0.13603	-0.05033	0.01725	-0.00138	0.00300	-0.00047	16.90570	-7.04953	12.98474	0.10468	0.02710	0.00588	-0.00316	0.00051	-0.00007	5.93322	-4.21705	10.02182	0.63675	0.13881	0.07057	0.03150	0.00399	0.00094	3.75740	-0.50516	-3.70882	0.04850	0.55645	0.03426	0.00433	-0.03094	0.00153	10.45026
731			7.30000	-2.64834	11.39500	6.31955	0.00447	0.00312	0.00349	0.00012	0.00005	0.00008	91.83952	21.66205	-25.16308	-0.13623	-0.05042	0.01766	-0.00384	0.00250	-0.00074	16.92093	-7.05687	12.99483	0.10546	0.02758	0.00576	-0.00186	0.00041	-0.00007	5.90749	-4.23022	10.02127	0.63941	0.13972	0.07102	0.02564	0.00229	-0.00053	3.71136	-0.47405	-3.73067	0.04539	0.55507	0.03533	0.00318	-0.02624	0.00137	10.44069
732			7.31000	-2.65944	11.38307	6.30612	0.00446	0.00314	0.00352	0.00009	0.00008	0.00007	91.82922	21.68884	-25.13491	-0.13663	-0.05061	0.01822	-0.00560	0.00199	-0.00095	16.92828	-7.06169	13.00373	0.10623	0.02868	0.00564	-0.00041	0.00028	-0.00007	5.88804	-4.23483	10.03231	0.63994	0.14020	0.07118	0.01974	0.00065	-0.00200	3.67748	-0.44823	-3.74959	0.04441	0.55409	0.03586	0.00211	-0.02089	0.00120	10.43620
733			7.32000	-2.66645	11.36841	6.29499	0.00446	0.00315	0.00354	0.00005	0.00008	0.00006	91.81120	21.72021	-25.11253	-0.13712	-0.05085	0.01879	-0.00659	0.00154	-0.00108	16.92743	-7.06362	13.01139	0.10691	0.02962	0.00544	0.00110	0.00013	-0.00006	5.87456	-4.23218	10.05394	0.64054	0.14015	0.07134	0.01405	-0.00059	-0.00325	3.65717	-0.42847	-3.76615	0.04216	0.55616	0.03590	0.00097	-0.01487	0.00105	10.43807
734			7.33000	-2.66900	11.35470	6.28589	0.00446	0.00316	0.00356	0.00002	0.00007	0.00005	91.78883	21.75331	-25.09526	-0.13757	-0.05109	0.01919	-0.00692	0.00113	-0.00111	16.91824	-7.06250	13.01792	0.10735	0.03008	0.00524	0.00254	-0.00004	-0.00006	5.86672	-4.22472	10.08392	0.64207	0.13938	0.07153	0.00848	-0.00125	-0.00418	3.65123	-0.41551	-3.78110	0.03950	0.55925	0.03567	-0.00010	-0.00807	0.00094	10.44684
735			7.34000	-2.66795	11.34444	6.27809	0.00447	0.00317	0.00357	-0.00000	0.00005	0.00004	91.76450	21.78568	-25.08307	-0.13795	-0.05128	0.01936	-0.00666	0.00070	-0.00105	16.90177	-7.05837	13.02364	0.10745	0.02990	0.00505	0.00368	-0.00018	-0.00006	5.86426	-4.21513	10.11971	0.64380	0.13848	0.07179	0.00329	-0.00135	-0.00477	3.66021	-0.41003	-3.79528	0.03901	0.56183	0.03543	-0.00108	-0.00075	0.00089	10.46337
736			7.35000	-2.66497	11.33866	6.27050	0.00449	0.00317	0.00358	-0.00001	0.00002	0.00005	91.74055	21.81478	-25.07631	-0.13815	-0.05139	0.01935	-0.00580	0.00025	-0.00089	16.88036	-7.05208	13.02868	0.10713	0.02935	0.00492	0.00424	-0.00026	-0.00005	5.86636	-4.20586	10.15873	0.64487	0.13702	0.07194	-0.00084	-0.00101	-0.00501	3.68308	-0.41215	-3.80974	0.04101	0.56076	0.03532	-0.00202	0.00616	0.00090	10.48769
737			7.36000	-2.66219	11.33713	6.26196	0.00449	0.00316	0.00358	0.00000	0.00000	0.00006	91.71929	21.83794	-25.07524	-0.13807	-0.05140	0.01913	-0.00445	-0.00022	-0.00065	16.85752	-7.04494	13.03278	0.10630	0.02869	0.00491	0.00414	-0.00028	-0.00005	5.87153	-4.19857	10.19841	0.64792	0.13742	0.07239	-0.00337	-0.00048	-0.00492	3.71681	-0.42071	-3.82538	0.04331	0.55960	0.03551	-0.00277	0.01179	0.00098	10.51867
738			7.37000	-2.66170	11.33820	6.25239	0.00447	0.00315	0.00356	0.00002	-0.00000	0.00006	91.70211	21.85378	-25.08033	-0.13792	-0.05139	0.01885	-0.00286	-0.00068	-0.00040	16.83661	-7.03825	13.03578	0.10523	0.02831	0.00505	0.00349	-0.00025	-0.00004	5.87798	-4.19391	10.23604	0.65422	0.13981	0.07319	-0.00421	0.00004	-0.00452	3.75663	-0.43419	-3.84279	0.04143	0.55974	0.03593	-0.00289	0.01617	0.00106	10.55369
739			7.38000	-2.66384	11.33916	6.24224	0.00444	0.00314	0.00354	0.00003	0.00001	0.00006	91.68982	21.86293	-25.09070	-0.13788	-0.05145	0.01872	-0.00122	-0.00094	-0.00022	16.82009	-7.03286	13.03761	0.10411	0.02877	0.00527	0.00252	-0.00020	-0.00003	5.88408	-4.19168	10.26901	0.65828	0.14187	0.07428	-0.00367	0.00047	-0.00375	3.79703	-0.45153	-3.86132	0.04101	0.55834	0.03676	-0.00272	0.01939	0.00106	10.58925
740			7.39000	-2.66624	11.33733	6.23104	0.00440	0.00314	0.00354	0.00002	0.00002	0.00007	91.68372	21.86814	-25.10254	-0.13784	-0.05150	0.01878	0.00034	-0.00088	-0.00015	16.80933	-7.02893	13.03904	0.10318	0.02998	0.00552	0.00147	-0.00013	-0.00003	5.88861	-4.19173	10.29410	0.65925	0.14324	0.07554	-0.00185	0.00087	-0.00248	3.83295	-0.47169	-3.87849	0.04419	0.55749	0.03772	-0.00241	0.02111	0.00084	10.62197
741			7.40000	-2.66553	11.33122	6.21853	0.00437	0.00314	0.00354	-0.00001	0.00005	0.00008	91.68497	21.87289	-25.11138	-0.13764	-0.05147	0.01889	0.00172	-0.00053	-0.00019	16.80420	-7.02665	13.04151	0.10255	0.03144	0.00580	0.00060	-0.00003	-0.00004	5.89009	-4.19477	10.30724	0.66042	0.14482	0.07606	0.00134	0.00144	-0.00063	3.85983	-0.49310	-3.88981	0.04596	0.55794	0.03790	-0.00165	0.02063	0.00035	10.64921
742			7.41000	-2.65944	11.32061	6.20528	0.00435	0.00313	0.00353	-0.00005	0.00007	0.00007	91.69350	21.87996	-25.11482	-0.13718	-0.05130	0.01886	0.00277	-0.00013	-0.00028	16.80350	-7.02563	13.04641	0.10192	0.03238	0.00606	0.00005	0.00007	-0.00006	5.88706	-4.20207	10.30473	0.66332	0.14582	0.07625	0.00529	0.00212	0.00149	3.87409	-0.51323	-3.89205	0.04383	0.55843	0.03788	-0.00055	0.01773	-0.00017	10.66921
743			7.42000	-2.64794	11.30574	6.19292	0.00434	0.00312	0.00352	-0.00009	0.00009	0.00006	91.70712	21.88991	-25.11400	-0.13658	-0.05105	0.01872	0.00336	0.00005	-0.00035	16.80517	-7.02567	13.05357	0.10138	0.03274	0.00629	-0.00014	0.00015	-0.00007	5.87942	-4.21362	10.28655	0.66536	0.14762	0.07645	0.00852	0.00263	0.00331	3.87423	-0.52974	-3.88713	0.04226	0.55951	0.03804	0.00045	0.01344	-0.00039	10.68078
744			7.43000	-2.63241	11.28706	6.18382	0.00433	0.00311	0.00352	-0.00012	0.00011	0.00003	91.72240	21.90126	-25.11296	-0.13596	-0.05079	0.01856	0.00353	-0.00013	-0.00036	16.80682	-7.02657	13.06100	0.10063	0.03290	0.00646	0.00003	0.00017	-0.00006	5.86891	-4.22743	10.25739	0.66577	0.14725	0.07635	0.00969	0.00267	0.00434	3.86185	-0.54147	-3.88229	0.04197	0.55699	0.03836	0.00120	0.00891	-0.00015	10.68393
745			7.44000	-2.61449	11.26485	6.18047	0.00433	0.00309	0.00351	-0.00014	0.00013	-0.00001	91.73595	21.91204	-25.11646	-0.13547	-0.05059	0.01832	0.00343	-0.00063	-0.00032	16.80638	-7.02807	13.06604	0.09987	0.03313	0.00666	0.00037	0.00016	-0.00003	5.85812	-4.24096	10.22371	0.66531	0.14773	0.07637	0.00856	0.00235	0.00456	3.84133	-0.54834	-3.88399	0.04105	0.55409	0.03893	0.00155	0.00454	0.00038	10.68065
746			7.45000	-2.59550	11.23935	6.18477	0.00433	0.00304	0.00346	-0.00015	0.00014	-0.00006	91.74590	21.92193	-25.12764	-0.13519	-0.05054	0.01786	0.00314	-0.00128	-0.00031	16.80327	-7.03035	13.06715	0.09941	0.03318	0.00694	0.00073	0.00014	0.00002	5.84925	-4.25258	10.19097	0.66648	0.14789	0.07596	0.00552	0.00183	0.00416	3.81861	-0.55010	-3.89409	0.03780	0.55070	0.03915	0.00138	-0.00013	0.00090	10.67481
747			7.46000	-2.57707	11.21129	6.19670	0.00434	0.00298	0.00338	-0.00015	0.00014	-0.00009	91.75117	21.93256	-25.14699	-0.13528	-0.05073	0.01739	0.00250	-0.00183	-0.00036	16.79776	-7.03367	13.06467	0.09990	0.03303	0.00719	0.00101	0.00017	0.00005	5.84409	-4.26144	10.16255	0.66672	0.14791	0.07508	0.00093	0.00111	0.00342	3.79963	-0.54631	-3.91023	0.03465	0.54939	0.03862	0.00092	-0.00496	0.00123	10.67021
748			7.47000	-2.56149	11.18254	6.21251	0.00436	0.00293	0.00332	-0.00012	0.00014	-0.00008	91.75078	21.94670	-25.17129	-0.13589	-0.05123	0.01743	0.00096	-0.00189	-0.00046	16.79091	-7.03836	13.06121	0.10178	0.03229	0.00692	0.00122	0.00024	0.00005	5.84386	-4.26646	10.13982	0.66929	0.14770	0.07496	-0.00467	0.00006	0.00258	3.78837	-0.53736	-3.92971	0.02972	0.54906	0.03870	0.00037	-0.00898	0.00144	10.66914
749			7.48000	-2.55162	11.15665	6.22223	0.00438	0.00291	0.00329	-0.00004	0.00011	0.00001	91.74261	21.96412	-25.19158	-0.13727	-0.05216	0.01839	-0.00242	-0.00083	-0.00051	16.78333	-7.04452	13.05877	0.10515	0.03100	0.00587	0.00136	0.00032	0.00004	5.84916	-4.26591	10.12322	0.67045	0.14896	0.07581	-0.01066	-0.00131	0.00174	3.78572	-0.52479	-3.95149	0.02771	0.55165	0.03945	-0.00003	-0.01136	0.00162	10.67128
750			7.49000	-2.55023	11.13977	6.20690	0.00439	0.00290	0.00329	0.00009	0.00005	0.00024	91.72356	21.97919	-25.19000	-0.13958	-0.05361	0.02043	-0.00885	0.00230	-0.00030	16.77562	-7.05206	13.05729	0.11023	0.02940	0.00399	0.00138	0.00037	0.00003	5.86005	-4.25909	10.11257	0.66995	0.14788	0.07575	-0.01609	-0.00256	0.00090	3.79021	-0.51070	-3.97517	0.02792	0.55181	0.03938	-0.00030	-0.01201	0.00170	10.67519
751			7.50000	-2.55978	11.14146	6.13667	0.00440	0.00291	0.00330	0.00030	-0.00006	0.00067	91.69003	21.97939	-25.13795	-0.14263	-0.05546	0.02353	-0.01956	0.00869	0.00057	16.76841	-7.06084	13.05430	0.11742	0.02833	0.00149	0.00118	0.00037	0.00002	5.87553	-4.24752	10.10766	0.66836	0.14697	0.07550	-0.01972	-0.00316	0.00016	3.79865	-0.49663	-3.99915	0.03063	0.55192	0.03912	-0.00043	-0.01179	0.00162	10.67925
752			7.51000	-2.58273	11.17500	5.97225	0.00440	0.00294	0.00334	0.00059	-0.00024	0.00134	91.63847	21.94627	-24.99731	-0.14599	-0.05739	0.02748	-0.03537	0.01932	0.00265	16.76280	-7.07074	13.04685	0.12673	0.02862	-0.00133	0.00059	0.00035	-0.00003	5.89348	-4.23479	10.10760	0.66669	0.14666	0.07557	-0.02064	-0.00286	-0.00036	3.80664	-0.48313	-4.02085	0.03233	0.55386	0.03900	-0.00031	-0.01160	0.00138	10.68192
753			7.52000	-2.62175	11.25742	5.67060	0.00441	0.00297	0.00337	0.00096	-0.00051	0.00228	91.56630	21.85818	-24.72559	-0.14911	-0.05900	0.03165	-0.05609	0.03445	0.00648	16.76055	-7.08170	13.03394	0.13663	0.03039	-0.00398	-0.00042	0.00035	-0.00012	5.91124	-4.22473	10.11074	0.66618	0.14689	0.07600	-0.01918	-0.00184	-0.00061	3.80982	-0.46999	-4.03814	0.03160	0.55624	0.03924	0.00002	-0.01166	0.00104	10.68194
754			7.53000	-2.67820	11.40869	5.19300	0.00445	0.00297	0.00339	0.00139	-0.00087	0.00339	91.47260	21.69365	-24.28376	-0.15111	-0.05971	0.03489	-0.07967	0.05271	0.01210	16.76266	-7.09366	13.01692	0.14406	0.03247	-0.00591	-0.00158	0.00039	-0.00021	5.92705	-4.21961	10.11526	0.66509	0.14803	0.07630	-0.01669	-0.00051	-0.00063	3.80632	-0.45715	-4.04959	0.03114	0.55832	0.03944	0.00034	-0.01157	0.00062	10.67905
755			7.54000	-2.75008	11.64799	4.51773	0.00450	0.00296	0.00338	0.00182	-0.00130	0.00453	91.35939	21.43510	-23.64854	-0.15084	-0.05883	0.03599	-0.10159	0.07041	0.01845	16.76865	-7.10673	12.99777	0.14561	0.03356	-0.00658	-0.00238	0.00042	-0.00026	5.94066	-4.21986	10.11981	0.66228	0.14771	0.07631	-0.01458	0.00083	-0.00049	3.79750	-0.44511	-4.05453	0.03152	0.55732	0.03960	0.00054	-0.01093	0.00019	10.67439
756			7.55000	-2.83090	11.98675	3.65416	0.00457	0.00293	0.00338	0.00219	-0.00174	0.00548	91.23228	21.07384	-22.82619	-0.14745	-0.05589	0.03381	-0.11577	0.08212	0.02305	16.77644	-7.12055	12.97685	0.13857	0.03288	-0.00536	-0.00242	0.00040	-0.00024	5.95287	-4.22522	10.12322	0.66021	0.14576	0.07615	-0.00900	0.00201	0.00037	3.78672	-0.43437	-4.05360	0.03031	0.55304	0.03988	0.00076	-0.00984	-0.00045	10.66989
757			7.56000	-2.91059	12.42013	2.65343	0.00464	0.00290	0.00337	0.00238	-0.00210	0.00600	91.10036	20.61796	-21.86301	-0.14102	-0.05105	0.02759	-0.11727	0.08344	0.02259	16.78311	-7.13475	12.95319	0.12237	0.03034	-0.00161	-0.00168	0.00034	-0.00008	5.96431	-4.23523	10.12414	0.65844	0.14513	0.07617	-0.01294	0.00302	0.00035	3.77641	-0.42517	-4.04849	0.02936	0.55099	0.04015	0.00049	-0.00879	-0.00041	10.66667
758			7.57000	-2.97821	12.92056	1.60759	0.00472	0.00286	0.00335	0.00233	-0.00228	0.00589	90.97589	20.09921	-20.84518	-0.13268	-0.04514	0.01754	-0.10502	0.07382	0.01550	16.78595	-7.14880	12.92678	0.09905	0.02600	0.00468	-0.00064	0.00026	0.00024	5.97518	-4.24953	10.12039	0.65733	0.14765	0.07677	-0.01275	0.00400	0.00125	3.76747	-0.41690	-4.04065	0.02873	0.55419	0.04048	0.00042	-0.00860	-0.00065	10.66437
759			7.58000	-3.02599	13.43667	0.63561	0.00479	0.00281	0.00331	0.00200	-0.00218	0.00506	90.87244	19.57304	-19.88657	-0.12434	-0.03937	0.00521	-0.08208	0.05679	0.00438	16.78399	-7.16242	12.90037	0.07284	0.02025	0.01266	0.00011	0.00020	0.00059	5.98540	-4.26806	10.10871	0.65798	0.14952	0.07763	-0.01273	0.00490	0.00266	3.75966	-0.40864	-4.02893	0.02822	0.55709	0.04112	0.00037	-0.00891	-0.00105	10.66204
760			7.59000	-3.05160	13.90021	-0.14040	0.00485	0.00276	0.00328	0.00140	-0.00178	0.00360	90.80278	19.11012	-19.10651	-0.11765	-0.03477	-0.00673	-0.05314	0.03705	-0.00456	16.77816	-7.17520	12.87868	0.04908	0.01378	0.02054	0.00040	0.00015	0.00074	5.99473	-4.29095	10.08514	0.65972	0.15077	0.07811	-0.01281	0.00576	0.00456	3.75242	-0.40051	-4.01038	0.02827	0.55850	0.04153	0.00034	-0.00864	-0.00165	10.65904
761			7.60000	-3.05772	14.24071	-0.62038	0.00489	0.00271	0.00324	0.00062	-0.00111	0.00173	90.77551	18.77935	-18.60577	-0.11360	-0.03194	-0.01549	-0.02208	0.01754	-0.00635	16.77015	-7.18653	12.86449	0.03236	0.00843	0.02649	0.00041	0.00010	0.00060	6.00300	-4.31862	10.04654	0.65999	0.15235	0.07850	-0.01291	0.00672	0.00681	3.74556	-0.39393	-3.98236	0.02915	0.55959	0.04186	0.00035	-0.00726	-0.00240	10.65580
762			7.61000	-3.04911	14.40291	-0.74401	0.00491	0.00269	0.00322	-0.00025	-0.00030	-0.00031	90.79288	18.63179	-18.44849	-0.11245	-0.03108	-0.01899	0.00891	-0.00118	-0.00150	16.76086	-7.19555	12.85755	0.02566	0.00622	0.02912	0.00041	0.00006	0.00031	6.01006	-4.35165	9.99130	0.65970	0.15453	0.07976	-0.01305	0.00781	0.00925	3.73822	-0.38996	-3.94393	0.02982	0.56205	0.04296	0.00041	-0.00532	-0.00322	10.65207
763			7.62000	-3.02921	14.36058	-0.49842	0.00489	0.00269	0.00321	-0.00109	0.00056	-0.00228	90.85110	18.68964	-18.65316	-0.11408	-0.03215	-0.01646	0.03860	-0.01986	0.00431	16.75075	-7.20093	12.85587	0.02980	0.00839	0.02789	0.00053	0.00005	0.00004	6.01606	-4.39014	9.92011	0.66042	0.15556	0.08077	-0.01367	0.00880	0.01149	3.72930	-0.38871	-3.89583	0.02861	0.56419	0.04383	0.00048	-0.00321	-0.00394	10.64682
764			7.63000	-2.99867	14.12210	0.08207	0.00486	0.00271	0.00323	-0.00177	0.00133	-0.00397	90.94133	18.94260	-19.19137	-0.11840	-0.03509	-0.00857	0.06581	-0.03909	0.00479	16.74056	-7.20198	12.85780	0.04415	0.01459	0.02327	0.00078	0.00000	-0.00015	6.02185	-4.43318	9.83552	0.65944	0.15642	0.08175	-0.01521	0.00957	0.01329	3.71832	-0.39015	-3.84077	0.02877	0.56607	0.04470	0.00057	-0.00052	-0.00437	10.63879
765			7.64000	-2.95603	13.72726	0.92114	0.00481	0.00276	0.00326	-0.00223	0.00191	-0.00518	91.05169	19.35126	-19.99204	-0.12509	-0.03965	0.00292	0.08859	-0.05802	-0.00224	16.73152	-7.19889	12.86303	0.06633	0.02276	0.01630	0.00105	-0.00009	-0.00022	6.02868	-4.47943	9.74165	0.65714	0.15796	0.08275	-0.01773	0.01025	0.01445	3.70569	-0.39494	-3.78395	0.03055	0.56678	0.04576	0.00066	0.00312	-0.00438	10.62741
766			7.65000	-2.90032	13.23682	1.91149	0.00474	0.00281	0.00329	-0.00241	0.00223	-0.00578	91.16830	19.85535	-20.95153	-0.13304	-0.04519	0.01534	0.10364	-0.07357	-0.01336	16.72412	-7.19304	12.87112	0.09215	0.03035	0.00858	0.00126	-0.00018	-0.00015	6.03778	-4.52811	9.64375	0.65601	0.15859	0.08342	-0.02117	0.01081	0.01477	3.69293	-0.40355	-3.73168	0.03105	0.56499	0.04672	0.00061	0.00687	-0.00392	10.61332
767			7.66000	-2.83441	12.71811	2.93542	0.00466	0.00287	0.00333	-0.00232	0.00228	-0.00573	91.27766	20.38654	-21.95356	-0.14073	-0.05075	0.02611	0.10759	-0.08154	-0.02246	16.71807	-7.18634	12.88092	0.11647	0.03539	0.00169	0.00141	-0.00021	-0.00003	6.05032	-4.57846	9.54746	0.65517	0.15935	0.08368	-0.02545	0.01122	0.01426	3.68244	-0.41504	-3.68881	0.03075	0.56280	0.04727	0.00040	0.00949	-0.00313	10.59777
768			7.67000	-2.76556	12.23098	3.88669	0.00458	0.00291	0.00335	-0.00202	0.00207	-0.00512	91.36911	20.88201	-22.89145	-0.14676	-0.05538	0.03336	0.09936	-0.07927	-0.02534	16.71261	-7.18017	12.89028	0.13497	0.03733	-0.00311	0.00153	-0.00019	0.00005	6.06742	-4.62892	9.45740	0.65473	0.15954	0.08379	-0.03057	0.01114	0.01318	3.67760	-0.42770	-3.65723	0.02901	0.56077	0.04756	-0.00000	0.01078	-0.00225	10.58259
769			7.68000	-2.70242	11.81763	4.68785	0.00452	0.00293	0.00335	-0.00160	0.00170	-0.00414	91.43692	21.29557	-23.68625	-0.15021	-0.05835	0.03654	0.08135	-0.06755	-0.02195	16.70704	-7.17554	12.89645	0.14516	0.03692	-0.00536	0.00163	-0.00017	0.00004	6.09001	-4.67709	9.37607	0.65439	0.16073	0.08430	-0.03634	0.01047	0.01192	3.68221	-0.44051	-3.63607	0.02842	0.56149	0.04793	-0.00056	0.01158	-0.00150	10.56998
770			7.69000	-2.65133	11.49932	5.29858	0.00447	0.00294	0.00335	-0.00114	0.00126	-0.00301	91.48069	21.60303	-24.29601	-0.15087	-0.05943	0.03617	0.05858	-0.05033	-0.01519	16.70058	-7.17264	12.89686	0.14714	0.03547	-0.00526	0.00175	-0.00019	-0.00002	6.11853	-4.72031	9.30373	0.65499	0.16032	0.08467	-0.04215	0.00895	0.01062	3.69981	-0.45360	-3.62294	0.02828	0.56129	0.04809	-0.00123	0.01240	-0.00094	10.56212
771			7.70000	-2.61530	11.27894	5.71568	0.00444	0.00293	0.00334	-0.00073	0.00082	-0.00194	91.50352	21.80161	-24.71618	-0.14926	-0.05888	0.03340	0.03647	-0.03258	-0.00831	16.69268	-7.17104	12.89029	0.14282	0.03390	-0.00353	0.00185	-0.00024	-0.00006	6.15252	-4.75600	9.23952	0.65415	0.16007	0.08431	-0.04705	0.00673	0.00928	3.73170	-0.46722	-3.61539	0.03008	0.56211	0.04732	-0.00200	0.01337	-0.00053	10.55987
772			7.71000	-2.59381	11.14689	5.96378	0.00442	0.00292	0.00332	-0.00039	0.00045	-0.00107	91.51070	21.90450	-24.97051	-0.14639	-0.05734	0.02941	0.01865	-0.01787	-0.00317	16.68329	-7.16999	12.87707	0.13512	0.03279	-0.00089	0.00187	-0.00032	-0.00002	6.19095	-4.78170	9.18301	0.65393	0.16169	0.08427	-0.05079	0.00391	0.00791	3.77608	-0.48163	-3.61182	0.03389	0.56489	0.04670	-0.00289	0.01492	-0.00020	10.56206
773			7.72000	-2.58426	11.08610	6.08199	0.00441	0.00291	0.00331	-0.00015	0.00016	-0.00043	91.50745	21.93445	-25.09747	-0.14323	-0.05544	0.02520	0.00626	-0.00754	-0.00020	16.67292	-7.16868	12.85932	0.12635	0.03230	0.00200	0.00174	-0.00037	0.00006	6.23284	-4.79514	9.13523	0.65412	0.16309	0.08379	-0.05321	0.00056	0.00629	3.82926	-0.49775	-3.61252	0.03815	0.56749	0.04559	-0.00371	0.01778	0.00014	10.56621
774			7.73000	-2.58290	11.07638	6.11177	0.00439	0.00290	0.00330	-0.00000	-0.00003	-0.00002	91.49828	21.91772	-25.13809	-0.14050	-0.05369	0.02147	-0.00116	-0.00124	0.00104	16.66296	-7.16693	12.84077	0.11810	0.03223	0.00459	0.00142	-0.00036	0.00012	6.27703	-4.79492	9.09762	0.65459	0.16436	0.08325	-0.05386	-0.00297	0.00452	3.88752	-0.51723	-3.61764	0.04226	0.56956	0.04445	-0.00436	0.02187	0.00040	10.57081
775			7.74000	-2.58548	11.09817	6.08895	0.00438	0.00291	0.00331	0.00007	-0.00014	0.00021	91.48679	21.87943	-25.12759	-0.13849	-0.05231	0.01867	-0.00485	0.00202	0.00126	16.65497	-7.16514	12.82573	0.11101	0.03216	0.00645	0.00099	-0.00027	0.00012	6.32175	-4.78134	9.07085	0.65554	0.16352	0.08264	-0.05228	-0.00614	0.00281	3.94749	-0.54094	-3.62589	0.04580	0.56851	0.04345	-0.00474	0.02568	0.00050	10.57534
776			7.75000	-2.58833	11.13526	6.04069	0.00437	0.00293	0.00334	0.00009	-0.00019	0.00031	91.47507	21.83952	-25.09259	-0.13720	-0.05135	0.01691	-0.00617	0.00325	0.00099	16.64980	-7.16383	12.81740	0.10545	0.03174	0.00744	0.00061	-0.00011	0.00005	6.36479	-4.75646	9.05407	0.65728	0.16249	0.08179	-0.04803	-0.00840	0.00144	4.00631	-0.56797	-3.63433	0.04863	0.56632	0.04231	-0.00481	0.02736	0.00034	10.57959
777			7.76000	-2.58948	11.17613	5.98570	0.00437	0.00296	0.00338	0.00008	-0.00019	0.00031	91.46359	21.81073	-25.05131	-0.13655	-0.05082	0.01603	-0.00623	0.00326	0.00056	16.64728	-7.16362	12.81717	0.10154	0.03049	0.00763	0.00036	0.00007	-0.00004	6.40327	-4.72468	9.04414	0.65944	0.16313	0.08113	-0.04030	-0.00930	0.00082	4.06105	-0.59553	-3.63901	0.05266	0.56556	0.04131	-0.00467	0.02541	-0.00014	10.58316
778			7.77000	-2.58861	11.21403	5.93546	0.00438	0.00299	0.00341	0.00006	-0.00017	0.00027	91.45183	21.79759	-25.01448	-0.13649	-0.05067	0.01586	-0.00585	0.00268	0.00016	16.64652	-7.16475	12.82366	0.09941	0.02849	0.00719	0.00024	0.00020	-0.00009	6.43326	-4.69284	9.03521	0.66329	0.16317	0.08040	-0.02880	-0.00835	0.00116	4.10787	-0.61960	-3.63418	0.05371	0.56450	0.04029	-0.00386	0.01921	-0.00096	10.58546
779			7.78000	-2.58670	11.24621	5.89481	0.00441	0.00302	0.00343	0.00004	-0.00015	0.00022	91.43867	21.79790	-24.98624	-0.13688	-0.05084	0.01622	-0.00560	0.00202	-0.00012	16.64658	-7.16703	12.83329	0.09906	0.02622	0.00636	0.00018	0.00023	-0.00009	6.45114	-4.66826	9.02111	0.66525	0.16461	0.07983	-0.01480	-0.00585	0.00226	4.14311	-0.63638	-3.61455	0.05458	0.56667	0.03921	-0.00276	0.01003	-0.00197	10.58635
780			7.79000	-2.58567	11.27339	5.86302	0.00444	0.00305	0.00346	0.00005	-0.00013	0.00018	91.42325	21.80482	-24.96520	-0.13772	-0.05126	0.01701	-0.00574	0.00167	-0.00018	16.64665	-7.17007	12.84155	0.10032	0.02435	0.00537	0.00013	0.00020	-0.00004	6.45576	-4.65602	8.99833	0.66726	0.16432	0.07936	-0.00134	-0.00237	0.00362	4.16525	-0.64398	-3.57826	0.05458	0.56755	0.03841	-0.00161	0.00022	-0.00292	10.58578
781			7.80000	-2.58715	11.29924	5.83525	0.00447	0.00307	0.00348	0.00007	-0.00014	0.00018	91.40603	21.80930	-24.94560	-0.13881	-0.05180	0.01798	-0.00622	0.00193	0.00003	16.64646	-7.17358	12.84444	0.10246	0.02304	0.00438	0.00002	0.00013	0.00002	6.44907	-4.65769	8.96718	0.66813	0.16369	0.07910	0.00842	0.00114	0.00466	4.17585	-0.64314	-3.52763	0.05472	0.56840	0.03788	-0.00072	-0.00752	-0.00357	10.58407
782			7.81000	-2.59163	11.32921	5.80478	0.00449	0.00310	0.00350	0.00010	-0.00018	0.00022	91.38892	21.80182	-24.91931	-0.13992	-0.05230	0.01880	-0.00681	0.00284	0.00051	16.64609	-7.17752	12.83900	0.10469	0.02276	0.00373	-0.00014	0.00005	0.00007	6.43593	-4.67153	8.93190	0.66767	0.16415	0.07906	0.01260	0.00417	0.00499	4.17917	-0.63673	-3.46939	0.05604	0.57023	0.03753	-0.00023	-0.01163	-0.00373	10.58151
783			7.82000	-2.59836	11.36804	5.76630	0.00451	0.00312	0.00353	0.00012	-0.00023	0.00027	91.37486	21.77641	-24.87936	-0.14073	-0.05255	0.01916	-0.00709	0.00414	0.00110	16.64554	-7.18183	12.82484	0.10621	0.02379	0.00369	-0.00031	-0.00003	0.00011	6.42184	-4.69469	8.89840	0.66980	0.16298	0.07939	0.01232	0.00675	0.00474	4.17934	-0.62813	-3.41224	0.05396	0.56840	0.03786	0.00006	-0.01277	-0.00347	10.57732
784			7.83000	-2.60606	11.41715	5.71894	0.00454	0.00315	0.00355	0.00014	-0.00028	0.00032	91.36662	21.73407	-24.82384	-0.14102	-0.05246	0.01887	-0.00667	0.00529	0.00149	16.64512	-7.18637	12.80491	0.10635	0.02576	0.00434	-0.00045	-0.00007	0.00015	6.40970	-4.72635	8.86901	0.67215	0.16302	0.07997	0.01101	0.00943	0.00462	4.17681	-0.61872	-3.36262	0.05190	0.56773	0.03830	0.00049	-0.01331	-0.00298	10.56967
785			7.84000	-2.61336	11.47298	5.66714	0.00457	0.00317	0.00357	0.00013	-0.00029	0.00032	91.36586	21.68348	-24.75741	-0.14076	-0.05206	0.01802	-0.00535	0.00572	0.00146	16.64537	-7.19068	12.78465	0.10509	0.02800	0.00549	-0.00053	-0.00007	0.00017	6.39823	-4.76798	8.83979	0.67388	0.16412	0.08029	0.01190	0.01249	0.00532	4.16744	-0.60783	-3.32140	0.04955	0.56720	0.03848	0.00127	-0.01457	-0.00254	10.55595
786			7.85000	-2.61944	11.52732	5.61984	0.00459	0.00318	0.00359	0.00011	-0.00026	0.00026	91.37225	21.63826	-24.69077	-0.14004	-0.05148	0.01692	-0.00320	0.00510	0.00102	16.64658	-7.19391	12.77004	0.10273	0.02947	0.00668	-0.00056	-0.00002	0.00012	6.38397	-4.82146	8.80307	0.67456	0.16602	0.08065	0.01569	0.01572	0.00708	4.14668	-0.59485	-3.28516	0.04806	0.56782	0.03867	0.00223	-0.01619	-0.00242	10.53494
787			7.86000	-2.62410	11.56969	5.58763	0.00460	0.00318	0.00360	0.00007	-0.00017	0.00014	91.38405	21.61147	-24.63717	-0.13922	-0.05094	0.01603	-0.00052	0.00346	0.00036	16.64914	-7.19560	12.76473	0.10039	0.02963	0.00748	-0.00058	0.00003	0.00001	6.36415	-4.88699	8.75158	0.67662	0.16811	0.08145	0.02078	0.01857	0.00960	4.11352	-0.58044	-3.24749	0.04670	0.56907	0.03941	0.00305	-0.01698	-0.00273	10.50835
788			7.87000	-2.62785	11.59120	5.57883	0.00460	0.00318	0.00360	0.00002	-0.00005	-0.00002	91.39858	21.61047	-24.60768	-0.13860	-0.05066	0.01575	0.00222	0.00123	-0.00033	16.65297	-7.19566	12.76853	0.09924	0.02885	0.00763	-0.00060	0.00007	-0.00009	6.33847	-4.96226	8.68242	0.67967	0.17061	0.08236	0.02464	0.02060	0.01214	4.07111	-0.56643	-3.20366	0.04363	0.56823	0.04061	0.00333	-0.01594	-0.00326	10.47959
789			7.88000	-2.63118	11.58836	5.59576	0.00459	0.00317	0.00360	-0.00002	0.00007	-0.00017	91.41367	21.63467	-24.60657	-0.13840	-0.05071	0.01621	0.00455	-0.00100	-0.00094	16.65771	-7.19442	12.77805	0.10003	0.02792	0.00722	-0.00062	0.00007	-0.00013	6.30935	-5.04313	8.59844	0.68030	0.17295	0.08304	0.02558	0.02161	0.01404	4.02518	-0.55491	-3.15332	0.04155	0.56703	0.04162	0.00325	-0.01330	-0.00371	10.45226
790			7.89000	-2.63404	11.56395	5.63387	0.00456	0.00316	0.00359	-0.00005	0.00016	-0.00028	91.42798	21.67734	-24.63017	-0.13842	-0.05098	0.01725	0.00618	-0.00269	-0.00140	16.66265	-7.19242	12.78932	0.10230	0.02740	0.00645	-0.00067	0.00005	-0.00012	6.27977	-5.12586	8.50493	0.68026	0.17468	0.08364	0.02419	0.02191	0.01527	3.98049	-0.54680	-3.09977	0.04051	0.56763	0.04230	0.00303	-0.01046	-0.00392	10.42851
791			7.90000	-2.63585	11.52519	5.68378	0.00452	0.00315	0.00357	-0.00007	0.00022	-0.00032	91.44170	21.72888	-24.66908	-0.13843	-0.05128	0.01842	0.00710	-0.00352	-0.00161	16.66784	-7.19027	12.79949	0.10496	0.02712	0.00555	-0.00087	0.00003	-0.00009	6.25135	-5.20886	8.40547	0.68142	0.17593	0.08435	0.02240	0.02205	0.01623	3.93840	-0.54121	-3.04598	0.03901	0.56844	0.04302	0.00282	-0.00932	-0.00399	10.40849
792			7.91000	-2.63587	11.48074	5.73531	0.00448	0.00313	0.00355	-0.00008	0.00023	-0.00031	91.45643	21.77932	-24.71214	-0.13825	-0.05148	0.01930	0.00755	-0.00349	-0.00152	16.67431	-7.18858	12.80664	0.10707	0.02702	0.00484	-0.00132	0.00002	-0.00005	6.22354	-5.29263	8.30054	0.68136	0.17807	0.08496	0.02191	0.02252	0.01726	3.89670	-0.53536	-2.99254	0.03951	0.57073	0.04350	0.00295	-0.01131	-0.00411	10.39071
793			7.92000	-2.63363	11.43785	5.78068	0.00445	0.00311	0.00353	-0.00009	0.00021	-0.00026	91.47419	21.82121	-24.75017	-0.13771	-0.05144	0.01965	0.00778	-0.00289	-0.00123	16.68328	-7.18796	12.81009	0.10816	0.02743	0.00459	-0.00193	0.00003	-0.00002	6.19450	-5.37818	8.18885	0.68149	0.18049	0.08607	0.02290	0.02311	0.01850	3.85171	-0.52590	-2.93647	0.03910	0.57460	0.04439	0.00320	-0.01605	-0.00451	10.37287
794			7.93000	-2.62912	11.40001	5.81741	0.00443	0.00310	0.00352	-0.00009	0.00018	-0.00021	91.49607	21.85254	-24.77956	-0.13682	-0.05113	0.01952	0.00805	-0.00225	-0.00092	16.69531	-7.18842	12.81102	0.10821	0.02824	0.00479	-0.00253	0.00005	-0.00001	6.16347	-5.46510	8.07047	0.68315	0.18350	0.08719	0.02333	0.02338	0.01947	3.80195	-0.51124	-2.87426	0.03662	0.57740	0.04552	0.00322	-0.02136	-0.00509	10.35365
795			7.94000	-2.62285	11.36662	5.84878	0.00442	0.00309	0.00350	-0.00010	0.00017	-0.00020	91.52196	21.87663	-24.80293	-0.13560	-0.05060	0.01894	0.00851	-0.00205	-0.00074	16.71033	-7.18938	12.81195	0.10725	0.02854	0.00523	-0.00299	0.00006	-0.00001	6.13253	-5.55082	7.94907	0.68293	0.18598	0.08812	0.02074	0.02273	0.01964	3.74965	-0.49210	-2.80572	0.03568	0.57883	0.04661	0.00315	-0.02543	-0.00560	10.33275
796			7.95000	-2.61608	11.33405	5.88252	0.00442	0.00308	0.00349	-0.00011	0.00017	-0.00025	91.54990	21.89859	-24.82820	-0.13433	-0.05003	0.01821	0.00915	-0.00257	-0.00070	16.72767	-7.18983	12.81437	0.10584	0.02799	0.00564	-0.00325	0.00003	-0.00003	6.10544	-5.63161	7.83040	0.68259	0.18916	0.08914	0.01461	0.02119	0.01897	3.69944	-0.47000	-2.73349	0.03493	0.58199	0.04765	0.00282	-0.02821	-0.00588	10.31083
797			7.96000	-2.61041	11.29807	5.92781	0.00442	0.00307	0.00349	-0.00012	0.00020	-0.00034	91.57684	21.92203	-24.86497	-0.13326	-0.04956	0.01775	0.00978	-0.00377	-0.00074	16.74621	-7.18915	12.81748	0.10468	0.02736	0.00585	-0.00331	-0.00002	-0.00003	6.08546	-5.70440	7.71910	0.68261	0.19108	0.09007	0.00590	0.01883	0.01769	3.65606	-0.44578	-2.66111	0.03349	0.58381	0.04860	0.00218	-0.02990	-0.00590	10.28908
798			7.97000	-2.60720	11.25511	5.99198	0.00441	0.00308	0.00349	-0.00012	0.00024	-0.00046	91.59954	21.94894	-24.92062	-0.13284	-0.04943	0.01782	0.01014	-0.00534	-0.00086	16.76451	-7.18740	12.81942	0.10467	0.02765	0.00590	-0.00317	-0.00008	-0.00002	6.07439	-5.76779	7.61748	0.68209	0.19154	0.09050	-0.00409	0.01624	0.01613	3.62389	-0.42030	-2.59091	0.03171	0.58479	0.04893	0.00134	-0.03018	-0.00571	10.26929
799			7.98000	-2.60725	11.20350	6.07650	0.00441	0.00308	0.00350	-0.00012	0.00027	-0.00056	91.61503	21.98079	-24.99678	-0.13330	-0.04979	0.01848	0.00975	-0.00677	-0.00103	16.78121	-7.18502	12.81974	0.10647	0.02864	0.00568	-0.00290	-0.00011	-0.00001	6.07288	-5.82261	7.52532	0.67927	0.19392	0.09134	-0.01396	0.01426	0.01484	3.60654	-0.39522	-2.52400	0.03321	0.58877	0.04925	0.00050	-0.02891	-0.00551	10.25384
800			7.99000	-2.61129	11.14510	6.17359	0.00442	0.00307	0.00349	-0.00009	0.00029	-0.00058	91.62118	22.01716	-25.08668	-0.13488	-0.05081	0.01985	0.00791	-0.00733	-0.00116	16.79580	-7.18269	12.81997	0.11073	0.02971	0.00501	-0.00259	-0.00009	-0.00002	6.07998	-5.87128	7.44031	0.67532	0.19533	0.09209	-0.02201	0.01294	0.01407	3.60574	-0.37222	-2.45949	0.03574	0.59162	0.04936	-0.00047	-0.02608	-0.00548	10.24505
801			8.00000	-2.62086	11.08757	6.26410	0.00445	0.00304	0.00345	-0.00000	0.00024	-0.00043	91.61617	22.05244	-25.17307	-0.13782	-0.05262	0.02208	0.00347	-0.00597	-0.00099	16.80832	-7.18080	12.82235	0.11809	0.03001	0.00360	-0.00220	-0.00002	-0.00003	6.09315	-5.91664	7.35833	0.67141	0.19738	0.09264	-0.02706	0.01238	0.01398	3.62075	-0.35281	-2.39389	0.03724	0.59508	0.04905	-0.00145	-0.02190	-0.00580	10.24445
802			8.01000	-2.63831	11.04693	6.31536	0.00449	0.00299	0.00339	0.00017	0.00010	-0.00005	91.59805	22.07194	-25.22525	-0.14209	-0.05519	0.02536	-0.00521	-0.00111	0.00003	16.81810	-7.17977	12.82759	0.12872	0.02996	0.00142	-0.00152	0.00008	-0.00002	6.10913	-5.96110	7.27509	0.67060	0.19845	0.09340	-0.02893	0.01233	0.01449	3.64954	-0.33871	-2.32152	0.03529	0.59606	0.04905	-0.00215	-0.01605	-0.00665	10.25266
803			8.02000	-2.66630	11.04806	6.28080	0.00453	0.00297	0.00335	0.00043	-0.00017	0.00062	91.56484	22.05168	-25.19789	-0.14740	-0.05821	0.02988	-0.01976	0.00911	0.00275	16.82350	-7.18020	12.83534	0.14199	0.03086	-0.00145	-0.00030	0.00021	0.00002	6.12492	-6.00633	7.18827	0.66988	0.20022	0.09363	-0.02826	0.01270	0.01504	3.68971	-0.33193	-2.23683	0.03659	0.59672	0.04850	-0.00291	-0.00861	-0.00779	10.26976
804			8.03000	-2.70666	11.12203	6.10393	0.00457	0.00298	0.00336	0.00080	-0.00059	0.00162	91.51580	21.96164	-25.03490	-0.15275	-0.06100	0.03507	-0.04098	0.02593	0.00823	16.82284	-7.18235	12.84592	0.15529	0.03259	-0.00470	0.00152	0.00035	0.00009	6.13903	-6.05299	7.09889	0.67165	0.20209	0.09385	-0.02626	0.01320	0.01528	3.73962	-0.33407	-2.13676	0.04331	0.59573	0.04811	-0.00414	-0.00026	-0.00907	10.29551
805			8.04000	-2.76003	11.29961	5.72804	0.00462	0.00300	0.00339	0.00126	-0.00114	0.00294	91.45045	21.76992	-24.68062	-0.15656	-0.06260	0.03932	-0.06753	0.04832	0.01679	16.81524	-7.18594	12.85926	0.16459	0.03432	-0.00737	0.00367	0.00046	0.00016	6.15090	-6.10069	7.00980	0.67632	0.20428	0.09452	-0.02301	0.01364	0.01518	3.79790	-0.34552	-2.02132	0.05056	0.59413	0.04819	-0.00545	0.00719	-0.01032	10.32964
806			8.05000	-2.82506	11.60369	5.11295	0.00468	0.00299	0.00338	0.00178	-0.00175	0.00437	91.36854	21.45030	-24.09654	-0.15724	-0.06213	0.04084	-0.09499	0.07178	0.02661	16.80078	-7.19009	12.87383	0.16580	0.03547	-0.00830	0.00546	0.00048	0.00017	6.15933	-6.14880	6.92309	0.68219	0.20682	0.09510	-0.01695	0.01404	0.01497	3.86157	-0.36417	-1.89273	0.05342	0.59397	0.04796	-0.00596	0.01136	-0.01123	10.37039
807			8.06000	-2.89790	12.04149	4.25280	0.00475	0.00294	0.00333	0.00228	-0.00230	0.00562	91.26948	20.99208	-23.27831	-0.15394	-0.05916	0.03838	-0.11689	0.08947	0.03361	16.78095	-7.19385	12.88708	0.15659	0.03573	-0.00662	0.00622	0.00040	0.00012	6.16096	-6.19736	6.83787	0.68784	0.20899	0.09505	-0.00689	0.01434	0.01486	3.92412	-0.38546	-1.75500	0.05522	0.59421	0.04704	-0.00563	0.01097	-0.01146	10.41431
808			8.07000	-2.97246	12.59841	3.18651	0.00483	0.00285	0.00326	0.00269	-0.00269	0.00644	91.15281	20.40870	-22.26503	-0.14743	-0.05420	0.03175	-0.12809	0.09620	0.03359	16.75822	-7.19654	12.89717	0.13788	0.03431	-0.00229	0.00575	0.00026	0.00003	6.15238	-6.24618	6.75240	0.69236	0.21106	0.09551	0.00501	0.01416	0.01481	3.97652	-0.40436	-1.61572	0.05726	0.59407	0.04683	-0.00450	0.00761	-0.01100	10.45577
809			8.08000	-3.04199	13.23681	1.99413	0.00492	0.00277	0.00319	0.00292	-0.00284	0.00670	91.01997	19.73918	-21.13492	-0.13947	-0.04835	0.02193	-0.12723	0.09141	0.02542	16.73525	-7.19793	12.90365	0.11354	0.03073	0.00405	0.00442	0.00012	-0.00003	6.13424	-6.29282	6.66844	0.69623	0.21084	0.09552	0.01413	0.01278	0.01399	4.01238	-0.41874	-1.48756	0.05792	0.59301	0.04639	-0.00285	0.00438	-0.00946	10.48885
810			8.09000	-3.10129	13.90097	0.78013	0.00502	0.00269	0.00312	0.00293	-0.00273	0.00637	90.87582	19.04199	-19.98878	-0.13205	-0.04284	0.01069	-0.11655	0.07873	0.01235	16.71485	-7.19818	12.90730	0.08873	0.02517	0.01126	0.00284	0.00003	-0.00006	6.11157	-6.33316	6.59200	0.69796	0.21177	0.09498	0.01765	0.01040	0.01205	4.03127	-0.42912	-1.38325	0.05866	0.59469	0.04536	-0.00134	0.00224	-0.00709	10.51041
811			8.10000	-3.14837	14.52731	-0.34843	0.00512	0.00260	0.00305	0.00270	-0.00237	0.00553	90.72918	18.38376	-18.92850	-0.12666	-0.03856	0.00001	-0.09968	0.06276	0.00001	16.69927	-7.19743	12.90958	0.06791	0.01867	0.01813	0.00155	-0.00002	-0.00008	6.08990	-6.36427	6.52907	0.69971	0.21092	0.09442	0.01654	0.00758	0.00942	4.03717	-0.43564	-1.30911	0.05699	0.59489	0.04456	-0.00014	0.00029	-0.00458	10.52082
812			8.11000	-3.18469	15.05659	-1.30128	0.00520	0.00251	0.00297	0.00225	-0.00181	0.00430	90.59056	17.82669	-18.03889	-0.12350	-0.03573	-0.00864	-0.07933	0.04628	-0.00716	16.68935	-7.19563	12.91209	0.05320	0.01221	0.02365	0.00072	-0.00003	-0.00014	6.07231	-6.38622	6.48206	0.70045	0.20988	0.09395	0.01325	0.00524	0.00671	4.03319	-0.43797	-1.26584	0.05360	0.59491	0.04396	0.00082	-0.00146	-0.00214	10.52097
813			8.12000	-3.21397	15.44285	-2.01481	0.00526	0.00244	0.00291	0.00166	-0.00114	0.00290	90.46932	17.41871	-17.37912	-0.12209	-0.03414	-0.01443	-0.05716	0.03014	-0.00791	16.68444	-7.19297	12.91519	0.04463	0.00709	0.02730	0.00028	-0.00002	-0.00018	6.05945	-6.40136	6.45016	0.69974	0.20806	0.09326	0.00966	0.00370	0.00444	4.01917	-0.43675	-1.25336	0.05034	0.59413	0.04332	0.00168	-0.00205	0.00012	10.51038
814			8.13000	-3.24097	15.65631	-2.45166	0.00529	0.00241	0.00289	0.00098	-0.00044	0.00144	90.37151	17.19035	-16.98363	-0.12159	-0.03339	-0.01725	-0.03411	0.01425	-0.00391	16.68303	-7.19015	12.91820	0.04095	0.00400	0.02898	0.00005	-0.00001	-0.00014	6.05065	-6.41224	6.42966	0.69988	0.20744	0.09300	0.00672	0.00279	0.00303	3.99492	-0.43381	-1.26867	0.04744	0.59597	0.04299	0.00234	-0.00147	0.00186	10.48938
815			8.14000	-3.26999	15.68245	-2.59415	0.00530	0.00242	0.00292	0.00027	0.00029	-0.00005	90.29946	17.15572	-16.86883	-0.12149	-0.03323	-0.01731	-0.01080	-0.00154	0.00185	16.68370	-7.18822	12.91973	0.04106	0.00278	0.02871	-0.00009	-0.00000	-0.00000	6.04446	-6.42064	6.41441	0.70045	0.20856	0.09287	0.00501	0.00222	0.00277	3.96306	-0.43048	-1.30267	0.04506	0.59864	0.04286	0.00270	-0.00064	0.00278	10.46153
816			8.15000	-3.30313	15.52043	-2.43884	0.00530	0.00249	0.00300	-0.00042	0.00101	-0.00159	90.25333	17.31335	-17.03871	-0.12171	-0.03359	-0.01481	0.01257	-0.01736	0.00631	16.68536	-7.18819	12.91763	0.04455	0.00329	0.02655	-0.00020	-0.00000	0.00024	6.03878	-6.42798	6.39681	0.70066	0.21004	0.09317	0.00520	0.00190	0.00376	3.92683	-0.42746	-1.34275	0.04383	0.59901	0.04350	0.00290	0.00000	0.00284	10.43119
817			8.16000	-3.33896	15.18271	-1.99380	0.00528	0.00260	0.00311	-0.00107	0.00172	-0.00316	90.23295	17.64659	-17.48711	-0.12269	-0.03464	-0.00973	0.03614	-0.03337	0.00684	16.68746	-7.19058	12.90970	0.05215	0.00605	0.02269	-0.00033	0.00000	0.00046	6.03090	-6.43582	6.36919	0.70181	0.20901	0.09359	0.00812	0.00195	0.00593	3.88782	-0.42536	-1.37743	0.04125	0.59685	0.04448	0.00291	0.00047	0.00211	10.40163
818			8.17000	-3.37190	14.69660	-1.28123	0.00522	0.00272	0.00321	-0.00165	0.00232	-0.00465	90.23921	18.12424	-18.19411	-0.12504	-0.03668	-0.00210	0.06008	-0.04976	0.00192	16.68985	-7.19535	12.89545	0.06479	0.01125	0.01739	-0.00054	0.00001	0.00053	6.01750	-6.44625	6.32527	0.70432	0.20949	0.09397	0.01438	0.00273	0.00897	3.84629	-0.42468	-1.39706	0.03707	0.59832	0.04514	0.00278	0.00052	0.00068	10.37561
819			8.18000	-3.39301	14.10576	-0.34383	0.00513	0.00281	0.00329	-0.00212	0.00272	-0.00585	90.27470	18.70183	-19.11829	-0.12947	-0.04004	0.00758	0.08408	-0.06629	-0.00788	16.69282	-7.20197	12.87665	0.08284	0.01845	0.01118	-0.00086	0.00004	0.00040	5.99539	-6.46215	6.26129	0.70545	0.21069	0.09396	0.02257	0.00430	0.01211	3.80198	-0.42520	-1.39463	0.03462	0.60062	0.04543	0.00272	-0.00001	-0.00107	10.35527
820			8.19000	-3.39228	13.46801	0.74975	0.00501	0.00286	0.00332	-0.00242	0.00281	-0.00654	90.34242	19.32514	-20.19091	-0.13585	-0.04467	0.01810	0.10630	-0.08123	-0.01929	16.69683	-7.20916	12.85667	0.10475	0.02588	0.00478	-0.00127	0.00005	0.00017	5.96447	-6.48491	6.17995	0.70756	0.21016	0.09381	0.02890	0.00592	0.01402	3.75595	-0.42645	-1.37007	0.03168	0.59916	0.04601	0.00248	-0.00076	-0.00245	10.34162
821			8.20000	-3.36265	12.84735	1.90724	0.00487	0.00289	0.00332	-0.00253	0.00261	-0.00661	90.44355	19.93628	-21.31853	-0.14311	-0.04994	0.02762	0.12286	-0.09089	-0.02750	16.70194	-7.21561	12.83829	0.12674	0.03158	-0.00086	-0.00168	0.00003	-0.00003	5.92960	-6.51206	6.09322	0.71003	0.21031	0.09371	0.02953	0.00667	0.01355	3.71189	-0.42775	-1.33361	0.02722	0.59729	0.04671	0.00190	-0.00160	-0.00288	10.33380
822			8.21000	-3.30416	12.30116	3.02744	0.00474	0.00291	0.00331	-0.00244	0.00218	-0.00612	90.57450	20.48281	-22.39900	-0.14937	-0.05478	0.03449	0.12891	-0.09120	-0.02927	16.70774	-7.22033	12.82245	0.14425	0.03481	-0.00485	-0.00193	-0.00004	-0.00013	5.89844	-6.53818	6.01788	0.71264	0.21142	0.09391	0.02378	0.00610	0.01055	3.67564	-0.42795	-1.29934	0.02282	0.59703	0.04746	0.00118	-0.00290	-0.00227	10.33060
823			8.22000	-3.22490	11.86728	4.02059	0.00463	0.00294	0.00333	-0.00217	0.00165	-0.00522	90.72550	20.92831	-23.34386	-0.15323	-0.05821	0.03781	0.12196	-0.08102	-0.02491	16.71360	-7.22288	12.80908	0.15383	0.03580	-0.00671	-0.00186	-0.00012	-0.00014	5.87708	-6.55818	5.96775	0.71621	0.21033	0.09356	0.01401	0.00441	0.00576	3.65221	-0.42569	-1.27859	0.01922	0.59479	0.04759	0.00052	-0.00476	-0.00090	10.33114
824			8.23000	-3.13695	11.55795	4.82572	0.00453	0.00297	0.00334	-0.00180	0.00111	-0.00407	90.88213	21.25791	-24.09570	-0.15410	-0.05974	0.03764	0.10371	-0.06319	-0.01742	16.71854	-7.22361	12.79781	0.15472	0.03513	-0.00650	-0.00150	-0.00018	-0.00011	5.86826	-6.56932	5.94977	0.71892	0.21061	0.09352	0.00311	0.00229	0.00047	3.64451	-0.42019	-1.27713	0.01736	0.59428	0.04765	-0.00001	-0.00664	0.00073	10.33535
825			8.24000	-3.05131	11.36255	5.41845	0.00447	0.00299	0.00335	-0.00139	0.00065	-0.00286	91.02975	21.47724	-24.63511	-0.15234	-0.05948	0.03478	0.07935	-0.04288	-0.01015	16.72206	-7.22295	12.78816	0.14854	0.03365	-0.00465	-0.00100	-0.00020	-0.00006	5.87161	-6.57116	5.96322	0.72008	0.21110	0.09358	-0.00593	0.00016	-0.00408	3.65286	-0.41181	-1.29530	0.01837	0.59521	0.04742	-0.00047	-0.00835	0.00213	10.34351
826			8.25000	-2.97487	11.25686	5.80817	0.00444	0.00300	0.00336	-0.00101	0.00031	-0.00177	91.15714	21.60682	-24.97659	-0.14891	-0.05796	0.03060	0.05464	-0.02475	-0.00498	16.72403	-7.22154	12.78039	0.13876	0.03196	-0.00202	-0.00052	-0.00018	-0.00002	5.88343	-6.56506	5.99990	0.72303	0.21010	0.09344	-0.01079	-0.00165	-0.00697	3.67407	-0.40088	-1.32745	0.01900	0.59606	0.04680	-0.00082	-0.01029	0.00287	10.35542
827			8.26000	-2.91081	11.21291	6.02813	0.00442	0.00301	0.00337	-0.00068	0.00009	-0.00092	91.25829	21.67332	-25.15714	-0.14473	-0.05576	0.02634	0.03356	-0.01127	-0.00206	16.72472	-7.21985	12.77533	0.12848	0.03013	0.00052	-0.00017	-0.00013	0.00000	5.89838	-6.55346	6.04786	0.72613	0.21052	0.09360	-0.01115	-0.00297	-0.00815	3.70275	-0.38757	-1.36407	0.02078	0.59950	0.04622	-0.00109	-0.01282	0.00287	10.37009
828			8.27000	-2.86037	11.20601	6.12406	0.00441	0.00302	0.00339	-0.00042	-0.00003	-0.00033	91.33169	21.70128	-25.22371	-0.14079	-0.05354	0.02284	0.01775	-0.00284	-0.00070	16.72466	-7.21833	12.77347	0.11997	0.02855	0.00255	0.00008	-0.00006	-0.00000	5.91223	-6.53874	6.09815	0.72788	0.21191	0.09366	-0.00873	-0.00375	-0.00832	3.73443	-0.37183	-1.39690	0.02404	0.60223	0.04569	-0.00134	-0.01568	0.00234	10.38703
829			8.28000	-2.82361	11.21753	6.14248	0.00442	0.00305	0.00343	-0.00023	-0.00008	0.00001	91.37891	21.70959	-25.22172	-0.13788	-0.05177	0.02041	0.00704	0.00152	-0.00018	16.72388	-7.21762	12.77481	0.11390	0.02744	0.00395	0.00034	0.00003	-0.00002	5.92348	-6.52284	6.14761	0.72980	0.21165	0.09359	-0.00560	-0.00390	-0.00807	3.76714	-0.35398	-1.42058	0.02493	0.60115	0.04539	-0.00144	-0.01855	0.00142	10.40649
830			8.29000	-2.79939	11.23505	6.12127	0.00443	0.00308	0.00347	-0.00011	-0.00008	0.00017	91.40363	21.71085	-25.18728	-0.13618	-0.05064	0.01900	0.00039	0.00317	-0.00008	16.72193	-7.21808	12.77873	0.11006	0.02692	0.00480	0.00063	0.00011	-0.00003	5.93202	-6.50751	6.19491	0.73185	0.21140	0.09386	-0.00273	-0.00349	-0.00748	3.80063	-0.33418	-1.43043	0.02415	0.59983	0.04545	-0.00142	-0.02178	0.00014	10.42922
831			8.30000	-2.78541	11.25141	6.08624	0.00445	0.00311	0.00351	-0.00003	-0.00007	0.00021	91.41085	21.71251	-25.14431	-0.13547	-0.05007	0.01827	-0.00329	0.00328	-0.00015	16.71849	-7.21984	12.78423	0.10788	0.02673	0.00529	0.00092	0.00018	-0.00005	5.93790	-6.49457	6.23705	0.73317	0.21174	0.09396	-0.00061	-0.00254	-0.00632	3.83475	-0.31225	-1.42126	0.02355	0.60021	0.04518	-0.00141	-0.02552	-0.00144	10.45569
832			8.31000	-2.77901	11.26328	6.05261	0.00446	0.00312	0.00352	0.00001	-0.00004	0.00018	91.40570	21.71818	-25.10637	-0.13540	-0.04991	0.01796	-0.00499	0.00261	-0.00027	16.71366	-7.22254	12.79040	0.10676	0.02670	0.00556	0.00112	0.00021	-0.00005	5.94154	-6.48587	6.27062	0.73301	0.21142	0.09411	0.00024	-0.00114	-0.00474	3.86925	-0.28803	-1.39070	0.02334	0.60116	0.04487	-0.00141	-0.02904	-0.00294	10.48572
833			8.32000	-2.77762	11.27002	6.02771	0.00446	0.00312	0.00352	0.00003	-0.00002	0.00012	91.39262	21.72838	-25.07943	-0.13570	-0.05001	0.01788	-0.00542	0.00166	-0.00038	16.70802	-7.22567	12.79633	0.10624	0.02660	0.00566	0.00120	0.00020	-0.00004	5.94398	-6.48246	6.29417	0.73292	0.21044	0.09437	-0.00055	0.00035	-0.00309	3.90344	-0.26208	-1.34263	0.02285	0.60158	0.04472	-0.00132	-0.03081	-0.00387	10.51830
834			8.33000	-2.77900	11.27263	6.01377	0.00446	0.00312	0.00352	0.00003	-0.00000	0.00006	91.37533	21.74143	-25.06485	-0.13623	-0.05026	0.01797	-0.00510	0.00072	-0.00043	16.70207	-7.22852	12.80078	0.10619	0.02667	0.00569	0.00119	0.00016	-0.00002	5.94666	-6.48390	6.30836	0.73308	0.21059	0.09451	-0.00296	0.00148	-0.00172	3.93520	-0.23623	-1.28765	0.02176	0.60161	0.04460	-0.00109	-0.02879	-0.00376	10.55049
835			8.34000	-2.78158	11.27269	6.00953	0.00447	0.00312	0.00352	0.00002	0.00000	0.00000	91.35652	21.75508	-25.06113	-0.13685	-0.05057	0.01817	-0.00437	-0.00007	-0.00040	16.69604	-7.23066	12.80295	0.10639	0.02663	0.00559	0.00112	0.00008	-0.00000	5.95107	-6.48829	6.31593	0.73171	0.21050	0.09433	-0.00666	0.00192	-0.00095	3.96048	-0.21399	-1.24258	0.02077	0.60099	0.04429	-0.00072	-0.02141	-0.00231	10.57726
836			8.35000	-2.78405	11.27153	6.01229	0.00447	0.00313	0.00353	0.00001	0.00001	-0.00003	91.33833	21.76643	-25.06590	-0.13742	-0.05085	0.01846	-0.00344	-0.00066	-0.00028	16.69012	-7.23164	12.80200	0.10689	0.02656	0.00541	0.00100	-0.00002	0.00003	5.95852	-6.49308	6.32105	0.73091	0.20896	0.09400	-0.01097	0.00174	-0.00082	3.97455	-0.19962	-1.22518	0.01820	0.59833	0.04409	-0.00024	-0.00945	0.00011	10.59305
837			8.36000	-2.78550	11.26986	6.01879	0.00448	0.00314	0.00353	-0.00000	0.00001	-0.00004	91.32212	21.77284	-25.07662	-0.13782	-0.05105	0.01864	-0.00249	-0.00105	-0.00009	16.68466	-7.23134	12.79748	0.10734	0.02626	0.00520	0.00085	-0.00012	0.00005	5.96951	-6.49673	6.32696	0.73045	0.20838	0.09380	-0.01502	0.00129	-0.00107	3.97563	-0.19572	-1.24416	0.01591	0.59772	0.04394	0.00012	0.00374	0.00270	10.59571
838			8.37000	-2.78567	11.26803	6.02625	0.00449	0.00313	0.00351	-0.00001	0.00001	-0.00004	91.30828	21.77225	-25.09118	-0.13803	-0.05118	0.01859	-0.00170	-0.00127	0.00014	16.67944	-7.22983	12.78898	0.10760	0.02626	0.00524	0.00073	-0.00022	0.00008	5.98363	-6.49879	6.33484	0.72944	0.20909	0.09408	-0.01795	0.00078	-0.00134	3.96614	-0.20191	-1.29584	0.01669	0.59874	0.04428	0.00038	0.01529	0.00478	10.58723
839			8.38000	-2.78490	11.26653	6.03251	0.00449	0.00311	0.00349	-0.00002	0.00000	-0.00003	91.29658	21.76516	-25.10749	-0.13808	-0.05121	0.01829	-0.00116	-0.00133	0.00031	16.67444	-7.22732	12.77770	0.10748	0.02624	0.00545	0.00065	-0.00027	0.00010	5.99960	-6.49929	6.34372	0.72989	0.20941	0.09434	-0.01902	0.00026	-0.00136	3.94996	-0.21635	-1.36961	0.01659	0.59895	0.04473	0.00054	0.02385	0.00605	10.57176
840			8.39000	-2.78371	11.26583	6.03660	0.00449	0.00308	0.00346	-0.00001	0.00000	-0.00002	91.28661	21.75358	-25.12360	-0.13802	-0.05119	0.01781	-0.00088	-0.00124	0.00041	16.66949	-7.22438	12.76535	0.10713	0.02591	0.00573	0.00060	-0.00027	0.00011	6.01538	-6.49850	6.35148	0.73043	0.20840	0.09464	-0.01746	-0.00007	-0.00102	3.92950	-0.23675	-1.45373	0.01644	0.59839	0.04531	0.00065	0.02849	0.00648	10.55246
841			8.40000	-2.78245	11.26578	6.03835	0.00450	0.00307	0.00345	-0.00001	0.00000	-0.00000	91.27797	21.73965	-25.13789	-0.13796	-0.05113	0.01733	-0.00078	-0.00105	0.00043	16.66487	-7.22211	12.75291	0.10678	0.02575	0.00608	0.00050	-0.00022	0.00012	6.02838	-6.49760	6.35601	0.72854	0.20806	0.09486	-0.01252	0.00002	-0.00038	3.90567	-0.25954	-1.53695	0.01801	0.59889	0.04578	0.00082	0.02802	0.00611	10.53190
842			8.41000	-2.78112	11.26546	6.03815	0.00451	0.00306	0.00344	-0.00001	0.00001	0.00001	91.27055	21.72600	-25.14952	-0.13799	-0.05110	0.01689	-0.00070	-0.00081	0.00037	16.66109	-7.22151	12.74123	0.10652	0.02573	0.00644	0.00032	-0.00011	0.00012	6.03560	-6.49814	6.35612	0.72627	0.20731	0.09407	-0.00477	0.00038	0.00021	3.87781	-0.27982	-1.60988	0.01932	0.59873	0.04534	0.00103	0.02225	0.00512	10.51147
843			8.42000	-2.77929	11.26371	6.03627	0.00452	0.00305	0.00343	-0.00001	0.00002	0.00002	91.26471	21.71513	-25.15803	-0.13808	-0.05111	0.01665	-0.00054	-0.00055	0.00025	16.65866	-7.22340	12.73105	0.10649	0.02606	0.00673	0.00010	0.00002	0.00011	6.03564	-6.49998	6.35364	0.72454	0.20688	0.09360	0.00296	0.00036	0.00019	3.84520	-0.29327	-1.66900	0.02017	0.59882	0.04531	0.00120	0.01348	0.00415	10.49136
844			8.43000	-2.77650	11.26000	6.03263	0.00453	0.00305	0.00342	-0.00002	0.00002	0.00002	91.26093	21.70902	-25.16332	-0.13828	-0.05117	0.01661	-0.00035	-0.00031	0.00011	16.65773	-7.22793	12.72324	0.10657	0.02629	0.00681	-0.00002	0.00016	0.00009	6.03068	-6.50039	6.35400	0.72473	0.20648	0.09331	0.00726	-0.00056	-0.00086	3.81024	-0.29852	-1.71622	0.02048	0.59869	0.04554	0.00120	0.00507	0.00344	10.47201
845			8.44000	-2.77249	11.25489	6.02751	0.00453	0.00305	0.00342	-0.00003	0.00003	0.00003	91.25894	21.70778	-25.16574	-0.13850	-0.05125	0.01677	-0.00023	-0.00011	-0.00000	16.65725	-7.23473	12.71784	0.10677	0.02614	0.00663	0.00006	0.00027	0.00008	6.02532	-6.49577	6.36382	0.72685	0.20539	0.09294	0.00673	-0.00242	-0.00296	3.77831	-0.29720	-1.75591	0.01830	0.59804	0.04570	0.00089	-0.00064	0.00307	10.45488
846			8.45000	-2.76726	11.24999	6.02168	0.00452	0.00305	0.00342	-0.00004	0.00002	0.00003	91.25810	21.70911	-25.16588	-0.13864	-0.05131	0.01701	-0.00016	0.00006	-0.00003	16.65587	-7.24301	12.71359	0.10710	0.02574	0.00631	0.00029	0.00031	0.00007	6.02403	-6.48315	6.38906	0.72925	0.20447	0.09283	0.00230	-0.00507	-0.00594	3.75515	-0.29220	-1.79302	0.01634	0.59805	0.04601	0.00050	-0.00276	0.00312	10.44200
847			8.46000	-2.76117	11.24725	6.01593	0.00451	0.00305	0.00342	-0.00004	0.00001	0.00003	91.25811	21.70996	-25.16432	-0.13866	-0.05132	0.01724	-0.00009	0.00017	0.00001	16.65301	-7.25179	12.70912	0.10755	0.02530	0.00599	0.00053	0.00030	0.00007	6.02963	-6.45983	6.43421	0.73152	0.20261	0.09226	-0.00411	-0.00837	-0.00947	3.74392	-0.28683	-1.83305	0.01441	0.59625	0.04591	0.00013	-0.00147	0.00354	10.43412
848			8.47000	-2.75500	11.24827	6.01092	0.00451	0.00305	0.00342	-0.00004	-0.00002	0.00003	91.25883	21.70803	-25.16183	-0.13857	-0.05128	0.01737	-0.00003	0.00021	0.00011	16.64901	-7.26000	12.70363	0.10786	0.02494	0.00575	0.00064	0.00023	0.00008	6.04312	-6.42371	6.50174	0.73392	0.20093	0.09193	-0.01075	-0.01210	-0.01319	3.74532	-0.28360	-1.88094	0.01196	0.59414	0.04598	-0.00014	0.00199	0.00427	10.43086
849			8.48000	-2.74982	11.25410	6.00690	0.00451	0.00305	0.00342	-0.00003	-0.00004	0.00002	91.25965	21.70236	-25.15954	-0.13844	-0.05121	0.01738	-0.00002	0.00016	0.00024	16.64463	-7.26661	12.69697	0.10776	0.02436	0.00554	0.00067	0.00014	0.00008	6.06400	-6.37390	6.59149	0.73392	0.19802	0.09095	-0.01608	-0.01568	-0.01649	3.75815	-0.28370	-1.93961	0.01181	0.59086	0.04538	-0.00035	0.00582	0.00502	10.43151
850			8.49000	-2.74637	11.26521	6.00390	0.00451	0.00305	0.00342	-0.00001	-0.00007	0.00002	91.25996	21.69234	-25.15834	-0.13826	-0.05110	0.01732	-0.00006	0.00005	0.00037	16.64003	-7.27119	12.68858	0.10738	0.02368	0.00535	0.00061	0.00003	0.00010	6.09021	-6.31152	6.69993	0.73244	0.19504	0.08962	-0.01868	-0.01857	-0.01889	3.78002	-0.28655	-2.00820	0.01161	0.58864	0.04423	-0.00049	0.00813	0.00549	10.43521
851			8.50000	-2.74517	11.28115	6.00214	0.00450	0.00306	0.00343	0.00000	-0.00009	0.00001	91.25937	21.67809	-25.15890	-0.13808	-0.05098	0.01723	-0.00019	-0.00012	0.00045	16.63573	-7.27388	12.67774	0.10686	0.02366	0.00531	0.00049	-0.00006	0.00011	6.11848	-6.23979	6.82145	0.73047	0.19241	0.08865	-0.01791	-0.02040	-0.02034	3.80760	-0.29010	-2.08256	0.01233	0.58935	0.04313	-0.00061	0.00803	0.00557	10.44177
852			8.51000	-2.74661	11.30036	6.00230	0.00449	0.00307	0.00344	0.00002	-0.00011	-0.00000	91.25705	21.66229	-25.16195	-0.13798	-0.05088	0.01714	-0.00054	-0.00037	0.00041	16.63184	-7.27519	12.66536	0.10645	0.02475	0.00552	0.00051	-0.00011	0.00011	6.14546	-6.16269	6.94987	0.72888	0.19158	0.08811	-0.01422	-0.02142	-0.02098	3.83756	-0.29230	-2.15683	0.01521	0.59382	0.04216	-0.00078	0.00625	0.00530	10.45112
853			8.52000	-2.75086	11.32069	6.00518	0.00448	0.00308	0.00345	0.00004	-0.00011	-0.00002	91.25133	21.65075	-25.16851	-0.13798	-0.05084	0.01713	-0.00120	-0.00070	0.00020	16.62740	-7.27517	12.65513	0.10621	0.02617	0.00575	0.00082	-0.00012	0.00007	6.16865	-6.08316	7.08054	0.72650	0.19000	0.08728	-0.00847	-0.02178	-0.02093	3.86722	-0.29250	-2.22720	0.01823	0.59540	0.04120	-0.00090	0.00454	0.00488	10.46320
854			8.53000	-2.75766	11.33991	6.01118	0.00447	0.00310	0.00347	0.00005	-0.00010	-0.00004	91.24074	21.64938	-25.17916	-0.13810	-0.05088	0.01721	-0.00202	-0.00104	-0.00015	16.62123	-7.27387	12.65100	0.10604	0.02704	0.00583	0.00137	-0.00009	-0.00000	6.18643	-6.00258	7.21045	0.72682	0.18569	0.08659	-0.00123	-0.02160	-0.02053	3.89451	-0.29187	-2.29293	0.01616	0.59255	0.04078	-0.00070	0.00449	0.00454	10.47797
855			8.54000	-2.76653	11.35626	6.02015	0.00447	0.00312	0.00349	0.00006	-0.00008	-0.00005	91.22532	21.66111	-25.19358	-0.13836	-0.05101	0.01744	-0.00274	-0.00131	-0.00055	16.61255	-7.27136	12.65491	0.10604	0.02746	0.00577	0.00201	-0.00003	-0.00008	6.19748	-5.92139	7.33774	0.73008	0.18296	0.08601	0.00718	-0.02159	-0.01996	3.91765	-0.29250	-2.35509	0.01084	0.59055	0.04051	-0.00038	0.00662	0.00430	10.49470
856			8.55000	-2.77649	11.36875	6.03077	0.00446	0.00314	0.00352	0.00006	-0.00006	-0.00006	91.20673	21.68585	-25.20992	-0.13858	-0.05117	0.01778	-0.00316	-0.00138	-0.00092	16.60151	-7.26803	12.66688	0.10606	0.02749	0.00563	0.00255	0.00004	-0.00015	6.20106	-5.83944	7.46154	0.73177	0.18110	0.08579	0.01525	-0.02189	-0.01951	3.93583	-0.29638	-2.41509	0.00851	0.58872	0.04069	-0.00024	0.01096	0.00423	10.51294
857			8.56000	-2.78643	11.37705	6.04087	0.00446	0.00316	0.00354	0.00006	-0.00004	-0.00005	91.18739	21.72098	-25.22553	-0.13865	-0.05129	0.01818	-0.00333	-0.00125	-0.00118	16.58884	-7.26433	12.68521	0.10616	0.02673	0.00533	0.00291	0.00009	-0.00018	6.19856	-5.75556	7.58320	0.73443	0.17758	0.08581	0.02019	-0.02236	-0.01952	3.95041	-0.30561	-2.47534	0.00825	0.58466	0.04135	-0.00020	0.01746	0.00445	10.53218
858			8.57000	-2.79575	11.38103	6.04834	0.00444	0.00317	0.00356	0.00006	-0.00001	-0.00003	91.16868	21.76070	-25.23834	-0.13840	-0.05128	0.01856	-0.00342	-0.00099	-0.00123	16.57496	-7.26065	12.70533	0.10610	0.02555	0.00498	0.00306	0.00008	-0.00016	6.19411	-5.66785	7.70642	0.73724	0.17384	0.08563	0.02015	-0.02309	-0.01997	3.96481	-0.32203	-2.54056	0.00892	0.58043	0.04185	-0.00024	0.02513	0.00494	10.55140
859			8.58000	-2.80461	11.38071	6.05220	0.00442	0.00318	0.00357	0.00006	0.00001	-0.00001	91.15089	21.79739	-25.24771	-0.13795	-0.05119	0.01894	-0.00346	-0.00071	-0.00105	16.56035	-7.25753	12.72109	0.10599	0.02484	0.00466	0.00296	0.00002	-0.00009	6.19197	-5.57541	7.83363	0.73891	0.17074	0.08517	0.01566	-0.02382	-0.02048	3.98173	-0.34575	-2.61382	0.00961	0.57789	0.04184	-0.00030	0.03173	0.00545	10.56896
860			8.59000	-2.81329	11.37683	6.05254	0.00439	0.00318	0.00357	0.00007	0.00003	0.00001	91.13407	21.82424	-25.25416	-0.13742	-0.05102	0.01931	-0.00337	-0.00048	-0.00069	16.54576	-7.25524	12.72746	0.10587	0.02545	0.00454	0.00262	-0.00006	-0.00001	6.19489	-5.47918	7.96435	0.74315	0.16793	0.08472	0.00853	-0.02411	-0.02073	4.00207	-0.37443	-2.69378	0.00642	0.57658	0.04169	-0.00024	0.03505	0.00571	10.58314
861			8.60000	-2.82173	11.37079	6.05001	0.00436	0.00317	0.00357	0.00007	0.00004	0.00002	91.11880	21.83836	-25.25841	-0.13697	-0.05086	0.01966	-0.00302	-0.00029	-0.00028	16.53231	-7.25378	12.72348	0.10592	0.02711	0.00456	0.00205	-0.00016	0.00006	6.20385	-5.38162	8.09585	0.74572	0.16624	0.08422	0.00053	-0.02380	-0.02049	4.02589	-0.40427	-2.77534	0.00540	0.57641	0.04136	-0.00023	0.03478	0.00561	10.59328
862			8.61000	-2.82909	11.36421	6.04573	0.00433	0.00317	0.00357	0.00005	0.00004	0.00003	91.10633	21.84049	-25.26079	-0.13670	-0.05075	0.01995	-0.00243	-0.00011	0.00008	16.52159	-7.25279	12.71146	0.10621	0.02909	0.00465	0.00134	-0.00025	0.00011	6.21853	-5.28598	8.22500	0.74786	0.16498	0.08391	-0.00684	-0.02267	-0.01981	4.05279	-0.43247	-2.85383	0.00423	0.57564	0.04125	-0.00020	0.03240	0.00533	10.60018
863			8.62000	-2.83431	11.35829	6.04032	0.00433	0.00317	0.00357	0.00004	0.00003	0.00003	91.09747	21.83385	-25.26108	-0.13667	-0.05072	0.02020	-0.00178	0.00009	0.00031	16.51433	-7.25176	12.69546	0.10682	0.03112	0.00478	0.00069	-0.00030	0.00012	6.23765	-5.19576	8.34882	0.75140	0.16318	0.08389	-0.01259	-0.02058	-0.01870	4.08127	-0.45814	-2.92762	0.00044	0.57334	0.04152	-0.00002	0.02964	0.00506	10.60457
864			8.63000	-2.83670	11.35383	6.03382	0.00434	0.00317	0.00357	0.00002	0.00002	0.00004	91.09205	21.82306	-25.25902	-0.13676	-0.05072	0.02037	-0.00130	0.00028	0.00036	16.51023	-7.25030	12.68022	0.10758	0.03303	0.00496	0.00027	-0.00031	0.00010	6.25942	-5.11453	8.46421	0.75306	0.16239	0.08370	-0.01577	-0.01773	-0.01700	4.10853	-0.48161	-2.99721	-0.00205	0.57135	0.04157	0.00009	0.02695	0.00474	10.60651
865			8.64000	-2.83661	11.35156	6.02596	0.00435	0.00315	0.00357	0.00001	0.00001	0.00005	91.08893	21.81345	-25.25464	-0.13684	-0.05073	0.02038	-0.00109	0.00046	0.00021	16.50832	-7.24800	12.67058	0.10823	0.03480	0.00526	0.00014	-0.00023	0.00003	6.28116	-5.04599	8.56744	0.75213	0.16172	0.08331	-0.01526	-0.01407	-0.01464	4.13107	-0.50270	-3.06180	-0.00173	0.56881	0.04147	0.00005	0.02327	0.00424	10.60619
866			8.65000	-2.83536	11.35233	6.01685	0.00436	0.00313	0.00355	0.00001	-0.00001	0.00006	91.08698	21.81085	-25.24818	-0.13686	-0.05075	0.02016	-0.00105	0.00058	-0.00012	16.50766	-7.24510	12.67160	0.10848	0.03585	0.00564	0.00026	-0.00004	-0.00009	6.29941	-4.99338	8.65425	0.75155	0.16059	0.08366	-0.01120	-0.00990	-0.01190	4.14593	-0.51993	-3.11749	-0.00146	0.56472	0.04230	0.00003	0.01795	0.00359	10.60436
867			8.66000	-2.83458	11.35657	6.00709	0.00437	0.00311	0.00352	0.00001	-0.00003	0.00006	91.08543	21.82015	-25.24031	-0.13685	-0.05079	0.01975	-0.00110	0.00064	-0.00055	16.50769	-7.24186	12.68705	0.10824	0.03549	0.00596	0.00052	0.00020	-0.00023	6.31174	-4.95792	8.72229	0.75024	0.16065	0.08444	-0.00544	-0.00594	-0.00905	4.15243	-0.53202	-3.16137	-0.00118	0.56192	0.04346	0.00001	0.01223	0.00283	10.60256
868			8.67000	-2.83512	11.36411	5.99759	0.00438	0.00308	0.00349	0.00002	-0.00004	0.00006	91.08376	21.84275	-25.23199	-0.13675	-0.05084	0.01921	-0.00117	0.00062	-0.00093	16.50780	-7.23867	12.71683	0.10759	0.03345	0.00613	0.00086	0.00040	-0.00036	6.31792	-4.93777	8.77217	0.74912	0.16000	0.08450	-0.00017	-0.00270	-0.00635	4.15179	-0.53941	-3.19364	-0.00163	0.55987	0.04382	-0.00001	0.00764	0.00208	10.60174
869			8.68000	-2.83672	11.37405	5.98905	0.00438	0.00307	0.00347	0.00002	-0.00005	0.00005	91.08167	21.87518	-25.22404	-0.13664	-0.05090	0.01870	-0.00119	0.00055	-0.00112	16.50723	-7.23596	12.75599	0.10679	0.03072	0.00619	0.00112	0.00049	-0.00042	6.31923	-4.92923	8.80611	0.74866	0.15880	0.08444	0.00347	-0.00043	-0.00403	4.14623	-0.54368	-3.21665	-0.00197	0.55881	0.04395	-0.00003	0.00463	0.00144	10.60212
870			8.69000	-2.83861	11.38492	5.98218	0.00439	0.00307	0.00346	0.00002	-0.00005	0.00004	91.07928	21.91088	-25.21724	-0.13643	-0.05091	0.01832	-0.00112	0.00041	-0.00110	16.50582	-7.23416	12.79683	0.10606	0.02855	0.00626	0.00122	0.00048	-0.00040	6.31728	-4.92864	8.82641	0.75045	0.15754	0.08536	0.00520	0.00101	-0.00213	4.13759	-0.54615	-3.23182	-0.00413	0.55768	0.04510	-0.00007	0.00265	0.00087	10.60342
871			8.70000	-2.84024	11.39484	5.97779	0.00439	0.00308	0.00347	0.00001	-0.00004	0.00002	91.07652	21.94366	-25.21262	-0.13630	-0.05093	0.01816	-0.00099	0.00021	-0.00093	16.50364	-7.23373	12.83242	0.10572	0.02744	0.00635	0.00114	0.00043	-0.00032	6.31381	-4.93335	8.83548	0.75002	0.15638	0.08611	0.00516	0.00187	-0.00064	4.12724	-0.54751	-3.23915	-0.00302	0.55645	0.04609	-0.00006	0.00131	0.00028	10.60504
872			8.71000	-2.84108	11.40191	5.97602	0.00439	0.00310	0.00349	0.00000	-0.00003	0.00001	91.07327	21.96916	-25.21100	-0.13626	-0.05096	0.01814	-0.00085	-0.00004	-0.00065	16.50119	-7.23473	12.85818	0.10572	0.02706	0.00642	0.00096	0.00034	-0.00020	6.31025	-4.94134	8.83635	0.74786	0.15705	0.08652	0.00405	0.00235	0.00035	4.11540	-0.54836	-3.23892	-0.00006	0.55813	0.04650	-0.00000	0.00056	-0.00027	10.60587
873			8.72000	-2.84001	11.40476	5.97625	0.00440	0.00311	0.00350	-0.00002	-0.00000	-0.00000	91.06928	21.98499	-25.21280	-0.13632	-0.05102	0.01809	-0.00077	-0.00030	-0.00034	16.49821	-7.23714	12.87178	0.10583	0.02698	0.00645	0.00082	0.00023	-0.00007	6.30737	-4.95093	8.83272	0.74784	0.15818	0.08673	0.00269	0.00251	0.00071	4.10124	-0.54914	-3.23259	-0.00000	0.56041	0.04672	-0.00000	-0.00001	-0.00065	10.60407
874			8.73000	-2.83574	11.40289	5.97715	0.00441	0.00310	0.00349	-0.00005	0.00002	-0.00000	91.06429	21.99065	-25.21780	-0.13641	-0.05108	0.01790	-0.00075	-0.00054	-0.00005	16.49413	-7.24069	12.87280	0.10611	0.02732	0.00661	0.00078	0.00013	0.00006	6.30550	-4.96042	8.82896	0.74803	0.15715	0.08662	0.00134	0.00226	0.00035	4.08414	-0.54947	-3.22313	-0.00013	0.56075	0.04679	-0.00000	-0.00090	-0.00073	10.59810
875			8.74000	-2.82775	11.39649	5.97723	0.00443	0.00309	0.00348	-0.00007	0.00005	0.00000	91.05814	21.98841	-25.22580	-0.13657	-0.05115	0.01763	-0.00079	-0.00079	0.00013	16.48875	-7.24506	12.86349	0.10673	0.02783	0.00681	0.00085	0.00004	0.00016	6.30508	-4.96783	8.82993	0.74568	0.15773	0.08665	-0.00004	0.00154	-0.00069	4.06504	-0.54858	-3.21456	0.00209	0.56306	0.04685	0.00007	-0.00169	-0.00049	10.58774
876			8.75000	-2.81669	11.38582	5.97538	0.00446	0.00308	0.00347	-0.00009	0.00007	0.00001	91.05045	21.98256	-25.23705	-0.13679	-0.05123	0.01734	-0.00095	-0.00106	0.00018	16.48186	-7.24978	12.84783	0.10734	0.02791	0.00691	0.00104	-0.00001	0.00021	6.30646	-4.97055	8.83935	0.74511	0.15746	0.08684	-0.00110	0.00020	-0.00221	4.04632	-0.54688	-3.21089	0.00162	0.56215	0.04737	0.00005	-0.00166	0.00004	10.57415
877			8.76000	-2.80399	11.37148	5.97131	0.00448	0.00306	0.00344	-0.00009	0.00008	0.00002	91.04053	21.97725	-25.25169	-0.13703	-0.05135	0.01704	-0.00128	-0.00132	0.00014	16.47334	-7.25460	12.82941	0.10773	0.02678	0.00674	0.00131	-0.00003	0.00023	6.30931	-4.96604	8.85922	0.74524	0.15736	0.08678	-0.00084	-0.00161	-0.00388	4.03051	-0.54513	-3.21526	0.00151	0.56084	0.04764	0.00004	-0.00158	0.00072	10.55947
878			8.77000	-2.79146	11.35484	5.96543	0.00451	0.00304	0.00341	-0.00008	0.00009	0.00003	91.02780	21.97367	-25.26900	-0.13733	-0.05150	0.01675	-0.00171	-0.00149	0.00009	16.46300	-7.25974	12.80894	0.10800	0.02518	0.00646	0.00156	-0.00003	0.00025	6.31207	-4.95326	8.88924	0.74679	0.15616	0.08644	0.00165	-0.00340	-0.00534	4.01848	-0.54243	-3.22801	-0.00063	0.55887	0.04762	-0.00001	-0.00303	0.00135	10.54509
879			8.78000	-2.78060	11.33801	5.95862	0.00453	0.00302	0.00338	-0.00006	0.00009	0.00004	91.01279	21.97180	-25.28764	-0.13771	-0.05169	0.01662	-0.00208	-0.00153	0.00003	16.45138	-7.26555	12.78662	0.10832	0.02407	0.00614	0.00168	-0.00002	0.00025	6.31262	-4.93344	8.92708	0.75016	0.15482	0.08621	0.00622	-0.00478	-0.00639	4.00927	-0.53666	-3.24722	-0.00475	0.55711	0.04763	-0.00007	-0.00663	0.00184	10.53140
880			8.79000	-2.77229	11.32322	5.95137	0.00454	0.00301	0.00337	-0.00004	0.00007	0.00004	90.99682	21.97249	-25.30566	-0.13810	-0.05188	0.01667	-0.00227	-0.00142	-0.00008	16.43962	-7.27206	12.76430	0.10869	0.02363	0.00581	0.00165	0.00002	0.00022	6.30952	-4.90877	8.97010	0.75034	0.15472	0.08596	0.01130	-0.00571	-0.00710	4.00086	-0.52574	-3.27122	-0.00353	0.55853	0.04734	-0.00006	-0.01169	0.00227	10.51782
881			8.80000	-2.76690	11.31262	5.94409	0.00453	0.00302	0.00337	-0.00002	0.00004	0.00004	90.98129	21.97758	-25.32139	-0.13839	-0.05202	0.01684	-0.00231	-0.00120	-0.00022	16.42871	-7.27872	12.74535	0.10899	0.02328	0.00542	0.00153	0.00007	0.00016	6.30304	-4.88102	9.01686	0.74999	0.15597	0.08611	0.01519	-0.00639	-0.00769	3.99106	-0.50889	-3.30047	0.00003	0.56249	0.04726	0.00000	-0.01667	0.00278	10.50270
882			8.81000	-2.76474	11.30798	5.93782	0.00453	0.00303	0.00338	0.00000	0.00001	0.00003	90.96712	21.98800	-25.33392	-0.13869	-0.05216	0.01708	-0.00220	-0.00091	-0.00036	16.41950	-7.28498	12.73234	0.10911	0.02274	0.00503	0.00130	0.00011	0.00010	6.29455	-4.85084	9.06705	0.75077	0.15614	0.08627	0.01740	-0.00699	-0.00826	3.97769	-0.48717	-3.33603	0.00299	0.56430	0.04742	0.00009	-0.01994	0.00334	10.48401
883			8.82000	-2.76570	11.31042	5.93370	0.00452	0.00305	0.00340	0.00002	-0.00003	0.00002	90.95518	22.00239	-25.34258	-0.13900	-0.05231	0.01729	-0.00191	-0.00055	-0.00045	16.41257	-7.29040	12.72532	0.10910	0.02200	0.00475	0.00095	0.00013	0.00005	6.28525	-4.81799	9.12060	0.75179	0.15667	0.08625	0.01831	-0.00771	-0.00875	3.95905	-0.46289	-3.37830	0.00498	0.56653	0.04742	0.00019	-0.02065	0.00381	10.46050
884			8.83000	-2.76890	11.32002	5.93190	0.00453	0.00307	0.00343	0.00003	-0.00007	0.00001	90.94671	22.01773	-25.34642	-0.13940	-0.05248	0.01745	-0.00143	-0.00012	-0.00043	16.40822	-7.29484	12.72213	0.10914	0.02136	0.00466	0.00053	0.00011	0.00003	6.27586	-4.78207	9.17687	0.75327	0.15649	0.08618	0.01857	-0.00843	-0.00915	3.93500	-0.43915	-3.42501	0.00452	0.57000	0.04724	0.00021	-0.01880	0.00398	10.43247
885			8.84000	-2.77328	11.33583	5.93175	0.00452	0.00310	0.00346	0.00004	-0.00010	0.00000	90.94255	22.03053	-25.34488	-0.13970	-0.05260	0.01763	-0.00085	0.00034	-0.00032	16.40632	-7.29832	12.71952	0.10928	0.02132	0.00472	0.00010	0.00007	0.00004	6.26655	-4.74330	9.23524	0.75365	0.15538	0.08627	0.01847	-0.00895	-0.00948	3.90712	-0.41856	-3.47193	0.00429	0.57177	0.04740	0.00022	-0.01516	0.00381	10.40231
886			8.85000	-2.77792	11.35625	5.93244	0.00451	0.00314	0.00351	0.00003	-0.00012	0.00000	90.94287	22.03834	-25.33798	-0.13987	-0.05265	0.01791	-0.00021	0.00081	-0.00017	16.40624	-7.30085	12.71460	0.10947	0.02224	0.00489	-0.00027	0.00001	0.00006	6.25756	-4.70269	9.29528	0.75169	0.15470	0.08651	0.01813	-0.00919	-0.00975	3.87783	-0.40255	-3.51482	0.00661	0.57285	0.04781	0.00034	-0.01068	0.00336	10.37260
887			8.86000	-2.78139	11.37934	5.93317	0.00450	0.00317	0.00355	0.00002	-0.00013	0.00001	90.94797	22.04099	-25.32578	-0.13992	-0.05265	0.01823	0.00049	0.00127	-0.00003	16.40750	-7.30264	12.70636	0.10973	0.02369	0.00511	-0.00054	-0.00006	0.00009	6.24886	-4.66156	9.35659	0.75029	0.15270	0.08603	0.01809	-0.00897	-0.00985	3.84938	-0.39178	-3.55088	0.00681	0.57005	0.04784	0.00033	-0.00591	0.00269	10.34565
888			8.87000	-2.78174	11.40297	5.93234	0.00448	0.00319	0.00358	-0.00001	-0.00013	0.00002	90.95810	22.03959	-25.30811	-0.13977	-0.05255	0.01860	0.00120	0.00174	0.00008	16.40941	-7.30379	12.69502	0.11013	0.02523	0.00526	-0.00064	-0.00012	0.00011	6.23997	-4.62148	9.41881	0.74846	0.15251	0.08583	0.01857	-0.00847	-0.00995	3.82317	-0.38636	-3.57840	0.00624	0.56733	0.04818	0.00027	-0.00135	0.00197	10.32298
889			8.88000	-2.77731	11.42512	5.92824	0.00446	0.00322	0.00362	-0.00004	-0.00011	0.00004	90.97315	22.03531	-25.28492	-0.13927	-0.05230	0.01907	0.00187	0.00214	0.00017	16.41103	-7.30444	12.68138	0.11037	0.02659	0.00517	-0.00059	-0.00017	0.00012	6.23055	-4.58383	9.48218	0.74701	0.15289	0.08605	0.01922	-0.00760	-0.01012	3.80005	-0.38593	-3.59751	0.00420	0.56398	0.04899	0.00016	0.00237	0.00138	10.30534
890			8.89000	-2.76796	11.44447	5.92032	0.00444	0.00323	0.00364	-0.00007	-0.00010	0.00006	90.99242	22.02856	-25.25760	-0.13844	-0.05190	0.01950	0.00249	0.00237	0.00024	16.41188	-7.30461	12.66638	0.11038	0.02789	0.00502	-0.00046	-0.00021	0.00012	6.22074	-4.55022	9.54705	0.74658	0.15232	0.08589	0.01937	-0.00627	-0.01023	3.77990	-0.38904	-3.61088	0.00148	0.55944	0.04945	0.00005	0.00468	0.00105	10.29221
891			8.90000	-2.75511	11.46062	5.90956	0.00441	0.00324	0.00366	-0.00009	-0.00008	0.00007	91.01485	22.02003	-25.22870	-0.13736	-0.05139	0.01982	0.00306	0.00235	0.00028	16.41201	-7.30423	12.65194	0.11001	0.02914	0.00487	-0.00034	-0.00021	0.00010	6.21120	-4.52213	9.61313	0.74513	0.15115	0.08605	0.01838	-0.00469	-0.01017	3.76214	-0.39389	-3.62233	0.00024	0.55516	0.05013	0.00001	0.00580	0.00098	10.28215
892			8.91000	-2.74116	11.47361	5.89804	0.00439	0.00323	0.00367	-0.00009	-0.00006	0.00007	91.03903	22.01140	-25.20140	-0.13628	-0.05090	0.02000	0.00350	0.00207	0.00025	16.41215	-7.30333	12.64096	0.10950	0.03006	0.00475	-0.00029	-0.00018	0.00006	6.20282	-4.50022	9.67820	0.74336	0.15118	0.08600	0.01605	-0.00327	-0.00967	3.74649	-0.39952	-3.63407	-0.00015	0.55384	0.05030	-0.00000	0.00651	0.00102	10.27381
893			8.92000	-2.72844	11.48318	5.88798	0.00437	0.00323	0.00366	-0.00007	-0.00004	0.00006	91.06303	22.00476	-25.17862	-0.13540	-0.05053	0.02001	0.00363	0.00163	0.00016	16.41305	-7.30179	12.63600	0.10909	0.03026	0.00470	-0.00027	-0.00012	0.00001	6.19634	-4.48360	9.73898	0.74315	0.15026	0.08615	0.01260	-0.00216	-0.00871	3.73327	-0.40581	-3.64632	-0.00236	0.55257	0.05059	-0.00005	0.00703	0.00099	10.26672
894			8.93000	-2.71815	11.48860	5.88016	0.00436	0.00321	0.00365	-0.00006	-0.00001	0.00005	91.08469	22.00156	-25.16160	-0.13490	-0.05035	0.01983	0.00339	0.00117	0.00004	16.41466	-7.29959	12.63807	0.10887	0.02960	0.00471	-0.00023	-0.00005	-0.00005	6.19228	-4.47132	9.79188	0.74198	0.14982	0.08674	0.00827	-0.00130	-0.00728	3.72305	-0.41259	-3.65749	-0.00260	0.55285	0.05117	-0.00004	0.00713	0.00080	10.26076
895			8.94000	-2.70996	11.48898	5.87355	0.00436	0.00318	0.00361	-0.00005	0.00002	0.00004	91.10258	22.00189	-25.15000	-0.13464	-0.05030	0.01952	0.00284	0.00077	-0.00006	16.41673	-7.29690	12.64620	0.10875	0.02848	0.00479	-0.00017	0.00001	-0.00009	6.19097	-4.46335	9.83383	0.74074	0.15070	0.08757	0.00349	-0.00043	-0.00546	3.71579	-0.41940	-3.66524	-0.00232	0.55485	0.05185	-0.00002	0.00631	0.00036	10.25578
896			8.95000	-2.70286	11.48346	5.86685	0.00436	0.00315	0.00357	-0.00004	0.00005	0.00004	91.11601	22.00460	-25.14259	-0.13447	-0.05030	0.01922	0.00215	0.00047	-0.00011	16.41899	-7.29398	12.65808	0.10871	0.02752	0.00491	-0.00017	0.00003	-0.00011	6.19240	-4.46040	9.86272	0.74026	0.15177	0.08876	-0.00138	0.00062	-0.00336	3.71102	-0.42507	-3.66637	-0.00235	0.55614	0.05299	-0.00002	0.00417	-0.00038	10.25135
897			8.96000	-2.69599	11.47172	5.85988	0.00437	0.00311	0.00352	-0.00004	0.00008	0.00004	91.12521	22.00844	-25.13841	-0.13445	-0.05037	0.01891	0.00157	0.00024	-0.00013	16.42182	-7.29093	12.67179	0.10891	0.02685	0.00512	-0.00036	0.00005	-0.00013	6.19652	-4.46332	9.87763	0.74029	0.15200	0.08932	-0.00647	0.00192	-0.00113	3.70825	-0.42851	-3.65758	-0.00389	0.55652	0.05353	-0.00001	0.00101	-0.00139	10.24721
898			8.97000	-2.68873	11.45459	5.85308	0.00438	0.00307	0.00346	-0.00005	0.00010	0.00003	91.13166	22.01222	-25.13656	-0.13454	-0.05048	0.01855	0.00132	0.00009	-0.00010	16.42642	-7.28774	12.68644	0.10924	0.02638	0.00539	-0.00077	0.00005	-0.00014	6.20366	-4.47319	9.87881	0.73941	0.15147	0.08970	-0.01226	0.00349	0.00103	3.70799	-0.42907	-3.63686	-0.00528	0.55632	0.05388	0.00002	-0.00247	-0.00251	10.24390
899			8.98000	-2.68080	11.43408	5.84683	0.00440	0.00302	0.00341	-0.00005	0.00011	0.00003	91.13739	22.01485	-25.13603	-0.13467	-0.05059	0.01817	0.00137	0.00002	-0.00005	16.43372	-7.28442	12.70185	0.10975	0.02608	0.00573	-0.00125	0.00006	-0.00016	6.21471	-4.49100	9.86731	0.73770	0.15285	0.09060	-0.01890	0.00539	0.00309	3.71153	-0.42687	-3.60408	-0.00438	0.55861	0.05452	0.00005	-0.00560	-0.00361	10.24185
900			8.99000	-2.67242	11.41296	5.84126	0.00442	0.00299	0.00338	-0.00006	0.00011	0.00002	91.14352	22.01543	-25.13603	-0.13477	-0.05066	0.01781	0.00146	-0.00003	0.00002	16.44347	-7.28124	12.71818	0.11028	0.02612	0.00613	-0.00155	0.00008	-0.00018	6.23030	-4.51762	9.84417	0.73995	0.15427	0.09160	-0.02574	0.00760	0.00515	3.72001	-0.42252	-3.56044	-0.00634	0.56022	0.05529	0.00012	-0.00818	-0.00463	10.24110
901			9.00000	-2.66420	11.39367	5.83667	0.00444	0.00296	0.00335	-0.00006	0.00009	0.00002	91.14946	22.01389	-25.13683	-0.13494	-0.05075	0.01741	0.00133	-0.00011	0.00007	16.45417	-7.27803	12.73603	0.11069	0.02621	0.00656	-0.00147	0.00009	-0.00022	6.24999	-4.55410	9.80925	0.73877	0.15548	0.09255	-0.03104	0.01003	0.00734	3.73304	-0.41640	-3.50729	-0.00361	0.56227	0.05587	0.00009	-0.01038	-0.00553	10.24084
902			9.01000	-2.65637	11.37750	5.83262	0.00446	0.00295	0.00333	-0.00005	0.00008	0.00002	91.15379	22.01071	-25.13874	-0.13521	-0.05086	0.01695	0.00089	-0.00020	0.00011	16.46349	-7.27426	12.75586	0.11089	0.02619	0.00702	-0.00100	0.00007	-0.00026	6.27187	-4.60102	9.76157	0.73562	0.15576	0.09347	-0.03353	0.01256	0.00977	3.74840	-0.40880	-3.44586	0.00104	0.56322	0.05643	-0.00003	-0.01216	-0.00636	10.23947
903			9.02000	-2.64863	11.36437	5.82787	0.00448	0.00294	0.00332	-0.00005	0.00006	0.00003	91.15513	22.00672	-25.14184	-0.13545	-0.05095	0.01647	0.00009	-0.00033	0.00012	16.46975	-7.26910	12.77778	0.11084	0.02575	0.00741	-0.00022	0.00001	-0.00030	6.29343	-4.65902	9.69997	0.73653	0.15614	0.09484	-0.03321	0.01523	0.01239	3.76370	-0.40015	-3.37687	0.00094	0.56435	0.05740	-0.00002	-0.01326	-0.00716	10.23628
904			9.03000	-2.64110	11.35331	5.82191	0.00451	0.00293	0.00331	-0.00005	0.00006	0.00003	91.15148	22.00231	-25.14694	-0.13566	-0.05101	0.01595	-0.00107	-0.00054	0.00014	16.47150	-7.26167	12.80084	0.11062	0.02469	0.00768	0.00068	-0.00009	-0.00032	6.31239	-4.72853	9.62453	0.73685	0.15970	0.09663	-0.03033	0.01828	0.01495	3.77714	-0.39131	-3.30141	0.00282	0.57013	0.05845	-0.00006	-0.01352	-0.00783	10.23146
905			9.04000	-2.63460	11.34322	5.81513	0.00454	0.00292	0.00330	-0.00003	0.00005	0.00004	91.14108	21.99665	-25.15524	-0.13596	-0.05110	0.01543	-0.00240	-0.00084	0.00019	16.46837	-7.25158	12.82275	0.11026	0.02354	0.00790	0.00151	-0.00021	-0.00031	6.32719	-4.80887	9.53760	0.73620	0.16361	0.09804	-0.02554	0.02108	0.01691	3.78782	-0.38314	-3.22195	0.00778	0.57540	0.05922	-0.00013	-0.01276	-0.00811	10.22579
906			9.05000	-2.62981	11.33374	5.80816	0.00457	0.00291	0.00329	-0.00002	0.00005	0.00004	91.12359	21.98871	-25.16747	-0.13645	-0.05127	0.01494	-0.00358	-0.00117	0.00025	16.46090	-7.23899	12.84147	0.10987	0.02261	0.00810	0.00212	-0.00033	-0.00028	6.33696	-4.89708	9.44367	0.73934	0.16469	0.09945	-0.01967	0.02256	0.01801	3.79544	-0.37632	-3.14311	0.00775	0.57573	0.06040	-0.00009	-0.01082	-0.00793	10.21993
907			9.06000	-2.62697	11.32492	5.80171	0.00459	0.00290	0.00328	-0.00001	0.00004	0.00003	91.10030	21.97806	-25.18385	-0.13704	-0.05147	0.01452	-0.00433	-0.00151	0.00030	16.45037	-7.22440	12.85577	0.10926	0.02216	0.00827	0.00239	-0.00043	-0.00023	6.34150	-4.98781	9.34803	0.74364	0.16797	0.10100	-0.01352	0.02282	0.01815	3.80041	-0.37161	-3.07033	0.00625	0.57801	0.06159	-0.00005	-0.00794	-0.00724	10.21410
908			9.07000	-2.62565	11.31680	5.79638	0.00459	0.00290	0.00328	0.00000	0.00004	0.00002	91.07369	21.96554	-25.20414	-0.13760	-0.05165	0.01425	-0.00448	-0.00182	0.00032	16.43888	-7.20839	12.86597	0.10870	0.02221	0.00838	0.00225	-0.00051	-0.00019	6.34144	-5.07457	9.25544	0.74686	0.17273	0.10184	-0.00812	0.02152	0.01726	3.80392	-0.36953	-3.00765	0.00712	0.58096	0.06207	-0.00005	-0.00455	-0.00618	10.20859
909			9.08000	-2.62539	11.30908	5.79289	0.00460	0.00289	0.00327	0.00000	0.00004	0.00001	91.04654	21.95292	-25.22790	-0.13806	-0.05179	0.01404	-0.00406	-0.00209	0.00028	16.42890	-7.19177	12.87335	0.10838	0.02280	0.00856	0.00171	-0.00055	-0.00017	6.33823	-5.15112	9.17003	0.75145	0.17549	0.10190	-0.00421	0.01835	0.01544	3.80844	-0.37022	-2.95596	0.00702	0.57943	0.06216	-0.00008	-0.00145	-0.00510	10.20427
910			9.09000	-2.62568	11.30169	5.79203	0.00459	0.00287	0.00324	0.00000	0.00004	-0.00000	91.02122	21.94319	-25.25438	-0.13838	-0.05193	0.01380	-0.00332	-0.00229	0.00017	16.42257	-7.17548	12.88045	0.10819	0.02343	0.00884	0.00093	-0.00052	-0.00019	6.33352	-5.21281	9.09541	0.75545	0.17692	0.10155	-0.00167	0.01402	0.01293	3.81680	-0.37291	-2.91357	0.00694	0.57798	0.06175	-0.00014	0.00043	-0.00419	10.20218
911			9.10000	-2.62638	11.29493	5.79384	0.00460	0.00283	0.00318	0.00000	0.00003	-0.00002	90.99864	21.93950	-25.28258	-0.13869	-0.05212	0.01340	-0.00265	-0.00238	0.00002	16.42103	-7.16031	12.88955	0.10787	0.02315	0.00910	0.00014	-0.00044	-0.00021	6.32847	-5.25746	9.03444	0.75958	0.17625	0.10102	0.00028	0.00927	0.01007	3.83091	-0.37625	-2.87841	0.00595	0.57818	0.06086	-0.00018	0.00083	-0.00348	10.20321
912			9.11000	-2.62757	11.29037	5.79773	0.00460	0.00277	0.00311	0.00000	0.00001	-0.00003	90.97823	21.94263	-25.31079	-0.13895	-0.05234	0.01295	-0.00236	-0.00231	-0.00012	16.42353	-7.14679	12.90028	0.10749	0.02204	0.00926	-0.00047	-0.00035	-0.00021	6.32327	-5.28528	8.98804	0.76178	0.17716	0.10083	0.00284	0.00501	0.00738	3.85068	-0.37893	-2.84835	0.00764	0.58191	0.05995	-0.00029	0.00007	-0.00303	10.20719
913			9.12000	-2.62938	11.29111	5.80325	0.00461	0.00274	0.00307	0.00001	-0.00002	-0.00003	90.95891	21.95060	-25.33693	-0.13924	-0.05255	0.01282	-0.00236	-0.00206	-0.00019	16.42856	-7.13551	12.91004	0.10743	0.02116	0.00921	-0.00090	-0.00027	-0.00017	6.31682	-5.29890	8.95428	0.76294	0.17897	0.10125	0.00701	0.00172	0.00527	3.87354	-0.38027	-2.82063	0.00951	0.58640	0.05960	-0.00037	-0.00133	-0.00290	10.21328
914			9.13000	-2.63184	11.29989	5.81028	0.00463	0.00279	0.00312	0.00001	-0.00006	-0.00004	90.94081	21.96060	-25.35888	-0.13974	-0.05274	0.01332	-0.00240	-0.00163	-0.00023	16.43517	-7.12666	12.91635	0.10798	0.02141	0.00889	-0.00127	-0.00023	-0.00009	6.30736	-5.30278	8.92972	0.76253	0.17891	0.10072	0.01289	-0.00014	0.00379	3.89511	-0.38012	-2.79249	0.01243	0.58786	0.05857	-0.00040	-0.00293	-0.00296	10.21943
915			9.14000	-2.63463	11.31633	5.81756	0.00465	0.00289	0.00324	0.00001	-0.00009	-0.00003	90.92503	21.97088	-25.37479	-0.14033	-0.05286	0.01430	-0.00243	-0.00109	-0.00024	16.44307	-7.12022	12.91821	0.10904	0.02239	0.00832	-0.00155	-0.00021	-0.00001	6.29347	-5.30273	8.91119	0.76387	0.17774	0.10049	0.01962	-0.00033	0.00292	3.91047	-0.37851	-2.76246	0.01149	0.58603	0.05821	-0.00021	-0.00463	-0.00315	10.22295
916			9.15000	-2.63772	11.33681	5.82294	0.00467	0.00300	0.00337	0.00002	-0.00011	-0.00002	90.91159	21.98036	-25.38403	-0.14071	-0.05288	0.01527	-0.00262	-0.00056	-0.00023	16.45132	-7.11598	12.91524	0.11010	0.02335	0.00774	-0.00156	-0.00019	0.00006	6.27485	-5.30428	8.89629	0.76679	0.17901	0.10086	0.02599	0.00081	0.00251	3.91603	-0.37531	-2.73005	0.00784	0.58557	0.05853	-0.00000	-0.00656	-0.00342	10.22142
917			9.16000	-2.64156	11.35758	5.82559	0.00467	0.00308	0.00347	0.00003	-0.00011	-0.00001	90.89893	21.98823	-25.38748	-0.14079	-0.05280	0.01596	-0.00305	-0.00013	-0.00019	16.45794	-7.11369	12.90715	0.11084	0.02395	0.00727	-0.00121	-0.00018	0.00012	6.25205	-5.31098	8.88333	0.76745	0.18132	0.10117	0.03116	0.00264	0.00250	3.91028	-0.37027	-2.69470	0.00891	0.58665	0.05878	0.00017	-0.00873	-0.00375	10.21353
918			9.17000	-2.64640	11.37677	5.82673	0.00466	0.00313	0.00352	0.00004	-0.00010	-0.00000	90.88564	21.99428	-25.38693	-0.14072	-0.05269	0.01637	-0.00354	0.00013	-0.00015	16.46124	-7.11334	12.89432	0.11145	0.02418	0.00692	-0.00060	-0.00015	0.00017	6.22587	-5.32397	8.86986	0.76996	0.18143	0.10090	0.03496	0.00454	0.00292	3.89347	-0.36328	-2.65592	0.00688	0.58425	0.05885	0.00026	-0.01071	-0.00406	10.19943
919			9.18000	-2.65225	11.39392	5.82851	0.00466	0.00316	0.00357	0.00005	-0.00009	-0.00001	90.87133	21.99897	-25.38431	-0.14065	-0.05261	0.01668	-0.00381	0.00025	-0.00013	16.46049	-7.11477	12.87785	0.11216	0.02422	0.00661	0.00009	-0.00012	0.00020	6.19723	-5.34305	8.85334	0.77170	0.18156	0.10073	0.03677	0.00622	0.00366	3.86687	-0.35468	-2.61437	0.00462	0.58284	0.05899	0.00024	-0.01227	-0.00426	10.18011
920			9.19000	-2.65892	11.40854	5.83261	0.00467	0.00319	0.00360	0.00005	-0.00007	-0.00003	90.85679	22.00346	-25.38099	-0.14056	-0.05254	0.01689	-0.00372	0.00026	-0.00015	16.45596	-7.11777	12.85934	0.11280	0.02416	0.00636	0.00072	-0.00007	0.00021	6.16780	-5.36751	8.83257	0.77365	0.18319	0.10151	0.03582	0.00763	0.00442	3.83308	-0.34479	-2.57172	0.00153	0.58348	0.06002	0.00009	-0.01316	-0.00428	10.15728
921			9.20000	-2.66618	11.41968	5.83989	0.00467	0.00321	0.00361	0.00005	-0.00005	-0.00005	90.84340	22.00937	-25.37801	-0.14046	-0.05250	0.01701	-0.00320	0.00021	-0.00022	16.44857	-7.12199	12.84069	0.11318	0.02397	0.00615	0.00120	-0.00003	0.00020	6.14001	-5.39589	8.80871	0.77471	0.18523	0.10184	0.03168	0.00852	0.00472	3.79592	-0.33436	-2.53115	-0.00146	0.58363	0.06072	-0.00009	-0.01260	-0.00388	10.13325
922			9.21000	-2.67387	11.42630	5.85038	0.00467	0.00321	0.00360	0.00004	-0.00003	-0.00007	90.83257	22.01818	-25.37591	-0.14025	-0.05245	0.01701	-0.00231	0.00013	-0.00031	16.43943	-7.12681	12.82378	0.11307	0.02343	0.00594	0.00146	0.00001	0.00017	6.11648	-5.42558	8.78523	0.77367	0.18638	0.10216	0.02467	0.00850	0.00428	3.76009	-0.32496	-2.49707	-0.00326	0.58210	0.06152	-0.00019	-0.00993	-0.00302	10.11056
923			9.22000	-2.68169	11.42778	5.86355	0.00466	0.00320	0.00359	0.00004	0.00000	-0.00009	90.82581	22.03028	-25.37467	-0.13991	-0.05238	0.01711	-0.00104	0.00009	-0.00041	16.42995	-7.13179	12.80961	0.11289	0.02317	0.00572	0.00141	0.00004	0.00013	6.09947	-5.45296	8.76635	0.77401	0.18549	0.10221	0.01529	0.00737	0.00307	3.73039	-0.31854	-2.47366	-0.00791	0.57915	0.06205	-0.00034	-0.00512	-0.00179	10.09163
924			9.23000	-2.68917	11.42419	5.87844	0.00464	0.00319	0.00358	0.00003	0.00003	-0.00010	90.82494	22.04589	-25.37340	-0.13947	-0.05229	0.01733	0.00052	0.00014	-0.00053	16.42200	-7.13625	12.79902	0.11285	0.02326	0.00550	0.00103	0.00006	0.00009	6.09104	-5.47449	8.75565	0.77258	0.18481	0.10234	0.00386	0.00541	0.00134	3.71120	-0.31701	-2.46342	-0.01234	0.57718	0.06244	-0.00026	0.00135	-0.00039	10.07833
925			9.24000	-2.69591	11.41652	5.89430	0.00461	0.00317	0.00355	0.00003	0.00004	-0.00010	90.83150	22.06525	-25.37085	-0.13893	-0.05218	0.01757	0.00220	0.00029	-0.00064	16.41740	-7.13970	12.79306	0.11298	0.02326	0.00530	0.00038	0.00007	0.00004	6.09265	-5.48792	8.75496	0.77045	0.18526	0.10251	-0.00865	0.00310	-0.00055	3.70574	-0.32167	-2.46675	-0.01440	0.57601	0.06271	0.00004	0.00867	0.00101	10.07190
926			9.25000	-2.70168	11.40695	5.91020	0.00459	0.00314	0.00352	0.00002	0.00005	-0.00009	90.84587	22.08751	-25.36593	-0.13837	-0.05207	0.01771	0.00374	0.00050	-0.00071	16.41721	-7.14200	12.79166	0.11332	0.02302	0.00521	-0.00036	0.00007	0.00000	6.10469	-5.49292	8.76386	0.76833	0.18454	0.10216	-0.02070	0.00091	-0.00212	3.71471	-0.33302	-2.48294	-0.01391	0.57377	0.06240	0.00036	0.01556	0.00220	10.07235
927			9.26000	-2.70628	11.39776	5.92493	0.00457	0.00311	0.00350	0.00001	0.00004	-0.00008	90.86724	22.11077	-25.35819	-0.13774	-0.05191	0.01786	0.00501	0.00072	-0.00072	16.42115	-7.14307	12.79352	0.11368	0.02301	0.00518	-0.00107	0.00006	-0.00002	6.12586	-5.49098	8.77930	0.76810	0.18478	0.10204	-0.03055	-0.00072	-0.00291	3.73573	-0.35006	-2.50914	-0.01202	0.57388	0.06206	0.00051	0.02061	0.00295	10.07804
928			9.27000	-2.70972	11.39013	5.93780	0.00456	0.00310	0.00349	0.00001	0.00004	-0.00008	90.89427	22.13316	-25.34798	-0.13697	-0.05166	0.01803	0.00599	0.00085	-0.00068	16.42864	-7.14332	12.79721	0.11403	0.02345	0.00526	-0.00171	0.00005	-0.00004	6.15334	-5.48497	8.79601	0.76890	0.18539	0.10192	-0.03742	-0.00165	-0.00275	3.76391	-0.37055	-2.53996	-0.00946	0.57410	0.06169	0.00048	0.02300	0.00310	10.08611
929			9.28000	-2.71259	11.38359	5.94972	0.00454	0.00310	0.00348	0.00001	0.00003	-0.00008	90.92530	22.15376	-25.33701	-0.13612	-0.05134	0.01810	0.00668	0.00079	-0.00061	16.43942	-7.14308	12.80202	0.11412	0.02365	0.00534	-0.00231	0.00004	-0.00004	6.18447	-5.47755	8.80904	0.76704	0.18527	0.10152	-0.04161	-0.00202	-0.00189	3.79478	-0.39208	-2.56962	-0.00472	0.57240	0.06119	0.00025	0.02276	0.00272	10.09410
930			9.29000	-2.71607	11.37630	5.96270	0.00453	0.00310	0.00348	0.00001	0.00004	-0.00009	90.95794	22.17135	-25.32821	-0.13525	-0.05100	0.01805	0.00689	0.00045	-0.00048	16.45306	-7.14262	12.80672	0.11413	0.02342	0.00542	-0.00282	0.00002	-0.00003	6.21740	-5.47028	8.81592	0.76562	0.18548	0.10115	-0.04314	-0.00197	-0.00066	3.82545	-0.41264	-2.59375	-0.00037	0.57109	0.06070	0.00002	0.02017	0.00191	10.10038
931			9.30000	-2.72176	11.36572	5.97869	0.00452	0.00310	0.00348	0.00003	0.00007	-0.00011	90.98801	22.18435	-25.32558	-0.13456	-0.05072	0.01796	0.00632	-0.00019	-0.00031	16.46865	-7.14212	12.80931	0.11416	0.02294	0.00545	-0.00307	-0.00002	-0.00001	6.24962	-5.46462	8.81515	0.76530	0.18732	0.10104	-0.04087	-0.00141	0.00092	3.85358	-0.43004	-2.60833	0.00151	0.57220	0.06030	-0.00007	0.01511	0.00070	10.10495
932			9.31000	-2.73099	11.34965	5.99858	0.00451	0.00310	0.00349	0.00006	0.00010	-0.00013	91.01017	22.19124	-25.33247	-0.13419	-0.05059	0.01800	0.00480	-0.00100	-0.00012	16.48398	-7.14150	12.80770	0.11461	0.02321	0.00549	-0.00291	-0.00007	0.00003	6.27752	-5.46287	8.80459	0.76445	0.18878	0.10129	-0.03492	-0.00022	0.00285	3.87633	-0.44193	-2.60909	0.00258	0.57348	0.06024	-0.00009	0.00826	-0.00081	10.10842
933			9.32000	-2.74465	11.32715	6.02117	0.00450	0.00310	0.00348	0.00009	0.00013	-0.00014	91.01984	22.19217	-25.34982	-0.13423	-0.05066	0.01828	0.00232	-0.00174	0.00006	16.49686	-7.14051	12.80214	0.11549	0.02418	0.00546	-0.00237	-0.00012	0.00005	6.29888	-5.46684	8.78277	0.76269	0.18927	0.10138	-0.02773	0.00125	0.00489	3.89233	-0.44754	-2.59413	0.00365	0.57383	0.06012	-0.00008	0.00160	-0.00233	10.11139
934			9.33000	-2.76359	11.29918	6.04227	0.00450	0.00309	0.00347	0.00015	0.00015	-0.00011	91.01387	22.18789	-25.37502	-0.13478	-0.05102	0.01874	-0.00121	-0.00209	0.00025	16.50588	-7.13910	12.79498	0.11684	0.02516	0.00525	-0.00154	-0.00015	0.00005	6.31400	-5.47643	8.75023	0.76107	0.18990	0.10074	-0.02196	0.00251	0.00668	3.90254	-0.44814	-2.56503	0.00352	0.57566	0.05914	-0.00005	-0.00310	-0.00354	10.11433
935			9.34000	-2.78895	11.26937	6.05398	0.00450	0.00306	0.00343	0.00023	0.00015	-0.00001	90.99036	22.17779	-25.40076	-0.13595	-0.05172	0.01949	-0.00607	-0.00159	0.00051	16.51025	-7.13720	12.78876	0.11889	0.02581	0.00477	-0.00053	-0.00015	0.00003	6.32486	-5.49027	8.70860	0.75957	0.18879	0.09995	-0.01870	0.00333	0.00808	3.90924	-0.44606	-2.52520	0.00445	0.57664	0.05807	-0.00005	-0.00500	-0.00434	10.11691
936			9.35000	-2.82201	11.24412	6.04318	0.00451	0.00302	0.00339	0.00034	0.00011	0.00018	90.94814	22.15837	-25.41367	-0.13791	-0.05282	0.02068	-0.01284	0.00037	0.00097	16.50975	-7.13507	12.78515	0.12186	0.02653	0.00405	0.00059	-0.00012	0.00001	6.33357	-5.50672	8.65992	0.75906	0.18824	0.10005	-0.01789	0.00368	0.00911	3.91472	-0.44407	-2.47898	0.00584	0.57806	0.05788	-0.00006	-0.00346	-0.00471	10.11888
937			9.36000	-2.86334	11.23205	5.99014	0.00452	0.00300	0.00336	0.00049	0.00003	0.00050	90.88653	22.12403	-25.39316	-0.14052	-0.05422	0.02235	-0.02224	0.00450	0.00175	16.50429	-7.13285	12.78543	0.12567	0.02741	0.00307	0.00182	-0.00008	-0.00002	6.34211	-5.52402	8.60694	0.75816	0.18770	0.10065	-0.01881	0.00365	0.00971	3.92116	-0.44559	-2.43163	0.00904	0.57904	0.05826	-0.00012	0.00132	-0.00470	10.12061
938			9.37000	-2.91284	11.24301	5.86895	0.00452	0.00299	0.00334	0.00068	-0.00010	0.00098	90.80482	22.06703	-25.31252	-0.14332	-0.05563	0.02428	-0.03480	0.01134	0.00302	16.49376	-7.13027	12.79013	0.12985	0.02824	0.00193	0.00308	-0.00004	-0.00002	6.35161	-5.54106	8.55202	0.75637	0.18840	0.10060	-0.01983	0.00358	0.00999	3.92938	-0.45299	-2.38702	0.01343	0.58135	0.05786	-0.00020	0.00742	-0.00435	10.12239
939			9.38000	-2.97066	11.28686	5.65148	0.00454	0.00298	0.00334	0.00092	-0.00026	0.00160	90.70204	21.97807	-25.14332	-0.14576	-0.05671	0.02593	-0.05027	0.02085	0.00483	16.47874	-7.12713	12.79872	0.13343	0.02891	0.00100	0.00406	-0.00002	-0.00002	6.36141	-5.55825	8.49575	0.75579	0.18849	0.10044	-0.01964	0.00378	0.01024	3.93751	-0.46608	-2.34664	0.01587	0.58236	0.05746	-0.00019	0.01250	-0.00390	10.12372
940			9.39000	-3.03683	11.37168	5.31387	0.00457	0.00296	0.00334	0.00119	-0.00045	0.00233	90.57843	21.84864	-24.86108	-0.14719	-0.05710	0.02665	-0.06708	0.03208	0.00694	16.46138	-7.12343	12.81000	0.13491	0.02910	0.00065	0.00438	-0.00002	-0.00001	6.37033	-5.57685	8.43791	0.75224	0.19011	0.10008	-0.01821	0.00436	0.01048	3.94254	-0.48286	-2.31109	0.02042	0.58443	0.05680	-0.00010	0.01563	-0.00336	10.12370
941			9.40000	-3.11008	11.50207	4.84462	0.00462	0.00293	0.00331	0.00146	-0.00064	0.00305	90.43645	21.67347	-24.45298	-0.14708	-0.05649	0.02585	-0.08247	0.04300	0.00877	16.44442	-7.11941	12.82209	0.13326	0.02862	0.00125	0.00403	-0.00003	-0.00003	6.37779	-5.59767	8.37881	0.74987	0.18946	0.09953	-0.01623	0.00507	0.01064	3.94241	-0.50133	-2.28103	0.02207	0.58243	0.05635	0.00009	0.01642	-0.00287	10.12158
942			9.41000	-3.18698	11.67805	4.25189	0.00468	0.00288	0.00328	0.00168	-0.00081	0.00363	90.28101	21.45332	-23.92576	-0.14507	-0.05469	0.02310	-0.09282	0.05084	0.00950	16.42958	-7.11540	12.83326	0.12733	0.02718	0.00294	0.00328	-0.00004	-0.00006	6.38354	-5.62092	8.31905	0.74719	0.18770	0.09872	-0.01420	0.00577	0.01059	3.93713	-0.51911	-2.25499	0.02235	0.57797	0.05589	0.00026	0.01458	-0.00254	10.11792
943			9.42000	-3.26209	11.89291	3.56940	0.00474	0.00282	0.00324	0.00177	-0.00093	0.00392	90.12066	21.19703	-23.31099	-0.14128	-0.05182	0.01840	-0.09465	0.05323	0.00848	16.41739	-7.11153	12.84239	0.11711	0.02470	0.00574	0.00242	-0.00005	-0.00009	6.38792	-5.64638	8.25994	0.74165	0.18745	0.09814	-0.01310	0.00636	0.01020	3.92857	-0.53373	-2.23104	0.02506	0.57568	0.05551	0.00037	0.01103	-0.00225	10.11425
944			9.43000	-3.32820	12.13205	2.85741	0.00479	0.00278	0.00320	0.00169	-0.00097	0.00382	89.96921	20.92236	-22.66445	-0.13597	-0.04814	0.01206	-0.08585	0.04904	0.00572	16.40798	-7.10834	12.84974	0.10300	0.02061	0.00924	0.00158	-0.00002	-0.00011	6.39251	-5.67283	8.20446	0.74021	0.18832	0.09809	-0.01413	0.00658	0.00937	3.91988	-0.54419	-2.21020	0.02481	0.57572	0.05547	0.00030	0.00754	-0.00177	10.11184
945			9.44000	-3.37823	12.37283	2.19764	0.00482	0.00274	0.00318	0.00139	-0.00092	0.00326	89.84358	20.65400	-22.06098	-0.13007	-0.04425	0.00488	-0.06712	0.03901	0.00214	16.40145	-7.10629	12.85539	0.08707	0.01562	0.01314	0.00091	-0.00000	-0.00012	6.39942	-5.69835	8.15506	0.74028	0.18867	0.09787	-0.01681	0.00616	0.00831	3.91427	-0.55121	-2.19560	0.02242	0.57517	0.05526	0.00012	0.00523	-0.00111	10.11147
946			9.45000	-3.40725	12.58675	1.67999	0.00484	0.00271	0.00317	0.00090	-0.00076	0.00225	89.75955	20.42189	-21.58328	-0.12483	-0.04090	-0.00192	-0.04141	0.02521	-0.00067	16.39717	-7.10540	12.85956	0.07203	0.01091	0.01692	0.00052	0.00001	-0.00010	6.40931	-5.72083	8.11144	0.74020	0.18740	0.09730	-0.01922	0.00515	0.00743	3.91375	-0.55616	-2.18792	0.01920	0.57361	0.05467	-0.00007	0.00380	-0.00056	10.11364
947			9.46000	-3.41344	12.74317	1.38302	0.00485	0.00269	0.00315	0.00026	-0.00049	0.00091	89.72753	20.25729	-21.30534	-0.12143	-0.03875	-0.00689	-0.01229	0.00975	-0.00142	16.39399	-7.10537	12.86253	0.06091	0.00803	0.01993	0.00038	0.00001	-0.00008	6.42083	-5.73940	8.07123	0.73736	0.18750	0.09692	-0.01941	0.00410	0.00706	3.91833	-0.55959	-2.18451	0.02094	0.57528	0.05391	-0.00023	0.00209	-0.00036	10.11860
948			9.47000	-3.39725	12.81525	1.35519	0.00484	0.00268	0.00314	-0.00043	-0.00013	-0.00058	89.75062	20.18720	-21.27490	-0.12048	-0.03818	-0.00878	0.01728	-0.00619	-0.00022	16.39071	-7.10572	12.86441	0.05614	0.00785	0.02139	0.00037	0.00001	-0.00003	6.43142	-5.75507	8.03089	0.73429	0.18838	0.09696	-0.01647	0.00343	0.00729	3.92624	-0.56084	-2.18052	0.02309	0.57737	0.05355	-0.00033	-0.00110	-0.00061	10.12599
949			9.48000	-3.36111	12.78685	1.60489	0.00483	0.00267	0.00312	-0.00106	0.00027	-0.00200	89.82339	20.22720	-21.50336	-0.12206	-0.03923	-0.00691	0.04482	-0.02210	0.00115	16.38667	-7.10658	12.86480	0.05929	0.01062	0.02078	0.00046	0.00002	0.00003	6.43813	-5.76977	7.98752	0.73212	0.18683	0.09596	-0.01086	0.00313	0.00772	3.93450	-0.55831	-2.17124	0.02435	0.57576	0.05248	-0.00032	-0.00617	-0.00118	10.13490
950			9.49000	-3.30922	12.65846	2.09910	0.00481	0.00269	0.00312	-0.00155	0.00064	-0.00315	89.93269	20.37612	-21.96365	-0.12593	-0.04177	-0.00147	0.06800	-0.03727	0.00050	16.38177	-7.10827	12.86336	0.07011	0.01572	0.01801	0.00059	0.00005	0.00008	6.43938	-5.78450	7.94096	0.73068	0.18672	0.09512	-0.00452	0.00300	0.00792	3.94114	-0.55036	-2.15392	0.02569	0.57582	0.05151	-0.00027	-0.01230	-0.00182	10.14436
951			9.50000	-3.24711	12.44901	2.77003	0.00478	0.00274	0.00316	-0.00182	0.00093	-0.00391	90.06130	20.61454	-22.59486	-0.13156	-0.04544	0.00634	0.08440	-0.05012	-0.00294	16.37650	-7.11138	12.86055	0.08656	0.02142	0.01355	0.00072	0.00011	0.00010	6.43583	-5.79878	7.89432	0.72975	0.18876	0.09493	0.00079	0.00278	0.00754	3.94594	-0.53667	-2.12916	0.02623	0.57893	0.05099	-0.00020	-0.01819	-0.00230	10.15338
952			9.51000	-3.18094	12.19113	3.52830	0.00473	0.00282	0.00321	-0.00186	0.00109	-0.00422	90.19189	20.90833	-23.31382	-0.13793	-0.04962	0.01463	0.09178	-0.05825	-0.00764	16.37144	-7.11645	12.85705	0.10496	0.02587	0.00846	0.00080	0.00022	0.00008	6.42915	-5.81146	7.85190	0.73084	0.18810	0.09441	0.00458	0.00231	0.00655	3.94919	-0.51800	-2.09982	0.02621	0.57916	0.05037	-0.00012	-0.02240	-0.00249	10.16093
953			9.52000	-3.11695	11.92163	4.28221	0.00468	0.00290	0.00328	-0.00170	0.00112	-0.00406	90.31046	21.21736	-24.03278	-0.14378	-0.05356	0.02150	0.08900	-0.05952	-0.01108	16.36686	-7.12356	12.85290	0.12121	0.02802	0.00390	0.00083	0.00032	0.00005	6.42078	-5.82164	7.81654	0.73351	0.18842	0.09432	0.00717	0.00181	0.00531	3.95075	-0.49636	-2.06953	0.02656	0.57958	0.05022	-0.00003	-0.02397	-0.00243	10.16598
954			9.53000	-3.06018	11.67276	4.95493	0.00464	0.00297	0.00333	-0.00141	0.00101	-0.00352	90.40837	21.50553	-24.67625	-0.14802	-0.05659	0.02579	0.07722	-0.05352	-0.01176	16.36240	-7.13263	12.84765	0.13241	0.02790	0.00071	0.00091	0.00037	0.00001	6.41154	-5.82960	7.78868	0.73451	0.18813	0.09413	0.00906	0.00168	0.00420	3.95011	-0.47454	-2.04116	0.02691	0.57928	0.05000	0.00008	-0.02275	-0.00224	10.16799
955			9.54000	-3.01381	11.46721	5.49634	0.00459	0.00302	0.00336	-0.00107	0.00081	-0.00273	90.48318	21.74763	-25.19355	-0.15010	-0.05828	0.02737	0.05998	-0.04210	-0.01002	16.35750	-7.14281	12.84100	0.13734	0.02635	-0.00085	0.00099	0.00036	-0.00001	6.40158	-5.83750	7.76667	0.73495	0.18849	0.09412	0.01070	0.00236	0.00353	3.94688	-0.45500	-2.01523	0.02735	0.58112	0.04977	0.00021	-0.01978	-0.00215	10.16712
956			9.55000	-2.97868	11.31570	5.88659	0.00455	0.00306	0.00339	-0.00074	0.00058	-0.00188	90.53799	21.93203	-25.56343	-0.15008	-0.05864	0.02685	0.04167	-0.02851	-0.00714	16.35233	-7.15293	12.83343	0.13665	0.02399	-0.00113	0.00097	0.00029	-0.00002	6.39066	-5.84864	7.74737	0.73644	0.18852	0.09401	0.01246	0.00381	0.00343	3.94094	-0.43904	-1.98900	0.02717	0.58359	0.04939	0.00034	-0.01622	-0.00233	10.16395
957			9.56000	-2.95366	11.21838	6.13221	0.00452	0.00307	0.00340	-0.00045	0.00034	-0.00110	90.57852	22.05769	-25.79099	-0.14858	-0.05803	0.02511	0.02562	-0.01580	-0.00428	16.34738	-7.16189	12.82474	0.13241	0.02171	-0.00052	0.00086	0.00019	-0.00001	6.37821	-5.86520	7.72752	0.73825	0.18779	0.09448	0.01433	0.00529	0.00379	3.93200	-0.42694	-1.95917	0.02717	0.58570	0.04964	0.00048	-0.01262	-0.00271	10.15897
958			9.57000	-2.93647	11.16947	6.25616	0.00449	0.00306	0.00338	-0.00023	0.00013	-0.00046	90.61011	22.13042	-25.89783	-0.14639	-0.05694	0.02298	0.01324	-0.00560	-0.00201	16.34253	-7.16893	12.81447	0.12696	0.02015	0.00054	0.00082	0.00009	0.00001	6.36410	-5.88585	7.70506	0.74170	0.18774	0.09493	0.01569	0.00592	0.00424	3.92025	-0.41868	-1.92499	0.02411	0.58744	0.05001	0.00051	-0.00907	-0.00302	10.15240
959			9.58000	-2.92467	11.16208	6.28710	0.00446	0.00305	0.00338	-0.00008	-0.00005	0.00002	90.63683	22.15891	-25.91144	-0.14421	-0.05574	0.02129	0.00469	0.00181	-0.00041	16.33721	-7.17356	12.80285	0.12200	0.01983	0.00153	0.00087	0.00000	0.00003	6.34912	-5.90679	7.68035	0.74437	0.18828	0.09505	0.01586	0.00545	0.00438	3.90711	-0.41404	-1.88886	0.02059	0.58697	0.05032	0.00045	-0.00546	-0.00300	10.14492
960			9.59000	-2.91606	11.18965	6.25169	0.00444	0.00308	0.00341	0.00003	-0.00021	0.00035	90.66259	22.15208	-25.85742	-0.14241	-0.05463	0.02048	-0.00045	0.00689	0.00071	16.33151	-7.17581	12.79140	0.11815	0.02070	0.00211	0.00079	-0.00006	0.00004	6.33464	-5.92467	7.65603	0.74408	0.19002	0.09507	0.01458	0.00437	0.00396	3.89480	-0.41270	-1.85621	0.02021	0.58668	0.05055	0.00037	-0.00194	-0.00245	10.13774
961			9.60000	-2.90879	11.24566	6.17076	0.00443	0.00312	0.00347	0.00009	-0.00034	0.00059	90.69175	22.11738	-25.75599	-0.14088	-0.05362	0.02021	-0.00285	0.01020	0.00158	16.32698	-7.17586	12.78206	0.11501	0.02175	0.00233	0.00044	-0.00012	0.00003	6.32204	-5.93824	7.63558	0.74449	0.19081	0.09483	0.01216	0.00308	0.00301	3.88557	-0.41404	-1.83307	0.01705	0.58566	0.05051	0.00018	0.00126	-0.00151	10.13222
962			9.61000	-2.90164	11.32376	6.06060	0.00442	0.00315	0.00351	0.00012	-0.00044	0.00073	90.72746	22.06006	-25.62337	-0.13932	-0.05259	0.01980	-0.00327	0.01205	0.00220	16.32519	-7.17406	12.77548	0.11191	0.02286	0.00273	-0.00012	-0.00015	0.00002	6.31238	-5.94708	7.62173	0.74329	0.18919	0.09468	0.00885	0.00161	0.00171	3.88241	-0.41750	-1.82215	0.01526	0.58205	0.05067	-0.00004	0.00415	-0.00051	10.13054
963			9.62000	-2.89436	11.41719	5.93626	0.00440	0.00314	0.00352	0.00013	-0.00050	0.00077	90.77052	21.98648	-25.47446	-0.13743	-0.05144	0.01880	-0.00240	0.01248	0.00246	16.32700	-7.17086	12.77193	0.10816	0.02389	0.00364	-0.00072	-0.00016	0.00000	6.30636	-5.95024	7.61593	0.74391	0.18895	0.09458	0.00507	-0.00020	0.00027	3.88868	-0.42296	-1.82218	0.01320	0.58136	0.05056	-0.00027	0.00663	0.00032	10.13521
964			9.63000	-2.88790	11.51701	5.81416	0.00440	0.00312	0.00350	0.00013	-0.00050	0.00070	90.81885	21.90648	-25.32582	-0.13534	-0.05020	0.01720	-0.00073	0.01140	0.00224	16.33239	-7.16697	12.77185	0.10360	0.02477	0.00506	-0.00119	-0.00014	-0.00002	6.30421	-5.94624	7.61832	0.74490	0.18822	0.09413	0.00127	-0.00236	-0.00114	3.90617	-0.43005	-1.83020	0.01246	0.58073	0.05000	-0.00049	0.00792	0.00089	10.14754
965			9.64000	-2.88371	11.61100	5.71213	0.00440	0.00310	0.00349	0.00011	-0.00043	0.00052	90.86817	21.83348	-25.19623	-0.13329	-0.04901	0.01538	0.00139	0.00886	0.00164	16.34062	-7.16303	12.77555	0.09875	0.02514	0.00660	-0.00145	-0.00010	-0.00007	6.30567	-5.93443	7.62819	0.74542	0.18691	0.09337	-0.00246	-0.00467	-0.00247	3.93357	-0.43717	-1.84357	0.01387	0.57948	0.04913	-0.00073	0.00731	0.00133	10.16614
[truncated: 487 more rows]
[truncated: 11 more columns]
