# Supplementary material for: Analysis of the impact of different landing heights and lateralities on lower limb joint load based on statistical parametric mapping
Source: PLoS One. 2025 May 30;20(5):e0324656. doi: 10.1371/journal.pone.0324656 (PMC12124505; doi:10.1371/journal.pone.0324656)
Supplement: S1 File — (ZIP) [file pone.0324656.s001.zip › Original data/016/左前45.txt]

	C:\Users\dell\Documents\Qualisys-GAIT1214\Data\zhangyahan_zhangyahan_2023-11-19_wjn015\2023-11-19\2023-11-19_unspecified\Gait LB - CAST 10.c3d	C:\Users\dell\Documents\Qualisys-GAIT1214\Data\zhangyahan_zhangyahan_2023-11-19_wjn015\2023-11-19\2023-11-19_unspecified\Gait LB - CAST 10.c3d	C:\Users\dell\Documents\Qualisys-GAIT1214\Data\zhangyahan_zhangyahan_2023-11-19_wjn015\2023-11-19\2023-11-19_unspecified\Gait LB - CAST 10.c3d	C:\Users\dell\Documents\Qualisys-GAIT1214\Data\zhangyahan_zhangyahan_2023-11-19_wjn015\2023-11-19\2023-11-19_unspecified\Gait LB - CAST 10.c3d	C:\Users\dell\Documents\Qualisys-GAIT1214\Data\zhangyahan_zhangyahan_2023-11-19_wjn015\2023-11-19\2023-11-19_unspecified\Gait LB - CAST 10.c3d	C:\Users\dell\Documents\Qualisys-GAIT1214\Data\zhangyahan_zhangyahan_2023-11-19_wjn015\2023-11-19\2023-11-19_unspecified\Gait LB - CAST 10.c3d	C:\Users\dell\Documents\Qualisys-GAIT1214\Data\zhangyahan_zhangyahan_2023-11-19_wjn015\2023-11-19\2023-11-19_unspecified\Gait LB - CAST 10.c3d	C:\Users\dell\Documents\Qualisys-GAIT1214\Data\zhangyahan_zhangyahan_2023-11-19_wjn015\2023-11-19\2023-11-19_unspecified\Gait LB - CAST 10.c3d	C:\Users\dell\Documents\Qualisys-GAIT1214\Data\zhangyahan_zhangyahan_2023-11-19_wjn015\2023-11-19\2023-11-19_unspecified\Gait LB - CAST 10.c3d	C:\Users\dell\Documents\Qualisys-GAIT1214\Data\zhangyahan_zhangyahan_2023-11-19_wjn015\2023-11-19\2023-11-19_unspecified\Gait LB - CAST 10.c3d	C:\Users\dell\Documents\Qualisys-GAIT1214\Data\zhangyahan_zhangyahan_2023-11-19_wjn015\2023-11-19\2023-11-19_unspecified\Gait LB - CAST 10.c3d	C:\Users\dell\Documents\Qualisys-GAIT1214\Data\zhangyahan_zhangyahan_2023-11-19_wjn015\2023-11-19\2023-11-19_unspecified\Gait LB - CAST 10.c3d	C:\Users\dell\Documents\Qualisys-GAIT1214\Data\zhangyahan_zhangyahan_2023-11-19_wjn015\2023-11-19\2023-11-19_unspecified\Gait LB - CAST 10.c3d	C:\Users\dell\Documents\Qualisys-GAIT1214\Data\zhangyahan_zhangyahan_2023-11-19_wjn015\2023-11-19\2023-11-19_unspecified\Gait LB - CAST 10.c3d	C:\Users\dell\Documents\Qualisys-GAIT1214\Data\zhangyahan_zhangyahan_2023-11-19_wjn015\2023-11-19\2023-11-19_unspecified\Gait LB - CAST 10.c3d	C:\Users\dell\Documents\Qualisys-GAIT1214\Data\zhangyahan_zhangyahan_2023-11-19_wjn015\2023-11-19\2023-11-19_unspecified\Gait LB - CAST 10.c3d	C:\Users\dell\Documents\Qualisys-GAIT1214\Data\zhangyahan_zhangyahan_2023-11-19_wjn015\2023-11-19\2023-11-19_unspecified\Gait LB - CAST 10.c3d	C:\Users\dell\Documents\Qualisys-GAIT1214\Data\zhangyahan_zhangyahan_2023-11-19_wjn015\2023-11-19\2023-11-19_unspecified\Gait LB - CAST 10.c3d	C:\Users\dell\Documents\Qualisys-GAIT1214\Data\zhangyahan_zhangyahan_2023-11-19_wjn015\2023-11-19\2023-11-19_unspecified\Gait LB - CAST 10.c3d	C:\Users\dell\Documents\Qualisys-GAIT1214\Data\zhangyahan_zhangyahan_2023-11-19_wjn015\2023-11-19\2023-11-19_unspecified\Gait LB - CAST 10.c3d	C:\Users\dell\Documents\Qualisys-GAIT1214\Data\zhangyahan_zhangyahan_2023-11-19_wjn015\2023-11-19\2023-11-19_unspecified\Gait LB - CAST 10.c3d	C:\Users\dell\Documents\Qualisys-GAIT1214\Data\zhangyahan_zhangyahan_2023-11-19_wjn015\2023-11-19\2023-11-19_unspecified\Gait LB - CAST 10.c3d	C:\Users\dell\Documents\Qualisys-GAIT1214\Data\zhangyahan_zhangyahan_2023-11-19_wjn015\2023-11-19\2023-11-19_unspecified\Gait LB - CAST 10.c3d	C:\Users\dell\Documents\Qualisys-GAIT1214\Data\zhangyahan_zhangyahan_2023-11-19_wjn015\2023-11-19\2023-11-19_unspecified\Gait LB - CAST 10.c3d	C:\Users\dell\Documents\Qualisys-GAIT1214\Data\zhangyahan_zhangyahan_2023-11-19_wjn015\2023-11-19\2023-11-19_unspecified\Gait LB - CAST 10.c3d	C:\Users\dell\Documents\Qualisys-GAIT1214\Data\zhangyahan_zhangyahan_2023-11-19_wjn015\2023-11-19\2023-11-19_unspecified\Gait LB - CAST 10.c3d	C:\Users\dell\Documents\Qualisys-GAIT1214\Data\zhangyahan_zhangyahan_2023-11-19_wjn015\2023-11-19\2023-11-19_unspecified\Gait LB - CAST 10.c3d	C:\Users\dell\Documents\Qualisys-GAIT1214\Data\zhangyahan_zhangyahan_2023-11-19_wjn015\2023-11-19\2023-11-19_unspecified\Gait LB - CAST 10.c3d	C:\Users\dell\Documents\Qualisys-GAIT1214\Data\zhangyahan_zhangyahan_2023-11-19_wjn015\2023-11-19\2023-11-19_unspecified\Gait LB - CAST 10.c3d	C:\Users\dell\Documents\Qualisys-GAIT1214\Data\zhangyahan_zhangyahan_2023-11-19_wjn015\2023-11-19\2023-11-19_unspecified\Gait LB - CAST 10.c3d	C:\Users\dell\Documents\Qualisys-GAIT1214\Data\zhangyahan_zhangyahan_2023-11-19_wjn015\2023-11-19\2023-11-19_unspecified\Gait LB - CAST 10.c3d	C:\Users\dell\Documents\Qualisys-GAIT1214\Data\zhangyahan_zhangyahan_2023-11-19_wjn015\2023-11-19\2023-11-19_unspecified\Gait LB - CAST 10.c3d	C:\Users\dell\Documents\Qualisys-GAIT1214\Data\zhangyahan_zhangyahan_2023-11-19_wjn015\2023-11-19\2023-11-19_unspecified\Gait LB - CAST 10.c3d	C:\Users\dell\Documents\Qualisys-GAIT1214\Data\zhangyahan_zhangyahan_2023-11-19_wjn015\2023-11-19\2023-11-19_unspecified\Gait LB - CAST 10.c3d	C:\Users\dell\Documents\Qualisys-GAIT1214\Data\zhangyahan_zhangyahan_2023-11-19_wjn015\2023-11-19\2023-11-19_unspecified\Gait LB - CAST 10.c3d	C:\Users\dell\Documents\Qualisys-GAIT1214\Data\zhangyahan_zhangyahan_2023-11-19_wjn015\2023-11-19\2023-11-19_unspecified\Gait LB - CAST 10.c3d	C:\Users\dell\Documents\Qualisys-GAIT1214\Data\zhangyahan_zhangyahan_2023-11-19_wjn015\2023-11-19\2023-11-19_unspecified\Gait LB - CAST 10.c3d	C:\Users\dell\Documents\Qualisys-GAIT1214\Data\zhangyahan_zhangyahan_2023-11-19_wjn015\2023-11-19\2023-11-19_unspecified\Gait LB - CAST 10.c3d	C:\Users\dell\Documents\Qualisys-GAIT1214\Data\zhangyahan_zhangyahan_2023-11-19_wjn015\2023-11-19\2023-11-19_unspecified\Gait LB - CAST 10.c3d	C:\Users\dell\Documents\Qualisys-GAIT1214\Data\zhangyahan_zhangyahan_2023-11-19_wjn015\2023-11-19\2023-11-19_unspecified\Gait LB - CAST 10.c3d	C:\Users\dell\Documents\Qualisys-GAIT1214\Data\zhangyahan_zhangyahan_2023-11-19_wjn015\2023-11-19\2023-11-19_unspecified\Gait LB - CAST 10.c3d	C:\Users\dell\Documents\Qualisys-GAIT1214\Data\zhangyahan_zhangyahan_2023-11-19_wjn015\2023-11-19\2023-11-19_unspecified\Gait LB - CAST 10.c3d	C:\Users\dell\Documents\Qualisys-GAIT1214\Data\zhangyahan_zhangyahan_2023-11-19_wjn015\2023-11-19\2023-11-19_unspecified\Gait LB - CAST 10.c3d	C:\Users\dell\Documents\Qualisys-GAIT1214\Data\zhangyahan_zhangyahan_2023-11-19_wjn015\2023-11-19\2023-11-19_unspecified\Gait LB - CAST 10.c3d	C:\Users\dell\Documents\Qualisys-GAIT1214\Data\zhangyahan_zhangyahan_2023-11-19_wjn015\2023-11-19\2023-11-19_unspecified\Gait LB - CAST 10.c3d	C:\Users\dell\Documents\Qualisys-GAIT1214\Data\zhangyahan_zhangyahan_2023-11-19_wjn015\2023-11-19\2023-11-19_unspecified\Gait LB - CAST 10.c3d	C:\Users\dell\Documents\Qualisys-GAIT1214\Data\zhangyahan_zhangyahan_2023-11-19_wjn015\2023-11-19\2023-11-19_unspecified\Gait LB - CAST 10.c3d	C:\Users\dell\Documents\Qualisys-GAIT1214\Data\zhangyahan_zhangyahan_2023-11-19_wjn015\2023-11-19\2023-11-19_unspecified\Gait LB - CAST 10.c3d	C:\Users\dell\Documents\Qualisys-GAIT1214\Data\zhangyahan_zhangyahan_2023-11-19_wjn015\2023-11-19\2023-11-19_unspecified\Gait LB - CAST 10.c3d
	CD	ZD	TIME	Right Ankle Angles	Right Ankle Angles	Right Ankle Angles	Right Ankle Moment	Right Ankle Moment	Right Ankle Moment	Right Ankle Power	Right Ankle Power	Right Ankle Power	Right Knee Angles	Right Knee Angles	Right Knee Angles	Right Knee Moment	Right Knee Moment	Right Knee Moment	Right Knee Power	Right Knee Power	Right Knee Power	Right Hip Angles	Right Hip Angles	Right Hip Angles	Right Hip Moment	Right Hip Moment	Right Hip Moment	Right Hip Power	Right Hip Power	Right Hip Power	Left Ankle Angles	Left Ankle Angles	Left Ankle Angles	Left Ankle Moment	Left Ankle Moment	Left Ankle Moment	Left Ankle Power	Left Ankle Power	Left Ankle Power	Left Knee Angles	Left Knee Angles	Left Knee Angles	Left Knee Moment	Left Knee Moment	Left Knee Moment	Left Knee Power	Left Knee Power	Left Knee Power	Left Hip Angles
	EVENT_LABEL	EVENT_LABEL	FRAME_NUMBERS	LINK_MODEL_BASED	LINK_MODEL_BASED	LINK_MODEL_BASED	LINK_MODEL_BASED	LINK_MODEL_BASED	LINK_MODEL_BASED	LINK_MODEL_BASED	LINK_MODEL_BASED	LINK_MODEL_BASED	LINK_MODEL_BASED	LINK_MODEL_BASED	LINK_MODEL_BASED	LINK_MODEL_BASED	LINK_MODEL_BASED	LINK_MODEL_BASED	LINK_MODEL_BASED	LINK_MODEL_BASED	LINK_MODEL_BASED	LINK_MODEL_BASED	LINK_MODEL_BASED	LINK_MODEL_BASED	LINK_MODEL_BASED	LINK_MODEL_BASED	LINK_MODEL_BASED	LINK_MODEL_BASED	LINK_MODEL_BASED	LINK_MODEL_BASED	LINK_MODEL_BASED	LINK_MODEL_BASED	LINK_MODEL_BASED	LINK_MODEL_BASED	LINK_MODEL_BASED	LINK_MODEL_BASED	LINK_MODEL_BASED	LINK_MODEL_BASED	LINK_MODEL_BASED	LINK_MODEL_BASED	LINK_MODEL_BASED	LINK_MODEL_BASED	LINK_MODEL_BASED	LINK_MODEL_BASED	LINK_MODEL_BASED	LINK_MODEL_BASED	LINK_MODEL_BASED	LINK_MODEL_BASED	LINK_MODEL_BASED
	ORIGINAL	ORIGINAL	ORIGINAL	ORIGINAL	ORIGINAL	ORIGINAL	ORIGINAL	ORIGINAL	ORIGINAL	ORIGINAL	ORIGINAL	ORIGINAL	ORIGINAL	ORIGINAL	ORIGINAL	ORIGINAL	ORIGINAL	ORIGINAL	ORIGINAL	ORIGINAL	ORIGINAL	ORIGINAL	ORIGINAL	ORIGINAL	ORIGINAL	ORIGINAL	ORIGINAL	ORIGINAL	ORIGINAL	ORIGINAL	ORIGINAL	ORIGINAL	ORIGINAL	ORIGINAL	ORIGINAL	ORIGINAL	ORIGINAL	ORIGINAL	ORIGINAL	ORIGINAL	ORIGINAL	ORIGINAL	ORIGINAL	ORIGINAL	ORIGINAL	ORIGINAL	ORIGINAL	ORIGINAL	ORIGINAL
ITEM	X	X	X	X	Y	Z	X	Y	Z	X	Y	Z	X	Y	Z	X	Y	Z	X	Y	Z	X	Y	Z	X	Y	Z	X	Y	Z	X	Y	Z	X	Y	Z	X	Y	Z	X	Y	Z	X	Y	Z	X	Y	Z	X
1	0.30000	0.45000	0.00000	19.27405	12.10252	7.86246							41.30475	16.31744	-21.81876							9.47611	-3.77777	19.96248							-13.32819	8.94011	13.55956							0.40452	-1.62015	-7.16790							22.11099
2			0.01000	19.46463	12.24280	8.02732							42.70783	16.79646	-21.36064							9.71973	-3.78795	19.95486							-13.12250	8.91107	13.54705							0.43278	-1.64381	-7.11138							22.02095
3			0.02000	19.66044	12.37551	8.21878	-0.00494	-0.00071	-0.00061	0.00207	0.00006	0.00024	44.14825	17.25823	-20.89363	-0.07911	-0.03727	-0.00369	0.18095	0.04098	-0.00006	9.95739	-3.79400	19.94144	0.02778	-0.03574	0.00116	-0.01131	0.00003	0.00004	-12.90621	8.88154	13.53933	-0.00781	-0.00100	0.00094	0.00304	-0.00006	-0.00000	0.46624	-1.67381	-7.03678	0.06072	0.00660	-0.00032	-0.00431	0.00038	0.00005	21.93652
4			0.03000	19.85736	12.49402	8.43838	-0.00492	-0.00075	-0.00075	0.00211	0.00003	0.00033	45.60587	17.68629	-20.42727	-0.08154	-0.03836	-0.00381	0.18780	0.04029	-0.00014	10.18389	-3.79346	19.91843	0.04195	-0.03618	0.00257	-0.01615	0.00059	0.00013	-12.67556	8.84498	13.53587	-0.00766	-0.00093	0.00096	0.00322	-0.00007	-0.00001	0.50913	-1.71171	-6.93848	0.05676	0.00634	-0.00024	-0.00528	0.00046	0.00005	21.86480
5			0.04000	20.05138	12.59684	8.68692	-0.00492	-0.00080	-0.00083	0.00212	0.00000	0.00040	47.07114	18.06844	-19.95999	-0.08367	-0.03835	-0.00292	0.19305	0.03823	-0.00023	10.39443	-3.78604	19.87890	0.04588	-0.03198	0.00353	-0.01635	0.00108	0.00030	-12.42428	8.79532	13.53444	-0.00753	-0.00087	0.00096	0.00348	-0.00009	-0.00002	0.56625	-1.75945	-6.81752	0.05409	0.00585	-0.00025	-0.00668	0.00053	0.00006	21.80958
6			0.05000	20.23680	12.68569	8.96393	-0.00494	-0.00085	-0.00086	0.00207	-0.00003	0.00045	48.54283	18.39619	-19.48254	-0.08560	-0.03742	-0.00113	0.19763	0.03560	-0.00016	10.58553	-3.77273	19.81535	0.04185	-0.02337	0.00399	-0.01359	0.00120	0.00051	-12.14495	8.72629	13.53159	-0.00741	-0.00084	0.00093	0.00383	-0.00012	-0.00002	0.64277	-1.81862	-6.68199	0.05219	0.00509	-0.00034	-0.00846	0.00056	0.00008	21.77190
7			0.06000	20.40495	12.76439	9.26920	-0.00494	-0.00087	-0.00083	0.00194	-0.00006	0.00046	50.02497	18.66459	-18.98430	-0.08737	-0.03591	0.00127	0.20238	0.03293	0.00029	10.75640	-3.75499	19.72313	0.03265	-0.01170	0.00397	-0.00961	0.00079	0.00070	-11.83089	8.63121	13.52335	-0.00729	-0.00083	0.00087	0.00422	-0.00016	-0.00002	0.74319	-1.88953	-6.54384	0.05073	0.00408	-0.00048	-0.01051	0.00053	0.00011	21.75034
8			0.07000	20.54604	12.83696	9.60491	-0.00489	-0.00086	-0.00071	0.00173	-0.00008	0.00043	51.52471	18.87254	-18.45885	-0.08916	-0.03415	0.00397	0.20825	0.03051	0.00123	10.90875	-3.73405	19.60205	0.02177	0.00125	0.00356	-0.00582	-0.00010	0.00079	-11.47852	8.50478	13.50671	-0.00716	-0.00086	0.00078	0.00459	-0.00022	-0.00001	0.87129	-1.97123	-6.41568	0.04963	0.00285	-0.00063	-0.01276	0.00042	0.00013	21.74147
9			0.08000	20.65314	12.90499	9.97545	-0.00478	-0.00082	-0.00050	0.00147	-0.00010	0.00033	53.05044	19.02311	-17.90531	-0.09109	-0.03242	0.00676	0.21580	0.02851	0.00262	11.04547	-3.71073	19.45594	0.01340	0.01395	0.00291	-0.00327	-0.00129	0.00075	-11.08962	8.34538	13.48070	-0.00699	-0.00090	0.00068	0.00486	-0.00028	-0.00000	1.02986	-2.06256	-6.30963	0.04889	0.00166	-0.00077	-0.01512	0.00027	0.00012	21.74083
10			0.09000	20.72518	12.96727	10.38459	-0.00457	-0.00077	-0.00029	0.00122	-0.00012	0.00021	54.60886	19.12240	-17.32572	-0.09302	-0.03103	0.00927	0.22431	0.02711	0.00420	11.16806	-3.68641	19.29043	0.01088	0.02486	0.00227	-0.00238	-0.00243	0.00065	-10.67363	8.15648	13.44514	-0.00677	-0.00094	0.00061	0.00490	-0.00034	0.00000	1.21913	-2.16195	-6.23658	0.04861	0.00067	-0.00087	-0.01740	0.00012	0.00008	21.74297
11			0.10000	20.76600	13.02348	10.83578	-0.00424	-0.00071	-0.00011	0.00100	-0.00014	0.00009	56.20063	19.17799	-16.72376	-0.09496	-0.03014	0.01132	0.23263	0.02637	0.00572	11.27423	-3.66433	19.11073	0.01644	0.03358	0.00187	-0.00306	-0.00316	0.00058	-10.24875	7.94678	13.39929	-0.00649	-0.00098	0.00056	0.00463	-0.00038	0.00001	1.43607	-2.26700	-6.20586	0.04889	-0.00011	-0.00092	-0.01948	-0.00002	0.00001	21.74216
12			0.11000	20.78199	13.07490	11.33177	-0.00383	-0.00066	-0.00002	0.00083	-0.00015	0.00002	57.81735	19.19831	-16.10349	-0.09748	-0.02987	0.01312	0.24046	0.02645	0.00710	11.35747	-3.64995	18.92038	0.03100	0.04133	0.00182	-0.00432	-0.00325	0.00060	-9.84189	7.72964	13.34167	-0.00614	-0.00101	0.00053	0.00398	-0.00039	0.00002	1.67547	-2.37486	-6.22576	0.04987	-0.00073	-0.00092	-0.02136	-0.00014	-0.00007	21.73406
13			0.12000	20.77919	13.12006	11.86998	-0.00338	-0.00062	-0.00004	0.00068	-0.00017	0.00003	59.44115	19.19323	-15.46535	-0.10116	-0.03045	0.01465	0.24754	0.02780	0.00820	11.40918	-3.65038	18.72194	0.05227	0.04940	0.00230	-0.00419	-0.00243	0.00080	-9.48890	7.52021	13.27043	-0.00571	-0.00103	0.00051	0.00292	-0.00038	0.00004	1.93116	-2.48292	-6.30562	0.05162	-0.00124	-0.00089	-0.02296	-0.00024	-0.00017	21.71721
14			0.13000	20.76062	13.14903	12.43945	-0.00299	-0.00062	-0.00021	0.00054	-0.00020	0.00019	61.04848	19.17685	-14.80421	-0.10644	-0.03235	0.01511	0.25405	0.03126	0.00839	11.42358	-3.67310	18.51898	0.07359	0.05728	0.00373	-0.00131	-0.00033	0.00133	-9.23546	7.33190	13.18263	-0.00523	-0.00102	0.00050	0.00149	-0.00033	0.00006	2.19521	-2.58897	-6.45425	0.05405	-0.00138	-0.00088	-0.02397	-0.00027	-0.00028	21.69380
15			0.14000	20.72463	13.14057	13.02595	-0.00277	-0.00067	-0.00058	0.00042	-0.00029	0.00053	62.62053	19.17183	-14.11323	-0.11329	-0.03606	0.01317	0.26141	0.03778	0.00670	11.40362	-3.72492	18.31855	0.08550	0.06247	0.00658	0.00249	0.00325	0.00233	-9.13693	7.17412	13.07592	-0.00470	-0.00099	0.00049	-0.00020	-0.00027	0.00008	2.45610	-2.69089	-6.67579	0.05690	-0.00098	-0.00094	-0.02376	-0.00019	-0.00041	21.66930
16			0.15000	20.66474	13.06496	13.62221	-0.00286	-0.00084	-0.00118	0.00029	-0.00048	0.00104	64.15712	19.21052	-13.39084	-0.12114	-0.04151	0.00805	0.27279	0.04778	0.00324	11.36489	-3.81176	18.13183	0.07884	0.06347	0.01102	0.00299	0.00787	0.00365	-9.25561	7.05108	12.95207	-0.00417	-0.00096	0.00045	-0.00200	-0.00021	0.00009	2.69771	-2.78608	-6.96575	0.05970	0.00007	-0.00110	-0.02148	0.00001	-0.00060	21.65174
17			0.16000	20.56962	12.88748	14.23074	-0.00338	-0.00115	-0.00197	0.00009	-0.00089	0.00164	65.68566	19.33102	-12.64216	-0.12876	-0.04801	-0.00005	0.29222	0.06087	-0.00001	11.33716	-3.93889	17.97395	0.04717	0.06056	0.01673	-0.00069	0.01273	0.00470	-9.65475	6.96392	12.82016	-0.00367	-0.00094	0.00035	-0.00373	-0.00015	0.00007	2.89910	-2.87229	-7.31011	0.06166	0.00166	-0.00139	-0.01625	0.00029	-0.00086	21.65034
18			0.17000	20.42272	12.56938	14.85437	-0.00439	-0.00163	-0.00291	-0.00037	-0.00169	0.00218	67.26158	19.56932	-11.87200	-0.13488	-0.05478	-0.01052	0.32355	0.07659	0.00004	11.36295	-4.11131	17.86264	-0.01133	0.05490	0.02322	0.00167	0.01704	0.00471	-10.38914	6.91259	12.69639	-0.00321	-0.00097	0.00016	-0.00522	-0.00009	0.00003	3.03571	-2.94761	-7.68597	0.06152	0.00363	-0.00177	-0.00775	0.00056	-0.00115	21.67178
19			0.18000	20.20173	12.06859	15.48139	-0.00585	-0.00229	-0.00392	-0.00148	-0.00312	0.00240	68.96146	19.95230	-11.07324	-0.13869	-0.06118	-0.02273	0.36853	0.09494	0.00612	11.49440	-4.33350	17.81588	-0.09311	0.04738	0.03005	0.03454	0.02002	0.00299	-11.49454	6.89630	12.60325	-0.00271	-0.00103	-0.00011	-0.00616	-0.00002	-0.00001	3.08205	-3.00973	-8.06380	0.05770	0.00566	-0.00214	0.00287	0.00072	-0.00134	21.71607
20			0.19000	19.87934	11.34554	16.07629	-0.00764	-0.00313	-0.00492	-0.00374	-0.00534	0.00190	70.87220	20.49228	-10.22064	-0.13996	-0.06658	-0.03604	0.42583	0.11581	0.01940	11.78703	-4.60832	17.84792	-0.18941	0.03848	0.03682	0.12942	0.02086	-0.00065	-12.98109	6.91191	12.56805	-0.00203	-0.00108	-0.00045	-0.00592	0.00006	0.00000	3.01663	-3.05493	-8.41121	0.04877	0.00731	-0.00235	0.01222	0.00065	-0.00129	21.77514
21			0.20000	19.42795	10.37520	16.58031	-0.00958	-0.00407	-0.00580	-0.00754	-0.00828	0.00033	73.08069	21.18263	-9.27429	-0.13915	-0.07039	-0.04957	0.49237	0.13802	0.03872	12.28961	-4.93690	17.96388	-0.28648	0.02858	0.04315	0.30467	0.01897	-0.00546	-14.83339	6.95183	12.62160	-0.00104	-0.00105	-0.00078	-0.00362	0.00013	0.00013	2.82873	-3.07792	-8.69876	0.03364	0.00817	-0.00224	0.01520	0.00030	-0.00096	21.83430
22			0.21000	18.82803	9.16508	16.91941	-0.01142	-0.00503	-0.00647	-0.01280	-0.01141	-0.00240	75.66444	21.99419	-8.19045	-0.13730	-0.07219	-0.06199	0.56551	0.15881	0.06016	13.03257	-5.31962	18.15365	-0.36723	0.01861	0.04876	0.54148	0.01452	-0.00956	-17.01338	7.00043	12.79565	0.00037	-0.00088	-0.00108	0.00146	0.00017	0.00042	2.52544	-3.07254	-8.90548	0.01136	0.00827	-0.00177	0.00702	-0.00021	-0.00049	21.87534
23			0.22000	18.07790	7.77262	17.01425	-0.01293	-0.00587	-0.00689	-0.01854	-0.01372	-0.00598	78.68169	22.87280	-6.93421	-0.13505	-0.07167	-0.07203	0.64153	0.17408	0.07776	14.01929	-5.75584	18.38738	-0.41623	0.00872	0.05350	0.77853	0.00768	-0.01022	-19.46002	7.03064	13.11479	0.00212	-0.00048	-0.00129	0.00922	0.00011	0.00083	2.13791	-3.03345	-9.01836	-0.01840	0.00808	-0.00098	-0.01297	-0.00077	-0.00011	21.88167
24			0.23000	17.20390	6.31112	16.79326	-0.01383	-0.00648	-0.00709	-0.02297	-0.01399	-0.00989	82.16171	23.73903	-5.49275	-0.13205	-0.06868	-0.07901	0.71238	0.17947	0.08555	15.22290	-6.24388	18.61404	-0.42457	-0.00245	0.05717	0.93685	-0.00232	-0.00454	-22.08383	7.00355	13.58490	0.00400	0.00014	-0.00140	0.01802	-0.00003	0.00128	1.72475	-2.95803	-9.02906	-0.05484	0.00796	-0.00000	-0.03643	-0.00129	0.00000	21.84370
25			0.24000	16.26808	4.93584	16.20625	-0.01394	-0.00674	-0.00718	-0.02408	-0.01155	-0.01368	86.09550	24.49418	-3.88569	-0.12620	-0.06271	-0.08306	0.75798	0.17071	0.08002	16.58947	-6.78104	18.76415	-0.39183	-0.01674	0.05947	0.95909	-0.01630	0.00940	-24.75555	6.87330	14.18734	0.00557	0.00091	-0.00143	0.02456	-0.00013	0.00168	1.37242	-2.84957	-8.93324	-0.09534	0.00779	0.00099	-0.04325	-0.00165	-0.00025	21.76303
26			0.25000	15.36469	3.81450	15.23719	-0.01316	-0.00662	-0.00729	-0.02097	-0.00679	-0.01712	90.42462	25.03751	-2.17097	-0.11416	-0.05280	-0.08475	0.74530	0.14450	0.06131	18.04530	-7.36447	18.76042	-0.32557	-0.03597	0.05943	0.83775	-0.03389	0.03072	-27.29359	6.59830	14.88422	0.00627	0.00157	-0.00143	0.02485	-0.00002	0.00199	1.19020	-2.72189	-8.73295	-0.13529	0.00678	0.00178	-0.00604	-0.00154	-0.00076	21.65351
27			0.26000	14.60460	3.08879	13.91597	-0.01167	-0.00615	-0.00755	-0.01467	-0.00114	-0.02013	95.03581	25.28945	-0.44118	-0.09348	-0.03829	-0.08530	0.64554	0.10144	0.03314	19.50813	-7.99193	18.53351	-0.23990	-0.06306	0.05532	0.61868	-0.05404	0.05339	-29.45727	6.15585	15.62780	0.00555	0.00172	-0.00144	0.01697	0.00029	0.00225	1.29739	-2.60036	-8.43491	-0.16880	0.00346	0.00219	0.09554	-0.00067	-0.00130	21.53938
28			0.27000	14.09400	2.83522	12.33208	-0.00985	-0.00541	-0.00802	-0.00744	0.00357	-0.02232	99.77253	25.21216	1.18903	-0.06472	-0.01973	-0.08583	0.45932	0.04857	0.00050	20.89913	-8.66086	18.03860	-0.15197	-0.09934	0.04515	0.37607	-0.07240	0.06523	-30.95238	5.55834	16.36874	0.00298	0.00091	-0.00150	0.00484	0.00031	0.00246	1.80719	-2.51849	-8.04402	-0.18997	-0.00426	0.00225	0.25765	0.00045	-0.00172	21.45130
29			0.28000	13.91348	3.03837	10.63487	-0.00809	-0.00444	-0.00852	-0.00130	0.00600	-0.02263	104.46602	24.82398	2.60881	-0.03152	0.00063	-0.08546	0.22334	-0.00139	-0.03053	22.15228	-9.36418	17.26984	-0.07585	-0.14107	0.02749	0.17276	-0.08130	0.05168	-31.45355	4.86593	17.05788	-0.00157	-0.00108	-0.00162	0.00057	-0.00049	0.00254	2.81262	-2.50979	-7.55545	-0.19385	-0.01787	0.00239	0.44262	-0.00042	-0.00229	21.42149
30			0.29000	14.09432	3.59507	8.99872	-0.00667	-0.00329	-0.00867	0.00289	0.00581	-0.02005	108.96776	24.20050	3.75056	0.00068	0.01883	-0.08148	-0.00465	-0.03600	-0.05074	23.22018	-10.08550	16.26848	-0.01900	-0.18217	0.00191	0.03819	-0.07656	0.00418	-30.64844	4.18576	17.63806	-0.00788	-0.00403	-0.00176	0.02211	-0.00198	0.00221	4.37569	-2.60062	-6.95013	-0.17703	-0.03671	0.00333	0.58209	-0.00612	-0.00400	21.48001
31			0.30000	14.60610	4.34625	7.56104	-0.00559	-0.00197	-0.00810	0.00525	0.00368	-0.01518	113.16824	23.45450	4.62647	0.02678	0.03104	-0.07239	-0.17292	-0.05199	-0.05218	24.07871	-10.79800	15.11524	0.01690	-0.21997	-0.03061	-0.02873	-0.06074	-0.07169	-28.30873	3.64664	18.02176	0.01953	0.04941	0.00814	-0.10703	0.02277	-0.00551	6.51933	-2.80644	-6.19942	-0.14838	0.05609	0.00247	0.63747	0.01655	-0.00371	21.65531
32			0.31000	15.37190	5.11213	6.36883	-0.00465	-0.00058	-0.00663	0.00608	0.00097	-0.01005	116.99762	22.70372	5.33274	0.04469	0.03622	-0.05938	-0.26160	-0.05577	-0.03623	24.72739	-11.46825	13.90586	0.03338	-0.25468	-0.06724	-0.04605	-0.03736	-0.15609	-24.39795	3.33984	18.07038	0.17609	0.22465	0.03548	-1.39837	0.09799	0.00626	9.21810	-3.13153	-5.28304	0.53241	0.10674	-0.00357	-2.77789	0.04113	0.00651	21.97428
33			0.32000	16.30021	5.71802	5.36648	-0.00372	0.00076	-0.00432	0.00567	-0.00094	-0.00598	120.41039	22.04705	6.00760	0.05563	0.03608	-0.04446	-0.28313	-0.05389	-0.01332	25.18731	-12.06208	12.72235	0.03434	-0.28447	-0.10370	-0.03732	-0.00589	-0.22533	-19.18699	3.24229	17.62589	0.57172	0.46148	0.06505	-5.51849	0.22913	0.07556	12.39171	-3.57333	-4.21489	0.96452	0.30724	-0.04722	-5.75413	0.13572	0.09839	22.46424
34			0.33000	17.31057	6.01014	4.43480	-0.00275	0.00194	-0.00144	0.00443	-0.00123	-0.00222	123.36616	21.55709	6.76158	0.06160	0.03221	-0.02811	-0.25906	-0.04693	0.00400	25.49840	-12.54829	11.61346	0.02555	-0.30206	-0.13498	-0.02204	0.03691	-0.26400	-13.25523	3.20126	16.62484	1.19810	0.74385	0.06368	-12.28318	0.47511	0.12898	15.91857	-4.13149	-3.06504	0.31048	0.87710	-0.20689	-2.01630	0.44683	0.45339	23.15512
35			0.34000	18.34056	5.86947	3.45378	-0.00171	0.00281	0.00155	0.00272	0.00017	0.00299	125.82343	21.28131	7.62545	0.06350	0.02431	-0.00927	-0.20714	-0.03244	0.00563	25.71847	-12.89991	10.59016	0.01389	-0.29614	-0.15595	-0.01039	0.08914	-0.26842	-7.30406	3.04491	15.20479	1.55508	0.94029	0.15629	-15.18482	0.71231	0.39333	19.67331	-4.81523	-1.96305	1.16403	1.05322	-0.31078	-7.92868	0.69399	0.65012	24.07918
36			0.35000	19.33896	5.23461	2.35166	-0.00053	0.00325	0.00420	0.00079	0.00244	0.01015	127.75056	21.24280	8.54636	0.06110	0.01108	0.01289	-0.14207	-0.01193	-0.01278	25.92120	-13.09364	9.63934	0.00564	-0.25640	-0.16216	-0.00432	0.13356	-0.24107	-1.90848	2.72520	13.65905	1.68153	0.98518	0.26234	-14.34102	0.72168	0.66832	23.55693	-5.64294	-1.06243	2.14849	0.74903	-0.25271	-14.92134	0.69804	0.46125	25.26366
37			0.36000	20.25684	4.12311	1.12182	0.00085	0.00318	0.00619	-0.00114	0.00429	0.01774	129.13904	21.43902	9.42800	0.05379	-0.00817	0.03799	-0.07794	0.00579	-0.04722	26.18652	-13.10877	8.75179	0.00629	-0.17847	-0.15076	-0.00572	0.13606	-0.18459	2.61140	2.34218	12.25657	1.67083	0.90385	0.33210	-11.62585	0.48644	0.74657	27.48517	-6.62674	-0.47084	2.75490	0.40609	-0.16818	-18.97821	0.51836	0.25365	26.70806
38			0.37000	21.04457	2.63580	-0.19099	0.00244	0.00265	0.00749	-0.00275	0.00464	0.02359	130.00978	21.84600	10.19156	0.04068	-0.03273	0.06436	-0.02685	0.01021	-0.08903	26.58430	-12.93049	7.95277	0.02006	-0.06824	-0.12179	-0.02262	0.06669	-0.10707	6.17304	2.02771	11.10668	1.58923	0.77595	0.36347	-8.54431	0.20987	0.67171	31.35144	-7.73703	-0.20028	3.20517	0.35298	-0.28168	-21.16009	0.54555	0.34775	28.35599
39			0.38000	21.65670	0.94336	-1.51768	0.00416	0.00179	0.00830	-0.00356	0.00340	0.02656	130.41113	22.43040	10.81808	0.02096	-0.06072	0.08976	0.00079	-0.00202	-0.13300	27.15917	-12.55961	7.31366	0.04887	0.05934	-0.07832	-0.06632	-0.06523	-0.03192	8.84889	1.82917	10.17930	1.51738	0.66357	0.36524	-6.03830	0.04677	0.55032	35.01106	-8.87507	-0.17737	3.36454	0.40262	-0.48069	-20.36664	0.64263	0.48581	30.09132
40			0.39000	22.06201	-0.74955	-2.78772	0.00578	0.00085	0.00897	-0.00315	0.00151	0.02701	130.40677	23.16803	11.34524	-0.00545	-0.08973	0.11215	-0.00358	-0.02666	-0.17963	27.91884	-12.02335	6.93637	0.08996	0.18401	-0.02675	-0.13762	-0.19681	0.00490	10.78910	1.69485	9.41177	1.50869	0.58877	0.36087	-4.31014	0.01396	0.44910	38.30231	-9.90085	-0.29288	3.24422	0.38583	-0.58241	-17.05866	0.53995	0.45969	31.76712
41			0.40000	22.25251	-2.25349	-3.94089	0.00708	0.00010	0.00988	-0.00162	0.00014	0.02589	130.05566	24.05270	11.82361	-0.03783	-0.11798	0.13048	-0.04596	-0.05956	-0.22844	28.82785	-11.37748	6.91358	0.13533	0.28579	0.02362	-0.21579	-0.24816	-0.01931	12.16500	1.54267	8.78442	1.53721	0.54899	0.36500	-3.09827	0.06493	0.36508	41.08325	-10.69780	-0.45472	3.06384	0.31696	-0.58091	-13.10255	0.33107	0.30973	33.24595
42			0.41000	22.24624	-3.43076	-4.93319	0.00794	-0.00028	0.01125	0.00046	-0.00027	0.02361	129.39517	25.08066	12.26800	-0.07491	-0.14526	0.14526	-0.12840	-0.10165	-0.27168	29.81333	-10.69845	7.28167	0.17599	0.35273	0.06370	-0.26986	-0.18714	-0.08742	13.12896	1.32542	8.32109	1.55934	0.52210	0.37242	-2.19169	0.14370	0.26989	43.26119	-11.20976	-0.61503	3.03592	0.20156	-0.52833	-9.71315	0.13133	0.12520	34.43161
43			0.42000	22.08552	-4.20849	-5.74163	0.00835	-0.00021	0.01305	0.00231	-0.00009	0.01999	128.44106	26.22296	12.63614	-0.11459	-0.17142	0.15722	-0.24451	-0.15611	-0.29439	30.78592	-10.06743	7.99405	0.20748	0.38405	0.08889	-0.28368	-0.05213	-0.15409	13.79363	1.04985	8.04811	1.57001	0.50045	0.37459	-1.49935	0.20555	0.15734	44.80923	-11.43230	-0.76771	3.03379	0.10156	-0.46812	-6.46948	0.03083	-0.04499	35.28579
44			0.43000	21.83060	-4.57592	-6.36548	0.00840	0.00026	0.01507	0.00333	-0.00001	0.01497	127.20757	27.41441	12.84101	-0.15425	-0.19503	0.16569	-0.37428	-0.22296	-0.28085	31.67093	-9.54929	8.93509	0.22952	0.38533	0.09940	-0.26408	0.08569	-0.18372	14.23080	0.75534	7.96625	1.56693	0.48059	0.37164	-0.93996	0.23210	0.04534	45.76892	-11.38172	-0.94039	2.92452	0.08019	-0.43612	-3.43848	0.00280	-0.20677	35.82888
45			0.44000	21.54777	-4.57628	-6.82298	0.00827	0.00098	0.01698	0.00344	-0.00047	0.00922	125.73108	28.56474	12.78386	-0.19090	-0.21380	0.16924	-0.48609	-0.29611	-0.22528	32.43288	-9.17492	9.95917	0.24280	0.36454	0.09849	-0.23017	0.17032	-0.17115	14.48179	0.47998	8.04880	1.54058	0.46408	0.36622	-0.45895	0.23113	-0.04692	46.23813	-11.07210	-1.18157	2.75599	0.12516	-0.43687	-1.10883	-0.01947	-0.39015	36.12853
46			0.45000	21.29174	-4.29569	-7.14696	0.00818	0.00174	0.01843	0.00296	-0.00134	0.00401	124.07565	29.58013	12.39155	-0.22168	-0.22574	0.16679	-0.55033	-0.36410	-0.13802	33.07755	-8.93602	10.92960	0.24836	0.33045	0.09097	-0.20045	0.18517	-0.13408	14.57020	0.23986	8.25122	1.49210	0.44818	0.35948	-0.04171	0.21756	-0.11048	46.34291	-10.52011	-1.53071	2.58168	0.18676	-0.43433	0.41083	-0.05339	-0.56631	36.27773
47			0.46000	21.09021	-3.84553	-7.37644	0.00823	0.00234	0.01912	0.00232	-0.00211	0.00043	122.32195	30.38511	11.64057	-0.24462	-0.22958	0.15764	-0.55440	-0.41419	-0.04122	33.63704	-8.79321	11.74715	0.24718	0.28971	0.08115	-0.18397	0.14718	-0.09312	14.51194	0.03030	8.52967	1.43044	0.43322	0.35572	0.31238	0.20369	-0.15220	46.20264	-9.76616	-1.99141	2.41398	0.24209	-0.40633	1.28303	-0.08944	-0.65863	36.36755
48			0.47000	20.93950	-3.34043	-7.54345	0.00845	0.00264	0.01893	0.00190	-0.00232	-0.00134	120.55227	30.93798	10.55991	-0.25906	-0.22523	0.14180	-0.50631	-0.43816	0.04017	34.15054	-8.69335	12.36387	0.24041	0.24615	0.07171	-0.17900	0.08694	-0.06024	14.31962	-0.15894	8.86087	1.36932	0.41889	0.35266	0.61130	0.19271	-0.18582	45.90195	-8.88783	-2.52745	2.21309	0.29726	-0.36322	1.71782	-0.12094	-0.63858	36.46228
49			0.48000	20.81334	-2.87493	-7.66019	0.00876	0.00259	0.01789	0.00193	-0.00191	-0.00216	118.83751	31.23905	9.21800	-0.26517	-0.21401	0.12068	-0.42657	-0.43582	0.08867	34.64714	-8.58833	12.78254	0.22951	0.20178	0.06323	-0.17713	0.03166	-0.03824	14.00231	-0.33142	9.24500	1.31595	0.40868	0.34655	0.87174	0.18345	-0.21972	45.48038	-7.99595	-3.07339	1.97515	0.35380	-0.32422	1.90485	-0.13963	-0.53764	36.58772
50			0.49000	20.67735	-2.50002	-7.71390	0.00907	0.00223	0.01617	0.00244	-0.00122	-0.00310	117.22691	31.32788	7.70062	-0.26412	-0.19859	0.09720	-0.33841	-0.41395	0.10202	35.13657	-8.44755	13.04328	0.21514	0.15711	0.05400	-0.16923	-0.00395	-0.02481	13.56530	-0.48274	9.69023	1.27591	0.40656	0.33747	1.11029	0.17400	-0.25202	44.94028	-7.21580	-3.54792	1.74120	0.40286	-0.29712	2.00196	-0.13599	-0.38913	36.73624
51			0.50000	20.50318	-2.21401	-7.67393	0.00921	0.00169	0.01405	0.00326	-0.00062	-0.00458	115.74440	31.26574	6.09137	-0.25797	-0.18201	0.07453	-0.25944	-0.38069	0.09091	35.61002	-8.26197	13.20047	0.19667	0.11307	0.04219	-0.15014	-0.01783	-0.01637	13.01312	-0.60816	10.19199	1.23684	0.40599	0.32496	1.31735	0.16111	-0.27013	44.26496	-6.66052	-3.86771	1.54242	0.43469	-0.27996	2.08872	-0.11004	-0.21117	36.88187
52			0.51000	20.27879	-1.97587	-7.51016	0.00907	0.00113	0.01185	0.00400	-0.00029	-0.00620	114.39619	31.11422	4.46633	-0.24892	-0.16639	0.05462	-0.19822	-0.34087	0.06865	36.04862	-8.04180	13.30196	0.17398	0.07299	0.02865	-0.12075	-0.01654	-0.01035	12.35580	-0.71192	10.72096	1.18680	0.40174	0.30849	1.46297	0.14724	-0.26098	43.43864	-6.40178	-3.96438	1.36879	0.44943	-0.26878	2.14741	-0.07496	-0.02433	36.99648
53			0.52000	20.01380	-1.72978	-7.21278	0.00859	0.00067	0.00986	0.00421	-0.00016	-0.00734	113.18247	30.92863	2.89936	-0.23856	-0.15245	0.03775	-0.15562	-0.29623	0.04405	36.43108	-7.80860	13.38406	0.14931	0.04131	0.01687	-0.08670	-0.00942	-0.00609	11.61363	-0.81114	11.22919	1.12683	0.39582	0.29148	1.52714	0.14100	-0.22515	42.46090	-6.44656	-3.80715	1.20729	0.45248	-0.25714	2.13351	-0.04510	0.13884	37.06098
54			0.53000	19.73839	-1.42778	-6.80174	0.00779	0.00041	0.00826	0.00367	-0.00012	-0.00767	112.10590	30.76642	1.46513	-0.22781	-0.14034	0.02390	-0.12813	-0.24837	0.02268	36.73854	-7.58595	13.48162	0.12518	0.02066	0.00956	-0.05390	-0.00335	-0.00373	10.81653	-0.93319	11.67051	1.06371	0.38614	0.27283	1.51045	0.14808	-0.17136	41.35222	-6.73169	-3.42334	1.05806	0.43978	-0.23816	2.03359	-0.02616	0.23549	37.07001
55			0.54000	19.49510	-1.04984	-6.32533	0.00678	0.00041	0.00716	0.00256	-0.00016	-0.00729	111.17420	30.68896	0.23427	-0.21680	-0.13007	0.01361	-0.11046	-0.19932	0.00834	36.95770	-7.39236	13.63418	0.10351	0.01125	0.00732	-0.02662	-0.00038	-0.00336	9.99962	-1.10701	12.01884	1.00385	0.37414	0.25276	1.42771	0.16926	-0.11470	40.15187	-7.14212	-2.90279	0.92069	0.41510	-0.21210	1.85646	-0.01691	0.24361	37.02930
56			0.55000	19.32290	-0.61879	-5.84967	0.00572	0.00062	0.00653	0.00132	-0.00028	-0.00635	110.39808	30.74954	-0.73634	-0.20515	-0.12122	0.00708	-0.09754	-0.15096	0.00140	37.08487	-7.23892	13.88206	0.08499	0.01001	0.00875	-0.00679	0.00142	-0.00496	9.19865	-1.35282	12.27284	0.94975	0.36039	0.23244	1.29601	0.19828	-0.06763	38.91214	-7.54535	-2.37909	0.79162	0.38171	-0.17847	1.61972	-0.01211	0.17634	36.95055
57			0.56000	19.24113	-0.19741	-5.44242	0.00475	0.00095	0.00625	0.00033	-0.00040	-0.00493	109.78567	30.97684	-1.41558	-0.19273	-0.11319	0.00326	-0.08577	-0.10573	-0.00076	37.12777	-7.12997	14.25569	0.06852	0.01062	0.01106	0.00541	0.00360	-0.00774	8.44630	-1.67577	12.44901	0.90080	0.34347	0.21335	1.13194	0.22480	-0.03522	37.68888	-7.82831	-1.99340	0.67524	0.34213	-0.13893	1.36428	-0.00748	0.07802	36.84613
58			0.57000	19.24577	0.13386	-5.15584	0.00396	0.00125	0.00614	-0.00026	-0.00036	-0.00304	109.33755	31.36402	-1.80635	-0.18016	-0.10580	0.00075	-0.07357	-0.06658	-0.00045	37.10381	-7.06479	14.76259	0.05283	0.00674	0.01141	0.01076	0.00353	-0.00939	7.76763	-2.06689	12.57053	0.85954	0.32740	0.19748	0.95848	0.24381	-0.01584	36.52612	-7.92391	-1.85331	0.57208	0.30734	-0.10142	1.12232	-0.00239	-0.00084	36.72526
59			0.58000	19.31762	0.30421	-5.01694	0.00339	0.00141	0.00599	-0.00055	-0.00011	-0.00090	109.04279	31.86710	-1.94439	-0.16808	-0.09903	-0.00143	-0.06105	-0.03579	0.00120	37.03263	-7.03905	15.37810	0.03799	-0.00441	0.00838	0.01106	-0.00290	-0.00753	7.17616	-2.50896	12.65594	0.82780	0.31301	0.18472	0.79522	0.25281	-0.00434	35.44162	-7.82074	-1.99939	0.47633	0.28116	-0.06900	0.90361	0.00164	-0.03917	36.59064
60			0.59000	19.43151	0.27700	-5.02332	0.00300	0.00138	0.00568	-0.00064	0.00022	0.00100	108.87511	32.41367	-1.89435	-0.15668	-0.09279	-0.00350	-0.04880	-0.01469	0.00321	36.92796	-7.04529	16.04809	0.02517	-0.02054	0.00279	0.00880	-0.01464	-0.00252	6.67315	-2.98178	12.71345	0.81024	0.30092	0.17503	0.65743	0.25187	0.00389	34.42516	-7.55640	-2.39488	0.38514	0.26173	-0.04050	0.71028	0.00316	-0.03965	36.43808
61			0.60000	19.56098	0.06372	-5.14535	0.00276	0.00117	0.00517	-0.00061	0.00043	0.00217	108.79373	32.92149	-1.74326	-0.14633	-0.08719	-0.00543	-0.03717	-0.00345	0.00446	36.79510	-7.07188	16.70377	0.01478	-0.03711	-0.00336	0.00575	-0.02521	0.00276	6.25070	-3.46431	12.74262	0.80771	0.29372	0.16783	0.54944	0.24396	0.01166	33.45136	-7.20052	-2.94226	0.30395	0.24937	-0.01816	0.54916	0.00145	-0.02100	36.26013
62			0.61000	19.68318	-0.28007	-5.33746	0.00259	0.00084	0.00449	-0.00051	0.00041	0.00248	108.75249	33.31815	-1.58389	-0.13764	-0.08238	-0.00785	-0.02637	-0.00044	0.00459	36.63337	-7.10427	17.27876	0.00581	-0.05064	-0.00795	0.00245	-0.02863	0.00540	5.89470	-3.93621	12.73831	0.81996	0.29187	0.16219	0.47237	0.23071	0.02016	32.49458	-6.83220	-3.51346	0.23041	0.24480	-0.00296	0.40953	-0.00424	-0.00320	36.05002
63			0.62000	19.78460	-0.67820	-5.55394	0.00242	0.00050	0.00374	-0.00039	0.00026	0.00216	108.71177	33.55775	-1.49219	-0.13094	-0.07817	-0.01172	-0.01649	-0.00288	0.00325	36.43854	-7.12799	17.72234	-0.00362	-0.05922	-0.00922	-0.00163	-0.02341	0.00457	5.58657	-4.37948	12.69402	0.84034	0.29373	0.15909	0.42334	0.21173	0.02950	31.53847	-6.51849	-3.98158	0.17288	0.24786	0.00600	0.30171	-0.01463	0.00473	35.80448
64			0.63000	19.86369	-1.06720	-5.76053	0.00219	0.00023	0.00303	-0.00029	0.00011	0.00162	108.64911	33.63239	-1.50950	-0.12613	-0.07440	-0.01700	-0.00755	-0.00784	-0.00046	36.20668	-7.13181	18.01034	-0.01404	-0.06355	-0.00771	-0.00680	-0.01292	0.00235	5.30669	-4.77846	12.60695	0.86137	0.29861	0.15951	0.39732	0.18710	0.03868	30.57915	-6.29994	-4.25186	0.14020	0.25763	0.01050	0.23824	-0.02956	0.00391	35.52517
65			0.64000	19.92836	-1.41624	-5.93771	0.00190	0.00008	0.00244	-0.00022	0.00003	0.00110	108.56064	33.56690	-1.64123	-0.12249	-0.07092	-0.02234	0.00069	-0.01313	-0.00618	35.93626	-7.11016	18.14450	-0.02374	-0.06553	-0.00558	-0.01232	-0.00124	0.00071	5.03980	-5.11958	12.48297	0.87906	0.30462	0.16161	0.38679	0.15635	0.04524	29.62473	-6.18577	-4.28264	0.12730	0.27016	0.01252	0.20773	-0.04726	-0.00079	35.21789
66			0.65000	19.99176	-1.72118	-6.07516	0.00158	0.00002	0.00198	-0.00020	0.00001	0.00070	108.45538	33.39928	-1.87171	-0.11915	-0.06756	-0.02621	0.00901	-0.01770	-0.01197	35.62840	-7.06361	18.14253	-0.03131	-0.06523	-0.00393	-0.01733	0.00893	-0.00009	4.77806	-5.39203	12.33796	0.89474	0.31004	0.16384	0.38507	0.12051	0.04680	28.69167	-6.15932	-4.08789	0.12525	0.28455	0.01221	0.19302	-0.06563	-0.00523	34.89129
67			0.66000	20.06865	-1.98720	-6.16389	0.00126	0.00002	0.00167	-0.00020	0.00001	0.00041	108.35040	33.16546	-2.18068	-0.11549	-0.06436	-0.02752	0.01815	-0.02134	-0.01583	35.28822	-6.99736	18.03188	-0.03627	-0.06125	-0.00273	-0.02110	0.01536	-0.00037	4.51914	-5.59029	12.19260	0.91099	0.31501	0.16649	0.38820	0.08274	0.04321	27.79833	-6.18848	-3.72099	0.12353	0.30354	0.00969	0.17693	-0.08433	-0.00654	34.55579
68			0.67000	20.16914	-2.21716	-6.19623	0.00099	0.00006	0.00150	-0.00019	0.00002	0.00020	108.26423	32.89333	-2.55042	-0.11114	-0.06162	-0.02515	0.02723	-0.02404	-0.01637	34.92585	-6.91857	17.84801	-0.03838	-0.05193	-0.00190	-0.02290	0.01639	-0.00039	4.26301	-5.71518	12.06391	0.92759	0.32347	0.17004	0.39316	0.04654	0.03658	26.96007	-6.23780	-3.25067	0.12336	0.33218	0.00285	0.16206	-0.10508	-0.00226	34.22231
69			0.68000	20.28901	-2.40645	-6.17433	0.00079	0.00012	0.00146	-0.00016	0.00004	0.00005	108.20546	32.59761	-2.96459	-0.10635	-0.05984	-0.01855	0.03374	-0.02572	-0.01312	34.55630	-6.83434	17.63091	-0.03658	-0.03609	-0.00097	-0.02161	0.01196	-0.00021	4.01010	-5.77276	11.95791	0.94716	0.33356	0.17292	0.39909	0.01260	0.02965	26.18624	-6.27808	-2.74034	0.13115	0.36178	-0.00593	0.15680	-0.12559	0.00480	33.90108
70			0.69000	20.40537	-2.54162	-6.11489	0.00068	0.00018	0.00152	-0.00011	0.00004	-0.00008	108.16692	32.27748	-3.40609	-0.10206	-0.05905	-0.00970	0.03629	-0.02628	-0.00740	34.19777	-6.75059	17.41984	-0.03105	-0.01590	0.00101	-0.01741	0.00482	0.00020	3.76073	-5.77194	11.87004	0.96829	0.34558	0.17647	0.40550	-0.01819	0.02508	25.47908	-6.29098	-2.23685	0.14456	0.39220	-0.01469	0.15712	-0.14570	0.01116	33.60041
71			0.70000	20.48757	-2.60494	-6.03779	0.00067	0.00021	0.00164	-0.00006	0.00002	-0.00019	108.13506	31.92524	-3.85983	-0.09999	-0.05902	-0.00268	0.03640	-0.02586	-0.00220	33.86875	-6.67239	17.24845	-0.02389	0.00242	0.00451	-0.01210	-0.00059	0.00059	3.51346	-5.72313	11.79068	0.98925	0.35830	0.17977	0.41391	-0.04505	0.02359	24.83396	-6.26884	-1.76648	0.16180	0.42406	-0.02456	0.16080	-0.16544	0.01664	33.32665
72			0.71000	20.51496	-2.58514	-5.95365	0.00074	0.00021	0.00177	0.00001	-0.00001	-0.00031	108.10498	31.54003	-4.31248	-0.10137	-0.05971	-0.00027	0.03652	-0.02459	-0.00024	33.58493	-6.60429	17.13922	-0.01781	0.01403	0.00945	-0.00770	-0.00224	0.00046	3.26541	-5.63726	11.71035	1.01113	0.37096	0.18218	0.42620	-0.06714	0.02471	24.24220	-6.21205	-1.33970	0.17967	0.45246	-0.03330	0.16474	-0.18156	0.01952	33.08473
73			0.72000	20.48578	-2.48696	-5.86545	0.00087	0.00020	0.00190	0.00008	-0.00003	-0.00042	108.08492	31.13475	-4.74507	-0.10588	-0.06104	-0.00216	0.03755	-0.02217	-0.00186	33.35621	-6.55068	17.10010	-0.01386	0.01807	0.01492	-0.00481	-0.00130	-0.00047	3.01403	-5.52484	11.62290	1.03543	0.38108	0.18234	0.44266	-0.08327	0.02740	23.69591	-6.12609	-0.96067	0.18723	0.47230	-0.03877	0.15955	-0.18961	0.01914	32.87887
74			0.73000	20.41249	-2.33143	-5.77565	0.00102	0.00018	0.00204	0.00016	-0.00004	-0.00051	108.08758	30.73224	-5.13179	-0.11152	-0.06243	-0.00591	0.03858	-0.01826	-0.00479	33.18576	-6.51547	17.12394	-0.01113	0.01741	0.01992	-0.00288	0.00013	-0.00181	2.75766	-5.39620	11.52444	1.05766	0.38915	0.18037	0.46085	-0.09207	0.03128	23.19010	-6.01867	-0.63316	0.18880	0.48877	-0.04415	0.15016	-0.19071	0.01771	32.71280
75			0.74000	20.31276	-2.14504	-5.68572	0.00119	0.00017	0.00221	0.00022	-0.00004	-0.00059	108.12025	30.35594	-5.45106	-0.11643	-0.06351	-0.00882	0.03860	-0.01337	-0.00636	33.06990	-6.50098	17.19235	-0.00754	0.01627	0.02388	-0.00134	0.00112	-0.00286	2.49477	-5.26355	11.41044	1.07882	0.39688	0.17795	0.47978	-0.09229	0.03653	22.72125	-5.89663	-0.35894	0.18650	0.50910	-0.05127	0.13880	-0.18840	0.01600	32.58847
76			0.75000	20.20278	-1.94781	-5.59417	0.00137	0.00018	0.00242	0.00027	-0.00005	-0.00066	108.18212	30.02143	-5.69565	-0.11997	-0.06431	-0.00971	0.03748	-0.00848	-0.00594	33.00009	-6.50657	17.28317	-0.00221	0.01783	0.02717	-0.00024	0.00193	-0.00335	2.22531	-5.14020	11.27683	1.09693	0.40540	0.17549	0.49333	-0.08356	0.04221	22.28616	-5.76607	-0.13698	0.18531	0.53110	-0.05907	0.12926	-0.18189	0.01358	32.50512
77			0.76000	20.09433	-1.75118	-5.49986	0.00156	0.00021	0.00265	0.00029	-0.00005	-0.00071	108.26851	29.73677	-5.86960	-0.12230	-0.06488	-0.00910	0.03576	-0.00418	-0.00450	32.96608	-6.52819	17.37986	0.00395	0.02193	0.03007	0.00022	0.00282	-0.00345	1.95375	-5.03824	11.12467	1.10980	0.41222	0.17315	0.49262	-0.06623	0.04634	21.88219	-5.63373	0.03558	0.17880	0.54941	-0.06429	0.11713	-0.16850	0.01014	32.45848
78			0.77000	19.99499	-1.56288	-5.40549	0.00176	0.00025	0.00288	0.00029	-0.00006	-0.00075	108.37548	29.50660	-5.98097	-0.12359	-0.06509	-0.00793	0.03410	-0.00077	-0.00298	32.95871	-6.55855	17.47474	0.00982	0.02583	0.03205	0.00015	0.00341	-0.00337	1.68899	-4.96673	10.96284	1.11693	0.41407	0.17029	0.47219	-0.04218	0.04678	21.50595	-5.50752	0.16326	0.16526	0.56001	-0.06601	0.10240	-0.14683	0.00661	32.44071
79			0.78000	19.90958	-1.39026	-5.31519	0.00195	0.00030	0.00310	0.00027	-0.00006	-0.00074	108.50027	29.33182	-6.04067	-0.12384	-0.06485	-0.00668	0.03285	0.00152	-0.00180	32.96945	-6.58934	17.56441	0.01482	0.02696	0.03228	-0.00015	0.00322	-0.00311	1.44154	-4.93101	10.80536	1.11788	0.41378	0.16718	0.43186	-0.01511	0.04305	21.15122	-5.39629	0.25359	0.14775	0.56415	-0.06497	0.08807	-0.11864	0.00407	32.44058
80			0.79000	19.84023	-1.24050	-5.23186	0.00210	0.00036	0.00330	0.00023	-0.00006	-0.00069	108.63873	29.20583	-6.06397	-0.12326	-0.06435	-0.00525	0.03197	0.00263	-0.00098	32.98956	-6.61324	17.64294	0.01897	0.02513	0.03061	-0.00042	0.00228	-0.00251	1.22065	-4.93254	10.66565	1.11302	0.40960	0.16379	0.37640	0.01182	0.03631	20.80842	-5.30857	0.31809	0.12645	0.56097	-0.06114	0.07443	-0.08693	0.00309	32.44431
81			0.80000	19.78603	-1.11943	-5.15761	0.00222	0.00041	0.00345	0.00019	-0.00005	-0.00061	108.78401	29.11416	-6.06820	-0.12191	-0.06363	-0.00362	0.03102	0.00268	-0.00051	33.01023	-6.62516	17.70081	0.02208	0.02170	0.02762	-0.00046	0.00103	-0.00159	1.03210	-4.96970	10.55112	1.10422	0.40303	0.16068	0.31430	0.03608	0.02890	20.46585	-5.25063	0.37155	0.09678	0.55656	-0.05605	0.05796	-0.05705	0.00368	32.43732
82			0.81000	19.74308	-1.02992	-5.09326	0.00230	0.00044	0.00355	0.00016	-0.00004	-0.00051	108.92709	29.03902	-6.07063	-0.11991	-0.06271	-0.00192	0.02974	0.00185	-0.00024	33.02310	-6.62288	17.72864	0.02387	0.01917	0.02466	-0.00019	-0.00004	-0.00063	0.87671	-5.03900	10.46066	1.09260	0.39651	0.15795	0.25524	0.05649	0.02305	20.11188	-5.22453	0.43036	0.06296	0.55145	-0.05003	0.03934	-0.03289	0.00526	32.40652
83			0.82000	19.70588	-0.97075	-5.03729	0.00233	0.00045	0.00359	0.00016	-0.00002	-0.00041	109.06026	28.96800	-6.08476	-0.11740	-0.06161	-0.00027	0.02804	0.00038	-0.00004	33.02222	-6.60695	17.72424	0.02469	0.01816	0.02225	0.00029	-0.00087	0.00013	0.74990	-5.13560	10.38575	1.08625	0.39208	0.15463	0.20920	0.07262	0.02014	19.73734	-5.22755	0.50892	0.02673	0.54375	-0.04327	0.01767	-0.01703	0.00693	32.34282
84			0.83000	19.66718	-0.93675	-4.98670	0.00233	0.00045	0.00357	0.00018	-0.00001	-0.00035	109.17759	28.89629	-6.11852	-0.11461	-0.06043	0.00127	0.02561	-0.00139	0.00019	33.00531	-6.58026	17.69294	0.02477	0.01644	0.01939	0.00087	-0.00137	0.00066	0.64285	-5.25321	10.31361	1.08888	0.38832	0.15072	0.18073	0.08339	0.02053	19.33745	-5.25249	0.61620	-0.00713	0.53250	-0.03581	-0.00499	-0.01014	0.00782	32.24197
85			0.84000	19.61953	-0.91932	-4.93805	0.00230	0.00043	0.00350	0.00022	0.00000	-0.00032	109.27225	28.81912	-6.17593	-0.11198	-0.05935	0.00257	0.02212	-0.00315	0.00045	32.97225	-6.54808	17.63865	0.02447	0.01217	0.01537	0.00143	-0.00134	0.00106	0.54557	-5.38340	10.23182	1.09712	0.38559	0.14731	0.16721	0.08751	0.02342	18.91332	-5.28967	0.75336	-0.03531	0.52423	-0.02943	-0.02579	-0.01021	0.00782	32.10540
86			0.85000	19.55774	-0.90717	-4.88659	0.00226	0.00040	0.00340	0.00028	0.00000	-0.00035	109.33570	28.72588	-6.26012	-0.10979	-0.05839	0.00345	0.01768	-0.00471	0.00078	32.92280	-6.51713	17.55715	0.02381	0.00736	0.01139	0.00191	-0.00097	0.00133	0.45122	-5.51499	10.13309	1.10689	0.38590	0.14454	0.16084	0.08427	0.02717	18.47298	-5.33002	0.91264	-0.05482	0.52122	-0.02502	-0.04080	-0.01319	0.00725	31.93908
87			0.86000	19.48021	-0.88852	-4.82534	0.00224	0.00037	0.00328	0.00034	-0.00000	-0.00042	109.36221	28.60635	-6.37270	-0.10813	-0.05757	0.00395	0.01304	-0.00593	0.00111	32.85788	-6.49408	17.44244	0.02275	0.00582	0.00925	0.00220	-0.00085	0.00160	0.35841	-5.63528	10.01738	1.11634	0.38684	0.14206	0.15295	0.07293	0.03012	18.03021	-5.36753	1.07886	-0.06920	0.51828	-0.02073	-0.05084	-0.01515	0.00590	31.75292
88			0.87000	19.38780	-0.85454	-4.74789	0.00224	0.00035	0.00316	0.00039	-0.00001	-0.00053	109.35490	28.46106	-6.50858	-0.10697	-0.05692	0.00422	0.00922	-0.00661	0.00134	32.78257	-6.48329	17.29772	0.02126	0.00971	0.00988	0.00215	-0.00144	0.00213	0.27037	-5.73250	9.89033	1.12190	0.38622	0.13947	0.13681	0.05475	0.03142	17.60101	-5.39928	1.23413	-0.07319	0.51125	-0.01631	-0.05128	-0.01471	0.00408	31.55924
89			0.88000	19.28215	-0.80134	-4.65169	0.00225	0.00034	0.00307	0.00044	-0.00001	-0.00064	109.32738	28.30609	-6.65308	-0.10623	-0.05647	0.00451	0.00699	-0.00653	0.00141	32.70789	-6.48502	17.14109	0.01969	0.01780	0.01260	0.00175	-0.00232	0.00281	0.19286	-5.79893	9.75877	1.12396	0.38448	0.13712	0.10984	0.03343	0.03145	17.20050	-5.42317	1.36336	-0.06866	0.50286	-0.01248	-0.04442	-0.01372	0.00245	31.37154
90			0.89000	19.16579	-0.72942	-4.53937	0.00226	0.00034	0.00305	0.00048	-0.00002	-0.00073	109.29919	28.16773	-6.78491	-0.10560	-0.05611	0.00501	0.00627	-0.00567	0.00128	32.64716	-6.49573	17.00067	0.01887	0.02547	0.01509	0.00115	-0.00239	0.00283	0.13177	-5.83302	9.62649	1.12186	0.38060	0.13447	0.07292	0.01344	0.03109	16.83842	-5.43627	1.45917	-0.06415	0.49603	-0.01013	-0.03752	-0.01529	0.00138	31.20021
91			0.90000	19.04131	-0.64152	-4.41689	0.00225	0.00037	0.00311	0.00051	-0.00003	-0.00080	109.28503	28.06857	-6.88668	-0.10474	-0.05566	0.00580	0.00616	-0.00439	0.00096	32.61079	-6.51049	16.90018	0.01934	0.02959	0.01588	0.00047	-0.00146	0.00197	0.09136	-5.84002	9.49256	1.11199	0.37617	0.13155	0.02876	-0.00100	0.03113	16.51508	-5.43480	1.52342	-0.06631	0.49570	-0.01015	-0.03503	-0.02131	0.00082	31.04896
92			0.91000	18.91024	-0.54080	-4.29081	0.00223	0.00043	0.00324	0.00053	-0.00004	-0.00086	109.28772	28.01903	-6.95241	-0.10374	-0.05519	0.00678	0.00562	-0.00323	0.00045	32.60247	-6.52468	16.84963	0.02120	0.03018	0.01518	-0.00028	-0.00024	0.00076	0.07444	-5.83046	9.35388	1.10058	0.37395	0.12986	-0.01962	-0.00757	0.03192	16.22334	-5.41560	1.56239	-0.07981	0.50632	-0.01169	-0.03870	-0.03130	0.00041	30.91451
93			0.92000	18.77336	-0.43082	-4.16657	0.00219	0.00050	0.00341	0.00054	-0.00006	-0.00090	109.30011	28.01889	-6.98672	-0.10290	-0.05485	0.00779	0.00406	-0.00259	-0.00019	32.61968	-6.53408	16.84639	0.02392	0.02891	0.01385	-0.00101	0.00063	-0.00025	0.08305	-5.81725	9.20936	1.09465	0.37204	0.12863	-0.07039	-0.00576	0.03267	15.95396	-5.37807	1.58170	-0.09647	0.52028	-0.01369	-0.04390	-0.04257	-0.00003	30.78951
94			0.93000	18.63226	-0.31594	-4.04777	0.00217	0.00058	0.00360	0.00054	-0.00007	-0.00092	109.31067	28.06310	-6.99991	-0.10242	-0.05476	0.00884	0.00144	-0.00268	-0.00088	32.65461	-6.53479	16.88049	0.02722	0.02722	0.01252	-0.00160	0.00100	-0.00090	0.11846	-5.81318	9.06132	1.09418	0.37013	0.12770	-0.12154	0.00327	0.03278	15.69966	-5.32482	1.58571	-0.10394	0.52809	-0.01432	-0.04512	-0.05147	-0.00040	30.66607
95			0.94000	18.48925	-0.20041	-3.93513	0.00216	0.00065	0.00379	0.00054	-0.00008	-0.00093	109.30806	28.14498	-7.00409	-0.10217	-0.05490	0.01007	-0.00199	-0.00353	-0.00156	32.69751	-6.52494	16.93949	0.03061	0.02577	0.01121	-0.00186	0.00103	-0.00122	0.18037	-5.82803	8.91376	1.09948	0.36939	0.12754	-0.17047	0.01682	0.03215	15.45661	-5.26189	1.58113	-0.10460	0.53042	-0.01303	-0.04345	-0.05558	-0.00049	30.53882
96			0.95000	18.34674	-0.08601	-3.82644	0.00218	0.00072	0.00396	0.00054	-0.00009	-0.00096	109.28266	28.25550	-7.01204	-0.10210	-0.05532	0.01168	-0.00585	-0.00511	-0.00218	32.73906	-6.50602	17.01065	0.03395	0.02451	0.00962	-0.00175	0.00087	-0.00118	0.26663	-5.86630	8.77112	1.10656	0.36873	0.12756	-0.21332	0.03154	0.03070	15.22455	-5.19760	1.57642	-0.10909	0.53080	-0.01063	-0.04298	-0.05421	-0.00032	30.40631
97			0.96000	18.20654	0.02898	-3.71728	0.00222	0.00078	0.00412	0.00053	-0.00010	-0.00102	109.22674	28.38212	-7.03719	-0.10234	-0.05617	0.01386	-0.00986	-0.00731	-0.00267	32.77254	-6.48306	17.08112	0.03716	0.02462	0.00820	-0.00134	0.00073	-0.00095	0.37297	-5.92732	8.63702	1.11392	0.36775	0.12744	-0.24593	0.04429	0.02850	15.00541	-5.13986	1.57887	-0.11705	0.52974	-0.00770	-0.04302	-0.04819	-0.00008	30.27055
98			0.97000	18.07053	0.14742	-3.60389	0.00227	0.00084	0.00428	0.00052	-0.00012	-0.00110	109.13548	28.51329	-7.08939	-0.10310	-0.05759	0.01663	-0.01385	-0.00985	-0.00300	32.79507	-6.46294	17.14139	0.04039	0.02674	0.00728	-0.00080	0.00073	-0.00067	0.49312	-6.00592	8.51445	1.12078	0.36638	0.12757	-0.26492	0.05255	0.02576	14.80204	-5.09365	1.59180	-0.11730	0.52495	-0.00421	-0.03937	-0.03927	0.00005	30.13619
99			0.98000	17.94161	0.27142	-3.48588	0.00232	0.00090	0.00443	0.00050	-0.00013	-0.00118	109.00891	28.64137	-7.17096	-0.10449	-0.05959	0.01984	-0.01766	-0.01231	-0.00312	32.80715	-6.45228	17.18725	0.04387	0.03007	0.00655	-0.00030	0.00090	-0.00039	0.61966	-6.09360	8.40580	1.12961	0.36478	0.12761	-0.26935	0.05488	0.02258	14.61766	-5.06057	1.61500	-0.11663	0.51664	0.00001	-0.03476	-0.02984	-0.00000	30.00888
100			0.99000	17.82360	0.40283	-3.36666	0.00239	0.00097	0.00457	0.00046	-0.00016	-0.00123	108.85162	28.76066	-7.27762	-0.10639	-0.06187	0.02304	-0.02110	-0.01431	-0.00295	32.81162	-6.45464	17.21829	0.04775	0.03360	0.00582	0.00002	0.00121	-0.00016	0.74494	-6.18045	8.31243	1.13930	0.36496	0.12769	-0.25909	0.05128	0.01929	14.45577	-5.03912	1.64551	-0.11734	0.51075	0.00351	-0.02990	-0.02249	-0.00016	29.89466
101			1.00000	17.71970	0.54403	-3.25067	0.00247	0.00104	0.00469	0.00041	-0.00019	-0.00124	108.67007	28.86588	-7.40291	-0.10858	-0.06408	0.02569	-0.02404	-0.01567	-0.00241	32.81221	-6.46968	17.23672	0.05213	0.03633	0.00507	0.00003	0.00152	-0.00001	0.86176	-6.25681	8.23376	1.14966	0.36741	0.12831	-0.23556	0.04227	0.01632	14.31998	-5.02501	1.67956	-0.11708	0.50942	0.00594	-0.02417	-0.01909	-0.00030	29.79924
102			1.01000	17.63059	0.69705	-3.14151	0.00258	0.00110	0.00481	0.00037	-0.00023	-0.00124	108.47062	28.95224	-7.54136	-0.11102	-0.06600	0.02729	-0.02641	-0.01641	-0.00149	32.81417	-6.49357	17.24665	0.05669	0.03741	0.00433	-0.00048	0.00169	0.00006	0.96399	-6.31444	8.16777	1.16219	0.36943	0.12820	-0.20073	0.02884	0.01384	14.21328	-5.01202	1.71327	-0.11332	0.50956	0.00651	-0.01765	-0.02055	-0.00031	29.72794
103			1.02000	17.55431	0.86211	-3.04123	0.00272	0.00117	0.00492	0.00033	-0.00027	-0.00122	108.25890	29.01551	-7.68918	-0.11375	-0.06754	0.02754	-0.02818	-0.01662	-0.00034	32.82366	-6.52108	17.25246	0.06087	0.03663	0.00383	-0.00167	0.00165	0.00007	1.04618	-6.34833	8.11084	1.17302	0.37104	0.12836	-0.15525	0.01369	0.01232	14.13595	-4.99343	1.74325	-0.10083	0.51306	0.00523	-0.01098	-0.02707	-0.00019	29.68425
104			1.03000	17.48753	1.03526	-2.95101	0.00290	0.00122	0.00503	0.00032	-0.00030	-0.00116	108.04066	29.05409	-7.84248	-0.11700	-0.06887	0.02640	-0.02949	-0.01635	0.00066	32.84693	-6.54742	17.25822	0.06429	0.03437	0.00389	-0.00352	0.00145	0.00004	1.10352	-6.35869	8.05792	1.18239	0.37237	0.12852	-0.10141	-0.00013	0.01189	14.08381	-4.96333	1.76759	-0.08857	0.52183	0.00213	-0.00649	-0.03813	-0.00004	29.66862
105			1.04000	17.42687	1.20633	-2.87281	0.00309	0.00128	0.00516	0.00031	-0.00030	-0.00104	107.82143	29.07229	-7.99530	-0.12072	-0.07013	0.02431	-0.03063	-0.01553	0.00118	32.88822	-6.56843	17.26828	0.06684	0.03081	0.00429	-0.00577	0.00115	-0.00002	1.13266	-6.34996	8.00415	1.18888	0.37425	0.12909	-0.04412	-0.01068	0.01223	14.04812	-4.91808	1.78712	-0.08217	0.53510	-0.00144	-0.00455	-0.05182	0.00001	29.67736
106			1.05000	17.37021	1.36027	-2.81098	0.00330	0.00132	0.00530	0.00031	-0.00027	-0.00083	107.60624	29.07876	-8.13827	-0.12476	-0.07149	0.02203	-0.03190	-0.01391	0.00120	32.94899	-6.58090	17.28548	0.06903	0.02605	0.00429	-0.00814	0.00079	-0.00009	1.13391	-6.32812	7.94804	1.18945	0.37590	0.13013	0.00877	-0.01719	0.01252	14.01726	-4.85800	1.80394	-0.07549	0.54933	-0.00488	-0.00429	-0.06447	-0.00000	29.70241
107			1.06000	17.31713	1.48324	-2.77112	0.00349	0.00134	0.00542	0.00031	-0.00022	-0.00055	107.39973	29.08001	-8.26018	-0.12848	-0.07278	0.02030	-0.03314	-0.01140	0.00100	33.02797	-6.58407	17.30802	0.07169	0.02150	0.00388	-0.01050	0.00044	-0.00013	1.11189	-6.29972	7.89221	1.18649	0.37766	0.13110	0.05099	-0.01924	0.01217	13.98034	-4.78739	1.81900	-0.06986	0.56541	-0.00880	-0.00512	-0.07307	-0.00007	29.73349
108			1.07000	17.26766	1.56974	-2.75527	0.00366	0.00135	0.00552	0.00031	-0.00015	-0.00026	107.20599	29.07833	-8.35373	-0.13157	-0.07388	0.01940	-0.03376	-0.00846	0.00076	33.12207	-6.57909	17.33166	0.07525	0.01911	0.00378	-0.01274	0.00020	-0.00016	1.07280	-6.27181	7.83990	1.18516	0.37996	0.13246	0.08231	-0.01667	0.01148	13.93097	-4.71204	1.83073	-0.07303	0.58273	-0.01175	-0.00710	-0.07647	-0.00020	29.76257
109			1.08000	17.22126	1.62398	-2.75875	0.00381	0.00134	0.00561	0.00030	-0.00010	-0.00005	107.02865	29.07614	-8.41868	-0.13394	-0.07473	0.01918	-0.03311	-0.00584	0.00046	33.22742	-6.56775	17.35539	0.07928	0.01911	0.00425	-0.01466	0.00007	-0.00021	1.02128	-6.25132	7.79136	1.18360	0.38010	0.13329	0.10586	-0.00988	0.01096	13.86755	-4.63682	1.83663	-0.08039	0.59251	-0.01260	-0.00972	-0.07397	-0.00035	29.78597
110			1.09000	17.17706	1.65593	-2.77157	0.00392	0.00133	0.00567	0.00030	-0.00007	0.00004	106.87068	29.07855	-8.46075	-0.13563	-0.07539	0.01950	-0.03095	-0.00408	0.00008	33.33975	-6.55128	17.38264	0.08291	0.02018	0.00483	-0.01594	0.00004	-0.00030	0.95992	-6.24372	7.74463	1.17947	0.37842	0.13291	0.12349	-0.00017	0.01077	13.79213	-4.56545	1.83385	-0.08886	0.59511	-0.01244	-0.01234	-0.06612	-0.00055	29.80332
111			1.10000	17.13483	1.67637	-2.78326	0.00399	0.00133	0.00574	0.00029	-0.00005	0.00002	106.73333	29.08947	-8.48825	-0.13667	-0.07589	0.02025	-0.02766	-0.00329	-0.00026	33.45460	-6.53048	17.41605	0.08564	0.02096	0.00501	-0.01641	0.00002	-0.00036	0.89113	-6.25237	7.69791	1.17692	0.37665	0.13198	0.13589	0.01117	0.01088	13.70988	-4.50119	1.81816	-0.10102	0.59612	-0.01202	-0.01485	-0.05415	-0.00079	29.81614
112			1.11000	17.09521	1.69299	-2.78658	0.00401	0.00134	0.00581	0.00026	-0.00003	-0.00007	106.61465	29.10717	-8.51034	-0.13722	-0.07623	0.02113	-0.02387	-0.00327	-0.00039	33.56721	-6.50643	17.45249	0.08714	0.02074	0.00465	-0.01611	-0.00009	-0.00033	0.81730	-6.27916	7.65015	1.17552	0.37616	0.13124	0.14366	0.02356	0.01111	13.62748	-4.44651	1.78529	-0.11304	0.59862	-0.01178	-0.01623	-0.03997	-0.00109	29.82696
113			1.12000	17.05966	1.70846	-2.77898	0.00401	0.00136	0.00586	0.00023	-0.00002	-0.00016	106.51115	29.12361	-8.53527	-0.13734	-0.07632	0.02171	-0.01982	-0.00366	-0.00011	33.67401	-6.48080	17.48222	0.08755	0.01974	0.00413	-0.01545	-0.00034	-0.00022	0.74052	-6.32551	7.60139	1.17214	0.37614	0.13107	0.14792	0.03652	0.01112	13.55195	-4.40194	1.73321	-0.11603	0.60057	-0.01154	-0.01494	-0.02556	-0.00140	29.83903
114			1.13000	17.02979	1.72057	-2.76195	0.00401	0.00138	0.00590	0.00018	-0.00000	-0.00022	106.42081	29.12822	-8.56883	-0.13706	-0.07612	0.02194	-0.01544	-0.00414	0.00058	33.77409	-6.45545	17.49332	0.08723	0.01886	0.00385	-0.01492	-0.00073	-0.00008	0.66206	-6.39167	7.55374	1.17060	0.37482	0.13060	0.15136	0.04909	0.01045	13.48941	-4.36663	1.66162	-0.11657	0.59920	-0.01099	-0.01230	-0.01271	-0.00164	29.85612
115			1.14000	17.00629	1.72423	-2.73996	0.00400	0.00140	0.00590	0.00014	0.00002	-0.00021	106.34399	29.11219	-8.61352	-0.13646	-0.07570	0.02195	-0.01069	-0.00449	0.00155	33.86931	-6.43163	17.47640	0.08664	0.01847	0.00383	-0.01481	-0.00121	0.00010	0.58228	-6.47667	7.51090	1.17109	0.37345	0.13042	0.15593	0.06068	0.00886	13.44328	-4.33831	1.57175	-0.11709	0.59682	-0.00999	-0.00924	-0.00317	-0.00176	29.88109
116			1.15000	16.98888	1.71466	-2.71783	0.00399	0.00140	0.00586	0.00010	0.00005	-0.00015	106.28210	29.06977	-8.66950	-0.13560	-0.07511	0.02191	-0.00583	-0.00468	0.00269	33.96252	-6.40972	17.42668	0.08604	0.01840	0.00377	-0.01510	-0.00176	0.00028	0.50088	-6.57865	7.47725	1.17182	0.37329	0.13057	0.16213	0.07092	0.00637	13.41381	-4.31368	1.46578	-0.11889	0.59380	-0.00849	-0.00638	0.00248	-0.00170	29.91533
117			1.16000	16.97578	1.68987	-2.69831	0.00398	0.00138	0.00576	0.00008	0.00009	-0.00008	106.23474	28.99721	-8.73706	-0.13453	-0.07438	0.02189	-0.00128	-0.00481	0.00392	34.05553	-6.38915	17.34293	0.08503	0.01895	0.00380	-0.01548	-0.00239	0.00047	0.41754	-6.69487	7.45651	1.17571	0.37232	0.13082	0.17025	0.07877	0.00329	13.39874	-4.28964	1.34648	-0.12501	0.58707	-0.00570	-0.00408	0.00462	-0.00125	29.95850
118			1.17000	16.96415	1.65157	-2.68099	0.00396	0.00135	0.00563	0.00008	0.00011	-0.00004	106.19997	28.89340	-8.81654	-0.13350	-0.07368	0.02193	0.00260	-0.00488	0.00514	34.14899	-6.36931	17.22772	0.08336	0.02048	0.00407	-0.01567	-0.00313	0.00067	0.33181	-6.82132	7.45001	1.17849	0.37080	0.13136	0.17951	0.08368	0.00031	13.39487	-4.26421	1.21852	-0.12913	0.57919	-0.00265	-0.00211	0.00381	-0.00060	30.00946
119			1.18000	16.95112	1.60419	-2.66399	0.00393	0.00130	0.00547	0.00010	0.00012	-0.00002	106.17550	28.76039	-8.90595	-0.13261	-0.07306	0.02206	0.00542	-0.00466	0.00619	34.24251	-6.35013	17.08714	0.08158	0.02347	0.00496	-0.01551	-0.00402	0.00096	0.24288	-6.95353	7.45526	1.17922	0.36964	0.13268	0.18978	0.08604	-0.00179	13.39904	-4.23656	1.09035	-0.13498	0.57520	0.00008	-0.00056	0.00051	0.00002	30.06689
120			1.19000	16.93489	1.55388	-2.64653	0.00389	0.00124	0.00530	0.00012	0.00011	-0.00002	106.15910	28.60484	-8.99890	-0.13174	-0.07241	0.02214	0.00683	-0.00387	0.00687	34.33413	-6.33189	16.93171	0.08036	0.02689	0.00614	-0.01493	-0.00480	0.00127	0.14943	-7.08800	7.46668	1.17717	0.36916	0.13424	0.19996	0.08647	-0.00262	13.40824	-4.20698	0.97316	-0.14158	0.57649	0.00150	0.00076	-0.00399	0.00029	30.12994
121			1.20000	16.91502	1.50781	-2.62965	0.00385	0.00118	0.00513	0.00014	0.00009	-0.00003	106.14884	28.43586	-9.08577	-0.13067	-0.07152	0.02191	0.00685	-0.00240	0.00705	34.42089	-6.31514	16.77412	0.07983	0.02901	0.00698	-0.01392	-0.00503	0.00142	0.05110	-7.22189	7.47846	1.17112	0.36804	0.13586	0.20688	0.08474	-0.00240	13.42080	-4.17782	0.87748	-0.14341	0.57793	0.00251	0.00212	-0.00737	0.00038	30.19869
122			1.21000	16.89208	1.47276	-2.61494	0.00381	0.00113	0.00498	0.00016	0.00006	-0.00005	106.14363	28.26157	-9.15753	-0.12924	-0.07024	0.02121	0.00590	-0.00050	0.00675	34.50025	-6.29990	16.62474	0.07943	0.02892	0.00711	-0.01261	-0.00466	0.00134	-0.05042	-7.35181	7.48728	1.16646	0.36565	0.13737	0.20908	0.08053	-0.00156	13.43713	-4.15299	0.80945	-0.14586	0.57532	0.00458	0.00372	-0.00814	0.00045	30.27367
123			1.22000	16.86659	1.45354	-2.60194	0.00376	0.00108	0.00484	0.00017	0.00003	-0.00008	106.14244	28.08762	-9.20987	-0.12746	-0.06860	0.02009	0.00447	0.00138	0.00614	34.57156	-6.28552	16.48964	0.07909	0.02719	0.00678	-0.01124	-0.00395	0.00113	-0.15267	-7.47426	7.49135	1.16285	0.36341	0.13909	0.20694	0.07486	-0.00018	13.45765	-4.13602	0.77200	-0.14719	0.57237	0.00688	0.00514	-0.00719	0.00029	30.35525
124			1.23000	16.83876	1.45176	-2.58879	0.00370	0.00105	0.00473	0.00018	-0.00000	-0.00013	106.14361	27.91857	-9.24289	-0.12544	-0.06674	0.01876	0.00275	0.00283	0.00535	34.63546	-6.27092	16.37225	0.07921	0.02506	0.00650	-0.01000	-0.00320	0.00089	-0.25426	-7.58786	7.48817	1.15838	0.36260	0.14088	0.20208	0.06951	0.00191	13.48030	-4.12782	0.76596	-0.14565	0.57347	0.00794	0.00553	-0.00662	-0.00010	30.44245
125			1.24000	16.80861	1.46561	-2.57321	0.00363	0.00102	0.00464	0.00019	-0.00002	-0.00018	106.14411	27.76010	-9.25990	-0.12334	-0.06483	0.01741	0.00068	0.00353	0.00444	34.69286	-6.25432	16.27607	0.07984	0.02357	0.00673	-0.00877	-0.00256	0.00067	-0.35481	-7.69382	7.47473	1.15460	0.36265	0.14276	0.19609	0.06574	0.00463	13.49995	-4.12635	0.78848	-0.14311	0.57901	0.00780	0.00428	-0.00781	-0.00043	30.53168
126			1.25000	16.77643	1.49075	-2.55301	0.00354	0.00101	0.00458	0.00020	-0.00004	-0.00024	106.13868	27.62030	-9.26706	-0.12137	-0.06304	0.01616	-0.00199	0.00325	0.00347	34.74319	-6.23381	16.20610	0.08036	0.02235	0.00716	-0.00723	-0.00197	0.00040	-0.45410	-7.79533	7.44938	1.15351	0.36298	0.14454	0.19000	0.06441	0.00751	13.50994	-4.12744	0.83073	-0.14230	0.58806	0.00682	0.00146	-0.01103	-0.00052	30.61723
127			1.26000	16.74289	1.52111	-2.52660	0.00345	0.00101	0.00454	0.00020	-0.00004	-0.00029	106.11926	27.50728	-9.27304	-0.11972	-0.06156	0.01515	-0.00547	0.00200	0.00255	34.78407	-6.20751	16.16606	0.07988	0.02066	0.00718	-0.00518	-0.00140	0.00005	-0.55194	-7.89665	7.41305	1.15193	0.36343	0.14655	0.18348	0.06573	0.00977	13.50522	-4.12586	0.87871	-0.13966	0.59824	0.00580	-0.00233	-0.01560	-0.00040	30.69409
128			1.27000	16.70960	1.55041	-2.49443	0.00335	0.00101	0.00451	0.00018	-0.00003	-0.00030	106.07711	27.42468	-9.28707	-0.11880	-0.06074	0.01471	-0.00978	0.00018	0.00184	34.81204	-6.17443	16.15488	0.07835	0.01879	0.00661	-0.00279	-0.00097	-0.00024	-0.64751	-8.00184	7.37023	1.15089	0.36385	0.14858	0.17611	0.06904	0.01060	13.48475	-4.11700	0.91543	-0.13757	0.60608	0.00571	-0.00596	-0.01947	-0.00018	30.75959
129			1.28000	16.67946	1.57353	-2.46156	0.00327	0.00102	0.00450	0.00015	-0.00002	-0.00026	106.00611	27.36892	-9.31391	-0.11860	-0.06053	0.01479	-0.01467	-0.00166	0.00135	34.82485	-6.13542	16.16610	0.07675	0.01777	0.00603	-0.00043	-0.00071	-0.00041	-0.73911	-8.11317	7.32804	1.15169	0.36348	0.15009	0.16812	0.07305	0.00972	13.45237	-4.09865	0.92319	-0.13833	0.60940	0.00672	-0.00875	-0.02045	0.00022	30.81437
130			1.29000	16.65646	1.58868	-2.43579	0.00322	0.00102	0.00450	0.00010	-0.00001	-0.00017	105.90485	27.33267	-9.35353	-0.11904	-0.06069	0.01501	-0.01963	-0.00326	0.00100	34.82243	-6.09274	16.19229	0.07578	0.01851	0.00626	0.00166	-0.00056	-0.00056	-0.82576	-8.23118	7.29229	1.15344	0.36124	0.15100	0.16168	0.07674	0.00787	13.41419	-4.07099	0.88819	-0.14221	0.60737	0.00884	-0.01063	-0.01820	0.00100	30.86173
131			1.30000	16.64426	1.59689	-2.42320	0.00321	0.00102	0.00451	0.00003	-0.00001	-0.00005	105.77563	27.31212	-9.40427	-0.11983	-0.06096	0.01502	-0.02410	-0.00477	0.00063	34.80654	-6.04862	16.23050	0.07578	0.02096	0.00761	0.00340	-0.00037	-0.00083	-0.90885	-8.35576	7.26414	1.15438	0.36023	0.15159	0.15950	0.08051	0.00620	13.37509	-4.03533	0.80536	-0.14447	0.60352	0.01110	-0.01144	-0.01464	0.00214	30.90644
132			1.31000	16.64430	1.60017	-2.42469	0.00324	0.00102	0.00452	-0.00003	-0.00001	0.00004	105.62307	27.31084	-9.46540	-0.12086	-0.06128	0.01479	-0.02787	-0.00646	0.00011	34.78077	-6.00424	16.28431	0.07741	0.02398	0.00955	0.00490	0.00002	-0.00131	-0.99153	-8.48655	7.24081	1.15457	0.35776	0.15143	0.16231	0.08355	0.00549	13.33810	-3.99294	0.67951	-0.14707	0.59674	0.01336	-0.01155	-0.01205	0.00343	30.95419
133			1.32000	16.65533	1.60107	-2.43614	0.00330	0.00102	0.00452	-0.00008	-0.00001	0.00009	105.45009	27.33653	-9.53781	-0.12213	-0.06175	0.01442	-0.03146	-0.00852	-0.00056	34.74759	-5.95975	16.36075	0.08100	0.02631	0.01135	0.00668	0.00068	-0.00198	-1.07680	-8.62264	7.21749	1.15446	0.35408	0.15194	0.16820	0.08532	0.00603	13.30470	-3.94496	0.52374	-0.14843	0.59101	0.01584	-0.01101	-0.01163	0.00467	31.01066
134			1.33000	16.67410	1.60339	-2.44997	0.00338	0.00101	0.00451	-0.00012	-0.00001	0.00007	105.25517	27.39616	-9.62373	-0.12372	-0.06252	0.01406	-0.03550	-0.01095	-0.00134	34.70524	-5.91474	16.46658	0.08524	0.02765	0.01272	0.00915	0.00155	-0.00282	-1.16615	-8.76178	7.18960	1.15181	0.35250	0.15372	0.17277	0.08549	0.00742	13.27544	-3.89316	0.35479	-0.14498	0.58792	0.01863	-0.00971	-0.01243	0.00571	31.08018
135			1.34000	16.69716	1.61135	-2.45857	0.00346	0.00101	0.00449	-0.00015	-0.00002	0.00000	105.03577	27.49498	-9.72361	-0.12567	-0.06363	0.01364	-0.03991	-0.01339	-0.00216	34.64995	-5.86790	16.60761	0.08806	0.02684	0.01299	0.01203	0.00234	-0.00359	-1.25807	-8.89937	7.15584	1.14682	0.34892	0.15512	0.17180	0.08177	0.00851	13.25084	-3.84081	0.18700	-0.13884	0.58320	0.02126	-0.00796	-0.01187	0.00631	31.16457
136			1.35000	16.72236	1.62709	-2.45736	0.00354	0.00100	0.00448	-0.00016	-0.00003	-0.00008	104.79443	27.63401	-9.83336	-0.12787	-0.06506	0.01320	-0.04379	-0.01516	-0.00286	34.58127	-5.81699	16.78563	0.08800	0.02187	0.01097	0.01416	0.00245	-0.00360	-1.34856	-9.02890	7.12000	1.14091	0.34529	0.15676	0.16454	0.07422	0.00821	13.23158	-3.79250	0.02837	-0.13374	0.58356	0.02272	-0.00630	-0.00858	0.00630	31.26304
137			1.36000	16.74988	1.64978	-2.44767	0.00362	0.00100	0.00448	-0.00019	-0.00004	-0.00013	104.54127	27.80296	-9.94359	-0.12998	-0.06653	0.01267	-0.04595	-0.01541	-0.00314	34.50453	-5.76017	16.99171	0.08498	0.01165	0.00597	0.01425	0.00138	-0.00213	-1.43377	-9.14419	7.08922	1.13622	0.34472	0.15884	0.15470	0.06435	0.00614	13.21716	-3.75163	-0.11927	-0.13642	0.59303	0.02266	-0.00530	-0.00344	0.00583	31.37214
138			1.37000	16.78115	1.67604	-2.43610	0.00369	0.00100	0.00450	-0.00022	-0.00004	-0.00012	104.29150	27.97603	-10.04309	-0.13160	-0.06774	0.01213	-0.04575	-0.01367	-0.00288	34.43084	-5.69678	17.20228	0.08106	0.00007	0.00010	0.01209	0.00001	-0.00004	-1.51257	-9.24163	7.06970	1.13189	0.34377	0.16042	0.14600	0.05352	0.00285	13.20580	-3.71856	-0.25793	-0.14421	0.60376	0.02200	-0.00487	0.00172	0.00537	31.48787
139			1.38000	16.81677	1.70056	-2.43221	0.00374	0.00100	0.00453	-0.00024	-0.00004	-0.00002	104.05951	28.12355	-10.12127	-0.13241	-0.06838	0.01174	-0.04372	-0.01027	-0.00224	34.37309	-5.62708	17.38972	0.07938	-0.00667	-0.00313	0.00868	-0.00041	0.00098	-1.58565	-9.32199	7.06383	1.12479	0.34321	0.16090	0.13894	0.04433	-0.00043	13.19619	-3.69090	-0.39287	-0.14925	0.61243	0.02056	-0.00452	0.00557	0.00496	31.60761
140			1.39000	16.85532	1.71871	-2.44334	0.00379	0.00100	0.00457	-0.00025	-0.00003	0.00011	103.85237	28.22977	-10.17198	-0.13221	-0.06831	0.01169	-0.04088	-0.00635	-0.00149	34.33856	-5.55154	17.53990	0.08051	-0.00796	-0.00367	0.00502	-0.00013	0.00097	-1.65429	-9.38967	7.06867	1.11954	0.34248	0.16151	0.13290	0.03812	-0.00217	13.18863	-3.66559	-0.53003	-0.15352	0.61821	0.01995	-0.00402	0.00767	0.00492	31.73089
141			1.40000	16.89351	1.73005	-2.46975	0.00382	0.00100	0.00461	-0.00023	-0.00003	0.00021	103.66851	28.29130	-10.19874	-0.13114	-0.06762	0.01221	-0.03762	-0.00326	-0.00066	34.32697	-5.47106	17.65173	0.08280	-0.00730	-0.00390	0.00153	0.00020	0.00083	-1.71975	-9.44993	7.07571	1.11441	0.34045	0.16244	0.12586	0.03457	-0.00099	13.18400	-3.64030	-0.67170	-0.15497	0.61897	0.02081	-0.00330	0.00779	0.00522	31.85847
142			1.41000	16.92689	1.73991	-2.50342	0.00385	0.00100	0.00465	-0.00019	-0.00004	0.00021	103.50274	28.30325	-10.21600	-0.12976	-0.06665	0.01316	-0.03357	-0.00179	0.00042	34.33504	-5.38814	17.72475	0.08518	-0.00443	-0.00348	-0.00169	0.00029	0.00056	-1.78315	-9.50617	7.07221	1.10997	0.33949	0.16402	0.11609	0.03286	0.00403	13.18224	-3.61408	-0.81376	-0.15299	0.61730	0.02283	-0.00264	0.00519	0.00558	31.99086
143			1.42000	16.95233	1.75558	-2.53273	0.00387	0.00100	0.00471	-0.00014	-0.00005	0.00013	103.35143	28.26319	-10.24217	-0.12889	-0.06586	0.01411	-0.02875	-0.00209	0.00162	34.35990	-5.30514	17.76107	0.08842	0.00269	-0.00062	-0.00448	-0.00026	0.00007	-1.84493	-9.55989	7.04368	1.10674	0.33774	0.16458	0.10260	0.03189	0.01285	13.18160	-3.58575	-0.94743	-0.14888	0.61389	0.02417	-0.00256	-0.00168	0.00541	32.12711
144			1.43000	16.96922	1.78082	-2.54877	0.00388	0.00101	0.00476	-0.00009	-0.00005	-0.00001	103.21182	28.18377	-10.29057	-0.12886	-0.06546	0.01469	-0.02383	-0.00379	0.00250	34.39761	-5.22253	17.77421	0.09266	0.01203	0.00404	-0.00652	-0.00129	-0.00040	-1.90507	-9.61140	6.97802	1.10412	0.33497	0.16439	0.08476	0.03101	0.02393	13.17811	-3.55259	-1.06310	-0.14624	0.61214	0.02445	-0.00348	-0.01338	0.00471	32.26436
145			1.44000	16.97958	1.81426	-2.54880	0.00390	0.00102	0.00480	-0.00006	-0.00006	-0.00014	103.08106	28.08856	-10.36596	-0.12949	-0.06540	0.01482	-0.01957	-0.00623	0.00279	34.44272	-5.13954	17.78479	0.09720	0.01964	0.00834	-0.00746	-0.00202	-0.00089	-1.96176	-9.66034	6.87102	1.10270	0.33472	0.16436	0.06139	0.03007	0.03441	13.16733	-3.51103	-1.15716	-0.14631	0.61730	0.02341	-0.00547	-0.02825	0.00391	32.39888
146			1.45000	16.98654	1.85132	-2.53566	0.00390	0.00102	0.00481	-0.00005	-0.00005	-0.00023	102.95577	27.99810	-10.46653	-0.13016	-0.06536	0.01441	-0.01648	-0.00888	0.00255	34.48864	-5.05593	17.80868	0.10101	0.02417	0.01162	-0.00695	-0.00209	-0.00153	-2.01029	-9.70607	6.73124	1.10452	0.33343	0.16466	0.03223	0.02861	0.04118	13.14598	-3.45791	-1.23802	-0.15164	0.62338	0.02292	-0.00856	-0.04282	0.00374	32.52578
147			1.46000	16.99280	1.88692	-2.51345	0.00390	0.00102	0.00480	-0.00005	-0.00004	-0.00028	102.83109	27.92573	-10.58936	-0.13072	-0.06530	0.01370	-0.01474	-0.01144	0.00205	34.52767	-4.97237	17.85376	0.10313	0.02554	0.01351	-0.00487	-0.00164	-0.00217	-2.04479	-9.74857	6.57696	1.10645	0.33081	0.16423	0.00004	0.02696	0.04250	13.11253	-3.39191	-1.32142	-0.15948	0.62744	0.02244	-0.01251	-0.05396	0.00405	32.64104
148			1.47000	17.00045	1.91687	-2.48576	0.00391	0.00100	0.00476	-0.00007	-0.00003	-0.00029	102.70255	27.87581	-10.73124	-0.13124	-0.06533	0.01295	-0.01407	-0.01361	0.00157	34.55234	-4.89080	17.91907	0.10305	0.02382	0.01363	-0.00171	-0.00106	-0.00244	-2.06181	-9.78885	6.42719	1.10618	0.32903	0.16426	-0.03075	0.02589	0.03928	13.06672	-3.31498	-1.41758	-0.16810	0.63366	0.02193	-0.01677	-0.06057	0.00449	32.74311
149			1.48000	17.01116	1.93853	-2.45616	0.00391	0.00098	0.00470	-0.00010	-0.00001	-0.00027	102.56886	27.84271	-10.88739	-0.13180	-0.06548	0.01225	-0.01396	-0.01505	0.00128	34.55870	-4.81402	17.99467	0.10154	0.02072	0.01280	0.00166	-0.00066	-0.00228	-2.06072	-9.82888	6.29575	1.10857	0.32731	0.16459	-0.05815	0.02577	0.03301	13.01002	-3.23216	-1.52556	-0.18072	0.64094	0.02163	-0.02111	-0.06223	0.00477	32.83422
150			1.49000	17.02645	1.95131	-2.42809	0.00391	0.00096	0.00462	-0.00013	-0.00000	-0.00022	102.43164	27.81660	-11.05131	-0.13241	-0.06567	0.01149	-0.01419	-0.01568	0.00114	34.54603	-4.74464	18.06730	0.10000	0.01783	0.01204	0.00480	-0.00050	-0.00192	-2.04203	-9.87078	6.19079	1.11276	0.32679	0.16568	-0.08277	0.02633	0.02517	12.94540	-3.14963	-1.63932	-0.19234	0.64784	0.02219	-0.02443	-0.05943	0.00498	32.91837
151			1.50000	17.04664	1.95630	-2.40363	0.00391	0.00093	0.00453	-0.00016	0.00001	-0.00018	102.29213	27.79062	-11.21721	-0.13288	-0.06573	0.01052	-0.01463	-0.01575	0.00107	34.51465	-4.68412	18.12729	0.09806	0.01488	0.01115	0.00753	-0.00045	-0.00143	-2.00631	-9.91497	6.11586	1.11978	0.32674	0.16701	-0.10569	0.02623	0.01679	12.87698	-3.07212	-1.75277	-0.20466	0.65239	0.02368	-0.02640	-0.05370	0.00512	32.99936
152			1.51000	17.07050	1.95590	-2.38140	0.00389	0.00090	0.00444	-0.00017	0.00001	-0.00016	102.15087	27.76082	-11.38278	-0.13330	-0.06570	0.00945	-0.01504	-0.01560	0.00103	34.46633	-4.63278	18.16858	0.09571	0.01233	0.01028	0.00953	-0.00045	-0.00094	-1.95454	-9.95866	6.07064	1.12616	0.32641	0.16764	-0.12624	0.02407	0.00880	12.80944	-3.00245	-1.86002	-0.21513	0.65345	0.02525	-0.02656	-0.04684	0.00499	33.08061
153			1.52000	17.09491	1.95273	-2.35812	0.00387	0.00087	0.00435	-0.00016	0.00002	-0.00017	102.00900	27.72636	-11.54742	-0.13373	-0.06567	0.00841	-0.01510	-0.01532	0.00094	34.40564	-4.59047	18.18975	0.09378	0.01140	0.01018	0.01055	-0.00047	-0.00059	-1.88889	-9.99736	6.05191	1.13106	0.32653	0.16768	-0.14304	0.01986	0.00177	12.74620	-2.94176	-1.95566	-0.22604	0.65354	0.02641	-0.02574	-0.03984	0.00460	33.16467
154			1.53000	17.11638	1.94913	-2.33176	0.00384	0.00085	0.00427	-0.00013	0.00002	-0.00019	101.87007	27.69187	-11.70815	-0.13426	-0.06569	0.00733	-0.01473	-0.01479	0.00075	34.33968	-4.55645	18.19666	0.09325	0.01095	0.01045	0.01071	-0.00043	-0.00038	-1.81215	-10.02789	6.05602	1.13248	0.32664	0.16770	-0.15464	0.01479	-0.00431	12.68818	-2.89024	-2.03946	-0.23586	0.65374	0.02737	-0.02494	-0.03232	0.00428	33.25272
155			1.54000	17.13233	1.94719	-2.30259	0.00381	0.00083	0.00421	-0.00009	0.00001	-0.00021	101.73804	27.66436	-11.85984	-0.13477	-0.06569	0.00612	-0.01412	-0.01388	0.00052	34.27470	-4.52952	18.19831	0.09364	0.00852	0.00989	0.01028	-0.00028	-0.00025	-1.72750	-10.05013	6.08016	1.13424	0.32647	0.16813	-0.16044	0.01042	-0.00972	12.63324	-2.84710	-2.11821	-0.24581	0.65421	0.02863	-0.02526	-0.02460	0.00437	33.34385
156			1.55000	17.14154	1.94919	-2.27216	0.00379	0.00081	0.00415	-0.00005	0.00001	-0.00022	101.61539	27.64624	-11.99809	-0.13538	-0.06570	0.00470	-0.01327	-0.01257	0.00032	34.21410	-4.50848	18.19919	0.09375	0.00323	0.00810	0.00938	-0.00009	-0.00014	-1.63851	-10.06645	6.12215	1.13711	0.32758	0.16862	-0.16064	0.00783	-0.01450	12.57845	-2.80994	-2.20079	-0.25483	0.65689	0.02931	-0.02619	-0.01905	0.00471	33.43690
157			1.56000	17.14449	1.95671	-2.24211	0.00378	0.00079	0.00409	-0.00001	-0.00000	-0.00022	101.50509	27.63281	-12.11976	-0.13614	-0.06578	0.00309	-0.01159	-0.01080	0.00019	34.15996	-4.49258	18.19669	0.09298	-0.00394	0.00550	0.00789	0.00011	-0.00001	-1.54827	-10.08031	6.17944	1.13967	0.33144	0.17016	-0.15783	0.00736	-0.01861	12.52394	-2.77457	-2.29090	-0.26170	0.66479	0.02958	-0.02627	-0.01826	0.00512	33.53305
158			1.57000	17.14393	1.97040	-2.21341	0.00379	0.00076	0.00401	-0.00001	-0.00001	-0.00022	101.41399	27.61465	-12.22201	-0.13713	-0.06596	0.00142	-0.00844	-0.00855	0.00010	34.11563	-4.48156	18.18362	0.09212	-0.00996	0.00365	0.00589	0.00032	0.00007	-1.45767	-10.09527	6.24868	1.14268	0.33462	0.17251	-0.15707	0.00887	-0.02183	12.47248	-2.73621	-2.38783	-0.27077	0.67264	0.03063	-0.02510	-0.02209	0.00570	33.63416
159			1.58000	17.14497	1.99020	-2.18732	0.00382	0.00072	0.00391	-0.00004	-0.00002	-0.00020	101.35037	27.58620	-12.30142	-0.13818	-0.06617	-0.00025	-0.00400	-0.00597	-0.00002	34.08353	-4.47484	18.15616	0.09211	-0.01302	0.00351	0.00387	0.00052	0.00015	-1.36509	-10.11435	6.32588	1.14263	0.33758	0.17444	-0.16271	0.01179	-0.02368	12.42727	-2.69180	-2.49110	-0.27847	0.67910	0.03134	-0.02204	-0.02823	0.00625	33.74104
160			1.59000	17.15332	2.01572	-2.16536	0.00388	0.00067	0.00379	-0.00010	-0.00002	-0.00018	101.31898	27.55080	-12.35546	-0.13901	-0.06627	-0.00188	0.00100	-0.00333	-0.00014	34.06242	-4.47061	18.11840	0.09310	-0.01390	0.00458	0.00233	0.00061	0.00023	-1.26692	-10.13900	6.40571	1.14151	0.34011	0.17577	-0.17899	0.01545	-0.02366	12.39179	-2.64052	-2.60101	-0.28465	0.68468	0.03136	-0.01725	-0.03382	0.00679	33.85429
161			1.60000	17.17322	2.04644	-2.14864	0.00396	0.00061	0.00364	-0.00018	-0.00003	-0.00015	101.32074	27.51698	-12.38321	-0.13926	-0.06609	-0.00351	0.00591	-0.00090	-0.00019	34.04885	-4.46603	18.07921	0.09523	-0.01464	0.00577	0.00144	0.00064	0.00027	-1.15803	-10.16981	6.48141	1.14040	0.34284	0.17742	-0.20876	0.01952	-0.02178	12.36844	-2.58325	-2.72164	-0.29329	0.69027	0.03166	-0.01200	-0.03579	0.00779	33.97337
162			1.61000	17.20557	2.08219	-2.13659	0.00406	0.00054	0.00348	-0.00027	-0.00003	-0.00013	101.35307	27.49168	-12.38683	-0.13878	-0.06555	-0.00506	0.01006	0.00095	-0.00016	34.03949	-4.45829	18.04630	0.09820	-0.01597	0.00667	0.00117	0.00068	0.00020	-1.03214	-10.20704	6.54727	1.13940	0.34568	0.17915	-0.25230	0.02365	-0.01872	12.35672	-2.52208	-2.86399	-0.30262	0.69500	0.03219	-0.00741	-0.03151	0.00955	34.09519
163			1.62000	17.24726	2.12252	-2.12610	0.00413	0.00048	0.00333	-0.00031	-0.00003	-0.00014	101.40853	27.47812	-12.37295	-0.13757	-0.06468	-0.00634	0.01275	0.00187	-0.00005	34.03088	-4.44511	18.02339	0.10108	-0.01803	0.00694	0.00152	0.00076	0.00007	-0.88297	-10.25030	6.60162	1.13823	0.34743	0.18064	-0.30631	0.02730	-0.01561	12.35451	-2.45972	-3.04295	-0.30808	0.69797	0.03272	-0.00399	-0.02077	0.01207	34.21584
164			1.63000	17.29179	2.16575	-2.11217	0.00415	0.00045	0.00323	-0.00031	-0.00003	-0.00017	101.47510	27.47542	-12.35252	-0.13597	-0.06373	-0.00698	0.01377	0.00176	0.00004	34.01936	-4.42476	18.00912	0.10270	-0.01994	0.00664	0.00239	0.00094	-0.00004	-0.70608	-10.29852	6.64646	1.13623	0.34752	0.18192	-0.36445	0.03020	-0.01312	12.35928	-2.39831	-3.26989	-0.30923	0.69685	0.03393	-0.00219	-0.00598	0.01539	34.33226
165			1.64000	17.33210	2.20978	-2.09061	0.00407	0.00046	0.00318	-0.00026	-0.00003	-0.00022	101.54144	27.47856	-12.33645	-0.13418	-0.06283	-0.00677	0.01365	0.00082	0.00004	34.00226	-4.39653	17.99843	0.10104	-0.02100	0.00579	0.00340	0.00123	-0.00008	-0.50059	-10.35078	6.68437	1.13305	0.34724	0.18427	-0.41884	0.03273	-0.01121	12.36756	-2.33885	-3.54889	-0.30793	0.69418	0.03662	-0.00241	0.00979	0.01967	34.44225
166			1.65000	17.36246	2.25351	-2.05800	0.00388	0.00051	0.00322	-0.00017	-0.00003	-0.00028	101.60009	27.47912	-12.33438	-0.13245	-0.06206	-0.00574	0.01332	-0.00069	-0.00007	33.97887	-4.36060	17.98428	0.09373	-0.02050	0.00464	0.00401	0.00156	-0.00005	-0.26989	-10.40701	6.71640	1.12965	0.34707	0.18747	-0.46208	0.03542	-0.00943	12.37502	-2.28221	-3.87521	-0.30566	0.69363	0.03969	-0.00475	0.02435	0.02403	34.54510
167			1.66000	17.37989	2.29655	-2.01135	0.00353	0.00062	0.00336	-0.00008	-0.00003	-0.00038	101.64888	27.46839	-12.35345	-0.13074	-0.06143	-0.00370	0.01359	-0.00247	-0.00016	33.95025	-4.31772	17.95942	0.07831	-0.01729	0.00349	0.00372	0.00169	0.00001	-0.02134	-10.46789	6.74244	1.12913	0.34598	0.19119	-0.48902	0.03855	-0.00768	12.37709	-2.22946	-4.23567	-0.30381	0.69329	0.04340	-0.00916	0.03582	0.02804	34.64146
168			1.67000	17.38424	2.33791	-1.94927	0.00297	0.00081	0.00367	-0.00001	-0.00002	-0.00049	101.69069	27.44141	-12.39625	-0.12925	-0.06110	-0.00011	0.01482	-0.00404	-0.00001	33.91947	-4.26931	17.91865	0.05295	-0.01019	0.00237	0.00243	0.00124	0.00006	0.23491	-10.53463	6.76317	1.12955	0.34364	0.19479	-0.49511	0.04235	-0.00622	12.36910	-2.18139	-4.61149	-0.29072	0.69037	0.04747	-0.01461	0.04299	0.03100	34.73236
169			1.68000	17.37835	2.37530	-1.87569	0.00218	0.00108	0.00417	0.00002	-0.00002	-0.00060	101.73248	27.39808	-12.45706	-0.12751	-0.06090	0.00554	0.01683	-0.00487	0.00058	33.89021	-4.21726	17.85956	0.01629	0.00151	0.00108	0.00062	-0.00022	0.00005	0.48786	-10.60897	6.78023	1.13173	0.34174	0.19787	-0.48095	0.04704	-0.00507	12.34792	-2.13888	-4.98248	-0.26624	0.68655	0.05118	-0.01900	0.04635	0.03209	34.81863
170			1.69000	17.36660	2.40645	-1.79880	0.00118	0.00144	0.00486	0.00002	-0.00001	-0.00068	101.78273	27.34223	-12.52493	-0.12484	-0.06048	0.01354	0.01947	-0.00483	0.00165	33.86565	-4.16387	17.78293	-0.03023	0.01812	-0.00045	-0.00075	-0.00284	-0.00003	0.72763	-10.69215	6.79440	1.13713	0.34152	0.20096	-0.45100	0.05220	-0.00386	12.31414	-2.10335	-5.33034	-0.24466	0.68416	0.05489	-0.02111	0.04714	0.03139	34.90074
171			1.70000	17.35234	2.43245	-1.72629							101.85018	27.28035	-12.58994							33.84978	-4.11198	17.69403							0.94688	-10.78390	6.80484							12.27316	-2.07622	-5.64005							34.97936
172			1.71000	17.33690	2.45897	-1.66276							101.94450	27.21911	-12.64613							33.84885	-4.06484	17.60186							1.14131	-10.88230	6.80969							12.23426	-2.05756	-5.90074							35.05540
[truncated: 11 more columns]
