# Supplementary material for: Analysis of the impact of different landing heights and lateralities on lower limb joint load based on statistical parametric mapping
Source: PLoS One. 2025 May 30;20(5):e0324656. doi: 10.1371/journal.pone.0324656 (PMC12124505; doi:10.1371/journal.pone.0324656)
Supplement: S1 File — (ZIP) [file pone.0324656.s001.zip › Original data/017/右前30.txt]

	C:\Users\dell\Documents\Qualisys-GAIT1214\Data\wanggenghun_wanggenghun_2023-11-19_wjn016\2023-11-19\2023-11-19_unspecified\Gait LB - CAST 1.c3d	C:\Users\dell\Documents\Qualisys-GAIT1214\Data\wanggenghun_wanggenghun_2023-11-19_wjn016\2023-11-19\2023-11-19_unspecified\Gait LB - CAST 1.c3d	C:\Users\dell\Documents\Qualisys-GAIT1214\Data\wanggenghun_wanggenghun_2023-11-19_wjn016\2023-11-19\2023-11-19_unspecified\Gait LB - CAST 1.c3d	C:\Users\dell\Documents\Qualisys-GAIT1214\Data\wanggenghun_wanggenghun_2023-11-19_wjn016\2023-11-19\2023-11-19_unspecified\Gait LB - CAST 1.c3d	C:\Users\dell\Documents\Qualisys-GAIT1214\Data\wanggenghun_wanggenghun_2023-11-19_wjn016\2023-11-19\2023-11-19_unspecified\Gait LB - CAST 1.c3d	C:\Users\dell\Documents\Qualisys-GAIT1214\Data\wanggenghun_wanggenghun_2023-11-19_wjn016\2023-11-19\2023-11-19_unspecified\Gait LB - CAST 1.c3d	C:\Users\dell\Documents\Qualisys-GAIT1214\Data\wanggenghun_wanggenghun_2023-11-19_wjn016\2023-11-19\2023-11-19_unspecified\Gait LB - CAST 1.c3d	C:\Users\dell\Documents\Qualisys-GAIT1214\Data\wanggenghun_wanggenghun_2023-11-19_wjn016\2023-11-19\2023-11-19_unspecified\Gait LB - CAST 1.c3d	C:\Users\dell\Documents\Qualisys-GAIT1214\Data\wanggenghun_wanggenghun_2023-11-19_wjn016\2023-11-19\2023-11-19_unspecified\Gait LB - CAST 1.c3d	C:\Users\dell\Documents\Qualisys-GAIT1214\Data\wanggenghun_wanggenghun_2023-11-19_wjn016\2023-11-19\2023-11-19_unspecified\Gait LB - CAST 1.c3d	C:\Users\dell\Documents\Qualisys-GAIT1214\Data\wanggenghun_wanggenghun_2023-11-19_wjn016\2023-11-19\2023-11-19_unspecified\Gait LB - CAST 1.c3d	C:\Users\dell\Documents\Qualisys-GAIT1214\Data\wanggenghun_wanggenghun_2023-11-19_wjn016\2023-11-19\2023-11-19_unspecified\Gait LB - CAST 1.c3d	C:\Users\dell\Documents\Qualisys-GAIT1214\Data\wanggenghun_wanggenghun_2023-11-19_wjn016\2023-11-19\2023-11-19_unspecified\Gait LB - CAST 1.c3d	C:\Users\dell\Documents\Qualisys-GAIT1214\Data\wanggenghun_wanggenghun_2023-11-19_wjn016\2023-11-19\2023-11-19_unspecified\Gait LB - CAST 1.c3d	C:\Users\dell\Documents\Qualisys-GAIT1214\Data\wanggenghun_wanggenghun_2023-11-19_wjn016\2023-11-19\2023-11-19_unspecified\Gait LB - CAST 1.c3d	C:\Users\dell\Documents\Qualisys-GAIT1214\Data\wanggenghun_wanggenghun_2023-11-19_wjn016\2023-11-19\2023-11-19_unspecified\Gait LB - CAST 1.c3d	C:\Users\dell\Documents\Qualisys-GAIT1214\Data\wanggenghun_wanggenghun_2023-11-19_wjn016\2023-11-19\2023-11-19_unspecified\Gait LB - CAST 1.c3d	C:\Users\dell\Documents\Qualisys-GAIT1214\Data\wanggenghun_wanggenghun_2023-11-19_wjn016\2023-11-19\2023-11-19_unspecified\Gait LB - CAST 1.c3d	C:\Users\dell\Documents\Qualisys-GAIT1214\Data\wanggenghun_wanggenghun_2023-11-19_wjn016\2023-11-19\2023-11-19_unspecified\Gait LB - CAST 1.c3d	C:\Users\dell\Documents\Qualisys-GAIT1214\Data\wanggenghun_wanggenghun_2023-11-19_wjn016\2023-11-19\2023-11-19_unspecified\Gait LB - CAST 1.c3d	C:\Users\dell\Documents\Qualisys-GAIT1214\Data\wanggenghun_wanggenghun_2023-11-19_wjn016\2023-11-19\2023-11-19_unspecified\Gait LB - CAST 1.c3d	C:\Users\dell\Documents\Qualisys-GAIT1214\Data\wanggenghun_wanggenghun_2023-11-19_wjn016\2023-11-19\2023-11-19_unspecified\Gait LB - CAST 1.c3d	C:\Users\dell\Documents\Qualisys-GAIT1214\Data\wanggenghun_wanggenghun_2023-11-19_wjn016\2023-11-19\2023-11-19_unspecified\Gait LB - CAST 1.c3d	C:\Users\dell\Documents\Qualisys-GAIT1214\Data\wanggenghun_wanggenghun_2023-11-19_wjn016\2023-11-19\2023-11-19_unspecified\Gait LB - CAST 1.c3d	C:\Users\dell\Documents\Qualisys-GAIT1214\Data\wanggenghun_wanggenghun_2023-11-19_wjn016\2023-11-19\2023-11-19_unspecified\Gait LB - CAST 1.c3d	C:\Users\dell\Documents\Qualisys-GAIT1214\Data\wanggenghun_wanggenghun_2023-11-19_wjn016\2023-11-19\2023-11-19_unspecified\Gait LB - CAST 1.c3d	C:\Users\dell\Documents\Qualisys-GAIT1214\Data\wanggenghun_wanggenghun_2023-11-19_wjn016\2023-11-19\2023-11-19_unspecified\Gait LB - CAST 1.c3d	C:\Users\dell\Documents\Qualisys-GAIT1214\Data\wanggenghun_wanggenghun_2023-11-19_wjn016\2023-11-19\2023-11-19_unspecified\Gait LB - CAST 1.c3d	C:\Users\dell\Documents\Qualisys-GAIT1214\Data\wanggenghun_wanggenghun_2023-11-19_wjn016\2023-11-19\2023-11-19_unspecified\Gait LB - CAST 1.c3d	C:\Users\dell\Documents\Qualisys-GAIT1214\Data\wanggenghun_wanggenghun_2023-11-19_wjn016\2023-11-19\2023-11-19_unspecified\Gait LB - CAST 1.c3d	C:\Users\dell\Documents\Qualisys-GAIT1214\Data\wanggenghun_wanggenghun_2023-11-19_wjn016\2023-11-19\2023-11-19_unspecified\Gait LB - CAST 1.c3d	C:\Users\dell\Documents\Qualisys-GAIT1214\Data\wanggenghun_wanggenghun_2023-11-19_wjn016\2023-11-19\2023-11-19_unspecified\Gait LB - CAST 1.c3d	C:\Users\dell\Documents\Qualisys-GAIT1214\Data\wanggenghun_wanggenghun_2023-11-19_wjn016\2023-11-19\2023-11-19_unspecified\Gait LB - CAST 1.c3d	C:\Users\dell\Documents\Qualisys-GAIT1214\Data\wanggenghun_wanggenghun_2023-11-19_wjn016\2023-11-19\2023-11-19_unspecified\Gait LB - CAST 1.c3d	C:\Users\dell\Documents\Qualisys-GAIT1214\Data\wanggenghun_wanggenghun_2023-11-19_wjn016\2023-11-19\2023-11-19_unspecified\Gait LB - CAST 1.c3d	C:\Users\dell\Documents\Qualisys-GAIT1214\Data\wanggenghun_wanggenghun_2023-11-19_wjn016\2023-11-19\2023-11-19_unspecified\Gait LB - CAST 1.c3d	C:\Users\dell\Documents\Qualisys-GAIT1214\Data\wanggenghun_wanggenghun_2023-11-19_wjn016\2023-11-19\2023-11-19_unspecified\Gait LB - CAST 1.c3d	C:\Users\dell\Documents\Qualisys-GAIT1214\Data\wanggenghun_wanggenghun_2023-11-19_wjn016\2023-11-19\2023-11-19_unspecified\Gait LB - CAST 1.c3d	C:\Users\dell\Documents\Qualisys-GAIT1214\Data\wanggenghun_wanggenghun_2023-11-19_wjn016\2023-11-19\2023-11-19_unspecified\Gait LB - CAST 1.c3d	C:\Users\dell\Documents\Qualisys-GAIT1214\Data\wanggenghun_wanggenghun_2023-11-19_wjn016\2023-11-19\2023-11-19_unspecified\Gait LB - CAST 1.c3d	C:\Users\dell\Documents\Qualisys-GAIT1214\Data\wanggenghun_wanggenghun_2023-11-19_wjn016\2023-11-19\2023-11-19_unspecified\Gait LB - CAST 1.c3d	C:\Users\dell\Documents\Qualisys-GAIT1214\Data\wanggenghun_wanggenghun_2023-11-19_wjn016\2023-11-19\2023-11-19_unspecified\Gait LB - CAST 1.c3d	C:\Users\dell\Documents\Qualisys-GAIT1214\Data\wanggenghun_wanggenghun_2023-11-19_wjn016\2023-11-19\2023-11-19_unspecified\Gait LB - CAST 1.c3d	C:\Users\dell\Documents\Qualisys-GAIT1214\Data\wanggenghun_wanggenghun_2023-11-19_wjn016\2023-11-19\2023-11-19_unspecified\Gait LB - CAST 1.c3d	C:\Users\dell\Documents\Qualisys-GAIT1214\Data\wanggenghun_wanggenghun_2023-11-19_wjn016\2023-11-19\2023-11-19_unspecified\Gait LB - CAST 1.c3d	C:\Users\dell\Documents\Qualisys-GAIT1214\Data\wanggenghun_wanggenghun_2023-11-19_wjn016\2023-11-19\2023-11-19_unspecified\Gait LB - CAST 1.c3d	C:\Users\dell\Documents\Qualisys-GAIT1214\Data\wanggenghun_wanggenghun_2023-11-19_wjn016\2023-11-19\2023-11-19_unspecified\Gait LB - CAST 1.c3d	C:\Users\dell\Documents\Qualisys-GAIT1214\Data\wanggenghun_wanggenghun_2023-11-19_wjn016\2023-11-19\2023-11-19_unspecified\Gait LB - CAST 1.c3d	C:\Users\dell\Documents\Qualisys-GAIT1214\Data\wanggenghun_wanggenghun_2023-11-19_wjn016\2023-11-19\2023-11-19_unspecified\Gait LB - CAST 1.c3d
	CD	ZD	TIME	Right Ankle Angles	Right Ankle Angles	Right Ankle Angles	Right Ankle Moment	Right Ankle Moment	Right Ankle Moment	Right Ankle Power	Right Ankle Power	Right Ankle Power	Right GRF	Right GRF	Right GRF	Right Knee Angles	Right Knee Angles	Right Knee Angles	Right Knee Moment	Right Knee Moment	Right Knee Moment	Right Knee Power	Right Knee Power	Right Knee Power	Right Hip Angles	Right Hip Angles	Right Hip Angles	Right Hip Moment	Right Hip Moment	Right Hip Moment	Right Hip Power	Right Hip Power	Right Hip Power	RANKLE	RANKLE	RANKLE	RKNEE	RKNEE	RKNEE	RHIP	RHIP	RHIP	Left Ankle Angles	Left Ankle Angles	Left Ankle Angles	Left Ankle Moment	Left Ankle Moment	Left Ankle Moment	Left Ankle Power
	EVENT_LABEL	EVENT_LABEL	FRAME_NUMBERS	LINK_MODEL_BASED	LINK_MODEL_BASED	LINK_MODEL_BASED	LINK_MODEL_BASED	LINK_MODEL_BASED	LINK_MODEL_BASED	LINK_MODEL_BASED	LINK_MODEL_BASED	LINK_MODEL_BASED	LINK_MODEL_BASED	LINK_MODEL_BASED	LINK_MODEL_BASED	LINK_MODEL_BASED	LINK_MODEL_BASED	LINK_MODEL_BASED	LINK_MODEL_BASED	LINK_MODEL_BASED	LINK_MODEL_BASED	LINK_MODEL_BASED	LINK_MODEL_BASED	LINK_MODEL_BASED	LINK_MODEL_BASED	LINK_MODEL_BASED	LINK_MODEL_BASED	LINK_MODEL_BASED	LINK_MODEL_BASED	LINK_MODEL_BASED	LINK_MODEL_BASED	LINK_MODEL_BASED	LINK_MODEL_BASED	LINK_MODEL_BASED	LINK_MODEL_BASED	LINK_MODEL_BASED	LINK_MODEL_BASED	LINK_MODEL_BASED	LINK_MODEL_BASED	LINK_MODEL_BASED	LINK_MODEL_BASED	LINK_MODEL_BASED	LINK_MODEL_BASED	LINK_MODEL_BASED	LINK_MODEL_BASED	LINK_MODEL_BASED	LINK_MODEL_BASED	LINK_MODEL_BASED	LINK_MODEL_BASED
	ORIGINAL	ORIGINAL	ORIGINAL	ORIGINAL	ORIGINAL	ORIGINAL	ORIGINAL	ORIGINAL	ORIGINAL	ORIGINAL	ORIGINAL	ORIGINAL	ORIGINAL	ORIGINAL	ORIGINAL	ORIGINAL	ORIGINAL	ORIGINAL	ORIGINAL	ORIGINAL	ORIGINAL	ORIGINAL	ORIGINAL	ORIGINAL	ORIGINAL	ORIGINAL	ORIGINAL	ORIGINAL	ORIGINAL	ORIGINAL	ORIGINAL	ORIGINAL	ORIGINAL	ORIGINAL	ORIGINAL	ORIGINAL	ORIGINAL	ORIGINAL	ORIGINAL	ORIGINAL	ORIGINAL	ORIGINAL	ORIGINAL	ORIGINAL	ORIGINAL	ORIGINAL	ORIGINAL	ORIGINAL	ORIGINAL
ITEM	X	X	X	X	Y	Z	X	Y	Z	X	Y	Z	X	Y	Z	X	Y	Z	X	Y	Z	X	Y	Z	X	Y	Z	X	Y	Z	X	Y	Z	X	Y	Z	X	Y	Z	X	Y	Z	X	Y	Z	X	Y	Z	X
1	0.44000	0.58000	0.00000	-16.03918	10.64104	13.73025							-0.00000	0.00000	0.00000	7.54432	-2.08014	-23.77105							21.81893	1.85779	7.29163																17.32584	6.76587	4.38845
2			0.01000	-16.01936	10.63357	13.79165							-0.00000	0.00000	0.00000	7.52130	-2.10933	-23.75354							21.75309	1.80290	7.21212							-0.89552	-2.31009	5.66549	-3.20385	-2.92453	1.72809	-2.27827	6.99997	-9.44981	17.72188	7.03161	4.41333
3			0.02000	-16.01063	10.63033	13.84495	-0.01017	-0.00218	0.00043	0.00016	0.00005	-0.00003	-0.00000	0.00000	0.00000	7.48350	-2.13880	-23.72898	0.04232	0.01543	0.00320	0.00350	0.00067	0.00019	21.68563	1.74551	7.13138	-0.19968	0.02156	0.01173	-0.02431	0.00095	0.00198	0.08652	-1.02401	4.46259	-3.30826	-4.66489	2.69249	-2.57877	7.11086	-9.56194	18.12810	7.30809	4.43493	-0.00943	0.00015	0.00067	0.00674
4			0.03000	-16.01802	10.63314	13.88298	-0.01009	-0.00207	0.00057	-0.00018	0.00005	-0.00003	-0.00000	0.00000	0.00000	7.42442	-2.16744	-23.69308	0.03974	0.01662	0.00312	0.00476	0.00064	0.00024	21.61849	1.68438	7.05096	-0.18863	0.02524	0.01280	-0.02252	0.00132	0.00222	1.29094	0.55097	2.86130	-3.32659	-6.75934	3.90813	-3.07986	7.05028	-9.73825	18.53617	7.59118	4.44975	-0.00946	0.00013	0.00069	0.00672
5			0.04000	-16.04211	10.64289	13.90505	-0.00998	-0.00196	0.00068	-0.00047	0.00006	-0.00002	-0.00000	0.00000	0.00000	7.34319	-2.19391	-23.64547	0.03723	0.01672	0.00284	0.00570	0.00052	0.00027	21.55358	1.61696	6.96893	-0.18045	0.02447	0.01240	-0.02062	0.00153	0.00228	2.41941	1.89105	1.53132	-3.17100	-8.64572	4.90865	-3.79119	6.84576	-10.28017	18.93955	7.87992	4.45626	-0.00949	0.00011	0.00073	0.00662
6			0.05000	-16.07838	10.65864	13.91738	-0.00988	-0.00188	0.00075	-0.00063	0.00007	-0.00001	-0.00000	0.00000	0.00000	7.24518	-2.21667	-23.59105	0.03488	0.01605	0.00246	0.00608	0.00037	0.00024	21.49235	1.54011	6.88114	-0.17436	0.02119	0.01107	-0.01876	0.00160	0.00225	3.15479	2.59253	0.96727	-2.78300	-9.86148	5.28432	-4.68021	6.56704	-11.27531	19.33482	8.17569	4.45475	-0.00955	0.00009	0.00079	0.00650
7			0.06000	-16.11928	10.67753	13.92896	-0.00980	-0.00181	0.00079	-0.00064	0.00007	-0.00001	-0.00000	0.00000	0.00000	7.13928	-2.23438	-23.53753	0.03300	0.01529	0.00219	0.00598	0.00023	0.00020	21.43528	1.45132	6.78384	-0.17016	0.01849	0.00972	-0.01693	0.00166	0.00220	3.32994	2.62190	1.14019	-2.21366	-10.26946	4.95478	-5.70516	6.22247	-12.50134	19.72114	8.48110	4.44605	-0.00960	0.00007	0.00085	0.00637
8			0.07000	-16.15823	10.69580	13.94513	-0.00973	-0.00178	0.00078	-0.00056	0.00006	-0.00002	-0.00000	0.00000	0.00000	7.03365	-2.24674	-23.49125	0.03183	0.01484	0.00211	0.00563	0.00013	0.00015	21.38350	1.34947	6.67691	-0.16780	0.01815	0.00890	-0.01490	0.00192	0.00219	2.97769	2.29599	1.55805	-1.62080	-10.05104	4.13548	-6.81390	5.74564	-13.46874	20.09936	8.79822	4.43007	-0.00962	0.00005	0.00091	0.00625
9			0.08000	-16.19188	10.70981	13.96470	-0.00965	-0.00178	0.00074	-0.00046	0.00005	-0.00002	-0.00000	0.00000	0.00000	6.93325	-2.25497	-23.45534	0.03120	0.01477	0.00221	0.00520	0.00010	0.00012	21.33861	1.23586	6.56570	-0.16659	0.02043	0.00871	-0.01235	0.00250	0.00218	2.28522	2.00013	1.64345	-1.19927	-9.48015	3.07487	-7.91288	5.04799	-13.58215	20.47178	9.12717	4.40555	-0.00961	0.00002	0.00096	0.00615
10			0.09000	-16.22000	10.71756	13.98134	-0.00958	-0.00180	0.00067	-0.00040	0.00002	-0.00001	-0.00000	0.00000	0.00000	6.84042	-2.26196	-23.43081	0.03084	0.01494	0.00244	0.00473	0.00016	0.00008	21.30317	1.11447	6.46103	-0.16565	0.02489	0.00910	-0.00902	0.00347	0.00210	1.50131	1.97026	1.03353	-1.09565	-8.75698	1.88060	-8.90599	4.05856	-12.32285	20.84171	9.46650	4.37176	-0.00956	-0.00000	0.00100	0.00607
11			0.10000	-16.24420	10.71899	13.98684	-0.00950	-0.00184	0.00056	-0.00039	-0.00001	0.00000	-0.00000	0.00000	0.00000	6.75593	-2.27154	-23.41834	0.03043	0.01505	0.00268	0.00423	0.00031	0.00003	21.27986	0.99120	6.37777	-0.16419	0.03002	0.00974	-0.00494	0.00468	0.00177	0.80174	2.20976	-0.29019	-1.33032	-7.95421	0.53033	-9.73847	2.78119	-9.43810	21.21208	9.81583	4.33133	-0.00948	-0.00003	0.00105	0.00603
12			0.11000	-16.26569	10.71541	13.97486	-0.00941	-0.00190	0.00044	-0.00039	-0.00004	0.00001	-0.00000	0.00000	0.00000	6.68070	-2.28709	-23.41933	0.02987	0.01479	0.00285	0.00367	0.00052	-0.00003	21.27093	0.87220	6.33150	-0.16194	0.03381	0.01021	-0.00052	0.00583	0.00111	0.23567	2.51327	-1.96606	-1.76898	-7.06421	-0.99847	-10.41514	1.32786	-5.12957	21.58441	10.17807	4.29136	-0.00941	-0.00006	0.00112	0.00603
13			0.12000	-16.28414	10.70842	13.94484	-0.00931	-0.00196	0.00030	-0.00038	-0.00006	0.00002	-0.00000	0.00000	0.00000	6.61571	-2.30986	-23.43535	0.02928	0.01423	0.00294	0.00314	0.00070	-0.00009	21.27684	0.76176	6.33342	-0.15940	0.03392	0.01001	0.00336	0.00638	0.00025	-0.21170	2.64857	-3.48044	-2.24445	-6.19379	-2.34936	-10.93041	-0.02049	-0.25660	21.95835	10.55919	4.26225	-0.00934	-0.00009	0.00120	0.00604
14			0.13000	-16.29846	10.69959	13.90106	-0.00921	-0.00200	0.00021	-0.00034	-0.00008	0.00002	-0.00000	0.00000	0.00000	6.55937	-2.33884	-23.46127	0.02891	0.01383	0.00299	0.00287	0.00081	-0.00009	21.29440	0.66099	6.38274	-0.15734	0.02958	0.00899	0.00554	0.00588	-0.00038	-0.49537	2.56521	-4.58515	-2.75621	-5.72926	-2.45398	-11.20015	-0.83726	3.68067	22.33183	10.96594	4.25437	-0.00930	-0.00013	0.00129	0.00605
15			0.14000	-16.30877	10.69110	13.84814	-0.00912	-0.00201	0.00017	-0.00031	-0.00008	0.00001	-0.00000	0.00000	0.00000	6.50381	-2.37220	-23.47760	0.02872	0.01381	0.00301	0.00305	0.00082	0.00003	21.31574	0.56717	6.46142	-0.15574	0.02282	0.00753	0.00511	0.00460	-0.00052	-0.56103	2.36697	-5.35157	-3.39094	-6.10464	-0.18177	-11.16963	-0.74125	5.25756	22.70105	11.40364	4.27362	-0.00926	-0.00017	0.00136	0.00600
16			0.15000	-16.31602	10.68481	13.78896	-0.00906	-0.00197	0.00020	-0.00027	-0.00007	0.00002	-0.00000	0.00000	0.00000	6.43759	-2.40750	-23.45666	0.02857	0.01390	0.00294	0.00364	0.00070	0.00027	21.33045	0.47454	6.54087	-0.15402	0.01725	0.00632	0.00217	0.00343	-0.00032	-0.49413	2.08514	-5.85131	-4.06125	-7.28661	4.39473	-10.99248	0.29169	4.17135	23.06130	11.87308	4.31855	-0.00921	-0.00021	0.00141	0.00586
17			0.16000	-16.31989	10.68126	13.72645	-0.00904	-0.00190	0.00028	-0.00020	-0.00007	0.00003	-0.00000	0.00000	0.00000	6.35364	-2.44156	-23.38054	0.02853	0.01396	0.00276	0.00438	0.00049	0.00051	21.33079	0.37617	6.59774	-0.15271	0.01480	0.00566	-0.00214	0.00289	-0.00001	-0.48581	1.64102	-6.03146	-4.52091	-8.73771	9.86043	-10.96270	1.90551	1.38448	23.40800	12.36927	4.38030	-0.00912	-0.00024	0.00141	0.00560
18			0.17000	-16.31851	10.67925	13.66418	-0.00904	-0.00182	0.00039	-0.00010	-0.00006	0.00004	-0.00000	0.00000	0.00000	6.25283	-2.47117	-23.25010	0.02884	0.01399	0.00252	0.00503	0.00024	0.00067	21.31388	0.26654	6.62314	-0.15309	0.01480	0.00537	-0.00664	0.00292	0.00030	-0.63754	0.99658	-5.84635	-4.60693	-9.89794	14.59955	-11.29827	3.65139	-1.79769	23.73790	12.88229	4.44601	-0.00899	-0.00027	0.00138	0.00525
19			0.18000	-16.31021	10.67755	13.60579	-0.00907	-0.00173	0.00052	0.00003	-0.00005	0.00005	-0.00000	0.00000	0.00000	6.14099	-2.49436	-23.07981	0.02976	0.01409	0.00226	0.00552	0.00001	0.00071	21.28095	0.14223	6.61979	-0.15656	0.01579	0.00517	-0.01078	0.00325	0.00055	-0.93563	0.24870	-5.29362	-4.33734	-10.52696	17.65098	-12.00834	5.21435	-4.52647	24.04984	13.39902	4.50384	-0.00880	-0.00029	0.00133	0.00484
20			0.19000	-16.29500	10.67440	13.55482	-0.00912	-0.00165	0.00066	0.00015	-0.00005	0.00005	-0.00000	0.00000	0.00000	6.02475	-2.51086	-22.88951	0.03107	0.01436	0.00201	0.00583	-0.00016	0.00067	21.23503	0.00246	6.59511	-0.16251	0.01756	0.00520	-0.01437	0.00386	0.00075	-1.33165	-0.44516	-4.39740	-3.82223	-10.66376	18.71097	-12.95507	6.45750	-6.45779	24.34504	13.90545	4.54716	-0.00858	-0.00032	0.00128	0.00445
21			0.20000	-16.27440	10.66828	13.51432	-0.00919	-0.00158	0.00081	0.00026	-0.00005	0.00004	-0.00000	0.00000	0.00000	5.90942	-2.52165	-22.69941	0.03245	0.01485	0.00179	0.00592	-0.00026	0.00056	21.17959	-0.15167	6.55779	-0.16984	0.01999	0.00549	-0.01724	0.00470	0.00091	-1.73135	-1.00221	-3.22843	-3.17118	-10.39485	17.86833	-13.96675	7.31822	-7.52547	24.62669	14.38978	4.57596	-0.00837	-0.00034	0.00125	0.00412
22			0.21000	-16.25043	10.65872	13.48651	-0.00926	-0.00151	0.00094	0.00034	-0.00004	0.00003	-0.00000	0.00000	0.00000	5.79969	-2.52827	-22.52734	0.03373	0.01550	0.00160	0.00576	-0.00029	0.00043	21.11849	-0.31735	6.51579	-0.17727	0.02323	0.00610	-0.01899	0.00583	0.00106	-2.02727	-1.42167	-1.88728	-2.43468	-9.73919	15.39829	-14.91188	7.72398	-7.81588	24.89765	14.84758	4.59663	-0.00824	-0.00037	0.00126	0.00390
23			0.22000	-16.22510	10.64647	13.47273	-0.00934	-0.00146	0.00108	0.00038	-0.00004	0.00001	-0.00000	0.00000	0.00000	5.70013	-2.53177	-22.38796	0.03509	0.01644	0.00148	0.00534	-0.00028	0.00030	21.05641	-0.49142	6.47560	-0.18444	0.02798	0.00719	-0.01906	0.00743	0.00123	-2.15750	-1.67898	-0.48547	-1.58037	-8.70421	11.61880	-15.79197	7.56669	-7.46922	25.15750	15.28344	4.62089	-0.00823	-0.00041	0.00133	0.00374
24			0.23000	-16.20089	10.63238	13.47306	-0.00945	-0.00140	0.00122	0.00038	-0.00003	-0.00002	-0.00000	0.00000	0.00000	5.61489	-2.53200	-22.29290	0.03659	0.01786	0.00147	0.00471	-0.00029	0.00018	20.99942	-0.67175	6.44267	-0.19075	0.03465	0.00887	-0.01673	0.00978	0.00142	-2.10778	-1.65630	0.80633	-0.53175	-7.36261	6.96675	-16.76628	6.71214	-6.69238	25.40104	15.70911	4.66359	-0.00836	-0.00046	0.00143	0.00360
25			0.24000	-16.18139	10.61711	13.48532	-0.00958	-0.00134	0.00135	0.00030	-0.00002	-0.00005	-0.00000	0.00000	0.00000	5.54651	-2.52712	-22.24838	0.03811	0.01974	0.00161	0.00390	-0.00037	0.00005	20.95524	-0.85916	6.42046	-0.19567	0.04219	0.01077	-0.01130	0.01285	0.00159	-1.86152	-1.20834	1.74258	0.74098	-5.84361	2.11728	-18.10201	5.05102	-5.83462	25.61841	16.14018	4.73984	-0.00864	-0.00052	0.00153	0.00339
26			0.25000	-16.17097	10.60155	13.50457	-0.00973	-0.00128	0.00145	0.00014	-0.00002	-0.00006	-0.00000	0.00000	0.00000	5.49584	-2.51450	-22.25271	0.03953	0.02172	0.00184	0.00294	-0.00056	-0.00008	20.93274	-1.05825	6.40907	-0.19877	0.04860	0.01214	-0.00247	0.01629	0.00173	-1.44570	-0.33463	2.15898	2.13674	-4.21074	-2.22940	-20.02847	2.55517	-5.28800	25.79592	16.59117	4.86158	-0.00905	-0.00059	0.00159	0.00304
27			0.26000	-16.17241	10.58642	13.52521	-0.00992	-0.00124	0.00150	-0.00006	-0.00002	-0.00006	-0.00000	0.00000	0.00000	5.46350	-2.49247	-22.29792	0.04087	0.02329	0.00214	0.00177	-0.00084	-0.00023	20.94069	-1.27609	6.40555	-0.20010	0.05193	0.01224	0.00955	0.01948	0.00180	-1.03689	0.73230	2.07305	3.43626	-2.39473	-5.58178	-22.62222	-0.73362	-5.31037	25.91738	17.07180	5.03913	-0.00957	-0.00067	0.00160	0.00245
28			0.27000	-16.18450	10.57102	13.54247	-0.01011	-0.00124	0.00146	-0.00022	-0.00003	-0.00004	-0.00000	0.00000	0.00000	5.45137	-2.46146	-22.37199	0.04229	0.02418	0.00252	0.00033	-0.00111	-0.00036	20.98733	-1.51999	6.40549	-0.19995	0.05163	0.01082	0.02417	0.02182	0.00177	-0.96267	1.68814	1.52370	4.35425	-0.32130	-7.51077	-25.76779	-4.71127	-5.98395	25.96495	17.58521	5.28627	-0.01021	-0.00076	0.00156	0.00159
29			0.28000	-16.20204	10.55212	13.55099	-0.01025	-0.00129	0.00132	-0.00030	-0.00005	-0.00002	-0.00000	0.00000	0.00000	5.46142	-2.42450	-22.45773	0.04408	0.02429	0.00303	-0.00135	-0.00124	-0.00044	21.07911	-1.79534	6.40401	-0.19860	0.04830	0.00801	0.04040	0.02283	0.00152	-1.57830	2.36293	0.43119	4.58871	1.90583	-7.54821	-29.17804	-9.19844	-7.22490	25.91884	18.12850	5.62551	-0.01097	-0.00088	0.00151	0.00039
30			0.29000	-16.21771	10.52398	13.54354	-0.01027	-0.00140	0.00104	-0.00028	-0.00010	0.00002	-0.00000	0.00000	0.00000	5.49336	-2.38716	-22.53310	0.04666	0.02371	0.00367	-0.00310	-0.00115	-0.00040	21.22005	-2.10386	6.39721	-0.19663	0.04323	0.00424	0.05707	0.02246	0.00094	-3.07389	2.85047	-1.30520	3.88376	3.93895	-5.45616	-32.42307	-13.94653	-8.75688	25.75586	18.69359	6.08991	-0.01187	-0.00103	0.00147	-0.00123
31			0.30000	-16.22630	10.47962	13.51198	-0.01005	-0.00156	0.00066	-0.00026	-0.00018	0.00003	-0.00000	0.00000	0.00000	5.54239	-2.35747	-22.57560	0.05026	0.02282	0.00440	-0.00453	-0.00075	-0.00014	21.41078	-2.44192	6.38385	-0.19513	0.03825	0.00025	0.07308	0.02129	0.00006	-5.19450	3.57953	-3.66583	2.04197	5.23975	-1.41666	-35.05264	-18.62004	-10.22574	25.44968	19.26739	6.71950	-0.01290	-0.00125	0.00147	-0.00337
32			0.31000	-16.23064	10.41507	13.44960	-0.00950	-0.00172	0.00021	-0.00040	-0.00028	0.00002	-0.00000	0.00000	0.00000	5.59797	-2.34608	-22.56643	0.05480	0.02176	0.00513	-0.00504	-0.00003	0.00036	21.64769	-2.80164	6.36496	-0.19525	0.03391	-0.00359	0.08754	0.01969	-0.00097	-7.17815	5.25674	-6.38320	-0.97377	5.23588	3.99298	-36.83846	-22.78414	-11.43826	24.97411	19.83068	7.55122	-0.01405	-0.00157	0.00158	-0.00614
33			0.32000	-16.24576	10.33179	13.35506	-0.00854	-0.00185	-0.00025	-0.00079	-0.00037	-0.00003	-0.00000	0.00000	0.00000	5.64452	-2.36387	-22.49454	0.05968	0.02030	0.00567	-0.00397	0.00091	0.00105	21.92232	-3.17489	6.34177	-0.19782	0.02944	-0.00736	0.09963	0.01751	-0.00213	-8.11618	8.66954	-8.78852	-4.84368	3.60190	9.83436	-37.91444	-25.95218	-12.53486	24.31025	20.35742	8.60373	-0.01525	-0.00201	0.00184	-0.00953
34			0.33000	-16.29880	10.23534	13.23708	-0.00712	-0.00187	-0.00065	-0.00139	-0.00042	-0.00010	-0.00000	0.00000	0.00000	5.66569	-2.41779	-22.36058	0.06386	0.01829	0.00585	-0.00102	0.00179	0.00167	22.22169	-3.55773	6.31242	-0.20246	0.02454	-0.01107	0.10817	0.01486	-0.00347	-7.35599	14.55729	-9.83673	-8.86684	0.49270	14.85110	-38.76911	-27.71120	-13.90141	23.45523	20.81718	9.86169	-0.01636	-0.00257	0.00235	-0.01338
35			0.34000	-16.42725	10.13162	13.11684	-0.00526	-0.00171	-0.00090	-0.00190	-0.00039	-0.00011	-0.00000	0.00000	0.00000	5.64956	-2.50760	-22.17999	0.06613	0.01604	0.00561	0.00333	0.00238	0.00193	22.52991	-3.95355	6.27168	-0.20680	0.02096	-0.01405	0.11083	0.01310	-0.00492	-4.74481	23.67381	-8.41176	-12.17206	-3.52808	17.50813	-40.13203	-27.76151	-15.73588	22.43011	21.17918	11.26282	-0.01719	-0.00322	0.00316	-0.01725
36			0.35000	-16.67689	10.02156	13.02563	-0.00306	-0.00133	-0.00098	-0.00185	-0.00030	-0.00004	-0.00000	0.00000	0.00000	5.59158	-2.62577	-21.98567	0.06522	0.01401	0.00500	0.00791	0.00263	0.00164	22.82884	-4.37350	6.21580	-0.20673	0.02197	-0.01496	0.10405	0.01467	-0.00592	-0.78821	36.78194	-3.78085	-13.93190	-7.76608	16.17414	-42.81280	-25.81471	-17.59555	21.28532	21.42101	12.69230	-0.01742	-0.00381	0.00434	-0.02030
37			0.36000	-17.09755	9.89560	12.99740	-0.00076	-0.00078	-0.00091	-0.00070	-0.00018	0.00009	-0.00000	0.00000	0.00000	5.49438	-2.75842	-21.82722	0.05993	0.01227	0.00412	0.01115	0.00254	0.00088	23.09706	-4.83481	6.15023	-0.19881	0.02939	-0.01287	0.08559	0.02201	-0.00559	3.30539	54.31087	4.08093	-13.43063	-11.52263	9.64868	-47.55533	-21.66015	-18.36723	20.10091	21.53361	13.99080	-0.01674	-0.00412	0.00587	-0.02142
38			0.37000	-17.73376	9.72990	13.05963	0.00130	-0.00014	-0.00073	0.00166	-0.00004	0.00022	-0.00000	0.00000	0.00000	5.36782	-2.88587	-21.76305	0.04893	0.01015	0.00302	0.01129	0.00198	0.00000	23.31158	-5.35815	6.09456	-0.18039	0.04162	-0.00792	0.05716	0.03665	-0.00353	5.64602	75.53563	14.38803	-10.03188	-13.94520	-2.16171	-54.82584	-15.48116	-16.71612	18.98201	21.51157	14.97944	-0.01498	-0.00390	0.00767	-0.01968
39			0.38000	-18.60533	9.48568	13.22367	0.00263	0.00043	-0.00055	0.00430	0.00017	0.00028	-0.00000	0.00000	0.00000	5.23108	-2.98139	-21.84636	0.03102	0.00599	0.00166	0.00725	0.00081	-0.00049	23.45331	-5.96338	6.08129	-0.14999	0.05318	-0.00168	0.02603	0.05664	-0.00069	3.86703	97.38126	25.52784	-3.20543	-13.70663	-17.96997	-64.57630	-8.19286	-11.59856	18.04597	21.33143	15.49559	-0.01227	-0.00307	0.00960	-0.01523
40			0.39000	-19.67681	9.11667	13.47593	0.00271	0.00072	-0.00045	0.00504	0.00041	0.00032	-0.00000	0.00000	0.00000	5.11831	-3.01062	-22.11184	0.00554	-0.00259	-0.00006	0.00089	-0.00003	0.00004	23.51605	-6.66432	6.15108	-0.10732	0.05447	0.00278	0.00254	0.07030	0.00087	-4.39848	113.45318	35.32891	7.29368	-8.73664	-35.34382	-76.06878	-1.34353	-2.66843	17.40025	20.93730	15.42110	-0.00899	-0.00175	0.01145	-0.00953
41			0.40000	-20.82392	8.58389	13.77637	0.00112	0.00049	-0.00048	0.00200	0.00041	0.00041	-0.00000	0.00000	0.00000	5.08540	-2.93246	-22.56543	-0.02682	-0.01781	-0.00217	0.00092	0.00329	0.00205	23.51084	-7.46322	6.34356	-0.05496	0.03348	0.00127	-0.00586	0.05118	0.00021	-20.89056	114.30618	41.56549	21.09851	3.54431	-50.78550	-87.77157	3.51997	9.21293	17.11647	20.24128	14.69703	-0.00564	-0.00021	0.01290	-0.00449
42			0.41000	-21.81515	7.87376	14.06507	-0.00227	-0.00041	-0.00069	-0.00285	-0.00046	0.00062	-0.00000	0.00000	0.00000	5.21067	-2.70308	-23.17080	-0.06311	-0.04043	-0.00450	0.02425	0.01867	0.00518	23.46319	-8.34627	6.68141	0.00086	-0.01849	-0.00965	0.00017	-0.03206	0.00009	-46.12286	89.65981	42.08932	36.89191	25.30445	-59.53661	-97.42474	5.56875	21.68849	17.20645	19.13363	13.33524	-0.00260	0.00122	0.01344	-0.00131
43			0.42000	-22.32649	7.01053	14.26938	-0.00719	-0.00196	-0.00108	-0.00094	-0.00273	0.00086	-0.00000	0.00000	0.00000	5.58380	-2.28322	-23.83271	-0.09735	-0.06925	-0.00679	0.08788	0.05610	0.00784	23.40333	-9.28087	7.15366	0.04817	-0.10235	-0.03187	0.01140	-0.18915	0.00520	-79.12426	32.11432	34.79517	52.45982	57.39489	-56.22232	-102.33772	4.86164	31.42219	17.59701	17.51170	11.43790	-0.00003	0.00226	0.01262	-0.00001
44			0.43000	-21.99618	6.05197	14.31018	-0.01302	-0.00387	-0.00157	0.02043	-0.00629	0.00077	-0.00000	0.00000	0.00000	6.29208	-1.64738	-24.39533	-0.12112	-0.09987	-0.00901	0.19065	0.12081	0.00782	23.35895	-10.21494	7.70907	0.06967	-0.20686	-0.06450	0.01502	-0.37674	0.01636	-117.37363	-58.87694	17.78819	65.18153	99.06441	-36.71467	-99.99145	1.78867	35.37881	18.11609	15.33623	9.20863	0.00212	0.00270	0.01026	0.00045
45			0.44000	-20.51391	5.06781	14.10303	-0.00266	-0.00664	0.00417	0.00972	-0.01201	0.00014	0.01449	-0.03226	0.04834	7.41130	-0.79549	-24.66504	-0.02882	-0.05524	-0.00912	0.06790	0.08958	0.00241	23.35502	-11.08104	8.26684	-0.13989	-0.18491	-0.08871	-0.01683	-0.29966	0.02300	-156.55171	-173.65205	-10.28676	72.44402	147.75946	0.02563	-88.59429	-3.64607	32.05731	18.52559	12.68708	6.91925	0.00387	0.00248	0.00671	0.00153
46			0.45000	-17.73760	4.10923	13.55751	0.19361	-0.09189	-0.06984	-1.11559	-0.17939	-0.05286	0.06327	-0.26904	0.46251	8.99612	0.22916	-24.45076	0.71334	0.10778	0.06998	-2.26216	-0.21286	0.04280	23.42002	-11.80151	8.73813	-1.45320	0.14375	-0.30944	0.09295	0.17768	0.05852	-190.67531	-290.94980	-48.70857	71.56203	198.32336	50.91114	-67.27101	-11.94579	21.86739	18.60452	9.76387	4.82719	0.00514	0.00174	0.00265	0.00416
47			0.46000	-13.80761	3.17666	12.60226	0.63160	-0.17572	-0.13186	-4.65491	-0.36354	-0.20645	0.12752	-0.40624	0.96949	11.05771	1.31601	-23.61639	0.92804	0.24122	0.14084	-3.63003	-0.52140	0.22939	23.58848	-12.29388	9.04573	-1.74772	0.52092	-0.29131	0.59520	0.35332	0.02236	-213.73203	-382.55304	-91.55272	59.83448	242.95209	108.01219	-36.17379	-23.55072	6.86482	18.22620	6.81465	3.09223	0.00581	0.00075	-0.00107	0.00798
48			0.47000	-9.16752	2.21192	11.25390	1.28121	-0.25521	-0.01231	-10.37893	-0.54839	-0.02768	0.20177	-0.20538	1.46429	13.54132	2.28049	-22.14726	-0.31064	0.21745	0.08222	1.39326	-0.45165	0.21174	23.89610	-12.47758	9.13893	0.71970	0.75191	0.44691	-0.49960	-0.01001	0.01022	-222.13104	-426.24005	-127.09199	36.09988	274.60544	158.93321	2.91265	-38.59032	-9.30247	17.37507	4.04433	1.75035	0.00587	-0.00023	-0.00378	0.01158
49			0.48000	-4.41272	1.15136	9.66808	1.76477	-0.57421	0.00807	-13.94050	-1.23414	0.02107	0.23170	-0.23744	2.34256	16.33944	2.91667	-20.19984	-0.12301	0.13339	0.03931	0.60041	-0.22710	0.12701	24.37710	-12.28921	9.01378	1.42055	0.83975	0.68979	-1.56313	-0.63316	0.02734	-215.58253	-418.41354	-144.40599	3.15687	292.13525	191.43617	45.58237	-57.41645	-21.72254	16.10800	1.57213	0.75371	0.00543	-0.00103	-0.00516	0.01374
50			0.49000	-0.04971	0.00495	8.07526	1.92272	-0.92695	-0.04236	-13.51009	-1.87137	-0.11154	0.12512	-0.36078	3.15831	19.34195	3.09564	-18.05742	1.01470	-0.29520	-0.12927	-5.22627	0.33984	-0.45248	25.06931	-11.70782	8.72900	0.98604	0.15458	0.43083	-1.51237	-0.21921	-0.03241	-196.03888	-373.51089	-142.39954	-31.67041	300.19968	201.33598	84.77927	-80.36906	-26.38299	14.50580	-0.55575	0.03277	0.00470	-0.00157	-0.00518	0.01409
51			0.50000	3.64464	-1.13138	6.63722	1.85560	-1.01900	-0.06741	-10.84269	-1.77608	-0.16533	0.00027	-0.40407	3.30495	22.46387	2.82795	-15.98727	1.80408	-0.63165	-0.30219	-9.57327	0.39287	-1.04210	26.00628	-10.77941	8.38588	0.55571	-0.44944	0.20776	-1.08097	0.84304	-0.06198	-167.01129	-311.53320	-129.85600	-58.79075	302.39914	194.53842	112.50454	-105.25787	-22.96493	12.64531	-2.33707	-0.47171	0.00380	-0.00183	-0.00412	0.01283
52			0.51000	6.59942	-2.14365	5.38448	1.74423	-0.93641	-0.09369	-8.06260	-1.28082	-0.20711	-0.01193	-0.45484	3.00999	25.61133	2.24894	-14.13550	2.28567	-0.50890	-0.25275	-12.05544	0.14661	-0.80030	27.17535	-9.62531	8.07709	-0.12166	-0.16551	0.15529	0.27231	0.33609	-0.08481	-133.50609	-247.32806	-115.46236	-70.02850	296.39337	178.20470	122.32552	-125.70223	-14.13113	10.59103	-3.79142	-0.81580	0.00281	-0.00185	-0.00244	0.01033
53			0.52000	8.85992	-2.96406	4.29119	1.68351	-0.83131	-0.09469	-5.90844	-0.81189	-0.18212	0.03225	-0.45996	2.64164	28.63997	1.56851	-12.56613	2.34982	-0.26037	-0.11545	-11.66013	0.05136	-0.30611	28.48458	-8.42354	7.86949	-0.34256	0.38548	0.27319	0.79216	-0.71311	-0.20491	-100.61809	-188.55568	-100.16847	-62.55761	277.26569	152.48138	112.10273	-134.40610	-2.14272	8.39785	-4.94718	-1.06773	0.00184	-0.00168	-0.00070	0.00710
54			0.53000	10.52270	-3.57824	3.37243	1.67511	-0.78350	-0.07121	-4.29091	-0.50421	-0.10915	0.06504	-0.44537	2.41681	31.37418	1.00550	-11.34655	2.31779	-0.11576	-0.04184	-10.06907	0.02975	-0.07937	29.78837	-7.35333	7.81964	-0.25586	0.70114	0.40923	0.54571	-0.98304	-0.36099	-71.56184	-138.19669	-79.96290	-41.28852	243.03004	114.95090	86.25452	-127.95454	11.32774	6.11860	-5.83546	-1.30730	0.00098	-0.00145	0.00061	0.00387
55			0.54000	11.70021	-4.00194	2.69419	1.70317	-0.76972	-0.04729	-3.03822	-0.31026	-0.04841	0.08411	-0.42868	2.30515	33.65460	0.70162	-10.54143	2.28887	-0.03939	-0.01161	-7.93792	0.01266	-0.01184	30.94107	-6.52924	7.95324	-0.08912	0.83205	0.50491	0.15513	-0.70472	-0.46923	-47.33998	-96.68808	-53.19563	-16.39960	195.40662	69.18256	54.38552	-107.79748	23.64772	3.81322	-6.48543	-1.60575	0.00036	-0.00130	0.00122	0.00142
56			0.55000	12.49593	-4.26304	2.31426	1.72650	-0.75494	-0.03518	-1.99314	-0.18894	-0.01650	0.09112	-0.42191	2.22522	35.36312	0.67287	-10.15807	2.29145	0.00245	0.00206	-5.56968	-0.00074	0.00043	31.83304	-5.97618	8.24152	-0.04342	0.84702	0.52904	0.05321	-0.28569	-0.47937	-27.85036	-63.02940	-23.55023	3.46628	138.78337	23.85576	25.45315	-79.08490	33.11691	1.55433	-6.91912	-1.99842	0.00006	-0.00131	0.00113	0.00023
57			0.56000	12.98985	-4.39534	2.22989	1.72829	-0.73764	-0.02691	-1.11281	-0.11668	0.00041	0.08111	-0.40274	2.15438	36.44439	0.85049	-10.13890	2.23755	-0.00790	-0.02331	-3.07022	0.00168	0.00960	32.41838	-5.65625	8.63888	0.02761	0.73954	0.51401	-0.01962	0.04639	-0.44788	-12.80889	-35.68321	2.55226	15.54632	80.36227	-13.63921	3.38102	-49.74522	40.95399	-0.57175	-7.15114	-2.46689	0.00008	-0.00147	0.00060	0.00029
58			0.57000	13.23840	-4.43469	2.37186	1.71475	-0.71406	-0.01523	-0.38993	-0.06968	0.00522	0.06818	-0.35554	2.07383	36.93166	1.15001	-10.39196	2.03827	-0.02708	-0.06042	-0.90026	0.00265	0.04938	32.73593	-5.50444	9.12915	0.24766	0.62669	0.51629	-0.07922	0.22239	-0.45867	-1.86197	-13.24920	20.18256	21.21057	28.42095	-40.08555	-11.81443	-27.74057	49.30699	-2.47197	-7.19360	-2.94582	0.00042	-0.00168	0.00002	0.00124
59			0.58000	13.28192	-4.41403	2.63883	1.68605	-0.67758	-0.00755	0.19271	-0.03272	0.00379	0.06643	-0.30317	1.96891	36.93652	1.50204	-10.82104	1.76940	-0.01014	-0.06250	0.47405	-0.00009	0.06480	32.88924	-5.45015	9.72079	0.45017	0.60796	0.53289	-0.05327	0.33566	-0.51816	5.75600	5.34476	28.56385	22.45428	-11.62869	-55.90009	-21.12998	-17.09063	58.41226	-4.06331	-7.06020	-3.34597	0.00104	-0.00180	-0.00026	0.00249
60			0.59000	13.15147	-4.35627	2.94603	1.63835	-0.63024	-0.00726	0.65224	0.00039	0.00403	0.07010	-0.26293	1.84237	36.59934	1.85430	-11.34900	1.51528	0.02396	-0.04064	1.13823	0.00250	0.04576	32.99363	-5.43225	10.41433	0.52842	0.63440	0.53753	-0.04771	0.42225	-0.58078	11.48111	20.88827	31.07289	20.73236	-39.23597	-63.87965	-25.78348	-16.53566	66.14559	-5.29202	-6.76787	-3.58337	0.00189	-0.00170	-0.00001	0.00338
61			0.60000	12.87281	-4.26817	3.26038	1.57971	-0.58199	-0.01157	1.00724	0.03344	0.00694	0.06834	-0.23418	1.70880	36.03983	2.17308	-11.92982	1.29368	0.03606	-0.02862	1.37473	0.00705	0.03268	33.13065	-5.41636	11.18116	0.52570	0.62270	0.52095	-0.08879	0.44324	-0.59260	17.21898	33.84059	32.94554	17.25576	-57.30444	-67.29586	-27.46814	-21.49800	69.19696	-6.14491	-6.33660	-3.60142	0.00289	-0.00127	0.00091	0.00348
62			0.61000	12.46952	-4.13878	3.60338	1.51175	-0.53689	-0.01688	1.26964	0.07014	0.01198	0.06293	-0.20849	1.56918	35.33670	2.44101	-12.53998	1.07730	0.02828	-0.02688	1.37150	0.00789	0.02987	33.33268	-5.40297	11.95866	0.51497	0.58181	0.49745	-0.14283	0.41061	-0.53214	24.55709	44.29361	38.20401	13.02363	-69.77209	-67.76553	-27.78940	-26.77964	64.45707	-6.64925	-5.78810	-3.38087	0.00395	-0.00050	0.00243	0.00270
63			0.62000	11.96504	-3.94682	4.02404	1.42326	-0.49396	-0.02591	1.43163	0.11036	0.02332	0.05676	-0.18338	1.42012	34.52932	2.64832	-13.15466	0.86917	0.00836	-0.02527	1.25487	0.00285	0.02586	33.58749	-5.41843	12.65634	0.50131	0.52569	0.46363	-0.17667	0.34222	-0.38677	33.85881	52.18661	47.70098	8.66414	-80.14061	-64.54202	-27.46576	-28.27308	50.29800	-6.86186	-5.14489	-2.94226	0.00494	0.00054	0.00437	0.00127
64			0.63000	11.38192	-3.67528	4.56169	1.31794	-0.45746	-0.03876	1.49743	0.15093	0.04376	0.04951	-0.15909	1.27097	33.62796	2.78440	-13.72863	0.68379	-0.02659	-0.02584	1.10524	-0.00979	0.02194	33.85163	-5.49578	13.17325	0.48587	0.44661	0.41473	-0.17269	0.24422	-0.18247	44.12534	57.67352	59.22910	4.50652	-90.80157	-55.87794	-26.44719	-23.85958	27.62528	-6.85106	-4.43007	-2.33780	0.00576	0.00169	0.00640	-0.00042
65			0.64000	10.73851	-3.32173	5.22048	1.21401	-0.42416	-0.04470	1.49902	0.18549	0.05940	0.04518	-0.13303	1.13713	32.62687	2.83866	-14.19854	0.50928	-0.05339	-0.02560	0.91984	-0.01881	0.01493	34.06898	-5.65842	13.42770	0.50224	0.38436	0.37656	-0.13942	0.15567	0.01786	53.68296	61.27659	69.23807	0.78148	-102.55598	-41.41908	-24.67642	-13.77875	0.27084	-6.67915	-3.66679	-1.63423	0.00635	0.00278	0.00824	-0.00204
66			0.65000	10.04720	-2.89981	5.96684	1.12504	-0.39042	-0.04019	1.46939	0.20675	0.05807	0.04574	-0.10547	1.03039	31.51973	2.80853	-14.50889	0.34360	-0.05758	-0.02139	0.68739	-0.01759	0.00580	34.19091	-5.91098	13.38911	0.55784	0.36133	0.36158	-0.07576	0.09207	0.18888	60.95843	63.59225	74.93535	-2.34797	-114.51704	-23.80041	-22.43801	-0.20854	-25.80623	-6.39249	-2.87496	-0.89446	0.00672	0.00367	0.00969	-0.00343
67			0.66000	9.31837	-2.43547	6.74700	1.05677	-0.35741	-0.02972	1.42539	0.21067	0.04342	0.05135	-0.08044	0.95137	30.31233	2.70636	-14.64566	0.19752	-0.03935	-0.01166	0.42817	-0.01001	-0.00002	34.18986	-6.23617	13.09450	0.62193	0.37361	0.36283	0.02451	0.04939	0.31751	64.83538	64.84610	75.57571	-4.86299	-124.69232	-8.13907	-20.15449	13.83512	-44.48226	-6.02071	-2.06718	-0.16510	0.00689	0.00431	0.01068	-0.00456
68			0.67000	8.56717	-1.96189	7.51093	1.00480	-0.32696	-0.01825	1.36272	0.19684	0.02549	0.06075	-0.06271	0.89390	29.02872	2.55800	-14.65347	0.08918	-0.00385	0.00280	0.20274	-0.00088	0.00042	34.06400	-6.59925	12.63986	0.64953	0.40783	0.36773	0.14018	0.02635	0.37921	64.74237	64.85532	72.33981	-6.91173	-131.00772	0.34891	-18.12986	25.62589	-51.69266	-5.58330	-1.24631	0.52632	0.00694	0.00465	0.01116	-0.00540
69			0.68000	7.81550	-1.51436	8.22755	0.95870	-0.29849	-0.00709	1.26840	0.16714	0.00911	0.06950	-0.05162	0.84683	27.70837	2.39362	-14.62305	0.01624	0.03374	0.01421	0.03732	0.00830	0.00185	33.83408	-6.95890	12.15044	0.63673	0.43537	0.36618	0.23438	0.02631	0.35799	60.68801	63.39106	67.11501	-8.69418	-132.33073	-0.84902	-16.45677	33.53365	-46.89351	-5.09923	-0.40608	1.17040	0.00691	0.00474	0.01120	-0.00591
70			0.69000	7.08825	-1.12511	8.88416	0.91637	-0.27128	0.00414	1.14475	0.12669	-0.00479	0.07416	-0.04325	0.80399	26.39597	2.23664	-14.65217	-0.04122	0.06057	0.01719	-0.09246	0.01813	-0.00049	33.53367	-7.28032	11.74108	0.61606	0.43943	0.35885	0.29687	0.04690	0.27442	53.21694	60.39208	61.33701	-10.33897	-128.84784	-10.24142	-15.07371	37.30300	-33.17740	-4.59436	0.46370	1.76894	0.00684	0.00464	0.01087	-0.00600
71			0.70000	6.40959	-0.81900	9.47853	0.88540	-0.25093	0.01234	1.00773	0.08436	-0.01268	0.07335	-0.03563	0.76945	25.13132	2.09746	-14.80537	-0.09540	0.06479	0.01141	-0.20292	0.02387	-0.00288	33.19765	-7.54500	11.48216	0.61582	0.41314	0.34692	0.34093	0.07242	0.16791	43.23873	55.90175	55.62539	-11.88696	-121.74156	-23.33470	-13.83289	37.81176	-15.96897	-4.10362	1.37042	2.32838	0.00673	0.00443	0.01028	-0.00560
72			0.71000	5.80115	-0.61035	10.01108	0.86795	-0.23855	0.01509	0.86356	0.04450	-0.01355	0.06782	-0.03133	0.74868	23.94272	1.97379	-15.09337	-0.13472	0.04856	0.00162	-0.26618	0.02083	-0.00073	32.85264	-7.75224	11.38391	0.61954	0.36577	0.32895	0.36464	0.08579	0.07637	31.87078	49.99365	49.95467	-13.31426	-112.65466	-34.89042	-12.59466	36.54171	-0.91995	-3.66749	2.31521	2.85848	0.00656	0.00418	0.00960	-0.00471
73			0.72000	5.28106	-0.50170	10.48049	0.85983	-0.23179	0.01236	0.71135	0.00937	-0.00949	0.05942	-0.03350	0.74107	22.84428	1.85563	-15.47712	-0.14409	0.02165	-0.00746	-0.26173	0.01003	0.00416	32.51267	-7.91515	11.40376	0.59433	0.31246	0.30356	0.35543	0.08181	0.02423	20.38957	42.83686	44.03751	-14.52000	-103.26717	-40.99006	-11.34712	35.04499	7.94767	-3.32401	3.29274	3.37460	0.00630	0.00397	0.00896	-0.00344
74			0.73000	4.86146	-0.48253	10.88346	0.85332	-0.23129	0.00519	0.55206	-0.01865	-0.00331	0.04769	-0.04049	0.73838	21.83562	1.73196	-15.88843	-0.12816	-0.02008	-0.01783	-0.21434	-0.00929	0.00976	32.17896	-8.05430	11.46883	0.54034	0.24361	0.26569	0.32236	0.06124	0.01490	10.10671	34.78568	37.69881	-15.27293	-94.99026	-40.13786	-10.30744	34.58104	9.17172	-3.10213	4.29321	3.89552	0.00590	0.00382	0.00843	-0.00198
75			0.74000	4.54631	-0.53111	11.21730	0.85074	-0.23856	-0.00243	0.39851	-0.03845	0.00124	0.03389	-0.04511	0.74091	20.90425	1.59705	-16.25658	-0.11803	-0.07529	-0.03111	-0.18401	-0.03218	0.01356	31.84293	-8.19297	11.50370	0.51146	0.16454	0.22850	0.30549	0.03534	0.03401	2.07032	26.39085	30.97479	-15.23955	-88.67780	-33.26385	-9.90927	35.81554	3.78947	-3.01954	5.30526	4.43634	0.00536	0.00374	0.00803	-0.00058
76			0.75000	4.33035	-0.61973	11.48101	0.86385	-0.25312	-0.00998	0.26493	-0.04980	0.00384	0.02408	-0.04578	0.75998	20.03109	1.45337	-16.52983	-0.12533	-0.12097	-0.03856	-0.18549	-0.04398	0.01032	31.49220	-8.35303	11.45348	0.52396	0.12074	0.21286	0.31806	0.02099	0.06701	-3.25455	18.36225	23.97751	-14.10888	-84.46184	-22.95473	-10.59639	38.63861	-5.39037	-3.08084	6.31574	5.00379	0.00469	0.00371	0.00771	0.00053
77			0.76000	4.19976	-0.72222	11.67445	0.88812	-0.26934	-0.01740	0.15410	-0.05261	0.00461	0.02143	-0.04684	0.79306	19.19722	1.31147	-16.68760	-0.13184	-0.13966	-0.03559	-0.18807	-0.03936	0.00360	31.11718	-8.55090	11.29776	0.53180	0.13234	0.21789	0.33244	0.02005	0.10759	-6.10180	11.40842	16.93632	-11.75755	-81.71567	-12.60057	-12.56450	42.22738	-14.75229	-3.27558	7.30724	5.59628	0.00396	0.00370	0.00743	0.00119
78			0.77000	4.13541	-0.82050	11.80010	0.91473	-0.28536	-0.02357	0.06752	-0.04941	0.00368	0.02377	-0.04760	0.82994	18.39143	1.18688	-16.74567	-0.13889	-0.13947	-0.02732	-0.19168	-0.02743	-0.00015	30.71617	-8.79367	11.05414	0.53180	0.17593	0.23391	0.34308	0.02880	0.14633	-7.21836	5.97783	10.42095	-8.38271	-79.23300	-5.62017	-15.62078	45.36109	-20.91115	-3.57791	8.25816	6.20649	0.00325	0.00371	0.00719	0.00141
79			0.78000	4.11782	-0.90712	11.86738	0.94451	-0.30241	-0.02732	0.00398	-0.04488	0.00196	0.02735	-0.04744	0.86859	17.61442	1.09545	-16.75321	-0.15076	-0.13678	-0.02091	-0.19891	-0.01683	-0.00020	30.29700	-9.07792	10.77093	0.53551	0.21859	0.25148	0.35231	0.04692	0.16765	-7.54649	2.08729	5.28027	-4.48143	-75.65589	-4.51812	-19.22928	46.82779	-21.64311	-3.95003	9.14579	6.82288	0.00264	0.00373	0.00697	0.00133
80			0.79000	4.13201	-0.98425	11.89412	0.97131	-0.32025	-0.02893	-0.04247	-0.04350	0.00053	0.02975	-0.04855	0.90568	16.87900	1.04847	-16.77867	-0.15450	-0.13928	-0.01879	-0.18983	-0.00987	0.00181	29.87638	-9.39115	10.51181	0.52411	0.24082	0.25952	0.34304	0.07122	0.15644	-7.96429	-0.54746	2.04692	-0.69991	-70.05334	-9.73661	-22.66838	45.81876	-16.52641	-4.34866	9.94896	7.43165	0.00219	0.00376	0.00681	0.00110
81			0.80000	4.16846	-1.06087	11.89937	0.99079	-0.33669	-0.02904	-0.07704	-0.04792	-0.00030	0.02991	-0.04923	0.93607	16.20411	1.04865	-16.88285	-0.15669	-0.14923	-0.02031	-0.17306	-0.00639	0.00552	29.47569	-9.71582	10.33511	0.51104	0.23706	0.25765	0.32079	0.09169	0.11700	-9.03220	-2.23165	0.39158	2.28766	-62.32785	-19.05974	-25.19662	42.13825	-7.14315	-4.73253	10.64999	8.01643	0.00192	0.00379	0.00669	0.00086
82			0.81000	4.22111	-1.14780	11.89400	1.00583	-0.34881	-0.02748	-0.10384	-0.05772	-0.00086	0.02885	-0.04801	0.95881	15.60759	1.08720	-17.09201	-0.16772	-0.16047	-0.02332	-0.16012	-0.00592	0.01038	29.11689	-10.03312	10.27379	0.51271	0.21916	0.25437	0.29391	0.10078	0.06835	-10.82351	-3.23379	-0.67191	3.87054	-53.16562	-28.37419	-26.18444	36.23719	3.35643	-5.06920	11.23713	8.55814	0.00183	0.00380	0.00662	0.00065
83			0.82000	4.28631	-1.25259	11.87766	1.01784	-0.35694	-0.02482	-0.12742	-0.07005	-0.00143	0.02764	-0.04786	0.97485	15.10053	1.14446	-17.38569	-0.17599	-0.16851	-0.02657	-0.13988	-0.00834	0.01442	28.81671	-10.32610	10.32272	0.50796	0.19674	0.24956	0.25044	0.09590	0.02661	-13.01833	-3.90928	-1.98830	3.64522	-43.70537	-33.53621	-25.23829	29.15862	11.31792	-5.33947	11.70665	9.03376	0.00189	0.00380	0.00658	0.00049
84			0.83000	4.36348	-1.37696	11.84511	1.02496	-0.36018	-0.02194	-0.15210	-0.08120	-0.00195	0.02560	-0.04858	0.98418	14.68451	1.19423	-17.70708	-0.18026	-0.17500	-0.02993	-0.11630	-0.01349	0.01567	28.58165	-10.58144	10.43907	0.49916	0.17066	0.24279	0.19853	0.07727	0.00446	-15.17637	-4.65674	-3.60735	1.58535	-35.26020	-32.24995	-22.34916	22.35359	13.93350	-5.53770	12.06209	9.41730	0.00206	0.00379	0.00655	0.00035
85			0.84000	4.45437	-1.51794	11.79586	1.02650	-0.36297	-0.02026	-0.17945	-0.08968	-0.00229	0.02290	-0.05005	0.98949	14.34867	1.21140	-17.98835	-0.17758	-0.18255	-0.03284	-0.09361	-0.02091	0.01291	28.40398	-10.79173	10.55674	0.48699	0.14577	0.23480	0.14914	0.05212	0.00662	-16.91080	-5.71834	-4.89055	-1.84781	-29.04902	-24.80743	-18.00014	17.33922	10.27363	-5.66743	12.31006	9.68588	0.00229	0.00374	0.00648	0.00022
86			0.85000	4.56095	-1.66928	11.73799	1.02404	-0.36698	-0.01961	-0.20733	-0.09441	-0.00232	0.01872	-0.05161	0.99147	14.07051	1.17926	-18.17589	-0.17076	-0.19650	-0.03669	-0.07763	-0.03011	0.00698	28.26252	-10.95723	10.60873	0.47534	0.11758	0.22448	0.11263	0.02614	0.02904	-17.90586	-7.08476	-5.19698	-5.75274	-25.72677	-13.38610	-13.10189	15.09574	1.39390	-5.73702	12.45744	9.82796	0.00251	0.00365	0.00633	0.00013
87			0.86000	4.68313	-1.82256	11.68402	1.01980	-0.37326	-0.02047	-0.23100	-0.09447	-0.00213	0.01294	-0.05193	0.99353	13.82241	1.09469	-18.24225	-0.16537	-0.21841	-0.04095	-0.07056	-0.03958	-0.00153	28.13061	-11.08635	10.54667	0.47233	0.08582	0.21244	0.09330	0.00665	0.06216	-17.92657	-8.53350	-4.48319	-9.05725	-25.05260	-0.62302	-8.73335	15.61121	-10.43689	-5.76056	12.51378	9.84968	0.00269	0.00351	0.00612	0.00008
88			0.87000	4.81752	-1.96804	11.64275	1.01480	-0.38203	-0.02229	-0.24496	-0.08916	-0.00178	0.00752	-0.05039	0.99921	13.58115	0.96801	-18.18389	-0.16383	-0.24010	-0.04381	-0.07051	-0.04521	-0.01085	27.98649	-11.19370	10.35012	0.47891	0.06432	0.20465	0.08812	-0.00301	0.09762	-16.89469	-9.73180	-3.30895	-10.91370	-26.08673	11.23284	-5.76158	17.99283	-22.54621	-5.75842	12.49451	9.77660	0.00274	0.00333	0.00585	0.00008
89			0.88000	4.95741	-2.09672	11.61509	1.01796	-0.39397	-0.02448	-0.24716	-0.07897	-0.00145	0.00394	-0.04852	1.01415	13.33278	0.81877	-18.01694	-0.16591	-0.25651	-0.04477	-0.07430	-0.04381	-0.01823	27.81923	-11.29550	10.02901	0.48933	0.06159	0.20436	0.09136	-0.00788	0.13028	-14.96412	-10.35770	-2.38386	-10.94216	-27.66924	20.33408	-4.57730	20.93042	-32.30212	-5.75140	12.42151	9.64924	0.00261	0.00311	0.00552	0.00012
90			0.89000	5.09401	-2.20273	11.59509	1.02948	-0.40834	-0.02760	-0.23625	-0.06537	-0.00137	0.00276	-0.04934	1.03688	13.07361	0.67026	-17.77482	-0.16060	-0.26509	-0.04305	-0.07425	-0.03505	-0.02104	27.62967	-11.40479	9.62143	0.48031	0.07746	0.20598	0.09382	-0.01193	0.15096	-12.48660	-10.22966	-2.12469	-9.24344	-28.73460	25.14705	-5.07963	23.11598	-37.49803	-5.75278	12.32111	9.51425	0.00232	0.00288	0.00518	0.00013
91			0.90000	5.21882	-2.28450	11.57477	1.03815	-0.42000	-0.03094	-0.21228	-0.05010	-0.00156	0.00351	-0.05230	1.05705	12.80893	0.54457	-17.50565	-0.14632	-0.26388	-0.03894	-0.06749	-0.02142	-0.01847	27.42858	-11.52860	9.18651	0.44860	0.10520	0.20589	0.09058	-0.01304	0.15165	-9.88224	-9.42036	-2.43324	-6.26071	-28.50258	24.63221	-6.80753	23.60697	-36.89919	-5.76514	12.22046	9.41256	0.00202	0.00268	0.00489	0.00011
92			0.91000	5.32652	-2.34412	11.54990	1.03730	-0.42674	-0.03383	-0.18131	-0.03546	-0.00178	0.00514	-0.05530	1.06910	12.55000	0.45888	-17.26567	-0.12851	-0.25573	-0.03368	-0.05636	-0.00717	-0.01214	27.23193	-11.66760	8.79013	0.40766	0.13417	0.20336	0.08249	-0.00650	0.13124	-7.47087	-8.28129	-2.77319	-2.61644	-26.63027	18.56031	-9.12822	22.07870	-30.63694	-5.78577	12.14289	9.36990	0.00184	0.00255	0.00471	0.00008
93			0.92000	5.41702	-2.38493	11.52340	1.03123	-0.43275	-0.03589	-0.15228	-0.02293	-0.00165	0.00616	-0.05603	1.07354	12.30960	0.42307	-17.10970	-0.11895	-0.25161	-0.02993	-0.04717	0.00472	-0.00488	27.05551	-11.81775	8.48919	0.38176	0.14860	0.19926	0.07515	0.00810	0.09537	-5.37024	-7.23555	-2.55875	1.08082	-23.30477	7.77230	-11.43960	18.84801	-20.06994	-5.81318	12.10625	9.39474	0.00180	0.00249	0.00465	0.00006
94			0.93000	5.49380	-2.40954	11.50316	1.02204	-0.43640	-0.03573	-0.12895	-0.01151	-0.00094	0.00554	-0.05323	1.07087	12.09700	0.43954	-17.07870	-0.12464	-0.25422	-0.02950	-0.04290	0.01380	0.00242	26.91002	-11.97276	8.32025	0.38423	0.14277	0.19635	0.07259	0.02355	0.05312	-3.45778	-6.50398	-1.59818	4.34333	-19.19675	-5.76782	-13.32098	14.69653	-7.30496	-5.84728	12.12542	9.48439	0.00185	0.00249	0.00471	0.00004
95			0.94000	5.56046	-2.41789	11.49626	1.00729	-0.43887	-0.03498	-0.11004	0.00045	0.00005	0.00423	-0.04994	1.06311	11.91451	0.50315	-17.18878	-0.12919	-0.25909	-0.03003	-0.03801	0.01983	0.00982	26.79853	-12.12667	8.29415	0.38740	0.12617	0.19069	0.07105	0.03340	0.01169	-1.51630	-6.07062	-0.19397	6.80628	-15.24071	-19.37936	-14.56153	10.60558	5.32466	-5.88655	12.21421	9.63125	0.00196	0.00258	0.00488	0.00002
96			0.95000	5.61905	-2.40821	11.50468	0.98872	-0.44047	-0.03350	-0.09435	0.01349	0.00094	0.00456	-0.04675	1.05204	11.75664	0.60231	-17.42724	-0.13129	-0.25704	-0.02977	-0.03386	0.02213	0.01565	26.71579	-12.27521	8.39611	0.38621	0.11805	0.18871	0.07111	0.04014	-0.02134	0.49105	-5.83465	1.11877	8.29964	-12.27903	-30.48829	-15.12622	7.44531	15.76929	-5.92852	12.38082	9.82472	0.00216	0.00274	0.00512	-0.00001
97			0.96000	5.67100	-2.37984	11.52473	0.96901	-0.43982	-0.03277	-0.08229	0.02611	0.00150	0.00661	-0.04552	1.03865	11.61284	0.72219	-17.75832	-0.12577	-0.24705	-0.02736	-0.03020	0.02139	0.01776	26.65085	-12.41647	8.59193	0.36805	0.12149	0.18674	0.07047	0.04667	-0.04272	2.34591	-5.73360	1.94170	8.91586	-10.71046	-37.45667	-15.13881	5.68506	22.69380	-5.97155	12.62107	10.05166	0.00243	0.00296	0.00538	-0.00004
98			0.97000	5.71826	-2.33532	11.55027	0.94903	-0.43930	-0.03347	-0.07442	0.03598	0.00181	0.00954	-0.04514	1.02695	11.47248	0.84908	-18.13600	-0.11537	-0.23368	-0.02308	-0.02755	0.01924	0.01597	26.59143	-12.55101	8.83819	0.34199	0.13125	0.18388	0.06921	0.05206	-0.05099	3.73620	-5.72320	2.24473	8.90276	-10.44090	-39.91628	-14.78917	5.33074	25.61755	-6.01479	12.91848	10.29629	0.00270	0.00321	0.00562	-0.00006
99			0.98000	5.76298	-2.28029	11.57690	0.93463	-0.44155	-0.03267	-0.06952	0.04118	0.00180	0.01384	-0.04155	1.02197	11.32790	0.97234	-18.51677	-0.11991	-0.21733	-0.01947	-0.02993	0.01636	0.01293	26.52748	-12.68070	9.09147	0.34475	0.15027	0.19312	0.07326	0.05715	-0.05082	4.42913	-5.66266	2.23619	8.42866	-11.16877	-38.39993	-14.16522	6.08358	24.75546	-6.05616	13.24732	10.53944	0.00295	0.00346	0.00582	-0.00007
100			0.99000	5.80558	-2.22267	11.60243	0.92481	-0.44579	-0.03251	-0.06409	0.04047	0.00168	0.01855	-0.03750	1.02387	11.17413	1.08316	-18.86516	-0.12713	-0.20011	-0.01512	-0.03415	0.01276	0.00878	26.45241	-12.80630	9.31426	0.35492	0.17464	0.20541	0.07744	0.05916	-0.04104	4.34618	-5.32995	2.07258	7.48669	-12.62086	-33.79361	-13.21681	7.52227	20.80509	-6.09184	13.57445	10.75865	0.00317	0.00368	0.00599	-0.00008
101			1.00000	5.84428	-2.17081	11.62535	0.91910	-0.45208	-0.03372	-0.05609	0.03396	0.00151	0.02165	-0.03557	1.03042	11.00810	1.17312	-19.15553	-0.12666	-0.19001	-0.01123	-0.03695	0.00861	0.00517	26.36333	-12.92630	9.47901	0.35343	0.18991	0.20989	0.07684	0.05261	-0.02222	3.55904	-4.62159	1.81588	6.01759	-14.49629	-27.12665	-11.85210	9.21598	14.78335	-6.11747	13.86616	10.93226	0.00334	0.00386	0.00615	-0.00009
102			1.01000	5.87712	-2.13181	11.64470	0.91480	-0.45568	-0.03403	-0.04688	0.02308	0.00127	0.02344	-0.03409	1.03589	10.82957	1.23508	-19.37326	-0.12769	-0.18258	-0.00884	-0.03990	0.00355	0.00287	26.26055	-13.03691	9.57042	0.35248	0.20132	0.21331	0.07393	0.04073	-0.00035	2.30406	-3.70715	1.60489	4.07022	-16.34939	-19.59822	-10.04142	10.78023	7.85807	-6.13109	14.10171	11.04736	0.00346	0.00398	0.00633	-0.00007
103			1.02000	5.90438	-2.10869	11.66202	0.91236	-0.45680	-0.03431	-0.04020	0.01124	0.00119	0.02424	-0.03370	1.03921	10.64231	1.26516	-19.51682	-0.12855	-0.17671	-0.00693	-0.04162	-0.00199	0.00136	26.14712	-13.13338	9.58603	0.34690	0.21287	0.21531	0.06785	0.02637	0.02031	0.95505	-2.93695	1.66513	1.84823	-17.66898	-12.44943	-7.89956	11.89191	1.16450	-6.13620	14.28109	11.10533	0.00356	0.00404	0.00652	-0.00003
104			1.03000	5.92896	-2.09967	11.68135	0.91077	-0.45853	-0.03602	-0.03886	0.00208	0.00144	0.02308	-0.03428	1.04159	10.45363	1.26406	-19.59626	-0.12637	-0.17837	-0.00517	-0.04063	-0.00744	0.00047	26.02840	-13.21199	9.53502	0.33566	0.21655	0.21141	0.05911	0.01141	0.03565	-0.09637	-2.60796	2.12196	-0.31043	-18.12109	-6.64618	-5.72226	12.34393	-4.37673	-6.14055	14.41967	11.12253	0.00369	0.00408	0.00671	0.00004
105			1.04000	5.95493	-2.09877	11.70718	0.90771	-0.45981	-0.03901	-0.04364	-0.00120	0.00210	0.01923	-0.03456	1.04203	10.27143	1.23741	-19.62883	-0.12410	-0.19000	-0.00390	-0.03796	-0.01245	0.00008	25.91082	-13.27245	9.43489	0.32648	0.20534	0.20073	0.05011	-0.00034	0.04316	-0.47932	-2.87279	2.94039	-2.01851	-17.64626	-2.68356	-3.88012	12.10802	-8.21455	-6.15270	14.53578	11.12662	0.00386	0.00411	0.00688	0.00011
106			1.05000	5.98631	-2.09624	11.74308	0.90083	-0.46012	-0.04211	-0.05358	0.00378	0.00314	0.01394	-0.03359	1.03717	10.10233	1.19467	-19.63367	-0.12495	-0.20796	-0.00340	-0.03492	-0.01602	-0.00005	25.80007	-13.31797	9.30647	0.32394	0.18270	0.18690	0.04240	-0.00612	0.04371	0.08945	-3.74933	4.00872	-2.94764	-16.35326	-0.61068	-2.66838	11.32717	-10.19978	-6.17965	14.64269	11.14970	0.00405	0.00416	0.00702	0.00018
107			1.06000	6.02616	-2.08047	11.79134	0.89283	-0.46084	-0.04362	-0.06709	0.01708	0.00433	0.00887	-0.03007	1.03030	9.95120	1.14771	-19.62829	-0.13534	-0.22716	-0.00426	-0.03312	-0.01641	-0.00009	25.69978	-13.35455	9.16980	0.33946	0.15700	0.17794	0.03766	-0.00651	0.04086	1.61344	-5.12598	5.14638	-2.88077	-14.37953	-0.13118	-2.24044	10.20533	-10.48635	-6.22794	14.74770	11.21849	0.00422	0.00422	0.00713	0.00027
108			1.07000	6.07634	-2.04208	11.85176	0.88299	-0.46394	-0.04481	-0.08193	0.03585	0.00546	0.00596	-0.02664	1.02686	9.82203	1.10920	-19.62547	-0.14097	-0.23877	-0.00424	-0.02869	-0.01197	-0.00002	25.61177	-13.38930	9.04162	0.34977	0.14313	0.17282	0.03318	-0.00397	0.03584	3.72464	-6.75997	6.07880	-1.78987	-11.85254	-0.76368	-2.57729	8.89647	-9.35388	-6.30305	14.85434	11.34706	0.00432	0.00429	0.00723	0.00037
109			1.08000	6.13706	-1.97765	11.92078	0.87569	-0.46867	-0.04619	-0.09561	0.05522	0.00629	0.00677	-0.02411	1.02873	9.71792	1.09018	-19.63303	-0.14246	-0.23631	-0.00183	-0.02249	-0.00345	0.00004	25.53677	-13.42865	8.93538	0.35256	0.15262	0.17492	0.02912	0.00040	0.02981	5.82119	-8.29416	6.55282	0.08847	-8.94793	-2.09394	-3.47359	7.46368	-7.06813	-6.40786	14.96497	11.53466	0.00433	0.00437	0.00731	0.00049
110			1.09000	6.20629	-1.89115	11.99262	0.87552	-0.47103	-0.04659	-0.10530	0.06950	0.00651	0.01170	-0.02122	1.03637	9.64056	1.09739	-19.65588	-0.15066	-0.21611	0.00260	-0.01671	0.00564	-0.00016	25.47535	-13.47620	8.86182	0.36347	0.19015	0.19091	0.02651	0.00802	0.02294	7.32707	-9.33643	6.49953	2.28056	-5.90340	-3.91458	-4.56885	5.89465	-3.88141	-6.54207	15.08230	11.76722	0.00426	0.00445	0.00739	0.00062
111			1.10000	6.27952	-1.79226	12.06184	0.87564	-0.47162	-0.04839	-0.10769	0.07477	0.00648	0.01799	-0.02144	1.04533	9.58953	1.13158	-19.69844	-0.14548	-0.18843	0.00907	-0.00961	0.01165	-0.00096	25.42840	-13.53153	8.82897	0.35037	0.23539	0.20250	0.02255	0.01928	0.01209	7.86069	-9.61388	6.06941	4.21514	-2.97298	-6.10107	-5.44727	4.19768	-0.16161	-6.70131	15.20832	12.02285	0.00412	0.00453	0.00745	0.00072
112			1.11000	6.35137	-1.69379	12.12538	0.87187	-0.47396	-0.05069	-0.10269	0.06969	0.00617	0.02267	-0.02157	1.05018	9.56267	1.18748	-19.76398	-0.13681	-0.17014	0.01434	-0.00355	0.01443	-0.00215	25.39645	-13.59035	8.83975	0.33670	0.26110	0.20610	0.01894	0.02935	-0.00076	7.22572	-9.11385	5.46835	5.44333	-0.37443	-8.36727	-5.76321	2.50833	3.52129	-6.87763	15.34208	12.27943	0.00393	0.00458	0.00746	0.00078
113			1.12000	6.41805	-1.60937	12.18192	0.86861	-0.47563	-0.05198	-0.09403	0.05418	0.00544	0.02565	-0.01963	1.05204	9.55656	1.25600	-19.85192	-0.13815	-0.15989	0.01761	0.00101	0.01469	-0.00324	25.37823	-13.64606	8.88977	0.34345	0.27136	0.21013	0.01675	0.03423	-0.01238	5.42690	-8.05408	4.76624	5.76068	1.71006	-10.14016	-5.35294	1.06707	6.45379	-7.06041	15.47775	12.51954	0.00372	0.00460	0.00742	0.00078
114			1.13000	6.47838	-1.55068	12.23004	0.87023	-0.47408	-0.05291	-0.08535	0.03122	0.00436	0.02729	-0.01835	1.05314	9.56686	1.32628	-19.95440	-0.14259	-0.15247	0.02007	0.00455	0.01269	-0.00391	25.37042	-13.69201	8.96628	0.35278	0.27663	0.21355	0.01482	0.03301	-0.02005	2.78012	-6.72872	3.88569	5.15773	3.11648	-10.70048	-4.26830	0.10983	7.95366	-7.23767	15.60647	12.73042	0.00350	0.00460	0.00736	0.00072
115			1.14000	6.53277	-1.52374	12.26725	0.87655	-0.47019	-0.05320	-0.07722	0.00634	0.00289	0.02684	-0.01879	1.05288	9.58840	1.38716	-20.05639	-0.14537	-0.15121	0.02071	0.00660	0.00923	-0.00359	25.36804	-13.72349	9.05015	0.35598	0.27209	0.21265	0.01268	0.02532	-0.02129	-0.14813	-5.32626	2.71177	3.74410	3.67477	-9.50280	-2.75318	-0.23450	7.60675	-7.39723	15.71915	12.90237	0.00331	0.00457	0.00728	0.00061
116			1.15000	6.58095	-1.52826	12.29010	0.87966	-0.46805	-0.05402	-0.06784	-0.01611	0.00112	0.02433	-0.02231	1.04953	9.61445	1.42834	-20.13885	-0.13276	-0.15786	0.01993	0.00611	0.00457	-0.00235	25.36605	-13.73920	9.12002	0.33342	0.25538	0.20037	0.00970	0.01352	-0.01503	-2.85203	-3.90335	1.20829	1.73821	3.29273	-6.42959	-1.16207	0.02714	5.39473	-7.52861	15.80934	13.02826	0.00315	0.00452	0.00719	0.00048
117			1.16000	6.62190	-1.56019	12.29545	0.87586	-0.46455	-0.05335	-0.05700	-0.03478	-0.00090	0.02186	-0.02516	1.04098	9.63798	1.44238	-20.18391	-0.12002	-0.16247	0.01798	0.00422	-0.00113	-0.00061	25.36004	-13.74146	9.15687	0.31116	0.24188	0.19056	0.00676	0.00170	-0.00436	-5.16044	-2.50333	-0.57547	-0.49812	2.10644	-1.81170	0.16182	0.74749	1.68553	-7.62490	15.87326	13.10389	0.00307	0.00446	0.00709	0.00034
118			1.17000	6.65526	-1.61571	12.28089	0.86991	-0.46199	-0.05116	-0.04653	-0.05034	-0.00289	0.02006	-0.02480	1.03125	9.65372	1.42699	-20.17843	-0.11961	-0.16631	0.01507	0.00215	-0.00659	0.00099	25.34778	-13.73525	9.14793	0.31122	0.23265	0.18925	0.00371	-0.00854	0.00873	-7.14205	-1.20614	-2.53026	-2.55818	0.50577	3.69792	1.00815	1.62446	-2.86853	-7.68425	15.91020	13.12968	0.00305	0.00439	0.00700	0.00022
119			1.18000	6.68175	-1.69174	12.24555	0.86319	-0.46051	-0.04965	-0.03861	-0.06358	-0.00462	0.01805	-0.02272	1.02448	9.66020	1.38498	-20.11701	-0.12399	-0.17229	0.01258	0.00035	-0.01086	0.00205	25.33032	-13.72606	9.08913	0.32201	0.22152	0.18882	-0.00077	-0.01591	0.02212	-8.86804	-0.15465	-4.34789	-4.09441	-0.91919	9.10541	1.34140	2.25826	-7.42386	-7.71040	15.92301	13.11117	0.00308	0.00433	0.00692	0.00012
120			1.19000	6.70388	-1.78526	12.19334	0.85919	-0.45914	-0.04864	-0.03594	-0.07472	-0.00575	0.01648	-0.02004	1.02144	9.66110	1.32439	-20.00613	-0.13202	-0.17722	0.01075	-0.00014	-0.01301	0.00255	25.31229	-13.71827	8.98678	0.33825	0.21319	0.19003	-0.00753	-0.02002	0.03304	-10.35937	0.45178	-5.57587	-4.87653	-1.53554	13.27831	1.26891	2.28449	-11.09122	-7.71147	15.91778	13.05940	0.00314	0.00428	0.00685	0.00006
121			1.20000	6.72612	-1.89279	12.13268	0.85902	-0.45982	-0.04810	-0.03974	-0.08409	-0.00624	0.01511	-0.01818	1.02170	9.66478	1.25646	-19.86305	-0.13840	-0.18305	0.00906	0.00142	-0.01297	0.00250	25.30060	-13.71396	8.85635	0.35139	0.20529	0.19034	-0.01602	-0.02091	0.03866	-11.61053	0.51834	-6.08408	-4.90932	-1.05442	15.54143	1.01545	1.57508	-13.14652	-7.69839	15.90241	12.98969	0.00320	0.00424	0.00681	0.00003
122			1.21000	6.75280	-2.01081	12.07017	0.85876	-0.46269	-0.04803	-0.04853	-0.09193	-0.00652	0.01403	-0.01843	1.02378	9.67938	1.19126	-19.70801	-0.13467	-0.18756	0.00767	0.00433	-0.01132	0.00216	25.30099	-13.71226	8.71881	0.34908	0.20083	0.18792	-0.02319	-0.01967	0.03714	-12.66691	0.17336	-6.32703	-4.45019	0.21826	15.98613	0.87584	0.33491	-13.16496	-7.68269	15.88348	12.91778	0.00323	0.00422	0.00677	0.00003
123			1.22000	6.78639	-2.13719	12.00499	0.85602	-0.46518	-0.04943	-0.06023	-0.09886	-0.00728	0.01315	-0.02023	1.02489	9.70797	1.13404	-19.55668	-0.12291	-0.18971	0.00794	0.00669	-0.00912	0.00209	25.31505	-13.70930	8.59622	0.33519	0.19997	0.18245	-0.02581	-0.01732	0.02865	-13.70251	-0.37373	-6.92217	-3.81930	1.63441	15.07536	1.10860	-1.00281	-11.08372	-7.67396	15.86379	12.85512	0.00322	0.00421	0.00674	0.00007
124			1.23000	6.82822	-2.27260	11.93118	0.85454	-0.46585	-0.05128	-0.07394	-0.10591	-0.00870	0.01190	-0.02184	1.02642	9.74749	1.08615	-19.42008	-0.11341	-0.19193	0.00870	0.00771	-0.00731	0.00198	25.33921	-13.69950	8.50765	0.32603	0.19806	0.17732	-0.02338	-0.01421	0.01554	-14.89471	-0.99088	-8.11502	-3.22197	2.61564	13.16172	1.80256	-2.00633	-7.19188	-7.67853	15.84148	12.80601	0.00315	0.00421	0.00671	0.00013
125			1.24000	6.87908	-2.41898	11.84287	0.85253	-0.46746	-0.05384	-0.08900	-0.11403	-0.01067	0.01028	-0.02263	1.02920	9.79068	1.04685	-19.30663	-0.10581	-0.19628	0.00991	0.00718	-0.00629	0.00178	25.36654	-13.67794	8.46659	0.32273	0.19266	0.17183	-0.01605	-0.01079	0.00016	-16.24990	-1.65453	-9.65718	-2.73740	2.85341	10.44036	2.85208	-2.41415	-2.11298	-7.69864	15.81087	12.76737	0.00303	0.00420	0.00666	0.00020
126			1.25000	6.93971	-2.57735	11.73906	0.84857	-0.46758	-0.05567	-0.10523	-0.12198	-0.01250	0.00861	-0.02320	1.03082	9.82885	1.01494	-19.22322	-0.09836	-0.19932	0.01067	0.00528	-0.00600	0.00133	25.38927	-13.64195	8.47835	0.31828	0.18616	0.16640	-0.00475	-0.00791	-0.01452	-17.62922	-2.42747	-11.07302	-2.38613	2.31018	7.22000	4.07884	-2.14305	3.23018	-7.73242	15.76591	12.73145	0.00289	0.00414	0.00657	0.00024
127			1.26000	7.01129	-2.74683	11.62348	0.84129	-0.46761	-0.05597	-0.12309	-0.12917	-0.01361	0.00665	-0.02355	1.03059	9.85457	0.98856	-19.17214	-0.08958	-0.20288	0.00989	0.00263	-0.00639	0.00072	25.40049	-13.59109	8.53810	0.30993	0.17534	0.15997	0.00816	-0.00628	-0.02564	-18.90232	-3.41116	-12.07718	-2.17755	1.16145	4.14502	5.36398	-1.22247	7.78135	-7.77415	15.70505	12.68920	0.00277	0.00404	0.00643	0.00026
128			1.27000	7.09595	-2.92556	11.50098	0.82999	-0.46682	-0.05308	-0.14308	-0.13525	-0.01354	0.00493	-0.02239	1.02636	9.86385	0.96519	-19.14773	-0.08552	-0.20487	0.00657	0.00018	-0.00713	0.00024	25.39495	-13.52609	8.63093	0.30682	0.16460	0.15801	0.02048	-0.00660	-0.03266	-20.07127	-4.66385	-12.72718	-2.10323	-0.24152	1.94221	6.66463	0.17589	10.75684	-7.81500	15.63450	12.63348	0.00268	0.00391	0.00626	0.00025
129			1.28000	7.19611	-3.11241	11.37424	0.81374	-0.46168	-0.04664	-0.16348	-0.13944	-0.01233	0.00473	-0.01922	1.01908	9.85755	0.94218	-19.13830	-0.08847	-0.19600	0.00202	-0.00184	-0.00751	0.00005	25.37072	-13.44802	8.73792	0.31220	0.16960	0.16715	0.03118	-0.00941	-0.03750	-21.18460	-6.08110	-13.24937	-2.13005	-1.50071	1.06890	7.92917	1.73847	11.92527	-7.84453	15.56429	12.56046	0.00263	0.00378	0.00609	0.00019
130			1.29000	7.31217	-3.30689	11.24348	0.79252	-0.45329	-0.03876	-0.17955	-0.14156	-0.01062	0.00594	-0.01540	1.01061	9.84035	0.91746	-19.12958	-0.09121	-0.17648	-0.00197	-0.00314	-0.00729	-0.00007	25.32953	-13.35853	8.84181	0.31518	0.19178	0.18305	0.03824	-0.01513	-0.03981	-22.14728	-7.36563	-13.80153	-2.24872	-2.35689	1.63867	9.07735	3.13854	11.48090	-7.85247	15.50218	12.46822	0.00261	0.00366	0.00596	0.00009
131			1.30000	7.44034	-3.50737	11.10789	0.76466	-0.44224	-0.03094	-0.18493	-0.14037	-0.00882	0.00662	-0.01147	1.00327	9.81852	0.88890	-19.10797	-0.08764	-0.15345	-0.00535	-0.00335	-0.00681	-0.00036	25.27599	-13.25970	8.92973	0.31085	0.21817	0.19796	0.04038	-0.02308	-0.03823	-22.69308	-8.13421	-14.43737	-2.49214	-2.76099	3.48913	10.00984	4.16314	9.85141	-7.83194	15.45154	12.35939	0.00264	0.00358	0.00587	-0.00003
132			1.31000	7.57230	-3.70989	10.96613	0.73697	-0.43504	-0.02581	-0.17737	-0.13635	-0.00769	0.00369	-0.00679	1.00109	9.79752	0.85429	-19.06259	-0.08167	-0.14709	-0.00892	-0.00275	-0.00704	-0.00102	25.21564	-13.15443	8.99426	0.31181	0.21969	0.20192	0.03960	-0.02873	-0.03242	-22.53051	-8.09378	-15.19154	-2.84799	-2.77005	6.20123	10.64102	4.70014	7.64146	-7.78117	15.41226	12.24309	0.00272	0.00352	0.00583	-0.00016
133			1.32000	7.69722	-3.90839	10.81621	0.71419	-0.43457	-0.02280	-0.15856	-0.12931	-0.00716	-0.00180	-0.00009	1.00774	9.78168	0.81256	-18.98806	-0.08146	-0.15682	-0.01297	-0.00183	-0.00775	-0.00216	25.15444	-13.04574	9.03511	0.33351	0.20079	0.20140	0.03852	-0.02982	-0.02629	-21.50937	-7.21050	-16.16801	-3.14751	-2.42178	9.23144	10.92116	4.68845	5.55480	-7.70293	15.38189	12.13015	0.00282	0.00351	0.00582	-0.00030
134			1.33000	7.80543	-4.09600	10.65451	0.70026	-0.44028	-0.02147	-0.13342	-0.11858	-0.00725	-0.00709	0.00573	1.02665	9.77432	0.76600	-18.88385	-0.07902	-0.16937	-0.01605	-0.00055	-0.00775	-0.00351	25.09793	-12.93680	9.05897	0.35669	0.18380	0.20092	0.03557	-0.02877	-0.02241	-19.69514	-5.72318	-17.64113	-3.17135	-1.80956	12.27334	10.90810	4.20644	4.15062	-7.60294	15.35659	12.02905	0.00293	0.00352	0.00583	-0.00042
135			1.34000	7.89104	-4.26671	10.47370	0.70262	-0.44910	-0.02318	-0.10846	-0.10333	-0.00870	-0.01199	0.00656	1.05702	9.77683	0.71836	-18.75003	-0.06615	-0.18217	-0.01679	0.00055	-0.00675	-0.00456	25.04928	-12.82910	9.07579	0.35741	0.17043	0.19413	0.03034	-0.02690	-0.02071	-17.31232	-4.03575	-19.95103	-2.91173	-1.18425	15.38978	10.84123	3.49528	3.61420	-7.49014	15.33272	11.94584	0.00302	0.00354	0.00586	-0.00050
136			1.35000	7.95324	-4.41617	10.26375	0.71392	-0.45521	-0.02778	-0.08721	-0.08361	-0.01187	-0.01538	0.00130	1.08405	9.78764	0.67136	-18.58442	-0.04055	-0.18959	-0.01431	0.00075	-0.00535	-0.00469	25.00842	-12.72118	9.09399	0.32351	0.16365	0.17866	0.02449	-0.02610	-0.02043	-14.68856	-2.57091	-23.15826	-2.62704	-0.87908	18.67128	11.07001	2.87341	3.80449	-7.37650	15.30877	11.88427	0.00308	0.00357	0.00589	-0.00050
137			1.36000	7.99584	-4.54287	10.01668	0.71689	-0.45452	-0.03099	-0.07154	-0.06224	-0.01512	-0.01570	-0.00554	1.09403	9.80225	0.62268	-18.38543	-0.01293	-0.18376	-0.01096	0.00025	-0.00478	-0.00421	24.97188	-12.60805	9.11832	0.27637	0.17082	0.16580	0.02102	-0.02876	-0.02185	-12.23269	-1.60232	-26.90053	-2.66259	-1.15189	21.88199	11.90776	2.63367	4.50916	-7.27598	15.28695	11.84433	0.00312	0.00359	0.00589	-0.00044
138			1.37000	8.02536	-4.64933	9.73019	0.70340	-0.45051	-0.03026	-0.06247	-0.04390	-0.01657	-0.01194	-0.00782	1.08927	9.81427	0.56713	-18.15598	0.00092	-0.16208	-0.00821	-0.00001	-0.00568	-0.00354	24.93367	-12.48253	9.15084	0.25359	0.20008	0.16991	0.02246	-0.03749	-0.02656	-10.30659	-1.17577	-30.55274	-3.24333	-2.09899	24.46782	13.46022	2.98461	5.57714	-7.19961	15.27157	11.82021	0.00315	0.00360	0.00586	-0.00031
139			1.38000	8.04839	-4.74104	9.40904	0.68591	-0.44473	-0.02541	-0.05968	-0.03131	-0.01512	-0.00555	-0.00557	1.08019	9.81669	0.49893	-17.90579	-0.00424	-0.13024	-0.00729	-0.00005	-0.00728	-0.00333	24.88628	-12.33787	9.19198	0.26173	0.24777	0.19191	0.02967	-0.05292	-0.03556	-9.09102	-1.16980	-33.44765	-4.36403	-3.57237	25.74296	15.51792	3.95949	6.94162	-7.14995	15.26588	11.80046	0.00321	0.00361	0.00581	-0.00019
140			1.39000	8.07005	-4.82466	9.06427	0.66170	-0.43956	-0.01805	-0.05990	-0.02509	-0.01120	0.00105	-0.00308	1.06920	9.80472	0.41486	-17.65155	-0.00466	-0.09589	-0.00851	-0.00017	-0.00803	-0.00382	24.82339	-12.17115	9.24264	0.26139	0.30152	0.21674	0.03833	-0.07169	-0.04705	-8.54293	-1.41089	-35.01777	-5.75576	-5.16448	25.07496	17.54107	5.34665	8.63574	-7.12038	15.27059	11.77067	0.00329	0.00363	0.00580	-0.00008
141			1.40000	8.09348	-4.90563	8.71185	0.63096	-0.43216	-0.00909	-0.06014	-0.02354	-0.00559	0.00585	-0.00006	1.05495	9.77764	0.31679	-17.41544	-0.00219	-0.06533	-0.01199	-0.00013	-0.00723	-0.00478	24.74227	-11.98617	9.30597	0.25638	0.34870	0.23960	0.04642	-0.08657	-0.05987	-8.38615	-1.75998	-34.77468	-6.98637	-6.30852	22.01301	18.85749	6.72056	10.68425	-7.10076	15.28486	11.72002	0.00337	0.00369	0.00587	-0.00001
142			1.41000	8.12011	-4.98573	8.37238	0.60946	-0.43164	-0.00630	-0.06046	-0.02414	-0.00360	0.00300	0.00265	1.05044	9.74002	0.21234	-17.22287	0.00363	-0.07051	-0.01554	0.00024	-0.00899	-0.00471	24.64588	-11.79295	9.38683	0.25347	0.34337	0.23836	0.05245	-0.08121	-0.06694	-8.17750	-2.20499	-32.33003	-7.60930	-6.38801	16.44673	18.92784	7.56959	12.94268	-7.08383	15.30752	11.64853	0.00347	0.00378	0.00602	0.00002
143			1.42000	8.15136	-5.06165	8.06948	0.59580	-0.44045	-0.01218	-0.06058	-0.02384	-0.00597	-0.00708	0.00491	1.05825	9.70208	0.11397	-17.09817	0.01675	-0.11104	-0.01649	0.00093	-0.01407	-0.00278	24.54267	-11.60563	9.48931	0.25107	0.28723	0.21105	0.05396	-0.05749	-0.06451	-7.50224	-2.79204	-27.70789	-7.26250	-4.96815	8.87770	17.51626	7.44591	15.08786	-7.06704	15.33687	11.56921	0.00358	0.00387	0.00619	0.00002
144			1.43000	8.18824	-5.12669	7.82319	0.58680	-0.45094	-0.01790	-0.05965	-0.02016	-0.00684	-0.01572	0.00714	1.06772	9.67701	0.03659	-17.05676	0.02694	-0.14754	-0.01682	0.00061	-0.01521	-0.00032	24.44552	-11.43877	9.61483	0.25178	0.24129	0.18933	0.05016	-0.03462	-0.06059	-6.19893	-3.43075	-21.67056	-5.74652	-2.09451	0.62615	14.74846	6.11972	16.70601	-7.05114	15.37106	11.50049	0.00372	0.00395	0.00635	0.00001
145			1.44000	8.22970	-5.17466	7.64165	0.58093	-0.45843	-0.02225	-0.05637	-0.01300	-0.00603	-0.02038	0.00841	1.07762	9.67605	-0.00619	-17.09636	0.03632	-0.16528	-0.01537	-0.00085	-0.00946	0.00174	24.36825	-11.30412	9.76044	0.24903	0.22508	0.17945	0.03996	-0.01719	-0.05734	-4.44372	-3.87871	-15.49692	-3.13718	1.62769	-6.48619	11.06589	3.73750	17.39046	-7.03954	15.40857	11.45868	0.00385	0.00401	0.00649	-0.00001
146			1.45000	8.27207	-5.20326	7.51905	0.57952	-0.46496	-0.02549	-0.04996	-0.00459	-0.00451	-0.02069	0.00900	1.08883	9.70392	-0.00631	-17.19554	0.04295	-0.16530	-0.01218	-0.00305	0.00043	0.00244	24.32119	-11.20790	9.91810	0.24761	0.23616	0.18107	0.02634	-0.00293	-0.05456	-2.63023	-3.90462	-10.25905	0.12071	5.27065	-10.99944	7.15476	0.82357	16.84654	-7.03639	15.44830	11.45261	0.00397	0.00408	0.00662	-0.00000
147			1.46000	8.31043	-5.21495	7.44189	0.58023	-0.46719	-0.02795	-0.04053	0.00239	-0.00299	-0.01664	0.00778	1.09495	9.75732	0.03548	-17.32255	0.04951	-0.14672	-0.00687	-0.00527	0.00906	0.00160	24.30763	-11.14889	10.07520	0.23865	0.27055	0.18976	0.01198	0.00906	-0.05022	-1.13475	-3.46079	-6.34905	3.27580	7.90683	-12.42138	3.82638	-1.82182	14.96553	-7.04542	15.48943	11.48417	0.00405	0.00413	0.00673	0.00002
148			1.47000	8.34101	-5.21513	7.39656	0.58069	-0.46753	-0.03035	-0.02939	0.00616	-0.00178	-0.01075	0.00498	1.09342	9.82566	0.10859	-17.44641	0.05798	-0.12293	-0.00090	-0.00689	0.01278	0.00019	24.32130	-11.11798	10.21593	0.22157	0.30469	0.19591	0.00156	0.01478	-0.04132	-0.15497	-2.68365	-3.60578	5.51077	8.81723	-11.10495	1.82088	-3.33902	11.80826	-7.06808	15.53162	11.54947	0.00411	0.00418	0.00682	0.00005
149			1.48000	8.36217	-5.20973	7.37305	0.58030	-0.46668	-0.03188	-0.01810	0.00652	-0.00086	-0.00462	0.00248	1.08666	9.89322	0.19455	-17.54319	0.06325	-0.10020	0.00403	-0.00649	0.01178	-0.00062	24.34735	-11.09998	10.32296	0.20779	0.33025	0.19974	-0.00241	0.00861	-0.02850	0.29794	-1.74893	-1.75788	6.24500	7.63663	-7.71447	1.56002	-3.11311	7.57503	-7.10218	15.57427	11.63974	0.00414	0.00421	0.00686	0.00008
150			1.49000	8.37374	-5.20379	7.36342	0.58027	-0.46334	-0.03168	-0.00760	0.00421	-0.00037	0.00165	0.00088	1.07749	9.94285	0.27139	-17.59602	0.06244	-0.07600	0.00769	-0.00369	0.00759	-0.00048	24.36624	-11.07781	10.38028	0.19988	0.35559	0.20560	-0.00044	-0.01101	-0.01348	0.30435	-0.76169	-0.77721	5.34460	4.49188	-2.85405	3.01293	-1.05395	2.66250	-7.14210	15.61524	11.74182	0.00416	0.00424	0.00688	0.00009
151			1.50000	8.37585	-5.20135	7.35833	0.58181	-0.45607	-0.02970	0.00161	-0.00006	-0.00048	0.00653	-0.00000	1.06622	9.96081	0.31950	-17.59364	0.05545	-0.05469	0.00932	0.00011	0.00315	0.00045	24.36039	-11.03667	10.37780	0.19638	0.37591	0.21154	0.00587	-0.04165	0.00222	-0.09718	0.23666	-0.89952	3.14958	0.04532	2.92287	5.74452	2.32269	-2.28063	-7.18014	15.65154	11.83943	0.00416	0.00425	0.00686	0.00007
152			1.51000	8.36891	-5.20662	7.34513	0.58497	-0.44772	-0.02684	0.00875	-0.00609	-0.00117	0.00810	0.00033	1.05480	9.94097	0.32687	-17.53042	0.04307	-0.04614	0.00811	0.00283	0.00015	0.00132	24.31967	-10.96709	10.31579	0.20031	0.37772	0.21280	0.01470	-0.07421	0.01552	-0.93648	1.17830	-2.30089	0.27945	-4.66591	8.90421	9.09111	6.11692	-6.46395	-7.20951	15.68063	11.91750	0.00415	0.00425	0.00682	0.00004
153			1.52000	8.35441	-5.22402	7.31106	0.58869	-0.44233	-0.02442	0.01271	-0.01366	-0.00221	0.00718	0.00182	1.04672	9.88663	0.29101	-17.40926	0.02888	-0.04905	0.00553	0.00335	-0.00246	0.00146	24.24362	-10.86590	10.20583	0.20933	0.36725	0.21028	0.02425	-0.09942	0.02320	-2.18386	1.93614	-4.80666	-2.60649	-8.53892	14.15514	12.35145	9.38077	-9.16740	-7.22632	15.70101	11.96561	0.00414	0.00424	0.00676	0.00001
154			1.53000	8.33522	-5.25670	7.24711	0.59202	-0.43713	-0.02208	0.01257	-0.02174	-0.00331	0.00452	0.00327	1.04243	9.80938	0.21844	-17.24303	0.01787	-0.05665	0.00221	0.00252	-0.00521	0.00074	24.14042	-10.73608	10.06878	0.21401	0.35315	0.20558	0.03132	-0.11278	0.02365	-3.67267	2.37197	-8.01071	-4.94909	-10.67959	17.80478	14.90317	11.33447	-9.89596	-7.23069	15.71171	11.98083	0.00412	0.00423	0.00669	-0.00000
155			1.54000	8.31517	-5.30528	7.14876	0.59685	-0.43044	-0.01914	0.00787	-0.02881	-0.00409	0.00238	0.00428	1.03939	9.72670	0.12225	-17.05184	0.00683	-0.05984	-0.00096	0.00090	-0.00684	-0.00035	24.02481	-10.58584	9.93112	0.21560	0.35046	0.20525	0.03397	-0.11669	0.01744	-5.17324	2.37925	-11.51391	-6.33712	-10.55938	19.35833	16.27549	11.51075	-8.46818	-7.22585	15.71284	11.96690	0.00410	0.00420	0.00663	-0.00000
156			1.55000	8.29860	-5.36798	7.01507	0.60122	-0.42320	-0.01503	-0.00147	-0.03362	-0.00413	0.00197	0.00457	1.03419	9.65857	0.01950	-16.85832	-0.00289	-0.05568	-0.00414	-0.00026	-0.00634	-0.00143	23.91426	-10.42725	9.82026	0.21206	0.36258	0.21093	0.03119	-0.11209	0.00515	-6.46249	1.90170	-14.95477	-6.58190	-8.08147	18.76532	16.24536	9.84480	-5.08337	-7.21675	15.70607	11.93375	0.00406	0.00417	0.00659	0.00001
157			1.56000	8.28985	-5.44084	6.84874	0.60349	-0.41310	-0.01057	-0.01470	-0.03500	-0.00344	0.00151	0.00418	1.02637	9.62398	-0.07284	-16.68351	-0.00937	-0.04920	-0.00739	-0.00017	-0.00458	-0.00216	23.82517	-10.27337	9.75903	0.20436	0.37537	0.21679	0.02388	-0.09521	-0.01227	-7.32616	0.95032	-17.87421	-5.80852	-3.55538	16.23846	14.91137	6.64131	-0.33157	-7.20810	15.69485	11.89453	0.00402	0.00414	0.00657	0.00002
158			1.57000	8.29262	-5.51790	6.65797	0.60435	-0.40352	-0.00669	-0.03024	-0.03307	-0.00239	0.00019	0.00407	1.01941	9.63774	-0.14162	-16.54583	-0.01388	-0.04591	-0.01070	0.00102	-0.00271	-0.00223	23.76981	-10.13517	9.76113	0.20047	0.38088	0.22096	0.01455	-0.06785	-0.03183	-7.62638	-0.38156	-19.75607	-4.38619	2.36669	12.13630	12.61368	2.48465	4.92925	-7.20333	15.68354	11.86184	0.00397	0.00410	0.00655	0.00003
159			1.58000	8.30937	-5.59278	6.45567	0.60538	-0.39702	-0.00480	-0.04641	-0.02862	-0.00175	-0.00269	0.00427	1.01823	9.70767	-0.17961	-16.45909	-0.01456	-0.04926	-0.01322	0.00249	-0.00101	-0.00141	23.75433	-10.01999	9.82879	0.20188	0.37571	0.22129	0.00455	-0.03618	-0.04949	-7.35678	-1.94607	-20.33714	-2.72800	8.80230	7.04395	9.80119	-1.88033	9.83383	-7.20386	15.67584	11.84396	0.00393	0.00407	0.00654	0.00004
160			1.59000	8.34122	-5.65993	6.25516	0.60925	-0.39648	-0.00626	-0.06227	-0.02241	-0.00220	-0.00693	0.00479	1.02455	9.83331	-0.18523	-16.42949	-0.01244	-0.06159	-0.01399	0.00325	0.00103	-0.00004	23.77762	-9.93087	9.95413	0.21122	0.35985	0.21706	-0.00500	-0.00728	-0.06182	-6.60971	-3.59035	-19.84397	-1.12479	14.84350	1.81821	6.92111	-5.71264	13.74513	-7.20985	15.67368	11.84358	0.00389	0.00404	0.00652	0.00004
161			1.60000	8.38796	-5.71530	6.06464	0.61588	-0.39866	-0.00907	-0.07723	-0.01504	-0.00300	-0.01004	0.00474	1.03331	10.00695	-0.16116	-16.45280	-0.00857	-0.07148	-0.01312	0.00286	0.00348	0.00110	23.83217	-9.86710	10.12247	0.22216	0.35068	0.21482	-0.01293	0.01427	-0.06913	-5.59416	-5.16150	-18.90340	0.25793	19.72614	-2.54016	4.36823	-8.45256	16.30813	-7.22035	15.67679	11.85835	0.00385	0.00403	0.00650	0.00004
162			1.61000	8.44805	-5.75797	5.88474	0.62460	-0.39846	-0.01197	-0.09066	-0.00769	-0.00376	-0.01063	0.00211	1.04001	10.21551	-0.11348	-16.51435	0.00152	-0.06935	-0.01026	-0.00058	0.00507	0.00139	23.90629	-9.82448	10.31562	0.21764	0.35871	0.21566	-0.01667	0.02850	-0.07163	-4.59759	-6.50789	-18.19870	1.30857	22.91253	-5.09539	2.47645	-9.79341	17.32423	-7.23299	15.68300	11.88118	0.00382	0.00401	0.00646	0.00004
163			1.62000	8.51872	-5.79007	5.70984	0.63332	-0.39900	-0.01607	-0.10194	-0.00169	-0.00496	-0.01018	-0.00167	1.04459	10.44302	-0.05110	-16.59069	0.01577	-0.06470	-0.00588	-0.00630	0.00573	0.00083	23.98664	-9.79608	10.51307	0.20483	0.36840	0.21429	-0.01604	0.03372	-0.06737	-3.83457	-7.54898	-18.04689	1.95017	24.16567	-5.27667	1.45844	-9.65740	16.63550	-7.24433	15.68896	11.90104	0.00380	0.00398	0.00639	0.00004
164			1.63000	8.59715	-5.81514	5.53414	0.64333	-0.40202	-0.02132	-0.11134	0.00221	-0.00659	-0.00935	-0.00487	1.04916	10.67340	0.01572	-16.65576	0.02756	-0.06195	-0.00078	-0.01082	0.00585	0.00008	24.06026	-9.77387	10.69293	0.19612	0.37479	0.21136	-0.01294	0.02864	-0.05682	-3.38822	-8.30577	-18.21750	2.15211	23.58840	-3.17222	1.34402	-8.18942	14.20822	-7.25049	15.69106	11.90622	0.00377	0.00393	0.00630	0.00002
165			1.64000	8.68128	-5.83681	5.35671	0.65457	-0.40640	-0.02616	-0.11876	0.00367	-0.00803	-0.00869	-0.00746	1.05375	10.89292	0.07725	-16.68837	0.03700	-0.06157	0.00334	-0.01349	0.00559	-0.00012	24.11686	-9.75048	10.83476	0.18946	0.37652	0.20740	-0.00837	0.01470	-0.04153	-3.23817	-8.81944	-18.14702	1.93090	21.53609	0.46462	1.95990	-5.73592	10.30874	-7.24820	15.68686	11.88871	0.00374	0.00388	0.00619	0.00000
166			1.65000	8.76936	-5.85800	5.18309	0.66261	-0.40824	-0.02887	-0.12242	0.00259	-0.00844	-0.00869	-0.00933	1.05694	11.09109	0.12579	-16.67816	0.04618	-0.06076	0.00535	-0.01483	0.00478	0.00021	24.14998	-9.72100	10.92396	0.18136	0.37473	0.20328	-0.00324	-0.00431	-0.02401	-3.30171	-9.06485	-17.32362	1.35675	18.48461	4.53502	3.01180	-2.76505	5.52958	-7.23582	15.67592	11.84671	0.00372	0.00381	0.00608	-0.00002
167			1.66000	8.85889	-5.88070	5.02252	0.66840	-0.40904	-0.02931	-0.12128	-0.00040	-0.00773	-0.00933	-0.00937	1.06024	11.26111	0.15679	-16.62642	0.05056	-0.06103	0.00502	-0.01364	0.00370	0.00055	24.15757	-9.68309	10.95462	0.18142	0.37069	0.20147	0.00140	-0.02391	-0.00703	-3.46341	-8.97547	-15.62062	0.57182	14.97246	8.07574	4.17362	0.19793	0.63342	-7.21399	15.66036	11.78470	0.00371	0.00376	0.00598	-0.00005
168			1.67000	8.94654	-5.90564	4.88298	0.67531	-0.41001	-0.02812	-0.11604	-0.00411	-0.00635	-0.01002	-0.00786	1.06315	11.40054	0.16951	-16.54240	0.04690	-0.06232	0.00311	-0.01027	0.00255	0.00050	24.14218	-9.63718	10.93032	0.19278	0.36768	0.20336	0.00533	-0.04057	0.00767	-3.59812	-8.56528	-13.34571	-0.24005	11.60165	10.58225	5.16267	2.64851	-3.67190	-7.18569	15.64419	11.71328	0.00372	0.00373	0.00595	-0.00007
169			1.68000	9.02956	-5.93224	4.76753	0.67942	-0.40910	-0.02669	-0.10757	-0.00715	-0.00495	-0.01004	-0.00636	1.06389	11.51263	0.16655	-16.43783	0.04309	-0.05927	0.00200	-0.00766	0.00140	0.00038	24.11039	-9.58540	10.86215	0.20143	0.37226	0.20689	0.00771	-0.05298	0.01904	-3.59503	-7.95596	-10.94471	-0.91952	8.92543	11.92883	5.77816	4.23324	-6.91262	-7.15545	15.63218	11.64626	0.00375	0.00373	0.00597	-0.00008
170			1.69000	9.10651	-5.95872	4.67531	0.68500	-0.40869	-0.02606	-0.09823	-0.00863	-0.00379	-0.00955	-0.00643	1.06568	11.60485	0.15285	-16.32479	0.04414	-0.05356	0.00219	-0.00666	0.00060	0.00043	24.07080	-9.53139	10.76517	0.19842	0.38322	0.20963	0.00773	-0.06014	0.02609	-3.36942	-7.28698	-8.60443	-1.37636	7.26039	11.99251	5.90167	4.84661	-8.85341	-7.12863	15.62811	11.59696	0.00380	0.00377	0.00604	-0.00009
171			1.70000	9.17711	-5.98249	4.60583	0.69234	-0.40964	-0.02726	-0.08875	-0.00839	-0.00281	-0.00956	-0.00706	1.06899	11.68600	0.13452	-16.21763	0.04712	-0.05115	0.00354	-0.00650	0.00021	0.00060	24.03154	-9.47938	10.65572	0.19296	0.39143	0.20940	0.00608	-0.05992	0.02810	-2.87533	-6.64122	-6.14067	-1.57217	6.64301	10.44825	5.49382	4.56836	-9.39458	-7.11026	15.63432	11.57407	0.00386	0.00384	0.00616	-0.00007
172			1.71000	9.24161	-6.00067	4.56202	0.70004	-0.41216	-0.02918	-0.07878	-0.00676	-0.00150	-0.00978	-0.00728	1.07217	11.76340	0.11843	-16.13473	0.04865	-0.05208	0.00495	-0.00659	0.00010	0.00053	23.99928	-9.43381	10.55035	0.19229	0.39672	0.20877	0.00365	-0.05201	0.02545	-2.10582	-6.03474	-3.20668	-1.47644	6.89129	6.94597	4.55909	3.57909	-8.53328	-7.10426	15.65159	11.58145	0.00390	0.00392	0.00630	-0.00003
173			1.72000	9.30028	-6.01048	4.55038	0.70979	-0.41640	-0.03258	-0.06820	-0.00419	0.00042	-0.01025	-0.00852	1.07574	11.84138	0.11171	-16.09686	0.05349	-0.05605	0.00712	-0.00734	0.00023	0.00008	23.97842	-9.39897	10.46438	0.18597	0.39861	0.20517	0.00096	-0.03741	0.01885	-1.08872	-5.46066	0.43761	-1.07119	7.66914	1.50194	3.16653	2.17108	-6.47891	-7.11238	15.67952	11.61844	0.00394	0.00402	0.00648	0.00001
174			1.73000	9.35346	-6.00960	4.57866	0.71948	-0.41935	-0.03648	-0.05674	-0.00106	0.00328	-0.01098	-0.01052	1.07842	11.92061	0.12053	-16.12141	0.06108	-0.06031	0.00968	-0.00840	0.00057	-0.00105	23.97018	-9.37833	10.40854	0.17422	0.39745	0.19939	-0.00119	-0.01895	0.01060	0.11450	-4.91227	4.78318	-0.40118	8.56108	-5.26862	1.47204	0.68299	-3.77651	-7.13455	15.71691	11.67990	0.00397	0.00413	0.00667	0.00007
175			1.74000	9.40140	-5.99653	4.65316	0.72809	-0.42158	-0.03950	-0.04441	0.00220	0.00691	-0.01125	-0.01145	1.07927	11.99878	0.14815	-16.21642	0.06394	-0.06370	0.01167	-0.00846	0.00103	-0.00271	23.97337	-9.37380	10.38546	0.17065	0.39586	0.19606	-0.00265	-0.00052	0.00347	1.40905	-4.36949	9.57003	0.41022	9.17133	-12.31495	-0.29718	-0.57741	-1.18578	-7.16938	15.76299	11.75733	0.00398	0.00423	0.00685	0.00012
176			1.75000	9.44399	-5.97093	4.77642	0.73866	-0.42609	-0.04234	-0.03186	0.00540	0.01099	-0.01119	-0.01170	1.07966	12.07151	0.19413	-16.37827	0.06233	-0.06960	0.01308	-0.00747	0.00155	-0.00447	23.98481	-9.38520	10.38912	0.17459	0.39152	0.19383	-0.00364	0.01464	-0.00106	2.69261	-3.82691	14.34565	1.21040	9.27156	-18.58143	-1.90254	-1.42844	0.67831	-7.21398	15.81757	11.84124	0.00395	0.00431	0.00698	0.00017
177			1.76000	9.48122	-5.93340	4.94569	0.74947	-0.43100	-0.04610	-0.02019	0.00892	0.01539	-0.01098	-0.01216	1.07994	12.13482	0.25503	-16.59430	0.06103	-0.07597	0.01539	-0.00625	0.00200	-0.00652	24.00112	-9.41040	10.40893	0.17831	0.38687	0.19056	-0.00426	0.02473	-0.00268	3.91625	-3.33488	18.52742	1.86695	8.87329	-23.30469	-3.15008	-1.86691	1.59014	-7.26438	15.88081	11.92503	0.00391	0.00438	0.00707	0.00020
178			1.77000	9.51362	-5.88450	5.15188	0.75977	-0.43645	-0.04978	-0.01090	0.01341	0.01934	-0.01016	-0.01181	1.07905	12.18674	0.32567	-16.84631	0.05576	-0.08206	0.01785	-0.00464	0.00234	-0.00839	24.01957	-9.44556	10.43425	0.18918	0.38361	0.18898	-0.00484	0.02965	-0.00192	5.05965	-2.96652	21.56289	2.31694	8.11171	-26.04831	-3.94542	-1.97438	1.62144	-7.31640	15.95235	12.00599	0.00387	0.00445	0.00718	0.00020
179			1.78000	9.54226	-5.82508	5.38127	0.76750	-0.44046	-0.05328	-0.00456	0.01855	0.02229	-0.00823	-0.01120	1.07631	12.22719	0.40053	-17.11354	0.04967	-0.08347	0.02123	-0.00319	0.00243	-0.01016	24.03821	-9.48656	10.45622	0.20005	0.38623	0.18899	-0.00532	0.03026	0.00079	6.03462	-2.72526	23.16044	2.56427	7.08557	-26.65250	-4.29123	-1.82100	0.89161	-7.36668	16.03111	12.08447	0.00384	0.00454	0.00729	0.00018
180			1.79000	9.56779	-5.75744	5.61895	0.77496	-0.44370	-0.05549	-0.00041	0.02301	0.02342	-0.00466	-0.01131	1.07197	12.25657	0.47432	-17.37486	0.04440	-0.07798	0.02476	-0.00201	0.00224	-0.01114	24.05541	-9.52949	10.46691	0.20436	0.39884	0.19216	-0.00560	0.02737	0.00524	6.66615	-2.51791	23.29989	2.63092	5.81461	-25.17230	-4.23777	-1.46637	-0.49770	-7.41343	16.11624	12.16287	0.00384	0.00462	0.00741	0.00015
181			1.80000	9.58995	-5.68609	5.85070	0.78336	-0.44437	-0.05636	0.00264	0.02545	0.02269	-0.00082	-0.01263	1.06622	12.27505	0.54212	-17.61056	0.04112	-0.06889	0.02754	-0.00107	0.00185	-0.01076	24.07018	-9.57109	10.45981	0.19973	0.41419	0.19570	-0.00555	0.02099	0.01106	6.83421	-2.25132	22.15388	2.51986	4.29097	-21.92254	-3.87073	-0.95259	-2.35931	-7.45687	16.20722	12.24460	0.00385	0.00469	0.00750	0.00013
182			1.81000	9.60812	-5.61590	6.06497	0.79012	-0.44419	-0.05763	0.00510	0.02592	0.02120	0.00153	-0.01449	1.06092	12.28221	0.59950	-17.80568	0.04220	-0.06343	0.02972	-0.00022	0.00139	-0.00927	24.08129	-9.60893	10.43096	0.18838	0.42081	0.19452	-0.00494	0.01167	0.01720	6.61828	-1.92488	20.19660	2.18853	2.54698	-17.60069	-3.28932	-0.26139	-4.42239	-7.49837	16.30199	12.33172	0.00386	0.00474	0.00755	0.00011
183			1.82000	9.62233	-5.54980	6.25704	0.79657	-0.44436	-0.05869	0.00697	0.02530	0.01950	0.00254	-0.01513	1.05690	12.27742	0.64273	-17.95447	0.03991	-0.06315	0.03057	0.00065	0.00079	-0.00711	24.08676	-9.64143	10.37913	0.18481	0.41925	0.19221	-0.00386	0.00157	0.02285	6.24396	-1.61829	18.20882	1.60604	0.72478	-13.26036	-2.62517	0.61959	-6.37101	-7.53940	16.39594	12.42357	0.00386	0.00477	0.00757	0.00010
184			1.83000	9.63352	-5.48795	6.43110	0.80418	-0.44565	-0.05997	0.00787	0.02421	0.01848	0.00232	-0.01443	1.05454	12.26071	0.67025	-18.06304	0.03271	-0.06900	0.03040	0.00115	-0.00001	-0.00520	24.08441	-9.66843	10.30659	0.19094	0.41052	0.18920	-0.00242	-0.00657	0.02704	5.89631	-1.43072	16.88274	0.86644	-0.85813	-9.93051	-2.05913	1.54220	-7.86247	-7.58078	16.48354	12.51605	0.00383	0.00477	0.00756	0.00011
185			1.84000	9.64359	-5.42933	6.59638	0.81052	-0.44779	-0.06157	0.00707	0.02253	0.01841	0.00138	-0.01336	1.05289	12.23498	0.68421	-18.14606	0.02597	-0.07794	0.02993	0.00120	-0.00090	-0.00412	24.07451	-9.69151	10.21984	0.19753	0.39923	0.18526	-0.00102	-0.01044	0.02888	5.58511	-1.42413	16.39576	0.21602	-1.81220	-8.14412	-1.78258	2.20299	-8.60733	-7.62226	16.55946	12.60198	0.00378	0.00477	0.00755	0.00012
186			1.85000	9.65472	-5.37371	6.76071	0.81752	-0.44837	-0.06208	0.00416	0.01976	0.01855	0.00054	-0.01230	1.05171	12.20580	0.69077	-18.21998	0.01796	-0.08471	0.02893	0.00084	-0.00140	-0.00377	24.06042	-9.71393	10.12872	0.20463	0.39190	0.18386	-0.00036	-0.00959	0.02880	5.20738	-1.58996	16.42963	-0.09229	-1.93930	-7.74326	-1.89234	2.39211	-8.55672	-7.66244	16.61904	12.67251	0.00370	0.00474	0.00753	0.00014
187			1.86000	9.66872	-5.32211	6.92693	0.82496	-0.44831	-0.06146	-0.00108	0.01594	0.01840	0.00005	-0.01152	1.05043	12.17947	0.69726	-18.29587	0.00987	-0.08926	0.02731	0.00037	-0.00110	-0.00375	24.04655	-9.73909	10.04197	0.21099	0.38748	0.18456	-0.00078	-0.00520	0.02750	4.68389	-1.89414	16.51379	0.06437	-1.30958	-8.07120	-2.33102	2.11167	-7.97609	-7.69905	16.65916	12.71918	0.00359	0.00469	0.00747	0.00015
188			1.87000	9.68709	-5.27595	7.09340	0.83274	-0.44904	-0.06161	-0.00890	0.01132	0.01819	0.00001	-0.01157	1.04988	12.16137	0.71012	-18.37672	0.00519	-0.09223	0.02674	0.00010	0.00007	-0.00395	24.03681	-9.76945	9.96417	0.21212	0.38596	0.18474	-0.00220	0.00097	0.02540	3.99129	-2.32643	16.34864	0.66342	-0.10267	-8.51258	-2.95357	1.48355	-7.17710	-7.72997	16.68009	12.73795	0.00348	0.00462	0.00737	0.00016
189			1.88000	9.71133	-5.23670	7.25697	0.84095	-0.45198	-0.06318	-0.01906	0.00609	0.01808	0.00021	-0.01196	1.05098	12.15579	0.73386	-18.46128	0.00341	-0.09574	0.02740	-0.00002	0.00192	-0.00432	24.03386	-9.80591	9.89715	0.21118	0.38505	0.18362	-0.00428	0.00781	0.02272	3.14933	-2.86490	15.90512	1.55757	1.47713	-8.85294	-3.62717	0.63500	-6.27691	-7.75393	16.68530	12.73125	0.00336	0.00453	0.00726	0.00015
190			1.89000	9.74246	-5.20543	7.41536	0.84688	-0.45264	-0.06405	-0.03021	0.00038	0.01755	0.00072	-0.01200	1.05032	12.16507	0.77069	-18.54846	0.00088	-0.09645	0.02798	-0.00003	0.00395	-0.00466	24.03929	-9.84843	9.84236	0.21283	0.38559	0.18387	-0.00666	0.01461	0.01983	2.21936	-3.43509	15.29645	2.53024	3.14937	-9.13322	-4.24803	-0.30583	-5.28977	-7.77078	16.67933	12.70634	0.00326	0.00445	0.00715	0.00012
191			1.90000	9.78040	-5.18263	7.56759	0.85009	-0.45352	-0.06453	-0.04079	-0.00536	0.01685	0.00152	-0.01174	1.04859	12.18861	0.82004	-18.63802	-0.00064	-0.09619	0.02836	0.00003	0.00564	-0.00495	24.05317	-9.89592	9.80052	0.21568	0.38547	0.18447	-0.00879	0.02032	0.01689	1.28742	-3.95794	14.65085	3.34623	4.59813	-9.38592	-4.71088	-1.15473	-4.30996	-7.78071	16.66611	12.67194	0.00318	0.00438	0.00704	0.00009
192			1.91000	9.82441	-5.16794	7.71384	0.85210	-0.45520	-0.06561	-0.04990	-0.01075	0.01638	0.00227	-0.01146	1.04698	12.22319	0.87855	-18.72973	-0.00053	-0.09642	0.02916	0.00004	0.00669	-0.00525	24.07356	-9.94637	9.77010	0.21815	0.38355	0.18391	-0.01019	0.02387	0.01427	0.42841	-4.39399	14.07802	3.83056	5.60911	-9.57870	-4.93494	-1.74601	-3.49816	-7.78407	16.64872	12.63442	0.00312	0.00430	0.00690	0.00006
193			1.92000	9.87344	-5.16050	7.85526	0.85525	-0.45744	-0.06705	-0.05729	-0.01540	0.01625	0.00274	-0.01183	1.04510	12.26461	0.94145	-18.82297	0.00140	-0.09827	0.02982	-0.00011	0.00711	-0.00548	24.09757	-9.99730	9.74766	0.21688	0.37877	0.18169	-0.01063	0.02492	0.01228	-0.27285	-4.74309	13.73787	3.93197	6.16747	-9.73000	-4.92208	-2.04099	-2.95117	-7.78155	16.62862	12.59754	0.00307	0.00421	0.00676	0.00003
194			1.93000	9.92649	-5.15832	7.99522	0.85819	-0.45938	-0.06875	-0.06298	-0.01873	0.01678	0.00242	-0.01236	1.04439	12.30947	1.00438	-18.91803	0.00540	-0.10198	0.03023	-0.00045	0.00706	-0.00567	24.12268	-10.04683	9.72954	0.21346	0.37039	0.17776	-0.01038	0.02399	0.01113	-0.70797	-5.04983	13.88322	3.72686	6.40900	-9.93092	-4.76544	-2.08870	-2.70747	-7.77412	16.60507	12.56243	0.00304	0.00414	0.00662	0.00000
195			1.94000	9.98315	-5.15829	8.13999	0.86532	-0.46399	-0.07076	-0.06780	-0.02017	0.01826	0.00155	-0.01232	1.04771	12.35575	1.06481	-19.01608	0.00694	-0.10977	0.03011	-0.00059	0.00691	-0.00578	24.14707	-10.09435	9.71195	0.21616	0.35911	0.17427	-0.01021	0.02183	0.01111	-0.76998	-5.37774	14.67677	3.36231	6.50479	-10.19662	-4.57886	-1.97102	-2.82028	-7.76334	16.57580	12.52967	0.00301	0.00407	0.00651	-0.00001
196			1.95000	10.04335	-5.15610	8.29628	0.87523	-0.46649	-0.07184	-0.07145	-0.01847	0.02024	0.00068	-0.01219	1.05137	12.40294	1.12187	-19.11754	0.00521	-0.11608	0.02947	-0.00045	0.00656	-0.00574	24.17002	-10.14029	9.69077	0.22207	0.35106	0.17339	-0.01050	0.01951	0.01235	-0.35614	-5.72349	15.95700	2.99111	6.58346	-10.36569	-4.45684	-1.83041	-3.30588	-7.75068	16.53916	12.49987	0.00298	0.00400	0.00642	-0.00002
197			1.96000	10.10608	-5.14665	8.46707	0.88422	-0.46744	-0.07256	-0.07150	-0.01296	0.02222	-0.00022	-0.01251	1.05363	12.45146	1.17596	-19.22008	0.00494	-0.12109	0.02880	-0.00044	0.00637	-0.00548	24.19262	-10.18588	9.66279	0.22457	0.34528	0.17284	-0.01154	0.01754	0.01435	0.55329	-5.92297	17.21976	2.73879	6.64701	-10.11349	-4.44941	-1.84840	-4.06854	-7.73806	16.49714	12.47420	0.00295	0.00394	0.00636	-0.00003
198			1.97000	10.16760	-5.12580	8.64877	0.88956	-0.46926	-0.07305	-0.06488	-0.00433	0.02342	-0.00088	-0.01265	1.05325	12.50123	1.22769	-19.31734	0.00573	-0.12630	0.02793	-0.00052	0.00661	-0.00482	24.21762	-10.23237	9.62685	0.22663	0.33961	0.17233	-0.01376	0.01614	0.01652	1.81074	-5.73429	17.86345	2.66725	6.58684	-9.10482	-4.54715	-2.14460	-4.93946	-7.72781	16.45500	12.45379	0.00293	0.00389	0.00632	-0.00001
199			1.98000	10.22223	-5.09220	8.83206	0.89112	-0.46979	-0.07270	-0.05110	0.00595	0.02309	-0.00056	-0.01210	1.05052	12.55121	1.27723	-19.40004	0.00436	-0.12713	0.02734	-0.00039	0.00706	-0.00381	24.24817	-10.28058	9.58371	0.23217	0.33974	0.17472	-0.01715	0.01568	0.01869	3.16971	-5.06071	17.51583	2.77543	6.33062	-7.23387	-4.71633	-2.68571	-5.74754	-7.72251	16.41842	12.43939	0.00291	0.00385	0.00629	0.00001
200			1.99000	10.26497	-5.04695	9.00578	0.89249	-0.47033	-0.07206	-0.03304	0.01643	0.02141	0.00066	-0.01123	1.04767	12.60015	1.32457	-19.45963	0.00070	-0.12506	0.02711	-0.00006	0.00765	-0.00260	24.28595	-10.33094	9.53532	0.24011	0.34409	0.17901	-0.02109	0.01606	0.02049	4.43312	-4.03818	16.20006	3.00505	5.92839	-4.74888	-4.91216	-3.33645	-6.34362	-7.72408	16.39132	12.43221	0.00287	0.00384	0.00627	0.00003
201			2.00000	10.29360	-4.99215	9.16128	0.89662	-0.47153	-0.07159	-0.01454	0.02614	0.01898	0.00214	-0.01049	1.04595	12.64761	1.36963	-19.49198	-0.00470	-0.12341	0.02688	0.00039	0.00831	-0.00135	24.33104	-10.38328	9.48452	0.24873	0.34731	0.18293	-0.02480	0.01689	0.02135	5.48987	-2.91222	14.24629	3.26345	5.48917	-2.14945	-5.07751	-3.96156	-6.60715	-7.73335	16.37561	12.43452	0.00283	0.00384	0.00627	0.00005
202			2.01000	10.30866	-4.93020	9.29436	0.90465	-0.47445	-0.07207	0.00233	0.03412	0.01647	0.00325	-0.01037	1.04730	12.69357	1.41246	-19.49882	-0.00865	-0.12458	0.02671	0.00067	0.00899	-0.00029	24.38211	-10.43684	9.43478	0.25390	0.34574	0.18394	-0.02731	0.01781	0.02083	6.25862	-1.83721	12.08169	3.47040	5.02287	0.07141	-5.17071	-4.45464	-6.49632	-7.75013	16.37157	12.44894	0.00280	0.00387	0.00629	0.00007
203			2.02000	10.31161	-4.86421	9.40514	0.91494	-0.47491	-0.07211	0.01806	0.03898	0.01401	0.00400	-0.01113	1.05008	12.73677	1.45301	-19.48602	-0.01082	-0.12443	0.02617	0.00075	0.00916	0.00045	24.43700	-10.49061	9.38911	0.25307	0.34248	0.18352	-0.02795	0.01845	0.01940	6.68039	-0.80140	10.10124	3.55515	4.37193	1.61598	-5.15112	-4.73559	-6.10674	-7.77320	16.37761	12.47671	0.00277	0.00390	0.00632	0.00007
204			2.03000	10.30326	-4.79782	9.49730	0.92530	-0.47384	-0.07192	0.03421	0.04058	0.01203	0.00443	-0.01214	1.05149	12.77356	1.49045	-19.46118	-0.01344	-0.12485	0.02527	0.00071	0.00869	0.00082	24.49296	-10.54316	9.34859	0.25094	0.33561	0.18160	-0.02716	0.01805	0.01758	6.80991	0.26617	8.60340	3.42159	3.34659	2.39505	-4.96638	-4.74636	-5.61324	-7.79994	16.39094	12.51596	0.00277	0.00394	0.00637	0.00007
205			2.04000	10.28363	-4.73336	9.57683	0.93285	-0.47423	-0.07183	0.05104	0.04022	0.01076	0.00444	-0.01320	1.05088	12.79899	1.52260	-19.43200	-0.01441	-0.12848	0.02385	0.00042	0.00757	0.00088	24.54699	-10.59267	9.31243	0.24725	0.32362	0.17752	-0.02505	0.01635	0.01562	6.79447	1.35838	7.68310	2.99506	1.90113	2.46868	-4.61195	-4.48117	-5.11284	-7.82691	16.40786	12.56090	0.00279	0.00401	0.00646	0.00006
206			2.05000	10.25311	-4.67156	9.64929	0.93821	-0.47529	-0.07110	0.06677	0.03867	0.00996	0.00425	-0.01379	1.04890	12.80880	1.54692	-19.40510	-0.01675	-0.13385	0.02168	0.00002	0.00564	0.00067	24.59643	-10.63770	9.27978	0.24715	0.31014	0.17411	-0.02244	0.01414	0.01363	6.69911	2.36281	7.23174	2.29045	0.19146	1.93157	-4.14477	-4.02126	-4.54421	-7.85023	16.42454	12.60260	0.00283	0.00408	0.00657	0.00005
207			2.06000	10.21362	-4.61304	9.71863	0.94183	-0.47570	-0.06995	0.07889	0.03581	0.00946	0.00401	-0.01417	1.04635	12.80127	1.56178	-19.38649	-0.01974	-0.13871	0.01947	-0.00057	0.00302	0.00031	24.63980	-10.67750	9.25156	0.24886	0.29910	0.17206	-0.01933	0.01243	0.01127	6.46198	3.15242	7.06831	1.41030	-1.55664	0.84062	-3.65703	-3.47251	-3.75796	-7.86645	16.43789	12.63299	0.00287	0.00414	0.00667	0.00003
208			2.07000	10.16821	-4.55918	9.78693	0.94213	-0.47251	-0.06776	0.08573	0.03136	0.00894	0.00466	-0.01403	1.04123	12.77645	1.56714	-19.38164	-0.02582	-0.13741	0.01802	-0.00148	0.00012	-0.00012	24.67632	-10.71228	9.23056	0.25453	0.29831	0.17468	-0.01594	0.01213	0.00854	6.02282	3.66498	7.00592	0.51164	-3.19146	-0.68518	-3.25235	-2.89499	-2.68189	-7.87325	16.44632	12.64738	0.00292	0.00417	0.00672	0.00000
209			2.08000	10.12015	-4.51149	9.85444	0.94181	-0.46836	-0.06532	0.08710	0.02606	0.00833	0.00639	-0.01373	1.03580	12.73546	1.56446	-19.39385	-0.03377	-0.13103	0.01773	-0.00280	-0.00224	-0.00060	24.70562	-10.74324	9.21956	0.26210	0.30853	0.18159	-0.01206	0.01352	0.00547	5.40669	3.88175	6.88283	-0.23787	-4.61521	-2.41018	-3.01217	-2.28633	-1.38950	-7.87065	16.44919	12.64649	0.00297	0.00418	0.00672	-0.00002
210			2.09000	10.07271	-4.47072	9.92005	0.94121	-0.46442	-0.06299	0.08307	0.02079	0.00761	0.00755	-0.01432	1.03228	12.68044	1.55649	-19.42352	-0.03643	-0.12559	0.01723	-0.00376	-0.00370	-0.00105	24.72708	-10.77231	9.21999	0.26135	0.31827	0.18687	-0.00743	0.01613	0.00204	4.69194	3.79534	6.61116	-0.70976	-5.69772	-4.11733	-2.95763	-1.65174	0.01975	-7.86045	16.44587	12.63519	0.00304	0.00416	0.00667	-0.00005
211			2.10000	10.02898	-4.43675	9.98225	0.93864	-0.46329	-0.06099	0.07442	0.01628	0.00681	0.00741	-0.01412	1.02997	12.61529	1.54683	-19.46943	-0.03797	-0.12708	0.01564	-0.00438	-0.00443	-0.00136	24.74066	-10.80122	9.23274	0.26305	0.31853	0.18942	-0.00299	0.01925	-0.00165	3.96552	3.44470	6.16464	-0.84963	-6.28839	-5.69070	-3.04570	-1.06809	1.49856	-7.84585	16.43540	12.62110	0.00312	0.00414	0.00659	-0.00006
212			2.11000	9.99109	-4.40877	10.03935	0.93474	-0.46435	-0.05968	0.06377	0.01271	0.00600	0.00599	-0.01213	1.02986	12.54529	1.53932	-19.52971	-0.04227	-0.13519	0.01350	-0.00503	-0.00451	-0.00151	24.74737	-10.83103	9.25872	0.27468	0.30935	0.19016	0.00086	0.02240	-0.00550	3.29816	2.96897	5.59001	-0.67061	-6.34096	-7.10243	-3.23973	-0.64532	3.01353	-7.83112	16.41713	12.61363	0.00322	0.00411	0.00651	-0.00007
213			2.12000	9.95913	-4.38586	10.09062	0.93563	-0.46889	-0.05901	0.05516	0.00988	0.00523	0.00357	-0.00993	1.03433	12.47534	1.53734	-19.60273	-0.04647	-0.14973	0.01051	-0.00535	-0.00388	-0.00139	24.74946	-10.86269	9.29877	0.28720	0.29191	0.18834	0.00363	0.02508	-0.00917	2.72375	2.58359	4.95140	-0.22402	-5.95357	-8.25327	-3.52772	-0.50105	4.45456	-7.82110	16.39112	12.62270	0.00335	0.00408	0.00642	-0.00007
214			2.13000	9.93088	-4.36743	10.13540	0.94222	-0.47356	-0.05824	0.05098	0.00750	0.00438	0.00112	-0.00861	1.04198	12.40914	1.54314	-19.68473	-0.05002	-0.16414	0.00724	-0.00528	-0.00232	-0.00105	24.75053	-10.89706	9.35230	0.29519	0.27480	0.18628	0.00427	0.02736	-0.01229	2.24717	2.44206	4.24113	0.40775	-5.26106	-8.87481	-3.88377	-0.73982	5.64596	-7.82062	16.35807	12.65843	0.00349	0.00405	0.00632	-0.00006
215			2.14000	9.90338	-4.35312	10.17261	0.94835	-0.47734	-0.05773	0.05108	0.00581	0.00349	-0.00006	-0.00841	1.04929	12.34978	1.55731	-19.76888	-0.04981	-0.17207	0.00540	-0.00457	-0.00002	-0.00078	24.75531	-10.93464	9.41733	0.29412	0.26704	0.18537	0.00216	0.02972	-0.01460	1.89984	2.54856	3.44739	1.09261	-4.37642	-8.68944	-4.24158	-1.39101	6.42504	-7.83318	16.31879	12.73006	0.00362	0.00400	0.00618	-0.00004
216			2.15000	9.87417	-4.34178	10.20137	0.95295	-0.47780	-0.05673	0.05407	0.00540	0.00261	-0.00027	-0.00913	1.05208	12.29969	1.57837	-19.84623	-0.04933	-0.17461	0.00410	-0.00372	0.00221	-0.00052	24.76830	-10.97506	9.49020	0.28825	0.26403	0.18523	-0.00201	0.03117	-0.01574	1.74727	2.79686	2.65365	1.64429	-3.45926	-7.58765	-4.48401	-2.30689	6.64615	-7.85960	16.27440	12.84264	0.00372	0.00394	0.00602	-0.00003
217			2.16000	9.84213	-4.33133	10.22241	0.95954	-0.47640	-0.05407	0.05825	0.00633	0.00192	0.00022	-0.00976	1.05212	12.25956	1.60250	-19.90818	-0.05443	-0.17442	0.00178	-0.00328	0.00347	-0.00017	24.79145	-11.01666	9.56511	0.28860	0.26271	0.18837	-0.00698	0.03052	-0.01545	1.80464	3.05254	2.05520	1.85413	-2.72299	-5.68877	-4.46537	-3.19509	6.17696	-7.89676	16.22680	12.98996	0.00379	0.00386	0.00586	-0.00003
218			2.17000	9.80744	-4.31982	10.23888	0.96697	-0.47370	-0.05074	0.06186	0.00798	0.00162	0.00107	-0.01084	1.05154	12.22788	1.62394	-19.94852	-0.06023	-0.17150	-0.00073	-0.00299	0.00313	0.00004	24.82351	-11.05647	9.63400	0.28902	0.26352	0.19273	-0.01139	0.02709	-0.01299	2.00712	3.21363	1.83110	1.56211	-2.38048	-3.19394	-4.08453	-3.73190	4.90940	-7.93743	16.17844	13.15101	0.00383	0.00378	0.00568	-0.00003
219			2.18000	9.77130	-4.30608	10.25524	0.97277	-0.47056	-0.04747	0.06361	0.00956	0.00169	0.00140	-0.01272	1.05140	12.20111	1.63573	-19.96281	-0.06124	-0.16883	-0.00352	-0.00287	0.00116	0.00000	24.85998	-11.09114	9.68694	0.28322	0.26160	0.19464	-0.01372	0.02041	-0.00772	2.25128	3.23332	2.00374	0.75582	-2.59280	-0.26460	-3.37040	-3.66480	2.83875	-7.97295	16.13093	13.29841	0.00384	0.00368	0.00549	-0.00004
220			2.19000	9.73523	-4.28998	10.27517	0.97599	-0.46936	-0.04453	0.06339	0.01049	0.00193	0.00173	-0.01469	1.05114	12.17421	1.63189	-19.94782	-0.05908	-0.16717	-0.00629	-0.00315	-0.00194	-0.00036	24.89446	-11.11848	9.71433	0.27469	0.25930	0.19541	-0.01345	0.01169	-0.00012	2.43492	3.14175	2.42166	-0.40474	-3.41278	2.92771	-2.45528	-2.91485	0.16324	-7.99813	16.08535	13.41325	0.00384	0.00359	0.00533	-0.00004
221			2.20000	9.70022	-4.27243	10.30002	0.97512	-0.46916	-0.04209	0.06210	0.01034	0.00214	0.00248	-0.01590	1.04992	12.14173	1.60899	-19.90191	-0.05660	-0.16456	-0.00827	-0.00387	-0.00543	-0.00095	24.92050	-11.13772	9.70976	0.26787	0.26105	0.19709	-0.01113	0.00262	0.00857	2.47536	3.03301	2.84565	-1.66650	-4.73694	6.09983	-1.52391	-1.63796	-2.68192	-8.01355	16.04326	13.49125	0.00383	0.00352	0.00522	-0.00003
222			2.21000	9.66623	-4.25525	10.32858	0.97207	-0.46679	-0.03905	0.06107	0.00878	0.00213	0.00339	-0.01547	1.04719	12.09926	1.56719	-19.82675	-0.06038	-0.16050	-0.01020	-0.00534	-0.00849	-0.00170	24.93411	-11.14990	9.67322	0.27098	0.26601	0.20185	-0.00789	-0.00543	0.01691	2.32248	3.00128	3.08005	-2.79141	-6.29448	8.84846	-0.74755	-0.17249	-5.15734	-8.02353	16.00668	13.53838	0.00381	0.00349	0.00517	-0.00000
223			2.22000	9.63255	-4.24067	10.35818	0.96873	-0.46372	-0.03621	0.06113	0.00631	0.00193	0.00365	-0.01426	1.04450	12.04506	1.50977	-19.72819	-0.06674	-0.15908	-0.01236	-0.00720	-0.01081	-0.00250	24.93479	-11.15695	9.61099	0.27749	0.26744	0.20556	-0.00458	-0.01089	0.02299	2.02768	3.08279	3.06473	-3.60775	-7.68563	10.74112	-0.25078	1.06268	-6.79689	-8.03293	15.97690	13.56475	0.00377	0.00347	0.00516	0.00003
224			2.23000	9.59820	-4.22965	10.38636	0.96691	-0.46109	-0.03480	0.06209	0.00392	0.00173	0.00263	-0.01357	1.04352	11.98119	1.44273	-19.61640	-0.07032	-0.16317	-0.01443	-0.00843	-0.01234	-0.00310	24.92623	-11.16162	9.53473	0.27820	0.26005	0.20367	-0.00234	-0.01230	0.02475	1.72756	3.22286	2.92164	-4.00192	-8.48154	11.39126	-0.09531	1.69213	-7.29285	-8.04475	15.95373	13.57920	0.00370	0.00347	0.00518	0.00007
225			2.24000	9.56301	-4.22155	10.41296	0.96592	-0.46158	-0.03427	0.06242	0.00198	0.00164	0.00080	-0.01282	1.04483	11.91330	1.37388	-19.50508	-0.07210	-0.17297	-0.01691	-0.00867	-0.01291	-0.00342	24.91502	-11.16647	9.45899	0.27772	0.24396	0.19800	-0.00206	-0.00988	0.02209	1.48370	3.30505	2.86270	-3.92409	-8.41446	10.67908	-0.24435	1.55848	-6.62741	-8.05980	15.93574	13.58730	0.00361	0.00349	0.00522	0.00009
226			2.25000	9.52809	-4.21567	10.43988	0.96776	-0.46166	-0.03339	0.06105	0.00013	0.00164	-0.00082	-0.01196	1.04664	11.84849	1.31115	-19.40702	-0.07707	-0.18216	-0.01952	-0.00841	-0.01195	-0.00333	24.90798	-11.17338	9.39664	0.28100	0.22831	0.19377	-0.00368	-0.00549	0.01670	1.25357	3.26102	2.95441	-3.41623	-7.54666	8.94051	-0.58982	0.76910	-5.09078	-8.07777	15.92149	13.59287	0.00353	0.00351	0.00527	0.00011
227			2.26000	9.49480	-4.21194	10.46839	0.96990	-0.46196	-0.03324	0.05802	-0.00195	0.00166	-0.00179	-0.01146	1.04728	11.79223	1.26020	-19.32941	-0.08189	-0.18948	-0.02097	-0.00748	-0.00968	-0.00271	24.91003	-11.18309	9.35583	0.28385	0.21659	0.19028	-0.00638	-0.00065	0.00976	0.97551	3.12645	3.05207	-2.61730	-6.20927	6.72969	-0.98186	-0.39487	-3.03344	-8.09730	15.90993	13.59784	0.00346	0.00354	0.00532	0.00011
228			2.27000	9.46377	-4.21098	10.49745	0.97109	-0.45967	-0.03220	0.05414	-0.00460	0.00153	-0.00216	-0.01146	1.04639	11.74678	1.22357	-19.27412	-0.08589	-0.19165	-0.02222	-0.00620	-0.00668	-0.00194	24.92289	-11.19500	9.34082	0.28464	0.21201	0.18967	-0.00898	0.00394	0.00207	0.58227	2.98225	2.94996	-1.72153	-4.78388	4.48864	-1.28764	-1.63299	-0.68360	-8.11689	15.90083	13.60348	0.00342	0.00357	0.00537	0.00010
229			2.28000	9.43500	-4.21431	10.52409	0.97183	-0.45568	-0.03038	0.05033	-0.00783	0.00114	-0.00174	-0.01212	1.04374	11.71150	1.20077	-19.23974	-0.08891	-0.18871	-0.02320	-0.00501	-0.00401	-0.00120	24.94571	-11.20767	9.35340	0.28241	0.21518	0.19198	-0.01049	0.00797	-0.00586	0.04457	2.89892	2.44362	-0.97018	-3.60927	2.60629	-1.39678	-2.68308	1.71438	-8.13571	15.89528	13.61088	0.00339	0.00361	0.00544	0.00010
230			2.29000	9.40778	-4.22337	10.54311	0.97111	-0.45068	-0.02861	0.04759	-0.01095	0.00046	-0.00058	-0.01280	1.03997	11.68334	1.18761	-19.22077	-0.09205	-0.18125	-0.02312	-0.00444	-0.00264	-0.00073	24.97528	-11.21873	9.39140	0.28109	0.22577	0.19696	-0.01036	0.01100	-0.01331	-0.57778	2.93855	1.30758	-0.59471	-2.99319	1.49944	-1.22699	-3.31182	3.84288	-8.15417	15.89523	13.62133	0.00337	0.00365	0.00552	0.00009
231			2.30000	9.38053	-4.23874	10.54698	0.96457	-0.44418	-0.02706	0.04591	-0.01326	-0.00046	0.00046	-0.01341	1.03469	11.65695	1.17710	-19.20787	-0.09149	-0.17181	-0.02248	-0.00460	-0.00285	-0.00065	25.00653	-11.22559	9.44899	0.27679	0.23672	0.20085	-0.00800	0.01215	-0.01927	-1.20686	3.09930	-0.51995	-0.68931	-3.10935	1.34980	-0.74061	-3.34403	5.46458	-8.17355	15.90246	13.63478	0.00336	0.00371	0.00563	0.00010
232			2.31000	9.35220	-4.26032	10.52923	0.95634	-0.43681	-0.02505	0.04414	-0.01490	-0.00146	0.00039	-0.01332	1.02774	11.62635	1.16228	-19.19198	-0.09315	-0.16716	-0.02321	-0.00573	-0.00430	-0.00096	25.03309	-11.22556	9.51830	0.27753	0.23723	0.20230	-0.00371	0.01053	-0.02306	-1.83692	3.28220	-2.81061	-1.16746	-3.87170	1.97266	0.05119	-2.75542	6.48877	-8.19562	15.91829	13.65184	0.00336	0.00379	0.00575	0.00011
233			2.32000	9.32317	-4.28820	10.48703	0.94892	-0.43258	-0.02382	0.04075	-0.01670	-0.00243	-0.00046	-0.01224	1.02308	11.58728	1.13866	-19.16723	-0.09697	-0.16868	-0.02437	-0.00754	-0.00641	-0.00152	25.04959	-11.21641	9.59158	0.28459	0.22962	0.20159	0.00197	0.00683	-0.02468	-2.51796	3.37659	-5.22025	-1.81236	-4.97972	3.03262	1.05928	-1.72108	6.94053	-8.22123	15.94279	13.67373	0.00337	0.00387	0.00588	0.00012
234			2.33000	9.29487	-4.32288	10.42095	0.94286	-0.43205	-0.02421	0.03454	-0.01933	-0.00344	-0.00226	-0.01181	1.02183	11.53848	1.10531	-19.13088	-0.09577	-0.17646	-0.02544	-0.00893	-0.00854	-0.00217	25.05320	-11.19707	9.66257	0.28467	0.21368	0.19523	0.00791	0.00230	-0.02399	-3.29693	3.29700	-7.44387	-2.35867	-6.05170	4.23446	2.13205	-0.51072	6.90392	-8.24938	15.97371	13.70050	0.00337	0.00394	0.00598	0.00012
235			2.34000	9.26966	-4.36508	10.33432	0.93560	-0.43223	-0.02517	0.02427	-0.02326	-0.00440	-0.00477	-0.01140	1.02367	11.48200	1.06478	-19.08260	-0.09092	-0.18610	-0.02641	-0.00938	-0.00980	-0.00281	25.04401	-11.16797	9.72692	0.28098	0.19411	0.18614	0.01285	-0.00179	-0.02179	-4.22128	2.96535	-9.23145	-2.58539	-6.75589	5.36920	3.11579	0.64315	6.48102	-8.27641	16.00694	13.72881	0.00338	0.00400	0.00606	0.00010
236			2.35000	9.25081	-4.41597	10.23283	0.92986	-0.43186	-0.02511	0.00966	-0.02876	-0.00497	-0.00655	-0.01018	1.02745	11.42221	1.02191	-19.02354	-0.09023	-0.19171	-0.02742	-0.00947	-0.00947	-0.00342	25.02393	-11.13073	9.78190	0.28343	0.18195	0.18184	0.01665	-0.00511	-0.01933	-5.32493	2.35449	-10.46829	-2.42693	-6.93715	6.41209	3.92424	1.60469	5.74995	-8.29612	16.03769	13.75121	0.00340	0.00403	0.00610	0.00005
237			2.36000	9.24140	-4.47687	10.12214	0.92818	-0.43006	-0.02362	-0.00718	-0.03507	-0.00508	-0.00684	-0.00962	1.03215	11.36400	0.98102	-18.95387	-0.09125	-0.18898	-0.02813	-0.00909	-0.00785	-0.00407	24.99572	-11.08727	9.82556	0.28343	0.18524	0.18406	0.01871	-0.00841	-0.01702	-6.52299	1.59050	-11.35326	-2.05923	-6.69539	7.61067	4.56819	2.29348	4.79669	-8.30086	16.06109	13.75776	0.00344	0.00405	0.00611	-0.00003
238			2.37000	9.24179	-4.54781	10.00381	0.92378	-0.42554	-0.02111	-0.02232	-0.04027	-0.00490	-0.00584	-0.01021	1.03569	11.31070	0.94254	-18.87032	-0.08706	-0.17630	-0.02799	-0.00787	-0.00618	-0.00482	24.96277	-11.03880	9.85732	0.27217	0.20389	0.19017	0.01848	-0.01263	-0.01496	-7.59433	0.89763	-12.25028	-1.80754	-6.28701	9.23542	5.15629	2.68043	3.77695	-8.28262	16.07261	13.73628	0.00352	0.00405	0.00608	-0.00013
239			2.38000	9.24955	-4.62667	9.87598	0.91929	-0.41918	-0.01828	-0.03299	-0.04287	-0.00458	-0.00505	-0.01123	1.03765	11.26342	0.90298	-18.76836	-0.08224	-0.16282	-0.02803	-0.00663	-0.00565	-0.00576	24.92803	-10.98488	9.87831	0.25855	0.22279	0.19598	0.01697	-0.01753	-0.01340	-8.31580	0.40782	-13.24568	-1.92740	-5.91730	11.19486	5.81996	2.78523	2.86201	-8.23532	16.06830	13.67620	0.00363	0.00403	0.00603	-0.00025
240			2.39000	9.26147	-4.70965	9.73832	0.91505	-0.41261	-0.01573	-0.03826	-0.04268	-0.00418	-0.00620	-0.01203	1.03991	11.22182	0.85752	-18.64700	-0.07734	-0.15710	-0.02935	-0.00564	-0.00654	-0.00702	24.89396	-10.92401	9.89101	0.24770	0.22769	0.19705	0.01516	-0.02179	-0.01236	-8.58089	0.15208	-14.12048	-2.44353	-5.71734	13.12935	6.59258	2.69464	2.13776	-8.15770	16.04628	13.57320	0.00376	0.00400	0.00595	-0.00037
241			2.40000	9.27424	-4.79270	9.59332	0.91068	-0.41165	-0.01580	-0.03781	-0.04057	-0.00435	-0.00984	-0.01219	1.04668	11.18372	0.80286	-18.50870	-0.06923	-0.16537	-0.03084	-0.00483	-0.00874	-0.00829	24.86154	-10.85514	9.89767	0.24060	0.21296	0.18966	0.01360	-0.02378	-0.01143	-8.38662	0.14680	-14.70992	-3.16515	-5.78485	14.78935	7.37440	2.53238	1.59786	-8.05497	16.00837	13.43250	0.00389	0.00395	0.00586	-0.00046
242			2.41000	9.28445	-4.87200	9.44391	0.90784	-0.41322	-0.01642	-0.03163	-0.03653	-0.00462	-0.01371	-0.01083	1.05465	11.14586	0.73840	-18.35664	-0.06760	-0.17783	-0.03236	-0.00490	-0.01128	-0.00948	24.83086	-10.77889	9.90006	0.24747	0.19576	0.18378	0.01309	-0.02420	-0.01112	-7.79239	0.42455	-15.13224	-3.80103	-6.14696	16.12922	8.00796	2.36740	1.29369	-7.93921	15.96063	13.26964	0.00399	0.00390	0.00577	-0.00049
243			2.42000	9.28842	-4.94473	9.29016	0.90169	-0.41393	-0.01624	-0.01985	-0.03077	-0.00471	-0.01522	-0.00967	1.05954	11.10476	0.66664	-18.19323	-0.06577	-0.18063	-0.03271	-0.00532	-0.01236	-0.01016	24.80157	-10.69742	9.90119	0.25155	0.19652	0.18417	0.01293	-0.02511	-0.01234	-6.92912	1.01676	-15.69903	-4.06619	-6.77226	17.06743	8.36337	2.19017	1.50532	-7.82597	15.91108	13.10653	0.00407	0.00384	0.00569	-0.00045
244			2.43000	9.28253	-5.00967	9.12871	0.89242	-0.40968	-0.01407	-0.00359	-0.02406	-0.00429	-0.01411	-0.00893	1.05932	11.05698	0.59288	-18.02241	-0.06564	-0.16963	-0.03234	-0.00631	-0.01114	-0.01018	24.77351	-10.61377	9.90845	0.25303	0.21865	0.19296	0.01378	-0.02620	-0.01678	-5.97993	1.91826	-16.62837	-3.81534	-7.64833	17.22924	8.37889	2.00175	2.73297	-7.72863	15.86637	12.96374	0.00412	0.00380	0.00562	-0.00037
245			2.44000	9.26381	-5.06744	8.95526	0.88283	-0.40497	-0.01097	0.01569	-0.01800	-0.00355	-0.01206	-0.00784	1.05748	10.99822	0.52358	-17.85354	-0.06863	-0.15528	-0.03222	-0.00822	-0.00889	-0.00958	24.74535	-10.53100	9.93468	0.25803	0.24527	0.20489	0.01701	-0.02416	-0.02557	-5.10136	3.07337	-17.77793	-3.13706	-8.85258	16.11582	8.09206	1.94408	5.28936	-7.65465	15.83058	12.85473	0.00414	0.00376	0.00557	-0.00027
246			2.45000	9.23045	-5.11964	8.76939	0.87581	-0.40313	-0.00917	0.03691	-0.01341	-0.00311	-0.01105	-0.00695	1.05881	10.92269	0.46348	-17.70054	-0.07025	-0.14705	-0.03208	-0.01063	-0.00700	-0.00833	24.71334	-10.45142	9.99251	0.25924	0.25928	0.21074	0.02202	-0.01809	-0.03638	-4.33548	4.39193	-18.67978	-2.29084	-10.37388	13.82928	7.65072	2.11869	8.62975	-7.60613	15.80522	12.78513	0.00413	0.00374	0.00554	-0.00016
247			2.46000	9.18171	-5.16738	8.57628	0.87154	-0.40340	-0.00867	0.05863	-0.00979	-0.00297	-0.01212	-0.00623	1.06408	10.82714	0.41358	-17.57160	-0.07020	-0.14823	-0.03249	-0.01280	-0.00587	-0.00716	24.67501	-10.37568	10.08344	0.25486	0.25287	0.20737	0.02590	-0.01146	-0.04368	-3.58714	5.72288	-18.91209	-1.52952	-11.86273	11.42436	7.22165	2.34314	11.34190	-7.58124	15.78962	12.75323	0.00411	0.00372	0.00553	-0.00008
248			2.47000	9.11868	-5.20982	8.38411	0.87127	-0.40399	-0.00768	0.07808	-0.00607	-0.00257	-0.01411	-0.00592	1.07091	10.71546	0.37148	-17.46116	-0.07144	-0.15354	-0.03413	-0.01447	-0.00514	-0.00679	24.63309	-10.30346	10.19344	0.24839	0.23739	0.20120	0.02625	-0.00813	-0.04477	-2.75414	6.83949	-18.45814	-0.98073	-12.84942	10.10979	6.90645	2.34302	12.24209	-7.57566	15.78203	12.75160	0.00407	0.00371	0.00555	-0.00001
249			2.48000	9.04475	-5.24519	8.19865	0.87333	-0.40405	-0.00639	0.09167	-0.00215	-0.00206	-0.01559	-0.00632	1.07574	10.59646	0.33349	-17.35473	-0.07432	-0.15746	-0.03571	-0.01544	-0.00450	-0.00731	24.59306	-10.23372	10.30238	0.24172	0.22537	0.19648	0.02328	-0.00859	-0.04065	-1.93011	7.53804	-17.74554	-0.65442	-13.15106	10.42035	6.75249	2.09419	11.21297	-7.58379	15.78024	12.76922	0.00400	0.00370	0.00556	0.00004
250			2.49000	8.96512	-5.27373	8.01978	0.87347	-0.40296	-0.00474	0.09681	0.00117	-0.00149	-0.01575	-0.00745	1.07608	10.47873	0.29617	-17.23655	-0.07664	-0.15600	-0.03658	-0.01535	-0.00385	-0.00868	24.55836	-10.16509	10.39401	0.23282	0.22332	0.19486	0.01845	-0.01194	-0.03343	-1.33947	7.74933	-17.35415	-0.52512	-12.89995	12.32065	6.76176	1.77207	8.81875	-7.59984	15.78145	12.79442	0.00393	0.00368	0.00557	0.00007
251			2.50000	8.88496	-5.29788	7.84175	0.86854	-0.40046	-0.00300	0.09335	0.00335	-0.00095	-0.01495	-0.00819	1.07190	10.36831	0.25630	-17.09249	-0.07944	-0.15016	-0.03666	-0.01466	-0.00332	-0.01066	24.52977	-10.09628	10.45820	0.22658	0.22863	0.19585	0.01358	-0.01733	-0.02456	-1.09714	7.52975	-17.64023	-0.57438	-12.31565	15.46712	6.90102	1.51967	5.68860	-7.61816	15.78306	12.81742	0.00388	0.00367	0.00556	0.00008
252			2.51000	8.80849	-5.32043	7.65729	0.86156	-0.39555	-0.00082	0.08313	0.00435	-0.00027	-0.01310	-0.00768	1.06541	10.26871	0.21130	-16.91316	-0.08766	-0.13904	-0.03618	-0.01445	-0.00305	-0.01279	24.50656	-10.02638	10.49019	0.23037	0.24299	0.20189	0.00974	-0.02453	-0.01541	-1.17531	6.95842	-18.50697	-0.80670	-11.58097	19.13707	7.12849	1.40970	2.37566	-7.63374	15.78379	12.83227	0.00385	0.00364	0.00554	0.00007
253			2.52000	8.73922	-5.34364	7.46249	0.85306	-0.39153	0.00177	0.06810	0.00396	0.00062	-0.01045	-0.00655	1.05892	10.18082	0.15939	-16.69839	-0.09666	-0.12523	-0.03576	-0.01410	-0.00323	-0.01455	24.48692	-9.95474	10.49028	0.23780	0.26401	0.21129	0.00720	-0.03300	-0.00692	-1.52321	6.11304	-19.51802	-1.24669	-10.86230	22.27055	7.43264	1.51430	-0.54238	-7.64301	15.78399	12.83704	0.00385	0.00362	0.00551	0.00004
254			2.53000	8.67988	-5.36970	7.25874	0.84369	-0.38701	0.00440	0.05068	0.00203	0.00158	-0.00810	-0.00593	1.05170	10.10273	0.09982	-16.45949	-0.10235	-0.11186	-0.03570	-0.01361	-0.00392	-0.01538	24.46744	-9.88046	10.46460	0.24127	0.28503	0.21985	0.00701	-0.04078	-0.00109	-2.07079	5.09675	-20.16822	-1.89871	-10.34420	23.68539	7.79158	1.93954	-2.36252	-7.64477	15.78471	12.83316	0.00389	0.00361	0.00548	0.00000
255			2.54000	8.63196	-5.39994	7.05216	0.83194	-0.38272	0.00719	0.03355	-0.00094	0.00257	-0.00704	-0.00568	1.04440	10.02930	0.03324	-16.21930	-0.10278	-0.10274	-0.03677	-0.01341	-0.00508	-0.01504	24.44269	-9.80315	10.42661	0.23941	0.29954	0.22542	0.01028	-0.04472	-0.00058	-2.66466	4.03820	-20.05592	-2.68926	-10.17741	22.40780	8.11692	2.75602	-2.40166	-7.64005	15.78634	12.82401	0.00395	0.00361	0.00545	-0.00003
256			2.55000	8.59537	-5.43404	6.85199	0.82029	-0.38049	0.00971	0.01904	-0.00384	0.00329	-0.00750	-0.00538	1.03880	9.95353	-0.03767	-16.00790	-0.10049	-0.10068	-0.03890	-0.01375	-0.00662	-0.01318	24.40647	-9.72348	10.39550	0.23343	0.30324	0.22671	0.01609	-0.04252	-0.00597	-3.08629	3.03959	-18.96873	-3.43313	-10.23303	18.33054	8.23081	3.78229	-0.59687	-7.63119	15.78860	12.81407	0.00402	0.00360	0.00541	-0.00005
257			2.56000	8.56901	-5.46938	6.66846	0.80976	-0.37983	0.00992	0.00802	-0.00540	0.00299	-0.00979	-0.00433	1.03700	9.87229	-0.10815	-15.84993	-0.09821	-0.10657	-0.04009	-0.01398	-0.00829	-0.00947	24.35704	-9.64437	10.38714	0.22786	0.29458	0.22191	0.02155	-0.03451	-0.01437	-3.13300	2.13660	-16.89370	-3.88091	-10.00907	12.42036	7.91825	4.51920	2.24742	-7.62088	15.79141	12.80698	0.00409	0.00360	0.00537	-0.00006
258			2.57000	8.55153	-5.50168	6.51101	0.80225	-0.38279	0.00746	0.00051	-0.00484	0.00187	-0.01382	-0.00206	1.04087	9.78996	-0.17192	-15.75655	-0.09825	-0.12221	-0.04019	-0.01358	-0.00972	-0.00481	24.30021	-9.57057	10.40792	0.23138	0.27442	0.21269	0.02522	-0.02262	-0.02268	-2.70681	1.34419	-14.02705	-3.79300	-9.08071	5.80434	7.02379	4.55721	5.34272	-7.61173	15.79522	12.80500	0.00415	0.00359	0.00534	-0.00006
259			2.58000	8.54121	-5.52634	6.38589	0.79789	-0.38712	0.00454	-0.00369	-0.00198	0.00087	-0.01675	0.00075	1.04760	9.71355	-0.22134	-15.73028	-0.10156	-0.13489	-0.03922	-0.01262	-0.00918	0.00004	24.24439	-9.50797	10.46067	0.24283	0.26437	0.20857	0.02716	-0.00957	-0.03143	-1.85485	0.69728	-10.78345	-3.02192	-7.47286	-0.96217	5.52598	3.89402	8.61433	-7.60574	15.80000	12.80829	0.00420	0.00359	0.00532	-0.00004
260			2.59000	8.53597	-5.54002	6.29417	0.79580	-0.39073	0.00243	-0.00523	0.00276	0.00033	-0.01701	0.00279	1.05197	9.64765	-0.24864	-15.77092	-0.10623	-0.13779	-0.03735	-0.01085	-0.00605	0.00433	24.19558	-9.46183	10.55028	0.25109	0.27037	0.21068	0.02637	0.00497	-0.04126	-0.72895	0.21354	-7.66656	-1.60725	-5.34941	-7.32105	3.58064	2.65805	11.97221	-7.60417	15.80540	12.81537	0.00424	0.00359	0.00532	-0.00001
261			2.60000	8.53390	-5.54113	6.23199	0.79306	-0.39331	0.00118	-0.00506	0.00847	0.00010	-0.01526	0.00430	1.05302	9.59709	-0.24870	-15.86983	-0.11073	-0.13324	-0.03507	-0.00768	-0.00152	0.00722	24.15961	-9.43517	10.67692	0.25392	0.28323	0.21523	0.02147	0.01989	-0.04969	0.47417	-0.12438	-5.03269	0.15626	-2.70982	-12.16860	1.51946	0.83529	14.54844	-7.60714	15.81116	12.82445	0.00426	0.00360	0.00534	0.00002
262			2.61000	8.53356	-5.53012	6.19332	0.79159	-0.39318	0.00025	-0.00404	0.01358	0.00001	-0.01238	0.00478	1.05250	9.56923	-0.22215	-16.00581	-0.11376	-0.12241	-0.03215	-0.00288	0.00264	0.00820	24.14432	-9.42693	10.82838	0.25120	0.30037	0.22057	0.01209	0.03182	-0.05357	1.52525	-0.33956	-2.93684	1.78767	0.31655	-14.62554	-0.22998	-1.45896	15.35781	-7.61375	15.81680	12.83446	0.00426	0.00361	0.00536	0.00004
263			2.62000	8.53409	-5.50987	6.17327	0.79469	-0.39415	-0.00223	-0.00279	0.01653	-0.00003	-0.00956	0.00370	1.05262	9.56921	-0.17570	-16.15394	-0.11361	-0.11342	-0.02815	0.00243	0.00520	0.00738	24.15492	-9.43204	10.98468	0.24502	0.31339	0.22240	0.00089	0.03664	-0.05053	2.20362	-0.45517	-1.22478	2.83103	3.17240	-14.69943	-1.28653	-3.69296	14.11062	-7.62233	15.82171	12.84530	0.00425	0.00362	0.00539	0.00004
264			2.63000	8.53524	-5.48515	6.16898	0.80042	-0.39620	-0.00532	-0.00175	0.01654	0.00005	-0.00756	0.00168	1.05343	9.59463	-0.12035	-16.29338	-0.11064	-0.10866	-0.02439	0.00641	0.00603	0.00571	24.18876	-9.44256	11.12479	0.23878	0.31907	0.22098	-0.00850	0.03217	-0.04118	2.40640	-0.49830	0.21781	3.05432	5.13526	-12.87008	-1.43638	-5.16453	11.08085	-7.63117	15.82507	12.85622	0.00422	0.00362	0.00541	0.00004
265			2.64000	8.53703	-5.46081	6.17788	0.80602	-0.39827	-0.00864	-0.00103	0.01402	0.00025	-0.00677	-0.00121	1.05372	9.63620	-0.06830	-16.40807	-0.10325	-0.10842	-0.02125	0.00777	0.00543	0.00378	24.23600	-9.44993	11.23012	0.22878	0.31641	0.21542	-0.01362	0.01937	-0.02694	2.19324	-0.48245	1.31257	2.53166	5.72109	-9.57833	-0.73020	-5.40509	6.74747	-7.63899	15.82638	12.86500	0.00417	0.00363	0.00545	0.00004
266			2.65000	8.53923	-5.44039	6.19556	0.81097	-0.40136	-0.01141	-0.00049	0.01029	0.00041	-0.00686	-0.00324	1.05268	9.68107	-0.02960	-16.48492	-0.09870	-0.11328	-0.01948	0.00694	0.00394	0.00195	24.28349	-9.44769	11.28646	0.22652	0.30753	0.20936	-0.01458	0.00199	-0.01058	1.72426	-0.40638	1.82914	1.57625	4.84950	-5.21179	0.54939	-4.34649	1.70924	-7.64520	15.82579	12.86865	0.00411	0.00362	0.00548	0.00004
267			2.66000	8.54123	-5.42557	6.21481	0.81547	-0.40451	-0.01255	-0.00036	0.00643	0.00039	-0.00640	-0.00346	1.05173	9.71686	-0.00977	-16.51459	-0.10154	-0.11630	-0.01888	0.00479	0.00189	0.00021	24.31902	-9.43286	11.28673	0.23643	0.30513	0.20910	-0.01234	-0.01592	0.00576	1.13408	-0.29436	1.59638	0.56609	2.85118	-0.30416	2.00681	-2.28835	-3.33306	-7.64911	15.82367	12.86465	0.00403	0.00362	0.00550	0.00003
268			2.67000	8.54278	-5.41715	6.22777	0.82012	-0.40515	-0.01281	-0.00091	0.00256	0.00017	-0.00529	-0.00348	1.05177	9.73509	-0.00921	-16.49406	-0.10603	-0.11344	-0.01817	0.00144	0.00001	-0.00138	24.33444	-9.40622	11.23234	0.24453	0.31306	0.21252	-0.00704	-0.03250	0.02091	0.45125	-0.17494	0.68810	-0.22328	0.30281	4.41865	3.28290	0.25327	-7.68407	-7.65013	15.82037	12.85182	0.00395	0.00361	0.00551	0.00003
269			2.68000	8.54382	-5.41615	6.22876	0.82172	-0.40439	-0.01334	-0.00191	-0.00147	-0.00014	-0.00431	-0.00407	1.05170	9.73243	-0.02444	-16.42852	-0.10560	-0.10827	-0.01684	-0.00231	-0.00120	-0.00243	24.32689	-9.37091	11.13291	0.24201	0.32395	0.21423	-0.00015	-0.04530	0.03230	-0.30667	-0.05378	-0.56449	-0.68821	-2.20398	8.06590	4.14262	2.72249	-10.68905	-7.64791	15.81664	12.83138	0.00387	0.00361	0.00553	0.00002
270			2.69000	8.54438	-5.42303	6.21656	0.82237	-0.40462	-0.01430	-0.00290	-0.00554	-0.00046	-0.00458	-0.00397	1.05279	9.70992	-0.04971	-16.33317	-0.10534	-0.10837	-0.01596	-0.00560	-0.00187	-0.00283	24.29828	-9.33133	11.00588	0.24126	0.32703	0.21284	0.00664	-0.05056	0.03723	-1.05605	0.05913	-1.70840	-0.84657	-4.21883	9.74684	4.48393	4.68639	-11.80368	-7.64272	15.81361	12.80559	0.00379	0.00361	0.00555	0.00001
271			2.70000	8.54463	-5.43714	6.19457	0.82262	-0.40666	-0.01551	-0.00364	-0.00910	-0.00071	-0.00553	-0.00242	1.05650	9.67136	-0.07823	-16.23153	-0.10829	-0.11206	-0.01533	-0.00822	-0.00212	-0.00256	24.25338	-9.29187	10.87391	0.24824	0.32613	0.21124	0.01290	-0.04786	0.03527	-1.65966	0.14022	-2.40181	-0.74867	-5.45479	9.02143	4.30816	5.88546	-10.85664	-7.63572	15.81238	12.77745	0.00374	0.00362	0.00558	0.00000
272			2.71000	8.54489	-5.45616	6.16845	0.82312	-0.40803	-0.01649	-0.00380	-0.01095	-0.00083	-0.00600	-0.00067	1.06051	9.62272	-0.10329	-16.14811	-0.11263	-0.11282	-0.01435	-0.00979	-0.00181	-0.00171	24.19891	-9.25657	10.75914	0.25472	0.33004	0.21171	0.01751	-0.03938	0.02788	-1.94797	0.18438	-2.61549	-0.42672	-5.76334	6.22760	3.66393	6.18464	-8.21696	-7.62850	15.81349	12.74964	0.00370	0.00363	0.00560	0.00000
273			2.72000	8.54494	-5.47609	6.14216	0.82712	-0.40819	-0.01675	-0.00352	-0.01024	-0.00082	-0.00642	-0.00038	1.06309	9.57152	-0.11922	-16.10012	-0.11554	-0.11282	-0.01403	-0.00983	-0.00103	-0.00067	24.14303	-9.22899	10.67765	0.25313	0.33344	0.21182	0.01909	-0.02611	0.01678	-1.83599	0.18444	-2.55831	0.05967	-5.16820	2.17719	2.64241	5.62049	-4.56416	-7.62279	15.81719	12.72512	0.00367	0.00364	0.00562	0.00001
274			2.73000	8.54487	-5.49289	6.11716	0.83413	-0.40762	-0.01677	-0.00396	-0.00736	-0.00075	-0.00755	-0.00108	1.06468	9.52508	-0.12267	-16.09621	-0.11747	-0.11611	-0.01456	-0.00852	-0.00001	0.00051	24.09307	-9.21182	10.63802	0.24858	0.32965	0.20960	0.01828	-0.01015	0.00404	-1.41605	0.08414	-2.40515	0.59029	-3.87694	-2.43596	1.41592	4.45073	-0.51919	-7.61999	15.82384	12.70726	0.00365	0.00366	0.00564	0.00002
275			2.74000	8.54578	-5.50422	6.09400	0.84219	-0.40753	-0.01743	-0.00633	-0.00332	-0.00069	-0.00865	-0.00147	1.06629	9.48853	-0.11271	-16.13990	-0.12125	-0.12070	-0.01464	-0.00647	0.00098	0.00177	24.05315	-9.20580	10.64265	0.24948	0.32449	0.20758	0.01684	0.00533	-0.00855	-0.83987	-0.17322	-2.20531	1.02284	-2.20432	-7.18690	0.20792	3.04172	3.48103	-7.62140	15.83444	12.69909	0.00365	0.00368	0.00567	0.00003
276			2.75000	8.54928	-5.50889	6.07326	0.84868	-0.40733	-0.01900	-0.01044	0.00115	-0.00064	-0.00859	-0.00184	1.06553	9.46416	-0.09072	-16.23134	-0.12505	-0.12182	-0.01317	-0.00411	0.00162	0.00268	24.02397	-9.20977	10.68947	0.25142	0.32596	0.20736	0.01550	0.01895	-0.02021	-0.21649	-0.55608	-1.98160	1.26158	-0.48954	-11.76559	-0.79486	1.72444	7.15261	-7.62774	15.85009	12.70288	0.00366	0.00372	0.00573	0.00004
277			2.76000	8.55613	-5.50678	6.05499	0.85192	-0.40621	-0.02077	-0.01455	0.00530	-0.00061	-0.00781	-0.00229	1.06168	9.45125	-0.05935	-16.36759	-0.12739	-0.11989	-0.01097	-0.00197	0.00175	0.00303	24.00345	-9.22117	10.77348	0.25233	0.33162	0.20829	0.01483	0.03021	-0.03046	0.35212	-0.92368	-1.84771	1.28358	0.95383	-15.80358	-1.48668	0.71231	10.29875	-7.63908	15.87154	12.71977	0.00369	0.00376	0.00578	0.00005
278			2.77000	8.56540	-5.49915	6.03733	0.85420	-0.40448	-0.02177	-0.01691	0.00871	-0.00063	-0.00680	-0.00237	1.05525	9.44675	-0.02225	-16.54105	-0.13186	-0.11773	-0.00948	-0.00060	0.00143	0.00315	23.98834	-9.23694	10.88758	0.25782	0.33689	0.21079	0.01551	0.03837	-0.03888	0.81033	-1.14415	-1.90064	1.11702	1.89536	-18.92311	-1.85814	0.12569	12.75497	-7.65515	15.89846	12.74948	0.00373	0.00381	0.00583	0.00006
279			2.78000	8.57530	-5.48734	6.01823	0.85772	-0.40265	-0.02307	-0.01759	0.01138	-0.00070	-0.00589	-0.00248	1.04743	9.44614	0.01683	-16.74087	-0.13811	-0.11736	-0.00802	-0.00028	0.00079	0.00297	23.97455	-9.25447	11.02289	0.26708	0.33941	0.21281	0.01797	0.04315	-0.04490	1.17196	-1.22868	-2.03062	0.82457	2.22842	-21.06533	-1.96236	0.06575	14.49885	-7.67505	15.92894	12.78930	0.00378	0.00386	0.00589	0.00006
280			2.79000	8.58513	-5.47230	5.99804	0.86268	-0.40177	-0.02500	-0.01848	0.01317	-0.00071	-0.00525	-0.00374	1.04148	9.44429	0.05489	-16.95795	-0.13964	-0.11820	-0.00631	-0.00117	-0.00016	0.00249	23.95688	-9.27182	11.17139	0.26925	0.33968	0.21240	0.02215	0.04493	-0.04819	1.43136	-1.32224	-1.97806	0.44221	1.95446	-22.49934	-1.85212	0.62790	15.64811	-7.69771	15.95993	12.83454	0.00382	0.00390	0.00595	0.00007
281			2.80000	8.59621	-5.45509	5.98009	0.86614	-0.40357	-0.02757	-0.02097	0.01372	-0.00059	-0.00505	-0.00597	1.03955	9.43615	0.08945	-17.18666	-0.13254	-0.12028	-0.00431	-0.00293	-0.00137	0.00175	23.92911	-9.28744	11.32602	0.25896	0.33709	0.20843	0.02691	0.04366	-0.04805	1.53444	-1.52255	-1.60364	-0.00793	1.16178	-23.24147	-1.58092	1.77376	16.10343	-7.72208	15.98822	12.88059	0.00384	0.00394	0.00600	0.00008
282			2.81000	8.60999	-5.43747	5.96765	0.87045	-0.40668	-0.03081	-0.02429	0.01310	-0.00037	-0.00542	-0.00768	1.04165	9.41827	0.11814	-17.41834	-0.12526	-0.12405	-0.00193	-0.00485	-0.00264	0.00076	23.88711	-9.30039	11.47704	0.24810	0.33208	0.20301	0.03095	0.03907	-0.04378	1.48244	-1.76262	-1.06662	-0.43910	0.06706	-22.72223	-1.23751	3.18743	15.41051	-7.74776	16.01214	12.92466	0.00384	0.00396	0.00603	0.00010
283			2.82000	8.62635	-5.42066	5.96079	0.87591	-0.40977	-0.03447	-0.02654	0.01216	-0.00019	-0.00654	-0.00843	1.04516	9.39086	0.13934	-17.63626	-0.12153	-0.13080	0.00047	-0.00634	-0.00354	-0.00017	23.83209	-9.31069	11.61028	0.24236	0.32343	0.19672	0.03280	0.03146	-0.03517	1.37530	-1.91049	-0.68023	-0.69693	-1.00754	-20.38822	-0.94977	4.39948	13.25980	-7.77552	16.03191	12.96711	0.00381	0.00396	0.00604	0.00012
284			2.83000	8.64363	-5.40478	5.95629	0.88364	-0.41510	-0.03732	-0.02669	0.01179	-0.00021	-0.00746	-0.00826	1.04835	9.35753	0.15332	-17.82091	-0.12340	-0.13987	0.00177	-0.00710	-0.00359	-0.00050	23.77015	-9.31958	11.71256	0.24449	0.31498	0.19279	0.03173	0.02275	-0.02390	1.30304	-1.89464	-0.68014	-0.64758	-1.74787	-16.29724	-0.84486	5.01127	9.85191	-7.80712	16.04874	13.01113	0.00376	0.00396	0.00604	0.00014
285			2.84000	8.65989	-5.38946	5.94941	0.89080	-0.41830	-0.03857	-0.02516	0.01196	-0.00049	-0.00721	-0.00839	1.05056	9.32404	0.16235	-17.95681	-0.12585	-0.14186	0.00258	-0.00643	-0.00229	-0.00048	23.71019	-9.32917	11.77585	0.24295	0.31719	0.19324	0.02574	0.01481	-0.01141	1.26919	-1.75111	-1.07860	-0.25775	-1.86449	-11.00616	-0.97191	4.76919	5.63720	-7.84483	16.06421	13.06235	0.00371	0.00395	0.00602	0.00017
286			2.85000	8.67417	-5.37462	5.93675	0.89767	-0.41868	-0.03903	-0.02336	0.01226	-0.00086	-0.00700	-0.00916	1.05150	9.29836	0.16990	-18.03578	-0.12720	-0.14127	0.00287	-0.00378	0.00005	-0.00025	23.66245	-9.34137	11.79716	0.23567	0.31933	0.19301	0.01499	0.00722	0.00196	1.24951	-1.58610	-1.60143	0.37928	-1.11570	-5.22676	-1.30059	3.56331	0.95196	-7.89109	16.07988	13.12679	0.00365	0.00394	0.00600	0.00020
287			2.86000	8.68688	-5.36009	5.91919	0.90749	-0.42161	-0.04015	-0.02215	0.01232	-0.00101	-0.00720	-0.00944	1.05401	9.28972	0.17917	-18.05702	-0.13128	-0.14525	0.00299	0.00094	0.00299	0.00002	23.63726	-9.35756	11.77561	0.23311	0.31427	0.19046	0.00099	-0.00014	0.01552	1.23326	-1.47929	-1.76590	1.08747	0.56519	0.40279	-1.76047	1.44856	-4.08347	-7.94741	16.09681	13.20815	0.00359	0.00394	0.00600	0.00023
288			2.87000	8.69900	-5.34586	5.90311	0.91716	-0.42656	-0.04144	-0.02064	0.01139	-0.00057	-0.00731	-0.00953	1.05799	9.30659	0.19212	-18.02555	-0.13422	-0.15023	0.00300	0.00751	0.00622	0.00026	23.64344	-9.37836	11.71023	0.23032	0.30702	0.18692	-0.01575	-0.00703	0.02888	1.20254	-1.40585	-1.09636	1.72451	3.00453	5.36015	-2.30904	-1.37580	-9.39306	-8.01402	16.11585	13.30530	0.00352	0.00394	0.00602	0.00026
289			2.88000	8.71077	-5.33222	5.89890	0.92252	-0.42793	-0.04224	-0.01670	0.00928	0.00064	-0.00689	-0.01013	1.05916	9.35422	0.20984	-17.95101	-0.13369	-0.14965	0.00337	0.01468	0.00899	0.00050	23.68708	-9.40459	11.60055	0.22272	0.30484	0.18410	-0.03290	-0.01331	0.04163	1.19939	-1.25590	0.59545	2.20982	5.82743	9.23678	-2.92272	-4.59948	-14.69825	-8.08846	16.13731	13.41041	0.00346	0.00395	0.00604	0.00028
290			2.89000	8.72099	-5.31867	5.91656	0.92598	-0.42881	-0.04330	-0.00924	0.00709	0.00249	-0.00607	-0.01062	1.05730	9.43313	0.23228	-17.84609	-0.13422	-0.14829	0.00424	0.02139	0.01099	0.00078	23.77010	-9.43672	11.44937	0.22220	0.30608	0.18291	-0.04944	-0.01825	0.05247	1.33454	-0.95816	3.06161	2.50111	8.51950	11.61109	-3.54039	-7.75141	-19.28025	-8.16457	16.16072	13.51108	0.00338	0.00395	0.00605	0.00028
291			2.90000	8.72799	-5.30351	5.96141	0.93001	-0.42778	-0.04336	0.00074	0.00563	0.00448	-0.00504	-0.01046	1.05415	9.53775	0.25883	-17.72804	-0.14003	-0.14558	0.00455	0.02705	0.01180	0.00085	23.88748	-9.47463	11.26769	0.23767	0.31331	0.18721	-0.06566	-0.02051	0.06001	1.62225	-0.54057	5.71635	2.58045	10.47474	11.88886	-4.06062	-10.19053	-21.94620	-8.23456	16.18483	13.59524	0.00331	0.00394	0.00603	0.00025
292			2.91000	8.73071	-5.28580	6.03176	0.93372	-0.42860	-0.04321	0.01049	0.00472	0.00611	-0.00433	-0.00987	1.05242	9.65549	0.28850	-17.62039	-0.14649	-0.14548	0.00439	0.02969	0.01155	0.00064	24.02556	-9.51692	11.07808	0.26212	0.32013	0.19327	-0.07723	-0.01834	0.06054	1.91228	-0.11585	7.92811	2.45358	11.23611	9.67874	-4.35706	-11.34780	-21.68080	-8.29242	16.20753	13.65673	0.00324	0.00392	0.00598	0.00021
293			2.92000	8.72976	-5.26643	6.12042	0.93756	-0.43152	-0.04330	0.01647	0.00409	0.00707	-0.00404	-0.00935	1.05241	9.77092	0.32043	-17.54737	-0.15152	-0.14843	0.00404	0.02879	0.01046	0.00031	24.16566	-9.56081	10.90819	0.28443	0.32155	0.19729	-0.07865	-0.01220	0.05277	2.06440	0.14981	9.19154	2.15700	10.85466	5.66615	-4.33531	-11.11380	-18.66193	-8.33555	16.22597	13.69610	0.00321	0.00391	0.00594	0.00015
294			2.93000	8.72747	-5.24668	6.21576	0.94238	-0.43220	-0.04346	0.01636	0.00415	0.00711	-0.00393	-0.00928	1.05274	9.87376	0.35302	-17.51902	-0.15610	-0.15003	0.00399	0.02589	0.00865	0.00003	24.29231	-9.60269	10.77643	0.29844	0.32034	0.19925	-0.06993	-0.00519	0.04039	2.07624	0.13345	9.21348	1.75420	9.80144	1.51433	-3.98300	-9.84722	-14.25539	-8.36399	16.23772	13.71765	0.00319	0.00390	0.00592	0.00010
295			2.94000	8.72674	-5.22709	6.30488	0.94739	-0.43352	-0.04495	0.01046	0.00513	0.00657	-0.00386	-0.00996	1.05274	9.96110	0.38409	-17.52735	-0.15690	-0.15278	0.00493	0.02190	0.00675	-0.00021	24.39706	-9.63942	10.68567	0.29957	0.31468	0.19650	-0.05482	0.00001	0.02765	2.00241	-0.15938	8.18594	1.30526	8.49922	-1.50127	-3.38650	-8.01147	-9.96383	-8.37984	16.24160	13.72636	0.00319	0.00389	0.00590	0.00006
296			2.95000	8.72978	-5.20786	6.38000	0.94931	-0.43634	-0.04721	0.00179	0.00638	0.00579	-0.00379	-0.01097	1.05105	10.03346	0.41130	-17.55771	-0.15249	-0.15713	0.00618	0.01739	0.00482	-0.00044	24.47709	-9.66929	10.62750	0.28924	0.30528	0.18987	-0.03844	0.00234	0.01778	1.88293	-0.58869	6.80088	0.81483	7.10957	-3.30641	-2.67044	-5.98104	-6.63825	-8.38631	16.23756	13.72611	0.00320	0.00388	0.00589	0.00003
297			2.96000	8.73702	-5.18920	6.44189	0.94626	-0.43461	-0.04826	-0.00595	0.00695	0.00505	-0.00356	-0.01127	1.04539	10.09123	0.43282	-17.60091	-0.14907	-0.15760	0.00690	0.01326	0.00271	-0.00061	24.53334	-9.69186	10.59027	0.27865	0.29880	0.18498	-0.02503	0.00245	0.01177	1.73884	-0.97753	5.74514	0.30770	5.68543	-4.49769	-1.97067	-4.05340	-4.43920	-8.38727	16.22648	13.72015	0.00323	0.00388	0.00589	0.00001
298			2.97000	8.74751	-5.17152	6.49633	0.94219	-0.43247	-0.04805	-0.01082	0.00668	0.00464	-0.00341	-0.01031	1.03898	10.13466	0.44851	-17.65408	-0.15034	-0.15842	0.00646	0.00980	0.00086	-0.00067	24.56938	-9.70813	10.56414	0.27735	0.29350	0.18334	-0.01570	0.00165	0.00863	1.59580	-1.22891	5.27038	-0.12274	4.33264	-5.53802	-1.41876	-2.45394	-3.13953	-8.38579	16.21040	13.71111	0.00326	0.00388	0.00588	0.00001
299			2.98000	8.75984	-5.15488	6.54902	0.94037	-0.43274	-0.04764	-0.01279	0.00645	0.00465	-0.00359	-0.00873	1.03548	10.16499	0.45990	-17.71700	-0.15403	-0.16212	0.00540	0.00695	-0.00048	-0.00065	24.59027	-9.72014	10.54324	0.28279	0.28738	0.18302	-0.00963	0.00108	0.00701	1.55908	-1.35022	5.33013	-0.39281	3.23017	-6.61585	-1.09425	-1.33051	-2.38642	-8.38381	16.19203	13.70112	0.00328	0.00388	0.00587	0.00000
300			2.99000	8.77284	-5.13759	6.60480	0.94217	-0.43374	-0.04710	-0.01250	0.00748	0.00503	-0.00401	-0.00745	1.03648	10.18530	0.46956	-17.79055	-0.15730	-0.16588	0.00419	0.00503	-0.00122	-0.00058	24.60187	-9.73030	10.52548	0.28859	0.28322	0.18370	-0.00639	0.00135	0.00590	1.77309	-1.39439	5.82840	-0.49840	2.56134	-7.78994	-0.99477	-0.77062	-1.86649	-8.38190	16.17377	13.69095	0.00329	0.00387	0.00585	0.00000
301			3.00000	8.78565	-5.11667	6.66753	0.94739	-0.43590	-0.04739	-0.01143	0.01015	0.00567	-0.00447	-0.00758	1.04083	10.20030	0.47986	-17.87593	-0.15634	-0.16913	0.00380	0.00444	-0.00138	-0.00060	24.61030	-9.74042	10.51161	0.28731	0.28186	0.18346	-0.00583	0.00254	0.00447	2.23320	-1.43668	6.49964	-0.48361	2.46862	-8.91959	-1.04415	-0.80383	-1.35311	-8.37987	16.15679	13.68087	0.00330	0.00386	0.00583	0.00000
302			3.01000	8.79843	-5.09027	6.73681	0.95247	-0.43886	-0.04845	-0.01162	0.01368	0.00622	-0.00480	-0.00839	1.04491	10.21633	0.49261	-17.97156	-0.15296	-0.17216	0.00420	0.00549	-0.00095	-0.00073	24.62148	-9.75133	10.50409	0.28331	0.28180	0.18247	-0.00760	0.00447	0.00232	2.74954	-1.55087	6.91565	-0.38132	3.00027	-9.70333	-1.15344	-1.37041	-0.71534	-8.37706	16.14121	13.67108	0.00331	0.00384	0.00580	-0.00000
303			3.02000	8.81209	-5.05887	6.80801	0.95832	-0.43911	-0.04896	-0.01363	0.01653	0.00637	-0.00472	-0.00922	1.04721	10.23977	0.50892	-18.07287	-0.15205	-0.17227	0.00460	0.00798	-0.00007	-0.00083	24.64005	-9.76304	10.50584	0.28173	0.28413	0.18318	-0.01104	0.00683	-0.00041	3.11020	-1.72834	6.94438	-0.22935	4.02365	-10.04009	-1.26355	-2.31429	0.02773	-8.37308	16.12711	13.66131	0.00332	0.00382	0.00576	-0.00001
304			3.03000	8.82718	-5.02480	6.87808	0.96341	-0.43972	-0.04900	-0.01575	0.01773	0.00635	-0.00420	-0.00988	1.04773	10.27467	0.52912	-18.17618	-0.15141	-0.17207	0.00451	0.01098	0.00093	-0.00083	24.66877	-9.77530	10.51809	0.28051	0.28526	0.18414	-0.01529	0.00901	-0.00299	3.23720	-1.87080	6.88199	-0.07735	5.21852	-10.07619	-1.36556	-3.40416	0.66476	-8.36768	16.11441	13.65053	0.00334	0.00379	0.00571	-0.00002
305			3.04000	8.84311	-4.99043	6.94820	0.96630	-0.43949	-0.04913	-0.01603	0.01735	0.00647	-0.00374	-0.01005	1.04753	10.32098	0.55268	-18.27948	-0.15088	-0.17165	0.00456	0.01349	0.00182	-0.00083	24.70803	-9.78818	10.53833	0.28184	0.28463	0.18471	-0.01961	0.01035	-0.00438	3.20798	-1.88997	7.00512	0.06260	6.20451	-9.88229	-1.46554	-4.37079	0.91319	-8.36133	16.10345	13.63791	0.00336	0.00377	0.00566	-0.00002
306			3.05000	8.85861	-4.95690	7.02076	0.96875	-0.43959	-0.04985	-0.01419	0.01658	0.00673	-0.00384	-0.00992	1.04912	10.37519	0.57859	-18.37994	-0.14970	-0.17309	0.00485	0.01478	0.00270	-0.00084	24.75578	-9.80180	10.56080	0.28564	0.28110	0.18408	-0.02326	0.01047	-0.00401	3.15735	-1.78371	7.20846	0.24891	6.71660	-9.30682	-1.56674	-5.00058	0.65079	-8.35499	16.09468	13.62405	0.00339	0.00375	0.00563	-0.00001
307			3.06000	8.87256	-4.92391	7.09483	0.97355	-0.44034	-0.04999	-0.01181	0.01653	0.00660	-0.00386	-0.00956	1.05085	10.43216	0.60609	-18.47201	-0.15212	-0.17536	0.00449	0.01520	0.00380	-0.00069	24.80836	-9.81648	10.57945	0.29514	0.27825	0.18540	-0.02598	0.00971	-0.00225	3.14615	-1.62901	7.05569	0.55318	6.71575	-8.10194	-1.66492	-5.21116	0.01065	-8.34947	16.08910	13.61051	0.00341	0.00373	0.00560	-0.00001
308			3.07000	8.88482	-4.89107	7.16414	0.98075	-0.44356	-0.04969	-0.01079	0.01723	0.00577	-0.00327	-0.00964	1.05312	10.48794	0.63473	-18.54773	-0.15498	-0.17721	0.00375	0.01480	0.00516	-0.00044	24.86175	-9.83226	10.59066	0.30352	0.27910	0.18859	-0.02700	0.00851	0.00011	3.09161	-1.50378	6.15220	0.96453	6.32830	-6.15464	-1.71737	-5.05126	-0.74466	-8.34533	16.08731	13.59924	0.00341	0.00371	0.00556	-0.00000
309			3.08000	8.89584	-4.85938	7.21996	0.98712	-0.44583	-0.04910	-0.01106	0.01756	0.00435	-0.00244	-0.01050	1.05522	10.54016	0.66364	-18.59953	-0.15428	-0.17624	0.00307	0.01336	0.00626	-0.00023	24.91272	-9.84845	10.59374	0.30346	0.28213	0.19115	-0.02560	0.00677	0.00252	2.87886	-1.39183	4.59187	1.33804	5.62765	-3.68373	-1.65370	-4.58057	-1.45191	-8.34287	16.08870	13.59129	0.00340	0.00369	0.00551	0.00000
310			3.09000	8.90560	-4.83076	7.25788	0.98985	-0.44603	-0.04905	-0.01082	0.01678	0.00294	-0.00182	-0.01186	1.05573	10.58630	0.69036	-18.62434	-0.14909	-0.17379	0.00302	0.01074	0.00640	-0.00009	24.95805	-9.86357	10.58853	0.29450	0.28279	0.19027	-0.02179	0.00399	0.00496	2.52967	-1.22631	2.98716	1.47317	4.55644	-1.18819	-1.41005	-3.76829	-2.16059	-8.34224	16.09126	13.58678	0.00338	0.00367	0.00548	0.00001
311			3.10000	8.91354	-4.80615	7.28134	0.99201	-0.44436	-0.04913	-0.00853	0.01491	0.00206	-0.00156	-0.01273	1.05428	10.62244	0.71131	-18.62495	-0.14659	-0.17232	0.00295	0.00746	0.00523	0.00002	24.99397	-9.87571	10.57315	0.28798	0.27963	0.18798	-0.01683	-0.00006	0.00768	2.16576	-0.97538	2.02030	1.24097	3.09333	0.78669	-0.97073	-2.62067	-2.97897	-8.34375	16.09289	13.58475	0.00337	0.00366	0.00547	0.00002
312			3.11000	8.91895	-4.78532	7.29958	0.99500	-0.44491	-0.04885	-0.00337	0.01190	0.00199	-0.00159	-0.01302	1.05291	10.64483	0.72297	-18.60941	-0.14642	-0.17463	0.00192	0.00364	0.00290	0.00006	25.01761	-9.88312	10.54536	0.28506	0.27275	0.18547	-0.01146	-0.00468	0.01045	1.82365	-0.61779	2.03764	0.66310	1.37938	1.83826	-0.40588	-1.30254	-3.85126	-8.34756	16.09255	13.58337	0.00336	0.00368	0.00550	0.00003
313			3.12000	8.92090	-4.76863	7.32296	0.99791	-0.44470	-0.04820	0.00459	0.00708	0.00260	-0.00174	-0.01271	1.05195	10.65140	0.72383	-18.58862	-0.14915	-0.17671	0.00077	-0.00039	-0.00015	0.00003	25.02842	-9.88518	10.50533	0.28687	0.26845	0.18491	-0.00646	-0.00877	0.01266	1.41059	-0.13536	2.90208	-0.07919	-0.34280	1.85425	0.15664	-0.07065	-4.53021	-8.35366	16.09067	13.58093	0.00336	0.00371	0.00556	0.00005
314			3.13000	8.91853	-4.75772	7.35794	0.99773	-0.44267	-0.04705	0.01392	0.00060	0.00337	-0.00192	-0.01205	1.04998	10.64233	0.71510	-18.57262	-0.15235	-0.17685	-0.00027	-0.00413	-0.00304	-0.00001	25.02829	-9.88240	10.45714	0.29018	0.26821	0.18612	-0.00230	-0.01155	0.01343	0.84334	0.43520	4.07281	-0.76776	-1.80392	1.07117	0.63710	0.84195	-4.71947	-8.36152	16.08840	13.57668	0.00337	0.00375	0.00563	0.00006
315			3.14000	8.91164	-4.75437	7.40409	0.99590	-0.44070	-0.04554	0.02236	-0.00612	0.00380	-0.00217	-0.01091	1.04757	10.62063	0.69977	-18.56730	-0.15692	-0.17735	-0.00146	-0.00689	-0.00517	-0.00001	25.02081	-9.87546	10.40809	0.29728	0.26924	0.18866	0.00052	-0.01251	0.01200	0.17881	0.99302	4.90904	-1.26422	-2.74983	-0.09376	1.02083	1.26620	-4.21048	-8.37019	16.08640	13.57075	0.00339	0.00380	0.00571	0.00006
316			3.15000	8.90086	-4.75863	7.45515	0.99283	-0.44013	-0.04459	0.02769	-0.01121	0.00363	-0.00238	-0.01016	1.04562	10.59198	0.68146	-18.57443	-0.15870	-0.17828	-0.00211	-0.00791	-0.00613	0.00003	25.01086	-9.86496	10.36726	0.30146	0.27129	0.19055	0.00171	-0.01161	0.00799	-0.43397	1.41269	4.92079	-1.48084	-3.01986	-1.19360	1.31928	1.14521	-2.97308	-8.37852	16.08484	13.56456	0.00343	0.00386	0.00580	0.00006
317			3.16000	8.88772	-4.76878	7.50101	0.99242	-0.43731	-0.04404	0.02837	-0.01351	0.00274	-0.00272	-0.01023	1.04432	10.56326	0.66411	-18.59107	-0.16023	-0.17785	-0.00215	-0.00720	-0.00564	0.00006	25.00312	-9.85131	10.34285	0.30324	0.27427	0.19195	0.00162	-0.00917	0.00202	-0.89941	1.59210	3.89380	-1.35526	-2.65395	-1.83436	1.53240	0.61669	-1.18338	-8.38584	16.08416	13.56042	0.00346	0.00390	0.00587	0.00004
318			3.17000	8.87443	-4.78259	7.53127	0.99271	-0.43567	-0.04384	0.02396	-0.01349	0.00127	-0.00313	-0.01038	1.04358	10.54004	0.65127	-18.61094	-0.16134	-0.17885	-0.00216	-0.00536	-0.00400	0.00006	25.00005	-9.83531	10.33974	0.30514	0.27421	0.19217	0.00112	-0.00585	-0.00465	-1.23913	1.49982	2.01221	-0.92548	-1.90102	-1.84998	1.67223	-0.04643	0.81298	-8.39188	16.08512	13.55963	0.00349	0.00393	0.00591	0.00003
319			3.18000	8.86327	-4.79870	7.53954	0.99159	-0.43221	-0.04279	0.01492	-0.01232	-0.00041	-0.00307	-0.01071	1.04226	10.52477	0.64486	-18.62763	-0.16144	-0.17575	-0.00241	-0.00317	-0.00170	0.00005	25.00150	-9.81744	10.35787	0.30417	0.27725	0.19381	0.00109	-0.00277	-0.01066	-1.52925	1.14922	-0.21598	-0.33883	-1.06361	-1.36490	1.76779	-0.55901	2.61920	-8.39635	16.08825	13.56238	0.00349	0.00393	0.00591	0.00001
320			3.19000	8.85670	-4.81653	7.52554	0.99091	-0.43006	-0.04243	0.00214	-0.01106	-0.00187	-0.00357	-0.01148	1.04047	10.51725	0.64490	-18.63735	-0.15946	-0.17597	-0.00279	-0.00120	0.00051	0.00003	25.00498	-9.79830	10.39279	0.29922	0.27375	0.19192	0.00205	-0.00041	-0.01471	-1.80393	0.56217	-2.23976	0.24723	-0.33480	-0.66280	1.81247	-0.73886	3.95072	-8.39890	16.09301	13.56875	0.00347	0.00391	0.00587	-0.00001
321			3.20000	8.85696	-4.83562	7.49393	0.98649	-0.42825	-0.04240	-0.01249	-0.01009	-0.00290	-0.00480	-0.01180	1.03830	10.51602	0.65040	-18.63947	-0.15512	-0.17843	-0.00337	0.00021	0.00231	0.00000	25.00726	-9.77875	10.43789	0.29337	0.26469	0.18741	0.00397	0.00093	-0.01641	-2.03767	-0.17853	-3.67294	0.72435	0.19625	-0.04301	1.80232	-0.55650	4.71834	-8.39903	16.09757	13.57903	0.00345	0.00388	0.00582	-0.00003
322			3.21000	8.86502	-4.85526	7.45207	0.98044	-0.42599	-0.04144	-0.02532	-0.00961	-0.00324	-0.00555	-0.01100	1.03840	10.51880	0.65982	-18.63628	-0.15231	-0.17712	-0.00418	0.00084	0.00336	-0.00001	25.00546	-9.75952	10.48681	0.29202	0.26161	0.18666	0.00656	0.00146	-0.01677	-2.19490	-0.88262	-4.28862	1.02213	0.46227	0.20286	1.75440	-0.10479	5.01590	-8.39685	16.10002	13.59327	0.00342	0.00384	0.00575	-0.00004
323			3.22000	8.87936	-4.87499	7.40895	0.97590	-0.42628	-0.04043	-0.03235	-0.01000	-0.00291	-0.00540	-0.00990	1.04133	10.52239	0.67135	-18.63302	-0.14945	-0.17382	-0.00469	0.00057	0.00344	0.00002	24.99802	-9.74104	10.53529	0.29046	0.26454	0.18834	0.00911	0.00146	-0.01628	-2.25854	-1.31895	-3.94792	1.09325	0.41170	-0.16665	1.69211	0.43662	4.98169	-8.39270	16.09913	13.61022	0.00340	0.00380	0.00569	-0.00006
324			3.23000	8.89641	-4.89455	7.37444	0.97038	-0.42849	-0.04027	-0.03158	-0.01118	-0.00201	-0.00492	-0.00891	1.04501	10.52315	0.68301	-18.63683	-0.14409	-0.17065	-0.00437	-0.00042	0.00261	0.00009	24.98538	-9.72340	10.58064	0.28565	0.26874	0.18908	0.01054	0.00097	-0.01499	-2.20541	-1.36754	-2.68251	0.92448	0.09141	-1.14676	1.63832	0.85813	4.65970	-8.38712	16.09423	13.62783	0.00340	0.00377	0.00564	-0.00006
325			3.24000	8.91221	-4.91339	7.35674	0.96559	-0.43015	-0.04032	-0.02530	-0.01242	-0.00077	-0.00468	-0.00812	1.04756	10.51885	0.69287	-18.65295	-0.14018	-0.16883	-0.00394	-0.00143	0.00130	0.00016	24.97013	-9.70642	10.62057	0.28286	0.27145	0.18936	0.01031	-0.00003	-0.01303	-2.02703	-1.13381	-0.88742	0.59135	-0.27266	-2.31693	1.59815	1.00409	4.04317	-8.38039	16.08540	13.64355	0.00343	0.00377	0.00563	-0.00006
326			3.25000	8.92503	-4.93062	7.35794	0.96216	-0.42893	-0.04006	-0.01863	-0.01288	0.00041	-0.00467	-0.00761	1.04992	10.51095	0.70003	-18.68032	-0.13849	-0.16544	-0.00339	-0.00175	0.00010	0.00018	24.95585	-9.68999	10.65312	0.28316	0.27638	0.19107	0.00845	-0.00148	-0.01068	-1.76835	-0.87837	0.80127	0.23351	-0.39991	-3.05254	1.57447	0.85648	3.17137	-8.37301	16.07373	13.65482	0.00349	0.00378	0.00564	-0.00006
327			3.26000	8.93586	-4.94556	7.37380	0.95892	-0.42810	-0.03942	-0.01516	-0.01238	0.00119	-0.00498	-0.00743	1.05173	10.50367	0.70450	-18.71185	-0.13605	-0.16382	-0.00354	-0.00117	-0.00063	0.00018	24.94539	-9.67385	10.67685	0.28330	0.27859	0.19218	0.00561	-0.00332	-0.00806	-1.49743	-0.78277	1.92140	-0.05620	-0.21771	-3.00097	1.59533	0.53869	2.16525	-8.36527	16.06085	13.65901	0.00354	0.00378	0.00564	-0.00005
328			3.27000	8.94654	-4.95799	7.39735	0.95884	-0.42892	-0.03843	-0.01495	-0.01102	0.00147	-0.00578	-0.00760	1.05416	10.50037	0.70648	-18.73935	-0.13354	-0.16617	-0.00483	-0.00020	-0.00104	0.00019	24.93960	-9.65734	10.69146	0.28322	0.27527	0.19189	0.00285	-0.00543	-0.00557	-1.24509	-0.83727	2.34615	-0.27787	0.08748	-2.23835	1.70482	0.22786	1.19130	-8.35748	16.04815	13.65367	0.00357	0.00376	0.00560	-0.00003
329			3.28000	8.95788	-4.96785	7.42179	0.95797	-0.42790	-0.03755	-0.01639	-0.00897	0.00131	-0.00662	-0.00787	1.05643	10.50142	0.70556	-18.75695	-0.13015	-0.16686	-0.00578	0.00049	-0.00127	0.00010	24.93737	-9.63932	10.69777	0.28182	0.27279	0.19133	0.00105	-0.00775	-0.00343	-1.02514	-0.94771	2.10417	-0.43907	0.24346	-0.95623	1.90406	0.08192	0.34158	-8.34962	16.03554	13.63784	0.00356	0.00372	0.00552	-0.00002
330			3.29000	8.96990	-4.97551	7.44063	0.95447	-0.42789	-0.03750	-0.01856	-0.00684	0.00079	-0.00694	-0.00778	1.05794	10.50445	0.70138	-18.75989	-0.12616	-0.16646	-0.00568	0.00050	-0.00139	-0.00008	24.93616	-9.61916	10.69643	0.28105	0.27205	0.19057	0.00069	-0.01029	-0.00130	-0.89099	-1.05728	1.27834	-0.52894	0.06977	0.77952	2.14876	0.21909	-0.44735	-8.34122	16.02205	13.61267	0.00352	0.00367	0.00544	-0.00001
331			3.30000	8.98250	-4.98217	7.44866	0.95081	-0.42780	-0.03685	-0.02129	-0.00551	-0.00003	-0.00652	-0.00746	1.05859	10.50612	0.69333	-18.74329	-0.12428	-0.16340	-0.00567	-0.00025	-0.00142	-0.00030	24.93266	-9.59674	10.68642	0.28247	0.27519	0.19215	0.00190	-0.01335	0.00133	-0.93837	-1.14493	0.00375	-0.55755	-0.49870	2.96902	2.40943	0.70672	-1.31266	-8.33172	16.00717	13.58070	0.00349	0.00362	0.00538	-0.00000
332			3.31000	8.99568	-4.99022	7.44206	0.94777	-0.42736	-0.03524	-0.02443	-0.00553	-0.00100	-0.00563	-0.00734	1.05893	10.50282	0.68061	-18.70232	-0.12322	-0.15786	-0.00624	-0.00170	-0.00146	-0.00062	24.92326	-9.57212	10.66536	0.28282	0.28193	0.19579	0.00457	-0.01710	0.00472	-1.21831	-1.20166	-1.56214	-0.55819	-1.43852	5.52961	2.67780	1.53421	-2.30615	-8.32120	15.99159	13.54516	0.00346	0.00358	0.00533	-0.00001
333			3.32000	9.00943	-5.00191	7.41878	0.94350	-0.42601	-0.03365	-0.02768	-0.00673	-0.00198	-0.00444	-0.00785	1.05846	10.49157	0.66230	-18.63388	-0.11991	-0.14942	-0.00635	-0.00350	-0.00150	-0.00093	24.90497	-9.54536	10.63130	0.27706	0.29346	0.19987	0.00815	-0.02124	0.00831	-1.67904	-1.23049	-3.26091	-0.54425	-2.59109	8.15223	2.92357	2.57403	-3.24512	-8.31082	15.97647	13.51103	0.00343	0.00355	0.00529	-0.00001
334			3.33000	9.02372	-5.01865	7.37819	0.93735	-0.42508	-0.03254	-0.03048	-0.00847	-0.00291	-0.00366	-0.00833	1.05686	10.47124	0.63875	-18.53947	-0.11562	-0.14268	-0.00636	-0.00517	-0.00148	-0.00119	24.87641	-9.51696	10.58614	0.26929	0.30325	0.20237	0.01191	-0.02430	0.01070	-2.20889	-1.22583	-4.95849	-0.48723	-3.70608	10.35265	3.10262	3.59091	-3.76203	-8.30269	15.96341	13.48475	0.00340	0.00352	0.00526	-0.00000
335			3.34000	9.03813	-5.04053	7.32090	0.93005	-0.42193	-0.03127	-0.03199	-0.00998	-0.00365	-0.00393	-0.00813	1.05456	10.44264	0.61179	-18.42583	-0.11351	-0.13818	-0.00695	-0.00654	-0.00128	-0.00146	24.83860	-9.48753	10.53642	0.26472	0.30777	0.20343	0.01542	-0.02489	0.01073	-2.67253	-1.16752	-6.46757	-0.34694	-4.56833	11.65550	3.16724	4.36406	-3.55915	-8.29894	15.95469	13.47164	0.00338	0.00351	0.00524	0.00000
336			3.35000	9.05186	-5.06640	7.25002	0.92491	-0.42033	-0.03041	-0.03134	-0.01069	-0.00408	-0.00527	-0.00680	1.05419	10.40771	0.58457	-18.30400	-0.11552	-0.13980	-0.00822	-0.00775	-0.00090	-0.00175	24.79399	-9.45823	10.49107	0.26780	0.30305	0.20234	0.01875	-0.02229	0.00831	-2.92185	-1.03837	-7.45006	-0.10536	-5.09455	11.72829	3.06049	4.80727	-2.62940	-8.30045	15.95223	13.47340	0.00338	0.00350	0.00523	0.00001
337			3.36000	9.06387	-5.09353	7.17290	0.92160	-0.42227	-0.03010	-0.02744	-0.01034	-0.00408	-0.00700	-0.00486	1.05576	10.36817	0.56045	-18.18736	-0.11865	-0.14641	-0.00988	-0.00883	-0.00045	-0.00189	24.74536	-9.43076	10.45726	0.27293	0.29155	0.19910	0.02146	-0.01743	0.00453	-2.84135	-0.80943	-7.52200	0.18939	-5.35377	10.46765	2.76070	4.95042	-1.26740	-8.30658	15.95688	13.48791	0.00340	0.00351	0.00523	0.00001
338			3.37000	9.07269	-5.11860	7.10032	0.92057	-0.42489	-0.03029	-0.01939	-0.00892	-0.00356	-0.00855	-0.00346	1.05784	10.32453	0.54169	-18.08907	-0.12092	-0.15336	-0.01115	-0.00982	-0.00010	-0.00165	24.69519	-9.40690	10.43801	0.27347	0.27971	0.19475	0.02270	-0.01183	0.00058	-2.40326	-0.43801	-6.49733	0.45310	-5.46151	7.97175	2.28795	4.82153	0.18498	-8.31529	15.96774	13.51023	0.00344	0.00354	0.00526	0.00001
339			3.38000	9.07646	-5.13851	7.04329	0.91794	-0.42672	-0.02993	-0.00760	-0.00663	-0.00248	-0.00925	-0.00274	1.05804	10.27668	0.52933	-18.02062	-0.12085	-0.15640	-0.01220	-0.01052	-0.00005	-0.00109	24.64638	-9.38816	10.43362	0.26776	0.27311	0.19172	0.02199	-0.00648	-0.00289	-1.67318	0.06718	-4.54779	0.60703	-5.44183	4.59196	1.71304	4.42332	1.49237	-8.32450	15.98253	13.53500	0.00351	0.00359	0.00530	0.00001
340			3.39000	9.07402	-5.15114	7.00915	0.91353	-0.42685	-0.02934	0.00593	-0.00390	-0.00114	-0.00881	-0.00277	1.05697	10.22566	0.52304	-17.98846	-0.11834	-0.15335	-0.01230	-0.01066	-0.00032	-0.00031	24.60182	-9.37499	10.44244	0.25666	0.27532	0.19096	0.01946	-0.00195	-0.00558	-0.79358	0.63364	-2.08588	0.62469	-5.24598	0.93007	1.14236	3.79510	2.47774	-8.33243	15.99846	13.55693	0.00360	0.00365	0.00537	0.00001
341			3.40000	9.06520	-5.15589	7.00074	0.90967	-0.42692	-0.02907	0.01937	-0.00138	0.00020	-0.00738	-0.00267	1.05545	10.17370	0.52180	-17.99242	-0.11783	-0.14742	-0.01137	-0.01052	-0.00083	0.00037	24.56394	-9.36685	10.46104	0.24925	0.28317	0.19247	0.01619	0.00125	-0.00719	0.07586	1.19568	0.49816	0.49579	-4.88459	-2.38743	0.70263	3.02340	2.97812	-8.33845	16.01315	13.57213	0.00370	0.00372	0.00545	0.00001
342			3.41000	9.05038	-5.15354	7.01767	0.90511	-0.42638	-0.02844	0.03150	0.00036	0.00139	-0.00546	-0.00169	1.05397	10.12300	0.52331	-18.02659	-0.12087	-0.13969	-0.01021	-0.01037	-0.00156	0.00078	24.53415	-9.36179	10.48406	0.25129	0.29458	0.19704	0.01305	0.00238	-0.00752	0.79388	1.72007	2.86372	0.20659	-4.47705	-4.84498	0.50907	2.27642	2.90099	-8.34300	16.02531	13.57890	0.00378	0.00378	0.00554	0.00002
343			3.42000	9.03028	-5.14614	7.05601	0.90142	-0.42660	-0.02697	0.04079	0.00123	0.00214	-0.00393	-0.00017	1.05200	10.07460	0.52449	-18.08048	-0.12720	-0.13522	-0.01026	-0.01027	-0.00243	0.00100	24.51161	-9.35709	10.50527	0.26258	0.30212	0.20268	0.01055	0.00102	-0.00644	1.27042	2.14291	4.60506	-0.19506	-4.12525	-6.02536	0.59579	1.74089	2.29494	-8.34700	16.03375	13.57831	0.00383	0.00382	0.00559	0.00003
344			3.43000	9.00657	-5.13601	7.10730	0.89993	-0.42654	-0.02613	0.04497	0.00159	0.00238	-0.00344	0.00045	1.04979	10.02947	0.52248	-18.13968	-0.13201	-0.13506	-0.01043	-0.00971	-0.00322	0.00095	24.49384	-9.35019	10.51927	0.27264	0.30355	0.20527	0.00876	-0.00241	-0.00417	1.46278	2.34494	5.27127	-0.59737	-3.80988	-5.65391	0.92311	1.51616	1.34191	-8.35130	16.03732	13.57319	0.00384	0.00385	0.00564	0.00004
345			3.44000	8.98221	-5.12560	7.15874	0.89670	-0.42542	-0.02606	0.04191	0.00152	0.00207	-0.00382	-0.00024	1.04681	9.98929	0.51575	-18.18794	-0.13018	-0.13642	-0.01029	-0.00828	-0.00366	0.00061	24.47764	-9.33916	10.52290	0.27288	0.30121	0.20385	0.00787	-0.00683	-0.00137	1.32364	2.21983	4.60959	-0.89362	-3.46080	-3.78086	1.39264	1.59791	0.28081	-8.35654	16.03582	13.56690	0.00382	0.00386	0.00567	0.00005
346			3.45000	8.96102	-5.11775	7.19693	0.89472	-0.42363	-0.02584	0.03187	0.00068	0.00124	-0.00436	-0.00166	1.04253	9.95597	0.50395	-18.21163	-0.12703	-0.13810	-0.01054	-0.00657	-0.00367	0.00010	24.46016	-9.32333	10.51548	0.26834	0.29774	0.20140	0.00815	-0.01113	0.00133	0.83919	1.76130	2.82515	-1.04688	-3.08336	-0.89423	1.87228	1.94093	-0.69682	-8.36307	16.02982	13.56198	0.00376	0.00385	0.00568	0.00005
347			3.46000	8.94625	-5.11517	7.21319	0.89389	-0.42164	-0.02582	0.01750	-0.00089	0.00020	-0.00476	-0.00339	1.03988	9.92989	0.48762	-18.20399	-0.12227	-0.13797	-0.01051	-0.00496	-0.00333	-0.00046	24.43880	-9.30330	10.49792	0.25921	0.29718	0.19908	0.00930	-0.01445	0.00365	0.13324	1.08455	0.53433	-1.07124	-2.75107	2.19558	2.21310	2.46526	-1.45295	-8.37024	16.01986	13.55943	0.00370	0.00383	0.00566	0.00005
348			3.47000	8.93942	-5.11873	7.20632	0.89324	-0.42119	-0.02609	0.00209	-0.00243	-0.00074	-0.00505	-0.00430	1.04079	9.90981	0.46808	-18.16732	-0.11781	-0.13710	-0.01023	-0.00368	-0.00276	-0.00087	24.41214	-9.28129	10.47277	0.25153	0.29930	0.19784	0.01079	-0.01585	0.00528	-0.54497	0.32031	-1.53627	-0.97277	-2.43615	4.63257	2.26638	2.99258	-1.86815	-8.37649	16.00662	13.55859	0.00365	0.00381	0.00564	0.00003
349			3.48000	8.94079	-5.12675	7.18203	0.89342	-0.42193	-0.02626	-0.01185	-0.00296	-0.00137	-0.00556	-0.00410	1.04419	9.89486	0.44813	-18.11181	-0.11627	-0.13755	-0.01032	-0.00258	-0.00184	-0.00109	24.38101	-9.26071	10.44428	0.24968	0.30048	0.19755	0.01192	-0.01433	0.00596	-0.96467	-0.43392	-2.92068	-0.69331	-1.99528	5.87115	1.92068	3.28731	-1.85460	-8.37956	15.99170	13.55759	0.00363	0.00379	0.00562	0.00001
350			3.49000	8.94944	-5.13595	7.14836	0.89440	-0.42415	-0.02699	-0.02284	-0.00198	-0.00169	-0.00647	-0.00354	1.04916	9.88527	0.43215	-18.05055	-0.11509	-0.14051	-0.01035	-0.00134	-0.00045	-0.00109	24.34862	-9.24579	10.41802	0.24911	0.29764	0.19568	0.01179	-0.01000	0.00552	-1.03695	-1.09657	-3.57060	-0.20607	-1.31176	5.93581	1.22129	3.17269	-1.45442	-8.37785	15.97783	13.55442	0.00364	0.00377	0.00560	-0.00002
351			3.50000	8.96377	-5.14317	7.11186	0.89668	-0.42666	-0.02749	-0.03033	0.00026	-0.00173	-0.00733	-0.00316	1.05442	9.88244	0.42375	-17.99337	-0.11397	-0.14361	-0.01071	0.00013	0.00126	-0.00098	24.31940	-9.23896	10.39834	0.24771	0.29325	0.19354	0.01006	-0.00451	0.00425	-0.82302	-1.60791	-3.67043	0.38308	-0.40811	5.23980	0.38910	2.63103	-0.83906	-8.37101	15.96824	13.54768	0.00367	0.00375	0.00556	-0.00004
352			3.51000	8.98178	-5.14649	7.07680	0.89882	-0.43034	-0.02802	-0.03391	0.00297	-0.00156	-0.00752	-0.00305	1.05835	9.88738	0.42408	-17.94547	-0.11200	-0.14586	-0.01094	0.00162	0.00277	-0.00076	24.29715	-9.24009	10.38742	0.24409	0.28991	0.19153	0.00710	0.00049	0.00240	-0.44509	-1.91739	-3.33932	0.87393	0.55713	4.10122	-0.32017	1.78108	-0.15984	-8.36028	15.96587	13.53708	0.00370	0.00374	0.00552	-0.00005
353			3.52000	9.00121	-5.14532	7.04729	0.89851	-0.43321	-0.02852	-0.03323	0.00510	-0.00119	-0.00712	-0.00323	1.05954	9.89964	0.43147	-17.91076	-0.10859	-0.14574	-0.01077	0.00279	0.00354	-0.00046	24.28408	-9.24662	10.38590	0.23791	0.28942	0.19008	0.00364	0.00422	0.00007	-0.04450	-1.98490	-2.59472	1.10837	1.39577	2.61944	-0.75151	0.78633	0.53126	-8.34790	15.97186	13.52465	0.00373	0.00372	0.00545	-0.00006
354			3.53000	9.01972	-5.14064	7.02720	0.90009	-0.43380	-0.02912	-0.02898	0.00580	-0.00070	-0.00666	-0.00383	1.05874	9.91719	0.44310	-17.89267	-0.10748	-0.14469	-0.01029	0.00350	0.00350	-0.00015	24.28068	-9.25547	10.39400	0.23359	0.28982	0.18915	0.00052	0.00636	-0.00241	0.24319	-1.81485	-1.59063	1.07703	1.95323	1.04457	-0.87128	-0.15943	1.15999	-8.33676	15.98468	13.51486	0.00375	0.00371	0.00540	-0.00005
355			3.54000	9.03545	-5.13449	7.01759	0.90128	-0.43426	-0.02929	-0.02222	0.00495	-0.00020	-0.00617	-0.00390	1.05773	9.93712	0.45597	-17.88995	-0.10873	-0.14371	-0.01014	0.00364	0.00290	0.00007	24.28541	-9.26355	10.40985	0.23492	0.29034	0.18971	-0.00175	0.00663	-0.00427	0.35057	-1.45506	-0.58185	0.86708	2.10076	-0.18255	-0.71642	-0.83769	1.53052	-8.32933	16.00117	13.51257	0.00375	0.00371	0.00538	-0.00004
356			3.55000	9.04708	-5.12899	7.01729	0.90113	-0.43448	-0.02915	-0.01382	0.00287	0.00025	-0.00593	-0.00342	1.05648	9.95556	0.46733	-17.89688	-0.11104	-0.14373	-0.01037	0.00306	0.00196	0.00020	24.29479	-9.26871	10.42873	0.23980	0.28903	0.19042	-0.00289	0.00515	-0.00487	0.30375	-0.96418	0.37570	0.56063	1.77944	-0.91514	-0.39249	-1.11402	1.50616	-8.32727	16.01790	13.52061	0.00374	0.00373	0.00540	-0.00002
357			3.56000	9.05380	-5.12546	7.02628	0.90036	-0.43497	-0.02928	-0.00465	0.00013	0.00073	-0.00614	-0.00346	1.05409	9.96849	0.47518	-17.90902	-0.11104	-0.14613	-0.01076	0.00174	0.00082	0.00028	24.30493	-9.27012	10.44542	0.24058	0.28417	0.18887	-0.00288	0.00269	-0.00424	0.18675	-0.41492	1.38038	0.21345	1.08396	-1.37953	-0.02085	-1.02891	1.16637	-8.33074	16.03215	13.53846	0.00371	0.00375	0.00545	-0.00000
358			3.57000	9.05552	-5.12416	7.04545	0.89967	-0.43400	-0.02937	0.00434	-0.00252	0.00125	-0.00643	-0.00437	1.05112	9.97328	0.47880	-17.92509	-0.10842	-0.14750	-0.01105	0.00006	-0.00040	0.00035	24.31307	-9.26802	10.45701	0.23484	0.28052	0.18651	-0.00206	0.00021	-0.00298	0.09170	0.11506	2.47227	-0.12016	0.19976	-1.82968	0.30083	-0.71927	0.69688	-8.33850	16.04223	13.56308	0.00367	0.00377	0.00552	0.00001
359			3.58000	9.05270	-5.12436	7.07569	0.90023	-0.43240	-0.02930	0.01271	-0.00454	0.00183	-0.00650	-0.00556	1.04823	9.96885	0.47851	-17.94576	-0.10599	-0.14774	-0.01126	-0.00170	-0.00154	0.00046	24.31774	-9.26337	10.46271	0.22713	0.27917	0.18475	-0.00081	-0.00187	-0.00148	0.08973	0.58361	3.67177	-0.40882	-0.74905	-2.43132	0.52553	-0.28463	0.20679	-8.34828	16.04714	13.59004	0.00363	0.00378	0.00557	0.00001
360			3.59000	9.04585	-5.12478	7.11834	0.89948	-0.43168	-0.02924	0.02059	-0.00568	0.00250	-0.00619	-0.00586	1.04658	9.95453	0.47508	-17.97310	-0.10506	-0.14703	-0.01113	-0.00356	-0.00256	0.00060	24.31801	-9.25725	10.46230	0.22356	0.28086	0.18469	0.00070	-0.00350	0.00024	0.22429	0.99034	5.02982	-0.63569	-1.73507	-3.29436	0.63313	0.24535	-0.29275	-8.35738	16.04675	13.61457	0.00359	0.00379	0.00561	0.00001
361			3.60000	9.03536	-5.12384	7.17530	0.89797	-0.43262	-0.02855	0.02797	-0.00575	0.00318	-0.00554	-0.00493	1.04685	9.92952	0.46956	-18.00996	-0.10702	-0.14599	-0.01137	-0.00563	-0.00339	0.00080	24.31298	-9.25099	10.45536	0.22686	0.28519	0.18746	0.00255	-0.00470	0.00240	0.51922	1.33241	6.51487	-0.78782	-2.74299	-4.37301	0.60542	0.87862	-0.84126	-8.36344	16.04145	13.63214	0.00359	0.00380	0.00564	0.00001
362			3.61000	9.02167	-5.11979	7.24729	0.89854	-0.43175	-0.02778	0.03402	-0.00460	0.00379	-0.00513	-0.00392	1.04885	9.89351	0.46287	-18.05748	-0.11088	-0.14395	-0.01140	-0.00783	-0.00393	0.00099	24.30167	-9.24605	10.44088	0.23186	0.29090	0.19097	0.00468	-0.00572	0.00523	0.94873	1.56686	7.93039	-0.85435	-3.69658	-5.39048	0.46162	1.59700	-1.51882	-8.36599	16.03271	13.63991	0.00361	0.00382	0.00566	0.00000
363			3.62000	9.00598	-5.11138	7.33232	0.90212	-0.43101	-0.02757	0.03694	-0.00238	0.00430	-0.00556	-0.00334	1.05214	9.84776	0.45577	-18.11312	-0.11487	-0.14557	-0.01147	-0.00969	-0.00423	0.00110	24.28369	-9.24339	10.41698	0.23630	0.29100	0.19192	0.00676	-0.00677	0.00864	1.43362	1.60198	8.98779	-0.83024	-4.43201	-5.97902	0.27539	2.33390	-2.36655	-8.36614	16.02257	13.63732	0.00367	0.00384	0.00570	0.00001
364			3.63000	8.99061	-5.09807	7.42545	0.90693	-0.43288	-0.02823	0.03499	0.00091	0.00468	-0.00642	-0.00292	1.05570	9.79596	0.44882	-18.17103	-0.11809	-0.15179	-0.01144	-0.01073	-0.00427	0.00105	24.25944	-9.24295	10.38211	0.24035	0.28505	0.18998	0.00857	-0.00827	0.01227	1.92187	1.35290	9.45507	-0.73314	-4.81171	-5.81466	0.15385	3.03001	-3.37922	-8.36602	16.01345	13.62676	0.00372	0.00387	0.00573	0.00003
365			3.64000	8.97845	-5.07934	7.52012	0.91273	-0.43483	-0.02921	0.02830	0.00542	0.00483	-0.00673	-0.00280	1.05776	9.74279	0.44200	-18.22254	-0.12167	-0.15696	-0.01094	-0.01106	-0.00404	0.00080	24.22964	-9.24348	10.33478	0.24277	0.28042	0.18793	0.01012	-0.01089	0.01614	2.42666	0.83266	9.32094	-0.62500	-4.90766	-4.72287	0.20654	3.71486	-4.58630	-8.36758	16.00740	13.61304	0.00377	0.00389	0.00574	0.00004
366			3.65000	8.97151	-5.05439	7.61114	0.91750	-0.43371	-0.02964	0.01902	0.01048	0.00471	-0.00619	-0.00318	1.05691	9.69111	0.43394	-18.25844	-0.12462	-0.15677	-0.01015	-0.01110	-0.00376	0.00040	24.19408	-9.24277	10.27268	0.24077	0.28118	0.18732	0.01171	-0.01519	0.02057	2.92482	0.17628	8.81415	-0.58249	-4.98876	-2.76919	0.48657	4.50864	-6.03079	-8.37192	16.00564	13.60147	0.00379	0.00391	0.00575	0.00005
367			3.66000	8.97022	-5.02359	7.69641	0.92098	-0.43296	-0.02999	0.00975	0.01451	0.00453	-0.00544	-0.00350	1.05394	9.64038	0.42246	-18.27116	-0.12731	-0.15671	-0.00956	-0.01143	-0.00381	-0.00005	24.15112	-9.23857	10.19278	0.23848	0.28077	0.18624	0.01383	-0.02077	0.02544	3.27892	-0.44563	8.23983	-0.64618	-5.29626	-0.23529	0.95688	5.49769	-7.68953	-8.37924	16.00790	13.59614	0.00380	0.00392	0.00576	0.00006
368			3.67000	8.97388	-4.98949	7.77664	0.92316	-0.43313	-0.03040	0.00171	0.01611	0.00440	-0.00473	-0.00382	1.04994	9.58820	0.40542	-18.25678	-0.12912	-0.15759	-0.00915	-0.01206	-0.00425	-0.00048	24.09877	-9.22944	10.09282	0.23598	0.27923	0.18454	0.01628	-0.02669	0.03026	3.34580	-0.94479	7.82436	-0.81484	-5.79502	2.42009	1.50303	6.59337	-9.39007	-8.38876	16.01267	13.59825	0.00380	0.00393	0.00577	0.00006
369			3.68000	8.98181	-4.95563	7.85417	0.92873	-0.43343	-0.03074	-0.00561	0.01503	0.00436	-0.00373	-0.00479	1.04761	9.53374	0.38200	-18.21684	-0.13083	-0.15695	-0.00870	-0.01235	-0.00467	-0.00078	24.03691	-9.21531	9.97369	0.23169	0.28282	0.18446	0.01796	-0.03183	0.03417	3.10312	-1.35584	7.65639	-1.00451	-6.09456	4.53933	1.93611	7.44076	-10.71715	-8.39936	16.01814	13.60545	0.00379	0.00393	0.00579	0.00005
370			3.69000	8.99418	-4.92488	7.93153	0.93461	-0.43440	-0.03181	-0.01296	0.01204	0.00449	-0.00284	-0.00643	1.04741	9.48063	0.35470	-18.16075	-0.12859	-0.15609	-0.00762	-0.01115	-0.00464	-0.00081	23.96997	-9.19815	9.84318	0.22248	0.28875	0.18355	0.01742	-0.03404	0.03516	2.63328	-1.73216	7.66242	-1.08171	-5.74895	5.49053	2.07821	7.59483	-11.14496	-8.40942	16.02267	13.61323	0.00376	0.00392	0.00579	0.00005
371			3.70000	9.01106	-4.89897	8.00965	0.94133	-0.43441	-0.03199	-0.01880	0.00831	0.00444	-0.00226	-0.00733	1.04865	9.43512	0.32838	-18.10280	-0.12923	-0.15514	-0.00736	-0.00915	-0.00400	-0.00073	23.90583	-9.18108	9.71489	0.22039	0.29445	0.18460	0.01546	-0.03222	0.03300	2.07372	-1.98507	7.58046	-0.97843	-4.77627	5.17839	1.90309	6.92137	-10.43255	-8.41681	16.02446	13.61710	0.00373	0.00391	0.00579	0.00003
372			3.71000	9.03024	-4.87833	8.08569	0.94875	-0.43453	-0.03183	-0.01881	0.00492	0.00407	-0.00156	-0.00791	1.05138	9.40014	0.30703	-18.05405	-0.13088	-0.15300	-0.00719	-0.00734	-0.00301	-0.00056	23.85111	-9.16656	9.60200	0.22172	0.30171	0.18727	0.01275	-0.02742	0.02807	1.54809	-1.85136	7.03888	-0.73735	-3.77796	4.11555	1.54869	5.72636	-8.74987	-8.41938	16.02233	13.61346	0.00371	0.00390	0.00578	0.00001
373			3.72000	9.04596	-4.86315	8.15282	0.95377	-0.43419	-0.03157	-0.00885	0.00192	0.00328	-0.00082	-0.00864	1.05365	9.37134	0.29143	-18.01788	-0.13026	-0.14937	-0.00689	-0.00700	-0.00222	-0.00039	23.80777	-9.15530	9.51309	0.22072	0.30949	0.18986	0.01044	-0.02109	0.02095	1.06221	-1.07527	5.78471	-0.46916	-3.47994	2.88883	1.21435	4.49251	-6.39552	-8.41600	16.01595	13.59946	0.00369	0.00388	0.00576	-0.00000
374			3.73000	9.05081	-4.85464	8.20284	0.95660	-0.43522	-0.03085	0.01082	-0.00139	0.00211	-0.00031	-0.00882	1.05434	9.33889	0.27969	-17.99295	-0.13094	-0.14828	-0.00737	-0.00903	-0.00206	-0.00027	23.77320	-9.14617	9.45289	0.22324	0.31255	0.19194	0.01007	-0.01418	0.01217	0.54068	0.33070	3.92270	-0.29474	-4.21427	1.64322	1.06032	3.59674	-3.54402	-8.40700	16.00602	13.57359	0.00368	0.00385	0.00571	-0.00002
375			3.74000	9.03961	-4.85444	8.23102	0.96018	-0.43636	-0.03010	0.03587	-0.00525	0.00086	-0.00011	-0.00884	1.05311	9.29250	0.26897	-17.97957	-0.13485	-0.15001	-0.00828	-0.01352	-0.00267	-0.00010	23.74202	-9.13699	9.42453	0.22863	0.31117	0.19305	0.01241	-0.00736	0.00194	-0.03085	2.07654	1.85837	-0.27592	-5.87049	0.09270	1.12726	3.24481	-0.22320	-8.39388	15.99297	13.53716	0.00366	0.00380	0.00562	-0.00002
376			3.75000	9.01095	-4.86308	8.23764	0.96454	-0.43359	-0.02930	0.06097	-0.00879	-0.00019	-0.00035	-0.00928	1.05152	9.22403	0.25728	-17.98240	-0.13983	-0.15005	-0.00896	-0.01991	-0.00386	0.00020	23.70752	-9.12599	9.43115	0.23094	0.31056	0.19375	0.01740	-0.00053	-0.00949	-0.53084	3.78420	0.03734	-0.40304	-8.10149	-2.12971	1.33421	3.46597	3.56803	-8.37849	15.97655	13.49440	0.00363	0.00374	0.00551	-0.00002
377			3.76000	8.96687	-4.87854	8.22733	0.96886	-0.43014	-0.02800	0.08086	-0.01057	-0.00083	-0.00144	-0.00975	1.05012	9.12924	0.24394	-18.00952	-0.14503	-0.15278	-0.01054	-0.02703	-0.00538	0.00076	23.66378	-9.11264	9.47576	0.23063	0.30493	0.19289	0.02406	0.00693	-0.02151	-0.76100	5.07841	-1.15268	-0.59916	-10.35928	-5.24932	1.50803	4.06245	7.71252	-8.36314	15.95682	13.45091	0.00360	0.00368	0.00540	-0.00002
378			3.77000	8.91284	-4.89615	8.20855	0.97314	-0.42748	-0.02698	0.09042	-0.00952	-0.00091	-0.00329	-0.01020	1.04943	9.01013	0.23053	-18.07065	-0.14958	-0.15925	-0.01237	-0.03275	-0.00673	0.00170	23.60843	-9.09857	9.56029	0.22563	0.29266	0.18898	0.02977	0.01473	-0.03236	-0.57107	5.60878	-1.37542	-0.73291	-11.86887	-9.14805	1.45444	4.61454	11.76255	-8.35011	15.93476	13.41153	0.00357	0.00364	0.00534	-0.00001
379			3.78000	8.85747	-4.90973	8.19312	0.97810	-0.42722	-0.02622	0.08677	-0.00571	-0.00043	-0.00527	-0.01009	1.05020	8.87767	0.22067	-18.17243	-0.15536	-0.16863	-0.01427	-0.03518	-0.00716	0.00293	23.54507	-9.08690	9.68127	0.22000	0.27599	0.18373	0.03208	0.02145	-0.03960	0.02980	5.20131	-0.50820	-0.66728	-11.88772	-13.07351	1.04074	4.62958	14.81870	-8.34122	15.91235	13.37891	0.00356	0.00361	0.00531	0.00001
380			3.79000	8.80979	-4.91421	8.19219	0.98019	-0.42774	-0.02516	0.07173	-0.00042	0.00039	-0.00640	-0.00912	1.05122	8.74970	0.21872	-18.31064	-0.16167	-0.17462	-0.01575	-0.03298	-0.00592	0.00402	23.48324	-9.08155	9.82560	0.21682	0.26429	0.18118	0.02976	0.02593	-0.04171	0.83516	4.04959	1.12895	-0.34017	-10.25744	-15.76242	0.28928	3.86024	15.88826	-8.33684	15.89206	13.35380	0.00355	0.00361	0.00532	0.00002
381			3.80000	8.77514	-4.90814	8.21091	0.98412	-0.42699	-0.02355	0.05269	0.00465	0.00115	-0.00625	-0.00822	1.05235	8.64277	0.22674	-18.46712	-0.16995	-0.17419	-0.01675	-0.02739	-0.00336	0.00447	23.43365	-9.08485	9.97167	0.21847	0.26425	0.18422	0.02372	0.02784	-0.03863	1.58193	2.66348	2.84238	0.16224	-7.65655	-16.17059	-0.60407	2.54336	14.58265	-8.33613	15.87638	13.33565	0.00357	0.00361	0.00534	0.00003
382			3.81000	8.75303	-4.89333	8.24595	0.98951	-0.42705	-0.02270	0.03724	0.00842	0.00163	-0.00541	-0.00782	1.05357	8.56378	0.24291	-18.61619	-0.17711	-0.17178	-0.01676	-0.02016	-0.00066	0.00398	23.40176	-9.09671	10.09750	0.22335	0.27115	0.18940	0.01563	0.02675	-0.03077	2.10541	1.56870	3.99150	0.66608	-5.03832	-14.21405	-1.38632	1.12047	11.46780	-8.33724	15.86659	13.32381	0.00360	0.00363	0.00536	0.00002
383			3.82000	8.73867	-4.87330	8.28901	0.99566	-0.42607	-0.02195	0.02864	0.01037	0.00175	-0.00457	-0.00755	1.05291	8.51117	0.26302	-18.73697	-0.18540	-0.16993	-0.01687	-0.01308	0.00153	0.00308	23.38800	-9.11461	10.19019	0.23384	0.27859	0.19522	0.00690	0.02303	-0.02082	2.33971	0.98285	4.37556	1.05155	-2.82156	-10.80962	-1.88372	-0.24569	7.68248	-8.33789	15.86313	13.31700	0.00366	0.00365	0.00539	0.00001
384			3.83000	8.72742	-4.85188	8.33246	1.00241	-0.42355	-0.02145	0.02533	0.01048	0.00165	-0.00392	-0.00808	1.05131	8.48203	0.28411	-18.82147	-0.19159	-0.16826	-0.01698	-0.00613	0.00313	0.00207	23.39200	-9.13513	10.24919	0.24139	0.28429	0.19935	-0.00232	0.01790	-0.01148	2.30225	0.79524	4.19081	1.29289	-0.93192	-7.11883	-2.03438	-1.61672	4.17807	-8.33662	15.86549	13.31375	0.00371	0.00367	0.00540	-0.00001
385			3.84000	8.71674	-4.83190	8.37206	1.01022	-0.42190	-0.02241	0.02434	0.00959	0.00155	-0.00386	-0.00902	1.05039	8.47386	0.30472	-18.87189	-0.19601	-0.16984	-0.01632	0.00026	0.00422	0.00110	23.41336	-9.15461	10.28056	0.24729	0.28380	0.19951	-0.01104	0.01187	-0.00400	2.11146	0.78657	3.76133	1.38703	0.67110	-3.80387	-1.84662	-2.92351	1.28387	-8.33321	15.87243	13.31283	0.00377	0.00368	0.00540	-0.00003
386			3.85000	8.70608	-4.81415	8.40692	1.02041	-0.42288	-0.02361	0.02354	0.00869	0.00143	-0.00396	-0.01001	1.05142	8.48315	0.32362	-18.89340	-0.20090	-0.17382	-0.01590	0.00550	0.00474	0.00032	23.44962	-9.17000	10.28983	0.25501	0.28039	0.19903	-0.01846	0.00549	0.00174	1.90894	0.79060	3.30743	1.32429	1.88158	-0.95160	-1.38789	-3.95183	-1.08197	-8.32831	15.88208	13.31423	0.00380	0.00367	0.00538	-0.00004
387			3.86000	8.69580	-4.79810	8.43742	1.02971	-0.42261	-0.02480	0.02210	0.00845	0.00132	-0.00378	-0.01228	1.05173	8.50516	0.33899	-18.88976	-0.20110	-0.17422	-0.01518	0.00885	0.00450	-0.00036	23.49628	-9.17917	10.28031	0.25235	0.28035	0.19803	-0.02281	-0.00095	0.00655	1.79963	0.74070	2.89777	1.11655	2.55217	1.61048	-0.77445	-4.50339	-3.09521	-8.32272	15.89185	13.31913	0.00381	0.00365	0.00532	-0.00005
388			3.87000	8.68628	-4.78225	8.46414	1.03714	-0.42178	-0.02580	0.02128	0.00929	0.00129	-0.00390	-0.01462	1.04955	8.53379	0.34890	-18.86247	-0.20040	-0.17571	-0.01489	0.00978	0.00366	-0.00093	23.54736	-9.18155	10.25305	0.24687	0.27635	0.19518	-0.02409	-0.00704	0.01097	1.87380	0.68355	2.67561	0.80431	2.55102	3.86291	-0.15778	-4.47731	-4.86582	-8.31670	15.89894	13.32794	0.00380	0.00361	0.00525	-0.00006
389			3.88000	8.67669	-4.76451	8.49027	1.03989	-0.42046	-0.02565	0.02348	0.01090	0.00143	-0.00369	-0.01582	1.04656	8.56153	0.35197	-18.81536	-0.20037	-0.17492	-0.01537	0.00821	0.00233	-0.00139	23.59666	-9.17814	10.20870	0.24336	0.27452	0.19431	-0.02318	-0.01206	0.01524	2.16276	0.73029	2.97096	0.44417	1.88518	5.41575	0.31033	-3.95425	-6.36884	-8.31036	15.90073	13.33904	0.00378	0.00357	0.00517	-0.00006
390			3.89000	8.66528	-4.74327	8.52287	1.04289	-0.42021	-0.02485	0.02981	0.01253	0.00185	-0.00280	-0.01582	1.04407	8.58140	0.34851	-18.75746	-0.20518	-0.17303	-0.01619	0.00486	0.00089	-0.00164	23.63993	-9.17136	10.14923	0.24672	0.27664	0.19664	-0.02150	-0.01552	0.01935	2.60725	0.93265	4.01493	0.11917	0.78361	5.90956	0.50962	-3.17032	-7.53339	-8.30373	15.89602	13.35024	0.00378	0.00354	0.00512	-0.00006
391			3.90000	8.65050	-4.71788	8.56971	1.04428	-0.41990	-0.02453	0.03902	0.01390	0.00257	-0.00199	-0.01535	1.04285	8.58938	0.34052	-18.69980	-0.20973	-0.17083	-0.01634	0.00058	-0.00024	-0.00153	23.67568	-9.16445	10.07793	0.25025	0.27970	0.19861	-0.01948	-0.01706	0.02283	3.14563	1.24000	5.71493	-0.09387	-0.40455	5.34896	0.40683	-2.39826	-8.34069	-8.29676	15.88569	13.35974	0.00379	0.00353	0.00510	-0.00006
392			3.91000	8.63175	-4.68775	8.63604	1.04631	-0.42063	-0.02431	0.04981	0.01541	0.00343	-0.00179	-0.01447	1.04397	8.58518	0.33088	-18.65166	-0.21450	-0.17161	-0.01671	-0.00354	-0.00091	-0.00118	23.70515	-9.16025	9.99860	0.25568	0.27937	0.19954	-0.01824	-0.01640	0.02514	3.77061	1.59189	7.78504	-0.16930	-1.38647	3.92469	0.04652	-1.88704	-8.74859	-8.28992	15.87270	13.36656	0.00383	0.00354	0.00514	-0.00005
393			3.92000	8.60854	-4.65208	8.72397	1.05036	-0.42264	-0.02397	0.06172	0.01716	0.00430	-0.00188	-0.01317	1.04547	8.57091	0.32246	-18.62070	-0.22213	-0.17571	-0.01749	-0.00697	-0.00111	-0.00061	23.73174	-9.16088	9.91667	0.26648	0.27631	0.20057	-0.01856	-0.01374	0.02566	4.44135	1.98303	9.92611	-0.12499	-2.02315	1.79437	-0.47133	-1.79981	-8.61914	-8.28444	15.86058	13.37034	0.00388	0.00358	0.00520	-0.00003
394			3.93000	8.58035	-4.61101	8.83277	1.05286	-0.42384	-0.02417	0.07370	0.01819	0.00516	-0.00190	-0.01279	1.04628	8.54945	0.31775	-18.61336	-0.22530	-0.17853	-0.01748	-0.00938	-0.00085	0.00019	23.75961	-9.16708	9.83946	0.27018	0.27529	0.20045	-0.01946	-0.00960	0.02363	4.99035	2.41161	11.87403	0.03190	-2.32280	-0.87862	-1.03346	-2.13198	-7.81221	-8.28239	15.85263	13.37132	0.00393	0.00364	0.00530	0.00001
395			3.94000	8.54724	-4.56696	8.95926	1.05440	-0.42390	-0.02477	0.08358	0.01755	0.00590	-0.00197	-0.01308	1.04654	8.52314	0.31895	-18.63411	-0.22577	-0.18059	-0.01689	-0.01097	-0.00005	0.00106	23.79170	-9.17873	9.77511	0.27072	0.27542	0.19970	-0.02030	-0.00416	0.01889	5.22352	2.81609	13.32070	0.32683	-2.38441	-3.85103	-1.55303	-2.70910	-6.23118	-8.28612	15.85092	13.37025	0.00395	0.00370	0.00540	0.00005
396			3.95000	8.51053	-4.52352	9.09659	1.05736	-0.42353	-0.02525	0.08833	0.01552	0.00626	-0.00208	-0.01326	1.04618	8.49338	0.32803	-18.68439	-0.22896	-0.18370	-0.01639	-0.01216	0.00125	0.00186	23.82837	-9.19496	9.73191	0.27626	0.27415	0.19948	-0.02056	0.00216	0.01171	5.09284	3.05021	13.92614	0.75583	-2.29685	-6.76571	-1.94447	-3.28549	-3.88927	-8.29678	15.85586	13.36869	0.00393	0.00375	0.00550	0.00009
397			3.96000	8.47326	-4.48336	9.23493	1.06014	-0.42139	-0.02505	0.08538	0.01330	0.00600	-0.00203	-0.01324	1.04563	8.46156	0.34585	-18.76149	-0.23372	-0.18485	-0.01619	-0.01279	0.00279	0.00248	23.86760	-9.21415	9.71644	0.28323	0.27288	0.20024	-0.01944	0.00815	0.00336	4.70501	2.97263	13.48686	1.23188	-2.10505	-9.03054	-2.12866	-3.65677	-1.18471	-8.31339	15.86688	13.36881	0.00387	0.00379	0.00559	0.00012
398			3.97000	8.43911	-4.44731	9.36353	1.06167	-0.42146	-0.02495	0.07518	0.01198	0.00535	-0.00149	-0.01261	1.04602	8.42965	0.37092	-18.85536	-0.23839	-0.18570	-0.01580	-0.01246	0.00406	0.00268	23.90640	-9.23401	9.72814	0.28988	0.27092	0.20088	-0.01735	0.01211	-0.00391	4.20930	2.58085	12.08025	1.60040	-1.83030	-9.96339	-2.05904	-3.75402	1.11325	-8.33259	15.88260	13.37221	0.00378	0.00381	0.00565	0.00011
399			3.98000	8.41067	-4.41504	9.47413	1.06323	-0.42375	-0.02462	0.06090	0.01146	0.00439	-0.00016	-0.01181	1.04743	8.40041	0.39918	-18.95027	-0.24224	-0.18497	-0.01546	-0.01115	0.00458	0.00245	23.94289	-9.25195	9.75815	0.29436	0.27202	0.20280	-0.01520	0.01324	-0.00837	3.66925	2.01607	9.99332	1.72182	-1.52507	-9.28855	-1.74701	-3.63003	2.42805	-8.35059	15.90094	13.37895	0.00370	0.00382	0.00568	0.00009
400			3.99000	8.38873	-4.38677	9.56156	1.06166	-0.42371	-0.02358	0.04540	0.01067	0.00317	0.00162	-0.01087	1.04681	8.37568	0.42558	-19.03103	-0.24542	-0.18004	-0.01528	-0.00933	0.00412	0.00191	23.97629	-9.26580	9.79488	0.29785	0.27829	0.20684	-0.01340	0.01192	-0.01013	3.02681	1.44049	7.48861	1.56110	-1.27895	-7.33496	-1.24649	-3.35271	2.78205	-8.36409	15.91867	13.38689	0.00365	0.00382	0.00568	0.00005
401			4.00000	8.37305	-4.36404	9.62263	1.05696	-0.42177	-0.02240	0.03035	0.00879	0.00193	0.00335	-0.00993	1.04297	8.35584	0.44604	-19.08832	-0.24819	-0.17384	-0.01513	-0.00741	0.00296	0.00122	24.00605	-9.27400	9.83030	0.30152	0.28571	0.21112	-0.01189	0.00906	-0.01029	2.21477	0.94318	4.75484	1.17246	-1.11288	-4.76209	-0.65279	-3.00194	2.59943	-8.37117	15.93243	13.39266	0.00361	0.00381	0.00566	0.00002
402			4.01000	8.36302	-4.34880	9.65584	1.05051	-0.41903	-0.02097	0.01641	0.00574	0.00077	0.00468	-0.00926	1.03784	8.34079	0.45833	-19.11976	-0.24930	-0.16778	-0.01539	-0.00543	0.00137	0.00055	24.03220	-9.27627	9.86154	0.30337	0.29191	0.21475	-0.01041	0.00564	-0.00993	1.25203	0.53665	1.99852	0.61634	-0.97186	-2.15816	-0.04731	-2.64058	2.26821	-8.37132	15.93987	13.39301	0.00359	0.00378	0.00561	-0.00001
403			4.02000	8.35814	-4.34238	9.66212	1.04403	-0.41797	-0.01982	0.00383	0.00181	-0.00018	0.00514	-0.00911	1.03433	8.33059	0.46128	-19.12755	-0.24680	-0.16488	-0.01605	-0.00349	-0.00049	-0.00008	24.05475	-9.27265	9.88850	0.30118	0.29319	0.21581	-0.00868	0.00207	-0.00933	0.20539	0.20362	-0.55368	-0.06883	-0.84707	0.18884	0.54167	-2.24932	1.91552	-8.36591	15.94000	13.38630	0.00357	0.00375	0.00554	-0.00003
404			4.03000	8.35795	-4.34544	9.64454	1.03963	-0.41790	-0.01918	-0.00763	-0.00270	-0.00093	0.00443	-0.00917	1.03396	8.32463	0.45418	-19.11488	-0.24304	-0.16590	-0.01697	-0.00193	-0.00255	-0.00066	24.07314	-9.26347	9.91071	0.29850	0.28916	0.21455	-0.00659	-0.00138	-0.00845	-0.85093	-0.09429	-2.71103	-0.81434	-0.77533	2.15008	1.09398	-1.78060	1.55141	-8.35699	15.93314	13.37293	0.00355	0.00370	0.00547	-0.00003
405			4.04000	8.36243	-4.35780	9.60788	1.03642	-0.41892	-0.01904	-0.01863	-0.00718	-0.00151	0.00288	-0.00886	1.03645	8.32181	0.43746	-19.08626	-0.23976	-0.16992	-0.01789	-0.00066	-0.00444	-0.00113	24.08642	-9.24923	9.92801	0.29866	0.28304	0.21265	-0.00440	-0.00394	-0.00779	-1.82615	-0.41695	-4.38259	-1.46109	-0.69519	3.55935	1.52922	-1.30367	1.31094	-8.34700	15.92051	13.35567	0.00354	0.00366	0.00540	-0.00003
406			4.05000	8.37190	-4.37812	9.55714	1.03741	-0.41968	-0.01964	-0.02970	-0.01074	-0.00198	0.00055	-0.00851	1.04053	8.32199	0.41412	-19.04780	-0.23949	-0.17716	-0.01864	0.00101	-0.00559	-0.00138	24.09523	-9.23179	9.94296	0.30224	0.27426	0.20980	-0.00292	-0.00437	-0.00811	-2.59867	-0.81307	-5.55167	-1.81751	-0.40184	4.23140	1.69628	-1.04540	1.44134	-8.33793	15.90417	13.33853	0.00352	0.00363	0.00534	-0.00002
407			4.06000	8.38680	-4.40365	9.49749	1.03821	-0.41992	-0.01979	-0.04039	-0.01265	-0.00223	-0.00191	-0.00828	1.04428	8.32724	0.38940	-19.00743	-0.23850	-0.18440	-0.01992	0.00396	-0.00535	-0.00142	24.10286	-9.21448	9.96144	0.30315	0.26455	0.20672	-0.00320	-0.00214	-0.00974	-3.06678	-1.28271	-6.20211	-1.76069	0.33120	4.12804	1.47802	-1.24476	2.03351	-8.33151	15.88686	13.32582	0.00351	0.00360	0.00531	-0.00002
408			4.07000	8.40705	-4.43108	9.43424	1.03867	-0.41919	-0.01963	-0.04926	-0.01263	-0.00224	-0.00379	-0.00827	1.04763	8.34153	0.36943	-18.97203	-0.23645	-0.18860	-0.02113	0.00851	-0.00349	-0.00124	24.11470	-9.20128	9.98906	0.29941	0.25704	0.20412	-0.00614	0.00200	-0.01176	-3.17982	-1.75465	-6.31834	-1.30150	1.57252	3.52945	0.85891	-2.00310	2.77853	-8.32812	15.87130	13.32060	0.00349	0.00359	0.00530	-0.00001
409			4.08000	8.43151	-4.45693	9.37281	1.03989	-0.41990	-0.02061	-0.05479	-0.01085	-0.00219	-0.00524	-0.00832	1.05163	8.36891	0.35870	-18.94414	-0.23363	-0.19301	-0.02127	0.01448	-0.00050	-0.00100	24.13671	-9.19566	10.02616	0.29349	0.24764	0.19954	-0.01212	0.00633	-0.01215	-2.93586	-2.13900	-5.93190	-0.58509	3.21977	3.02005	-0.05476	-3.26043	3.04538	-8.32712	15.85960	13.32382	0.00348	0.00358	0.00530	-0.00001
410			4.09000	8.45837	-4.47821	9.31776	1.04019	-0.42171	-0.02171	-0.05586	-0.00779	-0.00199	-0.00551	-0.00797	1.05562	8.41288	0.35866	-18.91937	-0.23138	-0.19410	-0.02074	0.02151	0.00292	-0.00097	24.17426	-9.19946	10.06569	0.28919	0.24305	0.19700	-0.02110	0.00927	-0.00972	-2.41466	-2.35236	-5.16710	0.19659	5.09783	3.19470	-1.07116	-4.88574	2.28405	-8.32716	15.85288	13.33366	0.00348	0.00358	0.00530	-0.00002
411			4.10000	8.48517	-4.49329	9.27192	1.03962	-0.42127	-0.02112	-0.05139	-0.00442	-0.00155	-0.00432	-0.00693	1.05743	8.47576	0.36795	-18.88877	-0.23357	-0.18861	-0.02077	0.02942	0.00575	-0.00131	24.23158	-9.21237	10.09652	0.29181	0.24726	0.20035	-0.03313	0.00993	-0.00424	-1.76959	-2.29198	-4.20225	0.83336	6.97852	4.34475	-1.94516	-6.72274	0.31457	-8.32734	15.85181	13.34568	0.00349	0.00358	0.00531	-0.00002
412			4.11000	8.50863	-4.50251	9.23615	1.03747	-0.41997	-0.02013	-0.04085	-0.00208	-0.00113	-0.00227	-0.00602	1.05767	8.55769	0.38246	-18.84245	-0.23545	-0.17933	-0.02057	0.03663	0.00707	-0.00200	24.31100	-9.23148	10.10724	0.29600	0.25682	0.20601	-0.04658	0.00728	0.00426	-1.19982	-1.87577	-3.23993	1.12714	8.52614	6.44668	-2.41862	-8.49243	-2.71198	-8.32739	15.85666	13.35439	0.00349	0.00358	0.00531	-0.00001
413			4.12000	8.52537	-4.50839	9.20913	1.03395	-0.41898	-0.01931	-0.02562	-0.00192	-0.00084	-0.00007	-0.00601	1.05520	8.65481	0.39602	-18.77198	-0.23435	-0.17031	-0.02023	0.04080	0.00665	-0.00288	24.41057	-9.25172	10.08821	0.29888	0.26696	0.21114	-0.05811	0.00077	0.01452	-0.90598	-1.12394	-2.49475	0.96528	9.31503	9.12360	-2.30643	-9.74849	-6.26738	-8.32787	15.86699	13.35598	0.00348	0.00357	0.00529	0.00001
414			4.13000	8.53320	-4.51508	9.18744	1.02983	-0.41625	-0.01927	-0.00857	-0.00446	-0.00075	0.00113	-0.00725	1.05113	8.75833	0.40209	-18.67455	-0.22931	-0.16362	-0.01949	0.03975	0.00474	-0.00361	24.52233	-9.26708	10.03594	0.29965	0.27468	0.21367	-0.06356	-0.00827	0.02348	-1.02150	-0.15789	-2.13381	0.38988	8.96009	11.55391	-1.58234	-10.00983	-9.36071	-8.32912	15.88078	13.34997	0.00347	0.00357	0.00527	0.00002
415			4.14000	8.53155	-4.52719	9.16652	1.02561	-0.41290	-0.01991	0.00717	-0.00933	-0.00089	0.00074	-0.00900	1.04728	8.85493	0.39653	-18.55724	-0.22217	-0.16222	-0.01885	0.03300	0.00203	-0.00400	24.63261	-9.27260	9.95761	0.30081	0.27566	0.21274	-0.06045	-0.01680	0.02795	-1.55366	0.85551	-2.29341	-0.38606	7.29247	12.92775	-0.43284	-8.97170	-10.98847	-8.33093	15.89467	13.33936	0.00346	0.00358	0.00527	0.00003
416			4.15000	8.52147	-4.54828	9.14043	1.02420	-0.40837	-0.01970	0.01868	-0.01527	-0.00124	-0.00100	-0.00988	1.04514	8.93022	0.37888	-18.43234	-0.22082	-0.16517	-0.01957	0.02271	-0.00075	-0.00435	24.72552	-9.26631	9.86778	0.30985	0.26969	0.21138	-0.05016	-0.02230	0.02778	-2.40369	1.73489	-3.16142	-1.05012	4.52989	13.25196	0.81602	-6.73739	-10.91493	-8.33282	15.90568	13.32866	0.00347	0.00359	0.00528	0.00003
417			4.16000	8.50545	-4.58028	9.10107	1.02589	-0.40726	-0.01929	0.02448	-0.02120	-0.00184	-0.00287	-0.01006	1.04655	8.97443	0.35186	-18.30621	-0.22250	-0.17088	-0.02085	0.01026	-0.00280	-0.00476	24.78934	-9.24950	9.77884	0.31901	0.26130	0.20981	-0.03385	-0.02456	0.02500	-3.42683	2.36364	-4.82656	-1.34839	1.20452	13.25931	1.85393	-3.79528	-9.73362	-8.33461	15.91254	13.32155	0.00349	0.00359	0.00529	0.00002
418			4.17000	8.48615	-4.62344	9.04085	1.02698	-0.40527	-0.01900	0.02579	-0.02623	-0.00259	-0.00458	-0.01010	1.04865	8.98462	0.31952	-18.17676	-0.22389	-0.17452	-0.02166	-0.00253	-0.00363	-0.00514	24.81956	-9.22574	9.69641	0.32109	0.25416	0.20727	-0.01512	-0.02450	0.02150	-4.46134	2.76540	-7.01646	-1.22421	-2.12746	13.44081	2.50875	-0.75205	-8.14077	-8.33651	15.91606	13.31954	0.00351	0.00360	0.00530	0.00001
419			4.18000	8.46504	-4.67667	8.95710	1.02719	-0.40231	-0.01772	0.02526	-0.02990	-0.00314	-0.00624	-0.00977	1.04951	8.96295	0.28586	-18.04135	-0.22666	-0.17748	-0.02332	-0.01403	-0.00333	-0.00573	24.81824	-9.19909	9.62254	0.32031	0.24609	0.20468	0.00160	-0.02234	0.01792	-5.34452	3.03202	-9.23589	-0.77808	-5.02980	13.63962	2.73930	1.86998	-6.42672	-8.33882	15.91810	13.32285	0.00354	0.00359	0.00530	0.00001
420			4.19000	8.44255	-4.73755	8.85205	1.02606	-0.40095	-0.01657	0.02420	-0.03231	-0.00353	-0.00734	-0.00949	1.04971	8.91506	0.25443	-17.90197	-0.22813	-0.17955	-0.02466	-0.02271	-0.00215	-0.00609	24.79201	-9.17340	9.55994	0.31471	0.24041	0.20194	0.01387	-0.01856	0.01367	-6.00346	3.20843	-11.20465	-0.14329	-7.12892	13.51478	2.60109	3.69263	-4.53735	-8.34177	15.92070	13.33190	0.00357	0.00360	0.00531	0.00000
421			4.20000	8.41912	-4.80381	8.72860	1.01989	-0.40058	-0.01606	0.02279	-0.03390	-0.00392	-0.00779	-0.00879	1.05069	8.85012	0.22838	-17.76372	-0.22614	-0.17835	-0.02476	-0.02710	-0.00033	-0.00589	24.75036	-9.15126	9.51366	0.30533	0.24022	0.19966	0.02044	-0.01357	0.00805	-6.50061	3.32220	-12.92440	0.57681	-8.16147	12.89310	2.21408	4.48462	-2.34526	-8.34575	15.92530	13.34686	0.00360	0.00361	0.00531	-0.00000
422			4.21000	8.39489	-4.87437	8.58891	1.01354	-0.39925	-0.01439	0.02220	-0.03496	-0.00390	-0.00729	-0.00704	1.05165	8.77885	0.21031	-17.63277	-0.22899	-0.17274	-0.02518	-0.02801	0.00169	-0.00550	24.70418	-9.13395	9.49002	0.30335	0.24654	0.20219	0.02216	-0.00767	0.00089	-6.89367	3.44744	-14.42331	1.27475	-8.11650	11.76279	1.73353	4.21204	0.13459	-8.35129	15.93244	13.36759	0.00363	0.00363	0.00534	0.00000
423			4.22000	8.36908	-4.94838	8.43523	1.01024	-0.39538	-0.01123	0.02415	-0.03502	-0.00331	-0.00616	-0.00519	1.05106	8.71086	0.20123	-17.51481	-0.23738	-0.16341	-0.02643	-0.02646	0.00320	-0.00511	24.66351	-9.12097	9.49389	0.30752	0.25641	0.20867	0.02012	-0.00171	-0.00754	-7.12593	3.67464	-15.76721	1.78379	-7.29566	10.41313	1.36990	3.11534	2.62723	-8.35818	15.94126	13.39186	0.00366	0.00366	0.00538	0.00000
424			4.23000	8.33983	-5.02394	8.26829	1.00840	-0.39033	-0.00781	0.02871	-0.03344	-0.00248	-0.00519	-0.00455	1.04926	8.65188	0.19890	-17.41032	-0.24376	-0.15362	-0.02795	-0.02291	0.00361	-0.00486	24.63473	-9.10972	9.52489	0.30757	0.26410	0.21405	0.01547	0.00256	-0.01585	-7.10934	4.00314	-17.10310	1.91041	-6.16636	9.39984	1.34857	1.67071	4.69080	-8.36556	15.94979	13.41531	0.00368	0.00370	0.00545	0.00001
425			4.24000	8.30599	-5.09840	8.08739	1.00714	-0.38403	-0.00502	0.03282	-0.02997	-0.00171	-0.00522	-0.00531	1.04566	8.60384	0.19790	-17.31382	-0.24653	-0.14685	-0.02943	-0.01836	0.00280	-0.00486	24.61898	-9.09569	9.57669	0.30192	0.26466	0.21521	0.01049	0.00361	-0.02228	-6.82465	4.25623	-18.43525	1.53786	-5.04030	9.01666	1.78192	0.36871	6.03781	-8.37213	15.95584	13.43257	0.00369	0.00373	0.00550	0.00002
426			4.25000	8.26918	-5.16883	7.89340	1.00340	-0.37839	-0.00352	0.03098	-0.02501	-0.00126	-0.00659	-0.00671	1.04113	8.56718	0.19215	-17.21980	-0.24425	-0.14582	-0.03060	-0.01290	0.00104	-0.00501	24.61323	-9.07448	9.64072	0.29180	0.25585	0.21078	0.00682	0.00161	-0.02594	-6.31611	4.11756	-19.53735	0.71955	-3.88353	9.03782	2.58688	-0.51469	6.68495	-8.37767	15.95818	13.44061	0.00367	0.00373	0.00551	0.00003
427			4.26000	8.23486	-5.23239	7.69054	0.99822	-0.37505	-0.00273	0.01851	-0.01933	-0.00100	-0.00819	-0.00725	1.03681	8.54396	0.17803	-17.12711	-0.24317	-0.14786	-0.03151	-0.00629	-0.00123	-0.00513	24.61313	-9.04350	9.70957	0.28777	0.24561	0.20627	0.00496	-0.00191	-0.02745	-5.69483	3.31637	-20.20538	-0.33969	-2.46253	9.12440	3.53869	-0.94636	6.77400	-8.38277	15.95689	13.44051	0.00362	0.00370	0.00547	0.00004
428			4.27000	8.21062	-5.28750	7.48409	0.98900	-0.37170	-0.00181	-0.00516	-0.01398	-0.00067	-0.00910	-0.00658	1.03151	8.53811	0.15502	-17.03672	-0.24362	-0.14694	-0.03205	0.00202	-0.00321	-0.00519	24.61493	-9.00285	9.77732	0.29037	0.24245	0.20562	0.00418	-0.00569	-0.02752	-5.15915	1.84686	-20.50222	-1.34821	-0.62429	9.25159	4.36745	-1.05574	6.41059	-8.38773	15.95273	13.43584	0.00356	0.00365	0.00540	0.00004
429			4.28000	8.20274	-5.33535	7.27706	0.97822	-0.36862	-0.00038	-0.03581	-0.01012	-0.00014	-0.00953	-0.00509	1.02647	8.55397	0.12574	-16.94740	-0.24505	-0.14398	-0.03283	0.01202	-0.00408	-0.00538	24.61696	-8.95518	9.83939	0.29768	0.24473	0.20845	0.00345	-0.00883	-0.02626	-4.87843	-0.03049	-20.63081	-2.01593	1.61308	9.59832	4.83822	-1.04649	5.68360	-8.39188	15.94668	13.42987	0.00352	0.00360	0.00532	0.00003
430			4.29000	8.21409	-5.37867	7.07035	0.97050	-0.36666	0.00087	-0.06698	-0.00796	0.00032	-0.00972	-0.00322	1.02450	8.59473	0.09490	-16.85577	-0.24758	-0.14061	-0.03352	0.02299	-0.00362	-0.00566	24.61963	-8.90511	9.89272	0.30841	0.25061	0.21334	0.00196	-0.01064	-0.02383	-4.83568	-1.93264	-20.63877	-2.19692	4.06744	10.13787	4.82663	-1.10228	4.74452	-8.39339	15.93947	13.42358	0.00350	0.00354	0.00522	0.00001
431			4.30000	8.24324	-5.41963	6.86552	0.96450	-0.36795	0.00102	-0.09210	-0.00714	0.00036	-0.00987	-0.00169	1.02762	8.66068	0.06758	-16.76044	-0.24479	-0.13820	-0.03350	0.03276	-0.00220	-0.00571	24.62476	-8.85761	9.93666	0.31367	0.25727	0.21690	-0.00070	-0.01069	-0.02058	-4.88168	-3.49582	-20.29909	-1.95555	6.43550	10.47248	4.36663	-1.33214	3.79288	-8.39132	15.93161	13.41642	0.00351	0.00348	0.00513	-0.00001
432			4.31000	8.28547	-5.45922	6.66758	0.96371	-0.37214	-0.00069	-0.10796	-0.00725	-0.00023	-0.01057	-0.00192	1.03648	8.74833	0.04740	-16.66553	-0.23414	-0.13882	-0.03243	0.03896	-0.00050	-0.00524	24.63449	-8.81651	9.97264	0.30673	0.26004	0.21558	-0.00408	-0.00925	-0.01689	-4.88234	-4.52741	-19.32739	-1.51377	8.40889	10.17811	3.64321	-1.72524	2.94000	-8.38644	15.92391	13.40843	0.00354	0.00344	0.00504	-0.00002
433			4.32000	8.33527	-5.49755	6.48352	0.96932	-0.37671	-0.00340	-0.11503	-0.00795	-0.00105	-0.01173	-0.00385	1.04718	8.85152	0.03530	-16.57812	-0.22092	-0.14184	-0.03091	0.04133	0.00097	-0.00439	24.65002	-8.78313	10.00208	0.29360	0.25848	0.21089	-0.00720	-0.00743	-0.01332	-4.78854	-5.04026	-17.69410	-1.09211	9.76435	9.20976	2.90976	-2.15066	2.16736	-8.38067	15.91779	13.40119	0.00357	0.00341	0.00499	-0.00002
434			4.33000	8.38806	-5.53449	6.31897	0.97606	-0.38050	-0.00652	-0.11470	-0.00887	-0.00177	-0.01298	-0.00622	1.05593	8.96282	0.03004	-16.50342	-0.20823	-0.14568	-0.02911	0.04053	0.00184	-0.00337	24.67064	-8.75637	10.02531	0.28171	0.25462	0.20511	-0.00934	-0.00629	-0.01022	-4.59152	-5.14491	-15.58524	-0.83116	10.38895	7.76529	2.37155	-2.45072	1.46145	-8.37563	15.91417	13.39652	0.00360	0.00340	0.00496	-0.00002
435			4.34000	8.44041	-5.56946	6.17734	0.97909	-0.38346	-0.01006	-0.10814	-0.00941	-0.00232	-0.01392	-0.00913	1.06218	9.07465	0.02891	-16.44480	-0.19153	-0.14778	-0.02656	0.03616	0.00181	-0.00226	24.69420	-8.73356	10.04261	0.26447	0.25200	0.19818	-0.00981	-0.00626	-0.00779	-4.24873	-4.94527	-13.18899	-0.81350	10.23732	5.98101	2.12788	-2.51523	0.87222	-8.37195	15.91307	13.39421	0.00362	0.00341	0.00496	-0.00002
436			4.35000	8.48957	-5.60106	6.06060	0.98047	-0.38525	-0.01320	-0.09684	-0.00904	-0.00246	-0.01427	-0.01129	1.06563	9.17921	0.02851	-16.40498	-0.17853	-0.14811	-0.02394	0.03026	0.00078	-0.00122	24.71761	-8.71170	10.05469	0.25320	0.25211	0.19337	-0.00886	-0.00730	-0.00622	-3.71511	-4.51188	-10.65950	-1.05771	9.29807	3.91815	2.18528	-2.27623	0.44919	-8.36953	15.91379	13.39245	0.00363	0.00342	0.00498	-0.00001
437			4.36000	8.53329	-5.62754	5.96916	0.97972	-0.38634	-0.01559	-0.08258	-0.00781	-0.00225	-0.01381	-0.01210	1.06747	9.26890	0.02554	-16.38618	-0.17110	-0.14568	-0.02133	0.02379	-0.00095	-0.00034	24.73728	-8.68803	10.06244	0.25173	0.25813	0.19282	-0.00674	-0.00918	-0.00555	-3.05312	-3.92494	-8.24692	-1.47858	7.69805	1.72762	2.47412	-1.74497	0.24936	-8.36745	15.91531	13.38923	0.00363	0.00344	0.00502	-0.00001
438			4.37000	8.57043	-5.64844	5.90008	0.97867	-0.38674	-0.01692	-0.06788	-0.00624	-0.00187	-0.01265	-0.01225	1.06869	9.33853	0.01818	-16.38814	-0.16787	-0.14028	-0.01905	0.01729	-0.00274	0.00030	24.75028	-8.66088	10.06774	0.25563	0.27095	0.19655	-0.00358	-0.01125	-0.00606	-2.41665	-3.27361	-6.35379	-1.91862	5.75412	-0.29841	2.86144	-1.03945	0.40695	-8.36453	15.91669	13.38336	0.00364	0.00347	0.00506	-0.00001
439			4.38000	8.60065	-5.66473	5.84580	0.97562	-0.38607	-0.01670	-0.05425	-0.00452	-0.00155	-0.01117	-0.01220	1.06825	9.38694	0.00632	-16.40736	-0.16567	-0.13270	-0.01780	0.01131	-0.00403	0.00072	24.75519	-8.63000	10.07477	0.25879	0.28740	0.20283	0.00014	-0.01239	-0.00838	-1.89935	-2.61691	-5.31696	-2.24379	3.85883	-1.94087	3.21381	-0.37245	1.11314	-8.35982	15.91772	13.37488	0.00365	0.00350	0.00510	-0.00002
440			4.39000	8.62395	-5.67756	5.79670	0.96934	-0.38512	-0.01624	-0.04195	-0.00255	-0.00144	-0.01023	-0.01195	1.06709	9.41675	-0.00862	-16.43952	-0.16161	-0.12681	-0.01705	0.00645	-0.00471	0.00104	24.75306	-8.59619	10.09029	0.25802	0.29984	0.20702	0.00350	-0.01127	-0.01288	-1.47807	-1.97812	-5.08517	-2.38620	2.33192	-3.30576	3.42977	0.03434	2.48766	-8.35402	15.91867	13.36554	0.00366	0.00352	0.00514	-0.00002
441			4.40000	8.64040	-5.68743	5.74628	0.96243	-0.38490	-0.01642	-0.03125	-0.00050	-0.00148	-0.01021	-0.01125	1.06646	9.43268	-0.02419	-16.48353	-0.15770	-0.12556	-0.01647	0.00331	-0.00493	0.00140	24.74670	-8.56103	10.12201	0.25645	0.30385	0.20737	0.00573	-0.00729	-0.01918	-1.10364	-1.39832	-5.18625	-2.33563	1.39260	-4.78000	3.42965	0.03796	4.45525	-8.34920	15.92044	13.35807	0.00366	0.00355	0.00519	-0.00001
442			4.41000	8.65102	-5.69453	5.69443	0.95584	-0.38461	-0.01662	-0.02337	0.00093	-0.00147	-0.01064	-0.01007	1.06525	9.44082	-0.03704	-16.54302	-0.15641	-0.12686	-0.01632	0.00209	-0.00460	0.00192	24.74022	-8.52684	10.17599	0.25696	0.30276	0.20636	0.00628	-0.00103	-0.02630	-0.81734	-0.97906	-5.11089	-2.07846	1.18841	-6.66526	3.15686	-0.42499	6.72227	-8.34722	15.92411	13.35437	0.00366	0.00358	0.00525	0.00000
443			4.42000	8.65837	-5.69997	5.64500	0.94860	-0.38364	-0.01644	-0.01946	0.00104	-0.00133	-0.01169	-0.00866	1.06339	9.44808	-0.04310	-16.62307	-0.15573	-0.13001	-0.01691	0.00267	-0.00359	0.00265	24.73836	-8.49638	10.25451	0.25739	0.29700	0.20420	0.00480	0.00646	-0.03273	-0.70185	-0.79524	-4.66829	-1.59167	1.72143	-8.87991	2.58508	-1.31372	8.86706	-8.34864	15.93067	13.35515	0.00365	0.00362	0.00532	0.00001
444			4.43000	8.66533	-5.70541	5.60180	0.94081	-0.38342	-0.01680	-0.01860	0.00024	-0.00116	-0.01304	-0.00724	1.06154	9.46064	-0.03873	-16.72563	-0.15408	-0.13459	-0.01718	0.00459	-0.00186	0.00339	24.74533	-8.47259	10.35519	0.25655	0.28960	0.20096	0.00145	0.01408	-0.03719	-0.70795	-0.79575	-3.96068	-0.88561	2.80327	-11.07843	1.72548	-2.49824	10.53958	-8.35276	15.93972	13.35980	0.00364	0.00367	0.00540	0.00002
445			4.44000	8.67322	-5.71113	5.56657	0.93530	-0.38396	-0.01685	-0.01825	-0.00012	-0.00093	-0.01411	-0.00539	1.06010	9.48239	-0.02151	-16.84871	-0.15588	-0.13929	-0.01776	0.00726	0.00044	0.00412	24.76405	-8.45818	10.47281	0.26102	0.28351	0.19973	-0.00307	0.02114	-0.03971	-0.63951	-0.84023	-3.17537	-0.04516	4.11218	-12.91520	0.65599	-3.77206	11.56748	-8.35852	15.94992	13.36684	0.00362	0.00373	0.00549	0.00002
446			4.45000	8.68145	-5.71527	5.53918	0.93089	-0.38529	-0.01701	-0.01660	0.00105	-0.00072	-0.01456	-0.00347	1.05941	9.51413	0.00864	-16.98714	-0.15858	-0.14235	-0.01796	0.00978	0.00275	0.00455	24.79493	-8.45472	10.60053	0.26701	0.27989	0.19970	-0.00771	0.02657	-0.03970	-0.34501	-0.82870	-2.46381	0.75115	5.23720	-14.02312	-0.43652	-4.81228	11.77629	-8.36451	15.95959	13.37464	0.00361	0.00378	0.00558	0.00002
447			4.46000	8.68884	-5.71533	5.51821	0.92391	-0.38481	-0.01726	-0.01381	0.00382	-0.00054	-0.01415	-0.00167	1.05700	9.55300	0.04832	-17.13153	-0.16050	-0.14083	-0.01728	0.01129	0.00431	0.00443	24.83470	-8.46139	10.72799	0.27225	0.28077	0.20076	-0.01118	0.02921	-0.03670	0.17439	-0.76843	-1.90885	1.31385	5.84492	-14.10912	-1.29834	-5.30669	10.99651	-8.36931	15.96762	13.38176	0.00359	0.00382	0.00565	0.00001
448			4.47000	8.69487	-5.70944	5.50187	0.91870	-0.38533	-0.01796	-0.01111	0.00780	-0.00039	-0.01280	-0.00026	1.05426	9.59451	0.09197	-17.27093	-0.16328	-0.13740	-0.01587	0.01193	0.00493	0.00386	24.87774	-8.47494	10.84335	0.27895	0.28681	0.20351	-0.01318	0.02894	-0.03146	0.85567	-0.72428	-1.46193	1.57471	5.96304	-13.34622	-1.78911	-5.24328	9.40913	-8.37192	15.97358	13.38646	0.00359	0.00385	0.00571	0.00000
449			4.48000	8.69987	-5.69620	5.48979	0.91594	-0.38631	-0.01874	-0.00976	0.01223	-0.00020	-0.01073	-0.00032	1.05071	9.63628	0.13535	-17.39963	-0.16349	-0.13189	-0.01418	0.01225	0.00489	0.00322	24.92005	-8.49177	10.93967	0.27975	0.29791	0.20713	-0.01409	0.02699	-0.02555	1.60520	-0.77712	-0.91663	1.60623	5.97528	-12.39625	-1.96871	-4.93419	7.55107	-8.37209	15.97765	13.38702	0.00360	0.00386	0.00573	-0.00000
450			4.49000	8.70535	-5.67540	5.48444	0.91311	-0.38560	-0.02036	-0.01123	0.01575	0.00015	-0.00901	-0.00153	1.04546	9.67978	0.17737	-17.52017	-0.16031	-0.12637	-0.01177	0.01302	0.00466	0.00258	24.96112	-8.50953	11.01721	0.27504	0.30754	0.20823	-0.01474	0.02426	-0.02010	2.26234	-1.02022	0.00660	1.52703	6.27869	-11.92501	-1.97465	-4.68708	5.88217	-8.36997	15.98015	13.38304	0.00361	0.00386	0.00573	-0.00001
451			4.50000	8.71409	-5.64863	5.49117	0.91127	-0.38643	-0.02284	-0.01657	0.01740	0.00080	-0.00833	-0.00255	1.04207	9.72860	0.21926	-17.64022	-0.15637	-0.12597	-0.00943	0.01442	0.00461	0.00211	25.00218	-8.52705	11.07967	0.27277	0.30894	0.20599	-0.01544	0.02098	-0.01535	2.68490	-1.51359	1.49980	1.40929	6.92215	-12.13621	-1.90638	-4.49771	4.47583	-8.36563	15.98127	13.37546	0.00364	0.00385	0.00569	-0.00002
452			4.51000	8.72932	-5.61835	5.51637	0.90968	-0.39061	-0.02569	-0.02541	0.01710	0.00181	-0.00864	-0.00299	1.04188	9.78449	0.26209	-17.76621	-0.15092	-0.13130	-0.00769	0.01546	0.00469	0.00180	25.04253	-8.54396	11.12874	0.27273	0.30181	0.20093	-0.01512	0.01679	-0.01042	2.84383	-2.22645	3.48055	1.26915	7.54642	-12.64069	-1.78115	-4.06035	3.06825	-8.35940	15.98107	13.36631	0.00367	0.00383	0.00565	-0.00003
453			4.52000	8.75320	-5.58677	5.56372	0.90895	-0.39463	-0.02854	-0.03568	0.01544	0.00306	-0.00932	-0.00329	1.04322	9.84479	0.30512	-17.89750	-0.14488	-0.13742	-0.00607	0.01534	0.00465	0.00144	25.07784	-8.55967	11.16139	0.27208	0.29340	0.19534	-0.01288	0.01171	-0.00471	2.80707	-3.00975	5.55108	1.13532	7.74022	-12.80971	-1.58470	-3.15336	1.42750	-8.35183	15.98007	13.35728	0.00370	0.00381	0.00562	-0.00003
454			4.53000	8.78550	-5.55536	5.63142	0.90948	-0.39866	-0.03063	-0.04455	0.01355	0.00415	-0.00952	-0.00299	1.04532	9.90443	0.34678	-18.02741	-0.14168	-0.14173	-0.00478	0.01440	0.00459	0.00109	25.10345	-8.57368	11.17364	0.27532	0.29034	0.19309	-0.00950	0.00644	0.00126	2.68618	-3.65982	7.15454	1.08292	7.42262	-12.26153	-1.34685	-1.93363	-0.33633	-8.34447	15.97909	13.34959	0.00373	0.00380	0.00560	-0.00003
455			4.54000	8.82366	-5.52458	5.71172	0.90977	-0.40169	-0.03234	-0.05001	0.01224	0.00479	-0.00874	-0.00249	1.04712	9.95976	0.38640	-18.14745	-0.13978	-0.14127	-0.00296	0.01300	0.00463	0.00060	25.11799	-8.58587	11.16542	0.27844	0.29611	0.19419	-0.00610	0.00170	0.00663	2.55208	-4.03651	7.88940	1.16431	6.79763	-10.99550	-1.10835	-0.77343	-1.91936	-8.33932	15.97889	13.34375	0.00374	0.00379	0.00559	-0.00001
456			4.55000	8.86420	-5.49481	5.79462	0.91080	-0.40413	-0.03367	-0.05152	0.01139	0.00487	-0.00757	-0.00239	1.04894	10.00953	0.42416	-18.25109	-0.13731	-0.13836	-0.00111	0.01143	0.00480	0.00019	25.12362	-8.59625	11.14063	0.27828	0.30543	0.19627	-0.00356	-0.00221	0.01056	2.38135	-4.09601	7.70847	1.33238	6.07137	-9.27291	-0.87240	0.06540	-3.07369	-8.33831	15.97996	13.34038	0.00372	0.00379	0.00561	0.00001
457			4.56000	8.90376	-5.46712	5.87135	0.91250	-0.40807	-0.03505	-0.04923	0.01061	0.00453	-0.00627	-0.00245	1.05207	10.05372	0.45991	-18.33548	-0.13373	-0.13562	0.00069	0.00983	0.00492	-0.00010	25.12368	-8.60454	11.10540	0.27631	0.31458	0.19798	-0.00213	-0.00509	0.01261	2.14741	-3.86156	6.86609	1.48058	5.33678	-7.44582	-0.62523	0.52702	-3.70227	-8.34240	15.98245	13.33960	0.00369	0.00381	0.00564	0.00004
458			4.57000	8.93960	-5.44244	5.93705	0.91622	-0.41034	-0.03575	-0.04388	0.00989	0.00387	-0.00463	-0.00295	1.05536	10.09252	0.49302	-18.40148	-0.13129	-0.12993	0.00229	0.00838	0.00465	-0.00025	25.12127	-8.61043	11.06582	0.27323	0.32668	0.20121	-0.00149	-0.00721	0.01311	1.90722	-3.40638	5.71739	1.51042	4.60501	-5.77974	-0.34826	0.70131	-3.87529	-8.35123	15.98635	13.34020	0.00364	0.00382	0.00568	0.00007
459			4.58000	8.96992	-5.42057	5.99017	0.92175	-0.40997	-0.03608	-0.03670	0.00937	0.00314	-0.00350	-0.00383	1.05805	10.12589	0.52221	-18.45177	-0.13020	-0.12426	0.00345	0.00703	0.00395	-0.00029	25.11808	-8.61333	11.02618	0.27004	0.33613	0.20374	-0.00110	-0.00883	0.01246	1.71678	-2.83994	4.55023	1.35644	3.85834	-4.42638	-0.03469	0.74473	-3.74590	-8.36348	15.99089	13.34003	0.00360	0.00384	0.00572	0.00008
460			4.59000	8.99418	-5.40105	6.03176	0.93049	-0.41099	-0.03663	-0.02908	0.00861	0.00253	-0.00330	-0.00450	1.06168	10.15356	0.54592	-18.49039	-0.13177	-0.12406	0.00385	0.00572	0.00302	-0.00026	25.11440	-8.61292	10.98875	0.27163	0.33820	0.20446	-0.00046	-0.00997	0.01123	1.52573	-2.25725	3.59598	1.02127	3.08276	-3.49814	0.27933	0.80924	-3.46883	-8.37720	15.99411	13.33708	0.00355	0.00385	0.00575	0.00009
461			4.60000	9.01278	-5.38446	6.06504	0.93721	-0.41354	-0.03780	-0.02138	0.00690	0.00222	-0.00371	-0.00480	1.06507	10.17494	0.56319	-18.52222	-0.13248	-0.12738	0.00424	0.00420	0.00190	-0.00024	25.10921	-8.60946	10.95404	0.27429	0.33581	0.20329	0.00079	-0.01067	0.01005	1.26298	-1.69795	3.06938	0.59329	2.27757	-3.06297	0.52901	0.99966	-3.17595	-8.39028	15.99401	13.32999	0.00351	0.00386	0.00577	0.00009
462			4.61000	9.02629	-5.37165	6.09538	0.94176	-0.41642	-0.03904	-0.01340	0.00450	0.00224	-0.00426	-0.00504	1.06615	10.18929	0.57437	-18.55235	-0.13274	-0.13196	0.00450	0.00261	0.00079	-0.00025	25.10100	-8.60399	10.92124	0.27572	0.33215	0.20148	0.00238	-0.01081	0.00942	0.99365	-1.16275	3.08766	0.20995	1.50326	-3.08035	0.63343	1.28746	-2.97413	-8.40110	15.98958	13.31849	0.00347	0.00386	0.00579	0.00008
463			4.62000	9.03501	-5.36192	6.12836	0.94504	-0.41755	-0.03964	-0.00478	0.00284	0.00259	-0.00457	-0.00562	1.06572	10.19681	0.58132	-18.58453	-0.13211	-0.13397	0.00455	0.00124	0.00004	-0.00028	25.08956	-8.59843	10.88895	0.27284	0.33250	0.20106	0.00344	-0.01007	0.00940	0.91683	-0.65284	3.61017	0.00066	0.91067	-3.49581	0.51702	1.49378	-2.86435	-8.40867	15.98104	13.30258	0.00343	0.00385	0.00578	0.00006
464			4.63000	9.03894	-5.35218	6.16856	0.94770	-0.41879	-0.04116	0.00445	0.00327	0.00334	-0.00515	-0.00616	1.06508	10.19937	0.58735	-18.62261	-0.13095	-0.13744	0.00526	0.00047	0.00000	-0.00040	25.07700	-8.59529	10.85729	0.26913	0.33168	0.19915	0.00310	-0.00757	0.00934	1.19365	-0.18486	4.52260	0.06072	0.67170	-4.35685	0.12204	1.39510	-2.72156	-8.41266	15.96932	13.28284	0.00339	0.00383	0.00577	0.00005
465			4.64000	9.03811	-5.33848	6.21924	0.94930	-0.41900	-0.04258	0.01389	0.00603	0.00440	-0.00574	-0.00646	1.06360	10.20008	0.59692	-18.67122	-0.13058	-0.14068	0.00595	0.00038	0.00083	-0.00060	25.06734	-8.59752	10.82850	0.26701	0.32973	0.19703	0.00118	-0.00306	0.00904	1.84268	0.21971	5.74175	0.42709	0.83387	-5.68549	-0.56987	0.91541	-2.46985	-8.41317	15.95553	13.26047	0.00336	0.00381	0.00575	0.00003
466			4.65000	9.03284	-5.31729	6.28336	0.95296	-0.42070	-0.04428	0.02296	0.01074	0.00582	-0.00576	-0.00683	1.06315	10.20157	0.61432	-18.73460	-0.13124	-0.14375	0.00694	0.00078	0.00245	-0.00091	25.06404	-8.60796	10.80456	0.26617	0.32838	0.19521	-0.00183	0.00290	0.00874	2.79529	0.53227	7.25545	1.06594	1.29564	-7.37555	-1.49857	0.17410	-2.17013	-8.41050	15.94088	13.23665	0.00334	0.00379	0.00573	0.00001
467			4.66000	9.02389	-5.28596	6.36400	0.95825	-0.42437	-0.04564	0.03088	0.01663	0.00752	-0.00527	-0.00723	1.06291	10.20532	0.64270	-18.81526	-0.13281	-0.14752	0.00750	0.00140	0.00459	-0.00124	25.06884	-8.62843	10.78586	0.26692	0.32574	0.19370	-0.00522	0.00925	0.00857	3.92729	0.72185	9.03955	1.85594	1.89804	-9.26509	-2.51776	-0.64346	-1.89034	-8.40487	15.92636	13.21259	0.00334	0.00378	0.00571	-0.00000
468			4.67000	9.01249	-5.24333	6.46364	0.96375	-0.42734	-0.04662	0.03684	0.02226	0.00936	-0.00390	-0.00743	1.06211	10.21162	0.68291	-18.91435	-0.13659	-0.14801	0.00835	0.00197	0.00651	-0.00166	25.08158	-8.65892	10.77206	0.27094	0.32676	0.19430	-0.00836	0.01475	0.00868	5.02090	0.78157	10.95974	2.58454	2.44206	-11.12631	-3.40969	-1.35741	-1.70170	-8.39657	15.91319	13.18937	0.00336	0.00377	0.00570	-0.00002
469			4.68000	9.00004	-5.19100	6.58271	0.96921	-0.42931	-0.04698	0.04059	0.02607	0.01104	-0.00171	-0.00786	1.06105	10.21931	0.73261	-19.03025	-0.14040	-0.14433	0.00938	0.00212	0.00740	-0.00212	25.10048	-8.69697	10.76115	0.27384	0.33268	0.19702	-0.01058	0.01815	0.00933	5.84467	0.74505	12.82709	3.02764	2.70945	-12.66849	-3.96760	-1.80663	-1.73921	-8.38642	15.90258	13.16834	0.00341	0.00377	0.00570	-0.00003
470			4.69000	8.98765	-5.13245	6.71985	0.97312	-0.43129	-0.04733	0.04270	0.02747	0.01258	0.00065	-0.00887	1.05929	10.22584	0.78666	-19.15878	-0.14083	-0.13938	0.01057	0.00150	0.00700	-0.00258	25.12240	-8.73855	10.74920	0.27097	0.33954	0.19915	-0.01123	0.01835	0.01066	6.30347	0.67543	14.53843	3.04038	2.54195	-13.70377	-4.08402	-1.87882	-2.10420	-8.37566	15.89553	13.15026	0.00347	0.00379	0.00571	-0.00003
471			4.70000	8.97573	-5.07134	6.87331	0.97668	-0.43176	-0.04768	0.04422	0.02673	0.01398	0.00221	-0.01009	1.05626	10.22789	0.83879	-19.29481	-0.14065	-0.13662	0.01135	-0.00002	0.00551	-0.00285	25.14350	-8.77909	10.73158	0.26654	0.34127	0.19901	-0.01023	0.01486	0.01278	6.46414	0.62396	16.10513	2.60557	1.86871	-14.18555	-3.77778	-1.50774	-2.83718	-8.36648	15.89171	13.13597	0.00352	0.00381	0.00573	-0.00002
472			4.71000	8.96423	-5.00996	7.04192	0.97891	-0.43247	-0.04815	0.04495	0.02483	0.01532	0.00262	-0.01070	1.05248	10.22170	0.88313	-19.43321	-0.14135	-0.13929	0.01135	-0.00230	0.00335	-0.00282	25.15938	-8.81496	10.70325	0.26583	0.33484	0.19626	-0.00778	0.00841	0.01557	6.44356	0.56415	17.55762	1.85132	0.77688	-14.20787	-3.15891	-0.69658	-3.88444	-8.36126	15.88930	13.12613	0.00354	0.00383	0.00576	-0.00000
473			4.72000	8.95379	-4.94954	7.22457	0.97956	-0.43199	-0.04789	0.04341	0.02226	0.01630	0.00223	-0.01046	1.04743	10.20499	0.91650	-19.57047	-0.14458	-0.14492	0.01023	-0.00487	0.00088	-0.00248	25.16616	-8.84380	10.66067	0.27000	0.32420	0.19326	-0.00438	0.00104	0.01857	6.30178	0.40341	18.86001	1.00266	-0.42328	-14.01463	-2.39283	0.37103	-5.03311	-8.36195	15.88569	13.12109	0.00353	0.00384	0.00577	0.00003
474			4.73000	8.94601	-4.89090	7.41946	0.97963	-0.43014	-0.04635	0.03846	0.01923	0.01656	0.00132	-0.00990	1.04248	10.17873	0.93929	-19.70599	-0.14863	-0.15119	0.00778	-0.00705	-0.00127	-0.00184	25.16270	-8.86510	10.60399	0.27502	0.31277	0.19126	-0.00089	-0.00534	0.02116	6.02518	0.08362	19.85182	0.31031	-1.38254	-13.75415	-1.66142	1.39718	-6.03875	-8.36853	15.87869	13.12033	0.00348	0.00384	0.00579	0.00005
475			4.74000	8.94271	-4.83527	7.62235	0.97843	-0.42951	-0.04462	0.03030	0.01594	0.01623	-0.00006	-0.00946	1.03810	10.14624	0.95490	-19.83891	-0.14971	-0.15968	0.00473	-0.00821	-0.00245	-0.00107	25.15068	-8.87998	10.53610	0.27609	0.29840	0.18776	0.00179	-0.00959	0.02274	5.58185	-0.35947	20.26368	-0.02757	-1.92692	-13.29086	-1.11147	2.15869	-6.76568	-8.37918	15.86700	13.12269	0.00340	0.00382	0.00578	0.00006
476			4.75000	8.94480	-4.78411	7.82600	0.97764	-0.42901	-0.04241	0.02077	0.01260	0.01507	-0.00110	-0.00879	1.03461	10.11153	0.96788	-19.96559	-0.15158	-0.16680	0.00151	-0.00856	-0.00222	-0.00032	25.13320	-8.89074	10.46102	0.27848	0.28694	0.18598	0.00332	-0.01155	0.02351	4.98376	-0.80658	19.83386	0.07409	-2.09146	-12.39180	-0.80678	2.57303	-7.13926	-8.39062	15.85078	13.12625	0.00332	0.00380	0.00577	0.00005
477			4.76000	8.95161	-4.73871	8.02076	0.97776	-0.42994	-0.04045	0.01279	0.00937	0.01331	-0.00099	-0.00770	1.03434	10.07748	0.98248	-20.08025	-0.15428	-0.16952	-0.00058	-0.00853	-0.00065	0.00011	25.11345	-8.89972	10.38353	0.28346	0.28465	0.18770	0.00403	-0.01192	0.02343	4.24903	-1.07586	18.38969	0.55483	-2.08421	-10.94750	-0.68477	2.68683	-7.06313	-8.39946	15.83108	13.12797	0.00326	0.00377	0.00573	0.00004
478			4.77000	8.96038	-4.70078	8.19576	0.98053	-0.43063	-0.03837	0.00874	0.00564	0.01088	0.00017	-0.00678	1.03641	10.04451	1.00099	-20.17701	-0.15835	-0.16722	-0.00191	-0.00875	0.00147	0.00029	25.09344	-8.90798	10.30930	0.28924	0.29052	0.19264	0.00454	-0.01140	0.02203	3.32252	-1.01272	15.89456	1.21416	-2.15510	-9.00454	-0.58215	2.61163	-6.45114	-8.40297	15.80974	13.12399	0.00323	0.00374	0.00569	0.00001
479			4.78000	8.96762	-4.67329	8.34043	0.98053	-0.43047	-0.03716	0.00822	0.00047	0.00824	0.00152	-0.00645	1.03790	10.01120	1.02296	-20.25127	-0.15840	-0.16228	-0.00199	-0.00909	0.00319	0.00022	25.07390	-8.91458	10.24413	0.28835	0.29737	0.19565	0.00515	-0.01059	0.01854	2.10464	-0.62735	12.51585	1.79436	-2.40553	-6.69915	-0.31781	2.45022	-5.34708	-8.39954	15.78854	13.11126	0.00325	0.00371	0.00564	-0.00001
480			4.79000	8.97128	-4.65995	8.44725	0.98107	-0.43075	-0.03646	0.00888	-0.00648	0.00544	0.00295	-0.00624	1.03842	9.97654	1.04564	-20.30046	-0.15944	-0.15777	-0.00164	-0.00958	0.00405	0.00011	25.05482	-8.91703	10.19222	0.28759	0.30300	0.19774	0.00607	-0.01019	0.01354	0.57600	-0.07793	8.59661	2.10345	-2.75148	-4.19024	0.18701	2.26618	-3.92262	-8.38950	15.76872	13.08888	0.00330	0.00370	0.00560	-0.00003
481			4.80000	8.97127	-4.66364	8.51274	0.98178	-0.42694	-0.03402	0.00943	-0.01461	0.00248	0.00501	-0.00600	1.03641	9.94103	1.06560	-20.32383	-0.16472	-0.14737	-0.00188	-0.01014	0.00384	0.00004	25.03600	-8.91290	10.15569	0.28931	0.31617	0.20452	0.00717	-0.01068	0.00783	-1.15684	0.52031	4.47469	2.08355	-3.08819	-1.59870	0.89507	2.06827	-2.34470	-8.37458	15.75103	13.05887	0.00336	0.00369	0.00555	-0.00004
482			4.81000	8.96751	-4.68563	8.53627	0.98115	-0.41893	-0.03082	0.01063	-0.02250	-0.00007	0.00621	-0.00655	1.03229	9.90563	1.07966	-20.32151	-0.16809	-0.13579	-0.00282	-0.01030	0.00291	-0.00006	25.01760	-8.90053	10.13541	0.28518	0.32795	0.21047	0.00792	-0.01156	0.00134	-2.88996	1.15742	0.42709	1.76607	-3.36758	0.94925	1.71341	1.81475	-0.71768	-8.35763	15.73579	13.02521	0.00343	0.00369	0.00551	-0.00004
483			4.82000	8.95941	-4.72483	8.51991	0.97887	-0.41379	-0.02903	0.01374	-0.02887	-0.00205	0.00490	-0.00683	1.02870	9.87138	1.08552	-20.29519	-0.16829	-0.13580	-0.00447	-0.01001	0.00172	-0.00028	25.00048	-8.87937	10.13171	0.28101	0.32162	0.20857	0.00816	-0.01190	-0.00516	-4.34953	1.83710	-3.26047	1.21070	-3.57746	3.28469	2.52553	1.48032	0.83862	-8.34178	15.72324	12.99294	0.00348	0.00369	0.00549	-0.00004
484			4.83000	8.94584	-4.77718	8.46875	0.97720	-0.40844	-0.02724	0.01937	-0.03205	-0.00345	0.00235	-0.00554	1.02607	9.83888	1.08167	-20.24817	-0.17481	-0.14075	-0.00678	-0.00991	0.00020	-0.00067	24.98555	-8.85012	10.14330	0.29047	0.30824	0.20632	0.00816	-0.01188	-0.01040	-5.26656	2.52781	-6.33402	0.51020	-3.73075	5.33105	3.19961	1.09565	2.08959	-8.32945	15.71350	12.96677	0.00352	0.00370	0.00549	-0.00002
485			4.84000	8.92584	-4.83624	8.38996	0.97725	-0.40549	-0.02506	0.02698	-0.03163	-0.00422	0.00024	-0.00394	1.02663	9.80849	1.06778	-20.18336	-0.18249	-0.14479	-0.00933	-0.00972	-0.00139	-0.00122	24.97352	-8.81496	10.16581	0.30288	0.29986	0.20727	0.00738	-0.01180	-0.01351	-5.52396	3.16517	-8.66736	-0.17700	-3.82251	7.16034	3.58457	0.69632	2.76747	-8.32209	15.70660	12.94983	0.00354	0.00370	0.00550	-0.00001
486			4.85000	8.89921	-4.89543	8.29126	0.97706	-0.40412	-0.02382	0.03513	-0.02795	-0.00467	-0.00168	-0.00377	1.03034	9.78054	1.04527	-20.10216	-0.18237	-0.14673	-0.01091	-0.00894	-0.00254	-0.00176	24.96516	-8.77768	10.19256	0.30259	0.29612	0.20736	0.00529	-0.01152	-0.01370	-5.18356	3.67820	-10.26981	-0.68404	-3.82827	8.89879	3.57677	0.29921	2.72212	-8.32009	15.70165	12.94263	0.00352	0.00369	0.00549	0.00001
487			4.86000	8.86670	-4.94924	8.17972	0.97764	-0.40308	-0.02328	0.04165	-0.02176	-0.00487	-0.00399	-0.00413	1.03492	9.75558	1.01682	-20.00452	-0.18010	-0.15065	-0.01228	-0.00785	-0.00309	-0.00234	24.96119	-8.74259	10.21620	0.29888	0.28848	0.20490	0.00237	-0.01095	-0.01075	-4.38595	3.96483	-11.13952	-0.94381	-3.72299	10.59688	3.20895	-0.05505	1.91932	-8.32275	15.69701	12.94248	0.00348	0.00367	0.00546	0.00002
488			4.87000	8.83073	-4.99348	8.06321	0.98141	-0.40334	-0.02347	0.04373	-0.01420	-0.00485	-0.00585	-0.00467	1.04091	9.73433	0.98510	-19.89070	-0.17898	-0.15505	-0.01305	-0.00665	-0.00314	-0.00285	24.96162	-8.71285	10.22916	0.29605	0.28057	0.20190	-0.00064	-0.01118	-0.00502	-3.29945	3.87713	-11.17468	-1.01951	-3.52273	12.21835	2.66313	-0.23899	0.33203	-8.32858	15.69086	12.94476	0.00342	0.00363	0.00541	0.00004
489			4.88000	8.79575	-5.02546	7.95104	0.98617	-0.40516	-0.02420	0.03902	-0.00657	-0.00454	-0.00649	-0.00555	1.04743	9.71715	0.95161	-19.76153	-0.17701	-0.15646	-0.01283	-0.00553	-0.00303	-0.00314	24.96466	-8.68916	10.22284	0.29094	0.27788	0.19995	-0.00274	-0.01358	0.00324	-2.12574	3.31596	-10.28838	-1.05504	-3.33381	13.75060	2.18107	-0.05035	-2.05768	-8.33576	15.68192	12.94528	0.00335	0.00359	0.00536	0.00004
490			4.89000	8.76699	-5.04469	7.85296	0.99015	-0.40710	-0.02425	0.02791	-0.00031	-0.00375	-0.00624	-0.00613	1.05231	9.70308	0.91587	-19.61781	-0.17668	-0.15525	-0.01277	-0.00496	-0.00317	-0.00345	24.96622	-8.66992	10.18822	0.28901	0.27971	0.20060	-0.00315	-0.01872	0.01335	-1.09770	2.36561	-8.63240	-1.17223	-3.31256	15.19957	1.96014	0.63067	-5.03936	-8.34253	15.67028	12.94208	0.00329	0.00354	0.00529	0.00004
491			4.90000	8.74800	-5.05337	7.77513	0.99311	-0.40853	-0.02429	0.01361	0.00335	-0.00285	-0.00542	-0.00692	1.05508	9.68980	0.87638	-19.46040	-0.17579	-0.15185	-0.01231	-0.00505	-0.00359	-0.00358	24.96165	-8.65184	10.12014	0.28636	0.28671	0.20264	-0.00180	-0.02592	0.02344	-0.41733	1.27852	-6.64043	-1.36933	-3.50220	16.38766	2.05766	1.65936	-7.99343	-8.34772	15.65745	12.93611	0.00325	0.00350	0.00524	0.00003
492			4.91000	8.73943	-5.05581	7.71831	0.99381	-0.40965	-0.02444	-0.00285	0.00468	-0.00201	-0.00469	-0.00764	1.05582	9.67512	0.83302	-19.29353	-0.17378	-0.14892	-0.01179	-0.00535	-0.00402	-0.00354	24.94851	-8.63192	10.02245	0.28423	0.29386	0.20427	0.00045	-0.03280	0.03072	-0.10317	0.14264	-4.76705	-1.54777	-3.70619	16.92020	2.36969	2.66614	-10.12027	-8.35120	15.64572	12.93040	0.00325	0.00348	0.00521	0.00002
493			4.92000	8.74070	-5.05642	7.67898	0.99187	-0.41072	-0.02483	-0.01402	0.00429	-0.00141	-0.00399	-0.00806	1.05524	9.65940	0.78797	-19.12583	-0.17071	-0.14634	-0.01102	-0.00525	-0.00420	-0.00324	24.92795	-8.60856	9.90754	0.28249	0.29972	0.20485	0.00266	-0.03738	0.03338	-0.04775	-0.61095	-3.34681	-1.63731	-3.68238	16.53200	2.77036	3.33515	-10.94335	-8.35382	15.63750	12.92777	0.00327	0.00348	0.00521	0.00002
494			4.93000	8.75063	-5.05863	7.65206	0.98917	-0.41086	-0.02454	-0.02692	-0.00049	-0.00102	-0.00327	-0.00782	1.05375	9.64440	0.74402	-18.96691	-0.17011	-0.14338	-0.01076	-0.00475	-0.00414	-0.00293	24.90295	-8.58101	9.79024	0.28467	0.30433	0.20606	0.00460	-0.03923	0.03170	-0.69558	-1.31557	-2.43618	-1.64565	-3.40212	15.31221	3.20503	3.60550	-10.48171	-8.35683	15.63408	12.92982	0.00331	0.00350	0.00523	0.00001
495			4.94000	8.76772	-5.06505	7.63176	0.98700	-0.40742	-0.02282	-0.03630	-0.00457	-0.00086	-0.00243	-0.00749	1.05106	9.63131	0.70305	-18.82371	-0.17198	-0.13713	-0.01129	-0.00421	-0.00387	-0.00273	24.87592	-8.54880	9.68290	0.28737	0.31110	0.20943	0.00642	-0.03914	0.02675	-1.31367	-1.78297	-2.14546	-1.60684	-3.02646	13.59086	3.65216	3.58119	-8.99995	-8.36062	15.63507	12.93572	0.00335	0.00352	0.00525	0.00001
496			4.95000	8.78917	-5.07791	7.61122	0.98533	-0.40574	-0.02198	-0.04065	-0.00906	-0.00101	-0.00230	-0.00736	1.05000	9.61963	0.66574	-18.69918	-0.17126	-0.13445	-0.01161	-0.00399	-0.00367	-0.00243	24.84827	-8.51177	9.59464	0.28630	0.31254	0.20969	0.00814	-0.03654	0.01899	-2.05079	-1.89175	-2.53768	-1.52748	-2.76528	11.76199	4.04960	3.37594	-6.82937	-8.36466	15.63886	12.94320	0.00339	0.00354	0.00528	0.00001
497			4.96000	8.81069	-5.09842	7.58318	0.98458	-0.40549	-0.02146	-0.03833	-0.01317	-0.00142	-0.00277	-0.00694	1.05149	9.60730	0.63212	-18.59221	-0.17033	-0.13438	-0.01205	-0.00438	-0.00341	-0.00218	24.82082	-8.47085	9.53077	0.28545	0.31088	0.20886	0.00962	-0.03202	0.01018	-2.76765	-1.57026	-3.55554	-1.37297	-2.72015	10.13806	4.29468	3.03877	-4.32246	-8.36816	15.64328	12.95011	0.00343	0.00358	0.00534	0.00001
498			4.97000	8.82760	-5.12630	7.54183	0.98429	-0.40396	-0.02010	-0.02994	-0.01597	-0.00187	-0.00294	-0.00633	1.05322	9.59241	0.60239	-18.49931	-0.17148	-0.13182	-0.01287	-0.00507	-0.00283	-0.00204	24.79473	-8.42807	9.49329	0.28526	0.31346	0.21067	0.01030	-0.02655	0.00145	-3.31210	-0.89506	-4.97859	-1.09297	-2.77132	8.80664	4.30654	2.52184	-1.75432	-8.37094	15.64631	12.95581	0.00347	0.00364	0.00542	0.00001
499			4.98000	8.83672	-5.15954	7.48444	0.98384	-0.40094	-0.01886	-0.01846	-0.01679	-0.00228	-0.00343	-0.00642	1.05474	9.57529	0.57770	-18.41765	-0.17053	-0.12891	-0.01361	-0.00516	-0.00187	-0.00187	24.77236	-8.38606	9.48237	0.27899	0.31564	0.21132	0.00928	-0.01971	-0.00698	-3.57394	-0.07971	-6.49800	-0.67204	-2.63442	7.62969	4.06391	1.72115	0.73202	-8.37313	15.64663	12.95994	0.00351	0.00370	0.00551	0.00001
500			4.99000	8.83738	-5.19503	7.41163	0.98428	-0.39695	-0.01823	-0.00789	-0.01568	-0.00264	-0.00501	-0.00665	1.05694	9.55926	0.55986	-18.34689	-0.16956	-0.12973	-0.01442	-0.00409	-0.00057	-0.00166	24.75728	-8.34724	9.49772	0.27285	0.31065	0.20880	0.00660	-0.01163	-0.01460	-3.54508	0.62070	-7.83743	-0.13504	-2.07335	6.42210	3.60113	0.60456	3.04118	-8.37473	15.64328	12.96202	0.00355	0.00376	0.00561	0.00001
501			5.00000	8.83160	-5.22978	7.32652	0.98445	-0.39748	-0.01825	-0.00116	-0.01356	-0.00297	-0.00682	-0.00595	1.06027	9.54895	0.55079	-18.28828	-0.17020	-0.13584	-0.01537	-0.00187	0.00108	-0.00141	24.75268	-8.31353	9.53778	0.27391	0.29989	0.20498	0.00291	-0.00365	-0.02081	-3.33171	1.04215	-8.85351	0.47233	-1.09165	5.17321	2.99715	-0.69050	5.02183	-8.37564	15.63481	12.96035	0.00357	0.00382	0.00569	0.00001
502			5.01000	8.82243	-5.26226	7.23282	0.98405	-0.40008	-0.01820	0.00122	-0.01153	-0.00318	-0.00775	-0.00471	1.06215	9.54770	0.55141	-18.24181	-0.17345	-0.14135	-0.01617	0.00088	0.00297	-0.00114	24.75968	-8.28587	9.59856	0.28104	0.29184	0.20331	-0.00097	0.00292	-0.02544	-3.12046	1.19019	-9.59511	1.09280	0.04943	4.08015	2.37042	-1.89260	6.52339	-8.37572	15.61871	12.95174	0.00359	0.00386	0.00574	0.00002
503			5.02000	8.81240	-5.29316	7.13265	0.98146	-0.39805	-0.01690	0.00050	-0.01033	-0.00313	-0.00714	-0.00387	1.05962	9.55560	0.56117	-18.20463	-0.17802	-0.13767	-0.01662	0.00335	0.00443	-0.00093	24.77630	-8.26389	9.67419	0.28735	0.29544	0.20664	-0.00391	0.00763	-0.02895	-3.05781	1.17347	-10.21383	1.61441	1.00278	3.35424	1.87826	-2.73052	7.49841	-8.37538	15.59173	12.93304	0.00361	0.00389	0.00578	0.00004
504			5.03000	8.80281	-5.32420	7.02656	0.97796	-0.39272	-0.01461	-0.00158	-0.00995	-0.00286	-0.00547	-0.00404	1.05395	9.56993	0.57710	-18.17237	-0.18112	-0.12712	-0.01695	0.00481	0.00483	-0.00085	24.79825	-8.24547	9.75837	0.28770	0.30754	0.21297	-0.00494	0.01010	-0.03145	-3.13330	1.09671	-10.81333	1.87658	1.52710	3.07755	1.68353	-3.06027	7.99270	-8.37461	15.55082	12.90131	0.00363	0.00390	0.00579	0.00006
505			5.04000	8.79401	-5.35619	6.91445	0.97544	-0.38866	-0.01296	-0.00382	-0.00967	-0.00265	-0.00446	-0.00514	1.04909	9.58669	0.59450	-18.14066	-0.18000	-0.11968	-0.01735	0.00493	0.00430	-0.00089	24.82053	-8.22709	9.84534	0.28138	0.31413	0.21579	-0.00384	0.00940	-0.03216	-3.20431	1.00343	-11.31828	1.75133	1.55123	3.15311	1.87080	-2.86574	8.04688	-8.37327	15.49380	12.85610	0.00363	0.00389	0.00578	0.00007
506			5.05000	8.78600	-5.38821	6.79833	0.97715	-0.38537	-0.01243	-0.00551	-0.00888	-0.00258	-0.00459	-0.00632	1.04685	9.60200	0.60790	-18.10732	-0.18016	-0.11734	-0.01756	0.00397	0.00302	-0.00099	24.83839	-8.20493	9.92953	0.27757	0.31356	0.21542	-0.00114	0.00562	-0.03098	-3.14245	0.90256	-11.51269	1.21200	1.13319	3.38692	2.38889	-2.20439	7.64448	-8.37085	15.41961	12.79958	0.00362	0.00386	0.00573	0.00008
507			5.06000	8.77869	-5.41861	6.68244	0.97711	-0.38307	-0.01201	-0.00581	-0.00777	-0.00244	-0.00540	-0.00689	1.04670	9.61268	0.61277	-18.07197	-0.17925	-0.11715	-0.01803	0.00214	0.00112	-0.00115	24.84802	-8.17650	10.00516	0.27591	0.31017	0.21427	0.00254	-0.00018	-0.02801	-2.95006	0.83635	-11.27623	0.37915	0.38104	3.72111	3.06571	-1.19970	6.74752	-8.36675	15.32886	12.73471	0.00359	0.00380	0.00566	0.00008
508			5.07000	8.77136	-5.44665	6.57113	0.97607	-0.38217	-0.01138	-0.00439	-0.00692	-0.00219	-0.00617	-0.00691	1.04728	9.61650	0.60651	-18.03339	-0.17916	-0.11751	-0.01875	-0.00022	-0.00097	-0.00143	24.84731	-8.14140	10.06656	0.27745	0.30823	0.21442	0.00663	-0.00682	-0.02337	-2.72750	0.84772	-10.72628	-0.52044	-0.59428	4.31253	3.70410	0.00784	5.36415	-8.36010	15.22374	12.66416	0.00357	0.00373	0.00558	0.00007
509			5.08000	8.76332	-5.47280	6.46624	0.97614	-0.38347	-0.01058	-0.00301	-0.00655	-0.00192	-0.00630	-0.00705	1.04817	9.61214	0.58892	-17.98760	-0.17942	-0.11745	-0.01953	-0.00267	-0.00270	-0.00184	24.83532	-8.10102	10.10892	0.27791	0.31069	0.21640	0.01048	-0.01324	-0.01733	-2.55700	0.85963	-10.07949	-1.24445	-1.60316	5.23873	4.12066	1.25663	3.62475	-8.34982	15.10809	12.58981	0.00356	0.00365	0.00549	0.00004
510			5.09000	8.75551	-5.49765	6.36788	0.97324	-0.38297	-0.01016	-0.00479	-0.00624	-0.00171	-0.00641	-0.00741	1.04871	9.60048	0.56256	-17.93139	-0.17659	-0.11519	-0.01966	-0.00428	-0.00361	-0.00219	24.81301	-8.05852	10.12998	0.27256	0.31571	0.21771	0.01296	-0.01827	-0.01046	-2.41322	0.68095	-9.34499	-1.64754	-2.31345	6.16346	4.18446	2.29702	1.79072	-8.33504	14.98776	12.51280	0.00357	0.00358	0.00540	0.00002
511			5.10000	8.75093	-5.52057	6.27793	0.96996	-0.38153	-0.01040	-0.01150	-0.00549	-0.00153	-0.00679	-0.00749	1.04924	9.58551	0.53215	-17.86749	-0.17401	-0.11376	-0.01929	-0.00434	-0.00374	-0.00224	24.78398	-8.01773	10.13131	0.26709	0.31904	0.21745	0.01339	-0.02072	-0.00408	-2.18403	0.16846	-8.21276	-1.72818	-2.39513	6.41540	3.87947	2.85912	0.17942	-8.31633	14.86961	12.43497	0.00358	0.00349	0.00529	0.00000
512			5.11000	8.75324	-5.53960	6.20293	0.96752	-0.38102	-0.01164	-0.02197	-0.00407	-0.00132	-0.00778	-0.00712	1.05056	9.57307	0.50325	-17.80641	-0.17214	-0.11609	-0.01858	-0.00268	-0.00335	-0.00185	24.75393	-7.98193	10.11819	0.26407	0.31683	0.21452	0.01157	-0.02013	0.00062	-1.77772	-0.64086	-6.40083	-1.57000	-1.73721	5.53176	3.29776	2.78510	-0.97721	-8.29571	14.76072	12.35816	0.00360	0.00342	0.00518	-0.00001
513			5.12000	8.76465	-5.55250	6.15038	0.96336	-0.38195	-0.01280	-0.03287	-0.00208	-0.00090	-0.00913	-0.00627	1.05211	9.56857	0.48057	-17.76046	-0.16908	-0.12089	-0.01832	0.00020	-0.00254	-0.00120	24.72906	-7.95300	10.09746	0.26250	0.31000	0.21022	0.00775	-0.01735	0.00327	-1.20320	-1.54122	-4.04641	-1.25267	-0.51642	3.69632	2.59620	2.11863	-1.64695	-8.27571	14.66669	12.28434	0.00363	0.00337	0.00509	-0.00000
514			5.13000	8.78468	-5.55806	6.12376	0.95922	-0.38493	-0.01310	-0.04110	0.00016	-0.00035	-0.01027	-0.00540	1.05385	9.57504	0.46702	-17.73652	-0.16520	-0.12655	-0.01903	0.00353	-0.00136	-0.00048	24.71408	-7.93114	10.07473	0.26169	0.30217	0.20677	0.00268	-0.01368	0.00422	-0.56801	-2.29564	-1.66411	-0.82219	0.95325	1.55646	1.90825	1.05790	-1.91741	-8.25844	14.59043	12.21564	0.00368	0.00335	0.00504	0.00001
515			5.14000	8.81080	-5.55670	6.11996	0.95631	-0.38862	-0.01326	-0.04528	0.00223	0.00009	-0.01039	-0.00446	1.05524	9.59331	0.46361	-17.73374	-0.16321	-0.12973	-0.01936	0.00675	0.00012	0.00017	24.71132	-7.91566	10.05412	0.26443	0.29961	0.20597	-0.00258	-0.01007	0.00380	-0.01403	-2.75670	0.16498	-0.32092	2.38857	-0.25959	1.32776	-0.13719	-1.83266	-8.24509	14.53146	12.15460	0.00375	0.00337	0.00503	0.00002
516			5.15000	8.83961	-5.55033	6.13062	0.95393	-0.39259	-0.01343	-0.04527	0.00387	0.00031	-0.00938	-0.00349	1.05641	9.62237	0.46973	-17.74631	-0.16239	-0.12938	-0.01900	0.00935	0.00155	0.00058	24.72034	-7.90500	10.03907	0.26968	0.30336	0.20780	-0.00697	-0.00697	0.00208	0.35409	-2.87266	1.02748	0.17482	3.53135	-1.38042	0.95420	-1.19434	-1.38495	-8.23601	14.48631	12.10390	0.00382	0.00341	0.00507	0.00003
517			5.16000	8.86754	-5.54151	6.14426	0.95170	-0.39261	-0.01300	-0.04150	0.00473	0.00024	-0.00710	-0.00311	1.05665	9.65903	0.48299	-17.76589	-0.16191	-0.12051	-0.01780	0.01071	0.00240	0.00065	24.73797	-7.89654	10.03249	0.27277	0.31791	0.21353	-0.00925	-0.00497	-0.00085	0.46794	-2.64845	0.75416	0.55247	4.12133	-1.65663	0.88674	-1.85929	-0.61920	-8.23072	14.44928	12.06444	0.00389	0.00349	0.00516	0.00003
518			5.17000	8.89137	-5.53347	6.14914	0.94968	-0.39230	-0.01271	-0.03486	0.00420	-0.00007	-0.00443	-0.00408	1.05585	9.69786	0.49928	-17.78365	-0.15730	-0.10943	-0.01622	0.01012	0.00245	0.00044	24.75872	-7.88683	10.03568	0.26658	0.33422	0.21847	-0.00847	-0.00451	-0.00458	0.24454	-2.13275	-0.53476	0.69975	3.98659	-1.13160	1.17069	-1.97136	0.32295	-8.22843	14.41383	12.03403	0.00395	0.00358	0.00529	0.00004
519			5.18000	8.90883	-5.53033	6.13626	0.94848	-0.39249	-0.01262	-0.02641	0.00171	-0.00052	-0.00256	-0.00539	1.05452	9.73255	0.51354	-17.79220	-0.15206	-0.10199	-0.01515	0.00785	0.00181	0.00010	24.77652	-7.87242	10.04799	0.25857	0.34337	0.22047	-0.00507	-0.00595	-0.00823	-0.34856	-1.40919	-2.44285	0.53526	3.10379	-0.02700	1.75729	-1.48507	1.23493	-8.22838	14.37375	12.00777	0.00398	0.00366	0.00542	0.00005
520			5.19000	8.91873	-5.53578	6.10195	0.95104	-0.38942	-0.01140	-0.01726	-0.00228	-0.00089	-0.00169	-0.00644	1.05283	9.75700	0.52056	-17.78732	-0.15242	-0.09625	-0.01551	0.00456	0.00059	-0.00032	24.78541	-7.85089	10.06648	0.25568	0.34770	0.22262	-0.00000	-0.00910	-0.01084	-1.16973	-0.59827	-4.42987	0.05356	1.61851	1.34258	2.49869	-0.49586	1.88307	-8.22965	14.32435	11.97964	0.00397	0.00372	0.00553	0.00006
521			5.20000	8.92112	-5.55089	6.04819	0.95403	-0.38606	-0.01028	-0.00841	-0.00617	-0.00112	-0.00235	-0.00798	1.05154	9.76709	0.51653	-17.76806	-0.15021	-0.09560	-0.01680	0.00056	-0.00093	-0.00080	24.78177	-7.82180	10.08644	0.24690	0.34298	0.22068	0.00543	-0.01287	-0.01140	-1.93144	0.15802	-6.04877	-0.62699	-0.16294	2.70704	3.17643	0.74619	2.08038	-8.23094	14.26259	11.94360	0.00391	0.00375	0.00560	0.00007
522			5.21000	8.91706	-5.57330	5.98043	0.95397	-0.38419	-0.00963	-0.00140	-0.00836	-0.00124	-0.00445	-0.00854	1.05180	9.76177	0.50034	-17.73563	-0.14706	-0.10101	-0.01862	-0.00306	-0.00251	-0.00131	24.76513	-7.78704	10.10257	0.24044	0.33033	0.21577	0.00985	-0.01563	-0.00986	-2.36506	0.70949	-7.05593	-1.27410	-1.82137	3.83278	3.56315	1.92877	1.81653	-8.23037	14.18786	11.89498	0.00383	0.00375	0.00564	0.00007
523			5.22000	8.90897	-5.59837	5.90575	0.95645	-0.38401	-0.00986	0.00230	-0.00807	-0.00133	-0.00705	-0.00763	1.05388	9.74389	0.47479	-17.69361	-0.15054	-0.11085	-0.02016	-0.00567	-0.00374	-0.00168	24.73822	-7.75063	10.11153	0.24583	0.31587	0.21120	0.01294	-0.01605	-0.00712	-2.34385	0.94963	-7.38161	-1.62472	-2.93293	4.46855	3.47515	2.74997	1.28596	-8.22576	14.10160	11.83154	0.00375	0.00373	0.00565	0.00006
524			5.23000	8.89974	-5.62097	5.83115	0.95995	-0.38512	-0.01088	0.00255	-0.00579	-0.00140	-0.00939	-0.00651	1.05758	9.71931	0.44610	-17.64801	-0.15479	-0.12062	-0.02083	-0.00669	-0.00395	-0.00176	24.70627	-7.71801	10.11337	0.25229	0.30481	0.20733	0.01376	-0.01389	-0.00403	-1.95518	0.88836	-7.10617	-1.51727	-3.24231	4.49022	2.87236	3.01262	0.70486	-8.21546	14.00680	11.75462	0.00369	0.00369	0.00563	0.00004
525			5.24000	8.89186	-5.63821	5.76207	0.96270	-0.38542	-0.01081	0.00032	-0.00310	-0.00125	-0.01049	-0.00532	1.06076	9.69508	0.42147	-17.60475	-0.16003	-0.12456	-0.02152	-0.00606	-0.00282	-0.00163	24.67552	-7.69387	10.10993	0.25909	0.30286	0.20782	0.01236	-0.01014	-0.00111	-1.46687	0.63993	-6.44265	-0.98539	-2.79882	4.04213	1.90648	2.75327	0.16757	-8.19858	13.90767	11.66799	0.00365	0.00365	0.00558	0.00001
526			5.25000	8.88658	-5.65055	5.70109	0.96477	-0.38659	-0.01109	-0.00285	-0.00138	-0.00112	-0.01015	-0.00477	1.06177	9.67650	0.40592	-17.56702	-0.16388	-0.12438	-0.02109	-0.00428	-0.00098	-0.00135	24.65020	-7.68060	10.10282	0.26250	0.30746	0.20979	0.00962	-0.00603	0.00156	-1.11783	0.35081	-5.69778	-0.24734	-1.93050	3.46956	0.87673	2.23273	-0.32035	-8.17586	13.80953	11.57730	0.00364	0.00361	0.00554	-0.00002
527			5.26000	8.88395	-5.66021	5.64732	0.96428	-0.38453	-0.01102	-0.00573	-0.00084	-0.00101	-0.00892	-0.00534	1.05900	9.66565	0.40030	-17.53414	-0.16426	-0.11835	-0.02005	-0.00229	0.00067	-0.00113	24.63120	-7.67699	10.09265	0.25839	0.31671	0.21229	0.00692	-0.00324	0.00388	-0.97776	0.12299	-5.17039	0.40780	-1.07579	3.13478	0.12736	1.77443	-0.79475	-8.14919	13.71829	11.48871	0.00366	0.00358	0.00551	-0.00005
528			5.27000	8.88316	-5.66925	5.59722	0.96388	-0.38128	-0.01038	-0.00778	-0.00100	-0.00093	-0.00749	-0.00614	1.05400	9.66095	0.40145	-17.50233	-0.16542	-0.11159	-0.01942	-0.00123	0.00146	-0.00113	24.61627	-7.67868	10.07868	0.25573	0.32452	0.21487	0.00585	-0.00316	0.00593	-1.00244	-0.00394	-5.06671	0.76668	-0.65127	3.29990	-0.11655	1.67301	-1.31125	-8.12136	13.63945	11.40801	0.00371	0.00358	0.00551	-0.00006
529			5.28000	8.88315	-5.67907	5.54568	0.96205	-0.38011	-0.01041	-0.00870	-0.00138	-0.00101	-0.00652	-0.00681	1.04958	9.65761	0.40387	-17.46576	-0.16437	-0.10808	-0.01868	-0.00183	0.00134	-0.00134	24.60047	-7.68003	10.05894	0.25351	0.32721	0.21499	0.00708	-0.00630	0.00780	-1.12757	-0.01963	-5.45077	0.75208	-0.94668	4.03433	0.18348	2.11292	-1.89821	-8.09504	13.57691	11.33935	0.00376	0.00360	0.00553	-0.00006
530			5.29000	8.88270	-5.69046	5.48789	0.95992	-0.37874	-0.01131	-0.00835	-0.00188	-0.00125	-0.00623	-0.00757	1.04625	9.64877	0.40166	-17.41907	-0.16182	-0.10624	-0.01742	-0.00423	0.00046	-0.00162	24.57791	-7.67592	10.03127	0.25015	0.32719	0.21295	0.01058	-0.01183	0.00947	-1.32230	0.07608	-6.22339	0.42530	-1.99736	5.16549	0.88501	3.10111	-2.50004	-8.07272	13.53203	11.28457	0.00381	0.00364	0.00557	-0.00005
531			5.30000	8.88073	-5.70425	5.42073	0.95952	-0.37741	-0.01243	-0.00723	-0.00283	-0.00158	-0.00650	-0.00823	1.04432	9.62837	0.39085	-17.35958	-0.16034	-0.10622	-0.01629	-0.00775	-0.00081	-0.00188	24.54345	-7.66354	9.99481	0.24728	0.32587	0.21028	0.01550	-0.01788	0.01059	-1.60519	0.24044	-7.14420	-0.05130	-3.49218	6.29155	1.73641	4.40759	-2.94374	-8.05617	13.50324	11.24335	0.00385	0.00369	0.00565	-0.00003
532			5.31000	8.87706	-5.72151	5.34424	0.96083	-0.37670	-0.01340	-0.00655	-0.00438	-0.00191	-0.00725	-0.00877	1.04326	9.59425	0.37091	-17.28984	-0.16033	-0.10849	-0.01572	-0.01119	-0.00202	-0.00205	24.49550	-7.64269	9.95196	0.24461	0.32271	0.20721	0.02028	-0.02232	0.01058	-1.96405	0.38137	-7.95381	-0.47694	-4.89107	6.99220	2.47429	5.61567	-3.02790	-8.04597	13.48626	11.21343	0.00386	0.00376	0.00575	-0.00001
533			5.32000	8.87258	-5.74262	5.26064	0.95924	-0.37670	-0.01414	-0.00740	-0.00593	-0.00215	-0.00811	-0.00898	1.04310	9.54936	0.34487	-17.21566	-0.15818	-0.11058	-0.01533	-0.01309	-0.00272	-0.00205	24.43691	-7.61568	9.90791	0.23904	0.31989	0.20405	0.02312	-0.02386	0.00934	-2.28698	0.40440	-8.46842	-0.68446	-5.69932	7.08884	2.88244	6.34737	-2.69172	-8.04115	13.47460	11.19059	0.00386	0.00384	0.00587	0.00001
534			5.33000	8.86884	-5.76624	5.17378	0.95835	-0.37628	-0.01422	-0.01019	-0.00681	-0.00221	-0.00863	-0.00855	1.04394	9.50030	0.31772	-17.14336	-0.15925	-0.11062	-0.01519	-0.01313	-0.00261	-0.00194	24.37357	-7.58657	9.86812	0.23762	0.32027	0.20329	0.02374	-0.02261	0.00740	-2.46994	0.26936	-8.64533	-0.62257	-5.63832	6.73165	2.88629	6.38704	-2.08068	-8.03964	13.46019	11.16909	0.00383	0.00391	0.00599	0.00003
535			5.34000	8.86730	-5.79060	5.08680	0.95929	-0.37759	-0.01450	-0.01501	-0.00728	-0.00225	-0.00898	-0.00786	1.04573	9.45563	0.29405	-17.07608	-0.16218	-0.11177	-0.01500	-0.01102	-0.00183	-0.00176	24.31294	-7.55921	9.83593	0.23934	0.32010	0.20284	0.02181	-0.01909	0.00517	-2.57228	-0.00891	-8.64774	-0.33520	-4.69485	6.25454	2.55805	5.70637	-1.39939	-8.03888	13.43540	11.14250	0.00380	0.00396	0.00609	0.00004
536			5.35000	8.86926	-5.81555	5.00025	0.96030	-0.38040	-0.01503	-0.02194	-0.00797	-0.00236	-0.00894	-0.00731	1.04878	9.42309	0.27715	-17.01374	-0.16360	-0.11199	-0.01444	-0.00695	-0.00051	-0.00157	24.26189	-7.53631	9.81288	0.24020	0.32215	0.20298	0.01754	-0.01446	0.00291	-2.73048	-0.40130	-8.74069	0.09998	-3.10050	5.91780	2.03522	4.48194	-0.74649	-8.03590	13.39487	11.10365	0.00374	0.00399	0.00617	0.00003
537			5.36000	8.87576	-5.84205	4.91190	0.96118	-0.38087	-0.01514	-0.03024	-0.00859	-0.00246	-0.00835	-0.00717	1.05039	9.40752	0.26857	-16.95427	-0.16502	-0.10813	-0.01368	-0.00196	0.00098	-0.00141	24.22451	-7.51907	9.79949	0.24032	0.32913	0.20514	0.01208	-0.00969	0.00061	-2.93167	-0.85425	-9.07626	0.58005	-1.21942	5.80650	1.48178	2.99304	-0.12942	-8.02723	13.33629	11.04609	0.00368	0.00398	0.00619	0.00002
538			5.37000	8.88687	-5.86983	4.81921	0.96234	-0.37915	-0.01536	-0.03819	-0.00813	-0.00260	-0.00792	-0.00780	1.05012	9.41003	0.26807	-16.89565	-0.16492	-0.10334	-0.01282	0.00306	0.00220	-0.00127	24.20205	-7.50695	9.79579	0.23690	0.33521	0.20636	0.00641	-0.00521	-0.00186	-2.98978	-1.29726	-9.51415	0.98197	0.63313	5.77252	1.02550	1.47726	0.47866	-8.00893	13.26025	10.96439	0.00361	0.00394	0.00616	-0.00002
539			5.38000	8.90188	-5.89635	4.72266	0.96242	-0.37857	-0.01617	-0.04389	-0.00607	-0.00277	-0.00813	-0.00814	1.04956	9.42935	0.27409	-16.83855	-0.16375	-0.10241	-0.01211	0.00733	0.00301	-0.00110	24.19378	-7.49859	9.80165	0.23466	0.33453	0.20487	0.00149	-0.00140	-0.00432	-2.74136	-1.66217	-9.67077	1.18915	2.23213	5.47927	0.70699	0.11418	1.06717	-7.97700	13.16961	10.85490	0.00355	0.00387	0.00610	-0.00008
540			5.39000	8.91941	-5.91832	4.62730	0.96249	-0.37846	-0.01683	-0.04582	-0.00304	-0.00270	-0.00871	-0.00801	1.04889	9.46185	0.28422	-16.78760	-0.16363	-0.10399	-0.01204	0.01031	0.00328	-0.00086	24.19740	-7.49267	9.81605	0.23582	0.32995	0.20280	-0.00240	0.00150	-0.00657	-2.20880	-1.88075	-9.13907	1.14368	3.39642	4.50009	0.51035	-0.99373	1.61400	-7.92791	13.06912	10.71507	0.00351	0.00379	0.00601	-0.00014
541			5.40000	8.93779	-5.93390	4.54173	0.96444	-0.38005	-0.01788	-0.04344	-0.00037	-0.00238	-0.00955	-0.00815	1.04961	9.50197	0.29632	-16.75175	-0.16235	-0.10804	-0.01210	0.01157	0.00308	-0.00042	24.21017	-7.48812	9.83796	0.23524	0.32332	0.19969	-0.00524	0.00387	-0.00863	-1.55201	-1.91038	-7.66437	0.90088	4.05822	2.45669	0.37288	-1.84286	2.16803	-7.85982	12.96423	10.54448	0.00348	0.00371	0.00591	-0.00022
542			5.41000	8.95540	-5.94311	4.47602	0.96724	-0.38200	-0.01907	-0.03739	0.00123	-0.00174	-0.01020	-0.00850	1.05121	9.54372	0.30986	-16.74282	-0.16090	-0.11135	-0.01186	0.01149	0.00259	0.00025	24.22961	-7.48484	9.86729	0.23433	0.32049	0.19791	-0.00734	0.00665	-0.01091	-0.89546	-1.77658	-5.30761	0.62156	4.36457	-0.71755	0.18909	-2.54100	2.84914	-7.77413	12.86040	10.34634	0.00348	0.00363	0.00581	-0.00027
543			5.42000	8.97132	-5.94647	4.43758	0.96707	-0.38259	-0.01997	-0.02941	0.00239	-0.00080	-0.01063	-0.00894	1.05227	9.58373	0.32657	-16.77081	-0.15753	-0.11200	-0.01135	0.01087	0.00225	0.00103	24.25491	-7.48386	9.90590	0.23131	0.32210	0.19758	-0.00924	0.01088	-0.01371	-0.21171	-1.57187	-2.42993	0.49072	4.62887	-4.69815	-0.16253	-3.27129	3.75195	-7.67744	12.76336	10.12990	0.00348	0.00356	0.00574	-0.00029
544			5.43000	8.98542	-5.94317	4.42937	0.96396	-0.38272	-0.02055	-0.02143	0.00424	0.00027	-0.01047	-0.00881	1.05178	9.62223	0.34976	-16.84106	-0.15538	-0.11056	-0.01062	0.01072	0.00240	0.00175	24.28702	-7.48748	9.95646	0.23153	0.32712	0.19922	-0.01177	0.01694	-0.01690	0.59450	-1.39196	0.55784	0.61511	5.10487	-8.94324	-0.74452	-4.16678	4.79324	-7.58245	12.68014	9.91164	0.00349	0.00351	0.00569	-0.00025
545			5.44000	8.99814	-5.93154	4.45066	0.96151	-0.38403	-0.02133	-0.01411	0.00724	0.00141	-0.00975	-0.00835	1.05134	9.66163	0.38266	-16.95296	-0.15471	-0.10908	-0.00955	0.01111	0.00299	0.00225	24.32799	-7.49796	10.01986	0.23374	0.33191	0.20103	-0.01497	0.02358	-0.01938	1.55790	-1.26331	3.48739	0.94333	5.75498	-12.91710	-1.48087	-5.15528	5.63543	-7.50393	12.61766	9.71047	0.00350	0.00348	0.00567	-0.00015
546			5.45000	9.00964	-5.90999	4.50109	0.96121	-0.38564	-0.02241	-0.00650	0.01084	0.00268	-0.00910	-0.00785	1.05138	9.70277	0.42593	-17.10139	-0.15505	-0.10932	-0.00842	0.01133	0.00361	0.00247	24.37809	-7.51614	10.09180	0.23653	0.33194	0.20102	-0.01805	0.02813	-0.01961	2.61467	-1.12776	6.45313	1.28289	6.23996	-16.21451	-2.16562	-5.93093	5.83656	-7.45199	12.57994	9.53881	0.00351	0.00346	0.00566	-0.00002
547			5.46000	9.01936	-5.87825	4.58174	0.96161	-0.38775	-0.02376	0.00197	0.01414	0.00409	-0.00883	-0.00740	1.05247	9.74297	0.47662	-17.27785	-0.15456	-0.11168	-0.00729	0.01057	0.00383	0.00243	24.43417	-7.54026	10.16299	0.23931	0.32788	0.19922	-0.01995	0.02863	-0.01707	3.61702	-0.93353	9.37143	1.43102	6.22794	-18.49146	-2.56999	-6.19356	5.19495	-7.42832	12.56662	9.40029	0.00352	0.00347	0.00569	0.00009
548			5.47000	9.02666	-5.83778	4.69048	0.96270	-0.39274	-0.02601	0.00936	0.01648	0.00556	-0.00877	-0.00685	1.05417	9.77810	0.52918	-17.47059	-0.15410	-0.11790	-0.00577	0.00886	0.00351	0.00200	24.49093	-7.56663	10.22373	0.24506	0.32077	0.19584	-0.02025	0.02485	-0.01246	4.35204	-0.73601	11.68625	1.30803	5.64867	-19.34672	-2.56114	-5.82535	3.85928	-7.42723	12.57303	9.29437	0.00353	0.00349	0.00573	0.00016
549			5.48000	9.03216	-5.79233	4.81730	0.96327	-0.39874	-0.02809	0.01289	0.01706	0.00650	-0.00828	-0.00580	1.05604	9.80535	0.57767	-17.66337	-0.15547	-0.12361	-0.00416	0.00661	0.00260	0.00137	24.54254	-7.59084	10.26702	0.25575	0.31676	0.19420	-0.01878	0.01796	-0.00693	4.58289	-0.62519	12.69584	0.96906	4.59604	-18.39189	-2.11973	-4.85244	2.09539	-7.43932	12.59198	9.21906	0.00353	0.00353	0.00579	0.00017
550			5.49000	9.03712	-5.74771	4.94612	0.96504	-0.40339	-0.02905	0.01255	0.01510	0.00638	-0.00658	-0.00495	1.05637	9.82314	0.61691	-17.83675	-0.15944	-0.12417	-0.00274	0.00415	0.00134	0.00076	24.58362	-7.60876	10.28846	0.26728	0.32267	0.19705	-0.01555	0.00946	-0.00153	4.17272	-0.56224	12.08326	0.53831	3.26141	-15.70688	-1.33533	-3.50443	0.26504	-7.45568	12.61661	9.17024	0.00353	0.00356	0.00585	0.00015
551			5.50000	9.04163	-5.71042	5.06052	0.96510	-0.40228	-0.02746	0.01139	0.01047	0.00501	-0.00339	-0.00512	1.05386	9.83182	0.64435	-17.97599	-0.16213	-0.11301	-0.00198	0.00187	0.00022	0.00042	24.61217	-7.61769	10.28927	0.27077	0.34481	0.20663	-0.01149	0.00098	0.00232	3.18696	-0.38162	10.08011	0.14678	1.95811	-12.09675	-0.39406	-2.24186	-1.08182	-7.47040	12.64272	9.14106	0.00353	0.00359	0.00590	0.00011
552			5.51000	9.04380	-5.68542	5.14887	0.96539	-0.39956	-0.02585	0.01237	0.00439	0.00338	-0.00074	-0.00700	1.05044	9.83364	0.66086	-18.07754	-0.15880	-0.10131	-0.00149	0.00008	-0.00049	0.00022	24.63087	-7.61708	10.27805	0.26051	0.36499	0.21354	-0.00781	-0.00594	0.00338	1.88819	0.02073	7.32474	-0.16266	0.88961	-8.59609	0.49692	-1.38114	-1.57773	-7.48078	12.66890	9.12395	0.00353	0.00360	0.00592	0.00007
553			5.52000	9.04152	-5.67440	5.20744	0.96572	-0.39631	-0.02460	0.01584	-0.00145	0.00197	-0.00054	-0.00864	1.04752	9.83042	0.66841	-18.14718	-0.15468	-0.09834	-0.00235	-0.00140	-0.00106	0.00024	24.64329	-7.60828	10.26481	0.25068	0.36723	0.21367	-0.00500	-0.00964	0.00197	0.63576	0.56719	4.60850	-0.43444	0.00077	-5.92731	1.16887	-0.84507	-1.32920	-7.48607	12.69502	9.11312	0.00353	0.00360	0.00591	0.00003
554			5.53000	9.03408	-5.67515	5.24057	0.96832	-0.39374	-0.02382	0.02061	-0.00547	0.00099	-0.00191	-0.00889	1.04775	9.82186	0.66876	-18.19569	-0.15549	-0.10190	-0.00385	-0.00291	-0.00166	0.00030	24.65079	-7.59414	10.25573	0.25180	0.35998	0.21170	-0.00269	-0.00955	-0.00079	-0.24590	1.09836	2.56061	-0.66349	-0.75224	-4.51873	1.48099	-0.48403	-0.55163	-7.48713	12.72116	9.10600	0.00353	0.00358	0.00586	0.00001
555			5.54000	9.02207	-5.68261	5.25736	0.97257	-0.39428	-0.02365	0.02524	-0.00696	0.00048	-0.00386	-0.00863	1.05128	9.80792	0.66500	-18.23718	-0.15686	-0.10967	-0.00548	-0.00424	-0.00213	0.00041	24.65435	-7.57886	10.25593	0.25511	0.34870	0.20849	-0.00069	-0.00599	-0.00416	-0.61235	1.49167	1.41320	-0.75499	-1.26653	-4.40934	1.36449	-0.29197	0.59183	-7.48568	12.74689	9.10225	0.00354	0.00355	0.00580	-0.00001
556			5.55000	9.00695	-5.69144	5.26695	0.97756	-0.39765	-0.02398	0.02864	-0.00660	0.00030	-0.00600	-0.00850	1.05589	9.78990	0.66123	-18.28306	-0.15712	-0.12032	-0.00709	-0.00528	-0.00223	0.00059	24.65555	-7.56672	10.26839	0.25543	0.33382	0.20351	0.00095	-0.00072	-0.00684	-0.60057	1.71308	0.96756	-0.62693	-1.57011	-4.98776	0.89244	-0.18879	1.71239	-7.48395	12.77204	9.10260	0.00356	0.00353	0.00574	-0.00001
557			5.56000	8.99020	-5.69918	5.27450	0.97958	-0.39926	-0.02407	0.03036	-0.00610	0.00024	-0.00786	-0.00816	1.05824	9.76825	0.66030	-18.33510	-0.15770	-0.12865	-0.00844	-0.00609	-0.00172	0.00077	24.65460	-7.56056	10.29018	0.25466	0.32094	0.19919	0.00206	0.00426	-0.00781	-0.53380	1.81191	0.82767	-0.27610	-1.74829	-5.45984	0.21346	-0.10409	2.40435	-7.48348	12.79702	9.10738	0.00358	0.00352	0.00570	-0.00001
558			5.57000	8.97284	-5.70692	5.28116	0.97937	-0.39853	-0.02357	0.03056	-0.00659	0.00018	-0.00872	-0.00755	1.05807	9.74439	0.66387	-18.38894	-0.16038	-0.13167	-0.00930	-0.00630	-0.00061	0.00086	24.65252	-7.56181	10.31596	0.25549	0.31659	0.19850	0.00199	0.00854	-0.00752	-0.62364	1.84342	0.71399	0.22689	-1.68357	-5.51764	-0.53387	-0.18706	2.64150	-7.48472	12.82268	9.11685	0.00361	0.00352	0.00567	-0.00000
559			5.58000	8.95562	-5.71650	5.28639	0.97903	-0.39897	-0.02338	0.02955	-0.00759	0.00012	-0.00840	-0.00681	1.05661	9.72202	0.67305	-18.44067	-0.16468	-0.13216	-0.00933	-0.00541	0.00078	0.00084	24.65261	-7.57055	10.34298	0.25846	0.31892	0.20020	0.00025	0.01238	-0.00690	-0.79519	1.81589	0.57727	0.74841	-1.23027	-5.30804	-1.22937	-0.59827	2.64261	-7.48729	12.85017	9.13144	0.00365	0.00354	0.00568	-0.00001
560			5.59000	8.93916	-5.72755	5.29033	0.97964	-0.39857	-0.02253	0.02746	-0.00755	0.00008	-0.00718	-0.00625	1.05336	9.70553	0.68792	-18.48945	-0.17108	-0.12948	-0.00942	-0.00348	0.00193	0.00082	24.65868	-7.58575	10.37091	0.26344	0.32616	0.20455	-0.00286	0.01561	-0.00649	-0.82019	1.70019	0.48581	1.12041	-0.45304	-5.02831	-1.75962	-1.27734	2.54734	-7.49063	12.88064	9.15173	0.00369	0.00357	0.00572	-0.00001
561			5.60000	8.92425	-5.73731	5.29387	0.97908	-0.39523	-0.02132	0.02411	-0.00548	0.00011	-0.00634	-0.00604	1.04808	9.69757	0.70663	-18.53570	-0.17660	-0.12626	-0.00983	-0.00098	0.00248	0.00082	24.67250	-7.60522	10.39942	0.26762	0.33041	0.20780	-0.00628	0.01735	-0.00611	-0.54679	1.46490	0.51383	1.22578	0.40659	-4.75923	-2.04928	-1.98035	2.36269	-7.49434	12.91457	9.17823	0.00373	0.00362	0.00579	-0.00002
562			5.61000	8.91179	-5.74233	5.29869	0.97536	-0.39236	-0.02026	0.01943	-0.00162	0.00020	-0.00628	-0.00596	1.04309	9.69806	0.72624	-18.58012	-0.17767	-0.12534	-0.01058	0.00130	0.00239	0.00085	24.69301	-7.62637	10.42716	0.26924	0.32891	0.20841	-0.00882	0.01699	-0.00543	0.00769	1.10861	0.67720	1.05337	1.09952	-4.48079	-2.07551	-2.45215	2.04715	-7.49827	12.95080	9.21046	0.00377	0.00368	0.00589	-0.00002
563			5.62000	8.90263	-5.74019	5.30599	0.97197	-0.39233	-0.01897	0.01383	0.00303	0.00031	-0.00657	-0.00572	1.03967	9.70487	0.74363	-18.62241	-0.17764	-0.12761	-0.01217	0.00281	0.00178	0.00091	24.71697	-7.64651	10.45176	0.27218	0.32364	0.20838	-0.00996	0.01456	-0.00429	0.68697	0.67329	0.91071	0.66987	1.48579	-4.13265	-1.85137	-2.56033	1.56471	-7.50265	12.98637	9.24602	0.00380	0.00374	0.00601	-0.00002
564			5.63000	8.89722	-5.73065	5.31609	0.96903	-0.39302	-0.01919	0.00802	0.00730	0.00043	-0.00686	-0.00548	1.03847	9.71510	0.75642	-18.66170	-0.17654	-0.12936	-0.01220	0.00345	0.00077	0.00081	24.74072	-7.66333	10.47053	0.27473	0.32086	0.20772	-0.00977	0.01065	-0.00255	1.30442	0.23200	1.12522	0.17350	1.55984	-3.65369	-1.42691	-2.33054	0.89031	-7.50792	13.01752	9.28017	0.00382	0.00379	0.00609	-0.00001
565			5.64000	8.89537	-5.71517	5.32829	0.96894	-0.39338	-0.02026	0.00333	0.01049	0.00056	-0.00708	-0.00544	1.03906	9.72631	0.76320	-18.69617	-0.17614	-0.13027	-0.01131	0.00344	-0.00035	0.00062	24.76158	-7.67515	10.48072	0.27651	0.32058	0.20707	-0.00875	0.00570	-0.00017	1.76578	-0.12225	1.30903	-0.32165	1.39320	-3.00368	-0.89145	-1.88031	0.01274	-7.51430	13.04068	9.30691	0.00380	0.00381	0.00613	0.00001
566			5.65000	8.89592	-5.69559	5.34256	0.97096	-0.39602	-0.02123	0.00076	0.01239	0.00070	-0.00704	-0.00534	1.04081	9.73664	0.76396	-18.72392	-0.17656	-0.13254	-0.01079	0.00303	-0.00128	0.00044	24.77826	-7.68145	10.48001	0.27896	0.32032	0.20686	-0.00761	0.00042	0.00270	2.05347	-0.33145	1.56665	-0.69965	1.10400	-2.25017	-0.35636	-1.36667	-1.00589	-7.52138	13.05253	9.32119	0.00375	0.00380	0.00611	0.00003
567			5.66000	8.89764	-5.67390	5.36021	0.97298	-0.39717	-0.02164	0.00037	0.01253	0.00088	-0.00697	-0.00557	1.04300	9.74535	0.76020	-18.74427	-0.17578	-0.13279	-0.01057	0.00245	-0.00181	0.00029	24.79108	-7.68279	10.46764	0.27825	0.32168	0.20719	-0.00672	-0.00449	0.00566	2.13152	-0.39379	1.98937	-0.89915	0.80148	-1.53059	0.10789	-0.92540	-2.03262	-7.52804	13.05134	9.32089	0.00369	0.00376	0.00605	0.00005
568			5.67000	8.89949	-5.65270	5.38304	0.97412	-0.39972	-0.02286	0.00149	0.01071	0.00112	-0.00726	-0.00608	1.04621	9.75218	0.75392	-18.75799	-0.17161	-0.13493	-0.00994	0.00179	-0.00196	0.00017	24.80118	-7.68005	10.44458	0.27365	0.32024	0.20505	-0.00617	-0.00848	0.00802	1.94730	-0.33679	2.50543	-0.91780	0.52983	-0.95397	0.48631	-0.61634	-2.89458	-7.53327	13.03799	9.30749	0.00362	0.00371	0.00598	0.00005
569			5.68000	8.90089	-5.63493	5.41097	0.97502	-0.40317	-0.02438	0.00286	0.00720	0.00133	-0.00758	-0.00641	1.04816	9.75698	0.74714	-18.76664	-0.16831	-0.13894	-0.00927	0.00109	-0.00173	0.00009	24.80972	-7.67404	10.41374	0.27104	0.31642	0.20195	-0.00586	-0.01109	0.00931	1.50926	-0.22355	2.91829	-0.76431	0.28761	-0.56524	0.76903	-0.42654	-3.42967	-7.53635	13.01602	9.28489	0.00356	0.00365	0.00590	0.00005
570			5.69000	8.90190	-5.62280	5.44191	0.97629	-0.40533	-0.02506	0.00294	0.00292	0.00139	-0.00739	-0.00649	1.04816	9.75939	0.74179	-18.77188	-0.16843	-0.14103	-0.00899	0.00031	-0.00109	0.00006	24.81721	-7.66577	10.37920	0.27232	0.31532	0.20108	-0.00540	-0.01223	0.00957	0.92016	-0.15000	3.07489	-0.44936	0.05641	-0.35775	0.92812	-0.28546	-3.56782	-7.53736	12.99014	9.25852	0.00352	0.00360	0.00582	0.00004
571			5.70000	8.90350	-5.61693	5.47286	0.97653	-0.40640	-0.02499	0.00068	-0.00091	0.00129	-0.00655	-0.00685	1.04778	9.75896	0.73962	-18.77514	-0.16748	-0.13887	-0.00871	-0.00061	-0.00016	0.00004	24.82325	-7.65659	10.34494	0.27036	0.32015	0.20254	-0.00434	-0.01212	0.00899	0.33828	-0.19610	2.92942	-0.02202	-0.18665	-0.30576	0.95181	-0.12098	-3.33198	-7.53711	12.96434	9.23410	0.00348	0.00354	0.00573	0.00003
572			5.71000	8.90688	-5.61619	5.50093	0.97633	-0.40657	-0.02425	-0.00329	-0.00345	0.00104	-0.00543	-0.00698	1.04785	9.75513	0.74144	-18.77771	-0.16724	-0.13409	-0.00861	-0.00163	0.00075	0.00005	24.82695	-7.64775	10.31423	0.26909	0.32870	0.20606	-0.00290	-0.01085	0.00767	-0.12001	-0.34104	2.48828	0.42711	-0.44940	-0.38512	0.86088	0.05480	-2.78617	-7.53681	12.94129	9.21634	0.00347	0.00349	0.00567	0.00002
573			5.72000	8.91229	-5.61892	5.52320	0.97501	-0.40696	-0.02361	-0.00711	-0.00476	0.00073	-0.00452	-0.00607	1.04762	9.74771	0.74713	-18.78078	-0.17014	-0.13070	-0.00852	-0.00266	0.00148	0.00009	24.82827	-7.64019	10.28985	0.27469	0.33554	0.20972	-0.00155	-0.00840	0.00542	-0.43532	-0.48275	1.83890	0.81497	-0.69077	-0.67425	0.70694	0.15285	-1.95853	-7.53739	12.92222	9.20828	0.00346	0.00347	0.00564	0.00001
574			5.73000	8.91891	-5.62391	5.53842	0.97331	-0.40597	-0.02302	-0.00957	-0.00527	0.00044	-0.00406	-0.00519	1.04754	9.73706	0.75628	-18.78750	-0.17260	-0.12751	-0.00843	-0.00344	0.00195	0.00018	24.82820	-7.63416	10.27494	0.27913	0.34063	0.21242	-0.00060	-0.00509	0.00209	-0.63245	-0.55946	1.16906	1.09347	-0.82103	-1.30376	0.55261	0.09199	-0.86676	-7.53907	12.90767	9.21111	0.00347	0.00347	0.00566	0.00000
575			5.74000	8.92592	-5.63020	5.54736	0.97281	-0.40653	-0.02265	-0.01113	-0.00505	0.00023	-0.00413	-0.00492	1.04807	9.72461	0.76855	-18.80195	-0.17261	-0.12755	-0.00880	-0.00361	0.00228	0.00033	24.82839	-7.62937	10.27229	0.27871	0.34036	0.21262	-0.00025	-0.00144	-0.00193	-0.69280	-0.61129	0.65722	1.26066	-0.75200	-2.23021	0.43433	-0.13327	0.35323	-7.54131	12.89806	9.22388	0.00349	0.00350	0.00574	-0.00001
576			5.75000	8.93339	-5.63613	5.55238	0.97267	-0.40772	-0.02241	-0.01324	-0.00377	0.00014	-0.00450	-0.00491	1.04838	9.71255	0.78374	-18.82653	-0.17168	-0.12954	-0.00940	-0.00305	0.00256	0.00052	24.83023	-7.62540	10.28240	0.27615	0.33626	0.21119	-0.00049	0.00163	-0.00558	-0.56753	-0.73711	0.39869	1.34791	-0.44934	-3.20689	0.36777	-0.44653	1.42932	-7.54331	12.89342	9.24235	0.00353	0.00355	0.00584	-0.00001
577			5.76000	8.94240	-5.63954	5.55631	0.97175	-0.40853	-0.02236	-0.01697	-0.00155	0.00016	-0.00492	-0.00484	1.04875	9.70344	0.80157	-18.86040	-0.17036	-0.13115	-0.00974	-0.00186	0.00287	0.00067	24.83441	-7.62170	10.30236	0.27328	0.33214	0.20952	-0.00104	0.00340	-0.00792	-0.28325	-0.99877	0.38729	1.39966	0.04049	-3.94615	0.35616	-0.73116	2.10339	-7.54489	12.89315	9.25998	0.00355	0.00360	0.00593	-0.00001
578			5.77000	8.95430	-5.63912	5.56145	0.96990	-0.40955	-0.02295	-0.02217	0.00080	0.00025	-0.00509	-0.00441	1.04851	9.69903	0.82174	-18.90011	-0.16987	-0.13224	-0.00928	-0.00039	0.00322	0.00069	24.84052	-7.61784	10.32704	0.27252	0.32973	0.20808	-0.00149	0.00369	-0.00855	0.02808	-1.36198	0.50569	1.45112	0.58672	-4.23347	0.38458	-0.86828	2.26878	-7.54592	12.89579	9.26885	0.00356	0.00362	0.00598	0.00000
579			5.78000	8.96977	-5.63540	5.56824	0.96931	-0.41066	-0.02324	-0.02757	0.00239	0.00031	-0.00500	-0.00365	1.04818	9.69968	0.84356	-18.94028	-0.17191	-0.13279	-0.00894	0.00103	0.00358	0.00063	24.84712	-7.61356	10.35089	0.27533	0.32932	0.20814	-0.00162	0.00276	-0.00756	0.22297	-1.71760	0.58555	1.50222	1.05275	-3.94171	0.42044	-0.81656	1.95871	-7.54590	12.89873	9.26383	0.00354	0.00362	0.00597	0.00001
580			5.79000	8.98827	-5.63017	5.57546	0.96806	-0.41267	-0.02311	-0.03170	0.00297	0.00029	-0.00464	-0.00252	1.04835	9.70481	0.86584	-18.97474	-0.17426	-0.13282	-0.00889	0.00235	0.00385	0.00050	24.85287	-7.60905	10.36924	0.27995	0.33062	0.20944	-0.00155	0.00102	-0.00537	0.25801	-1.96687	0.50564	1.52416	1.40650	-3.07248	0.44493	-0.63565	1.29837	-7.54387	12.89904	9.24371	0.00353	0.00361	0.00593	0.00002
581			5.80000	9.00855	-5.62505	5.58098	0.96547	-0.41423	-0.02204	-0.03413	0.00298	0.00018	-0.00395	-0.00102	1.04855	9.71426	0.88718	-18.99820	-0.17701	-0.13095	-0.00944	0.00385	0.00392	0.00033	24.85724	-7.60443	10.37927	0.28649	0.33431	0.21261	-0.00167	-0.00112	-0.00264	0.20143	-2.09447	0.26933	1.47145	1.75336	-1.81673	0.47046	-0.45318	0.47648	-7.53896	12.89495	9.21087	0.00352	0.00359	0.00589	0.00001
582			5.81000	9.02958	-5.62054	5.58364	0.96328	-0.41344	-0.01989	-0.03539	0.00308	0.00006	-0.00282	0.00053	1.04793	9.72922	0.90647	-19.00856	-0.18193	-0.12567	-0.01047	0.00594	0.00366	0.00013	24.86107	-7.59960	10.38062	0.29570	0.34200	0.21846	-0.00239	-0.00352	-0.00004	0.15792	-2.14846	-0.04086	1.28623	2.21745	-0.47504	0.54755	-0.38747	-0.33363	-7.53145	12.88703	9.17068	0.00353	0.00358	0.00584	0.00001
583			5.82000	9.05085	-5.61608	5.58301	0.96246	-0.41223	-0.01885	-0.03634	0.00370	-0.00005	-0.00189	0.00103	1.04741	9.75151	0.92250	-19.00678	-0.18367	-0.12050	-0.01058	0.00847	0.00308	-0.00007	24.86585	-7.59366	10.37444	0.29911	0.34926	0.22227	-0.00373	-0.00616	0.00199	0.18597	-2.18960	-0.36772	0.92185	2.81967	0.68497	0.72133	-0.47665	-1.02371	-7.52277	12.87716	9.13015	0.00354	0.00357	0.00582	0.00000
584			5.83000	9.07241	-5.61084	5.57917	0.96195	-0.41324	-0.01945	-0.03777	0.00486	-0.00014	-0.00193	0.00026	1.04896	9.78230	0.93403	-18.99623	-0.17762	-0.11928	-0.01004	0.01081	0.00229	-0.00019	24.87298	-7.58558	10.36264	0.29212	0.35047	0.22112	-0.00535	-0.00879	0.00320	0.29054	-2.27238	-0.65110	0.39535	3.49738	1.48090	0.98561	-0.68994	-1.55139	-7.51537	12.86786	9.09710	0.00356	0.00358	0.00581	0.00000
585			5.84000	9.09486	-5.60404	5.57297	0.96395	-0.41479	-0.02023	-0.03991	0.00630	-0.00017	-0.00279	-0.00058	1.05179	9.82165	0.94046	-18.98133	-0.17191	-0.12185	-0.01005	0.01285	0.00141	-0.00024	24.88322	-7.57456	10.34706	0.28708	0.34621	0.21831	-0.00708	-0.01098	0.00376	0.45516	-2.41164	-0.76233	-0.19077	4.16401	1.80385	1.27383	-0.96928	-1.92635	-7.51142	12.86170	9.07747	0.00357	0.00359	0.00584	0.00000
586			5.85000	9.11867	-5.59515	5.56710	0.96869	-0.41635	-0.02140	-0.04161	0.00741	-0.00010	-0.00391	-0.00153	1.05523	9.86842	0.94247	-18.96715	-0.16764	-0.12577	-0.00993	0.01432	0.00064	-0.00020	24.89682	-7.56091	10.32916	0.28430	0.34123	0.21540	-0.00868	-0.01229	0.00403	0.62043	-2.53488	-0.60455	-0.67310	4.70966	1.67079	1.46797	-1.25056	-2.17798	-7.51180	12.86077	9.07464	0.00358	0.00362	0.00590	0.00001
587			5.86000	9.14323	-5.58477	5.56423	0.97475	-0.41880	-0.02313	-0.04097	0.00756	0.00003	-0.00498	-0.00291	1.05876	9.91994	0.94213	-18.95714	-0.16250	-0.13023	-0.00940	0.01463	0.00024	-0.00012	24.91330	-7.54616	10.30991	0.27957	0.33696	0.21216	-0.00959	-0.01246	0.00434	0.69663	-2.51428	-0.25635	-0.89995	4.97550	1.27778	1.48194	-1.43381	-2.34040	-7.51628	12.86679	9.08776	0.00357	0.00366	0.00598	0.00001
588			5.87000	9.16666	-5.57449	5.56531	0.98027	-0.42085	-0.02443	-0.03721	0.00666	0.00017	-0.00559	-0.00411	1.06120	9.97184	0.94190	-18.95181	-0.15878	-0.13310	-0.00894	0.01381	0.00032	-0.00005	24.93094	-7.53234	10.28968	0.27677	0.33556	0.21063	-0.00951	-0.01163	0.00481	0.65437	-2.29567	0.08850	-0.82789	4.85356	0.85494	1.30546	-1.42369	-2.40880	-7.52366	12.88036	9.11335	0.00355	0.00370	0.00605	0.00001
589			5.88000	9.18720	-5.56561	5.56908	0.98556	-0.42195	-0.02556	-0.03181	0.00527	0.00024	-0.00564	-0.00509	1.06177	10.01973	0.94361	-18.94976	-0.15767	-0.13426	-0.00823	0.01216	0.00077	-0.00000	24.94733	-7.52117	10.26909	0.27644	0.33668	0.21032	-0.00828	-0.00995	0.00515	0.53290	-1.96223	0.27641	-0.52674	4.37130	0.48528	0.99647	-1.19010	-2.31758	-7.53218	12.90072	9.14585	0.00354	0.00373	0.00611	0.00001
590			5.89000	9.20444	-5.55868	5.57348	0.98799	-0.42294	-0.02638	-0.02679	0.00394	0.00023	-0.00523	-0.00596	1.06066	10.06021	0.94825	-18.95010	-0.15580	-0.13384	-0.00752	0.00972	0.00133	0.00004	24.96002	-7.51346	10.24962	0.27456	0.33929	0.21044	-0.00578	-0.00751	0.00483	0.38992	-1.64432	0.29182	-0.12011	3.63107	0.05450	0.63581	-0.75950	-1.95290	-7.54014	12.92652	9.17930	0.00353	0.00377	0.00616	0.00000
591			5.90000	9.21906	-5.55349	5.57713	0.98843	-0.42167	-0.02661	-0.02322	0.00303	0.00020	-0.00472	-0.00653	1.05881	10.09112	0.95600	-18.95421	-0.15461	-0.13096	-0.00691	0.00695	0.00171	0.00011	24.96690	-7.50929	10.23423	0.27256	0.34316	0.21122	-0.00230	-0.00437	0.00352	0.28797	-1.41819	0.25804	0.25507	2.75053	-0.61246	0.28241	-0.19178	-1.25046	-7.54654	12.95584	9.20873	0.00353	0.00378	0.00617	-0.00000
592			5.91000	9.23204	-5.54919	5.58056	0.98827	-0.42138	-0.02679	-0.02142	0.00250	0.00023	-0.00408	-0.00646	1.05774	10.11145	0.96618	-18.96527	-0.15479	-0.12843	-0.00633	0.00425	0.00174	0.00020	24.96661	-7.50829	10.22593	0.27297	0.34680	0.21232	0.00161	-0.00080	0.00131	0.24156	-1.31161	0.33511	0.48552	1.86855	-1.57414	-0.03071	0.41658	-0.28785	-7.55103	12.98606	9.23111	0.00351	0.00377	0.00613	-0.00000
593			5.92000	9.24471	-5.54523	5.58561	0.98715	-0.42371	-0.02765	-0.02116	0.00198	0.00035	-0.00345	-0.00563	1.05748	10.12201	0.97748	-18.98635	-0.15579	-0.12834	-0.00542	0.00193	0.00142	0.00026	24.95915	-7.50989	10.22662	0.27620	0.34821	0.21247	0.00525	0.00267	-0.00121	0.21145	-1.31055	0.58737	0.52825	1.10824	-2.68289	-0.28556	0.94290	0.71834	-7.55390	13.01364	9.24632	0.00348	0.00373	0.00604	-0.00000
594			5.93000	9.25792	-5.54158	5.59409	0.98572	-0.42453	-0.02780	-0.02517	-0.00084	0.00042	-0.00333	-0.00468	1.05668	10.12473	0.98848	-19.01803	-0.15724	-0.12913	-0.00536	0.00020	0.00089	0.00035	24.94608	-7.51350	10.23563	0.27896	0.34640	0.21209	0.00780	0.00527	-0.00324	-0.17041	-1.50798	0.77570	0.43026	0.53900	-3.67053	-0.46334	1.27784	1.49751	-7.55618	13.03558	9.25611	0.00345	0.00367	0.00594	0.00001
595			5.94000	9.27171	-5.53803	5.60736	0.98348	-0.42435	-0.02754	-0.02105	0.00098	0.00080	-0.00354	-0.00395	1.05581	10.12223	0.99832	-19.05808	-0.15722	-0.12987	-0.00575	-0.00077	0.00037	0.00044	24.93019	-7.51831	10.25005	0.27864	0.34349	0.21131	0.00861	0.00660	-0.00420	0.23047	-1.37432	1.53203	0.27917	0.21411	-4.33263	-0.56805	1.36101	1.86217	-7.55935	13.05053	9.26282	0.00340	0.00362	0.00585	0.00002
596			5.95000	9.28559	-5.53361	5.62665	0.97976	-0.42506	-0.02823	-0.02132	-0.00068	0.00111	-0.00397	-0.00321	1.05562	10.11762	1.00693	-19.10282	-0.15504	-0.13168	-0.00542	-0.00088	0.00001	0.00044	24.91464	-7.52386	10.26584	0.27648	0.33960	0.20899	0.00761	0.00669	-0.00382	0.10231	-1.41728	2.14013	0.13323	0.16997	-4.60529	-0.62784	1.19050	1.74511	-7.56459	13.05890	9.26897	0.00335	0.00358	0.00579	0.00003
597			5.96000	9.29908	-5.52737	5.65316	0.97947	-0.42738	-0.02945	-0.01741	0.00152	0.00159	-0.00428	-0.00272	1.05615	10.11416	1.01455	-19.14863	-0.15429	-0.13521	-0.00486	-0.00026	-0.00014	0.00039	24.90239	-7.52995	10.27878	0.27561	0.33541	0.20644	0.00531	0.00584	-0.00221	0.56090	-1.30362	2.94632	0.02644	0.37552	-4.53444	-0.67795	0.83389	1.19699	-7.57217	13.06252	9.27699	0.00330	0.00356	0.00575	0.00003
598			5.97000	9.31182	-5.51956	5.68748	0.98093	-0.42814	-0.02999	-0.01474	0.00136	0.00202	-0.00439	-0.00252	1.05577	10.11411	1.02175	-19.19259	-0.15535	-0.13748	-0.00473	0.00077	-0.00005	0.00035	24.89515	-7.53679	10.28552	0.27574	0.33268	0.20514	0.00238	0.00449	0.00028	0.68234	-1.21092	3.69602	-0.01659	0.71848	-4.18334	-0.74603	0.41101	0.35248	-7.58124	13.06382	9.28896	0.00325	0.00355	0.00575	0.00003
599			5.98000	9.32358	-5.51132	5.72889	0.98177	-0.43039	-0.03051	-0.01187	0.00064	0.00236	-0.00411	-0.00235	1.05442	10.11832	1.02899	-19.23210	-0.15613	-0.14012	-0.00465	0.00179	0.00024	0.00030	24.89316	-7.54464	10.28392	0.27636	0.33038	0.20413	-0.00037	0.00300	0.00332	0.70582	-1.08403	4.29506	0.01942	1.04443	-3.57325	-0.85515	0.06056	-0.64115	-7.59050	13.06513	9.30535	0.00322	0.00357	0.00578	0.00003
600			5.99000	9.33409	-5.50351	5.77505	0.98148	-0.43110	-0.03072	-0.00891	-0.00020	0.00251	-0.00344	-0.00251	1.05235	10.12593	1.03654	-19.26439	-0.15568	-0.13964	-0.00433	0.00234	0.00064	0.00021	24.89501	-7.55407	10.27287	0.27468	0.33159	0.20414	-0.00216	0.00150	0.00668	0.66122	-0.92144	4.57439	0.12849	1.18571	-2.67261	-0.99739	-0.07890	-1.66868	-7.59873	13.06799	9.32528	0.00322	0.00362	0.00586	0.00001
601			6.00000	9.34290	-5.49665	5.82185	0.98113	-0.43005	-0.03062	-0.00608	-0.00083	0.00240	-0.00276	-0.00293	1.04868	10.13460	1.04394	-19.28601	-0.15561	-0.13823	-0.00413	0.00218	0.00098	0.00012	24.89795	-7.56513	10.25181	0.27248	0.33262	0.20408	-0.00253	-0.00014	0.00995	0.57288	-0.73172	4.41699	0.26579	1.02939	-1.49764	-1.11425	0.06432	-2.61568	-7.60471	13.07304	9.34705	0.00326	0.00368	0.00595	-0.00000
602			6.01000	9.34978	-5.49109	5.86460	0.98216	-0.42935	-0.03000	-0.00383	-0.00117	0.00203	-0.00199	-0.00309	1.04462	10.14143	1.05018	-19.29449	-0.15808	-0.13759	-0.00451	0.00130	0.00109	0.00002	24.89890	-7.57715	10.22153	0.27395	0.33313	0.20484	-0.00149	-0.00203	0.01256	0.44688	-0.54146	3.82680	0.35698	0.57299	-0.20376	-1.11774	0.46455	-3.33198	-7.60726	13.08013	9.36931	0.00331	0.00374	0.00604	-0.00003
603			6.02000	9.35478	-5.48713	5.89930	0.98254	-0.42786	-0.02915	-0.00223	-0.00135	0.00152	-0.00128	-0.00332	1.04078	10.14393	1.05379	-19.28969	-0.15980	-0.13575	-0.00494	-0.00012	0.00085	-0.00008	24.89533	-7.58837	10.18454	0.27368	0.33543	0.20613	0.00070	-0.00409	0.01385	0.28993	-0.36727	2.95180	0.34974	-0.07226	0.93313	-0.94618	1.01987	-3.65940	-7.60562	13.08797	9.39098	0.00338	0.00378	0.00609	-0.00005
604			6.03000	9.35808	-5.48497	5.92427	0.98315	-0.42484	-0.02771	-0.00155	-0.00155	0.00099	-0.00085	-0.00358	1.03735	10.14091	1.05400	-19.27490	-0.16180	-0.13299	-0.00581	-0.00161	0.00046	-0.00017	24.88588	-7.59690	10.14515	0.27267	0.33901	0.20835	0.00338	-0.00580	0.01337	0.11721	-0.24275	2.04868	0.28314	-0.69279	1.59084	-0.62732	1.56299	-3.48618	-7.59960	13.09443	9.41083	0.00346	0.00380	0.00613	-0.00007
605			6.04000	9.36054	-5.48459	5.94070	0.98245	-0.42275	-0.02652	-0.00272	-0.00201	0.00064	-0.00112	-0.00359	1.03549	10.13313	1.05191	-19.25648	-0.16188	-0.13236	-0.00690	-0.00255	0.00031	-0.00019	24.87114	-7.60152	10.10890	0.27031	0.34012	0.20941	0.00557	-0.00639	0.01098	-0.06230	-0.24377	1.40055	0.28369	-1.02502	1.52385	-0.27159	1.89212	-2.81497	-7.58945	13.09800	9.42789	0.00356	0.00381	0.00615	-0.00010
606			6.05000	9.36398	-5.48584	5.95267	0.98354	-0.42278	-0.02604	-0.00668	-0.00305	0.00056	-0.00193	-0.00318	1.03574	10.12346	1.05097	-19.24254	-0.16297	-0.13530	-0.00790	-0.00238	0.00084	-0.00009	24.85378	-7.60262	10.08103	0.27076	0.33836	0.20948	0.00642	-0.00526	0.00712	-0.25781	-0.43918	1.25241	0.49829	-0.82291	0.60116	-0.01112	1.82515	-1.76126	-7.57526	13.09901	9.44163	0.00367	0.00382	0.00617	-0.00012
607			6.06000	9.37078	-5.48874	5.96638	0.98704	-0.42331	-0.02566	-0.01342	-0.00471	0.00077	-0.00301	-0.00298	1.03679	10.11663	1.05649	-19.24189	-0.16446	-0.13954	-0.00906	-0.00076	0.00236	0.00018	24.83823	-7.60173	10.06569	0.27070	0.33545	0.20929	0.00519	-0.00246	0.00258	-0.45215	-0.83858	1.74976	1.01570	0.04382	-1.15329	0.07504	1.26141	-0.53433	-7.55729	13.09875	9.45294	0.00380	0.00381	0.00619	-0.00014
608			6.07000	9.38302	-5.49282	5.98884	0.99117	-0.42222	-0.02569	-0.02155	-0.00616	0.00128	-0.00457	-0.00328	1.03660	10.11777	1.07412	-19.26206	-0.16494	-0.14458	-0.00998	0.00222	0.00494	0.00064	24.82962	-7.60091	10.06454	0.26785	0.32939	0.20717	0.00178	0.00138	-0.00173	-0.52692	-1.37396	2.87141	1.82018	1.50311	-3.50229	-0.02839	0.24359	0.60839	-7.53687	13.09858	9.46331	0.00393	0.00380	0.00620	-0.00015
609			6.08000	9.40137	-5.49593	6.02574	0.99586	-0.41964	-0.02462	-0.02933	-0.00586	0.00192	-0.00628	-0.00332	1.03643	10.13080	1.10789	-19.30714	-0.16674	-0.14901	-0.01183	0.00612	0.00826	0.00133	24.83205	-7.60206	10.07647	0.26803	0.32202	0.20601	-0.00305	0.00540	-0.00508	-0.28845	-1.95897	4.43155	2.79638	3.31964	-6.07427	-0.28559	-1.03366	1.48152	-7.51691	13.09967	9.47319	0.00406	0.00379	0.00621	-0.00014
610			6.09000	9.42552	-5.49396	6.08028	1.00225	-0.42037	-0.02204	-0.03654	-0.00293	0.00242	-0.00708	-0.00309	1.03927	10.15756	1.15921	-19.37735	-0.16853	-0.15197	-0.01487	0.01038	0.01171	0.00233	24.84716	-7.60649	10.09856	0.27069	0.31820	0.20828	-0.00821	0.00894	-0.00725	0.34275	-2.57000	6.11773	3.77518	5.20893	-8.42992	-0.61924	-2.28044	1.99998	-7.50172	13.10291	9.48245	0.00414	0.00377	0.00619	-0.00009
611			6.10000	9.45521	-5.48319	6.15183	1.01289	-0.42477	-0.01896	-0.04441	0.00212	0.00260	-0.00621	-0.00300	1.04528	10.19809	1.22645	-19.46825	-0.17146	-0.15133	-0.01772	0.01453	0.01450	0.00334	24.87344	-7.61450	10.12663	0.27535	0.32294	0.21475	-0.01235	0.01155	-0.00815	1.20693	-3.21980	7.50442	4.60527	6.89317	-10.09434	-0.93259	-3.17449	2.14150	-7.49550	13.10876	9.49122	0.00416	0.00373	0.00614	-0.00002
612			6.11000	9.49053	-5.46251	6.23507	1.02034	-0.42729	-0.01526	-0.05360	0.00795	0.00232	-0.00351	-0.00289	1.05064	10.25050	1.30558	-19.57078	-0.17361	-0.14118	-0.01939	0.01796	0.01539	0.00389	24.90612	-7.62538	10.15578	0.27934	0.34001	0.22565	-0.01419	0.01264	-0.00773	2.03255	-3.89357	8.15103	5.15407	8.14736	-10.65103	-1.08732	-3.47034	1.90674	-7.50105	13.11765	9.50083	0.00412	0.00367	0.00604	0.00007
613			6.12000	9.53145	-5.43350	6.32052	1.02786	-0.42896	-0.01156	-0.06358	0.01339	0.00172	0.00019	-0.00250	1.05385	10.31196	1.39028	-19.67242	-0.17882	-0.12787	-0.02035	0.02077	0.01450	0.00384	24.93881	-7.63660	10.18066	0.28742	0.36023	0.23784	-0.01345	0.01047	-0.00588	2.62648	-4.50712	7.80424	5.25931	8.83064	-9.89572	-0.89288	-3.08161	1.29189	-7.51906	13.12940	9.51494	0.00405	0.00362	0.00592	0.00014
614			6.13000	9.57682	-5.39908	6.39766	1.03412	-0.42979	-0.00885	-0.07213	0.01785	0.00114	0.00387	-0.00205	1.05594	10.37901	1.47219	-19.76044	-0.18346	-0.11415	-0.02026	0.02253	0.01215	0.00314	24.96505	-7.64365	10.19585	0.29518	0.37883	0.24802	-0.01019	0.00357	-0.00272	2.94479	-4.93530	6.53971	4.76856	8.92345	-7.94884	-0.20223	-2.11276	0.31199	-7.54848	13.14324	9.53935	0.00397	0.00358	0.00582	0.00019
615			6.14000	9.62435	-5.36210	6.45836	1.03992	-0.43211	-0.00767	-0.07759	0.02106	0.00075	0.00639	-0.00203	1.05829	10.44875	1.54224	-19.82522	-0.18393	-0.10589	-0.01989	0.02301	0.00930	0.00212	24.98053	-7.64110	10.19675	0.29816	0.38815	0.25270	-0.00544	-0.00796	0.00128	3.00923	-5.11150	4.70992	3.65653	8.56757	-5.21967	0.97010	-0.82830	-0.96532	-7.58739	13.15792	9.58037	0.00392	0.00357	0.00575	0.00021
616			6.15000	9.67181	-5.32533	6.49907	1.04832	-0.43401	-0.00733	-0.08074	0.02206	0.00046	0.00718	-0.00306	1.05972	10.51963	1.59328	-19.86244	-0.18195	-0.10450	-0.02024	0.02290	0.00642	0.00109	24.98393	-7.62479	10.18052	0.29617	0.38632	0.25203	-0.00065	-0.02144	0.00545	2.77073	-5.08607	2.72898	2.12276	8.01775	-2.26413	2.39452	0.47960	-2.38745	-7.63319	13.17169	9.64219	0.00387	0.00357	0.00571	0.00021
617			6.16000	9.71835	-5.29256	6.52003	1.05659	-0.43500	-0.00854	-0.08310	0.01988	0.00025	0.00668	-0.00579	1.06072	10.59162	1.62274	-19.87316	-0.17286	-0.10599	-0.02003	0.02199	0.00362	0.00011	24.97645	-7.59390	10.14700	0.28189	0.38039	0.24691	0.00302	-0.03349	0.00906	2.13821	-4.95982	0.85179	0.53207	7.52398	0.43731	3.72811	1.58017	-3.72167	-7.68178	13.18172	9.72384	0.00383	0.00359	0.00571	0.00018
618			6.17000	9.76414	-5.26814	6.52293	1.06264	-0.43660	-0.01083	-0.08570	0.01486	-0.00003	0.00547	-0.00861	1.06109	10.66546	1.63295	-19.86171	-0.16120	-0.11022	-0.01943	0.02092	0.00137	-0.00062	24.96089	-7.55109	10.09909	0.26566	0.37239	0.23988	0.00521	-0.04125	0.01164	1.16458	-4.81555	-0.79109	-0.74939	7.21374	2.55225	4.63024	2.35558	-4.71954	-7.72824	13.18633	9.81871	0.00378	0.00362	0.00576	0.00014
619			6.18000	9.80991	-5.25459	6.51072	1.06924	-0.43768	-0.01257	-0.08927	0.00876	-0.00032	0.00389	-0.01049	1.06159	10.74141	1.62996	-19.83463	-0.15358	-0.11601	-0.01957	0.02038	-0.00002	-0.00103	24.94021	-7.50229	10.04213	0.25650	0.36377	0.23421	0.00645	-0.04305	0.01303	0.12535	-4.74059	-1.97398	-1.50619	7.12025	3.74458	4.85494	2.79386	-5.18050	-7.76816	13.18764	9.91581	0.00372	0.00366	0.00586	0.00009
620			6.19000	9.85678	-5.25059	6.48974	1.07308	-0.43853	-0.01398	-0.09368	0.00395	-0.00050	0.00248	-0.01165	1.06280	10.81921	1.62146	-19.80218	-0.14578	-0.12009	-0.01971	0.01978	-0.00038	-0.00103	24.91695	-7.45502	9.98309	0.24837	0.35867	0.23027	0.00694	-0.03906	0.01309	-0.62352	-4.81374	-2.44684	-1.70549	7.25719	3.73129	4.33097	2.90544	-4.98994	-7.79914	13.19115	10.00461	0.00369	0.00371	0.00594	0.00005
621			6.20000	9.90604	-5.25148	6.46810	1.07750	-0.44060	-0.01568	-0.09820	0.00207	-0.00051	0.00136	-0.01177	1.06523	10.89855	1.61511	-19.77630	-0.14158	-0.12450	-0.01939	0.01971	0.00026	-0.00061	24.89358	-7.41658	9.92952	0.24695	0.35583	0.22784	0.00674	-0.02984	0.01172	-0.86561	-5.01342	-2.22969	-1.42632	7.63172	2.58248	3.15074	2.65001	-4.15601	-7.82097	13.20158	10.07901	0.00371	0.00375	0.00601	0.00002
622			6.21000	9.95774	-5.25174	6.45171	1.08181	-0.44050	-0.01672	-0.10075	0.00321	-0.00036	0.00043	-0.01095	1.06709	10.97977	1.61697	-19.76607	-0.14234	-0.12737	-0.01915	0.02052	0.00168	0.00003	24.87342	-7.39267	9.88837	0.25356	0.35461	0.22746	0.00542	-0.01703	0.00892	-0.62884	-5.20498	-1.64669	-0.82704	8.22003	0.74560	1.57051	1.95082	-2.80111	-7.83521	13.22034	10.13859	0.00374	0.00380	0.00605	-0.00000
623			6.22000	10.01038	-5.24755	6.44202	1.08658	-0.44065	-0.01839	-0.09913	0.00645	-0.00019	-0.00041	-0.01048	1.06792	11.06379	1.63025	-19.77508	-0.14269	-0.13122	-0.01844	0.02143	0.00340	0.00070	24.86078	-7.38555	9.86507	0.25909	0.35154	0.22575	0.00248	-0.00299	0.00449	-0.08993	-5.21517	-1.08672	-0.14079	8.90706	-1.25884	-0.03024	0.81753	-1.07982	-7.84454	13.24608	10.18585	0.00375	0.00384	0.00608	-0.00001
624			6.23000	10.06093	-5.23731	6.43692	1.09107	-0.44186	-0.02074	-0.09179	0.01038	-0.00010	-0.00082	-0.01112	1.06703	11.15084	1.65447	-19.80277	-0.13955	-0.13514	-0.01717	0.02164	0.00486	0.00119	24.85923	-7.39339	9.86340	0.25794	0.34792	0.22259	-0.00156	0.00950	-0.00134	0.52219	-4.91349	-0.84243	0.39570	9.47390	-3.00885	-1.28060	-0.58300	0.84088	-7.85227	13.27647	10.22388	0.00373	0.00387	0.00611	0.00000
625			6.24000	10.10585	-5.22202	6.43178	1.09460	-0.44305	-0.02369	-0.07895	0.01320	-0.00018	-0.00052	-0.01282	1.06398	11.23950	1.68606	-19.84499	-0.13350	-0.13708	-0.01504	0.02071	0.00547	0.00137	24.87024	-7.41104	9.88465	0.25041	0.34657	0.21897	-0.00537	0.01857	-0.00780	0.94926	-4.27045	-1.02160	0.63125	9.64419	-4.23530	-1.94513	-1.95242	2.73916	-7.86173	13.30877	10.25532	0.00368	0.00389	0.00614	0.00003
626			6.25000	10.14225	-5.20524	6.42226	1.09561	-0.44124	-0.02653	-0.06249	0.01318	-0.00047	-0.00008	-0.01487	1.05870	11.32586	1.71961	-19.89607	-0.12686	-0.13648	-0.01253	0.01854	0.00498	0.00126	24.89199	-7.43192	9.92679	0.24095	0.34634	0.21537	-0.00759	0.02334	-0.01383	0.98268	-3.36602	-1.52663	0.54199	9.16139	-4.85782	-1.98890	-2.93364	4.37520	-7.87492	13.33967	10.28186	0.00357	0.00390	0.00615	0.00006
627			6.26000	10.16886	-5.19189	6.40579	1.09359	-0.43749	-0.02826	-0.04568	0.00984	-0.00087	0.00025	-0.01623	1.05187	11.40380	1.74972	-19.95009	-0.12236	-0.13519	-0.01088	0.01538	0.00365	0.00109	24.91931	-7.45013	9.98474	0.23535	0.34493	0.21271	-0.00757	0.02393	-0.01841	0.56911	-2.37606	-2.12790	0.22733	7.90880	-4.94500	-1.57124	-3.24095	5.55057	-7.89135	13.36597	10.30322	0.00343	0.00389	0.00615	0.00008
628			6.27000	10.18655	-5.18609	6.38285	1.08870	-0.43468	-0.02919	-0.03151	0.00391	-0.00126	0.00041	-0.01649	1.04433	11.46664	1.77255	-20.00230	-0.12036	-0.13552	-0.01016	0.01138	0.00196	0.00091	24.94500	-7.46224	10.05126	0.23492	0.34112	0.21059	-0.00526	0.02134	-0.02066	-0.20144	-1.47949	-2.63112	-0.14443	5.96996	-4.55013	-0.95696	-2.78491	6.11753	-7.90836	13.38589	10.31730	0.00327	0.00386	0.00612	0.00008
629			6.28000	10.19743	-5.19051	6.35500	1.08356	-0.43192	-0.02976	-0.02138	-0.00348	-0.00160	0.00009	-0.01591	1.03698	11.50916	1.78638	-20.04739	-0.12171	-0.13786	-0.00997	0.00688	0.00036	0.00069	24.96227	-7.46770	10.11804	0.23889	0.33444	0.20816	-0.00114	0.01686	-0.02010	-1.17952	-0.77152	-2.99259	-0.41349	3.59482	-3.63109	-0.38338	-1.70682	5.99657	-7.92185	13.39910	10.32045	0.00314	0.00382	0.00607	0.00006
630			6.29000	10.20381	-5.20606	6.32373	1.07997	-0.42859	-0.02908	-0.01534	-0.01086	-0.00181	-0.00059	-0.01460	1.03173	11.52906	1.79128	-20.07954	-0.12652	-0.14036	-0.01087	0.00222	-0.00083	0.00044	24.96682	-7.46795	10.17701	0.24695	0.32799	0.20736	0.00385	0.01187	-0.01730	-2.18440	-0.28000	-3.26448	-0.48636	1.15208	-2.23957	0.02722	-0.32712	5.27525	-7.92834	13.40646	10.31017	0.00307	0.00377	0.00598	0.00003
631			6.30000	10.20777	-5.23173	6.28962	1.07550	-0.42338	-0.02725	-0.01276	-0.01660	-0.00191	-0.00153	-0.01310	1.02757	11.52780	1.78903	-20.09454	-0.13129	-0.14086	-0.01245	-0.00209	-0.00140	0.00010	24.95806	-7.46499	10.22309	0.25321	0.32317	0.20758	0.00838	0.00724	-0.01325	-3.01947	-0.00011	-3.54330	-0.36885	-0.95490	-0.57720	0.27032	0.96500	4.19760	-7.92664	13.40954	10.28689	0.00306	0.00371	0.00587	0.00001
632			6.31000	10.21088	-5.26453	6.25227	1.07268	-0.42022	-0.02613	-0.01228	-0.01958	-0.00205	-0.00294	-0.01195	1.02643	11.51043	1.78197	-20.09103	-0.13312	-0.14350	-0.01386	-0.00518	-0.00141	-0.00034	24.93899	-7.46036	10.25482	0.25436	0.31613	0.20571	0.01101	0.00334	-0.00889	-3.51409	0.12192	-3.92449	-0.13607	-2.42670	1.14433	0.39595	1.84660	3.01417	-7.91848	13.41032	10.25487	0.00308	0.00366	0.00577	-0.00001
633			6.32000	10.21360	-5.30022	6.21027	1.07298	-0.41911	-0.02491	-0.01180	-0.01958	-0.00219	-0.00433	-0.01062	1.02833	11.48398	1.77243	-20.06958	-0.13581	-0.14731	-0.01557	-0.00673	-0.00091	-0.00085	24.91502	-7.45508	10.27354	0.25660	0.30874	0.20414	0.01123	0.00041	-0.00507	-3.61584	0.19504	-4.45214	0.15971	-3.15860	2.81923	0.45007	2.14556	1.87336	-7.90746	13.41138	10.22167	0.00311	0.00362	0.00569	-0.00002
634			6.33000	10.21517	-5.33507	6.16222	1.07572	-0.41796	-0.02350	-0.00963	-0.01762	-0.00233	-0.00537	-0.00891	1.03207	11.45547	1.76257	-20.03120	-0.14150	-0.14976	-0.01708	-0.00690	0.00007	-0.00142	24.89230	-7.44976	10.28149	0.26335	0.30391	0.20421	0.00914	-0.00183	-0.00186	-3.46152	0.33080	-5.11504	0.49849	-3.20710	4.47537	0.47928	1.87014	0.78616	-7.89716	13.41575	10.19567	0.00311	0.00359	0.00565	-0.00002
635			6.34000	10.21424	-5.36788	6.10678	1.07921	-0.41807	-0.02315	-0.00538	-0.01577	-0.00261	-0.00581	-0.00769	1.03732	11.43096	1.75403	-19.97593	-0.14518	-0.15025	-0.01723	-0.00566	0.00136	-0.00193	24.87609	-7.44445	10.28015	0.26711	0.30312	0.20436	0.00485	-0.00403	0.00095	-3.32313	0.58942	-5.91348	0.84069	-2.73192	6.19939	0.56345	1.15333	-0.29661	-7.89019	13.42598	10.18363	0.00311	0.00358	0.00564	-0.00002
636			6.35000	10.20967	-5.40047	6.04239	1.08373	-0.41666	-0.02190	0.00004	-0.01533	-0.00284	-0.00502	-0.00760	1.04092	11.41472	1.74725	-19.90303	-0.14834	-0.14467	-0.01714	-0.00347	0.00249	-0.00242	24.87002	-7.43816	10.27015	0.26656	0.31160	0.20810	-0.00063	-0.00697	0.00324	-3.40851	0.95174	-6.85892	1.09505	-1.93986	7.96501	0.80966	0.19359	-1.32787	-7.88813	13.44353	10.18894	0.00310	0.00359	0.00568	-0.00002
637			6.36000	10.20109	-5.43568	5.96748	1.08719	-0.41272	-0.02038	0.00498	-0.01647	-0.00304	-0.00393	-0.00863	1.04086	11.40910	1.74129	-19.81313	-0.14986	-0.13648	-0.01692	-0.00084	0.00307	-0.00282	24.87528	-7.42870	10.25295	0.26138	0.32258	0.21217	-0.00582	-0.01072	0.00438	-3.75295	1.33116	-7.91368	1.16540	-1.03348	9.52102	1.28432	-0.78644	-2.09326	-7.89100	13.46835	10.21150	0.00310	0.00364	0.00577	-0.00001
638			6.37000	10.18915	-5.47577	5.88137	1.08987	-0.40765	-0.01877	0.00782	-0.01873	-0.00318	-0.00387	-0.01016	1.03978	11.41415	1.73471	-19.71051	-0.14903	-0.13125	-0.01756	0.00157	0.00310	-0.00319	24.89063	-7.41359	10.23234	0.25460	0.32723	0.21386	-0.00937	-0.01448	0.00361	-4.27848	1.62119	-8.95146	1.03135	-0.20656	10.46433	1.96892	-1.56882	-2.33870	-7.89766	13.49932	10.24852	0.00313	0.00370	0.00588	-0.00001
639			6.38000	10.17545	-5.52178	5.78515	1.09128	-0.40221	-0.01698	0.00753	-0.02142	-0.00316	-0.00480	-0.01119	1.03789	11.42751	1.72662	-19.60355	-0.14891	-0.12993	-0.01914	0.00318	0.00276	-0.00346	24.91239	-7.39084	10.21374	0.25268	0.32483	0.21382	-0.01069	-0.01733	0.00078	-4.86723	1.74047	-9.81693	0.77453	0.37579	10.47949	2.76047	-1.96647	-1.94143	-7.90724	13.53393	10.29590	0.00320	0.00377	0.00599	-0.00000
640			6.39000	10.16199	-5.57350	5.68138	1.09223	-0.39755	-0.01576	0.00434	-0.02409	-0.00313	-0.00635	-0.01156	1.03725	11.44490	1.71749	-19.50226	-0.14943	-0.13134	-0.02066	0.00364	0.00234	-0.00341	24.93526	-7.35992	10.20253	0.25552	0.31892	0.21265	-0.00944	-0.01866	-0.00353	-5.43671	1.68667	-10.46286	0.56265	0.59758	9.57720	3.49858	-1.86624	-0.95284	-7.91934	13.56816	10.34832	0.00328	0.00385	0.00609	0.00000
641			6.40000	10.15020	-5.63033	5.57214	1.09329	-0.39548	-0.01512	0.00019	-0.02673	-0.00318	-0.00766	-0.01129	1.03794	11.46110	1.70915	-19.41406	-0.15103	-0.13378	-0.02170	0.00282	0.00222	-0.00304	24.95332	-7.32201	10.20264	0.26198	0.31406	0.21197	-0.00574	-0.01839	-0.00861	-5.97927	1.57220	-11.04304	0.57845	0.41151	8.12148	4.04263	-1.29929	0.46971	-7.93339	13.59833	10.40055	0.00336	0.00391	0.00617	0.00001
642			6.41000	10.13975	-5.69220	5.45674	1.09441	-0.39427	-0.01390	-0.00322	-0.02919	-0.00313	-0.00803	-0.01084	1.03952	11.47114	1.70421	-19.34110	-0.15345	-0.13281	-0.02253	0.00095	0.00262	-0.00258	24.96216	-7.27945	10.21655	0.26843	0.31584	0.21424	-0.00026	-0.01689	-0.01402	-6.52111	1.50863	-11.81232	0.92052	-0.10260	6.60774	4.32913	-0.44366	2.12367	-7.94773	13.62276	10.44861	0.00345	0.00396	0.00622	0.00002
643			6.42000	10.12974	-5.75926	5.33200	1.09626	-0.39345	-0.01264	-0.00658	-0.03146	-0.00310	-0.00753	-0.01090	1.04214	11.47218	1.70516	-19.28080	-0.15447	-0.12806	-0.02265	-0.00134	0.00348	-0.00214	24.95983	-7.23482	10.24511	0.26927	0.32365	0.21798	0.00567	-0.01464	-0.01925	-7.08921	1.47029	-12.89050	1.52918	-0.73292	5.40222	4.40195	0.47689	3.76397	-7.96029	13.64197	10.49032	0.00354	0.00399	0.00625	0.00001
644			6.43000	10.12033	-5.83185	5.19487	1.09621	-0.39111	-0.01128	-0.01183	-0.03362	-0.00304	-0.00634	-0.01132	1.04372	11.46453	1.71313	-19.22860	-0.15436	-0.11864	-0.02189	-0.00327	0.00429	-0.00183	24.94692	-7.18977	10.28700	0.26548	0.33686	0.22280	0.01074	-0.01249	-0.02371	-7.71320	1.35230	-14.18764	2.19053	-1.26107	4.71426	4.37166	1.30725	5.12242	-7.96965	13.65783	10.52509	0.00365	0.00401	0.00627	0.00000
645			6.44000	10.11284	-5.91045	5.04409	1.09647	-0.38720	-0.00928	-0.01980	-0.03575	-0.00273	-0.00490	-0.01200	1.04501	11.45095	1.72674	-19.17883	-0.15476	-0.10620	-0.02114	-0.00442	0.00455	-0.00176	24.92517	-7.14485	10.33848	0.25970	0.35334	0.22901	0.01445	-0.01135	-0.02677	-8.38506	1.09893	-15.53518	2.65383	-1.59427	4.68951	4.33317	2.01152	5.96556	-7.97560	13.67284	10.55467	0.00375	0.00402	0.00628	-0.00001
646			6.45000	10.10859	-5.99517	4.88008	1.09878	-0.38540	-0.00669	-0.03008	-0.03755	-0.00212	-0.00398	-0.01252	1.04753	11.43490	1.74223	-19.12506	-0.15585	-0.09702	-0.02166	-0.00471	0.00431	-0.00207	24.89644	-7.09993	10.39379	0.25494	0.36561	0.23481	0.01695	-0.01179	-0.02762	-8.97487	0.70679	-16.77547	2.75270	-1.73353	5.37732	4.33703	2.61497	6.13938	-7.97927	13.68952	10.58281	0.00385	0.00402	0.00631	-0.00002
647			6.46000	10.10874	-6.08402	4.70478	1.10104	-0.38301	-0.00324	-0.04231	-0.03727	-0.00108	-0.00364	-0.01265	1.04893	11.41993	1.75486	-19.06126	-0.15884	-0.08984	-0.02346	-0.00408	0.00357	-0.00276	24.86229	-7.05459	10.44602	0.25274	0.37384	0.24040	0.01848	-0.01434	-0.02595	-9.21693	0.14721	-17.71733	2.42289	-1.66206	6.63466	4.41655	3.14132	5.59266	-7.98326	13.70980	10.61403	0.00392	0.00403	0.00635	-0.00002
648			6.47000	10.11472	-6.17183	4.52253	1.10290	-0.37988	-0.00107	-0.05601	-0.03382	-0.00036	-0.00541	-0.01270	1.05040	11.40976	1.76020	-18.98403	-0.15948	-0.09026	-0.02576	-0.00240	0.00263	-0.00367	24.82424	-7.00803	10.48828	0.24869	0.36782	0.23948	0.01876	-0.01855	-0.02132	-8.88304	-0.59944	-18.08172	1.68244	-1.33830	8.09702	4.59711	3.56551	4.38109	-7.99078	13.73437	10.65144	0.00392	0.00401	0.00634	0.00000
649			6.48000	10.12783	-6.25216	4.34097	1.10388	-0.37942	-0.00076	-0.06945	-0.02773	-0.00025	-0.00893	-0.01155	1.05428	11.40781	1.75524	-18.89452	-0.15913	-0.09969	-0.02816	0.00011	0.00140	-0.00456	24.78426	-6.95931	10.51484	0.24974	0.34871	0.23298	0.01823	-0.02331	-0.01476	-7.93667	-1.46684	-17.56658	0.63929	-0.75584	9.25464	4.85495	3.82719	2.66936	-8.00347	13.76180	10.69513	0.00385	0.00395	0.00628	0.00003
650			6.49000	10.14850	-6.31942	4.17043	1.10748	-0.38166	-0.00130	-0.08030	-0.01996	-0.00038	-0.01208	-0.00995	1.05913	11.41619	1.73930	-18.79897	-0.16117	-0.11117	-0.03014	0.00313	-0.00025	-0.00507	24.74474	-6.90803	10.52234	0.25593	0.33078	0.22712	0.01674	-0.02782	-0.00784	-6.50191	-2.30922	-16.05043	-0.50245	0.05128	9.68531	5.09133	3.84266	0.71005	-8.02050	13.78828	10.74189	0.00374	0.00387	0.00616	0.00004
651			6.50000	10.17571	-6.37001	4.02075	1.11067	-0.38134	-0.00184	-0.08626	-0.01122	-0.00045	-0.01312	-0.00930	1.06181	11.43574	1.71453	-18.70609	-0.16307	-0.11258	-0.03013	0.00635	-0.00188	-0.00485	24.70876	-6.85521	10.51040	0.25824	0.33015	0.22665	0.01364	-0.03267	-0.00139	-4.77169	-2.97592	-13.76905	-1.53826	1.00393	9.35712	5.22189	3.55318	-1.23628	-8.03863	13.80920	10.78590	0.00362	0.00378	0.00601	0.00005
652			6.51000	10.20724	-6.40239	3.89730	1.11166	-0.38150	-0.00342	-0.08656	-0.00253	-0.00067	-0.01224	-0.00999	1.06284	11.46608	1.68394	-18.62193	-0.16015	-0.10668	-0.02777	0.00912	-0.00299	-0.00406	24.67930	-6.80208	10.48103	0.25192	0.34259	0.22866	0.00922	-0.03789	0.00431	-2.95564	-3.38050	-11.17847	-2.37825	1.95484	8.59621	5.27347	3.00445	-2.98096	-8.05384	13.82113	10.82024	0.00352	0.00368	0.00584	0.00004
653			6.52000	10.24043	-6.41710	3.80059	1.11055	-0.38318	-0.00656	-0.08201	0.00514	-0.00096	-0.01092	-0.01126	1.06309	11.50564	1.64970	-18.54826	-0.15315	-0.10088	-0.02397	0.01089	-0.00370	-0.00310	24.65816	-6.74906	10.43735	0.24184	0.35511	0.22863	0.00472	-0.04250	0.00873	-1.28483	-3.51463	-8.64298	-3.01742	2.73451	7.70726	5.32533	2.32669	-4.39106	-8.06285	13.82312	10.83899	0.00346	0.00358	0.00566	0.00002
654			6.53000	10.27302	-6.41705	3.72860	1.10793	-0.38615	-0.00967	-0.07456	0.01072	-0.00100	-0.00952	-0.01198	1.06308	11.55149	1.61319	-18.48494	-0.14664	-0.09694	-0.02050	0.01167	-0.00410	-0.00229	24.64545	-6.69571	10.38336	0.23701	0.36513	0.22828	0.00105	-0.04583	0.01134	0.02010	-3.43971	-6.37878	-3.41981	3.23986	6.74960	5.39020	1.65175	-5.30155	-8.06373	13.81658	10.83865	0.00345	0.00349	0.00548	-0.00001
655			6.54000	10.30380	-6.40692	3.67752	1.10292	-0.38799	-0.01171	-0.06643	0.01341	-0.00083	-0.00779	-0.01241	1.06220	11.60006	1.57658	-18.43228	-0.14044	-0.09092	-0.01760	0.01140	-0.00387	-0.00163	24.63997	-6.64208	10.32484	0.23508	0.37798	0.23004	-0.00148	-0.04718	0.01172	0.79553	-3.24009	-4.60478	-3.44411	3.44111	5.65204	5.34639	1.06472	-5.48580	-8.05637	13.80469	10.81944	0.00347	0.00342	0.00533	-0.00003
656			6.55000	10.33227	-6.39261	3.64102	1.09847	-0.38751	-0.01325	-0.05929	0.01286	-0.00071	-0.00651	-0.01305	1.05986	11.64710	1.54406	-18.39094	-0.13559	-0.08541	-0.01521	0.01016	-0.00301	-0.00108	24.63954	-6.59003	10.26989	0.23446	0.38824	0.23126	-0.00245	-0.04425	0.00943	0.94948	-2.96744	-3.57379	-2.93973	3.31025	4.42475	5.02663	0.65103	-4.77216	-8.04244	13.79153	10.78482	0.00351	0.00335	0.00520	-0.00004
657			6.56000	10.35816	-6.38044	3.61028	1.09678	-0.38810	-0.01455	-0.05346	0.00947	-0.00077	-0.00626	-0.01330	1.05834	11.68787	1.52054	-18.36043	-0.13338	-0.08544	-0.01407	0.00805	-0.00175	-0.00072	24.64073	-6.54282	10.22729	0.23843	0.38930	0.23020	-0.00156	-0.03605	0.00466	0.49203	-2.62509	-3.44591	-1.91974	2.80017	3.21436	4.38057	0.50128	-3.19299	-8.02518	13.78126	10.74039	0.00356	0.00331	0.00510	-0.00004
658			6.57000	10.38087	-6.37603	3.57575	1.09592	-0.38911	-0.01542	-0.04798	0.00410	-0.00108	-0.00602	-0.01338	1.05807	11.71767	1.50927	-18.33850	-0.13187	-0.08519	-0.01321	0.00505	-0.00017	-0.00046	24.63954	-6.50326	10.20413	0.24180	0.38979	0.22932	0.00118	-0.02514	-0.00173	-0.43504	-2.18670	-4.20270	-0.60821	1.88902	2.21507	3.53740	0.64573	-0.99496	-8.00862	13.77679	10.69382	0.00359	0.00330	0.00506	-0.00002
659			6.58000	10.39929	-6.38297	3.52897	1.09251	-0.38922	-0.01604	-0.04155	-0.00206	-0.00160	-0.00537	-0.01336	1.05808	11.73275	1.51011	-18.32161	-0.12909	-0.08133	-0.01181	0.00137	0.00119	-0.00032	24.63254	-6.47203	10.20421	0.24090	0.39342	0.22908	0.00518	-0.01425	-0.00885	-1.61213	-1.62751	-5.67891	0.66592	0.60032	1.61497	2.74868	1.04718	1.43812	-7.99639	13.77964	10.65256	0.00361	0.00332	0.00508	-0.00000
660			6.59000	10.41199	-6.40263	3.46373	1.08695	-0.38809	-0.01641	-0.03352	-0.00782	-0.00226	-0.00508	-0.01296	1.05742	11.73070	1.51942	-18.30510	-0.12654	-0.07764	-0.01062	-0.00258	0.00187	-0.00031	24.61751	-6.44709	10.22721	0.23798	0.39321	0.22731	0.00971	-0.00598	-0.01534	-2.81365	-0.95256	-7.60723	1.57506	-1.02526	1.61675	2.28111	1.67399	3.62972	-7.99069	13.79026	10.62285	0.00361	0.00336	0.00517	0.00002
661			6.60000	10.41767	-6.43419	3.37701	1.07968	-0.38625	-0.01652	-0.02428	-0.01213	-0.00292	-0.00553	-0.01204	1.05580	11.71044	1.53024	-18.28276	-0.12516	-0.07656	-0.01015	-0.00641	0.00179	-0.00045	24.59291	-6.42398	10.26768	0.23532	0.38689	0.22360	0.01404	-0.00248	-0.01999	-3.81910	-0.22794	-9.62708	1.90865	-2.83869	2.28133	2.28891	2.43838	5.18427	-7.99169	13.80873	10.60779	0.00360	0.00343	0.00530	0.00004
662			6.61000	10.41603	-6.47464	3.26995	1.07301	-0.38425	-0.01669	-0.01516	-0.01443	-0.00348	-0.00636	-0.01075	1.05378	11.67351	1.53534	-18.24970	-0.12641	-0.07754	-0.00995	-0.00959	0.00116	-0.00064	24.55927	-6.39779	10.31788	0.23518	0.37946	0.21981	0.01726	-0.00279	-0.02291	-4.46286	0.43514	-11.31957	1.73033	-4.43664	3.24534	2.65174	3.06028	6.09451	-7.99821	13.83396	10.60747	0.00360	0.00351	0.00545	0.00004
663			6.62000	10.40804	-6.51975	3.14814	1.06798	-0.38386	-0.01772	-0.00731	-0.01509	-0.00405	-0.00743	-0.00955	1.05253	11.62551	1.53205	-18.20711	-0.12818	-0.08095	-0.00938	-0.01129	0.00044	-0.00073	24.52057	-6.36668	10.37348	0.23564	0.37307	0.21597	0.01819	-0.00353	-0.02501	-4.73326	0.95151	-12.37181	1.35361	-5.31277	3.89829	3.02175	3.17044	6.68649	-8.00810	13.86304	10.61953	0.00360	0.00359	0.00559	0.00004
664			6.63000	10.39539	-6.56621	3.01913	1.06361	-0.38357	-0.01884	-0.00149	-0.01504	-0.00444	-0.00898	-0.00849	1.05160	11.57489	1.52355	-18.16153	-0.12973	-0.08615	-0.00909	-0.01119	0.00005	-0.00072	24.48375	-6.33285	10.43484	0.23625	0.36492	0.21165	0.01648	-0.00276	-0.02654	-4.77462	1.29205	-12.76405	1.07146	-5.27876	4.00679	3.16330	2.64449	7.12727	-8.01911	13.89186	10.63951	0.00360	0.00367	0.00573	0.00004
665			6.64000	10.38000	-6.61265	2.88891	1.06119	-0.38175	-0.01910	0.00214	-0.01493	-0.00450	-0.01020	-0.00820	1.05045	11.52906	1.51450	-18.11789	-0.13129	-0.08847	-0.00908	-0.00988	0.00002	-0.00070	24.45474	-6.29923	10.50145	0.23438	0.36029	0.20924	0.01286	-0.00183	-0.02704	-4.74641	1.47840	-12.73895	0.92339	-4.65851	3.93674	3.15661	1.75834	7.19322	-8.02999	13.91666	10.66279	0.00360	0.00373	0.00582	0.00003
666			6.65000	10.36325	-6.65890	2.76011	1.05946	-0.38008	-0.01869	0.00433	-0.01492	-0.00436	-0.01068	-0.00852	1.04921	11.49093	1.50619	-18.07501	-0.13185	-0.08760	-0.00912	-0.00834	0.00006	-0.00073	24.43548	-6.26625	10.56804	0.23001	0.36111	0.20928	0.00889	-0.00284	-0.02580	-4.71778	1.57887	-12.60213	0.80060	-4.00645	4.18505	3.20241	0.93824	6.62337	-8.04029	13.93517	10.68516	0.00358	0.00377	0.00587	0.00003
667			6.66000	10.34558	-6.70498	2.63246	1.05639	-0.37870	-0.01752	0.00593	-0.01477	-0.00407	-0.01053	-0.00875	1.04752	11.45892	1.49696	-18.02777	-0.13242	-0.08448	-0.00943	-0.00746	-0.00004	-0.00087	24.42414	-6.23256	10.62708	0.22711	0.36622	0.21170	0.00595	-0.00649	-0.02280	-4.68187	1.65385	-12.54524	0.64808	-3.71319	4.93250	3.38322	0.47718	5.44953	-8.04994	13.94699	10.70402	0.00354	0.00378	0.00589	0.00003
668			6.67000	10.32699	-6.75063	2.50467	1.05246	-0.37742	-0.01657	0.00745	-0.01423	-0.00387	-0.01021	-0.00888	1.04683	11.42910	1.48459	-17.97114	-0.13195	-0.08010	-0.00931	-0.00754	-0.00035	-0.00105	24.41682	-6.19670	10.67264	0.22439	0.37390	0.21466	0.00463	-0.01231	-0.01858	-4.61672	1.73354	-12.63726	0.43543	-3.93463	6.05392	3.69564	0.49882	3.95657	-8.05839	13.95272	10.71877	0.00350	0.00378	0.00589	0.00003
669			6.68000	10.30721	-6.79549	2.37504	1.04779	-0.37697	-0.01580	0.00884	-0.01346	-0.00375	-0.00983	-0.00859	1.04632	11.39668	1.46649	-17.90237	-0.13231	-0.07642	-0.00910	-0.00869	-0.00095	-0.00124	24.40860	-6.15720	10.70226	0.22456	0.38111	0.21746	0.00529	-0.01952	-0.01412	-4.53658	1.81672	-12.86868	0.09374	-4.65960	7.31313	4.13717	1.02180	2.47277	-8.06486	13.95348	10.72955	0.00348	0.00378	0.00589	0.00002
670			6.69000	10.28630	-6.83958	2.24246	1.04307	-0.37594	-0.01477	0.00931	-0.01277	-0.00357	-0.00955	-0.00771	1.04513	11.35768	1.43993	-17.82134	-0.13560	-0.07358	-0.00928	-0.01067	-0.00179	-0.00146	24.39452	-6.11251	10.71639	0.22929	0.38686	0.22031	0.00781	-0.02704	-0.01037	-4.47989	1.85371	-13.12598	-0.40494	-5.67376	8.41086	4.66747	1.93167	1.26783	-8.06897	13.94993	10.73678	0.00348	0.00379	0.00589	0.00001
671			6.70000	10.26513	-6.88325	2.10760	1.03790	-0.37442	-0.01359	0.00765	-0.01231	-0.00330	-0.00909	-0.00669	1.04276	11.31079	1.40375	-17.73152	-0.14021	-0.07035	-0.00953	-0.01266	-0.00265	-0.00160	24.37131	-6.06197	10.71841	0.23453	0.39364	0.22358	0.01128	-0.03359	-0.00819	-4.43321	1.76083	-13.20976	-0.99090	-6.56777	8.96384	5.19084	2.94129	0.55792	-8.07077	13.94194	10.74029	0.00350	0.00379	0.00590	0.00000
672			6.71000	10.24561	-6.92622	1.97346	1.03184	-0.37367	-0.01332	0.00297	-0.01178	-0.00316	-0.00862	-0.00588	1.03991	11.25862	1.35979	-17.64057	-0.14292	-0.06792	-0.00914	-0.01351	-0.00331	-0.00149	24.33918	-6.00611	10.71427	0.23625	0.39989	0.22546	0.01421	-0.03774	-0.00794	-4.31039	1.46415	-12.91364	-1.53787	-6.92141	8.63474	5.59594	3.69993	0.42914	-8.07081	13.92925	10.73935	0.00352	0.00379	0.00590	0.00000
673			6.72000	10.23017	-6.96709	1.84500	1.02630	-0.37302	-0.01349	-0.00425	-0.01066	-0.00299	-0.00887	-0.00525	1.03831	11.20655	1.31244	-17.55868	-0.14347	-0.06771	-0.00889	-0.01275	-0.00370	-0.00126	24.30157	-5.94679	10.71055	0.23526	0.40116	0.22504	0.01554	-0.03866	-0.00898	-4.00869	0.97231	-12.13422	-1.92304	-6.55572	7.43414	5.79142	4.00141	0.69729	-8.07009	13.91205	10.73318	0.00354	0.00379	0.00591	0.00001
674			6.73000	10.22051	-7.00360	1.72733	1.02371	-0.37290	-0.01473	-0.01223	-0.00874	-0.00293	-0.01029	-0.00490	1.04071	11.16012	1.26673	-17.49309	-0.14117	-0.07084	-0.00834	-0.01056	-0.00381	-0.00094	24.26311	-5.88663	10.71049	0.23159	0.39561	0.22116	0.01482	-0.03700	-0.00964	-3.50296	0.39166	-10.94591	-2.03862	-5.57741	5.84119	5.73064	3.83477	0.92236	-8.06975	13.89142	10.72120	0.00354	0.00378	0.00592	0.00002
675			6.74000	10.21689	-7.03398	1.62373	1.02367	-0.37590	-0.01688	-0.01930	-0.00667	-0.00292	-0.01170	-0.00475	1.04636	11.12339	1.22708	-17.44410	-0.13700	-0.07548	-0.00725	-0.00755	-0.00341	-0.00062	24.22838	-5.82857	10.71204	0.22708	0.38955	0.21657	0.01226	-0.03453	-0.00871	-2.92653	-0.15394	-9.57825	-1.81110	-4.20653	4.46572	5.42151	3.27759	0.73525	-8.07106	13.86951	10.70396	0.00351	0.00377	0.00592	0.00004
676			6.75000	10.21852	-7.05873	1.53450	1.02368	-0.37743	-0.01758	-0.02464	-0.00543	-0.00262	-0.01185	-0.00491	1.05019	11.09887	1.19688	-17.40645	-0.13434	-0.07432	-0.00638	-0.00441	-0.00224	-0.00044	24.20128	-5.77509	10.71081	0.22344	0.39233	0.21639	0.00843	-0.03253	-0.00640	-2.49807	-0.58403	-8.29122	-1.26136	-2.66342	3.63166	4.91562	2.43665	0.11919	-8.07460	13.84851	10.68288	0.00348	0.00375	0.00591	0.00006
677			6.76000	10.22406	-7.08046	1.45752	1.02355	-0.37970	-0.01831	-0.02806	-0.00557	-0.00238	-0.01109	-0.00547	1.05344	11.08727	1.17804	-17.37386	-0.13056	-0.07023	-0.00491	-0.00142	-0.00084	-0.00029	24.18433	-5.72801	10.70395	0.21811	0.40062	0.21782	0.00396	-0.03057	-0.00352	-2.32318	-0.86923	-7.25337	-0.53836	-1.15339	3.30175	4.31012	1.43024	-0.66027	-8.08042	13.82974	10.66056	0.00344	0.00372	0.00588	0.00007
678			6.77000	10.23209	-7.10173	1.38963	1.02189	-0.38241	-0.01880	-0.02965	-0.00655	-0.00220	-0.01007	-0.00603	1.05545	11.08771	1.17022	-17.34208	-0.12598	-0.06591	-0.00365	0.00103	0.00030	-0.00021	24.17858	-5.68773	10.69177	0.21277	0.40844	0.21922	-0.00030	-0.02824	-0.00106	-2.32419	-1.02134	-6.49117	0.12773	0.14407	3.26537	3.72518	0.39838	-1.31893	-8.08778	13.81274	10.63971	0.00339	0.00370	0.00583	0.00007
679			6.78000	10.24133	-7.12357	1.32820	1.02146	-0.38287	-0.01805	-0.02988	-0.00768	-0.00194	-0.00896	-0.00593	1.05570	11.09798	1.17071	-17.30952	-0.12709	-0.06084	-0.00333	0.00290	0.00093	-0.00018	24.18321	-5.65347	10.67640	0.21582	0.41594	0.22235	-0.00387	-0.02596	0.00043	-2.38449	-1.07606	-5.92074	0.53266	1.10660	3.29354	3.26322	-0.50691	-1.71631	-8.09544	13.79597	10.62301	0.00332	0.00368	0.00579	0.00006
680			6.79000	10.25100	-7.14619	1.27184	1.01967	-0.38185	-0.01755	-0.02924	-0.00868	-0.00174	-0.00795	-0.00554	1.05466	11.11519	1.17537	-17.27701	-0.12920	-0.05548	-0.00268	0.00414	0.00104	-0.00014	24.19601	-5.62341	10.66027	0.22123	0.42291	0.22510	-0.00642	-0.02406	0.00074	-2.44558	-1.07798	-5.43306	0.59977	1.68595	3.14405	2.97801	-1.15587	-1.79644	-8.10121	13.77745	10.61150	0.00325	0.00367	0.00577	0.00003
681			6.80000	10.26076	-7.16943	1.22021	1.01898	-0.38122	-0.01762	-0.02798	-0.00958	-0.00161	-0.00747	-0.00500	1.05439	11.13593	1.18054	-17.24792	-0.13165	-0.05268	-0.00196	0.00468	0.00084	-0.00008	24.21352	-5.59555	10.64608	0.22815	0.42673	0.22648	-0.00770	-0.02250	-0.00030	-2.49018	-1.04302	-4.96424	0.39133	1.90761	2.61161	2.88466	-1.49455	-1.52162	-8.10221	13.75584	10.60480	0.00319	0.00367	0.00578	-0.00001
682			6.81000	10.27016	-7.19315	1.17321	1.01861	-0.38147	-0.01847	-0.02575	-0.01042	-0.00155	-0.00751	-0.00470	1.05515	11.15699	1.18406	-17.22692	-0.13179	-0.05221	-0.00099	0.00453	0.00048	-0.00003	24.23238	-5.56768	10.63676	0.23206	0.42765	0.22604	-0.00761	-0.02113	-0.00252	-2.52765	-0.95049	-4.52494	0.04117	1.85773	1.69887	2.94026	-1.56241	-0.93124	-8.09592	13.73159	10.60152	0.00314	0.00368	0.00583	-0.00005
683			6.82000	10.27845	-7.21741	1.13025	1.01995	-0.38071	-0.01928	-0.02206	-0.01116	-0.00151	-0.00793	-0.00456	1.05612	11.17600	1.18525	-17.21696	-0.13257	-0.05270	-0.00023	0.00396	0.00010	-0.00000	24.24998	-5.53868	10.63444	0.23556	0.42666	0.22505	-0.00661	-0.01982	-0.00512	-2.56731	-0.76691	-4.17350	-0.30783	1.62025	0.67777	3.04559	-1.43011	-0.21257	-8.08102	13.70822	10.59926	0.00313	0.00370	0.00591	-0.00010
684			6.83000	10.28449	-7.24227	1.09001	1.02250	-0.38199	-0.01969	-0.01634	-0.01162	-0.00150	-0.00797	-0.00483	1.05766	11.19143	1.18422	-17.21695	-0.13235	-0.05316	0.00012	0.00307	-0.00020	-0.00000	24.26469	-5.50843	10.63867	0.23595	0.42744	0.22520	-0.00511	-0.01871	-0.00709	-2.58479	-0.45537	-4.00206	-0.52383	1.25160	-0.04103	3.09192	-1.17670	0.37302	-8.05860	13.69220	10.59408	0.00317	0.00372	0.00600	-0.00012
685			6.84000	10.28664	-7.26730	1.05000	1.02639	-0.38361	-0.01973	-0.00807	-0.01131	-0.00155	-0.00771	-0.00606	1.05897	11.20247	1.18176	-17.22138	-0.13013	-0.05235	0.00026	0.00193	-0.00031	-0.00000	24.27598	-5.47812	10.64676	0.22993	0.43056	0.22609	-0.00352	-0.01770	-0.00783	-2.53050	0.01542	-4.11004	-0.52877	0.76917	-0.15149	3.00768	-0.87044	0.67050	-8.03159	13.68983	10.58099	0.00326	0.00376	0.00609	-0.00013
686			6.85000	10.28298	-7.29158	1.00685	1.02829	-0.38470	-0.02016	0.00223	-0.00998	-0.00174	-0.00776	-0.00764	1.05912	11.20834	1.17855	-17.22290	-0.12545	-0.05218	0.00063	0.00060	-0.00026	0.00000	24.28385	-5.44917	10.65553	0.21979	0.43116	0.22512	-0.00206	-0.01663	-0.00733	-2.38467	0.61797	-4.55422	-0.35051	0.15374	0.39092	2.80737	-0.53729	0.69387	-8.00407	13.70341	10.55662	0.00338	0.00382	0.00615	-0.00011
687			6.86000	10.27236	-7.31424	0.95697	1.02735	-0.38418	-0.02058	0.01233	-0.00798	-0.00205	-0.00809	-0.00836	1.05837	11.20811	1.17460	-17.21521	-0.12269	-0.05224	0.00103	-0.00087	-0.00016	0.00003	24.28825	-5.42250	10.66267	0.21464	0.42982	0.22354	-0.00069	-0.01553	-0.00610	-2.20430	1.23091	-5.29799	-0.08494	-0.60289	1.38149	2.53703	-0.15788	0.55275	-7.97984	13.72945	10.52158	0.00353	0.00388	0.00618	-0.00008
688			6.87000	10.25537	-7.33535	0.89793	1.02550	-0.38203	-0.02042	0.02005	-0.00638	-0.00235	-0.00827	-0.00824	1.05715	11.20078	1.16939	-17.19529	-0.12378	-0.05090	0.00123	-0.00255	-0.00006	0.00006	24.28861	-5.39856	10.66706	0.21557	0.43007	0.22335	0.00083	-0.01457	-0.00464	-2.11755	1.72818	-6.16884	0.20294	-1.46209	2.49260	2.24214	0.28427	0.35281	-7.96107	13.76005	10.48037	0.00365	0.00393	0.00618	-0.00004
689			6.88000	10.23371	-7.35652	0.82976	1.02473	-0.38286	-0.02029	0.02484	-0.00616	-0.00262	-0.00839	-0.00757	1.05645	11.18557	1.16295	-17.16358	-0.12732	-0.05248	0.00095	-0.00436	0.00004	0.00006	24.28436	-5.37732	10.66842	0.22078	0.42819	0.22309	0.00248	-0.01375	-0.00316	-2.21897	2.06327	-6.94262	0.49798	-2.31358	3.46516	1.96964	0.74667	0.14065	-7.94800	13.78625	10.43935	0.00373	0.00397	0.00619	-0.00001
690			6.89000	10.20924	-7.37974	0.75458	1.02262	-0.38171	-0.01998	0.02739	-0.00717	-0.00279	-0.00840	-0.00671	1.05488	11.16301	1.15585	-17.12234	-0.13189	-0.05186	0.00096	-0.00609	0.00016	0.00008	24.27572	-5.35834	10.66671	0.22653	0.42881	0.22365	0.00396	-0.01334	-0.00175	-2.47555	2.26539	-7.48909	0.79177	-3.03473	4.21598	1.74639	1.15126	-0.08742	-7.93920	13.80253	10.40277	0.00376	0.00400	0.00623	0.00000
691			6.90000	10.18314	-7.40602	0.67503	1.02157	-0.37982	-0.01919	0.02883	-0.00863	-0.00280	-0.00845	-0.00580	1.05301	11.13451	1.14887	-17.07384	-0.13818	-0.05098	0.00058	-0.00760	0.00028	0.00005	24.26371	-5.34114	10.66189	0.23358	0.42970	0.22489	0.00506	-0.01328	-0.00040	-2.76175	2.38570	-7.80024	1.05225	-3.56358	4.77501	1.57772	1.44110	-0.34369	-7.93265	13.80819	10.37171	0.00377	0.00403	0.00629	0.00000
692			6.91000	10.15611	-7.43492	0.59331	1.02089	-0.38000	-0.01853	0.02932	-0.00985	-0.00275	-0.00847	-0.00551	1.05145	11.10200	1.14221	-17.01995	-0.14170	-0.05105	0.00008	-0.00859	0.00038	0.00001	24.24972	-5.32523	10.65394	0.23564	0.43036	0.22573	0.00558	-0.01356	0.00089	-2.96810	2.43180	-7.91127	1.23678	-3.89653	5.15926	1.46676	1.61366	-0.62553	-7.92641	13.80574	10.34512	0.00377	0.00403	0.00632	-0.00000
693			6.92000	10.12906	-7.46526	0.51138	1.02077	-0.37888	-0.01832	0.02816	-0.01044	-0.00269	-0.00897	-0.00605	1.05026	11.06723	1.13580	-16.96277	-0.14200	-0.05094	-0.00005	-0.00908	0.00040	-0.00001	24.23483	-5.31008	10.64287	0.23134	0.42954	0.22494	0.00578	-0.01446	0.00221	-3.04480	2.36046	-7.80613	1.30288	-4.09802	5.36022	1.43549	1.76242	-0.96068	-7.91933	13.79789	10.32202	0.00376	0.00402	0.00631	-0.00002
694			6.93000	10.10352	-7.49559	0.43185	1.02049	-0.37835	-0.01801	0.02512	-0.01032	-0.00252	-0.01013	-0.00642	1.05034	11.03106	1.12872	-16.90441	-0.14106	-0.05321	-0.00078	-0.00949	0.00029	-0.00008	24.21864	-5.29467	10.62773	0.22739	0.42410	0.22276	0.00641	-0.01653	0.00387	-2.96234	2.15364	-7.42965	1.22107	-4.32645	5.43259	1.52148	2.05521	-1.43082	-7.91119	13.78618	10.30304	0.00377	0.00399	0.00626	-0.00003
695			6.94000	10.08082	-7.52416	0.35781	1.02078	-0.37848	-0.01819	0.02113	-0.00940	-0.00233	-0.01130	-0.00674	1.05187	10.99248	1.11933	-16.84578	-0.13964	-0.05547	-0.00102	-0.01025	-0.00001	-0.00011	24.19915	-5.27753	10.60622	0.22357	0.41922	0.22033	0.00789	-0.02041	0.00621	-2.70814	1.86585	-6.81258	0.99942	-4.76200	5.53600	1.74633	2.63452	-2.11944	-7.90288	13.77129	10.28997	0.00378	0.00394	0.00617	-0.00004
696			6.95000	10.06139	-7.54929	0.29119	1.02255	-0.37890	-0.01810	0.01735	-0.00800	-0.00208	-0.01194	-0.00677	1.05286	10.94928	1.10545	-16.78558	-0.14155	-0.05697	-0.00126	-0.01173	-0.00044	-0.00014	24.17336	-5.25703	10.57516	0.22378	0.41692	0.21937	0.01031	-0.02579	0.00935	-2.36657	1.57875	-6.12229	0.71062	-5.43887	5.85363	2.05254	3.48008	-3.02617	-7.89618	13.75220	10.28510	0.00379	0.00390	0.00607	-0.00003
697			6.96000	10.04480	-7.57095	0.23157	1.02444	-0.38078	-0.01794	0.01402	-0.00706	-0.00187	-0.01147	-0.00646	1.05370	10.89992	1.08606	-16.72079	-0.14549	-0.05620	-0.00105	-0.01351	-0.00083	-0.00013	24.13960	-5.23286	10.53236	0.22636	0.42116	0.22091	0.01297	-0.03155	0.01278	-2.11720	1.33415	-5.57349	0.46157	-6.16189	6.40072	2.33077	4.35912	-3.96820	-7.89311	13.72628	10.28997	0.00380	0.00386	0.00597	-0.00002
698			6.97000	10.03058	-7.59103	0.17643	1.02349	-0.38165	-0.01761	0.01052	-0.00723	-0.00174	-0.01021	-0.00641	1.05389	10.84548	1.06198	-16.64970	-0.14683	-0.05113	-0.00025	-0.01450	-0.00099	-0.00003	24.09894	-5.20580	10.47918	0.22425	0.43177	0.22395	0.01457	-0.03613	0.01532	-2.08872	1.11223	-5.28018	0.29507	-6.62380	6.93750	2.50793	4.95976	-4.61875	-7.89493	13.69084	10.30542	0.00377	0.00381	0.00590	-0.00000
699			6.98000	10.01869	-7.61201	0.12306	1.01913	-0.38129	-0.01727	0.00640	-0.00860	-0.00168	-0.00915	-0.00657	1.05250	10.78946	1.03537	-16.57428	-0.14494	-0.04568	0.00051	-0.01400	-0.00093	0.00007	24.05504	-5.17734	10.42117	0.21826	0.44167	0.22599	0.01431	-0.03717	0.01522	-2.28829	0.88311	-5.19356	0.21306	-6.52459	6.97443	2.55299	4.98747	-4.56731	-7.90183	13.64546	10.33101	0.00372	0.00377	0.00586	0.00001
700			6.99000	10.00928	-7.63590	0.06999	1.01623	-0.38036	-0.01704	0.00184	-0.01086	-0.00165	-0.00850	-0.00647	1.05051	10.73742	1.01018	-16.50284	-0.14566	-0.04226	0.00098	-0.01194	-0.00068	0.00011	24.01384	-5.14920	10.36897	0.21717	0.45015	0.22787	0.01201	-0.03194	0.01048	-2.63279	0.63340	-5.12997	0.24613	-5.50497	5.79360	2.40389	4.10482	-3.29832	-7.91302	13.59299	10.36371	0.00363	0.00374	0.00589	0.00003
701			7.00000	10.00268	-7.66358	0.01823	1.01475	-0.37980	-0.01706	-0.00222	-0.01327	-0.00160	-0.00836	-0.00620	1.04969	10.69773	0.99324	-16.45186	-0.14696	-0.04070	0.00133	-0.00762	-0.00021	0.00008	23.98436	-5.12453	10.33960	0.21849	0.45675	0.22944	0.00679	-0.01831	-0.00010	-2.96515	0.39610	-4.89554	0.43414	-3.32358	2.90707	1.98041	2.06592	-0.50848	-7.92719	13.53929	10.39682	0.00354	0.00373	0.00596	0.00005
702			7.01000	9.99847	-7.69400	-0.02982	1.01395	-0.37968	-0.01696	-0.00401	-0.01471	-0.00146	-0.00866	-0.00573	1.05001	10.67910	0.99203	-16.43947	-0.14831	-0.04056	0.00130	-0.00173	0.00041	-0.00002	23.97656	-5.10704	10.35066	0.22085	0.45745	0.22984	-0.00074	0.00122	-0.01408	-3.10347	0.26019	-4.44227	0.72874	-0.37952	-1.07680	1.31871	-0.77777	3.16718	-7.94314	13.49186	10.42155	0.00346	0.00372	0.00602	0.00007
703			7.02000	9.99510	-7.72448	-0.07227	1.01421	-0.38082	-0.01766	-0.00251	-0.01422	-0.00132	-0.00959	-0.00512	1.05218	10.68405	1.00851	-16.46981	-0.14877	-0.04344	0.00150	0.00357	0.00100	-0.00012	23.99404	-5.09880	10.40523	0.22284	0.44702	0.22634	-0.00800	0.01761	-0.02434	-2.89945	0.28373	-3.81125	0.94177	2.19373	-4.36435	0.62396	-3.33054	5.98336	-7.96005	13.45711	10.43134	0.00337	0.00370	0.00603	0.00010
704			7.03000	9.99085	-7.75103	-0.10763	1.01517	-0.38098	-0.01801	0.00124	-0.01131	-0.00107	-0.01114	-0.00470	1.05399	10.70510	1.03511	-16.52484	-0.14893	-0.04826	0.00094	0.00614	0.00126	-0.00009	24.02939	-5.09817	10.48210	0.22388	0.42708	0.22020	-0.01207	0.02173	-0.02414	-2.29741	0.40570	-3.00908	0.86405	3.29685	-5.17256	0.14761	-4.45151	6.13662	-7.97707	13.43738	10.42551	0.00329	0.00368	0.00597	0.00011
705			7.04000	9.98539	-7.76979	-0.13402	1.01514	-0.38284	-0.01860	0.00437	-0.00662	-0.00072	-0.01259	-0.00476	1.05427	10.72941	1.05849	-16.57289	-0.14699	-0.05476	0.00022	0.00539	0.00095	-0.00001	24.06816	-5.10089	10.54427	0.22212	0.40648	0.21347	-0.01168	0.01268	-0.01278	-1.37577	0.46271	-1.97431	0.43794	2.67259	-3.12898	-0.00605	-3.75480	3.15292	-7.99276	13.42989	10.40886	0.00322	0.00364	0.00588	0.00010
706			7.05000	9.98040	-7.77826	-0.14845	1.01467	-0.38672	-0.01961	0.00449	-0.00117	-0.00025	-0.01300	-0.00486	1.05376	10.74595	1.06735	-16.58846	-0.14567	-0.05962	0.00024	0.00243	0.00003	0.00000	24.09655	-5.10283	10.55962	0.22213	0.39756	0.21036	-0.00786	-0.00366	0.00492	-0.29547	0.32037	-0.65743	-0.20790	0.87440	0.54843	0.06292	-1.68568	-1.82683	-8.00558	13.42894	10.38802	0.00319	0.00361	0.00577	0.00009
707			7.06000	9.97844	-7.77572	-0.14786	1.01486	-0.38750	-0.01967	0.00076	0.00418	0.00037	-0.01222	-0.00509	1.05226	10.74869	1.05746	-16.56412	-0.14711	-0.05738	0.00067	-0.00128	-0.00104	0.00005	24.10613	-5.10221	10.51538	0.22326	0.40542	0.21338	-0.00227	-0.02183	0.02391	0.80564	-0.06384	0.93226	-0.87769	-1.24395	4.14013	0.19277	0.91821	-7.08386	-8.01491	13.42949	10.36867	0.00320	0.00358	0.00568	0.00007
708			7.07000	9.98212	-7.76239	-0.12940	1.01597	-0.38623	-0.01939	-0.00622	0.00901	0.00107	-0.01116	-0.00584	1.05101	10.73741	1.03115	-16.50862	-0.14763	-0.05172	0.00131	-0.00435	-0.00170	0.00015	24.09547	-5.09891	10.41667	0.22029	0.42109	0.21850	0.00295	-0.03765	0.04025	1.88357	-0.65478	2.80409	-1.41021	-2.88449	6.35836	0.24295	3.20168	-11.30934	-8.02096	13.42842	10.35358	0.00323	0.00357	0.00563	0.00004
709			7.08000	9.99327	-7.73845	-0.08990	1.01884	-0.38810	-0.02054	-0.01439	0.01372	0.00201	-0.01041	-0.00677	1.05154	10.71712	0.99555	-16.44032	-0.14605	-0.04973	0.00259	-0.00546	-0.00202	0.00031	24.06984	-5.09481	10.27995	0.21510	0.43508	0.22153	0.00569	-0.04652	0.05015	2.99541	-1.34287	5.02795	-1.72778	-3.44556	6.43398	0.10198	4.46915	-13.71299	-8.02507	13.42417	10.34392	0.00327	0.00358	0.00562	0.00003
710			7.09000	10.01230	-7.70307	-0.02529	1.02214	-0.38914	-0.02167	-0.02141	0.01877	0.00320	-0.00991	-0.00688	1.05260	10.69670	0.96006	-16.38366	-0.14702	-0.04881	0.00371	-0.00412	-0.00196	0.00028	24.03958	-5.09282	10.12873	0.21567	0.44687	0.22425	0.00508	-0.04581	0.05232	4.23926	-2.00565	7.67566	-1.83568	-2.62992	4.11547	-0.28321	4.33483	-14.00586	-8.02829	13.41561	10.34036	0.00331	0.00362	0.00567	0.00002
711			7.10000	10.03852	-7.65453	0.06884	1.02387	-0.39008	-0.02217	-0.02616	0.02455	0.00454	-0.00975	-0.00629	1.05311	10.68632	0.93397	-16.36242	-0.14871	-0.05000	0.00386	-0.00041	-0.00166	0.00000	24.01682	-5.09646	9.98676	0.21905	0.45117	0.22546	0.00113	-0.03614	0.04777	5.66151	-2.58199	10.69235	-1.81033	-0.61246	-0.05095	-0.87029	2.91995	-12.61893	-8.03026	13.40138	10.34235	0.00335	0.00369	0.00577	-0.00000
712			7.11000	10.07093	-7.59111	0.19536	1.02377	-0.39295	-0.02423	-0.02847	0.03096	0.00639	-0.01035	-0.00601	1.05276	10.69344	0.92254	-16.39035	-0.14593	-0.05658	0.00449	0.00437	-0.00137	-0.00039	24.01054	-5.10783	9.86857	0.21650	0.44203	0.22044	-0.00464	-0.02245	0.03949	7.17324	-3.03854	13.79580	-1.76837	1.91568	-4.75511	-1.51541	0.88469	-10.59615	-8.02938	13.37923	10.34685	0.00340	0.00376	0.00589	-0.00002
713			7.12000	10.10786	-7.51280	0.35293	1.02478	-0.39623	-0.02683	-0.02864	0.03703	0.00847	-0.01132	-0.00557	1.05225	10.71902	0.92511	-16.46493	-0.14390	-0.06636	0.00512	0.00832	-0.00115	-0.00079	24.02246	-5.12687	9.77469	0.21550	0.42342	0.21211	-0.00979	-0.01161	0.03302	8.55262	-3.34423	16.54667	-1.77086	4.01490	-8.42183	-2.07930	-0.87301	-9.15044	-8.02411	13.34631	10.34986	0.00344	0.00381	0.00600	-0.00005
714			7.13000	10.14736	-7.42219	0.53546	1.02800	-0.40143	-0.02861	-0.02722	0.04209	0.01010	-0.01092	-0.00456	1.05360	10.75686	0.93597	-16.56785	-0.14556	-0.07314	0.00560	0.01040	-0.00104	-0.00102	24.04683	-5.15179	9.69212	0.22135	0.41044	0.20742	-0.01300	-0.00753	0.03235	9.59904	-3.48629	18.53307	-1.78362	4.99507	-9.89192	-2.50421	-1.69147	-9.11806	-8.01413	13.30110	10.34778	0.00349	0.00384	0.00608	-0.00006
715			7.14000	10.18729	-7.32323	0.73327	1.02934	-0.40863	-0.03051	-0.02470	0.04586	0.01134	-0.00818	-0.00396	1.05510	10.79751	0.94792	-16.67272	-0.14536	-0.07213	0.00767	0.01044	-0.00092	-0.00130	24.07429	-5.18050	9.60223	0.22485	0.41539	0.20839	-0.01390	-0.00879	0.03675	10.22271	-3.47254	19.50616	-1.69573	4.95267	-9.21368	-2.82925	-1.65083	-10.26575	-8.00032	13.24488	10.33801	0.00353	0.00385	0.00614	-0.00007
716			7.15000	10.22580	-7.22025	0.93531	1.03285	-0.41276	-0.03137	-0.02146	0.04752	0.01164	-0.00384	-0.00419	1.05511	10.83595	0.95803	-16.76193	-0.14753	-0.06268	0.01031	0.01015	-0.00055	-0.00149	24.10005	-5.21208	9.49692	0.22835	0.43884	0.21621	-0.01421	-0.01027	0.04192	10.38706	-3.31196	19.43991	-1.42071	4.66612	-7.76326	-3.12763	-1.49196	-11.22246	-7.98422	13.18182	10.31911	0.00354	0.00384	0.00616	-0.00007
717			7.16000	10.26113	-7.11794	1.13140	1.03788	-0.41527	-0.03198	-0.01682	0.04664	0.01131	-0.00032	-0.00536	1.05455	10.87364	0.96909	-16.83692	-0.14772	-0.05445	0.01233	0.01029	-0.00009	-0.00161	24.12610	-5.24675	9.38755	0.22768	0.45957	0.22265	-0.01482	-0.00697	0.04162	10.05788	-2.97802	18.50955	-1.02207	4.71378	-6.97501	-3.38042	-1.78496	-10.71325	-7.96766	13.11672	10.29134	0.00352	0.00382	0.00615	-0.00005
718			7.17000	10.29132	-7.02145	1.31398	1.04075	-0.41770	-0.03359	-0.01008	0.04263	0.01089	0.00112	-0.00663	1.05406	10.91325	0.98442	-16.90927	-0.14379	-0.05337	0.01388	0.01035	0.00024	-0.00186	24.15603	-5.28378	9.29347	0.22453	0.46325	0.22180	-0.01526	0.00054	0.03409	9.18874	-2.45142	16.99599	-0.69704	4.94803	-7.16767	-3.43033	-2.38913	-8.67331	-7.95249	13.05352	10.25766	0.00348	0.00379	0.00612	-0.00004
719			7.18000	10.31471	-6.93654	1.47852	1.04368	-0.41899	-0.03509	-0.00185	0.03485	0.01003	0.00176	-0.00747	1.05325	10.95351	1.00337	-16.98715	-0.14207	-0.05439	0.01499	0.00986	0.00030	-0.00221	24.18916	-5.32003	9.22672	0.22671	0.46068	0.21942	-0.01476	0.00813	0.02290	7.74660	-1.77332	15.09661	-0.59579	4.90385	-7.92485	-3.13071	-2.82476	-5.73788	-7.94039	12.99557	10.22270	0.00343	0.00377	0.00608	-0.00002
720			7.19000	10.33054	-6.86903	1.62151	1.04864	-0.42035	-0.03525	0.00628	0.02425	0.00847	0.00247	-0.00865	1.05271	10.98987	1.02279	-17.07388	-0.14152	-0.05449	0.01496	0.00846	0.00009	-0.00249	24.22126	-5.35123	9.19221	0.22860	0.46156	0.21994	-0.01255	0.01502	0.00976	5.85517	-1.04115	12.85713	-0.67691	4.44580	-9.06048	-2.52446	-2.93641	-2.20287	-7.93251	12.94606	10.19201	0.00338	0.00374	0.00604	0.00000
721			7.20000	10.33912	-6.82211	1.73949	1.05195	-0.42159	-0.03551	0.01271	0.01319	0.00673	0.00217	-0.01027	1.05132	11.01869	1.04157	-17.17366	-0.13769	-0.05766	0.01437	0.00645	-0.00016	-0.00279	24.24918	-5.37491	9.19549	0.22384	0.45839	0.21865	-0.00917	0.02324	-0.00575	3.84929	-0.36657	10.33432	-0.74347	3.85714	-10.73997	-1.84934	-2.96652	1.99954	-7.92857	12.90797	10.16881	0.00334	0.00373	0.00602	0.00001
722			7.21000	10.34154	-6.79477	1.83034	1.05184	-0.42144	-0.03583	0.01670	0.00404	0.00500	0.00055	-0.01105	1.04933	11.03957	1.06226	-17.29272	-0.13377	-0.06456	0.01317	0.00454	-0.00026	-0.00302	24.27303	-5.39185	9.24376	0.21914	0.44626	0.21433	-0.00596	0.03311	-0.02169	2.10540	0.16674	7.77773	-0.63969	3.36030	-12.83995	-1.34935	-3.09392	6.53795	-7.92711	12.88332	10.15390	0.00332	0.00374	0.00601	0.00001
723			7.22000	10.33944	-6.78261	1.89580	1.04854	-0.41825	-0.03495	0.01833	-0.00192	0.00340	-0.00131	-0.01033	1.04706	11.05278	1.08739	-17.43257	-0.13399	-0.06982	0.01127	0.00265	-0.00021	-0.00292	24.29362	-5.40474	9.33680	0.22031	0.43171	0.21087	-0.00301	0.04163	-0.03446	0.85992	0.51543	5.57296	-0.38984	2.78877	-14.63576	-1.08442	-3.10608	10.39124	-7.92633	12.87249	10.14590	0.00332	0.00376	0.00603	0.00000
724			7.23000	10.33466	-6.77996	1.94159	1.04590	-0.41825	-0.03446	0.01618	-0.00374	0.00239	-0.00295	-0.00855	1.04697	11.05670	1.11584	-17.58512	-0.13701	-0.07718	0.00948	0.00039	-0.00016	-0.00255	24.30911	-5.41553	9.46087	0.22576	0.41565	0.20743	0.00017	0.04508	-0.04071	0.30926	0.55524	4.05887	-0.10632	1.92513	-15.28663	-0.98823	-2.71210	12.51969	-7.92547	12.87400	10.14298	0.00334	0.00379	0.00606	-0.00000
725			7.24000	10.32919	-6.78168	1.97490	1.04336	-0.42093	-0.03479	0.01685	-0.00285	0.00182	-0.00444	-0.00671	1.04877	11.05013	1.14417	-17.73549	-0.13851	-0.08574	0.00829	-0.00185	-0.00007	-0.00209	24.31705	-5.42544	9.59408	0.22904	0.40136	0.20385	0.00298	0.04333	-0.03990	0.24853	0.67512	3.07361	0.17594	0.93245	-14.44720	-1.02273	-2.01805	12.62815	-7.92507	12.88462	10.14322	0.00337	0.00382	0.00609	0.00000
726			7.25000	10.32440	-6.78425	2.00104	1.04148	-0.42293	-0.03485	0.01315	-0.00465	0.00138	-0.00564	-0.00510	1.05132	11.03570	1.17029	-17.86916	-0.13971	-0.09217	0.00726	-0.00325	0.00024	-0.00155	24.31844	-5.43590	9.71735	0.23167	0.39268	0.20219	0.00427	0.03886	-0.03435	-0.14030	0.55290	2.38949	0.49882	0.17351	-12.29341	-1.18944	-1.39984	11.16383	-7.92642	12.90051	10.14531	0.00339	0.00385	0.00613	0.00001
727			7.26000	10.32029	-6.78597	2.02198	1.04143	-0.42414	-0.03429	0.01184	-0.00340	0.00101	-0.00597	-0.00417	1.05334	11.01860	1.19398	-17.97507	-0.14151	-0.09464	0.00639	-0.00358	0.00081	-0.00101	24.31728	-5.44862	9.81919	0.23369	0.39201	0.20361	0.00366	0.03351	-0.02647	-0.08556	0.52286	1.78996	0.84842	-0.22979	-9.15703	-1.42274	-1.06722	8.78090	-7.93055	12.91727	10.14874	0.00339	0.00388	0.00615	0.00003
728			7.27000	10.31552	-6.78723	2.03615	1.04199	-0.42415	-0.03313	0.01234	-0.00284	0.00051	-0.00534	-0.00445	1.05302	11.00302	1.21461	-18.04539	-0.14215	-0.09259	0.00573	-0.00323	0.00134	-0.00053	24.31731	-5.46382	9.89424	0.23123	0.39839	0.20731	0.00185	0.02735	-0.01775	-0.16188	0.61826	0.98305	1.12981	-0.44055	-5.42699	-1.56918	-0.93741	6.03374	-7.93757	12.93080	10.15245	0.00338	0.00389	0.00617	0.00004
729			7.28000	10.30893	-6.79037	2.04073	1.04149	-0.42263	-0.03181	0.01395	-0.00376	-0.00010	-0.00455	-0.00532	1.05078	10.99040	1.23062	-18.07681	-0.14155	-0.08869	0.00518	-0.00292	0.00146	-0.00014	24.31977	-5.47989	9.94155	0.22677	0.40565	0.21089	0.00020	0.01941	-0.00920	-0.47770	0.80798	-0.01867	1.20560	-0.74228	-1.59270	-1.45578	-0.76413	3.32649	-7.94647	12.93812	10.15452	0.00336	0.00389	0.00617	0.00005
730			7.29000	10.29997	-6.79790	2.03443	1.04012	-0.42095	-0.03065	0.01616	-0.00579	-0.00067	-0.00432	-0.00617	1.04937	10.97882	1.23891	-18.07123	-0.13923	-0.08592	0.00449	-0.00350	0.00089	0.00016	24.32282	-5.49319	9.96270	0.22211	0.40876	0.21262	0.00019	0.00868	-0.00142	-0.94322	1.04170	-1.00889	0.91421	-1.49281	1.94168	-0.94932	-0.19493	0.83173	-7.95578	12.93830	10.15250	0.00332	0.00386	0.00616	0.00006
731			7.30000	10.28851	-6.81037	2.01866	1.03833	-0.41953	-0.03000	0.01885	-0.00768	-0.00109	-0.00470	-0.00644	1.04775	10.96251	1.23427	-18.03334	-0.13835	-0.08627	0.00374	-0.00576	-0.00061	0.00035	24.32044	-5.49892	9.95864	0.22152	0.40517	0.21168	0.00301	-0.00534	0.00580	-1.34317	1.27949	-1.76102	0.16241	-3.01934	5.06574	-0.01770	1.12925	-1.53900	-7.96403	12.93224	10.14533	0.00327	0.00383	0.00611	0.00005
732			7.31000	10.27470	-6.82600	1.99681	1.03588	-0.42027	-0.02935	0.02151	-0.00835	-0.00129	-0.00532	-0.00575	1.04502	10.93335	1.21051	-17.96708	-0.14072	-0.09087	0.00228	-0.00981	-0.00307	0.00033	24.30387	-5.49236	9.92770	0.22697	0.39643	0.20954	0.00892	-0.02131	0.01271	-1.50246	1.47228	-2.15893	-0.94561	-5.27663	7.77066	1.20510	3.21992	-3.84927	-7.97037	12.92255	10.13385	0.00322	0.00377	0.00605	0.00004
733			7.32000	10.25925	-6.84179	1.97272	1.03367	-0.42084	-0.02784	0.02263	-0.00740	-0.00124	-0.00585	-0.00427	1.04334	10.88588	1.16473	-17.87701	-0.14624	-0.09495	0.00015	-0.01468	-0.00587	0.00003	24.26688	-5.47136	9.86954	0.23678	0.39125	0.20972	0.01656	-0.03617	0.01873	-1.37425	1.53110	-2.20582	-2.09700	-7.61596	9.80404	2.42100	5.52739	-5.82217	-7.97419	12.91229	10.11982	0.00317	0.00372	0.00596	0.00003
734			7.33000	10.24402	-6.85492	1.94985	1.03131	-0.41857	-0.02591	0.02074	-0.00525	-0.00100	-0.00623	-0.00321	1.04218	10.82230	1.10083	-17.77171	-0.15075	-0.09477	-0.00165	-0.01810	-0.00777	-0.00034	24.21062	-5.43781	9.79024	0.24210	0.39318	0.21196	0.02255	-0.04670	0.02249	-1.03598	1.38362	-1.94111	-2.95672	-9.10908	10.74045	3.30466	7.20195	-6.99632	-7.97588	12.90373	10.10509	0.00314	0.00365	0.00585	0.00002
735			7.34000	10.23127	-6.86382	1.93137	1.02765	-0.41685	-0.02487	0.01566	-0.00296	-0.00068	-0.00670	-0.00336	1.04098	10.75235	1.02835	-17.66415	-0.14893	-0.09403	-0.00267	-0.01786	-0.00836	-0.00053	24.14428	-5.39707	9.70211	0.23601	0.39554	0.21237	0.02353	-0.04993	0.02277	-0.62934	1.03058	-1.38842	-3.34069	-9.15092	10.37436	3.64210	7.63988	-7.14522	-7.97611	12.89731	10.09152	0.00314	0.00360	0.00573	0.00001
736			7.35000	10.22302	-6.86850	1.92023	1.02767	-0.41845	-0.02481	0.00832	-0.00115	-0.00027	-0.00728	-0.00375	1.04249	10.68855	0.95831	-17.56719	-0.14621	-0.09625	-0.00331	-0.01471	-0.00799	-0.00057	24.08019	-5.35609	9.61817	0.22863	0.39450	0.21101	0.02036	-0.04584	0.02029	-0.23714	0.52529	-0.54150	-3.27248	-7.81624	8.92731	3.42615	6.85622	-6.47916	-7.97523	12.89226	10.08048	0.00317	0.00356	0.00564	0.00000
737			7.36000	10.22059	-6.86912	1.91962	1.02878	-0.41889	-0.02505	-0.00022	0.00036	0.00026	-0.00787	-0.00414	1.04464	10.64001	0.89859	-17.48955	-0.14377	-0.09777	-0.00351	-0.01014	-0.00674	-0.00046	24.02768	-5.32048	9.54649	0.22174	0.39214	0.20901	0.01503	-0.03747	0.01670	0.15721	-0.06758	0.56787	-2.89227	-5.69912	6.89033	2.81970	5.33965	-5.43562	-7.97312	12.88790	10.07293	0.00321	0.00354	0.00558	-0.00001
738			7.37000	10.22465	-6.86544	1.93177	1.02905	-0.42003	-0.02562	-0.00879	0.00175	0.00084	-0.00830	-0.00473	1.04617	10.60981	0.85293	-17.43418	-0.13936	-0.09959	-0.00344	-0.00550	-0.00511	-0.00031	23.99056	-5.29339	9.48942	0.21290	0.38826	0.20616	0.00931	-0.02766	0.01315	0.54982	-0.66857	1.76062	-2.32445	-3.46939	4.78604	2.02934	3.64013	-4.35020	-7.96972	12.88441	10.06989	0.00327	0.00354	0.00557	-0.00002
739			7.38000	10.23475	-6.85774	1.95614	1.02831	-0.42069	-0.02535	-0.01584	0.00263	0.00129	-0.00847	-0.00494	1.04736	10.59610	0.82183	-17.39901	-0.13584	-0.10008	-0.00387	-0.00187	-0.00330	-0.00021	23.96828	-5.27562	9.44611	0.20767	0.38617	0.20514	0.00458	-0.01832	0.00997	0.83258	-1.15916	2.72321	-1.64567	-1.56494	2.99804	1.23209	2.08629	-3.29646	-7.96558	12.88227	10.07250	0.00335	0.00356	0.00560	-0.00003
740			7.39000	10.24906	-6.84800	1.98843	1.02637	-0.42080	-0.02412	-0.01970	0.00235	0.00143	-0.00795	-0.00438	1.04694	10.59486	0.80422	-17.37906	-0.13606	-0.09833	-0.00469	0.00059	-0.00154	-0.00014	23.95854	-5.26635	9.41613	0.20998	0.38816	0.20713	0.00105	-0.01021	0.00667	0.86767	-1.41536	3.17427	-0.92172	-0.16550	1.71455	0.58530	0.80267	-2.18561	-7.96111	12.88142	10.08109	0.00342	0.00359	0.00565	-0.00004
741			7.40000	10.26463	-6.83935	2.02226	1.02507	-0.42092	-0.02325	-0.01942	0.00062	0.00129	-0.00711	-0.00388	1.04597	10.60153	0.79790	-17.36852	-0.13733	-0.09576	-0.00495	0.00202	-0.00013	-0.00008	23.95830	-5.26306	9.39993	0.21372	0.39205	0.20957	-0.00139	-0.00387	0.00268	0.59940	-1.36988	3.02127	-0.26001	0.69272	0.95965	0.23344	-0.16200	-0.95755	-7.95682	12.88041	10.09446	0.00349	0.00364	0.00573	-0.00004
742			7.41000	10.27827	-6.83497	2.05137	1.02473	-0.42131	-0.02212	-0.01366	-0.00318	0.00105	-0.00669	-0.00352	1.04617	10.61192	0.79953	-17.36226	-0.13783	-0.09450	-0.00574	0.00249	0.00078	-0.00006	23.96436	-5.26196	9.39806	0.21666	0.39335	0.21141	-0.00267	0.00013	-0.00193	0.02783	-0.97819	2.68064	0.23225	1.04043	0.70509	0.24341	-0.77838	0.32659	-7.95269	12.87671	10.10882	0.00354	0.00370	0.00585	-0.00004
743			7.42000	10.28741	-6.83703	2.07067	1.02492	-0.42056	-0.02005	-0.00793	-0.00591	0.00040	-0.00629	-0.00312	1.04745	10.62245	0.80512	-17.35543	-0.13893	-0.09143	-0.00715	0.00219	0.00118	-0.00010	23.97332	-5.25916	9.40967	0.22032	0.39679	0.21502	-0.00283	0.00166	-0.00660	-0.60893	-0.49643	1.23396	0.52159	0.94037	0.93476	0.55618	-1.04546	1.51231	-7.94831	12.86846	10.11780	0.00356	0.00375	0.00598	-0.00003
744			7.43000	10.29017	-6.84675	2.07682	1.02815	-0.41989	-0.01823	0.00098	-0.00980	-0.00010	-0.00577	-0.00382	1.04957	10.63022	0.81106	-17.34345	-0.13846	-0.08706	-0.00818	0.00123	0.00121	-0.00021	23.98223	-5.25206	9.43227	0.21759	0.40307	0.21898	-0.00201	0.00138	-0.01059	-1.36631	0.16047	-0.05389	0.66728	0.49120	1.56751	1.00249	-1.00533	2.44440	-7.94266	12.85608	10.11361	0.00355	0.00380	0.00609	-0.00002
745			7.44000	10.28612	-6.86450	2.06909	1.03346	-0.41872	-0.01646	0.00922	-0.01334	-0.00048	-0.00576	-0.00551	1.05088	10.63309	0.81523	-17.32300	-0.13659	-0.08427	-0.00958	-0.00012	0.00110	-0.00040	23.98870	-5.24022	9.46210	0.20887	0.40597	0.22130	-0.00052	0.00015	-0.01307	-2.06475	0.76439	-1.25087	0.75156	-0.17168	2.41185	1.39206	-0.70689	3.00554	-7.93485	12.84223	10.08981	0.00352	0.00381	0.00617	-0.00001
746			7.45000	10.27675	-6.88868	2.05012	1.03646	-0.41905	-0.01593	0.01444	-0.01556	-0.00072	-0.00693	-0.00681	1.05208	10.62990	0.81687	-17.29315	-0.13275	-0.08736	-0.01087	-0.00150	0.00103	-0.00063	23.99079	-5.22493	9.49453	0.19956	0.39926	0.21901	0.00112	-0.00115	-0.01338	-2.51199	1.15027	-2.07654	0.81616	-0.87277	3.22434	1.58238	-0.24765	3.13427	-7.92414	12.83112	10.04276	0.00351	0.00380	0.00617	0.00000
747			7.46000	10.26488	-6.91566	2.02511	1.03983	-0.41983	-0.01566	0.01531	-0.01587	-0.00080	-0.00879	-0.00709	1.05492	10.62107	0.81630	-17.25546	-0.13158	-0.09345	-0.01239	-0.00256	0.00104	-0.00085	23.98802	-5.20873	9.52499	0.19667	0.38876	0.21573	0.00248	-0.00183	-0.01183	-2.60463	1.22523	-2.37271	0.88751	-1.40771	3.79967	1.50505	0.21952	2.85609	-7.90978	12.82666	9.97328	0.00353	0.00377	0.00610	0.00001
748			7.47000	10.25385	-6.94169	2.00005	1.04460	-0.42016	-0.01479	0.01189	-0.01452	-0.00068	-0.01042	-0.00651	1.05855	10.60875	0.81489	-17.21325	-0.13496	-0.09879	-0.01427	-0.00305	0.00125	-0.00104	23.98136	-5.19444	9.54998	0.20113	0.38073	0.21450	0.00328	-0.00147	-0.00926	-2.38236	0.99735	-2.13326	1.01385	-1.58887	3.99800	1.17158	0.53077	2.32009	-7.89142	12.83051	9.88704	0.00360	0.00373	0.00599	-0.00000
749			7.48000	10.24642	-6.96397	1.98024	1.04667	-0.42153	-0.01342	0.00579	-0.01196	-0.00043	-0.01096	-0.00561	1.06106	10.59639	0.81525	-17.17093	-0.13827	-0.10106	-0.01601	-0.00277	0.00173	-0.00110	23.97326	-5.18458	9.56854	0.20627	0.37869	0.21580	0.00326	-0.00005	-0.00650	-1.91567	0.57443	-1.47730	1.22895	-1.36093	3.77744	0.66933	0.59609	1.72999	-7.86971	12.84063	9.79423	0.00371	0.00370	0.00586	-0.00002
750			7.49000	10.24376	-6.98028	1.96910	1.04601	-0.42217	-0.01205	-0.00012	-0.00851	-0.00018	-0.01019	-0.00492	1.06058	10.58695	0.81978	-17.13261	-0.14135	-0.09832	-0.01674	-0.00194	0.00229	-0.00096	23.96611	-5.18030	9.58158	0.21014	0.38466	0.21944	0.00262	0.00193	-0.00422	-1.29171	0.13611	-0.61893	1.48796	-0.86150	3.21153	0.15469	0.47358	1.24762	-7.84596	12.85206	9.70598	0.00384	0.00369	0.00577	-0.00004
751			7.50000	10.24498	-6.98975	1.96735	1.04452	-0.41990	-0.01109	-0.00352	-0.00498	0.00003	-0.00870	-0.00522	1.05749	10.58164	0.82932	-17.10120	-0.14282	-0.09048	-0.01614	-0.00100	0.00254	-0.00068	23.96101	-5.18089	9.59109	0.20842	0.39662	0.22385	0.00186	0.00361	-0.00287	-0.65260	-0.16719	0.25730	1.66889	-0.31940	2.37951	-0.19867	0.30610	0.97026	-7.82149	12.86025	9.62934	0.00394	0.00369	0.00575	-0.00006
752			7.51000	10.24827	-6.99314	1.97442	1.04485	-0.41690	-0.00977	-0.00408	-0.00228	0.00019	-0.00750	-0.00628	1.05529	10.57973	0.84258	-17.07935	-0.14205	-0.08239	-0.01596	-0.00029	0.00237	-0.00036	23.95747	-5.18388	9.59932	0.20184	0.40716	0.22775	0.00149	0.00423	-0.00262	-0.11818	-0.30470	1.11601	1.63869	0.09194	1.31698	-0.29075	0.22307	0.91288	-7.79744	12.86270	9.56614	0.00400	0.00370	0.00578	-0.00007
753			7.52000	10.25224	-6.99201	1.99023	1.04888	-0.41600	-0.00896	-0.00274	-0.00039	0.00033	-0.00732	-0.00703	1.05571	10.57973	0.85691	-17.06951	-0.14244	-0.08032	-0.01643	0.00010	0.00193	-0.00002	23.95407	-5.18641	9.60803	0.19879	0.40884	0.22880	0.00161	0.00324	-0.00312	0.32603	-0.33578	2.03814	1.33531	0.33495	0.08967	-0.11416	0.26198	0.97553	-7.77435	12.85869	9.51341	0.00404	0.00372	0.00586	-0.00008
754			7.53000	10.25632	-6.98677	2.01595	1.05433	-0.41692	-0.00907	-0.00028	0.00163	0.00051	-0.00816	-0.00728	1.05802	10.58062	0.86947	-17.07320	-0.14317	-0.08405	-0.01707	0.00029	0.00129	0.00036	23.94979	-5.18583	9.61737	0.19909	0.40233	0.22671	0.00199	0.00091	-0.00362	0.82103	-0.32219	3.10709	0.82780	0.45029	-1.17951	0.23070	0.38755	0.98806	-7.75258	12.84875	9.46555	0.00403	0.00375	0.00595	-0.00007
755			7.54000	10.26022	-6.97612	2.05331	1.05862	-0.41945	-0.01031	0.00295	0.00451	0.00081	-0.00917	-0.00743	1.06128	10.58173	0.87871	-17.09028	-0.14184	-0.08947	-0.01694	0.00038	0.00056	0.00072	23.94424	-5.18134	9.62587	0.19848	0.39512	0.22335	0.00229	-0.00163	-0.00356	1.45921	-0.28947	4.30730	0.30167	0.51549	-2.38489	0.55767	0.52381	0.86159	-7.73277	12.83406	9.41701	0.00400	0.00376	0.00603	-0.00005
756			7.55000	10.26372	-6.95858	2.10321	1.06435	-0.42182	-0.01137	0.00666	0.00793	0.00116	-0.00920	-0.00762	1.06253	10.58300	0.88538	-17.11963	-0.14426	-0.09255	-0.01648	0.00056	0.00002	0.00104	23.93791	-5.17410	9.63221	0.20181	0.39458	0.22293	0.00228	-0.00297	-0.00318	2.17938	-0.24292	5.55124	-0.05673	0.64577	-3.55340	0.69724	0.55264	0.69557	-7.71621	12.81522	9.36527	0.00394	0.00377	0.00607	-0.00002
757			7.56000	10.26664	-6.93404	2.16562	1.07016	-0.42328	-0.01218	0.01067	0.01119	0.00152	-0.00847	-0.00855	1.06233	10.58509	0.89214	-17.16113	-0.14592	-0.09193	-0.01563	0.00091	-0.00011	0.00132	23.93232	-5.16681	9.63736	0.20141	0.40068	0.22469	0.00168	-0.00213	-0.00297	2.86389	-0.17697	6.73278	-0.16858	0.90293	-4.75812	0.56461	0.38027	0.65594	-7.70458	12.79240	9.31037	0.00386	0.00375	0.00608	0.00002
758			7.57000	10.26871	-6.90335	2.23927	1.07218	-0.42299	-0.01272	0.01532	0.01379	0.00183	-0.00760	-0.00983	1.06014	10.58863	0.90178	-17.21490	-0.14451	-0.08906	-0.01469	0.00115	0.00013	0.00154	23.92937	-5.16241	9.64362	0.19610	0.40759	0.22628	0.00063	0.00095	-0.00293	3.43492	-0.05564	7.74573	-0.05031	1.17412	-5.92028	0.17654	0.03615	0.75431	-7.69821	12.76608	9.25293	0.00376	0.00371	0.00604	0.00005
759			7.58000	10.26905	-6.86795	2.32194	1.07344	-0.42308	-0.01300	0.02133	0.01557	0.00206	-0.00665	-0.01047	1.05693	10.59239	0.91584	-17.27916	-0.14556	-0.08756	-0.01419	0.00089	0.00056	0.00173	23.92999	-5.16322	9.65206	0.19597	0.41181	0.22762	-0.00045	0.00550	-0.00279	3.85477	0.16599	8.54386	0.25100	1.24789	-6.90045	-0.39849	-0.34857	0.90430	-7.69513	12.73724	9.19333	0.00367	0.00364	0.00594	0.00007
760			7.59000	10.26651	-6.82953	2.41135	1.07591	-0.42569	-0.01340	0.02845	0.01642	0.00227	-0.00574	-0.01053	1.05619	10.59347	0.93477	-17.35114	-0.14762	-0.08844	-0.01399	-0.00013	0.00110	0.00189	23.93375	-5.17070	9.66276	0.19955	0.41349	0.22847	-0.00124	0.01077	-0.00263	4.10290	0.47124	9.16336	0.66852	1.02138	-7.69079	-1.06706	-0.65461	1.10594	-7.69265	12.70746	9.13327	0.00358	0.00356	0.00579	0.00006
761			7.60000	10.26064	-6.78992	2.50600	1.07838	-0.42970	-0.01439	0.03508	0.01610	0.00255	-0.00466	-0.01073	1.05735	10.58895	0.95832	-17.42901	-0.14779	-0.08904	-0.01320	-0.00176	0.00159	0.00193	23.93931	-5.18517	9.67631	0.20035	0.41573	0.22871	-0.00145	0.01603	-0.00271	4.16038	0.77281	9.66949	1.10776	0.54384	-8.36113	-1.70776	-0.80708	1.39583	-7.68850	12.67819	9.07658	0.00353	0.00347	0.00563	0.00004
762			7.61000	10.25214	-6.75106	2.60510	1.07936	-0.43219	-0.01548	0.03970	0.01432	0.00284	-0.00382	-0.01131	1.05746	10.57713	0.98557	-17.51181	-0.14633	-0.08910	-0.01221	-0.00366	0.00188	0.00187	23.94481	-5.20558	9.69323	0.19675	0.41567	0.22738	-0.00098	0.01987	-0.00291	4.00070	0.99537	10.06307	1.45358	-0.10055	-8.85499	-2.17367	-0.75692	1.67998	-7.68174	12.65010	9.02834	0.00352	0.00342	0.00552	0.00001
763			7.62000	10.24215	-6.71519	2.70726	1.07964	-0.43279	-0.01592	0.04196	0.01108	0.00295	-0.00311	-0.01190	1.05573	10.55737	1.01430	-17.59713	-0.14609	-0.08852	-0.01171	-0.00572	0.00181	0.00180	23.94827	-5.22929	9.71208	0.19292	0.41375	0.22583	0.00003	0.02074	-0.00271	3.61018	1.12790	10.26381	1.59495	-0.89369	-8.96805	-2.32797	-0.47704	1.75466	-7.67297	12.62289	8.99272	0.00355	0.00342	0.00549	-0.00002
764			7.63000	10.23158	-6.68446	2.81008	1.07947	-0.43434	-0.01570	0.04248	0.00704	0.00285	-0.00237	-0.01210	1.05306	10.52929	1.04089	-17.68046	-0.14761	-0.08910	-0.01196	-0.00798	0.00126	0.00171	23.94790	-5.25250	9.72928	0.19182	0.40981	0.22452	0.00145	0.01755	-0.00169	3.04747	1.20878	10.16499	1.42808	-1.87122	-8.48955	-2.07418	0.03456	1.44627	-7.66365	12.59542	8.97151	0.00360	0.00345	0.00553	-0.00003
765			7.64000	10.22066	-6.65997	2.91000	1.07574	-0.43371	-0.01474	0.04236	0.00323	0.00253	-0.00189	-0.01144	1.04828	10.49257	1.06028	-17.75558	-0.15128	-0.08921	-0.01271	-0.01045	0.00009	0.00154	23.94218	-5.27066	9.73999	0.19555	0.40496	0.22366	0.00314	0.01034	0.00014	2.44833	1.29665	9.69129	0.87962	-3.01937	-7.35962	-1.38861	0.71881	0.73875	-7.65551	12.56604	8.96347	0.00366	0.00352	0.00564	-0.00004
766			7.65000	10.20885	-6.64123	3.00304	1.06982	-0.43044	-0.01327	0.04246	0.00092	0.00206	-0.00200	-0.01035	1.04340	10.44758	1.06734	-17.81705	-0.15517	-0.08870	-0.01383	-0.01274	-0.00158	0.00128	23.93052	-5.27954	9.74056	0.20048	0.40058	0.22325	0.00478	0.00074	0.00203	1.98421	1.41821	8.86660	-0.00829	-4.16568	-5.81897	-0.37530	1.41057	-0.14049	-7.65010	12.53338	8.96505	0.00371	0.00360	0.00579	-0.00003
767			7.66000	10.19555	-6.62597	3.08611	1.06776	-0.43248	-0.01255	0.04323	0.00079	0.00171	-0.00259	-0.00904	1.04331	10.39650	1.05943	-17.86346	-0.15861	-0.09340	-0.01521	-0.01434	-0.00356	0.00097	23.91405	-5.27682	9.73130	0.20659	0.39494	0.22243	0.00599	-0.00850	0.00299	1.76165	1.56743	7.77255	-1.03658	-5.06765	-4.27323	0.72571	1.91090	-0.83440	-7.64822	12.49700	8.97075	0.00374	0.00368	0.00596	-0.00001
768			7.67000	10.18021	-6.61161	3.15691	1.07015	-0.43518	-0.01159	0.04502	0.00224	0.00131	-0.00330	-0.00805	1.04675	10.34247	1.03765	-17.89695	-0.16267	-0.09781	-0.01685	-0.01530	-0.00535	0.00070	23.89507	-5.26325	9.71636	0.21215	0.39365	0.22368	0.00655	-0.01493	0.00250	1.71629	1.76114	6.47381	-1.91984	-5.62187	-3.02926	1.63114	2.11154	-1.06784	-7.64998	12.45764	8.97451	0.00374	0.00374	0.00611	0.00002
769			7.68000	10.16202	-6.59722	3.21358	1.07232	-0.43822	-0.01109	0.04789	0.00394	0.00098	-0.00369	-0.00760	1.05023	10.28764	1.00629	-17.92125	-0.16485	-0.10072	-0.01783	-0.01571	-0.00641	0.00048	23.87599	-5.24226	9.70187	0.21377	0.39648	0.22567	0.00647	-0.01713	0.00050	1.68397	2.02172	5.06281	-2.40786	-5.89285	-2.23687	2.12093	2.02928	-0.73562	-7.65458	12.41696	8.97018	0.00371	0.00379	0.00623	0.00005
770			7.69000	10.14037	-6.58356	3.25562	1.07369	-0.44029	-0.01090	0.05142	0.00484	0.00070	-0.00366	-0.00819	1.05226	10.23248	0.97140	-17.94045	-0.16407	-0.10098	-0.01813	-0.01580	-0.00643	0.00040	23.85832	-5.21899	9.69392	0.20790	0.40276	0.22786	0.00596	-0.01468	-0.00270	1.55950	2.32452	3.70446	-2.39729	-5.98085	-1.95074	2.10651	1.75099	0.11756	-7.66027	12.37693	8.95256	0.00366	0.00380	0.00629	0.00007
771			7.70000	10.11528	-6.57182	3.28452	1.07339	-0.44140	-0.01083	0.05478	0.00486	0.00047	-0.00331	-0.00929	1.05185	10.17663	0.93895	-17.95885	-0.16198	-0.09978	-0.01808	-0.01578	-0.00559	0.00044	23.84274	-5.19858	9.69736	0.19782	0.40917	0.22952	0.00524	-0.00838	-0.00649	1.35963	2.61378	2.55697	-1.96055	-5.92969	-2.10791	1.67043	1.35153	1.29600	-7.66479	12.33960	8.91888	0.00361	0.00379	0.00628	0.00007
772			7.71000	10.08732	-6.56234	3.30303	1.07037	-0.43997	-0.01039	0.05722	0.00450	0.00029	-0.00329	-0.00978	1.04867	10.12020	0.91319	-17.97953	-0.16217	-0.09900	-0.01833	-0.01584	-0.00434	0.00059	23.82983	-5.18444	9.71414	0.19186	0.41096	0.23000	0.00447	-0.00018	-0.01004	1.16526	2.83961	1.69971	-1.27966	-5.74453	-2.53178	1.00062	0.87767	2.50255	-7.66588	12.30621	8.86903	0.00359	0.00376	0.00623	0.00007
773			7.72000	10.05742	-6.55464	3.31432	1.06807	-0.44020	-0.00998	0.05790	0.00403	0.00018	-0.00387	-0.00923	1.04619	10.06396	0.89597	-18.00400	-0.16582	-0.10284	-0.01927	-0.01586	-0.00311	0.00080	23.82019	-5.17792	9.74310	0.19414	0.40522	0.22875	0.00365	0.00758	-0.01256	1.00545	2.94045	1.16234	-0.54571	-5.40125	-3.04655	0.28435	0.37829	3.46222	-7.66168	12.27663	8.80531	0.00360	0.00373	0.00615	0.00005
774			7.73000	10.02735	-6.54837	3.32183	1.06870	-0.44141	-0.00916	0.05511	0.00310	0.00014	-0.00465	-0.00814	1.04607	10.00974	0.88744	-18.03264	-0.17257	-0.10816	-0.02082	-0.01532	-0.00181	0.00110	23.81429	-5.17863	9.78064	0.20261	0.39826	0.22825	0.00260	0.01378	-0.01394	0.83652	2.81750	0.99051	0.12297	-4.77689	-3.62609	-0.38205	-0.13220	4.06881	-7.65124	12.25015	8.73118	0.00365	0.00371	0.00609	0.00002
775			7.74000	10.00010	-6.54374	3.32983	1.06719	-0.44325	-0.00922	0.04695	0.00143	0.00018	-0.00534	-0.00693	1.04702	9.96125	0.88767	-18.06706	-0.17680	-0.11269	-0.02140	-0.01298	-0.00033	0.00149	23.81277	-5.18594	9.82348	0.20999	0.39356	0.22753	0.00093	0.01923	-0.01473	0.63166	2.37839	1.26682	0.69932	-3.64023	-4.46651	-1.01533	-0.73900	4.48132	-7.63467	12.22597	8.65139	0.00371	0.00369	0.00603	-0.00001
776			7.75000	9.97941	-6.54081	3.34355	1.06713	-0.44508	-0.00941	0.03362	-0.00091	0.00032	-0.00587	-0.00571	1.04844	9.92438	0.89797	-18.11195	-0.18176	-0.11688	-0.02180	-0.00857	0.00148	0.00211	23.81741	-5.19989	9.87149	0.21902	0.39083	0.22762	-0.00165	0.02535	-0.01594	0.41300	1.61536	2.06698	1.23787	-1.80573	-5.82061	-1.69277	-1.57658	4.97341	-7.61317	12.20360	8.57106	0.00377	0.00368	0.00598	-0.00004
777			7.76000	9.96844	-6.53931	3.36879	1.06816	-0.44607	-0.00983	0.01691	-0.00369	0.00056	-0.00599	-0.00526	1.04953	9.90554	0.92113	-18.17399	-0.18472	-0.11861	-0.02164	-0.00197	0.00374	0.00294	23.83084	-5.22153	9.92731	0.22350	0.39205	0.22857	-0.00531	0.03333	-0.01806	0.21721	0.62621	3.37403	1.82687	0.71622	-7.76097	-2.48808	-2.71738	5.70112	-7.58879	12.18191	8.49569	0.00382	0.00365	0.00590	-0.00006
778			7.77000	9.96887	-6.53878	3.41029	1.06849	-0.44654	-0.01028	-0.00043	-0.00631	0.00090	-0.00603	-0.00566	1.04997	9.90981	0.96036	-18.25892	-0.18321	-0.11920	-0.02140	0.00588	0.00637	0.00389	23.85581	-5.25242	9.99419	0.22072	0.39259	0.22875	-0.00957	0.04269	-0.02052	0.11257	-0.43567	5.07758	2.50031	3.66702	-10.06368	-3.41902	-4.08859	6.55689	-7.56483	12.15903	8.43053	0.00384	0.00361	0.00580	-0.00006
779			7.78000	9.98058	-6.53784	3.47139	1.06981	-0.44730	-0.01117	-0.01542	-0.00775	0.00137	-0.00632	-0.00613	1.05122	9.93902	1.01725	-18.36844	-0.18039	-0.12111	-0.02100	0.01330	0.00908	0.00472	23.89379	-5.29388	10.07235	0.21751	0.38853	0.22704	-0.01372	0.05098	-0.02175	0.21701	-1.40855	7.01563	3.16926	6.53254	-12.20879	-4.39751	-5.41296	7.14575	-7.54556	12.13311	8.38008	0.00385	0.00356	0.00569	-0.00004
780			7.79000	10.00168	-6.53392	3.55336	1.07083	-0.45017	-0.01236	-0.02539	-0.00702	0.00196	-0.00627	-0.00592	1.05384	9.99005	1.08937	-18.49754	-0.17799	-0.12349	-0.02032	0.01881	0.01123	0.00514	23.94305	-5.34542	10.15615	0.21910	0.38336	0.22525	-0.01721	0.05587	-0.02041	0.62950	-2.13889	8.94553	3.65611	8.68711	-13.58683	-5.24080	-6.33037	7.02783	-7.53539	12.10391	8.34832	0.00383	0.00351	0.00562	0.00000
781			7.80000	10.02857	-6.52391	3.65442	1.07136	-0.45507	-0.01351	-0.02848	-0.00407	0.00254	-0.00563	-0.00507	1.05625	10.05503	1.17009	-18.63560	-0.17738	-0.12603	-0.01962	0.02162	0.01229	0.00508	23.99903	-5.40436	10.23574	0.22707	0.37946	0.22458	-0.01973	0.05616	-0.01642	1.29630	-2.49843	10.52937	3.82862	9.70274	-13.82889	-5.75745	-6.63891	6.08443	-7.53735	12.07366	8.33686	0.00377	0.00348	0.00561	0.00006
782			7.81000	10.05661	-6.50646	3.76884	1.07205	-0.46029	-0.01497	-0.02454	-0.00021	0.00307	-0.00454	-0.00451	1.05703	10.12416	1.25121	-18.77021	-0.17717	-0.12795	-0.01844	0.02150	0.01207	0.00447	24.05639	-5.46628	10.30231	0.23582	0.37781	0.22430	-0.02073	0.05207	-0.01089	1.97156	-2.42472	11.39753	3.67192	9.51557	-12.89310	-5.81171	-6.37828	4.58302	-7.55185	12.04755	8.34414	0.00369	0.00348	0.00568	0.00011
783			7.82000	10.08118	-6.48341	3.88731	1.07035	-0.46148	-0.01607	-0.01495	0.00278	0.00328	-0.00270	-0.00505	1.05389	10.18858	1.32530	-18.88996	-0.17515	-0.12383	-0.01661	0.01856	0.01023	0.00343	24.11081	-5.52588	10.35144	0.23800	0.38330	0.22565	-0.01950	0.04495	-0.00538	2.38651	-1.94961	11.33023	3.22852	8.26805	-10.97547	-5.34856	-5.64960	2.92119	-7.57707	12.03220	8.36555	0.00360	0.00352	0.00580	0.00015
784			7.83000	10.09869	-6.45866	3.99968	1.06616	-0.46051	-0.01688	-0.00249	0.00398	0.00317	-0.00054	-0.00631	1.04796	10.24060	1.38619	-18.98645	-0.17102	-0.11677	-0.01464	0.01331	0.00744	0.00232	24.15800	-5.57779	10.38252	0.23381	0.39139	0.22719	-0.01599	0.03487	-0.00069	2.43360	-1.21256	10.41853	2.54495	6.14935	-8.44121	-4.41097	-4.48216	1.37479	-7.60997	12.03319	8.39630	0.00349	0.00356	0.00593	0.00017
785			7.84000	10.10764	-6.43594	4.09868	1.06171	-0.45733	-0.01725	0.00989	0.00327	0.00279	0.00122	-0.00727	1.04100	10.27381	1.42935	-19.05563	-0.16916	-0.11003	-0.01309	0.00684	0.00443	0.00141	24.19354	-5.61762	10.39660	0.23113	0.39844	0.22857	-0.01096	0.02304	0.00278	2.14957	-0.39982	9.01246	1.72473	3.44358	-5.81136	-3.19430	-2.93718	0.13254	-7.64745	12.05298	8.43260	0.00337	0.00361	0.00602	0.00018
786			7.85000	10.10840	-6.41813	4.18151	1.05696	-0.45482	-0.01772	0.02057	0.00113	0.00235	0.00159	-0.00733	1.03524	10.28412	1.45359	-19.09942	-0.16876	-0.10908	-0.01240	-0.00015	0.00183	0.00080	24.21378	-5.64394	10.39701	0.23216	0.39757	0.22733	-0.00512	0.01180	0.00452	1.65083	0.36082	7.47876	0.93944	0.57404	-3.64551	-1.97049	-1.24197	-0.60050	-7.68679	12.08954	8.47237	0.00326	0.00365	0.00609	0.00017
787			7.86000	10.10208	-6.40650	4.24845	1.05459	-0.45500	-0.01788	0.02582	-0.00295	0.00181	0.00039	-0.00645	1.03301	10.27104	1.46145	-19.12471	-0.17016	-0.11580	-0.01330	-0.00676	-0.00027	0.00047	24.21815	-5.65798	10.38975	0.23782	0.38734	0.22375	0.00066	0.00395	0.00409	0.85833	0.86500	5.86806	0.35781	-2.01274	-2.24683	-0.97321	0.26857	-0.66752	-7.72591	12.13679	8.51438	0.00318	0.00371	0.00615	0.00016
788			7.87000	10.08982	-6.40009	4.30007	1.05190	-0.45477	-0.01709	0.03632	-0.00244	0.00128	-0.00125	-0.00494	1.03309	10.23756	1.45808	-19.13938	-0.17263	-0.12236	-0.01500	-0.01228	-0.00178	0.00027	24.20918	-5.66320	10.38262	0.24554	0.37766	0.22142	0.00558	0.00076	0.00163	0.70708	1.57612	4.40724	0.06709	-4.01834	-1.48633	-0.32870	1.33309	-0.05638	-7.76344	12.18587	8.55832	0.00315	0.00379	0.00622	0.00015
789			7.88000	10.07211	-6.39751	4.33453	1.05005	-0.45489	-0.01681	0.04156	-0.00275	0.00068	-0.00287	-0.00373	1.03590	10.18894	1.44867	-19.14789	-0.17349	-0.12726	-0.01588	-0.01592	-0.00250	0.00009	24.19142	-5.66354	10.38299	0.24927	0.37125	0.21937	0.00868	0.00145	-0.00233	0.34566	2.05514	2.52225	0.03770	-5.30874	-0.90638	-0.02372	1.81651	1.05104	-7.79792	12.22683	8.60213	0.00315	0.00386	0.00629	0.00013
790			7.89000	10.04975	-6.39874	4.34751	1.04964	-0.45680	-0.01678	0.04359	-0.00267	-0.00001	-0.00346	-0.00331	1.04051	10.13216	1.43695	-19.14941	-0.17230	-0.12833	-0.01591	-0.01711	-0.00244	-0.00015	24.17054	-5.66230	10.39564	0.24689	0.37264	0.21953	0.00923	0.00482	-0.00709	-0.06252	2.39426	0.19851	0.17260	-5.81562	-0.10075	0.01919	1.68019	2.39649	-7.82626	12.24980	8.63998	0.00318	0.00391	0.00635	0.00009
791			7.90000	10.02455	-6.40425	4.33475	1.05261	-0.45722	-0.01575	0.04145	-0.00209	-0.00072	-0.00239	-0.00374	1.04415	10.07533	1.42530	-19.14088	-0.17351	-0.12226	-0.01573	-0.01623	-0.00180	-0.00042	24.15251	-5.66191	10.42302	0.24163	0.38545	0.22465	0.00742	0.01016	-0.01227	-0.46856	2.51161	-2.33036	0.34674	-5.55239	0.92662	-0.13248	0.98807	3.76412	-7.84408	12.24757	8.66378	0.00323	0.00393	0.00637	0.00005
792			7.91000	9.99896	-6.41295	4.29674	1.05469	-0.45323	-0.01469	0.03614	-0.00034	-0.00121	-0.00141	-0.00482	1.04595	10.02567	1.41497	-19.12197	-0.17325	-0.11300	-0.01520	-0.01345	-0.00115	-0.00062	24.14226	-5.66426	10.46543	0.23091	0.39813	0.22900	0.00397	0.01646	-0.01700	-0.67136	2.40512	-4.47435	0.40850	-4.70063	1.81218	-0.41452	-0.06855	4.94880	-7.84800	12.21939	8.66671	0.00329	0.00390	0.00635	-0.00001
793			7.92000	9.97481	-6.42152	4.24110	1.05345	-0.45177	-0.01495	0.03022	0.00281	-0.00152	-0.00161	-0.00498	1.04744	9.98745	1.40571	-19.09704	-0.17128	-0.11101	-0.01472	-0.00965	-0.00093	-0.00067	24.14245	-5.67033	10.52049	0.22330	0.39802	0.22804	0.00002	0.02154	-0.01992	-0.51699	2.15599	-5.66038	0.24911	-3.52722	2.22854	-0.73089	-1.24590	5.70891	-7.83754	12.17115	8.64612	0.00334	0.00386	0.00629	-0.00006
794			7.93000	9.95301	-6.42618	4.17970	1.05269	-0.45157	-0.01477	0.02527	0.00674	-0.00149	-0.00198	-0.00347	1.04942	9.96231	1.39648	-19.07220	-0.17574	-0.11207	-0.01497	-0.00576	-0.00106	-0.00062	24.15376	-5.67990	10.58274	0.23074	0.39539	0.22833	-0.00422	0.02439	-0.02082	-0.04720	1.83672	-5.71291	-0.10456	-2.20554	2.14540	-0.99598	-2.36395	5.85594	-7.81457	12.11173	8.60494	0.00339	0.00381	0.00622	-0.00010
795			7.94000	9.93415	-6.42466	4.12358	1.05319	-0.45215	-0.01415	0.02128	0.01028	-0.00119	-0.00231	-0.00172	1.05269	9.95096	1.38683	-19.05206	-0.18146	-0.11331	-0.01565	-0.00156	-0.00126	-0.00050	24.17575	-5.69207	10.64536	0.24259	0.39480	0.23052	-0.00882	0.02502	-0.01960	0.54042	1.48588	-4.86835	-0.50359	-0.82329	1.76670	-1.19361	-3.32695	5.36285	-7.78272	12.04976	8.55149	0.00343	0.00378	0.00617	-0.00013
796			7.95000	9.91867	-6.41711	4.07977	1.05452	-0.45197	-0.01367	0.01789	0.01248	-0.00081	-0.00250	-0.00070	1.05534	9.95327	1.37756	-19.03805	-0.18583	-0.11324	-0.01601	0.00271	-0.00125	-0.00037	24.20725	-5.70624	10.70195	0.25210	0.39731	0.23356	-0.01328	0.02397	-0.01642	1.04549	1.14106	-3.55325	-0.79178	0.52328	1.38800	-1.35589	-4.07084	4.34365	-7.74742	11.99234	8.49858	0.00347	0.00378	0.00617	-0.00015
797			7.96000	9.90656	-6.40521	4.05065	1.05761	-0.45083	-0.01410	0.01489	0.01302	-0.00048	-0.00264	-0.00139	1.05682	9.96821	1.36986	-19.02829	-0.18584	-0.11202	-0.01542	0.00648	-0.00093	-0.00029	24.24628	-5.72211	10.74768	0.25204	0.40151	0.23542	-0.01652	0.02159	-0.01159	1.36039	0.83044	-2.14331	-0.89752	1.71319	1.26831	-1.49263	-4.53356	2.96110	-7.71473	11.94517	8.45908	0.00352	0.00380	0.00623	-0.00014
798			7.97000	9.89762	-6.39117	4.03567	1.06168	-0.45079	-0.01587	0.01198	0.01244	-0.00016	-0.00309	-0.00362	1.05691	9.99369	1.36452	-19.01872	-0.18046	-0.11326	-0.01415	0.00909	-0.00043	-0.00031	24.29005	-5.73925	10.77908	0.24181	0.40090	0.23333	-0.01779	0.01752	-0.00550	1.51255	0.54962	-0.81837	-0.84440	2.61084	1.54249	-1.56831	-4.65432	1.32096	-7.68910	11.91234	8.43985	0.00357	0.00384	0.00633	-0.00012
799			7.98000	9.89173	-6.37606	4.03361	1.06393	-0.45016	-0.01767	0.00856	0.01197	0.00021	-0.00378	-0.00569	1.05403	10.02651	1.36123	-19.00469	-0.17537	-0.11676	-0.01321	0.01043	0.00009	-0.00042	24.33514	-5.75664	10.79312	0.23302	0.39431	0.22889	-0.01766	0.01201	0.00124	1.65813	0.25219	0.40140	-0.70121	3.10847	2.16899	-1.57090	-4.39165	-0.49156	-7.67276	11.89619	8.43948	0.00362	0.00390	0.00646	-0.00008
800			7.99000	9.88928	-6.35888	4.04360	1.06838	-0.45045	-0.01857	0.00430	0.01266	0.00059	-0.00430	-0.00670	1.05208	10.06266	1.35906	-18.98303	-0.17561	-0.12156	-0.01324	0.01079	0.00048	-0.00060	24.37777	-5.77360	10.78784	0.23388	0.38674	0.22583	-0.01687	0.00605	0.00797	1.92546	-0.09441	1.50394	-0.54147	3.17159	2.97243	-1.52478	-3.78059	-2.31304	-7.66624	11.89650	8.45068	0.00365	0.00396	0.00657	-0.00003
801			8.00000	9.89051	-6.33807	4.06424	1.07258	-0.45096	-0.01847	-0.00004	0.01427	0.00089	-0.00438	-0.00669	1.05229	10.09814	1.35664	-18.95274	-0.17842	-0.12419	-0.01378	0.01008	0.00064	-0.00082	24.41482	-5.78964	10.76354	0.24072	0.38340	0.22561	-0.01531	0.00062	0.01396	2.26774	-0.43429	2.36860	-0.41066	2.81859	3.76602	-1.45135	-2.93386	-3.89117	-7.66848	11.90973	8.46415	0.00363	0.00399	0.00663	0.00002
802			8.01000	9.89469	-6.31364	4.09216	1.07600	-0.45051	-0.01798	-0.00311	0.01549	0.00102	-0.00370	-0.00684	1.05445	10.12901	1.35284	-18.91452	-0.17946	-0.12118	-0.01379	0.00814	0.00050	-0.00100	24.44416	-5.80459	10.72369	0.24346	0.38905	0.22828	-0.01265	-0.00373	0.01837	2.48893	-0.65678	2.79658	-0.32321	2.11074	4.40045	-1.33674	-2.01643	-4.95719	-7.67675	11.92905	8.47190	0.00360	0.00399	0.00661	0.00006
803			8.02000	9.90014	-6.28810	4.12178	1.07764	-0.45093	-0.01774	-0.00400	0.01487	0.00097	-0.00239	-0.00711	1.05620	10.15208	1.34679	-18.87045	-0.17891	-0.11598	-0.01319	0.00546	0.00016	-0.00103	24.46537	-5.81779	10.67458	0.24265	0.39944	0.23188	-0.00964	-0.00655	0.01997	2.38539	-0.68679	2.70231	-0.29109	1.21323	4.64524	-1.14164	-1.22766	-5.25370	-7.68769	11.94639	8.46892	0.00355	0.00397	0.00656	0.00008
804			8.03000	9.90504	-6.26563	4.14784	1.07747	-0.44969	-0.01717	-0.00284	0.01154	0.00077	-0.00090	-0.00747	1.05555	10.16606	1.33862	-18.82602	-0.17871	-0.10926	-0.01263	0.00290	-0.00027	-0.00089	24.47975	-5.82835	10.62558	0.24000	0.41171	0.23602	-0.00710	-0.00678	0.01747	1.88293	-0.53343	2.23721	-0.33280	0.42140	4.11491	-0.86668	-0.78376	-4.51488	-7.69864	11.95527	8.45304	0.00351	0.00394	0.00650	0.00009
805			8.04000	9.90818	-6.25025	4.16780	1.07671	-0.44654	-0.01613	-0.00019	0.00586	0.00052	-0.00008	-0.00780	1.05225	10.17255	1.32970	-18.79137	-0.18002	-0.10461	-0.01284	0.00136	-0.00067	-0.00055	24.49061	-5.83574	10.58913	0.23769	0.41931	0.23885	-0.00579	-0.00319	0.00991	1.06778	-0.25838	1.68389	-0.44666	0.06770	2.47306	-0.55828	-0.88382	-2.58717	-7.70822	11.95247	8.42490	0.00348	0.00391	0.00644	0.00009
806			8.05000	9.90899	-6.24441	4.18220	1.07345	-0.44443	-0.01557	0.00228	0.00052	0.00046	-0.00044	-0.00744	1.04835	10.17579	1.32275	-18.77909	-0.18080	-0.10582	-0.01355	0.00135	-0.00093	0.00007	24.50286	-5.84014	10.57846	0.23734	0.41701	0.23804	-0.00610	0.00436	-0.00214	0.37924	-0.04435	1.63779	-0.58236	0.34180	-0.26414	-0.28263	-1.60145	0.38821	-7.71603	11.93702	8.38703	0.00345	0.00388	0.00638	0.00009
807			8.06000	9.90709	-6.24865	4.19286	1.06892	-0.44325	-0.01496	0.00841	-0.00797	0.00019	-0.00213	-0.00618	1.04546	10.18091	1.32088	-18.79909	-0.18184	-0.11291	-0.01528	0.00266	-0.00089	0.00097	24.52155	-5.84235	10.60355	0.24154	0.40368	0.23415	-0.00784	0.01394	-0.01592	-0.82506	0.47572	0.94992	-0.62478	1.12412	-3.54535	-0.10780	-2.74873	3.87075	-7.72194	11.90924	8.34322	0.00343	0.00384	0.00632	0.00009
808			8.07000	9.90195	-6.26218	4.20038	1.06842	-0.44319	-0.01450	0.01434	-0.01373	0.00003	-0.00429	-0.00464	1.04554	10.19083	1.32678	-18.85255	-0.18517	-0.12259	-0.01721	0.00430	-0.00030	0.00197	24.54900	-5.84380	10.66622	0.25041	0.38680	0.22989	-0.01021	0.02282	-0.02783	-1.62471	0.91916	0.52654	-0.42922	1.99479	-6.36812	-0.08952	-3.92479	7.04174	-7.72598	11.87131	8.29621	0.00342	0.00380	0.00627	0.00008
809			8.08000	9.89268	-6.28315	4.20173	1.07189	-0.44313	-0.01391	0.02087	-0.01731	-0.00021	-0.00590	-0.00342	1.04763	10.20453	1.34135	-18.92858	-0.19054	-0.12978	-0.01874	0.00523	0.00101	0.00261	24.58405	-5.84619	10.75864	0.26101	0.37502	0.22813	-0.01222	0.02945	-0.03550	-2.21693	1.40207	-0.34093	0.08681	2.51267	-7.74165	-0.26329	-4.75019	9.18188	-7.72816	11.82732	8.24761	0.00341	0.00377	0.00625	0.00007
810			8.09000	9.87861	-6.30923	4.19099	1.07708	-0.44245	-0.01348	0.02595	-0.01811	-0.00056	-0.00620	-0.00319	1.05020	10.21863	1.36378	-19.00797	-0.19522	-0.13063	-0.01904	0.00519	0.00281	0.00250	24.62307	-5.85142	10.86687	0.26681	0.37439	0.22982	-0.01328	0.03391	-0.03835	-2.56132	1.81690	-1.77140	0.86803	2.58432	-7.27241	-0.61396	-5.11370	9.99724	-7.72801	11.78287	8.19894	0.00342	0.00375	0.00624	0.00005
811			8.10000	9.86080	-6.33747	4.16294	1.08443	-0.44178	-0.01320	0.02683	-0.01631	-0.00093	-0.00543	-0.00430	1.05249	10.23160	1.39226	-19.07217	-0.19799	-0.12708	-0.01857	0.00489	0.00457	0.00181	24.66336	-5.86088	10.97684	0.26452	0.38071	0.23308	-0.01364	0.03601	-0.03660	-2.63224	1.99067	-3.45496	1.70117	2.44267	-5.34888	-1.05527	-5.13777	9.56728	-7.72470	11.74438	8.15241	0.00342	0.00373	0.00625	0.00002
812			8.11000	9.84221	-6.36475	4.11813	1.09088	-0.43974	-0.01200	0.02262	-0.01273	-0.00110	-0.00488	-0.00578	1.05360	10.24442	1.42418	-19.11067	-0.19937	-0.12308	-0.01913	0.00488	0.00573	0.00101	24.70359	-5.87485	11.07672	0.25900	0.38349	0.23539	-0.01370	0.03448	-0.03061	-2.42837	1.83358	-4.74281	2.29339	2.27881	-2.77848	-1.45679	-4.90090	8.06837	-7.71732	11.71799	8.11100	0.00344	0.00372	0.00626	-0.00001
813			8.12000	9.82613	-6.38812	4.06450	1.09472	-0.43771	-0.01062	0.01519	-0.00852	-0.00102	-0.00438	-0.00709	1.05340	10.25842	1.45545	-19.12206	-0.19975	-0.11899	-0.01993	0.00485	0.00582	0.00013	24.74232	-5.89219	11.15623	0.25400	0.38424	0.23700	-0.01309	0.02891	-0.02104	-1.98956	1.41846	-5.14785	2.42480	2.00491	-0.15048	-1.68943	-4.30014	5.64131	-7.70565	11.70792	8.07728	0.00345	0.00371	0.00626	-0.00005
814			8.13000	9.81454	-6.40560	4.01227	1.09645	-0.43651	-0.00951	0.00725	-0.00447	-0.00082	-0.00379	-0.00804	1.05276	10.27232	1.48063	-19.10807	-0.19967	-0.11479	-0.02041	0.00392	0.00475	-0.00081	24.77590	-5.91057	11.20587	0.25143	0.38552	0.23862	-0.01102	0.01934	-0.00832	-1.41144	0.89898	-4.68721	2.05741	1.35774	2.45619	-1.69700	-3.14286	2.40623	-7.69032	11.71546	8.05286	0.00347	0.00370	0.00622	-0.00008
815			8.14000	9.80788	-6.41649	3.96879	1.09678	-0.43568	-0.00855	0.00052	-0.00130	-0.00057	-0.00388	-0.00784	1.05236	10.28232	1.49390	-19.06859	-0.20182	-0.11383	-0.02118	0.00154	0.00288	-0.00188	24.79877	-5.92764	11.21690	0.25703	0.38308	0.23936	-0.00727	0.00636	0.00690	-0.84255	0.40475	-3.69323	1.31011	0.17830	5.14432	-1.51244	-1.39085	-1.42832	-7.67255	11.73842	8.03803	0.00349	0.00368	0.00614	-0.00010
816			8.15000	9.80563	-6.42193	3.93738	1.09672	-0.43362	-0.00771	-0.00415	0.00042	-0.00033	-0.00429	-0.00679	1.05222	10.28382	1.49100	-19.00267	-0.20672	-0.11362	-0.02183	-0.00224	0.00052	-0.00299	24.80603	-5.94170	11.18372	0.26842	0.38170	0.24060	-0.00198	-0.00776	0.02296	-0.41255	0.01620	-2.45970	0.38004	-1.41505	7.73042	-1.23270	0.71580	-5.42134	-7.65406	11.77179	8.03246	0.00350	0.00364	0.00603	-0.00011
817			8.16000	9.80669	-6.42386	3.91934	1.09815	-0.43396	-0.00848	-0.00641	0.00084	-0.00016	-0.00497	-0.00639	1.05364	10.27392	1.47103	-18.91334	-0.20801	-0.11604	-0.02153	-0.00636	-0.00185	-0.00372	24.79588	-5.95236	11.10729	0.27261	0.38081	0.23976	0.00355	-0.02018	0.03684	-0.11978	-0.23904	-1.10385	-0.51833	-2.99734	9.63953	-0.97329	2.68019	-8.89645	-7.63678	11.80971	8.03535	0.00352	0.00359	0.00589	-0.00011
818			8.17000	9.80988	-6.42341	3.91559	1.09959	-0.43711	-0.01003	-0.00626	0.00080	0.00008	-0.00587	-0.00678	1.05615	10.25371	1.43764	-18.81079	-0.20400	-0.12112	-0.02116	-0.00897	-0.00378	-0.00389	24.77179	-5.96040	10.99741	0.26693	0.37905	0.23701	0.00685	-0.02785	0.04524	0.14449	-0.37417	0.38064	-1.20279	-4.00113	10.15150	-0.82772	3.91234	-11.11239	-7.62239	11.84688	8.04530	0.00355	0.00354	0.00574	-0.00009
819			8.18000	9.81414	-6.42033	3.92759	1.10057	-0.43821	-0.01126	-0.00348	0.00118	0.00041	-0.00681	-0.00726	1.05670	10.22856	1.39830	-18.71234	-0.20073	-0.12578	-0.02098	-0.00922	-0.00480	-0.00338	24.74207	-5.96753	10.87214	0.25979	0.37713	0.23415	0.00667	-0.02895	0.04660	0.50710	-0.39344	2.01767	-1.56361	-4.04884	8.84231	-0.85638	4.02272	-11.60267	-7.61268	11.87911	8.05997	0.00357	0.00349	0.00562	-0.00006
820			8.19000	9.81811	-6.41321	3.95679	1.10287	-0.43623	-0.01213	0.00277	0.00279	0.00082	-0.00758	-0.00763	1.05556	10.20535	1.36181	-18.63669	-0.20102	-0.12879	-0.02070	-0.00755	-0.00470	-0.00228	24.71688	-5.97596	10.75214	0.25575	0.37499	0.23176	0.00350	-0.02383	0.04185	1.06398	-0.25734	3.72019	-1.57676	-3.23754	6.00048	-1.08261	3.07439	-10.50290	-7.60898	11.90372	8.07576	0.00360	0.00346	0.00556	-0.00002
821			8.20000	9.81966	-6.39996	4.00284	1.10631	-0.43522	-0.01258	0.01254	0.00583	0.00121	-0.00849	-0.00808	1.05496	10.18832	1.33473	-18.59528	-0.20105	-0.13354	-0.02112	-0.00498	-0.00382	-0.00099	24.70353	-5.98794	10.65252	0.25201	0.36763	0.22827	-0.00130	-0.01449	0.03352	1.80647	0.05071	5.29636	-1.29420	-2.02338	2.48039	-1.49221	1.50970	-8.45300	-7.61186	11.91928	8.08831	0.00361	0.00346	0.00556	0.00002
822			8.21000	9.81698	-6.37932	4.06332	1.10979	-0.43586	-0.01276	0.02375	0.00951	0.00153	-0.00878	-0.00832	1.05497	10.17807	1.32008	-18.58955	-0.20148	-0.13771	-0.02160	-0.00262	-0.00244	0.00030	24.70478	-6.00527	10.57947	0.25059	0.36057	0.22571	-0.00625	-0.00414	0.02473	2.58594	0.44760	6.57858	-0.83723	-0.84700	-0.90452	-2.01342	-0.17004	-6.14929	-7.62054	11.92577	8.09454	0.00361	0.00347	0.00561	0.00006
823			8.22000	9.80978	-6.35193	4.13464	1.11258	-0.43613	-0.01262	0.03366	0.01255	0.00171	-0.00803	-0.00802	1.05431	10.17298	1.31757	-18.61474	-0.20503	-0.13840	-0.02154	-0.00107	-0.00102	0.00137	24.71952	-6.02850	10.53229	0.25540	0.35949	0.22621	-0.01051	0.00518	0.01719	3.19430	0.82642	7.41995	-0.35713	0.02548	-3.67270	-2.52070	-1.59872	-4.03654	-7.63281	11.92414	8.09377	0.00359	0.00350	0.00570	0.00008
824			8.23000	9.79870	-6.32037	4.21154	1.11351	-0.43567	-0.01267	0.04050	0.01393	0.00178	-0.00647	-0.00746	1.05230	10.17038	1.32463	-18.66298	-0.21003	-0.13598	-0.02056	-0.00046	0.00000	0.00202	24.74429	-6.05670	10.50686	0.26384	0.36405	0.22876	-0.01346	0.01246	0.01104	3.46315	1.12789	7.68214	0.01884	0.50028	-5.60273	-2.86319	-2.57386	-2.28433	-7.64610	11.91655	8.08787	0.00357	0.00353	0.00578	0.00009
825			8.24000	9.78494	-6.28846	4.28772	1.11417	-0.43457	-0.01215	0.04297	0.01322	0.00161	-0.00480	-0.00665	1.04916	10.16790	1.33743	-18.72548	-0.21739	-0.13319	-0.01992	-0.00051	0.00052	0.00231	24.77441	-6.08728	10.49829	0.27673	0.36994	0.23277	-0.01485	0.01703	0.00602	3.31194	1.30054	7.27557	0.23885	0.64775	-6.60655	-2.93019	-3.03434	-0.90182	-7.65866	11.90582	8.08077	0.00355	0.00356	0.00585	0.00008
826			8.25000	9.77035	-6.26021	4.35617	1.11414	-0.43242	-0.01133	0.04026	0.01067	0.00128	-0.00348	-0.00661	1.04481	10.16465	1.35247	-18.79289	-0.22206	-0.13043	-0.01972	-0.00070	0.00061	0.00231	24.80527	-6.11702	10.50202	0.28359	0.37421	0.23586	-0.01414	0.01854	0.00194	2.77464	1.29918	6.22578	0.29103	0.61889	-6.68103	-2.69100	-3.03034	0.12381	-7.67008	11.89475	8.07740	0.00353	0.00357	0.00590	0.00007
827			8.26000	9.75701	-6.23864	4.41118	1.11324	-0.42953	-0.01106	0.03310	0.00685	0.00095	-0.00317	-0.00734	1.04042	10.16122	1.36635	-18.85663	-0.22179	-0.12997	-0.01962	-0.00075	0.00032	0.00205	24.83318	-6.14277	10.51362	0.28141	0.37229	0.23520	-0.01158	0.01698	-0.00093	1.96429	1.13344	4.75182	0.17220	0.49750	-5.97123	-2.20528	-2.64510	0.76079	-7.68077	11.88558	8.08165	0.00350	0.00358	0.00592	0.00005
828			8.27000	9.74650	-6.22560	4.45016	1.11385	-0.42719	-0.01086	0.02358	0.00249	0.00059	-0.00357	-0.00775	1.03783	10.15796	1.37636	-18.91035	-0.22207	-0.13197	-0.01998	-0.00089	-0.00025	0.00162	24.85521	-6.16255	10.52825	0.28023	0.36672	0.23343	-0.00815	0.01323	-0.00216	1.02716	0.87219	3.09553	-0.06287	0.26137	-4.64665	-1.60131	-1.96388	0.95609	-7.69135	11.87986	8.09512	0.00346	0.00358	0.00593	0.00004
829			8.28000	9.73937	-6.22143	4.47216	1.11489	-0.42814	-0.01161	0.01328	-0.00135	0.00026	-0.00431	-0.00777	1.03768	10.15439	1.38058	-18.94854	-0.22155	-0.13684	-0.02000	-0.00116	-0.00089	0.00096	24.86943	-6.17583	10.54079	0.27975	0.35961	0.23053	-0.00435	0.00850	-0.00169	0.13331	0.57337	1.34295	-0.30404	-0.06898	-2.78385	-1.02408	-1.10439	0.73253	-7.70200	11.87897	8.11697	0.00342	0.00359	0.00594	0.00003
830			8.29000	9.73568	-6.22480	4.47626	1.11900	-0.42803	-0.01134	0.00295	-0.00381	-0.00011	-0.00501	-0.00763	1.03867	10.15059	1.37874	-18.96601	-0.22434	-0.14030	-0.02084	-0.00118	-0.00125	0.00021	24.87510	-6.18360	10.54735	0.28192	0.35538	0.22999	-0.00083	0.00413	-0.00011	-0.57629	0.25225	-0.41713	-0.43791	-0.33777	-0.60705	-0.58713	-0.24635	0.26072	-7.71210	11.88338	8.14507	0.00340	0.00360	0.00595	0.00002
831			8.30000	9.73538	-6.23331	4.46329	1.12214	-0.42576	-0.01032	-0.00629	-0.00465	-0.00037	-0.00573	-0.00733	1.03962	10.14805	1.37249	-18.96151	-0.22735	-0.14128	-0.02212	-0.00045	-0.00115	-0.00055	24.87345	-6.18769	10.54694	0.28321	0.35310	0.23054	0.00167	0.00096	0.00163	-1.01864	-0.05899	-1.93766	-0.43200	-0.36481	1.39493	-0.32180	0.38538	-0.22317	-7.72045	11.89340	8.17650	0.00338	0.00361	0.00597	0.00000
832			8.31000	9.73786	-6.24414	4.43726	1.12520	-0.42533	-0.00938	-0.01287	-0.00394	-0.00050	-0.00665	-0.00680	1.04194	10.14895	1.36450	-18.93958	-0.22928	-0.14400	-0.02378	0.00128	-0.00067	-0.00112	24.86771	-6.18983	10.54127	0.28439	0.34861	0.23028	0.00241	-0.00052	0.00261	-1.14505	-0.30548	-2.96839	-0.32418	-0.04117	2.72213	-0.21206	0.60419	-0.50657	-7.72629	11.90912	8.20859	0.00340	0.00362	0.00599	-0.00001
833			8.32000	9.74203	-6.25419	4.40396	1.13172	-0.42739	-0.00949	-0.01602	-0.00163	-0.00057	-0.00709	-0.00625	1.04659	10.15571	1.35770	-18.90908	-0.23263	-0.14695	-0.02444	0.00411	0.00009	-0.00129	24.86237	-6.19161	10.53434	0.28817	0.34702	0.23052	0.00124	-0.00016	0.00226	-0.92599	-0.45672	-3.40543	-0.17554	0.66043	3.11316	-0.22118	0.34762	-0.45628	-7.73005	11.93036	8.23907	0.00342	0.00365	0.00604	-0.00002
834			8.33000	9.74669	-6.26015	4.36943	1.13935	-0.42980	-0.00962	-0.01549	0.00212	-0.00053	-0.00666	-0.00633	1.05160	10.17062	1.35451	-18.87995	-0.23491	-0.14640	-0.02453	0.00784	0.00090	-0.00101	24.86164	-6.19407	10.53078	0.28917	0.35157	0.23276	-0.00161	0.00165	0.00044	-0.38298	-0.50180	-3.22452	-0.05600	1.67286	2.55427	-0.28001	-0.32279	-0.05536	-7.73277	11.95530	8.26682	0.00347	0.00370	0.00611	-0.00002
835			8.34000	9.75063	-6.25937	4.33994	1.14694	-0.43288	-0.01043	-0.01152	0.00663	-0.00043	-0.00570	-0.00751	1.05595	10.19506	1.35629	-18.86146	-0.23359	-0.14385	-0.02368	0.01181	0.00152	-0.00039	24.86878	-6.19739	10.53464	0.28391	0.35979	0.23513	-0.00537	0.00421	-0.00275	0.36410	-0.43458	-2.53924	-0.01902	2.83865	1.26182	-0.29093	-1.25960	0.63448	-7.73525	11.98055	8.29152	0.00351	0.00377	0.00621	-0.00001
836			8.35000	9.75273	-6.25091	4.31923	1.15368	-0.43391	-0.01155	-0.00600	0.01076	-0.00028	-0.00466	-0.00899	1.05814	10.22906	1.36306	-18.85924	-0.23276	-0.13996	-0.02220	0.01565	0.00185	0.00032	24.88525	-6.20058	10.54870	0.27977	0.36934	0.23761	-0.00919	0.00678	-0.00706	1.10160	-0.30502	-1.66594	-0.07565	3.99106	-0.38571	-0.17541	-2.27360	1.53212	-7.73763	12.00204	8.31242	0.00355	0.00383	0.00633	-0.00001
837			8.36000	9.75303	-6.23612	4.30724	1.15758	-0.43440	-0.01279	-0.00155	0.01323	-0.00012	-0.00403	-0.01039	1.05769	10.27179	1.37407	-18.87492	-0.23106	-0.13824	-0.02092	0.01880	0.00201	0.00098	24.91075	-6.20213	10.57460	0.27629	0.37436	0.23830	-0.01238	0.00909	-0.01205	1.59901	-0.19854	-0.86624	-0.17367	4.99837	-2.14516	0.04386	-3.20178	2.58148	-7.73935	12.01680	8.32811	0.00358	0.00389	0.00642	-0.00001
838			8.37000	9.75245	-6.21834	4.30254	1.15968	-0.43484	-0.01426	0.00107	0.01312	0.00004	-0.00415	-0.01191	1.05636	10.32111	1.38903	-18.90901	-0.22654	-0.13962	-0.02004	0.02046	0.00219	0.00160	24.94359	-6.20140	10.61333	0.26960	0.37297	0.23610	-0.01432	0.01137	-0.01699	1.72245	-0.13319	-0.17412	-0.21895	5.71918	-3.98485	0.25603	-3.93248	3.71343	-7.73931	12.02355	8.33618	0.00361	0.00392	0.00648	-0.00001
839			8.38000	9.75166	-6.20152	4.30437	1.16137	-0.43495	-0.01506	0.00262	0.01055	0.00018	-0.00477	-0.01264	1.05586	10.37318	1.40824	-18.96198	-0.22367	-0.14276	-0.02001	0.02069	0.00251	0.00224	24.98133	-6.19902	10.66466	0.26752	0.36790	0.23369	-0.01538	0.01386	-0.02122	1.49451	-0.07303	0.41011	-0.14322	6.06335	-5.78645	0.34847	-4.42368	4.78468	-7.73689	12.02270	8.33562	0.00362	0.00393	0.00649	-0.00002
840			8.39000	9.75080	-6.18865	4.31125	1.16316	-0.43523	-0.01493	0.00350	0.00674	0.00023	-0.00488	-0.01230	1.05648	10.42411	1.43193	-19.03163	-0.22516	-0.14413	-0.02032	0.02001	0.00292	0.00275	25.02169	-6.19659	10.72656	0.27410	0.36624	0.23432	-0.01598	0.01640	-0.02427	1.04904	-0.00161	0.72732	0.05291	6.03939	-7.14421	0.29217	-4.65032	5.58941	-7.73188	12.01562	8.32711	0.00364	0.00392	0.00647	-0.00002
841			8.40000	9.74981	-6.18099	4.31923	1.16393	-0.43783	-0.01506	0.00341	0.00307	0.00017	-0.00452	-0.01168	1.05797	10.47128	1.45916	-19.11051	-0.22629	-0.14518	-0.02022	0.01834	0.00339	0.00286	25.06215	-6.19533	10.79467	0.28193	0.36564	0.23525	-0.01558	0.01797	-0.02514	0.53092	0.06475	0.57947	0.32150	5.68095	-7.52567	0.14222	-4.54555	5.89679	-7.72447	12.00430	8.31305	0.00366	0.00390	0.00640	-0.00003
842			8.41000	9.74870	-6.17850	4.32291	1.16457	-0.43800	-0.01471	0.00249	0.00000	-0.00001	-0.00388	-0.01131	1.05893	10.51307	1.48767	-19.18618	-0.22785	-0.14286	-0.01996	0.01595	0.00367	0.00252	25.09966	-6.19572	10.86214	0.28833	0.36790	0.23726	-0.01382	0.01775	-0.02351	0.01009	0.12381	-0.01644	0.58868	4.99818	-6.71112	-0.01290	-4.04626	5.57236	-7.71517	11.99112	8.29659	0.00369	0.00386	0.00632	-0.00004
843			8.42000	9.74731	-6.18106	4.31872	1.16468	-0.43706	-0.01411	0.00197	-0.00282	-0.00023	-0.00312	-0.01152	1.05829	10.54795	1.51446	-19.24714	-0.22808	-0.13905	-0.01978	0.01275	0.00362	0.00184	25.13078	-6.19723	10.92170	0.28955	0.37092	0.23911	-0.01072	0.01528	-0.01948	-0.52063	0.22098	-0.84537	0.77800	4.01217	-4.91800	-0.09378	-3.20353	4.64769	-7.70505	11.97888	8.28109	0.00371	0.00381	0.00623	-0.00004
844			8.43000	9.74489	-6.18898	4.30548	1.16675	-0.43658	-0.01403	0.00270	-0.00551	-0.00047	-0.00282	-0.01231	1.05757	10.57449	1.53655	-19.28554	-0.22749	-0.13744	-0.01959	0.00896	0.00322	0.00094	25.15344	-6.19882	10.96735	0.28692	0.37079	0.23901	-0.00700	0.01043	-0.01335	-1.03652	0.38147	-1.72145	0.82622	2.78117	-2.45958	-0.05945	-2.14003	3.19500	-7.69580	11.97033	8.26972	0.00373	0.00377	0.00615	-0.00004
845			8.44000	9.74084	-6.20177	4.28334	1.16955	-0.43527	-0.01423	0.00402	-0.00746	-0.00068	-0.00352	-0.01304	1.05739	10.59177	1.55093	-19.29633	-0.22688	-0.13880	-0.01975	0.00485	0.00241	-0.00008	25.16652	-6.19920	10.99375	0.28385	0.36500	0.23643	-0.00320	0.00347	-0.00545	-1.43457	0.54966	-2.49221	0.70163	1.37899	0.38891	0.08653	-0.93554	1.25518	-7.68881	11.96791	8.26533	0.00374	0.00374	0.00611	-0.00004
846			8.45000	9.73541	-6.21764	4.25428	1.17244	-0.43357	-0.01497	0.00499	-0.00829	-0.00084	-0.00478	-0.01329	1.05742	10.59921	1.55525	-19.27729	-0.22761	-0.14258	-0.01982	0.00056	0.00123	-0.00111	25.16944	-6.19744	10.99606	0.28325	0.35579	0.23217	0.00057	-0.00448	0.00355	-1.62426	0.64992	-2.91677	0.43626	-0.10684	3.22040	0.27848	0.35829	-1.04720	-7.68485	11.97320	8.26974	0.00373	0.00374	0.00611	-0.00003
847			8.46000	9.72947	-6.23423	4.22340	1.17525	-0.43166	-0.01522	0.00557	-0.00844	-0.00083	-0.00551	-0.01319	1.05663	10.59635	1.54880	-19.23137	-0.23072	-0.14496	-0.02003	-0.00389	-0.00015	-0.00200	25.16182	-6.19358	10.97162	0.28522	0.35069	0.23003	0.00434	-0.01222	0.01266	-1.62951	0.67105	-2.82597	0.13135	-1.57392	5.57492	0.44343	1.66355	-3.42543	-7.68397	11.98669	8.28300	0.00370	0.00375	0.00614	-0.00002
848			8.47000	9.72366	-6.25028	4.19612	1.17495	-0.43044	-0.01537	0.00669	-0.00879	-0.00072	-0.00574	-0.01328	1.05437	10.58291	1.53309	-19.16516	-0.23165	-0.14551	-0.02000	-0.00821	-0.00128	-0.00263	25.14396	-6.18810	10.92155	0.28385	0.35032	0.22918	0.00779	-0.01884	0.02061	-1.59565	0.69001	-2.39841	-0.07774	-2.90104	7.24956	0.55542	2.84031	-5.48997	-7.68617	12.00738	8.30333	0.00367	0.00377	0.00618	-0.00001
849			8.48000	9.71754	-6.26641	4.17380	1.17142	-0.42867	-0.01518	0.00941	-0.00989	-0.00063	-0.00534	-0.01330	1.05074	10.55964	1.51123	-19.08527	-0.23193	-0.14273	-0.01960	-0.01175	-0.00181	-0.00293	25.11742	-6.18157	10.85145	0.28152	0.35676	0.23068	0.01035	-0.02333	0.02587	-1.66794	0.80534	-2.02809	-0.10699	-3.90953	8.17669	0.60199	3.67240	-6.77555	-7.69122	12.03198	8.32761	0.00363	0.00379	0.00621	0.00001
850			8.49000	9.70983	-6.28431	4.15374	1.16739	-0.42491	-0.01392	0.01348	-0.01164	-0.00059	-0.00433	-0.01309	1.04653	10.52921	1.48742	-18.99956	-0.23460	-0.13584	-0.01934	-0.01376	-0.00163	-0.00290	25.08581	-6.17479	10.77252	0.28151	0.37053	0.23580	0.01140	-0.02433	0.02667	-1.89857	1.03455	-2.02831	0.03091	-4.34941	8.16080	0.58515	3.89350	-6.78510	-7.69893	12.05540	8.35245	0.00358	0.00381	0.00624	0.00002
851			8.50000	9.69962	-6.30553	4.13099	1.16506	-0.42268	-0.01299	0.01738	-0.01362	-0.00067	-0.00363	-0.01324	1.04355	10.49676	1.46629	-18.91887	-0.23600	-0.13120	-0.01923	-0.01329	-0.00103	-0.00248	25.05488	-6.16838	10.70128	0.27915	0.38134	0.23943	0.01039	-0.02022	0.02097	-2.24520	1.30179	-2.48351	0.23809	-4.03817	7.00096	0.55621	3.35820	-5.23174	-7.70861	12.07228	8.37444	0.00352	0.00382	0.00625	0.00004
852			8.51000	9.68698	-6.33069	4.10129	1.16141	-0.42024	-0.01186	0.01953	-0.01512	-0.00078	-0.00400	-0.01315	1.04135	10.46839	1.45157	-18.85562	-0.23583	-0.12995	-0.01999	-0.01035	-0.00030	-0.00179	25.03054	-6.16224	10.65520	0.27687	0.38274	0.23988	0.00774	-0.01171	0.00945	-2.59307	1.50657	-3.24239	0.40083	-3.03301	4.83064	0.57973	2.18282	-2.37210	-7.71873	12.07842	8.39067	0.00346	0.00382	0.00626	0.00004
853			8.52000	9.67284	-6.35892	4.06289	1.15850	-0.41655	-0.01032	0.01961	-0.01571	-0.00085	-0.00518	-0.01239	1.04007	10.44900	1.44499	-18.81837	-0.23832	-0.13087	-0.02148	-0.00608	0.00040	-0.00090	25.01683	-6.15572	10.64524	0.28101	0.37705	0.23899	0.00445	-0.00175	-0.00455	-2.85621	1.60754	-4.12602	0.47943	-1.64645	2.23282	0.67523	0.71767	1.05456	-7.72726	12.07176	8.39818	0.00340	0.00380	0.00623	0.00004
854			8.53000	9.65805	-6.38912	4.01522	1.15706	-0.41502	-0.01022	0.01795	-0.01590	-0.00102	-0.00647	-0.01146	1.04049	10.44034	1.44626	-18.80779	-0.24093	-0.13400	-0.02192	-0.00173	0.00104	-0.00000	25.01429	-6.14820	10.67282	0.28757	0.36824	0.23625	0.00141	0.00678	-0.01735	-3.07868	1.62262	-5.10367	0.52389	-0.30474	-0.02568	0.82144	-0.61883	4.22387	-7.73228	12.05295	8.39484	0.00335	0.00376	0.00618	0.00003
855			8.54000	9.64328	-6.42134	3.95711	1.15417	-0.41574	-0.01103	0.01421	-0.01657	-0.00132	-0.00737	-0.01111	1.04149	10.44082	1.45373	-18.81661	-0.23894	-0.13657	-0.02151	0.00135	0.00168	0.00050	25.02039	-6.13925	10.73092	0.28782	0.35991	0.23248	-0.00041	0.01200	-0.02604	-3.39695	1.55689	-6.24857	0.62169	0.61075	-1.26367	0.99546	-1.47717	6.45603	-7.73252	12.02503	8.38039	0.00331	0.00371	0.00612	0.00001
856			8.55000	9.62953	-6.45718	3.88647	1.15106	-0.41524	-0.01138	0.00749	-0.01825	-0.00164	-0.00731	-0.01082	1.04199	10.44620	1.46495	-18.83129	-0.23798	-0.13417	-0.02063	0.00231	0.00230	0.00043	25.03017	-6.12852	10.80607	0.28771	0.35941	0.23197	-0.00046	0.01350	-0.02967	-3.91587	1.37797	-7.60745	0.84115	0.88393	-1.10582	1.16223	-1.68179	7.36083	-7.72749	11.99291	8.35719	0.00330	0.00367	0.00607	-0.00001
857			8.56000	9.61829	-6.49871	3.80120	1.14741	-0.41316	-0.01118	-0.00308	-0.02089	-0.00192	-0.00669	-0.01108	1.04216	10.45142	1.47742	-18.83662	-0.23541	-0.12702	-0.01953	0.00140	0.00292	-0.00008	25.03844	-6.11623	10.88282	0.28160	0.36688	0.23416	0.00083	0.01214	-0.02850	-4.62530	1.03514	-9.11910	1.20794	0.59005	0.31267	1.23522	-1.33106	6.99766	-7.71818	11.96171	8.32956	0.00333	0.00364	0.00603	-0.00003
858			8.57000	9.61154	-6.54725	3.70054	1.14518	-0.41339	-0.01113	-0.01679	-0.02400	-0.00221	-0.00647	-0.01165	1.04314	10.45325	1.48994	-18.82173	-0.23123	-0.12230	-0.01888	-0.00040	0.00368	-0.00079	25.04205	-6.10384	10.94931	0.27129	0.37360	0.23572	0.00242	0.00939	-0.02362	-5.39030	0.53187	-10.58100	1.69645	0.01611	2.42093	1.11298	-0.71809	5.79284	-7.70716	11.93533	8.30315	0.00339	0.00364	0.00602	-0.00003
859			8.58000	9.61059	-6.60232	3.58649	1.14468	-0.41317	-0.01013	-0.03098	-0.02653	-0.00220	-0.00689	-0.01160	1.04528	10.45081	1.50261	-18.78315	-0.22981	-0.11891	-0.01943	-0.00220	0.00446	-0.00153	25.04065	-6.09373	10.99973	0.26462	0.37875	0.23797	0.00357	0.00698	-0.01712	-6.00143	-0.04456	-11.63039	2.20536	-0.55806	4.48847	0.76584	-0.12088	4.25505	-7.69763	11.91625	8.28281	0.00346	0.00367	0.00606	-0.00002
860			8.59000	9.61552	-6.66142	3.46549							-0.00783	-0.01054	1.04779	10.44480	1.51582	-18.72507							25.03551	-6.08808	11.03342							-6.28537	-0.59279	-11.87226	2.56336	-0.96317	5.90723	0.30759	0.30642	2.77643	-7.69261	11.90564	8.27211
861			8.60000	9.62559	-6.72101	3.34737							-0.00890	-0.00918	1.04966	10.43673	1.52908	-18.65680							25.02856	-6.08704	11.05294																-7.69408	11.90387	8.27223
[truncated: 29 more columns]
