# Supplementary material for: Analysis of the impact of different landing heights and lateralities on lower limb joint load based on statistical parametric mapping
Source: PLoS One. 2025 May 30;20(5):e0324656. doi: 10.1371/journal.pone.0324656 (PMC12124505; doi:10.1371/journal.pone.0324656)
Supplement: S1 File — (ZIP) [file pone.0324656.s001.zip › Original data/017/右前45.xlsx]

## Sheet: Sheet1
Var1	C__Users_dell_Documents_Qualisys_GAIT1214_Data_wanggenghun_wang	C__Users_dell_Documents_Qualisys_GAIT1214_Data_wanggenghun_w_1	C__Users_dell_Documents_Qualisys_GAIT1214_Data_wanggenghun_w_2	C__Users_dell_Documents_Qualisys_GAIT1214_Data_wanggenghun_w_3	C__Users_dell_Documents_Qualisys_GAIT1214_Data_wanggenghun_w_4	C__Users_dell_Documents_Qualisys_GAIT1214_Data_wanggenghun_w_5	C__Users_dell_Documents_Qualisys_GAIT1214_Data_wanggenghun_w_6	C__Users_dell_Documents_Qualisys_GAIT1214_Data_wanggenghun_w_7	C__Users_dell_Documents_Qualisys_GAIT1214_Data_wanggenghun_w_8	C__Users_dell_Documents_Qualisys_GAIT1214_Data_wanggenghun_w_9	C__Users_dell_Documents_Qualisys_GAIT1214_Data_wanggenghun_w_10	C__Users_dell_Documents_Qualisys_GAIT1214_Data_wanggenghun_w_11	C__Users_dell_Documents_Qualisys_GAIT1214_Data_wanggenghun_w_12	C__Users_dell_Documents_Qualisys_GAIT1214_Data_wanggenghun_w_13	C__Users_dell_Documents_Qualisys_GAIT1214_Data_wanggenghun_w_14	C__Users_dell_Documents_Qualisys_GAIT1214_Data_wanggenghun_w_15	C__Users_dell_Documents_Qualisys_GAIT1214_Data_wanggenghun_w_16	C__Users_dell_Documents_Qualisys_GAIT1214_Data_wanggenghun_w_17	C__Users_dell_Documents_Qualisys_GAIT1214_Data_wanggenghun_w_18	C__Users_dell_Documents_Qualisys_GAIT1214_Data_wanggenghun_w_19	C__Users_dell_Documents_Qualisys_GAIT1214_Data_wanggenghun_w_20	C__Users_dell_Documents_Qualisys_GAIT1214_Data_wanggenghun_w_21	C__Users_dell_Documents_Qualisys_GAIT1214_Data_wanggenghun_w_22	C__Users_dell_Documents_Qualisys_GAIT1214_Data_wanggenghun_w_23	C__Users_dell_Documents_Qualisys_GAIT1214_Data_wanggenghun_w_24	C__Users_dell_Documents_Qualisys_GAIT1214_Data_wanggenghun_w_25	C__Users_dell_Documents_Qualisys_GAIT1214_Data_wanggenghun_w_26	C__Users_dell_Documents_Qualisys_GAIT1214_Data_wanggenghun_w_27	C__Users_dell_Documents_Qualisys_GAIT1214_Data_wanggenghun_w_28	C__Users_dell_Documents_Qualisys_GAIT1214_Data_wanggenghun_w_29	C__Users_dell_Documents_Qualisys_GAIT1214_Data_wanggenghun_w_30	C__Users_dell_Documents_Qualisys_GAIT1214_Data_wanggenghun_w_31	C__Users_dell_Documents_Qualisys_GAIT1214_Data_wanggenghun_w_32	C__Users_dell_Documents_Qualisys_GAIT1214_Data_wanggenghun_w_33	C__Users_dell_Documents_Qualisys_GAIT1214_Data_wanggenghun_w_34	C__Users_dell_Documents_Qualisys_GAIT1214_Data_wanggenghun_w_35	C__Users_dell_Documents_Qualisys_GAIT1214_Data_wanggenghun_w_36	C__Users_dell_Documents_Qualisys_GAIT1214_Data_wanggenghun_w_37	C__Users_dell_Documents_Qualisys_GAIT1214_Data_wanggenghun_w_38	C__Users_dell_Documents_Qualisys_GAIT1214_Data_wanggenghun_w_39	C__Users_dell_Documents_Qualisys_GAIT1214_Data_wanggenghun_w_40	C__Users_dell_Documents_Qualisys_GAIT1214_Data_wanggenghun_w_41	C__Users_dell_Documents_Qualisys_GAIT1214_Data_wanggenghun_w_42	C__Users_dell_Documents_Qualisys_GAIT1214_Data_wanggenghun_w_43	C__Users_dell_Documents_Qualisys_GAIT1214_Data_wanggenghun_w_44	C__Users_dell_Documents_Qualisys_GAIT1214_Data_wanggenghun_w_45	C__Users_dell_Documents_Qualisys_GAIT1214_Data_wanggenghun_w_46	C__Users_dell_Documents_Qualisys_GAIT1214_Data_wanggenghun_w_47	C__Users_dell_Documents_Qualisys_GAIT1214_Data_wanggenghun_w_48
	CD	ZD	TIME	Right Ankle Angles	Right Ankle Angles	Right Ankle Angles	Right Ankle Moment	Right Ankle Moment	Right Ankle Moment	Right Ankle Power	Right Ankle Power	Right Ankle Power	Right GRF	Right GRF	Right GRF	Right Knee Angles	Right Knee Angles	Right Knee Angles	Right Knee Moment	Right Knee Moment	Right Knee Moment	Right Knee Power	Right Knee Power	Right Knee Power	Right Hip Angles	Right Hip Angles	Right Hip Angles	Right Hip Moment	Right Hip Moment	Right Hip Moment	Right Hip Power	Right Hip Power	Right Hip Power	Left Ankle Angles	Left Ankle Angles	Left Ankle Angles	Left Ankle Moment	Left Ankle Moment	Left Ankle Moment	Left Ankle Power	Left Ankle Power	Left Ankle Power	Left Knee Angles	Left Knee Angles	Left Knee Angles	Left Knee Moment	Left Knee Moment	Left Knee Moment	Left Knee Power
	EVENT_LABEL	EVENT_LABEL	FRAME_NUMBERS	LINK_MODEL_BASED	LINK_MODEL_BASED	LINK_MODEL_BASED	LINK_MODEL_BASED	LINK_MODEL_BASED	LINK_MODEL_BASED	LINK_MODEL_BASED	LINK_MODEL_BASED	LINK_MODEL_BASED	LINK_MODEL_BASED	LINK_MODEL_BASED	LINK_MODEL_BASED	LINK_MODEL_BASED	LINK_MODEL_BASED	LINK_MODEL_BASED	LINK_MODEL_BASED	LINK_MODEL_BASED	LINK_MODEL_BASED	LINK_MODEL_BASED	LINK_MODEL_BASED	LINK_MODEL_BASED	LINK_MODEL_BASED	LINK_MODEL_BASED	LINK_MODEL_BASED	LINK_MODEL_BASED	LINK_MODEL_BASED	LINK_MODEL_BASED	LINK_MODEL_BASED	LINK_MODEL_BASED	LINK_MODEL_BASED	LINK_MODEL_BASED	LINK_MODEL_BASED	LINK_MODEL_BASED	LINK_MODEL_BASED	LINK_MODEL_BASED	LINK_MODEL_BASED	LINK_MODEL_BASED	LINK_MODEL_BASED	LINK_MODEL_BASED	LINK_MODEL_BASED	LINK_MODEL_BASED	LINK_MODEL_BASED	LINK_MODEL_BASED	LINK_MODEL_BASED	LINK_MODEL_BASED	LINK_MODEL_BASED
	ORIGINAL	ORIGINAL	ORIGINAL	ORIGINAL	ORIGINAL	ORIGINAL	ORIGINAL	ORIGINAL	ORIGINAL	ORIGINAL	ORIGINAL	ORIGINAL	ORIGINAL	ORIGINAL	ORIGINAL	ORIGINAL	ORIGINAL	ORIGINAL	ORIGINAL	ORIGINAL	ORIGINAL	ORIGINAL	ORIGINAL	ORIGINAL	ORIGINAL	ORIGINAL	ORIGINAL	ORIGINAL	ORIGINAL	ORIGINAL	ORIGINAL	ORIGINAL	ORIGINAL	ORIGINAL	ORIGINAL	ORIGINAL	ORIGINAL	ORIGINAL	ORIGINAL	ORIGINAL	ORIGINAL	ORIGINAL	ORIGINAL	ORIGINAL	ORIGINAL	ORIGINAL	ORIGINAL	ORIGINAL	ORIGINAL
ITEM	X	X	X	X	Y	Z	X	Y	Z	X	Y	Z	X	Y	Z	X	Y	Z	X	Y	Z	X	Y	Z	X	Y	Z	X	Y	Z	X	Y	Z	X	Y	Z	X	Y	Z	X	Y	Z	X	Y	Z	X	Y	Z	X
1	1.04000	1.17000	0.00000	-6.65302	17.26049	-5.61567							-0.00000	0.00000	0.00000	17.74470	-2.30163	-6.17209							25.24534	0.26694	12.22074							7.16526	4.21794	10.03347							8.08282	0.71856	-14.84976
2			0.01000	-6.60643	17.11561	-5.56007							-0.00000	0.00000	0.00000	17.75408	-2.26666	-6.25286							25.24681	0.28503	12.15136							7.22999	4.39104	10.14675							8.09967	0.76454	-14.94090
3			0.02000	-6.56470	16.98589	-5.51357	-0.01134	0.00187	0.00155	0.00099	0.00037	-0.00014	-0.00000	0.00000	0.00000	17.76462	-2.24046	-6.32795	0.02534	0.03121	0.00893	-0.00033	0.00009	-0.00111	25.25388	0.30652	12.08751	-0.22473	0.06430	0.02107	0.00383	-0.00503	0.00160	7.28737	4.57308	10.26841	-0.00943	-0.00071	-0.00038	0.00107	0.00021	0.00009	8.11091	0.80069	-15.03954	-0.01336	-0.00799	0.00050	0.00036
4			0.03000	-6.52960	16.87947	-5.48240	-0.01103	0.00169	0.00131	0.00073	0.00026	-0.00008	-0.00000	0.00000	0.00000	17.77449	-2.22606	-6.39005	0.02608	0.02999	0.00896	-0.00034	0.00040	-0.00087	25.26699	0.32897	12.03422	-0.22644	0.06469	0.02115	0.00657	-0.00442	0.00121	7.34008	4.75632	10.38948	-0.00965	-0.00073	-0.00028	0.00102	0.00021	0.00007	8.12744	0.82834	-15.14175	-0.01028	-0.00589	0.00030	0.00045
5			0.04000	-6.50228	16.80033	-5.46620	-0.01084	0.00156	0.00113	0.00050	0.00017	-0.00004	-0.00000	0.00000	0.00000	17.78386	-2.22125	-6.43818	0.02635	0.02785	0.00851	-0.00037	0.00053	-0.00060	25.28768	0.34931	11.99476	-0.22687	0.06096	0.01995	0.00991	-0.00319	0.00077	7.38913	4.93985	10.50245	-0.00979	-0.00078	-0.00027	0.00097	0.00023	0.00006	8.15804	0.84834	-15.23902	-0.00866	-0.00566	0.00025	0.00064
6			0.05000	-6.48283	16.74946	-5.46007	-0.01074	0.00148	0.00102	0.00031	0.00010	-0.00001	-0.00000	0.00000	0.00000	17.79378	-2.22192	-6.47415	0.02638	0.02562	0.00788	-0.00040	0.00047	-0.00039	25.31743	0.36412	11.96841	-0.22630	0.05536	0.01823	0.01330	-0.00186	0.00049	7.43482	5.12809	10.60406	-0.00986	-0.00084	-0.00033	0.00091	0.00026	0.00007	8.20958	0.86074	-15.32157	-0.00810	-0.00691	0.00037	0.00093
7			0.06000	-6.47103	16.72524	-5.45888	-0.01071	0.00145	0.00099	0.00015	0.00003	-0.00000	-0.00000	0.00000	0.00000	17.80362	-2.22373	-6.49906	0.02636	0.02377	0.00726	-0.00035	0.00026	-0.00023	25.35532	0.37100	11.95063	-0.22506	0.04974	0.01659	0.01565	-0.00080	0.00041	7.47716	5.32707	10.69598	-0.00988	-0.00090	-0.00041	0.00084	0.00030	0.00008	8.28700	0.86590	-15.38304	-0.00797	-0.00896	0.00060	0.00129
8			0.07000	-6.46701	16.72328	-5.45915	-0.01072	0.00147	0.00101	0.00001	-0.00002	0.00000	-0.00000	0.00000	0.00000	17.81054	-2.22303	-6.51230	0.02624	0.02243	0.00670	-0.00016	-0.00003	-0.00010	25.39733	0.36859	11.93509	-0.22296	0.04531	0.01536	0.01613	-0.00004	0.00049	7.51567	5.53877	10.78203	-0.00985	-0.00093	-0.00048	0.00077	0.00033	0.00009	8.39326	0.86554	-15.42261	-0.00802	-0.01137	0.00090	0.00171
9			0.08000	-6.47055	16.73761	-5.45823	-0.01076	0.00152	0.00110	-0.00011	-0.00005	-0.00000	-0.00000	0.00000	0.00000	17.81143	-2.21690	-6.51494	0.02583	0.02142	0.00615	0.00012	-0.00034	-0.00003	25.43842	0.35642	11.91730	-0.22035	0.04146	0.01423	0.01478	0.00045	0.00062	7.55045	5.75827	10.86498	-0.00981	-0.00096	-0.00056	0.00071	0.00035	0.00011	8.52972	0.86343	-15.44415	-0.00836	-0.01364	0.00118	0.00222
10			0.09000	-6.48011	16.76195	-5.45252	-0.01078	0.00160	0.00121	-0.00016	-0.00008	-0.00001	-0.00000	0.00000	0.00000	17.80519	-2.20400	-6.51225	0.02521	0.02072	0.00565	0.00041	-0.00057	-0.00003	25.47445	0.33593	11.89561	-0.21773	0.03785	0.01302	0.01228	0.00072	0.00070	7.58287	5.97794	10.94453	-0.00977	-0.00099	-0.00063	0.00069	0.00035	0.00011	8.69647	0.86332	-15.45216	-0.00902	-0.01537	0.00136	0.00285
11			0.10000	-6.49316	16.79076	-5.43847	-0.01079	0.00169	0.00135	-0.00016	-0.00009	-0.00003	-0.00000	0.00000	0.00000	17.79274	-2.18495	-6.51172	0.02470	0.02070	0.00539	0.00067	-0.00069	-0.00008	25.50333	0.31019	11.87064	-0.21589	0.03555	0.01212	0.00930	0.00079	0.00074	7.61521	6.19170	11.01741	-0.00973	-0.00102	-0.00069	0.00069	0.00035	0.00011	8.89201	0.86649	-15.44907	-0.00992	-0.01632	0.00145	0.00361
12			0.11000	-6.50759	16.81928	-5.41671	-0.01077	0.00179	0.00150	-0.00015	-0.00009	-0.00005	-0.00000	0.00000	0.00000	17.77418	-2.16227	-6.51758	0.02446	0.02156	0.00548	0.00096	-0.00072	-0.00014	25.52410	0.28310	11.84381	-0.21511	0.03566	0.01196	0.00630	0.00074	0.00073	7.65018	6.39566	11.07961	-0.00970	-0.00104	-0.00072	0.00074	0.00034	0.00010	9.11397	0.87176	-15.43785	-0.01092	-0.01641	0.00147	0.00445
13			0.12000	-6.52230	16.84368	-5.39347	-0.01073	0.00187	0.00163	-0.00016	-0.00007	-0.00005	-0.00000	0.00000	0.00000	17.74863	-2.13952	-6.52893	0.02431	0.02275	0.00574	0.00124	-0.00065	-0.00019	25.53717	0.25839	11.81757	-0.21469	0.03771	0.01244	0.00371	0.00064	0.00067	7.68972	6.58925	11.12974	-0.00969	-0.00106	-0.00071	0.00080	0.00034	0.00009	9.35944	0.87659	-15.42522	-0.01197	-0.01576	0.00145	0.00534
14			0.13000	-6.53646	16.86080	-5.37729	-0.01067	0.00191	0.00170	-0.00019	-0.00004	-0.00002	-0.00000	0.00000	0.00000	17.71660	-2.11934	-6.54374	0.02401	0.02365	0.00597	0.00144	-0.00051	-0.00022	25.54411	0.23899	11.79692	-0.21415	0.03984	0.01298	0.00183	0.00053	0.00046	7.73459	6.77680	11.17098	-0.00970	-0.00108	-0.00068	0.00088	0.00034	0.00008	9.62553	0.87842	-15.42129	-0.01291	-0.01465	0.00140	0.00619
15			0.14000	-6.54857	16.86865	-5.37457	-0.01061	0.00192	0.00171	-0.00021	-0.00001	0.00001	-0.00000	0.00000	0.00000	17.68113	-2.10306	-6.56138	0.02351	0.02387	0.00601	0.00146	-0.00031	-0.00024	25.54710	0.22724	11.78764	-0.21324	0.04032	0.01307	0.00063	0.00041	0.00011	7.78447	6.96467	11.20939	-0.00971	-0.00110	-0.00063	0.00097	0.00035	0.00007	9.90932	0.87607	-15.43552	-0.01376	-0.01325	0.00132	0.00700
16			0.15000	-6.55681	16.86710	-5.38653	-0.01056	0.00189	0.00167	-0.00020	0.00002	0.00005	-0.00000	0.00000	0.00000	17.64663	-2.09122	-6.58262	0.02302	0.02362	0.00595	0.00134	-0.00008	-0.00025	25.54750	0.22440	11.79328	-0.21253	0.03894	0.01266	-0.00037	0.00024	-0.00026	7.83901	7.15788	11.24970	-0.00972	-0.00111	-0.00058	0.00105	0.00037	0.00007	10.20792	0.87029	-15.47239	-0.01469	-0.01173	0.00116	0.00782
17			0.16000	-6.56030	16.85802	-5.41060	-0.01051	0.00183	0.00159	-0.00018	0.00005	0.00007	-0.00000	0.00000	0.00000	17.61608	-2.08485	-6.60549	0.02275	0.02319	0.00589	0.00117	0.00013	-0.00021	25.54503	0.23100	11.81170	-0.21203	0.03709	0.01231	-0.00162	-0.00005	-0.00051	7.89811	7.35942	11.29287	-0.00972	-0.00112	-0.00053	0.00114	0.00039	0.00007	10.51828	0.86257	-15.52887	-0.01575	-0.01038	0.00099	0.00868
18			0.17000	-6.55943	16.84499	-5.44357	-0.01048	0.00175	0.00148	-0.00014	0.00005	0.00008	-0.00000	0.00000	0.00000	17.58929	-2.08508	-6.62348	0.02266	0.02253	0.00579	0.00104	0.00029	-0.00010	25.53855	0.24629	11.83585	-0.21168	0.03508	0.01203	-0.00331	-0.00046	-0.00059	7.96168	7.56995	11.33733	-0.00969	-0.00113	-0.00050	0.00121	0.00040	0.00006	10.83781	0.85475	-15.59565	-0.01683	-0.00953	0.00088	0.00952
19			0.18000	-6.55514	16.83237	-5.48124	-0.01046	0.00167	0.00136	-0.00009	0.00004	0.00008	-0.00000	0.00000	0.00000	17.56436	-2.09276	-6.62871	0.02268	0.02154	0.00558	0.00097	0.00036	0.00006	25.52693	0.26896	11.85610	-0.21122	0.03342	0.01190	-0.00519	-0.00096	-0.00050	8.02922	7.78668	11.38156	-0.00965	-0.00112	-0.00049	0.00126	0.00041	0.00006	11.16461	0.84873	-15.66189	-0.01781	-0.00939	0.00088	0.01028
20			0.19000	-6.54814	16.82351	-5.51744	-0.01044	0.00161	0.00127	-0.00003	0.00003	0.00007	-0.00000	0.00000	0.00000	17.53996	-2.10708	-6.61777	0.02281	0.02052	0.00533	0.00094	0.00037	0.00021	25.51027	0.29681	11.86498	-0.21068	0.03286	0.01209	-0.00678	-0.00147	-0.00029	8.10002	8.00353	11.42494	-0.00960	-0.00112	-0.00051	0.00131	0.00040	0.00006	11.49761	0.84641	-15.71878	-0.01860	-0.01009	0.00102	0.01092
21			0.20000	-6.53943	16.82003	-5.54590	-0.01040	0.00158	0.00121	0.00005	0.00001	0.00004	-0.00000	0.00000	0.00000	17.51585	-2.12588	-6.59246	0.02296	0.01974	0.00510	0.00089	0.00033	0.00030	25.49003	0.32709	11.85915	-0.21012	0.03379	0.01269	-0.00765	-0.00190	-0.00004	8.17390	8.21177	11.46558	-0.00955	-0.00112	-0.00057	0.00135	0.00037	0.00006	11.83577	0.84874	-15.75970	-0.01913	-0.01152	0.00126	0.01136
22			0.21000	-6.53018	16.82168	-5.56177	-0.01035	0.00158	0.00121	0.00012	-0.00001	0.00002	-0.00000	0.00000	0.00000	17.49325	-2.14547	-6.55918	0.02302	0.01931	0.00491	0.00077	0.00024	0.00031	25.46872	0.35641	11.84017	-0.20953	0.03559	0.01347	-0.00747	-0.00213	0.00022	8.25174	8.40074	11.49904	-0.00952	-0.00113	-0.00066	0.00141	0.00033	0.00006	12.17750	0.85487	-15.77843	-0.01957	-0.01336	0.00157	0.01171
23			0.22000	-6.52104	16.82720	-5.56267	-0.01030	0.00160	0.00125	0.00020	-0.00002	-0.00001	-0.00000	0.00000	0.00000	17.47503	-2.16155	-6.52664	0.02300	0.01915	0.00475	0.00055	0.00012	0.00025	25.44948	0.38103	11.81292	-0.20907	0.03660	0.01386	-0.00639	-0.00200	0.00041	8.33600	8.56013	11.51916	-0.00951	-0.00114	-0.00073	0.00151	0.00028	0.00004	12.52130	0.86312	-15.76963	-0.02022	-0.01490	0.00187	0.01216
24			0.23000	-6.51184	16.83462	-5.54911	-0.01026	0.00164	0.00133	0.00028	-0.00003	-0.00004	-0.00000	0.00000	0.00000	17.46392	-2.17053	-6.50299	0.02299	0.01916	0.00461	0.00026	-0.00000	0.00014	25.43408	0.39815	11.78230	-0.20884	0.03516	0.01322	-0.00519	-0.00155	0.00052	8.43053	8.68377	11.52143	-0.00950	-0.00116	-0.00076	0.00167	0.00021	0.00001	12.86749	0.87161	-15.73110	-0.02115	-0.01563	0.00210	0.01284
25			0.24000	-6.50154	16.84145	-5.52390	-0.01024	0.00169	0.00142	0.00035	-0.00003	-0.00007	-0.00000	0.00000	0.00000	17.46086	-2.17182	-6.49327	0.02318	0.01944	0.00458	-0.00000	-0.00006	0.00002	25.42142	0.40704	11.75026	-0.20912	0.03214	0.01187	-0.00485	-0.00108	0.00056	8.53943	8.77144	11.50654	-0.00951	-0.00116	-0.00071	0.00190	0.00015	-0.00001	13.21881	0.87934	-15.66685	-0.02216	-0.01531	0.00224	0.01371
26			0.25000	-6.48948	16.84561	-5.49237	-0.01022	0.00172	0.00149	0.00038	-0.00002	-0.00007	-0.00000	0.00000	0.00000	17.46394	-2.16813	-6.49814	0.02373	0.02011	0.00478	-0.00014	-0.00003	-0.00009	25.40795	0.40958	11.71659	-0.21022	0.02984	0.01066	-0.00583	-0.00084	0.00057	8.66567	8.82927	11.48071	-0.00954	-0.00116	-0.00060	0.00219	0.00010	-0.00002	13.57872	0.88682	-15.58868	-0.02306	-0.01408	0.00224	0.01466
27			0.26000	-6.47689	16.84633	-5.46291	-0.01022	0.00173	0.00151	0.00033	-0.00001	-0.00006	-0.00000	0.00000	0.00000	17.46847	-2.16378	-6.51316	0.02465	0.02096	0.00517	-0.00007	0.00008	-0.00015	25.39012	0.40970	11.68110	-0.21217	0.02925	0.01004	-0.00790	-0.00082	0.00056	8.81086	8.86727	11.45257	-0.00957	-0.00116	-0.00046	0.00252	0.00008	-0.00002	13.94970	0.89627	-15.51286	-0.02383	-0.01228	0.00208	0.01564
28			0.27000	-6.46658	16.84459	-5.44545	-0.01024	0.00171	0.00149	0.00018	0.00000	-0.00002	-0.00000	0.00000	0.00000	17.46841	-2.16252	-6.53085	0.02563	0.02151	0.00552	0.00022	0.00022	-0.00014	25.36579	0.41126	11.64519	-0.21444	0.02950	0.00978	-0.01048	-0.00094	0.00051	8.97606	8.89670	11.42780	-0.00961	-0.00115	-0.00034	0.00289	0.00007	-0.00001	14.33305	0.91102	-15.45325	-0.02461	-0.01044	0.00180	0.01673
29			0.28000	-6.46085	16.84221	-5.44748	-0.01027	0.00167	0.00141	-0.00000	0.00001	0.00003	-0.00000	0.00000	0.00000	17.45976	-2.16627	-6.54440	0.02632	0.02135	0.00565	0.00060	0.00034	-0.00007	25.33461	0.41694	11.61147	-0.21637	0.02906	0.00940	-0.01290	-0.00106	0.00040	9.16281	8.92719	11.40645	-0.00964	-0.00115	-0.00026	0.00328	0.00007	-0.00001	14.73014	0.93365	-15.41602	-0.02546	-0.00899	0.00150	0.01797
30			0.29000	-6.45993	16.84085	-5.47029	-0.01032	0.00162	0.00130	-0.00017	0.00001	0.00007	-0.00000	0.00000	0.00000	17.44299	-2.17541	-6.55077	0.02670	0.02047	0.00553	0.00087	0.00042	0.00001	25.29795	0.42799	11.58271	-0.21767	0.02722	0.00862	-0.01461	-0.00111	0.00026	9.37343	8.96503	11.38343	-0.00965	-0.00114	-0.00022	0.00370	0.00009	-0.00001	15.14299	0.96539	-15.39994	-0.02628	-0.00820	0.00128	0.01935
31			0.30000	-6.46193	16.84158	-5.50915	-0.01036	0.00155	0.00116	-0.00028	0.00001	0.00009	-0.00000	0.00000	0.00000	17.42264	-2.18934	-6.55011	0.02704	0.01939	0.00539	0.00094	0.00047	0.00009	25.25808	0.44449	11.56053	-0.21857	0.02506	0.00779	-0.01544	-0.00110	0.00012	9.61033	9.01224	11.35196	-0.00963	-0.00113	-0.00022	0.00412	0.00011	-0.00001	15.57411	1.00589	-15.39988	-0.02692	-0.00814	0.00125	0.02075
32			0.31000	-6.46513	16.84471	-5.55820	-0.01039	0.00149	0.00101	-0.00034	0.00000	0.00009	-0.00000	0.00000	0.00000	17.40288	-2.20736	-6.54118	0.02758	0.01851	0.00534	0.00087	0.00046	0.00019	25.21731	0.46571	11.54459	-0.21921	0.02344	0.00718	-0.01549	-0.00108	0.00004	9.87549	9.06692	11.30771	-0.00959	-0.00112	-0.00025	0.00454	0.00013	-0.00002	16.02578	1.05377	-15.41134	-0.02718	-0.00855	0.00136	0.02195
33			0.32000	-6.46932	16.85001	-5.61366	-0.01042	0.00142	0.00086	-0.00039	0.00000	0.00008	-0.00000	0.00000	0.00000	17.38516	-2.22881	-6.51954	0.02828	0.01757	0.00525	0.00079	0.00039	0.00032	25.17735	0.48988	11.53287	-0.21953	0.02170	0.00655	-0.01526	-0.00102	-0.00001	10.16917	9.12555	11.24991	-0.00955	-0.00110	-0.00027	0.00494	0.00013	-0.00002	16.49910	1.10593	-15.43105	-0.02693	-0.00896	0.00150	0.02275
34			0.33000	-6.47540	16.85666	-5.67166	-0.01044	0.00136	0.00073	-0.00043	-0.00000	0.00007	-0.00000	0.00000	0.00000	17.36864	-2.25277	-6.48227	0.02907	0.01623	0.00496	0.00073	0.00029	0.00042	25.13784	0.51486	11.52301	-0.21991	0.01841	0.00537	-0.01546	-0.00085	-0.00001	10.48895	9.18565	11.17906	-0.00952	-0.00109	-0.00029	0.00528	0.00014	-0.00003	16.99280	1.15727	-15.45548	-0.02636	-0.00908	0.00154	0.02311
35			0.34000	-6.48421	16.86350	-5.72561	-0.01046	0.00132	0.00065	-0.00044	-0.00000	0.00005	-0.00000	0.00000	0.00000	17.35300	-2.27789	-6.43225	0.02991	0.01453	0.00445	0.00065	0.00020	0.00045	25.09699	0.53915	11.51310	-0.22082	0.01353	0.00368	-0.01645	-0.00061	-0.00000	10.82979	9.24565	11.09316	-0.00949	-0.00108	-0.00030	0.00551	0.00014	-0.00004	17.50307	1.20177	-15.47701	-0.02588	-0.00900	0.00148	0.02330
36			0.35000	-6.49584	16.86888	-5.76731	-0.01048	0.00130	0.00061	-0.00040	-0.00000	0.00003	-0.00000	0.00000	0.00000	17.33956	-2.30184	-6.37724	0.03082	0.01291	0.00387	0.00049	0.00012	0.00039	25.05268	0.56212	11.50155	-0.22266	0.00790	0.00178	-0.01828	-0.00036	0.00001	11.18567	9.30280	10.98575	-0.00947	-0.00105	-0.00031	0.00564	0.00014	-0.00006	18.02386	1.23447	-15.48203	-0.02612	-0.00902	0.00140	0.02381
37			0.36000	-6.50949	16.87137	-5.78996	-0.01051	0.00130	0.00063	-0.00032	0.00000	0.00001	-0.00000	0.00000	0.00000	17.33062	-2.32218	-6.32524	0.03184	0.01206	0.00353	0.00023	0.00006	0.00032	25.00320	0.58372	11.48585	-0.22541	0.00371	0.00043	-0.02085	-0.00018	0.00001	11.55228	9.35052	10.84639	-0.00946	-0.00101	-0.00031	0.00570	0.00012	-0.00008	18.54800	1.25362	-15.45150	-0.02741	-0.00920	0.00137	0.02493
38			0.37000	-6.52376	16.87070	-5.79158	-0.01055	0.00131	0.00067	-0.00023	0.00000	-0.00001	-0.00000	0.00000	0.00000	17.32724	-2.33847	-6.28025	0.03309	0.01239	0.00359	-0.00001	0.00005	0.00028	24.94708	0.60386	11.46258	-0.22909	0.00259	0.00014	-0.02407	-0.00013	0.00000	11.92865	9.37970	10.66434	-0.00945	-0.00096	-0.00029	0.00575	0.00010	-0.00010	19.06874	1.25994	-15.36567	-0.02963	-0.00949	0.00145	0.02659
39			0.38000	-6.53790	16.86856	-5.77717	-0.01061	0.00134	0.00073	-0.00016	0.00000	-0.00002	-0.00000	0.00000	0.00000	17.32766	-2.35312	-6.24020	0.03447	0.01311	0.00381	-0.00016	0.00007	0.00028	24.88339	0.62258	11.42832	-0.23325	0.00289	0.00027	-0.02744	-0.00017	0.00001	12.31693	9.38050	10.43354	-0.00947	-0.00090	-0.00024	0.00587	0.00006	-0.00011	19.58169	1.25442	-15.21144	-0.03215	-0.00965	0.00163	0.02833
40			0.39000	-6.55169	16.86631	-5.75469	-0.01067	0.00136	0.00077	-0.00011	0.00000	-0.00003	-0.00000	0.00000	0.00000	17.32947	-2.36908	-6.20166	0.03571	0.01303	0.00378	-0.00025	0.00012	0.00027	24.81314	0.63954	11.38141	-0.23698	0.00115	-0.00042	-0.03019	-0.00007	-0.00003	12.72136	9.34581	10.15638	-0.00953	-0.00084	-0.00019	0.00611	0.00002	-0.00010	20.08671	1.23513	-14.98719	-0.03416	-0.00967	0.00190	0.02974
41			0.40000	-6.56428	16.86247	-5.72850	-0.01073	0.00138	0.00079	-0.00006	0.00001	-0.00004	-0.00000	0.00000	0.00000	17.33266	-2.38696	-6.16573	0.03669	0.01217	0.00350	-0.00038	0.00016	0.00022	24.73858	0.65398	11.32147	-0.23995	-0.00324	-0.00214	-0.03219	0.00022	-0.00021	13.14730	9.27527	9.84370	-0.00965	-0.00080	-0.00015	0.00653	-0.00001	-0.00008	20.59016	1.19661	-14.70313	-0.03502	-0.00954	0.00224	0.03079
42			0.41000	-6.57389	16.85359	-5.69842	-0.01080	0.00137	0.00077	0.00003	0.00002	-0.00004	-0.00000	0.00000	0.00000	17.33850	-2.40564	-6.13628	0.03770	0.01169	0.00345	-0.00050	0.00020	0.00019	24.66095	0.66415	11.24707	-0.24233	-0.00666	-0.00362	-0.03375	0.00047	-0.00046	13.60082	9.17825	9.51117	-0.00982	-0.00079	-0.00011	0.00715	-0.00003	-0.00007	21.10675	1.13251	-14.37704	-0.03434	-0.00937	0.00262	0.03164
43			0.42000	-6.57914	16.83827	-5.66700	-0.01086	0.00134	0.00072	0.00009	0.00003	-0.00003	-0.00000	0.00000	0.00000	17.34549	-2.42412	-6.11225	0.03898	0.01238	0.00392	-0.00041	0.00022	0.00021	24.58093	0.66678	11.15515	-0.24451	-0.00646	-0.00400	-0.03478	0.00045	-0.00066	14.08764	9.07201	9.17561	-0.00999	-0.00078	-0.00007	0.00791	-0.00003	-0.00004	21.65928	1.04069	-14.03081	-0.03206	-0.00902	0.00298	0.03240
44			0.43000	-6.58028	16.81868	-5.64434	-0.01092	0.00130	0.00062	0.00007	0.00004	-0.00001	-0.00000	0.00000	0.00000	17.34837	-2.44323	-6.08374	0.04037	0.01365	0.00469	0.00004	0.00020	0.00035	24.50034	0.65853	11.04220	-0.24618	-0.00455	-0.00398	-0.03474	0.00031	-0.00083	14.61175	8.97537	8.85257	-0.01012	-0.00076	-0.00000	0.00874	-0.00001	-0.00000	22.27724	0.92644	-13.68762	-0.02847	-0.00826	0.00321	0.03286
45			0.44000	-6.57868	16.79773	-5.64383	-0.01094	0.00126	0.00050	-0.00005	0.00005	0.00001	-0.00000	0.00000	0.00000	17.34098	-2.46549	-6.03599	0.04147	0.01456	0.00539	0.00089	0.00013	0.00065	24.42209	0.63795	10.90537	-0.24652	-0.00341	-0.00440	-0.03352	0.00023	-0.00113	15.17413	8.90361	8.55555	-0.01017	-0.00072	0.00011	0.00952	0.00002	0.00006	22.99266	0.80238	-13.37118	-0.02427	-0.00679	0.00313	0.03277
46			0.45000	-6.57640	16.77618	-5.67498	-0.01093	0.00121	0.00036	-0.00023	0.00006	0.00003	-0.00000	0.00000	0.00000	17.31827	-2.49389	-5.95481	0.04194	0.01462	0.00575	0.00197	0.00002	0.00107	24.34786	0.60708	10.74349	-0.24511	-0.00348	-0.00529	-0.03161	0.00025	-0.00158	15.77125	8.86547	8.29356	-0.01011	-0.00067	0.00028	0.01010	0.00005	0.00012	23.83304	0.68526	-13.10252	-0.02049	-0.00447	0.00257	0.03243
47			0.46000	-6.57526	16.75342	-5.73774	-0.01086	0.00116	0.00021	-0.00038	0.00006	0.00002	-0.00000	0.00000	0.00000	17.27837	-2.53044	-5.83281	0.04149	0.01333	0.00553	0.00283	-0.00006	0.00139	24.27796	0.57030	10.55958	-0.24209	-0.00488	-0.00660	-0.02917	0.00038	-0.00217	16.39345	8.86327	8.06824	-0.00996	-0.00061	0.00046	0.01035	0.00008	0.00016	24.81276	0.59008	-12.89457	-0.01847	-0.00165	0.00160	0.03372
48			0.47000	-6.57504	16.72856	-5.81795	-0.01076	0.00110	0.00007	-0.00039	0.00007	0.00001	-0.00000	0.00000	0.00000	17.22779	-2.57418	-5.67805	0.04031	0.01096	0.00481	0.00284	-0.00008	0.00137	24.21358	0.53298	10.36413	-0.23857	-0.00584	-0.00761	-0.02550	0.00047	-0.00250	17.02611	8.89573	7.87323	-0.00976	-0.00056	0.00062	0.01024	0.00010	0.00017	25.92874	0.52619	-12.74795	-0.01937	0.00076	0.00057	0.03965
49			0.48000	-6.57289	16.70107	-5.89039	-0.01063	0.00104	-0.00005	-0.00022	0.00006	-0.00000	-0.00000	0.00000	0.00000	17.18336	-2.61955	-5.51686	0.03915	0.00896	0.00415	0.00172	-0.00005	0.00112	24.15907	0.50033	10.17748	-0.23593	-0.00371	-0.00729	-0.01992	0.00028	-0.00213	17.65347	8.96098	7.69778	-0.00954	-0.00053	0.00069	0.00986	0.00012	0.00016	27.16085	0.49562	-12.65212	-0.02369	0.00143	0.00020	0.05265
50			0.49000	-6.56582	16.67194	-5.93204	-0.01048	0.00098	-0.00012	0.00006	0.00005	-0.00000	-0.00000	0.00000	0.00000	17.16388	-2.65988	-5.37948	0.03880	0.00873	0.00411	-0.00019	-0.00000	0.00089	24.11982	0.47592	10.02374	-0.23466	0.00194	-0.00543	-0.01297	-0.00012	-0.00120	18.26337	9.05780	7.53341	-0.00933	-0.00050	0.00065	0.00934	0.00014	0.00013	28.47680	0.49456	-12.59076	-0.03080	-0.00024	0.00094	0.07196
51			0.50000	-6.55401	16.64550	-5.93399	-0.01033	0.00094	-0.00012	0.00029	0.00003	0.00000	-0.00000	0.00000	0.00000	17.17790	-2.69240	-5.28012	0.03937	0.01018	0.00463	-0.00216	0.00006	0.00072	24.09790	0.46102	9.91862	-0.23400	0.00853	-0.00285	-0.00649	-0.00034	-0.00039	18.85050	9.18475	7.37791	-0.00916	-0.00047	0.00051	0.00883	0.00015	0.00009	29.83951	0.51339	-12.54781	-0.03911	-0.00367	0.00269	0.09345
52			0.51000	-6.54177	16.62787	-5.90233	-0.01018	0.00095	-0.00003	0.00038	0.00001	0.00000	-0.00000	0.00000	0.00000	17.21895	-2.71867	-5.21098	0.04024	0.01224	0.00526	-0.00348	0.00010	0.00063	24.08932	0.45406	9.86297	-0.23257	0.01337	-0.00050	-0.00252	-0.00024	-0.00003	19.41591	9.33711	7.23352	-0.00903	-0.00043	0.00033	0.00842	0.00015	0.00004	31.21551	0.53537	-12.50911	-0.04675	-0.00754	0.00485	0.11187
53			0.52000	-6.53506	16.62362	-5.85119	-0.01006	0.00101	0.00014	0.00031	-0.00002	-0.00001	-0.00000	0.00000	0.00000	17.27094	-2.74201	-5.15139	0.04046	0.01373	0.00551	-0.00371	0.00008	0.00064	24.08607	0.45081	9.84537	-0.22898	0.01504	0.00096	-0.00197	0.00002	0.00001	19.96398	9.50610	7.10268	-0.00898	-0.00039	0.00015	0.00818	0.00014	0.00001	32.58219	0.54070	-12.46510	-0.05241	-0.01062	0.00677	0.12416
54			0.53000	-6.53773	16.63305	-5.79209	-0.00996	0.00112	0.00039	0.00018	-0.00004	-0.00004	-0.00000	0.00000	0.00000	17.31805	-2.76490	-5.08532	0.03958	0.01403	0.00514	-0.00304	0.00004	0.00065	24.07956	0.44644	9.84991	-0.22296	0.01317	0.00116	-0.00416	0.00023	-0.00001	20.49978	9.68284	6.98627	-0.00904	-0.00037	0.00004	0.00810	0.00013	0.00000	33.93097	0.51560	-12.41707	-0.05573	-0.01172	0.00768	0.13043
55			0.54000	-6.54928	16.65200	-5.72776	-0.00990	0.00126	0.00067	0.00008	-0.00006	-0.00007	-0.00000	0.00000	0.00000	17.35226	-2.78820	-5.01299	0.03807	0.01399	0.00458	-0.00196	0.00004	0.00060	24.06456	0.43713	9.86385	-0.21605	0.01083	0.00095	-0.00742	0.00032	-0.00001	21.02722	9.86588	6.88314	-0.00920	-0.00039	0.00006	0.00815	0.00014	0.00000	35.26483	0.45961	-12.38078	-0.05722	-0.01043	0.00718	0.13292
56			0.55000	-6.56710	16.67454	-5.65881	-0.00987	0.00140	0.00094	-0.00002	-0.00007	-0.00010	-0.00000	0.00000	0.00000	17.37028	-2.81268	-4.94398	0.03671	0.01490	0.00442	-0.00065	0.00015	0.00054	24.03997	0.42235	9.87995	-0.21017	0.01169	0.00155	-0.01056	0.00043	-0.00002	21.54855	10.06385	6.79096	-0.00938	-0.00043	0.00020	0.00824	0.00017	0.00000	36.59302	0.38550	-12.38164	-0.05777	-0.00725	0.00543	0.13414
57			0.56000	-6.59005	16.69702	-5.59397	-0.00986	0.00152	0.00118	-0.00016	-0.00007	-0.00011	-0.00000	0.00000	0.00000	17.36603	-2.84138	-4.88234	0.03550	0.01644	0.00459	0.00101	0.00040	0.00053	24.00675	0.40493	9.89469	-0.20556	0.01517	0.00293	-0.01333	0.00055	-0.00003	22.06432	10.29150	6.70727	-0.00953	-0.00048	0.00045	0.00828	0.00022	-0.00002	37.92527	0.31447	-12.44296	-0.05807	-0.00317	0.00293	0.13562
58			0.57000	-6.61786	16.71844	-5.54620	-0.00984	0.00160	0.00135	-0.00033	-0.00007	-0.00007	-0.00000	0.00000	0.00000	17.33171	-2.87859	-4.82627	0.03394	0.01730	0.00462	0.00286	0.00076	0.00052	23.96545	0.38930	9.90727	-0.20143	0.01766	0.00404	-0.01572	0.00049	-0.00004	22.57295	10.56220	6.63077	-0.00959	-0.00051	0.00072	0.00820	0.00027	-0.00006	39.26822	0.26900	-12.57753	-0.05853	0.00076	0.00034	0.13796
59			0.58000	-6.64858	16.73816	-5.52289	-0.00979	0.00163	0.00142	-0.00047	-0.00005	-0.00002	-0.00000	0.00000	0.00000	17.26393	-2.92776	-4.77503	0.03201	0.01709	0.00441	0.00457	0.00116	0.00049	23.91714	0.38014	9.91773	-0.19731	0.01804	0.00460	-0.01772	0.00024	-0.00005	23.07114	10.88152	6.56253	-0.00957	-0.00054	0.00094	0.00800	0.00032	-0.00013	40.62471	0.26763	-12.78482	-0.05944	0.00364	-0.00173	0.14146
60			0.59000	-6.67944	16.75448	-5.52478	-0.00970	0.00159	0.00138	-0.00058	-0.00003	0.00003	-0.00000	0.00000	0.00000	17.16296	-2.99032	-4.72798	0.03009	0.01637	0.00418	0.00606	0.00149	0.00048	23.86245	0.38041	9.92484	-0.19357	0.01764	0.00497	-0.01989	-0.00012	-0.00005	23.55502	11.24640	6.50588	-0.00949	-0.00055	0.00106	0.00772	0.00036	-0.00020	41.99302	0.31964	-13.05085	-0.06128	0.00505	-0.00289	0.14682
61			0.60000	-6.70927	16.76572	-5.54989	-0.00957	0.00151	0.00125	-0.00066	-0.00001	0.00007	-0.00000	0.00000	0.00000	17.02828	-3.06662	-4.67960	0.02830	0.01550	0.00404	0.00730	0.00172	0.00052	23.79935	0.39148	9.92432	-0.19037	0.01865	0.00578	-0.02269	-0.00055	-0.00001	24.02191	11.64843	6.46517	-0.00939	-0.00056	0.00108	0.00742	0.00039	-0.00027	43.36710	0.42203	-13.34914	-0.06446	0.00506	-0.00307	0.15475
62			0.61000	-6.73896	16.77181	-5.59269	-0.00941	0.00140	0.00108	-0.00072	0.00000	0.00008	-0.00000	0.00000	0.00000	16.86168	-3.15476	-4.62430	0.02657	0.01478	0.00399	0.00812	0.00182	0.00057	23.72594	0.41223	9.91335	-0.18772	0.02283	0.00754	-0.02535	-0.00110	0.00005	24.47164	12.07814	6.44532	-0.00931	-0.00058	0.00106	0.00716	0.00041	-0.00033	44.73952	0.56152	-13.64730	-0.06878	0.00422	-0.00255	0.16467
63			0.62000	-6.77061	16.77489	-5.64301	-0.00923	0.00131	0.00091	-0.00077	0.00000	0.00007	-0.00000	0.00000	0.00000	16.67180	-3.24914	-4.56312	0.02502	0.01459	0.00410	0.00836	0.00183	0.00061	23.64482	0.43906	9.89505	-0.18617	0.02974	0.01001	-0.02651	-0.00167	0.00011	24.90584	12.52884	6.45269	-0.00926	-0.00061	0.00104	0.00698	0.00043	-0.00039	46.10533	0.71829	-13.91543	-0.07325	0.00330	-0.00195	0.17458
64			0.63000	-6.80736	16.77913	-5.68850	-0.00905	0.00125	0.00080	-0.00083	-0.00001	0.00005	-0.00000	0.00000	0.00000	16.47183	-3.34171	-4.50202	0.02392	0.01526	0.00443	0.00819	0.00181	0.00063	23.56307	0.46634	9.87641	-0.18567	0.03768	0.01258	-0.02544	-0.00186	0.00010	25.32495	12.99897	6.49515	-0.00926	-0.00064	0.00103	0.00685	0.00046	-0.00047	47.46466	0.86902	-14.13247	-0.07671	0.00283	-0.00178	0.18232
65			0.64000	-6.85377	16.78917	-5.71831	-0.00888	0.00124	0.00077	-0.00091	-0.00003	0.00003	-0.00000	0.00000	0.00000	16.27279	-3.42499	-4.44633	0.02330	0.01667	0.00489	0.00785	0.00171	0.00060	23.48809	0.48717	9.86367	-0.18544	0.04436	0.01449	-0.02260	-0.00128	0.00005	25.72504	13.49182	6.57956	-0.00932	-0.00069	0.00105	0.00669	0.00050	-0.00057	48.82330	0.98806	-14.28698	-0.07843	0.00289	-0.00219	0.18687
66			0.65000	-6.91487	16.80835	-5.72445	-0.00875	0.00131	0.00084	-0.00103	-0.00006	-0.00001	-0.00000	0.00000	0.00000	16.07971	-3.49409	-4.39893	0.02297	0.01846	0.00533	0.00753	0.00152	0.00054	23.42358	0.49511	9.85955	-0.18484	0.04791	0.01519	-0.01932	0.00008	0.00002	26.09655	14.01168	6.70843	-0.00942	-0.00075	0.00105	0.00636	0.00054	-0.00067	50.19107	1.05112	-14.37548	-0.07828	0.00324	-0.00298	0.18838
67			0.66000	-6.99398	16.83755	-5.70196	-0.00868	0.00142	0.00099	-0.00117	-0.00009	-0.00005	-0.00000	0.00000	0.00000	15.89210	-3.54771	-4.36045	0.02283	0.02035	0.00567	0.00737	0.00127	0.00047	23.36834	0.48480	9.86281	-0.18398	0.04732	0.01445	-0.01716	0.00172	0.00011	26.42624	14.55909	6.87760	-0.00950	-0.00080	0.00101	0.00577	0.00059	-0.00072	51.57898	1.04003	-14.40039	-0.07665	0.00346	-0.00365	0.18752
68			0.67000	-7.09110	16.87452	-5.64942	-0.00867	0.00159	0.00120	-0.00129	-0.00013	-0.00012	-0.00000	0.00000	0.00000	15.70550	-3.58863	-4.32799	0.02288	0.02215	0.00588	0.00747	0.00106	0.00043	23.31660	0.45331	9.86773	-0.18353	0.04271	0.01239	-0.01739	0.00294	0.00035	26.69998	15.12875	7.07701	-0.00951	-0.00085	0.00091	0.00489	0.00063	-0.00069	52.99432	0.94778	-14.36994	-0.07455	0.00318	-0.00369	0.18584
69			0.68000	-7.20261	16.91344	-5.56940	-0.00873	0.00176	0.00144	-0.00136	-0.00014	-0.00021	-0.00000	0.00000	0.00000	15.51369	-3.62336	-4.29359	0.02331	0.02359	0.00594	0.00793	0.00097	0.00050	23.25972	0.39970	9.86472	-0.18438	0.03533	0.00943	-0.02079	0.00335	0.00060	26.90697	15.70900	7.29302	-0.00940	-0.00087	0.00075	0.00378	0.00064	-0.00059	54.43719	0.78129	-14.29743	-0.07314	0.00226	-0.00272	0.18521
70			0.69000	-7.32231	16.94528	-5.46767	-0.00885	0.00193	0.00168	-0.00137	-0.00012	-0.00029	-0.00000	0.00000	0.00000	15.31038	-3.65987	-4.24692	0.02422	0.02470	0.00591	0.00876	0.00107	0.00068	23.18750	0.32464	9.84367	-0.18721	0.02829	0.00657	-0.02754	0.00319	0.00073	27.04245	16.28282	7.51313	-0.00916	-0.00088	0.00059	0.00260	0.00062	-0.00045	55.89856	0.56058	-14.20003	-0.07360	0.00090	-0.00079	0.18779
71			0.70000	-7.44270	16.96075	-5.35319	-0.00901	0.00205	0.00188	-0.00132	-0.00007	-0.00036	-0.00000	0.00000	0.00000	15.09180	-3.70575	-4.18005	0.02576	0.02564	0.00591	0.00995	0.00138	0.00091	23.09151	0.23115	9.79932	-0.19231	0.02535	0.00503	-0.03692	0.00317	0.00078	27.11049	16.83126	7.72908	-0.00882	-0.00088	0.00046	0.00158	0.00058	-0.00033	57.36295	0.31343	-14.09519	-0.07627	-0.00051	0.00171	0.19387
72			0.71000	-7.55678	16.95391	-5.23792	-0.00918	0.00212	0.00202	-0.00123	0.00002	-0.00037	-0.00000	0.00000	0.00000	14.85772	-3.76540	-4.09233	0.02786	0.02668	0.00604	0.01140	0.00186	0.00115	22.96793	0.12338	9.73674	-0.19925	0.02812	0.00538	-0.04762	0.00386	0.00098	27.12438	17.33836	7.93816	-0.00841	-0.00087	0.00039	0.00085	0.00052	-0.00027	58.81266	0.06730	-13.99910	-0.08050	-0.00151	0.00413	0.20148
73			0.72000	-7.66007	16.92496	-5.13592	-0.00935	0.00211	0.00208	-0.00117	0.00009	-0.00032	-0.00000	0.00000	0.00000	14.61012	-3.83924	-3.98836	0.03045	0.02785	0.00632	0.01310	0.00240	0.00140	22.81794	0.00523	9.66916	-0.20797	0.03478	0.00711	-0.05845	0.00536	0.00131	27.10439	17.79543	8.13998	-0.00799	-0.00088	0.00041	0.00048	0.00046	-0.00026	60.23129	-0.15577	-13.92523	-0.08511	-0.00192	0.00591	0.20739
74			0.73000	-7.75230	16.88114	-5.06052	-0.00950	0.00206	0.00208	-0.00119	0.00013	-0.00022	-0.00000	0.00000	0.00000	14.35004	-3.92472	-3.87183	0.03321	0.02883	0.00660	0.01496	0.00283	0.00162	22.64588	-0.12142	9.60978	-0.21771	0.04193	0.00912	-0.06864	0.00738	0.00156	27.07400	18.20030	8.33010	-0.00760	-0.00088	0.00047	0.00042	0.00040	-0.00027	61.60476	-0.34217	-13.88023	-0.08904	-0.00198	0.00707	0.20905
75			0.74000	-7.83787	16.83416	-5.01881	-0.00963	0.00200	0.00205	-0.00132	0.00014	-0.00011	-0.00000	0.00000	0.00000	14.07712	-4.01790	-3.74373	0.03587	0.02918	0.00668	0.01692	0.00305	0.00177	22.45643	-0.25651	9.56534	-0.22745	0.04658	0.01034	-0.07770	0.00933	0.00158	27.05717	18.55279	8.49655	-0.00725	-0.00088	0.00053	0.00060	0.00035	-0.00025	62.92155	-0.48796	-13.86114	-0.09200	-0.00206	0.00807	0.20624
76			0.75000	-7.92469	16.79574	-5.00626	-0.00976	0.00195	0.00200	-0.00154	0.00010	-0.00003	-0.00000	0.00000	0.00000	13.79085	-4.11449	-3.60679	0.03828	0.02897	0.00656	0.01891	0.00308	0.00179	22.25410	-0.40057	9.53561	-0.23615	0.04836	0.01050	-0.08492	0.01085	0.00145	27.07719	18.84956	8.62049	-0.00694	-0.00086	0.00054	0.00095	0.00029	-0.00019	64.17334	-0.59662	-13.85559	-0.09430	-0.00250	0.00956	0.20025
77			0.76000	-8.02232	16.77441	-5.00756	-0.00991	0.00194	0.00198	-0.00185	0.00004	-0.00001	-0.00000	0.00000	0.00000	13.49117	-4.21097	-3.46793	0.04038	0.02860	0.00633	0.02087	0.00305	0.00169	22.04403	-0.55454	9.51621	-0.24354	0.04859	0.00988	-0.08934	0.01199	0.00130	27.15503	19.08236	8.68125	-0.00667	-0.00082	0.00048	0.00142	0.00024	-0.00009	65.35485	-0.67318	-13.84807	-0.09639	-0.00333	0.01189	0.19257
78			0.77000	-8.13983	16.77304	-5.00179	-0.01012	0.00200	0.00200	-0.00221	-0.00003	-0.00006	-0.00000	0.00000	0.00000	13.17881	-4.30441	-3.33747	0.04212	0.02839	0.00612	0.02262	0.00301	0.00147	21.83346	-0.71939	9.50165	-0.25000	0.04863	0.00882	-0.08946	0.01302	0.00118	27.30703	19.24133	8.66245	-0.00642	-0.00076	0.00035	0.00194	0.00017	-0.00000	66.46251	-0.71876	-13.82802	-0.09867	-0.00437	0.01492	0.18417
79			0.78000	-8.28381	16.78768	-4.96815	-0.01041	0.00211	0.00206	-0.00259	-0.00009	-0.00018	-0.00000	0.00000	0.00000	12.85770	-4.39183	-3.22727	0.04332	0.02857	0.00601	0.02374	0.00297	0.00116	21.63363	-0.89610	9.48849	-0.25498	0.05017	0.00789	-0.08314	0.01449	0.00108	27.54161	19.31843	8.55799	-0.00620	-0.00069	0.00019	0.00246	0.00011	0.00003	67.49315	-0.72915	-13.79558	-0.10137	-0.00527	0.01813	0.17535
80			0.79000	-8.45600	16.80890	-4.89333	-0.01077	0.00223	0.00214	-0.00293	-0.00012	-0.00033	-0.00000	0.00000	0.00000	12.53622	-4.46978	-3.14818	0.04379	0.02933	0.00610	0.02372	0.00290	0.00080	21.45943	-1.08475	9.47845	-0.25849	0.05411	0.00749	-0.06891	0.01690	0.00098	27.85637	19.31165	8.37777	-0.00605	-0.00063	0.00005	0.00296	0.00005	0.00002	68.44397	-0.69546	-13.76386	-0.10477	-0.00568	0.02060	0.16658
81			0.80000	-8.65093	16.82392	-4.77762	-0.01116	0.00236	0.00222	-0.00317	-0.00010	-0.00047	-0.00000	0.00000	0.00000	12.22768	-4.53478	-3.10561	0.04358	0.03060	0.00635	0.02220	0.00267	0.00042	21.32796	-1.28421	9.47918	-0.26065	0.05972	0.00765	-0.04640	0.02024	0.00085	28.23662	19.22707	8.14859	-0.00603	-0.00059	0.00001	0.00340	0.00000	0.00000	69.31463	-0.60883	-13.75550	-0.10925	-0.00525	0.02119	0.15885
82			0.81000	-8.85556	16.81937	-4.63588	-0.01156	0.00245	0.00231	-0.00323	-0.00001	-0.00056	-0.00000	0.00000	0.00000	11.94830	-4.58368	-3.09583	0.04330	0.03160	0.00652	0.01950	0.00215	0.00007	21.25595	-1.49282	9.50090	-0.26203	0.06367	0.00761	-0.01665	0.02348	0.00058	28.65611	19.07979	7.91022	-0.00624	-0.00061	0.00012	0.00380	-0.00005	0.00006	70.11050	-0.46429	-13.79513	-0.11528	-0.00374	0.01879	0.15412
83			0.82000	-9.05413	16.78471	-4.48957	-0.01193	0.00250	0.00238	-0.00311	0.00013	-0.00058	-0.00000	0.00000	0.00000	11.71188	-4.61363	-3.10941	0.04364	0.03150	0.00641	0.01633	0.00129	-0.00018	21.25701	-1.70958	9.55171	-0.26256	0.06236	0.00644	0.01787	0.02504	0.00021	29.07868	18.89242	7.70916	-0.00678	-0.00072	0.00045	0.00415	-0.00012	0.00018	70.84777	-0.26250	-13.90065	-0.12352	-0.00107	0.01258	0.15596
84			0.83000	-9.23527	16.71511	-4.35636	-0.01221	0.00250	0.00243	-0.00290	0.00029	-0.00054	-0.00000	0.00000	0.00000	11.52279	-4.62307	-3.13741	0.04480	0.03084	0.00619	0.01347	0.00032	-0.00031	21.33793	-1.93510	9.63326	-0.26220	0.05688	0.00443	0.05359	0.02469	-0.00002	29.46066	18.69136	7.59171	-0.00773	-0.00093	0.00097	0.00431	-0.00023	0.00024	71.55870	-0.00706	-14.07494	-0.13435	0.00255	0.00237	0.16972
85			0.84000	-9.39530	16.61277	-4.24916	-0.01234	0.00245	0.00246	-0.00271	0.00042	-0.00043	-0.00000	0.00000	0.00000	11.37221	-4.61385	-3.16874	0.04665	0.03114	0.00622	0.01163	-0.00057	-0.00028	21.49755	-2.17089	9.73789	-0.26097	0.05293	0.00320	0.08720	0.02448	-0.00007	29.75370	18.50257	7.59834	-0.00911	-0.00122	0.00162	0.00397	-0.00040	0.00004	72.29549	0.29955	-14.30053	-0.14705	0.00680	-0.01161	0.20194
86			0.85000	-9.53693	16.48713	-4.18207	-0.01230	0.00239	0.00247	-0.00266	0.00051	-0.00025	-0.00000	0.00000	0.00000	11.24095	-4.59211	-3.18446	0.04869	0.03286	0.00658	0.01118	-0.00137	-0.00002	21.72919	-2.41885	9.85122	-0.25769	0.05439	0.00388	0.11649	0.02636	-0.00005	29.90631	18.34789	7.75989	-0.01091	-0.00161	0.00233	0.00256	-0.00065	-0.00057	73.13010	0.65689	-14.53876	-0.15994	0.01117	-0.02868	0.25955
87			0.86000	-9.66539	16.35441	-4.17096	-0.01203	0.00232	0.00246	-0.00272	0.00052	-0.00000	-0.00000	0.00000	0.00000	11.10872	-4.56651	-3.16218	0.05023	0.03475	0.00691	0.01184	-0.00191	0.00052	22.02498	-2.68072	9.95877	-0.25089	0.05832	0.00548	0.13973	0.02913	0.00009	29.86536	18.24293	8.09669	-0.01303	-0.00206	0.00305	-0.00066	-0.00097	-0.00168	74.15047	1.06486	-14.73465	-0.17073	0.01499	-0.04732	0.34651
88			0.87000	-9.78404	16.23344	-4.22465	-0.01148	0.00222	0.00240	-0.00279	0.00046	0.00026	-0.00000	0.00000	0.00000	10.96303	-4.54680	-3.08690	0.05114	0.03539	0.00694	0.01314	-0.00191	0.00119	22.37669	-2.95676	10.04781	-0.24004	0.05986	0.00640	0.15496	0.03027	0.00044	29.57858	18.19374	8.61954	-0.01530	-0.00257	0.00372	-0.00640	-0.00138	-0.00323	75.45107	1.51844	-14.82707	-0.17696	0.01741	-0.06524	0.45822
89			0.88000	-9.89663	16.13979	-4.33845	-0.01057	0.00208	0.00225	-0.00283	0.00035	0.00045	-0.00000	0.00000	0.00000	10.79801	-4.54311	-2.95592	0.05215	0.03454	0.00673	0.01513	-0.00121	0.00182	22.77244	-3.24645	10.10645	-0.22718	0.05781	0.00597	0.16129	0.02909	0.00083	29.00119	18.19392	9.32850	-0.01750	-0.00312	0.00435	-0.01490	-0.00190	-0.00506	77.11794	2.00127	-14.76064	-0.17706	0.01776	-0.07978	0.57888
90			0.89000	-10.01558	16.08388	-4.49690	-0.00924	0.00185	0.00198	-0.00296	0.00020	0.00054	-0.00000	0.00000	0.00000	10.60584	-4.56512	-2.77440	0.05366	0.03234	0.00651	0.01842	0.00006	0.00234	23.19462	-3.55010	10.12408	-0.21443	0.05299	0.00411	0.15895	0.02634	0.00092	28.10818	18.22284	10.20374	-0.01940	-0.00370	0.00494	-0.02552	-0.00252	-0.00684	79.21009	2.47900	-14.49558	-0.17080	0.01580	-0.08828	0.68430
91			0.90000	-10.16851	16.07277	-4.67941	-0.00750	0.00148	0.00153	-0.00317	0.00005	0.00047	-0.00000	0.00000	0.00000	10.37221	-4.62068	-2.54990	0.05480	0.02859	0.00629	0.02329	0.00150	0.00274	23.62111	-3.87137	10.09424	-0.20171	0.04584	0.00082	0.14776	0.02276	0.00026	26.91172	18.24780	11.18983	-0.02070	-0.00425	0.00551	-0.03631	-0.00311	-0.00810	81.74202	2.89895	-14.01579	-0.16029	0.01188	-0.08780	0.75656
92			0.91000	-10.39775	16.11114	-4.86325	-0.00538	0.00091	0.00087	-0.00320	-0.00005	0.00027	-0.00000	0.00000	0.00000	10.07994	-4.71373	-2.29241	0.05390	0.02283	0.00596	0.02877	0.00252	0.00292	24.02691	-4.21744	10.01836	-0.18696	0.03653	-0.00369	0.12707	0.01870	-0.00149	25.47838	18.23187	12.18416	-0.02102	-0.00465	0.00610	-0.04399	-0.00345	-0.00822	84.67783	3.20359	-13.33767	-0.14963	0.00721	-0.07641	0.79835
93			0.92000	-10.75381	16.20230	-5.02442	-0.00299	0.00014	-0.00001	-0.00252	-0.00002	-0.00000	-0.00000	0.00000	0.00000	9.71679	-4.84272	-2.01820	0.04953	0.01438	0.00533	0.03255	0.00240	0.00269	24.38640	-4.59577	9.90962	-0.16869	0.02374	-0.00961	0.09815	0.01303	-0.00447	23.93611	18.14153	13.03989	-0.02000	-0.00471	0.00679	-0.04510	-0.00329	-0.00656	87.94016	3.35482	-12.51764	-0.14261	0.00375	-0.05491	0.82794
94			0.93000	-11.28702	16.34835	-5.13573	-0.00048	-0.00083	-0.00110	-0.00055	0.00023	-0.00019	-0.00000	0.00000	0.00000	9.28115	-4.99971	-1.75320	0.04088	0.00286	0.00431	0.03183	0.00062	0.00201	24.67559	-5.01031	9.79230	-0.14693	0.00541	-0.01738	0.06494	0.00327	-0.00842	22.45714	17.94735	13.58958	-0.01745	-0.00424	0.00764	-0.03841	-0.00266	-0.00242	91.42921	3.35633	-11.65417	-0.14008	0.00339	-0.02763	0.85647
95			0.94000	-12.04022	16.54716	-5.16667	0.00196	-0.00193	-0.00233	0.00298	0.00074	-0.00010	-0.00000	0.00000	0.00000	8.78176	-5.17208	-1.52775	0.02765	-0.01109	0.00303	0.02438	-0.00272	0.00115	24.87405	-5.45686	9.69326	-0.12233	-0.01693	-0.02605	0.03272	-0.01124	-0.01196	21.21782	17.61237	13.68108	-0.01365	-0.00322	0.00876	-0.02642	-0.00189	0.00501	95.04292	3.26068	-10.87768	-0.13914	0.00670	-0.00193	0.87279
96			0.95000	-13.04078	16.78677	-5.08960	0.00414	-0.00306	-0.00360	0.00784	0.00144	0.00047	-0.00000	0.00000	0.00000	8.23597	-5.34370	-1.36575	0.00976	-0.02636	0.00160	0.00925	-0.00652	0.00041	24.96718	-5.92168	9.63388	-0.09448	-0.03931	-0.03352	0.00685	-0.02789	-0.01317	20.35653	17.07586	13.20688	-0.00923	-0.00180	0.01015	-0.01392	-0.00117	0.01662	98.69367	3.15463	-10.32221	-0.13510	0.01194	0.01372	0.85244
97			0.96000	-14.29086	17.03809	-4.88725	0.00584	-0.00405	-0.00473	0.01305	0.00203	0.00156	-0.00000	0.00000	0.00000	7.67176	-5.49467	-1.27828	-0.01248	-0.04191	0.00000	-0.01192	-0.00881	0.00000	24.95061	-6.38391	9.62785	-0.06212	-0.05915	-0.03811	-0.00760	-0.04313	-0.01118	19.94731	16.24726	12.11909	-0.00489	-0.00026	0.01152	-0.00486	-0.00023	0.03216	102.31693	3.12474	-10.08802	-0.12364	0.01533	0.01339	0.77394
98			0.97000	-15.75564	17.24836	-4.55853	0.00681	-0.00473	-0.00554	0.01683	0.00203	0.00300	-0.00000	0.00000	0.00000	7.13107	-5.60090	-1.26348	-0.03806	-0.05687	-0.00190	-0.03341	-0.00710	0.00002	24.83247	-6.82116	9.68164	-0.02399	-0.07684	-0.03942	-0.00713	-0.05526	-0.00690	19.98521	15.01867	10.44734	-0.00113	0.00109	0.01227	-0.00054	0.00143	0.04772	105.87186	3.22120	-10.21280	-0.10258	0.01292	-0.00309	0.63123
99			0.98000	-17.35046	17.34157	-4.12372	0.00667	-0.00493	-0.00584	0.01687	0.00107	0.00436	-0.00000	0.00000	0.00000	6.66865	-5.63541	-1.30782	-0.06524	-0.07008	-0.00416	-0.04525	0.00092	0.00045	24.62984	-7.21613	9.79306	0.01962	-0.09402	-0.03786	0.00862	-0.06432	-0.00224	20.37087	13.30185	8.32783	0.00190	0.00198	0.01175	0.00013	0.00377	0.05562	109.33517	3.43355	-10.66649	-0.07301	0.00265	-0.03087	0.43893
100			0.99000	-18.92892	17.23049	-3.62858	0.00503	-0.00454	-0.00555	0.01160	-0.00070	0.00510	-0.00000	0.00000	0.00000	6.34818	-5.57141	-1.38637	-0.09140	-0.08052	-0.00669	-0.03537	0.01626	0.00103	24.36271	-7.56197	9.94920	0.06345	-0.11441	-0.03571	0.03440	-0.07232	0.00093	20.91039	11.08949	6.00554	0.00424	0.00226	0.00978	-0.00050	0.00572	0.05028	112.69133	3.68834	-11.36662	-0.03783	-0.01435	-0.06203	0.22067
101			1.00000	-20.27981	16.83353	-3.14421	0.00155	-0.00353	-0.00468	0.00264	-0.00244	0.00481	-0.00000	0.00000	0.00000	6.23958	-5.38561	-1.45790	-0.11328	-0.08760	-0.00919	0.00631	0.03825	0.00100	24.05194	-7.86367	10.12229	0.09759	-0.14246	-0.03664	0.05816	-0.08081	0.00171	21.35995	8.50067	3.76781	0.00580	0.00198	0.00686	0.00001	0.00602	0.03455	115.92220	3.87126	-12.20629	0.00060	-0.03371	-0.08782	-0.00335
102			1.01000	-21.13852	16.08321	-2.76186	-0.00396	-0.00197	-0.00339	-0.00269	-0.00274	0.00352	-0.00000	0.00000	0.00000	6.41863	-5.06033	-1.45526	-0.12755	-0.09158	-0.01134	0.08238	0.06513	-0.00076	23.72324	-8.13382	10.26631	0.11377	-0.18022	-0.04377	0.06664	-0.08736	-0.00095	21.50290	5.74700	1.83895	0.00629	0.00138	0.00380	0.00265	0.00465	0.01720	118.99610	3.86857	-13.08547	0.04104	-0.04973	-0.10181	-0.21663
103			1.02000	-21.21456	14.92221	-2.58160	-0.01134	-0.00003	-0.00187	0.00913	-0.00007	0.00171	-0.00000	0.00000	0.00000	6.96571	-4.58559	-1.28780	-0.13082	-0.09314	-0.01296	0.18099	0.09463	-0.00503	23.40961	-8.38221	10.32554	0.10751	-0.22322	-0.05749	0.05396	-0.08379	-0.00960	21.20305	3.02942	0.31449	0.00543	0.00081	0.00121	0.00575	0.00281	0.00465	121.85818	3.60930	-13.93470	0.08102	-0.05840	-0.10217	-0.39114
104			1.03000	-20.23619	13.30311	-2.69670	-0.01988	0.00208	-0.00031	0.05314	0.00668	0.00019	-0.00000	0.00000	0.00000	7.95949	-3.96278	-0.86770	-0.11929	-0.09141	-0.01389	0.26803	0.12181	-0.01132	23.14759	-8.60478	10.26193	0.07100	-0.25847	-0.07566	0.02480	-0.06079	-0.02450	20.41389	0.45951	-0.83105	0.00318	0.00043	-0.00078	0.00566	0.00149	-0.00245	124.42974	3.09106	-14.72155	0.11584	-0.05883	-0.09101	-0.48915
105			1.04000	-18.02180	11.21197	-3.17733	0.06267	-0.06021	-0.01645	-0.29514	-0.25106	0.00171	0.02212	-0.08196	0.16371	9.46538	-3.21046	-0.14518	0.06888	-0.02023	0.00117	-0.21927	0.03291	0.00147	22.97401	-8.77626	10.08807	-0.34708	-0.11920	-0.10303	-0.04945	-0.00826	-0.03901	19.16868	-1.93277	-1.69141	-0.00020	0.00026	-0.00250	-0.00047	0.00086	-0.00648	126.61954	2.38071	-15.43965	0.14009	-0.05250	-0.07196	-0.48503
106			1.05000	-14.58661	8.70385	-4.04763	0.40264	-0.32906	-0.13793	-2.62744	-1.61778	-0.08364	0.07845	-0.41949	0.84946	11.51427	-2.37041	0.86275	0.91622	0.14879	0.09611	-3.75685	-0.27409	0.15225	22.92780	-8.84779	9.88952	-1.94959	0.28439	-0.30608	0.20553	-0.03241	-0.06274	17.57133	-4.13586	-2.37081	-0.00417	0.00018	-0.00444	-0.01197	0.00057	-0.00954	128.34293	1.58772	-16.09476	0.14982	-0.04153	-0.04830	-0.38624
107			1.06000	-10.23691	5.91258	-5.25670	0.95546	-0.66925	-0.16689	-7.32856	-3.52578	-0.23070	0.13426	-0.45908	1.46155	14.07499	-1.51128	2.05918	0.60467	0.28032	0.12316	-2.95574	-0.53531	0.20951	23.05332	-8.74775	9.81754	-1.27514	0.82562	0.00625	0.50187	-0.26217	-0.00172	15.78543	-6.10832	-2.94544	-0.00804	0.00009	-0.00686	-0.02417	0.00026	-0.01221	129.54065	0.82233	-16.69523	0.14360	-0.02792	-0.02257	-0.23372
108			1.07000	-5.52775	3.03089	-6.67831	1.35594	-1.12474	-0.08784	-10.68919	-5.77281	-0.17906	0.15842	-0.28663	2.31503	17.05025	-0.71933	3.28646	-0.19899	0.33210	0.07875	1.08986	-0.59267	0.12447	23.40063	-8.38874	10.03743	1.10193	1.35220	0.66538	-0.81281	-0.75474	-0.68351	14.01142	-7.78292	-3.45138	-0.01101	-0.00010	-0.00954	-0.03087	-0.00022	-0.01378	130.19269	0.15965	-17.24825	0.12208	-0.01391	0.00230	-0.08345
109			1.08000	-1.04415	0.28476	-8.16473	1.33340	-1.62273	-0.04090	-9.68548	-7.36356	-0.10011	0.08878	-0.32276	3.65184	20.31736	-0.07431	4.38841	0.60305	0.26317	-0.03268	-3.53971	-0.39101	-0.04260	24.01758	-7.69060	10.64881	1.88636	1.37569	0.90249	-2.17053	-1.15497	-1.70492	12.44551	-9.10448	-3.89610	-0.01235	-0.00042	-0.01180	-0.02856	-0.00075	-0.01341	130.32233	-0.37205	-17.75492	0.08755	-0.00176	0.02304	0.01610
110			1.09000	2.82049	-2.10523	-9.60690	1.24464	-1.82024	-0.03293	-7.66352	-6.57963	-0.08476	-0.08654	-0.39555	4.17984	23.76864	0.37656	5.27603	1.74152	-0.13551	-0.27621	-10.59442	0.14942	-0.27360	24.92857	-6.62421	11.63068	1.63329	0.44954	0.68424	-2.61325	-0.50033	-1.79877	11.23101	-10.06092	-4.27914	-0.01166	-0.00086	-0.01277	-0.01926	-0.00105	-0.01120	129.98996	-0.77648	-18.20723	0.04318	0.00664	0.03632	0.03960
111			1.10000	5.92127	-3.98248	-10.93995	1.25637	-1.69044	-0.10801	-6.17242	-4.34481	-0.26281	-0.11364	-0.56389	3.67825	27.29469	0.64064	5.93601	2.73939	-0.12401	-0.28493	-16.64056	0.09398	-0.19900	26.10168	-5.25943	12.84991	-0.16151	0.14101	0.34530	0.32066	-0.18013	-1.04923	10.42906	-10.68419	-4.60804	-0.00916	-0.00131	-0.01190	-0.00872	-0.00096	-0.00821	129.28459	-1.07254	-18.59830	-0.00784	0.01002	0.03948	-0.01160
112			1.11000	8.28826	-5.30787	-12.10440	1.33788	-1.50856	-0.16092	-5.01466	-2.45976	-0.32954	0.02058	-0.62415	3.02565	30.73983	0.79079	6.38829	2.91283	0.34466	0.00034	-16.77456	-0.18268	0.00014	27.43202	-3.77594	14.11961	-1.16353	0.96440	0.41678	2.54276	-1.20481	-1.25204	10.02360	-11.02947	-4.91018	-0.00546	-0.00168	-0.00911	-0.00171	-0.00052	-0.00546	128.30891	-1.28861	-18.93359	-0.06278	0.00908	0.03250	-0.11763
113			1.12000	10.03434	-6.15672	-13.01322	1.41504	-1.43506	-0.15393	-3.89984	-1.35360	-0.22307	0.10070	-0.58248	2.66388	33.90302	0.92537	6.65193	2.69324	0.58377	0.16827	-13.73719	-0.22909	0.01913	28.76887	-2.40620	15.25330	-0.99083	1.50961	0.60855	2.11444	-1.58151	-1.53541	9.95158	-11.15810	-5.23093	-0.00117	-0.00194	-0.00479	0.00025	0.00004	-0.00290	127.15299	-1.46082	-19.23282	-0.11906	0.00684	0.01895	-0.25496
114			1.13000	11.29643	-6.65090	-13.56471	1.45865	-1.41173	-0.12571	-2.85660	-0.73576	-0.08935	0.11050	-0.53467	2.47177	36.59076	1.08500	6.74922	2.52491	0.59231	0.17381	-10.50380	-0.15101	-0.01792	29.96640	-1.33891	16.08540	-0.59925	1.56202	0.71056	1.11017	-1.23411	-1.20690	10.13773	-11.13274	-5.61036	0.00323	-0.00213	0.00044	-0.00203	0.00054	0.00030	125.87105	-1.62270	-19.52637	-0.17447	0.00613	0.00329	-0.40929
115			1.14000	12.20198	-6.89443	-13.70182	1.46237	-1.37012	-0.10394	-1.96102	-0.39275	0.00255	0.10749	-0.51126	2.32149	38.67225	1.21989	6.72918	2.47203	0.57474	0.15955	-7.57613	-0.04533	-0.02233	30.92573	-0.65605	16.49563	-0.46789	1.49171	0.73266	0.67006	-0.88579	-0.53173	10.51403	-11.01433	-6.05543	0.00730	-0.00227	0.00591	-0.00670	0.00087	0.00432	124.48275	-1.79518	-19.85125	-0.22766	0.00734	-0.01231	-0.57517
116			1.15000	12.84546	-6.96173	-13.46839	1.42898	-1.30658	-0.09225	-1.24068	-0.19574	0.05426	0.09590	-0.48662	2.18327	40.10159	1.24623	6.67674	2.41811	0.52510	0.13667	-4.71999	0.04770	0.00302	31.61353	-0.33079	16.45432	-0.42678	1.35645	0.70087	0.42078	-0.67665	0.10548	11.01643	-10.85369	-6.53097	0.01064	-0.00235	0.01102	-0.01143	0.00102	0.00791	122.99825	-1.98268	-20.24163	-0.27731	0.00935	-0.02749	-0.74220
117			1.16000	13.28156	-6.91004	-13.00220	1.37054	-1.23103	-0.07476	-0.68472	-0.05844	0.06591	0.08586	-0.43397	2.03870	40.90767	1.11873	6.67913	2.22979	0.46486	0.11311	-2.07877	0.09424	0.03140	32.05255	-0.25910	16.05107	-0.26682	1.25940	0.67452	0.16021	-0.59121	0.47955	11.57300	-10.68198	-6.97269	0.01316	-0.00239	0.01543	-0.01413	0.00103	0.00923	121.44504	-2.17032	-20.71816	-0.32146	0.01106	-0.04229	-0.88615
118			1.17000	13.53854	-6.78186	-12.46593	1.30412	-1.15398	-0.05815	-0.26514	0.06135	0.05403	0.08972	-0.37831	1.90557	41.17113	0.86134	6.76508	2.00697	0.44504	0.12434	-0.15620	0.11353	0.05622	32.29631	-0.30496	15.47848	-0.13868	1.27156	0.66629	0.04355	-0.54935	0.55948	12.10278	-10.50509	-7.31349	0.01502	-0.00243	0.01903	-0.01372	0.00101	0.00735	119.87737	-2.32780	-21.28353	-0.35777	0.01154	-0.05704	-0.97573
119			1.18000	13.63624	-6.60107	-11.97436	1.24410	-1.09016	-0.04946	0.04875	0.17549	0.04177	0.09591	-0.33500	1.80368	40.99993	0.55805	6.87792	1.82404	0.43730	0.14301	1.06537	0.11975	0.05786	32.40639	-0.35280	14.97294	-0.08322	1.30082	0.65752	0.01043	-0.40916	0.37386	12.52152	-10.30750	-7.51213	0.01644	-0.00246	0.02186	-0.00988	0.00104	0.00286	118.36701	-2.42446	-21.92061	-0.38426	0.01031	-0.07188	-0.98748
120			1.19000	13.59789	-6.37388	-11.56317	1.18350	-1.03747	-0.04414	0.27884	0.28254	0.03327	0.09173	-0.30358	1.71251	40.50403	0.31958	6.90940	1.67175	0.40195	0.12963	1.78828	0.11113	0.01358	32.43539	-0.34902	14.73511	-0.07788	1.23945	0.62988	0.00073	-0.10308	0.03688	12.74578	-10.06464	-7.56704	0.01747	-0.00241	0.02391	-0.00272	0.00113	-0.00257	116.98644	-2.44550	-22.59468	-0.39961	0.00751	-0.08613	-0.91659
121			1.20000	13.45217	-6.09410	-11.20365	1.10939	-0.98331	-0.03597	0.43219	0.37551	0.02637	0.08302	-0.27591	1.60734	39.77423	0.23639	6.76174	1.51228	0.35757	0.09750	2.15087	0.09590	-0.03467	32.41652	-0.30829	14.86522	-0.09374	1.12591	0.59478	-0.00624	0.26563	-0.28407	12.70029	-9.75774	-7.50749	0.01807	-0.00221	0.02507	0.00703	0.00120	-0.00737	115.79463	-2.39659	-23.26129	-0.40354	0.00385	-0.09816	-0.77825
122			1.21000	13.22789	-5.75240	-10.84396	1.02557	-0.92533	-0.02633	0.51987	0.44922	0.02074	0.07974	-0.24581	1.49057	38.87223	0.34014	6.39633	1.32931	0.33427	0.07655	2.24536	0.08445	-0.06207	32.36250	-0.28401	15.34208	-0.09799	1.04286	0.57032	-0.01302	0.59117	-0.49006	12.33345	-9.38419	-7.36912	0.01810	-0.00179	0.02528	0.01775	0.00112	-0.01078	114.82944	-2.29675	-23.87886	-0.39612	-0.00012	-0.10671	-0.60003
123			1.22000	12.94675	-5.34583	-10.44878	0.94373	-0.86694	-0.01991	0.56368	0.50235	0.01737	0.08215	-0.21331	1.37671	37.83302	0.59064	5.85337	1.13413	0.33075	0.07298	2.16244	0.07836	-0.07969	32.27069	-0.33014	16.04462	-0.07446	1.00186	0.55468	-0.01564	0.82112	-0.54557	11.63108	-8.95686	-7.17390	0.01746	-0.00116	0.02469	0.02713	0.00079	-0.01294	114.10479	-2.16689	-24.41805	-0.37836	-0.00443	-0.11232	-0.41373
124			1.23000	12.62042	-4.88121	-10.01481	0.87013	-0.81602	-0.01728	0.58348	0.53931	0.01626	0.08641	-0.17892	1.27536	36.67544	0.89165	5.23964	0.93607	0.32893	0.07556	1.96057	0.07668	-0.08265	32.13078	-0.47668	16.79641	-0.00935	0.97759	0.54240	-0.00285	0.90613	-0.45136	10.62151	-8.49556	-6.92897	0.01610	-0.00033	0.02355	0.03281	0.00024	-0.01421	113.61337	-2.02077	-24.86168	-0.35267	-0.00913	-0.11605	-0.24581
125			1.24000	12.25389	-4.37120	-9.55887	0.80844	-0.76895	-0.01483	0.59256	0.55871	0.01446	0.09032	-0.14766	1.18592	35.41542	1.12623	4.68890	0.75315	0.32479	0.07746	1.69794	0.08289	-0.06278	31.93282	-0.72287	17.41674	0.06230	0.95318	0.52872	0.02552	0.82566	-0.24112	9.37494	-8.02042	-6.63559	0.01404	0.00060	0.02204	0.03324	-0.00044	-0.01476	113.33350	-1.85992	-25.19777	-0.32209	-0.01417	-0.11850	-0.11097
126			1.25000	11.85043	-3.83054	-9.09731	0.75343	-0.72116	-0.01283	0.59222	0.55662	0.01262	0.09221	-0.12364	1.09759	34.07452	1.19534	4.31618	0.59874	0.31115	0.07427	1.42345	0.09656	-0.02419	31.67340	-1.04297	17.76447	0.09895	0.90800	0.50421	0.05014	0.60253	0.02513	7.99783	-7.54931	-6.29755	0.01146	0.00155	0.02034	0.02851	-0.00111	-0.01469	113.23648	-1.67516	-25.41204	-0.28950	-0.01929	-0.11997	-0.01232
127			1.26000	11.41497	-3.27413	-8.63457	0.70443	-0.67273	-0.01069	0.58263	0.53342	0.01055	0.09174	-0.10447	1.01631	32.68050	1.04638	4.18520	0.47027	0.29173	0.06781	1.15351	0.11410	0.01555	31.35834	-1.40000	17.76687	0.11883	0.85731	0.47588	0.06886	0.32754	0.27481	6.62016	-7.09402	-5.92160	0.00869	0.00242	0.01867	0.02063	-0.00168	-0.01418	113.29344	-1.45349	-25.48944	-0.25747	-0.02425	-0.12083	0.05455
128			1.27000	10.95590	-2.71610	-8.16578	0.67151	-0.63148	-0.00753	0.57093	0.49998	0.00750	0.08988	-0.08735	0.95655	31.26235	0.68230	4.30039	0.35696	0.27366	0.06046	0.88447	0.13031	0.04381	31.00108	-1.76094	17.42662	0.15783	0.82801	0.45880	0.09794	0.08299	0.47405	5.37267	-6.65678	-5.51854	0.00609	0.00312	0.01723	0.01253	-0.00213	-0.01334	113.47983	-1.18727	-25.41961	-0.22728	-0.02881	-0.12141	0.09701
129			1.28000	10.48570	-2.16671	-7.68478	0.65652	-0.60136	-0.00540	0.55682	0.46793	0.00545	0.08715	-0.07377	0.91722	29.84469	0.15416	4.61579	0.25917	0.25627	0.05266	0.63729	0.13834	0.05611	30.61813	-2.10800	16.81038	0.20664	0.81654	0.45133	0.13090	-0.09110	0.61189	4.35850	-6.23218	-5.10660	0.00401	0.00363	0.01609	0.00641	-0.00246	-0.01215	113.77724	-0.88133	-25.20335	-0.19860	-0.03281	-0.12182	0.12110
130			1.29000	10.02080	-1.62923	-7.19048	0.65300	-0.58026	-0.00412	0.53186	0.44496	0.00420	0.08206	-0.06471	0.88938	28.44533	-0.45880	5.05378	0.17849	0.23240	0.04039	0.42987	0.13125	0.04883	30.22391	-2.44204	16.02342	0.25107	0.79671	0.44354	0.15792	-0.16797	0.67548	3.62940	-5.81369	-4.71133	0.00264	0.00394	0.01524	0.00290	-0.00268	-0.01061	114.17065	-0.55567	-24.86001	-0.17043	-0.03583	-0.12153	0.12983
131			1.30000	9.58061	-1.09837	-6.68753	0.64765	-0.56353	-0.00606	0.48369	0.43503	0.00618	0.07319	-0.06104	0.86230	27.07724	-1.07410	5.52590	0.12297	0.19308	0.02332	0.28725	0.10584	0.02709	29.82798	-2.77773	15.17927	0.26893	0.74067	0.42000	0.16597	-0.14137	0.64952	3.17802	-5.40202	-4.35721	0.00201	0.00406	0.01457	0.00130	-0.00271	-0.00883	114.64337	-0.24275	-24.43387	-0.14286	-0.03751	-0.11976	0.12531
132			1.31000	9.18414	-0.56240	-6.18540	0.63002	-0.54801	-0.01195	0.41001	0.43846	0.01200	0.06007	-0.06001	0.83436	25.75228	-1.62551	5.95173	0.09089	0.13572	0.00386	0.20412	0.06747	0.00372	29.43666	-3.13378	14.37529	0.26839	0.64373	0.37718	0.16119	-0.04681	0.54938	2.94619	-5.01139	-4.05828	0.00195	0.00401	0.01390	0.00065	-0.00247	-0.00697	115.17254	0.01927	-23.99250	-0.11746	-0.03781	-0.11600	0.11114
133			1.32000	8.84453	-0.00939	-5.69843	0.61125	-0.53649	-0.02088	0.33035	0.45392	0.02010	0.04545	-0.05586	0.81455	24.48390	-2.07049	6.27145	0.05400	0.07232	-0.01231	0.11543	0.03045	-0.00828	29.05745	-3.52546	13.68244	0.29929	0.54021	0.33266	0.17229	0.05988	0.42860	2.84223	-4.66677	-3.81848	0.00221	0.00379	0.01310	0.00042	-0.00198	-0.00510	115.72805	0.19553	-23.60933	-0.09622	-0.03714	-0.11046	0.09236
134			1.33000	8.56511	0.56565	-5.24469	0.59845	-0.53335	-0.03365	0.25975	0.47743	0.02996	0.03385	-0.05137	0.80966	23.28611	-2.38836	6.45096	0.02071	0.01692	-0.01962	0.04171	0.00556	-0.00674	28.70068	-3.96184	13.14410	0.33793	0.45534	0.29370	0.18218	0.14871	0.31627	2.76176	-4.39100	-3.64068	0.00255	0.00343	0.01205	0.00056	-0.00138	-0.00329	116.27470	0.26332	-23.33797	-0.07989	-0.03590	-0.10350	0.07300
135			1.34000	8.33911	1.15728	-4.84269	0.58881	-0.53435	-0.04485	0.20427	0.49610	0.03532	0.02841	-0.04658	0.81638	22.16881	-2.57616	6.48169	-0.00716	-0.01576	-0.01891	-0.01345	-0.00360	-0.00042	28.37649	-4.44624	12.77775	0.37081	0.40810	0.27025	0.18249	0.22304	0.23051	2.61043	-4.19018	-3.52679	0.00276	0.00295	0.01072	0.00108	-0.00086	-0.00177	116.77705	0.21891	-23.19927	-0.06785	-0.03407	-0.09504	0.05507
136			1.35000	8.15328	1.74946	-4.50626	0.58702	-0.53468	-0.04988	0.16828	0.49585	0.03305	0.02972	-0.03926	0.82738	21.13660	-2.64414	6.37363	-0.04720	-0.01908	-0.01397	-0.08214	-0.00251	0.00362	28.09235	-4.97724	12.58033	0.41562	0.40634	0.27142	0.18246	0.30382	0.17383	2.32365	-4.04860	-3.46577	0.00273	0.00241	0.00910	0.00177	-0.00053	-0.00088	117.20546	0.08050	-23.18717	-0.05969	-0.03161	-0.08510	0.03988
137			1.36000	7.99302	2.31712	-4.24155	0.58848	-0.53151	-0.05150	0.14804	0.46688	0.02721	0.03443	-0.03392	0.83706	20.19016	-2.61313	6.14861	-0.08148	-0.00751	-0.00804	-0.13039	-0.00040	0.00384	27.85163	-5.54754	12.53319	0.44125	0.41638	0.27847	0.17027	0.37855	0.12738	1.87617	-3.93620	-3.42638	0.00243	0.00187	0.00731	0.00223	-0.00036	-0.00070	117.54240	-0.11887	-23.27794	-0.05549	-0.02870	-0.07424	0.02813
138			1.37000	7.84716	2.83054	-4.04640	0.59211	-0.52835	-0.05265	0.13821	0.41044	0.02090	0.03986	-0.03152	0.84858	19.32722	-2.51400	5.83711	-0.10520	0.00673	-0.00254	-0.15398	0.00004	0.00157	27.65203	-6.14307	12.60412	0.44862	0.42169	0.28304	0.15245	0.42612	0.09012	1.28161	-3.82301	-3.36411	0.00190	0.00140	0.00555	0.00216	-0.00029	-0.00093	117.78671	-0.34200	-23.43660	-0.05543	-0.02577	-0.06366	0.01972
139			1.38000	7.70984	3.26111	-3.91215	0.60047	-0.52790	-0.05501	0.13362	0.33111	0.01533	0.04555	-0.03199	0.86418	18.54219	-2.38645	5.47637	-0.12076	0.02185	0.00349	-0.16130	0.00008	-0.00235	27.48505	-6.74239	12.74909	0.44246	0.42808	0.28646	0.13551	0.44368	0.06684	0.58485	-3.69225	-3.23967	0.00119	0.00107	0.00404	0.00151	-0.00026	-0.00118	117.95194	-0.55359	-23.62032	-0.05857	-0.02317	-0.05450	0.01374
140			1.39000	7.57997	3.58567	-3.82595	0.60888	-0.53184	-0.05959	0.12869	0.23506	0.01085	0.04862	-0.03555	0.87997	17.82700	-2.27364	5.10565	-0.12508	0.02432	0.00748	-0.15256	0.00117	-0.00480	27.33773	-7.31994	12.91757	0.42047	0.41732	0.28035	0.12027	0.41053	0.05770	-0.15210	-3.54199	-3.03311	0.00036	0.00089	0.00294	0.00047	-0.00025	-0.00127	118.05862	-0.72322	-23.78566	-0.06283	-0.02096	-0.04721	0.00940
141			1.40000	7.45904	3.79066	-3.77186	0.61112	-0.53718	-0.06495	0.11972	0.12895	0.00739	0.04731	-0.03772	0.89274	17.17291	-2.21347	4.76023	-0.13078	0.01097	0.00841	-0.14602	0.00141	-0.00457	27.19684	-7.85202	13.06004	0.41135	0.39007	0.26947	0.11292	0.33723	0.06304	-0.86454	-3.37675	-2.74479	-0.00049	0.00085	0.00230	-0.00059	-0.00026	-0.00128	118.12684	-0.83247	-23.90139	-0.06628	-0.01897	-0.04159	0.00647
142			1.41000	7.34934	3.87532	-3.73219	0.60924	-0.54483	-0.07208	0.10698	0.02431	0.00556	0.04147	-0.03722	0.90315	16.57214	-2.23012	4.46770	-0.14394	-0.01900	0.00766	-0.14745	-0.00427	-0.00308	27.05279	-8.32364	13.13413	0.42517	0.35108	0.25640	0.11200	0.24749	0.07954	-1.49389	-3.20033	-2.39160	-0.00126	0.00093	0.00210	-0.00128	-0.00031	-0.00134	118.17290	-0.87874	-23.95463	-0.06804	-0.01719	-0.03747	0.00477
143			1.42000	7.25239	3.85263	-3.69052	0.60285	-0.55700	-0.08051	0.09152	-0.06729	0.00566	0.03129	-0.03746	0.91355	16.01891	-2.32795	4.24543	-0.14895	-0.06706	0.00435	-0.13985	-0.02069	-0.00107	26.90255	-8.73315	13.11150	0.43358	0.29446	0.23481	0.10559	0.15887	0.09860	-1.99179	-3.01445	-2.00430	-0.00184	0.00109	0.00224	-0.00140	-0.00038	-0.00148	118.20780	-0.86950	-23.94767	-0.06835	-0.01580	-0.03487	0.00379
144			1.43000	7.16892	3.74811	-3.63458	0.60037	-0.57424	-0.08791	0.07570	-0.13529	0.00764	0.01837	-0.03515	0.92715	15.51095	-2.49077	4.09852	-0.16610	-0.12541	-0.00175	-0.14184	-0.04458	0.00019	26.75100	-9.09276	12.98310	0.46835	0.23448	0.21813	0.09726	0.09446	0.11814	-2.32545	-2.82116	-1.62219	-0.00209	0.00127	0.00257	-0.00096	-0.00046	-0.00158	118.23552	-0.81516	-23.88951	-0.06770	-0.01475	-0.03338	0.00284
145			1.44000	7.09935	3.59714	-3.55776	0.60394	-0.59390	-0.09423	0.05977	-0.16986	0.01120	0.00497	-0.03280	0.94542	15.04981	-2.68691	4.01902	-0.18665	-0.18414	-0.00863	-0.14271	-0.06482	0.00005	26.60932	-9.42482	12.76086	0.50902	0.17825	0.20506	0.07863	0.05706	0.13354	-2.48283	-2.62658	-1.28124	-0.00195	0.00144	0.00298	-0.00030	-0.00051	-0.00156	118.25370	-0.72721	-23.79319	-0.06636	-0.01407	-0.03291	0.00124
146			1.45000	7.04454	3.43967	-3.45866	0.61128	-0.61297	-0.10048	0.04277	-0.16470	0.01587	-0.00589	-0.03493	0.96475	14.63973	-2.87807	3.98767	-0.19098	-0.23302	-0.01324	-0.12787	-0.06939	-0.00054	26.49056	-9.75515	12.47353	0.51349	0.13175	0.18787	0.04610	0.03973	0.13688	-2.47640	-2.44113	-1.00489	-0.00144	0.00159	0.00346	0.00015	-0.00051	-0.00140	118.25426	-0.61967	-23.67469	-0.06476	-0.01397	-0.03378	-0.00139
147			1.46000	7.00608	3.31374	-3.34000	0.62143	-0.62791	-0.10438	0.02379	-0.11999	0.02059	-0.01283	-0.03913	0.98082	14.28450	-3.02871	3.97808	-0.18875	-0.26553	-0.01638	-0.10791	-0.05441	-0.00045	26.40438	-10.10670	12.15930	0.49750	0.10108	0.17333	0.01215	0.03465	0.13156	-2.34074	-2.27589	-0.80130	-0.00070	0.00171	0.00395	0.00021	-0.00047	-0.00112	118.22649	-0.50870	-23.55231	-0.06333	-0.01467	-0.03626	-0.00504
148			1.47000	6.98600	3.24989	-3.20715	0.62670	-0.63450	-0.10390	0.00279	-0.04417	0.02400	-0.01584	-0.04214	0.98928	13.98607	-3.11332	3.95972	-0.18593	-0.27966	-0.01925	-0.08839	-0.02597	0.00088	26.35464	-10.49402	11.85993	0.47807	0.08630	0.16611	-0.01458	0.03708	0.12176	-2.12374	-2.13785	-0.66654	0.00012	0.00181	0.00441	-0.00005	-0.00040	-0.00079	118.16102	-0.40815	-23.44445	-0.06276	-0.01592	-0.03980	-0.00941
149			1.48000	6.98530	3.26675	-3.06708	0.62484	-0.63514	-0.10117	-0.01778	0.04650	0.02570	-0.01526	-0.04352	0.99020	13.74399	-3.11944	3.90096	-0.18189	-0.27985	-0.02086	-0.07008	0.00492	0.00353	26.34017	-10.92096	11.61642	0.45818	0.08229	0.16343	-0.03070	0.04464	0.10613	-1.87445	-2.02834	-0.58716	0.00088	0.00189	0.00482	-0.00037	-0.00032	-0.00049	118.05332	-0.32545	-23.36700	-0.06368	-0.01738	-0.04366	-0.01425
150			1.49000	7.00248	3.36855	-2.92791	0.62057	-0.63111	-0.09680	-0.03447	0.13451	0.02538	-0.01131	-0.04142	0.98572	13.55456	-3.04794	3.77568	-0.18804	-0.26641	-0.02101	-0.05771	0.02910	0.00675	26.35581	-11.38143	11.46193	0.45722	0.09190	0.17122	-0.03735	0.06046	0.08917	-1.63464	-1.94544	-0.54383	0.00151	0.00196	0.00515	-0.00058	-0.00024	-0.00030	117.90386	-0.26040	-23.32859	-0.06679	-0.01873	-0.04714	-0.01955
151			1.50000	7.03299	3.54578	-2.79811	0.61924	-0.62423	-0.09300	-0.04537	0.20587	0.02370	-0.00491	-0.03800	0.98251	13.40965	-2.91170	3.57170	-0.19971	-0.24205	-0.01855	-0.04857	0.04129	0.00877	26.39343	-11.86150	11.41257	0.46596	0.11292	0.18555	-0.03616	0.08493	0.06911	-1.43389	-1.88690	-0.51684	0.00196	0.00203	0.00542	-0.00059	-0.00017	-0.00024	117.71775	-0.20616	-23.32690	-0.07216	-0.01991	-0.05016	-0.02521
152			1.51000	7.07129	3.77936	-2.68393	0.62042	-0.61733	-0.09041	-0.05091	0.25337	0.02134	0.00268	-0.03635	0.98347	13.30007	-2.73238	3.29376	-0.20431	-0.21335	-0.01447	-0.03925	0.04205	0.00862	26.44489	-12.34318	11.46290	0.46326	0.13764	0.19842	-0.02914	0.11113	0.04615	-1.28744	-1.85036	-0.49001	0.00225	0.00212	0.00568	-0.00047	-0.00011	-0.00031	117.50360	-0.15177	-23.34983	-0.07927	-0.02105	-0.05306	-0.03080
153			1.52000	7.11315	4.04578	-2.58713	0.62453	-0.61155	-0.08914	-0.05372	0.27555	0.01899	0.01051	-0.03715	0.98558	13.21850	-2.53493	2.95853	-0.20157	-0.18508	-0.00969	-0.03013	0.03537	0.00658	26.50344	-12.80853	11.59017	0.44694	0.16354	0.20808	-0.02010	0.13377	0.02518	-1.19529	-1.83110	-0.45299	0.00241	0.00225	0.00600	-0.00030	-0.00006	-0.00047	117.27264	-0.08661	-23.38040	-0.08713	-0.02225	-0.05621	-0.03548
154			1.53000	7.15730	4.32193	-2.50511	0.62939	-0.60682	-0.08942	-0.05708	0.27570	0.01714	0.01622	-0.04068	0.99031	13.15989	-2.34140	2.58607	-0.18831	-0.16481	-0.00535	-0.02122	0.02654	0.00386	26.56324	-13.24387	11.76466	0.41694	0.18022	0.20955	-0.01159	0.14256	0.00956	-1.14411	-1.82176	-0.40057	0.00247	0.00242	0.00642	-0.00017	-0.00004	-0.00067	117.03699	-0.00351	-23.40233	-0.09492	-0.02367	-0.05999	-0.03852
155			1.54000	7.20556	4.58971	-2.43356	0.63532	-0.60486	-0.09137	-0.06431	0.26195	0.01584	0.01801	-0.04498	0.99718	13.12049	-2.16708	2.19515	-0.17307	-0.16053	-0.00268	-0.01378	0.01905	0.00195	26.61958	-13.64269	11.95856	0.39065	0.17653	0.20259	-0.00556	0.13068	0.00142	-1.11296	-1.81393	-0.33312	0.00251	0.00263	0.00694	-0.00013	-0.00005	-0.00087	116.80764	0.09734	-23.40307	-0.10216	-0.02528	-0.06433	-0.03952
156			1.55000	7.26254	4.83918	-2.36987	0.63810	-0.60641	-0.09277	-0.07714	0.24382	0.01432	0.01711	-0.04813	1.00296	13.09821	-2.01968	1.80459	-0.15978	-0.16847	-0.00280	-0.00765	0.01285	0.00195	26.66993	-14.00583	12.14839	0.37367	0.15935	0.19358	-0.00303	0.10820	0.00067	-1.07980	-1.80107	-0.25656	0.00257	0.00288	0.00754	-0.00018	-0.00009	-0.00100	116.59372	0.20861	-23.37451	-0.10837	-0.02693	-0.06894	-0.03839
157			1.56000	7.33422	5.06912	-2.31591	0.63924	-0.60639	-0.09322	-0.09606	0.22738	0.01202	0.01491	-0.04880	1.00648	13.09245	-1.90084	1.43630	-0.15507	-0.17897	-0.00393	-0.00241	0.00776	0.00247	26.71498	-14.33972	12.31484	0.37331	0.14136	0.18924	-0.00473	0.08720	0.00603	-1.02750	-1.77959	-0.18065	0.00270	0.00312	0.00816	-0.00030	-0.00015	-0.00099	116.40200	0.31741	-23.31451	-0.11327	-0.02852	-0.07357	-0.03533
158			1.57000	7.42667	5.28421	-2.27783	0.63630	-0.60296	-0.09394	-0.11916	0.21582	0.00880	0.01348	-0.04796	1.00570	13.10339	-1.80811	1.11403	-0.15294	-0.18418	-0.00341	0.00267	0.00453	0.00179	26.75729	-14.65364	12.44274	0.37611	0.13317	0.18843	-0.01059	0.07446	0.01625	-0.94696	-1.74779	-0.11651	0.00290	0.00333	0.00876	-0.00047	-0.00023	-0.00081	116.23702	0.40783	-23.22717	-0.11656	-0.02998	-0.07804	-0.03072
159			1.58000	7.54396	5.48970	-2.26227	0.62874	-0.59848	-0.09560	-0.14327	0.20817	0.00485	0.01293	-0.04607	1.00151	13.13080	-1.73727	0.85772	-0.15087	-0.18684	-0.00131	0.00745	0.00352	0.00052	26.79956	-14.95629	12.52180	0.38014	0.12943	0.18795	-0.01916	0.06564	0.02939	-0.83773	-1.70361	-0.07353	0.00313	0.00349	0.00929	-0.00065	-0.00032	-0.00047	116.10130	0.46407	-23.12233	-0.11818	-0.03130	-0.08224	-0.02512
160			1.59000	7.68739	5.68693	-2.27257	0.62281	-0.59442	-0.09778	-0.16674	0.19933	0.00054	0.01303	-0.04278	0.99946	13.17328	-1.68396	0.67655	-0.15495	-0.18765	0.00152	0.01188	0.00391	-0.00040	26.84232	-15.25314	12.54846	0.39679	0.12867	0.19146	-0.02835	0.05924	0.04371	-0.70603	-1.64387	-0.05673	0.00335	0.00360	0.00970	-0.00081	-0.00043	-0.00006	115.99511	0.47335	-23.01303	-0.11823	-0.03228	-0.08574	-0.01927
161			1.60000	7.85533	5.87128	-2.30769	0.61831	-0.59174	-0.10038	-0.18740	0.18290	-0.00377	0.01448	-0.04051	1.00184	13.22724	-1.64459	0.56641	-0.15475	-0.18410	0.00508	0.01478	0.00449	-0.00077	26.88275	-15.54521	12.52684	0.40726	0.13445	0.19534	-0.03357	0.05616	0.05622	-0.56071	-1.56608	-0.06542	0.00350	0.00365	0.00994	-0.00091	-0.00055	0.00032	115.91618	0.42909	-22.91257	-0.11694	-0.03271	-0.08797	-0.01395
162			1.61000	8.04411	6.03183	-2.36411	0.61099	-0.58900	-0.10229	-0.20257	0.15303	-0.00789	0.01757	-0.03996	1.00475	13.28743	-1.61689	0.51320	-0.14454	-0.17432	0.00883	0.01499	0.00415	-0.00058	26.91517	-15.82924	12.46783	0.40056	0.14831	0.19767	-0.03099	0.05590	0.06415	-0.40924	-1.47066	-0.09215	0.00355	0.00364	0.01000	-0.00095	-0.00065	0.00052	115.85973	0.33426	-22.83277	-0.11476	-0.03236	-0.08838	-0.00980
163			1.62000	8.24890	6.15363	-2.43764	0.59936	-0.58448	-0.10350	-0.21085	0.10741	-0.01178	0.02020	-0.03925	1.00303	13.34799	-1.60064	0.49890	-0.13240	-0.16593	0.01185	0.01346	0.00249	-0.00011	26.93284	-16.09869	12.38540	0.39209	0.15680	0.19727	-0.02185	0.05253	0.06602	-0.25519	-1.36162	-0.12417	0.00350	0.00358	0.00989	-0.00095	-0.00071	0.00048	115.81911	0.20335	-22.78254	-0.11207	-0.03141	-0.08725	-0.00724
164			1.63000	8.46435	6.22148	-2.52429	0.58475	-0.57862	-0.10373	-0.21208	0.04836	-0.01536	0.02047	-0.03704	0.99761	13.40409	-1.59767	0.50647	-0.12487	-0.16559	0.01274	0.01145	-0.00057	0.00030	26.93056	-16.34521	12.29290	0.39504	0.14937	0.19468	-0.00884	0.04323	0.06260	-0.09913	-1.24440	-0.14649	0.00338	0.00347	0.00965	-0.00093	-0.00072	0.00020	115.78604	0.05908	-22.76629	-0.10926	-0.03035	-0.08549	-0.00633
165			1.64000	8.68425	6.22334	-2.62067	0.57059	-0.57717	-0.10603	-0.20718	-0.01963	-0.01916	0.01851	-0.03345	0.99589	13.45237	-1.61076	0.52428	-0.12263	-0.17589	0.01366	0.00948	-0.00510	0.00061	26.90626	-16.56124	12.19958	0.41243	0.12874	0.19010	0.00588	0.03074	0.05592	0.05973	-1.12340	-0.14720	0.00322	0.00334	0.00933	-0.00090	-0.00071	-0.00021	115.75273	-0.07546	-22.78244	-0.10635	-0.02959	-0.08395	-0.00672
166			1.65000	8.90200	6.15166	-2.72429	0.55461	-0.57952	-0.11123	-0.19575	-0.09334	-0.02363	0.01589	-0.03233	0.99940	13.49149	-1.64188	0.54844	-0.10738	-0.18950	0.01637	0.00668	-0.01067	0.00108	26.86172	-16.74173	12.10846	0.40888	0.10714	0.17618	0.01824	0.01963	0.04656	0.22114	-1.00031	-0.12133	0.00303	0.00321	0.00904	-0.00085	-0.00070	-0.00061	115.71375	-0.18479	-22.82469	-0.10338	-0.02923	-0.08306	-0.00781
167			1.66000	9.11140	6.00331	-2.83383	0.53896	-0.58320	-0.11688	-0.17999	-0.16864	-0.02842	0.01296	-0.03294	1.00145	13.52201	-1.69118	0.58292	-0.08632	-0.20436	0.01902	0.00431	-0.01623	0.00184	26.80249	-16.88536	12.01656	0.38955	0.08616	0.15726	0.02394	0.01076	0.03802	0.38313	-0.87407	-0.07128	0.00284	0.00311	0.00883	-0.00079	-0.00070	-0.00091	115.66652	-0.26212	-22.88510	-0.10062	-0.02921	-0.08283	-0.00911
168			1.67000	9.30795	5.78036	-2.94815	0.52052	-0.58602	-0.12075	-0.16096	-0.23892	-0.03263	0.00983	-0.03355	0.99984	13.54614	-1.75636	0.63525	-0.06373	-0.21814	0.02028	0.00269	-0.02051	0.00277	26.73588	-16.99438	11.91750	0.36347	0.06827	0.13883	0.02287	0.00466	0.03201	0.54227	-0.74212	-0.00457	0.00267	0.00305	0.00871	-0.00072	-0.00072	-0.00110	115.61065	-0.30785	-22.95623	-0.09836	-0.02944	-0.08323	-0.01034
169			1.68000	9.48892	5.49220	-3.06503	0.50095	-0.58633	-0.12191	-0.14131	-0.29541	-0.03525	0.00686	-0.03234	0.99761	13.56649	-1.83262	0.71017	-0.04691	-0.22668	0.02022	0.00176	-0.02224	0.00355	26.66907	-17.07407	11.80663	0.34474	0.06037	0.12879	0.01859	0.00124	0.02921	0.69401	-0.60135	0.07107	0.00254	0.00302	0.00868	-0.00064	-0.00077	-0.00121	115.54690	-0.32704	-23.03215	-0.09702	-0.02988	-0.08425	-0.01134
170			1.69000	9.65343	5.15632	-3.18082	0.48554	-0.58912	-0.12155	-0.12422	-0.33311	-0.03598	0.00461	-0.02873	0.99910	13.58366	-1.91285	0.80455	-0.04160	-0.23151	0.01942	0.00126	-0.02133	0.00386	26.60603	-17.13206	11.68557	0.34236	0.06448	0.13065	0.01549	-0.00067	0.02896	0.83351	-0.44879	0.15149	0.00246	0.00305	0.00878	-0.00056	-0.00085	-0.00131	115.47757	-0.32827	-23.10885	-0.09681	-0.03064	-0.08630	-0.01193
171			1.70000	9.80248	4.79661	-3.29169	0.47662	-0.59492	-0.12058	-0.11139	-0.34750	-0.03485	0.00340	-0.02597	1.00616	13.59475	-1.98872	0.90689	-0.03587	-0.23206	0.01841	0.00058	-0.01818	0.00362	26.54559	-17.17712	11.56338	0.33109	0.07907	0.13473	0.01543	-0.00157	0.02792	0.95583	-0.28125	0.23741	0.00242	0.00317	0.00910	-0.00047	-0.00097	-0.00149	115.40654	-0.32233	-23.18452	-0.09804	-0.03185	-0.08996	-0.01183
172			1.71000	9.93915	4.44041	-3.39400	0.47103	-0.60561	-0.12061	-0.10269	-0.33833	-0.03236	0.00177	-0.02469	1.01989	13.59537	-2.05300	1.00238	-0.02334	-0.23685	0.01714	-0.00010	-0.01431	0.00292	26.48381	-17.21776	11.45259	0.30435	0.08750	0.13082	0.01788	-0.00086	0.02384	1.05591	-0.09500	0.33261	0.00242	0.00340	0.00972	-0.00036	-0.00116	-0.00179	115.34018	-0.32124	-23.25971	-0.10082	-0.03359	-0.09563	-0.01059
173			1.72000	10.06737	4.11302	-3.48465	0.46623	-0.61847	-0.12177	-0.09724	-0.30806	-0.02875	-0.00093	-0.02347	1.04114	13.58360	-2.10196	1.08075	-0.00690	-0.24645	0.01602	-0.00018	-0.01038	0.00213	26.41878	-17.26019	11.36246	0.27254	0.08582	0.12030	0.02015	0.00107	0.01830	1.12792	0.11285	0.44119	0.00248	0.00375	0.01062	-0.00024	-0.00142	-0.00225	115.28708	-0.33580	-23.33472	-0.10510	-0.03580	-0.10309	-0.00764
174			1.73000	10.19025	3.83117	-3.56110							-0.00357	-0.02220	1.06374	13.56125	-2.13580	1.13950							26.35258	-17.30813	11.29579							1.16537	0.34239	0.56638							115.25775	-0.37447	-23.40854
175			1.74000	10.30921	3.59883	-3.62169							-0.00312	-0.02025	1.07584	13.53200	-2.15700	1.18266							26.28988	-17.36362	11.24941							1.16145	0.59086	0.70959							115.26301	-0.44341	-23.47899
[truncated: 11 more columns]
