# Supplementary material for: Analysis of the impact of different landing heights and lateralities on lower limb joint load based on statistical parametric mapping
Source: PLoS One. 2025 May 30;20(5):e0324656. doi: 10.1371/journal.pone.0324656 (PMC12124505; doi:10.1371/journal.pone.0324656)
Supplement: S1 File — (ZIP) [file pone.0324656.s001.zip › Original data/017/左前30.xlsx]

## Sheet: Sheet1
Var1	C__Users_dell_Documents_Qualisys_GAIT1214_Data_wanggenghun_wang	C__Users_dell_Documents_Qualisys_GAIT1214_Data_wanggenghun_w_1	C__Users_dell_Documents_Qualisys_GAIT1214_Data_wanggenghun_w_2	C__Users_dell_Documents_Qualisys_GAIT1214_Data_wanggenghun_w_3	C__Users_dell_Documents_Qualisys_GAIT1214_Data_wanggenghun_w_4	C__Users_dell_Documents_Qualisys_GAIT1214_Data_wanggenghun_w_5	C__Users_dell_Documents_Qualisys_GAIT1214_Data_wanggenghun_w_6	C__Users_dell_Documents_Qualisys_GAIT1214_Data_wanggenghun_w_7	C__Users_dell_Documents_Qualisys_GAIT1214_Data_wanggenghun_w_8	C__Users_dell_Documents_Qualisys_GAIT1214_Data_wanggenghun_w_9	C__Users_dell_Documents_Qualisys_GAIT1214_Data_wanggenghun_w_10	C__Users_dell_Documents_Qualisys_GAIT1214_Data_wanggenghun_w_11	C__Users_dell_Documents_Qualisys_GAIT1214_Data_wanggenghun_w_12	C__Users_dell_Documents_Qualisys_GAIT1214_Data_wanggenghun_w_13	C__Users_dell_Documents_Qualisys_GAIT1214_Data_wanggenghun_w_14	C__Users_dell_Documents_Qualisys_GAIT1214_Data_wanggenghun_w_15	C__Users_dell_Documents_Qualisys_GAIT1214_Data_wanggenghun_w_16	C__Users_dell_Documents_Qualisys_GAIT1214_Data_wanggenghun_w_17	C__Users_dell_Documents_Qualisys_GAIT1214_Data_wanggenghun_w_18	C__Users_dell_Documents_Qualisys_GAIT1214_Data_wanggenghun_w_19	C__Users_dell_Documents_Qualisys_GAIT1214_Data_wanggenghun_w_20	C__Users_dell_Documents_Qualisys_GAIT1214_Data_wanggenghun_w_21	C__Users_dell_Documents_Qualisys_GAIT1214_Data_wanggenghun_w_22	C__Users_dell_Documents_Qualisys_GAIT1214_Data_wanggenghun_w_23	C__Users_dell_Documents_Qualisys_GAIT1214_Data_wanggenghun_w_24	C__Users_dell_Documents_Qualisys_GAIT1214_Data_wanggenghun_w_25	C__Users_dell_Documents_Qualisys_GAIT1214_Data_wanggenghun_w_26	C__Users_dell_Documents_Qualisys_GAIT1214_Data_wanggenghun_w_27	C__Users_dell_Documents_Qualisys_GAIT1214_Data_wanggenghun_w_28	C__Users_dell_Documents_Qualisys_GAIT1214_Data_wanggenghun_w_29	C__Users_dell_Documents_Qualisys_GAIT1214_Data_wanggenghun_w_30	C__Users_dell_Documents_Qualisys_GAIT1214_Data_wanggenghun_w_31	C__Users_dell_Documents_Qualisys_GAIT1214_Data_wanggenghun_w_32	C__Users_dell_Documents_Qualisys_GAIT1214_Data_wanggenghun_w_33	C__Users_dell_Documents_Qualisys_GAIT1214_Data_wanggenghun_w_34	C__Users_dell_Documents_Qualisys_GAIT1214_Data_wanggenghun_w_35	C__Users_dell_Documents_Qualisys_GAIT1214_Data_wanggenghun_w_36	C__Users_dell_Documents_Qualisys_GAIT1214_Data_wanggenghun_w_37	C__Users_dell_Documents_Qualisys_GAIT1214_Data_wanggenghun_w_38	C__Users_dell_Documents_Qualisys_GAIT1214_Data_wanggenghun_w_39	C__Users_dell_Documents_Qualisys_GAIT1214_Data_wanggenghun_w_40	C__Users_dell_Documents_Qualisys_GAIT1214_Data_wanggenghun_w_41	C__Users_dell_Documents_Qualisys_GAIT1214_Data_wanggenghun_w_42	C__Users_dell_Documents_Qualisys_GAIT1214_Data_wanggenghun_w_43	C__Users_dell_Documents_Qualisys_GAIT1214_Data_wanggenghun_w_44	C__Users_dell_Documents_Qualisys_GAIT1214_Data_wanggenghun_w_45	C__Users_dell_Documents_Qualisys_GAIT1214_Data_wanggenghun_w_46	C__Users_dell_Documents_Qualisys_GAIT1214_Data_wanggenghun_w_47	C__Users_dell_Documents_Qualisys_GAIT1214_Data_wanggenghun_w_48
	CD	ZD	TIME	Right Ankle Angles	Right Ankle Angles	Right Ankle Angles	Right Ankle Moment	Right Ankle Moment	Right Ankle Moment	Right Ankle Power	Right Ankle Power	Right Ankle Power	Right Knee Angles	Right Knee Angles	Right Knee Angles	Right Knee Moment	Right Knee Moment	Right Knee Moment	Right Knee Power	Right Knee Power	Right Knee Power	Right Hip Angles	Right Hip Angles	Right Hip Angles	Right Hip Moment	Right Hip Moment	Right Hip Moment	Right Hip Power	Right Hip Power	Right Hip Power	Left Ankle Angles	Left Ankle Angles	Left Ankle Angles	Left Ankle Moment	Left Ankle Moment	Left Ankle Moment	Left Ankle Power	Left Ankle Power	Left Ankle Power	Left Knee Angles	Left Knee Angles	Left Knee Angles	Left Knee Moment	Left Knee Moment	Left Knee Moment	Left Knee Power	Left Knee Power	Left Knee Power	Left Hip Angles
	EVENT_LABEL	EVENT_LABEL	FRAME_NUMBERS	LINK_MODEL_BASED	LINK_MODEL_BASED	LINK_MODEL_BASED	LINK_MODEL_BASED	LINK_MODEL_BASED	LINK_MODEL_BASED	LINK_MODEL_BASED	LINK_MODEL_BASED	LINK_MODEL_BASED	LINK_MODEL_BASED	LINK_MODEL_BASED	LINK_MODEL_BASED	LINK_MODEL_BASED	LINK_MODEL_BASED	LINK_MODEL_BASED	LINK_MODEL_BASED	LINK_MODEL_BASED	LINK_MODEL_BASED	LINK_MODEL_BASED	LINK_MODEL_BASED	LINK_MODEL_BASED	LINK_MODEL_BASED	LINK_MODEL_BASED	LINK_MODEL_BASED	LINK_MODEL_BASED	LINK_MODEL_BASED	LINK_MODEL_BASED	LINK_MODEL_BASED	LINK_MODEL_BASED	LINK_MODEL_BASED	LINK_MODEL_BASED	LINK_MODEL_BASED	LINK_MODEL_BASED	LINK_MODEL_BASED	LINK_MODEL_BASED	LINK_MODEL_BASED	LINK_MODEL_BASED	LINK_MODEL_BASED	LINK_MODEL_BASED	LINK_MODEL_BASED	LINK_MODEL_BASED	LINK_MODEL_BASED	LINK_MODEL_BASED	LINK_MODEL_BASED	LINK_MODEL_BASED	LINK_MODEL_BASED
	ORIGINAL	ORIGINAL	ORIGINAL	ORIGINAL	ORIGINAL	ORIGINAL	ORIGINAL	ORIGINAL	ORIGINAL	ORIGINAL	ORIGINAL	ORIGINAL	ORIGINAL	ORIGINAL	ORIGINAL	ORIGINAL	ORIGINAL	ORIGINAL	ORIGINAL	ORIGINAL	ORIGINAL	ORIGINAL	ORIGINAL	ORIGINAL	ORIGINAL	ORIGINAL	ORIGINAL	ORIGINAL	ORIGINAL	ORIGINAL	ORIGINAL	ORIGINAL	ORIGINAL	ORIGINAL	ORIGINAL	ORIGINAL	ORIGINAL	ORIGINAL	ORIGINAL	ORIGINAL	ORIGINAL	ORIGINAL	ORIGINAL	ORIGINAL	ORIGINAL	ORIGINAL	ORIGINAL	ORIGINAL	ORIGINAL
ITEM	X	X	X	X	Y	Z	X	Y	Z	X	Y	Z	X	Y	Z	X	Y	Z	X	Y	Z	X	Y	Z	X	Y	Z	X	Y	Z	X	Y	Z	X	Y	Z	X	Y	Z	X	Y	Z	X	Y	Z	X	Y	Z	X
1	3.20000	3.36000	0.00000	5.08467	10.47628	9.71795							10.17897	-1.93058	-20.50151							11.11196	-0.90783	7.09058							6.85917	-0.29394	1.53979							6.40600	0.72008	-10.77031							6.88585
2			0.01000	5.01818	10.45279	9.55673							10.08355	-1.94301	-20.37692							11.10803	-0.92966	7.09639							6.74753	-0.32393	1.61126							6.20038	0.75292	-10.74214							6.81846
3			0.02000	4.95789	10.43144	9.38668	-0.01115	-0.00133	0.00021	-0.00162	-0.00001	0.00006	9.99839	-1.95590	-20.24570	-0.01432	-0.00015	-0.00073	-0.00171	0.00000	-0.00017	11.11261	-0.94925	7.10158	0.00455	-0.02295	-0.00372	-0.00009	-0.00074	0.00001	6.62777	-0.35491	1.67965	-0.00971	0.00126	0.00068	-0.00210	0.00008	-0.00007	5.98996	0.79070	-10.71218	-0.01373	0.00573	-0.00027	-0.00505	-0.00044	0.00001	6.75318
4			0.03000	4.91347	10.41395	9.21461	-0.01117	-0.00129	0.00020	-0.00127	-0.00000	0.00006	9.93814	-1.96758	-20.11597	-0.01468	-0.00055	-0.00087	-0.00102	0.00001	-0.00019	11.13026	-0.96526	7.10757	0.00451	-0.02288	-0.00343	-0.00020	-0.00058	0.00002	6.50063	-0.38546	1.74250	-0.00972	0.00124	0.00065	-0.00221	0.00008	-0.00006	5.77984	0.83458	-10.68095	-0.01257	0.00530	-0.00023	-0.00457	-0.00047	0.00001	6.69349
5			0.04000	4.88922	10.39921	9.04435	-0.01119	-0.00125	0.00022	-0.00087	-0.00000	0.00006	9.90967	-1.97762	-19.98932	-0.01416	-0.00065	-0.00093	-0.00020	0.00001	-0.00020	11.16351	-0.97660	7.11324	0.00319	-0.02292	-0.00324	-0.00023	-0.00038	0.00002	6.36829	-0.41548	1.79907	-0.00974	0.00123	0.00062	-0.00227	0.00008	-0.00005	5.57468	0.88567	-10.65078	-0.01187	0.00463	-0.00017	-0.00416	-0.00046	0.00001	6.64195
6			0.05000	4.88501	10.38479	8.87901	-0.01119	-0.00120	0.00025	-0.00045	-0.00000	0.00007	9.91345	-1.98628	-19.86494	-0.01352	-0.00086	-0.00106	0.00056	0.00002	-0.00022	11.21251	-0.98278	7.11660	0.00242	-0.02304	-0.00309	-0.00024	-0.00017	0.00001	6.23411	-0.44489	1.85006	-0.00975	0.00122	0.00058	-0.00227	0.00007	-0.00005	5.37911	0.94461	-10.62471	-0.01155	0.00389	-0.00012	-0.00381	-0.00044	0.00000	6.60001
7			0.06000	4.90034	10.36861	8.72560	-0.01117	-0.00115	0.00029	-0.00001	-0.00001	0.00007	9.94896	-1.99338	-19.74732	-0.01307	-0.00130	-0.00129	0.00126	0.00003	-0.00024	11.27581	-0.98439	7.11735	0.00289	-0.02309	-0.00295	-0.00035	0.00002	0.00000	6.10172	-0.47281	1.89684	-0.00975	0.00121	0.00054	-0.00222	0.00007	-0.00004	5.19751	1.01078	-10.60460	-0.01140	0.00311	-0.00009	-0.00344	-0.00038	0.00000	6.56847
8			0.07000	4.93536	10.34953	8.59528	-0.01113	-0.00110	0.00034	0.00046	-0.00002	0.00007	10.01645	-1.99810	-19.64802	-0.01251	-0.00157	-0.00145	0.00186	0.00003	-0.00021	11.35057	-0.98179	7.11767	0.00360	-0.02258	-0.00282	-0.00049	0.00017	0.00001	5.97438	-0.49824	1.94037	-0.00976	0.00119	0.00048	-0.00212	0.00006	-0.00003	5.03352	1.08253	-10.58952	-0.01123	0.00237	-0.00009	-0.00302	-0.00031	0.00000	6.54722
9			0.08000	4.98849	10.32715	8.49722	-0.01109	-0.00107	0.00039	0.00086	-0.00003	0.00006	10.11315	-2.00010	-19.57807	-0.01174	-0.00085	-0.00130	0.00222	0.00001	-0.00013	11.43261	-0.97527	7.12016	0.00413	-0.01982	-0.00246	-0.00060	0.00026	0.00002	5.85392	-0.52145	1.97995	-0.00976	0.00117	0.00042	-0.00200	0.00005	-0.00003	4.88938	1.15737	-10.57575	-0.01088	0.00171	-0.00012	-0.00255	-0.00023	0.00000	6.53577
10			0.09000	5.05425	10.30148	8.42953	-0.01106	-0.00105	0.00043	0.00110	-0.00004	0.00005	10.22919	-2.00047	-19.53593	-0.01080	0.00098	-0.00081	0.00224	-0.00001	-0.00005	11.51611	-0.96514	7.12493	0.00406	-0.01465	-0.00181	-0.00057	0.00026	0.00002	5.74033	-0.54356	2.01387	-0.00975	0.00116	0.00037	-0.00189	0.00005	-0.00002	4.76570	1.23205	-10.55902	-0.01041	0.00132	-0.00014	-0.00206	-0.00017	0.00000	6.53342
11			0.10000	5.12403	10.27268	8.37787	-0.01106	-0.00104	0.00046	0.00112	-0.00005	0.00004	10.34834	-2.00136	-19.50389	-0.00977	0.00296	-0.00024	0.00194	-0.00002	-0.00002	11.59441	-0.95301	7.12817	0.00283	-0.00963	-0.00118	-0.00036	0.00019	0.00000	5.63193	-0.56513	2.04127	-0.00973	0.00115	0.00035	-0.00182	0.00005	-0.00001	4.66297	1.30342	-10.53881	-0.00993	0.00123	-0.00013	-0.00159	-0.00015	0.00000	6.54070
12			0.11000	5.18875	10.24130	8.32509	-0.01109	-0.00103	0.00048	0.00094	-0.00005	0.00005	10.45401	-2.00476	-19.45960	-0.00884	0.00408	0.00013	0.00148	-0.00004	0.00001	11.66222	-0.94167	7.12411	0.00046	-0.00694	-0.00090	-0.00005	0.00014	-0.00001	5.52605	-0.58559	2.06396	-0.00970	0.00114	0.00035	-0.00180	0.00004	-0.00001	4.58283	1.36872	-10.52234	-0.00963	0.00135	-0.00010	-0.00113	-0.00015	0.00000	6.56072
13			0.12000	5.24211	10.20736	8.26142	-0.01114	-0.00102	0.00048	0.00067	-0.00005	0.00006	10.53629	-2.01119	-19.39014	-0.00856	0.00437	0.00025	0.00110	-0.00006	0.00004	11.71743	-0.93377	7.10931	-0.00188	-0.00572	-0.00088	0.00017	0.00010	-0.00003	5.42017	-0.60312	2.08577	-0.00967	0.00114	0.00037	-0.00180	0.00004	-0.00001	4.52864	1.42626	-10.52493	-0.00977	0.00163	-0.00009	-0.00064	-0.00015	-0.00000	6.59900
14			0.13000	5.28296	10.16977	8.18389	-0.01119	-0.00101	0.00047	0.00042	-0.00006	0.00007	10.59522	-2.01987	-19.29389	-0.00933	0.00441	0.00029	0.00090	-0.00008	0.00005	11.76242	-0.93022	7.08551	-0.00247	-0.00437	-0.00090	0.00018	0.00006	-0.00004	5.31360	-0.61685	2.10874	-0.00965	0.00114	0.00040	-0.00178	0.00003	-0.00001	4.50693	1.47666	-10.56589	-0.01057	0.00199	-0.00014	0.00003	-0.00015	-0.00002	6.66439
15			0.14000	5.31580	10.12700	8.09012	-0.01121	-0.00099	0.00044	0.00027	-0.00006	0.00008	10.63946	-2.02988	-19.17408	-0.01049	0.00451	0.00036	0.00087	-0.00011	0.00008	11.80251	-0.92912	7.05918	-0.00222	-0.00272	-0.00094	0.00016	0.00003	-0.00004	5.20883	-0.62724	2.13091	-0.00965	0.00114	0.00042	-0.00172	0.00002	-0.00001	4.52813	1.52329	-10.66357	-0.01163	0.00218	-0.00021	0.00105	-0.00014	-0.00005	6.76818
16			0.15000	5.34747	10.07749	7.97462	-0.01121	-0.00096	0.00042	0.00020	-0.00007	0.00010	10.68067	-2.04116	-19.03255	-0.01095	0.00476	0.00048	0.00094	-0.00013	0.00013	11.84402	-0.92599	7.03828	-0.00361	-0.00119	-0.00107	0.00029	0.00002	-0.00002	5.11016	-0.63578	2.14868	-0.00966	0.00115	0.00043	-0.00159	0.00002	-0.00001	4.60328	1.57104	-10.83308	-0.01236	0.00192	-0.00025	0.00237	-0.00011	-0.00009	6.92117
17			0.16000	5.38199	10.01964	7.83050	-0.01119	-0.00093	0.00041	0.00016	-0.00008	0.00012	10.72722	-2.05435	-18.86874	-0.01042	0.00475	0.00050	0.00105	-0.00015	0.00015	11.89271	-0.91600	7.02946	-0.00724	-0.00061	-0.00132	0.00069	0.00002	0.00001	5.02110	-0.64373	2.16000	-0.00970	0.00116	0.00042	-0.00142	0.00002	-0.00001	4.73655	1.62378	-11.08222	-0.01233	0.00115	-0.00024	0.00354	-0.00006	-0.00012	7.12786
18			0.17000	5.41930	9.95272	7.65595	-0.01114	-0.00089	0.00042	0.00013	-0.00008	0.00014	10.78386	-2.06990	-18.68643	-0.00949	0.00397	0.00021	0.00117	-0.00013	0.00007	11.95291	-0.89561	7.03805	-0.01168	-0.00221	-0.00175	0.00136	0.00008	0.00008	4.94296	-0.65197	2.16444	-0.00975	0.00116	0.00038	-0.00124	0.00002	0.00000	4.91574	1.68332	-11.40057	-0.01166	0.00003	-0.00019	0.00400	-0.00000	-0.00011	7.37715
19			0.18000	5.45849	9.87941	7.46234	-0.01107	-0.00084	0.00046	0.00014	-0.00008	0.00016	10.85550	-2.08704	-18.50294	-0.00884	0.00263	-0.00033	0.00136	-0.00007	-0.00010	12.02686	-0.86355	7.06884	-0.01529	-0.00552	-0.00221	0.00213	0.00027	0.00019	4.87535	-0.66128	2.16138	-0.00981	0.00116	0.00032	-0.00108	0.00002	0.00000	5.11023	1.74787	-11.75154	-0.01057	-0.00124	-0.00012	0.00358	0.00007	-0.00007	7.63997
20			0.19000	5.49928	9.80499	7.27280	-0.01101	-0.00079	0.00052	0.00022	-0.00008	0.00016	10.94768	-2.10357	-18.34641	-0.00879	0.00172	-0.00085	0.00167	-0.00003	-0.00019	12.11415	-0.82070	7.12470	-0.01710	-0.00827	-0.00238	0.00273	0.00045	0.00032	4.81699	-0.67260	2.15054	-0.00985	0.00115	0.00026	-0.00094	0.00002	0.00001	5.28335	1.81187	-12.08531	-0.00930	-0.00250	-0.00001	0.00259	0.00014	-0.00000	7.88022
21			0.20000	5.54091	9.73517	7.11032	-0.01095	-0.00074	0.00060	0.00032	-0.00007	0.00015	11.06299	-2.11652	-18.24093	-0.00945	0.00197	-0.00106	0.00211	-0.00002	-0.00014	12.21196	-0.77019	7.20407	-0.01675	-0.00881	-0.00209	0.00291	0.00050	0.00035	4.76617	-0.68718	2.13365	-0.00987	0.00114	0.00021	-0.00082	0.00003	0.00001	5.40998	1.86917	-12.36477	-0.00816	-0.00354	0.00012	0.00154	0.00018	0.00005	8.07213
22			0.21000	5.58119	9.67445	6.98710	-0.01093	-0.00070	0.00068	0.00040	-0.00005	0.00013	11.19841	-2.12385	-18.19439	-0.01074	0.00313	-0.00099	0.00267	0.00000	-0.00004	12.31567	-0.71689	7.29974	-0.01409	-0.00819	-0.00157	0.00252	0.00043	0.00029	4.72149	-0.70775	2.11400	-0.00987	0.00114	0.00018	-0.00072	0.00005	0.00001	5.48324	1.91633	-12.57686	-0.00739	-0.00402	0.00023	0.00072	0.00017	0.00008	8.20704
23			0.22000	5.61761	9.62622	6.90405	-0.01093	-0.00066	0.00076	0.00044	-0.00004	0.00009	11.34617	-2.12570	-18.19866	-0.01255	0.00446	-0.00079	0.00325	0.00003	0.00003	12.41913	-0.66615	7.39985	-0.00904	-0.00810	-0.00109	0.00156	0.00036	0.00020	4.68197	-0.73701	2.09571	-0.00985	0.00113	0.00018	-0.00065	0.00006	0.00001	5.50913	1.95263	-12.72681	-0.00702	-0.00393	0.00032	0.00014	0.00013	0.00007	8.28886
24			0.23000	5.64904	9.59269	6.85620	-0.01094	-0.00064	0.00080	0.00045	-0.00002	0.00005	11.49663	-2.12415	-18.23672	-0.01450	0.00543	-0.00059	0.00368	0.00007	0.00005	12.51508	-0.62260	7.49007	-0.00247	-0.00897	-0.00081	0.00038	0.00032	0.00012	4.64605	-0.77518	2.08491	-0.00981	0.00113	0.00021	-0.00060	0.00008	0.00000	5.49820	1.97789	-12.83041	-0.00720	-0.00326	0.00035	-0.00026	0.00006	0.00006	8.32719
25			0.24000	5.67614	9.57485	6.83729	-0.01096	-0.00063	0.00082	0.00046	-0.00001	0.00001	11.64065	-2.12167	-18.29011	-0.01603	0.00609	-0.00039	0.00378	0.00009	0.00004	12.59648	-0.58942	7.55694	0.00379	-0.00925	-0.00062	-0.00047	0.00025	0.00006	4.61194	-0.81923	2.08794	-0.00976	0.00114	0.00025	-0.00057	0.00009	-0.00000	5.46171	1.99084	-12.90534	-0.00829	-0.00203	0.00025	-0.00060	0.00000	0.00003	8.33338
26			0.25000	5.69991	9.57275	6.83984	-0.01100	-0.00064	0.00080	0.00045	0.00000	-0.00001	11.77063	-2.11965	-18.34273	-0.01668	0.00674	-0.00011	0.00345	0.00009	0.00001	12.65836	-0.56815	7.59204	0.00775	-0.00709	-0.00031	-0.00069	0.00013	0.00001	4.57937	-0.86556	2.10615	-0.00973	0.00114	0.00029	-0.00053	0.00009	-0.00001	5.41064	1.99083	-12.96293	-0.01006	-0.00045	0.00003	-0.00091	-0.00001	0.00000	8.31849
27			0.26000	5.72061	9.58507	6.85412	-0.01105	-0.00066	0.00077	0.00040	0.00002	-0.00002	11.88089	-2.11750	-18.38283	-0.01635	0.00737	0.00023	0.00278	0.00005	-0.00001	12.69917	-0.55896	7.59525	0.00839	-0.00292	0.00005	-0.00046	0.00003	0.00000	4.54975	-0.91126	2.13456	-0.00970	0.00114	0.00033	-0.00046	0.00009	-0.00002	5.35497	1.97932	-13.00600	-0.01174	0.00094	-0.00020	-0.00108	0.00003	-0.00001	8.29217
28			0.27000	5.73693	9.60876	6.86922	-0.01112	-0.00067	0.00071	0.00029	0.00003	-0.00002	11.96792	-2.11406	-18.40392	-0.01536	0.00753	0.00045	0.00201	-0.00002	-0.00001	12.72132	-0.56049	7.57433	0.00610	0.00051	0.00020	-0.00017	-0.00000	0.00001	4.52548	-0.95431	2.16576	-0.00970	0.00114	0.00036	-0.00035	0.00009	-0.00002	5.30246	1.96018	-13.03355	-0.01285	0.00185	-0.00037	-0.00108	0.00007	-0.00001	8.26224
29			0.28000	5.74694	9.63967	6.87746	-0.01119	-0.00069	0.00065	0.00015	0.00004	-0.00001	12.03151	-2.10947	-18.40606	-0.01419	0.00676	0.00040	0.00136	-0.00006	0.00000	12.72977	-0.56950	7.54068	0.00141	0.00064	-0.00009	-0.00001	0.00000	-0.00001	4.50904	-0.99440	2.19312	-0.00969	0.00115	0.00038	-0.00020	0.00008	-0.00001	5.25746	1.93991	-13.04348	-0.01323	0.00224	-0.00046	-0.00093	0.00007	0.00000	8.23373
30			0.29000	5.75077	9.67398	6.87879	-0.01127	-0.00071	0.00059	0.00005	0.00004	-0.00000	12.07738	-2.10504	-18.39654	-0.01303	0.00529	0.00011	0.00099	-0.00005	0.00000	12.73137	-0.58091	7.50482	-0.00562	-0.00205	-0.00068	0.00003	-0.00001	-0.00004	4.50233	-1.03205	2.21242	-0.00969	0.00115	0.00039	-0.00003	0.00007	-0.00001	5.22162	1.92509	-13.03534	-0.01299	0.00222	-0.00046	-0.00072	0.00003	0.00001	8.20961
31			0.30000	5.75148	9.70962	6.87954	-0.01133	-0.00072	0.00052	0.00004	0.00004	-0.00001	12.11804	-2.10196	-18.38671	-0.01188	0.00380	-0.00019	0.00096	-0.00002	-0.00000	12.73521	-0.58967	7.47425	-0.01463	-0.00515	-0.00127	0.00027	-0.00000	-0.00006	4.50613	-1.06707	2.22226	-0.00969	0.00115	0.00038	0.00014	0.00007	-0.00000	5.19506	1.92015	-13.01118	-0.01224	0.00196	-0.00042	-0.00050	-0.00001	0.00002	8.19189
32			0.31000	5.75328	9.74535	6.88651	-0.01138	-0.00073	0.00047	0.00014	0.00004	-0.00001	12.16982	-2.10023	-18.38613	-0.01064	0.00272	-0.00039	0.00122	-0.00000	0.00000	12.75206	-0.59250	7.45369	-0.02498	-0.00719	-0.00171	0.00127	0.00005	-0.00004	4.51961	-1.09811	2.22298	-0.00969	0.00115	0.00036	0.00029	0.00006	0.00000	5.17696	1.92590	-12.97558	-0.01122	0.00165	-0.00038	-0.00031	-0.00004	0.00003	8.18180
33			0.32000	5.76117	9.77929	6.90349	-0.01140	-0.00074	0.00043	0.00036	0.00004	-0.00002	12.25035	-2.09796	-18.39994	-0.00937	0.00207	-0.00046	0.00168	0.00000	0.00002	12.79296	-0.58852	7.44609	-0.03548	-0.00789	-0.00201	0.00357	0.00009	0.00001	4.54025	-1.12407	2.21487	-0.00968	0.00115	0.00034	0.00039	0.00005	0.00001	5.16573	1.94081	-12.93355	-0.01031	0.00146	-0.00038	-0.00018	-0.00006	0.00003	8.18009
34			0.33000	5.78149	9.80802	6.93118	-0.01141	-0.00074	0.00041	0.00070	0.00003	-0.00002	12.37727	-2.09074	-18.43027	-0.00811	0.00175	-0.00044	0.00221	-0.00001	0.00003	12.86728	-0.57928	7.45391	-0.04498	-0.00709	-0.00214	0.00740	0.00008	0.00007	4.56474	-1.14515	2.19706	-0.00968	0.00115	0.00032	0.00043	0.00003	0.00001	5.15993	1.96310	-12.88869	-0.00987	0.00142	-0.00041	-0.00008	-0.00007	0.00003	8.18683
35			0.34000	5.82033	9.82749	6.96791	-0.01141	-0.00075	0.00040	0.00113	0.00001	-0.00003	12.56521	-2.07239	-18.47822	-0.00694	0.00174	-0.00035	0.00268	-0.00004	0.00004	12.98188	-0.56769	7.48050	-0.05265	-0.00475	-0.00209	0.01251	0.00002	0.00015	4.59064	-1.16207	2.16768	-0.00967	0.00116	0.00030	0.00045	0.00002	0.00002	5.15924	1.99174	-12.84281	-0.00987	0.00135	-0.00044	0.00001	-0.00008	0.00003	8.20203
36			0.35000	5.88176	9.83408	7.01035	-0.01140	-0.00076	0.00039	0.00161	-0.00001	-0.00003	12.82372	-2.03640	-18.54539	-0.00593	0.00200	-0.00019	0.00303	-0.00010	0.00003	13.14022	-0.55658	7.53069	-0.05849	-0.00164	-0.00189	0.01830	-0.00001	0.00021	4.61659	-1.17539	2.12580	-0.00964	0.00116	0.00029	0.00044	0.00002	0.00002	5.16432	2.02527	-12.79787	-0.00997	0.00118	-0.00042	0.00011	-0.00008	0.00003	8.22571
37			0.36000	5.96713	9.82498	7.05535	-0.01140	-0.00077	0.00038	0.00207	-0.00003	-0.00003	13.15656	-1.97750	-18.63411	-0.00514	0.00242	-0.00002	0.00328	-0.00020	0.00000	13.34173	-0.54803	7.60920	-0.06312	0.00061	-0.00176	0.02424	0.00002	0.00028	4.64130	-1.18500	2.07277	-0.00961	0.00116	0.00029	0.00041	0.00001	0.00003	5.17516	2.06078	-12.75799	-0.00999	0.00096	-0.00037	0.00020	-0.00006	0.00002	8.25725
38			0.37000	6.07405	9.79865	7.10178	-0.01140	-0.00078	0.00036	0.00245	-0.00005	-0.00003	13.56152	-1.89378	-18.74665	-0.00458	0.00290	0.00014	0.00346	-0.00032	-0.00004	13.58202	-0.54286	7.71805	-0.06757	0.00069	-0.00187	0.03004	0.00003	0.00039	4.66313	-1.19046	2.01168	-0.00957	0.00116	0.00031	0.00035	-0.00000	0.00003	5.18970	2.09441	-12.72826	-0.01005	0.00069	-0.00030	0.00024	-0.00004	0.00001	8.29471
39			0.38000	6.19675	9.75493	7.15103	-0.01141	-0.00079	0.00034	0.00270	-0.00008	-0.00003	14.03133	-1.78749	-18.88306	-0.00420	0.00352	0.00035	0.00361	-0.00047	-0.00010	13.85355	-0.54004	7.85414	-0.07312	-0.00067	-0.00213	0.03591	-0.00004	0.00053	4.68097	-1.19206	1.94580	-0.00953	0.00117	0.00033	0.00029	-0.00001	0.00004	5.20437	2.12397	-12.71237	-0.01029	0.00055	-0.00025	0.00023	-0.00003	0.00000	8.33458
40			0.39000	6.32737	9.69450	7.20466	-0.01144	-0.00080	0.00034	0.00278	-0.00010	-0.00003	14.55564	-1.66310	-19.03844	-0.00397	0.00440	0.00065	0.00375	-0.00067	-0.00021	14.14754	-0.53762	8.00930	-0.08065	-0.00105	-0.00219	0.04228	-0.00007	0.00060	4.69495	-1.19130	1.87652	-0.00949	0.00119	0.00035	0.00023	-0.00001	0.00004	5.21554	2.14968	-12.71057	-0.01068	0.00040	-0.00022	0.00016	-0.00002	-0.00000	8.37240
41			0.40000	6.45674	9.61768	7.26179	-0.01147	-0.00081	0.00034	0.00268	-0.00013	-0.00003	15.12403	-1.52400	-19.20342	-0.00408	0.00522	0.00095	0.00416	-0.00089	-0.00033	14.45735	-0.53437	8.17432	-0.09014	-0.00014	-0.00198	0.04961	-0.00001	0.00056	4.70596	-1.19073	1.80459	-0.00946	0.00120	0.00036	0.00019	-0.00001	0.00004	5.22066	2.17298	-12.72211	-0.01094	0.00003	-0.00015	0.00004	-0.00000	-0.00001	8.40440
42			0.41000	6.57571	9.52362	7.32036	-0.01153	-0.00082	0.00035	0.00243	-0.00016	-0.00003	15.73010	-1.37040	-19.36846	-0.00489	0.00534	0.00102	0.00530	-0.00104	-0.00036	14.78138	-0.53055	8.34242	-0.10058	-0.00066	-0.00197	0.05815	-0.00004	0.00056	4.71463	-1.19203	1.73323	-0.00942	0.00121	0.00034	0.00014	-0.00001	0.00004	5.21791	2.19546	-12.75007	-0.01089	-0.00073	0.00001	-0.00011	0.00002	0.00000	8.42814
43			0.42000	6.67837	9.41113	7.38182	-0.01159	-0.00082	0.00035	0.00212	-0.00018	-0.00003	16.37540	-1.20071	-19.52795	-0.00644	0.00458	0.00077	0.00749	-0.00102	-0.00027	15.12290	-0.52646	8.50794	-0.11086	-0.00363	-0.00240	0.06813	-0.00024	0.00066	4.72075	-1.19646	1.66985	-0.00939	0.00121	0.00032	0.00009	0.00000	0.00003	5.20588	2.21882	-12.80399	-0.01058	-0.00185	0.00024	-0.00026	0.00006	0.00003	8.44296
44			0.43000	6.76320	9.27998	7.45304	-0.01166	-0.00083	0.00036	0.00182	-0.00021	-0.00004	17.06976	-1.01238	-19.68231	-0.00840	0.00341	0.00035	0.01061	-0.00086	-0.00013	15.48863	-0.52207	8.66618	-0.12059	-0.00678	-0.00288	0.08032	-0.00043	0.00075	4.72388	-1.20513	1.62555	-0.00939	0.00122	0.00031	0.00004	0.00002	0.00002	5.18345	2.24563	-12.89876	-0.01031	-0.00296	0.00049	-0.00041	0.00010	0.00011	8.44942
45			0.44000	6.83086	9.13099	7.54326	-0.01173	-0.00083	0.00039	0.00154	-0.00024	-0.00006	17.82888	-0.80218	-19.83722	-0.01036	0.00232	-0.00006	0.01441	-0.00066	0.00002	15.88897	-0.51612	8.81602	-0.12927	-0.00954	-0.00334	0.09520	-0.00054	0.00083	4.72467	-1.21825	1.61203	-0.00941	0.00122	0.00030	0.00001	0.00003	-0.00000	5.15026	2.27868	-13.04968	-0.01030	-0.00372	0.00064	-0.00056	0.00014	0.00021	8.44897
46			0.45000	6.88057	8.96562	7.66043	-0.01179	-0.00083	0.00044	0.00123	-0.00027	-0.00008	18.66807	-0.56870	-19.99827	-0.01213	0.00154	-0.00037	0.01868	-0.00048	0.00015	16.33519	-0.50652	8.95775	-0.13601	-0.01264	-0.00394	0.11213	-0.00057	0.00093	4.72542	-1.23462	1.63706	-0.00945	0.00121	0.00029	0.00003	0.00004	-0.00002	5.10704	2.32043	-13.26496	-0.01078	-0.00370	0.00057	-0.00070	0.00016	0.00025	8.44277
47			0.46000	6.90884	8.78553	7.80833	-0.01183	-0.00084	0.00052	0.00083	-0.00030	-0.00012	19.59697	-0.31518	-20.16585	-0.01374	0.00108	-0.00055	0.02336	-0.00036	0.00024	16.83608	-0.49017	9.08877	-0.13965	-0.01520	-0.00452	0.12906	-0.00041	0.00098	4.72978	-1.25230	1.69802	-0.00952	0.00120	0.00027	0.00011	0.00005	-0.00003	5.05630	2.37187	-13.53790	-0.01178	-0.00274	0.00023	-0.00083	0.00015	0.00012	8.43182
48			0.47000	6.91149	8.59317	7.98536	-0.01187	-0.00086	0.00064	0.00035	-0.00032	-0.00018	20.61866	-0.04806	-20.33739	-0.01538	0.00084	-0.00064	0.02864	-0.00028	0.00029	17.39628	-0.46360	9.20567	-0.13922	-0.01621	-0.00486	0.14310	-0.00002	0.00097	4.74169	-1.26939	1.77861	-0.00960	0.00119	0.00023	0.00026	0.00005	-0.00003	5.00225	2.43255	-13.84339	-0.01279	-0.00144	-0.00024	-0.00090	0.00010	-0.00013	8.41715
49			0.48000	6.88720	8.39321	8.18315	-0.01192	-0.00089	0.00081	-0.00013	-0.00034	-0.00024	21.73110	0.22556	-20.51107	-0.01723	0.00057	-0.00075	0.03475	-0.00019	0.00035	18.01570	-0.42276	9.30787	-0.13423	-0.01565	-0.00492	0.15142	0.00047	0.00093	4.76404	-1.28520	1.85532	-0.00968	0.00117	0.00020	0.00045	0.00004	-0.00002	4.94975	2.50098	-14.14626	-0.01315	-0.00062	-0.00061	-0.00086	0.00005	-0.00031	8.40003
50			0.49000	6.84026	8.19425	8.38623	-0.01199	-0.00095	0.00100	-0.00053	-0.00035	-0.00029	22.92883	0.50073	-20.68851	-0.01924	0.00012	-0.00091	0.04157	-0.00004	0.00044	18.69034	-0.36392	9.39960	-0.12538	-0.01430	-0.00481	0.15286	0.00092	0.00090	4.79741	-1.29988	1.90875	-0.00974	0.00117	0.00018	0.00063	0.00004	-0.00001	4.90277	2.57527	-14.41573	-0.01272	-0.00054	-0.00076	-0.00072	0.00005	-0.00033	8.38206
51			0.50000	6.78096	8.01027	8.57165	-0.01210	-0.00104	0.00120	-0.00075	-0.00033	-0.00029	24.20410	0.77574	-20.87301	-0.02119	-0.00037	-0.00108	0.04847	0.00011	0.00054	19.41398	-0.28397	9.48780	-0.11414	-0.01256	-0.00453	0.14821	0.00123	0.00091	4.83998	-1.31398	1.92998	-0.00979	0.00117	0.00018	0.00078	0.00003	-0.00000	4.86298	2.65341	-14.63496	-0.01178	-0.00076	-0.00073	-0.00057	0.00008	-0.00025	8.36408
52			0.51000	6.72428	7.86220	8.70938	-0.01227	-0.00116	0.00136	-0.00070	-0.00026	-0.00019	25.54555	1.05159	-21.06511	-0.02292	-0.00094	-0.00125	0.05475	0.00027	0.00064	20.17913	-0.18208	9.57833	-0.10055	-0.01100	-0.00419	0.13695	0.00140	0.00092	4.88889	-1.32768	1.92001	-0.00983	0.00119	0.00020	0.00088	0.00002	0.00001	4.82997	2.73343	-14.80102	-0.01076	-0.00095	-0.00059	-0.00044	0.00011	-0.00015	8.34570
53			0.52000	6.68891	7.77762	8.76575	-0.01251	-0.00130	0.00140	-0.00027	-0.00008	0.00001	26.93449	1.33023	-21.26126	-0.02452	-0.00202	-0.00164	0.06009	0.00057	0.00087	20.97527	-0.06063	9.67369	-0.08334	-0.01046	-0.00397	0.11700	0.00154	0.00095	4.94147	-1.34012	1.88652	-0.00988	0.00120	0.00023	0.00094	0.00002	0.00002	4.80206	2.81263	-14.92070	-0.00992	-0.00094	-0.00043	-0.00037	0.00011	-0.00008	8.32538
54			0.53000	6.69921	7.78838	8.71382	-0.01279	-0.00146	0.00125	0.00075	0.00022	0.00022	28.34516	1.61518	-21.46034	-0.02586	-0.00404	-0.00250	0.06376	0.00112	0.00139	21.78809	0.07437	9.77550	-0.06218	-0.01172	-0.00409	0.08818	0.00180	0.00107	4.99618	-1.34915	1.84002	-0.00994	0.00122	0.00027	0.00098	0.00000	0.00002	4.77737	2.88761	-15.00561	-0.00936	-0.00068	-0.00029	-0.00033	0.00008	-0.00004	8.30136
55			0.54000	6.78647	7.92365	8.54599	-0.01307	-0.00160	0.00081	0.00257	0.00064	0.00027	29.74767	1.91265	-21.67049	-0.02628	-0.00697	-0.00380	0.06370	0.00189	0.00229	22.60005	0.21373	9.88749	-0.03929	-0.01547	-0.00491	0.05499	0.00215	0.00139	5.05251	-1.35165	1.79042	-0.01000	0.00124	0.00030	0.00101	-0.00001	0.00002	4.75402	2.95445	-15.06839	-0.00899	-0.00011	-0.00020	-0.00032	0.00001	-0.00002	8.27166
56			0.55000	6.98483	8.19965	8.28208	-0.01328	-0.00171	0.00004	0.00525	0.00112	0.00002	31.10821	2.22990	-21.90722	-0.02469	-0.01019	-0.00517	0.05730	0.00263	0.00352	23.39085	0.34616	10.01476	-0.01823	-0.02162	-0.00676	0.02449	0.00225	0.00206	5.11021	-1.34452	1.74460	-0.01005	0.00126	0.00032	0.00104	-0.00004	0.00002	4.73057	3.00941	-15.11926	-0.00857	0.00057	-0.00016	-0.00033	-0.00004	-0.00001	8.23440
57			0.56000	7.32184	8.61093	7.97020	-0.01336	-0.00178	-0.00103	0.00855	0.00155	-0.00042	32.38695	2.57030	-22.18726	-0.02058	-0.01285	-0.00606	0.04414	0.00294	0.00472	24.13795	0.46138	10.16132	-0.00204	-0.02848	-0.00939	0.00255	0.00149	0.00304	5.16871	-1.32553	1.70599	-0.01010	0.00127	0.00033	0.00104	-0.00006	0.00002	4.70541	3.05009	-15.16554	-0.00797	0.00115	-0.00015	-0.00034	-0.00006	-0.00001	8.18829
58			0.57000	7.80941	9.12985	7.67845	-0.01323	-0.00180	-0.00225	0.01199	0.00183	-0.00065	33.53868	2.92953	-22.52123	-0.01452	-0.01411	-0.00585	0.02747	0.00256	0.00509	24.81741	0.55212	10.32886	0.00833	-0.03281	-0.01194	-0.00925	-0.00025	0.00404	5.22682	-1.29372	1.67566	-0.01015	0.00127	0.00031	0.00102	-0.00009	0.00001	4.67748	3.07570	-15.21126	-0.00719	0.00128	-0.00013	-0.00034	-0.00003	-0.00001	8.13327
59			0.58000	8.43900	9.71540	7.47506	-0.01282	-0.00179	-0.00341	0.01485	0.00192	-0.00026	34.51722	3.29528	-22.90528	-0.00801	-0.01348	-0.00416	0.01251	0.00170	0.00385	25.40678	0.61589	10.51763	0.01358	-0.03217	-0.01355	-0.01274	-0.00216	0.00478	5.28300	-1.24953	1.65368	-0.01019	0.00127	0.00027	0.00098	-0.00011	0.00001	4.64601	3.08751	-15.25741	-0.00649	0.00087	-0.00010	-0.00035	-0.00000	-0.00001	8.07017
60			0.59000	9.18265	10.32689	7.40531	-0.01208	-0.00174	-0.00425	0.01644	0.00183	0.00073	35.28252	3.64961	-23.31501	-0.00273	-0.01104	-0.00115	0.00319	0.00088	0.00104	25.88836	0.65590	10.72755	0.01543	-0.02696	-0.01403	-0.01145	-0.00314	0.00518	5.33590	-1.19423	1.63948	-0.01022	0.00126	0.00023	0.00091	-0.00013	0.00000	4.61091	3.08862	-15.30254	-0.00590	-0.00002	-0.00005	-0.00035	-0.00000	-0.00000	8.00019
61			0.60000	9.99845	10.93392	7.47538	-0.01101	-0.00161	-0.00451	0.01634	0.00158	0.00175	35.80612	3.97102	-23.70468	0.00003	-0.00720	0.00263	-0.00002	0.00043	-0.00209	26.25182	0.68014	10.95681	0.01626	-0.01938	-0.01374	-0.00867	-0.00286	0.00530	5.38418	-1.12972	1.63228	-0.01023	0.00125	0.00017	0.00081	-0.00015	-0.00000	4.57241	3.08334	-15.34460	-0.00531	-0.00105	0.00001	-0.00035	-0.00002	0.00000	7.92464
62			0.61000	10.83786	11.51422	7.64953	-0.00972	-0.00136	-0.00404	0.01469	0.00122	0.00205	36.07106	4.23565	-24.01267	-0.00056	-0.00253	0.00640	0.00015	0.00019	-0.00360	26.49331	0.69935	11.19850	0.01883	-0.01101	-0.01272	-0.00603	-0.00169	0.00503	5.42607	-1.05820	1.63151	-0.01023	0.00124	0.00013	0.00068	-0.00016	-0.00000	4.53068	3.07585	-15.38317	-0.00486	-0.00186	0.00007	-0.00035	-0.00003	0.00000	7.84477
63			0.62000	11.65425	12.04366	7.86161	-0.00839	-0.00102	-0.00289	0.01209	0.00078	0.00143	36.06952	4.42110	-24.17622	-0.00466	0.00219	0.00931	-0.00105	-0.00027	-0.00223	26.61267	0.72383	11.44053	0.02472	-0.00230	-0.01060	-0.00268	-0.00031	0.00416	5.46031	-0.98172	1.63771	-0.01021	0.00123	0.00011	0.00055	-0.00016	-0.00000	4.48608	3.06839	-15.42082	-0.00476	-0.00222	0.00010	-0.00036	-0.00004	0.00001	7.76183
64			0.63000	12.40939	12.48826	8.03490	-0.00721	-0.00062	-0.00124	0.00927	0.00038	0.00043	35.80183	4.51228	-24.15179	-0.01197	0.00615	0.01068	-0.00850	-0.00113	0.00140	26.61158	0.76075	11.67004	0.03476	0.00568	-0.00736	0.00350	0.00057	0.00275	5.48765	-0.90170	1.65284	-0.01017	0.00122	0.00011	0.00045	-0.00017	-0.00001	4.44040	3.06046	-15.46261	-0.00508	-0.00213	0.00011	-0.00037	-0.00005	0.00001	7.67708
65			0.64000	13.07559	12.80580	8.10325	-0.00628	-0.00024	0.00061	0.00669	0.00009	-0.00005	35.27524	4.50406	-23.93044	-0.02235	0.00848	0.01008	-0.02627	-0.00191	0.00494	26.49147	0.81225	11.87557	0.04943	0.01021	-0.00390	0.01531	0.00057	0.00131	5.51146	-0.81843	1.67964	-0.01012	0.00121	0.00013	0.00043	-0.00017	-0.00001	4.39683	3.04955	-15.51499	-0.00552	-0.00187	0.00010	-0.00036	-0.00006	0.00001	7.59116
66			0.65000	13.63268	12.95571	8.02969	-0.00562	0.00009	0.00237	0.00454	-0.00001	0.00051	34.50227	4.39891	-23.54103	-0.03589	0.00820	0.00729	-0.05763	-0.00180	0.00570	26.25140	0.87440	12.04342	0.06857	0.00906	-0.00107	0.03581	0.00009	0.00029	5.53757	-0.73087	1.71964	-0.01008	0.00119	0.00016	0.00053	-0.00018	-0.00002	4.35909	3.03320	-15.58264	-0.00578	-0.00172	0.00010	-0.00029	-0.00008	0.00001	7.50372
67			0.66000	14.06384	12.91161	7.81761	-0.00526	0.00032	0.00373	0.00279	0.00004	0.00183	33.50263	4.20558	-23.04581	-0.05255	0.00446	0.00246	-0.10405	-0.00067	0.00235	25.88880	0.93793	12.15648	0.09094	0.00082	0.00033	0.06709	-0.00003	-0.00005	5.57321	-0.63687	1.77182	-0.01004	0.00117	0.00019	0.00076	-0.00019	-0.00002	4.33054	3.01027	-15.66647	-0.00581	-0.00188	0.00012	-0.00018	-0.00011	0.00002	7.41312
68			0.67000	14.35447	12.66991	7.51066	-0.00525	0.00040	0.00450	0.00134	0.00017	0.00300	32.30702	3.93852	-22.52900	-0.07134	-0.00286	-0.00373	-0.16248	0.00004	-0.00368	25.40351	0.99048	12.19617	0.11396	-0.01451	-0.00021	0.10839	0.00100	0.00000	5.62575	-0.53459	1.83371	-0.01001	0.00115	0.00021	0.00112	-0.00020	-0.00003	4.31479	2.98064	-15.76311	-0.00570	-0.00245	0.00018	-0.00001	-0.00017	0.00003	7.31796
69			0.68000	14.49613	12.25383	7.18177	-0.00565	0.00035	0.00457	0.00006	0.00024	0.00320	30.95883	3.61632	-22.07831	-0.08945	-0.01256	-0.00999	-0.22199	-0.00210	-0.00875	24.79910	1.02013	12.14434	0.13179	-0.03438	-0.00246	0.15211	0.00339	-0.00038	5.70209	-0.42331	1.90373	-0.00998	0.00114	0.00023	0.00159	-0.00021	-0.00003	4.31713	2.94463	-15.86650	-0.00557	-0.00346	0.00027	0.00020	-0.00028	0.00005	7.21765
70			0.69000	14.49282	11.71048	6.91636	-0.00651	0.00017	0.00403	-0.00120	0.00015	0.00231	29.51110	3.26009	-21.76456	-0.10252	-0.02221	-0.01483	-0.26504	-0.00797	-0.00972	24.08466	1.01819	11.98600	0.13528	-0.05437	-0.00563	0.18060	0.00664	-0.00202	5.80894	-0.30385	1.98180	-0.00997	0.00114	0.00024	0.00217	-0.00023	-0.00004	4.34557	2.90281	-15.96953	-0.00527	-0.00472	0.00039	0.00047	-0.00043	0.00006	7.11333
71			0.70000	14.36592	11.09882	6.79338	-0.00780	-0.00008	0.00316	-0.00242	-0.00008	0.00098	28.02151	2.89039	-21.62581	-0.10628	-0.02810	-0.01663	-0.27553	-0.01481	-0.00639	23.27681	0.98103	11.71238	0.11540	-0.06719	-0.00817	0.17068	0.00959	-0.00463	5.95196	-0.17933	2.06786	-0.00999	0.00114	0.00024	0.00284	-0.00023	-0.00004	4.41028	2.85620	-16.06446	-0.00450	-0.00597	0.00050	0.00073	-0.00057	0.00007	7.00794
72			0.71000	14.15065	10.47142	6.86469	-0.00926	-0.00033	0.00234	-0.00344	-0.00036	-0.00005	26.54502	2.52251	-21.65889	-0.09881	-0.02667	-0.01434	-0.24884	-0.01723	-0.00192	22.40090	0.91231	11.32434	0.06931	-0.06439	-0.00815	0.10883	0.01055	-0.00619	6.13483	-0.05423	2.15981	-0.01008	0.00114	0.00023	0.00358	-0.00022	-0.00004	4.52301	2.80641	-16.14354	-0.00301	-0.00680	0.00058	0.00077	-0.00066	0.00006	6.90657
73			0.72000	13.88139	9.86315	7.13467	-0.01059	-0.00054	0.00182	-0.00423	-0.00062	-0.00059	25.12653	2.16206	-21.81987	-0.08200	-0.01671	-0.00823	-0.19555	-0.01182	0.00023	21.49111	0.82351	10.83667	0.00360	-0.04091	-0.00439	0.00574	0.00766	-0.00397	6.35867	0.06818	2.25227	-0.01024	0.00111	0.00019	0.00436	-0.00022	-0.00003	4.69640	2.75589	-16.19991	-0.00083	-0.00701	0.00062	0.00031	-0.00065	0.00004	6.81724
74			0.73000	13.57648	9.29121	7.55074	-0.01162	-0.00073	0.00160	-0.00508	-0.00082	-0.00082	23.79759	1.80436	-22.03305	-0.06082	-0.00101	-0.00012	-0.13453	-0.00072	0.00001	20.58742	0.73180	10.28059	-0.06715	-0.00109	0.00227	-0.10407	0.00023	0.00223	6.62270	0.18908	2.33741	-0.01045	0.00108	0.00012	0.00518	-0.00021	-0.00002	4.94429	2.70727	-16.23063	0.00168	-0.00658	0.00061	-0.00086	-0.00055	0.00002	6.75112
75			0.74000	13.23865	8.76047	8.01354	-0.01240	-0.00094	0.00151	-0.00624	-0.00097	-0.00078	22.57945	1.43916	-22.20599	-0.04069	0.01514	0.00748	-0.08189	0.01021	0.00060	19.72967	0.65605	9.69966	-0.12740	0.04127	0.00912	-0.18350	-0.00991	0.00890	6.92567	0.31350	2.40710	-0.01064	0.00103	0.00005	0.00599	-0.00022	-0.00001	5.28171	2.66311	-16.24016	0.00391	-0.00572	0.00058	-0.00266	-0.00041	0.00000	6.72098
76			0.75000	12.86808	8.27246	8.40466	-0.01304	-0.00116	0.00146	-0.00768	-0.00105	-0.00049	21.48629	1.05628	-22.24576	-0.02527	0.02705	0.01256	-0.04537	0.01620	0.00450	18.95029	0.61213	9.13497	-0.16682	0.07114	0.01365	-0.21475	-0.01934	0.01249	7.26649	0.44589	2.45622	-0.01077	0.00101	0.00002	0.00676	-0.00023	-0.00000	5.72364	2.62590	-16.24271	0.00515	-0.00446	0.00055	-0.00451	-0.00027	0.00001	6.73976
77			0.76000	12.47347	7.83882	8.62224	-0.01351	-0.00137	0.00141	-0.00903	-0.00097	-0.00004	20.52454	0.64998	-22.07507	-0.01559	0.03283	0.01443	-0.02451	0.01639	0.01069	18.26646	0.60873	8.60644	-0.18327	0.08250	0.01541	-0.20523	-0.02541	0.01301	7.64468	0.58699	2.48543	-0.01081	0.00101	0.00006	0.00751	-0.00025	-0.00000	6.28425	2.59670	-16.26137	0.00484	-0.00259	0.00047	-0.00531	-0.00013	0.00003	6.81911
78			0.77000	12.07210	7.48798	8.61291	-0.01372	-0.00148	0.00136	-0.00984	-0.00068	0.00041	19.69145	0.22258	-21.65114	-0.01031	0.03319	0.01348	-0.01398	0.01289	0.01550	17.67825	0.64300	8.10600	-0.18146	0.07978	0.01563	-0.17493	-0.02714	0.01258	8.06195	0.73473	2.50009	-0.01080	0.00102	0.00017	0.00828	-0.00026	-0.00001	6.97666	2.57510	-16.32208	0.00285	0.00011	0.00022	-0.00382	0.00001	0.00003	6.96854
79			0.78000	11.68135	7.25638	8.38940	-0.01358	-0.00145	0.00132	-0.00992	-0.00025	0.00073	18.97418	-0.21290	-20.98459	-0.00696	0.02973	0.01055	-0.00811	0.00832	0.01563	17.17318	0.69902	7.60879	-0.16870	0.07066	0.01536	-0.14091	-0.02485	0.01253	8.52320	0.88719	2.50536	-0.01073	0.00103	0.00029	0.00911	-0.00027	-0.00001	7.81230	2.56089	-16.44496	-0.00043	0.00342	-0.00026	0.00068	0.00019	-0.00007	7.19425
80			0.79000	11.30939	7.17099	8.02869	-0.01313	-0.00131	0.00127	-0.00941	0.00014	0.00080	18.35081	-0.63294	-20.15007	-0.00413	0.02353	0.00646	-0.00418	0.00441	0.01055	16.73345	0.75129	7.09363	-0.14991	0.05954	0.01460	-0.11043	-0.01937	0.01255	9.03391	1.04335	2.50224	-0.01063	0.00103	0.00040	0.00993	-0.00028	-0.00001	8.79891	2.55546	-16.63769	-0.00406	0.00674	-0.00094	0.00761	0.00040	-0.00036	7.49833
81			0.80000	10.95280	7.23919	7.65002	-0.01253	-0.00112	0.00116	-0.00864	0.00039	0.00059	17.79630	-1.00635	-19.27601	-0.00221	0.01545	0.00209	-0.00199	0.00180	0.00323	16.34255	0.77191	6.55804	-0.12643	0.04763	0.01285	-0.08380	-0.01205	0.01159	9.59459	1.20145	2.48742	-0.01049	0.00103	0.00047	0.01062	-0.00029	-0.00000	9.93788	2.56234	-16.89247	-0.00633	0.00922	-0.00156	0.01352	0.00053	-0.00075	7.87870
82			0.81000	10.60203	7.45103	7.37667	-0.01195	-0.00097	0.00096	-0.00782	0.00051	0.00021	17.29034	-1.30031	-18.50969	-0.00219	0.00692	-0.00160	-0.00180	0.00044	-0.00194	15.98790	0.73857	6.02041	-0.09852	0.03535	0.00990	-0.05981	-0.00500	0.00900	10.19460	1.35859	2.45878	-0.01036	0.00101	0.00050	0.01095	-0.00028	0.00000	11.22070	2.58715	-17.19220	-0.00551	0.01006	-0.00180	0.01306	0.00045	-0.00099	8.33015
83			0.82000	10.24854	7.78371	7.29394	-0.01149	-0.00089	0.00066	-0.00708	0.00057	-0.00010	16.82047	-1.48964	-17.96980	-0.00412	-0.00041	-0.00381	-0.00320	-0.00001	-0.00281	15.65982	0.64077	5.51183	-0.06861	0.02283	0.00579	-0.03886	-0.00024	0.00500	10.80822	1.51357	2.42402	-0.01024	0.00099	0.00051	0.01073	-0.00027	0.00000	12.62615	2.63628	-17.52290	-0.00228	0.00935	-0.00155	0.00584	0.00020	-0.00094	8.84518
84			0.83000	9.88810	8.20367	7.42124	-0.01116	-0.00090	0.00027	-0.00650	0.00063	-0.00013	16.37848	-1.56625	-17.70886	-0.00727	-0.00556	-0.00430	-0.00545	0.00012	-0.00102	15.34890	0.48292	5.06429	-0.04032	0.00937	0.00073	-0.02186	0.00106	0.00056	11.39683	1.66806	2.39937	-0.01016	0.00097	0.00053	0.00983	-0.00026	-0.00002	14.12318	2.71567	-17.87668	0.00048	0.00797	-0.00113	-0.00131	-0.00009	-0.00074	9.41431
85			0.84000	9.52084	8.66774	7.70977	-0.01096	-0.00095	-0.00016	-0.00612	0.00067	0.00011	15.95444	-1.54279	-17.70229	-0.01069	-0.00876	-0.00353	-0.00791	0.00053	0.00057	15.04494	0.28347	4.70168	-0.01670	-0.00722	-0.00518	-0.00897	-0.00148	-0.00322	11.91770	1.82515	2.39803	-0.01012	0.00096	0.00057	0.00828	-0.00026	-0.00004	15.67919	2.83030	-18.24335	0.00070	0.00659	-0.00084	-0.00194	-0.00036	-0.00057	10.02729
86			0.85000	9.15100	9.12791	8.06591	-0.01091	-0.00103	-0.00058	-0.00596	0.00068	0.00040	15.53435	-1.44927	-17.86765	-0.01348	-0.01112	-0.00236	-0.01012	0.00101	0.00092	14.73596	0.07020	4.43589	-0.00032	-0.02913	-0.01175	-0.00018	-0.00729	-0.00537	12.33307	1.98718	2.42399	-0.01016	0.00096	0.00062	0.00621	-0.00026	-0.00008	17.26742	2.98374	-18.60568	-0.00176	0.00533	-0.00071	0.00496	-0.00058	-0.00048	10.67383
87			0.86000	8.78680	9.54009	8.38926	-0.01099	-0.00112	-0.00094	-0.00599	0.00064	0.00052	15.10408	-1.32453	-18.10344	-0.01511	-0.01364	-0.00155	-0.01173	0.00139	0.00068	14.41052	-0.12723	4.26764	0.00734	-0.05538	-0.01826	0.00432	-0.01366	-0.00520	12.61581	2.15557	2.47525	-0.01027	0.00096	0.00070	0.00380	-0.00026	-0.00012	18.86999	3.17649	-18.94246	-0.00616	0.00422	-0.00068	0.01744	-0.00073	-0.00044	11.34529
88			0.87000	8.43799	9.87099	8.60452	-0.01118	-0.00121	-0.00122	-0.00609	0.00054	0.00039	14.65518	-1.20552	-18.32476	-0.01554	-0.01677	-0.00146	-0.01250	0.00153	0.00054	14.06149	-0.28475	4.18983	0.00636	-0.08214	-0.02370	0.00400	-0.01688	-0.00283	12.75231	2.33096	2.54883	-0.01040	0.00097	0.00080	0.00121	-0.00026	-0.00017	20.47772	3.40435	-19.23270	-0.01164	0.00322	-0.00069	0.03299	-0.00076	-0.00039	12.03511
89			0.88000	8.11461	10.10037	8.67720	-0.01143	-0.00127	-0.00144	-0.00606	0.00038	0.00007	14.19069	-1.11752	-18.48394	-0.01497	-0.02071	-0.00212	-0.01215	0.00129	0.00051	13.68943	-0.38902	4.19188	-0.00201	-0.10564	-0.02739	-0.00133	-0.01541	0.00084	12.74222	2.51352	2.64396	-0.01050	0.00098	0.00094	-0.00136	-0.00027	-0.00024	22.08777	3.65707	-19.45842	-0.01707	0.00225	-0.00059	0.04836	-0.00066	-0.00028	12.73861
90			0.89000	7.82911	10.21958	8.61400	-0.01167	-0.00131	-0.00160	-0.00572	0.00018	-0.00029	13.72988	-1.06911	-18.57545	-0.01363	-0.02445	-0.00307	-0.01060	0.00063	0.00040	13.30368	-0.43896	4.26356	-0.01453	-0.12116	-0.02881	-0.00978	-0.01053	0.00468	12.59437	2.70256	2.76505	-0.01050	0.00097	0.00108	-0.00374	-0.00027	-0.00034	23.70071	3.91764	-19.60858	-0.02166	0.00134	-0.00036	0.06134	-0.00044	-0.00013	13.45384
91			0.90000	7.59344	10.22748	8.44650	-0.01186	-0.00132	-0.00168	-0.00508	-0.00005	-0.00060	13.30168	-1.05406	-18.62066	-0.01143	-0.02639	-0.00369	-0.00800	-0.00011	0.00022	12.91960	-0.44316	4.39594	-0.02819	-0.12504	-0.02776	-0.01848	-0.00523	0.00757	12.32087	2.89674	2.92317	-0.01040	0.00096	0.00125	-0.00582	-0.00025	-0.00048	25.31803	4.16315	-19.68310	-0.02561	0.00058	-0.00010	0.07255	-0.00019	-0.00002	14.18167
92			0.91000	7.40974	10.12616	8.20905	-0.01197	-0.00130	-0.00165	-0.00434	-0.00027	-0.00078	12.92825	-1.05827	-18.64258	-0.00847	-0.02573	-0.00371	-0.00506	-0.00045	0.00009	12.55472	-0.41583	4.57879	-0.04156	-0.11806	-0.02474	-0.02532	-0.00183	0.00879	11.93428	3.09311	3.13242	-0.01021	0.00093	0.00140	-0.00754	-0.00023	-0.00067	26.94075	4.36949	-19.69476	-0.03040	0.00033	-0.00023	0.08626	-0.00009	-0.00003	14.92574
93			0.92000	7.26841	9.92242	7.92794	-0.01201	-0.00124	-0.00147	-0.00371	-0.00045	-0.00082	12.61737	-1.06756	-18.65204	-0.00587	-0.02249	-0.00322	-0.00287	-0.00030	0.00000	12.22431	-0.37193	4.79714	-0.05254	-0.10327	-0.02042	-0.02842	-0.00041	0.00822	11.44933	3.28585	3.39976	-0.00994	0.00088	0.00154	-0.00881	-0.00019	-0.00087	28.57153	4.51823	-19.66466	-0.03730	0.00072	-0.00110	0.10634	-0.00015	-0.00004	15.69198
94			0.93000	7.15666	9.63248	7.62043	-0.01200	-0.00116	-0.00114	-0.00323	-0.00056	-0.00069	12.36759	-1.07283	-18.64702	-0.00459	-0.01714	-0.00245	-0.00177	0.00005	-0.00007	11.93781	-0.32243	5.03078	-0.05950	-0.08348	-0.01535	-0.02751	0.00014	0.00630	10.88577	3.46811	3.71706	-0.00965	0.00081	0.00163	-0.00962	-0.00016	-0.00102	30.21422	4.60189	-19.61484	-0.04557	0.00140	-0.00253	0.13063	-0.00018	0.00008	16.48517
95			0.94000	7.06498	9.28314	7.29832	-0.01196	-0.00106	-0.00071	-0.00285	-0.00059	-0.00045	12.17368	-1.07167	-18.61850	-0.00439	-0.01098	-0.00168	-0.00129	0.00023	-0.00012	11.69706	-0.27264	5.25702	-0.06378	-0.06268	-0.01028	-0.02458	0.00062	0.00391	10.26623	3.63594	4.06235	-0.00936	0.00071	0.00166	-0.01006	-0.00012	-0.00107	31.86458	4.62272	-19.56009	-0.05289	0.00186	-0.00393	0.15129	-0.00008	0.00035	17.30068
96			0.95000	6.98786	8.90806	6.97493	-0.01191	-0.00094	-0.00027	-0.00250	-0.00054	-0.00017	12.02938	-1.06673	-18.56043	-0.00452	-0.00549	-0.00114	-0.00096	0.00019	-0.00014	11.49815	-0.22299	5.45482	-0.06726	-0.04473	-0.00594	-0.02136	0.00113	0.00189	9.61041	3.79087	4.40782	-0.00912	0.00060	0.00165	-0.01027	-0.00010	-0.00101	33.50074	4.58807	-19.50461	-0.05769	0.00195	-0.00489	0.16171	0.00006	0.00068	18.12046
97			0.96000	6.92243	8.54140	6.66778	-0.01185	-0.00084	0.00009	-0.00214	-0.00045	0.00005	11.92878	-1.06257	-18.47474	-0.00518	-0.00125	-0.00077	-0.00072	0.00005	-0.00013	11.33461	-0.17164	5.60846	-0.06891	-0.03066	-0.00260	-0.01797	0.00144	0.00061	8.93165	3.93800	4.72616	-0.00891	0.00050	0.00162	-0.01034	-0.00009	-0.00088	35.08569	4.50818	-19.44655	-0.06054	0.00154	-0.00523	0.16220	0.00012	0.00095	18.91890
98			0.97000	6.86833	8.21111	6.39001	-0.01178	-0.00074	0.00033	-0.00174	-0.00035	0.00017	11.86743	-1.06313	-18.36351	-0.00683	0.00159	-0.00047	-0.00048	-0.00006	-0.00010	11.20006	-0.11734	5.70867	-0.06664	-0.02084	-0.00037	-0.01431	0.00146	0.00005	8.24101	4.08361	4.99536	-0.00878	0.00042	0.00159	-0.01029	-0.00008	-0.00071	36.58048	4.39663	-19.38605	-0.06277	0.00062	-0.00493	0.15678	0.00007	0.00102	19.67190
99			0.98000	6.82817	7.93454	6.14279	-0.01170	-0.00066	0.00042	-0.00131	-0.00025	0.00019	11.84282	-1.07032	-18.22054	-0.00885	0.00254	-0.00037	-0.00006	-0.00010	-0.00010	11.08884	-0.06155	5.75121	-0.06128	-0.01727	0.00049	-0.01091	0.00153	-0.00002	7.55422	4.23333	5.20326	-0.00873	0.00039	0.00155	-0.01005	-0.00009	-0.00053	37.95675	4.26738	-19.32966	-0.06474	-0.00077	-0.00402	0.14764	-0.00010	0.00083	20.36218
100			0.99000	6.80518	7.71761	5.92165	-0.01159	-0.00059	0.00038	-0.00086	-0.00017	0.00015	11.85304	-1.08387	-18.03746	-0.01003	0.00132	-0.00060	0.00052	-0.00006	-0.00021	10.99600	-0.00858	5.73530	-0.05531	-0.02188	-0.00023	-0.00830	0.00215	-0.00001	6.89528	4.39035	5.34849	-0.00879	0.00038	0.00147	-0.00953	-0.00010	-0.00035	39.20079	4.13311	-19.29161	-0.06588	-0.00218	-0.00283	0.13518	-0.00034	0.00049	20.98094
101			1.00000	6.79931	7.55739	5.72743	-0.01146	-0.00054	0.00026	-0.00046	-0.00011	0.00009	11.89421	-1.10319	-17.81568	-0.01035	-0.00124	-0.00107	0.00104	0.00006	-0.00044	10.91685	0.03604	5.66304	-0.04830	-0.03220	-0.00218	-0.00634	0.00316	-0.00034	6.29501	4.55220	5.43585	-0.00898	0.00040	0.00136	-0.00860	-0.00011	-0.00019	40.31103	4.00543	-19.28953	-0.06523	-0.00338	-0.00160	0.11935	-0.00063	0.00017	21.52737
102			1.01000	6.80615	7.44569	5.56652	-0.01134	-0.00050	0.00010	-0.00017	-0.00007	0.00003	11.95882	-1.12873	-17.56798	-0.01038	-0.00406	-0.00157	0.00138	0.00017	-0.00069	10.84559	0.06833	5.53997	-0.03895	-0.04361	-0.00466	-0.00482	0.00392	-0.00111	5.78779	4.70878	5.47304	-0.00930	0.00042	0.00120	-0.00718	-0.00011	-0.00007	41.29417	3.89469	-19.33917	-0.06186	-0.00407	-0.00062	0.10038	-0.00091	0.00001	22.00704
103			1.02000	6.81872	7.37220	5.44575	-0.01124	-0.00048	-0.00006	-0.00002	-0.00004	-0.00001	12.03635	-1.16086	-17.31455	-0.01028	-0.00634	-0.00192	0.00149	0.00019	-0.00083	10.77523	0.08623	5.37685	-0.02820	-0.05217	-0.00707	-0.00361	0.00390	-0.00210	5.40722	4.84390	5.46889	-0.00976	0.00043	0.00097	-0.00520	-0.00009	0.00002	42.16001	3.80725	-19.44908	-0.05500	-0.00409	-0.00008	0.07876	-0.00107	-0.00001	22.42945
104			1.03000	6.82936	7.32662	5.36822	-0.01117	-0.00047	-0.00019	-0.00002	-0.00002	-0.00002	12.11533	-1.19769	-17.07825	-0.01007	-0.00767	-0.00201	0.00139	0.00014	-0.00078	10.69932	0.08903	5.19013	-0.01808	-0.05608	-0.00900	-0.00254	0.00296	-0.00292	5.18098	4.93795	5.43185	-0.01029	0.00041	0.00068	-0.00262	-0.00005	0.00005	42.91652	3.74512	-19.61814	-0.04468	-0.00317	-0.00032	0.05587	-0.00093	-0.00006	22.80600
105			1.04000	6.83125	7.29919	5.32896	-0.01113	-0.00048	-0.00029	-0.00016	-0.00002	-0.00002	12.18572	-1.23384	-16.87747	-0.00985	-0.00796	-0.00181	0.00115	0.00008	-0.00057	10.61470	0.07657	4.99960	-0.00991	-0.05559	-0.01030	-0.00153	0.00138	-0.00330	5.12434	4.97256	5.36784	-0.01079	0.00036	0.00038	0.00038	-0.00000	0.00005	43.56763	3.70719	-19.83557	-0.03183	-0.00124	-0.00149	0.03404	-0.00039	-0.00039	23.14901
106			1.05000	6.81966	7.28152	5.31407	-0.01113	-0.00049	-0.00036	-0.00041	-0.00001	-0.00001	12.24127	-1.26266	-16.72124	-0.00993	-0.00738	-0.00141	0.00086	0.00008	-0.00033	10.52335	0.04944	4.82456	-0.00304	-0.05182	-0.01093	-0.00049	-0.00035	-0.00310	5.23440	4.93730	5.27812	-0.01111	0.00026	0.00010	0.00334	0.00003	0.00002	44.11215	3.69253	-20.08375	-0.01804	0.00162	-0.00363	0.01587	0.00050	-0.00114	23.47039
107			1.06000	6.79208	7.26763	5.30432	-0.01117	-0.00050	-0.00039	-0.00073	-0.00001	-0.00001	12.27939	-1.27890	-16.60967	-0.01064	-0.00657	-0.00105	0.00058	0.00013	-0.00017	10.43112	0.00960	4.68086	0.00424	-0.04667	-0.01092	0.00066	-0.00179	-0.00245	5.48697	4.83705	5.15820	-0.01116	0.00015	-0.00015	0.00567	0.00003	-0.00004	44.54307	3.70254	-20.34099	-0.00500	0.00491	-0.00628	0.00335	0.00137	-0.00215	23.77942
108			1.07000	6.74875	7.25466	5.28321	-0.01121	-0.00050	-0.00039	-0.00104	-0.00001	-0.00002	12.29971	-1.27933	-16.53971	-0.01204	-0.00628	-0.00096	0.00027	0.00020	-0.00008	10.34417	-0.04041	4.57951	0.01264	-0.04251	-0.01046	0.00182	-0.00291	-0.00157	5.83944	4.69158	5.00106	-0.01094	0.00003	-0.00035	0.00691	0.00001	-0.00012	44.84821	3.74071	-20.58780	0.00581	0.00793	-0.00873	-0.00254	0.00177	-0.00314	24.08067
109			1.08000	6.69294	7.24284	5.24487	-0.01125	-0.00049	-0.00037	-0.00128	-0.00000	-0.00003	12.30284	-1.26201	-16.51214	-0.01384	-0.00675	-0.00118	-0.00013	0.00031	0.00000	10.26569	-0.09839	4.52620	0.02107	-0.04101	-0.00976	0.00274	-0.00392	-0.00068	6.23971	4.52637	4.80531	-0.01053	-0.00006	-0.00053	0.00704	-0.00001	-0.00021	45.01369	3.81148	-20.81452	0.01339	0.01006	-0.01032	-0.00246	0.00163	-0.00392	24.37323
110			1.09000	6.62941	7.23420	5.19492	-0.01128	-0.00049	-0.00037	-0.00141	-0.00000	-0.00003	12.28910	-1.22673	-16.53204	-0.01548	-0.00783	-0.00158	-0.00063	0.00045	0.00015	10.19517	-0.16232	4.52066	0.02740	-0.04271	-0.00907	0.00324	-0.00505	0.00005	6.63813	4.36330	4.58339	-0.01009	-0.00009	-0.00066	0.00635	-0.00002	-0.00028	45.02987	3.91709	-21.02766	0.01764	0.01128	-0.01100	0.00138	0.00129	-0.00459	24.65190
111			1.10000	6.56259	7.23058	5.14483	-0.01128	-0.00048	-0.00040	-0.00143	0.00000	-0.00003	12.25800	-1.17526	-16.60313	-0.01654	-0.00930	-0.00198	-0.00121	0.00059	0.00036	10.13039	-0.23059	4.55642	0.03026	-0.04755	-0.00864	0.00334	-0.00642	0.00057	6.99518	4.21725	4.35993	-0.00972	-0.00008	-0.00074	0.00520	-0.00001	-0.00029	44.89436	4.05670	-21.24669	0.01939	0.01204	-0.01124	0.00655	0.00114	-0.00537	24.91067
112			1.11000	6.49608	7.23115	5.10429	-0.01129	-0.00047	-0.00048	-0.00136	0.00000	-0.00003	12.20894	-1.11126	-16.72143	-0.01693	-0.01105	-0.00229	-0.00178	0.00073	0.00059	10.06900	-0.30133	4.62194	0.02982	-0.05438	-0.00860	0.00315	-0.00785	0.00091	7.28259	4.09598	4.16165	-0.00948	-0.00002	-0.00072	0.00381	-0.00000	-0.00024	44.60986	4.22643	-21.49371	0.01936	0.01286	-0.01160	0.01138	0.00131	-0.00643	25.14490
113			1.12000	6.43350	7.23032	5.07553	-0.01129	-0.00047	-0.00059	-0.00122	-0.00000	-0.00003	12.14251	-1.03938	-16.87373	-0.01669	-0.01314	-0.00250	-0.00224	0.00088	0.00075	10.01011	-0.37226	4.70501	0.02725	-0.06194	-0.00898	0.00274	-0.00910	0.00117	7.48170	4.00151	4.00710	-0.00938	0.00006	-0.00062	0.00231	0.00001	-0.00015	44.18127	4.41944	-21.78275	0.01790	0.01380	-0.01217	0.01479	0.00174	-0.00767	25.35265
114			1.13000	6.37903	7.21802	5.05207	-0.01130	-0.00047	-0.00072	-0.00101	-0.00002	-0.00004	12.06128	-0.96410	-17.04217	-0.01591	-0.01556	-0.00269	-0.00248	0.00103	0.00085	9.95482	-0.44108	4.79835	0.02344	-0.06967	-0.00977	0.00217	-0.00999	0.00146	7.58230	3.93180	3.90295	-0.00941	0.00017	-0.00046	0.00072	0.00001	-0.00007	43.61519	4.62537	-22.11429	0.01539	0.01464	-0.01275	0.01620	0.00226	-0.00872	25.53423
115			1.14000	6.33729	7.18158	5.02248	-0.01131	-0.00046	-0.00086	-0.00075	-0.00004	-0.00007	11.96989	-0.88943	-17.21141	-0.01463	-0.01839	-0.00294	-0.00245	0.00118	0.00091	9.90557	-0.50455	4.90216	0.01859	-0.07811	-0.01092	0.00147	-0.01048	0.00190	7.58089	3.88142	3.84563	-0.00953	0.00027	-0.00027	-0.00091	0.00002	-0.00002	42.91967	4.83126	-22.47511	0.01234	0.01521	-0.01313	0.01562	0.00268	-0.00917	25.69130
116			1.15000	6.31285	7.10757	4.97550	-0.01132	-0.00045	-0.00100	-0.00042	-0.00007	-0.00012	11.87488	-0.81891	-17.37252	-0.01290	-0.02139	-0.00326	-0.00214	0.00126	0.00094	9.86633	-0.55818	5.02163	0.01243	-0.08752	-0.01228	0.00072	-0.01039	0.00257	7.47852	3.84295	3.82499	-0.00971	0.00037	-0.00009	-0.00257	0.00002	-0.00000	42.10413	5.02188	-22.84060	0.00913	0.01539	-0.01316	0.01338	0.00284	-0.00870	25.82714
117			1.16000	6.30907	6.98394	4.90349	-0.01133	-0.00044	-0.00113	-0.00007	-0.00011	-0.00020	11.78375	-0.75524	-17.52172	-0.01084	-0.02410	-0.00357	-0.00166	0.00122	0.00094	9.84187	-0.59745	5.16204	0.00504	-0.09756	-0.01362	0.00015	-0.00951	0.00342	7.27893	3.80929	3.82892	-0.00992	0.00045	0.00006	-0.00423	0.00003	-0.00000	41.17889	5.18232	-23.18197	0.00591	0.01517	-0.01279	0.00977	0.00272	-0.00737	25.94595
118			1.17000	6.32654	6.80113	4.80303	-0.01132	-0.00041	-0.00123	0.00027	-0.00015	-0.00029	11.70295	-0.70057	-17.65538	-0.00879	-0.02614	-0.00382	-0.00115	0.00105	0.00086	9.83596	-0.61904	5.32443	-0.00295	-0.10852	-0.01486	0.00001	-0.00767	0.00429	6.98813	3.77644	3.84789	-0.01016	0.00051	0.00019	-0.00586	0.00003	-0.00001	40.15383	5.30181	-23.47533	0.00268	0.01446	-0.01196	0.00489	0.00240	-0.00548	26.05054
119			1.18000	6.36338	6.55308	4.67492	-0.01129	-0.00037	-0.00128	0.00058	-0.00017	-0.00038	11.63620	-0.65761	-17.76571	-0.00712	-0.02755	-0.00405	-0.00075	0.00075	0.00069	9.84930	-0.62078	5.50155	-0.01053	-0.12048	-0.01605	0.00035	-0.00444	0.00491	6.61450	3.74445	3.87792	-0.01042	0.00055	0.00029	-0.00740	0.00003	-0.00002	39.03778	5.37595	-23.70801	-0.00063	0.01340	-0.01084	-0.00126	0.00202	-0.00357	26.14138
120			1.19000	6.41746	6.23585	4.52346	-0.01122	-0.00031	-0.00129	0.00088	-0.00018	-0.00044	11.58393	-0.63033	-17.84117	-0.00605	-0.02831	-0.00421	-0.00049	0.00031	0.00042	9.87755	-0.60061	5.67723	-0.01617	-0.13017	-0.01700	0.00084	0.00070	0.00503	6.16904	3.71785	3.92098	-0.01070	0.00057	0.00039	-0.00880	0.00003	-0.00003	37.83963	5.40620	-23.87932	-0.00410	0.01208	-0.00954	-0.00874	0.00169	-0.00201	26.21699
121			1.20000	6.48766	5.84649	4.35485	-0.01114	-0.00024	-0.00126	0.00117	-0.00017	-0.00049	11.54424	-0.62245	-17.87388	-0.00559	-0.02812	-0.00424	-0.00034	-0.00022	0.00009	9.91253	-0.55653	5.83451	-0.01883	-0.13275	-0.01729	0.00107	0.00705	0.00458	5.66533	3.70411	3.98319	-0.01098	0.00059	0.00048	-0.00997	0.00001	-0.00006	36.56899	5.39846	-23.99852	-0.00781	0.01067	-0.00825	-0.01761	0.00146	-0.00096	26.27501
122			1.21000	6.57302	5.38388	4.17445	-0.01107	-0.00017	-0.00122	0.00144	-0.00014	-0.00051	11.51405	-0.63465	-17.86570	-0.00563	-0.02673	-0.00401	-0.00027	-0.00075	-0.00020	9.94563	-0.48840	5.96574	-0.01869	-0.12811	-0.01691	0.00088	0.01287	0.00383	5.11871	3.71186	4.07175	-0.01123	0.00061	0.00060	-0.01084	-0.00001	-0.00011	35.23634	5.36104	-24.08049	-0.01174	0.00931	-0.00711	-0.02769	0.00131	-0.00037	26.31344
123			1.22000	6.67150	4.85108	3.98477	-0.01103	-0.00011	-0.00117	0.00167	-0.00010	-0.00053	11.48778	-0.66541	-17.82308	-0.00595	-0.02406	-0.00347	-0.00030	-0.00115	-0.00040	9.96816	-0.39829	6.07039	-0.01650	-0.11916	-0.01618	0.00034	0.01707	0.00301	4.54570	3.74819	4.19187	-0.01143	0.00065	0.00072	-0.01134	-0.00005	-0.00017	33.85333	5.30212	-24.14088	-0.01575	0.00811	-0.00622	-0.03839	0.00122	-0.00009	26.33130
124			1.23000	6.77884	4.25721	3.78337	-0.01104	-0.00006	-0.00115	0.00178	-0.00006	-0.00057	11.45502	-0.71436	-17.74727	-0.00645	-0.02027	-0.00262	-0.00047	-0.00136	-0.00048	9.97014	-0.28989	6.14703	-0.01289	-0.10644	-0.01515	-0.00029	0.01913	0.00214	3.96367	3.81568	4.34386	-0.01156	0.00069	0.00083	-0.01143	-0.00008	-0.00025	32.43337	5.22761	-24.19029	-0.01960	0.00705	-0.00557	-0.04883	0.00113	0.00006	26.32855
125			1.24000	6.88756	3.61731	3.56137	-0.01106	0.00000	-0.00111	0.00174	0.00000	-0.00061	11.40172	-0.78244	-17.63363	-0.00725	-0.01595	-0.00166	-0.00085	-0.00138	-0.00042	9.94296	-0.16737	6.19448	-0.00874	-0.09038	-0.01385	-0.00067	0.01889	0.00138	3.39006	3.90980	4.52128	-0.01159	0.00074	0.00094	-0.01111	-0.00012	-0.00031	30.99095	5.14065	-24.23049	-0.02322	0.00621	-0.00518	-0.05847	0.00104	0.00019	26.30622
126			1.25000	6.98879	2.94882	3.30734	-0.01107	0.00010	-0.00097	0.00155	0.00011	-0.00060	11.31626	-0.86941	-17.48009	-0.00847	-0.01184	-0.00090	-0.00150	-0.00123	-0.00029	9.88274	-0.03440	6.21785	-0.00532	-0.07380	-0.01248	-0.00071	0.01699	0.00088	2.84017	4.01838	4.71067	-0.01151	0.00081	0.00108	-0.01044	-0.00014	-0.00036	29.54175	5.04166	-24.25332	-0.02655	0.00564	-0.00497	-0.06691	0.00094	0.00040	26.26700
127			1.26000	7.07580	2.26680	3.01523	-0.01106	0.00024	-0.00073	0.00128	0.00027	-0.00050	11.19421	-0.97157	-17.29350	-0.00991	-0.00814	-0.00042	-0.00235	-0.00095	-0.00016	9.79098	0.10634	6.22893	-0.00355	-0.05866	-0.01108	-0.00065	0.01429	0.00070	2.32469	4.12402	4.89335	-0.01130	0.00089	0.00127	-0.00956	-0.00014	-0.00038	28.10168	4.92930	-24.24407	-0.02957	0.00553	-0.00493	-0.07384	0.00087	0.00074	26.21521
128			1.27000	7.14522	1.58281	2.68760	-0.01106	0.00040	-0.00045	0.00098	0.00044	-0.00033	11.03821	-1.08260	-17.08878	-0.01109	-0.00482	-0.00017	-0.00321	-0.00059	-0.00006	9.67268	0.25302	6.24226	-0.00386	-0.04552	-0.00963	-0.00086	0.01138	0.00076	1.84680	4.21003	5.04843	-0.01095	0.00097	0.00149	-0.00865	-0.00011	-0.00035	26.68548	4.80235	-24.18629	-0.03197	0.00588	-0.00496	-0.07842	0.00083	0.00119	26.15609
129			1.28000	7.19630	0.90748	2.33361	-0.01108	0.00055	-0.00021	0.00072	0.00059	-0.00016	10.85518	-1.19537	-16.88353	-0.01187	-0.00184	-0.00000	-0.00388	-0.00023	-0.00000	9.53478	0.40399	6.27052	-0.00568	-0.03383	-0.00806	-0.00142	0.00844	0.00091	1.40040	4.26755	5.15747	-0.01050	0.00101	0.00169	-0.00792	-0.00007	-0.00024	25.30531	4.66203	-24.06974	-0.03333	0.00658	-0.00491	-0.07968	0.00080	0.00164	26.09525
130			1.29000	7.23062	0.25279	1.96559	-0.01111	0.00068	-0.00002	0.00051	0.00070	-0.00002	10.65504	-1.30269	-16.69370	-0.01243	0.00086	0.00014	-0.00431	0.00010	0.00005	9.38522	0.55656	6.32246	-0.00809	-0.02277	-0.00631	-0.00213	0.00551	0.00099	0.97094	4.29860	5.20914	-0.01001	0.00103	0.00183	-0.00750	-0.00004	-0.00007	23.96950	4.51299	-23.89784	-0.03321	0.00727	-0.00460	-0.07689	0.00076	0.00187	26.03745
131			1.30000	7.25191	-0.36828	1.59509	-0.01113	0.00080	0.00011	0.00037	0.00076	0.00008	10.45026	-1.39773	-16.53055	-0.01257	0.00319	0.00027	-0.00432	0.00032	0.00007	9.23232	0.70704	6.40284	-0.01109	-0.01227	-0.00447	-0.00289	0.00278	0.00092	0.53845	4.31239	5.20397	-0.00953	0.00102	0.00190	-0.00742	-0.00002	0.00009	22.68175	4.36319	-23.69293	-0.03158	0.00765	-0.00395	-0.07052	0.00075	0.00167	25.98544
132			1.31000	7.26399	-0.94385	1.23090	-0.01116	0.00091	0.00021	0.00027	0.00079	0.00015	10.25395	-1.47473	-16.40035	-0.01172	0.00496	0.00035	-0.00377	0.00039	0.00008	9.08468	0.85100	6.51353	-0.01559	-0.00339	-0.00271	-0.00379	0.00069	0.00069	0.08223	4.31931	5.15631	-0.00913	0.00100	0.00191	-0.00765	-0.00001	0.00019	21.44119	4.22124	-23.49349	-0.02903	0.00756	-0.00304	-0.06241	0.00081	0.00112	25.93990
133			1.32000	7.26795	-1.46407	0.88033	-0.01119	0.00101	0.00027	0.00014	0.00078	0.00019	10.07613	-1.53041	-16.30684	-0.00984	0.00586	0.00036	-0.00282	0.00032	0.00005	8.95012	0.98410	6.65401	-0.02140	0.00196	-0.00128	-0.00457	-0.00035	0.00038	-0.41405	4.32724	5.08991	-0.00886	0.00098	0.00188	-0.00811	-0.00002	0.00021	20.24371	4.09425	-23.34422	-0.02660	0.00713	-0.00211	-0.05506	0.00091	0.00051	25.89921
134			1.33000	7.26170	-1.92214	0.54979	-0.01122	0.00111	0.00028	-0.00005	0.00074	0.00018	9.92153	-1.56426	-16.25078	-0.00758	0.00579	0.00029	-0.00188	0.00017	0.00002	8.83463	1.10313	6.82015	-0.02701	0.00268	-0.00035	-0.00477	-0.00039	0.00012	-0.95781	4.34073	5.02935	-0.00875	0.00096	0.00185	-0.00870	-0.00003	0.00016	19.08486	3.98594	-23.28341	-0.02491	0.00656	-0.00136	-0.04961	0.00105	0.00009	25.86077
135			1.34000	7.24199	-2.31476	0.24309	-0.01128	0.00119	0.00022	-0.00031	0.00067	0.00013	9.79036	-1.57878	-16.22733	-0.00548	0.00472	0.00017	-0.00115	0.00004	0.00000	8.74119	1.20683	7.00328	-0.03148	-0.00132	-0.00000	-0.00430	0.00015	0.00000	-1.54602	4.36194	4.99308	-0.00879	0.00096	0.00182	-0.00929	-0.00004	0.00006	17.96226	3.89544	-23.33461	-0.02403	0.00601	-0.00085	-0.04601	0.00119	-0.00012	25.82167
136			1.35000	7.20656	-2.64320	-0.03928	-0.01135	0.00126	0.00009	-0.00060	0.00058	0.00005	9.68036	-1.57826	-16.22623	-0.00376	0.00242	-0.00007	-0.00066	-0.00002	0.00000	8.67027	1.29577	7.19225	-0.03486	-0.01055	-0.00035	-0.00342	0.00098	0.00012	-2.16654	4.39195	4.98994	-0.00892	0.00098	0.00181	-0.00975	-0.00006	-0.00004	16.87637	3.81700	-23.50259	-0.02374	0.00554	-0.00058	-0.04355	0.00133	-0.00019	25.77959
137			1.36000	7.15641	-2.91278	-0.29814	-0.01143	0.00132	-0.00010	-0.00083	0.00049	-0.00005	9.58946	-1.56723	-16.23621	-0.00256	-0.00150	-0.00056	-0.00036	0.00003	0.00001	8.62028	1.37196	7.37642	-0.03767	-0.02621	-0.00150	-0.00243	0.00200	0.00049	-2.80179	4.43092	5.01932	-0.00906	0.00100	0.00181	-0.00996	-0.00008	-0.00013	15.83100	3.74070	-23.77185	-0.02364	0.00516	-0.00047	-0.04133	0.00145	-0.00022	25.73343
138			1.37000	7.09888	-3.13242	-0.53090	-0.01148	0.00137	-0.00031	-0.00085	0.00041	-0.00013	9.51909	-1.54843	-16.25025	-0.00204	-0.00695	-0.00134	-0.00020	0.00024	0.00005	8.58781	1.43780	7.54639	-0.03981	-0.04831	-0.00344	-0.00154	0.00317	0.00100	-3.43316	4.47773	5.07441	-0.00917	0.00103	0.00179	-0.00987	-0.00010	-0.00019	14.83303	3.65489	-24.10805	-0.02319	0.00483	-0.00047	-0.03835	0.00152	-0.00025	25.68362
139			1.38000	7.04858	-3.31456	-0.72889	-0.01149	0.00140	-0.00052	-0.00058	0.00036	-0.00018	9.47572	-1.52222	-16.26834	-0.00221	-0.01264	-0.00216	-0.00010	0.00057	0.00010	8.56800	1.49602	7.69347	-0.03990	-0.07265	-0.00584	-0.00090	0.00453	0.00141	-4.04467	4.52990	5.14591	-0.00922	0.00104	0.00172	-0.00950	-0.00011	-0.00021	13.89165	3.54998	-24.46420	-0.02197	0.00463	-0.00057	-0.03401	0.00158	-0.00030	25.63269
140			1.39000	7.02093	-3.47316	-0.88293	-0.01147	0.00143	-0.00069	-0.00011	0.00034	-0.00018	9.46604	-1.48871	-16.29260	-0.00306	-0.01657	-0.00262	0.00003	0.00089	0.00014	8.55505	1.54983	7.80985	-0.03668	-0.09252	-0.00813	-0.00059	0.00614	0.00148	-4.62495	4.58473	5.22393	-0.00922	0.00101	0.00157	-0.00894	-0.00011	-0.00020	13.01659	3.42080	-24.78880	-0.01984	0.00460	-0.00078	-0.02843	0.00162	-0.00033	25.58498
141			1.40000	7.02145	-3.61955	-0.99459	-0.01143	0.00144	-0.00082	0.00035	0.00033	-0.00016	9.48960	-1.45161	-16.31672	-0.00424	-0.01797	-0.00260	0.00026	0.00100	0.00010	8.54437	1.60236	7.88894	-0.03089	-0.10467	-0.01002	-0.00048	0.00807	0.00114	-5.16785	4.63939	5.29886	-0.00918	0.00094	0.00133	-0.00830	-0.00010	-0.00015	12.21536	3.26739	-25.03394	-0.01683	0.00467	-0.00105	-0.02207	0.00163	-0.00027	25.54501
142			1.41000	7.04390	-3.75979	-1.07817	-0.01140	0.00144	-0.00089	0.00067	0.00032	-0.00015	9.53838	-1.41872	-16.32559	-0.00546	-0.01766	-0.00234	0.00054	0.00085	0.00000	8.53388	1.65662	7.92618	-0.02338	-0.10965	-0.01146	-0.00042	0.01015	0.00049	-5.67207	4.69124	5.36278	-0.00915	0.00082	0.00101	-0.00769	-0.00008	-0.00009	11.49223	3.09333	-25.16028	-0.01292	0.00467	-0.00132	-0.01535	0.00154	-0.00004	25.51658
143			1.42000	7.07893	-3.89423	-1.15034	-0.01135	0.00145	-0.00088	0.00086	0.00031	-0.00013	9.60212	-1.39717	-16.30842	-0.00694	-0.01667	-0.00212	0.00082	0.00056	-0.00009	8.52268	1.71453	7.92185	-0.01367	-0.10846	-0.01237	-0.00032	0.01172	-0.00027	-6.14025	4.73716	5.41184	-0.00914	0.00066	0.00064	-0.00716	-0.00005	-0.00004	10.84769	2.90433	-25.14211	-0.00823	0.00453	-0.00152	-0.00879	0.00136	0.00034	25.50288
144			1.43000	7.12067	-4.02076	-1.22018	-0.01128	0.00148	-0.00079	0.00096	0.00029	-0.00011	9.67171	-1.38918	-16.26890	-0.00878	-0.01522	-0.00200	0.00107	0.00027	-0.00015	8.50868	1.77546	7.88346	-0.00297	-0.10196	-0.01264	-0.00010	0.01201	-0.00088	-6.57725	4.77320	5.44681	-0.00917	0.00049	0.00027	-0.00674	-0.00003	-0.00001	10.27784	2.70732	-24.97048	-0.00304	0.00436	-0.00163	-0.00291	0.00115	0.00078	25.50572
145			1.44000	7.16643	-4.13712	-1.28825	-0.01119	0.00152	-0.00064	0.00101	0.00027	-0.00009	9.73987	-1.39166	-16.22129	-0.01051	-0.01341	-0.00193	0.00122	0.00007	-0.00015	8.48879	1.83621	7.82310	0.00535	-0.09263	-0.01230	0.00024	0.01086	-0.00121	-6.98772	4.79545	5.47276	-0.00925	0.00031	-0.00006	-0.00640	-0.00001	0.00000	9.77427	2.50913	-24.65387	0.00224	0.00442	-0.00166	0.00192	0.00100	0.00117	25.52439
146			1.45000	7.21505	-4.24034	-1.35013	-0.01114	0.00156	-0.00049	0.00105	0.00024	-0.00006	9.80255	-1.39851	-16.18139	-0.01160	-0.01151	-0.00184	0.00122	-0.00001	-0.00010	8.46169	1.89171	7.75198	0.00925	-0.08316	-0.01155	0.00052	0.00884	-0.00130	-7.37410	4.80146	5.49789	-0.00939	0.00016	-0.00030	-0.00609	-0.00000	0.00002	9.32580	2.31599	-24.21544	0.00710	0.00506	-0.00165	0.00553	0.00095	0.00145	25.55611
147			1.46000	7.26601	-4.32544	-1.39987	-0.01112	0.00159	-0.00038	0.00106	0.00019	-0.00003	9.85935	-1.40326	-16.16124	-0.01192	-0.00980	-0.00174	0.00114	0.00000	-0.00002	8.42913	1.93759	7.67705	0.00949	-0.07447	-0.01057	0.00060	0.00654	-0.00126	-7.73558	4.79257	5.53181	-0.00957	0.00005	-0.00042	-0.00574	0.00000	0.00003	8.92116	2.13258	-23.68956	0.01118	0.00651	-0.00161	0.00796	0.00102	0.00160	25.59740
148			1.47000	7.31809	-4.38669	-1.43200	-0.01113	0.00161	-0.00031	0.00103	0.00012	-0.00001	9.91160	-1.40077	-16.16828	-0.01153	-0.00856	-0.00164	0.00099	0.00005	0.00007	8.39482	1.97126	7.60169	0.00841	-0.06663	-0.00955	0.00053	0.00436	-0.00115	-8.06773	4.77357	5.58335	-0.00978	0.00000	-0.00041	-0.00527	0.00000	0.00005	8.55106	1.96210	-23.11896	0.01452	0.00863	-0.00151	0.00953	0.00115	0.00155	25.64487
149			1.48000	7.36878	-4.41908	-1.44276	-0.01116	0.00161	-0.00030	0.00094	0.00005	-0.00000	9.95913	-1.38781	-16.20756	-0.01072	-0.00798	-0.00157	0.00079	0.00012	0.00016	8.36183	1.99152	7.52933	0.00801	-0.06001	-0.00867	0.00048	0.00246	-0.00099	-8.36382	4.75001	5.65904	-0.00996	0.00003	-0.00025	-0.00465	0.00000	0.00004	8.20806	1.80712	-22.55165	0.01756	0.01108	-0.00130	0.01072	0.00130	0.00127	25.69534
150			1.49000	7.41487	-4.42002	-1.43071	-0.01119	0.00161	-0.00035	0.00080	-0.00003	0.00001	9.99881	-1.36334	-16.28296	-0.00979	-0.00825	-0.00156	0.00054	0.00019	0.00026	8.33030	1.99870	7.46564	0.00797	-0.05666	-0.00809	0.00047	0.00096	-0.00079	-8.61775	4.72633	5.76202	-0.01009	0.00012	0.00003	-0.00391	0.00000	-0.00001	7.88578	1.66895	-22.03343	0.02052	0.01367	-0.00098	0.01177	0.00151	0.00084	25.74576
151			1.50000	7.45394	-4.38982	-1.39651	-0.01120	0.00158	-0.00044	0.00063	-0.00010	0.00004	10.02629	-1.32852	-16.39446	-0.00898	-0.00946	-0.00164	0.00027	0.00026	0.00037	8.29840	1.99455	7.41533	0.00741	-0.05841	-0.00787	0.00045	-0.00019	-0.00061	-8.82688	4.70579	5.89077	-0.01014	0.00026	0.00041	-0.00312	-0.00000	-0.00010	7.57868	1.54653	-21.59726	0.02336	0.01627	-0.00060	0.01273	0.00180	0.00042	25.79424
152			1.51000	7.48575	-4.33270	-1.34208	-0.01119	0.00155	-0.00058	0.00048	-0.00016	0.00007	10.03864	-1.28620	-16.53523	-0.00844	-0.01148	-0.00181	0.00002	0.00035	0.00049	8.26420	1.98216	7.37771	0.00636	-0.06480	-0.00797	0.00041	-0.00106	-0.00050	-8.99345	4.69143	6.03878	-0.01009	0.00043	0.00081	-0.00240	-0.00001	-0.00021	7.28241	1.43800	-21.25967	0.02593	0.01860	-0.00020	0.01355	0.00209	0.00010	25.84028
153			1.52000	7.51223	-4.25670	-1.26996	-0.01116	0.00151	-0.00072	0.00038	-0.00018	0.00011	10.03517	-1.23978	-16.69295	-0.00820	-0.01392	-0.00204	-0.00020	0.00045	0.00059	8.22667	1.96558	7.34680	0.00516	-0.07393	-0.00830	0.00036	-0.00158	-0.00049	-9.12467	4.68622	6.19561	-0.00998	0.00058	0.00118	-0.00186	-0.00002	-0.00032	6.99439	1.34283	-21.02276	0.02820	0.02030	0.00020	0.01422	0.00226	-0.00007	25.88507
154			1.53000	7.53705	-4.17152	-1.18273	-0.01111	0.00147	-0.00085	0.00036	-0.00019	0.00015	10.01811	-1.19203	-16.85338	-0.00818	-0.01611	-0.00223	-0.00036	0.00055	0.00063	8.18608	1.94822	7.31405	0.00418	-0.08320	-0.00876	0.00031	-0.00165	-0.00061	-9.23186	4.69153	6.34906	-0.00983	0.00069	0.00147	-0.00154	-0.00004	-0.00036	6.71342	1.26277	-20.88033	0.03013	0.02120	0.00054	0.01473	0.00218	-0.00010	25.93018
155			1.54000	7.56307	-4.08618	-1.08397	-0.01105	0.00143	-0.00094	0.00038	-0.00017	0.00018	9.99094	-1.14525	-17.00193	-0.00840	-0.01742	-0.00231	-0.00050	0.00063	0.00058	8.14341	1.93159	7.27047	0.00474	-0.08960	-0.00919	0.00038	-0.00142	-0.00086	-9.32813	4.70664	6.48618	-0.00969	0.00075	0.00162	-0.00147	-0.00005	-0.00033	6.43867	1.20048	-20.82178	0.03167	0.02158	0.00075	0.01509	0.00188	-0.00004	25.97574
156			1.55000	7.59059	-4.00657	-0.97773	-0.01100	0.00139	-0.00096	0.00039	-0.00015	0.00020	9.95554	-1.10173	-17.12740	-0.00883	-0.01764	-0.00231	-0.00064	0.00065	0.00048	8.09853	1.91504	7.21001	0.00680	-0.09175	-0.00941	0.00058	-0.00126	-0.00117	-9.42600	4.72928	6.59398	-0.00958	0.00074	0.00164	-0.00161	-0.00005	-0.00023	6.16843	1.15694	-20.83397	0.03275	0.02175	0.00078	0.01535	0.00150	0.00005	26.01996
157			1.56000	7.61915	-3.93334	-0.86484	-0.01095	0.00136	-0.00089	0.00041	-0.00014	0.00020	9.91271	-1.06272	-17.22767	-0.00943	-0.01666	-0.00228	-0.00077	0.00060	0.00039	8.04970	1.89588	7.13155	0.00878	-0.08948	-0.00926	0.00083	-0.00156	-0.00143	-9.53547	4.75738	6.66163	-0.00953	0.00068	0.00154	-0.00190	-0.00004	-0.00011	5.89994	1.12992	-20.90260	0.03340	0.02178	0.00067	0.01555	0.00116	0.00010	26.05998
158			1.57000	7.64975	-3.85946	-0.73899	-0.01093	0.00133	-0.00074	0.00044	-0.00014	0.00019	9.86510	-1.02742	-17.31210	-0.00993	-0.01439	-0.00220	-0.00086	0.00049	0.00035	7.99559	1.87046	7.03736	0.00936	-0.08232	-0.00859	0.00098	-0.00235	-0.00155	-9.66228	4.79001	6.68421	-0.00954	0.00059	0.00136	-0.00225	-0.00004	0.00001	5.63121	1.11434	-21.01394	0.03361	0.02151	0.00048	0.01558	0.00094	0.00011	26.09362
159			1.58000	7.68347	-3.77050	-0.58739	-0.01094	0.00131	-0.00053	0.00045	-0.00019	0.00017	9.81683	-0.99288	-17.39951	-0.01014	-0.01099	-0.00202	-0.00085	0.00036	0.00037	7.93671	1.83471	6.93116	0.00773	-0.07044	-0.00733	0.00086	-0.00338	-0.00147	-9.80637	4.82719	6.66536	-0.00959	0.00049	0.00112	-0.00255	-0.00003	0.00008	5.36362	1.10491	-21.15686	0.03336	0.02089	0.00027	0.01523	0.00082	0.00007	26.12107
160			1.59000	7.71936	-3.64737	-0.39522	-0.01101	0.00128	-0.00029	0.00042	-0.00027	0.00012	9.77220	-0.95456	-17.51188	-0.01004	-0.00690	-0.00170	-0.00074	0.00024	0.00041	7.87562	1.78425	6.81665	0.00274	-0.05623	-0.00569	0.00030	-0.00422	-0.00124	-9.96143	4.86884	6.61605	-0.00965	0.00040	0.00087	-0.00269	-0.00002	0.00010	5.10227	1.09794	-21.32175	0.03269	0.02013	0.00003	0.01431	0.00076	0.00001	26.14392
161			1.60000	7.75434	-3.46968	-0.15082	-0.01111	0.00124	-0.00005	0.00031	-0.00038	0.00003	9.73694	-0.90745	-17.66549	-0.00980	-0.00283	-0.00130	-0.00052	0.00011	0.00042	7.81780	1.71517	6.69499	-0.00442	-0.04214	-0.00397	-0.00044	-0.00454	-0.00094	-10.11642	4.91285	6.55062	-0.00970	0.00033	0.00064	-0.00261	-0.00002	0.00008	4.85540	1.09223	-21.49802	0.03167	0.01950	-0.00023	0.01278	0.00068	-0.00007	26.16460
162			1.61000	7.78401	-3.21905	0.15098	-0.01124	0.00119	0.00015	0.00012	-0.00051	-0.00009	9.71752	-0.84729	-17.86652	-0.00950	0.00046	-0.00091	-0.00022	-0.00002	0.00037	7.77021	1.62515	6.56481	-0.01063	-0.02997	-0.00249	-0.00082	-0.00426	-0.00064	-10.25791	4.95512	6.48316	-0.00975	0.00029	0.00045	-0.00228	-0.00001	0.00005	4.63324	1.08756	-21.67293	0.03057	0.01908	-0.00049	0.01074	0.00059	-0.00014	26.18600
163			1.62000	7.80322	-2.88232	0.50813	-0.01137	0.00112	0.00026	-0.00014	-0.00064	-0.00020	9.71690	-0.77089	-18.11273	-0.00929	0.00212	-0.00062	0.00007	-0.00014	0.00030	7.73739	1.51405	6.42515	-0.01364	-0.02258	-0.00167	-0.00070	-0.00393	-0.00046	-10.37306	4.98968	6.42524	-0.00978	0.00028	0.00032	-0.00174	-0.00001	0.00003	4.44636	1.08413	-21.83265	0.02968	0.01890	-0.00069	0.00841	0.00046	-0.00018	26.21158
164			1.63000	7.80711	-2.45385	0.91259	-0.01147	0.00102	0.00026	-0.00046	-0.00073	-0.00022	9.73315	-0.67725	-18.39577	-0.00952	0.00163	-0.00053	0.00030	-0.00014	0.00028	7.71928	1.38442	6.27634	-0.01213	-0.02209	-0.00174	-0.00035	-0.00441	-0.00052	-10.45275	5.00975	6.38422	-0.00976	0.00029	0.00025	-0.00108	-0.00000	0.00001	4.30292	1.08245	-21.96455	0.02929	0.01901	-0.00084	0.00602	0.00030	-0.00016	26.24415
165			1.64000	7.79276	-1.93656	1.35202	-0.01152	0.00089	0.00013	-0.00076	-0.00076	-0.00012	9.76060	-0.56816	-18.70300	-0.01049	-0.00101	-0.00064	0.00049	0.00011	0.00037	7.71128	1.24153	6.11970	-0.00588	-0.02882	-0.00270	-0.00010	-0.00620	-0.00083	-10.49450	5.01047	6.36222	-0.00970	0.00030	0.00024	-0.00045	0.00001	0.00000	4.20661	1.08302	-22.05833	0.02960	0.01940	-0.00089	0.00374	0.00013	-0.00011	26.28506
166			1.65000	7.76074	-1.34111	1.81242	-0.01153	0.00074	-0.00010	-0.00100	-0.00072	0.00009	9.79255	-0.44839	-19.02071	-0.01190	-0.00529	-0.00093	0.00060	0.00061	0.00054	7.70569	1.09232	5.95770	0.00247	-0.04241	-0.00435	0.00005	-0.00928	-0.00139	-10.50340	4.99150	6.35671	-0.00963	0.00030	0.00027	0.00003	0.00001	-0.00000	4.15559	1.08555	-22.10729	0.03076	0.01993	-0.00086	0.00168	-0.00003	-0.00004	26.33340
167			1.66000	7.71448	-0.68488	2.28095	-0.01150	0.00058	-0.00038	-0.00114	-0.00062	0.00037	9.82325	-0.32488	-19.33496	-0.01307	-0.01027	-0.00131	0.00059	0.00121	0.00073	7.69519	0.94407	5.79135	0.00975	-0.06096	-0.00643	0.00030	-0.01283	-0.00211	-10.49099	4.95749	6.36252	-0.00958	0.00029	0.00031	0.00027	0.00002	-0.00001	4.14302	1.08871	-22.10904	0.03266	0.02043	-0.00076	-0.00005	-0.00015	0.00003	26.38612
168			1.67000	7.65780	0.01055	2.74684	-0.01145	0.00043	-0.00067	-0.00121	-0.00047	0.00065	9.84754	-0.20610	-19.63141	-0.01368	-0.01504	-0.00166	0.00041	0.00165	0.00086	7.67621	0.80314	5.61817	0.01524	-0.08063	-0.00861	0.00070	-0.01548	-0.00293	-10.47199	4.91596	6.37384	-0.00956	0.00027	0.00035	0.00027	0.00002	-0.00001	4.15814	1.09083	-22.06622	0.03500	0.02082	-0.00062	-0.00133	-0.00019	0.00007	26.43958
169			1.68000	7.59342	0.72209	3.20068	-0.01138	0.00028	-0.00093	-0.00122	-0.00031	0.00087	9.85946	-0.10017	-19.89649	-0.01386	-0.01906	-0.00192	0.00006	0.00178	0.00087	7.64786	0.67402	5.43401	0.02013	-0.09766	-0.01064	0.00125	-0.01638	-0.00381	-10.46016	4.87480	6.38531	-0.00962	0.00023	0.00037	0.00008	0.00001	-0.00001	4.18875	1.09038	-21.98560	0.03740	0.02097	-0.00049	-0.00203	-0.00017	0.00008	26.49035
170			1.69000	7.52391	1.42823	3.63425	-0.01131	0.00014	-0.00115	-0.00119	-0.00015	0.00102	9.85314	-0.01257	-20.12107	-0.01383	-0.02216	-0.00209	-0.00042	0.00161	0.00078	7.60977	0.55808	5.23709	0.02510	-0.10951	-0.01235	0.00199	-0.01573	-0.00461	-10.46420	4.83999	6.39334	-0.00973	0.00019	0.00035	-0.00021	0.00001	-0.00001	4.22385	1.08638	-21.87847	0.03947	0.02077	-0.00036	-0.00217	-0.00009	0.00007	26.53596
171			1.70000	7.45267	2.11033	4.04039	-0.01125	0.00001	-0.00132	-0.00110	-0.00001	0.00109	9.82461	0.05514	-20.30318	-0.01354	-0.02440	-0.00219	-0.00095	0.00128	0.00066	7.56105	0.45428	5.03164	0.02934	-0.11592	-0.01362	0.00288	-0.01443	-0.00513	-10.48540	4.81426	6.39663	-0.00988	0.00015	0.00031	-0.00047	0.00001	-0.00000	4.25604	1.07871	-21.75963	0.04108	0.02018	-0.00026	-0.00192	0.00001	0.00005	26.57557
172			1.71000	7.38368	2.75345	4.41339	-0.01119	-0.00010	-0.00144	-0.00097	0.00010	0.00109	9.77287	0.10506	-20.44843	-0.01272	-0.02604	-0.00228	-0.00137	0.00091	0.00054	7.50045	0.35996	4.82813	0.03017	-0.11919	-0.01443	0.00357	-0.01345	-0.00522	-10.51848	4.79735	6.39613	-0.01002	0.00011	0.00026	-0.00061	0.00000	-0.00000	4.28193	1.06853	-21.64520	0.04208	0.01938	-0.00021	-0.00153	0.00009	0.00004	26.60952
173			1.72000	7.32007	3.34695	4.75067	-0.01113	-0.00021	-0.00154	-0.00082	0.00019	0.00105	9.70033	0.14118	-20.56642	-0.01109	-0.02721	-0.00237	-0.00156	0.00060	0.00047	7.42804	0.27202	4.63751	0.02573	-0.12118	-0.01480	0.00351	-0.01308	-0.00492	-10.55456	4.78722	6.39374	-0.01012	0.00008	0.00019	-0.00059	0.00000	0.00000	4.30175	1.05754	-21.54772	0.04249	0.01852	-0.00021	-0.00123	0.00013	0.00003	26.63943
174			1.73000	7.26243	3.88368	5.05373	-0.01106	-0.00031	-0.00161	-0.00072	0.00025	0.00098	9.61140	0.16811	-20.66675	-0.00869	-0.02775	-0.00242	-0.00144	0.00039	0.00041	7.34583	0.18810	4.46618	0.01677	-0.12153	-0.01472	0.00253	-0.01301	-0.00436	-10.58477	4.78094	6.39083	-0.01014	0.00004	0.00011	-0.00043	0.00000	0.00000	4.31840	1.04771	-21.47377	0.04254	0.01763	-0.00025	-0.00117	0.00012	0.00003	26.66757
175			1.74000	7.20753	4.35893	5.32652	-0.01099	-0.00040	-0.00165	-0.00072	0.00029	0.00090	9.50970	0.18964	-20.75709	-0.00596	-0.02728	-0.00232	-0.00112	0.00022	0.00036	7.25624	0.10689	4.31629	0.00591	-0.11885	-0.01422	0.00096	-0.01280	-0.00368	-10.60312	4.77527	6.38756	-0.01009	-0.00000	0.00003	-0.00021	-0.00000	0.00000	4.33560	1.04067	-21.42393	0.04251	0.01661	-0.00031	-0.00134	0.00007	0.00002	26.69542
176			1.75000	7.14828	4.77090	5.57173	-0.01095	-0.00048	-0.00165	-0.00088	0.00029	0.00080	9.39615	0.20685	-20.84126	-0.00355	-0.02598	-0.00209	-0.00074	0.00004	0.00030	7.16040	0.02827	4.18780	-0.00436	-0.11365	-0.01347	-0.00075	-0.01221	-0.00299	-10.60776	4.76751	6.38315	-0.00999	-0.00005	-0.00006	0.00001	-0.00000	-0.00000	4.35610	1.03714	-21.39425	0.04262	0.01552	-0.00035	-0.00165	0.00001	0.00001	26.72215
177			1.76000	7.07678	5.12124	5.78991	-0.01094	-0.00055	-0.00162	-0.00117	0.00028	0.00068	9.27012	0.21814	-20.91942	-0.00181	-0.02474	-0.00191	-0.00041	-0.00020	0.00025	7.05940	-0.04697	4.07959	-0.01324	-0.10876	-0.01268	-0.00237	-0.01142	-0.00238	-10.60094	4.75618	6.37714	-0.00987	-0.00010	-0.00015	0.00016	-0.00000	-0.00000	4.38072	1.03641	-21.37814	0.04293	0.01441	-0.00036	-0.00193	-0.00002	0.00001	26.74607
178			1.77000	6.98948	5.41400	5.98236	-0.01096	-0.00061	-0.00156	-0.00146	0.00026	0.00058	9.13323	0.22178	-20.99089	-0.00086	-0.02422	-0.00187	-0.00021	-0.00047	0.00022	6.95553	-0.11749	3.98951	-0.02024	-0.10629	-0.01203	-0.00365	-0.01056	-0.00189	-10.58811	4.74121	6.37030	-0.00978	-0.00016	-0.00023	0.00021	-0.00000	-0.00000	4.40813	1.03710	-21.36965	0.04338	0.01345	-0.00035	-0.00207	-0.00003	0.00000	26.76583
179			1.78000	6.88967	5.65436	6.15229	-0.01099	-0.00067	-0.00150	-0.00165	0.00023	0.00048	8.99117	0.21762	-21.05540	-0.00067	-0.02439	-0.00193	-0.00016	-0.00070	0.00020	6.85257	-0.18186	3.91442	-0.02474	-0.10586	-0.01154	-0.00432	-0.00957	-0.00153	-10.57543	4.72358	6.36401	-0.00973	-0.00021	-0.00029	0.00017	-0.00001	-0.00000	4.43577	1.03798	-21.36426	0.04377	0.01272	-0.00035	-0.00203	-0.00003	0.00000	26.78154
180			1.79000	6.78565	5.84734	6.30250	-0.01103	-0.00071	-0.00145	-0.00167	0.00019	0.00041	8.85225	0.20740	-21.11188	-0.00099	-0.02492	-0.00201	-0.00023	-0.00085	0.00017	6.75498	-0.23848	3.85112	-0.02683	-0.10638	-0.01122	-0.00435	-0.00837	-0.00126	-10.56722	4.70511	6.35928	-0.00973	-0.00024	-0.00034	0.00009	-0.00001	-0.00000	4.46134	1.03880	-21.35917	0.04406	0.01242	-0.00036	-0.00183	-0.00004	0.00000	26.79469
181			1.80000	6.68799	5.99724	6.43435	-0.01107	-0.00075	-0.00142	-0.00148	0.00015	0.00034	8.72581	0.19395	-21.15896	-0.00172	-0.02533	-0.00205	-0.00035	-0.00088	0.00014	6.66629	-0.28655	3.79764	-0.02671	-0.10674	-0.01100	-0.00386	-0.00706	-0.00103	-10.56473	4.68784	6.35660	-0.00977	-0.00026	-0.00036	0.00000	-0.00001	0.00000	4.48343	1.04047	-21.35378	0.04426	0.01254	-0.00040	-0.00153	-0.00007	0.00000	26.80654
182			1.81000	6.60640	6.10747	6.54779	-0.01109	-0.00079	-0.00139	-0.00114	0.00011	0.00028	8.61997	0.17987	-21.19493	-0.00269	-0.02542	-0.00205	-0.00044	-0.00079	0.00010	6.58895	-0.32616	3.75357	-0.02502	-0.10679	-0.01082	-0.00309	-0.00583	-0.00082	-10.56685	4.67339	6.35618	-0.00982	-0.00026	-0.00035	-0.00006	-0.00001	0.00000	4.50113	1.04443	-21.35032	0.04436	0.01311	-0.00044	-0.00119	-0.00013	0.00000	26.81740
183			1.82000	6.54771	6.18100	6.64342	-0.01111	-0.00081	-0.00136	-0.00070	0.00007	0.00022	8.54041	0.16695	-21.21875	-0.00367	-0.02522	-0.00206	-0.00041	-0.00063	0.00006	6.52418	-0.35871	3.71865	-0.02251	-0.10662	-0.01064	-0.00228	-0.00489	-0.00063	-10.57146	4.66294	6.35843	-0.00987	-0.00023	-0.00032	-0.00008	-0.00000	0.00000	4.51409	1.05151	-21.35270	0.04432	0.01395	-0.00048	-0.00084	-0.00019	-0.00001	26.82685
184			1.83000	6.51558	6.22118	6.72553	-0.01111	-0.00083	-0.00130	-0.00020	0.00002	0.00018	8.49035	0.15688	-21.23326	-0.00435	-0.02457	-0.00207	-0.00027	-0.00043	0.00004	6.47268	-0.38605	3.69230	-0.01989	-0.10552	-0.01042	-0.00155	-0.00414	-0.00046	-10.57630	4.65743	6.36379	-0.00989	-0.00019	-0.00025	-0.00006	-0.00000	0.00000	4.52262	1.06153	-21.36467	0.04410	0.01499	-0.00052	-0.00054	-0.00025	-0.00002	26.83469
185			1.84000	6.51044	6.23225	6.80145	-0.01113	-0.00084	-0.00124	0.00028	-0.00001	0.00016	8.47004	0.15082	-21.24530	-0.00479	-0.02319	-0.00197	-0.00006	-0.00026	0.00004	6.43462	-0.40909	3.67386	-0.01700	-0.10228	-0.01014	-0.00093	-0.00334	-0.00030	-10.57972	4.65764	6.37139	-0.00988	-0.00013	-0.00017	-0.00003	0.00000	0.00000	4.52754	1.07317	-21.38729	0.04359	0.01612	-0.00056	-0.00033	-0.00026	-0.00003	26.84110
186			1.85000	6.52850	6.21996	6.87519	-0.01116	-0.00085	-0.00118	0.00066	-0.00004	0.00014	8.47581	0.14777	-21.25999	-0.00498	-0.02135	-0.00171	0.00014	-0.00019	0.00004	6.40976	-0.42696	3.66309	-0.01423	-0.09693	-0.00985	-0.00046	-0.00233	-0.00014	-10.58057	4.66367	6.37796	-0.00984	-0.00007	-0.00009	0.00002	0.00000	0.00000	4.53039	1.08408	-21.41672	0.04271	0.01709	-0.00062	-0.00027	-0.00022	-0.00003	26.84663
187			1.86000	6.56296	6.18965	6.94301	-0.01119	-0.00086	-0.00115	0.00089	-0.00007	0.00011	8.50120	0.14526	-21.27615	-0.00476	-0.01998	-0.00142	0.00027	-0.00017	0.00003	6.39740	-0.43824	3.66081	-0.01281	-0.09198	-0.00970	-0.00015	-0.00124	0.00004	-10.57761	4.67444	6.37754	-0.00979	-0.00002	-0.00001	0.00009	0.00000	-0.00000	4.53358	1.09232	-21.44461	0.04160	0.01768	-0.00067	-0.00041	-0.00015	-0.00002	26.85131
188			1.87000	6.60725	6.14231	6.99383	-0.01121	-0.00087	-0.00118	0.00099	-0.00009	0.00006	8.54003	0.14179	-21.28648	-0.00415	-0.01977	-0.00119	0.00031	-0.00014	0.00000	6.39609	-0.44182	3.66905	-0.01309	-0.08973	-0.00980	0.00007	-0.00020	0.00025	-10.56888	4.68795	6.36169	-0.00975	0.00002	0.00005	0.00018	-0.00000	0.00000	4.54077	1.09717	-21.45756	0.04065	0.01775	-0.00068	-0.00081	-0.00012	0.00000	26.85407
189			1.88000	6.65701	6.07194	7.01192	-0.01122	-0.00086	-0.00125	0.00099	-0.00013	-0.00004	8.58742	0.13755	-21.27891	-0.00335	-0.02081	-0.00110	0.00029	-0.00003	-0.00005	6.40406	-0.43760	3.68963	-0.01445	-0.09162	-0.01016	0.00028	0.00082	0.00048	-10.55210	4.70242	6.32186	-0.00974	0.00004	0.00008	0.00029	-0.00000	0.00001	4.55646	1.09962	-21.43989	0.04038	0.01730	-0.00063	-0.00146	-0.00017	0.00004	26.85396
190			1.89000	6.70997	5.96699	6.98100	-0.01123	-0.00085	-0.00137	0.00094	-0.00018	-0.00018	8.63888	0.13299	-21.23874	-0.00254	-0.02293	-0.00118	0.00023	0.00016	-0.00013	6.41895	-0.42556	3.72218	-0.01597	-0.09827	-0.01079	0.00046	0.00210	0.00073	-10.52585	4.71658	6.25239	-0.00977	0.00003	0.00007	0.00040	0.00000	0.00001	4.58378	1.10210	-21.37908	0.04113	0.01650	-0.00048	-0.00222	-0.00029	0.00007	26.85038
191			1.90000	6.76573	5.81439	6.88907	-0.01123	-0.00083	-0.00151	0.00089	-0.00024	-0.00038	8.68952	0.12685	-21.15348	-0.00197	-0.02573	-0.00142	0.00016	0.00037	-0.00027	6.43775	-0.40457	3.76393	-0.01649	-0.10874	-0.01166	0.00053	0.00406	0.00097	-10.49176	4.73047	6.15398	-0.00982	0.00001	0.00004	0.00045	0.00000	0.00001	4.62160	1.10680	-21.27348	0.04296	0.01544	-0.00025	-0.00282	-0.00043	0.00005	26.84294
192			1.91000	6.82555	5.60229	6.73105	-0.01122	-0.00078	-0.00164	0.00087	-0.00030	-0.00063	8.73419	0.11602	-21.01715	-0.00199	-0.02854	-0.00172	0.00013	0.00046	-0.00049	6.45639	-0.37246	3.81164	-0.01474	-0.12058	-0.01269	0.00041	0.00703	0.00119	-10.45565	4.74497	6.03655	-0.00990	-0.00001	-0.00001	0.00040	-0.00000	-0.00000	4.66372	1.11432	-21.13618	0.04533	0.01439	0.00003	-0.00294	-0.00049	-0.00001	26.83094
193			1.92000	6.89131	5.32129	6.50645	-0.01119	-0.00073	-0.00176	0.00090	-0.00036	-0.00090	8.76753	0.09595	-20.82948	-0.00280	-0.03074	-0.00198	0.00012	0.00029	-0.00074	6.47057	-0.32610	3.86331	-0.01008	-0.13106	-0.01371	0.00017	0.01104	0.00143	-10.42528	4.76181	5.91693	-0.00999	-0.00004	-0.00007	0.00027	-0.00000	-0.00001	4.70145	1.12321	-20.99035	0.04734	0.01367	0.00024	-0.00242	-0.00048	-0.00006	26.81389
194			1.93000	6.96446	4.96517	6.21663	-0.01113	-0.00065	-0.00184	0.00097	-0.00040	-0.00117	8.78473	0.06168	-20.59356	-0.00418	-0.03191	-0.00214	0.00006	-0.00020	-0.00097	6.47613	-0.26313	3.91913	-0.00369	-0.13836	-0.01455	-0.00001	0.01555	0.00169	-10.40621	4.78267	5.81148	-0.01011	-0.00005	-0.00012	0.00009	0.00000	-0.00002	4.72765	1.13215	-20.85815	0.04842	0.01348	0.00033	-0.00146	-0.00044	-0.00007	26.79197
195			1.94000	7.04576	4.53197	5.86679	-0.01105	-0.00056	-0.00185	0.00108	-0.00041	-0.00138	8.78350	0.00948	-20.31700	-0.00567	-0.03146	-0.00222	-0.00010	-0.00095	-0.00114	6.46838	-0.18313	3.98116	0.00245	-0.14021	-0.01490	0.00007	0.01954	0.00198	-10.39937	4.80809	5.73056	-0.01021	-0.00004	-0.00015	-0.00006	0.00000	-0.00002	4.74061	1.14117	-20.75257	0.04851	0.01379	0.00028	-0.00054	-0.00041	-0.00004	26.76638
196			1.95000	7.13437	4.02636	5.46972	-0.01096	-0.00045	-0.00174	0.00119	-0.00037	-0.00143	8.76479	-0.06256	-20.01488	-0.00706	-0.02865	-0.00218	-0.00031	-0.00172	-0.00119	6.44337	-0.08730	4.05242	0.00690	-0.13335	-0.01435	0.00041	0.02153	0.00221	-10.40143	4.83719	5.67755	-0.01029	-0.00002	-0.00016	-0.00013	0.00000	-0.00001	4.74394	1.15151	-20.67860	0.04795	0.01437	0.00017	-0.00006	-0.00041	-0.00002	26.73941
197			1.96000	7.22717	3.46377	5.04834	-0.01089	-0.00032	-0.00147	0.00129	-0.00029	-0.00125	8.73262	-0.15347	-19.71152	-0.00832	-0.02337	-0.00206	-0.00050	-0.00216	-0.00107	6.40023	0.02048	4.13585	0.00894	-0.11612	-0.01266	0.00079	0.02010	0.00226	-10.40674	4.86777	5.64981	-0.01032	0.00001	-0.00013	-0.00010	-0.00000	-0.00001	4.74448	1.16452	-20.63620	0.04714	0.01511	0.00003	-0.00018	-0.00045	-0.00000	26.71484
198			1.97000	7.32023	2.87298	4.63620	-0.01088	-0.00019	-0.00105	0.00137	-0.00018	-0.00084	8.69504	-0.25783	-19.44094	-0.00958	-0.01599	-0.00183	-0.00056	-0.00193	-0.00080	6.34267	0.13268	4.23376	0.00873	-0.08880	-0.00987	0.00093	0.01501	0.00202	-10.40990	4.89736	5.64071	-0.01030	0.00005	-0.00009	-0.00001	-0.00000	-0.00000	4.74957	1.18117	-20.62139	0.04635	0.01592	-0.00009	-0.00083	-0.00052	0.00000	26.69697
199			1.98000	7.41064	2.29288	4.27065	-0.01093	-0.00006	-0.00053	0.00143	-0.00005	-0.00037	8.66377	-0.36549	-19.23992	-0.01090	-0.00735	-0.00142	-0.00040	-0.00100	-0.00041	6.27797	0.23885	4.34733	0.00717	-0.05408	-0.00631	0.00079	0.00787	0.00144	-10.40780	4.92404	5.64279	-0.01024	0.00009	-0.00002	0.00009	-0.00000	0.00000	4.76526	1.20103	-20.62702	0.04583	0.01686	-0.00015	-0.00183	-0.00057	-0.00000	26.68850
200			1.99000	7.49675	1.76499	3.98001	-0.01106	0.00006	-0.00002	0.00146	0.00005	-0.00001	8.65084	-0.46306	-19.13418	-0.01229	0.00115	-0.00082	0.00003	0.00015	-0.00010	6.21514	0.32721	4.47576	0.00546	-0.01723	-0.00253	0.00054	0.00178	0.00062	-10.40078	4.94738	5.65058	-0.01015	0.00013	0.00005	0.00015	-0.00001	-0.00000	4.79497	1.22205	-20.64336	0.04571	0.01783	-0.00016	-0.00295	-0.00057	-0.00000	26.68936
201			2.00000	7.57822	1.32486	3.77387	-0.01123	0.00015	0.00037	0.00148	0.00009	0.00014	8.66584	-0.53607	-19.12747	-0.01364	0.00778	-0.00018	0.00075	0.00080	0.00001	6.16345	0.38736	4.61589	0.00429	0.01429	0.00086	0.00031	-0.00068	-0.00022	-10.39204	4.96785	5.66147	-0.01008	0.00017	0.00014	0.00015	-0.00001	-0.00000	4.83853	1.24039	-20.65777	0.04589	0.01893	-0.00015	-0.00392	-0.00047	-0.00000	26.69718
202			2.01000	7.65587	0.99657	3.64293	-0.01138	0.00021	0.00061	0.00148	0.00009	0.00015	8.71443	-0.57224	-19.20042	-0.01481	0.01135	0.00031	0.00168	0.00058	-0.00005	6.13050	0.41283	4.76130	0.00391	0.03386	0.00336	0.00014	0.00045	-0.00084	-10.38574	4.98626	5.67429	-0.01005	0.00022	0.00023	0.00008	-0.00001	-0.00000	4.89255	1.25145	-20.65512	0.04636	0.02012	-0.00013	-0.00454	-0.00026	0.00000	26.70813
203			2.02000	7.73130	0.79134	3.56810	-0.01150	0.00024	0.00066	0.00149	0.00006	0.00008	8.79782	-0.56570	-19.31985	-0.01565	0.01154	0.00046	0.00266	-0.00014	-0.00010	6.12028	0.40286	4.90169	0.00471	0.03818	0.00473	-0.00001	0.00259	-0.00105	-10.38548	5.00330	5.68840	-0.01009	0.00027	0.00033	-0.00005	-0.00001	-0.00001	4.95157	1.25194	-20.62278	0.04723	0.02132	-0.00008	-0.00474	0.00001	0.00001	26.71838
204			2.03000	7.80633	0.70873	3.53332	-0.01157	0.00025	0.00057	0.00151	0.00001	0.00002	8.91205	-0.51938	-19.45301	-0.01608	0.00893	0.00024	0.00347	-0.00062	-0.00006	6.13141	0.36278	5.02355	0.00743	0.02846	0.00495	-0.00025	0.00304	-0.00086	-10.39368	5.01890	5.70407	-0.01020	0.00033	0.00044	-0.00021	-0.00001	-0.00001	5.00957	1.24276	-20.55923	0.04861	0.02245	0.00002	-0.00449	0.00022	-0.00000	26.72524
205			2.04000	7.88185	0.73944	3.53317	-0.01159	0.00024	0.00038	0.00153	-0.00003	-0.00002	9.04728	-0.44420	-19.57799	-0.01616	0.00462	-0.00025	0.00387	-0.00050	0.00006	6.15751	0.30242	5.11240	0.01267	0.00936	0.00419	-0.00064	0.00117	-0.00043	-10.41196	5.03241	5.72403	-0.01034	0.00040	0.00055	-0.00039	-0.00001	-0.00002	5.06069	1.22790	-20.47624	0.05037	0.02348	0.00018	-0.00378	0.00035	-0.00003	26.72801
206			2.05000	7.95671	0.86957	3.57174	-0.01159	0.00021	0.00013	0.00150	-0.00006	-0.00002	9.18835	-0.35555	-19.68600	-0.01614	-0.00031	-0.00081	0.00380	0.00004	0.00016	6.18875	0.23273	5.15623	0.02045	-0.01355	0.00266	-0.00103	-0.00168	-0.00005	-10.44160	5.04270	5.75431	-0.01050	0.00046	0.00065	-0.00060	-0.00001	-0.00004	5.09906	1.21121	-20.39434	0.05221	0.02435	0.00036	-0.00252	0.00045	-0.00004	26.72651
207			2.06000	8.02797	1.08392	3.65449	-0.01156	0.00016	-0.00012	0.00142	-0.00007	0.00003	9.31812	-0.26864	-19.77646	-0.01635	-0.00513	-0.00128	0.00331	0.00059	0.00021	6.21523	0.16315	5.14874	0.03015	-0.03590	0.00061	-0.00108	-0.00392	0.00004	-10.48397	5.04873	5.80278	-0.01063	0.00050	0.00073	-0.00082	-0.00001	-0.00008	5.11883	1.19419	-20.33709	0.05379	0.02515	0.00050	-0.00070	0.00064	-0.00003	26.72016
208			2.07000	8.09276	1.36629	3.78031	-0.01153	0.00011	-0.00036	0.00131	-0.00005	0.00011	9.42152	-0.19422	-19.85012	-0.01708	-0.00952	-0.00161	0.00254	0.00090	0.00021	6.23005	0.09989	5.09141	0.04100	-0.05523	-0.00173	-0.00050	-0.00481	-0.00025	-10.54041	5.05022	5.87598	-0.01070	0.00052	0.00079	-0.00104	-0.00001	-0.00012	5.11542	1.17581	-20.32416	0.05473	0.02576	0.00056	0.00146	0.00095	0.00001	26.70923
209			2.08000	8.15095	1.69922	3.93914	-0.01150	0.00005	-0.00055	0.00125	-0.00003	0.00021	9.48887	-0.13693	-19.90692	-0.01829	-0.01334	-0.00184	0.00153	0.00094	0.00018	6.22952	0.04587	4.99403	0.05121	-0.07111	-0.00409	0.00078	-0.00458	-0.00082	-10.61084	5.04790	5.97570	-0.01073	0.00052	0.00082	-0.00124	-0.00002	-0.00015	5.08780	1.15399	-20.36418	0.05462	0.02621	0.00045	0.00341	0.00134	0.00005	26.69501
210			2.09000	8.20691	2.06550	4.11644	-0.01149	-0.00001	-0.00070	0.00132	0.00000	0.00028	9.51743	-0.09646	-19.94728	-0.01971	-0.01633	-0.00200	0.00037	0.00079	0.00014	6.21275	0.00174	4.87172	0.05873	-0.08309	-0.00615	0.00252	-0.00376	-0.00140	-10.69174	5.04314	6.09584	-0.01069	0.00049	0.00080	-0.00133	-0.00001	-0.00017	5.04140	1.12818	-20.44975	0.05322	0.02645	0.00017	0.00444	0.00163	0.00003	26.68087
211			2.10000	8.26923	2.45145	4.29988	-0.01150	-0.00006	-0.00078	0.00158	0.00004	0.00032	9.51074	-0.06957	-19.97486	-0.02107	-0.01815	-0.00211	-0.00074	0.00056	0.00011	6.18029	-0.03386	4.74006	0.06233	-0.09030	-0.00762	0.00430	-0.00294	-0.00177	-10.77503	5.03764	6.22133	-0.01063	0.00042	0.00072	-0.00128	-0.00001	-0.00015	4.98846	1.10052	-20.56043	0.05112	0.02636	-0.00023	0.00418	0.00167	-0.00004	26.67095
212			2.11000	8.34893	2.84963	4.48419	-0.01153	-0.00012	-0.00079	0.00208	0.00008	0.00033	9.47703	-0.05220	-19.99846	-0.02213	-0.01852	-0.00215	-0.00162	0.00031	0.00011	6.13355	-0.06387	4.61157	0.06190	-0.09166	-0.00830	0.00565	-0.00251	-0.00181	-10.85078	5.03272	6.33292	-0.01056	0.00032	0.00058	-0.00110	-0.00001	-0.00010	4.94333	1.07485	-20.67273	0.04946	0.02568	-0.00064	0.00290	0.00144	-0.00011	26.66781
213			2.12000	8.45760	3.26015	4.67175	-0.01156	-0.00018	-0.00072	0.00281	0.00012	0.00032	9.42710	-0.04036	-20.03166	-0.02273	-0.01730	-0.00207	-0.00208	0.00010	0.00017	6.07545	-0.09177	4.49484	0.05774	-0.08672	-0.00817	0.00613	-0.00255	-0.00158	-10.91176	5.02902	6.41537	-0.01050	0.00020	0.00038	-0.00085	-0.00000	-0.00004	4.91746	1.05401	-20.76907	0.04888	0.02443	-0.00098	0.00095	0.00106	-0.00014	26.67328
214			2.13000	8.60505	3.68979	4.86823	-0.01159	-0.00024	-0.00058	0.00371	0.00017	0.00027	9.37203	-0.03042	-20.08764	-0.02275	-0.01488	-0.00188	-0.00206	-0.00003	0.00024	6.01148	-0.12086	4.39431	0.05017	-0.07643	-0.00734	0.00554	-0.00293	-0.00121	-10.95496	5.02680	6.46029	-0.01047	0.00005	0.00014	-0.00058	-0.00000	-0.00001	4.91797	1.03922	-20.83781	0.04933	0.02285	-0.00127	-0.00138	0.00062	-0.00011	26.69056
215			2.14000	8.79833	4.15040	5.07913	-0.01159	-0.00031	-0.00041	0.00473	0.00024	0.00021	9.32329	-0.01877	-20.17576	-0.02203	-0.01200	-0.00166	-0.00150	-0.00006	0.00031	5.94856	-0.15523	4.31120	0.03934	-0.06318	-0.00609	0.00406	-0.00354	-0.00083	-10.97969	5.02620	6.46414	-0.01050	-0.00009	-0.00012	-0.00031	-0.00000	-0.00000	4.94773	1.03128	-20.87008	0.05061	0.02116	-0.00149	-0.00390	0.00018	-0.00003	26.72251
216			2.15000	9.04108	4.65640	5.30904	-0.01151	-0.00038	-0.00025	0.00574	0.00033	0.00014	9.29391	-0.00101	-20.30186	-0.02009	-0.00928	-0.00142	-0.00048	-0.00001	0.00037	5.89281	-0.20106	4.24492	0.02521	-0.04939	-0.00475	0.00218	-0.00420	-0.00053	-10.98548	5.02682	6.42762	-0.01056	-0.00023	-0.00036	-0.00001	-0.00000	-0.00003	5.00596	1.03117	-20.85944	0.05248	0.01949	-0.00163	-0.00642	-0.00025	0.00009	26.76874
217			2.16000	9.33021	5.22015	5.55935	-0.01137	-0.00046	-0.00017	0.00654	0.00044	0.00010	9.29611	0.02764	-20.46677	-0.01633	-0.00739	-0.00117	0.00062	0.00008	0.00038	5.84910	-0.26532	4.19472	0.00786	-0.03820	-0.00372	0.00049	-0.00474	-0.00032	-10.97078	5.02617	6.35584	-0.01065	-0.00033	-0.00058	0.00035	-0.00001	-0.00008	5.08916	1.04039	-20.80323	0.05467	0.01817	-0.00170	-0.00873	-0.00069	0.00023	26.82587
218			2.17000	9.65280	5.84621	5.82583	-0.01118	-0.00055	-0.00022	0.00695	0.00057	0.00015	9.33694	0.07134	-20.66471	-0.01081	-0.00710	-0.00098	0.00113	0.00022	0.00037	5.82116	-0.35271	4.16062	-0.01159	-0.03358	-0.00331	-0.00038	-0.00562	-0.00021	-10.93295	5.02045	6.25669	-0.01075	-0.00040	-0.00073	0.00077	-0.00002	-0.00013	5.19189	1.06055	-20.70190	0.05696	0.01743	-0.00168	-0.01062	-0.00111	0.00035	26.88931
219			2.18000	9.98769	6.52682	6.09972	-0.01099	-0.00064	-0.00042	0.00692	0.00072	0.00028	9.41584	0.13250	-20.88353	-0.00463	-0.00890	-0.00098	0.00077	0.00050	0.00039	5.81107	-0.46346	4.14202	-0.03012	-0.03836	-0.00365	-0.00008	-0.00789	-0.00016	-10.86955	5.00648	6.14010	-0.01083	-0.00042	-0.00081	0.00124	-0.00003	-0.00016	5.30727	1.09185	-20.55932	0.05956	0.01717	-0.00151	-0.01188	-0.00150	0.00040	26.95477
220			2.19000	10.31222	7.24209	6.37106	-0.01088	-0.00073	-0.00071	0.00654	0.00084	0.00048	9.52571	0.21041	-21.10714	0.00042	-0.01238	-0.00118	-0.00009	0.00101	0.00047	5.81799	-0.59227	4.13522	-0.04356	-0.05152	-0.00457	0.00103	-0.01186	-0.00014	-10.78162	4.98324	6.01959	-0.01086	-0.00041	-0.00080	0.00163	-0.00003	-0.00015	5.42645	1.13190	-20.38770	0.06278	0.01709	-0.00113	-0.01223	-0.00173	0.00033	27.01851
221			2.20000	10.60947	7.96489	6.63166	-0.01088	-0.00082	-0.00103	0.00599	0.00094	0.00068	9.65580	0.29999	-21.31897	0.00306	-0.01675	-0.00159	-0.00073	0.00165	0.00059	5.83815	-0.72949	4.13296	-0.04934	-0.06961	-0.00579	0.00209	-0.01635	-0.00018	-10.67746	4.95191	5.91371	-0.01080	-0.00036	-0.00071	0.00183	-0.00003	-0.00010	5.53728	1.17544	-20.21200	0.06603	0.01718	-0.00060	-0.01113	-0.00172	0.00016	27.07731
222			2.21000	10.87286	8.66947	6.87899	-0.01098	-0.00091	-0.00131	0.00546	0.00099	0.00084	9.79572	0.39281	-21.50822	0.00304	-0.02110	-0.00213	-0.00076	0.00216	0.00071	5.86649	-0.86368	4.12688	-0.04782	-0.08794	-0.00699	0.00250	-0.01929	-0.00029	-10.57173	4.91561	5.84127	-0.01069	-0.00027	-0.00053	0.00176	-0.00002	-0.00004	5.62625	1.21584	-20.06436	0.06810	0.01770	-0.00009	-0.00840	-0.00147	0.00002	27.12915
223			2.22000	11.10604	9.33731	7.11824	-0.01111	-0.00100	-0.00149	0.00508	0.00102	0.00093	9.93911	0.48048	-21.67526	0.00119	-0.02455	-0.00270	-0.00030	0.00228	0.00082	5.89786	-0.98443	4.11137	-0.04205	-0.10266	-0.00795	0.00227	-0.01939	-0.00045	-10.47998	4.87933	5.81317	-0.01053	-0.00016	-0.00029	0.00144	-0.00001	-0.00000	5.68374	1.24789	-19.97272	0.06830	0.01865	0.00028	-0.00465	-0.00104	-0.00003	27.17293
224			2.23000	11.31858	9.96025	7.36038	-0.01123	-0.00109	-0.00156	0.00492	0.00102	0.00097	10.08451	0.55733	-21.83053	-0.00136	-0.02660	-0.00315	0.00036	0.00196	0.00092	5.92774	-1.08557	4.08461	-0.03516	-0.11165	-0.00859	0.00173	-0.01690	-0.00061	-10.41371	4.84858	5.82824	-0.01038	-0.00003	-0.00002	0.00096	-0.00000	0.00000	5.70673	1.26937	-19.95355	0.06689	0.01968	0.00050	-0.00088	-0.00050	0.00002	27.20756
225			2.24000	11.52166	10.53869	7.61658	-0.01129	-0.00118	-0.00154	0.00496	0.00102	0.00099	10.23453	0.62180	-21.98829	-0.00375	-0.02713	-0.00334	0.00102	0.00140	0.00100	5.95306	-1.16536	4.04785	-0.02902	-0.11409	-0.00894	0.00121	-0.01308	-0.00074	-10.37935	4.82831	5.87617	-0.01026	0.00008	0.00021	0.00040	0.00000	-0.00002	5.69802	1.28095	-20.01045	0.06449	0.02036	0.00060	0.00216	0.00005	0.00010	27.23240
226			2.25000	11.72505	11.07717	7.89131	-0.01129	-0.00126	-0.00147	0.00513	0.00100	0.00096	10.39342	0.67646	-22.15833	-0.00557	-0.02614	-0.00317	0.00162	0.00091	0.00101	5.97380	-1.22602	4.00446	-0.02443	-0.10977	-0.00903	0.00089	-0.00934	-0.00078	-10.37846	4.82125	5.94252	-0.01016	0.00016	0.00038	-0.00015	-0.00000	-0.00004	5.66423	1.28481	-20.13527	0.06150	0.02050	0.00060	0.00412	0.00048	0.00015	27.24927
227			2.26000	11.93472	11.57917	8.17596	-0.01123	-0.00133	-0.00140	0.00527	0.00097	0.00089	10.56446	0.72680	-22.33859	-0.00659	-0.02407	-0.00266	0.00207	0.00073	0.00086	5.99306	-1.27263	3.95920	-0.02202	-0.10033	-0.00899	0.00084	-0.00663	-0.00074	-10.40804	4.82780	6.01220	-0.01009	0.00020	0.00045	-0.00063	-0.00001	-0.00005	5.61458	1.28332	-20.30902	0.05812	0.02001	0.00048	0.00488	0.00074	0.00015	27.26283
228			2.27000	12.15153	12.04318	8.44871	-0.01112	-0.00138	-0.00137	0.00526	0.00092	0.00080	10.74907	0.77856	-22.51492	-0.00656	-0.02196	-0.00202	0.00221	0.00086	0.00061	6.01542	-1.31119	3.91827	-0.02266	-0.09044	-0.00903	0.00106	-0.00518	-0.00062	-10.46032	4.84629	6.07099	-0.01006	0.00018	0.00040	-0.00095	-0.00001	-0.00003	5.55977	1.27878	-20.50585	0.05447	0.01902	0.00024	0.00453	0.00079	0.00008	27.27766
229			2.28000	12.37105	12.46109	8.68237	-0.01098	-0.00141	-0.00143	0.00497	0.00083	0.00069	10.94685	0.83509	-22.66761	-0.00516	-0.02074	-0.00150	0.00184	0.00117	0.00037	6.04484	-1.34615	3.88771	-0.02744	-0.08519	-0.00940	0.00164	-0.00460	-0.00045	-10.52370	4.87347	6.10633	-0.01004	0.00012	0.00027	-0.00107	-0.00001	-0.00001	5.51055	1.27331	-20.69768	0.05102	0.01765	-0.00007	0.00337	0.00068	-0.00002	27.29597
230			2.29000	12.58315	12.81786	8.85325	-0.01084	-0.00142	-0.00158	0.00436	0.00070	0.00053	11.15371	0.89527	-22.77737	-0.00269	-0.02090	-0.00125	0.00098	0.00154	0.00020	6.08288	-1.37851	3.87069	-0.03552	-0.08720	-0.01016	0.00262	-0.00425	-0.00024	-10.58561	4.90515	6.10974	-0.01003	0.00002	0.00006	-0.00101	-0.00000	0.00000	5.47612	1.26880	-20.85949	0.04858	0.01601	-0.00035	0.00182	0.00047	-0.00008	27.31764
231			2.30000	12.77436	13.09305	8.94529	-0.01074	-0.00141	-0.00180	0.00347	0.00051	0.00030	11.36208	0.95304	-22.82782	-0.00012	-0.02232	-0.00125	0.00004	0.00187	0.00005	6.12886	-1.40460	3.86655	-0.04386	-0.09563	-0.01120	0.00371	-0.00326	-0.00002	-10.63729	4.93691	6.08133	-0.01004	-0.00009	-0.00018	-0.00086	0.00000	-0.00001	5.46154	1.26590	-20.97458	0.04756	0.01429	-0.00053	0.00021	0.00028	-0.00008	27.34143
232			2.31000	12.93209	13.26433	8.95004	-0.01073	-0.00138	-0.00205	0.00240	0.00028	-0.00005	11.56283	0.99899	-22.80633	0.00137	-0.02460	-0.00149	-0.00046	0.00201	-0.00014	6.17975	-1.41758	3.87240	-0.04870	-0.10774	-0.01227	0.00424	-0.00071	0.00018	-10.67645	4.96614	6.03079	-0.01007	-0.00021	-0.00041	-0.00068	0.00001	-0.00004	5.46703	1.26317	-21.03598	0.04762	0.01280	-0.00064	-0.00124	0.00016	-0.00004	27.36565
233			2.32000	13.04920	13.31174	8.86559	-0.01081	-0.00136	-0.00225	0.00128	0.00002	-0.00049	11.74762	1.02342	-22.70457	0.00095	-0.02692	-0.00185	-0.00028	0.00182	-0.00044	6.22915	-1.41022	3.88447	-0.04744	-0.11945	-0.01305	0.00364	0.00383	0.00035	-10.70474	4.99308	5.97157	-0.01013	-0.00032	-0.00061	-0.00052	0.00001	-0.00007	5.48991	1.25827	-21.04107	0.04827	0.01166	-0.00070	-0.00244	0.00009	0.00003	27.38714
234			2.33000	13.12556	13.22317	8.69637	-0.01098	-0.00134	-0.00232	0.00024	-0.00025	-0.00093	11.91011	1.01903	-22.52089	-0.00137	-0.02850	-0.00231	0.00035	0.00125	-0.00088	6.26842	-1.37773	3.89920	-0.04022	-0.12745	-0.01327	0.00210	0.00976	0.00046	-10.72493	5.01978	5.91519	-0.01022	-0.00040	-0.00074	-0.00039	0.00001	-0.00007	5.52589	1.25011	-20.98867	0.04924	0.01078	-0.00069	-0.00329	0.00003	0.00010	27.40149
235			2.34000	13.16692	13.00042	8.45562	-0.01121	-0.00133	-0.00220	-0.00062	-0.00050	-0.00121	12.04695	0.98250	-22.26558	-0.00482	-0.02872	-0.00281	0.00100	0.00037	-0.00139	6.28980	-1.31862	3.91458	-0.02979	-0.12939	-0.01280	0.00054	0.01560	0.00052	-10.73986	5.04770	5.86949	-0.01034	-0.00044	-0.00080	-0.00030	0.00002	-0.00006	5.57006	1.23996	-20.88118	0.05029	0.01009	-0.00061	-0.00378	-0.00005	0.00014	27.40567
236			2.35000	13.18106	12.66333	8.16671	-0.01145	-0.00133	-0.00190	-0.00121	-0.00070	-0.00122	12.15782	0.91524	-21.96340	-0.00859	-0.02735	-0.00325	0.00141	-0.00061	-0.00181	6.28977	-1.23532	3.93048	-0.01861	-0.12412	-0.01166	-0.00034	0.01944	0.00054	-10.75177	5.07696	5.83898	-0.01047	-0.00045	-0.00081	-0.00024	0.00002	-0.00004	5.61763	1.23070	-20.72915	0.05130	0.00963	-0.00047	-0.00387	-0.00014	0.00014	27.39971
237			2.36000	13.17583	12.24668	7.85793	-0.01168	-0.00131	-0.00148	-0.00154	-0.00082	-0.00102	12.24535	0.82340	-21.64743	-0.01237	-0.02488	-0.00349	0.00160	-0.00136	-0.00197	6.26956	-1.13433	3.94816	-0.00761	-0.11291	-0.01005	-0.00038	0.02014	0.00054	-10.76203	5.10672	5.82525	-0.01058	-0.00044	-0.00076	-0.00019	0.00002	-0.00002	5.66368	1.22435	-20.55168	0.05219	0.00953	-0.00031	-0.00354	-0.00020	0.00010	27.38533
238			2.37000	13.15988	11.79005	7.55200	-0.01186	-0.00128	-0.00109	-0.00161	-0.00085	-0.00075	12.31450	0.71712	-21.34608	-0.01578	-0.02216	-0.00349	0.00163	-0.00171	-0.00185	6.23336	-1.02543	3.96922	0.00244	-0.09924	-0.00841	0.00018	0.01822	0.00051	-10.77136	5.13614	5.82723	-0.01064	-0.00040	-0.00068	-0.00015	0.00002	0.00000	5.70305	1.21977	-20.37248	0.05299	0.00973	-0.00017	-0.00277	-0.00019	0.00005	27.36422
239			2.38000	13.14320	11.32524	7.25677	-0.01198	-0.00123	-0.00080	-0.00147	-0.00082	-0.00054	12.37090	0.60746	-21.07169	-0.01834	-0.02003	-0.00328	0.00157	-0.00169	-0.00161	6.18650	-0.91762	3.99473	0.01057	-0.08717	-0.00711	0.00092	0.01543	0.00049	-10.78009	5.16355	5.84177	-0.01066	-0.00034	-0.00058	-0.00012	0.00002	0.00001	5.73086	1.21376	-20.21461	0.05351	0.01019	-0.00005	-0.00165	-0.00010	0.00001	27.33767
240			2.39000	13.13516	10.86854	6.96321	-0.01203	-0.00115	-0.00067	-0.00120	-0.00075	-0.00046	12.41831	0.50240	-20.81797	-0.01975	-0.01901	-0.00303	0.00143	-0.00149	-0.00142	6.13436	-0.81523	4.02559	0.01571	-0.08043	-0.00640	0.00145	0.01349	0.00049	-10.78794	5.18650	5.86457	-0.01062	-0.00028	-0.00046	-0.00009	0.00001	0.00002	5.74423	1.20280	-20.09392	0.05357	0.01083	-0.00000	-0.00037	0.00008	0.00000	27.30792
241			2.40000	13.14298	10.42045	6.65252	-0.01202	-0.00104	-0.00068	-0.00087	-0.00066	-0.00050	12.45824	0.40447	-20.56636	-0.02006	-0.01917	-0.00290	0.00122	-0.00125	-0.00139	6.08141	-0.71714	4.06212	0.01746	-0.08047	-0.00627	0.00160	0.01322	0.00054	-10.79423	5.20228	5.89112	-0.01054	-0.00020	-0.00035	-0.00005	0.00001	0.00001	5.74286	1.18515	-20.01649	0.05314	0.01163	-0.00002	0.00085	0.00030	0.00000	27.27832
242			2.41000	13.17096	9.97147	6.30794	-0.01193	-0.00092	-0.00078	-0.00051	-0.00058	-0.00062	12.49155	0.31066	-20.29780	-0.01943	-0.01992	-0.00295	0.00101	-0.00110	-0.00152	6.03008	-0.61757	4.10379	0.01570	-0.08490	-0.00646	0.00139	0.01455	0.00062	-10.79838	5.20889	5.91695	-0.01045	-0.00014	-0.00025	-0.00002	0.00000	0.00001	5.72837	1.16129	-19.98022	0.05239	0.01258	-0.00010	0.00184	0.00052	0.00000	27.25191
243			2.42000	13.21992	9.51040	5.92479	-0.01178	-0.00079	-0.00089	-0.00016	-0.00051	-0.00076	12.52061	0.21540	-20.00444	-0.01803	-0.02024	-0.00308	0.00089	-0.00106	-0.00170	5.98117	-0.51034	4.15041	0.01056	-0.08864	-0.00657	0.00088	0.01645	0.00070	-10.80062	5.20606	5.93832	-0.01036	-0.00008	-0.00016	0.00001	-0.00000	0.00001	5.70339	1.13362	-19.97917	0.05138	0.01351	-0.00024	0.00251	0.00067	-0.00000	27.23037
244			2.43000	13.28637	9.03134	5.51416	-0.01159	-0.00067	-0.00093	0.00014	-0.00044	-0.00083	12.55038	0.11484	-19.69427	-0.01634	-0.01931	-0.00315	0.00095	-0.00112	-0.00178	5.93569	-0.39331	4.20317	0.00351	-0.08692	-0.00630	0.00026	0.01718	0.00077	-10.80098	5.19479	5.95205	-0.01028	-0.00004	-0.00011	0.00004	-0.00000	0.00000	5.67198	1.10653	-20.00630	0.05001	0.01446	-0.00044	0.00270	0.00069	-0.00003	27.21433
245			2.44000	13.36363	8.53747	5.09974	-0.01141	-0.00055	-0.00086	0.00039	-0.00037	-0.00075	12.58845	0.01029	-19.38883	-0.01492	-0.01695	-0.00309	0.00122	-0.00110	-0.00164	5.89647	-0.27067	4.26545	-0.00316	-0.07762	-0.00552	-0.00019	0.01528	0.00079	-10.79784	5.17779	5.95382	-0.01022	-0.00005	-0.00012	0.00010	-0.00000	-0.00000	5.64014	1.08577	-20.05315	0.04859	0.01529	-0.00068	0.00235	0.00053	-0.00006	27.20414
246			2.45000	13.44477	8.04022	4.71005	-0.01131	-0.00044	-0.00068	0.00059	-0.00030	-0.00055	12.64395	-0.09053	-19.11657	-0.01433	-0.01369	-0.00289	0.00172	-0.00089	-0.00130	5.86758	-0.15215	4.34299	-0.00724	-0.06244	-0.00434	-0.00027	0.01102	0.00075	-10.78820	5.15899	5.93889	-0.01016	-0.00008	-0.00017	0.00020	-0.00000	-0.00001	5.61458	1.07720	-20.11010	0.04788	0.01591	-0.00089	0.00161	0.00019	-0.00009	27.19933
247			2.46000	13.52573	7.55520	4.36815	-0.01130	-0.00034	-0.00043	0.00079	-0.00023	-0.00031	12.72551	-0.17552	-18.90191	-0.01513	-0.01049	-0.00258	0.00259	-0.00053	-0.00087	5.85356	-0.04919	4.44184	-0.00714	-0.04612	-0.00302	-0.00006	0.00635	0.00063	-10.77135	5.14343	5.90663	-0.01010	-0.00013	-0.00026	0.00026	-0.00000	-0.00002	5.59946	1.08340	-20.16849	0.04842	0.01614	-0.00097	0.00076	-0.00019	-0.00010	27.19882
248			2.47000	13.60756	7.09619	4.08300	-0.01134	-0.00026	-0.00021	0.00105	-0.00017	-0.00013	12.83933	-0.23238	-18.75317	-0.01762	-0.00822	-0.00227	0.00405	-0.00017	-0.00051	5.85812	0.02921	4.56431	-0.00198	-0.03442	-0.00188	0.00005	0.00306	0.00045	-10.75158	5.13563	5.86469	-0.01004	-0.00017	-0.00034	0.00025	-0.00000	-0.00002	5.59438	1.10217	-20.22380	0.04973	0.01619	-0.00095	0.00004	-0.00048	-0.00009	27.20153
249			2.48000	13.69675	6.67221	3.84779	-0.01140	-0.00019	-0.00004	0.00144	-0.00011	-0.00002	12.98802	-0.25473	-18.65807	-0.02153	-0.00726	-0.00210	0.00622	0.00015	-0.00030	5.88158	0.08015	4.70542	0.00792	-0.03136	-0.00114	-0.00042	0.00134	0.00029	-10.73550	5.13846	5.82570	-0.00997	-0.00020	-0.00040	0.00015	0.00000	-0.00002	5.59656	1.12799	-20.27190	0.05106	0.01638	-0.00089	-0.00048	-0.00063	-0.00007	27.20647
250			2.49000	13.80306	6.28916	3.64749	-0.01143	-0.00013	0.00005	0.00197	-0.00007	0.00002	13.16977	-0.24621	-18.59097	-0.02590	-0.00749	-0.00216	0.00882	0.00042	-0.00022	5.91889	0.10814	4.85157	0.02063	-0.03672	-0.00086	-0.00142	0.00044	0.00021	-10.72829	5.15281	5.80178	-0.00992	-0.00019	-0.00040	0.00001	0.00001	-0.00001	5.60343	1.15460	-20.30641	0.05203	0.01700	-0.00083	-0.00081	-0.00064	-0.00004	27.21238
251			2.50000	13.93582	5.95393	3.47042	-0.01145	-0.00008	0.00007	0.00262	-0.00004	0.00003	13.37774	-0.21916	-18.52736	-0.02962	-0.00824	-0.00236	0.01115	0.00062	-0.00025	5.96021	0.12272	4.98401	0.03351	-0.04609	-0.00092	-0.00219	0.00006	0.00019	-10.73214	5.17775	5.80128	-0.00987	-0.00014	-0.00032	-0.00014	0.00001	0.00000	5.61338	1.17618	-20.31940	0.05264	0.01808	-0.00076	-0.00104	-0.00054	-0.00000	27.21804
252			2.51000	14.09976	5.67409	3.31368	-0.01144	-0.00004	0.00006	0.00327	-0.00001	0.00002	13.60076	-0.18960	-18.45410	-0.03201	-0.00863	-0.00249	0.01250	0.00063	-0.00031	5.99338	0.13418	5.08571	0.04417	-0.05373	-0.00116	-0.00189	0.00043	0.00017	-10.74633	5.21066	5.82748	-0.00985	-0.00005	-0.00017	-0.00025	0.00000	0.00001	5.62618	1.18876	-20.30577	0.05304	0.01953	-0.00067	-0.00132	-0.00035	0.00003	27.22177
253			2.52000	14.29235	5.45478	3.17922	-0.01142	-0.00000	0.00003	0.00382	-0.00000	0.00001	13.82470	-0.17142	-18.36797	-0.03316	-0.00838	-0.00246	0.01263	0.00044	-0.00037	6.00874	0.14911	5.14681	0.05158	-0.05664	-0.00145	-0.00042	0.00133	0.00011	-10.76813	5.24771	5.87857	-0.00983	0.00007	0.00004	-0.00032	-0.00001	-0.00000	5.64289	1.19197	-20.26788	0.05350	0.02117	-0.00055	-0.00171	-0.00016	0.00004	27.22271
254			2.53000	14.50634	5.29744	3.06814	-0.01137	0.00003	0.00001	0.00422	0.00001	0.00000	14.03677	-0.17242	-18.27046	-0.03356	-0.00791	-0.00237	0.01192	0.00020	-0.00042	6.00241	0.16972	5.16632	0.05539	-0.05525	-0.00168	0.00157	0.00216	0.00001	-10.79467	5.28456	5.94857	-0.00984	0.00020	0.00028	-0.00036	-0.00002	-0.00003	5.66462	1.18850	-20.21610	0.05413	0.02287	-0.00043	-0.00218	-0.00001	0.00004	27.22209
255			2.54000	14.73617	5.20114	2.98007	-0.01129	0.00005	0.00002	0.00455	0.00000	0.00000	14.23123	-0.19220	-18.16612	-0.03363	-0.00753	-0.00233	0.01103	0.00001	-0.00043	5.97626	0.19463	5.15086	0.05562	-0.05115	-0.00176	0.00327	0.00250	-0.00008	-10.82392	5.31755	6.02818	-0.00986	0.00031	0.00050	-0.00039	-0.00002	-0.00006	5.69118	1.18218	-20.16438	0.05488	0.02436	-0.00030	-0.00259	0.00007	0.00002	27.22274
256			2.55000	14.98203	5.16494	2.91571	-0.01121	0.00006	0.00007	0.00490	-0.00000	0.00001	14.41202	-0.22309	-18.06308	-0.03346	-0.00665	-0.00223	0.01045	-0.00007	-0.00040	5.93518	0.22019	5.11121	0.05274	-0.04419	-0.00166	0.00418	0.00217	-0.00013	-10.85493	5.34431	6.10690	-0.00990	0.00039	0.00067	-0.00043	-0.00002	-0.00008	5.72054	1.17600	-20.12554	0.05563	0.02535	-0.00017	-0.00276	0.00009	0.00001	27.22675
257			2.56000	15.24602	5.19025	2.87692	-0.01113	0.00006	0.00017	0.00523	-0.00001	0.00000	14.58833	-0.25494	-17.97110	-0.03290	-0.00453	-0.00185	0.01023	-0.00005	-0.00028	5.88582	0.24161	5.05865	0.04742	-0.03338	-0.00136	0.00415	0.00131	-0.00012	-10.88749	5.36389	6.17554	-0.00994	0.00042	0.00078	-0.00048	-0.00002	-0.00008	5.74913	1.17235	-20.10870	0.05620	0.02570	-0.00006	-0.00256	0.00006	0.00000	27.23499
258			2.57000	15.52513	5.28213	2.86464	-0.01107	0.00005	0.00031	0.00545	-0.00001	-0.00002	14.76748	-0.28012	-17.89861	-0.03167	-0.00130	-0.00120	0.01009	-0.00001	-0.00013	5.83538	0.25435	5.00275	0.03926	-0.01947	-0.00087	0.00328	0.00040	-0.00008	-10.92143	5.37700	6.22749	-0.00997	0.00040	0.00079	-0.00053	-0.00001	-0.00005	5.77280	1.17241	-20.11785	0.05661	0.02544	0.00000	-0.00198	0.00001	0.00000	27.24715
259			2.58000	15.81004	5.44864	2.87956	-0.01105	0.00003	0.00045	0.00551	-0.00001	-0.00007	14.95281	-0.29392	-17.85186	-0.02967	0.00191	-0.00055	0.00985	-0.00001	-0.00003	5.79063	0.25400	4.95082	0.02707	-0.00574	-0.00024	0.00187	-0.00004	-0.00002	-10.95665	5.38559	6.25932	-0.00999	0.00034	0.00073	-0.00060	-0.00001	-0.00003	5.78839	1.17606	-20.15218	0.05697	0.02468	0.00004	-0.00115	0.00001	0.00000	27.26275
260			2.59000	16.09041	5.69806	2.92494	-0.01110	-0.00000	0.00054	0.00545	0.00000	-0.00013	15.14756	-0.29162	-17.83648	-0.02723	0.00390	-0.00015	0.00965	-0.00009	0.00000	5.75643	0.23630	4.90722	0.01126	0.00424	0.00043	0.00053	0.00018	0.00003	-10.99428	5.39270	6.27223	-0.00998	0.00024	0.00060	-0.00070	-0.00000	-0.00001	5.79413	1.18103	-20.20813	0.05730	0.02357	0.00004	-0.00018	0.00012	0.00000	27.28069
261			2.60000	16.36006	6.03480	3.00498	-0.01119	-0.00003	0.00057	0.00536	0.00002	-0.00020	15.35880	-0.26710	-17.85532	-0.02477	0.00413	-0.00009	0.00972	-0.00020	0.00001	5.73678	0.19781	4.87288	-0.00635	0.00823	0.00096	-0.00012	0.00066	0.00006	-11.03781	5.40250	6.27328	-0.00993	0.00014	0.00043	-0.00085	-0.00000	0.00000	5.78926	1.18339	-20.28266	0.05745	0.02229	0.00002	0.00085	0.00036	0.00000	27.29965
262			2.61000	16.61837	6.45588	3.12041	-0.01131	-0.00007	0.00049	0.00532	0.00005	-0.00022	15.59770	-0.21478	-17.90467	-0.02254	0.00250	-0.00035	0.01019	-0.00021	0.00005	5.73587	0.13793	4.84503	-0.02339	0.00526	0.00120	0.00042	0.00061	0.00007	-11.09228	5.41889	6.27375	-0.00986	0.00003	0.00024	-0.00106	-0.00000	-0.00000	5.77379	1.17911	-20.37351	0.05722	0.02086	-0.00002	0.00184	0.00067	-0.00000	27.31823
263			2.62000	16.86921	6.95015	3.26736	-0.01142	-0.00011	0.00034	0.00537	0.00009	-0.00018	15.87714	-0.13190	-17.97457	-0.02073	-0.00063	-0.00094	0.01103	0.00008	0.00016	5.75767	0.05953	4.81860	-0.03748	-0.00444	0.00110	0.00225	-0.00063	0.00007	-11.16223	5.44328	6.28601	-0.00979	-0.00006	0.00007	-0.00131	0.00000	-0.00000	5.74829	1.16657	-20.47988	0.05656	0.01939	-0.00010	0.00276	0.00093	-0.00002	27.33457
264			2.63000	17.11822	7.50151	3.43969	-0.01151	-0.00015	0.00012	0.00552	0.00013	-0.00007	16.20768	-0.02033	-18.05265	-0.01944	-0.00479	-0.00179	0.01218	0.00081	0.00034	5.80474	-0.03203	4.78767	-0.04690	-0.01964	0.00063	0.00490	-0.00312	0.00005	-11.25030	5.47440	6.32000	-0.00972	-0.00015	-0.00008	-0.00156	0.00001	0.00001	5.71326	1.14692	-20.60129	0.05530	0.01806	-0.00023	0.00353	0.00108	-0.00005	27.34588
265			2.64000	17.37051	8.09281	3.63214	-0.01157	-0.00020	-0.00012	0.00573	0.00018	0.00008	16.59492	0.11353	-18.12921	-0.01868	-0.00941	-0.00283	0.01356	0.00187	0.00055	5.87729	-0.13079	4.74715	-0.05127	-0.03820	-0.00018	0.00753	-0.00628	-0.00002	-11.35552	5.50952	6.38010	-0.00966	-0.00021	-0.00019	-0.00175	0.00002	0.00002	5.67001	1.12324	-20.73551	0.05325	0.01714	-0.00043	0.00399	0.00111	-0.00010	27.34924
266			2.65000	17.62951	8.70735	3.84170	-0.01157	-0.00026	-0.00037	0.00597	0.00023	0.00025	17.03913	0.26103	-18.20037	-0.01849	-0.01382	-0.00387	0.01519	0.00298	0.00074	5.97279	-0.23093	4.69431	-0.05062	-0.05710	-0.00129	0.00930	-0.00913	-0.00016	-11.47160	5.54676	6.46250	-0.00962	-0.00026	-0.00026	-0.00181	0.00003	0.00004	5.62212	1.09948	-20.87564	0.05081	0.01665	-0.00068	0.00400	0.00103	-0.00016	27.34166
267			2.66000	17.89607	9.32803	4.06432	-0.01153	-0.00031	-0.00061	0.00615	0.00028	0.00043	17.53532	0.41347	-18.26562	-0.01903	-0.01741	-0.00469	0.01720	0.00382	0.00086	6.08736	-0.32731	4.62935	-0.04528	-0.07328	-0.00261	0.00967	-0.01081	-0.00036	-11.58874	5.58579	6.55743	-0.00959	-0.00029	-0.00029	-0.00174	0.00003	0.00004	5.57443	1.07904	-21.01168	0.04877	0.01639	-0.00088	0.00371	0.00088	-0.00020	27.32129
268			2.67000	18.16793	9.93723	4.29115	-0.01146	-0.00036	-0.00081	0.00622	0.00031	0.00056	18.07410	0.56362	-18.32368	-0.02040	-0.02007	-0.00531	0.01977	0.00431	0.00090	6.21683	-0.41584	4.55530	-0.03661	-0.08545	-0.00396	0.00866	-0.01117	-0.00058	-11.69827	5.62655	6.65469	-0.00957	-0.00029	-0.00028	-0.00157	0.00003	0.00004	5.53017	1.06325	-21.13485	0.04748	0.01613	-0.00099	0.00335	0.00071	-0.00019	27.28766
269			2.68000	18.44161	10.51830	4.51002	-0.01138	-0.00041	-0.00095	0.00619	0.00033	0.00062	18.64516	0.70751	-18.37310	-0.02235	-0.02203	-0.00584	0.02280	0.00456	0.00091	6.35749	-0.49445	4.47866	-0.02777	-0.09400	-0.00515	0.00705	-0.01065	-0.00073	-11.79467	5.66750	6.74691	-0.00954	-0.00028	-0.00025	-0.00132	0.00003	0.00003	5.48924	1.05087	-21.24081	0.04674	0.01583	-0.00099	0.00316	0.00059	-0.00017	27.24081
270			2.69000	18.71514	11.05918	4.71159	-0.01130	-0.00046	-0.00099	0.00612	0.00035	0.00060	19.24182	0.84562	-18.41656	-0.02438	-0.02322	-0.00632	0.02593	0.00464	0.00096	6.50669	-0.56286	4.40894	-0.02208	-0.09968	-0.00608	0.00590	-0.00976	-0.00072	-11.87447	5.70533	6.82980	-0.00949	-0.00025	-0.00020	-0.00104	0.00002	0.00002	5.44911	1.03900	-21.32966	0.04622	0.01552	-0.00092	0.00320	0.00058	-0.00013	27.18037
271			2.70000	18.98881	11.55461	4.89319	-0.01123	-0.00052	-0.00097	0.00605	0.00036	0.00053	19.86237	0.98099	-18.46188	-0.02607	-0.02342	-0.00664	0.02885	0.00448	0.00109	6.66239	-0.62138	4.35614	-0.02112	-0.10246	-0.00676	0.00585	-0.00864	-0.00055	-11.93565	5.73674	6.90146	-0.00940	-0.00022	-0.00014	-0.00074	0.00002	0.00001	5.40702	1.02364	-21.40418	0.04562	0.01518	-0.00082	0.00338	0.00067	-0.00009	27.10571
272			2.71000	19.26321	12.00683	5.05726	-0.01120	-0.00058	-0.00088	0.00600	0.00037	0.00044	20.50808	1.11559	-18.51857	-0.02712	-0.02243	-0.00662	0.03130	0.00400	0.00126	6.82326	-0.66953	4.32833	-0.02511	-0.10150	-0.00727	0.00718	-0.00715	-0.00022	-11.97825	5.76022	6.96073	-0.00928	-0.00020	-0.00009	-0.00047	0.00001	0.00001	5.36185	1.00143	-21.46599	0.04486	0.01464	-0.00071	0.00349	0.00079	-0.00006	27.01773
273			2.72000	19.53798	12.42348	5.20782	-0.01119	-0.00065	-0.00076	0.00597	0.00038	0.00036	21.18216	1.24912	-18.59439	-0.02743	-0.02044	-0.00622	0.03318	0.00327	0.00141	6.98957	-0.70563	4.33115	-0.03333	-0.09623	-0.00761	0.00991	-0.00528	0.00022	-12.00440	5.77577	7.00644	-0.00914	-0.00020	-0.00006	-0.00026	0.00001	0.00000	5.31600	0.97144	-21.51240	0.04406	0.01379	-0.00061	0.00329	0.00087	-0.00003	26.92027
274			2.73000	19.81224	12.81449	5.34728	-0.01122	-0.00072	-0.00062	0.00594	0.00040	0.00027	21.89024	1.38072	-18.69360	-0.02720	-0.01769	-0.00547	0.03474	0.00247	0.00144	7.16451	-0.72789	4.36876	-0.04392	-0.08632	-0.00776	0.01391	-0.00331	0.00074	-12.01798	5.78367	7.03741	-0.00899	-0.00023	-0.00009	-0.00012	0.00000	0.00000	5.27510	0.93549	-21.53659	0.04341	0.01269	-0.00056	0.00269	0.00084	-0.00001	26.82004
275			2.74000	20.08545	13.18863	5.47399	-0.01127	-0.00079	-0.00048	0.00591	0.00042	0.00020	22.64037	1.51107	-18.81544	-0.02687	-0.01483	-0.00459	0.03659	0.00184	0.00138	7.35387	-0.73560	4.44478	-0.05504	-0.07285	-0.00753	0.01913	-0.00176	0.00126	-12.02429	5.78474	7.05212	-0.00887	-0.00030	-0.00017	-0.00008	0.00000	0.00000	5.24463	0.89677	-21.53054	0.04297	0.01159	-0.00059	0.00182	0.00074	0.00003	26.72392
276			2.75000	20.35889	13.55210	5.58444	-0.01133	-0.00086	-0.00033	0.00592	0.00045	0.00013	23.44352	1.64516	-18.95586	-0.02696	-0.01242	-0.00388	0.03959	0.00152	0.00130	7.56534	-0.73083	4.56234	-0.06515	-0.05769	-0.00674	0.02564	-0.00107	0.00163	-12.02952	5.78161	7.04785	-0.00879	-0.00041	-0.00030	-0.00013	-0.00000	-0.00001	5.22736	0.85773	-21.48642	0.04266	0.01052	-0.00071	0.00087	0.00059	0.00009	26.63728
277			2.76000	20.63600	13.91053	5.67982	-0.01138	-0.00092	-0.00019	0.00600	0.00049	0.00007	24.31451	1.79346	-19.11246	-0.02787	-0.01046	-0.00337	0.04464	0.00144	0.00128	7.80827	-0.72005	4.72303	-0.07229	-0.04245	-0.00540	0.03296	-0.00119	0.00170	-12.03799	5.77893	7.02163	-0.00876	-0.00053	-0.00048	-0.00021	-0.00001	-0.00003	5.22311	0.81979	-21.39947	0.04248	0.00927	-0.00084	-0.00000	0.00044	0.00016	26.56293
278			2.77000	20.91886	14.27215	5.76802	-0.01140	-0.00099	-0.00004	0.00610	0.00054	0.00002	25.26833	1.96828	-19.28516	-0.02968	-0.00861	-0.00288	0.05211	0.00145	0.00123	8.09227	-0.71353	4.92499	-0.07483	-0.02845	-0.00379	0.03991	-0.00158	0.00144	-12.04961	5.78132	6.97397	-0.00876	-0.00066	-0.00067	-0.00025	-0.00001	-0.00006	5.23054	0.78378	-21.27124	0.04245	0.00769	-0.00090	-0.00077	0.00029	0.00023	26.50093
279			2.78000	21.20432	14.64871	5.86031	-0.01138	-0.00106	0.00010	0.00613	0.00061	-0.00004	26.31376	2.17755	-19.47302	-0.03221	-0.00702	-0.00240	0.06177	0.00144	0.00115	8.42488	-0.72167	5.16181	-0.07302	-0.01817	-0.00225	0.04524	-0.00175	0.00095	-12.05968	5.79052	6.91245	-0.00877	-0.00075	-0.00083	-0.00018	-0.00000	-0.00009	5.24785	0.75063	-21.11204	0.04239	0.00615	-0.00089	-0.00142	0.00017	0.00026	26.44901
280			2.79000	21.48465	15.05333	5.96911	-0.01132	-0.00112	0.00022	0.00604	0.00069	-0.00010	27.45126	2.42178	-19.67214	-0.03514	-0.00617	-0.00212	0.07293	0.00148	0.00110	8.80854	-0.75121	5.42204	-0.06877	-0.01369	-0.00104	0.04851	-0.00194	0.00046	-12.06090	5.80447	6.84980	-0.00876	-0.00079	-0.00093	0.00002	0.00000	-0.00009	5.27330	0.72170	-20.93715	0.04208	0.00512	-0.00087	-0.00197	0.00009	0.00027	26.40332
281			2.80000	21.75158	15.49608	6.10591	-0.01120	-0.00117	0.00031	0.00583	0.00077	-0.00017	28.67531	2.69486	-19.87451	-0.03803	-0.00600	-0.00197	0.08442	0.00160	0.00106	9.24016	-0.80380	5.69040	-0.06370	-0.01443	-0.00037	0.04984	-0.00262	0.00016	-12.04554	5.81869	6.79929	-0.00873	-0.00077	-0.00095	0.00035	0.00000	-0.00007	5.30599	0.69827	-20.76074	0.04137	0.00496	-0.00085	-0.00248	0.00004	0.00026	26.36022
282			2.81000	21.99854	15.97982	6.27580	-0.01105	-0.00122	0.00036	0.00549	0.00085	-0.00022	29.97642	2.98545	-20.06468	-0.04039	-0.00617	-0.00180	0.09456	0.00179	0.00093	9.71267	-0.87571	5.94984	-0.05787	-0.01808	-0.00034	0.04890	-0.00375	0.00014	-12.00736	5.82869	6.76973	-0.00865	-0.00069	-0.00087	0.00074	0.00000	-0.00003	5.34626	0.68137	-20.59215	0.04041	0.00560	-0.00084	-0.00302	-0.00002	0.00024	26.31705
283			2.82000	22.21930	16.49945	6.47352	-0.01087	-0.00126	0.00036	0.00498	0.00092	-0.00024	31.34024	3.27842	-20.22069	-0.04220	-0.00646	-0.00156	0.10253	0.00201	0.00070	10.21605	-0.95982	6.18533	-0.04937	-0.02215	-0.00082	0.04384	-0.00477	0.00029	-11.94345	5.83081	6.76419	-0.00854	-0.00056	-0.00070	0.00114	-0.00000	0.00001	5.39557	0.67168	-20.43696	0.03930	0.00699	-0.00082	-0.00366	-0.00009	0.00021	26.27216
284			2.83000	22.40728	17.04330	6.68472	-0.01066	-0.00129	0.00033	0.00428	0.00097	-0.00022	32.74617	3.55762	-20.32045	-0.04411	-0.00715	-0.00148	0.10917	0.00237	0.00051	10.73757	-1.04738	6.38790	-0.03588	-0.02591	-0.00147	0.03253	-0.00535	0.00043	-11.85480	5.82269	6.77961	-0.00842	-0.00039	-0.00045	0.00150	-0.00001	0.00002	5.45650	0.66879	-20.29873	0.03789	0.00904	-0.00085	-0.00446	-0.00019	0.00019	26.22478
285			2.84000	22.55784	17.59422	6.89072	-0.01043	-0.00130	0.00026	0.00348	0.00098	-0.00017	34.16846	3.81015	-20.34846	-0.04724	-0.00862	-0.00189	0.11676	0.00304	0.00041	11.26170	-1.13016	6.55592	-0.01612	-0.03019	-0.00199	0.01447	-0.00560	0.00047	-11.74422	5.80371	6.80539	-0.00833	-0.00022	-0.00019	0.00177	-0.00001	0.00001	5.53344	0.67172	-20.17788	0.03638	0.01130	-0.00088	-0.00547	-0.00032	0.00017	26.17488
286			2.85000	22.67187	18.13156	7.07404	-0.01022	-0.00131	0.00015	0.00269	0.00096	-0.00009	35.57996	4.02995	-20.29842	-0.05201	-0.01103	-0.00302	0.12596	0.00418	0.00025	11.77181	-1.20341	6.69292	0.00854	-0.03636	-0.00229	-0.00734	-0.00586	0.00043	-11.61526	5.77533	6.82492	-0.00827	-0.00009	0.00005	0.00196	-0.00000	-0.00000	5.63160	0.67955	-20.07121	0.03574	0.01294	-0.00082	-0.00678	-0.00044	0.00014	26.12310
287			2.86000	22.75605	18.63592	7.22429	-0.01005	-0.00130	0.00002	0.00203	0.00090	-0.00001	36.95606	4.21866	-20.17429	-0.05780	-0.01388	-0.00468	0.13488	0.00567	-0.00014	12.25226	-1.26721	6.80394	0.03456	-0.04410	-0.00251	-0.02759	-0.00623	0.00037	-11.47485	5.74033	6.82557	-0.00829	-0.00001	0.00022	0.00202	-0.00000	0.00000	5.75303	0.69114	-19.97930	0.03639	0.01353	-0.00063	-0.00828	-0.00048	0.00009	26.07001
288			2.87000	22.81897	19.09252	7.34040	-0.00995	-0.00130	-0.00011	0.00154	0.00081	0.00005	38.27677	4.38269	-19.98954	-0.06347	-0.01645	-0.00640	0.14069	0.00714	-0.00072	12.69097	-1.32554	6.89400	0.05746	-0.05163	-0.00279	-0.04134	-0.00674	0.00033	-11.33381	5.70334	6.80486	-0.00836	0.00000	0.00031	0.00195	0.00000	0.00001	5.89437	0.70388	-19.90850	0.03760	0.01343	-0.00040	-0.00967	-0.00041	0.00004	26.01553
289			2.88000	22.86685	19.49217	7.42827	-0.00991	-0.00130	-0.00024	0.00117	0.00070	0.00009	39.52753	4.52898	-19.76423	-0.06800	-0.01837	-0.00789	0.14160	0.00823	-0.00126	13.08046	-1.38354	6.96847	0.07299	-0.05779	-0.00321	-0.04614	-0.00745	0.00031	-11.20220	5.67082	6.76676	-0.00850	-0.00002	0.00033	0.00178	-0.00000	0.00002	6.04920	0.71476	-19.86383	0.03875	0.01305	-0.00022	-0.01067	-0.00027	0.00001	25.95823
290			2.89000	22.90184	19.83056	7.49702	-0.00993	-0.00130	-0.00037	0.00086	0.00059	0.00011	40.70018	4.66217	-19.52071	-0.07110	-0.01969	-0.00911	0.13822	0.00872	-0.00159	13.41885	-1.44485	7.03386	0.07896	-0.06291	-0.00381	-0.04314	-0.00835	0.00032	-11.08548	5.64931	6.71772	-0.00870	-0.00004	0.00032	0.00158	-0.00000	0.00003	6.21063	0.72072	-19.84324	0.03955	0.01264	-0.00012	-0.01118	-0.00008	0.00000	25.89576
291			2.90000	22.92282	20.10830	7.55695	-0.00997	-0.00132	-0.00047	0.00058	0.00048	0.00012	41.79433	4.78368	-19.28079	-0.07338	-0.02048	-0.00998	0.13307	0.00849	-0.00163	13.70974	-1.50927	7.09745	0.07661	-0.06696	-0.00457	-0.03598	-0.00906	0.00039	-10.98371	5.64299	6.66624	-0.00894	-0.00006	0.00029	0.00144	-0.00000	0.00002	6.37340	0.71900	-19.83904	0.03959	0.01230	-0.00011	-0.01127	0.00013	0.00000	25.82607
292			2.91000	22.92736	20.33148	7.61772	-0.01002	-0.00136	-0.00053	0.00031	0.00038	0.00013	42.81633	4.89207	-19.06297	-0.07565	-0.02067	-0.01032	0.12862	0.00754	-0.00140	13.96053	-1.57222	7.16625	0.06922	-0.06885	-0.00533	-0.02813	-0.00896	0.00054	-10.89184	5.65289	6.62125	-0.00919	-0.00005	0.00026	0.00140	0.00000	0.00002	6.53695	0.70809	-19.83912	0.03869	0.01207	-0.00019	-0.01127	0.00031	0.00000	25.74972
293			2.92000	22.91286	20.51082	7.68773	-0.01005	-0.00141	-0.00054	0.00004	0.00030	0.00012	43.77652	4.98497	-18.88130	-0.07865	-0.02015	-0.00991	0.12643	0.00603	-0.00095	14.17955	-1.62597	7.24644	0.06096	-0.06619	-0.00569	-0.02176	-0.00762	0.00075	-10.80107	5.67692	6.58979	-0.00943	-0.00003	0.00024	0.00153	0.00000	0.00001	6.70729	0.68854	-19.83000	0.03711	0.01182	-0.00032	-0.01162	0.00041	0.00001	25.67077
294			2.93000	22.87739	20.65840	7.77408	-0.01005	-0.00146	-0.00048	-0.00021	0.00023	0.00012	44.68600	5.06375	-18.74488	-0.08266	-0.01883	-0.00856	0.12681	0.00435	-0.00039	14.37465	-1.66323	7.34453	0.05469	-0.05663	-0.00517	-0.01749	-0.00532	0.00091	-10.70124	5.71019	6.57505	-0.00964	-0.00000	0.00022	0.00182	0.00000	0.00001	6.89630	0.66325	-19.79999	0.03524	0.01138	-0.00047	-0.01265	0.00039	0.00004	25.59726
295			2.94000	22.81962	20.78429	7.88258	-0.01003	-0.00152	-0.00038	-0.00046	0.00017	0.00010	45.55424	5.13669	-18.65674	-0.08744	-0.01674	-0.00629	0.12899	0.00292	0.00010	14.55232	-1.68037	7.46756	0.05035	-0.04013	-0.00356	-0.01468	-0.00300	0.00081	-10.58341	5.74576	6.57610	-0.00981	0.00001	0.00020	0.00223	-0.00000	0.00000	7.11956	0.63776	-19.74183	0.03339	0.01081	-0.00064	-0.01442	0.00023	0.00008	25.54025
296			2.95000	22.73713	20.89641	8.02156	-0.01002	-0.00158	-0.00027	-0.00069	0.00012	0.00009	46.38826	5.21712	-18.61403	-0.09250	-0.01414	-0.00336	0.13207	0.00194	0.00030	14.71678	-1.68029	7.61958	0.04544	-0.01895	-0.00095	-0.01223	-0.00125	0.00026	-10.44163	5.77789	6.58679	-0.00993	-0.00002	0.00016	0.00269	0.00000	-0.00000	7.39276	0.61976	-19.65297	0.03199	0.01031	-0.00083	-0.01687	-0.00006	0.00015	25.51074
297			2.96000	22.62404	21.00286	8.20870	-0.01008	-0.00165	-0.00017	-0.00093	0.00005	0.00007	47.19442	5.31843	-18.61205	-0.09750	-0.01116	0.00011	0.13585	0.00131	-0.00002	14.87051	-1.67224	7.79716	0.03671	0.00499	0.00235	-0.00926	0.00037	-0.00074	-10.27511	5.80388	6.59619	-0.01000	-0.00008	0.00008	0.00307	0.00000	0.00000	7.72617	0.61750	-19.53267	0.03177	0.00994	-0.00101	-0.02007	-0.00047	0.00024	25.51645
298			2.97000	22.46942	21.11323	8.47414	-0.01029	-0.00175	-0.00010	-0.00120	-0.00002	0.00006	47.98189	5.44995	-18.64612	-0.10227	-0.00775	0.00428	0.14104	0.00086	-0.00107	15.01659	-1.66970	7.98769	0.02093	0.03116	0.00599	-0.00512	0.00305	-0.00187	-10.09062	5.82375	6.59202	-0.01004	-0.00017	-0.00003	0.00323	0.00000	-0.00000	8.11947	0.63686	-19.37975	0.03322	0.00975	-0.00116	-0.02404	-0.00093	0.00033	25.55918
299			2.98000	22.25694	21.23768	8.85776	-0.01073	-0.00191	-0.00005	-0.00155	-0.00013	0.00004	48.76551	5.61581	-18.70966	-0.10666	-0.00392	0.00931	0.14917	0.00045	-0.00302	15.16178	-1.68806	8.17135	-0.00508	0.05933	0.00955	0.00130	0.00816	-0.00256	-9.90276	5.83937	6.56572	-0.01005	-0.00027	-0.00015	0.00309	0.00000	-0.00001	8.55933	0.67913	-19.19169	0.03631	0.00987	-0.00124	-0.02844	-0.00141	0.00042	25.63427
300			2.99000	21.96631	21.38503	9.40372	-0.01144	-0.00217	-0.00002	-0.00209	-0.00028	0.00002	49.57045	5.81575	-18.79172	-0.11037	0.00030	0.01526	0.16233	-0.00004	-0.00581	15.32011	-1.74164	8.32515	-0.04372	0.08960	0.01276	0.01318	0.01695	-0.00230	-9.73044	5.85396	6.51628	-0.01008	-0.00037	-0.00027	0.00264	0.00000	-0.00003	9.02196	0.74067	-18.96757	0.04057	0.01047	-0.00126	-0.03235	-0.00190	0.00050	25.73275
301			3.00000	21.57425	21.56100	10.15452	-0.01246	-0.00254	0.00005	-0.00294	-0.00053	-0.00007	50.43437	6.04740	-18.87502	-0.11285	0.00479	0.02199	0.18237	-0.00085	-0.00904	15.51510	-1.84242	8.42832	-0.09637	0.12147	0.01538	0.03835	0.03036	-0.00089	-9.59110	5.87332	6.45208	-0.01010	-0.00044	-0.00035	0.00196	0.00001	-0.00004	9.47938	0.81323	-18.71199	0.04539	0.01159	-0.00126	-0.03469	-0.00235	0.00055	25.84546
302			3.01000	21.05542	21.76633	11.14470	-0.01375	-0.00308	0.00020	-0.00430	-0.00090	-0.00036	51.40753	6.30715	-18.93483	-0.11373	0.00922	0.02907	0.21054	-0.00234	-0.01182	15.78071	-1.99974	8.46591	-0.16166	0.15377	0.01736	0.09072	0.04882	0.00152	-9.49514	5.90459	6.38951	-0.01009	-0.00047	-0.00039	0.00121	0.00003	-0.00004	9.90530	0.88748	-18.43919	0.05016	0.01323	-0.00132	-0.03462	-0.00270	0.00058	25.96646
303			3.02000	20.38553	21.99590	12.39235	-0.01520	-0.00381	0.00050	-0.00636	-0.00145	-0.00111	52.54935	6.59044	-18.93858	-0.11285	0.01301	0.03575	0.24665	-0.00484	-0.01283	16.15831	-2.21980	8.43071	-0.23481	0.18351	0.01859	0.18757	0.07124	0.00453	-9.44338	5.95365	6.34722	-0.00997	-0.00044	-0.00037	0.00053	0.00004	-0.00002	10.27869	0.95632	-18.17108	0.05440	0.01535	-0.00152	-0.03185	-0.00292	0.00063	26.09376
304			3.03000	19.54799	22.23932	13.88789	-0.01664	-0.00471	0.00102	-0.00926	-0.00213	-0.00261	53.92304	6.88923	-18.84602	-0.11053	0.01540	0.04100	0.28911	-0.00832	-0.01054	16.69045	-2.50468	8.32191	-0.30711	0.20665	0.01901	0.33972	0.09427	0.00760	-9.42854	6.02115	6.33839	-0.00968	-0.00036	-0.00032	0.00005	0.00005	-0.00000	10.58466	1.01666	-17.93005	0.05792	0.01784	-0.00191	-0.02665	-0.00297	0.00068	26.22749
305			3.04000	18.54117	22.48417	15.57937	-0.01781	-0.00573	0.00179	-0.01296	-0.00277	-0.00500	55.58697	7.18847	-18.60984	-0.10773	0.01567	0.04367	0.33642	-0.01195	-0.00407	17.41327	-2.85204	8.14266	-0.36666	0.21921	0.01872	0.53759	0.11252	0.01025	-9.43999	6.10170	6.36615	-0.00915	-0.00025	-0.00023	-0.00025	0.00004	0.00001	10.81367	1.06884	-17.73167	0.06057	0.02053	-0.00241	-0.01949	-0.00288	0.00068	26.36647
306			3.05000	17.38563	22.72254	17.36004	-0.01842	-0.00672	0.00282	-0.01706	-0.00294	-0.00791	57.58536	7.46520	-18.18120	-0.10636	0.01323	0.04256	0.39100	-0.01368	0.00546	18.34948	-3.25395	7.89924	-0.39981	0.21725	0.01802	0.73963	0.11969	0.01226	-9.46897	6.18567	6.42585	-0.00836	-0.00011	-0.00012	-0.00042	0.00002	0.00001	10.95964	1.11444	-17.58397	0.06240	0.02314	-0.00287	-0.01086	-0.00261	0.00055	26.50358
307			3.06000	16.12996	22.95968	19.06938	-0.01820	-0.00742	0.00405	-0.02064	-0.00212	-0.01035	59.94136	7.69266	-17.52333	-0.10865	0.00802	0.03668	0.46095	-0.01067	0.01393	19.50237	-3.69688	7.60169	-0.39549	0.19616	0.01692	0.87720	0.11010	0.01336	-9.51342	6.26162	6.51107	-0.00731	0.00003	0.00003	-0.00058	-0.00000	-0.00000	11.01766	1.15451	-17.49192	0.06355	0.02517	-0.00309	-0.00111	-0.00211	0.00028	26.62304
308			3.07000	14.85307	23.21836	20.51551	-0.01706	-0.00760	0.00542	-0.02242	-0.00015	-0.01097	62.65436	7.84491	-16.63228	-0.11587	0.00100	0.02595	0.55523	-0.00160	0.01598	20.84989	-4.16273	7.26020	-0.35004	0.15360	0.01465	0.88388	0.08255	0.01286	-9.58139	6.31693	6.61962	-0.00601	0.00019	0.00021	-0.00080	-0.00002	-0.00004	10.98193	1.18889	-17.46391	0.06391	0.02632	-0.00295	0.00955	-0.00130	-0.00009	26.70063
309			3.08000	13.65935	23.53111	21.51355	-0.01518	-0.00711	0.00689	-0.02143	0.00233	-0.00855	65.70058	7.90056	-15.55840	-0.12729	-0.00592	0.01167	0.67546	0.01037	0.00910	22.34341	-4.63093	6.87945	-0.26930	0.09442	0.01069	0.73562	0.04506	0.01014	-9.69293	6.33877	6.75505	-0.00447	0.00035	0.00042	-0.00104	-0.00002	-0.00011	10.84600	1.21634	-17.51412	0.06311	0.02643	-0.00245	0.02055	-0.00019	-0.00043	26.70790
310			3.09000	12.67204	23.91961	21.92357	-0.01290	-0.00599	0.00843	-0.01766	0.00413	-0.00241	69.03910	7.85162	-14.41885	-0.14035	-0.01039	-0.00301	0.81132	0.01768	-0.00248	23.91547	-5.08235	6.46064	-0.16557	0.03179	0.00551	0.46636	0.01242	0.00550	-9.88065	6.31516	6.92517	-0.00271	0.00052	0.00065	-0.00107	0.00002	-0.00022	10.60469	1.23458	-17.66003	0.06045	0.02549	-0.00170	0.03060	0.00108	-0.00059	26.61964
311			3.10000	12.02588	24.37259	21.67170	-0.01064	-0.00446	0.00992	-0.01205	0.00436	0.00733	72.62135	7.71361	-13.38560	-0.15121	-0.01086	-0.01383	0.93989	0.01500	-0.01007	25.49413	-5.50509	6.01080	-0.05329	-0.01836	0.00059	0.14831	-0.00556	0.00061	-10.18775	6.23423	7.13825	-0.00080	0.00069	0.00086	-0.00051	0.00009	-0.00038	10.25739	1.24157	-17.91625	0.05494	0.02344	-0.00085	0.03731	0.00223	-0.00046	26.42199
312			3.11000	11.85295	24.83363	20.75605	-0.00868	-0.00280	0.01113	-0.00597	0.00313	0.01921	76.39992	7.52879	-12.64685	-0.15519	-0.00738	-0.01682	1.02609	0.00584	-0.00865	27.01759	-5.89959	5.55166	0.05334	-0.04367	-0.00233	-0.14161	-0.01097	-0.00231	-10.66153	6.08290	7.39893	0.00112	0.00085	0.00101	0.00107	0.00020	-0.00055	9.81296	1.23681	-18.28774	0.04538	0.02001	-0.00010	0.03739	0.00284	-0.00007	26.11847
313			3.12000	12.25091	25.21001	19.24659	-0.00715	-0.00132	0.01173	-0.00051	0.00143	0.03017	80.33283	7.35776	-12.35548	-0.14854	-0.00184	-0.00992	1.03348	0.00001	-0.00242	28.44485	-6.27962	5.12276	0.14252	-0.04071	-0.00266	-0.35138	-0.01090	-0.00242	-11.33959	5.84780	7.70461	0.00276	0.00094	0.00102	0.00362	0.00035	-0.00066	9.29521	1.22268	-18.76303	0.03076	0.01474	0.00045	0.02802	0.00251	0.00039	25.73121
314			3.13000	13.23962	25.40678	17.28275	-0.00598	-0.00022	0.01140	0.00366	0.00020	0.03634	84.38022	7.26001	-12.58491	-0.13068	0.00270	0.00608	0.94469	0.00225	0.00001	29.75782	-6.66732	4.77584	0.20745	-0.01591	-0.00158	-0.46615	-0.00583	-0.00121	-12.22981	5.51956	8.04357	0.00373	0.00091	0.00087	0.00614	0.00047	-0.00063	8.74747	1.20605	-19.31032	0.01080	0.00690	0.00077	0.00976	0.00115	0.00073	25.29729
315			3.14000	14.73582	25.36987	15.05267	-0.00499	0.00048	0.00999	0.00614	-0.00032	0.03526	88.49686	7.26835	-13.30429	-0.10492	0.00341	0.02686	0.77621	0.00533	-0.00372	30.95418	-7.08362	4.56055	0.24582	0.01762	-0.00088	-0.49654	0.00941	-0.00052	-13.28868	5.09796	8.39642	0.00369	0.00073	0.00055	0.00681	0.00047	-0.00043	8.23642	1.20158	-19.87692	-0.01345	-0.00439	0.00099	-0.01024	-0.00049	0.00093	24.86341
316			3.15000	16.57385	25.10374	12.74587	-0.00404	0.00090	0.00766	0.00674	-0.00038	0.02781	92.63179	7.37560	-14.38017	-0.07684	-0.00065	0.04542	0.57203	-0.00131	-0.00668	32.03946	-7.53948	4.51061	0.25907	0.04496	-0.00172	-0.46492	0.03311	-0.00066	-14.40720	4.59334	8.74178	0.00235	0.00038	0.00008	0.00424	0.00029	-0.00006	7.85208	1.23405	-20.39366	-0.03946	-0.01966	0.00124	-0.01774	0.00016	0.00099	24.48212
317			3.16000	18.56338	24.64312	10.49619	-0.00311	0.00119	0.00481	0.00586	-0.00024	0.01734	96.73501	7.54390	-15.60518	-0.05146	-0.00777	0.05494	0.37879	-0.01618	-0.00335	33.02039	-8.03190	4.63808	0.25123	0.05321	-0.00518	-0.39476	0.04974	-0.00090	-15.41124	4.02126	9.06062	-0.00049	-0.00011	-0.00048	-0.00069	-0.00010	0.00037	7.70164	1.33739	-20.78089	-0.06354	-0.03853	0.00168	0.00337	0.00796	0.00087	24.20653
318			3.17000	20.54330	23.99955	8.35566	-0.00236	0.00147	0.00193	0.00446	0.00009	0.00691	100.75900	7.72405	-16.74783	-0.03125	-0.01444	0.05212	0.22330	-0.02556	0.00242	33.89846	-8.54662	4.93186	0.22660	0.03625	-0.01265	-0.30401	0.03967	0.00016	-16.07427	3.39240	9.33137	-0.00495	-0.00068	-0.00107	-0.00303	-0.00068	0.00075	7.90002	1.54909	-20.94976	-0.08105	-0.05942	0.00254	0.06063	0.02879	0.00022	24.08497
319			3.18000	22.40220	23.12928	6.32251	-0.00196	0.00178	-0.00059	0.00341	0.00078	-0.00215	104.65587	7.86875	-17.61452	-0.01610	-0.01761	0.03948	0.10961	-0.02088	0.00454	34.66398	-9.06659	5.35650	0.19094	0.00012	-0.02399	-0.20870	0.00014	0.00347	-16.14168	2.70287	9.51960	-0.01092	-0.00123	-0.00157	0.00685	-0.00144	0.00087	8.55932	1.89974	-20.80330	-0.08732	-0.07953	0.00426	0.14109	0.06579	-0.00210	24.15601
320			3.19000	24.06865	21.94602	4.39381	-0.00200	0.00205	-0.00254	0.00301	0.00198	-0.00951	108.37733	7.93912	-18.09923	-0.00556	-0.01689	0.02389	0.03546	-0.00833	0.00306	35.29628	-9.58245	5.85912	0.15225	-0.04078	-0.03728	-0.12439	-0.05075	0.00757	-15.36932	1.93172	9.57236	-0.01787	-0.00164	-0.00188	0.03990	-0.00230	0.00055	9.77745	2.39649	-20.24662	-0.07877	-0.09439	0.00733	0.20594	0.11276	-0.00882	24.44471
321			3.20000	25.49347	20.36834	2.59458	-0.00246	0.00217	-0.00383	0.00301	0.00347	-0.01482	111.87679	7.90766	-18.19686	0.00031	-0.01395	0.01108	-0.00181	0.00205	0.00123	35.77021	-10.09793	6.38379	0.11708	-0.07569	-0.05089	-0.06013	-0.09492	0.00934	-13.58254	1.05393	9.42478	0.01305	0.01736	-0.00152	-0.05246	0.02934	-0.00014	11.62658	3.00308	-19.20864	-0.01404	-0.04875	0.00508	0.05172	0.07397	-0.01003	24.96251
322			3.21000	26.64037	18.37894	0.97372	-0.00316	0.00205	-0.00450	0.00295	0.00461	-0.01761	115.10917	7.76022	-17.98505	0.00125	-0.01057	0.00267	-0.00665	0.00660	0.00029	36.06336	-10.62751	6.88443	0.08781	-0.10207	-0.06416	-0.01680	-0.12739	0.00638	-10.75887	0.06130	9.02233	0.21405	0.09209	0.02565	-1.21188	0.17920	0.01505	14.13914	3.62650	-17.67811	0.40577	0.27989	-0.01455	-1.92621	-0.47630	0.03911	25.71090
323			3.22000	27.48939	16.05930	-0.41532	-0.00386	0.00175	-0.00472	0.00245	0.00482	-0.01797	118.03097	7.49735	-17.59196	-0.00265	-0.00789	-0.00215	0.01244	0.00700	-0.00032	36.16294	-11.18862	7.33250	0.06311	-0.11931	-0.07550	0.00840	-0.14826	-0.00121	-7.09841	-1.02797	8.35492	0.58703	0.20751	0.07944	-3.99221	0.43196	0.08739	17.28978	4.12260	-15.74330	0.38397	0.70449	-0.10828	-2.19631	-1.16730	0.34748	26.68967
324			3.23000	28.04727	13.56718	-1.53465	-0.00430	0.00137	-0.00475	0.00154	0.00419	-0.01667	120.60607	7.13824	-17.15548	-0.01010	-0.00627	-0.00487	0.04128	0.00592	-0.00113	36.07209	-11.78921	7.72380	0.03902	-0.12508	-0.08197	0.01699	-0.15558	-0.00894	-2.99692	-2.16242	7.47767	0.97443	0.36158	0.14452	-7.03197	0.72776	0.21983	20.98659	4.33431	-13.60487	-0.11974	0.98601	-0.24222	0.78202	-1.32858	0.82973	27.90481
325			3.24000	28.34999	11.07108	-2.37243	-0.00440	0.00101	-0.00471	0.00054	0.00319	-0.01454	122.81565	6.72527	-16.78463	-0.01905	-0.00549	-0.00666	0.06627	0.00458	-0.00211	35.81589	-12.41490	8.08414	0.01121	-0.11603	-0.08046	0.00770	-0.14435	-0.00919	1.10012	-3.24183	6.48570	1.02955	0.44222	0.23646	-7.15498	0.75108	0.42047	25.08842	4.16013	-11.52961	0.87471	0.83704	-0.06914	-6.23912	-0.70539	0.22848	29.36693
326			3.25000	28.45381	8.69226	-2.94507	-0.00416	0.00068	-0.00463	-0.00024	0.00212	-0.01210	124.66520	6.32165	-16.53701	-0.02770	-0.00527	-0.00785	0.08038	0.00327	-0.00275	35.44352	-13.02215	8.46675	-0.02063	-0.08999	-0.06881	-0.01774	-0.11018	0.00147	4.85538	-4.14024	5.46287	0.98569	0.32610	0.26523	-6.14606	0.39103	0.49262	29.43434	3.62064	-9.76735	2.07442	0.32735	0.25712	-15.51649	-0.09975	-0.73805	31.07164
327			3.26000	28.42009	6.48612	-3.29515	-0.00364	0.00035	-0.00452	-0.00067	0.00106	-0.00983	126.18194	5.99458	-16.41790	-0.03526	-0.00544	-0.00847	0.08376	0.00201	-0.00264	35.02081	-13.54408	8.93754	-0.05226	-0.04921	-0.04701	-0.04932	-0.05713	0.01443	8.10370	-4.78016	4.46556	0.93704	0.22951	0.25894	-5.00723	0.15496	0.45737	33.85147	2.87608	-8.48649	2.69527	0.42300	0.16076	-20.24103	0.04504	-0.34939	32.96563
328			3.27000	28.30228	4.46332	-3.48562	-0.00290	-0.00001	-0.00443	-0.00077	-0.00004	-0.00809	127.40214	5.78602	-16.39926	-0.04200	-0.00563	-0.00901	0.07966	0.00078	-0.00207	34.61336	-13.91001	9.54728	-0.07687	-0.00053	-0.01686	-0.07254	-0.00054	0.01161	10.82435	-5.17977	3.55607	0.93940	0.18005	0.26593	-4.19716	0.05193	0.40049	38.14406	2.16165	-7.75064	2.78993	0.68668	-0.11500	-19.98357	0.23313	0.15280	34.92716
329			3.28000	28.13876	2.62543	-3.58637	-0.00200	-0.00042	-0.00444	-0.00062	-0.00110	-0.00695	128.35255	5.69067	-16.44886	-0.04912	-0.00538	-0.01021	0.07075	-0.00021	-0.00174	34.26545	-14.07372	10.30140	-0.08957	0.04849	0.01892	-0.07934	0.04135	-0.02000	13.07895	-5.41708	2.82479	0.97224	0.15728	0.31130	-3.59780	0.01471	0.34135	42.09888	1.64961	-7.51021	2.87661	0.75981	-0.21763	-18.50594	0.35278	0.12155	36.78397
330			3.29000	27.95387	0.98976	-3.65364	-0.00102	-0.00086	-0.00458	-0.00034	-0.00195	-0.00615	129.03702	5.66046	-16.55477	-0.05813	-0.00454	-0.01248	0.05647	-0.00072	-0.00243	33.98593	-14.03541	11.14704	-0.09079	0.09275	0.05660	-0.07290	0.05853	-0.07345	14.95325	-5.55793	2.35148	1.01828	0.14218	0.37219	-3.11184	0.00423	0.23282	45.52033	1.34283	-7.62034	3.11092	0.70233	-0.16068	-16.80017	0.39744	0.01380	38.36357
331			3.30000	27.76294	-0.40507	-3.71386	-0.00011	-0.00128	-0.00475	-0.00004	-0.00240	-0.00525	129.43785	5.63072	-16.73127	-0.07052	-0.00315	-0.01596	0.03342	-0.00077	-0.00517	33.75423	-13.84223	11.98962	-0.08627	0.12832	0.09069	-0.06172	0.05147	-0.12181	16.51525	-5.62762	2.13802	1.05071	0.13125	0.41356	-2.63228	0.00024	0.09900	48.27760	1.12004	-7.90072	3.27833	0.65481	-0.12329	-13.80639	0.42193	-0.00456	39.55191
332			3.31000	27.57958	-1.50473	-3.76524	0.00066	-0.00167	-0.00470	0.00020	-0.00234	-0.00386	129.53531	5.55027	-17.00824	-0.08828	-0.00169	-0.02015	-0.00308	-0.00055	-0.01054	33.54478	-13.56291	12.72861	-0.08337	0.15278	0.11580	-0.05159	0.02797	-0.13935	17.79838	-5.63484	2.08759	1.03565	0.12975	0.42925	-2.08359	-0.00611	0.02462	50.33446	0.87671	-8.19957	3.44364	0.66663	-0.18753	-10.45143	0.42839	0.00973	40.33095
333			3.32000	27.42036	-2.26109	-3.80498	0.00135	-0.00203	-0.00407	0.00032	-0.00174	-0.00217	129.33234	5.40423	-17.40318	-0.11200	-0.00103	-0.02353	-0.05725	-0.00043	-0.01686	33.35104	-13.25556	13.29179	-0.08474	0.16610	0.12915	-0.04193	-0.00234	-0.12230	18.81291	-5.59678	2.05845	0.98315	0.13101	0.42695	-1.53027	-0.01605	0.03759	51.74730	0.60105	-8.42812	3.51235	0.65183	-0.24091	-7.06681	0.35332	0.03842	40.77260
334			3.33000	27.30187	-2.65646	-3.85467	0.00209	-0.00236	-0.00264	0.00034	-0.00067	-0.00077	128.86469	5.21602	-17.90055	-0.13902	-0.00202	-0.02381	-0.12661	-0.00104	-0.01992	33.18973	-12.95307	13.65113	-0.08495	0.17164	0.13238	-0.02824	-0.03128	-0.08679	19.56836	-5.53641	1.94631	0.91436	0.13238	0.41647	-1.04050	-0.02670	0.09560	52.63646	0.34831	-8.57127	3.49249	0.61221	-0.25476	-4.25673	0.24133	0.03986	40.99801
335			3.34000	27.23108	-2.70376	-3.95229	0.00301	-0.00265	-0.00043	0.00023	0.00075	-0.00005	128.19092	5.02444	-18.46515	-0.16545	-0.00467	-0.01980	-0.19968	-0.00285	-0.01731	33.08849	-12.66957	13.81970	-0.07641	0.17495	0.13045	-0.01061	-0.05382	-0.05115	20.08566	-5.46867	1.73196	0.85404	0.13241	0.39741	-0.65046	-0.03422	0.13674	53.14292	0.18505	-8.67574	3.42271	0.57801	-0.26388	-2.23595	0.15796	0.00409	41.12825
336			3.35000	27.20140	-2.42741	-4.12126	0.00408	-0.00287	0.00227	0.00006	0.00236	-0.00006	127.37763	4.85803	-19.07086	-0.18941	-0.00820	-0.01248	-0.26343	-0.00577	-0.01074	33.07190	-12.41235	13.83958	-0.05659	0.18057	0.12863	0.00384	-0.06821	-0.02461	20.39619	-5.39422	1.47239	0.81284	0.13252	0.37378	-0.35103	-0.03707	0.12684	53.38452	0.14652	-8.80985	3.29465	0.55034	-0.26528	-0.82359	0.12084	-0.05270	41.24574
337			3.36000	27.19874	-1.85316	-4.35467	0.00527	-0.00300	0.00503	-0.00010	0.00388	-0.00086	126.49027	4.72794	-19.70789	-0.21054	-0.01156	-0.00427	-0.30949	-0.00916	-0.00353	33.15441	-12.18721	13.76568	-0.02829	0.18958	0.13015	0.00754	-0.07429	-0.00804	20.53572	-5.30368	1.25376	0.78619	0.12878	0.34613	-0.11881	-0.03479	0.07247	53.42847	0.21734	-9.01327	3.08865	0.52982	-0.26625	0.24636	0.11621	-0.09870	41.37663
338			3.37000	27.20824	-1.01813	-4.62551	0.00651	-0.00299	0.00745	-0.00014	0.00498	-0.00233	125.58466	4.63613	-20.36676	-0.22838	-0.01432	0.00286	-0.33578	-0.01225	0.00219	33.33695	-11.99769	13.64870	0.00420	0.20009	0.13534	-0.00184	-0.07286	0.00110	20.53839	-5.18832	1.13769	0.77082	0.12637	0.31704	0.06167	-0.03068	0.00604	53.29134	0.33737	-9.26507	2.79354	0.52762	-0.28754	1.13018	0.11768	-0.11456	41.49791
339			3.38000	27.21483	0.00980	-4.90885	0.00773	-0.00282	0.00928	0.00003	0.00533	-0.00384	124.69804	4.58465	-21.01809	-0.24212	-0.01650	0.00813	-0.34576	-0.01422	0.00533	33.60597	-11.84363	13.52304	0.03710	0.20890	0.14221	-0.02102	-0.06571	0.00569	20.43313	-5.05091	1.13519	0.76292	0.12499	0.28970	0.20166	-0.02566	-0.04375	52.96215	0.43058	-9.49106	2.48546	0.53242	-0.31714	1.86124	0.09776	-0.07956	41.56415
340			3.39000	27.20428	1.12502	-5.19296	0.00879	-0.00252	0.01051	0.00045	0.00485	-0.00455	123.84755	4.58074	-21.60935	-0.25117	-0.01814	0.01165	-0.34479	-0.01444	0.00555	33.93605	-11.72273	13.40558	0.06725	0.21247	0.14738	-0.04307	-0.05491	0.00779	20.24236	-4.90770	1.21798	0.75521	0.12143	0.26517	0.30748	-0.01915	-0.06701	52.43072	0.44118	-9.60541	2.25278	0.52388	-0.32930	2.46725	0.04437	0.00545	41.53847
341			3.40000	27.16843	2.19958	-5.47431	0.00955	-0.00215	0.01127	0.00100	0.00379	-0.00405	123.03905	4.64028	-22.08229	-0.25510	-0.01946	0.01423	-0.33550	-0.01306	0.00318	34.29494	-11.63169	13.30262	0.09240	0.20908	0.14795	-0.06065	-0.04236	0.00815	19.98440	-4.78133	1.34500	0.74569	0.11717	0.24325	0.38272	-0.01174	-0.06851	51.70650	0.35844	-9.55500	2.04761	0.49876	-0.31833	2.87808	-0.02848	0.09479	41.41000
342			3.41000	27.10626	3.11220	-5.74769	0.00995	-0.00179	0.01178	0.00157	0.00256	-0.00255	122.27629	4.78700	-22.39569	-0.25363	-0.02104	0.01743	-0.31819	-0.01103	-0.00145	34.65036	-11.56647	13.21860	0.11180	0.19991	0.14271	-0.06927	-0.02970	0.00670	19.67627	-4.68957	1.48278	0.73287	0.11513	0.22662	0.42974	-0.00449	-0.05951	50.82146	0.21627	-9.34118	1.83491	0.48083	-0.30798	3.01896	-0.09954	0.15159	41.19376
343			3.42000	27.01680	3.77444	-5.99954	0.01003	-0.00152	0.01222	0.00213	0.00149	-0.00066	121.56303	5.04305	-22.54093	-0.24720	-0.02339	0.02252	-0.29318	-0.00934	-0.00895	34.97598	-11.52230	13.15850	0.12509	0.18780	0.13229	-0.06812	-0.01837	0.00402	19.33445	-4.63793	1.61397	0.71582	0.11491	0.21463	0.45140	0.00167	-0.04902	49.82310	0.07285	-9.01411	1.64613	0.47137	-0.29869	2.95805	-0.15584	0.16285	40.92051
344			3.43000	26.89297	4.14450	-6.20363	0.00994	-0.00137	0.01275	0.00276	0.00066	0.00091	120.90411	5.41541	-22.54734	-0.23721	-0.02664	0.02989	-0.26120	-0.00881	-0.01974	35.25546	-11.49471	13.12381	0.13197	0.17616	0.11877	-0.05963	-0.00943	0.00170	18.97414	-4.61866	1.73589	0.69587	0.11461	0.20458	0.45259	0.00558	-0.04156	48.76329	-0.01606	-8.64906	1.48219	0.46048	-0.28172	2.76058	-0.18754	0.12908	40.62471
345			3.44000	26.72101	4.22764	-6.32125	0.00981	-0.00135	0.01337	0.00357	-0.00002	0.00148	120.30762	5.88740	-22.47673	-0.22489	-0.03053	0.03914	-0.22258	-0.01033	-0.03197	35.48376	-11.48176	13.10865	0.13334	0.16795	0.10491	-0.04827	-0.00318	0.00117	18.60840	-4.61497	1.85294	0.67794	0.11472	0.19524	0.44103	0.00632	-0.03815	47.68876	-0.01493	-8.31840	1.31974	0.45598	-0.26794	2.45208	-0.19823	0.07331	40.33490
346			3.45000	26.48355	4.06864	-6.30785	0.00963	-0.00140	0.01401	0.00457	-0.00064	0.00051	119.78454	6.41930	-22.40785	-0.21098	-0.03467	0.04930	-0.17857	-0.01452	-0.04120	35.66558	-11.48444	13.10033	0.13096	0.16477	0.09302	-0.03795	0.00057	0.00276	18.24743	-4.60711	1.96902	0.65389	0.11204	0.18435	0.41590	0.00379	-0.03697	46.63397	0.08609	-8.07139	1.16338	0.46027	-0.26374	2.10302	-0.19557	0.01327	40.06824
347			3.46000	26.16422	3.73707	-6.12393	0.00932	-0.00147	0.01450	0.00566	-0.00119	-0.00212	119.34462	6.95708	-22.41599	-0.19615	-0.03861	0.05905	-0.13283	-0.02118	-0.04251	35.81064	-11.50475	13.08282	0.12622	0.16646	0.08434	-0.03017	0.00198	0.00595	17.89813	-4.57987	2.08419	0.61928	0.10599	0.17065	0.37819	-0.00061	-0.03569	45.61765	0.27593	-7.92660	1.02787	0.46862	-0.26654	1.78505	-0.18535	-0.04296	39.82848
348			3.47000	25.75302	3.30796	-5.74834	0.00876	-0.00148	0.01465	0.00658	-0.00156	-0.00582	118.99109	7.44658	-22.55130	-0.18137	-0.04201	0.06697	-0.09058	-0.02879	-0.03405	35.92773	-11.54274	13.04146	0.11935	0.17139	0.07885	-0.02432	0.00105	0.00990	17.56574	-4.52721	2.19595	0.58367	0.09834	0.15451	0.33593	-0.00480	-0.03326	44.64450	0.53372	-7.87812	0.91255	0.48010	-0.27546	1.51738	-0.17311	-0.09224	39.60722
349			3.48000	25.25135	2.84475	-5.18852	0.00785	-0.00139	0.01433	0.00697	-0.00166	-0.00944	118.71957	7.84766	-22.82261	-0.16730	-0.04455	0.07193	-0.05599	-0.03481	-0.01892	36.02118	-11.59472	12.96808	0.10985	0.17658	0.07531	-0.01895	-0.00204	0.01352	17.25592	-4.45218	2.30335	0.55150	0.08361	0.13190	0.29222	-0.00677	-0.02927	43.71206	0.83849	-7.91030	0.80845	0.48138	-0.28348	1.28757	-0.15659	-0.13345	39.38950
350			3.49000	24.67348	2.39238	-4.48163	0.00659	-0.00121	0.01352	0.00659	-0.00149	-0.01180	118.51941	8.14171	-23.19683	-0.15418	-0.04605	0.07357	-0.03168	-0.03685	-0.00316	36.08971	-11.65294	12.86355	0.09775	0.17862	0.07171	-0.01291	-0.00692	0.01568	16.97537	-4.36323	2.41206	0.51923	0.06464	0.10321	0.24610	-0.00604	-0.02481	42.81728	1.17522	-8.01114	0.71880	0.47092	-0.28959	1.09527	-0.13568	-0.16927	39.16067
351			3.50000	24.04244	1.97766	-3.68915	0.00507	-0.00098	0.01237	0.00547	-0.00116	-0.01227	118.37240	8.32924	-23.61231	-0.14205	-0.04651	0.07243	-0.01903	-0.03369	0.00821	36.12542	-11.70630	12.73462	0.08343	0.17544	0.06623	-0.00588	-0.01341	0.01566	16.73053	-4.26951	2.53635	0.48953	0.04391	0.07261	0.20094	-0.00371	-0.02048	41.96031	1.53551	-8.17767	0.64838	0.45279	-0.29272	0.93975	-0.11192	-0.20213	38.91077
352			3.51000	23.38276	1.61318	-2.88939	0.00346	-0.00075	0.01113	0.00387	-0.00080	-0.01100	118.25019	8.42223	-23.99696	-0.13078	-0.04581	0.06937	-0.01770	-0.02563	0.01317	36.11443	-11.74187	12.58732	0.06750	0.16826	0.05910	0.00130	-0.02124	0.01387	16.52604	-4.17755	2.69461	0.46836	0.02384	0.04415	0.16066	-0.00143	-0.01540	41.14560	1.91477	-8.41046	0.59348	0.43155	-0.29212	0.80881	-0.08837	-0.23008	38.63733
353			3.52000	22.71670	1.30438	-2.16406	0.00192	-0.00057	0.01005	0.00216	-0.00050	-0.00870	118.11867	8.44109	-24.28717	-0.12016	-0.04381	0.06521	-0.02474	-0.01471	0.01217	36.04058	-11.74786	12.42572	0.05041	0.16064	0.05217	0.00679	-0.02941	0.01132	16.36402	-4.09015	2.90105	0.45487	0.00694	0.02183	0.12528	-0.00021	-0.00939	40.38102	2.30620	-8.70311	0.55679	0.40979	-0.28487	0.70271	-0.06842	-0.24402	38.34480
354			3.53000	22.06424	1.05823	-1.58006	0.00066	-0.00044	0.00922	0.00072	-0.00029	-0.00614	117.94910	8.41490	-24.44176	-0.11085	-0.04067	0.06043	-0.03581	-0.00391	0.00684	35.89253	-11.71842	12.25595	0.03316	0.15517	0.04728	0.00877	-0.03625	0.00887	16.24352	-4.00602	3.15883	0.44890	-0.00759	0.00526	0.09503	0.00005	-0.00267	39.67435	2.69688	-9.03439	0.53372	0.38660	-0.27095	0.61427	-0.05427	-0.23626	38.04159
355			3.54000	21.44085	0.88861	-1.17165	-0.00019	-0.00036	0.00863	-0.00019	-0.00015	-0.00389	117.72521	8.37800	-24.44696	-0.10394	-0.03675	0.05512	-0.04735	0.00433	-0.00055	35.66896	-11.65691	12.08756	0.01648	0.15143	0.04470	0.00642	-0.03978	0.00688	16.16037	-3.92025	3.45865	0.45163	-0.01913	-0.00610	0.07012	-0.00001	0.00344	39.03100	3.06861	-9.36964	0.52371	0.36982	-0.25726	0.54270	-0.04783	-0.21014	37.73735
356			3.55000	20.85561	0.81414	-0.92919	-0.00063	-0.00028	0.00828	-0.00061	-0.00004	-0.00236	117.44540	8.36213	-24.31563	-0.09963	-0.03267	0.04997	-0.05714	0.00895	-0.00771	35.38050	-11.57654	11.93047	-0.00004	0.14813	0.04300	-0.00002	-0.03867	0.00543	16.10810	-3.82650	3.78132	0.45500	-0.02896	-0.01220	0.04921	0.00038	0.00717	38.45327	3.40227	-9.66834	0.54169	0.36681	-0.24759	0.50122	-0.04901	-0.17140	37.44145
357			3.56000	20.31387	0.84759	-0.80631	-0.00081	-0.00016	0.00820	-0.00073	0.00001	-0.00165	117.12086	8.39054	-24.08328	-0.09697	-0.02938	0.04649	-0.06371	0.01044	-0.01351	35.04578	-11.49656	11.79052	-0.01602	0.14490	0.04036	-0.00898	-0.03318	0.00461	16.07938	-3.71895	4.10338	0.45135	-0.04053	-0.01683	0.03196	0.00183	0.00969	37.93982	3.68268	-9.89586	0.58210	0.36972	-0.24000	0.47964	-0.05480	-0.12469	37.16077
358			3.57000	19.81759	0.98548	-0.74629	-0.00084	-0.00001	0.00830	-0.00070	0.00000	-0.00158	116.76852	8.47328	-23.79597	-0.09517	-0.02755	0.04564	-0.06689	0.01015	-0.01797	34.68609	-11.43672	11.66739	-0.02955	0.14200	0.03615	-0.01747	-0.02487	0.00446	16.06718	-3.59399	4.40254	0.44659	-0.05079	-0.02170	0.01925	0.00456	0.01155	37.48589	3.90290	-10.03353	0.60824	0.38271	-0.24275	0.44763	-0.06354	-0.08100	36.89849
359			3.58000	19.36111	1.20872	-0.70468	-0.00080	0.00017	0.00844	-0.00062	-0.00007	-0.00188	116.40216	8.60372	-23.49668	-0.09396	-0.02704	0.04664	-0.06777	0.00902	-0.02081	34.32156	-11.41180	11.55538	-0.03924	0.13881	0.03090	-0.02309	-0.01579	0.00469	16.06499	-3.45136	4.66205	0.44398	-0.05997	-0.02623	0.01086	0.00821	0.01223	37.08390	4.06675	-10.08347	0.63228	0.41127	-0.25760	0.41869	-0.07437	-0.04462	36.65508
360			3.59000	18.93184	1.49086	-0.65346	-0.00074	0.00036	0.00848	-0.00054	-0.00016	-0.00233	116.02851	8.76168	-23.21974	-0.09393	-0.02742	0.04813	-0.06808	0.00743	-0.02118	33.96783	-11.42715	11.44573	-0.04551	0.13434	0.02518	-0.02550	-0.00823	0.00486	16.06755	-3.29536	4.87343	0.44247	-0.06991	-0.03119	0.00588	0.01222	0.01220	36.72478	4.18806	-10.06675	0.66308	0.43738	-0.27082	0.39886	-0.08246	-0.01863	36.42901
361			3.60000	18.51743	1.80446	-0.57671	-0.00068	0.00053	0.00839	-0.00049	-0.00025	-0.00276	115.64902	8.92111	-22.99032	-0.09551	-0.02825	0.04918	-0.06900	0.00553	-0.01882	33.63448	-11.47713	11.32828	-0.04903	0.12950	0.02019	-0.02537	-0.00413	0.00477	16.07150	-3.13479	5.03806	0.44578	-0.07680	-0.03562	0.00334	0.01484	0.01142	36.39943	4.28698	-10.01720	0.68804	0.45285	-0.27656	0.37926	-0.08440	-0.01000	36.21811
362			3.61000	18.11165	2.12341	-0.46761	-0.00065	0.00068	0.00824	-0.00045	-0.00030	-0.00308	115.26234	9.06017	-22.82292	-0.09862	-0.02934	0.04973	-0.07113	0.00349	-0.01464	33.32494	-11.54680	11.19503	-0.05004	0.12642	0.01706	-0.02355	-0.00398	0.00461	16.07507	-2.98085	5.16571	0.45041	-0.08294	-0.03837	0.00241	0.01557	0.01015	36.10004	4.38434	-9.97318	0.71100	0.46003	-0.27480	0.36128	-0.08002	-0.02033	36.02077
363			3.62000	17.71376	2.42413	-0.32911	-0.00059	0.00079	0.00815	-0.00040	-0.00031	-0.00321	114.86522	9.16808	-22.71945	-0.10274	-0.03042	0.04998	-0.07473	0.00156	-0.01023	33.03834	-11.61733	11.04394	-0.04820	0.12672	0.01652	-0.02062	-0.00683	0.00471	16.07753	-2.84408	5.27020	0.45304	-0.09134	-0.04071	0.00267	0.01469	0.00920	35.82077	4.49769	-9.96827	0.73784	0.45673	-0.26495	0.34786	-0.07054	-0.04329	35.83674
364			3.63000	17.32417	2.68840	-0.17413	-0.00045	0.00086	0.00819	-0.00030	-0.00028	-0.00312	114.45335	9.24819	-22.66879	-0.10718	-0.03131	0.05017	-0.07983	0.00002	-0.00705	32.77148	-11.67312	10.88135	-0.04370	0.13002	0.01814	-0.01722	-0.01105	0.00500	16.07823	-2.73203	5.36368	0.45856	-0.09729	-0.04230	0.00396	0.01177	0.00855	35.55583	4.63709	-10.02176	0.75823	0.45118	-0.25348	0.33695	-0.05980	-0.06933	35.66536
365			3.64000	16.93990	2.90765	-0.02242	-0.00023	0.00088	0.00836	-0.00015	-0.00023	-0.00281	114.02272	9.31430	-22.65104	-0.11130	-0.03194	0.05062	-0.08621	-0.00094	-0.00583	32.52114	-11.70643	10.71913	-0.03747	0.13473	0.02063	-0.01386	-0.01491	0.00510	16.07648	-2.64670	5.45449	0.46898	-0.09974	-0.04319	0.00600	0.00809	0.00822	35.29783	4.80320	-10.13566	0.77338	0.44583	-0.24193	0.33264	-0.04980	-0.09047	35.50309
366			3.65000	16.55231	3.08595	0.10673	0.00006	0.00088	0.00860	0.00004	-0.00019	-0.00232	113.56941	9.38238	-22.64579	-0.11483	-0.03236	0.05139	-0.09368	-0.00135	-0.00637	32.28420	-11.71853	10.56797	-0.03102	0.13942	0.02304	-0.01098	-0.01705	0.00490	16.07208	-2.58232	5.54757	0.47424	-0.10353	-0.04522	0.00794	0.00566	0.00861	35.03963	4.98892	-10.29864	0.79040	0.43215	-0.22601	0.33700	-0.04024	-0.10097	35.34395
367			3.66000	16.14895	3.23831	0.20230	0.00035	0.00088	0.00879	0.00025	-0.00019	-0.00182	113.08997	9.46357	-22.63820	-0.11785	-0.03258	0.05217	-0.10169	-0.00137	-0.00788	32.05737	-11.71804	10.43242	-0.02552	0.14269	0.02475	-0.00874	-0.01686	0.00462	16.06598	-2.52613	5.64706	0.47562	-0.10983	-0.04854	0.00896	0.00549	0.00997	34.77790	5.18433	-10.49498	0.79577	0.41690	-0.21239	0.33917	-0.03185	-0.10394	35.18212
368			3.67000	15.71794	3.38461	0.26747	0.00060	0.00091	0.00888	0.00047	-0.00021	-0.00151	112.58453	9.56049	-22.62219	-0.12048	-0.03263	0.05265	-0.10911	-0.00123	-0.00925	31.83899	-11.71735	10.30931	-0.02109	0.14362	0.02550	-0.00696	-0.01463	0.00463	16.05973	-2.46213	5.75799	0.47598	-0.11385	-0.05165	0.00917	0.00781	0.01220	34.51392	5.38068	-10.71102	0.79355	0.40997	-0.20544	0.33548	-0.02544	-0.10453	35.01417
369			3.68000	15.25166	3.54266	0.31979	0.00078	0.00097	0.00884	0.00066	-0.00025	-0.00157	112.05851	9.66620	-22.60049	-0.12285	-0.03255	0.05269	-0.11476	-0.00118	-0.00946	31.62973	-11.72872	10.18890	-0.01728	0.14201	0.02532	-0.00538	-0.01145	0.00513	16.05409	-2.37573	5.88563	0.47332	-0.11560	-0.05491	0.00941	0.01222	0.01543	34.25203	5.57334	-10.93703	0.78231	0.40589	-0.20222	0.32159	-0.02087	-0.10408	34.83968
370			3.69000	14.74868	3.72416	0.38583	0.00085	0.00107	0.00873	0.00076	-0.00031	-0.00203	111.52066	9.76698	-22.58278	-0.12535	-0.03244	0.05235	-0.11827	-0.00136	-0.00805	31.43116	-11.76038	10.05802	-0.01314	0.13860	0.02460	-0.00376	-0.00870	0.00605	16.04829	-2.25669	6.03431	0.46831	-0.11686	-0.05738	0.01067	0.01797	0.01929	33.99857	5.76145	-11.16749	0.77353	0.40703	-0.20146	0.30036	-0.01808	-0.10362	34.66191
371			3.70000	14.21535	3.93428	0.49198	0.00079	0.00120	0.00863	0.00073	-0.00038	-0.00279	110.98080	9.84801	-22.58009	-0.12846	-0.03244	0.05175	-0.11997	-0.00176	-0.00527	31.24364	-11.81435	9.90485	-0.00813	0.13404	0.02353	-0.00210	-0.00734	0.00711	16.04050	-2.09993	6.20733	0.46379	-0.11929	-0.05883	0.01335	0.02445	0.02339	33.76071	5.94527	-11.39949	0.76872	0.40749	-0.19864	0.27255	-0.01607	-0.10124	34.48684
372			3.71000	13.66634	4.17230	0.65530	0.00060	0.00135	0.00860	0.00056	-0.00046	-0.00368	110.44767	9.89830	-22.59904	-0.13233	-0.03252	0.05099	-0.12049	-0.00219	-0.00187	31.06563	-11.88646	9.72218	-0.00225	0.12898	0.02227	-0.00053	-0.00763	0.00798	16.02877	-1.90508	6.40754	0.46352	-0.12092	-0.05906	0.01738	0.03061	0.02730	33.54442	6.12372	-11.63037	0.75738	0.40446	-0.19336	0.23770	-0.01380	-0.09604	34.32051
373			3.72000	13.12385	4.43062	0.87797	0.00033	0.00152	0.00870	0.00029	-0.00053	-0.00451	109.92739	9.91451	-22.63839	-0.13687	-0.03264	0.05023	-0.12061	-0.00239	0.00112	30.89378	-11.96825	9.50953	0.00390	0.12434	0.02100	0.00085	-0.00924	0.00844	16.01158	-1.67488	6.63659	0.46821	-0.12165	-0.05795	0.02248	0.03587	0.03050	33.35260	6.29253	-11.85478	0.74906	0.40310	-0.18745	0.20440	-0.01084	-0.08776	34.16628
374			3.73000	12.61439	4.69336	1.14499	0.00005	0.00171	0.00898	0.00004	-0.00056	-0.00505	109.42265	9.90288	-22.68791	-0.14173	-0.03271	0.04964	-0.12087	-0.00205	0.00272	30.72368	-12.04992	9.27345	0.00989	0.12134	0.02017	0.00207	-0.01121	0.00854	15.98772	-1.41402	6.89418	0.47130	-0.12000	-0.05483	0.02828	0.03939	0.03204	33.18431	6.44457	-12.06411	0.75344	0.40725	-0.18126	0.18045	-0.00743	-0.07595	34.02400
375			3.74000	12.16355	4.93800	1.42582	-0.00011	0.00190	0.00945	-0.00007	-0.00054	-0.00508	108.93471	9.87912	-22.72825	-0.14606	-0.03263	0.04960	-0.12084	-0.00090	0.00217	30.55269	-12.12516	9.02760	0.01568	0.12133	0.02012	0.00327	-0.01218	0.00840	15.95591	-1.12891	7.17678	0.47014	-0.11702	-0.04974	0.03486	0.04132	0.03138	33.03418	6.57299	-12.24759	0.76115	0.41470	-0.17498	0.16842	-0.00443	-0.06152	33.89035
376			3.75000	11.78800	5.14105	1.68119	-0.00003	0.00207	0.01005	-0.00002	-0.00045	-0.00447	108.46659	9.86565	-22.73483	-0.14871	-0.03233	0.05060	-0.11909	0.00098	-0.00078	30.38330	-12.19408	8.79212	0.02147	0.12446	0.02060	0.00444	-0.01063	0.00788	15.91406	-0.82626	7.47826	0.47152	-0.11364	-0.04211	0.04301	0.04223	0.02793	32.89271	6.67462	-12.39731	0.75491	0.42350	-0.16932	0.16729	-0.00233	-0.04672	33.75991
377			3.76000	11.48837	5.28677	1.87612	0.00029	0.00221	0.01067	0.00013	-0.00032	-0.00325	108.02365	9.88504	-22.68953	-0.14933	-0.03190	0.05276	-0.11487	0.00302	-0.00582	30.22341	-12.26246	8.59009	0.02750	0.12917	0.02092	0.00545	-0.00550	0.00674	15.86009	-0.51100	7.79113	0.47351	-0.10887	-0.03364	0.05222	0.04222	0.02290	32.74965	6.75010	-12.51138	0.74754	0.42727	-0.16029	0.17755	-0.00099	-0.03284	33.62716
378			3.77000	11.24847	5.37321	1.99092	0.00075	0.00229	0.01116	0.00028	-0.00019	-0.00166	107.60978	9.95240	-22.59099	-0.14835	-0.03145	0.05544	-0.10861	0.00449	-0.01192	30.08171	-12.33773	8.44067	0.03300	0.13286	0.02054	0.00602	0.00277	0.00506	15.79319	-0.18569	8.10723	0.47106	-0.10670	-0.02813	0.06097	0.04325	0.01923	32.59740	6.80394	-12.59461	0.74693	0.42243	-0.14888	0.19517	-0.00049	-0.02225	33.48842
379			3.78000	11.04269	5.41285	2.02554	0.00120	0.00230	0.01136	0.00042	-0.00011	-0.00018	107.22507	10.07063	-22.45612	-0.14666	-0.03109	0.05760	-0.10128	0.00486	-0.01744	29.96338	-12.42474	8.35222	0.03734	0.13384	0.01968	0.00606	0.01211	0.00334	15.71376	0.14905	8.41838	0.46716	-0.10502	-0.02395	0.06909	0.04479	0.01612	32.43312	6.84353	-12.65593	0.75612	0.42598	-0.14276	0.21498	-0.00107	-0.01674	33.34345
380			3.79000	10.84578	5.42944	1.99881	0.00152	0.00224	0.01123	0.00054	-0.00011	0.00070	106.86697	10.23085	-22.31324	-0.14484	-0.03083	0.05844	-0.09332	0.00394	-0.02062	29.86989	-12.52468	8.32120	0.03990	0.13155	0.01870	0.00555	0.01987	0.00195	15.62213	0.49371	8.71743	0.46222	-0.10073	-0.02035	0.07699	0.04559	0.01328	32.25817	6.87845	-12.70730	0.76675	0.43773	-0.14205	0.22991	-0.00273	-0.01614	33.19626
381			3.80000	10.64065	5.45417	1.94443	0.00167	0.00213	0.01079	0.00063	-0.00020	0.00074	106.53313	10.41517	-22.19489	-0.14341	-0.03073	0.05778	-0.08478	0.00182	-0.02046	29.80017	-12.63444	8.33431	0.04081	0.12644	0.01792	0.00459	0.02404	0.00106	15.51794	0.84995	8.99906	0.45685	-0.09575	-0.01690	0.08493	0.04634	0.01058	32.07669	6.91901	-12.76303	0.76660	0.44870	-0.14258	0.23251	-0.00512	-0.02014	33.05370
382			3.81000	10.42183	5.52087	1.90140	0.00165	0.00200	0.01017	0.00065	-0.00037	0.00005	106.22270	10.60052	-22.12972	-0.14260	-0.03086	0.05605	-0.07575	-0.00108	-0.01715	29.75212	-12.74730	8.37207	0.04081	0.11994	0.01754	0.00337	0.02391	0.00066	15.40112	1.22000	9.26015	0.45136	-0.09153	-0.01472	0.09237	0.04752	0.00876	31.89479	6.97536	-12.83856	0.76038	0.45675	-0.14343	0.22187	-0.00796	-0.02844	32.92398
383			3.82000	10.19464	5.65950	1.90125	0.00151	0.00188	0.00951	0.00058	-0.00058	-0.00101	105.93552	10.76307	-22.13451	-0.14233	-0.03119	0.05385	-0.06667	-0.00417	-0.01180	29.72287	-12.85401	8.41240	0.04084	0.11397	0.01786	0.00206	0.02011	0.00069	15.27290	1.60461	9.49882	0.44590	-0.08752	-0.01445	0.09823	0.04839	0.00809	31.71995	7.05586	-12.94689	0.74476	0.46146	-0.14571	0.19783	-0.01144	-0.04012	32.81520
384			3.83000	9.97241	5.88873	1.95896	0.00134	0.00181	0.00894	0.00048	-0.00081	-0.00204	105.67097	10.88404	-22.20950	-0.14229	-0.03163	0.05184	-0.05831	-0.00675	-0.00591	29.70838	-12.94480	8.43550	0.04210	0.11069	0.01930	0.00083	0.01409	0.00108	15.13616	2.00033	9.71265	0.44184	-0.08250	-0.01434	0.10194	0.04763	0.00742	31.55893	7.16525	-13.09410	0.72627	0.46738	-0.14893	0.16715	-0.01618	-0.05304	32.73334
385			3.84000	9.77150	6.21024	2.07061	0.00122	0.00180	0.00851	0.00036	-0.00105	-0.00279	105.42751	10.95488	-22.33814	-0.14209	-0.03204	0.05051	-0.05137	-0.00818	-0.00077	29.70410	-13.01243	8.42946	0.04555	0.11139	0.02210	-0.00026	0.00732	0.00174	14.99475	2.39810	9.89870	0.43679	-0.07404	-0.01430	0.10284	0.04321	0.00668	31.41500	7.30311	-13.27656	0.71609	0.47980	-0.15426	0.13946	-0.02223	-0.06525	32.68018
386			3.85000	9.60633	6.60750	2.21824	0.00122	0.00187	0.00827	0.00027	-0.00126	-0.00318	105.20312	10.97863	-22.49170	-0.14152	-0.03231	0.05014	-0.04668	-0.00810	0.00289	29.70549	-13.05492	8.39343	0.05112	0.11534	0.02569	-0.00104	0.00083	0.00251	14.85219	2.78484	10.05678	0.42649	-0.06786	-0.01538	0.10017	0.03839	0.00639	31.28618	7.46309	-13.48332	0.72359	0.49278	-0.15784	0.12200	-0.02780	-0.07319	32.65244
387			3.86000	9.48530	7.04734	2.37727	0.00139	0.00201	0.00824	0.00020	-0.00143	-0.00319	104.99247	10.96648	-22.63814	-0.14054	-0.03234	0.05070	-0.04521	-0.00660	0.00492	29.70582	-13.07513	8.33382	0.05770	0.12054	0.02895	-0.00104	-0.00467	0.00320	14.71154	3.14673	10.19278	0.41322	-0.06303	-0.01563	0.09448	0.03297	0.00583	31.16662	7.63422	-13.70072	0.73875	0.50632	-0.15914	0.11554	-0.03042	-0.07539	32.64247
388			3.87000	9.40806	7.48245	2.52364	0.00173	0.00221	0.00839	0.00013	-0.00146	-0.00283	104.78516	10.93175	-22.75122	-0.13936	-0.03217	0.05216	-0.04753	-0.00410	0.00555	29.69551	-13.07913	8.25788	0.06423	0.12626	0.03145	0.00021	-0.00860	0.00378	14.57598	3.47326	10.31822	0.40437	-0.05675	-0.01355	0.08740	0.02629	0.00472	31.04945	7.80290	-13.91603	0.73893	0.52084	-0.16087	0.11602	-0.02784	-0.07275	32.64025
389			3.88000	9.36506	7.85718	2.63749	0.00218	0.00242	0.00867	0.00008	-0.00127	-0.00213	104.56840	10.88580	-22.81353	-0.13826	-0.03190	0.05443	-0.05313	-0.00106	0.00514	29.66528	-13.07549	8.17130	0.06963	0.13282	0.03324	0.00272	-0.01057	0.00430	14.44861	3.76095	10.44590	0.40146	-0.05236	-0.01012	0.07957	0.02092	0.00346	30.93022	7.95399	-14.11695	0.72227	0.53242	-0.16263	0.11953	-0.01889	-0.06477	32.63610
390			3.89000	9.34033	8.12049	2.70536	0.00256	0.00258	0.00899	0.00008	-0.00082	-0.00114	104.33253	10.83661	-22.81652	-0.13726	-0.03157	0.05720	-0.06032	0.00204	0.00403	29.61036	-13.07327	8.07920	0.07276	0.14028	0.03443	0.00583	-0.01036	0.00473	14.33152	4.01422	10.58338	0.40176	-0.04909	-0.00668	0.07141	0.01705	0.00230	30.80812	8.07244	-14.29015	0.70090	0.53842	-0.16271	0.12340	-0.00492	-0.05087	32.62309
391			3.90000	9.31618	8.24186	2.72213	0.00274	0.00265	0.00925	0.00015	-0.00023	-0.00004	104.07468	10.78923	-22.76105	-0.13625	-0.03111	0.05969	-0.06688	0.00469	0.00258	29.53198	-13.07964	7.98794	0.07256	0.14731	0.03494	0.00854	-0.00803	0.00487	14.22508	4.24424	10.73018	0.40069	-0.04734	-0.00424	0.06354	0.01504	0.00147	30.68568	8.14656	-14.42219	0.69229	0.53608	-0.15769	0.12719	0.01071	-0.03203	32.59771
392			3.91000	9.27873	8.22091	2.69340	0.00263	0.00259	0.00937	0.00025	0.00032	0.00089	103.79961	10.74656	-22.65820	-0.13493	-0.03031	0.06082	-0.07089	0.00634	0.00117	29.43611	-13.09757	7.90502	0.06848	0.15174	0.03469	0.01002	-0.00438	0.00455	14.12788	4.46480	10.87993	0.39544	-0.04576	-0.00273	0.05679	0.01430	0.00094	30.56732	8.17166	-14.50407	0.69575	0.53231	-0.15165	0.12895	0.02445	-0.01328	32.55953
393			3.92000	9.22157	8.08549	2.63590	0.00225	0.00244	0.00934	0.00029	0.00067	0.00139	103.51575	10.71078	-22.52964	-0.13309	-0.02904	0.05979	-0.07142	0.00650	0.00004	29.33003	-13.12469	7.83677	0.06090	0.15220	0.03402	0.01009	-0.00087	0.00380	14.03755	4.68754	11.02557	0.38893	-0.04384	-0.00307	0.05177	0.01425	0.00103	30.45707	8.15236	-14.53640	0.69750	0.53148	-0.15051	0.12534	0.03446	0.00152	32.50986
394			3.93000	9.14793	7.88295	2.57445	0.00171	0.00223	0.00920	0.00025	0.00077	0.00134	103.23175	10.68602	-22.40485	-0.13097	-0.02760	0.05725	-0.06889	0.00518	-0.00077	29.21944	-13.15448	7.78726	0.05202	0.14952	0.03323	0.00930	0.00118	0.00275	13.95218	4.91947	11.16371	0.38148	-0.04167	-0.00438	0.04765	0.01441	0.00144	30.35743	8.10179	-14.53198	0.69934	0.53422	-0.15308	0.11640	0.04056	0.01028	32.45034
395			3.94000	9.06804	7.66806	2.53309	0.00119	0.00202	0.00903	0.00017	0.00067	0.00087	102.95314	10.67654	-22.31301	-0.12927	-0.02656	0.05507	-0.06497	0.00294	-0.00122	29.10682	-13.17882	7.75642	0.04521	0.14674	0.03272	0.00857	0.00123	0.00167	13.87123	5.16281	11.29598	0.37494	-0.03911	-0.00538	0.04377	0.01428	0.00175	30.26952	8.03839	-14.51372	0.69941	0.53400	-0.15429	0.10284	0.04315	0.01096	32.38243
396			3.95000	8.99276	7.49229	2.52519	0.00083	0.00186	0.00890	0.00010	0.00044	0.00020	102.68022	10.68229	-22.27317	-0.12827	-0.02615	0.05432	-0.06122	0.00040	-0.00122	28.99127	-13.19134	7.73955	0.04188	0.14596	0.03263	0.00837	-0.00037	0.00081	13.79471	5.41518	11.42698	0.36847	-0.03611	-0.00557	0.03999	0.01354	0.00183	30.19228	7.98078	-14.50815	0.69479	0.52721	-0.15194	0.08770	0.04315	0.00388	32.30781
397			3.96000	8.92799	7.39564	2.55063	0.00069	0.00177	0.00883	0.00007	0.00016	-0.00046	102.41053	10.69769	-22.28971	-0.12788	-0.02614	0.05464	-0.05824	-0.00194	-0.00075	28.87157	-13.19011	7.72934	0.04124	0.14745	0.03311	0.00855	-0.00259	0.00031	13.72193	5.66973	11.56009	0.36195	-0.03246	-0.00508	0.03681	0.01198	0.00167	30.12183	7.94256	-14.53582	0.69360	0.52195	-0.14890	0.07615	0.04160	-0.00729	32.22878
398			3.97000	8.87364	7.40083	2.60039	0.00075	0.00177	0.00882	0.00006	-0.00015	-0.00098	102.14326	10.71587	-22.35410	-0.12796	-0.02622	0.05505	-0.05596	-0.00370	-0.00004	28.74931	-13.17891	7.71994	0.04207	0.14953	0.03395	0.00876	-0.00416	0.00019	13.65166	5.91586	11.69533	0.35715	-0.02884	-0.00440	0.03459	0.00995	0.00143	30.05333	7.92990	-14.60345	0.70234	0.52445	-0.14774	0.07053	0.03821	-0.01829	32.14872
399			3.98000	8.82592	7.50917	2.66254	0.00093	0.00183	0.00883	0.00006	-0.00044	-0.00130	101.87953	10.73244	-22.45035	-0.12859	-0.02625	0.05486	-0.05446	-0.00470	0.00055	28.62810	-13.16527	7.70775	0.04368	0.15028	0.03474	0.00888	-0.00441	0.00044	13.58313	6.14183	11.83055	0.35363	-0.02423	-0.00142	0.03296	0.00736	0.00045	29.98382	7.94129	-14.70203	0.71542	0.53902	-0.14936	0.06994	0.03307	-0.02610	32.07232
400			3.99000	8.78080	7.70083	2.72593	0.00115	0.00193	0.00882	0.00007	-0.00069	-0.00142	101.61947	10.74677	-22.56073	-0.12963	-0.02615	0.05378	-0.05384	-0.00497	0.00070	28.50963	-13.15638	7.69031	0.04521	0.14881	0.03519	0.00887	-0.00354	0.00095	13.51607	6.33881	11.96492	0.35394	-0.01962	0.00413	0.03174	0.00496	-0.00125	29.91219	7.96903	-14.81404	0.72288	0.55688	-0.15046	0.07353	0.02843	-0.02913	32.00300
401			4.00000	8.73659	7.94182	2.78389	0.00134	0.00205	0.00876	0.00008	-0.00084	-0.00141	101.36246	10.76173	-22.67071	-0.13100	-0.02596	0.05195	-0.05377	-0.00478	0.00028	28.39384	-13.15618	7.66632	0.04627	0.14540	0.03525	0.00872	-0.00224	0.00155	13.45049	6.50462	12.10161	0.35455	-0.01907	0.00897	0.03018	0.00385	-0.00269	29.83626	8.00118	-14.92564	0.73297	0.55813	-0.14280	0.08295	0.02880	-0.02686	31.93973
402			4.01000	8.69409	8.19384	2.83757	0.00151	0.00216	0.00865	0.00009	-0.00086	-0.00138	101.10960	10.78236	-22.77237	-0.13264	-0.02574	0.04968	-0.05342	-0.00447	-0.00058	28.28141	-13.16477	7.63625	0.04645	0.14044	0.03478	0.00830	-0.00136	0.00202	13.38666	6.64345	12.24644	0.35480	-0.02130	0.01232	0.02803	0.00336	-0.00377	29.75210	8.02499	-15.03257	0.73506	0.54431	-0.13037	0.09545	0.03632	-0.02192	31.87700
403			4.02000	8.65503	8.42194	2.89690	0.00165	0.00224	0.00850	0.00008	-0.00074	-0.00147	100.86415	10.81323	-22.86708	-0.13470	-0.02564	0.04755	-0.05208	-0.00445	-0.00152	28.17414	-13.17796	7.60072	0.04616	0.13470	0.03372	0.00768	-0.00173	0.00228	13.32512	6.76163	12.40317	0.35575	-0.02082	0.01636	0.02556	0.00254	-0.00518	29.65854	8.03042	-15.13285	0.73052	0.53614	-0.12185	0.10561	0.04749	-0.01655	31.81092
404			4.03000	8.62097	8.59937	2.97755	0.00174	0.00228	0.00833	0.00005	-0.00051	-0.00172	100.63055	10.85583	-22.96421	-0.13701	-0.02582	0.04643	-0.04917	-0.00493	-0.00223	28.07309	-13.18842	7.55888	0.04628	0.13026	0.03242	0.00703	-0.00374	0.00235	13.26636	6.86312	12.56940	0.35674	-0.01851	0.01984	0.02321	0.00170	-0.00633	29.56028	8.01384	-15.21987	0.72414	0.53617	-0.11913	0.10893	0.05635	-0.01107	31.74352
405			4.04000	8.59252	8.71286	3.09450	0.00172	0.00226	0.00817	0.00002	-0.00025	-0.00211	100.41363	10.90754	-23.07551	-0.13926	-0.02636	0.04690	-0.04460	-0.00584	-0.00253	27.97918	-13.18811	7.50944	0.04782	0.12898	0.03132	0.00647	-0.00713	0.00227	13.21069	6.94791	12.73734	0.35499	-0.01740	0.02122	0.02113	0.00108	-0.00652	29.46475	7.97824	-15.28638	0.72282	0.53237	-0.11622	0.10533	0.05891	-0.00568	31.68149
406			4.05000	8.56892	8.76704	3.25427	0.00159	0.00220	0.00802	-0.00001	-0.00003	-0.00251	100.21752	10.96241	-23.20728	-0.14111	-0.02711	0.04854	-0.03891	-0.00687	-0.00237	27.89405	-13.17136	7.45316	0.05094	0.13057	0.03068	0.00591	-0.01113	0.00201	13.15842	7.01301	12.89845	0.35130	-0.01852	0.02241	0.01907	0.00053	-0.00633	29.37772	7.93098	-15.33205	0.72568	0.52440	-0.11075	0.09616	0.05647	-0.00181	31.63193
407			4.06000	8.54852	8.78251	3.45163	0.00139	0.00210	0.00788	-0.00003	0.00008	-0.00283	100.04421	11.01414	-23.35650	-0.14232	-0.02777	0.05010	-0.03314	-0.00756	-0.00189	27.81998	-13.13688	7.39440	0.05491	0.13271	0.03047	0.00524	-0.01448	0.00153	13.11073	7.05328	13.04733	0.34734	-0.01907	0.02355	0.01622	-0.00027	-0.00587	29.30220	7.87988	-15.36395	0.72665	0.51615	-0.10565	0.08342	0.05254	-0.00020	31.59982
408			4.07000	8.52855	8.78574	3.67292	0.00120	0.00200	0.00775	-0.00003	0.00009	-0.00299	99.89239	11.05937	-23.51266	-0.14273	-0.02812	0.05077	-0.02834	-0.00760	-0.00144	27.75925	-13.08777	7.34082	0.05877	0.13380	0.03058	0.00439	-0.01588	0.00079	13.07009	7.06236	13.18257	0.34397	-0.01907	0.02496	0.01183	-0.00129	-0.00531	29.23801	7.83030	-15.39157	0.71805	0.50958	-0.10282	0.07104	0.04958	-0.00025	31.58637
409			4.08000	8.50531	8.79724	3.90159	0.00106	0.00192	0.00764	-0.00001	0.00004	-0.00297	99.75815	11.09933	-23.66172	-0.14220	-0.02810	0.05042	-0.02507	-0.00692	-0.00141	27.71359	-13.03034	7.30238	0.06134	0.13348	0.03081	0.00339	-0.01466	-0.00025	13.03977	7.03323	13.30442	0.34083	-0.01780	0.02766	0.00582	-0.00234	-0.00481	29.18102	7.78393	-15.42135	0.70437	0.50606	-0.10099	0.06522	0.04869	-0.00066	31.58780
410			4.09000	8.47561	8.82640	4.12307	0.00095	0.00188	0.00753	0.00000	-0.00002	-0.00281	99.63689	11.13880	-23.79063	-0.14096	-0.02778	0.04922	-0.02328	-0.00571	-0.00194	27.68420	-12.97208	7.28904	0.06197	0.13169	0.03097	0.00238	-0.01101	-0.00151	13.02244	6.96090	13.41253	0.33747	-0.01766	0.03087	-0.00122	-0.00352	-0.00412	29.12370	7.73765	-15.45237	0.69770	0.49850	-0.09520	0.07066	0.04959	0.00004	31.59629
411			4.10000	8.43942	8.87275	4.32755	0.00085	0.00186	0.00745	0.00001	-0.00007	-0.00255	99.52468	11.18324	-23.89060	-0.13940	-0.02730	0.04754	-0.02274	-0.00423	-0.00284	27.67076	-12.91962	7.30730	0.06068	0.12850	0.03080	0.00151	-0.00598	-0.00278	13.01946	6.84506	13.50650	0.33400	-0.02059	0.03349	-0.00854	-0.00544	-0.00313	29.05749	7.68413	-15.47694	0.69412	0.48107	-0.08438	0.08673	0.05125	0.00252	31.60152
412			4.11000	8.40056	8.92924	4.50854	0.00074	0.00185	0.00739	0.00001	-0.00010	-0.00220	99.41762	11.23559	-23.95745	-0.13794	-0.02685	0.04581	-0.02342	-0.00267	-0.00380	27.67094	-12.87682	7.35759	0.05857	0.12465	0.03045	0.00090	-0.00097	-0.00387	13.03102	6.68988	13.58646	0.32881	-0.02452	0.03424	-0.01550	-0.00786	-0.00195	28.97655	7.61430	-15.48197	0.69175	0.45805	-0.07280	0.10932	0.05277	0.00633	31.59396
413			4.12000	8.36500	8.98534	4.65917	0.00064	0.00185	0.00736	0.00001	-0.00010	-0.00174	99.31087	11.29577	-23.98936	-0.13697	-0.02653	0.04426	-0.02537	-0.00110	-0.00461	27.68172	-12.84409	7.43531	0.05619	0.12091	0.03006	0.00046	0.00290	-0.00469	13.05627	6.50189	13.65399	0.31739	-0.03042	0.03373	-0.02145	-0.01117	-0.00087	28.87950	7.52039	-15.45348	0.69629	0.43976	-0.06440	0.13359	0.05367	0.01078	31.56816
414			4.13000	8.33923	9.03146	4.77058	0.00058	0.00185	0.00738	0.00000	-0.00008	-0.00117	99.19979	11.36118	-23.98576	-0.13674	-0.02637	0.04294	-0.02830	0.00043	-0.00513	27.70047	-12.81816	7.53291	0.05420	0.11767	0.02979	0.00009	0.00507	-0.00526	13.09432	6.28649	13.71103	0.30276	-0.03434	0.03270	-0.02636	-0.01397	0.00002	28.76991	7.39923	-15.38057	0.69868	0.43286	-0.06339	0.15192	0.05343	0.01635	31.52433
415			4.14000	8.32835	9.06378	4.83398	0.00058	0.00183	0.00742	-0.00000	-0.00007	-0.00051	99.08178	11.42798	-23.94822	-0.13732	-0.02635	0.04187	-0.03154	0.00185	-0.00531	27.72581	-12.79370	7.64254	0.05267	0.11499	0.02962	-0.00035	0.00547	-0.00565	13.14446	6.04772	13.75959	0.28717	-0.03697	0.03215	-0.03041	-0.01624	0.00071	28.65507	7.25423	-15.26085	0.69920	0.43038	-0.06483	0.15911	0.05107	0.02184	31.46754
416			4.15000	8.33400	9.08686	4.84344	0.00068	0.00181	0.00748	-0.00001	-0.00009	0.00019	98.95726	11.49195	-23.88131	-0.13833	-0.02643	0.04117	-0.03435	0.00305	-0.00514	27.75779	-12.76475	7.75715	0.05173	0.11282	0.02938	-0.00095	0.00437	-0.00586	13.20611	5.79046	13.80156	0.27112	-0.03939	0.03314	-0.03349	-0.01818	0.00128	28.54392	7.09479	-15.10474	0.69553	0.42796	-0.06549	0.15229	0.04732	0.02490	31.40572
417			4.16000	8.35196	9.11304	4.79710	0.00089	0.00177	0.00751	-0.00001	-0.00014	0.00086	98.82835	11.54856	-23.79206	-0.13944	-0.02657	0.04096	-0.03621	0.00396	-0.00457	27.79735	-12.72652	7.87103	0.05140	0.11109	0.02896	-0.00177	0.00223	-0.00588	13.27810	5.52260	13.83782	0.25992	-0.04104	0.03726	-0.03572	-0.01918	0.00200	28.44426	6.93475	-14.93621	0.67751	0.42481	-0.06440	0.13109	0.04341	0.02400	31.34690
418			4.17000	8.37213	9.15972	4.69810	0.00118	0.00173	0.00751	0.00001	-0.00025	0.00142	98.69822	11.59216	-23.68886	-0.14043	-0.02670	0.04095	-0.03678	0.00452	-0.00356	27.84608	-12.67664	7.97904	0.05180	0.10977	0.02872	-0.00282	-0.00039	-0.00576	13.35744	5.25517	13.86489	0.25335	-0.04050	0.04449	-0.03629	-0.01825	0.00332	28.36114	6.78834	-14.78266	0.66212	0.41558	-0.05610	0.10406	0.03877	0.01794	31.29789
419			4.18000	8.38168	9.24442	4.55580	0.00149	0.00171	0.00746	0.00007	-0.00039	0.00176	98.57065	11.61761	-23.58091	-0.14106	-0.02662	0.04049	-0.03565	0.00458	-0.00210	27.90491	-12.61563	8.07729	0.05233	0.10770	0.02868	-0.00396	-0.00300	-0.00548	13.43886	5.00042	13.87395	0.24352	-0.04155	0.04821	-0.03361	-0.01708	0.00514	28.29660	6.66648	-14.66261	0.67720	0.39847	-0.04304	0.07966	0.03183	0.01033	31.26340
420			4.19000	8.37046	9.37940	4.38838	0.00178	0.00170	0.00737	0.00016	-0.00055	0.00179	98.45048	11.62140	-23.48083	-0.14118	-0.02623	0.03912	-0.03237	0.00393	-0.00037	27.97279	-12.54595	8.16195	0.05230	0.10457	0.02900	-0.00495	-0.00531	-0.00502	13.51633	4.76874	13.85548	0.23326	-0.04224	0.04748	-0.02873	-0.01497	0.00690	28.24968	6.57730	-14.58260	0.69457	0.38966	-0.03837	0.05698	0.02259	0.00572	31.24432
421			4.20000	8.33504	9.56669	4.22240	0.00200	0.00174	0.00728	0.00025	-0.00069	0.00149	98.34319	11.60302	-23.40563	-0.14097	-0.02564	0.03716	-0.02695	0.00254	0.00129	28.04620	-12.47118	8.22890	0.05240	0.10152	0.03000	-0.00561	-0.00719	-0.00441	13.58552	4.56670	13.80665	0.22413	-0.04183	0.04485	-0.02319	-0.01212	0.00796	28.21639	6.52709	-14.54291	0.70193	0.39590	-0.04411	0.03917	0.01128	0.00247	31.23664
422			4.21000	8.27843	9.79510	4.08626	0.00217	0.00182	0.00721	0.00032	-0.00080	0.00094	98.25328	11.56551	-23.37209	-0.14089	-0.02518	0.03559	-0.02044	0.00063	0.00268	28.11983	-12.39516	8.27496	0.05422	0.10066	0.03196	-0.00599	-0.00879	-0.00365	13.64446	4.39817	13.73529	0.21585	-0.03948	0.04427	-0.01807	-0.00884	0.00831	28.19046	6.51818	-14.54131	0.71658	0.40802	-0.04876	0.02943	-0.00061	-0.00132	31.23182
423			4.22000	8.20593	10.04009	3.99983	0.00228	0.00194	0.00717	0.00035	-0.00082	0.00030	98.18031	11.51338	-23.38907	-0.14129	-0.02507	0.03506	-0.01471	-0.00136	0.00382	28.18783	-12.32128	8.29879	0.05853	0.10265	0.03465	-0.00608	-0.01027	-0.00271	13.69290	4.26669	13.65761	0.20686	-0.03922	0.04541	-0.01377	-0.00625	0.00764	28.16627	6.54328	-14.56969	0.73804	0.41660	-0.04812	0.02631	-0.00959	-0.00370	31.22051
424			4.23000	8.12310	10.26676	3.96882	0.00233	0.00207	0.00715	0.00035	-0.00071	-0.00026	98.11774	11.45066	-23.45323	-0.14217	-0.02528	0.03552	-0.01150	-0.00305	0.00481	28.24431	-12.25182	8.30027	0.06385	0.10646	0.03735	-0.00559	-0.01183	-0.00148	13.73156	4.17524	13.59082	0.19686	-0.03920	0.04590	-0.01042	-0.00388	0.00571	28.14212	6.58308	-14.60704	0.75923	0.42723	-0.04911	0.02632	-0.01362	-0.00333	31.19681
425			4.24000	8.03718	10.43749	3.98573	0.00230	0.00217	0.00717	0.00031	-0.00046	-0.00062	98.05550	11.37939	-23.55087	-0.14350	-0.02569	0.03664	-0.01150	-0.00409	0.00568	28.28381	-12.18765	8.27796	0.06849	0.11108	0.03956	-0.00439	-0.01371	0.00011	13.76176	4.12264	13.54585	0.18674	-0.03840	0.04598	-0.00798	-0.00189	0.00332	28.12066	6.61215	-14.62127	0.77830	0.43983	-0.05212	0.02623	-0.01372	0.00045	31.16088
426			4.25000	7.95854	10.52281	4.03458	0.00216	0.00223	0.00723	0.00022	-0.00011	-0.00075	97.98453	11.30036	-23.66281	-0.14485	-0.02608	0.03804	-0.01416	-0.00433	0.00641	28.30260	-12.12882	8.22874	0.07135	0.11586	0.04102	-0.00272	-0.01604	0.00203	13.78540	4.10088	13.52362	0.17686	-0.03730	0.04560	-0.00638	-0.00064	0.00133	28.10648	6.61002	-14.58137	0.79283	0.45365	-0.05747	0.02390	-0.01269	0.00752	31.11839
427			4.26000	7.89878	10.50974	4.09697	0.00197	0.00222	0.00731	0.00012	0.00026	-0.00066	97.90045	11.21461	-23.77018	-0.14576	-0.02627	0.03963	-0.01803	-0.00381	0.00689	28.30057	-12.07478	8.15000	0.07286	0.12122	0.04201	-0.00113	-0.01875	0.00404	13.80512	4.09561	13.51802	0.17258	-0.03505	0.04487	-0.00577	-0.00030	0.00016	28.10316	6.56982	-14.47295	0.79868	0.46822	-0.06541	0.01808	-0.01273	0.01670	31.07791
428			4.27000	7.86625	10.40486	4.15699	0.00178	0.00217	0.00744	0.00003	0.00054	-0.00044	97.80467	11.12580	-23.85860	-0.14578	-0.02616	0.04150	-0.02125	-0.00282	0.00693	28.28166	-12.02497	8.04363	0.07366	0.12758	0.04273	-0.00010	-0.02133	0.00571	13.82385	4.09051	13.52204	0.17325	-0.03224	0.04417	-0.00608	-0.00077	-0.00030	28.11189	6.49968	-14.30679	0.79679	0.47853	-0.07267	0.00859	-0.01381	0.02458	31.04780
429			4.28000	7.86178	10.23353	4.20490	0.00166	0.00208	0.00761	-0.00004	0.00069	-0.00018	97.70416	11.04183	-23.92156	-0.14493	-0.02580	0.04377	-0.02230	-0.00176	0.00629	28.25402	-11.97861	7.91931	0.07403	0.13465	0.04305	0.00011	-0.02304	0.00651	13.84433	4.07101	13.53223	0.17516	-0.02903	0.04382	-0.00707	-0.00172	-0.00044	28.13148	6.41638	-14.11322	0.79943	0.48510	-0.07724	-0.00368	-0.01431	0.02763	31.03388
430			4.29000	7.87752	10.03314	4.23731	0.00164	0.00201	0.00780	-0.00007	0.00069	0.00002	97.60896	10.97320	-23.95985	-0.14366	-0.02536	0.04640	-0.02062	-0.00091	0.00484	28.22793	-11.93422	7.79281	0.07376	0.14139	0.04273	-0.00052	-0.02323	0.00611	13.86816	4.02716	13.54959	0.18230	-0.02643	0.04398	-0.00861	-0.00288	-0.00053	28.15961	6.33625	-13.92702	0.80003	0.48803	-0.07957	-0.01628	-0.01240	0.02555	31.03852
431			4.30000	7.89980	9.84227	4.25631	0.00171	0.00196	0.00800	-0.00006	0.00059	0.00012	97.52875	10.92881	-23.97916	-0.14230	-0.02496	0.04908	-0.01655	-0.00040	0.00270	28.21281	-11.89025	7.68081	0.07303	0.14682	0.04182	-0.00176	-0.02165	0.00464	13.89542	3.95305	13.57571	0.19732	-0.02484	0.04413	-0.01049	-0.00418	-0.00050	28.19238	6.26845	-13.77301	0.78729	0.48819	-0.08202	-0.02343	-0.00778	0.02086	31.06042
432			4.31000	7.91357	9.69137	4.26746	0.00181	0.00196	0.00816	-0.00002	0.00042	0.00009	97.47053	10.91324	-23.98698	-0.14108	-0.02467	0.05148	-0.01099	-0.00022	0.00015	28.21511	-11.84545	7.59670	0.07254	0.15065	0.04082	-0.00330	-0.01850	0.00251	13.92502	3.84325	13.60862	0.21484	-0.02166	0.04566	-0.01206	-0.00510	0.00001	28.22290	6.21469	-13.65986	0.77117	0.49148	-0.08475	-0.01890	-0.00180	0.01592	31.09418
433			4.32000	7.90609	9.59855	4.27764	0.00189	0.00198	0.00828	0.00007	0.00022	-0.00007	97.43745	10.92680	-23.98992	-0.14002	-0.02447	0.05321	-0.00504	-0.00028	-0.00234	28.23802	-11.79956	7.54939	0.07248	0.15201	0.03977	-0.00487	-0.01420	0.00015	13.95542	3.69116	13.64045	0.22962	-0.01986	0.04686	-0.01279	-0.00617	0.00148	28.24136	6.17039	-13.58021	0.77004	0.49122	-0.08383	0.00060	0.00417	0.01223	31.13125
434			4.33000	7.86952	9.56897	4.29389	0.00193	0.00203	0.00833	0.00016	0.00001	-0.00032	97.42804	10.96498	-23.99371	-0.13911	-0.02436	0.05407	0.00012	-0.00054	-0.00416	28.28073	-11.75319	7.54111	0.07273	0.15000	0.03840	-0.00614	-0.00969	-0.00191	13.98555	3.48895	13.65949	0.23991	-0.02454	0.04639	-0.01276	-0.00969	0.00393	28.23745	6.12704	-13.51636	0.77654	0.47758	-0.07672	0.03538	0.00938	0.01064	31.16226
435			4.34000	7.80175	9.59612	4.32242	0.00192	0.00210	0.00834	0.00025	-0.00016	-0.00061	97.43583	11.01747	-24.00377	-0.13835	-0.02432	0.05422	0.00329	-0.00094	-0.00470	28.33790	-11.70738	7.56485	0.07331	0.14494	0.03661	-0.00680	-0.00635	-0.00314	14.01535	3.22842	13.65572	0.25143	-0.02739	0.04607	-0.01258	-0.01339	0.00709	28.20305	6.07537	-13.45007	0.76256	0.46719	-0.07370	0.07977	0.01462	0.01195	31.17954
436			4.35000	7.70544	9.66453	4.36652	0.00187	0.00217	0.00830	0.00032	-0.00027	-0.00088	97.44927	11.06910	-24.02525	-0.13778	-0.02434	0.05379	0.00361	-0.00143	-0.00372	28.39991	-11.66239	7.60495	0.07394	0.13856	0.03476	-0.00659	-0.00519	-0.00334	14.04470	2.90249	13.62420	0.26221	-0.02774	0.04577	-0.01203	-0.01638	0.01049	28.13322	6.00762	-13.36867	0.74238	0.46518	-0.07564	0.12639	0.02108	0.01542	31.17929
437			4.36000	7.58650	9.75292	4.42514	0.00180	0.00224	0.00824	0.00036	-0.00031	-0.00105	97.45480	11.10483	-24.06136	-0.13735	-0.02436	0.05295	0.00125	-0.00191	-0.00179	28.45585	-11.61733	7.64283	0.07456	0.13418	0.03395	-0.00564	-0.00599	-0.00291	14.07228	2.50826	13.56507	0.27662	-0.02623	0.04680	-0.01095	-0.01813	0.01417	28.02706	5.91943	-13.26749	0.72030	0.46680	-0.07802	0.16814	0.02892	0.01951	31.16265
438			4.37000	7.45245	9.83871	4.49290	0.00171	0.00229	0.00816	0.00038	-0.00026	-0.00109	97.44321	11.11907	-24.11094	-0.13711	-0.02438	0.05193	-0.00245	-0.00225	-0.00003	28.49926	-11.57057	7.66826	0.07519	0.13378	0.03478	-0.00442	-0.00763	-0.00252	14.09607	2.04987	13.48023	0.29363	-0.02374	0.04869	-0.00896	-0.01849	0.01803	27.88851	5.81030	-13.14781	0.70103	0.46892	-0.07923	0.20040	0.03738	0.02305	31.13438
439			4.38000	7.31063	9.90265	4.56178	0.00162	0.00231	0.00807	0.00037	-0.00016	-0.00099	97.41374	11.11924	-24.16804	-0.13716	-0.02439	0.05083	-0.00586	-0.00238	0.00067	28.53176	-11.52020	7.68557	0.07511	0.13539	0.03622	-0.00347	-0.00885	-0.00266	14.11386	1.53937	13.37070	0.31062	-0.02388	0.04961	-0.00566	-0.02010	0.02143	27.72515	5.68272	-13.01414	0.69059	0.46299	-0.07627	0.22341	0.04495	0.02448	31.10053
440			4.39000	7.16735	9.93337	4.62414	0.00152	0.00231	0.00799	0.00035	-0.00002	-0.00080	97.37211	11.11859	-24.22578	-0.13753	-0.02439	0.04960	-0.00808	-0.00235	0.00027	28.55999	-11.46454	7.70733	0.07367	0.13593	0.03702	-0.00297	-0.00908	-0.00345	14.12318	0.99391	13.23540	0.32617	-0.02640	0.04962	-0.00068	-0.02307	0.02431	27.54506	5.54070	-12.87264	0.67924	0.44960	-0.07081	0.23651	0.05068	0.02394	31.06628
441			4.40000	7.02746	9.92882	4.67515	0.00143	0.00229	0.00793	0.00032	0.00010	-0.00057	97.32476	11.12717	-24.28054	-0.13818	-0.02440	0.04827	-0.00893	-0.00229	-0.00064	28.58956	-11.40194	7.74385	0.07090	0.13408	0.03677	-0.00280	-0.00861	-0.00454	14.12111	0.43124	13.07070	0.33945	-0.02733	0.04914	0.00597	-0.02394	0.02692	27.35372	5.38897	-12.72905	0.66343	0.44096	-0.06900	0.24202	0.05495	0.02360	31.03389
442			4.41000	6.89501	9.89562	4.71328	0.00138	0.00227	0.00791	0.00029	0.00018	-0.00036	97.27745	11.14745	-24.33241	-0.13900	-0.02440	0.04701	-0.00853	-0.00227	-0.00145	28.62316	-11.33221	7.79823	0.06761	0.13059	0.03582	-0.00280	-0.00791	-0.00549	14.10541	-0.13276	12.87153	0.35687	-0.02513	0.04881	0.01361	-0.02139	0.02969	27.15376	5.23370	-12.58892	0.63963	0.44000	-0.07173	0.24104	0.05750	0.02387	31.00255
443			4.42000	6.77262	9.84533	4.73924	0.00135	0.00225	0.00793	0.00027	0.00022	-0.00018	97.23451	11.17563	-24.38365	-0.13984	-0.02443	0.04605	-0.00713	-0.00230	-0.00182	28.66128	-11.25684	7.86723	0.06468	0.12710	0.03480	-0.00293	-0.00722	-0.00608	14.07606	-0.68443	12.63220	0.37883	-0.01895	0.04987	0.02089	-0.01519	0.03351	26.94681	5.08155	-12.45700	0.60816	0.44213	-0.07516	0.23408	0.05771	0.02348	30.96884
444			4.43000	6.66141	9.78974	4.75320	0.00134	0.00224	0.00798	0.00024	0.00021	-0.00001	97.19895	11.20596	-24.43581	-0.14059	-0.02446	0.04541	-0.00522	-0.00236	-0.00175	28.70384	-11.17906	7.94548	0.06290	0.12406	0.03392	-0.00318	-0.00650	-0.00628	14.03569	-1.21112	12.34800	0.40035	-0.01387	0.05086	0.02582	-0.01014	0.03744	26.73518	4.93793	-12.33669	0.58237	0.43737	-0.07442	0.22560	0.05491	0.02130	30.92770
445			4.44000	6.56134	9.73711	4.75414	0.00134	0.00225	0.00804	0.00022	0.00019	0.00017	97.17134	11.23341	-24.48976	-0.14141	-0.02453	0.04505	-0.00337	-0.00244	-0.00132	28.75026	-11.10229	8.02741	0.06215	0.12125	0.03306	-0.00346	-0.00586	-0.00609	13.98895	-1.70163	12.01669	0.41680	-0.01008	0.05273	0.02674	-0.00649	0.04201	26.52274	4.80530	-12.22805	0.57191	0.42941	-0.06934	0.21850	0.05040	0.01826	30.87459
446			4.45000	6.47260	9.69170	4.74050	0.00135	0.00228	0.00812	0.00020	0.00015	0.00035	97.15005	11.25352	-24.54682	-0.14240	-0.02460	0.04477	-0.00191	-0.00260	-0.00054	28.79873	-11.02901	8.10684	0.06199	0.11838	0.03214	-0.00365	-0.00557	-0.00552	13.94112	-2.14808	11.64021	0.43075	-0.00382	0.05590	0.02365	-0.00210	0.04735	26.31513	4.68258	-12.12605	0.57115	0.42698	-0.06446	0.20922	0.04552	0.01644	30.80763
447			4.46000	6.39655	9.65522	4.71254	0.00135	0.00230	0.00818	0.00017	0.00011	0.00052	97.13237	11.26219	-24.61052	-0.14348	-0.02466	0.04434	-0.00092	-0.00291	0.00052	28.84637	-10.96023	8.17669	0.06203	0.11587	0.03149	-0.00365	-0.00590	-0.00469	13.89650	-2.54654	11.22566	0.44140	0.00296	0.05600	0.01743	0.00135	0.04929	26.12005	4.56610	-12.01967	0.57952	0.42170	-0.06082	0.19535	0.03883	0.01619	30.72984
448			4.47000	6.33574	9.62793	4.67316	0.00136	0.00232	0.00821	0.00014	0.00007	0.00064	97.11558	11.25690	-24.68559	-0.14451	-0.02471	0.04377	-0.00027	-0.00339	0.00167	28.88965	-10.89565	8.23033	0.06256	0.11445	0.03151	-0.00345	-0.00688	-0.00373	13.85812	-2.89560	10.78513	0.45420	0.01027	0.05399	0.00940	0.00373	0.04801	25.94703	4.45349	-11.89798	0.57086	0.41342	-0.06016	0.16686	0.02977	0.01730	30.64883
449			4.48000	6.29265	9.60901	4.62641	0.00139	0.00233	0.00818	0.00010	0.00004	0.00070	97.09807	11.23832	-24.77510	-0.14525	-0.02475	0.04316	0.00034	-0.00394	0.00259	28.92613	-10.83428	8.26390	0.06345	0.11475	0.03233	-0.00314	-0.00830	-0.00281	13.82815	-3.19487	10.33501	0.46695	0.01807	0.05223	0.00043	0.00506	0.04536	25.80535	4.34774	-11.75880	0.55355	0.40908	-0.06220	0.12891	0.01844	0.01858	30.57410
450			4.49000	6.26815	9.59704	4.57680	0.00144	0.00233	0.00811	0.00006	0.00001	0.00070	97.08055	11.21128	-24.87898	-0.14562	-0.02484	0.04283	0.00120	-0.00446	0.00309	28.95532	-10.77483	8.27842	0.06384	0.11639	0.03329	-0.00273	-0.00988	-0.00201	13.80785	-3.44465	9.89405	0.47496	0.02419	0.04877	-0.00791	0.00495	0.03987	25.70189	4.25792	-11.61147	0.54518	0.40092	-0.06355	0.08932	0.00456	0.01814	30.51428
451			4.50000	6.26058	9.59086	4.52732	0.00154	0.00233	0.00801	0.00003	-0.00001	0.00068	97.06508	11.18156	-24.99350	-0.14561	-0.02497	0.04296	0.00254	-0.00478	0.00312	28.97772	-10.71570	8.27761	0.06367	0.11955	0.03432	-0.00232	-0.01138	-0.00146	13.79633	-3.64610	9.47970	0.47690	0.02695	0.04269	-0.01316	0.00376	0.03172	25.63913	4.19415	-11.46901	0.53240	0.38680	-0.06566	0.05050	-0.01017	0.01644	30.47523
452			4.51000	6.26547	9.58932	4.47887	0.00166	0.00232	0.00792	0.00000	-0.00002	0.00065	97.05550	11.15564	-25.11125	-0.14526	-0.02510	0.04352	0.00488	-0.00476	0.00255	28.99524	-10.65576	8.26811	0.06350	0.12424	0.03560	-0.00214	-0.01223	-0.00136	13.78966	-3.80275	9.10376	0.47497	0.02793	0.03675	-0.01347	0.00240	0.02420	25.61312	4.16095	-11.33907	0.51411	0.37888	-0.07116	0.01966	-0.02366	0.01515	30.45808
453			4.52000	6.27637	9.59054	4.43071	0.00180	0.00234	0.00786	-0.00001	-0.00002	0.00065	97.05939	11.14176	-25.22192	-0.14463	-0.02519	0.04434	0.00878	-0.00434	0.00129	29.01322	-10.59580	8.26106	0.06333	0.12898	0.03667	-0.00239	-0.01158	-0.00182	13.78203	-3.92172	8.76879	0.47481	0.02966	0.03370	-0.00905	0.00138	0.01959	25.61358	4.15323	-11.21744	0.49245	0.37991	-0.07796	0.00224	-0.03436	0.01547	30.45818
454			4.53000	6.28642	9.59021	4.38138	0.00193	0.00237	0.00784	0.00000	-0.00000	0.00069	97.08566	11.14695	-25.31523	-0.14398	-0.02527	0.04526	0.01408	-0.00355	-0.00051	29.03844	-10.53822	8.26797	0.06334	0.13241	0.03721	-0.00305	-0.00902	-0.00270	13.76823	-4.01315	8.46780	0.47889	0.03452	0.03419	-0.00155	0.00069	0.01799	25.62607	4.15613	-11.08861	0.46862	0.39000	-0.08532	-0.00005	-0.04016	0.01931	30.46523
455			4.54000	6.29029	9.58127	4.32934	0.00201	0.00241	0.00786	0.00003	0.00005	0.00074	97.14034	11.17429	-25.38295	-0.14323	-0.02529	0.04593	0.01990	-0.00249	-0.00250	29.07489	-10.48716	8.29645	0.06354	0.13373	0.03726	-0.00384	-0.00473	-0.00369	13.74516	-4.08758	8.18703	0.48262	0.04075	0.03937	0.00704	0.00015	0.01972	25.63441	4.14748	-10.93188	0.45706	0.40612	-0.08931	0.01142	-0.03787	0.02704	30.46458
456			4.55000	6.28528	9.55463	4.27475	0.00201	0.00245	0.00789	0.00006	0.00015	0.00079	97.22433	11.22273	-25.42123	-0.14218	-0.02518	0.04612	0.02502	-0.00139	-0.00423	29.12240	-10.44759	8.34884	0.06353	0.13211	0.03662	-0.00437	0.00052	-0.00440	13.71181	-4.15364	7.90992	0.48842	0.04669	0.04744	0.01543	-0.00029	0.02404	25.62346	4.10238	-10.72860	0.45307	0.41652	-0.08698	0.03348	-0.02506	0.03679	30.44074
457			4.56000	6.27185	9.50072	4.22106	0.00191	0.00247	0.00792	0.00008	0.00029	0.00079	97.33222	11.28653	-25.43319	-0.14064	-0.02493	0.04585	0.02804	-0.00054	-0.00517	29.17624	-10.42416	8.42090	0.06248	0.12701	0.03475	-0.00423	0.00533	-0.00436	13.66789	-4.21831	7.61972	0.49616	0.05376	0.05418	0.02294	-0.00062	0.02944	25.58314	4.00009	-10.46385	0.45189	0.41783	-0.08201	0.06012	-0.00493	0.04724	30.38373
458			4.57000	6.25299	9.41069	4.17406	0.00172	0.00248	0.00794	0.00008	0.00046	0.00073	97.45124	11.35397	-25.42939	-0.13883	-0.02462	0.04534	0.02818	-0.00016	-0.00495	29.22748	-10.41942	8.50047	0.06044	0.12037	0.03220	-0.00333	0.00848	-0.00354	13.61392	-4.28798	7.30017	0.50522	0.06039	0.05921	0.02839	-0.00076	0.03609	25.51292	3.82963	-10.12591	0.44724	0.41661	-0.07864	0.08256	0.01636	0.05853	30.29394
459			4.58000	6.23435	9.27868	4.13884	0.00148	0.00246	0.00797	0.00005	0.00064	0.00063	97.56661	11.41144	-25.42416	-0.13730	-0.02439	0.04483	0.02619	-0.00026	-0.00382	29.26695	-10.43313	8.57282	0.05849	0.11570	0.03041	-0.00205	0.01013	-0.00242	13.55223	-4.36866	6.93571	0.51313	0.06896	0.06553	0.03001	-0.00068	0.04608	25.42167	3.59224	-9.71183	0.43941	0.42529	-0.07939	0.09400	0.03525	0.07161	30.18089
460			4.59000	6.22387	9.10515	4.11599	0.00124	0.00241	0.00799	0.00001	0.00078	0.00055	97.67001	11.45230	-25.42844	-0.13621	-0.02429	0.04450	0.02384	-0.00065	-0.00253	29.29144	-10.46239	8.63127	0.05719	0.11483	0.03017	-0.00096	0.01134	-0.00156	13.48666	-4.46582	6.51185	0.52023	0.08092	0.07540	0.02668	-0.00024	0.06185	25.32369	3.30020	-9.23144	0.43345	0.44550	-0.08197	0.09231	0.05026	0.08376	30.05886
461			4.60000	6.22935	8.89982	4.10057	0.00105	0.00232	0.00797	-0.00002	0.00085	0.00054	97.76277	11.48020	-25.44628	-0.13524	-0.02429	0.04441	0.02223	-0.00114	-0.00161	29.30591	-10.50284	8.68162	0.05609	0.11560	0.03043	-0.00036	0.01251	-0.00119	13.42172	-4.58448	6.01811	0.52339	0.09168	0.08763	0.01734	0.00078	0.08322	25.23550	2.97442	-8.70693	0.42946	0.46498	-0.08183	0.07656	0.05876	0.08857	29.94380
462			4.61000	6.25408	8.68201	4.08376	0.00097	0.00220	0.00792	-0.00005	0.00080	0.00061	97.84872	11.50060	-25.47705	-0.13410	-0.02431	0.04435	0.02115	-0.00162	-0.00087	29.31736	-10.54848	8.73289	0.05440	0.11524	0.03003	-0.00021	0.01299	-0.00125	13.36359	-4.72786	5.45213	0.52469	0.10212	0.09752	0.00104	0.00244	0.10483	25.17470	2.64022	-8.16979	0.43317	0.47204	-0.07822	0.04726	0.05869	0.08379	29.85026
463			4.62000	6.29474	8.47709	4.05701	0.00100	0.00208	0.00783	-0.00007	0.00066	0.00074	97.92874	11.51286	-25.52034	-0.13288	-0.02427	0.04400	0.02025	-0.00209	-0.00003	29.32988	-10.59213	8.78825	0.05272	0.11459	0.02980	-0.00035	0.01242	-0.00159	13.32039	-4.89585	4.82179	0.53233	0.11029	0.09974	-0.02215	0.00452	0.11768	25.15927	2.32315	-7.65565	0.43430	0.45355	-0.07142	0.00445	0.04939	0.07057	29.78947
464			4.63000	6.34298	8.31099	4.01541	0.00110	0.00196	0.00772	-0.00008	0.00044	0.00085	98.00342	11.51493	-25.57679	-0.13186	-0.02416	0.04315	0.02003	-0.00259	0.00074	29.34643	-10.62672	8.84908	0.05179	0.11553	0.03094	-0.00080	0.01129	-0.00237	13.29902	-5.08514	4.14243	0.54402	0.11676	0.09913	-0.05014	0.00668	0.12451	25.20281	2.04577	-7.19732	0.42667	0.43168	-0.06654	-0.04454	0.03555	0.05637	29.76733
465			4.64000	6.38923	8.20582	3.95911	0.00125	0.00188	0.00760	-0.00007	0.00020	0.00091	98.07748	11.51061	-25.64738	-0.13143	-0.02408	0.04190	0.02117	-0.00314	0.00107	29.37234	-10.64671	8.92201	0.05174	0.11743	0.03313	-0.00163	0.01019	-0.00380	13.30231	-5.29082	3.43066	0.55241	0.12406	0.09996	-0.07814	0.00876	0.13018	25.30924	1.82441	-6.81707	0.43193	0.42033	-0.06419	-0.09239	0.02043	0.04310	29.78241
466			4.65000	6.42586	8.17561	3.89094	0.00142	0.00184	0.00749	-0.00005	-0.00005	0.00093	98.15701	11.50692	-25.73206	-0.13182	-0.02415	0.04047	0.02337	-0.00371	0.00100	29.41327	-10.64890	9.01526	0.05267	0.11831	0.03535	-0.00276	0.00909	-0.00572	13.32809	-5.50732	2.70253	0.55904	0.13026	0.10192	-0.10116	0.01040	0.13421	25.46966	1.66660	-6.52510	0.43768	0.41323	-0.06220	-0.13042	0.00599	0.03016	29.82515
467			4.66000	6.44893	8.22059	3.81319	0.00161	0.00187	0.00740	-0.00001	-0.00027	0.00094	98.24435	11.50743	-25.82928	-0.13307	-0.02440	0.03905	0.02556	-0.00421	0.00088	29.47100	-10.63225	9.13047	0.05461	0.11725	0.03704	-0.00399	0.00752	-0.00757	13.37005	-5.72769	1.97668	0.56406	0.13463	0.10368	-0.11570	0.01114	0.13384	25.66528	1.57068	-6.32224	0.44378	0.40644	-0.05999	-0.15392	-0.00479	0.01838	29.88145
468			4.67000	6.45894	8.32392	3.72546	0.00180	0.00196	0.00735	0.00002	-0.00043	0.00101	98.33647	11.50984	-25.93572	-0.13493	-0.02477	0.03771	0.02650	-0.00458	0.00102	29.54202	-10.59755	9.25956	0.05710	0.11443	0.03804	-0.00500	0.00509	-0.00866	13.42115	-5.94160	1.27820	0.57411	0.13682	0.10075	-0.12313	0.01049	0.12239	25.87604	1.52687	-6.20250	0.45525	0.38980	-0.05735	-0.16585	-0.00948	0.00877	29.93855
469			4.68000	6.46050	8.45451	3.62551	0.00196	0.00209	0.00734	0.00005	-0.00050	0.00116	98.42581	11.50750	-26.04776	-0.13698	-0.02508	0.03635	0.02545	-0.00478	0.00152	29.61846	-10.54792	9.38691	0.05989	0.11116	0.03881	-0.00554	0.00194	-0.00865	13.47742	-6.13615	0.63590	0.58807	0.13900	0.09421	-0.12559	0.00853	0.10255	26.08728	1.51931	-6.15223	0.46572	0.37295	-0.05806	-0.16742	-0.00854	0.00236	29.98810
470			4.69000	6.46133	8.57427	3.51226	0.00209	0.00221	0.00736	0.00005	-0.00042	0.00137	98.50390	11.49453	-26.16343	-0.13898	-0.02528	0.03504	0.02250	-0.00489	0.00211	29.69111	-10.48875	9.49543	0.06313	0.10939	0.04011	-0.00553	-0.00131	-0.00769	13.53777	-6.30053	0.07472	0.60151	0.13926	0.08777	-0.12423	0.00576	0.08127	26.28940	1.52981	-6.14908	0.47240	0.36790	-0.06424	-0.15996	-0.00483	-0.00117	30.02487
471			4.70000	6.47017	8.64615	3.38706	0.00220	0.00232	0.00742	0.00001	-0.00019	0.00160	98.56464	11.47187	-26.28178	-0.14075	-0.02537	0.03401	0.01823	-0.00497	0.00239	29.75286	-10.42727	9.57403	0.06640	0.10992	0.04196	-0.00494	-0.00394	-0.00601	13.60193	-6.43046	-0.39079	0.61030	0.13940	0.08378	-0.11949	0.00322	0.06269	26.47499	1.54174	-6.16432	0.48583	0.37484	-0.07332	-0.14803	-0.00066	-0.00151	30.04519
472			4.71000	6.49409	8.64231	3.25345	0.00228	0.00237	0.00751	-0.00005	0.00013	0.00182	98.60477	11.44821	-26.40233	-0.14197	-0.02536	0.03350	0.01309	-0.00509	0.00210	29.79892	-10.37159	9.61972	0.06865	0.11177	0.04352	-0.00370	-0.00541	-0.00379	13.66934	-6.52775	-0.75766	0.61537	0.13941	0.08246	-0.11259	0.00142	0.04733	26.63801	1.54180	-6.16944	0.50265	0.38470	-0.08085	-0.13124	0.00320	0.00203	30.04626
473			4.72000	6.53539	8.55242	3.11557	0.00234	0.00235	0.00761	-0.00011	0.00046	0.00199	98.62206	11.43510	-26.52466	-0.14263	-0.02534	0.03370	0.00740	-0.00525	0.00126	29.82537	-10.32960	9.63404	0.06917	0.11380	0.04402	-0.00184	-0.00548	-0.00121	13.73907	-6.59706	-1.03133	0.61909	0.13707	0.08206	-0.10433	0.00038	0.03411	26.77473	1.52001	-6.14303	0.51981	0.39101	-0.08570	-0.11023	0.00693	0.00882	30.02645
474			4.73000	6.59042	8.38735	2.97748	0.00239	0.00229	0.00771	-0.00016	0.00069	0.00210	98.61541	11.44155	-26.64842	-0.14304	-0.02547	0.03478	0.00163	-0.00545	0.00003	29.82944	-10.30805	9.61971	0.06824	0.11550	0.04318	0.00029	-0.00422	0.00141	13.80921	-6.64382	-1.22275	0.62224	0.13477	0.08111	-0.09452	-0.00003	0.02286	26.88350	1.47023	-6.07332	0.53302	0.39096	-0.08825	-0.08632	0.01066	0.01721	29.98627
475			4.74000	6.64993	8.17387	2.84272	0.00241	0.00222	0.00781	-0.00016	0.00079	0.00212	98.58603	11.47069	-26.77211	-0.14362	-0.02586	0.03689	-0.00363	-0.00558	-0.00132	29.81073	-10.31190	9.57976	0.06670	0.11687	0.04101	0.00222	-0.00198	0.00373	13.87671	-6.67382	-1.34713	0.62799	0.13486	0.08005	-0.08340	0.00006	0.01443	26.96496	1.39093	-5.95785	0.53459	0.38945	-0.09074	-0.06141	0.01383	0.02593	29.92873
476			4.75000	6.70202	7.94494	2.71300	0.00236	0.00218	0.00794	-0.00010	0.00078	0.00210	98.53809	11.51911	-26.89165	-0.14454	-0.02649	0.03974	-0.00809	-0.00551	-0.00254	29.77301	-10.34293	9.51801	0.06546	0.11750	0.03780	0.00361	0.00069	0.00539	13.93799	-6.69377	-1.42452	0.63793	0.13462	0.08045	-0.07163	0.00057	0.00953	27.02165	1.28540	-5.79985	0.52836	0.39323	-0.09465	-0.03897	0.01541	0.03448	29.85942
477			4.76000	6.73588	7.73104	2.58777	0.00226	0.00218	0.00812	-0.00002	0.00068	0.00206	98.47614	11.57853	-27.00132	-0.14587	-0.02727	0.04291	-0.01201	-0.00511	-0.00333	29.72219	-10.39885	9.43903	0.06527	0.11739	0.03411	0.00445	0.00316	0.00624	13.99007	-6.71117	-1.47855	0.64515	0.13287	0.08152	-0.05981	0.00133	0.00804	27.05728	1.16125	-5.60629	0.52603	0.39559	-0.09705	-0.02139	0.01438	0.04093	29.78469
478			4.77000	6.74398	7.55376	2.46448	0.00212	0.00224	0.00835	0.00009	0.00054	0.00205	98.40291	11.63871	-27.09515	-0.14761	-0.02810	0.04617	-0.01586	-0.00434	-0.00346	29.66422	-10.47371	9.34832	0.06643	0.11715	0.03054	0.00482	0.00496	0.00636	14.03164	-6.73224	-1.53221	0.64841	0.13323	0.08300	-0.04983	0.00212	0.00953	27.07655	1.02854	-5.38835	0.52523	0.39944	-0.09963	-0.00953	0.01124	0.04459	29.71048
479			4.78000	6.72195	7.42329	2.33898	0.00200	0.00235	0.00864	0.00019	0.00038	0.00211	98.31957	11.68936	-27.16741	-0.14984	-0.02895	0.04955	-0.01983	-0.00318	-0.00284	29.60507	-10.55904	9.25266	0.06900	0.11782	0.02761	0.00478	0.00595	0.00590	14.06359	-6.76079	-1.60258	0.65047	0.13525	0.08519	-0.04344	0.00284	0.01310	27.08602	0.89915	-5.16425	0.52116	0.40612	-0.10270	-0.00491	0.00717	0.04415	29.64305
480			4.79000	6.66863	7.33862	2.20543	0.00187	0.00252	0.00899	0.00028	0.00022	0.00230	98.22752	11.72192	-27.21265	-0.15259	-0.02975	0.05274	-0.02357	-0.00163	-0.00153	29.55050	-10.64501	9.16076	0.07209	0.11957	0.02559	0.00427	0.00618	0.00504	14.08856	-6.79844	-1.69850	0.65313	0.13736	0.08638	-0.04085	0.00345	0.01745	27.09415	0.78626	-4.95893	0.51298	0.41005	-0.10525	-0.00814	0.00320	0.03818	29.58894
481			4.80000	6.58747	7.28867	2.05739	0.00176	0.00273	0.00937	0.00034	0.00011	0.00262	98.13064	11.73122	-27.22613	-0.15567	-0.03034	0.05511	-0.02605	0.00017	0.00024	29.50584	-10.72201	9.08247	0.07467	0.12145	0.02450	0.00329	0.00574	0.00390	14.10930	-6.84504	-1.82159	0.65452	0.13954	0.08655	-0.04079	0.00395	0.02158	27.10934	0.70189	-4.79821	0.50399	0.41108	-0.10711	-0.01742	-0.00001	0.02722	29.55384
482			4.81000	6.48748	7.25408	1.89069	0.00167	0.00294	0.00976	0.00036	0.00010	0.00303	98.03692	11.71608	-27.20679	-0.15867	-0.03056	0.05606	-0.02577	0.00193	0.00208	29.47511	-10.78193	9.02655	0.07582	0.12282	0.02450	0.00196	0.00483	0.00256	14.12760	-6.89953	-1.96963	0.65580	0.14035	0.08606	-0.04183	0.00427	0.02504	27.13701	0.65362	-4.69969	0.49908	0.41005	-0.10822	-0.02889	-0.00202	0.01376	29.53998
483			4.82000	6.38200	7.21150	1.70501	0.00162	0.00313	0.01014	0.00035	0.00020	0.00349	97.95811	11.67905	-27.15906	-0.16092	-0.03023	0.05524	-0.02157	0.00324	0.00352	29.46055	-10.82015	8.99894	0.07494	0.12314	0.02555	0.00054	0.00383	0.00107	14.14425	-6.96021	-2.13868	0.65460	0.14018	0.08575	-0.04262	0.00436	0.02785	27.17721	0.64049	-4.66590	0.50527	0.40850	-0.10840	-0.03826	-0.00221	0.00142	29.54388
484			4.83000	6.28537	7.13802	1.50356	0.00163	0.00327	0.01049	0.00032	0.00043	0.00390	97.90634	11.62678	-27.09277	-0.16168	-0.02926	0.05237	-0.01320	0.00374	0.00407	29.46221	-10.83663	9.00169	0.07125	0.12165	0.02735	-0.00074	0.00322	-0.00051	14.15918	-7.02502	-2.32437	0.65225	0.13905	0.08487	-0.04241	0.00416	0.02969	27.22396	0.65234	-4.68348	0.50835	0.40598	-0.10853	-0.04059	0.00010	-0.00682	29.55619
485			4.84000	6.21005	7.01657	1.29481	0.00168	0.00333	0.01075	0.00025	0.00073	0.00410	97.89184	11.57060	-27.02348	-0.16066	-0.02780	0.04818	-0.00126	0.00320	0.00364	29.47887	-10.83604	9.03319	0.06533	0.11834	0.02918	-0.00171	0.00337	-0.00201	14.17184	-7.09152	-2.52192	0.64617	0.13785	0.08339	-0.04057	0.00358	0.03046	27.26797	0.67322	-4.73006	0.51200	0.40430	-0.10953	-0.03488	0.00550	-0.00993	29.56537
486			4.85000	6.16401	6.84197	1.09341	0.00175	0.00330	0.01086	0.00016	0.00101	0.00395	97.92160	11.52302	-26.97173	-0.15828	-0.02635	0.04439	0.01287	0.00174	0.00269	29.50851	-10.82613	9.08800	0.05915	0.11484	0.03047	-0.00238	0.00419	-0.00308	14.18153	-7.15636	-2.72603	0.63702	0.13697	0.08028	-0.03745	0.00253	0.02962	27.30085	0.68611	-4.78301	0.51408	0.40006	-0.11097	-0.02333	0.01373	-0.00843	29.56204
487			4.86000	6.14965	6.62439	0.91562	0.00178	0.00318	0.01079	0.00006	0.00116	0.00343	97.99829	11.49144	-26.95694	-0.15512	-0.02531	0.04208	0.02732	-0.00028	0.00181	29.54814	-10.81536	9.15672	0.05458	0.11231	0.03101	-0.00282	0.00526	-0.00342	14.18840	-7.21561	-2.92987	0.62574	0.13636	0.07564	-0.03394	0.00111	0.02710	27.31883	0.67820	-4.82546	0.51512	0.39137	-0.11180	-0.01078	0.02287	-0.00389	29.54205
488			4.87000	6.16524	6.38673	0.77399	0.00177	0.00301	0.01055	-0.00005	0.00115	0.00265	98.11948	11.47596	-26.99160	-0.15156	-0.02474	0.04105	0.04018	-0.00252	0.00126	29.59382	-10.81051	9.22688	0.05223	0.11069	0.03104	-0.00310	0.00607	-0.00299	14.19363	-7.26604	-3.12485	0.61494	0.13565	0.06985	-0.03082	-0.00030	0.02317	27.32403	0.64494	-4.84921	0.51528	0.37901	-0.11211	-0.00218	0.02982	0.00134	29.50786
489			4.88000	6.20724	6.15691	0.67525	0.00173	0.00281	0.01019	-0.00014	0.00100	0.00177	98.27762	11.47309	-27.07978	-0.14801	-0.02460	0.04087	0.05005	-0.00471	0.00100	29.64037	-10.81547	9.28607	0.05179	0.10982	0.03079	-0.00318	0.00630	-0.00199	14.19881	-7.30637	-3.30190	0.60322	0.13291	0.06256	-0.02827	-0.00120	0.01818	27.32332	0.59180	-4.85464	0.51213	0.36318	-0.11247	-0.00087	0.03167	0.00513	29.46742
490			4.89000	6.27163	5.95954	0.61909	0.00167	0.00264	0.00979	-0.00020	0.00078	0.00098	98.46205	11.47972	-27.21722	-0.14490	-0.02484	0.04130	0.05634	-0.00663	0.00088	29.68266	-10.83097	9.32562	0.05246	0.10958	0.03024	-0.00301	0.00588	-0.00074	14.20565	-7.33768	-3.45290	0.59489	0.13123	0.05564	-0.02676	-0.00128	0.01331	27.32594	0.53215	-4.84862	0.50674	0.35370	-0.11586	-0.00731	0.02825	0.00644	29.43161
491			4.90000	6.35411	5.80943	0.59726	0.00163	0.00251	0.00940	-0.00025	0.00054	0.00043	98.66092	11.49400	-27.39227	-0.14265	-0.02544	0.04224	0.05894	-0.00806	0.00078	29.71669	-10.85499	9.34205	0.05416	0.10978	0.02943	-0.00262	0.00494	0.00044	14.21583	-7.36283	-3.57260	0.59157	0.13033	0.05168	-0.02647	-0.00050	0.00950	27.33996	0.48124	-4.84003	0.50669	0.35637	-0.12230	-0.01914	0.02082	0.00532	29.40988
492			4.91000	6.44864	5.70780	0.59368	0.00160	0.00244	0.00908	-0.00027	0.00035	0.00021	98.86187	11.51363	-27.58664	-0.14132	-0.02619	0.04329	0.05799	-0.00873	0.00067	29.74009	-10.88435	9.33635	0.05637	0.10971	0.02842	-0.00202	0.00372	0.00140	14.23045	-7.38516	-3.65980	0.58916	0.13067	0.05230	-0.02645	0.00101	0.00690	27.36934	0.44980	-4.83512	0.51444	0.36608	-0.12723	-0.03212	0.01058	0.00265	29.40672
493			4.92000	6.54838	5.64306	0.58977	0.00160	0.00242	0.00883	-0.00028	0.00023	0.00027	99.05376	11.53520	-27.78008	-0.14061	-0.02685	0.04387	0.05416	-0.00853	0.00059	29.75215	-10.91660	9.31189	0.05787	0.10883	0.02735	-0.00127	0.00254	0.00208	14.24860	-7.40859	-3.71812	0.58626	0.13177	0.05587	-0.02507	0.00308	0.00509	27.41156	0.44086	-4.83409	0.53166	0.37711	-0.12945	-0.04120	-0.00033	0.00047	29.42053
494			4.93000	6.64836	5.59547	0.57166	0.00161	0.00244	0.00868	-0.00027	0.00019	0.00051	99.22933	11.55567	-27.95612	-0.14035	-0.02731	0.04399	0.04864	-0.00761	0.00046	29.75328	-10.95090	9.27276	0.05839	0.10804	0.02666	-0.00048	0.00184	0.00255	14.26717	-7.43677	-3.75514	0.58178	0.13177	0.06046	-0.02132	0.00525	0.00400	27.45817	0.44873	-4.83094	0.55233	0.38697	-0.12989	-0.04186	-0.00884	0.00069	29.44440
495			4.94000	6.74571	5.54416	0.53293	0.00165	0.00246	0.00861	-0.00026	0.00024	0.00084	99.38609	11.57463	-28.10387	-0.14030	-0.02759	0.04401	0.04258	-0.00621	0.00016	29.74510	-10.98794	9.22478	0.05850	0.10826	0.02649	0.00022	0.00198	0.00281	14.28248	-7.47153	-3.78079	0.57769	0.13202	0.06589	-0.01566	0.00701	0.00384	27.49855	0.46125	-4.81661	0.56686	0.39634	-0.12915	-0.03263	-0.01258	0.00390	29.46905
496			4.95000	6.83732	5.47332	0.47271	0.00169	0.00247	0.00861	-0.00024	0.00032	0.00118	99.52491	11.59359	-28.21649	-0.14033	-0.02777	0.04425	0.03671	-0.00452	-0.00038	29.73050	-11.02941	9.17571	0.05878	0.10988	0.02687	0.00075	0.00319	0.00283	14.29171	-7.51224	-3.80524	0.57157	0.13323	0.07015	-0.00933	0.00802	0.00459	27.52452	0.46500	-4.78342	0.57617	0.40321	-0.12847	-0.01722	-0.01096	0.00926	29.48689
497			4.96000	6.91821	5.37598	0.39375	0.00173	0.00246	0.00864	-0.00020	0.00042	0.00147	99.64840	11.61520	-28.29018	-0.14040	-0.02782	0.04441	0.03163	-0.00275	-0.00120	29.71326	-11.07669	9.13479	0.05882	0.11197	0.02756	0.00105	0.00551	0.00252	14.29383	-7.55688	-3.83697	0.56281	0.13608	0.07304	-0.00370	0.00823	0.00606	27.53351	0.45069	-4.72894	0.58034	0.40862	-0.12862	-0.00162	-0.00543	0.01507	29.49472
498			4.97000	6.98339	5.25484	0.30262	0.00177	0.00244	0.00870	-0.00015	0.00049	0.00161	99.76118	11.64308	-28.32529	-0.14062	-0.02777	0.04409	0.02804	-0.00116	-0.00227	29.69767	-11.13033	9.11151	0.05835	0.11299	0.02822	0.00112	0.00859	0.00182	14.28929	-7.60290	-3.88087	0.55046	0.13709	0.07412	0.00038	0.00759	0.00770	27.52870	0.41642	-4.65729	0.57942	0.41062	-0.12909	0.00886	0.00140	0.01929	29.49468
499			4.98000	7.03033	5.11967	0.20999	0.00179	0.00241	0.00876	-0.00009	0.00053	0.00158	99.86926	11.68138	-28.32812	-0.14105	-0.02769	0.04331	0.02624	-0.00001	-0.00346	29.68721	-11.18895	9.11342	0.05743	0.11218	0.02852	0.00104	0.01159	0.00077	14.27973	-7.64770	-3.93752	0.53633	0.13690	0.07258	0.00268	0.00645	0.00884	27.51708	0.36810	-4.57892	0.57759	0.40567	-0.12887	0.01163	0.00653	0.02003	29.49239
500			4.99000	7.05948	4.98172	0.12739	0.00180	0.00239	0.00883	-0.00005	0.00052	0.00138	99.97751	11.73330	-28.30963	-0.14153	-0.02767	0.04246	0.02577	0.00059	-0.00460	29.68329	-11.24854	9.14391	0.05636	0.11023	0.02846	0.00095	0.01365	-0.00046	14.26720	-7.68964	-4.00386	0.52582	0.13722	0.06903	0.00363	0.00538	0.00917	27.50659	0.31778	-4.50784	0.56986	0.39527	-0.12802	0.00746	0.00784	0.01661	29.49459
501			5.00000	7.07301	4.84899	0.06234	0.00179	0.00239	0.00892	-0.00001	0.00050	0.00110	100.08737	11.79956	-28.28171	-0.14216	-0.02780	0.04188	0.02600	0.00070	-0.00557	29.68496	-11.30305	9.20139	0.05540	0.10841	0.02836	0.00097	0.01440	-0.00167	14.25340	-7.72872	-4.07516	0.51867	0.13663	0.06518	0.00392	0.00472	0.00891	27.50277	0.27926	-4.45753	0.55955	0.38853	-0.12935	-0.00002	0.00521	0.01012	29.50618
502			5.01000	7.07466	4.72469	0.01597	0.00177	0.00242	0.00906	0.00002	0.00048	0.00085	100.19862	11.87815	-28.25320	-0.14302	-0.02810	0.04174	0.02660	0.00056	-0.00623	29.69006	-11.34735	9.28052	0.05493	0.10745	0.02845	0.00104	0.01410	-0.00268	14.23926	-7.76659	-4.14718	0.51450	0.13660	0.06366	0.00412	0.00472	0.00864	27.50700	0.26274	-4.43542	0.55949	0.39092	-0.13265	-0.00678	-0.00014	0.00215	29.52794
503			5.02000	7.06929	4.60800	-0.01640	0.00176	0.00246	0.00924	0.00003	0.00047	0.00069	100.31158	11.96377	-28.22783	-0.14420	-0.02850	0.04199	0.02753	0.00038	-0.00644	29.69712	-11.38026	9.37298	0.05512	0.10733	0.02878	0.00106	0.01324	-0.00330	14.22500	-7.80535	-4.21747	0.50995	0.13762	0.06456	0.00440	0.00527	0.00857	27.51674	0.27104	-4.44087	0.57108	0.39548	-0.13413	-0.01011	-0.00614	-0.00516	29.55679
504			5.03000	7.06221	4.49611	-0.04247	0.00177	0.00253	0.00948	0.00002	0.00047	0.00067	100.42727	12.04830	-28.20566	-0.14559	-0.02893	0.04244	0.02861	0.00028	-0.00605	29.70504	-11.40507	9.46834	0.05593	0.10744	0.02910	0.00106	0.01213	-0.00334	14.21064	-7.84653	-4.28521	0.50500	0.13733	0.06627	0.00480	0.00607	0.00860	27.52713	0.29889	-4.46631	0.57864	0.39974	-0.13438	-0.00818	-0.01012	-0.00961	29.58726
505			5.04000	7.05783	4.38574	-0.07024	0.00182	0.00259	0.00973	0.00001	0.00048	0.00077	100.54546	12.12241	-28.18634	-0.14701	-0.02931	0.04295	0.02956	0.00024	-0.00500	29.71148	-11.42739	9.55497	0.05674	0.10751	0.02922	0.00111	0.01094	-0.00274	14.19596	-7.89092	-4.35040	0.50136	0.13651	0.06764	0.00547	0.00693	0.00861	27.53263	0.33466	-4.50015	0.58071	0.40421	-0.13506	-0.00101	-0.01019	-0.01020	29.61330
506			5.05000	7.05851	4.27501	-0.10614	0.00189	0.00265	0.00998	0.00000	0.00048	0.00097	100.66495	12.17785	-28.17118	-0.14828	-0.02966	0.04360	0.03009	0.00020	-0.00338	29.71327	-11.45299	9.62266	0.05762	0.10756	0.02899	0.00130	0.00977	-0.00162	14.18050	-7.93875	-4.41362	0.49610	0.13829	0.06871	0.00639	0.00793	0.00867	27.52875	0.36451	-4.52973	0.58343	0.40654	-0.13495	0.00928	-0.00604	-0.00693	29.63040
507			5.06000	7.06299	4.16420	-0.15580	0.00200	0.00268	0.01017	0.00000	0.00047	0.00128	100.78316	12.20832	-28.16178	-0.14935	-0.02999	0.04429	0.02968	0.00015	-0.00131	29.70726	-11.48613	9.66420	0.05896	0.10739	0.02847	0.00176	0.00860	-0.00020	14.16389	-7.99010	-4.47576	0.49129	0.13934	0.06922	0.00737	0.00884	0.00877	27.51412	0.37696	-4.54450	0.58657	0.40468	-0.13339	0.01958	0.00094	-0.00094	29.63756
508			5.07000	7.06656	4.05653	-0.22481	0.00210	0.00267	0.01026	0.00002	0.00043	0.00166	100.89524	12.21002	-28.15892	-0.15019	-0.03032	0.04479	0.02792	0.00013	0.00100	29.68983	-11.52868	9.67630	0.06062	0.10696	0.02787	0.00256	0.00740	0.00120	14.14603	-8.04478	-4.53783	0.48347	0.13956	0.06870	0.00804	0.00954	0.00883	27.49044	0.36592	-4.53814	0.59148	0.40124	-0.13237	0.02739	0.00854	0.00605	29.63697
509			5.08000	7.06297	3.95871	-0.31807	0.00219	0.00262	0.01021	0.00007	0.00034	0.00207	100.99620	12.18221	-28.16177	-0.15079	-0.03059	0.04479	0.02513	0.00020	0.00326	29.65806	-11.57952	9.66040	0.06148	0.10596	0.02718	0.00357	0.00611	0.00234	14.12735	-8.10204	-4.60072	0.47514	0.13933	0.06889	0.00837	0.01001	0.00909	27.46126	0.33117	-4.50931	0.59131	0.39824	-0.13104	0.03160	0.01496	0.01255	29.63252
510			5.09000	7.04636	3.88031	-0.43807	0.00223	0.00255	0.01003	0.00013	0.00021	0.00243	101.08441	12.12678	-28.16766	-0.15108	-0.03072	0.04402	0.02232	0.00041	0.00512	29.61245	-11.63497	9.62195	0.06066	0.10451	0.02661	0.00438	0.00475	0.00307	14.10784	-8.16154	-4.66561	0.46665	0.13981	0.06930	0.00862	0.01044	0.00952	27.42964	0.27711	-4.46056	0.58854	0.39652	-0.13033	0.03317	0.01897	0.01765	29.62785
511			5.10000	7.01240	3.83165	-0.58229	0.00225	0.00246	0.00975	0.00021	0.00005	0.00263	101.16317	12.04850	-28.17281	-0.15099	-0.03063	0.04242	0.02048	0.00075	0.00627	29.55692	-11.69010	9.56939	0.05816	0.10275	0.02639	0.00474	0.00353	0.00334	14.08728	-8.22341	-4.73381	0.45694	0.14177	0.06996	0.00911	0.01098	0.01016	27.39720	0.21102	-4.39682	0.58770	0.39715	-0.13068	0.03416	0.02026	0.02096	29.62478
512			5.11000	6.95882	3.82049	-0.74288	0.00225	0.00238	0.00942	0.00029	-0.00012	0.00264	101.23869	11.95522	-28.17316	-0.15056	-0.03028	0.03996	0.02020	0.00118	0.00650	29.49703	-11.74078	9.51292	0.05439	0.10047	0.02658	0.00461	0.00274	0.00320	14.06477	-8.28809	-4.80686	0.44631	0.14181	0.07037	0.01025	0.01137	0.01099	27.36354	0.14063	-4.32425	0.58904	0.39695	-0.13090	0.03658	0.01901	0.02242	29.62297
513			5.12000	6.88621	3.84858	-0.90793	0.00225	0.00232	0.00908	0.00036	-0.00026	0.00243	101.31851	11.85711	-28.16515	-0.14970	-0.02964	0.03671	0.02164	0.00161	0.00579	29.43797	-11.78521	9.46242	0.04976	0.09744	0.02718	0.00419	0.00265	0.00274	14.03892	-8.35605	-4.88661	0.43596	0.13991	0.07033	0.01217	0.01158	0.01199	27.32641	0.07206	-4.24773	0.59299	0.39468	-0.13048	0.04208	0.01604	0.02254	29.62013
514			5.13000	6.79884	3.90876	-1.06327	0.00225	0.00229	0.00877	0.00040	-0.00034	0.00204	101.40974	11.76591	-28.14691	-0.14840	-0.02871	0.03287	0.02476	0.00189	0.00432	29.38283	-11.82479	9.42565	0.04439	0.09356	0.02797	0.00363	0.00338	0.00208	14.00831	-8.42750	-4.97517	0.42620	0.13995	0.07128	0.01472	0.01181	0.01341	27.28242	0.00840	-4.16979	0.60062	0.39450	-0.12991	0.05134	0.01278	0.02231	29.61257
515			5.14000	6.70452	3.98468	-1.19373	0.00227	0.00229	0.00854	0.00040	-0.00034	0.00152	101.51891	11.69451	-28.11990	-0.14693	-0.02769	0.02901	0.02942	0.00191	0.00246	29.33286	-11.86315	9.40716	0.03927	0.08937	0.02878	0.00309	0.00480	0.00135	13.97179	-8.50205	-5.07442	0.41896	0.14039	0.07250	0.01770	0.01177	0.01510	27.22847	-0.05113	-4.08989	0.60705	0.39450	-0.12899	0.06292	0.01044	0.02257	29.59676
516			5.15000	6.61216	4.05397	-1.28625	0.00229	0.00232	0.00841	0.00037	-0.00025	0.00093	101.65124	11.65488	-28.08761	-0.14572	-0.02685	0.02591	0.03525	0.00170	0.00059	29.28912	-11.90477	9.40856	0.03548	0.08552	0.02938	0.00260	0.00668	0.00068	13.92874	-8.57831	-5.18586	0.41025	0.14102	0.07321	0.02068	0.01123	0.01687	27.16352	-0.11029	-4.00539	0.61471	0.39388	-0.12817	0.07466	0.00909	0.02388	29.57142
517			5.16000	6.52915	4.09394	-1.33403	0.00230	0.00237	0.00838	0.00031	-0.00008	0.00034	101.80967	11.65422	-28.05270	-0.14497	-0.02631	0.02388	0.04157	0.00138	-0.00109	29.25323	-11.95426	9.42819	0.03332	0.08240	0.02965	0.00213	0.00872	0.00023	13.87867	-8.65418	-5.31138	0.39994	0.14082	0.07192	0.02347	0.01003	0.01830	27.08896	-0.17213	-3.91202	0.61478	0.38862	-0.12701	0.08288	0.00740	0.02608	29.53859
518			5.17000	6.46095	4.08555	-1.33637	0.00227	0.00243	0.00844	0.00022	0.00017	-0.00022	101.99415	11.69367	-28.01667	-0.14453	-0.02605	0.02278	0.04789	0.00098	-0.00255	29.22667	-12.01495	9.46124	0.03218	0.08001	0.02959	0.00160	0.01057	0.00006	13.82139	-8.72749	-5.45241	0.39180	0.14007	0.06993	0.02595	0.00838	0.01945	27.00843	-0.23687	-3.80585	0.60458	0.38095	-0.12517	0.08489	0.00410	0.02837	29.50278
519			5.18000	6.41301	4.01540	-1.29517	0.00218	0.00248	0.00856	0.00012	0.00048	-0.00073	102.20372	11.77054	-27.98219	-0.14433	-0.02607	0.02267	0.05414	0.00046	-0.00386	29.21138	-12.08755	9.50155	0.03208	0.07856	0.02916	0.00098	0.01192	0.00013	13.75776	-8.79689	-5.60797	0.38537	0.13848	0.06797	0.02751	0.00667	0.02010	26.92713	-0.30107	-3.68619	0.59244	0.37395	-0.12347	0.08057	-0.00114	0.02968	29.46991
520			5.19000	6.39171	3.87704	-1.21370	0.00204	0.00253	0.00873	-0.00001	0.00080	-0.00119	102.43678	11.88007	-27.95427	-0.14436	-0.02653	0.02405	0.06013	-0.00026	-0.00522	29.20877	-12.16923	9.54340	0.03375	0.07875	0.02836	0.00031	0.01262	0.00029	13.69071	-8.86168	-5.77212	0.38258	0.13784	0.06657	0.02739	0.00534	0.01979	26.85130	-0.35847	-3.55870	0.58168	0.37217	-0.12366	0.07020	-0.00726	0.02896	29.44558
521			5.20000	6.40360	3.67404	-1.09905	0.00186	0.00255	0.00893	-0.00012	0.00106	-0.00152	102.69004	12.01598	-27.93852	-0.14468	-0.02768	0.02765	0.06519	-0.00113	-0.00686	29.21815	-12.25350	9.58285	0.03790	0.08162	0.02712	-0.00036	0.01260	0.00040	13.62579	-8.92066	-5.93230	0.38195	0.13746	0.06661	0.02488	0.00442	0.01824	26.78728	-0.40236	-3.43668	0.57984	0.37766	-0.12594	0.05554	-0.01241	0.02515	29.43348
522			5.21000	6.45237	3.42297	-0.96588	0.00170	0.00253	0.00915	-0.00022	0.00121	-0.00161	102.95670	12.16771	-27.93714	-0.14527	-0.02957	0.03368	0.06817	-0.00194	-0.00860	29.23516	-12.33181	9.61688	0.04438	0.08798	0.02566	-0.00084	0.01175	0.00044	13.56962	-8.97143	-6.07200	0.38370	0.13651	0.06820	0.02013	0.00365	0.01525	26.74000	-0.42801	-3.33746	0.58270	0.38809	-0.12902	0.03796	-0.01481	0.01791	29.43459
523			5.22000	6.53480	3.15320	-0.83624	0.00160	0.00250	0.00937	-0.00028	0.00119	-0.00141	103.22610	12.31794	-27.94635	-0.14576	-0.03175	0.04079	0.06818	-0.00234	-0.00948	29.25236	-12.39655	9.64193	0.05099	0.09692	0.02439	-0.00086	0.00978	0.00047	13.52752	-9.01062	-6.17721	0.38592	0.13652	0.07117	0.01380	0.00273	0.01097	26.71142	-0.43490	-3.27493	0.58526	0.40087	-0.13181	0.02011	-0.01347	0.00836	29.44689
524			5.23000	6.64055	2.90170	-0.73225	0.00160	0.00244	0.00957	-0.00032	0.00100	-0.00097	103.48804	12.44642	-27.95897	-0.14577	-0.03347	0.04662	0.06578	-0.00214	-0.00857	29.26257	-12.44349	9.65503	0.05524	0.10624	0.02402	-0.00036	0.00686	0.00051	13.50231	-9.03505	-6.24040	0.38669	0.13589	0.07308	0.00657	0.00137	0.00551	26.70001	-0.42630	-3.25519	0.58606	0.40966	-0.13382	0.00437	-0.00843	-0.00174	29.46544
525			5.24000	6.75563	2.70277	-0.66609	0.00172	0.00239	0.00973	-0.00035	0.00069	-0.00047	103.73827	12.53999	-27.96916	-0.14525	-0.03435	0.04975	0.06263	-0.00148	-0.00621	29.26321	-12.47291	9.65739	0.05644	0.11390	0.02484	0.00028	0.00392	0.00049	13.49514	-9.04203	-6.25947	0.38788	0.13330	0.07274	-0.00120	-0.00054	-0.00036	26.70290	-0.40712	-3.27766	0.58361	0.41191	-0.13507	-0.00911	-0.00124	-0.01119	29.48462
526			5.25000	6.86620	2.57905	-0.63849	0.00194	0.00234	0.00979	-0.00035	0.00034	-0.00002	103.97901	12.59718	-27.97337	-0.14438	-0.03451	0.05044	0.05995	-0.00062	-0.00354	29.25690	-12.48893	9.65469	0.05588	0.11864	0.02636	0.00068	0.00189	0.00038	13.50656	-9.02921	-6.23590	0.39114	0.13180	0.07139	-0.00974	-0.00304	-0.00597	26.71848	-0.38056	-3.33844	0.58123	0.41657	-0.13866	-0.02239	0.00565	-0.02041	29.50061
527			5.26000	6.96036	2.53693	-0.64410	0.00221	0.00230	0.00977	-0.00031	0.00001	0.00032	104.21396	12.62306	-27.96971	-0.14313	-0.03422	0.04954	0.05775	0.00024	-0.00128	29.24798	-12.49693	9.65174	0.05489	0.12021	0.02793	0.00075	0.00086	0.00027	13.53745	-8.99396	-6.17139	0.39382	0.13275	0.07035	-0.01943	-0.00619	-0.01160	26.74807	-0.34515	-3.43532	0.58402	0.42544	-0.14394	-0.03885	0.01021	-0.03120	29.51302
528			5.27000	7.02919	2.56789	-0.67502	0.00248	0.00227	0.00966	-0.00022	-0.00025	0.00054	104.44469	12.62386	-27.95812	-0.14151	-0.03375	0.04799	0.05542	0.00096	0.00038	29.23993	-12.50152	9.64892	0.05432	0.12026	0.02960	0.00058	0.00037	0.00028	13.59012	-8.93301	-6.06260	0.39786	0.13170	0.06813	-0.03081	-0.00964	-0.01782	26.79610	-0.29328	-3.57260	0.58767	0.42883	-0.14743	-0.06094	0.01093	-0.04535	29.52466
529			5.28000	7.06673	2.65221	-0.72251	0.00272	0.00226	0.00946	-0.00009	-0.00041	0.00064	104.66932	12.60604	-27.93966	-0.13969	-0.03328	0.04638	0.05237	0.00153	0.00140	29.23391	-12.50532	9.64371	0.05452	0.12069	0.03171	0.00038	-0.00003	0.00046	13.66871	-8.84198	-5.89653	0.40298	0.12929	0.06370	-0.04365	-0.01298	-0.02473	26.86856	-0.21227	-3.76308	0.59000	0.42808	-0.15082	-0.08850	0.00751	-0.06522	29.53975
530			5.29000	7.07023	2.76406	-0.77747	0.00288	0.00225	0.00917	0.00008	-0.00046	0.00063	104.88378	12.57691	-27.91478	-0.13786	-0.03289	0.04480	0.04859	0.00199	0.00186	29.22882	-12.50935	9.63400	0.05458	0.12143	0.03390	0.00026	-0.00047	0.00079	13.77699	-8.71601	-5.65272	0.40780	0.12811	0.05661	-0.05618	-0.01613	-0.03120	26.96961	-0.08718	-4.02364	0.59223	0.42486	-0.15535	-0.11844	0.00007	-0.09177	29.56210
531			5.30000	7.04139	2.87733	-0.83010	0.00296	0.00223	0.00884	0.00023	-0.00042	0.00052	105.08543	12.54222	-27.88366	-0.13627	-0.03257	0.04316	0.04473	0.00236	0.00197	29.22286	-12.51446	9.61774	0.05392	0.12181	0.03579	0.00024	-0.00091	0.00132	13.91488	-8.55131	-5.31095	0.40654	0.12424	0.04434	-0.06462	-0.01834	-0.03290	27.09860	0.09462	-4.36636	0.59801	0.41758	-0.16299	-0.14628	-0.01102	-0.12471	29.59411
532			5.31000	6.98651	2.97040	-0.87055	0.00295	0.00222	0.00851	0.00034	-0.00030	0.00031	105.27477	12.50479	-27.84645	-0.13493	-0.03231	0.04163	0.04120	0.00271	0.00196	29.21458	-12.52259	9.59185	0.05255	0.12136	0.03692	0.00032	-0.00128	0.00216	14.07651	-8.34706	-4.85934	0.40247	0.11601	0.02858	-0.06681	-0.01901	-0.02690	27.24863	0.33916	-4.79029	0.60820	0.41090	-0.17410	-0.16673	-0.02498	-0.16105	29.63601
533			5.32000	6.91404	3.02779	-0.89088	0.00288	0.00222	0.00830	0.00039	-0.00014	0.00006	105.45276	12.46482	-27.80320	-0.13399	-0.03218	0.04067	0.03781	0.00311	0.00194	29.20160	-12.53664	9.55166	0.05102	0.12087	0.03723	0.00058	-0.00152	0.00334	14.25116	-8.10653	-4.29982	0.40018	0.10661	0.01547	-0.06268	-0.01846	-0.01737	27.40740	0.64177	-5.27675	0.61615	0.40948	-0.18421	-0.17333	-0.04050	-0.19046	29.68487
534			5.33000	6.83143	3.04046	-0.88688	0.00276	0.00224	0.00824	0.00041	0.00005	-0.00021	105.61856	12.42247	-27.75193	-0.13350	-0.03223	0.04065	0.03414	0.00372	0.00179	29.18013	-12.56012	9.49286	0.04949	0.12154	0.03686	0.00106	-0.00129	0.00469	14.42592	-7.83781	-3.64934	0.39987	0.09636	0.00788	-0.05305	-0.01676	-0.00993	27.55997	0.98493	-5.79001	0.61850	0.41753	-0.19251	-0.16280	-0.05608	-0.20404	29.73481
535			5.34000	6.74332	3.00616	-0.85905	0.00263	0.00229	0.00837	0.00041	0.00024	-0.00045	105.77087	12.38050	-27.68674	-0.13351	-0.03244	0.04160	0.03008	0.00466	0.00124	29.14733	-12.59716	9.41506	0.04828	0.12340	0.03593	0.00169	-0.00002	0.00594	14.58835	-7.55362	-2.93836	0.40378	0.08217	0.00643	-0.03992	-0.01354	-0.00857	27.69208	1.33982	-6.28252	0.61735	0.43923	-0.20085	-0.13695	-0.07057	-0.19792	29.77826
536			5.35000	6.65100	2.92963	-0.81201	0.00252	0.00236	0.00865	0.00041	0.00040	-0.00063	105.90945	12.34497	-27.59929	-0.13396	-0.03276	0.04331	0.02570	0.00591	0.00012	29.10313	-12.65218	9.32332	0.04767	0.12446	0.03384	0.00234	0.00250	0.00670	14.72877	-7.27017	-2.20598	0.41446	0.06442	0.00998	-0.02546	-0.00938	-0.01329	27.79324	1.67234	-6.70474	0.61628	0.47237	-0.20964	-0.10080	-0.08150	-0.17110	29.80828
537			5.36000	6.55245	2.82187	-0.75322	0.00246	0.00243	0.00902	0.00043	0.00052	-0.00074	106.03397	12.32073	-27.48419	-0.13466	-0.03313	0.04548	0.02103	0.00723	-0.00136	29.04906	-12.72759	9.22333	0.04788	0.12349	0.03048	0.00297	0.00555	0.00683	14.84193	-7.00407	-1.49251	0.43148	0.04529	0.01632	-0.01138	-0.00534	-0.02059	27.85849	1.95054	-7.01820	0.61902	0.50400	-0.21480	-0.05994	-0.08376	-0.12488	29.82049
538			5.37000	6.44310	2.69827	-0.69018	0.00243	0.00250	0.00943	0.00049	0.00057	-0.00079	106.14295	12.30887	-27.34362	-0.13538	-0.03346	0.04781	0.01624	0.00824	-0.00294	28.98690	-12.82193	9.11874	0.04886	0.12184	0.02684	0.00356	0.00833	0.00646	14.92698	-6.76919	-0.83280	0.45163	0.02619	0.02385	0.00094	-0.00223	-0.02709	27.88749	2.15186	-7.20515	0.62430	0.52553	-0.21393	-0.01846	-0.07394	-0.06963	29.81361
539			5.38000	6.31697	2.57517	-0.62909	0.00243	0.00257	0.00981	0.00057	0.00055	-0.00077	106.23483	12.30984	-27.18660	-0.13586	-0.03370	0.04992	0.01171	0.00862	-0.00453	28.91921	-12.92974	9.01476	0.05016	0.12099	0.02400	0.00404	0.01056	0.00576	14.98653	-6.57462	-0.25133	0.47240	0.01274	0.03281	0.01057	-0.00064	-0.03197	27.88295	2.26745	-7.27270	0.62662	0.54278	-0.21023	0.01961	-0.05379	-0.02026	29.78912
540			5.39000	6.16856	2.46622	-0.57368	0.00240	0.00264	0.01010	0.00066	0.00047	-0.00073	106.30940	12.32681	-27.02589	-0.13600	-0.03386	0.05157	0.00798	0.00818	-0.00614	28.85054	-13.04241	8.92149	0.05089	0.12077	0.02202	0.00422	0.01222	0.00473	15.02463	-6.42482	0.23794	0.49594	0.00581	0.04150	0.01747	-0.00009	-0.03301	27.84986	2.30387	-7.24969	0.62041	0.55577	-0.20596	0.04907	-0.02724	0.01369	29.75174
541			5.40000	5.99529	2.38079	-0.52481	0.00232	0.00270	0.01026	0.00074	0.00036	-0.00070	106.36844	12.36304	-26.87541	-0.13590	-0.03401	0.05265	0.00542	0.00697	-0.00749	28.78724	-13.14999	8.85109	0.05049	0.12021	0.02057	0.00396	0.01304	0.00340	15.04536	-6.32050	0.62987	0.52123	0.00315	0.04897	0.02191	0.00005	-0.03011	27.79605	2.28150	-7.17901	0.60722	0.55927	-0.19914	0.06519	-0.00018	0.02779	29.70968
542			5.41000	5.79899	2.32357	-0.48054	0.00217	0.00275	0.01026	0.00077	0.00023	-0.00071	106.41461	12.41704	-26.74805	-0.13561	-0.03424	0.05314	0.00402	0.00520	-0.00811	28.73573	-13.24265	8.81225	0.04889	0.11907	0.01955	0.00326	0.01258	0.00196	15.05274	-6.25875	0.92713	0.54644	0.00254	0.05387	0.02381	0.00010	-0.02410	27.73251	2.22954	-7.10796	0.59614	0.54858	-0.18802	0.06658	0.02120	0.02226	29.67353
543			5.42000	5.58655	2.29440	-0.43671	0.00197	0.00279	0.01012	0.00073	0.00011	-0.00078	106.45009	12.48151	-26.65373	-0.13521	-0.03456	0.05316	0.00352	0.00318	-0.00763	28.70079	-13.31148	8.80719	0.04685	0.11797	0.01927	0.00225	0.01064	0.00058	15.05133	-6.23280	1.14030	0.56565	0.00146	0.05452	0.02274	0.00009	-0.01678	27.67204	2.17902	-7.07949	0.58864	0.52668	-0.17574	0.05494	0.03336	0.00287	29.65375
544			5.43000	5.36953	2.28872	-0.38854	0.00175	0.00281	0.00987	0.00064	0.00001	-0.00090	106.47710	12.54487	-26.59688	-0.13487	-0.03498	0.05285	0.00378	0.00128	-0.00603	28.68527	-13.35001	8.83193	0.04548	0.11800	0.02021	0.00103	0.00748	-0.00071	15.04593	-6.23278	1.28763	0.58107	0.00243	0.05337	0.01929	0.00017	-0.01112	27.62500	2.15641	-7.12513	0.57878	0.50391	-0.16497	0.03508	0.03688	-0.02303	29.65656
545			5.44000	5.16240	2.29925	-0.33265	0.00158	0.00281	0.00960	0.00053	-0.00005	-0.00102	106.49940	12.59511	-26.57462	-0.13458	-0.03538	0.05233	0.00480	-0.00013	-0.00366	28.69148	-13.35599	8.87921	0.04532	0.11971	0.02244	-0.00041	0.00367	-0.00199	15.04074	-6.24704	1.39289	0.59486	0.00563	0.05096	0.01493	0.00039	-0.00793	27.59582	2.17881	-7.26027	0.56757	0.48292	-0.15626	0.01448	0.03399	-0.04928	29.68216
546			5.45000	4.97966	2.31890	-0.26891	0.00151	0.00279	0.00937	0.00043	-0.00008	-0.00109	106.52214	12.62298	-26.57758	-0.13434	-0.03570	0.05179	0.00632	-0.00076	-0.00099	28.72069	-13.33206	8.94081	0.04649	0.12292	0.02562	-0.00206	-0.00019	-0.00322	15.03830	-6.26397	1.48173	0.60267	0.00812	0.04728	0.01160	0.00052	-0.00704	27.58211	2.25231	-7.48304	0.55704	0.46287	-0.14909	0.00002	0.02714	-0.07100	29.72509
547			5.46000	4.83210	2.34434	-0.20228	0.00158	0.00276	0.00922	0.00035	-0.00011	-0.00106	106.54951	12.62312	-26.59205	-0.13425	-0.03588	0.05125	0.00780	-0.00048	0.00156	28.77201	-13.28532	9.00794	0.04890	0.12664	0.02911	-0.00388	-0.00350	-0.00413	15.03885	-6.27377	1.57777	0.60466	0.00702	0.04272	0.01101	0.00038	-0.00774	27.57543	2.37191	-7.77547	0.54043	0.44519	-0.14418	-0.00386	0.01879	-0.08556	29.77613
548			5.47000	4.72390	2.37681	-0.14205	0.00182	0.00272	0.00915	0.00028	-0.00016	-0.00087	106.58321	12.59394	-26.60295	-0.13431	-0.03585	0.05055	0.00867	0.00064	0.00364	28.84165	-13.22601	9.07148	0.05215	0.12971	0.03239	-0.00568	-0.00572	-0.00441	15.04123	-6.27006	1.69967	0.60595	0.00342	0.03899	0.01345	0.00015	-0.00943	27.56434	2.52423	-8.10877	0.52324	0.43444	-0.14173	0.00297	0.01100	-0.09226	29.82410
549			5.48000	4.65203	2.41906	-0.09914	0.00218	0.00268	0.00912	0.00022	-0.00021	-0.00054	106.62258	12.53816	-26.59624	-0.13446	-0.03553	0.04942	0.00849	0.00236	0.00490	28.92332	-13.16575	9.12337	0.05560	0.13103	0.03499	-0.00716	-0.00638	-0.00390	15.04422	-6.25042	1.86025	0.60193	-0.00035	0.03677	0.01768	-0.00001	-0.01165	27.53920	2.69136	-8.45081	0.51364	0.42793	-0.13937	0.01700	0.00458	-0.08973	29.85902
550			5.49000	4.60790	2.47297	-0.08233	0.00261	0.00263	0.00911	0.00016	-0.00028	-0.00010	106.66460	12.46326	-26.56144	-0.13474	-0.03497	0.04777	0.00699	0.00431	0.00509	29.00900	-13.11540	9.15849	0.05891	0.12982	0.03650	-0.00794	-0.00544	-0.00271	15.04710	-6.21619	2.06342	0.59632	-0.00485	0.03583	0.02201	-0.00016	-0.01390	27.49550	2.85448	-8.76935	0.49640	0.42411	-0.13768	0.03290	-0.00061	-0.07894	29.87470
551			5.50000	4.58004	2.53961	-0.09588	0.00304	0.00258	0.00906	0.00014	-0.00034	0.00034	106.70419	12.38068	-26.49349	-0.13511	-0.03422	0.04565	0.00412	0.00603	0.00424	29.08970	-13.08257	9.17583	0.06160	0.12568	0.03665	-0.00769	-0.00328	-0.00124	15.04969	-6.17230	2.30217	0.59296	-0.00851	0.03678	0.02495	-0.00030	-0.01609	27.43440	2.99624	-9.03357	0.47618	0.42565	-0.13720	0.04607	-0.00513	-0.06131	29.86945
552			5.51000	4.55626	2.62029	-0.13725	0.00344	0.00252	0.00897	0.00018	-0.00041	0.00067	106.73524	12.30336	-26.39483	-0.13541	-0.03331	0.04315	0.00029	0.00707	0.00272	29.15656	-13.07041	9.17835	0.06309	0.11854	0.03528	-0.00632	-0.00065	0.00006	15.05234	-6.12552	2.56115	0.59342	-0.01130	0.03937	0.02570	-0.00047	-0.01798	27.36134	3.10277	-9.21803	0.46298	0.42872	-0.13558	0.05514	-0.00892	-0.03805	29.84530
553			5.52000	4.52421	2.71742	-0.19611	0.00380	0.00246	0.00886	0.00030	-0.00048	0.00080	106.75288	12.24148	-26.27630	-0.13560	-0.03236	0.04051	-0.00370	0.00724	0.00111	29.20343	-13.07802	9.17103	0.06303	0.10904	0.03257	-0.00420	0.00173	0.00091	15.05560	-6.08213	2.82270	0.59780	-0.01413	0.04346	0.02446	-0.00068	-0.01934	27.28317	3.16536	-9.30859	0.45541	0.43066	-0.13169	0.05980	-0.01109	-0.01292	29.80677
554			5.53000	4.47145	2.83377	-0.25781	0.00410	0.00242	0.00870	0.00051	-0.00055	0.00070	106.75529	12.19946	-26.15292	-0.13598	-0.03156	0.03784	-0.00714	0.00664	-0.00013	29.22855	-13.10194	9.15877	0.06160	0.09795	0.02898	-0.00197	0.00333	0.00130	15.05947	-6.04618	3.07077	0.60247	-0.01489	0.05005	0.02140	-0.00080	-0.02043	27.20616	3.18064	-9.30447	0.45278	0.43612	-0.12688	0.05963	-0.01095	0.00955	29.75957
555			5.54000	4.38587	2.97000	-0.30860	0.00435	0.00238	0.00852	0.00083	-0.00061	0.00043	106.74290	12.17568	-26.03893	-0.13679	-0.03099	0.03518	-0.00975	0.00552	-0.00078	29.23413	-13.13714	9.14445	0.05935	0.08666	0.02536	-0.00010	0.00387	0.00137	15.06449	-6.01968	3.29300	0.60833	-0.01214	0.05801	0.01624	-0.00068	-0.02058	27.13724	3.15158	-9.21856	0.45498	0.44623	-0.12294	0.05306	-0.00821	0.02618	29.71106
556			5.55000	4.25731	3.12325	-0.33811	0.00454	0.00236	0.00834	0.00122	-0.00066	0.00005	106.71732	12.16518	-25.94561	-0.13803	-0.03067	0.03269	-0.01135	0.00408	-0.00090	29.22377	-13.17680	9.12903	0.05694	0.07698	0.02256	0.00121	0.00349	0.00126	15.07210	-6.00267	3.48240	0.61554	-0.00585	0.06568	0.00893	-0.00033	-0.01934	27.08498	3.08809	-9.07731	0.45808	0.45665	-0.11977	0.03827	-0.00318	0.03504	29.67074
557			5.56000	4.07831	3.28774	-0.33971	0.00465	0.00237	0.00816	0.00167	-0.00068	-0.00036	106.68210	12.16198	-25.88015	-0.13944	-0.03059	0.03068	-0.01157	0.00257	-0.00068	29.20265	-13.21371	9.11325	0.05503	0.07081	0.02126	0.00183	0.00269	0.00104	15.08392	-5.99360	3.63733	0.62228	-0.00201	0.06952	0.00043	-0.00010	-0.01640	27.05777	3.00602	-8.91604	0.46263	0.45765	-0.11631	0.01650	0.00313	0.03522	29.64850
558			5.57000	3.84440	3.45530	-0.31066	0.00468	0.00240	0.00800	0.00211	-0.00067	-0.00076	106.64371	12.16172	-25.84376	-0.14069	-0.03069	0.02931	-0.01014	0.00120	-0.00036	29.17909	-13.24203	9.10068	0.05385	0.06867	0.02155	0.00169	0.00185	0.00066	15.10037	-5.98939	3.76033	0.62942	0.00163	0.07079	-0.00790	0.00007	-0.01309	27.06018	2.92326	-8.77148	0.46640	0.45049	-0.11186	-0.00874	0.00919	0.02780	29.65154
559			5.58000	3.55492	3.61587	-0.25163	0.00460	0.00246	0.00787	0.00249	-0.00063	-0.00113	106.60960	12.16251	-25.83216	-0.14171	-0.03088	0.02845	-0.00727	0.00011	-0.00009	29.16301	-13.25766	9.09742	0.05343	0.06940	0.02294	0.00085	0.00111	0.00000	15.12114	-5.98624	3.85607	0.63763	0.00620	0.07064	-0.01513	0.00019	-0.01016	27.09171	2.85563	-8.67273	0.47025	0.43812	-0.10639	-0.03313	0.01363	0.01592	29.68194
560			5.59000	3.21460	3.75855	-0.16444	0.00442	0.00253	0.00776	0.00273	-0.00054	-0.00145	106.58600	12.16412	-25.83861	-0.14229	-0.03111	0.02807	-0.00352	-0.00063	0.00006	29.16285	-13.25812	9.10962	0.05377	0.07185	0.02490	-0.00050	0.00047	-0.00097	15.14523	-5.98059	3.92960	0.64255	0.00948	0.06966	-0.02037	0.00015	-0.00779	27.14778	2.81349	-8.63487	0.47651	0.42502	-0.10126	-0.05361	0.01571	0.00350	29.73726
561			5.60000	2.83362	3.87304	-0.05163	0.00417	0.00262	0.00769	0.00281	-0.00041	-0.00172	106.57633	12.16663	-25.85564	-0.14250	-0.03135	0.02813	0.00040	-0.00100	0.00011	29.18367	-13.24256	9.14110	0.05474	0.07510	0.02697	-0.00216	-0.00006	-0.00220	15.17093	-5.97007	3.98520	0.64469	0.01259	0.06848	-0.02275	-0.00001	-0.00602	27.22145	2.79994	-8.65672	0.48300	0.41739	-0.09892	-0.06786	0.01569	-0.00676	29.81240
562			5.61000	2.42678	3.95104	0.08305	0.00388	0.00271	0.00765	0.00272	-0.00024	-0.00194	106.58142	12.17031	-25.87571	-0.14240	-0.03160	0.02854	0.00392	-0.00103	0.00006	29.22726	-13.21165	9.19306	0.05606	0.07812	0.02865	-0.00394	-0.00053	-0.00351	15.19581	-5.95333	4.02703	0.64591	0.01527	0.06773	-0.02169	-0.00026	-0.00488	27.30442	2.81106	-8.72426	0.48866	0.41396	-0.09805	-0.07383	0.01463	-0.01361	29.90086
563			5.62000	2.01220	3.98805	0.23478	0.00360	0.00279	0.00766	0.00250	-0.00005	-0.00210	106.59999	12.17494	-25.89287	-0.14223	-0.03188	0.02930	0.00667	-0.00080	-0.00001	29.29209	-13.16714	9.26320	0.05760	0.08022	0.02958	-0.00560	-0.00104	-0.00460	15.21717	-5.92944	4.06012	0.64600	0.01911	0.06656	-0.01669	-0.00061	-0.00435	27.38673	2.83695	-8.81678	0.49338	0.41379	-0.09917	-0.06984	0.01402	-0.01661	29.99422
564			5.63000	1.60926	3.98468	0.39731	0.00336	0.00287	0.00772	0.00221	0.00012	-0.00220	106.62926	12.17872	-25.90375	-0.14206	-0.03217	0.03035	0.00849	-0.00042	0.00002	29.37338	-13.11152	9.34525	0.05912	0.08128	0.02972	-0.00693	-0.00173	-0.00519	15.23192	-5.89811	4.08992	0.64677	0.02340	0.06610	-0.00698	-0.00103	-0.00431	27.45730	2.86484	-8.91271	0.49893	0.41842	-0.10178	-0.05545	0.01460	-0.01569	30.08269
565			5.64000	1.23612	3.94756	0.56344	0.00319	0.00293	0.00783	0.00189	0.00026	-0.00222	106.66533	12.17837	-25.90786	-0.14186	-0.03243	0.03160	0.00926	-0.00001	0.00028	29.46420	-13.04777	9.42991	0.06039	0.08142	0.02913	-0.00775	-0.00270	-0.00512	15.23561	-5.86113	4.11929	0.64484	0.02460	0.06631	0.00846	-0.00124	-0.00428	27.50531	2.88286	-8.99218	0.50815	0.42379	-0.10376	-0.03171	0.01544	-0.01081	30.15795
566			5.65000	0.90713	3.88912	0.72520	0.00309	0.00296	0.00796	0.00158	0.00033	-0.00215	106.70339	12.16922	-25.90713	-0.14155	-0.03256	0.03280	0.00899	0.00032	0.00086	29.55672	-12.97931	9.50612	0.06099	0.08075	0.02800	-0.00795	-0.00398	-0.00441	15.22264	-5.82273	4.14636	0.64202	0.02421	0.06670	0.02904	-0.00123	-0.00371	27.52252	2.88293	-9.03808	0.51450	0.42799	-0.10514	-0.00138	0.01498	-0.00287	30.21555
567			5.66000	0.63148	3.82675	0.87550	0.00308	0.00298	0.00810	0.00128	0.00029	-0.00200	106.73854	12.14625	-25.90578	-0.14115	-0.03253	0.03379	0.00787	0.00046	0.00180	29.64338	-12.90958	9.56260	0.06085	0.07983	0.02667	-0.00757	-0.00551	-0.00326	15.18849	-5.78825	4.16569	0.64164	0.02362	0.06782	0.05205	-0.00106	-0.00237	27.50603	2.86177	-9.03854	0.51370	0.43188	-0.10600	0.02941	0.01253	0.00669	30.25569
568			5.67000	0.41245	3.78012	1.00927	0.00314	0.00299	0.00822	0.00101	0.00016	-0.00177	106.76682	12.10618	-25.90927	-0.14071	-0.03238	0.03454	0.00625	0.00035	0.00296	29.71818	-12.84136	9.59071	0.06024	0.07922	0.02547	-0.00679	-0.00718	-0.00192	15.13225	-5.76242	4.17169	0.64350	0.02622	0.07080	0.07336	-0.00092	-0.00046	27.45934	2.82006	-8.98919	0.50688	0.43909	-0.10689	0.05425	0.00890	0.01614	30.28243
569			5.68000	0.24731	3.76693	1.12379	0.00329	0.00300	0.00830	0.00078	-0.00004	-0.00151	106.78594	12.04869	-25.92250	-0.14025	-0.03218	0.03508	0.00442	0.00004	0.00410	29.77794	-12.77665	9.58665	0.05954	0.07965	0.02474	-0.00586	-0.00880	-0.00066	15.05751	-5.74748	4.16228	0.64463	0.02893	0.07310	0.08903	-0.00069	0.00165	27.39040	2.76145	-8.89554	0.50662	0.44190	-0.10591	0.07146	0.00552	0.02348	30.30112
570			5.69000	0.12742	3.79820	1.21786	0.00351	0.00300	0.00833	0.00060	-0.00029	-0.00121	106.79498	11.97760	-25.94747	-0.13987	-0.03200	0.03545	0.00252	-0.00036	0.00491	29.82275	-12.71627	9.55344	0.05911	0.08126	0.02465	-0.00501	-0.01015	0.00032	14.97076	-5.74288	4.13946	0.64598	0.03212	0.07413	0.09794	-0.00042	0.00345	27.30826	2.69053	-8.76993	0.50742	0.43963	-0.10378	0.08112	0.00367	0.02782	30.31602
571			5.70000	0.03970	3.87625	1.29038	0.00375	0.00301	0.00830	0.00049	-0.00052	-0.00089	106.79422	11.90052	-25.98199	-0.13977	-0.03189	0.03565	0.00056	-0.00070	0.00511	29.85608	-12.65991	9.50030	0.05924	0.08388	0.02526	-0.00439	-0.01102	0.00089	14.87821	-5.74682	4.10670	0.64676	0.03564	0.07476	0.10115	-0.00015	0.00476	27.21980	2.61204	-8.62668	0.50404	0.43762	-0.10262	0.08448	0.00334	0.02966	30.32996
572			5.71000	-0.03108	3.99596	1.34033	0.00400	0.00304	0.00825	0.00046	-0.00072	-0.00056	106.78453	11.82762	-26.02054	-0.14001	-0.03184	0.03562	-0.00137	-0.00089	0.00456	29.88300	-12.60591	9.44065	0.05980	0.08678	0.02638	-0.00402	-0.01121	0.00094	14.78433	-5.75706	4.06733	0.64822	0.03951	0.07650	0.10061	0.00009	0.00575	27.12947	2.53126	-8.47910	0.49567	0.43894	-0.10228	0.08283	0.00358	0.02937	30.34485
573			5.72000	-0.09879	4.14728	1.36818	0.00422	0.00307	0.00817	0.00052	-0.00086	-0.00026	106.76765	11.76922	-26.05682	-0.14069	-0.03188	0.03540	-0.00314	-0.00094	0.00334	29.90870	-12.55196	9.38832	0.06085	0.08965	0.02798	-0.00386	-0.01073	0.00043	14.69203	-5.77128	4.02364	0.64897	0.04540	0.07888	0.09737	0.00022	0.00649	27.04109	2.45366	-8.33780	0.48713	0.44131	-0.10176	0.07761	0.00351	0.02711	30.36291
574			5.73000	-0.17387	4.31643	1.37720	0.00440	0.00311	0.00808	0.00063	-0.00092	-0.00003	106.74568	11.73388	-26.08547	-0.14161	-0.03200	0.03509	-0.00458	-0.00089	0.00166	29.93697	-12.49589	9.35488	0.06203	0.09205	0.02972	-0.00376	-0.00966	-0.00060	14.60332	-5.78646	3.97705	0.64923	0.05097	0.08120	0.09178	0.00013	0.00691	26.95840	2.38428	-8.21106	0.47834	0.44101	-0.09988	0.06898	0.00329	0.02301	30.38616
575			5.74000	-0.26210	4.48579	1.37411	0.00453	0.00317	0.00798	0.00076	-0.00088	0.00008	106.72102	11.72649	-26.10380	-0.14254	-0.03222	0.03491	-0.00552	-0.00080	-0.00018	29.96926	-12.43621	9.34741	0.06290	0.09395	0.03128	-0.00361	-0.00823	-0.00198	14.52055	-5.79869	3.92958	0.64615	0.05308	0.08188	0.08308	-0.00028	0.00673	26.88550	2.32633	-8.10619	0.47247	0.43868	-0.09859	0.05751	0.00373	0.01804	30.41539
576			5.75000	-0.36463	4.63608	1.36726	0.00457	0.00324	0.00792	0.00086	-0.00075	0.00007	106.69596	11.74759	-26.11164	-0.14343	-0.03250	0.03497	-0.00573	-0.00075	-0.00190	30.00552	-12.37264	9.36790	0.06317	0.09546	0.03248	-0.00337	-0.00665	-0.00342	14.44657	-5.80417	3.88391	0.64266	0.05414	0.08080	0.07224	-0.00090	0.00607	26.82635	2.28074	-8.02833	0.46727	0.43770	-0.09984	0.04404	0.00495	0.01319	30.45015
577			5.76000	-0.47742	4.75084	1.36545	0.00455	0.00331	0.00793	0.00090	-0.00053	-0.00005	106.67368	11.79365	-26.11132	-0.14425	-0.03282	0.03531	-0.00487	-0.00078	-0.00330	30.04464	-12.30667	9.41367	0.06291	0.09684	0.03337	-0.00307	-0.00503	-0.00464	14.38278	-5.80179	3.84104	0.63935	0.05580	0.07993	0.06144	-0.00150	0.00556	26.78265	2.24642	-7.97687	0.46154	0.43882	-0.10192	0.03113	0.00579	0.00906	30.48878
578			5.77000	-0.59236	4.81899	1.37662	0.00449	0.00339	0.00801	0.00086	-0.00025	-0.00028	106.65826	11.85812	-26.10682	-0.14502	-0.03321	0.03602	-0.00278	-0.00092	-0.00423	30.08500	-12.24141	9.47848	0.06266	0.09796	0.03385	-0.00275	-0.00348	-0.00534	14.32783	-5.79405	3.79863	0.63557	0.05747	0.07956	0.05289	-0.00187	0.00566	26.75237	2.22134	-7.94416	0.45431	0.44141	-0.10422	0.02160	0.00521	0.00654	30.52886
579			5.78000	-0.69983	4.83543	1.40644	0.00442	0.00347	0.00815	0.00074	0.00005	-0.00056	106.65340	11.93162	-26.10303	-0.14558	-0.03366	0.03720	0.00018	-0.00115	-0.00452	30.12449	-12.18081	9.55297	0.06276	0.09878	0.03378	-0.00244	-0.00219	-0.00533	14.27847	-5.78577	3.75234	0.63501	0.05846	0.08063	0.04776	-0.00185	0.00664	26.73042	2.20196	-7.91869	0.44454	0.44372	-0.10486	0.01694	0.00341	0.00604	30.56729
580			5.79000	-0.79172	4.80154	1.45610	0.00434	0.00354	0.00834	0.00058	0.00033	-0.00084	106.66024	12.00264	-26.10424	-0.14581	-0.03417	0.03881	0.00319	-0.00137	-0.00406	30.16060	-12.12863	9.62540	0.06329	0.09952	0.03322	-0.00215	-0.00145	-0.00457	14.23147	-5.78212	3.69769	0.63544	0.05989	0.08205	0.04545	-0.00147	0.00844	26.71081	2.18377	-7.88911	0.43892	0.44386	-0.10379	0.01745	0.00114	0.00758	30.60059
581			5.80000	-0.86359	4.72553	1.52140	0.00429	0.00358	0.00854	0.00042	0.00055	-0.00105	106.67643	12.05971	-26.11289	-0.14587	-0.03467	0.04055	0.00547	-0.00149	-0.00287	30.19095	-12.08720	9.68369	0.06404	0.10049	0.03249	-0.00190	-0.00137	-0.00325	14.18423	-5.78756	3.63057	0.63574	0.06073	0.08273	0.04473	-0.00078	0.01091	26.68768	2.16170	-7.84521	0.43750	0.43980	-0.10124	0.02221	-0.00096	0.01094	30.62556
582			5.81000	-0.91506	4.62192	1.59419	0.00426	0.00359	0.00872	0.00028	0.00067	-0.00111	106.69807	12.09437	-26.12870	-0.14578	-0.03506	0.04202	0.00667	-0.00142	-0.00114	30.21410	-12.05742	9.71880	0.06464	0.10156	0.03174	-0.00169	-0.00182	-0.00168	14.13561	-5.80483	3.54672	0.63620	0.06261	0.08310	0.04359	-0.00000	0.01398	26.65685	2.13041	-7.77729	0.43800	0.43618	-0.09921	0.02899	-0.00267	0.01590	30.63949
583			5.82000	-0.94939	4.50966	1.66494	0.00426	0.00358	0.00885	0.00018	0.00066	-0.00102	106.72120	12.10277	-26.14930	-0.14558	-0.03532	0.04313	0.00675	-0.00111	0.00077	30.22997	-12.03885	9.72683	0.06523	0.10263	0.03106	-0.00155	-0.00256	-0.00016	14.08669	-5.83458	3.44261	0.63780	0.06588	0.08394	0.03967	0.00074	0.01755	26.61804	2.08559	-7.67786	0.43748	0.43720	-0.09916	0.03397	-0.00383	0.02202	30.64150
584			5.83000	-0.97291	4.40918	1.72345	0.00428	0.00354	0.00891	0.00014	0.00052	-0.00076	106.74252	12.08524	-26.17015	-0.14526	-0.03538	0.04364	0.00581	-0.00055	0.00247	30.23936	-12.02975	9.70941	0.06557	0.10287	0.03025	-0.00143	-0.00329	0.00105	14.04089	-5.87569	3.31631	0.63775	0.07151	0.08661	0.03135	0.00140	0.02178	26.57632	2.02536	-7.54508	0.43809	0.44505	-0.10057	0.03370	-0.00444	0.02834	30.63378
585			5.84000	-0.99315	4.33839	1.75987	0.00432	0.00350	0.00890	0.00015	0.00031	-0.00036	106.75937	12.04580	-26.18577	-0.14495	-0.03517	0.04318	0.00418	0.00019	0.00361	30.24366	-12.02724	9.67277	0.06538	0.10131	0.02926	-0.00129	-0.00380	0.00178	14.00213	-5.92623	3.16705	0.63525	0.07659	0.09028	0.01904	0.00182	0.02645	26.54029	1.95132	-7.38376	0.43763	0.45448	-0.10191	0.02662	-0.00441	0.03338	30.62140
586			5.85000	-1.01636	4.30849	1.76778	0.00438	0.00345	0.00880	0.00020	0.00005	0.00010	106.77087	11.99173	-26.19250	-0.14475	-0.03466	0.04161	0.00248	0.00088	0.00400	30.24448	-12.02777	9.62568	0.06468	0.09771	0.02823	-0.00110	-0.00393	0.00200	13.97338	-5.98339	2.99544	0.63230	0.08041	0.09415	0.00444	0.00188	0.03106	26.51824	1.86756	-7.20414	0.43431	0.46057	-0.10164	0.01397	-0.00321	0.03566	30.61000
587			5.86000	-1.04576	4.32178	1.74645	0.00444	0.00340	0.00864	0.00027	-0.00019	0.00052	106.77813	11.93205	-26.18976	-0.14472	-0.03401	0.03940	0.00118	0.00137	0.00371	30.24323	-12.02835	9.57733	0.06377	0.09294	0.02734	-0.00082	-0.00366	0.00181	13.95627	-6.04352	2.80474	0.63060	0.08288	0.09603	-0.01003	0.00157	0.03431	26.51527	1.77891	-7.02027	0.43200	0.45900	-0.09984	-0.00094	0.00003	0.03471	30.60351
588			5.87000	-1.08160	4.37302	1.70008	0.00448	0.00333	0.00842	0.00033	-0.00038	0.00082	106.78297	11.87524	-26.17928	-0.14472	-0.03332	0.03683	0.00047	0.00158	0.00297	30.24047	-12.02703	9.53546	0.06286	0.08788	0.02680	-0.00041	-0.00305	0.00135	13.95007	-6.10320	2.60120	0.63007	0.08712	0.09689	-0.02147	0.00109	0.03613	26.53182	1.68961	-6.84754	0.43157	0.45558	-0.09833	-0.01448	0.00521	0.03165	30.60369
589			5.88000	-1.12160	4.45324	1.63651	0.00449	0.00326	0.00814	0.00035	-0.00050	0.00097	106.78716	11.82787	-26.16397	-0.14464	-0.03260	0.03404	0.00052	0.00150	0.00202	30.23578	-12.02321	9.50572	0.06173	0.08319	0.02679	0.00012	-0.00216	0.00074	13.95132	-6.16050	2.39109	0.62905	0.09004	0.09739	-0.02796	0.00063	0.03704	26.56330	1.60240	-6.69597	0.43839	0.45136	-0.09668	-0.02365	0.01077	0.02776	30.60984
590			5.89000	-1.16137	4.55186	1.56682	0.00449	0.00319	0.00784	0.00033	-0.00056	0.00094	106.79350	11.79505	-26.14781	-0.14441	-0.03191	0.03124	0.00156	0.00115	0.00101	30.22919	-12.01725	9.49218	0.06049	0.07937	0.02733	0.00065	-0.00106	0.00001	13.95555	-6.21608	2.17776	0.62908	0.09217	0.09852	-0.02973	0.00046	0.03794	26.60156	1.51800	-6.56533	0.44919	0.44741	-0.09443	-0.02652	0.01475	0.02450	30.61853
591			5.90000	-1.19578	4.65669	1.50318	0.00448	0.00312	0.00755	0.00027	-0.00055	0.00077	106.80556	11.78038	-26.13449	-0.14383	-0.03134	0.02891	0.00336	0.00064	0.00009	30.22172	-12.01018	9.49743	0.05941	0.07650	0.02805	0.00105	0.00013	-0.00077	13.95896	-6.27247	1.96164	0.63106	0.09673	0.10095	-0.02774	0.00072	0.03949	26.63758	1.43550	-6.44696	0.45997	0.44674	-0.09241	-0.02255	0.01629	0.02296	30.62483
592			5.91000	-1.22136	4.75479	1.45450	0.00446	0.00306	0.00731	0.00019	-0.00047	0.00053	106.82476	11.78485	-26.12580	-0.14286	-0.03098	0.02738	0.00493	0.00014	-0.00068	30.21496	-12.00301	9.52108	0.05881	0.07424	0.02849	0.00126	0.00113	-0.00147	13.95831	-6.33250	1.74214	0.63198	0.10242	0.10307	-0.02241	0.00141	0.04108	26.66364	1.35302	-6.32949	0.46793	0.44641	-0.09100	-0.01295	0.01559	0.02311	30.62514
593			5.92000	-1.23783	4.83455	1.42338	0.00446	0.00301	0.00713	0.00012	-0.00035	0.00031	106.84789	11.80596	-26.12109	-0.14174	-0.03084	0.02660	0.00523	-0.00026	-0.00122	30.20996	-11.99546	9.55862	0.05854	0.07211	0.02841	0.00131	0.00153	-0.00191	13.95081	-6.39800	1.51952	0.62612	0.10492	0.10307	-0.01439	0.00233	0.04173	26.67500	1.26914	-6.20475	0.47507	0.44263	-0.09023	-0.00072	0.01337	0.02426	30.61865
594			5.93000	-1.24743	4.88749	1.40798	0.00447	0.00298	0.00702	0.00007	-0.00019	0.00012	106.86829	11.83807	-26.11957	-0.14085	-0.03085	0.02639	0.00391	-0.00055	-0.00150	30.20613	-11.98523	9.60164	0.05819	0.07043	0.02800	0.00128	0.00106	-0.00203	13.93484	-6.46901	1.29528	0.62021	0.10798	0.10281	-0.00554	0.00329	0.04196	26.67111	1.18378	-6.06961	0.47495	0.44119	-0.09111	0.01034	0.01032	0.02592	30.60735
595			5.94000	-1.25315	4.90881	1.40526	0.00448	0.00297	0.00700	0.00004	-0.00003	-0.00003	106.87955	11.87445	-26.12180	-0.14042	-0.03101	0.02665	0.00145	-0.00080	-0.00153	30.20176	-11.96865	9.64073	0.05750	0.07015	0.02771	0.00127	-0.00025	-0.00190	13.91054	-6.54452	1.07117	0.61731	0.11205	0.10328	0.00232	0.00419	0.04218	26.65582	1.09888	-5.92543	0.47041	0.44384	-0.09327	0.01690	0.00654	0.02738	30.59509
596			5.95000	-1.25746	4.89840	1.41301	0.00448	0.00296	0.00703	0.00002	0.00012	-0.00016	106.87820	11.90974	-26.12910	-0.14054	-0.03128	0.02727	-0.00122	-0.00105	-0.00137	30.19480	-11.94223	9.66901	0.05629	0.07166	0.02779	0.00129	-0.00215	-0.00167	13.87962	-6.62313	0.84843	0.61126	0.11518	0.10398	0.00798	0.00486	0.04219	26.63556	1.01780	-5.77648	0.47338	0.44838	-0.09586	0.01849	0.00232	0.02809	30.58578
597			5.96000	-1.26121	4.86199	1.43010	0.00446	0.00297	0.00712	0.00001	0.00023	-0.00027	106.86533	11.94068	-26.14250	-0.14112	-0.03162	0.02815	-0.00326	-0.00131	-0.00109	30.18438	-11.90437	9.68385	0.05486	0.07460	0.02824	0.00132	-0.00428	-0.00143	13.84452	-6.70296	0.62846	0.60427	0.11822	0.10485	0.01099	0.00517	0.04174	26.61634	0.94309	-5.62792	0.48061	0.45299	-0.09813	0.01610	-0.00110	0.02772	30.58150
598			5.97000	-1.26417	4.81042	1.45547	0.00442	0.00298	0.00727	0.00000	0.00027	-0.00036	106.84487	11.96577	-26.16228	-0.14192	-0.03202	0.02935	-0.00445	-0.00151	-0.00074	30.17090	-11.85630	9.68640	0.05372	0.07838	0.02883	0.00131	-0.00625	-0.00120	13.80814	-6.78093	0.41448	0.59486	0.11920	0.10519	0.01120	0.00486	0.04018	26.60196	0.87526	-5.48578	0.49013	0.45394	-0.09903	0.01157	-0.00192	0.02603	30.58154
599			5.98000	-1.26630	4.75648	1.48543	0.00439	0.00303	0.00747	-0.00000	0.00026	-0.00039	106.82018	11.98393	-26.18698	-0.14290	-0.03245	0.03075	-0.00512	-0.00160	-0.00035	30.15556	-11.80130	9.67909	0.05333	0.08251	0.02955	0.00125	-0.00774	-0.00099	13.77376	-6.85280	0.21165	0.58636	0.11937	0.10533	0.00923	0.00393	0.03749	26.59344	0.81254	-5.35644	0.49462	0.45100	-0.09821	0.00728	0.00056	0.02318	30.58273
600			5.99000	-1.26793	4.71066	1.51366	0.00439	0.00310	0.00770	-0.00000	0.00021	-0.00034	106.79311	11.99477	-26.21367	-0.14418	-0.03286	0.03207	-0.00552	-0.00154	0.00002	30.13966	-11.74417	9.66503	0.05374	0.08641	0.03038	0.00113	-0.00843	-0.00076	13.74361	-6.91467	0.02458	0.57645	0.11979	0.10490	0.00639	0.00255	0.03385	26.58851	0.75288	-5.24451	0.49507	0.44623	-0.09710	0.00551	0.00500	0.01998	30.58044
601			6.00000	-1.26922	4.67744	1.53418	0.00444	0.00319	0.00793	-0.00000	0.00015	-0.00021	106.76532	11.99875	-26.23972	-0.14572	-0.03322	0.03313	-0.00558	-0.00137	0.00034	30.12483	-11.69021	9.64707	0.05465	0.08978	0.03127	0.00090	-0.00822	-0.00051	13.71824	-6.96436	-0.14434	0.56813	0.11928	0.10332	0.00405	0.00096	0.02956	26.58336	0.69551	-5.15132	0.49252	0.44094	-0.09692	0.00663	0.00903	0.01687	30.57111
602			6.01000	-1.27028	4.65598	1.54304	0.00449	0.00327	0.00812	0.00001	0.00010	-0.00003	106.73897	11.99697	-26.26328	-0.14719	-0.03354	0.03398	-0.00514	-0.00112	0.00056	30.11317	-11.64415	9.62765	0.05581	0.09282	0.03222	0.00049	-0.00717	-0.00024	13.69685	-7.00138	-0.29402	0.55586	0.11884	0.10185	0.00302	-0.00062	0.02518	26.57512	0.64263	-5.07661	0.49531	0.43610	-0.09657	0.00921	0.01069	0.01346	30.55410
603			6.02000	-1.27122	4.64359	1.53836	0.00454	0.00334	0.00826	0.00002	0.00005	0.00017	106.71638	11.99159	-26.28267	-0.14840	-0.03387	0.03481	-0.00432	-0.00079	0.00062	30.10705	-11.60942	9.60909	0.05696	0.09557	0.03298	-0.00012	-0.00550	0.00002	13.67808	-7.02561	-0.42304	0.54049	0.11750	0.09993	0.00341	-0.00217	0.02042	26.56351	0.59895	-5.02109	0.49965	0.42976	-0.09572	0.01069	0.00943	0.00930	30.53236
604			6.03000	-1.27292	4.63767	1.51873	0.00458	0.00338	0.00833	0.00004	0.00003	0.00040	106.69894	11.98508	-26.29529	-0.14919	-0.03420	0.03559	-0.00350	-0.00033	0.00049	30.10867	-11.58749	9.59311	0.05788	0.09771	0.03339	-0.00091	-0.00357	0.00025	13.66100	-7.03620	-0.52827	0.52940	0.11673	0.09745	0.00467	-0.00382	0.01498	26.55153	0.57034	-4.98828	0.50039	0.42691	-0.09702	0.00829	0.00615	0.00412	30.51161
605			6.04000	-1.27709	4.63526	1.48351	0.00461	0.00341	0.00835	0.00008	0.00002	0.00061	106.68633	11.97960	-26.29808	-0.14956	-0.03443	0.03613	-0.00298	0.00024	0.00018	30.11925	-11.57743	9.58015	0.05832	0.09884	0.03341	-0.00177	-0.00183	0.00042	13.64578	-7.03080	-0.60440	0.51995	0.11680	0.09384	0.00582	-0.00567	0.00875	26.54490	0.56245	-4.98498	0.50179	0.42954	-0.10207	0.00042	0.00181	-0.00283	30.49871
606			6.05000	-1.28510	4.63225	1.43427	0.00461	0.00343	0.00834	0.00011	0.00004	0.00078	106.67737	11.97733	-26.28902	-0.14966	-0.03451	0.03631	-0.00270	0.00083	-0.00029	30.13878	-11.57636	9.56950	0.05820	0.09888	0.03312	-0.00257	-0.00061	0.00054	13.63377	-7.00733	-0.64608	0.51143	0.11539	0.08950	0.00605	-0.00746	0.00221	26.55027	0.58020	-5.01884	0.50380	0.43493	-0.10910	-0.01284	-0.00288	-0.01206	30.49959
607			6.06000	-1.29633	4.62452	1.37619	0.00457	0.00343	0.00832	0.00013	0.00007	0.00085	106.67179	11.98048	-26.26854	-0.14951	-0.03451	0.03631	-0.00227	0.00131	-0.00085	30.16590	-11.58076	9.56000	0.05750	0.09840	0.03264	-0.00317	0.00004	0.00063	13.62669	-6.96546	-0.64968	0.50634	0.11274	0.08530	0.00504	-0.00884	-0.00401	26.57298	0.62586	-5.09491	0.50673	0.44088	-0.11608	-0.02949	-0.00709	-0.02285	30.51727
608			6.07000	-1.30772	4.61056	1.31611	0.00449	0.00344	0.00830	0.00011	0.00011	0.00084	106.67049	11.99050	-26.23842	-0.14921	-0.03451	0.03643	-0.00145	0.00170	-0.00144	30.19819	-11.58781	9.55031	0.05650	0.09797	0.03202	-0.00352	0.00030	0.00071	13.62612	-6.90731	-0.61466	0.50258	0.11099	0.08141	0.00278	-0.00969	-0.00943	26.61483	0.69760	-5.21236	0.51346	0.44484	-0.12153	-0.04632	-0.00987	-0.03321	30.55056
609			6.08000	-1.31511	4.59192	1.25943	0.00443	0.00345	0.00832	0.00006	0.00013	0.00077	106.67494	12.00764	-26.19995	-0.14891	-0.03456	0.03681	-0.00020	0.00205	-0.00203	30.23323	-11.59650	9.53949	0.05586	0.09794	0.03142	-0.00366	0.00049	0.00079	13.63308	-6.83701	-0.54347	0.49698	0.10756	0.07637	-0.00059	-0.00966	-0.01351	26.67308	0.78889	-5.36350	0.52234	0.44397	-0.12571	-0.05972	-0.01042	-0.04121	30.59405
610			6.09000	-1.31531	4.57046	1.20862	0.00440	0.00348	0.00838	0.00000	0.00015	0.00069	106.68665	12.03159	-26.15325	-0.14868	-0.03467	0.03740	0.00130	0.00242	-0.00263	30.26878	-11.60727	9.52793	0.05603	0.09796	0.03076	-0.00366	0.00087	0.00085	13.64814	-6.75948	-0.44072	0.49181	0.10228	0.07010	-0.00455	-0.00886	-0.01587	26.74139	0.89025	-5.53597	0.52688	0.44215	-0.13083	-0.06629	-0.00865	-0.04625	30.63940
611			6.10000	-1.30760	4.54594	1.16311	0.00442	0.00353	0.00848	-0.00006	0.00017	0.00064	106.70625	12.06171	-26.09800	-0.14860	-0.03480	0.03803	0.00282	0.00280	-0.00318	30.30342	-11.62123	9.51678	0.05685	0.09737	0.02988	-0.00353	0.00148	0.00090	13.67075	-6.67931	-0.31312	0.48842	0.09742	0.06536	-0.00819	-0.00774	-0.01707	26.81181	0.99116	-5.71519	0.52867	0.44758	-0.13799	-0.06516	-0.00526	-0.04807	30.67879
612			6.11000	-1.29323	4.51573	1.12073	0.00445	0.00360	0.00860	-0.00010	0.00023	0.00062	106.73318	12.09673	-26.03471	-0.14864	-0.03491	0.03859	0.00408	0.00314	-0.00361	30.33554	-11.63970	9.50653	0.05796	0.09586	0.02860	-0.00324	0.00218	0.00097	13.69887	-6.60033	-0.16970	0.48688	0.09213	0.06275	-0.01064	-0.00650	-0.01746	26.87660	1.08231	-5.88624	0.53512	0.45223	-0.14232	-0.05811	-0.00112	-0.04487	30.70650
613			6.12000	-1.27507	4.47556	1.07907	0.00449	0.00366	0.00873	-0.00012	0.00031	0.00063	106.76550	12.13482	-25.96550	-0.14863	-0.03503	0.03918	0.00491	0.00334	-0.00392	30.36332	-11.66330	9.49614	0.05903	0.09416	0.02714	-0.00278	0.00278	0.00105	13.72943	-6.52520	-0.02053	0.48491	0.08916	0.06042	-0.01115	-0.00553	-0.01682	26.93022	1.15698	-6.03620	0.54095	0.45239	-0.14410	-0.04660	0.00273	-0.03778	30.72026
614			6.13000	-1.25656	4.42188	1.03606	0.00449	0.00371	0.00885	-0.00011	0.00040	0.00067	106.80069	12.17490	-25.89375	-0.14846	-0.03516	0.03990	0.00521	0.00334	-0.00414	30.38505	-11.69131	9.48484	0.05978	0.09288	0.02562	-0.00212	0.00311	0.00109	13.75877	-6.45553	0.12527	0.48347	0.08664	0.05750	-0.00951	-0.00471	-0.01520	26.96988	1.21219	-6.15726	0.54276	0.45227	-0.14658	-0.03338	0.00540	-0.02956	30.72118
615			6.14000	-1.24104	4.35408	0.98951	0.00445	0.00374	0.00896	-0.00007	0.00049	0.00074	106.83562	12.21726	-25.82353	-0.14798	-0.03528	0.04069	0.00493	0.00308	-0.00433	30.39919	-11.72104	9.47302	0.05986	0.09207	0.02412	-0.00127	0.00309	0.00102	13.78362	-6.39269	0.26078	0.48141	0.08182	0.05347	-0.00626	-0.00383	-0.01279	26.99623	1.24958	-6.24844	0.54574	0.45037	-0.14943	-0.02219	0.00621	-0.02195	30.71350
616			6.15000	-1.23107	4.27521	0.93782	0.00440	0.00375	0.00903	-0.00001	0.00055	0.00083	106.86728	12.26264	-25.75946	-0.14728	-0.03541	0.04152	0.00423	0.00259	-0.00446	30.40478	-11.74904	9.46198	0.05921	0.09168	0.02268	-0.00040	0.00276	0.00085	13.80208	-6.33815	0.38024	0.47990	0.07783	0.04973	-0.00225	-0.00304	-0.01013	27.01305	1.27452	-6.31450	0.55087	0.45010	-0.15281	-0.01524	0.00490	-0.01632	30.70358
617			6.16000	-1.22896	4.18981	0.87977	0.00432	0.00375	0.00906	0.00005	0.00057	0.00094	106.89373	12.31067	-25.70487	-0.14631	-0.03552	0.04225	0.00342	0.00201	-0.00444	30.40277	-11.77251	9.45296	0.05771	0.09163	0.02145	0.00027	0.00226	0.00064	13.81302	-6.29361	0.47804	0.48071	0.07560	0.04845	0.00192	-0.00233	-0.00771	27.02537	1.29403	-6.36315	0.55528	0.45656	-0.15692	-0.01275	0.00190	-0.01313	30.69808
618			6.17000	-1.23666	4.10301	0.81482	0.00422	0.00372	0.00904	0.00013	0.00056	0.00104	106.91517	12.35909	-25.66025	-0.14520	-0.03559	0.04268	0.00281	0.00148	-0.00422	30.39621	-11.79061	9.44652	0.05555	0.09176	0.02057	0.00056	0.00175	0.00043	13.81613	-6.26035	0.54990	0.48237	0.07517	0.04927	0.00576	-0.00169	-0.00543	27.03738	1.31385	-6.40211	0.56028	0.46484	-0.15961	-0.01338	-0.00139	-0.01197	30.70161
619			6.18000	-1.25503	4.01984	0.74366	0.00410	0.00368	0.00895	0.00020	0.00052	0.00110	106.93313	12.40515	-25.62436	-0.14399	-0.03556	0.04275	0.00260	0.00107	-0.00381	30.38916	-11.80355	9.44298	0.05295	0.09198	0.02009	0.00048	0.00131	0.00024	13.81213	-6.23846	0.59512	0.48392	0.07451	0.05022	0.00882	-0.00108	-0.00322	27.05101	1.33613	-6.43813	0.56362	0.46649	-0.15883	-0.01455	-0.00279	-0.01209	30.71513
620			6.19000	-1.28316	3.94485	0.66961	0.00397	0.00361	0.00881	0.00025	0.00045	0.00109	106.94965	12.44690	-25.59608	-0.14286	-0.03552	0.04256	0.00293	0.00073	-0.00329	30.38511	-11.81164	9.44287	0.05046	0.09242	0.02004	0.00015	0.00097	0.00004	13.80261	-6.22675	0.61763	0.48327	0.07333	0.04912	0.01097	-0.00050	-0.00134	27.06521	1.35963	-6.47671	0.56431	0.46304	-0.15787	-0.01374	-0.00161	-0.01314	30.73562
621			6.20000	-1.31826	3.88195	0.59846	0.00385	0.00355	0.00866	0.00028	0.00035	0.00099	106.96733	12.48307	-25.57479	-0.14186	-0.03553	0.04242	0.00386	0.00047	-0.00275	30.38669	-11.81520	9.44707	0.04868	0.09366	0.02050	-0.00034	0.00082	-0.00019	13.78924	-6.22333	0.62386	0.48194	0.07354	0.04704	0.01318	-0.00019	-0.00005	27.07692	1.38306	-6.52126	0.55928	0.45714	-0.15695	-0.01053	0.00072	-0.01483	30.75804
622			6.21000	-1.35659	3.83436	0.53634	0.00375	0.00351	0.00852	0.00027	0.00025	0.00081	106.98883	12.51346	-25.55918	-0.14109	-0.03558	0.04233	0.00520	0.00029	-0.00229	30.39604	-11.81483	9.45763	0.04797	0.09568	0.02155	-0.00090	0.00097	-0.00053	13.77417	-6.22559	0.62137	0.48101	0.07339	0.04417	0.01360	-0.00021	0.00035	27.08443	1.40732	-6.57398	0.55374	0.44827	-0.15538	-0.00747	0.00212	-0.01716	30.77859
623			6.22000	-1.39455	3.80270	0.48771	0.00369	0.00349	0.00843	0.00025	0.00016	0.00059	107.01559	12.53968	-25.54692	-0.14064	-0.03565	0.04221	0.00643	0.00022	-0.00201	30.41450	-11.81100	9.47779	0.04844	0.09720	0.02267	-0.00146	0.00135	-0.00097	13.76053	-6.22999	0.61814	0.47775	0.07160	0.04037	0.00938	0.00044	0.00003	27.08955	1.43585	-6.63646	0.55321	0.43715	-0.15344	-0.00737	0.00131	-0.02005	30.79666
624			6.23000	-1.42922	3.78343	0.45437	0.00368	0.00351	0.00841	0.00022	0.00011	0.00038	107.04627	12.56355	-25.53599	-0.14069	-0.03577	0.04215	0.00703	0.00019	-0.00175	30.44112	-11.80377	9.50902	0.04962	0.09698	0.02310	-0.00190	0.00161	-0.00137	13.75176	-6.23261	0.62226	0.47370	0.07086	0.03669	0.00523	0.00038	-0.00072	27.09631	1.47244	-6.70889	0.55434	0.42979	-0.15315	-0.01074	-0.00164	-0.02327	30.81374
625			6.24000	-1.45818	3.76953	0.43562	0.00371	0.00356	0.00846	0.00017	0.00009	0.00018	107.07732	12.58329	-25.52656	-0.14120	-0.03594	0.04222	0.00685	0.00017	-0.00124	30.47263	-11.79290	9.54756	0.05135	0.09565	0.02302	-0.00214	0.00137	-0.00157	13.75044	-6.23057	0.64168	0.47042	0.07064	0.03352	0.00049	0.00028	-0.00177	27.10782	1.51907	-6.78952	0.55432	0.42724	-0.15468	-0.01546	-0.00597	-0.02615	30.83130
626			6.25000	-1.47956	3.75347	0.42910	0.00376	0.00361	0.00855	0.00011	0.00012	0.00002	107.10522	12.59423	-25.52046	-0.14182	-0.03607	0.04234	0.00596	0.00010	-0.00037	30.50454	-11.77836	9.58612	0.05302	0.09439	0.02289	-0.00209	0.00058	-0.00150	13.75710	-6.22262	0.68248	0.46549	0.06928	0.03104	-0.00354	0.00020	-0.00291	27.12390	1.57496	-6.87406	0.55409	0.42722	-0.15672	-0.01830	-0.01036	-0.02757	30.84886
627			6.26000	-1.49217	3.73015	0.43187	0.00382	0.00365	0.00864	0.00005	0.00018	-0.00010	107.12686	12.59201	-25.52028	-0.14220	-0.03606	0.04235	0.00448	-0.00004	0.00077	30.53205	-11.76079	9.61735	0.05435	0.09374	0.02298	-0.00172	-0.00053	-0.00122	13.77058	-6.20825	0.74728	0.45947	0.06703	0.02980	-0.00589	0.00014	-0.00401	27.14111	1.63571	-6.95630	0.55286	0.42841	-0.15805	-0.01654	-0.01336	-0.02626	30.86375
628			6.27000	-1.49637	3.69792	0.44111	0.00388	0.00365	0.00870	0.00000	0.00023	-0.00019	107.13969	12.57478	-25.52800	-0.14219	-0.03589	0.04222	0.00269	-0.00023	0.00194	30.55108	-11.74177	9.63650	0.05499	0.09388	0.02330	-0.00107	-0.00156	-0.00082	13.78813	-6.18825	0.83360	0.45307	0.06319	0.02866	-0.00605	0.00017	-0.00474	27.15383	1.69363	-7.02727	0.55042	0.42919	-0.15919	-0.00868	-0.01419	-0.02125	30.87182
629			6.28000	-1.49413	3.65850	0.45469	0.00395	0.00363	0.00871	-0.00003	0.00025	-0.00024	107.14350	12.54389	-25.54352	-0.14182	-0.03564	0.04198	0.00090	-0.00040	0.00289	30.55952	-11.72382	9.64298	0.05485	0.09459	0.02366	-0.00025	-0.00218	-0.00040	13.80590	-6.16603	0.93307	0.44702	0.06086	0.02917	-0.00381	0.00039	-0.00516	27.15571	1.73923	-7.07517	0.55023	0.43419	-0.16070	0.00515	-0.01308	-0.01219	30.86863
630			6.29000	-1.48899	3.61701	0.47005	0.00401	0.00357	0.00867	-0.00004	0.00024	-0.00024	107.13901	12.50318	-25.56454	-0.14119	-0.03531	0.04155	-0.00098	-0.00049	0.00344	30.55701	-11.70924	9.63981	0.05412	0.09499	0.02380	0.00067	-0.00223	-0.00007	13.81936	-6.14703	1.03328	0.44062	0.06046	0.03256	0.00067	0.00086	-0.00533	27.14125	1.76401	-7.08886	0.55368	0.44396	-0.16143	0.02367	-0.01042	0.00037	30.85148
631			6.30000	-1.48540	3.58092	0.48386	0.00407	0.00350	0.00858	-0.00001	0.00018	-0.00019	107.12592	12.45795	-25.58784	-0.14044	-0.03489	0.04076	-0.00304	-0.00051	0.00354	30.54308	-11.69898	9.63200	0.05272	0.09396	0.02337	0.00163	-0.00180	0.00008	13.82418	-6.13702	1.12003	0.43687	0.06209	0.03756	0.00664	0.00152	-0.00471	27.10718	1.76200	-7.06057	0.55445	0.45160	-0.15958	0.04394	-0.00652	0.01445	30.81996
632			6.31000	-1.48746	3.55696	0.49340	0.00411	0.00343	0.00846	0.00004	0.00009	-0.00011	107.10419	12.41307	-25.61078	-0.13974	-0.03440	0.03956	-0.00500	-0.00048	0.00329	30.51845	-11.69234	9.62488	0.05100	0.09110	0.02238	0.00245	-0.00118	0.00003	13.81768	-6.14002	1.18033	0.43175	0.06403	0.04211	0.01258	0.00222	-0.00286	27.05352	1.73147	-6.98887	0.55738	0.45484	-0.15609	0.06222	-0.00163	0.02716	30.77594
633			6.32000	-1.49794	3.54944	0.49799	0.00413	0.00335	0.00830	0.00011	-0.00001	-0.00004	107.07537	12.37172	-25.63224	-0.13915	-0.03389	0.03803	-0.00653	-0.00047	0.00284	30.48610	-11.68708	9.62282	0.04939	0.08720	0.02129	0.00301	-0.00065	-0.00019	13.79992	-6.15695	1.20547	0.42558	0.06708	0.04482	0.01680	0.00279	-0.00003	26.98468	1.67498	-6.88101	0.56084	0.45689	-0.15423	0.07389	0.00419	0.03642	30.72406
634			6.33000	-1.51764	3.56049	0.49888	0.00411	0.00327	0.00810	0.00017	-0.00012	0.00000	107.04162	12.33595	-25.65203	-0.13861	-0.03339	0.03631	-0.00762	-0.00049	0.00230	30.44965	-11.67977	9.62955	0.04816	0.08305	0.02047	0.00332	-0.00037	-0.00056	13.77372	-6.18604	1.19242	0.41891	0.07071	0.04647	0.01806	0.00309	0.00305	26.90947	1.59931	-6.75236	0.56514	0.45756	-0.15302	0.07574	0.01079	0.04067	30.67118
635			6.34000	-1.54549	3.59007	0.49859	0.00406	0.00320	0.00789	0.00022	-0.00021	0.00001	107.00420	12.30718	-25.67058	-0.13811	-0.03293	0.03452	-0.00859	-0.00056	0.00177	30.41208	-11.66660	9.64797	0.04719	0.07899	0.01999	0.00349	-0.00044	-0.00104	13.74385	-6.22344	1.14387	0.40878	0.07299	0.04845	0.01592	0.00297	0.00594	26.83838	1.51299	-6.62151	0.56857	0.45545	-0.15025	0.06699	0.01752	0.03927	30.62432
636			6.35000	-1.57943	3.63445	0.49986	0.00400	0.00315	0.00768	0.00025	-0.00026	-0.00003	106.96253	12.28559	-25.68877	-0.13766	-0.03251	0.03284	-0.00978	-0.00069	0.00134	30.37482	-11.64400	9.67890	0.04619	0.07542	0.01983	0.00355	-0.00090	-0.00156	13.71541	-6.26463	1.06634	0.39853	0.07755	0.05202	0.01124	0.00258	0.00858	26.78102	1.42472	-6.50497	0.56610	0.45547	-0.14715	0.04870	0.02345	0.03356	30.58888
637			6.36000	-1.61723	3.68574	0.50513	0.00393	0.00311	0.00752	0.00026	-0.00027	-0.00009	106.91478	12.26954	-25.70818	-0.13730	-0.03213	0.03136	-0.01133	-0.00086	0.00108	30.33862	-11.60920	9.72038	0.04486	0.07313	0.02023	0.00350	-0.00171	-0.00208	13.69233	-6.30523	0.96819	0.38937	0.08333	0.05527	0.00554	0.00187	0.01057	26.74499	1.34252	-6.41474	0.56112	0.45354	-0.14360	0.02428	0.02733	0.02488	30.56921
638			6.37000	-1.65612	3.73454	0.51636	0.00385	0.00309	0.00740	0.00025	-0.00024	-0.00018	106.85909	12.25671	-25.73072	-0.13722	-0.03183	0.03023	-0.01298	-0.00111	0.00100	30.30352	-11.56140	9.76889	0.04323	0.07272	0.02126	0.00335	-0.00269	-0.00257	13.67625	-6.34148	0.85834	0.38427	0.08578	0.05534	0.00023	0.00084	0.01112	26.73492	1.27367	-6.35869	0.55832	0.44133	-0.13838	-0.00235	0.02798	0.01449	30.56829
639			6.38000	-1.69236	3.77317	0.53590	0.00378	0.00309	0.00735	0.00021	-0.00017	-0.00031	106.79570	12.24462	-25.75847	-0.13760	-0.03168	0.02960	-0.01413	-0.00140	0.00107	30.26994	-11.50255	9.82080	0.04154	0.07472	0.02301	0.00309	-0.00360	-0.00305	13.66709	-6.37060	0.74582	0.38111	0.08690	0.05386	-0.00386	-0.00022	0.01052	26.75151	1.22366	-6.34024	0.55933	0.42862	-0.13450	-0.02688	0.02593	0.00443	30.58677
640			6.39000	-1.72180	3.79710	0.56635	0.00375	0.00310	0.00736	0.00014	-0.00009	-0.00047	106.72826	12.23170	-25.79267	-0.13843	-0.03170	0.02951	-0.01415	-0.00172	0.00120	30.23936	-11.43730	9.87416	0.04014	0.07875	0.02526	0.00270	-0.00405	-0.00347	13.66350	-6.39163	0.63872	0.37584	0.08698	0.05250	-0.00602	-0.00103	0.00933	26.79006	1.19481	-6.35621	0.57034	0.42188	-0.13310	-0.04490	0.02176	-0.00377	30.62119
641			6.40000	-1.74152	3.80439	0.60966	0.00377	0.00313	0.00743	0.00008	-0.00000	-0.00064	106.66277	12.21789	-25.83323	-0.13946	-0.03185	0.02993	-0.01287	-0.00202	0.00136	30.21448	-11.37234	9.92916	0.03920	0.08332	0.02731	0.00216	-0.00377	-0.00372	13.66294	-6.40553	0.54351	0.37091	0.08924	0.05291	-0.00602	-0.00151	0.00796	26.84057	1.18554	-6.39586	0.58433	0.42092	-0.13241	-0.05217	0.01590	-0.00887	30.66409
642			6.41000	-1.75120	3.79543	0.66540	0.00385	0.00316	0.00755	0.00001	0.00008	-0.00079	106.60420	12.20285	-25.87921	-0.14065	-0.03215	0.03084	-0.01099	-0.00225	0.00159	30.19810	-11.31406	9.98493	0.03941	0.08705	0.02864	0.00155	-0.00287	-0.00361	13.66279	-6.41350	0.46552	0.36938	0.09246	0.05420	-0.00431	-0.00172	0.00623	26.89054	1.19084	-6.44425	0.59219	0.42124	-0.13132	-0.04686	0.00917	-0.01044	30.70581
643			6.42000	-1.75364	3.77338	0.72907	0.00395	0.00320	0.00772	-0.00002	0.00013	-0.00087	106.55290	12.18438	-25.92920	-0.14194	-0.03256	0.03206	-0.00963	-0.00235	0.00198	30.19072	-11.26700	10.03720	0.04066	0.08937	0.02905	0.00092	-0.00182	-0.00304	13.66139	-6.41590	0.40967	0.36816	0.09344	0.05407	-0.00169	-0.00176	0.00388	26.92932	1.20449	-6.48844	0.59579	0.42055	-0.13126	-0.03280	0.00309	-0.00951	30.73779
644			6.43000	-1.75346	3.74432	0.79268	0.00406	0.00324	0.00790	-0.00002	0.00015	-0.00082	106.50498	12.15868	-25.98104	-0.14342	-0.03303	0.03336	-0.00957	-0.00224	0.00253	30.19057	-11.23356	10.07870	0.04273	0.09077	0.02893	0.00034	-0.00104	-0.00208	13.65848	-6.41195	0.37992	0.36759	0.09477	0.05469	0.00101	-0.00181	0.00131	26.95198	1.22092	-6.52214	0.59851	0.42438	-0.13251	-0.01648	-0.00119	-0.00755	30.75620
645			6.44000	-1.75525	3.71624	0.84640	0.00417	0.00328	0.00808	0.00001	0.00013	-0.00064	106.45506	12.12304	-26.03079	-0.14514	-0.03345	0.03441	-0.01083	-0.00186	0.00312	30.19450	-11.21419	10.10299	0.04489	0.09123	0.02843	-0.00015	-0.00069	-0.00091	13.65464	-6.40115	0.37754	0.36614	0.09569	0.05567	0.00329	-0.00183	-0.00123	26.95967	1.23693	-6.54518	0.60375	0.43046	-0.13434	-0.00308	-0.00384	-0.00551	30.76245
646			6.45000	-1.76178	3.69752	0.88165	0.00427	0.00333	0.00824	0.00006	0.00006	-0.00035	106.39999	12.07702	-26.07380	-0.14712	-0.03371	0.03484	-0.01270	-0.00128	0.00356	30.19990	-11.20767	10.10658	0.04676	0.09039	0.02766	-0.00052	-0.00071	0.00024	13.65035	-6.38463	0.39951	0.36490	0.09627	0.05639	0.00501	-0.00170	-0.00334	26.95704	1.25135	-6.55940	0.60673	0.43807	-0.13727	0.00558	-0.00573	-0.00359	30.76092
647			6.46000	-1.77318	3.69482	0.89433	0.00439	0.00339	0.00838	0.00010	-0.00004	-0.00003	106.34010	12.02297	-26.10727	-0.14928	-0.03380	0.03464	-0.01426	-0.00068	0.00375	30.20478	-11.21134	10.08971	0.04823	0.08809	0.02661	-0.00073	-0.00105	0.00118	13.64573	-6.36552	0.43909	0.36302	0.09680	0.05754	0.00615	-0.00128	-0.00472	26.94870	1.26391	-6.56512	0.60652	0.44737	-0.14066	0.01037	-0.00748	-0.00142	30.75563
648			6.47000	-1.78766	3.71136	0.88607	0.00451	0.00345	0.00848	0.00013	-0.00015	0.00025	106.27840	11.96448	-26.13214	-0.15125	-0.03375	0.03417	-0.01487	-0.00026	0.00374	30.20728	-11.22134	10.05492	0.04938	0.08510	0.02539	-0.00074	-0.00164	0.00181	13.64071	-6.34774	0.48782	0.36177	0.09640	0.05895	0.00678	-0.00061	-0.00529	26.93741	1.27369	-6.56104	0.60446	0.45483	-0.14288	0.01330	-0.00866	0.00135	30.74832
649			6.48000	-1.80357	3.74573	0.86205	0.00462	0.00351	0.00855	0.00015	-0.00024	0.00044	106.21823	11.90506	-26.15184	-0.15285	-0.03366	0.03374	-0.01439	-0.00010	0.00358	30.20564	-11.23330	10.00638	0.05048	0.08271	0.02441	-0.00052	-0.00235	0.00212	13.63518	-6.33420	0.53788	0.35944	0.09653	0.06061	0.00692	0.00010	-0.00514	26.92392	1.27847	-6.54561	0.60600	0.46145	-0.14432	0.01611	-0.00833	0.00468	30.73868
650			6.49000	-1.82029	3.79213	0.82906	0.00472	0.00357	0.00859	0.00016	-0.00029	0.00053	106.16266	11.84860	-26.17018	-0.15408	-0.03354	0.03341	-0.01277	-0.00020	0.00324	30.19879	-11.24317	9.95058	0.05158	0.08179	0.02411	-0.00014	-0.00295	0.00211	13.62918	-6.32596	0.58312	0.35808	0.09692	0.06230	0.00668	0.00069	-0.00442	26.90789	1.27531	-6.51855	0.60769	0.46699	-0.14521	0.01976	-0.00587	0.00820	30.72519
651			6.50000	-1.83768	3.84206	0.79482	0.00478	0.00363	0.00861	0.00016	-0.00029	0.00049	106.11539	11.80021	-26.19005	-0.15497	-0.03345	0.03322	-0.00993	-0.00048	0.00265	30.18738	-11.24805	9.89686	0.05268	0.08241	0.02451	0.00029	-0.00314	0.00176	13.62279	-6.32301	0.61927	0.35639	0.09580	0.06318	0.00611	0.00107	-0.00322	26.88809	1.26203	-6.48137	0.60980	0.46805	-0.14480	0.02451	-0.00158	0.01137	30.70623
652			6.51000	-1.85564	3.88554	0.76647	0.00480	0.00367	0.00860	0.00017	-0.00022	0.00037	106.08058	11.76543	-26.21239	-0.15549	-0.03347	0.03335	-0.00599	-0.00082	0.00183	30.17400	-11.24672	9.85572	0.05341	0.08405	0.02516	0.00059	-0.00278	0.00104	13.61618	-6.32463	0.64331	0.35360	0.09554	0.06360	0.00518	0.00123	-0.00175	26.86363	1.23808	-6.43656	0.61415	0.46765	-0.14418	0.02930	0.00352	0.01369	30.68120
653			6.52000	-1.87433	3.91307	0.74830	0.00476	0.00370	0.00859	0.00017	-0.00010	0.00019	106.06202	11.74749	-26.23539	-0.15558	-0.03361	0.03386	-0.00131	-0.00104	0.00090	30.16270	-11.23915	9.83562	0.05371	0.08617	0.02577	0.00060	-0.00191	0.00005	13.60978	-6.32992	0.65350	0.35125	0.09654	0.06410	0.00387	0.00118	-0.00017	26.83543	1.20519	-6.38821	0.61820	0.46758	-0.14370	0.03140	0.00826	0.01447	30.65138
654			6.53000	-1.89415	3.91821	0.74154	0.00469	0.00371	0.00857	0.00017	0.00004	0.00001	106.06213	11.74609	-26.25574	-0.15515	-0.03376	0.03463	0.00359	-0.00108	0.00001	30.15818	-11.22594	9.84074	0.05371	0.08809	0.02614	0.00027	-0.00074	-0.00102	13.60426	-6.33750	0.64958	0.35013	0.09832	0.06478	0.00223	0.00090	0.00130	26.80740	1.16794	-6.34275	0.61985	0.46699	-0.14283	0.02813	0.01182	0.01302	30.62131
655			6.54000	-1.91530	3.89993	0.74611	0.00460	0.00370	0.00856	0.00017	0.00018	-0.00016	106.08118	11.75739	-26.27138	-0.15427	-0.03385	0.03543	0.00815	-0.00101	-0.00064	30.16368	-11.20833	9.87010	0.05370	0.08910	0.02615	-0.00031	0.00037	-0.00193	13.60029	-6.34556	0.63353	0.34820	0.10088	0.06461	0.00042	0.00041	0.00236	26.78507	1.13218	-6.30805	0.61905	0.46445	-0.14201	0.01962	0.01388	0.00951	30.59701
656			6.55000	-1.93769	3.86170	0.76167	0.00452	0.00369	0.00857	0.00017	0.00029	-0.00034	106.11706	11.77537	-26.28336	-0.15304	-0.03383	0.03612	0.01201	-0.00098	-0.00089	30.17987	-11.18745	9.91784	0.05382	0.08927	0.02595	-0.00098	0.00110	-0.00252	13.59845	-6.35184	0.60970	0.34590	0.10205	0.06332	-0.00125	-0.00026	0.00275	26.77214	1.10278	-6.28967	0.61455	0.45879	-0.14095	0.00873	0.01440	0.00473	30.58270
657			6.56000	-1.96108	3.80915	0.78853	0.00447	0.00367	0.00860	0.00017	0.00035	-0.00051	106.16610	11.79361	-26.29581	-0.15152	-0.03369	0.03667	0.01496	-0.00110	-0.00068	30.20506	-11.16462	9.97539	0.05388	0.08905	0.02565	-0.00158	0.00131	-0.00271	13.59896	-6.35445	0.58409	0.34474	0.10189	0.06177	-0.00251	-0.00092	0.00249	26.76915	1.08272	-6.28990	0.61134	0.45244	-0.13976	-0.00155	0.01351	-0.00038	30.57946
658			6.57000	-1.98494	3.74895	0.82656	0.00441	0.00365	0.00864	0.00016	0.00037	-0.00066	106.22394	11.80625	-26.31394	-0.14964	-0.03351	0.03729	0.01673	-0.00135	-0.00009	30.23580	-11.14117	10.03311	0.05397	0.08940	0.02551	-0.00198	0.00107	-0.00254	13.60155	-6.35268	0.56212	0.34463	0.10105	0.05989	-0.00316	-0.00139	0.00179	26.77471	1.07363	-6.30785	0.61302	0.44701	-0.13922	-0.00959	0.01097	-0.00494	30.58640
659			6.58000	-2.00930	3.68891	0.87256	0.00435	0.00363	0.00866	0.00017	0.00035	-0.00073	106.28508	11.80921	-26.34043	-0.14748	-0.03338	0.03819	0.01687	-0.00157	0.00075	30.26781	-11.11894	10.08291	0.05426	0.09072	0.02553	-0.00210	0.00057	-0.00209	13.60534	-6.34717	0.54692	0.34290	0.10134	0.05846	-0.00316	-0.00161	0.00097	26.78616	1.07594	-6.33890	0.61559	0.44573	-0.14016	-0.01412	0.00691	-0.00811	30.60118
660			6.59000	-2.03567	3.63661	0.91911	0.00430	0.00360	0.00864	0.00019	0.00028	-0.00066	106.34286	11.79974	-26.37334	-0.14537	-0.03329	0.03909	0.01527	-0.00158	0.00173	30.29685	-11.10024	10.11926	0.05458	0.09222	0.02549	-0.00194	0.00002	-0.00141	13.60958	-6.33951	0.53918	0.34241	0.10244	0.05790	-0.00294	-0.00154	0.00023	26.79974	1.08766	-6.37508	0.61325	0.44867	-0.14231	-0.01433	0.00235	-0.00926	30.61940
661			6.60000	-2.06593	3.59802	0.95761	0.00426	0.00356	0.00857	0.00023	0.00018	-0.00048	106.39159	11.77582	-26.40831	-0.14353	-0.03315	0.03957	0.01243	-0.00134	0.00274	30.31931	-11.08708	10.13897	0.05463	0.09300	0.02533	-0.00151	-0.00050	-0.00063	13.61424	-6.33152	0.53843	0.34603	0.10019	0.05787	-0.00368	-0.00134	-0.00030	26.81162	1.10419	-6.40814	0.60529	0.44876	-0.14248	-0.01057	-0.00122	-0.00802	30.63555
662			6.61000	-2.10082	3.57722	0.98194	0.00423	0.00351	0.00845	0.00026	0.00006	-0.00024	106.42815	11.73676	-26.44160	-0.14207	-0.03285	0.03931	0.00906	-0.00095	0.00358	30.33273	-11.08057	10.14100	0.05436	0.09291	0.02529	-0.00091	-0.00089	0.00015	13.61991	-6.32442	0.54408	0.35008	0.09770	0.05801	-0.00338	-0.00071	-0.00098	26.81866	1.11956	-6.43127	0.60107	0.44732	-0.14158	-0.00383	-0.00282	-0.00477	30.64457
663			6.62000	-2.13948	3.57581	0.99002	0.00420	0.00345	0.00830	0.00029	-0.00005	-0.00001	106.45197	11.68501	-26.47080	-0.14101	-0.03238	0.03829	0.00583	-0.00054	0.00406	30.33631	-11.08097	10.12735	0.05385	0.09182	0.02536	-0.00025	-0.00106	0.00081	13.62717	-6.31891	0.55540	0.35325	0.09877	0.05868	-0.00527	-0.00012	-0.00133	26.81832	1.12804	-6.43933	0.60227	0.44742	-0.14076	0.00560	-0.00258	0.00000	30.64274
664			6.63000	-2.17922	3.59269	0.98399	0.00417	0.00341	0.00815	0.00029	-0.00014	0.00017	106.46463	11.62573	-26.49539	-0.14057	-0.03189	0.03693	0.00320	-0.00024	0.00411	30.33050	-11.08759	10.10218	0.05344	0.08996	0.02537	0.00040	-0.00100	0.00126	13.63589	-6.31552	0.57103	0.35509	0.09996	0.05942	-0.00450	0.00034	-0.00169	26.80806	1.12545	-6.42824	0.60343	0.44683	-0.13961	0.01731	-0.00149	0.00578	30.62771
665			6.64000	-2.21646	3.62469	0.96862	0.00416	0.00338	0.00803	0.00026	-0.00022	0.00027	106.46892	11.56512	-26.51621	-0.14072	-0.03149	0.03557	0.00133	-0.00008	0.00382	30.31687	-11.09880	10.07067	0.05316	0.08777	0.02524	0.00095	-0.00081	0.00147	13.64529	-6.31497	0.58823	0.35786	0.10037	0.06002	-0.00479	0.00084	-0.00158	26.78632	1.11005	-6.39521	0.60098	0.44653	-0.13897	0.02929	-0.00063	0.01199	30.59934
666			6.65000	-2.24781	3.66771	0.94869	0.00416	0.00336	0.00792	0.00021	-0.00026	0.00031	106.46773	11.50862	-26.53382	-0.14124	-0.03125	0.03443	0.00012	0.00000	0.00327	30.29766	-11.11213	10.03805	0.05306	0.08578	0.02504	0.00136	-0.00061	0.00141	13.65472	-6.31772	0.60271	0.36159	0.10129	0.06172	-0.00532	0.00116	-0.00099	26.75394	1.08235	-6.33927	0.59661	0.44826	-0.13827	0.03822	-0.00013	0.01785	30.56009
667			6.66000	-2.27126	3.71675	0.92793	0.00418	0.00335	0.00783	0.00015	-0.00028	0.00030	106.46360	11.46082	-26.54761	-0.14184	-0.03107	0.03344	-0.00061	0.00007	0.00249	30.27571	-11.12440	10.00960	0.05315	0.08429	0.02503	0.00161	-0.00039	0.00110	13.66447	-6.32338	0.60931	0.36683	0.10281	0.06410	-0.00661	0.00122	0.00016	26.71540	1.04375	-6.26291	0.59180	0.45029	-0.13710	0.04145	0.00063	0.02255	30.51492
668			6.67000	-2.28612	3.76573	0.90928	0.00423	0.00336	0.00779	0.00009	-0.00026	0.00025	106.45842	11.42622	-26.55596	-0.14237	-0.03090	0.03259	-0.00108	0.00015	0.00152	30.25389	-11.13289	9.99120	0.05350	0.08285	0.02507	0.00175	-0.00008	0.00054	13.67540	-6.33160	0.60310	0.37302	0.10402	0.06632	-0.00862	0.00110	0.00193	26.67673	0.99617	-6.17159	0.58838	0.45184	-0.13595	0.03930	0.00227	0.02580	30.46984
669			6.68000	-2.29347	3.80756	0.89508	0.00430	0.00338	0.00778	0.00004	-0.00020	0.00017	106.45293	11.40796	-26.55766	-0.14273	-0.03074	0.03192	-0.00155	0.00022	0.00053	30.23400	-11.13572	9.98748	0.05388	0.08094	0.02484	0.00184	0.00025	-0.00016	13.68768	-6.34308	0.57958	0.37837	0.10521	0.06838	-0.01058	0.00104	0.00435	26.64219	0.94097	-6.07117	0.58673	0.45389	-0.13536	0.03458	0.00498	0.02792	30.42903
670			6.69000	-2.29579	3.83481	0.88730	0.00439	0.00341	0.00780	0.00002	-0.00010	0.00007	106.44646	11.40571	-26.55343	-0.14307	-0.03070	0.03169	-0.00226	0.00026	-0.00028	30.21634	-11.13218	9.99969	0.05441	0.07898	0.02430	0.00195	0.00049	-0.00082	13.69987	-6.35986	0.53456	0.38619	0.10900	0.07125	-0.01157	0.00125	0.00755	26.61257	0.87891	-5.96592	0.58185	0.46016	-0.13619	0.03018	0.00848	0.02952	30.39416
671			6.70000	-2.29696	3.84128	0.88614	0.00449	0.00343	0.00783	0.00002	0.00003	-0.00002	106.43735	11.41474	-26.54510	-0.14332	-0.03077	0.03186	-0.00327	0.00030	-0.00075	30.20021	-11.12234	10.02541	0.05514	0.07776	0.02386	0.00209	0.00057	-0.00134	13.70920	-6.38464	0.46407	0.39540	0.11417	0.07494	-0.01104	0.00180	0.01159	26.58603	0.81081	-5.85852	0.57801	0.46855	-0.13725	0.02804	0.01214	0.03054	30.36522
672			6.71000	-2.30123	3.82348	0.89037	0.00456	0.00343	0.00786	0.00005	0.00018	-0.00010	106.42397	11.42842	-26.53491	-0.14345	-0.03083	0.03213	-0.00448	0.00029	-0.00086	30.18463	-11.10691	10.06087	0.05604	0.07755	0.02387	0.00225	0.00051	-0.00174	13.71306	-6.41946	0.36562	0.40251	0.11752	0.07802	-0.00930	0.00254	0.01602	26.56004	0.73824	-5.75114	0.58251	0.46988	-0.13537	0.02819	0.01544	0.03012	30.34121
673			6.72000	-2.31150	3.78174	0.89853	0.00457	0.00341	0.00788	0.00010	0.00030	-0.00017	106.40540	11.44129	-26.52581	-0.14327	-0.03076	0.03218	-0.00561	0.00015	-0.00069	30.16910	-11.08685	10.10286	0.05646	0.07773	0.02417	0.00236	0.00037	-0.00204	13.71059	-6.46443	0.24000	0.41000	0.11959	0.08014	-0.00741	0.00318	0.02013	26.53333	0.66310	-5.64725	0.58503	0.46505	-0.13155	0.02824	0.01842	0.02820	30.32123
674			6.73000	-2.32792	3.72065	0.91041	0.00452	0.00338	0.00787	0.00014	0.00039	-0.00022	106.38156	11.45036	-26.52237	-0.14271	-0.03057	0.03203	-0.00656	-0.00018	-0.00034	30.15362	-11.06313	10.14871	0.05651	0.07815	0.02466	0.00238	0.00017	-0.00225	13.70285	-6.51728	0.09139	0.41766	0.12076	0.08113	-0.00623	0.00351	0.02332	26.50706	0.58789	-5.55165	0.58166	0.45769	-0.12785	0.02592	0.02083	0.02513	30.30535
675			6.74000	-2.34867	3.64834	0.92585	0.00445	0.00333	0.00784	0.00016	0.00042	-0.00026	106.35208	11.45487	-26.52911	-0.14208	-0.03042	0.03196	-0.00752	-0.00067	0.00008	30.13879	-11.03652	10.19628	0.05661	0.07888	0.02521	0.00230	-0.00010	-0.00238	13.69199	-6.57480	-0.07412	0.42312	0.12363	0.08144	-0.00604	0.00354	0.02541	26.48413	0.51589	-5.46897	0.57625	0.45234	-0.12593	0.02075	0.02227	0.02153	30.29497
676			6.75000	-2.37133	3.57400	0.94279	0.00439	0.00328	0.00781	0.00016	0.00040	-0.00025	106.31583	11.45478	-26.54807	-0.14174	-0.03041	0.03202	-0.00876	-0.00118	0.00053	30.12520	-11.00750	10.24352	0.05699	0.07956	0.02564	0.00215	-0.00050	-0.00241	13.68005	-6.63376	-0.25045	0.42887	0.12678	0.08178	-0.00660	0.00321	0.02663	26.46718	0.45000	-5.40144	0.57094	0.44739	-0.12412	0.01408	0.02239	0.01773	30.29175
677			6.76000	-2.39334	3.50617	0.95691	0.00435	0.00324	0.00777	0.00015	0.00034	-0.00018	106.27152	11.44913	-26.57812	-0.14187	-0.03043	0.03185	-0.01034	-0.00159	0.00104	30.11290	-10.97622	10.28747	0.05715	0.07903	0.02566	0.00199	-0.00117	-0.00225	13.66825	-6.69121	-0.43219	0.43646	0.12824	0.08194	-0.00751	0.00255	0.02694	26.45683	0.39158	-5.34797	0.56673	0.44078	-0.12160	0.00826	0.02133	0.01440	30.29607
678			6.77000	-2.41159	3.45224	0.96393	0.00434	0.00320	0.00773	0.00011	0.00024	-0.00006	106.21857	11.43578	-26.61731	-0.14241	-0.03034	0.03111	-0.01204	-0.00189	0.00157	30.10050	-10.94243	10.32326	0.05710	0.07723	0.02555	0.00190	-0.00214	-0.00189	13.65746	-6.74489	-0.61365	0.44035	0.13119	0.08215	-0.00845	0.00181	0.02640	26.45115	0.33990	-5.30466	0.56436	0.43777	-0.12071	0.00545	0.01994	0.01239	30.30549
679			6.78000	-2.42243	3.41887	0.96201	0.00437	0.00316	0.00769	0.00005	0.00011	0.00008	106.15751	11.41348	-26.66437	-0.14336	-0.03019	0.03000	-0.01363	-0.00210	0.00202	30.08578	-10.90619	10.34591	0.05732	0.07545	0.02579	0.00198	-0.00327	-0.00142	13.64838	-6.79350	-0.78878	0.44275	0.13240	0.08226	-0.00910	0.00122	0.02495	26.44624	0.29245	-5.26589	0.56177	0.43343	-0.11918	0.00726	0.01825	0.01158	30.31536
680			6.79000	-2.42321	3.41126	0.95092	0.00445	0.00314	0.00766	-0.00003	-0.00003	0.00021	106.08981	11.38381	-26.71724	-0.14463	-0.03010	0.02900	-0.01493	-0.00221	0.00227	30.06674	-10.86790	10.35351	0.05809	0.07485	0.02650	0.00222	-0.00432	-0.00095	13.64111	-6.83713	-0.95126	0.44552	0.13124	0.08285	-0.00900	0.00106	0.02291	26.43673	0.24710	-5.22643	0.55713	0.42593	-0.11546	0.01421	0.01588	0.01152	30.32020
681			6.80000	-2.41364	3.43153	0.93091	0.00459	0.00314	0.00765	-0.00010	-0.00017	0.00034	106.01794	11.35075	-26.77197	-0.14619	-0.03008	0.02819	-0.01577	-0.00218	0.00222	30.04254	-10.82839	10.34844	0.05926	0.07543	0.02760	0.00253	-0.00506	-0.00061	13.63490	-6.87725	-1.09676	0.45046	0.13158	0.08401	-0.00783	0.00145	0.02064	26.41735	0.20329	-5.18250	0.54618	0.42159	-0.11264	0.02510	0.01295	0.01209	30.31581
682			6.81000	-2.39576	3.47646	0.90317	0.00476	0.00316	0.00767	-0.00016	-0.00029	0.00043	105.94524	11.32009	-26.82386	-0.14787	-0.03005	0.02743	-0.01584	-0.00203	0.00183	30.01465	-10.78873	10.33657	0.06043	0.07643	0.02881	0.00275	-0.00527	-0.00048	13.62842	-6.91576	-1.22378	0.45510	0.13121	0.08502	-0.00562	0.00219	0.01831	26.38439	0.16086	-5.13192	0.53720	0.41869	-0.11059	0.03805	0.00990	0.01307	30.30080
683			6.82000	-2.37230	3.53822	0.87060	0.00494	0.00320	0.00771	-0.00020	-0.00036	0.00048	105.87610	11.29868	-26.86916	-0.14952	-0.03006	0.02685	-0.01503	-0.00182	0.00112	29.98604	-10.75034	10.32506	0.06161	0.07761	0.02997	0.00277	-0.00487	-0.00061	13.62054	-6.95393	-1.33376	0.45960	0.13205	0.08677	-0.00279	0.00297	0.01644	26.33647	0.11887	-5.07323	0.53188	0.41849	-0.10895	0.05106	0.00754	0.01431	30.27584
684			6.83000	-2.34632	3.60699	0.83675	0.00512	0.00325	0.00776	-0.00021	-0.00037	0.00048	105.81407	11.29299	-26.90540	-0.15097	-0.03016	0.02660	-0.01363	-0.00160	0.00020	29.96009	-10.71478	10.32056	0.06313	0.07866	0.03091	0.00261	-0.00393	-0.00095	13.61041	-6.99196	-1.43018	0.46422	0.13408	0.08963	0.00007	0.00357	0.01524	26.27462	0.07563	-5.00621	0.52938	0.42185	-0.10774	0.06203	0.00655	0.01561	30.24347
685			6.84000	-2.32148	3.67296	0.80488	0.00527	0.00329	0.00782	-0.00019	-0.00034	0.00044	105.76047	11.30696	-26.93123	-0.15217	-0.03041	0.02684	-0.01225	-0.00136	-0.00081	29.93905	-10.68305	10.32716	0.06506	0.07937	0.03140	0.00234	-0.00269	-0.00139	13.59803	-7.02945	-1.51725	0.46686	0.13530	0.09282	0.00219	0.00376	0.01454	26.20236	0.02943	-4.93221	0.53267	0.42743	-0.10717	0.06987	0.00755	0.01676	30.20761
686			6.85000	-2.30196	3.72777	0.77709	0.00538	0.00333	0.00789	-0.00013	-0.00026	0.00037	105.71384	11.34008	-26.94605	-0.15305	-0.03075	0.02747	-0.01139	-0.00109	-0.00173	29.92357	-10.65584	10.34540	0.06693	0.07941	0.03129	0.00202	-0.00146	-0.00172	13.58444	-7.06512	-1.59847	0.46982	0.13668	0.09587	0.00282	0.00343	0.01416	26.12438	-0.02164	-4.85434	0.53635	0.43478	-0.10761	0.07339	0.01097	0.01750	30.17200
687			6.86000	-2.29102	3.76591	0.75475	0.00541	0.00338	0.00797	-0.00005	-0.00016	0.00028	105.67125	11.38738	-26.95122	-0.15355	-0.03105	0.02821	-0.01110	-0.00086	-0.00236	29.91283	-10.63339	10.37196	0.06829	0.07867	0.03064	0.00172	-0.00057	-0.00181	13.57160	-7.09716	-1.67626	0.47411	0.13889	0.09926	0.00166	0.00259	0.01398	26.04551	-0.07860	-4.77760	0.53729	0.44200	-0.10759	0.07212	0.01651	0.01714	30.13937
688			6.87000	-2.28969	3.78520	0.73924	0.00539	0.00343	0.00806	0.00003	-0.00005	0.00017	105.63008	11.44105	-26.95058	-0.15367	-0.03128	0.02898	-0.01109	-0.00074	-0.00261	29.90497	-10.61489	10.40079	0.06917	0.07807	0.02997	0.00150	-0.00024	-0.00167	13.56152	-7.12381	-1.75154	0.47745	0.14058	0.10169	-0.00101	0.00134	0.01360	25.97036	-0.14024	-4.70916	0.53599	0.44609	-0.10710	0.06639	0.02292	0.01527	30.11192
689			6.88000	-2.29679	3.78487	0.73177	0.00533	0.00348	0.00815	0.00010	0.00007	0.00004	105.58888	11.49414	-26.94948	-0.15320	-0.03142	0.02981	-0.01112	-0.00078	-0.00251	29.89805	-10.59846	10.42647	0.06967	0.07834	0.02954	0.00136	-0.00046	-0.00141	13.55573	-7.14374	-1.82380	0.48199	0.14098	0.10250	-0.00460	-0.00014	0.01280	25.90329	-0.20310	-4.65649	0.52811	0.44544	-0.10609	0.05623	0.02833	0.01197	30.09185
690			6.89000	-2.31065	3.76333	0.73226	0.00523	0.00352	0.00822	0.00015	0.00020	-0.00007	105.54657	11.54163	-26.95219	-0.15226	-0.03152	0.03083	-0.01120	-0.00092	-0.00214	29.89078	-10.58190	10.44558	0.06984	0.07972	0.02938	0.00126	-0.00110	-0.00110	13.55499	-7.15622	-1.89202	0.48591	0.14157	0.10119	-0.00840	-0.00169	0.01153	25.84807	-0.26231	-4.62467	0.51948	0.44216	-0.10615	0.04329	0.03121	0.00780	30.08142
691			6.90000	-2.32960	3.71922	0.73880	0.00508	0.00355	0.00829	0.00018	0.00033	-0.00015	105.50242	11.57987	-26.96051	-0.15102	-0.03160	0.03201	-0.01124	-0.00107	-0.00158	29.88292	-10.56339	10.45629	0.06957	0.08199	0.02936	0.00109	-0.00203	-0.00078	13.55920	-7.16106	-1.95495	0.49065	0.14071	0.09770	-0.01186	-0.00313	0.00978	25.80762	-0.31261	-4.61600	0.50967	0.43560	-0.10700	0.02897	0.03077	0.00296	30.08300
692			6.91000	-2.35138	3.65570	0.74888	0.00491	0.00355	0.00834	0.00018	0.00042	-0.00019	105.45676	11.60646	-26.97478	-0.14974	-0.03168	0.03331	-0.01104	-0.00120	-0.00089	29.87509	-10.54212	10.45805	0.06908	0.08472	0.02933	0.00085	-0.00307	-0.00048	13.56793	-7.15832	-2.01045	0.49526	0.13937	0.09401	-0.01487	-0.00440	0.00763	25.78299	-0.34898	-4.63140	0.50125	0.42866	-0.10781	0.01541	0.02751	-0.00239	30.09783
693			6.92000	-2.37322	3.58193	0.75992	0.00473	0.00353	0.00837	0.00017	0.00045	-0.00019	105.41106	11.62089	-26.99472	-0.14836	-0.03176	0.03465	-0.01051	-0.00128	-0.00018	29.86793	-10.51812	10.45179	0.06857	0.08769	0.02928	0.00058	-0.00401	-0.00023	13.58118	-7.14770	-2.05459	0.49847	0.13791	0.09071	-0.01772	-0.00555	0.00489	25.77274	-0.36777	-4.67091	0.49581	0.42172	-0.10807	0.00427	0.02242	-0.00792	30.12424
694			6.93000	-2.39310	3.51004	0.76850	0.00459	0.00350	0.00837	0.00015	0.00040	-0.00012	105.36674	11.62456	-27.01873	-0.14691	-0.03181	0.03587	-0.00991	-0.00128	0.00041	29.86201	-10.49214	10.43944	0.06798	0.09068	0.02929	0.00032	-0.00469	-0.00004	13.59976	-7.12800	-2.08191	0.50481	0.13614	0.08801	-0.02092	-0.00664	0.00150	25.77377	-0.36732	-4.73352	0.48673	0.41536	-0.10777	-0.00372	0.01637	-0.01315	30.15831
695			6.94000	-2.41061	3.45082	0.77057	0.00448	0.00346	0.00833	0.00013	0.00030	0.00001	105.32388	11.62033	-27.04363	-0.14551	-0.03175	0.03666	-0.00962	-0.00114	0.00079	29.85735	-10.46609	10.42302	0.06724	0.09311	0.02941	0.00014	-0.00487	0.00015	13.62463	-7.09800	-2.08700	0.51497	0.13466	0.08586	-0.02441	-0.00764	-0.00236	25.78242	-0.34763	-4.81645	0.47843	0.41090	-0.10765	-0.00829	0.01001	-0.01760	30.19535
696			6.95000	-2.42644	3.41122	0.76299	0.00442	0.00343	0.00828	0.00012	0.00017	0.00017	105.28143	11.61176	-27.06598	-0.14440	-0.03156	0.03677	-0.00974	-0.00091	0.00087	29.85314	-10.44310	10.40386	0.06624	0.09447	0.02962	0.00013	-0.00441	0.00039	13.65597	-7.05734	-2.06648	0.52793	0.13401	0.08371	-0.02767	-0.00845	-0.00626	25.79473	-0.31096	-4.91439	0.47556	0.40885	-0.10861	-0.00968	0.00382	-0.02089	30.23082
697			6.96000	-2.44108	3.39389	0.74524	0.00440	0.00340	0.00822	0.00012	0.00005	0.00031	105.23856	11.60295	-27.08362	-0.14375	-0.03128	0.03630	-0.01005	-0.00067	0.00065	29.84785	-10.42724	10.38268	0.06513	0.09472	0.02981	0.00029	-0.00324	0.00070	13.69286	-7.00753	-2.02031	0.54274	0.13187	0.08183	-0.02995	-0.00871	-0.00960	25.80686	-0.26137	-5.01955	0.47250	0.40889	-0.11020	-0.00790	-0.00201	-0.02238	30.26117
698			6.97000	-2.45447	3.39778	0.71882	0.00442	0.00338	0.00816	0.00011	-0.00007	0.00043	105.19536	11.59830	-27.09561	-0.14349	-0.03099	0.03539	-0.01043	-0.00043	0.00015	29.84009	-10.42260	10.36022	0.06435	0.09405	0.03003	0.00061	-0.00143	0.00107	13.73302	-6.95195	-1.95295	0.56216	0.12984	0.08195	-0.03064	-0.00839	-0.01212	25.81483	-0.20456	-5.12149	0.46562	0.41387	-0.11191	-0.00292	-0.00749	-0.02157	30.28402
699			6.98000	-2.46681	3.41888	0.68535	0.00447	0.00336	0.00809	0.00011	-0.00015	0.00053	105.15186	11.60256	-27.10059	-0.14355	-0.03073	0.03426	-0.01100	-0.00019	-0.00060	29.82880	-10.43240	10.33787	0.06397	0.09243	0.03007	0.00106	0.00078	0.00143	13.77323	-6.89540	-1.87222	0.58034	0.12679	0.08225	-0.02902	-0.00738	-0.01335	25.81473	-0.14651	-5.20941	0.46543	0.41719	-0.11258	0.00474	-0.01228	-0.01844	30.29790
700			6.99000	-2.47879	3.45132	0.64628	0.00452	0.00335	0.00802	0.00012	-0.00019	0.00059	105.10728	11.61964	-27.09710	-0.14380	-0.03056	0.03306	-0.01194	0.00006	-0.00146	29.81327	-10.45812	10.31690	0.06384	0.08955	0.02963	0.00158	0.00294	0.00175	13.81024	-6.84287	-1.78691	0.59474	0.12481	0.08189	-0.02523	-0.00595	-0.01323	25.80357	-0.09248	-5.27574	0.46761	0.41912	-0.11327	0.01409	-0.01554	-0.01411	30.30264
701			7.00000	-2.49168	3.48836	0.60361	0.00457	0.00335	0.00794	0.00013	-0.00020	0.00062	105.05991	11.65098	-27.08492	-0.14420	-0.03048	0.03193	-0.01331	0.00027	-0.00225	29.79306	-10.49862	10.29729	0.06371	0.08541	0.02854	0.00212	0.00452	0.00198	13.84184	-6.79821	-1.70434	0.60850	0.12371	0.08074	-0.02042	-0.00428	-0.01195	25.78039	-0.04609	-5.31947	0.46226	0.42212	-0.11536	0.02302	-0.01665	-0.01000	30.29920
702			7.01000	-2.50693	3.52293	0.56028	0.00458	0.00335	0.00788	0.00016	-0.00017	0.00059	105.00787	11.69500	-27.06564	-0.14474	-0.03050	0.03098	-0.01500	0.00040	-0.00280	29.76802	-10.55026	10.27737	0.06328	0.08044	0.02685	0.00259	0.00518	0.00214	13.86721	-6.76383	-1.63064	0.62262	0.12271	0.08003	-0.01577	-0.00254	-0.00988	25.74656	-0.00859	-5.34552	0.44986	0.42516	-0.11706	0.02950	-0.01550	-0.00673	30.28978
703			7.02000	-2.52537	3.54891	0.52005	0.00455	0.00337	0.00785	0.00017	-0.00011	0.00051	104.94971	11.74724	-27.04265	-0.14536	-0.03056	0.03023	-0.01656	0.00042	-0.00305	29.73830	-10.60801	10.25407	0.06244	0.07582	0.02506	0.00292	0.00502	0.00224	13.88649	-6.74130	-1.57182	0.63645	0.12111	0.08019	-0.01229	-0.00086	-0.00706	25.70525	0.02016	-5.36068	0.43529	0.42733	-0.11746	0.03263	-0.01264	-0.00444	30.27725
704			7.03000	-2.54598	3.56250	0.48720	0.00450	0.00341	0.00786	0.00017	-0.00003	0.00038	104.88671	11.80270	-27.01969	-0.14615	-0.03070	0.02973	-0.01730	0.00034	-0.00307	29.70488	-10.66686	10.22526	0.06161	0.07251	0.02363	0.00307	0.00440	0.00226	13.90069	-6.73179	-1.53404	0.65292	0.12056	0.08155	-0.01065	0.00067	-0.00350	25.66063	0.04072	-5.36983	0.42025	0.43045	-0.11709	0.03276	-0.00875	-0.00279	30.26460
705			7.04000	-2.56628	3.56252	0.46477	0.00444	0.00345	0.00792	0.00015	0.00004	0.00023	104.82294	11.85832	-26.99926	-0.14702	-0.03087	0.02950	-0.01680	0.00018	-0.00297	29.66972	-10.72283	10.19219	0.06119	0.06989	0.02233	0.00306	0.00361	0.00214	13.91100	-6.73568	-1.52225	0.66625	0.12079	0.08236	-0.01061	0.00197	0.00065	25.61592	0.05295	-5.37515	0.41295	0.43139	-0.11632	0.03172	-0.00397	-0.00134	30.25329
706			7.05000	-2.58307	3.55055	0.45360	0.00438	0.00350	0.00800	0.00011	0.00010	0.00008	104.76330	11.91257	-26.98305	-0.14786	-0.03108	0.02954	-0.01517	-0.00006	-0.00277	29.63495	-10.77273	10.15776	0.06156	0.06684	0.02071	0.00297	0.00261	0.00188	13.91842	-6.75211	-1.53833	0.67864	0.12073	0.08235	-0.01148	0.00304	0.00481	25.57259	0.05591	-5.37716	0.40696	0.42812	-0.11451	0.03062	0.00144	0.00016	30.24342
707			7.06000	-2.59414	3.52987	0.45231	0.00435	0.00354	0.00810	0.00006	0.00014	-0.00004	104.71072	11.96277	-26.97345	-0.14843	-0.03130	0.02991	-0.01291	-0.00037	-0.00241	29.60135	-10.81322	10.12262	0.06250	0.06402	0.01902	0.00284	0.00138	0.00158	13.92350	-6.77982	-1.58065	0.68987	0.11975	0.08154	-0.01253	0.00398	0.00846	25.52971	0.04875	-5.37534	0.40163	0.42181	-0.11219	0.03072	0.00661	0.00181	30.23347
708			7.07000	-2.59959	3.50395	0.45778	0.00433	0.00357	0.00820	0.00003	0.00017	-0.00011	104.66578	12.00533	-26.97250	-0.14866	-0.03155	0.03062	-0.01063	-0.00069	-0.00189	29.56938	-10.84135	10.08583	0.06365	0.06264	0.01774	0.00263	0.00000	0.00132	13.92657	-6.81771	-1.64530	0.70144	0.12027	0.08147	-0.01354	0.00494	0.01151	25.48494	0.03174	-5.36822	0.39410	0.41520	-0.10896	0.03219	0.01055	0.00363	30.22145
709			7.08000	-2.60194	3.47603	0.46491	0.00431	0.00359	0.00827	0.00002	0.00017	-0.00009	104.62745	12.03745	-26.97978	-0.14861	-0.03177	0.03150	-0.00880	-0.00091	-0.00127	29.53987	-10.85519	10.04731	0.06508	0.06285	0.01710	0.00233	-0.00147	0.00108	13.92818	-6.86452	-1.72747	0.71064	0.12052	0.08158	-0.01450	0.00584	0.01384	25.43614	0.00604	-5.35343	0.38391	0.40707	-0.10486	0.03429	0.01268	0.00552	30.20551
710			7.09000	-2.60449	3.45033	0.46808	0.00428	0.00359	0.00830	0.00003	0.00014	-0.00001	104.59367	12.05843	-26.99291	-0.14839	-0.03190	0.03215	-0.00753	-0.00101	-0.00066	29.51382	-10.85364	10.00851	0.06630	0.06389	0.01705	0.00196	-0.00293	0.00083	13.92883	-6.91840	-1.82191	0.71819	0.12024	0.08102	-0.01537	0.00659	0.01523	25.38262	-0.02640	-5.32911	0.37161	0.39839	-0.10127	0.03581	0.01292	0.00720	30.18531
711			7.10000	-2.60892	3.43228	0.46398	0.00425	0.00357	0.00830	0.00004	0.00007	0.00010	104.56305	12.06952	-27.00963	-0.14796	-0.03186	0.03236	-0.00649	-0.00104	-0.00018	29.49166	-10.83701	9.97159	0.06684	0.06563	0.01766	0.00157	-0.00422	0.00056	13.92914	-6.97735	-1.92288	0.72467	0.12014	0.08006	-0.01621	0.00718	0.01565	25.32568	-0.06245	-5.29576	0.35958	0.39099	-0.09875	0.03574	0.01173	0.00833	30.16214
712			7.11000	-2.61474	3.42718	0.45283	0.00424	0.00353	0.00825	0.00005	-0.00001	0.00019	104.53600	12.07391	-27.02829	-0.14732	-0.03171	0.03224	-0.00520	-0.00101	0.00005	29.47383	-10.80742	9.93919	0.06665	0.06861	0.01909	0.00114	-0.00519	0.00024	13.92988	-7.03876	-2.02429	0.73089	0.12039	0.08006	-0.01741	0.00742	0.01530	25.26863	-0.09883	-5.25640	0.34974	0.38735	-0.09697	0.03344	0.00991	0.00859	30.13882
713			7.12000	-2.62045	3.43785	0.43742	0.00428	0.00349	0.00816	0.00004	-0.00010	0.00023	104.51493	12.07687	-27.04637	-0.14668	-0.03158	0.03206	-0.00328	-0.00089	-0.00010	29.46144	-10.76880	9.91522	0.06619	0.07326	0.02141	0.00063	-0.00554	-0.00021	13.93231	-7.09865	-2.11987	0.73681	0.12146	0.08146	-0.01947	0.00710	0.01419	25.21597	-0.13226	-5.21652	0.34503	0.38934	-0.09634	0.02905	0.00811	0.00780	30.11835
714			7.13000	-2.62485	3.46299	0.42146	0.00434	0.00345	0.00806	0.00003	-0.00018	0.00022	104.50394	12.08535	-27.05929	-0.14602	-0.03150	0.03194	-0.00058	-0.00062	-0.00065	29.45669	-10.72648	9.90580	0.06580	0.07819	0.02395	0.00001	-0.00491	-0.00088	13.93808	-7.15184	-2.20322	0.74324	0.12232	0.08354	-0.02244	0.00598	0.01201	25.17199	-0.15996	-5.18259	0.34089	0.39394	-0.09615	0.02259	0.00667	0.00590	30.10275
715			7.14000	-2.62747	3.49746	0.40912	0.00440	0.00341	0.00795	0.00002	-0.00021	0.00015	104.50697	12.10513	-27.06265	-0.14519	-0.03146	0.03189	0.00246	-0.00025	-0.00143	29.46145	-10.68550	9.91644	0.06557	0.08136	0.02576	-0.00063	-0.00338	-0.00165	13.94858	-7.19266	-2.26739	0.75099	0.12271	0.08518	-0.02565	0.00410	0.00844	25.13988	-0.17973	-5.16116	0.33355	0.39790	-0.09610	0.01472	0.00564	0.00284	30.09286
716			7.15000	-2.62873	3.53363	0.40329	0.00443	0.00339	0.00786	0.00001	-0.00019	0.00005	104.52422	12.13724	-27.05516	-0.14398	-0.03136	0.03187	0.00506	0.00010	-0.00214	29.47535	-10.64897	9.94702	0.06528	0.08256	0.02672	-0.00119	-0.00161	-0.00228	13.96451	-7.21632	-2.30493	0.75837	0.12256	0.08579	-0.02815	0.00173	0.00341	25.12133	-0.18908	-5.15881	0.32836	0.39903	-0.09577	0.00668	0.00460	-0.00142	30.08912
717			7.16000	-2.62968	3.56295	0.40536	0.00444	0.00337	0.00781	0.00001	-0.00013	-0.00006	104.55213	12.17860	-27.03923	-0.14256	-0.03125	0.03200	0.00670	0.00037	-0.00266	29.49624	-10.61804	9.99181	0.06504	0.08398	0.02775	-0.00165	-0.00010	-0.00268	13.98602	-7.21938	-2.30802	0.76733	0.12145	0.08511	-0.02966	-0.00081	-0.00286	25.11665	-0.18445	-5.18220	0.32503	0.39505	-0.09434	-0.00099	0.00291	-0.00686	30.09174
718			7.17000	-2.63180	3.57778	0.41425	0.00441	0.00337	0.00779	0.00002	-0.00003	-0.00014	104.58607	12.22591	-27.01746	-0.14109	-0.03121	0.03245	0.00723	0.00057	-0.00301	29.52230	-10.59329	10.04430	0.06516	0.08628	0.02900	-0.00207	0.00111	-0.00284	14.01329	-7.19955	-2.26909	0.77796	0.11917	0.08284	-0.03046	-0.00322	-0.00980	25.12507	-0.16133	-5.23784	0.32306	0.38739	-0.09283	-0.00785	0.00004	-0.01309	30.10019
719			7.18000	-2.63657	3.57382	0.42686	0.00434	0.00336	0.00780	0.00004	0.00007	-0.00018	104.62103	12.27618	-26.99123	-0.13979	-0.03128	0.03325	0.00653	0.00075	-0.00318	29.55223	-10.57561	10.09855	0.06572	0.08844	0.02985	-0.00247	0.00198	-0.00266	14.04652	-7.15647	-2.18298	0.78956	0.11656	0.08126	-0.03108	-0.00520	-0.01685	25.14489	-0.11596	-5.32853	0.31983	0.38299	-0.09199	-0.01352	-0.00434	-0.01941	30.11324
720			7.19000	-2.64459	3.55187	0.43908	0.00423	0.00336	0.00782	0.00006	0.00016	-0.00016	104.65140	12.32504	-26.96194	-0.13890	-0.03147	0.03424	0.00478	0.00091	-0.00309	29.58437	-10.56532	10.14748	0.06637	0.09007	0.03014	-0.00286	0.00235	-0.00210	14.08569	-7.09222	-2.04929	0.80143	0.11202	0.07980	-0.03173	-0.00641	-0.02317	25.17393	-0.04682	-5.45122	0.31997	0.38061	-0.09193	-0.01780	-0.01026	-0.02488	30.12946
721			7.20000	-2.65470	3.51696	0.44777	0.00413	0.00336	0.00786	0.00007	0.00022	-0.00011	104.67313	12.36784	-26.93177	-0.13857	-0.03174	0.03530	0.00255	0.00102	-0.00275	29.61724	-10.56222	10.18421	0.06716	0.09167	0.03016	-0.00326	0.00227	-0.00128	14.12996	-7.01187	-1.87381	0.81302	0.10769	0.07824	-0.03174	-0.00677	-0.02779	25.20886	0.04389	-5.59602	0.32222	0.38424	-0.09479	-0.01988	-0.01738	-0.02904	30.14705
722			7.21000	-2.66426	3.47554	0.45111	0.00406	0.00338	0.00792	0.00006	0.00024	-0.00003	104.68526	12.40198	-26.90229	-0.13865	-0.03205	0.03630	0.00032	0.00112	-0.00228	29.65053	-10.56598	10.20471	0.06817	0.09296	0.02992	-0.00371	0.00195	-0.00035	14.17673	-6.92303	-1.66934	0.82440	0.10465	0.07746	-0.02941	-0.00635	-0.03024	25.24443	0.14960	-5.74681	0.32094	0.39755	-0.10142	-0.01827	-0.02522	-0.03122	30.16379
723			7.22000	-2.67080	3.43383	0.44785	0.00403	0.00339	0.00798	0.00003	0.00023	0.00007	104.68826	12.42726	-26.87352	-0.13899	-0.03231	0.03703	-0.00186	0.00124	-0.00182	29.68401	-10.57646	10.20813	0.06926	0.09344	0.02937	-0.00411	0.00162	0.00055	14.22140	-6.83492	-1.45401	0.83458	0.10120	0.07786	-0.02342	-0.00516	-0.03037	25.27336	0.26005	-5.88406	0.31956	0.41398	-0.10826	-0.01263	-0.03213	-0.02941	30.17668
724			7.23000	-2.67244	3.39814	0.43685	0.00403	0.00340	0.00804	-0.00000	0.00018	0.00019	104.68244	12.44544	-26.84403	-0.13953	-0.03249	0.03741	-0.00413	0.00142	-0.00153	29.71684	-10.59383	10.19587	0.07021	0.09275	0.02847	-0.00431	0.00144	0.00130	14.25910	-6.75655	-1.24749	0.84380	0.09977	0.08146	-0.01453	-0.00354	-0.02899	25.28862	0.36291	-5.99037	0.31774	0.43490	-0.11374	-0.00370	-0.03592	-0.02341	30.18288
725			7.24000	-2.66821	3.37466	0.41724	0.00409	0.00342	0.00811	-0.00004	0.00010	0.00033	104.66760	12.45982	-26.81187	-0.14030	-0.03259	0.03735	-0.00654	0.00162	-0.00146	29.74760	-10.61781	10.17099	0.07095	0.09088	0.02733	-0.00427	0.00142	0.00182	14.28684	-6.69510	-1.06602	0.85387	0.09908	0.08744	-0.00475	-0.00160	-0.02599	25.28564	0.44635	-6.05687	0.31727	0.45686	-0.11708	0.00702	-0.03397	-0.01481	30.18036
726			7.25000	-2.65844	3.36765	0.38932	0.00419	0.00344	0.00818	-0.00007	-0.00000	0.00045	104.64371	12.47431	-26.77588	-0.14138	-0.03267	0.03701	-0.00900	0.00183	-0.00165	29.77510	-10.64715	10.13761	0.07177	0.08851	0.02627	-0.00406	0.00151	0.00208	14.30376	-6.65461	-0.91979	0.86278	0.09923	0.09423	0.00443	0.00035	-0.02137	25.26253	0.50185	-6.08502	0.32246	0.47258	-0.11646	0.01834	-0.02471	-0.00616	30.16792
727			7.26000	-2.64470	3.37770	0.35417	0.00431	0.00348	0.00825	-0.00009	-0.00009	0.00055	104.61123	12.49319	-26.73514	-0.14256	-0.03272	0.03647	-0.01132	0.00198	-0.00210	29.79941	-10.67982	10.10083	0.07261	0.08607	0.02545	-0.00380	0.00164	0.00207	14.31053	-6.63482	-0.81146	0.87051	0.09935	0.09775	0.01217	0.00194	-0.01555	25.22020	0.52642	-6.08614	0.32601	0.47310	-0.11218	0.02840	-0.00964	-0.00038	30.14633
728			7.27000	-2.62920	3.40118	0.31406	0.00443	0.00352	0.00832	-0.00010	-0.00015	0.00062	104.57127	12.52068	-26.69011	-0.14389	-0.03287	0.03613	-0.01326	0.00204	-0.00276	29.82185	-10.71246	10.06622	0.07373	0.08442	0.02503	-0.00366	0.00168	0.00181	14.30898	-6.63126	-0.73634	0.87650	0.09780	0.09659	0.01778	0.00281	-0.01025	25.16276	0.52462	-6.07860	0.32014	0.46265	-0.10793	0.03416	0.00627	0.00099	30.11879
729			7.28000	-2.61416	3.43157	0.27108	0.00455	0.00357	0.00839	-0.00009	-0.00017	0.00065	104.52585	12.55990	-26.64195	-0.14528	-0.03317	0.03614	-0.01460	0.00200	-0.00352	29.84483	-10.74073	10.03924	0.07514	0.08382	0.02499	-0.00372	0.00151	0.00131	14.30195	-6.63663	-0.68463	0.88028	0.09728	0.09386	0.02044	0.00288	-0.00704	25.09795	0.50786	-6.08321	0.30999	0.45087	-0.10479	0.03415	0.01841	-0.00200	30.09144
730			7.29000	-2.60183	3.46108	0.22766	0.00465	0.00363	0.00846	-0.00006	-0.00015	0.00063	104.47725	12.61154	-26.59294	-0.14671	-0.03357	0.03648	-0.01508	0.00181	-0.00427	29.87072	-10.76019	10.02379	0.07681	0.08438	0.02539	-0.00400	0.00107	0.00061	14.29304	-6.64289	-0.64409	0.87882	0.09807	0.08987	0.01966	0.00226	-0.00616	25.03619	0.49149	-6.11828	0.30232	0.44004	-0.10340	0.02885	0.02431	-0.00862	30.07210
731			7.30000	-2.59347	3.48251	0.18722	0.00473	0.00369	0.00854	-0.00003	-0.00008	0.00055	104.42894	12.67441	-26.54618	-0.14784	-0.03398	0.03702	-0.01441	0.00146	-0.00492	29.90136	-10.76713	10.02212	0.07838	0.08608	0.02625	-0.00444	0.00040	-0.00023	14.28594	-6.64284	-0.60144	0.87349	0.09587	0.08502	0.01619	0.00106	-0.00740	24.98763	0.49089	-6.19657	0.29670	0.42945	-0.10300	0.01959	0.02386	-0.01763	30.06776
732			7.31000	-2.58956	3.49060	0.15436	0.00478	0.00375	0.00862	-0.00000	0.00001	0.00041	104.38479	12.74686	-26.50530	-0.14849	-0.03441	0.03788	-0.01264	0.00097	-0.00544	29.93779	-10.75974	10.03544	0.07955	0.08871	0.02726	-0.00489	-0.00034	-0.00115	14.28341	-6.63051	-0.54365	0.86560	0.09346	0.08051	0.01150	-0.00039	-0.01033	24.95879	0.51659	-6.32294	0.29071	0.42273	-0.10401	0.00854	0.01910	-0.02753	30.08196
733			7.32000	-2.59011	3.48302	0.13236	0.00480	0.00379	0.00869	0.00003	0.00011	0.00023	104.34766	12.82575	-26.47233	-0.14854	-0.03479	0.03895	-0.01033	0.00047	-0.00571	29.97938	-10.73907	10.06265	0.08021	0.09162	0.02818	-0.00516	-0.00097	-0.00196	14.28712	-6.60190	-0.45913	0.85545	0.09041	0.07588	0.00670	-0.00176	-0.01423	24.95127	0.57193	-6.49342	0.28606	0.41628	-0.10521	-0.00169	0.01216	-0.03630	30.11373
734			7.33000	-2.59560	3.45966	0.12224	0.00479	0.00382	0.00876	0.00007	0.00020	0.00005	104.31801	12.90590	-26.44725	-0.14818	-0.03510	0.04006	-0.00805	0.00008	-0.00563	30.02351	-10.70934	10.09971	0.08045	0.09433	0.02886	-0.00508	-0.00125	-0.00244	14.29786	-6.55590	-0.33952	0.84646	0.08740	0.07174	0.00224	-0.00274	-0.01843	24.96185	0.65302	-6.69551	0.28136	0.40987	-0.10590	-0.00910	0.00514	-0.04198	30.15760
735			7.34000	-2.60601	3.42266	0.12316	0.00474	0.00383	0.00883	0.00010	0.00028	-0.00011	104.29512	12.98118	-26.42873	-0.14741	-0.03527	0.04103	-0.00612	-0.00014	-0.00517	30.06615	-10.67732	10.14042	0.08026	0.09650	0.02925	-0.00454	-0.00101	-0.00246	14.31579	-6.49435	-0.18091	0.83720	0.08381	0.06832	-0.00163	-0.00313	-0.02228	24.98358	0.75063	-6.91134	0.28020	0.40572	-0.10687	-0.01245	-0.00070	-0.04373	30.20473
736			7.35000	-2.62028	3.37657	0.13278	0.00468	0.00384	0.00888	0.00012	0.00032	-0.00022	104.27757	13.04691	-26.41529	-0.14642	-0.03534	0.04186	-0.00478	-0.00020	-0.00443	30.10285	-10.65078	10.17837	0.07991	0.09811	0.02934	-0.00354	-0.00013	-0.00199	14.34002	-6.42200	0.01421	0.83089	0.08035	0.06579	-0.00415	-0.00288	-0.02517	25.00726	0.85287	-7.11975	0.27806	0.40441	-0.10830	-0.01094	-0.00530	-0.04101	30.24487
737			7.36000	-2.63675	3.32707	0.14677	0.00461	0.00383	0.00892	0.00013	0.00032	-0.00025	104.26318	13.10045	-26.40455	-0.14535	-0.03531	0.04240	-0.00430	-0.00010	-0.00356	30.12941	-10.63707	10.20811	0.07952	0.09863	0.02904	-0.00214	0.00130	-0.00112	14.36812	-6.34591	0.23633	0.82874	0.07498	0.06348	-0.00451	-0.00201	-0.02635	25.02298	0.94765	-7.29824	0.27466	0.40180	-0.10904	-0.00472	-0.00922	-0.03329	30.26869
738			7.37000	-2.65388	3.27856	0.16023	0.00453	0.00382	0.00894	0.00012	0.00030	-0.00021	104.24844	13.14084	-26.39426	-0.14452	-0.03520	0.04250	-0.00479	0.00009	-0.00262	30.14235	-10.64161	10.22504	0.07904	0.09752	0.02824	-0.00046	0.00290	0.00001	14.39664	-6.27416	0.47021	0.82959	0.07097	0.06285	-0.00301	-0.00083	-0.02622	25.02195	1.02467	-7.42570	0.27751	0.40294	-0.10961	0.00513	-0.01276	-0.02154	30.26943
739			7.38000	-2.66942	3.23465	0.16929	0.00445	0.00381	0.00895	0.00010	0.00026	-0.00012	104.22990	13.16810	-26.38374	-0.14404	-0.03504	0.04215	-0.00611	0.00026	-0.00168	30.13922	-10.66661	10.22531	0.07832	0.09480	0.02694	0.00137	0.00419	0.00119	14.42283	-6.21406	0.69886	0.82967	0.07086	0.06563	-0.00102	0.00046	-0.02555	24.99847	1.07580	-7.48699	0.28634	0.41107	-0.10962	0.01758	-0.01522	-0.00729	30.24356
740			7.39000	-2.68075	3.19903	0.17144	0.00437	0.00378	0.00892	0.00006	0.00019	0.00001	104.20433	13.18296	-26.37437	-0.14376	-0.03485	0.04147	-0.00808	0.00031	-0.00081	30.11878	-10.71077	10.20639	0.07727	0.09130	0.02542	0.00316	0.00488	0.00222	14.44534	-6.17030	0.90667	0.83108	0.06964	0.07034	0.00037	0.00170	-0.02361	24.95067	1.09535	-7.47683	0.29032	0.42169	-0.10888	0.03027	-0.01520	0.00710	30.19114
741			7.40000	-2.68588	3.17579	0.16465	0.00428	0.00374	0.00885	0.00002	0.00010	0.00017	104.16911	13.18730	-26.36782	-0.14341	-0.03458	0.04044	-0.01051	0.00024	-0.00012	30.08175	-10.76966	10.16863	0.07574	0.08752	0.02393	0.00471	0.00491	0.00292	14.46339	-6.14513	1.08050	0.83560	0.06961	0.07673	0.00125	0.00274	-0.02015	24.88063	1.08176	-7.40178	0.28809	0.43478	-0.10767	0.04024	-0.01185	0.01898	30.11643
742			7.41000	-2.68460	3.16842	0.14813	0.00420	0.00368	0.00873	-0.00002	-0.00001	0.00032	104.12231	13.18428	-26.36576	-0.14304	-0.03426	0.03909	-0.01303	0.00001	0.00033	30.03061	-10.83651	10.11587	0.07366	0.08373	0.02262	0.00584	0.00441	0.00323	14.47625	-6.13877	1.21103	0.83994	0.07272	0.08315	0.00174	0.00363	-0.01486	24.79431	1.03872	-7.28040	0.28766	0.44574	-0.10539	0.04621	-0.00505	0.02588	30.02782
743			7.42000	-2.67744	3.17953	0.12318	0.00413	0.00361	0.00857	-0.00006	-0.00012	0.00043	104.06422	13.17791	-26.37006	-0.14276	-0.03393	0.03751	-0.01510	-0.00038	0.00052	29.96946	-10.90388	10.05504	0.07130	0.08020	0.02163	0.00648	0.00359	0.00316	14.48391	-6.14926	1.29431	0.84143	0.07587	0.08783	0.00081	0.00415	-0.00835	24.70127	0.97550	-7.14082	0.29164	0.45019	-0.10192	0.04726	0.00432	0.02646	29.93657
744			7.43000	-2.66534	3.21011	0.09260	0.00407	0.00354	0.00839	-0.00009	-0.00024	0.00049	103.99731	13.17199	-26.38249	-0.14264	-0.03365	0.03587	-0.01623	-0.00088	0.00048	29.90346	-10.96447	9.99446	0.06919	0.07753	0.02129	0.00661	0.00266	0.00278	14.48818	-6.17216	1.33283	0.83989	0.07853	0.09044	-0.00270	0.00417	-0.00195	24.61319	0.90431	-7.01465	0.29372	0.44851	-0.09798	0.04192	0.01425	0.02141	29.85404
745			7.44000	-2.64922	3.25905	0.05988	0.00403	0.00346	0.00818	-0.00011	-0.00033	0.00050	103.92613	13.17012	-26.40372	-0.14257	-0.03343	0.03424	-0.01610	-0.00140	0.00027	29.83863	-11.01257	9.94302	0.06724	0.07596	0.02167	0.00620	0.00183	0.00214	14.49181	-6.20195	1.33366	0.83854	0.07995	0.09078	-0.00883	0.00370	0.00329	24.54114	0.83798	-6.92832	0.28934	0.44211	-0.09457	0.03057	0.02203	0.01281	29.78983
746			7.45000	-2.62952	3.32313	0.02825	0.00401	0.00340	0.00797	-0.00014	-0.00040	0.00045	103.85648	13.17479	-26.43271	-0.14246	-0.03325	0.03267	-0.01472	-0.00186	-0.00003	29.78138	-11.04470	9.90841	0.06556	0.07509	0.02259	0.00530	0.00114	0.00127	14.49731	-6.23383	1.30574	0.83593	0.08112	0.09009	-0.01669	0.00294	0.00690	24.49391	0.78781	-6.89721	0.28533	0.43504	-0.09203	0.01609	0.02562	0.00273	29.75117
747			7.46000	-2.60659	3.39662	0.00070	0.00400	0.00333	0.00777	-0.00016	-0.00042	0.00038	103.79327	13.18637	-26.46730	-0.14225	-0.03311	0.03120	-0.01260	-0.00216	-0.00030	29.73681	-11.05979	9.89477	0.06423	0.07458	0.02383	0.00406	0.00059	0.00026	14.50652	-6.26411	1.25859	0.83310	0.08180	0.08825	-0.02537	0.00205	0.00874	24.47661	0.76246	-6.92545	0.28282	0.42662	-0.09014	0.00058	0.02437	-0.00725	29.74169
748			7.47000	-2.58131	3.47116	-0.02075	0.00402	0.00328	0.00758	-0.00017	-0.00040	0.00028	103.73863	13.20319	-26.50454	-0.14199	-0.03300	0.02991	-0.01062	-0.00228	-0.00046	29.70775	-11.05887	9.90192	0.06366	0.07410	0.02516	0.00275	0.00007	-0.00075	14.52093	-6.29008	1.20244	0.83221	0.08226	0.08569	-0.03469	0.00120	0.00877	24.49010	0.76642	-7.00820	0.28236	0.41652	-0.08823	-0.01412	0.01955	-0.01582	29.76101
749			7.48000	-2.55551	3.53727	-0.03548	0.00405	0.00323	0.00744	-0.00017	-0.00032	0.00019	103.69052	13.22235	-26.54182	-0.14178	-0.03293	0.02887	-0.00962	-0.00223	-0.00050	29.69319	-11.04394	9.92545	0.06381	0.07367	0.02642	0.00163	-0.00057	-0.00158	14.54224	-6.30965	1.14863	0.83236	0.08314	0.08329	-0.04452	0.00051	0.00718	24.53111	0.79874	-7.13475	0.28462	0.40798	-0.08681	-0.02629	0.01344	-0.02206	29.80398
750			7.49000	-2.53098	3.58756	-0.04458	0.00409	0.00318	0.00735	-0.00016	-0.00023	0.00012	103.64422	13.24085	-26.57725	-0.14175	-0.03289	0.02807	-0.00986	-0.00206	-0.00043	29.68920	-11.01715	9.95807	0.06421	0.07352	0.02759	0.00080	-0.00144	-0.00210	14.57185	-6.32162	1.10800	0.83121	0.08385	0.08129	-0.05426	0.00006	0.00431	24.59202	0.85301	-7.28876	0.28703	0.40293	-0.08659	-0.03384	0.00766	-0.02538	29.86136
751			7.50000	-2.50879	3.61981	-0.05065	0.00414	0.00314	0.00733	-0.00015	-0.00013	0.00009	103.59540	13.25648	-26.60920	-0.14203	-0.03288	0.02751	-0.01091	-0.00177	-0.00031	29.69149	-10.98127	9.99142	0.06451	0.07364	0.02855	0.00018	-0.00242	-0.00221	14.61057	-6.32570	1.08972	0.82740	0.08240	0.07986	-0.06321	-0.00007	0.00050	24.66151	0.91872	-7.44929	0.29143	0.40047	-0.08693	-0.03562	0.00300	-0.02529	29.92064
752			7.51000	-2.48941	3.63630	-0.05685	0.00423	0.00313	0.00737	-0.00013	-0.00005	0.00010	103.54283	13.26791	-26.63568	-0.14272	-0.03290	0.02715	-0.01217	-0.00136	-0.00018	29.69731	-10.94039	10.01763	0.06483	0.07413	0.02940	-0.00036	-0.00338	-0.00189	14.65860	-6.32251	1.10083	0.82404	0.08176	0.07969	-0.07109	0.00018	-0.00401	24.72718	0.98426	-7.59531	0.29665	0.40296	-0.08817	-0.03166	-0.00033	-0.02232	29.96837
753			7.52000	-2.47336	3.63994	-0.06556	0.00438	0.00315	0.00747	-0.00010	0.00002	0.00013	103.48728	13.27508	-26.65462	-0.14386	-0.03298	0.02699	-0.01328	-0.00087	-0.00012	29.70525	-10.89944	10.03008	0.06547	0.07498	0.03014	-0.00088	-0.00414	-0.00116	14.71566	-6.31353	1.14646	0.82318	0.08219	0.08018	-0.07730	0.00078	-0.00914	24.77932	1.04087	-7.71245	0.30017	0.40840	-0.09008	-0.02331	-0.00240	-0.01769	29.99461
754			7.53000	-2.46147	3.63158	-0.07699	0.00455	0.00319	0.00761	-0.00007	0.00008	0.00015	103.43042	13.27976	-26.66454	-0.14533	-0.03312	0.02705	-0.01394	-0.00034	-0.00019	29.71400	-10.86357	10.02471	0.06656	0.07630	0.03090	-0.00135	-0.00452	-0.00016	14.78049	-6.29985	1.23081	0.82017	0.08048	0.08032	-0.07977	0.00154	-0.01478	24.81254	1.08466	-7.79688	0.31086	0.41182	-0.09125	-0.01323	-0.00311	-0.01282	29.99493
755			7.54000	-2.45447	3.61149	-0.08933	0.00469	0.00323	0.00775	-0.00003	0.00014	0.00014	103.37506	13.28551	-26.66452	-0.14689	-0.03333	0.02738	-0.01383	0.00015	-0.00042	29.72294	-10.83759	10.00105	0.06800	0.07738	0.03124	-0.00176	-0.00441	0.00097	14.85021	-6.28087	1.35719	0.81745	0.07753	0.08067	-0.07611	0.00211	-0.02082	24.82540	1.11627	-7.85499	0.32868	0.41352	-0.09119	-0.00255	-0.00232	-0.00938	29.97111
756			7.55000	-2.45205	3.58285	-0.10007	0.00477	0.00327	0.00790	-0.00000	0.00017	0.00011	103.32470	13.29558	-26.65516	-0.14822	-0.03360	0.02806	-0.01287	0.00056	-0.00075	29.73149	-10.82444	9.96027	0.06958	0.07770	0.03085	-0.00207	-0.00400	0.00208	14.91949	-6.25419	1.52648	0.81206	0.07459	0.08099	-0.06423	0.00225	-0.02682	24.81940	1.13998	-7.90122	0.34685	0.41440	-0.09077	0.00734	0.00001	-0.00859	29.93023
757			7.56000	-2.45319	3.55184	-0.10847	0.00478	0.00332	0.00803	0.00002	0.00017	0.00009	103.28156	13.31099	-26.63825	-0.14904	-0.03387	0.02905	-0.01144	0.00087	-0.00112	29.73866	-10.82466	9.90310	0.07140	0.07789	0.03011	-0.00224	-0.00357	0.00306	14.98196	-6.21658	1.73498	0.80492	0.06986	0.08020	-0.04590	0.00185	-0.03166	24.79922	1.16176	-7.95341	0.35980	0.41166	-0.09003	0.01404	0.00334	-0.01050	29.88342
758			7.57000	-2.45695	3.52400	-0.11573	0.00475	0.00337	0.00814	0.00005	0.00015	0.00009	103.24590	13.33185	-26.61539	-0.14939	-0.03412	0.03019	-0.01000	0.00112	-0.00155	29.74312	-10.83665	9.83079	0.07332	0.07873	0.02950	-0.00225	-0.00326	0.00384	15.03325	-6.16654	1.97399	0.79782	0.06502	0.07809	-0.02612	0.00118	-0.03435	24.77214	1.18758	-8.02646	0.36525	0.40873	-0.09082	0.01593	0.00647	-0.01443	29.84185
759			7.58000	-2.46311	3.50123	-0.12397	0.00471	0.00343	0.00823	0.00007	0.00013	0.00012	103.21672	13.35950	-26.58692	-0.14949	-0.03440	0.03147	-0.00869	0.00135	-0.00213	29.74454	-10.85752	9.74720	0.07504	0.08070	0.02921	-0.00218	-0.00297	0.00432	15.07263	-6.10590	2.23009	0.78916	0.06115	0.07597	-0.00984	0.00054	-0.03479	24.74566	1.22156	-8.12639	0.36676	0.40935	-0.09332	0.01363	0.00806	-0.01900	29.81317
760			7.59000	-2.47172	3.48179	-0.13431	0.00466	0.00349	0.00831	0.00009	0.00012	0.00015	103.19391	13.39697	-26.55214	-0.14950	-0.03473	0.03287	-0.00724	0.00160	-0.00295	29.74416	-10.88408	9.65981	0.07621	0.08357	0.02914	-0.00211	-0.00245	0.00437	15.10203	-6.03982	2.48624	0.78170	0.05737	0.07489	0.00059	0.00010	-0.03326	24.72482	1.26474	-8.24786	0.36758	0.41219	-0.09562	0.00947	0.00721	-0.02221	29.79965
761			7.60000	-2.48280	3.46270	-0.14683	0.00458	0.00355	0.00839	0.00010	0.00013	0.00018	103.17912	13.44770	-26.50983	-0.14951	-0.03510	0.03429	-0.00540	0.00187	-0.00398	29.74447	-10.91358	9.57846	0.07683	0.08586	0.02874	-0.00211	-0.00155	0.00393	15.12382	-5.97523	2.72464	0.77498	0.05434	0.07451	0.00622	-0.00007	-0.02983	24.71061	1.31466	-8.37660	0.37216	0.41684	-0.09775	0.00638	0.00422	-0.02277	29.79887
762			7.61000	-2.49568	3.44250	-0.16101	0.00448	0.00361	0.00847	0.00011	0.00013	0.00021	103.17398	13.51268	-26.45996	-0.14931	-0.03543	0.03558	-0.00338	0.00210	-0.00501	29.74741	-10.94384	9.51089	0.07709	0.08652	0.02772	-0.00208	-0.00046	0.00315	15.13920	-5.91875	2.93123	0.76928	0.05124	0.07483	0.00955	0.00000	-0.02510	24.69948	1.36575	-8.49524	0.37772	0.42172	-0.09903	0.00660	0.00049	-0.02016	29.80538
763			7.62000	-2.50911	3.42185	-0.17678	0.00437	0.00366	0.00854	0.00011	0.00014	0.00023	103.17793	13.58941	-26.40392	-0.14889	-0.03570	0.03666	-0.00162	0.00230	-0.00586	29.75288	-10.97294	9.46010	0.07717	0.08634	0.02659	-0.00194	0.00057	0.00231	15.14813	-5.87486	3.09776	0.76388	0.04774	0.07520	0.01258	0.00019	-0.01951	24.68551	1.41093	-8.58922	0.37962	0.42502	-0.09949	0.01067	-0.00242	-0.01504	29.81296
764			7.63000	-2.52195	3.40142	-0.19418	0.00426	0.00370	0.00860	0.00010	0.00014	0.00025	103.18903	13.67418	-26.34295	-0.14827	-0.03591	0.03748	-0.00027	0.00250	-0.00648	29.76012	-10.99986	9.42665	0.07711	0.08621	0.02581	-0.00175	0.00156	0.00152	15.15004	-5.84548	3.22096	0.76069	0.04468	0.07582	0.01604	0.00039	-0.01375	24.66347	1.44400	-8.64996	0.37604	0.42732	-0.09930	0.01738	-0.00356	-0.00868	29.81678
765			7.64000	-2.53362	3.38037	-0.21253	0.00418	0.00372	0.00863	0.00009	0.00015	0.00026	103.20580	13.76413	-26.27730	-0.14746	-0.03607	0.03810	0.00079	0.00272	-0.00689	29.76942	-11.02449	9.41083	0.07669	0.08603	0.02521	-0.00164	0.00251	0.00080	15.14481	-5.83028	3.30206	0.76122	0.04191	0.07590	0.01914	0.00054	-0.00831	24.63035	1.46138	-8.67624	0.37209	0.42675	-0.09835	0.02489	-0.00269	-0.00248	29.81395
766			7.65000	-2.54449	3.35704	-0.23049	0.00412	0.00373	0.00865	0.00009	0.00017	0.00024	103.22736	13.85613	-26.20752	-0.14650	-0.03617	0.03861	0.00175	0.00291	-0.00705	29.78179	-11.04681	9.41152	0.07604	0.08587	0.02473	-0.00174	0.00327	0.00017	15.13400	-5.82701	3.34660	0.76334	0.04157	0.07615	0.02049	0.00064	-0.00384	24.58624	1.46259	-8.67320	0.37457	0.42551	-0.09665	0.03176	-0.00052	0.00253	29.80282
767			7.66000	-2.55550	3.33100	-0.24679	0.00408	0.00372	0.00865	0.00009	0.00018	0.00021	103.25340	13.94666	-26.13549	-0.14541	-0.03622	0.03900	0.00281	0.00298	-0.00691	29.79857	-11.06621	9.42601	0.07521	0.08574	0.02442	-0.00208	0.00362	-0.00034	15.12022	-5.83210	3.36271	0.76550	0.04155	0.07637	0.01929	0.00063	-0.00059	24.53389	1.45017	-8.64840	0.37904	0.42241	-0.09409	0.03620	0.00156	0.00587	29.78307
768			7.67000	-2.56752	3.30381	-0.26022	0.00405	0.00371	0.00866	0.00009	0.00017	0.00016	103.28382	14.03206	-26.06510	-0.14427	-0.03621	0.03932	0.00407	0.00282	-0.00640	29.82079	-11.08096	9.44993	0.07431	0.08547	0.02417	-0.00258	0.00329	-0.00067	15.10646	-5.84142	3.35970	0.76408	0.04121	0.07590	0.01515	0.00051	0.00126	24.47840	1.42903	-8.60985	0.38263	0.41852	-0.09203	0.03661	0.00253	0.00736	29.75620
769			7.68000	-2.58078	3.27833	-0.26984	0.00403	0.00370	0.00867	0.00010	0.00015	0.00010	103.31814	14.10768	-26.00179	-0.14314	-0.03621	0.03973	0.00527	0.00243	-0.00547	29.84813	-11.08860	9.47661	0.07404	0.08540	0.02407	-0.00314	0.00214	-0.00079	15.09600	-5.85068	3.34801	0.76041	0.04108	0.07510	0.00788	0.00031	0.00154	24.42626	1.40586	-8.56779	0.38343	0.41529	-0.09078	0.03203	0.00249	0.00674	29.72488
770			7.69000	-2.59561	3.25705	-0.27624	0.00403	0.00369	0.00868	0.00011	0.00012	0.00007	103.35397	14.16786	-25.95046	-0.14224	-0.03630	0.04035	0.00599	0.00190	-0.00413	29.87863	-11.08710	9.49778	0.07461	0.08628	0.02433	-0.00359	0.00027	-0.00068	15.09250	-5.85587	3.33914	0.75677	0.04192	0.07488	-0.00247	0.00006	0.00027	24.38451	1.38760	-8.53522	0.37986	0.41370	-0.08987	0.02269	0.00229	0.00388	29.69251
771			7.70000	-2.61206	3.24211	-0.28136	0.00402	0.00368	0.00867	0.00012	0.00007	0.00007	103.38793	14.20781	-25.91367	-0.14149	-0.03640	0.04103	0.00609	0.00133	-0.00248	29.90907	-11.07587	9.50654	0.07541	0.08825	0.02499	-0.00380	-0.00199	-0.00037	15.09938	-5.85338	3.34439	0.75335	0.04032	0.07396	-0.01547	-0.00021	-0.00231	24.35885	1.37963	-8.52531	0.37351	0.40961	-0.08879	0.01030	0.00272	-0.00073	29.66171
772			7.71000	-2.62943	3.23581	-0.28684	0.00403	0.00366	0.00863	0.00012	0.00001	0.00008	103.41766	14.22543	-25.89190	-0.14081	-0.03643	0.04143	0.00584	0.00077	-0.00077	29.93677	-11.05618	9.49964	0.07598	0.09080	0.02598	-0.00377	-0.00417	0.00003	15.11941	-5.84076	3.37238	0.74856	0.03911	0.07291	-0.03099	-0.00044	-0.00570	24.35261	1.38453	-8.54692	0.37147	0.40722	-0.08862	-0.00321	0.00393	-0.00614	29.63380
773			7.72000	-2.64675	3.23886	-0.29243	0.00407	0.00364	0.00856	0.00012	-0.00004	0.00007	103.44265	14.22280	-25.88426	-0.14015	-0.03631	0.04134	0.00552	0.00023	0.00068	29.96050	-11.03092	9.47862	0.07611	0.09306	0.02707	-0.00356	-0.00574	0.00041	15.15531	-5.81762	3.42793	0.74138	0.03953	0.07293	-0.04900	-0.00058	-0.00936	24.36689	1.40229	-8.60219	0.37823	0.40884	-0.08898	-0.01714	0.00506	-0.01140	29.60812
774			7.73000	-2.66363	3.24815	-0.29577	0.00412	0.00361	0.00848	0.00012	-0.00006	0.00002	103.46348	14.20545	-25.88930	-0.13964	-0.03611	0.04084	0.00524	-0.00031	0.00163	29.98056	-11.00370	9.44822	0.07636	0.09450	0.02810	-0.00328	-0.00636	0.00070	15.20915	-5.78603	3.51066	0.73584	0.03973	0.07367	-0.06829	-0.00057	-0.01266	24.40112	1.43221	-8.68653	0.38689	0.41088	-0.08880	-0.03054	0.00443	-0.01558	29.58345
775			7.74000	-2.67999	3.25781	-0.29364	0.00415	0.00359	0.00841	0.00011	-0.00005	-0.00007	103.48054	14.18056	-25.90526	-0.13928	-0.03595	0.04038	0.00475	-0.00080	0.00205	29.99740	-10.97836	9.41418	0.07703	0.09543	0.02894	-0.00288	-0.00599	0.00086	15.28046	-5.75016	3.61459	0.73359	0.03827	0.07473	-0.08638	-0.00038	-0.01500	24.45263	1.47410	-8.79041	0.39440	0.41277	-0.08832	-0.04173	0.00081	-0.01814	29.55868
776			7.75000	-2.69563	3.26414	-0.28574	0.00413	0.00356	0.00837	0.00010	-0.00004	-0.00013	103.49288	14.15491	-25.92890	-0.13913	-0.03587	0.04011	0.00367	-0.00116	0.00203	30.01073	-10.95829	9.38168	0.07783	0.09562	0.02932	-0.00227	-0.00487	0.00090	15.36610	-5.71453	3.73062	0.73596	0.03717	0.07621	-0.10129	-0.00011	-0.01628	24.51681	1.52760	-8.90176	0.40421	0.41778	-0.08870	-0.04981	-0.00553	-0.01922	29.53292
777			7.76000	-2.70968	3.26861	-0.27541	0.00408	0.00354	0.00834	0.00008	-0.00004	-0.00013	103.49831	14.13275	-25.95626	-0.13924	-0.03588	0.03986	0.00187	-0.00135	0.00177	30.01932	-10.94534	9.35344	0.07824	0.09490	0.02920	-0.00144	-0.00346	0.00089	15.46170	-5.68209	3.85098	0.73942	0.03822	0.07769	-0.11148	0.00015	-0.01682	24.58798	1.59097	-9.01013	0.41465	0.42518	-0.09008	-0.05442	-0.01288	-0.01927	29.50488
778			7.77000	-2.72003	3.27623	-0.26710	0.00403	0.00352	0.00830	0.00005	-0.00007	-0.00008	103.49478	14.11556	-25.98425	-0.13966	-0.03592	0.03947	-0.00037	-0.00139	0.00137	30.02188	-10.93960	9.32946	0.07822	0.09393	0.02906	-0.00050	-0.00216	0.00087	15.56277	-5.65269	3.97215	0.74279	0.03687	0.07751	-0.11621	0.00027	-0.01684	24.66142	1.66114	-9.11026	0.41898	0.42854	-0.09155	-0.05574	-0.01889	-0.01881	29.47408
779			7.78000	-2.72413	3.29110	-0.26356	0.00402	0.00350	0.00827	-0.00000	-0.00011	-0.00000	103.48205	14.10454	-26.01042	-0.14042	-0.03601	0.03893	-0.00253	-0.00133	0.00083	30.01834	-10.93978	9.30967	0.07798	0.09333	0.02921	0.00033	-0.00107	0.00079	15.66494	-5.62334	4.09429	0.74455	0.03228	0.07577	-0.11560	0.00019	-0.01681	24.73483	1.73510	-9.20308	0.42337	0.42693	-0.09237	-0.05624	-0.02218	-0.01846	29.44209
780			7.79000	-2.72000	3.31366	-0.26482	0.00406	0.00351	0.00825	-0.00006	-0.00015	0.00005	103.46231	14.10178	-26.03259	-0.14143	-0.03616	0.03838	-0.00412	-0.00118	0.00013	30.01064	-10.94366	9.29554	0.07807	0.09332	0.02971	0.00086	-0.00016	0.00055	15.76495	-5.59053	4.22000	0.74734	0.02724	0.07379	-0.11165	0.00003	-0.01715	24.80809	1.81101	-9.29343	0.42763	0.42322	-0.09241	-0.05687	-0.02307	-0.01851	29.41179
781			7.80000	-2.70708	3.34078	-0.26872	0.00414	0.00352	0.00824	-0.00012	-0.00016	0.00007	103.43926	14.10960	-26.04895	-0.14259	-0.03636	0.03792	-0.00489	-0.00099	-0.00067	30.00203	-10.94862	9.29002	0.07875	0.09319	0.03024	0.00107	0.00057	0.00011	15.86125	-5.55203	4.35217	0.75196	0.02512	0.07268	-0.10602	-0.00014	-0.01796	24.88146	1.88811	-9.38535	0.42681	0.42308	-0.09331	-0.05641	-0.02292	-0.01899	29.38505
782			7.81000	-2.68645	3.36710	-0.27177	0.00425	0.00355	0.00826	-0.00017	-0.00014	0.00003	103.41656	14.12865	-26.05919	-0.14375	-0.03658	0.03757	-0.00492	-0.00080	-0.00140	29.99502	-10.95183	9.29541	0.07989	0.09247	0.03052	0.00105	0.00100	-0.00046	15.95281	-5.50681	4.49188	0.75447	0.02182	0.07217	-0.09788	-0.00028	-0.01879	24.95344	1.96542	-9.47894	0.42706	0.42486	-0.09441	-0.05401	-0.02290	-0.01908	29.36116
783			7.82000	-2.66087	3.38725	-0.27133	0.00436	0.00357	0.00830	-0.00020	-0.00010	-0.00002	103.39637	14.15686	-26.06395	-0.14471	-0.03675	0.03720	-0.00460	-0.00061	-0.00189	29.99109	-10.95075	9.31160	0.08089	0.09068	0.03032	0.00089	0.00101	-0.00101	16.03718	-5.45591	4.63626	0.75625	0.01701	0.07160	-0.08585	-0.00032	-0.01893	25.02009	2.04177	-9.56934	0.42921	0.42595	-0.09518	-0.04818	-0.02417	-0.01806	29.33813
784			7.83000	-2.63360	3.39847	-0.26689	0.00448	0.00359	0.00836	-0.00021	-0.00004	-0.00008	103.37885	14.18963	-26.06447	-0.14551	-0.03684	0.03673	-0.00427	-0.00046	-0.00201	29.99008	-10.94393	9.33545	0.08159	0.08786	0.02967	0.00072	0.00055	-0.00136	16.11013	-5.40240	4.77837	0.75832	0.01300	0.07147	-0.06945	-0.00029	-0.01819	25.07606	2.11627	-9.64854	0.43197	0.42768	-0.09568	-0.03839	-0.02677	-0.01573	29.31378
785			7.84000	-2.60785	3.39983	-0.25937	0.00460	0.00361	0.00843	-0.00019	0.00002	-0.00013	103.36292	14.22130	-26.06319	-0.14618	-0.03684	0.03608	-0.00397	-0.00040	-0.00178	29.99047	-10.93069	9.36161	0.08186	0.08452	0.02877	0.00064	-0.00030	-0.00148	16.16796	-5.35019	4.91051	0.76096	0.01011	0.07188	-0.05035	-0.00024	-0.01660	25.11677	2.18655	-9.70967	0.43251	0.43140	-0.09651	-0.02504	-0.02915	-0.01228	29.28599
786			7.85000	-2.58643	3.39079	-0.25010	0.00471	0.00362	0.00849	-0.00015	0.00009	-0.00014	103.34797	14.24744	-26.06345	-0.14665	-0.03678	0.03545	-0.00359	-0.00047	-0.00130	29.99052	-10.91099	9.38532	0.08201	0.08157	0.02791	0.00069	-0.00134	-0.00143	16.20907	-5.30282	5.02613	0.76234	0.00605	0.07181	-0.03085	-0.00014	-0.01412	25.13863	2.24825	-9.74779	0.43233	0.43343	-0.09706	-0.00914	-0.02942	-0.00783	29.25183
787			7.86000	-2.57185	3.37196	-0.24139	0.00478	0.00361	0.00851	-0.00009	0.00014	-0.00011	103.33366	14.26565	-26.06795	-0.14676	-0.03669	0.03493	-0.00330	-0.00064	-0.00074	29.98880	-10.88508	9.40374	0.08233	0.07950	0.02732	0.00091	-0.00239	-0.00131	16.23379	-5.26274	5.12069	0.76468	0.00543	0.07178	-0.01286	-0.00011	-0.01120	25.13901	2.29624	-9.76038	0.43179	0.43501	-0.09730	0.00794	-0.02710	-0.00295	29.20760
788			7.87000	-2.56586	3.34515	-0.23678	0.00481	0.00358	0.00849	-0.00001	0.00019	-0.00003	103.31869	14.27581	-26.07776	-0.14654	-0.03660	0.03453	-0.00344	-0.00083	-0.00023	29.98367	-10.85363	9.41622	0.08312	0.07836	0.02710	0.00137	-0.00334	-0.00119	16.24360	-5.23119	5.19212	0.76615	0.00499	0.07112	0.00262	-0.00008	-0.00811	25.11752	2.32765	-9.74894	0.43318	0.43211	-0.09603	0.02409	-0.02265	0.00137	29.15131
789			7.88000	-2.56931	3.31242	-0.24000	0.00480	0.00352	0.00840	0.00007	0.00021	0.00010	103.30077	14.27908	-26.09236	-0.14598	-0.03644	0.03409	-0.00419	-0.00102	0.00018	29.97363	-10.81763	9.42338	0.08391	0.07769	0.02717	0.00203	-0.00411	-0.00109	16.24090	-5.20842	5.24147	0.76666	0.00470	0.07009	0.01435	-0.00006	-0.00538	25.07690	2.34372	-9.72009	0.43182	0.42604	-0.09382	0.03655	-0.01706	0.00404	29.08431
790			7.89000	-2.58150	3.27671	-0.25303	0.00474	0.00344	0.00826	0.00013	0.00021	0.00023	103.27754	14.27731	-26.11128	-0.14500	-0.03614	0.03341	-0.00541	-0.00125	0.00046	29.95779	-10.77800	9.42606	0.08412	0.07703	0.02740	0.00279	-0.00474	-0.00100	16.22952	-5.19363	5.27312	0.76701	0.00660	0.06888	0.02059	-0.00005	-0.00343	25.02315	2.34828	-9.68469	0.42641	0.42153	-0.09278	0.04278	-0.01057	0.00472	29.01103
791			7.90000	-2.59944	3.24296	-0.27456	0.00464	0.00335	0.00810	0.00016	0.00018	0.00031	103.24734	14.27295	-26.13577	-0.14371	-0.03568	0.03247	-0.00673	-0.00165	0.00058	29.93578	-10.73561	9.42448	0.08366	0.07648	0.02787	0.00358	-0.00524	-0.00090	16.21490	-5.18426	5.29402	0.76856	0.00927	0.06817	0.02055	-0.00005	-0.00244	24.96461	2.34511	-9.65510	0.41782	0.41837	-0.09207	0.04192	-0.00300	0.00359	28.93728
792			7.91000	-2.61809	3.21635	-0.29923	0.00454	0.00328	0.00795	0.00014	0.00013	0.00030	103.20959	14.26951	-26.16925	-0.14232	-0.03521	0.03164	-0.00779	-0.00228	0.00057	29.90731	-10.69157	9.41866	0.08294	0.07643	0.02849	0.00435	-0.00562	-0.00075	16.20230	-5.17656	5.31094	0.77146	0.01286	0.06885	0.01525	-0.00008	-0.00226	24.90997	2.33684	-9.64066	0.40709	0.41714	-0.09095	0.03506	0.00482	0.00133	28.86894
793			7.92000	-2.63225	3.19998	-0.31963	0.00446	0.00323	0.00784	0.00009	0.00007	0.00020	103.16511	14.26991	-26.21500	-0.14110	-0.03490	0.03131	-0.00841	-0.00302	0.00049	29.87260	-10.64754	9.40818	0.08238	0.07717	0.02910	0.00502	-0.00588	-0.00051	16.19536	-5.16729	5.32837	0.77443	0.01511	0.06959	0.00694	-0.00014	-0.00254	24.86632	2.32605	-9.64553	0.39924	0.41391	-0.08887	0.02480	0.01139	-0.00131	28.81097
794			7.93000	-2.63836	3.19432	-0.32947	0.00441	0.00322	0.00778	0.00001	0.00001	0.00004	103.11570	14.27481	-26.27313	-0.14012	-0.03479	0.03163	-0.00874	-0.00369	0.00043	29.83256	-10.60596	9.39204	0.08219	0.07853	0.02947	0.00553	-0.00599	-0.00013	16.19540	-5.15481	5.34837	0.77787	0.01837	0.07049	-0.00181	-0.00024	-0.00300	24.83762	2.31534	-9.66933	0.39689	0.40745	-0.08500	0.01374	0.01558	-0.00358	28.76626
795			7.94000	-2.63530	3.19676	-0.32538	0.00438	0.00324	0.00778	-0.00006	-0.00003	-0.00015	103.06260	14.28229	-26.34082	-0.13948	-0.03490	0.03261	-0.00919	-0.00412	0.00047	29.78824	-10.56922	9.36845	0.08273	0.08071	0.02968	0.00598	-0.00604	0.00036	16.20186	-5.13906	5.37118	0.77934	0.02144	0.07030	-0.00912	-0.00038	-0.00343	24.82413	2.30656	-9.70779	0.39623	0.40001	-0.08192	0.00391	0.01742	-0.00508	28.73503
796			7.95000	-2.62424	3.20294	-0.30759	0.00436	0.00329	0.00783	-0.00011	-0.00004	-0.00030	103.00564	14.28934	-26.41306	-0.13920	-0.03520	0.03424	-0.01016	-0.00421	0.00060	29.73956	-10.53856	9.33629	0.08400	0.08393	0.02978	0.00651	-0.00606	0.00088	16.21313	-5.11988	5.39663	0.78200	0.02052	0.06908	-0.01413	-0.00046	-0.00383	24.82287	2.29986	-9.75479	0.39068	0.39214	-0.08008	-0.00281	0.01763	-0.00578	28.71421
797			7.96000	-2.60851	3.20924	-0.28013	0.00437	0.00337	0.00796	-0.00013	-0.00004	-0.00040	102.94377	14.29355	-26.48320	-0.13934	-0.03563	0.03629	-0.01186	-0.00388	0.00075	29.68639	-10.51415	9.29689	0.08582	0.08789	0.02979	0.00717	-0.00592	0.00126	16.22739	-5.09676	5.42530	0.78701	0.02033	0.06863	-0.01671	-0.00055	-0.00437	24.82849	2.29451	-9.80454	0.38722	0.38796	-0.07899	-0.00557	0.01681	-0.00587	28.69840
798			7.97000	-2.59273	3.21432	-0.25003	0.00441	0.00346	0.00813	-0.00011	-0.00003	-0.00039	102.87578	14.29429	-26.54396	-0.13996	-0.03608	0.03834	-0.01429	-0.00315	0.00080	29.62889	-10.49550	9.25456	0.08797	0.09164	0.02966	0.00798	-0.00542	0.00140	16.24292	-5.06949	5.45821	0.79416	0.02229	0.06930	-0.01714	-0.00070	-0.00510	24.83541	2.29056	-9.85303	0.38687	0.38726	-0.07809	-0.00504	0.01505	-0.00572	28.68194
799			7.98000	-2.58195	3.21704	-0.22448	0.00448	0.00356	0.00834	-0.00006	-0.00001	-0.00030	102.80050	14.29261	-26.58948	-0.14106	-0.03645	0.03994	-0.01723	-0.00219	0.00067	29.56749	-10.48193	9.21510	0.09006	0.09402	0.02926	0.00887	-0.00442	0.00126	16.25841	-5.03871	5.49651	0.80167	0.02347	0.07024	-0.01598	-0.00079	-0.00593	24.83963	2.28933	-9.89943	0.39068	0.38726	-0.07698	-0.00249	0.01254	-0.00561	28.66122
800			7.99000	-2.57983	3.21526	-0.20837	0.00454	0.00365	0.00856	0.00002	0.00003	-0.00016	102.71763	14.29067	-26.61755	-0.14258	-0.03670	0.04082	-0.02024	-0.00122	0.00038	29.50308	-10.47299	9.18377	0.09155	0.09430	0.02847	0.00969	-0.00307	0.00093	16.27300	-5.00534	5.54057	0.80800	0.02412	0.07107	-0.01349	-0.00083	-0.00665	24.83905	2.29200	-9.94452	0.39459	0.38577	-0.07528	0.00144	0.00981	-0.00550	28.63519
801			8.00000	-2.58734	3.20781	-0.20374	0.00459	0.00373	0.00877	0.00009	0.00006	0.00001	102.62778	14.29070	-26.63012	-0.14454	-0.03687	0.04097	-0.02281	-0.00048	0.00001	29.43668	-10.46804	9.16314	0.09220	0.09227	0.02722	0.01032	-0.00172	0.00057	16.28559	-4.97062	5.58875	0.81555	0.02511	0.07189	-0.00929	-0.00086	-0.00698	24.83191	2.29806	-9.98772	0.39324	0.38442	-0.07389	0.00666	0.00737	-0.00512	28.60402
802			8.01000	-2.60185	3.19670	-0.20991	0.00461	0.00380	0.00896	0.00013	0.00008	0.00015	102.53300	14.29374	-26.63279	-0.14679	-0.03703	0.04065	-0.02447	-0.00014	-0.00028	29.36905	-10.46626	9.15180	0.09235	0.08884	0.02575	0.01076	-0.00077	0.00033	16.29438	-4.93658	5.63677	0.82367	0.02622	0.07321	-0.00349	-0.00085	-0.00665	24.81637	2.30540	-10.02585	0.38956	0.38479	-0.07284	0.01235	0.00533	-0.00427	28.56878
803			8.02000	-2.61825	3.18589	-0.22406	0.00463	0.00386	0.00911	0.00013	0.00006	0.00025	102.43611	14.29945	-26.63277	-0.14901	-0.03722	0.04031	-0.02495	-0.00020	-0.00038	29.29989	-10.46668	9.14502	0.09244	0.08550	0.02437	0.01116	-0.00042	0.00029	16.29818	-4.90562	5.67854	0.83319	0.02904	0.07490	0.00238	-0.00087	-0.00545	24.79286	2.31185	-10.05543	0.38868	0.38912	-0.07304	0.01704	0.00376	-0.00299	28.53215
804			8.03000	-2.63174	3.18018	-0.24229	0.00464	0.00390	0.00920	0.00010	0.00001	0.00030	102.34019	14.30548	-26.63659	-0.15080	-0.03744	0.04013	-0.02432	-0.00054	-0.00020	29.22794	-10.46816	9.13675	0.09248	0.08332	0.02336	0.01155	-0.00061	0.00043	16.29716	-4.88006	5.70742	0.84385	0.03226	0.07707	0.00702	-0.00087	-0.00335	24.76424	2.31502	-10.07315	0.39201	0.39495	-0.07317	0.01997	0.00278	-0.00122	28.49742
805			8.04000	-2.64046	3.18331	-0.26124	0.00466	0.00392	0.00926	0.00006	-0.00005	0.00032	102.24750	14.30856	-26.64820	-0.15225	-0.03767	0.03996	-0.02301	-0.00095	0.00015	29.15260	-10.46958	9.12218	0.09217	0.08255	0.02293	0.01182	-0.00121	0.00065	16.29199	-4.86182	5.71773	0.85363	0.03482	0.07848	0.01005	-0.00082	-0.00049	24.73364	2.31250	-10.07611	0.39761	0.39785	-0.07267	0.02111	0.00245	0.00092	28.46768
806			8.05000	-2.64540	3.19601	-0.28091	0.00468	0.00394	0.00927	0.00005	-0.00010	0.00037	102.15959	14.30738	-26.66660	-0.15357	-0.03791	0.03963	-0.02152	-0.00117	0.00043	29.07423	-10.46939	9.09936	0.09125	0.08273	0.02300	0.01184	-0.00208	0.00087	16.28360	-4.85203	5.70661	0.86175	0.03703	0.07876	0.01073	-0.00075	0.00255	24.70381	2.30255	-10.06294	0.40148	0.39605	-0.07133	0.02017	0.00275	0.00308	28.44518
807			8.06000	-2.64925	3.21585	-0.30499	0.00469	0.00396	0.00927	0.00005	-0.00014	0.00046	102.07744	14.30398	-26.68653	-0.15460	-0.03807	0.03916	-0.01997	-0.00111	0.00044	28.99437	-10.46538	9.06946	0.08968	0.08353	0.02338	0.01153	-0.00316	0.00098	16.27415	-4.84982	5.67544	0.87022	0.03915	0.07737	0.00793	-0.00070	0.00507	24.67775	2.28457	-10.03443	0.39672	0.39069	-0.07063	0.01681	0.00313	0.00512	28.43105
808			8.07000	-2.65518	3.23915	-0.33632	0.00468	0.00396	0.00923	0.00008	-0.00015	0.00056	102.00257	14.30188	-26.70299	-0.15509	-0.03809	0.03867	-0.01800	-0.00089	0.00022	28.91533	-10.45468	9.03551	0.08746	0.08440	0.02374	0.01086	-0.00439	0.00092	16.26655	-4.85349	5.62855	0.87847	0.04309	0.07541	0.00180	-0.00066	0.00677	24.65812	2.25955	-9.99129	0.38607	0.38717	-0.07172	0.01201	0.00231	0.00718	28.42517
809			8.08000	-2.66599	3.26284	-0.37260	0.00461	0.00394	0.00915	0.00013	-0.00015	0.00058	101.93741	14.30308	-26.71508	-0.15508	-0.03800	0.03822	-0.01517	-0.00072	-0.00006	28.83964	-10.43468	9.00060	0.08485	0.08547	0.02413	0.00985	-0.00570	0.00072	16.26299	-4.86170	5.57133	0.88550	0.04787	0.07449	-0.00635	-0.00058	0.00776	24.64609	2.23052	-9.93297	0.37650	0.38610	-0.07275	0.00687	-0.00098	0.00909	28.42658
810			8.09000	-2.68279	3.28575	-0.40731	0.00449	0.00391	0.00904	0.00017	-0.00014	0.00049	101.88511	14.30803	-26.72457	-0.15459	-0.03786	0.03790	-0.01141	-0.00064	-0.00033	28.77004	-10.40430	8.96743	0.08219	0.08707	0.02472	0.00858	-0.00685	0.00042	16.26468	-4.87371	5.50960	0.88982	0.05070	0.07411	-0.01505	-0.00038	0.00799	24.64233	2.20248	-9.85986	0.37202	0.38315	-0.07208	0.00149	-0.00676	0.01029	28.43500
811			8.10000	-2.70498	3.30814	-0.43319	0.00433	0.00387	0.00891	0.00019	-0.00014	0.00031	101.84859	14.31695	-26.73243	-0.15378	-0.03774	0.03782	-0.00698	-0.00057	-0.00063	28.70886	-10.36504	8.93900	0.07987	0.08928	0.02545	0.00718	-0.00755	0.00004	16.27205	-4.88818	5.44986	0.89198	0.05268	0.07418	-0.02286	-0.00014	0.00739	24.64754	2.18065	-9.77567	0.37232	0.38038	-0.07078	-0.00402	-0.01366	0.01056	28.45069
812			8.11000	-2.73136	3.32908	-0.44467	0.00420	0.00385	0.00879	0.00021	-0.00012	0.00006	101.82977	14.33031	-26.73790	-0.15276	-0.03764	0.03800	-0.00241	-0.00041	-0.00097	28.65822	-10.32025	8.91845	0.07817	0.09178	0.02622	0.00571	-0.00752	-0.00038	16.28461	-4.90282	5.39873	0.89414	0.05407	0.07427	-0.02871	0.00005	0.00594	24.66127	2.16860	-9.68722	0.37348	0.38254	-0.07166	-0.00883	-0.02009	0.01025	28.47357
813			8.12000	-2.76139	3.34447	-0.43923	0.00411	0.00384	0.00872	0.00022	-0.00007	-0.00020	101.82893	14.34819	-26.73883	-0.15172	-0.03754	0.03823	0.00187	-0.00010	-0.00134	28.61957	-10.27468	8.90805	0.07691	0.09399	0.02694	0.00422	-0.00663	-0.00077	16.30134	-4.91494	5.36191	0.89466	0.05375	0.07429	-0.03217	0.00014	0.00380	24.68125	2.16699	-9.60155	0.37380	0.38748	-0.07395	-0.01187	-0.02462	0.00940	28.50188
814			8.13000	-2.79464	3.34747	-0.41710	0.00404	0.00383	0.00867	0.00023	0.00003	-0.00044	101.84526	14.37037	-26.73256	-0.15064	-0.03741	0.03840	0.00566	0.00036	-0.00173	28.59356	-10.23352	8.90849	0.07581	0.09573	0.02757	0.00272	-0.00493	-0.00107	16.32104	-4.92208	5.34303	0.89456	0.05254	0.07434	-0.03348	0.00009	0.00134	24.70383	2.17392	-9.52432	0.36957	0.39072	-0.07564	-0.01267	-0.02637	0.00805	28.53237
815			8.14000	-2.83027	3.33191	-0.38113	0.00395	0.00382	0.00866	0.00023	0.00015	-0.00063	101.87744	14.39649	-26.71678	-0.14948	-0.03725	0.03855	0.00892	0.00094	-0.00209	28.58043	-10.20155	8.91899	0.07444	0.09669	0.02785	0.00118	-0.00265	-0.00120	16.34258	-4.92254	5.34261	0.89482	0.05154	0.07441	-0.03298	-0.00007	-0.00108	24.72597	2.18628	-9.45834	0.36504	0.39354	-0.07710	-0.01178	-0.02596	0.00657	28.56211
816			8.15000	-2.86641	3.29708	-0.33649	0.00385	0.00380	0.00865	0.00022	0.00026	-0.00072	101.92416	14.42534	-26.69026	-0.14832	-0.03708	0.03870	0.01180	0.00154	-0.00234	28.58054	-10.18225	8.93727	0.07281	0.09688	0.02773	-0.00042	-0.00020	-0.00114	16.36461	-4.91587	5.35862	0.89456	0.05016	0.07499	-0.03085	-0.00026	-0.00321	24.74541	2.20175	-9.40398	0.36402	0.39609	-0.07770	-0.00995	-0.02460	0.00503	28.58950
817			8.16000	-2.90009	3.24883	-0.28913	0.00375	0.00377	0.00865	0.00018	0.00032	-0.00074	101.98425	14.45436	-26.65394	-0.14714	-0.03691	0.03883	0.01455	0.00204	-0.00235	28.59417	-10.17702	8.95969	0.07094	0.09640	0.02725	-0.00206	0.00195	-0.00089	16.38598	-4.90301	5.38810	0.89551	0.04873	0.07539	-0.02780	-0.00041	-0.00497	24.76103	2.21987	-9.36115	0.36479	0.39683	-0.07751	-0.00783	-0.02330	0.00337	28.61445
818			8.17000	-2.92793	3.19612	-0.24344	0.00366	0.00373	0.00863	0.00014	0.00031	-0.00068	102.05716	14.47994	-26.61153	-0.14585	-0.03678	0.03915	0.01727	0.00235	-0.00206	28.62161	-10.18476	8.98177	0.06951	0.09608	0.02671	-0.00375	0.00343	-0.00052	16.40616	-4.88543	5.42862	0.89443	0.04832	0.07584	-0.02471	-0.00051	-0.00646	24.77284	2.24197	-9.33047	0.36766	0.39801	-0.07733	-0.00607	-0.02263	0.00153	28.63774
819			8.18000	-2.94793	3.14837	-0.20322	0.00360	0.00368	0.00859	0.00009	0.00025	-0.00056	102.14173	14.49797	-26.56697	-0.14442	-0.03673	0.03973	0.01962	0.00254	-0.00146	28.66308	-10.20228	8.99945	0.06874	0.09634	0.02625	-0.00551	0.00406	-0.00010	16.42534	-4.86385	5.47860	0.89088	0.04604	0.07588	-0.02228	-0.00059	-0.00770	24.78183	2.26957	-9.31328	0.37437	0.40023	-0.07786	-0.00520	-0.02242	-0.00054	28.66065
820			8.19000	-2.96054	3.11459	-0.17319	0.00356	0.00363	0.00851	0.00005	0.00014	-0.00036	102.23519	14.50435	-26.52227	-0.14289	-0.03666	0.04019	0.02118	0.00271	-0.00059	28.71838	-10.22492	9.00938	0.06854	0.09680	0.02607	-0.00730	0.00377	0.00030	16.44395	-4.83835	5.53634	0.88432	0.04251	0.07511	-0.02018	-0.00069	-0.00856	24.78953	2.30357	-9.31073	0.38204	0.40320	-0.07953	-0.00530	-0.02209	-0.00279	28.68458
821			8.20000	-2.96774	3.10157	-0.15735	0.00356	0.00358	0.00841	0.00003	0.00001	-0.00012	102.33391	14.49641	-26.47775	-0.14150	-0.03651	0.04015	0.02190	0.00289	0.00040	28.78681	-10.24781	9.00929	0.06889	0.09683	0.02625	-0.00902	0.00269	0.00069	16.46164	-4.80901	5.59898	0.87490	0.03947	0.07370	-0.01706	-0.00082	-0.00894	24.79731	2.34341	-9.32343	0.38184	0.40515	-0.08176	-0.00591	-0.02074	-0.00513	28.71131
822			8.21000	-2.97172	3.11156	-0.15664	0.00360	0.00354	0.00828	0.00002	-0.00012	0.00010	102.43480	14.47379	-26.43344	-0.14033	-0.03626	0.03953	0.02203	0.00303	0.00133	28.86645	-10.26733	8.99808	0.06964	0.09607	0.02664	-0.01052	0.00116	0.00106	16.47695	-4.77616	5.66341	0.86653	0.03538	0.07129	-0.01195	-0.00092	-0.00885	24.80559	2.38697	-9.35139	0.37544	0.40396	-0.08387	-0.00632	-0.01746	-0.00736	28.74218
823			8.22000	-2.97369	3.14198	-0.16847	0.00367	0.00349	0.00815	0.00001	-0.00022	0.00025	102.53584	14.43825	-26.38960	-0.13933	-0.03592	0.03849	0.02172	0.00313	0.00202	28.95382	-10.28184	8.97557	0.07061	0.09453	0.02708	-0.01158	-0.00040	0.00140	16.48815	-4.74020	5.72746	0.86073	0.03112	0.06867	-0.00533	-0.00095	-0.00842	24.81366	2.43055	-9.39399	0.36702	0.39999	-0.08499	-0.00597	-0.01211	-0.00909	28.77696
824			8.23000	-2.97418	3.18649	-0.18845	0.00374	0.00346	0.00801	0.00001	-0.00028	0.00034	102.63517	14.39350	-26.34636	-0.13836	-0.03550	0.03723	0.02090	0.00316	0.00238	29.04452	-10.29188	8.94287	0.07137	0.09215	0.02724	-0.01202	-0.00159	0.00171	16.49440	-4.70284	5.78863	0.85776	0.02849	0.06684	0.00126	-0.00091	-0.00757	24.82014	2.46989	-9.44817	0.36150	0.39594	-0.08505	-0.00450	-0.00603	-0.00978	28.81360
825			8.24000	-2.97347	3.23613	-0.21173	0.00381	0.00342	0.00787	0.00000	-0.00028	0.00034	102.73035	14.34442	-26.30344	-0.13739	-0.03504	0.03586	0.01944	0.00312	0.00239	29.13374	-10.29935	8.90204	0.07183	0.08920	0.02711	-0.01180	-0.00224	0.00194	16.49585	-4.66820	5.84187	0.85568	0.02632	0.06524	0.00616	-0.00076	-0.00598	24.82308	2.50168	-9.50631	0.36122	0.39151	-0.08448	-0.00163	-0.00087	-0.00896	28.84842
826			8.25000	-2.97198	3.28115	-0.23318	0.00386	0.00338	0.00774	-0.00001	-0.00022	0.00027	102.81848	14.29637	-26.26094	-0.13645	-0.03458	0.03466	0.01743	0.00298	0.00211	29.21722	-10.30665	8.85588	0.07194	0.08625	0.02669	-0.01100	-0.00233	0.00207	16.49361	-4.64123	5.88020	0.85606	0.02552	0.06501	0.00774	-0.00056	-0.00372	24.82055	2.52321	-9.55749	0.36086	0.39036	-0.08395	0.00265	0.00288	-0.00658	28.87709
827			8.26000	-2.96968	3.31375	-0.24783	0.00387	0.00335	0.00765	-0.00001	-0.00014	0.00015	102.89743	14.25460	-26.21984	-0.13546	-0.03419	0.03393	0.01515	0.00274	0.00156	29.29215	-10.31571	8.80794	0.07165	0.08455	0.02629	-0.00987	-0.00193	0.00205	16.49003	-4.62533	5.89778	0.85912	0.02652	0.06628	0.00524	-0.00035	-0.00099	24.81091	2.53171	-9.59145	0.36207	0.39098	-0.08256	0.00830	0.00552	-0.00297	28.89482
828			8.27000	-2.96679	3.33027	-0.25244	0.00385	0.00332	0.00759	-0.00002	-0.00005	-0.00001	102.96642	14.22449	-26.18066	-0.13443	-0.03394	0.03388	0.01283	0.00245	0.00077	29.35850	-10.32759	8.76345	0.07131	0.08452	0.02606	-0.00876	-0.00110	0.00184	16.48760	-4.62174	5.89227	0.85976	0.02856	0.06814	-0.00052	-0.00012	0.00189	24.79231	2.52584	-9.60175	0.36594	0.38939	-0.07943	0.01500	0.00702	0.00106	28.89732
829			8.28000	-2.96398	3.33095	-0.24610	0.00383	0.00331	0.00757	-0.00002	0.00003	-0.00016	103.02571	14.21083	-26.14273	-0.13345	-0.03385	0.03447	0.01054	0.00216	-0.00021	29.41867	-10.34240	8.72874	0.07121	0.08525	0.02571	-0.00792	0.00003	0.00142	16.48814	-4.62973	5.86576	0.85776	0.02872	0.06866	-0.00790	0.00012	0.00428	24.76417	2.50653	-9.58619	0.36551	0.38440	-0.07654	0.02077	0.00707	0.00465	28.88326
830			8.29000	-2.96294	3.31701	-0.22944	0.00381	0.00332	0.00759	-0.00000	0.00011	-0.00029	103.07536	14.21481	-26.10565	-0.13274	-0.03394	0.03554	0.00828	0.00188	-0.00118	29.47592	-10.35898	8.70765	0.07149	0.08621	0.02522	-0.00742	0.00111	0.00089	16.49271	-4.64641	5.82490	0.85377	0.02718	0.06709	-0.01549	0.00028	0.00548	24.72956	2.47753	-9.54731	0.36238	0.37831	-0.07566	0.02326	0.00556	0.00733	28.85638
831			8.30000	-2.96526	3.28969	-0.20397	0.00378	0.00334	0.00765	0.00002	0.00018	-0.00040	103.11504	14.23362	-26.06998	-0.13222	-0.03415	0.03690	0.00600	0.00162	-0.00199	29.53251	-10.37517	8.70016	0.07189	0.08764	0.02484	-0.00717	0.00183	0.00038	16.50190	-4.66744	5.77901	0.85030	0.02593	0.06548	-0.02271	0.00033	0.00540	24.69467	2.44478	-9.49227	0.35959	0.37414	-0.07578	0.02098	0.00268	0.00871	28.82395
832			8.31000	-2.97146	3.25225	-0.17235	0.00370	0.00337	0.00774	0.00004	0.00022	-0.00047	103.14439	14.26280	-26.03654	-0.13188	-0.03439	0.03830	0.00378	0.00137	-0.00256	29.58960	-10.38852	8.70405	0.07199	0.08942	0.02465	-0.00703	0.00208	-0.00005	16.51625	-4.68733	5.73812	0.84643	0.02234	0.06372	-0.02989	0.00021	0.00408	24.66767	2.41501	-9.43092	0.35712	0.36874	-0.07555	0.01270	-0.00110	0.00860	28.79441
833			8.32000	-2.98006	3.21088	-0.13769	0.00362	0.00342	0.00786	0.00004	0.00023	-0.00050	103.16357	14.29782	-26.00630	-0.13175	-0.03464	0.03959	0.00172	0.00112	-0.00283	29.64729	-10.39714	8.71574	0.07185	0.09129	0.02462	-0.00690	0.00188	-0.00037	16.53686	-4.69883	5.71149	0.84079	0.01889	0.06249	-0.03782	-0.00004	0.00175	24.65898	2.39345	-9.37219	0.35435	0.36563	-0.07593	-0.00214	-0.00498	0.00731	28.77646
834			8.33000	-2.98786	3.17203	-0.10296	0.00354	0.00348	0.00801	0.00002	0.00020	-0.00049	103.17327	14.33420	-25.98008	-0.13199	-0.03493	0.04082	-0.00015	0.00090	-0.00279	29.70450	-10.40063	8.73100	0.07210	0.09305	0.02470	-0.00673	0.00141	-0.00052	16.56522	-4.69441	5.70657	0.83917	0.01632	0.06247	-0.04662	-0.00034	-0.00130	24.67904	2.38315	-9.32408	0.34879	0.36496	-0.07635	-0.02146	-0.00812	0.00503	28.77715
835			8.34000	-2.99145	3.14028	-0.07107	0.00351	0.00356	0.00818	-0.00001	0.00016	-0.00043	103.17417	14.36730	-25.95830	-0.13266	-0.03528	0.04199	-0.00191	0.00072	-0.00240	29.75966	-10.40024	8.74575	0.07310	0.09461	0.02481	-0.00651	0.00083	-0.00051	16.60184	-4.66938	5.72768	0.84430	0.01608	0.06322	-0.05524	-0.00068	-0.00479	24.73277	2.38508	-9.29288	0.34485	0.36675	-0.07711	-0.04109	-0.01020	0.00221	28.79885
836			8.35000	-2.98856	3.11853	-0.04503	0.00353	0.00363	0.00835	-0.00005	0.00009	-0.00033	103.16644	14.39269	-25.94122	-0.13371	-0.03565	0.04298	-0.00362	0.00055	-0.00172	29.81121	-10.39763	8.75699	0.07472	0.09591	0.02501	-0.00622	0.00030	-0.00041	16.64583	-4.62343	5.77618	0.85027	0.01475	0.06383	-0.06202	-0.00091	-0.00835	24.81738	2.39831	-9.28081	0.35110	0.36561	-0.07631	-0.05867	-0.01097	-0.00055	28.83818
837			8.36000	-2.97853	3.10881	-0.02737	0.00359	0.00368	0.00850	-0.00009	0.00001	-0.00020	103.15026	14.40790	-25.92964	-0.13502	-0.03597	0.04357	-0.00518	0.00033	-0.00088	29.85838	-10.39406	8.76403	0.07655	0.09693	0.02541	-0.00591	-0.00004	-0.00029	16.69537	-4.55899	5.85146	0.85507	0.01352	0.06485	-0.06603	-0.00104	-0.01176	24.92456	2.41975	-9.28597	0.36594	0.36272	-0.07393	-0.07266	-0.01031	-0.00260	28.88780
838			8.37000	-2.96166	3.11366	-0.01868	0.00370	0.00372	0.00862	-0.00013	-0.00009	-0.00006	103.12643	14.41287	-25.92522	-0.13658	-0.03624	0.04375	-0.00646	-0.00000	-0.00002	29.90167	-10.39068	8.76821	0.07841	0.09749	0.02598	-0.00564	-0.00012	-0.00019	16.74814	-4.47964	5.95058	0.85946	0.01186	0.06565	-0.06678	-0.00104	-0.01460	25.04396	2.44485	-9.30369	0.38011	0.35924	-0.07159	-0.08029	-0.00852	-0.00362	28.93969
839			8.38000	-2.93920	3.13560	-0.01799	0.00387	0.00375	0.00871	-0.00016	-0.00020	0.00005	103.09606	14.40830	-25.92960	-0.13834	-0.03647	0.04350	-0.00744	-0.00042	0.00085	29.94205	-10.38863	8.77075	0.08036	0.09724	0.02658	-0.00550	0.00002	-0.00008	16.80123	-4.38975	6.06730	0.86378	0.01051	0.06615	-0.06403	-0.00098	-0.01641	25.16486	2.46887	-9.32700	0.39262	0.35674	-0.07010	-0.08072	-0.00640	-0.00358	28.98707
840			8.39000	-2.91344	3.17406	-0.02245	0.00407	0.00377	0.00874	-0.00018	-0.00029	0.00011	103.06022	14.39402	-25.94377	-0.14023	-0.03670	0.04290	-0.00821	-0.00088	0.00174	29.98061	-10.38924	8.77135	0.08219	0.09591	0.02695	-0.00545	0.00020	0.00010	16.85158	-4.29504	6.19252	0.86614	0.00939	0.06629	-0.05851	-0.00088	-0.01691	25.27765	2.48831	-9.34798	0.40506	0.35537	-0.06945	-0.07516	-0.00473	-0.00272	29.02625
841			8.40000	-2.88729	3.22420	-0.02842	0.00427	0.00378	0.00871	-0.00018	-0.00034	0.00011	103.01943	14.36920	-25.96806	-0.14207	-0.03689	0.04190	-0.00892	-0.00133	0.00260	30.01766	-10.39282	8.76832	0.08355	0.09354	0.02705	-0.00542	0.00021	0.00034	16.89730	-4.20182	6.31650	0.86721	0.00866	0.06633	-0.05154	-0.00077	-0.01613	25.37600	2.50180	-9.36109	0.41702	0.35703	-0.07027	-0.06567	-0.00371	-0.00143	29.05706
842			8.41000	-2.86353	3.27827	-0.03201	0.00445	0.00376	0.00864	-0.00017	-0.00034	0.00005	102.97389	14.33391	-26.00184	-0.14383	-0.03705	0.04060	-0.00972	-0.00171	0.00334	30.05293	-10.39863	8.75997	0.08427	0.09028	0.02679	-0.00529	-0.00006	0.00061	16.93710	-4.11612	6.43000	0.87057	0.00824	0.06656	-0.04331	-0.00065	-0.01427	25.45742	2.50902	-9.36392	0.42429	0.36051	-0.07184	-0.05377	-0.00292	0.00010	29.08218
843			8.42000	-2.84445	3.32815	-0.03026	0.00457	0.00373	0.00854	-0.00013	-0.00030	-0.00005	102.92339	14.28920	-26.04306	-0.14543	-0.03712	0.03906	-0.01071	-0.00196	0.00386	30.08539	-10.40531	8.74490	0.08411	0.08629	0.02616	-0.00493	-0.00058	0.00088	16.96935	-4.04353	6.52561	0.87234	0.00615	0.06673	-0.03232	-0.00039	-0.01146	25.52146	2.50951	-9.35571	0.42854	0.36185	-0.07256	-0.04079	-0.00187	0.00183	29.10480
844			8.43000	-2.83112	3.36849	-0.02071	0.00464	0.00369	0.00844	-0.00009	-0.00023	-0.00018	102.86800	14.23695	-26.08896	-0.14689	-0.03712	0.03744	-0.01176	-0.00207	0.00413	30.11330	-10.41124	8.72217	0.08335	0.08224	0.02537	-0.00430	-0.00125	0.00109	16.99140	-3.98911	6.59744	0.87241	0.00457	0.06761	-0.01737	-0.00020	-0.00796	25.56776	2.50193	-9.33529	0.43014	0.36408	-0.07300	-0.02696	-0.00024	0.00383	29.12686
845			8.44000	-2.82336	3.39890	-0.00177	0.00467	0.00366	0.00836	-0.00005	-0.00018	-0.00032	102.80870	14.18008	-26.13626	-0.14827	-0.03711	0.03599	-0.01274	-0.00198	0.00410	30.13507	-10.41491	8.69266	0.08252	0.07899	0.02472	-0.00346	-0.00188	0.00117	17.00020	-3.95699	6.64059	0.87240	0.00490	0.07062	0.00169	-0.00009	-0.00387	25.59566	2.48428	-9.30116	0.42900	0.36921	-0.07259	-0.01246	0.00236	0.00604	29.14870
846			8.45000	-2.82071	3.42274	0.02659	0.00468	0.00363	0.00830	-0.00001	-0.00015	-0.00045	102.74719	14.12319	-26.18027	-0.14965	-0.03716	0.03496	-0.01357	-0.00164	0.00374	30.15018	-10.41498	8.66054	0.08217	0.07705	0.02436	-0.00252	-0.00227	0.00103	16.99292	-3.94971	6.65116	0.87540	0.00782	0.07495	0.02389	0.00004	0.00099	25.60464	2.45410	-9.25232	0.42772	0.37286	-0.07001	0.00213	0.00614	0.00806	29.16959
847			8.46000	-2.82359	3.44428	0.06253	0.00470	0.00361	0.00827	0.00003	-0.00015	-0.00054	102.68557	14.07163	-26.21509	-0.15104	-0.03726	0.03424	-0.01415	-0.00104	0.00305	30.15937	-10.41008	8.63286	0.08241	0.07605	0.02430	-0.00163	-0.00235	0.00059	16.96805	-3.96709	6.62781	0.88158	0.01298	0.07834	0.04729	0.00035	0.00624	25.59470	2.41026	-9.19021	0.42375	0.36983	-0.06542	0.01596	0.01051	0.00929	29.18816
848			8.47000	-2.83285	3.46588	0.10372	0.00472	0.00361	0.00825	0.00008	-0.00015	-0.00061	102.62640	14.03047	-26.23555	-0.15240	-0.03732	0.03351	-0.01408	-0.00029	0.00211	30.16509	-10.39849	8.61783	0.08273	0.07501	0.02440	-0.00099	-0.00215	-0.00014	16.92600	-4.00625	6.57282	0.88749	0.01742	0.07997	0.06925	0.00078	0.01098	25.56708	2.35440	-9.11942	0.41840	0.36055	-0.05984	0.02747	0.01423	0.00937	29.20391
849			8.48000	-2.84831	3.48748	0.14971	0.00474	0.00362	0.00826	0.00012	-0.00015	-0.00069	102.57358	14.00304	-26.24036	-0.15369	-0.03733	0.03274	-0.01278	0.00038	0.00111	30.17108	-10.37830	8.62188	0.08259	0.07354	0.02442	-0.00080	-0.00190	-0.00108	16.86910	-4.06229	6.49196	0.89546	0.02285	0.08005	0.08784	0.00130	0.01441	25.52535	2.29203	-9.04770	0.40950	0.35098	-0.05596	0.03447	0.01624	0.00852	29.21863
850			8.49000	-2.86796	3.50817	0.20121	0.00474	0.00363	0.00829	0.00014	-0.00014	-0.00077	102.53182	13.98995	-26.23261	-0.15471	-0.03730	0.03212	-0.00996	0.00080	0.00023	30.18146	-10.34748	8.64717	0.08203	0.07237	0.02459	-0.00117	-0.00185	-0.00206	16.80089	-4.12860	6.39389	0.90937	0.03129	0.08069	0.10251	0.00193	0.01632	25.47602	2.23140	-8.98478	0.39276	0.34582	-0.05381	0.03511	0.01618	0.00681	29.23651
851			8.50000	-2.88899	3.52730	0.25810	0.00475	0.00365	0.00834	0.00014	-0.00013	-0.00084	102.50533	13.98954	-26.21746	-0.15541	-0.03727	0.03175	-0.00586	0.00094	-0.00043	30.19988	-10.30462	8.69139	0.08124	0.07202	0.02505	-0.00206	-0.00215	-0.00296	16.72538	-4.19691	6.28998	0.92770	0.04178	0.08151	0.11393	0.00243	0.01631	25.42714	2.18120	-8.93972	0.37949	0.34164	-0.05160	0.03116	0.01394	0.00437	29.26276
852			8.51000	-2.90899	3.54353	0.31904	0.00478	0.00368	0.00840	0.00012	-0.00011	-0.00090	102.49648	13.99895	-26.20003	-0.15563	-0.03720	0.03161	-0.00100	0.00082	-0.00085	30.22867	-10.24962	8.74877	0.08009	0.07250	0.02573	-0.00329	-0.00283	-0.00364	16.64548	-4.25845	6.19298	0.94645	0.05131	0.08091	0.12393	0.00243	0.01405	25.38450	2.14753	-8.91726	0.36834	0.33041	-0.04738	0.02518	0.00969	0.00177	29.30066
853			8.52000	-2.92662	3.55400	0.38305	0.00480	0.00370	0.00846	0.00010	-0.00006	-0.00096	102.50575	14.01436	-26.18524	-0.15540	-0.03714	0.03186	0.00404	0.00048	-0.00101	30.26814	-10.18440	8.81077	0.07876	0.07391	0.02649	-0.00462	-0.00381	-0.00393	16.56233	-4.30596	6.11436	0.96147	0.05822	0.08053	0.13387	0.00183	0.01041	25.34971	2.13251	-8.91546	0.35376	0.32014	-0.04339	0.01964	0.00443	-0.00003	29.35003
854			8.53000	-2.94179	3.55575	0.44969	0.00481	0.00373	0.00853	0.00009	-0.00000	-0.00100	102.53190	14.03127	-26.17685	-0.15469	-0.03711	0.03270	0.00874	0.00006	-0.00093	30.31687	-10.11296	8.86777	0.07772	0.07696	0.02746	-0.00584	-0.00492	-0.00380	16.47605	-4.33528	6.06096	0.97380	0.06566	0.08196	0.14418	0.00088	0.00635	25.32060	2.13353	-8.92478	0.34146	0.31968	-0.04183	0.01699	-0.00104	-0.00066	29.40770
855			8.54000	-2.95546	3.54803	0.51816	0.00476	0.00374	0.00858	0.00008	0.00005	-0.00103	102.57272	14.04580	-26.17613	-0.15364	-0.03715	0.03411	0.01272	-0.00031	-0.00069	30.37205	-10.04100	8.91240	0.07738	0.08161	0.02867	-0.00675	-0.00583	-0.00331	16.38656	-4.34593	6.03331	0.98339	0.07231	0.08356	0.15429	-0.00023	0.00250	25.29212	2.14367	-8.93029	0.33427	0.32642	-0.04315	0.01862	-0.00627	-0.00004	29.46828
856			8.55000	-2.96846	3.53421	0.58668	0.00468	0.00373	0.00860	0.00007	0.00006	-0.00102	102.62570	14.05595	-26.18136	-0.15203	-0.03712	0.03562	0.01575	-0.00051	-0.00042	30.42965	-9.97554	8.94152	0.07747	0.08680	0.02998	-0.00715	-0.00601	-0.00253	16.29369	-4.34144	6.02693	0.98967	0.07580	0.08580	0.16238	-0.00112	-0.00055	25.25708	2.15388	-8.91628	0.33290	0.33867	-0.04600	0.02494	-0.01041	0.00192	29.52475
857			8.56000	-2.98080	3.52130	0.65305	0.00456	0.00371	0.00859	0.00006	0.00004	-0.00096	102.68835	14.06250	-26.18876	-0.14993	-0.03699	0.03695	0.01763	-0.00045	-0.00029	30.48534	-9.92366	8.95615	0.07759	0.09149	0.03110	-0.00694	-0.00504	-0.00158	16.19871	-4.32765	6.03565	0.99237	0.07690	0.08884	0.16486	-0.00153	-0.00275	25.20849	2.15514	-8.87193	0.33455	0.35079	-0.04769	0.03483	-0.01177	0.00480	29.56967
858			8.57000	-2.99228	3.51626	0.71447	0.00445	0.00368	0.00853	0.00006	-0.00002	-0.00085	102.75759	14.06783	-26.19322	-0.14745	-0.03678	0.03809	0.01813	-0.00009	-0.00034	30.53531	-9.89152	8.96005	0.07760	0.09473	0.03159	-0.00621	-0.00287	-0.00059	16.10542	-4.30959	6.05469	0.99192	0.07559	0.09162	0.15854	-0.00157	-0.00433	25.14233	2.13959	-8.79547	0.33332	0.35668	-0.04680	0.04555	-0.00857	0.00751	29.59672
859			8.58000	-3.00383	3.52266	0.76702	0.00435	0.00365	0.00845	0.00007	-0.00009	-0.00067	102.82916	14.07316	-26.18925	-0.14494	-0.03655	0.03893	0.01716	0.00056	-0.00049	30.57719	-9.88283	8.95696	0.07745	0.09624	0.03146	-0.00517	0.00002	0.00034	16.01897	-4.28982	6.08119	0.98564	0.07574	0.09519	0.14304	-0.00150	-0.00549	25.05853	2.10200	-8.69369	0.32757	0.36107	-0.04458	0.05456	-0.00098	0.00930	29.60231
860			8.59000	-3.01722	3.53963	0.80679	0.00425	0.00363	0.00834	0.00009	-0.00014	-0.00046	102.89835	14.07804	-26.17229	-0.14273	-0.03628	0.03925	0.01520	0.00137	-0.00062	30.61004	-9.89793	8.94944	0.07689	0.09569	0.03069	-0.00409	0.00291	0.00111	15.94341	-4.26947	6.11210	0.97627	0.07418	0.09770	0.12265	-0.00136	-0.00591	24.95944	2.04114	-8.57733	0.31823	0.36212	-0.04225	0.06061	0.00879	0.01005	29.58590
861			8.60000	-3.03312	3.56312	0.83301	0.00416	0.00361	0.00823	0.00011	-0.00016	-0.00028	102.96281	14.08104	-26.14149	-0.14088	-0.03591	0.03893	0.01320	0.00211	-0.00065	30.63497	-9.93393	8.93880	0.07575	0.09359	0.02965	-0.00322	0.00523	0.00165	15.87957	-4.25060	6.14230	0.96892	0.07205	0.09968	0.10308	-0.00107	-0.00523	24.84868	1.96176	-8.45821	0.30620	0.36243	-0.04034	0.06306	0.01772	0.00978	29.55095
862			8.61000	-3.05026	3.58735	0.84876	0.00407	0.00359	0.00811	0.00011	-0.00014	-0.00017	103.02329	14.08161	-26.10015	-0.13922	-0.03547	0.03816	0.01189	0.00254	-0.00061	30.65482	-9.98549	8.92686	0.07415	0.09047	0.02845	-0.00274	0.00668	0.00189	15.82546	-4.23667	6.16538	0.96440	0.07171	0.10120	0.08724	-0.00062	-0.00338	24.73130	1.87346	-8.34854	0.29405	0.36227	-0.03877	0.06177	0.02375	0.00852	29.50443
863			8.62000	-3.06668	3.60620	0.85921	0.00397	0.00355	0.00798	0.00010	-0.00009	-0.00013	103.08183	14.08022	-26.05468	-0.13762	-0.03501	0.03724	0.01138	0.00258	-0.00048	30.67348	-10.04547	8.91623	0.07250	0.08688	0.02713	-0.00271	0.00720	0.00180	15.77844	-4.23066	6.17649	0.96253	0.07287	0.10239	0.07523	-0.00005	-0.00084	24.61447	1.78808	-8.26082	0.28429	0.35923	-0.03613	0.05693	0.02623	0.00617	29.45518
864			8.63000	-3.08084	3.61614	0.86863	0.00387	0.00349	0.00784	0.00008	-0.00004	-0.00013	103.13951	14.07698	-26.01198	-0.13616	-0.03466	0.03651	0.01124	0.00227	-0.00025	30.69462	-10.10601	8.90953	0.07127	0.08333	0.02575	-0.00303	0.00684	0.00146	15.73655	-4.23335	6.17429	0.96115	0.07635	0.10326	0.06621	0.00055	0.00182	24.50636	1.71577	-8.20545	0.27553	0.35616	-0.03381	0.04880	0.02572	0.00353	29.41157
865			8.64000	-3.09229	3.61840	0.87841	0.00379	0.00343	0.00772	0.00006	-0.00001	-0.00012	103.19521	14.07077	-25.97761	-0.13504	-0.03445	0.03604	0.01092	0.00175	0.00013	30.72082	-10.15948	8.90841	0.07096	0.08038	0.02463	-0.00357	0.00579	0.00096	15.69823	-4.24405	6.15929	0.95826	0.07912	0.10379	0.05933	0.00113	0.00441	24.41379	1.66313	-8.18644	0.27083	0.35148	-0.03105	0.03930	0.02260	0.00110	29.37992
866			8.65000	-3.10132	3.61786	0.88717	0.00375	0.00338	0.00762	0.00005	-0.00001	-0.00010	103.24615	14.05961	-25.95461	-0.13439	-0.03432	0.03552	0.01014	0.00114	0.00066	30.75297	-10.19966	8.91355	0.07137	0.07787	0.02400	-0.00414	0.00425	0.00040	15.66243	-4.26226	6.13169	0.95767	0.08142	0.10467	0.05329	0.00171	0.00702	24.34029	1.63188	-8.19907	0.26683	0.34576	-0.02746	0.02952	0.01778	-0.00054	29.36263
867			8.66000	-3.10758	3.61933	0.89338	0.00374	0.00333	0.00753	0.00002	-0.00002	-0.00007	103.28972	14.04140	-25.94434	-0.13415	-0.03413	0.03458	0.00902	0.00050	0.00125	30.79009	-10.22298	8.92413	0.07188	0.07561	0.02398	-0.00455	0.00249	-0.00012	15.62943	-4.28803	6.09159	0.95957	0.08447	0.10506	0.04564	0.00240	0.00958	24.28577	1.61874	-8.23138	0.26647	0.34196	-0.02520	0.02121	0.01273	-0.00124	29.35737
868			8.67000	-3.10893	3.62479	0.89747	0.00379	0.00330	0.00746	-0.00002	-0.00004	-0.00005	103.32494	14.01558	-25.94762	-0.13437	-0.03384	0.03308	0.00817	-0.00019	0.00172	30.82996	-10.22914	8.93830	0.07188	0.07380	0.02466	-0.00472	0.00091	-0.00059	15.60103	-4.32175	6.03955	0.96022	0.08697	0.10554	0.03463	0.00318	0.01214	24.24713	1.61625	-8.26817	0.27076	0.34193	-0.02449	0.01547	0.00874	-0.00118	29.35830
869			8.68000	-3.10110	3.63283	0.90243	0.00388	0.00327	0.00741	-0.00010	-0.00005	-0.00009	103.35439	13.98487	-25.96500	-0.13487	-0.03347	0.03116	0.00826	-0.00095	0.00190	30.87079	-10.22110	8.95522	0.07115	0.07244	0.02581	-0.00467	-0.00019	-0.00100	15.57935	-4.36386	5.97554	0.95912	0.09006	0.10684	0.02094	0.00407	0.01514	24.21854	1.61467	-8.29370	0.27441	0.34643	-0.02508	0.01306	0.00655	-0.00037	29.35783
870			8.69000	-3.07902	3.63982	0.91282	0.00401	0.00324	0.00736	-0.00022	-0.00003	-0.00019	103.38323	13.95511	-25.99672	-0.13552	-0.03310	0.02920	0.00950	-0.00175	0.00172	30.91181	-10.20389	8.97540	0.07024	0.07141	0.02712	-0.00451	-0.00060	-0.00135	15.56512	-4.41518	5.89662	0.95470	0.09307	0.10888	0.00691	0.00499	0.01921	24.19192	1.60335	-8.29231	0.27973	0.35204	-0.02546	0.01495	0.00647	0.00124	29.34860
871			8.70000	-3.03931	3.64192	0.93263	0.00417	0.00321	0.00732	-0.00037	0.00000	-0.00033	103.41619	13.93339	-26.04187	-0.13610	-0.03275	0.02725	0.01155	-0.00258	0.00123	30.95235	-10.18352	9.00007	0.06943	0.06982	0.02812	-0.00423	-0.00032	-0.00159	15.55726	-4.47731	5.79670	0.94940	0.09526	0.11036	-0.00485	0.00595	0.02474	24.15848	1.57262	-8.25147	0.28284	0.35586	-0.02584	0.02096	0.00839	0.00344	29.32460
872			8.71000	-2.98081	3.63662	0.96518	0.00434	0.00316	0.00727	-0.00053	0.00004	-0.00051	103.45570	13.92566	-26.09972	-0.13658	-0.03247	0.02552	0.01378	-0.00345	0.00061	30.99110	-10.16594	9.02921	0.06907	0.06723	0.02846	-0.00379	0.00039	-0.00163	15.55305	-4.55308	5.66766	0.94539	0.09840	0.11279	-0.01250	0.00713	0.03228	24.11052	1.51620	-8.16395	0.28435	0.36031	-0.02558	0.02996	0.01179	0.00579	29.28227
873			8.72000	-2.90514	3.62327	1.01294	0.00449	0.00311	0.00722	-0.00067	0.00007	-0.00070	103.50089	13.93493	-26.17031	-0.13716	-0.03248	0.02452	0.01534	-0.00430	0.00004	31.02584	-10.15551	9.06058	0.06975	0.06422	0.02800	-0.00317	0.00116	-0.00140	15.54897	-4.64526	5.50213	0.94157	0.10356	0.11633	-0.01549	0.00854	0.04155	24.04359	1.43239	-8.02978	0.28841	0.36669	-0.02491	0.04020	0.01639	0.00779	29.22147
874			8.73000	-2.81792	3.60370	1.07505	0.00462	0.00307	0.00717	-0.00075	0.00009	-0.00084	103.54716	13.95937	-26.25213	-0.13824	-0.03298	0.02461	0.01538	-0.00498	-0.00037	31.05391	-10.15403	9.09009	0.07193	0.06204	0.02705	-0.00241	0.00172	-0.00100	15.54184	-4.75381	5.29751	0.93625	0.10797	0.11953	-0.01427	0.00970	0.05093	23.95844	1.32348	-7.85748	0.29066	0.37145	-0.02394	0.04855	0.02193	0.00901	29.14540
875			8.74000	-2.72869	3.58227	1.14571	0.00472	0.00304	0.00712	-0.00074	0.00009	-0.00089	103.58750	13.99213	-26.33958	-0.13989	-0.03386	0.02547	0.01350	-0.00525	-0.00055	31.07369	-10.16089	9.11409	0.07487	0.06131	0.02619	-0.00162	0.00201	-0.00057	15.52951	-4.87523	5.05774	0.93152	0.11218	0.12297	-0.00935	0.01043	0.05932	23.86066	1.19548	-7.66308	0.29100	0.37502	-0.02222	0.05302	0.02748	0.00902	29.06039
876			8.75000	-2.64766	3.56384	1.21624	0.00476	0.00302	0.00709	-0.00065	0.00007	-0.00084	103.61617	14.02495	-26.42414	-0.14169	-0.03472	0.02625	0.01017	-0.00500	-0.00051	31.08608	-10.17334	9.13149	0.07705	0.06156	0.02581	-0.00100	0.00202	-0.00026	15.51027	-5.00442	4.79164	0.93037	0.11570	0.12549	-0.00111	0.01060	0.06514	23.75787	1.05851	-7.46596	0.29005	0.37527	-0.02001	0.05289	0.03106	0.00793	28.97404
877			8.76000	-2.58172	3.55124	1.28051	0.00477	0.00302	0.00708	-0.00051	0.00004	-0.00075	103.63104	14.05249	-26.49942	-0.14333	-0.03531	0.02649	0.00645	-0.00441	-0.00037	31.09384	-10.18728	9.14374	0.07759	0.06234	0.02606	-0.00073	0.00176	-0.00014	15.48310	-5.13548	4.51054	0.93212	0.11929	0.12566	0.00837	0.01010	0.06683	23.65876	0.92565	-7.28558	0.29099	0.36956	-0.01758	0.04814	0.03127	0.00610	28.89460
878			8.77000	-2.53290	3.54431	1.33724	0.00475	0.00304	0.00711	-0.00037	0.00001	-0.00067	103.63389	14.07409	-26.56355	-0.14467	-0.03564	0.02637	0.00335	-0.00375	-0.00027	31.10086	-10.19782	9.15380	0.07693	0.06378	0.02691	-0.00092	0.00121	-0.00027	15.44953	-5.26055	4.22790	0.93550	0.12121	0.12348	0.01469	0.00847	0.06377	23.57361	0.81004	-7.14057	0.29096	0.36063	-0.01623	0.03753	0.02856	0.00424	28.82999
879			8.78000	-2.50008	3.54126	1.38831	0.00472	0.00308	0.00716	-0.00024	0.00000	-0.00062	103.62884	14.09228	-26.61756	-0.14576	-0.03588	0.02646	0.00142	-0.00319	-0.00030	31.11141	-10.19997	9.16522	0.07598	0.06639	0.02825	-0.00161	0.00045	-0.00067	15.41461	-5.37025	3.95913	0.93559	0.12108	0.12016	0.01391	0.00567	0.05651	23.51439	0.72258	-7.04725	0.29331	0.35530	-0.01762	0.02153	0.02439	0.00261	28.78745
880			8.79000	-2.48084	3.53967	1.43606	0.00468	0.00313	0.00726	-0.00014	-0.00000	-0.00059	103.62096	14.11055	-26.66255	-0.14678	-0.03619	0.02712	0.00081	-0.00272	-0.00043	31.13010	-10.19044	9.18155	0.07517	0.06985	0.02959	-0.00277	-0.00045	-0.00127	15.38511	-5.45550	3.72039	0.93035	0.12185	0.11645	0.00599	0.00214	0.04601	23.49112	0.67013	-7.01631	0.29621	0.35613	-0.02209	0.00180	0.01972	0.00050	28.77217
881			8.80000	-2.47191	3.53727	1.48215	0.00463	0.00320	0.00740	-0.00007	0.00001	-0.00058	103.61520	14.13008	-26.69940	-0.14775	-0.03663	0.02848	0.00130	-0.00225	-0.00059	31.16046	-10.16818	9.20406	0.07504	0.07434	0.03096	-0.00425	-0.00142	-0.00192	15.36618	-5.50973	3.52595	0.92563	0.12243	0.11350	-0.00504	-0.00172	0.03372	23.50743	0.65410	-7.04888	0.29414	0.36002	-0.02708	-0.01765	0.01502	-0.00257	28.78547
882			8.81000	-2.46967	3.53253	1.52646	0.00459	0.00329	0.00758	-0.00003	0.00003	-0.00056	103.61523	14.15012	-26.72737	-0.14858	-0.03712	0.03034	0.00243	-0.00166	-0.00075	31.20388	-10.13486	9.23198	0.07551	0.07990	0.03250	-0.00584	-0.00223	-0.00251	15.35937	-5.53017	3.38635	0.92171	0.12144	0.11093	-0.01431	-0.00534	0.02045	23.55852	0.66968	-7.13514	0.29214	0.36404	-0.03165	-0.03262	0.01113	-0.00584	28.82387
883			8.82000	-2.47071	3.52490	1.56664	0.00455	0.00338	0.00777	-0.00001	0.00004	-0.00049	103.62307	14.16967	-26.74376	-0.14916	-0.03756	0.03231	0.00359	-0.00082	-0.00094	31.25963	-10.09507	9.26404	0.07640	0.08586	0.03420	-0.00730	-0.00252	-0.00291	15.36299	-5.51711	3.30790	0.91933	0.11897	0.10779	-0.01816	-0.00824	0.00707	23.63296	0.70648	-7.25666	0.29895	0.36619	-0.03579	-0.04173	0.00872	-0.00837	28.87951
884			8.83000	-2.47254	3.51442	1.59869	0.00452	0.00346	0.00797	-0.00000	0.00007	-0.00038	103.63861	14.18858	-26.74446	-0.14938	-0.03781	0.03390	0.00431	0.00021	-0.00119	31.32508	-10.05556	9.29883	0.07702	0.09070	0.03556	-0.00838	-0.00202	-0.00298	15.37296	-5.47348	3.29244	0.91854	0.11693	0.10513	-0.01452	-0.01030	-0.00531	23.71535	0.75208	-7.39161	0.31490	0.37131	-0.04044	-0.04423	0.00772	-0.00980	28.94144
885			8.84000	-2.47360	3.50022	1.61985	0.00452	0.00354	0.00816	-0.00001	0.00010	-0.00024	103.66004	14.20745	-26.72769	-0.14941	-0.03785	0.03494	0.00452	0.00121	-0.00150	31.39650	-10.02336	9.33385	0.07724	0.09377	0.03641	-0.00898	-0.00075	-0.00264	15.38382	-5.40444	3.33710	0.91721	0.11358	0.10178	-0.00361	-0.01127	-0.01596	23.79048	0.79620	-7.52043	0.33294	0.37981	-0.04717	-0.03917	0.00729	-0.01037	28.99923
886			8.85000	-2.47270	3.48051	1.63037	0.00454	0.00361	0.00833	-0.00002	0.00014	-0.00011	103.68525	14.22773	-26.69579	-0.14936	-0.03780	0.03569	0.00445	0.00195	-0.00184	31.47001	-10.00437	9.36607	0.07704	0.09539	0.03667	-0.00912	0.00100	-0.00192	15.39091	-5.31618	3.43615	0.91265	0.10942	0.09779	0.01137	-0.01132	-0.02445	23.84686	0.83345	-7.63102	0.35013	0.38446	-0.05270	-0.02793	0.00663	-0.00971	29.04501
887			8.86000	-2.46900	3.45404	1.63237	0.00455	0.00367	0.00849	-0.00004	0.00019	-0.00000	103.71235	14.25085	-26.65396	-0.14930	-0.03780	0.03650	0.00435	0.00233	-0.00215	31.54225	-10.00221	9.39227	0.07656	0.09598	0.03620	-0.00892	0.00279	-0.00091	15.39220	-5.21416	3.58288	0.90607	0.10260	0.09194	0.02606	-0.01049	-0.03021	23.87899	0.86340	-7.72152	0.35875	0.38044	-0.05637	-0.01353	0.00527	-0.00861	29.07461
888			8.87000	-2.46209	3.42230	1.62836	0.00455	0.00371	0.00862	-0.00006	0.00021	0.00008	103.74017	14.27641	-26.60846	-0.14919	-0.03796	0.03766	0.00433	0.00241	-0.00230	31.61092	-10.01768	9.40875	0.07596	0.09613	0.03508	-0.00857	0.00419	0.00025	15.38814	-5.10329	3.76947	0.89750	0.09451	0.08493	0.03756	-0.00914	-0.03301	23.88757	0.88973	-7.79746	0.35632	0.37377	-0.06028	-0.00051	0.00263	-0.00814	29.08830
889			8.88000	-2.45291	3.38950	1.61956	0.00452	0.00373	0.00871	-0.00007	0.00020	0.00016	103.76778	14.30167	-26.56398	-0.14884	-0.03822	0.03904	0.00419	0.00234	-0.00223	31.67492	-10.04908	9.41173	0.07535	0.09643	0.03374	-0.00823	0.00497	0.00140	15.37989	-4.98909	3.98447	0.88639	0.08765	0.07895	0.04506	-0.00765	-0.03339	23.87840	0.91864	-7.86622	0.35208	0.37310	-0.06578	0.00795	-0.00175	-0.00865	29.09091
890			8.89000	-2.44397	3.36255	1.60519	0.00446	0.00373	0.00874	-0.00005	0.00013	0.00026	103.79380	14.32321	-26.52202	-0.14820	-0.03846	0.04033	0.00357	0.00231	-0.00194	31.73445	-10.09285	9.39916	0.07486	0.09676	0.03245	-0.00796	0.00511	0.00238	15.36831	-4.87828	4.21185	0.87598	0.07873	0.07453	0.04852	-0.00585	-0.03167	23.85954	0.95561	-7.93304	0.35001	0.37795	-0.07199	0.01155	-0.00733	-0.00983	29.08967
891			8.90000	-2.43876	3.34949	1.58325	0.00440	0.00373	0.00875	-0.00000	0.00003	0.00040	103.81577	14.33882	-26.48144	-0.14755	-0.03861	0.04126	0.00230	0.00237	-0.00156	31.78973	-10.14472	9.37160	0.07448	0.09665	0.03125	-0.00767	0.00475	0.00307	15.35458	-4.77797	4.43313	0.86505	0.07112	0.07209	0.04800	-0.00412	-0.02837	23.83832	1.00224	-8.00038	0.35130	0.38787	-0.07822	0.01191	-0.01256	-0.01113	29.09019
892			8.91000	-2.43984	3.35628	1.55302	0.00435	0.00374	0.00876	0.00005	-0.00010	0.00051	103.83173	14.34843	-26.44097	-0.14723	-0.03870	0.04179	0.00079	0.00243	-0.00119	31.84056	-10.20004	9.33201	0.07426	0.09586	0.03006	-0.00720	0.00403	0.00342	15.33968	-4.69483	4.63062	0.85329	0.06634	0.07202	0.04450	-0.00260	-0.02399	23.81830	1.05547	-8.06726	0.35718	0.40001	-0.08270	0.01152	-0.01555	-0.01165	29.09420
893			8.92000	-2.44752	3.38408	1.51727	0.00432	0.00379	0.00878	0.00009	-0.00023	0.00057	103.84181	14.35340	-26.40113	-0.14720	-0.03875	0.04208	-0.00030	0.00241	-0.00091	31.88552	-10.25443	9.28484	0.07409	0.09469	0.02888	-0.00644	0.00319	0.00343	15.32417	-4.63373	4.79051	0.84339	0.06280	0.07213	0.03949	-0.00124	-0.01819	23.79894	1.10817	-8.13010	0.36042	0.40898	-0.08564	0.01206	-0.01449	-0.01094	29.09941
894			8.93000	-2.45997	3.42867	1.48136	0.00430	0.00385	0.00879	0.00012	-0.00031	0.00054	103.84856	14.35537	-26.36354	-0.14720	-0.03877	0.04228	-0.00059	0.00228	-0.00074	31.92292	-10.30468	9.23524	0.07405	0.09401	0.02811	-0.00536	0.00251	0.00318	15.30823	-4.59665	4.90430	0.83755	0.06193	0.07288	0.03411	-0.00012	-0.01172	23.77767	1.15165	-8.18478	0.35284	0.41755	-0.08810	0.01383	-0.00905	-0.00908	29.10190
895			8.94000	-2.47478	3.48083	1.45082	0.00427	0.00390	0.00879	0.00012	-0.00033	0.00043	103.85517	14.35685	-26.32874	-0.14686	-0.03871	0.04238	-0.00016	0.00211	-0.00077	31.95145	-10.34893	9.18940	0.07396	0.09372	0.02767	-0.00407	0.00219	0.00269	15.29179	-4.58288	4.96825	0.83358	0.06175	0.07421	0.02898	0.00078	-0.00497	23.75204	1.17850	-8.22816	0.34341	0.42151	-0.08807	0.01650	-0.00023	-0.00624	29.09788
896			8.95000	-2.49019	3.52876	1.42927	0.00421	0.00394	0.00877	0.00012	-0.00027	0.00027	103.86408	14.36061	-26.29590	-0.14617	-0.03857	0.04239	0.00069	0.00194	-0.00097	31.97132	-10.38633	9.15349	0.07351	0.09351	0.02740	-0.00275	0.00224	0.00199	15.27465	-4.59040	4.98246	0.82775	0.06323	0.07460	0.02437	0.00157	0.00173	23.72109	1.18491	-8.25890	0.33850	0.41728	-0.08544	0.01923	0.00930	-0.00313	29.08555
897			8.96000	-2.50498	3.56175	1.41867	0.00411	0.00395	0.00874	0.00010	-0.00015	0.00010	103.87650	14.36842	-26.26459	-0.14519	-0.03841	0.04247	0.00176	0.00176	-0.00121	31.98402	-10.41639	9.13228	0.07245	0.09351	0.02717	-0.00160	0.00251	0.00115	15.25658	-4.61730	4.94999	0.82218	0.06420	0.07330	0.02020	0.00230	0.00768	23.68593	1.17199	-8.27684	0.33311	0.40619	-0.08181	0.02074	0.01637	-0.00040	29.06595
898			8.97000	-2.51832	3.57386	1.41868	0.00398	0.00393	0.00870	0.00008	-0.00001	-0.00005	103.89304	14.37976	-26.23509	-0.14386	-0.03820	0.04259	0.00292	0.00158	-0.00139	31.99202	-10.43816	9.12806	0.07065	0.09404	0.02714	-0.00081	0.00280	0.00025	15.23798	-4.66161	4.87716	0.81762	0.06432	0.07064	0.01598	0.00300	0.01218	23.64928	1.14484	-8.28255	0.32686	0.39143	-0.07824	0.02031	0.01906	0.00170	29.04188
899			8.98000	-2.52966	3.56571	1.42610	0.00383	0.00388	0.00864	0.00006	0.00010	-0.00015	103.91385	14.39345	-26.20775	-0.14224	-0.03787	0.04242	0.00405	0.00136	-0.00147	31.99890	-10.45081	9.14164	0.06798	0.09428	0.02718	-0.00049	0.00296	-0.00066	15.21975	-4.72079	4.77286	0.81393	0.06699	0.06817	0.01159	0.00382	0.01520	23.61475	1.11086	-8.27638	0.31936	0.37979	-0.07600	0.01777	0.01730	0.00331	29.01688
900			8.99000	-2.53840	3.54313	1.43672	0.00371	0.00382	0.00858	0.00004	0.00017	-0.00017	103.93835	14.40837	-26.18413	-0.14063	-0.03747	0.04192	0.00503	0.00103	-0.00139	32.00809	-10.45384	9.17152	0.06521	0.09374	0.02720	-0.00055	0.00283	-0.00146	15.20268	-4.79171	4.64696	0.81400	0.06933	0.06685	0.00715	0.00459	0.01709	23.58599	1.07704	-8.25777	0.31016	0.37168	-0.07425	0.01332	0.01213	0.00463	28.99438
901			9.00000	-2.54417	3.51357	1.44671	0.00366	0.00375	0.00849	0.00003	0.00019	-0.00014	103.96509	14.42268	-26.16668	-0.13936	-0.03715	0.04129	0.00569	0.00061	-0.00105	32.02164	-10.44754	9.21329	0.06318	0.09235	0.02706	-0.00083	0.00232	-0.00198	15.18763	-4.87080	4.50915	0.81691	0.07233	0.06732	0.00229	0.00529	0.01823	23.56649	1.04803	-8.22589	0.30524	0.37004	-0.07335	0.00752	0.00551	0.00583	28.97735
902			9.01000	-2.54729	3.48336	1.45362	0.00366	0.00367	0.00838	0.00001	0.00018	-0.00008	103.99159	14.43208	-26.15812	-0.13850	-0.03693	0.04062	0.00579	0.00015	-0.00038	32.03913	-10.43368	9.25941	0.06206	0.09093	0.02712	-0.00111	0.00152	-0.00215	15.17582	-4.95396	4.36847	0.81870	0.07668	0.06932	-0.00342	0.00588	0.01866	23.55918	1.02500	-8.18111	0.30865	0.37076	-0.07170	0.00078	-0.00032	0.00674	28.96778
903			9.02000	-2.54869	3.45728	1.45565	0.00370	0.00359	0.00825	0.00001	0.00014	-0.00001	104.01485	14.43187	-26.15928	-0.13790	-0.03672	0.03968	0.00524	-0.00024	0.00052	32.05822	-10.41551	9.30197	0.06115	0.08972	0.02750	-0.00126	0.00067	-0.00198	15.16861	-5.03641	4.23335	0.81748	0.08169	0.07212	-0.00950	0.00618	0.01823	23.56537	1.00586	-8.12672	0.31591	0.37201	-0.06944	-0.00620	-0.00342	0.00712	28.96579
904			9.03000	-2.54911	3.43860	1.45233	0.00374	0.00351	0.00811	0.00000	0.00009	0.00008	104.03229	14.41946	-26.16942	-0.13755	-0.03652	0.03859	0.00403	-0.00052	0.00142	32.07644	-10.39726	9.33500	0.06020	0.08888	0.02814	-0.00125	0.00003	-0.00151	15.16652	-5.11338	4.11051	0.81756	0.08548	0.07420	-0.01494	0.00595	0.01671	23.58364	0.98769	-8.06926	0.31947	0.37404	-0.06852	-0.01195	-0.00339	0.00702	28.96993
905			9.04000	-2.54898	3.42930	1.44350	0.00379	0.00343	0.00797	0.00000	0.00003	0.00016	104.04169	14.39486	-26.18619	-0.13749	-0.03634	0.03748	0.00216	-0.00065	0.00219	32.09161	-10.38320	9.35522	0.05932	0.08837	0.02890	-0.00106	-0.00029	-0.00083	15.16917	-5.18096	4.00422	0.81957	0.08794	0.07575	-0.01911	0.00524	0.01445	23.61017	0.96838	-8.01496	0.32183	0.37745	-0.06888	-0.01537	-0.00121	0.00655	28.97728
906			9.05000	-2.54879	3.43034	1.42918	0.00383	0.00337	0.00784	0.00000	-0.00003	0.00023	104.04099	14.35941	-26.20669	-0.13779	-0.03613	0.03616	-0.00021	-0.00067	0.00275	32.10167	-10.37666	9.36118	0.05831	0.08752	0.02960	-0.00071	-0.00036	0.00001	15.17577	-5.23650	3.91667	0.82395	0.09074	0.07703	-0.02180	0.00428	0.01173	23.64009	0.94743	-7.96799	0.32640	0.38045	-0.06925	-0.01647	0.00152	0.00562	28.98414
907			9.06000	-2.54802	3.44176	1.41090	0.00385	0.00331	0.00772	-0.00001	-0.00009	0.00025	104.02924	14.31555	-26.22937	-0.13830	-0.03581	0.03443	-0.00257	-0.00073	0.00302	32.10498	-10.37948	9.35227	0.05708	0.08591	0.03022	-0.00024	-0.00030	0.00093	15.18538	-5.27883	3.84925	0.83046	0.09366	0.07817	-0.02256	0.00324	0.00875	23.66937	0.92688	-7.93155	0.33066	0.38307	-0.06952	-0.01559	0.00305	0.00421	28.98792
908			9.07000	-2.54429	3.46184	1.39310	0.00387	0.00327	0.00761	-0.00004	-0.00012	0.00021	104.00772	14.26753	-26.25525	-0.13898	-0.03550	0.03268	-0.00447	-0.00093	0.00301	32.10067	-10.39194	9.32870	0.05618	0.08386	0.03060	0.00028	-0.00028	0.00182	15.19645	-5.30837	3.80286	0.83658	0.09337	0.07853	-0.02040	0.00225	0.00559	23.69509	0.91120	-7.90808	0.33734	0.38425	-0.06985	-0.01353	0.00214	0.00232	28.98776
909			9.08000	-2.53478	3.48661	1.38044	0.00389	0.00325	0.00753	-0.00008	-0.00014	0.00014	103.97845	14.22044	-26.28581	-0.13969	-0.03539	0.03164	-0.00604	-0.00121	0.00283	32.08833	-10.41242	9.29154	0.05596	0.08241	0.03063	0.00082	-0.00043	0.00257	15.20670	-5.32687	3.77749	0.83900	0.09069	0.07822	-0.01496	0.00179	0.00290	23.71585	0.90573	-7.89926	0.34847	0.38433	-0.07015	-0.01145	-0.00134	-0.00001	28.98487
910			9.09000	-2.51876	3.51093	1.37407	0.00392	0.00325	0.00748	-0.00012	-0.00012	0.00007	103.94222	14.17773	-26.32011	-0.14041	-0.03551	0.03147	-0.00760	-0.00139	0.00251	32.06820	-10.43795	9.24249	0.05654	0.08264	0.03074	0.00131	-0.00073	0.00311	15.21499	-5.33625	3.77325	0.83927	0.08849	0.07781	-0.01092	0.00107	-0.00077	23.73277	0.91491	-7.90663	0.35635	0.38731	-0.07174	-0.01060	-0.00635	-0.00279	28.98159
911			9.10000	-2.49824	3.52965	1.37136	0.00395	0.00327	0.00748	-0.00014	-0.00008	0.00005	103.89987	14.14247	-26.35331	-0.14110	-0.03572	0.03178	-0.00918	-0.00128	0.00194	32.04260	-10.46537	9.18618	0.05754	0.08432	0.03119	0.00159	-0.00091	0.00332	15.22297	-5.33720	3.79213	0.83616	0.08621	0.07758	-0.01018	0.00073	-0.00433	23.74941	0.94087	-7.93254	0.36267	0.39236	-0.07393	-0.01240	-0.01132	-0.00607	28.97993
912			9.11000	-2.47685	3.53790	1.36824	0.00397	0.00330	0.00753	-0.00014	-0.00001	0.00007	103.85340	14.11961	-26.37851	-0.14176	-0.03590	0.03221	-0.01074	-0.00089	0.00104	32.01622	-10.49211	9.13070	0.05844	0.08583	0.03145	0.00157	-0.00080	0.00310	15.23494	-5.32883	3.83784	0.83373	0.08340	0.07746	-0.01560	0.00039	-0.00840	23.77075	0.98308	-7.97946	0.36651	0.39551	-0.07503	-0.01702	-0.01498	-0.00954	28.98077
913			9.12000	-2.45810	3.53187	1.36147	0.00398	0.00335	0.00763	-0.00011	0.00008	0.00012	103.80386	14.11336	-26.39086	-0.14268	-0.03613	0.03280	-0.01247	-0.00036	-0.00005	31.99309	-10.51626	9.08291	0.05909	0.08632	0.03108	0.00134	-0.00057	0.00258	15.25573	-5.30973	3.91401	0.83330	0.08004	0.07654	-0.02665	-0.00001	-0.01268	23.80063	1.03929	-8.04835	0.36659	0.39632	-0.07599	-0.02339	-0.01694	-0.01295	28.98358
914			9.13000	-2.44406	3.51138	1.34921	0.00397	0.00341	0.00779	-0.00008	0.00015	0.00018	103.75053	14.12400	-26.38968	-0.14398	-0.03646	0.03365	-0.01411	0.00014	-0.00117	31.97454	-10.53607	9.04472	0.05984	0.08721	0.03080	0.00102	-0.00033	0.00196	15.28858	-5.27878	4.02180	0.83203	0.07585	0.07488	-0.04011	-0.00048	-0.01660	23.84099	1.10672	-8.13843	0.36755	0.39622	-0.07730	-0.03027	-0.01761	-0.01615	28.98748
915			9.14000	-2.43447	3.48103	1.33201	0.00395	0.00348	0.00799	-0.00005	0.00020	0.00024	103.69506	14.15084	-26.37665	-0.14560	-0.03690	0.03479	-0.01480	0.00054	-0.00229	31.96168	-10.55119	9.01759	0.06059	0.08918	0.03088	0.00055	0.00008	0.00129	15.33340	-5.23573	4.15821	0.82853	0.07090	0.07300	-0.05154	-0.00099	-0.01962	23.89117	1.18267	-8.24681	0.37140	0.39608	-0.07875	-0.03638	-0.01784	-0.01877	28.99201
916			9.15000	-2.42755	3.44859	1.31254	0.00394	0.00356	0.00820	-0.00004	0.00019	0.00025	103.64265	14.19327	-26.35436	-0.14724	-0.03742	0.03619	-0.01394	0.00080	-0.00340	31.95662	-10.56220	9.00401	0.06112	0.09163	0.03094	-0.00008	0.00078	0.00054	15.38664	-5.18186	4.31572	0.82352	0.06524	0.07061	-0.05802	-0.00141	-0.02120	23.94853	1.26455	-8.36734	0.37815	0.39733	-0.08125	-0.04093	-0.01863	-0.02070	28.99767
917			9.16000	-2.42143	3.42202	1.29417	0.00395	0.00365	0.00843	-0.00004	0.00014	0.00023	103.59899	14.24960	-26.32590	-0.14865	-0.03795	0.03775	-0.01148	0.00091	-0.00446	31.96105	-10.56999	9.00562	0.06204	0.09436	0.03109	-0.00087	0.00179	-0.00026	15.44360	-5.12052	4.48475	0.82098	0.05660	0.06739	-0.06022	-0.00156	-0.02128	24.00982	1.35032	-8.49193	0.38108	0.39777	-0.08430	-0.04340	-0.02005	-0.02176	29.00526
918			9.17000	-2.41497	3.40711	1.27960	0.00398	0.00376	0.00867	-0.00004	0.00006	0.00018	103.56904	14.31831	-26.29383	-0.14981	-0.03854	0.03956	-0.00792	0.00093	-0.00545	31.97636	-10.57548	9.02407	0.06362	0.09684	0.03107	-0.00173	0.00301	-0.00108	15.50118	-5.05513	4.65744	0.81876	0.04942	0.06429	-0.06012	-0.00156	-0.02049	24.07324	1.43770	-8.61414	0.38087	0.40155	-0.08872	-0.04448	-0.02132	-0.02228	29.01554
919			9.18000	-2.40843	3.40535	1.26954	0.00403	0.00388	0.00890	-0.00004	-0.00002	0.00013	103.55475	14.39651	-26.25998	-0.15081	-0.03918	0.04149	-0.00431	0.00088	-0.00610	32.00204	-10.57916	9.05906	0.06520	0.09762	0.03010	-0.00241	0.00394	-0.00167	15.55801	-4.98805	4.82836	0.81761	0.04416	0.06174	-0.05817	-0.00150	-0.01925	24.13769	1.52324	-8.72989	0.38185	0.40768	-0.09352	-0.04403	-0.02125	-0.02194	29.02809
920			9.19000	-2.40306	3.41359	1.26321	0.00409	0.00400	0.00911	-0.00003	-0.00007	0.00009	103.55289	14.47615	-26.22710	-0.15155	-0.03978	0.04329	-0.00169	0.00081	-0.00606	32.03342	-10.58103	9.10391	0.06644	0.09715	0.02861	-0.00262	0.00410	-0.00184	15.61186	-4.92173	4.99242	0.81519	0.03987	0.06013	-0.05187	-0.00132	-0.01766	24.19953	1.60212	-8.83512	0.38846	0.41294	-0.09670	-0.04032	-0.01954	-0.02006	29.04075
921			9.20000	-2.40052	3.42578	1.25893	0.00413	0.00409	0.00927	-0.00000	-0.00008	0.00007	103.55750	14.54693	-26.19789	-0.15178	-0.04020	0.04468	-0.00036	0.00072	-0.00515	32.06368	-10.58117	9.14857	0.06710	0.09624	0.02715	-0.00231	0.00340	-0.00160	15.65800	-4.86092	5.14350	0.81262	0.03533	0.05884	-0.03899	-0.00092	-0.01544	24.25118	1.67015	-8.92460	0.39290	0.41463	-0.09802	-0.03044	-0.01681	-0.01663	29.04992
922			9.21000	-2.40218	3.43651	1.25510	0.00413	0.00414	0.00936	0.00003	-0.00006	0.00008	103.56340	14.59979	-26.17439	-0.15142	-0.04037	0.04561	-0.00011	0.00065	-0.00349	32.08758	-10.57958	9.18389	0.06702	0.09516	0.02584	-0.00168	0.00203	-0.00108	15.69082	-4.81181	5.27494	0.81238	0.03098	0.05770	-0.02048	-0.00041	-0.01260	24.28371	1.72430	-8.99335	0.39001	0.41242	-0.09773	-0.01480	-0.01343	-0.01209	29.05205
923			9.22000	-2.40909	3.44331	1.25036	0.00409	0.00416	0.00939	0.00007	-0.00004	0.00008	103.56664	14.62792	-26.15812	-0.15058	-0.04022	0.04582	-0.00042	0.00051	-0.00130	32.10237	-10.57651	9.20298	0.06600	0.09373	0.02474	-0.00095	0.00027	-0.00041	15.70688	-4.77881	5.38121	0.81361	0.02765	0.05642	0.00016	0.00004	-0.00938	24.29124	1.76246	-9.03854	0.38187	0.40811	-0.09687	0.00270	-0.00907	-0.00723	29.04507
924			9.23000	-2.42047	3.44678	1.24565	0.00403	0.00414	0.00936	0.00009	-0.00002	0.00005	103.56581	14.62813	-26.15202	-0.14943	-0.03981	0.04543	-0.00047	0.00016	0.00100	32.10741	-10.57228	9.20195	0.06462	0.09270	0.02422	-0.00031	-0.00158	0.00027	15.70600	-4.76198	5.45948	0.81433	0.02476	0.05504	0.01964	0.00031	-0.00621	24.27352	1.78270	-9.06091	0.37222	0.40259	-0.09567	0.01834	-0.00303	-0.00273	29.02904
925			9.24000	-2.43418	3.44888	1.24419	0.00397	0.00411	0.00929	0.00010	-0.00001	-0.00003	103.56267	14.60236	-26.15953	-0.14813	-0.03930	0.04487	0.00041	-0.00039	0.00296	32.10400	-10.56673	9.18155	0.06367	0.09321	0.02456	0.00015	-0.00316	0.00082	15.68996	-4.75772	5.51006	0.81309	0.02393	0.05487	0.03664	0.00042	-0.00352	24.23397	1.78374	-9.06477	0.36350	0.39939	-0.09423	0.03069	0.00463	0.00083	29.00543
926			9.25000	-2.44844	3.45039	1.24977	0.00393	0.00406	0.00917	0.00009	-0.00001	-0.00016	103.56147	14.55735	-26.18187	-0.14666	-0.03880	0.04442	0.00250	-0.00102	0.00420	32.09482	-10.55959	9.14810	0.06375	0.09581	0.02595	0.00042	-0.00408	0.00109	15.66072	-4.76122	5.53595	0.81137	0.02580	0.05672	0.05104	0.00044	-0.00139	24.17688	1.76645	-9.05719	0.35563	0.39914	-0.09193	0.03947	0.01280	0.00288	28.97560
927			9.26000	-2.46272	3.44971	1.26477	0.00388	0.00400	0.00902	0.00009	0.00001	-0.00031	103.56800	14.50410	-26.21600	-0.14507	-0.03834	0.04407	0.00576	-0.00152	0.00446	32.08407	-10.55107	9.11363	0.06445	0.09953	0.02796	0.00043	-0.00385	0.00089	15.62056	-4.76875	5.54235	0.80988	0.02822	0.05797	0.06218	0.00040	0.00021	24.10735	1.73552	-9.04709	0.35083	0.39423	-0.08810	0.04444	0.01945	0.00296	28.94127
928			9.27000	-2.47700	3.44469	1.28934	0.00380	0.00393	0.00885	0.00008	0.00005	-0.00044	103.58849	14.45526	-26.25557	-0.14326	-0.03790	0.04374	0.00962	-0.00179	0.00385	32.07697	-10.54152	9.09254	0.06465	0.10204	0.02939	0.00019	-0.00242	0.00015	15.57277	-4.77798	5.53636	0.81063	0.02862	0.05698	0.06877	0.00034	0.00098	24.03211	1.69908	-9.04508	0.34266	0.37965	-0.08258	0.04413	0.02279	0.00111	28.90529
929			9.28000	-2.49128	3.43413	1.32141	0.00371	0.00385	0.00867	0.00008	0.00008	-0.00053	103.62531	14.41875	-26.29465	-0.14134	-0.03749	0.04331	0.01282	-0.00185	0.00291	32.07714	-10.53122	9.09388	0.06378	0.10162	0.02943	-0.00009	-0.00057	-0.00078	15.52206	-4.78716	5.52696	0.81275	0.03140	0.05647	0.06902	0.00034	0.00087	23.95938	1.66641	-9.06110	0.33221	0.37030	-0.07900	0.03843	0.02318	-0.00194	28.87177
930			9.29000	-2.50515	3.41714	1.35789	0.00360	0.00377	0.00847	0.00007	0.00012	-0.00057	103.67360	14.39365	-26.33116	-0.13932	-0.03700	0.04253	0.01428	-0.00185	0.00222	32.08283	-10.51989	9.11540	0.06198	0.09909	0.02877	-0.00011	0.00067	-0.00144	15.47431	-4.79456	5.52266	0.81474	0.03536	0.05627	0.06224	0.00036	0.00004	23.89797	1.64493	-9.09995	0.32463	0.36761	-0.07799	0.02882	0.02092	-0.00526	28.84472
931			9.30000	-2.51702	3.39335	1.39632	0.00347	0.00367	0.00829	0.00004	0.00016	-0.00057	103.72485	14.37422	-26.36665	-0.13742	-0.03647	0.04144	0.01391	-0.00187	0.00192	32.08899	-10.50734	9.14740	0.05998	0.09649	0.02842	0.00017	0.00106	-0.00168	15.43472	-4.79858	5.52938	0.81642	0.03749	0.05565	0.05062	0.00034	-0.00121	23.85484	1.63810	-9.15826	0.32277	0.36557	-0.07755	0.01755	0.01611	-0.00784	28.82682
932			9.31000	-2.52443	3.36450	1.43469	0.00335	0.00358	0.00813	0.00001	0.00017	-0.00054	103.77170	14.35602	-26.40319	-0.13583	-0.03600	0.04032	0.01224	-0.00193	0.00186	32.09138	-10.49451	9.18062	0.05807	0.09481	0.02852	0.00062	0.00099	-0.00161	15.40552	-4.79808	5.54965	0.81811	0.03836	0.05505	0.03856	0.00031	-0.00255	23.83204	1.64562	-9.22644	0.32801	0.36474	-0.07740	0.00722	0.00963	-0.00898	28.81845
933			9.32000	-2.52503	3.33511	1.47020	0.00328	0.00349	0.00798	-0.00003	0.00015	-0.00046	103.80963	14.33751	-26.44117	-0.13465	-0.03566	0.03940	0.00972	-0.00193	0.00184	32.08816	-10.48312	9.20964	0.05667	0.09407	0.02887	0.00106	0.00089	-0.00135	15.38521	-4.79345	5.58316	0.81861	0.03821	0.05515	0.02954	0.00031	-0.00377	23.82578	1.66418	-9.29222	0.33634	0.36580	-0.07726	-0.00001	0.00269	-0.00841	28.81758
934			9.33000	-2.51795	3.31071	1.49888	0.00325	0.00341	0.00785	-0.00007	0.00011	-0.00033	103.83577	14.31894	-26.47845	-0.13402	-0.03548	0.03862	0.00655	-0.00178	0.00170	32.07935	-10.47515	9.23277	0.05596	0.09387	0.02938	0.00146	0.00102	-0.00104	15.37071	-4.78614	5.62793	0.81970	0.03737	0.05619	0.02430	0.00035	-0.00481	23.82866	1.68831	-9.34398	0.33893	0.36821	-0.07699	-0.00277	-0.00334	-0.00620	28.82045
935			9.34000	-2.50419	3.29597	1.51671	0.00329	0.00334	0.00773	-0.00010	0.00005	-0.00016	103.84837	14.30222	-26.51109	-0.13393	-0.03538	0.03774	0.00288	-0.00145	0.00138	32.06580	-10.47211	9.25139	0.05567	0.09324	0.02977	0.00183	0.00143	-0.00077	15.35938	-4.77790	5.68089	0.82050	0.03701	0.05840	0.02130	0.00043	-0.00561	23.83278	1.71098	-9.37250	0.34104	0.37366	-0.07684	-0.00140	-0.00724	-0.00275	28.82234
936			9.35000	-2.48609	3.29364	1.52145	0.00335	0.00328	0.00763	-0.00011	-0.00002	0.00002	103.84628	14.28959	-26.53581	-0.13428	-0.03527	0.03657	-0.00109	-0.00103	0.00091	32.04806	-10.47439	9.26772	0.05528	0.09156	0.02990	0.00218	0.00194	-0.00056	15.35013	-4.76985	5.73806	0.82253	0.03664	0.06123	0.01804	0.00051	-0.00608	23.83253	1.72521	-9.37259	0.34436	0.38048	-0.07660	0.00221	-0.00851	0.00124	28.81860
937			9.36000	-2.46607	3.30366	1.51378	0.00345	0.00325	0.00756	-0.00012	-0.00008	0.00017	103.82904	14.28271	-26.55174	-0.13510	-0.03515	0.03514	-0.00508	-0.00067	0.00041	32.02631	-10.48139	9.28290	0.05442	0.08871	0.02962	0.00249	0.00227	-0.00037	15.34376	-4.76322	5.79529	0.82277	0.03553	0.06340	0.01209	0.00060	-0.00611	23.82625	1.72692	-9.34511	0.34873	0.38407	-0.07564	0.00549	-0.00755	0.00473	28.80685
938			9.37000	-2.44602	3.32263	1.49666	0.00355	0.00324	0.00753	-0.00011	-0.00011	0.00027	103.79699	14.28194	-26.56102	-0.13632	-0.03506	0.03365	-0.00870	-0.00050	-0.00002	32.00083	-10.49166	9.29597	0.05318	0.08554	0.02922	0.00269	0.00227	-0.00018	15.34260	-4.75917	5.85003	0.81868	0.03429	0.06490	0.00198	0.00070	-0.00589	23.81672	1.71687	-9.29794	0.35429	0.38574	-0.07456	0.00589	-0.00549	0.00666	28.78800
939			9.38000	-2.42686	3.34554	1.47490	0.00364	0.00325	0.00755	-0.00011	-0.00012	0.00029	103.75192	14.28733	-26.56800	-0.13798	-0.03511	0.03248	-0.01145	-0.00061	-0.00035	31.97242	-10.50339	9.30547	0.05191	0.08299	0.02888	0.00274	0.00196	-0.00000	15.34986	-4.75827	5.90211	0.81625	0.03430	0.06629	-0.01240	0.00084	-0.00572	23.81021	1.70051	-9.24489	0.35583	0.38784	-0.07398	0.00158	-0.00363	0.00645	28.76607
940			9.39000	-2.40838	3.36845	1.45409	0.00371	0.00328	0.00759	-0.00011	-0.00012	0.00025	103.69770	14.29852	-26.57790	-0.13996	-0.03539	0.03197	-0.01299	-0.00097	-0.00056	31.94292	-10.51457	9.31061	0.05098	0.08187	0.02875	0.00264	0.00139	0.00014	15.36857	-4.75992	5.95323	0.81667	0.03470	0.06737	-0.03009	0.00096	-0.00580	23.81449	1.68631	-9.20210	0.35690	0.38923	-0.07344	-0.00769	-0.00300	0.00401	28.74681
941			9.40000	-2.39006	3.38884	1.43845	0.00378	0.00333	0.00768	-0.00011	-0.00010	0.00018	103.63905	14.31423	-26.59444	-0.14201	-0.03589	0.03227	-0.01344	-0.00144	-0.00066	31.91419	-10.52282	9.31107	0.05099	0.08250	0.02894	0.00243	0.00058	0.00023	15.40070	-4.76262	6.00594	0.81761	0.03518	0.06782	-0.04920	0.00104	-0.00613	23.83668	1.68330	-9.18399	0.36500	0.38968	-0.07290	-0.02109	-0.00418	-0.00012	28.73552
942			9.41000	-2.37259	3.40483	1.42932	0.00383	0.00338	0.00779	-0.00010	-0.00008	0.00010	103.57925	14.33223	-26.61821	-0.14390	-0.03651	0.03324	-0.01337	-0.00184	-0.00066	31.88767	-10.52634	9.30696	0.05187	0.08475	0.02953	0.00216	-0.00039	0.00028	15.44659	-4.76493	6.06240	0.81729	0.03372	0.06713	-0.06698	0.00100	-0.00661	23.88081	1.69831	-9.19881	0.37429	0.38980	-0.07345	-0.03621	-0.00715	-0.00499	28.73536
943			9.42000	-2.35794	3.41490	1.42550	0.00387	0.00345	0.00792	-0.00008	-0.00004	0.00004	103.51958	14.34991	-26.64695	-0.14546	-0.03715	0.03470	-0.01326	-0.00202	-0.00056	31.86429	-10.52419	9.29871	0.05329	0.08848	0.03052	0.00181	-0.00139	0.00030	15.50443	-4.76525	6.12417	0.81609	0.03159	0.06626	-0.08017	0.00087	-0.00721	23.94568	1.73407	-9.24668	0.37940	0.39156	-0.07513	-0.04903	-0.01145	-0.00972	28.74582
944			9.43000	-2.34850	3.41809	1.42386	0.00388	0.00353	0.00808	-0.00004	0.00000	0.00003	103.46041	14.36487	-26.67627	-0.14675	-0.03773	0.03635	-0.01317	-0.00186	-0.00041	31.84524	-10.51696	9.28762	0.05463	0.09321	0.03179	0.00131	-0.00217	0.00028	15.56988	-4.76183	6.19147	0.81368	0.02848	0.06526	-0.08609	0.00063	-0.00781	24.02520	1.78913	-9.32067	0.38336	0.39207	-0.07639	-0.05724	-0.01625	-0.01338	28.76384
945			9.44000	-2.34593	3.41406	1.42089	0.00388	0.00360	0.00824	0.00001	0.00005	0.00006	103.40344	14.37559	-26.70056	-0.14776	-0.03812	0.03771	-0.01252	-0.00135	-0.00031	31.83264	-10.50682	9.27579	0.05565	0.09825	0.03336	0.00057	-0.00236	0.00019	15.63724	-4.75291	6.26361	0.80916	0.02427	0.06369	-0.08422	0.00034	-0.00831	24.11164	1.85921	-9.41078	0.38831	0.39125	-0.07756	-0.06058	-0.02034	-0.01567	28.78606
946			9.45000	-2.34958	3.40340	1.41529	0.00385	0.00368	0.00840	0.00004	0.00009	0.00008	103.35379	14.38349	-26.71475	-0.14856	-0.03829	0.03857	-0.01038	-0.00064	-0.00048	31.82985	-10.49709	9.26711	0.05669	0.10260	0.03499	-0.00050	-0.00159	-0.00004	15.70148	-4.73694	6.34029	0.80391	0.01975	0.06155	-0.07650	0.00006	-0.00885	24.19790	1.93805	-9.50768	0.39246	0.38964	-0.07889	-0.05920	-0.02231	-0.01671	28.80941
947			9.46000	-2.35654	3.38761	1.40923	0.00383	0.00374	0.00855	0.00005	0.00011	0.00006	103.31944	14.39374	-26.71630	-0.14909	-0.03833	0.03908	-0.00653	0.00005	-0.00095	31.84115	-10.49110	9.26729	0.05787	0.10469	0.03576	-0.00183	0.00005	-0.00041	15.75949	-4.71158	6.42368	0.79657	0.01614	0.05922	-0.06515	-0.00018	-0.00969	24.27792	2.01856	-9.60543	0.40017	0.38926	-0.08068	-0.05440	-0.02118	-0.01691	28.83050
948			9.47000	-2.36318	3.36919	1.40644	0.00382	0.00379	0.00866	0.00003	0.00012	-0.00002	103.30564	14.41015	-26.70667	-0.14943	-0.03837	0.03953	-0.00200	0.00052	-0.00142	31.86817	-10.49065	9.27878	0.05898	0.10360	0.03497	-0.00312	0.00169	-0.00066	15.80977	-4.67380	6.51791	0.78936	0.01282	0.05709	-0.05208	-0.00034	-0.01093	24.34688	2.09361	-9.70111	0.40636	0.38922	-0.08234	-0.04645	-0.01708	-0.01641	28.84627
949			9.48000	-2.36660	3.35065	1.40973	0.00384	0.00384	0.00877	0.00000	0.00012	-0.00011	103.31041	14.43011	-26.69102	-0.14971	-0.03849	0.04004	0.00177	0.00072	-0.00147	31.90697	-10.49549	9.29604	0.06027	0.10046	0.03311	-0.00405	0.00242	-0.00051	15.85164	-4.62242	6.62710	0.78396	0.00917	0.05529	-0.03777	-0.00036	-0.01236	24.40209	2.15847	-9.79286	0.41000	0.38944	-0.08378	-0.03661	-0.01202	-0.01533	28.85571
950			9.49000	-2.36535	3.33325	1.41990	0.00387	0.00387	0.00885	-0.00003	0.00011	-0.00021	103.32707	14.44610	-26.67507	-0.14992	-0.03865	0.04068	0.00413	0.00074	-0.00096	31.95066	-10.50478	9.30874	0.06190	0.09758	0.03130	-0.00455	0.00219	0.00004	15.88387	-4.55998	6.75258	0.78179	0.00492	0.05349	-0.02161	-0.00023	-0.01355	24.44259	2.21240	-9.87756	0.40999	0.38869	-0.08490	-0.02595	-0.00833	-0.01381	28.86064
951			9.50000	-2.35948	3.31827	1.43587	0.00390	0.00390	0.00893	-0.00006	0.00008	-0.00028	103.34904	14.45144	-26.66257	-0.14999	-0.03879	0.04139	0.00524	0.00065	-0.00004	31.99346	-10.51796	9.30871	0.06356	0.09568	0.02979	-0.00466	0.00138	0.00076	15.90437	-4.49092	6.89231	0.78328	0.00073	0.05165	-0.00329	-0.00004	-0.01427	24.46847	2.25793	-9.95255	0.40480	0.38646	-0.08557	-0.01537	-0.00678	-0.01217	28.86475
952			9.51000	-2.35010	3.30835	1.45544	0.00394	0.00392	0.00899	-0.00008	0.00003	-0.00032	103.37199	14.44278	-26.65557	-0.14978	-0.03881	0.04201	0.00560	0.00047	0.00105	32.03162	-10.53439	9.29231	0.06489	0.09454	0.02855	-0.00447	0.00038	0.00147	15.91134	-4.41857	7.04227	0.78604	-0.00146	0.05113	0.01622	0.00007	-0.01488	24.48059	2.29817	-10.01769	0.40071	0.38644	-0.08570	-0.00587	-0.00668	-0.01072	28.87125
953			9.52000	-2.33911	3.30666	1.47635	0.00397	0.00392	0.00902	-0.00008	-0.00003	-0.00033	103.39361	14.42049	-26.65552	-0.14929	-0.03869	0.04240	0.00569	0.00019	0.00201	32.06356	-10.55318	9.26030	0.06589	0.09422	0.02779	-0.00412	-0.00046	0.00201	15.90429	-4.34477	7.19832	0.78618	-0.00227	0.05140	0.03523	0.00011	-0.01530	24.48036	2.33534	-10.07488	0.40456	0.38813	-0.08527	0.00245	-0.00725	-0.00953	28.88175
954			9.53000	-2.32837	3.31550	1.49722	0.00401	0.00392	0.00903	-0.00008	-0.00010	-0.00031	103.41386	14.38874	-26.66302	-0.14856	-0.03849	0.04266	0.00604	-0.00014	0.00255	32.08963	-10.57368	9.21768	0.06671	0.09519	0.02777	-0.00376	-0.00076	0.00230	15.88375	-4.27137	7.35592	0.78597	-0.00296	0.05116	0.05220	0.00014	-0.01512	24.46925	2.37069	-10.12542	0.40739	0.38923	-0.08519	0.00997	-0.00790	-0.00852	28.89657
955			9.54000	-2.31958	3.33462	1.51674	0.00405	0.00392	0.00900	-0.00006	-0.00016	-0.00027	103.43510	14.35485	-26.67607	-0.14763	-0.03831	0.04298	0.00696	-0.00036	0.00244	32.11219	-10.59594	9.17341	0.06766	0.09756	0.02850	-0.00354	-0.00015	0.00224	15.85143	-4.20084	7.51029	0.78615	-0.00458	0.05052	0.06545	0.00019	-0.01440	24.44840	2.40400	-10.16968	0.40718	0.38968	-0.08544	0.01669	-0.00794	-0.00755	28.91469
956			9.55000	-2.31439	3.36009	1.53308	0.00406	0.00392	0.00894	-0.00002	-0.00018	-0.00020	103.46133	14.32804	-26.68949	-0.14647	-0.03817	0.04335	0.00840	-0.00034	0.00160	32.13514	-10.62017	9.13898	0.06893	0.10012	0.02948	-0.00355	0.00148	0.00173	15.81048	-4.13569	7.65782	0.78512	-0.00547	0.05011	0.07384	0.00020	-0.01347	24.41881	2.43386	-10.20801	0.40730	0.39086	-0.08579	0.02275	-0.00654	-0.00649	28.93410
957			9.56000	-2.31432	3.38544	1.54431	0.00402	0.00390	0.00884	0.00002	-0.00016	-0.00011	103.49578	14.31613	-26.69655	-0.14496	-0.03797	0.04349	0.00969	-0.00006	0.00028	32.16221	-10.64609	9.12454	0.06976	0.10067	0.02975	-0.00361	0.00363	0.00084	15.76430	-4.07745	7.79626	0.78669	-0.00592	0.05026	0.07820	0.00017	-0.01247	24.38137	2.45730	-10.24078	0.40069	0.39052	-0.08528	0.02764	-0.00321	-0.00519	28.95232
958			9.57000	-2.31996	3.40523	1.54940	0.00392	0.00386	0.00871	0.00005	-0.00011	-0.00002	103.53705	14.32123	-26.69304	-0.14331	-0.03771	0.04321	0.00976	0.00036	-0.00094	32.19348	-10.67243	9.13340	0.06949	0.09799	0.02871	-0.00335	0.00520	-0.00004	15.71549	-4.02703	7.92335	0.78833	-0.00534	0.05135	0.07879	0.00011	-0.01142	24.33719	2.47124	-10.26773	0.39379	0.39098	-0.08421	0.03122	0.00148	-0.00355	28.96769
[truncated: 1,079 more rows]
[truncated: 11 more columns]
