# Supplementary material for: Analysis of the impact of different landing heights and lateralities on lower limb joint load based on statistical parametric mapping
Source: PLoS One. 2025 May 30;20(5):e0324656. doi: 10.1371/journal.pone.0324656 (PMC12124505; doi:10.1371/journal.pone.0324656)
Supplement: S1 File — (ZIP) [file pone.0324656.s001.zip › Original data/017/左前45.txt]

	C:\Users\dell\Documents\Qualisys-GAIT1214\Data\wanggenghun_wanggenghun_2023-11-19_wjn016\2023-11-19\2023-11-19_unspecified\Gait LB - CAST 8.c3d	C:\Users\dell\Documents\Qualisys-GAIT1214\Data\wanggenghun_wanggenghun_2023-11-19_wjn016\2023-11-19\2023-11-19_unspecified\Gait LB - CAST 8.c3d	C:\Users\dell\Documents\Qualisys-GAIT1214\Data\wanggenghun_wanggenghun_2023-11-19_wjn016\2023-11-19\2023-11-19_unspecified\Gait LB - CAST 8.c3d	C:\Users\dell\Documents\Qualisys-GAIT1214\Data\wanggenghun_wanggenghun_2023-11-19_wjn016\2023-11-19\2023-11-19_unspecified\Gait LB - CAST 8.c3d	C:\Users\dell\Documents\Qualisys-GAIT1214\Data\wanggenghun_wanggenghun_2023-11-19_wjn016\2023-11-19\2023-11-19_unspecified\Gait LB - CAST 8.c3d	C:\Users\dell\Documents\Qualisys-GAIT1214\Data\wanggenghun_wanggenghun_2023-11-19_wjn016\2023-11-19\2023-11-19_unspecified\Gait LB - CAST 8.c3d	C:\Users\dell\Documents\Qualisys-GAIT1214\Data\wanggenghun_wanggenghun_2023-11-19_wjn016\2023-11-19\2023-11-19_unspecified\Gait LB - CAST 8.c3d	C:\Users\dell\Documents\Qualisys-GAIT1214\Data\wanggenghun_wanggenghun_2023-11-19_wjn016\2023-11-19\2023-11-19_unspecified\Gait LB - CAST 8.c3d	C:\Users\dell\Documents\Qualisys-GAIT1214\Data\wanggenghun_wanggenghun_2023-11-19_wjn016\2023-11-19\2023-11-19_unspecified\Gait LB - CAST 8.c3d	C:\Users\dell\Documents\Qualisys-GAIT1214\Data\wanggenghun_wanggenghun_2023-11-19_wjn016\2023-11-19\2023-11-19_unspecified\Gait LB - CAST 8.c3d	C:\Users\dell\Documents\Qualisys-GAIT1214\Data\wanggenghun_wanggenghun_2023-11-19_wjn016\2023-11-19\2023-11-19_unspecified\Gait LB - CAST 8.c3d	C:\Users\dell\Documents\Qualisys-GAIT1214\Data\wanggenghun_wanggenghun_2023-11-19_wjn016\2023-11-19\2023-11-19_unspecified\Gait LB - CAST 8.c3d	C:\Users\dell\Documents\Qualisys-GAIT1214\Data\wanggenghun_wanggenghun_2023-11-19_wjn016\2023-11-19\2023-11-19_unspecified\Gait LB - CAST 8.c3d	C:\Users\dell\Documents\Qualisys-GAIT1214\Data\wanggenghun_wanggenghun_2023-11-19_wjn016\2023-11-19\2023-11-19_unspecified\Gait LB - CAST 8.c3d	C:\Users\dell\Documents\Qualisys-GAIT1214\Data\wanggenghun_wanggenghun_2023-11-19_wjn016\2023-11-19\2023-11-19_unspecified\Gait LB - CAST 8.c3d	C:\Users\dell\Documents\Qualisys-GAIT1214\Data\wanggenghun_wanggenghun_2023-11-19_wjn016\2023-11-19\2023-11-19_unspecified\Gait LB - CAST 8.c3d	C:\Users\dell\Documents\Qualisys-GAIT1214\Data\wanggenghun_wanggenghun_2023-11-19_wjn016\2023-11-19\2023-11-19_unspecified\Gait LB - CAST 8.c3d	C:\Users\dell\Documents\Qualisys-GAIT1214\Data\wanggenghun_wanggenghun_2023-11-19_wjn016\2023-11-19\2023-11-19_unspecified\Gait LB - CAST 8.c3d	C:\Users\dell\Documents\Qualisys-GAIT1214\Data\wanggenghun_wanggenghun_2023-11-19_wjn016\2023-11-19\2023-11-19_unspecified\Gait LB - CAST 8.c3d	C:\Users\dell\Documents\Qualisys-GAIT1214\Data\wanggenghun_wanggenghun_2023-11-19_wjn016\2023-11-19\2023-11-19_unspecified\Gait LB - CAST 8.c3d	C:\Users\dell\Documents\Qualisys-GAIT1214\Data\wanggenghun_wanggenghun_2023-11-19_wjn016\2023-11-19\2023-11-19_unspecified\Gait LB - CAST 8.c3d	C:\Users\dell\Documents\Qualisys-GAIT1214\Data\wanggenghun_wanggenghun_2023-11-19_wjn016\2023-11-19\2023-11-19_unspecified\Gait LB - CAST 8.c3d	C:\Users\dell\Documents\Qualisys-GAIT1214\Data\wanggenghun_wanggenghun_2023-11-19_wjn016\2023-11-19\2023-11-19_unspecified\Gait LB - CAST 8.c3d	C:\Users\dell\Documents\Qualisys-GAIT1214\Data\wanggenghun_wanggenghun_2023-11-19_wjn016\2023-11-19\2023-11-19_unspecified\Gait LB - CAST 8.c3d	C:\Users\dell\Documents\Qualisys-GAIT1214\Data\wanggenghun_wanggenghun_2023-11-19_wjn016\2023-11-19\2023-11-19_unspecified\Gait LB - CAST 8.c3d	C:\Users\dell\Documents\Qualisys-GAIT1214\Data\wanggenghun_wanggenghun_2023-11-19_wjn016\2023-11-19\2023-11-19_unspecified\Gait LB - CAST 8.c3d	C:\Users\dell\Documents\Qualisys-GAIT1214\Data\wanggenghun_wanggenghun_2023-11-19_wjn016\2023-11-19\2023-11-19_unspecified\Gait LB - CAST 8.c3d	C:\Users\dell\Documents\Qualisys-GAIT1214\Data\wanggenghun_wanggenghun_2023-11-19_wjn016\2023-11-19\2023-11-19_unspecified\Gait LB - CAST 8.c3d	C:\Users\dell\Documents\Qualisys-GAIT1214\Data\wanggenghun_wanggenghun_2023-11-19_wjn016\2023-11-19\2023-11-19_unspecified\Gait LB - CAST 8.c3d	C:\Users\dell\Documents\Qualisys-GAIT1214\Data\wanggenghun_wanggenghun_2023-11-19_wjn016\2023-11-19\2023-11-19_unspecified\Gait LB - CAST 8.c3d	C:\Users\dell\Documents\Qualisys-GAIT1214\Data\wanggenghun_wanggenghun_2023-11-19_wjn016\2023-11-19\2023-11-19_unspecified\Gait LB - CAST 8.c3d	C:\Users\dell\Documents\Qualisys-GAIT1214\Data\wanggenghun_wanggenghun_2023-11-19_wjn016\2023-11-19\2023-11-19_unspecified\Gait LB - CAST 8.c3d	C:\Users\dell\Documents\Qualisys-GAIT1214\Data\wanggenghun_wanggenghun_2023-11-19_wjn016\2023-11-19\2023-11-19_unspecified\Gait LB - CAST 8.c3d	C:\Users\dell\Documents\Qualisys-GAIT1214\Data\wanggenghun_wanggenghun_2023-11-19_wjn016\2023-11-19\2023-11-19_unspecified\Gait LB - CAST 8.c3d	C:\Users\dell\Documents\Qualisys-GAIT1214\Data\wanggenghun_wanggenghun_2023-11-19_wjn016\2023-11-19\2023-11-19_unspecified\Gait LB - CAST 8.c3d	C:\Users\dell\Documents\Qualisys-GAIT1214\Data\wanggenghun_wanggenghun_2023-11-19_wjn016\2023-11-19\2023-11-19_unspecified\Gait LB - CAST 8.c3d	C:\Users\dell\Documents\Qualisys-GAIT1214\Data\wanggenghun_wanggenghun_2023-11-19_wjn016\2023-11-19\2023-11-19_unspecified\Gait LB - CAST 8.c3d	C:\Users\dell\Documents\Qualisys-GAIT1214\Data\wanggenghun_wanggenghun_2023-11-19_wjn016\2023-11-19\2023-11-19_unspecified\Gait LB - CAST 8.c3d	C:\Users\dell\Documents\Qualisys-GAIT1214\Data\wanggenghun_wanggenghun_2023-11-19_wjn016\2023-11-19\2023-11-19_unspecified\Gait LB - CAST 8.c3d	C:\Users\dell\Documents\Qualisys-GAIT1214\Data\wanggenghun_wanggenghun_2023-11-19_wjn016\2023-11-19\2023-11-19_unspecified\Gait LB - CAST 8.c3d	C:\Users\dell\Documents\Qualisys-GAIT1214\Data\wanggenghun_wanggenghun_2023-11-19_wjn016\2023-11-19\2023-11-19_unspecified\Gait LB - CAST 8.c3d	C:\Users\dell\Documents\Qualisys-GAIT1214\Data\wanggenghun_wanggenghun_2023-11-19_wjn016\2023-11-19\2023-11-19_unspecified\Gait LB - CAST 8.c3d	C:\Users\dell\Documents\Qualisys-GAIT1214\Data\wanggenghun_wanggenghun_2023-11-19_wjn016\2023-11-19\2023-11-19_unspecified\Gait LB - CAST 8.c3d	C:\Users\dell\Documents\Qualisys-GAIT1214\Data\wanggenghun_wanggenghun_2023-11-19_wjn016\2023-11-19\2023-11-19_unspecified\Gait LB - CAST 8.c3d	C:\Users\dell\Documents\Qualisys-GAIT1214\Data\wanggenghun_wanggenghun_2023-11-19_wjn016\2023-11-19\2023-11-19_unspecified\Gait LB - CAST 8.c3d	C:\Users\dell\Documents\Qualisys-GAIT1214\Data\wanggenghun_wanggenghun_2023-11-19_wjn016\2023-11-19\2023-11-19_unspecified\Gait LB - CAST 8.c3d	C:\Users\dell\Documents\Qualisys-GAIT1214\Data\wanggenghun_wanggenghun_2023-11-19_wjn016\2023-11-19\2023-11-19_unspecified\Gait LB - CAST 8.c3d	C:\Users\dell\Documents\Qualisys-GAIT1214\Data\wanggenghun_wanggenghun_2023-11-19_wjn016\2023-11-19\2023-11-19_unspecified\Gait LB - CAST 8.c3d	C:\Users\dell\Documents\Qualisys-GAIT1214\Data\wanggenghun_wanggenghun_2023-11-19_wjn016\2023-11-19\2023-11-19_unspecified\Gait LB - CAST 8.c3d
	CD	ZD	TIME	Right Ankle Angles	Right Ankle Angles	Right Ankle Angles	Right Ankle Moment	Right Ankle Moment	Right Ankle Moment	Right Ankle Power	Right Ankle Power	Right Ankle Power	Right Knee Angles	Right Knee Angles	Right Knee Angles	Right Knee Moment	Right Knee Moment	Right Knee Moment	Right Knee Power	Right Knee Power	Right Knee Power	Right Hip Angles	Right Hip Angles	Right Hip Angles	Right Hip Moment	Right Hip Moment	Right Hip Moment	Right Hip Power	Right Hip Power	Right Hip Power	Left Ankle Angles	Left Ankle Angles	Left Ankle Angles	Left Ankle Moment	Left Ankle Moment	Left Ankle Moment	Left Ankle Power	Left Ankle Power	Left Ankle Power	Left Knee Angles	Left Knee Angles	Left Knee Angles	Left Knee Moment	Left Knee Moment	Left Knee Moment	Left Knee Power	Left Knee Power	Left Knee Power	Left Hip Angles
	EVENT_LABEL	EVENT_LABEL	FRAME_NUMBERS	LINK_MODEL_BASED	LINK_MODEL_BASED	LINK_MODEL_BASED	LINK_MODEL_BASED	LINK_MODEL_BASED	LINK_MODEL_BASED	LINK_MODEL_BASED	LINK_MODEL_BASED	LINK_MODEL_BASED	LINK_MODEL_BASED	LINK_MODEL_BASED	LINK_MODEL_BASED	LINK_MODEL_BASED	LINK_MODEL_BASED	LINK_MODEL_BASED	LINK_MODEL_BASED	LINK_MODEL_BASED	LINK_MODEL_BASED	LINK_MODEL_BASED	LINK_MODEL_BASED	LINK_MODEL_BASED	LINK_MODEL_BASED	LINK_MODEL_BASED	LINK_MODEL_BASED	LINK_MODEL_BASED	LINK_MODEL_BASED	LINK_MODEL_BASED	LINK_MODEL_BASED	LINK_MODEL_BASED	LINK_MODEL_BASED	LINK_MODEL_BASED	LINK_MODEL_BASED	LINK_MODEL_BASED	LINK_MODEL_BASED	LINK_MODEL_BASED	LINK_MODEL_BASED	LINK_MODEL_BASED	LINK_MODEL_BASED	LINK_MODEL_BASED	LINK_MODEL_BASED	LINK_MODEL_BASED	LINK_MODEL_BASED	LINK_MODEL_BASED	LINK_MODEL_BASED	LINK_MODEL_BASED	LINK_MODEL_BASED
	ORIGINAL	ORIGINAL	ORIGINAL	ORIGINAL	ORIGINAL	ORIGINAL	ORIGINAL	ORIGINAL	ORIGINAL	ORIGINAL	ORIGINAL	ORIGINAL	ORIGINAL	ORIGINAL	ORIGINAL	ORIGINAL	ORIGINAL	ORIGINAL	ORIGINAL	ORIGINAL	ORIGINAL	ORIGINAL	ORIGINAL	ORIGINAL	ORIGINAL	ORIGINAL	ORIGINAL	ORIGINAL	ORIGINAL	ORIGINAL	ORIGINAL	ORIGINAL	ORIGINAL	ORIGINAL	ORIGINAL	ORIGINAL	ORIGINAL	ORIGINAL	ORIGINAL	ORIGINAL	ORIGINAL	ORIGINAL	ORIGINAL	ORIGINAL	ORIGINAL	ORIGINAL	ORIGINAL	ORIGINAL	ORIGINAL
ITEM	X	X	X	X	Y	Z	X	Y	Z	X	Y	Z	X	Y	Z	X	Y	Z	X	Y	Z	X	Y	Z	X	Y	Z	X	Y	Z	X	Y	Z	X	Y	Z	X	Y	Z	X	Y	Z	X	Y	Z	X	Y	Z	X
1	1.02000	1.16000	0.00000	6.10291	5.54487	-11.28500							5.76290	-2.74087	0.51779							4.70323	-5.06607	5.78564							-13.97102	8.79306	7.12193							1.76424	-1.42525	-14.70905							22.09636
2			0.01000	6.39993	6.25052	-11.04215							6.02414	-2.69505	0.23301							4.83072	-5.09265	5.90430							-13.98643	8.78506	7.10315							1.78883	-1.41541	-14.70388							22.11489
3			0.02000	6.69039	6.92890	-10.80527	-0.01021	0.00225	-0.00145	0.00558	-0.00240	0.00075	6.30500	-2.66236	-0.00975	-0.00889	-0.01963	0.00030	0.00447	0.00004	-0.00011	4.96156	-5.11059	6.00366	0.02099	-0.09963	-0.00484	-0.00461	-0.00328	0.00071	-14.00076	8.77610	7.08745	-0.01053	0.00022	0.00098	-0.00024	0.00001	0.00002	1.80442	-1.40849	-14.70149	0.04132	0.02543	-0.00047	-0.00085	-0.00023	0.00000	22.12258
4			0.03000	6.97291	7.53610	-10.59147	-0.01046	0.00223	-0.00160	0.00561	-0.00208	0.00074	6.62031	-2.64612	-0.18834	-0.00705	-0.02330	0.00002	0.00406	-0.00050	-0.00001	5.09785	-5.11563	6.07624	0.00336	-0.12250	-0.00830	-0.00078	-0.00013	0.00085	-14.00815	8.76356	7.07563	-0.01032	0.00024	0.00100	-0.00007	0.00001	0.00001	1.81238	-1.40505	-14.70207	0.04324	0.02624	-0.00051	-0.00040	-0.00007	-0.00000	22.11762
5			0.04000	7.25406	8.05425	-10.40854	-0.01067	0.00223	-0.00150	0.00574	-0.00175	0.00059	6.97778	-2.65303	-0.30629	-0.00691	-0.02472	-0.00049	0.00452	-0.00144	0.00008	5.23821	-5.10130	6.12164	-0.00196	-0.13621	-0.01029	0.00047	0.00559	0.00067	-14.00586	8.74724	7.06697	-0.01016	0.00024	0.00100	0.00010	0.00001	0.00001	1.81510	-1.40515	-14.70616	0.04457	0.02647	-0.00053	-0.00013	0.00008	-0.00001	22.10031
6			0.05000	7.54283	8.48361	-10.25451	-0.01081	0.00222	-0.00130	0.00599	-0.00143	0.00043	7.37927	-2.68914	-0.38509	-0.00817	-0.02417	-0.00095	0.00598	-0.00255	0.00011	5.37879	-5.06197	6.14672	0.00223	-0.13924	-0.01102	-0.00053	0.01223	0.00050	-13.99481	8.72865	7.06018	-0.01004	0.00022	0.00099	0.00022	0.00001	0.00000	1.81609	-1.40802	-14.71381	0.04547	0.02613	-0.00055	-0.00014	0.00017	-0.00001	22.07330
7			0.06000	7.84680	8.83398	-10.12213	-0.01086	0.00221	-0.00105	0.00631	-0.00115	0.00030	7.82348	-2.75566	-0.45309	-0.00997	-0.02193	-0.00122	0.00801	-0.00340	0.00014	5.51567	-4.99620	6.16438	0.01099	-0.13169	-0.01079	-0.00254	0.01711	0.00055	-13.97888	8.70966	7.05463	-0.00995	0.00019	0.00096	0.00026	0.00001	0.00000	1.81917	-1.41200	-14.72507	0.04603	0.02553	-0.00057	-0.00046	0.00018	-0.00001	22.04074
8			0.07000	8.16988	9.11932	-10.00505	-0.01084	0.00220	-0.00079	0.00662	-0.00093	0.00020	8.30748	-2.84733	-0.53584	-0.01157	-0.01872	-0.00131	0.01005	-0.00365	0.00019	5.64743	-4.90819	6.19086	0.01964	-0.11594	-0.00988	-0.00436	0.01813	0.00082	-13.96300	8.69187	7.05009	-0.00990	0.00016	0.00092	0.00023	0.00000	0.00000	1.82806	-1.41551	-14.73886	0.04626	0.02503	-0.00062	-0.00104	0.00015	-0.00001	22.00730
9			0.08000	8.51161	9.35494	-9.89976	-0.01078	0.00217	-0.00056	0.00686	-0.00076	0.00013	8.82852	-2.95208	-0.65158	-0.01260	-0.01544	-0.00128	0.01168	-0.00330	0.00026	5.77648	-4.80847	6.24209	0.02501	-0.09577	-0.00855	-0.00545	0.01505	0.00117	-13.95145	8.67737	7.04599	-0.00990	0.00012	0.00087	0.00013	0.00000	0.00000	1.84553	-1.41813	-14.75155	0.04638	0.02485	-0.00070	-0.00179	0.00012	-0.00001	21.97693
10			0.09000	8.86662	9.55491	-9.80535	-0.01069	0.00215	-0.00038	0.00691	-0.00064	0.00008	9.38369	-3.05228	-0.80825	-0.01291	-0.01263	-0.00115	0.01261	-0.00255	0.00032	5.90882	-4.71329	6.32936	0.02593	-0.07475	-0.00703	-0.00583	0.00944	0.00141	-13.94691	8.66876	7.04125	-0.00995	0.00009	0.00082	-0.00000	0.00000	0.00001	1.87268	-1.42068	-14.75686	0.04669	0.02487	-0.00080	-0.00257	0.00012	0.00000	21.95234
11			0.10000	9.22410	9.72944	-9.72523	-0.01062	0.00212	-0.00027	0.00672	-0.00056	0.00004	9.96640	-3.12872	-0.99990	-0.01269	-0.01063	-0.00097	0.01282	-0.00168	0.00031	6.05164	-4.64097	6.45642	0.02398	-0.05651	-0.00549	-0.00580	0.00374	0.00143	-13.95029	8.66766	7.03548	-0.01003	0.00007	0.00078	-0.00014	-0.00000	0.00001	1.90851	-1.42378	-14.74803	0.04737	0.02493	-0.00089	-0.00322	0.00012	0.00003	21.93470
12			0.11000	9.56897	9.88229	-9.66813	-0.01060	0.00211	-0.00023	0.00625	-0.00049	0.00002	10.56299	-3.16619	-1.20720	-0.01267	-0.00976	-0.00085	0.01288	-0.00088	0.00029	6.20972	-4.60644	6.61973	0.02282	-0.04495	-0.00401	-0.00601	-0.00051	0.00124	-13.96125	8.67384	7.02980	-0.01014	0.00006	0.00077	-0.00026	-0.00000	0.00001	1.94970	-1.42736	-14.72062	0.04836	0.02499	-0.00094	-0.00355	0.00010	0.00006	21.92354
13			0.12000	9.88657	10.01088	-9.64566	-0.01062	0.00211	-0.00023	0.00554	-0.00041	0.00001	11.15322	-3.15897	-1.40331	-0.01376	-0.01004	-0.00092	0.01357	-0.00015	0.00028	6.38173	-4.61580	6.80989	0.02614	-0.04295	-0.00259	-0.00722	-0.00374	0.00086	-13.97850	8.68552	7.02630	-0.01027	0.00006	0.00077	-0.00035	-0.00000	0.00001	1.99079	-1.43089	-14.67423	0.04944	0.02515	-0.00095	-0.00337	0.00007	0.00009	21.91632
14			0.13000	10.16734	10.10750	-9.66873	-0.01067	0.00213	-0.00025	0.00471	-0.00031	-0.00002	11.71261	-3.11409	-1.55880	-0.01646	-0.01135	-0.00129	0.01510	0.00056	0.00029	6.55802	-4.66333	7.01105	0.03568	-0.05117	-0.00126	-0.00961	-0.00719	0.00041	-13.99990	8.70028	7.02680	-0.01041	0.00009	0.00082	-0.00039	-0.00000	0.00000	2.02519	-1.43426	-14.61210	0.05035	0.02557	-0.00090	-0.00261	0.00005	0.00011	21.90901
15			0.14000	10.40983	10.16238	-9.74346	-0.01074	0.00215	-0.00029	0.00393	-0.00018	-0.00005	12.21720	-3.05039	-1.64743	-0.02070	-0.01367	-0.00203	0.01684	0.00118	0.00021	6.72216	-4.73311	7.20131	0.05093	-0.06717	-0.00002	-0.01196	-0.01056	0.00000	-14.02238	8.71613	7.03202	-0.01053	0.00013	0.00090	-0.00037	-0.00000	-0.00001	2.04674	-1.43775	-14.54056	0.05090	0.02611	-0.00080	-0.00134	0.00006	0.00010	21.89748
16			0.15000	10.62179	10.16705	-9.86567	-0.01082	0.00218	-0.00033	0.00340	-0.00001	-0.00008	12.65026	-2.99185	-1.65630	-0.02577	-0.01643	-0.00304	0.01782	0.00146	-0.00009	6.85568	-4.80399	7.35821	0.06913	-0.08465	0.00115	-0.01209	-0.01139	-0.00025	-14.04272	8.73157	7.04161	-0.01061	0.00019	0.00100	-0.00030	-0.00001	-0.00001	2.05168	-1.44227	-14.46749	0.05102	0.02663	-0.00066	0.00017	0.00014	0.00008	21.87907
17			0.16000	10.81835	10.11730	-10.02102	-0.01089	0.00221	-0.00033	0.00322	0.00017	-0.00010	13.00683	-2.95870	-1.59148	-0.03083	-0.01817	-0.00389	0.01755	0.00113	-0.00058	6.94482	-4.85668	7.46680	0.08644	-0.09481	0.00236	-0.00872	-0.00791	-0.00032	-14.05853	8.74604	7.05420	-0.01061	0.00025	0.00110	-0.00021	-0.00001	-0.00002	2.03933	-1.44872	-14.40007	0.05078	0.02696	-0.00051	0.00167	0.00025	0.00006	21.85389
18			0.17000	11.01799	10.01523	-10.19254	-0.01094	0.00223	-0.00029	0.00343	0.00035	-0.00010	13.29311	-2.96110	-1.47216	-0.03521	-0.01777	-0.00422	0.01631	0.00039	-0.00100	6.98528	-4.88019	7.52401	0.09939	-0.09216	0.00368	-0.00290	-0.00218	-0.00022	-14.06908	8.75938	7.06703	-0.01055	0.00029	0.00118	-0.00012	-0.00001	-0.00002	2.01084	-1.45722	-14.34380	0.05020	0.02699	-0.00038	0.00298	0.00036	0.00003	21.82369
19			0.18000	11.23818	9.86877	-10.36755	-0.01094	0.00226	-0.00021	0.00398	0.00050	-0.00007	13.52358	-2.99720	-1.32032	-0.03858	-0.01581	-0.00412	0.01486	-0.00023	-0.00118	6.98426	-4.87541	7.53772	0.10666	-0.07957	0.00498	0.00259	0.00182	-0.00001	-14.07549	8.77254	7.07650	-0.01041	0.00032	0.00122	-0.00008	-0.00001	-0.00001	1.96871	-1.46727	-14.30183	0.04929	0.02672	-0.00029	0.00398	0.00043	0.00002	21.79167
20			0.19000	11.49337	9.68840	-10.53726	-0.01090	0.00229	-0.00010	0.00477	0.00062	-0.00003	13.71784	-3.05427	-1.15604	-0.04083	-0.01365	-0.00396	0.01392	-0.00044	-0.00118	6.95730	-4.85400	7.52232	0.10893	-0.06425	0.00603	0.00553	0.00269	0.00020	-14.08043	8.78670	7.08021	-0.01021	0.00031	0.00121	-0.00010	-0.00001	0.00001	1.91661	-1.47788	-14.27641	0.04820	0.02607	-0.00026	0.00457	0.00044	0.00001	21.76207
21			0.20000	11.79396	9.48452	-10.69352	-0.01082	0.00232	0.00003	0.00570	0.00072	0.00001	13.89701	-3.11410	-0.99730	-0.04166	-0.01229	-0.00398	0.01372	-0.00034	-0.00108	6.92235	-4.83237	7.49401	0.10718	-0.05261	0.00662	0.00556	0.00165	0.00029	-14.08705	8.80247	7.07741	-0.00999	0.00029	0.00115	-0.00017	-0.00001	0.00002	1.85932	-1.48768	-14.26899	0.04709	0.02521	-0.00029	0.00471	0.00038	-0.00000	21.74004
22			0.21000	12.14502	9.26649	-10.82689	-0.01069	0.00234	0.00016	0.00665	0.00078	0.00004	14.07908	-3.15961	-0.86079	-0.04076	-0.01195	-0.00420	0.01391	-0.00007	-0.00090	6.89321	-4.82441	7.46752	0.10156	-0.04765	0.00658	0.00381	0.00002	0.00023	-14.09787	8.81971	7.06863	-0.00978	0.00025	0.00107	-0.00026	-0.00001	0.00003	1.80200	-1.49504	-14.27901	0.04604	0.02429	-0.00038	0.00446	0.00025	-0.00001	21.73051
23			0.22000	12.54491	9.04268	-10.92758	-0.01055	0.00235	0.00027	0.00749	0.00082	0.00006	14.27502	-3.18034	-0.76049	-0.03790	-0.01153	-0.00423	0.01373	0.00024	-0.00059	6.87597	-4.83666	7.45354	0.09122	-0.04703	0.00583	0.00181	-0.00170	0.00008	-14.11409	8.83826	7.05546	-0.00960	0.00021	0.00097	-0.00035	-0.00001	0.00003	1.74931	-1.49831	-14.30307	0.04513	0.02359	-0.00052	0.00388	0.00007	-0.00003	21.73663
24			0.23000	12.98408	8.82011	-10.99247	-0.01047	0.00237	0.00036	0.00809	0.00084	0.00006	14.48527	-3.17562	-0.69912	-0.03359	-0.00966	-0.00366	0.01261	0.00042	-0.00029	6.86949	-4.86745	7.45608	0.07674	-0.04590	0.00459	0.00061	-0.00298	-0.00004	-14.13560	8.85808	7.04044	-0.00947	0.00017	0.00087	-0.00043	-0.00000	0.00003	1.70484	-1.49658	-14.33570	0.04439	0.02327	-0.00069	0.00311	-0.00012	-0.00004	21.75908
25			0.24000	13.44665	8.60342	-11.03174	-0.01048	0.00241	0.00043	0.00843	0.00084	0.00006	14.69962	-3.15478	-0.66093	-0.02941	-0.00684	-0.00273	0.01084	0.00037	-0.00016	6.86831	-4.90936	7.47132	0.06169	-0.04357	0.00331	0.00044	-0.00337	-0.00007	-14.16129	8.87892	7.02635	-0.00940	0.00015	0.00078	-0.00047	-0.00000	0.00002	1.67084	-1.49040	-14.36989	0.04388	0.02331	-0.00087	0.00225	-0.00026	-0.00005	21.79643
26			0.25000	13.91695	8.39348	-11.06340	-0.01055	0.00247	0.00050	0.00856	0.00084	0.00007	14.90338	-3.13245	-0.61944	-0.02701	-0.00493	-0.00212	0.00926	0.00026	-0.00017	6.86431	-4.95255	7.49014	0.05017	-0.04289	0.00244	0.00093	-0.00309	-0.00005	-14.18894	8.89998	7.01510	-0.00939	0.00013	0.00071	-0.00047	-0.00000	0.00002	1.64780	-1.48177	-14.39918	0.04362	0.02345	-0.00100	0.00142	-0.00033	-0.00004	21.84466
27			0.26000	14.38677	8.18681	-11.10008	-0.01066	0.00253	0.00056	0.00865	0.00085	0.00009	15.08675	-3.11988	-0.55390	-0.02692	-0.00486	-0.00220	0.00836	0.00023	-0.00029	6.84972	-4.98885	7.50286	0.04334	-0.04488	0.00214	0.00171	-0.00246	-0.00001	-14.21557	8.91950	7.00766	-0.00942	0.00013	0.00068	-0.00042	-0.00000	0.00001	1.63485	-1.47287	-14.41989	0.04361	0.02350	-0.00106	0.00069	-0.00031	-0.00003	21.89898
28			0.27000	14.85789	7.97849	-11.14061	-0.01077	0.00258	0.00061	0.00885	0.00087	0.00009	15.25067	-3.11949	-0.46046	-0.02830	-0.00563	-0.00265	0.00815	0.00023	-0.00046	6.82018	-5.01428	7.50336	0.03918	-0.04629	0.00223	0.00247	-0.00158	0.00003	-14.23810	8.93556	7.00455	-0.00948	0.00013	0.00068	-0.00032	-0.00000	0.00000	1.63046	-1.46555	-14.43218	0.04366	0.02333	-0.00103	0.00009	-0.00023	-0.00002	21.95510
29			0.28000	15.33897	7.76829	-11.17190	-0.01084	0.00260	0.00065	0.00923	0.00089	0.00008	15.40576	-3.12644	-0.35139	-0.02964	-0.00528	-0.00282	0.00849	0.00020	-0.00052	6.77640	-5.02982	7.49057	0.03410	-0.04248	0.00228	0.00277	-0.00080	0.00008	-14.25384	8.94662	7.00650	-0.00953	0.00013	0.00070	-0.00018	-0.00000	-0.00000	1.63292	-1.46104	-14.43980	0.04370	0.02290	-0.00093	-0.00038	-0.00011	-0.00001	22.00995
30			0.29000	15.83907	7.56385	-11.17951	-0.01086	0.00260	0.00070	0.00971	0.00086	0.00006	15.56700	-3.13455	-0.24426	-0.02960	-0.00308	-0.00236	0.00915	0.00011	-0.00040	6.72390	-5.04017	7.46726	0.02515	-0.03277	0.00190	0.00218	-0.00045	0.00009	-14.26105	8.95157	7.01512	-0.00955	0.00013	0.00074	-0.00002	-0.00000	-0.00002	1.64078	-1.45942	-14.44946	0.04374	0.02234	-0.00077	-0.00072	-0.00000	-0.00002	22.06145
31			0.30000	16.36186	7.37854	-11.15635	-0.01081	0.00257	0.00075	0.01013	0.00077	0.00001	15.74901	-3.13866	-0.15166	-0.02751	-0.00005	-0.00150	0.00974	0.00000	-0.00021	6.67236	-5.05200	7.43791	0.01121	-0.02096	0.00082	0.00084	-0.00044	0.00004	-14.25973	8.95047	7.03189	-0.00954	0.00014	0.00079	0.00013	-0.00000	-0.00003	1.65254	-1.46006	-14.46872	0.04381	0.02188	-0.00060	-0.00091	0.00009	-0.00003	22.10853
32			0.31000	16.90269	7.22666	-11.10315	-0.01071	0.00252	0.00078	0.01030	0.00063	-0.00003	15.96357	-3.13425	-0.07937	-0.02340	0.00285	-0.00048	0.00969	-0.00013	-0.00005	6.63293	-5.07137	7.40784	-0.00726	-0.01028	-0.00098	-0.00033	-0.00038	-0.00005	-14.25223	8.94536	7.05620	-0.00949	0.00014	0.00085	0.00021	-0.00000	-0.00004	1.66594	-1.46248	-14.50345	0.04381	0.02149	-0.00047	-0.00091	0.00016	-0.00004	22.15012
33			0.32000	17.44774	7.11933	-11.02636	-0.01060	0.00247	0.00080	0.01012	0.00045	-0.00007	16.21686	-3.11807	-0.02726	-0.01774	0.00525	0.00055	0.00850	-0.00031	0.00004	6.61474	-5.10133	7.38320	-0.02897	-0.00228	-0.00337	-0.00019	-0.00013	-0.00013	-14.24226	8.93892	7.08470	-0.00943	0.00013	0.00088	0.00023	-0.00000	-0.00004	1.67848	-1.46627	-14.55656	0.04363	0.02102	-0.00038	-0.00074	0.00022	-0.00004	22.18500
34			0.33000	17.97572	7.06168	-10.93717	-0.01055	0.00245	0.00082	0.00956	0.00025	-0.00010	16.50780	-3.08949	0.01058	-0.01166	0.00673	0.00137	0.00628	-0.00050	0.00006	6.62223	-5.14000	7.36995	-0.05136	0.00124	-0.00602	0.00185	0.00008	-0.00011	-14.23333	8.93255	7.11288	-0.00938	0.00012	0.00089	0.00019	-0.00000	-0.00004	1.68855	-1.47083	-14.62942	0.04333	0.02053	-0.00034	-0.00051	0.00026	-0.00005	22.21167
35			0.34000	18.46410	7.05148	-10.84920	-0.01062	0.00246	0.00084	0.00873	0.00007	-0.00012	16.83038	-3.04996	0.04407	-0.00686	0.00714	0.00184	0.00404	-0.00066	0.00007	6.65509	-5.18136	7.37225	-0.07082	-0.00018	-0.00844	0.00535	-0.00001	0.00008	-14.22761	8.92622	7.13662	-0.00936	0.00011	0.00087	0.00011	0.00000	-0.00003	1.69622	-1.47567	-14.72174	0.04297	0.02011	-0.00036	-0.00036	0.00028	-0.00006	22.22870
36			0.35000	18.89746	7.08015	-10.77555	-0.01080	0.00250	0.00086	0.00777	-0.00009	-0.00011	17.17948	-3.00165	0.08534	-0.00501	0.00678	0.00193	0.00320	-0.00076	0.00011	6.71072	-5.21782	7.39066	-0.08387	-0.00438	-0.01012	0.00938	-0.00026	0.00038	-14.22583	8.91948	7.15326	-0.00939	0.00008	0.00083	0.00003	0.00000	-0.00002	1.70327	-1.48075	-14.82999	0.04261	0.01973	-0.00041	-0.00039	0.00030	-0.00008	22.23551
37			0.36000	19.27317	7.13745	-10.72611	-0.01103	0.00254	0.00087	0.00687	-0.00023	-0.00009	17.55643	-2.94615	0.14583	-0.00674	0.00537	0.00149	0.00470	-0.00073	0.00013	6.78783	-5.24350	7.42257	-0.08870	-0.01059	-0.01078	0.01315	-0.00044	0.00065	-14.22735	8.91208	7.16144	-0.00946	0.00004	0.00077	-0.00003	0.00000	-0.00001	1.71261	-1.48627	-14.94630	0.04226	0.01931	-0.00050	-0.00067	0.00031	-0.00010	22.23288
38			0.37000	19.60232	7.21580	-10.70120	-0.01124	0.00257	0.00086	0.00625	-0.00034	-0.00007	17.97170	-2.88241	0.22757	-0.01119	0.00270	0.00045	0.00874	-0.00044	0.00005	6.88745	-5.25641	7.46521	-0.08635	-0.01889	-0.01058	0.01627	-0.00044	0.00085	-14.23036	8.90419	7.16104	-0.00954	-0.00002	0.00068	-0.00005	-0.00000	0.00000	1.72734	-1.49236	-15.05976	0.04202	0.01855	-0.00059	-0.00114	0.00030	-0.00011	22.22202
39			0.38000	19.90570	7.31183	-10.68761	-0.01140	0.00259	0.00082	0.00605	-0.00042	-0.00008	18.44304	-2.80556	0.31684	-0.01643	-0.00019	-0.00077	0.01471	0.00004	-0.00007	7.01249	-5.25879	7.51791	-0.08059	-0.02689	-0.00996	0.01891	-0.00033	0.00100	-14.23238	8.89535	7.15334	-0.00961	-0.00009	0.00058	-0.00003	-0.00000	0.00001	1.74917	-1.49837	-15.16041	0.04199	0.01741	-0.00068	-0.00168	0.00024	-0.00011	22.20380
40			0.39000	20.20575	7.42570	-10.66506	-0.01149	0.00259	0.00077	0.00624	-0.00047	-0.00010	18.98944	-2.70926	0.39100	-0.02083	-0.00192	-0.00156	0.02158	0.00041	-0.00005	7.16699	-5.25626	7.58107	-0.07484	-0.03095	-0.00936	0.02161	-0.00042	0.00110	-14.23121	8.88352	7.14116	-0.00965	-0.00018	0.00045	0.00002	-0.00001	0.00001	1.77805	-1.50280	-15.24205	0.04210	0.01607	-0.00078	-0.00225	0.00014	-0.00010	22.17882
41			0.40000	20.51941	7.55986	-10.61759	-0.01147	0.00256	0.00071	0.00666	-0.00051	-0.00013	19.62477	-2.58825	0.43211	-0.02359	-0.00198	-0.00158	0.02813	0.00046	0.00007	7.35590	-5.25737	7.65418	-0.07044	-0.02943	-0.00897	0.02475	-0.00091	0.00118	-14.22555	8.86708	7.12767	-0.00965	-0.00028	0.00032	0.00010	-0.00001	0.00000	1.81396	-1.50413	-15.30142	0.04240	0.01493	-0.00090	-0.00284	0.00003	-0.00007	22.14935
42			0.41000	20.85430	7.71667	-10.54074	-0.01138	0.00251	0.00065	0.00707	-0.00055	-0.00016	20.35409	-2.44005	0.43571	-0.02478	-0.00061	-0.00087	0.03343	0.00016	0.00010	7.58383	-5.27206	7.73552	-0.06627	-0.02306	-0.00870	0.02786	-0.00146	0.00121	-14.21555	8.84669	7.11517	-0.00963	-0.00037	0.00021	0.00016	-0.00001	0.00000	1.85724	-1.50220	-15.33642	0.04306	0.01419	-0.00105	-0.00349	-0.00005	-0.00004	22.11942
43			0.42000	21.20815	7.89550	-10.44307	-0.01122	0.00245	0.00060	0.00729	-0.00060	-0.00017	21.17153	-2.26605	0.41172	-0.02526	0.00100	0.00009	0.03758	-0.00028	-0.00001	7.85311	-5.30837	7.82310	-0.05967	-0.01589	-0.00828	0.02922	-0.00168	0.00118	-14.20262	8.82629	7.10425	-0.00961	-0.00045	0.00012	0.00020	-0.00002	0.00000	1.90787	-1.49846	-15.34426	0.04417	0.01387	-0.00119	-0.00414	-0.00009	0.00001	22.09361
44			0.43000	21.57141	8.09122	-10.34146	-0.01104	0.00240	0.00057	0.00723	-0.00063	-0.00016	22.06092	-2.07128	0.37930	-0.02624	0.00128	0.00054	0.04182	-0.00040	-0.00009	8.16153	-5.36963	7.91491	-0.04797	-0.01384	-0.00739	0.02645	-0.00205	0.00104	-14.18894	8.81150	7.09448	-0.00957	-0.00050	0.00006	0.00019	-0.00001	0.00000	1.96428	-1.49488	-15.32244	0.04549	0.01386	-0.00131	-0.00464	-0.00009	0.00008	22.07517
45			0.44000	21.93227	8.29464	-10.25214	-0.01085	0.00234	0.00058	0.00693	-0.00065	-0.00015	22.99967	-1.86181	0.35907	-0.02875	-0.00020	0.00012	0.04772	0.00007	-0.00002	8.50211	-5.45394	8.00711	-0.03024	-0.01876	-0.00583	0.01808	-0.00344	0.00075	-14.17655	8.80727	7.08616	-0.00951	-0.00052	0.00002	0.00017	0.00000	0.00000	2.02293	-1.49333	-15.27103	0.04648	0.01404	-0.00140	-0.00480	-0.00006	0.00016	22.06472
46			0.45000	22.28165	8.49473	-10.18537	-0.01069	0.00229	0.00061	0.00653	-0.00063	-0.00013	23.96345	-1.64345	0.36773	-0.03322	-0.00274	-0.00099	0.05604	0.00102	0.00011	8.86369	-5.55595	8.09232	-0.00841	-0.02845	-0.00374	0.00526	-0.00585	0.00038	-14.16666	8.81518	7.08192	-0.00942	-0.00050	0.00001	0.00014	0.00001	0.00000	2.07935	-1.49468	-15.19440	0.04690	0.01439	-0.00143	-0.00453	-0.00001	0.00021	22.06038
47			0.46000	22.61656	8.68235	-10.14379	-0.01059	0.00224	0.00065	0.00618	-0.00060	-0.00011	24.93145	-1.42257	0.41555	-0.03920	-0.00575	-0.00251	0.06610	0.00228	0.00014	9.23364	-5.66865	8.15991	0.01340	-0.04059	-0.00165	-0.00851	-0.00859	0.00010	-14.15949	8.83211	7.08653	-0.00933	-0.00044	0.00006	0.00013	0.00002	-0.00000	2.12913	-1.49862	-15.10128	0.04698	0.01502	-0.00138	-0.00385	0.00002	0.00023	22.05874
48			0.47000	22.94111	8.85452	-10.12069	-0.01055	0.00221	0.00066	0.00602	-0.00056	-0.00010	25.89223	-1.20594	0.50257	-0.04540	-0.00874	-0.00412	0.07604	0.00358	0.00001	9.60213	-5.78452	8.19946	0.03037	-0.05318	-0.00025	-0.01927	-0.01077	0.00000	-14.15425	8.85186	7.10425	-0.00928	-0.00033	0.00019	0.00014	0.00001	-0.00001	2.16834	-1.50351	-15.00391	0.04699	0.01605	-0.00125	-0.00284	0.00002	0.00020	22.05624
49			0.48000	23.26453	9.01533	-10.10158	-0.01057	0.00218	0.00063	0.00612	-0.00052	-0.00009	26.84658	-0.99974	0.61721	-0.04998	-0.01100	-0.00537	0.08358	0.00444	-0.00016	9.96525	-5.89635	8.20580	0.03839	-0.06346	-0.00013	-0.02428	-0.01147	-0.00001	-14.14942	8.86834	7.13623	-0.00925	-0.00020	0.00038	0.00019	0.00001	-0.00002	2.19362	-1.50734	-14.91512	0.04693	0.01732	-0.00104	-0.00159	-0.00002	0.00014	22.05009
50			0.49000	23.59722	9.17405	-10.07120	-0.01063	0.00216	0.00057	0.00644	-0.00050	-0.00010	27.80444	-0.80936	0.74116	-0.05170	-0.01201	-0.00589	0.08733	0.00452	-0.00022	10.32502	-5.99784	8.18204	0.03596	-0.06905	-0.00152	-0.02287	-0.01042	-0.00013	-14.14248	8.87785	7.17950	-0.00923	-0.00005	0.00061	0.00027	0.00000	-0.00004	2.20294	-1.50821	-14.84516	0.04663	0.01857	-0.00080	-0.00027	-0.00012	0.00008	22.03905
51			0.50000	23.94623	9.33909	-10.02189	-0.01071	0.00215	0.00048	0.00687	-0.00050	-0.00010	28.77893	-0.63895	0.85687	-0.05054	-0.01179	-0.00563	0.08729	0.00392	-0.00015	10.68715	-6.08391	8.14067	0.02491	-0.06917	-0.00411	-0.01612	-0.00818	-0.00038	-14.13029	8.87861	7.22709	-0.00919	0.00008	0.00081	0.00037	-0.00000	-0.00006	2.19726	-1.50475	-14.79717	0.04601	0.01965	-0.00059	0.00082	-0.00025	0.00004	22.02484
52			0.51000	24.31309	9.51421	-9.95708	-0.01078	0.00214	0.00041	0.00723	-0.00051	-0.00010	29.78114	-0.48987	0.95129	-0.04742	-0.01054	-0.00472	0.08436	0.00296	-0.00001	11.05827	-6.15062	8.10319	0.00910	-0.06446	-0.00726	-0.00604	-0.00566	-0.00041	-14.10990	8.86996	7.26915	-0.00911	0.00017	0.00096	0.00049	0.00000	-0.00006	2.18049	-1.49666	-14.76949	0.04499	0.02054	-0.00047	0.00153	-0.00037	0.00001	22.01175
53			0.52000	24.69361	9.69746	-9.89051	-0.01080	0.00213	0.00040	0.00741	-0.00054	-0.00009	30.81585	-0.36002	1.01836	-0.04387	-0.00853	-0.00337	0.08039	0.00197	0.00009	11.44280	-6.19511	8.09565	-0.00702	-0.05694	-0.01031	0.00477	-0.00356	0.00021	-14.07977	8.85274	7.29548	-0.00898	0.00021	0.00102	0.00058	0.00001	-0.00003	2.15726	-1.48576	-14.76052	0.04361	0.02110	-0.00044	0.00187	-0.00040	-0.00000	22.00367
54			0.53000	25.08022	9.88377	-9.84208	-0.01079	0.00210	0.00048	0.00736	-0.00057	-0.00009	31.88009	-0.24495	1.06025	-0.04160	-0.00613	-0.00187	0.07807	0.00118	0.00010	11.84138	-6.21610	8.14073	-0.01915	-0.04848	-0.01260	0.01322	-0.00215	0.00163	-14.04000	8.82955	7.29840	-0.00881	0.00020	0.00099	0.00065	0.00001	0.00001	2.13146	-1.47487	-14.77035	0.04202	0.02119	-0.00051	0.00188	-0.00034	-0.00002	22.00204
55			0.54000	25.46563	10.06870	-9.83006	-0.01074	0.00206	0.00064	0.00714	-0.00062	-0.00008	32.96585	-0.13898	1.08387	-0.04192	-0.00372	-0.00047	0.07993	0.00063	0.00003	12.25119	-6.21430	8.25243	-0.02426	-0.03974	-0.01355	0.01682	-0.00138	0.00345	-13.99263	8.80424	7.27542	-0.00861	0.00013	0.00087	0.00066	0.00001	0.00004	2.10683	-1.46618	-14.79795	0.04045	0.02071	-0.00065	0.00162	-0.00021	-0.00004	22.00638
56			0.55000	25.84538	10.25198	-9.86280	-0.01067	0.00203	0.00085	0.00684	-0.00067	-0.00005	34.06512	-0.03523	1.09466	-0.04503	-0.00166	0.00064	0.08679	0.00026	-0.00006	12.66804	-6.19317	8.43596	-0.02207	-0.03079	-0.01300	0.01521	-0.00109	0.00496	-13.94147	8.78027	7.23015	-0.00842	0.00004	0.00069	0.00063	0.00000	0.00005	2.08735	-1.46063	-14.83924	0.03914	0.01985	-0.00084	0.00110	-0.00008	-0.00007	22.01559
57			0.56000	26.21861	10.43882	-9.93484	-0.01061	0.00199	0.00107	0.00659	-0.00073	-0.00002	35.17411	0.07448	1.09170	-0.05004	-0.00019	0.00138	0.09738	0.00003	-0.00019	13.08829	-6.15801	8.69054	-0.01497	-0.02157	-0.01122	0.01019	-0.00101	0.00565	-13.89158	8.75970	7.17149	-0.00825	-0.00005	0.00050	0.00054	-0.00000	0.00005	2.07701	-1.45825	-14.88742	0.03828	0.01889	-0.00105	0.00037	0.00003	-0.00009	22.02855
58			0.57000	26.58771	10.63842	-10.03021	-0.01055	0.00197	0.00125	0.00646	-0.00079	-0.00002	36.29514	0.19958	1.06723	-0.05534	0.00070	0.00185	0.10917	-0.00011	-0.00037	13.51021	-6.11484	9.01350	-0.00695	-0.01215	-0.00875	0.00466	-0.00083	0.00541	-13.84845	8.74363	7.11131	-0.00815	-0.00014	0.00032	0.00041	-0.00001	0.00003	2.07861	-1.45875	-14.93352	0.03793	0.01804	-0.00123	-0.00045	0.00010	-0.00009	22.04426
59			0.58000	26.95679	10.85949	-10.13156	-0.01052	0.00195	0.00134	0.00646	-0.00086	-0.00004	37.43440	0.34949	1.01269	-0.05960	0.00107	0.00221	0.11974	-0.00016	-0.00060	13.93363	-6.06885	9.40219	-0.00176	-0.00392	-0.00632	0.00117	-0.00038	0.00458	-13.81667	8.73213	7.06151	-0.00811	-0.00020	0.00019	0.00027	-0.00001	0.00001	2.09269	-1.46165	-14.96703	0.03799	0.01734	-0.00136	-0.00126	0.00014	-0.00005	22.06171
60			0.59000	27.32874	11.10507	-10.22900	-0.01050	0.00194	0.00134	0.00650	-0.00091	-0.00008	38.59658	0.53015	0.92873	-0.06216	0.00078	0.00237	0.12743	-0.00013	-0.00080	14.35856	-6.02351	9.85107	-0.00173	0.00034	-0.00458	0.00114	0.00004	0.00373	-13.79859	8.72340	7.03173	-0.00814	-0.00022	0.00013	0.00012	-0.00000	0.00000	2.11772	-1.46667	-14.97832	0.03821	0.01688	-0.00140	-0.00193	0.00018	0.00001	22.08036
61			0.60000	27.70285	11.37010	-10.32171	-0.01050	0.00195	0.00124	0.00650	-0.00095	-0.00010	39.78172	0.74076	0.82983	-0.06327	-0.00029	0.00208	0.13215	0.00005	-0.00078	14.78489	-5.98028	10.34734	-0.00722	-0.00180	-0.00394	0.00472	-0.00028	0.00344	-13.79391	8.71398	7.02694	-0.00821	-0.00020	0.00016	0.00001	-0.00000	-0.00000	2.15037	-1.47393	-14.96014	0.03843	0.01674	-0.00134	-0.00235	0.00022	0.00008	22.10004
62			0.61000	28.07459	11.64270	-10.41375	-0.01051	0.00197	0.00109	0.00638	-0.00096	-0.00009	40.98764	0.97216	0.74108	-0.06355	-0.00205	0.00121	0.13491	0.00047	-0.00043	15.21398	-5.93843	10.86869	-0.01576	-0.00988	-0.00422	0.01041	-0.00164	0.00376	-13.79966	8.70080	7.04627	-0.00833	-0.00015	0.00028	-0.00006	-0.00000	-0.00002	2.18601	-1.48414	-14.90884	0.03873	0.01690	-0.00117	-0.00245	0.00028	0.00014	22.12029
63			0.62000	28.43684	11.90738	-10.50877	-0.01052	0.00200	0.00093	0.00613	-0.00093	-0.00006	42.21217	1.20864	0.68974	-0.06379	-0.00424	-0.00021	0.13722	0.00115	0.00006	15.64911	-5.89594	11.38597	-0.02229	-0.01985	-0.00443	0.01508	-0.00320	0.00381	-13.81126	8.68320	7.08416	-0.00849	-0.00007	0.00045	-0.00008	-0.00000	-0.00004	2.21927	-1.49782	-14.82622	0.03922	0.01714	-0.00094	-0.00222	0.00035	0.00015	22.13970
64			0.63000	28.78217	12.14880	-10.60643	-0.01052	0.00202	0.00077	0.00576	-0.00085	-0.00003	43.45209	1.43428	0.69535	-0.06470	-0.00658	-0.00202	0.14040	0.00209	0.00043	16.09237	-5.85093	11.87097	-0.02222	-0.02727	-0.00349	0.01548	-0.00393	0.00276	-13.82344	8.66267	7.13239	-0.00865	-0.00000	0.00064	-0.00004	-0.00000	-0.00006	2.24589	-1.51453	-14.72036	0.03967	0.01735	-0.00068	-0.00175	0.00040	0.00013	22.15677
65			0.64000	29.10460	12.35509	-10.70051	-0.01048	0.00203	0.00066	0.00532	-0.00072	-0.00002	44.70084	1.64007	0.76284	-0.06670	-0.00875	-0.00392	0.14509	0.00315	0.00049	16.54103	-5.80400	12.30494	-0.01550	-0.03027	-0.00131	0.01102	-0.00371	0.00091	-13.83114	8.64190	7.18129	-0.00875	0.00005	0.00079	0.00005	0.00000	-0.00007	2.26385	-1.53278	-14.60355	0.03977	0.01740	-0.00044	-0.00118	0.00042	0.00009	22.17020
66			0.65000	29.40070	12.51962	-10.78018	-0.01039	0.00202	0.00061	0.00486	-0.00055	-0.00001	45.95010	1.82643	0.88370	-0.06963	-0.01034	-0.00543	0.15089	0.00408	0.00029	16.98899	-5.75820	12.68125	-0.00623	-0.02999	0.00116	0.00445	-0.00312	-0.00070	-13.83076	8.62387	7.22282	-0.00877	0.00008	0.00088	0.00016	0.00000	-0.00006	2.27387	-1.55099	-14.49067	0.03929	0.01728	-0.00027	-0.00073	0.00041	0.00005	22.17975
67			0.66000	29.66960	12.64072	-10.83461	-0.01028	0.00199	0.00064	0.00444	-0.00037	-0.00002	47.19334	1.99797	1.04408	-0.07285	-0.01103	-0.00613	0.15667	0.00465	0.00003	17.43002	-5.71706	13.00077	0.00106	-0.02836	0.00282	-0.00075	-0.00253	-0.00142	-13.82066	8.61145	7.25309	-0.00873	0.00009	0.00092	0.00028	0.00000	-0.00004	2.27948	-1.56819	-14.39765	0.03820	0.01706	-0.00016	-0.00054	0.00040	0.00002	22.18578
68			0.67000	29.91254	12.72017	-10.85868	-0.01015	0.00194	0.00073	0.00406	-0.00019	-0.00003	48.42693	2.15707	1.23459	-0.07586	-0.01090	-0.00598	0.16151	0.00484	-0.00023	17.86020	-5.68304	13.26457	0.00512	-0.02659	0.00329	-0.00358	-0.00200	-0.00133	-13.80120	8.60575	7.27297	-0.00863	0.00011	0.00092	0.00039	-0.00000	-0.00003	2.28580	-1.58360	-14.33916	0.03662	0.01683	-0.00014	-0.00065	0.00037	0.00001	22.18856
69			0.68000	30.13204	12.76108	-10.85465	-0.01004	0.00188	0.00086	0.00372	-0.00004	-0.00004	49.64881	2.30177	1.45311	-0.07842	-0.01031	-0.00526	0.16492	0.00478	-0.00042	18.27783	-5.65682	13.47131	0.00778	-0.02429	0.00307	-0.00533	-0.00144	-0.00094	-13.77393	8.60524	7.28624	-0.00850	0.00012	0.00089	0.00047	-0.00000	-0.00002	2.29778	-1.59656	-14.32493	0.03488	0.01664	-0.00021	-0.00099	0.00034	-0.00000	22.18773
70			0.69000	30.33109	12.76784	-10.82975	-0.00993	0.00181	0.00099	0.00341	0.00007	-0.00004	50.85555	2.42948	1.69915	-0.08040	-0.00960	-0.00435	0.16635	0.00461	-0.00053	18.68079	-5.63690	13.62206	0.01073	-0.02136	0.00260	-0.00714	-0.00085	-0.00057	-13.74135	8.60633	7.29680	-0.00838	0.00013	0.00084	0.00052	-0.00000	-0.00001	2.31891	-1.60658	-14.35615	0.03338	0.01650	-0.00036	-0.00151	0.00032	-0.00003	22.18217
71			0.70000	30.51241	12.74659	-10.79299	-0.00985	0.00175	0.00110	0.00313	0.00014	-0.00003	52.04169	2.54074	1.96756	-0.08192	-0.00896	-0.00349	0.16589	0.00440	-0.00052	19.06563	-5.61933	13.72554	0.01405	-0.01871	0.00188	-0.00896	-0.00034	-0.00029	-13.70651	8.60515	7.30643	-0.00831	0.00012	0.00076	0.00052	0.00000	-0.00001	2.35233	-1.61455	-14.42383	0.03225	0.01645	-0.00059	-0.00221	0.00032	-0.00008	22.17182
72			0.71000	30.67817	12.70431	-10.75426	-0.00979	0.00171	0.00118	0.00284	0.00018	-0.00001	53.20052	2.63958	2.24887	-0.08329	-0.00863	-0.00299	0.16414	0.00426	-0.00048	19.42853	-5.59847	13.79748	0.01684	-0.01854	0.00064	-0.01011	0.00008	-0.00008	-13.67178	8.59910	7.31416	-0.00829	0.00010	0.00067	0.00052	0.00000	-0.00001	2.40178	-1.62285	-14.51074	0.03147	0.01642	-0.00084	-0.00316	0.00040	-0.00013	22.15887
73			0.72000	30.82991	12.64698	-10.72233	-0.00975	0.00170	0.00121	0.00257	0.00020	0.00002	54.32613	2.73095	2.53171	-0.08507	-0.00875	-0.00301	0.16253	0.00424	-0.00047	19.76632	-5.56818	13.85552	0.01809	-0.02196	-0.00128	-0.01008	0.00063	0.00015	-13.63707	8.58693	7.31855	-0.00833	0.00008	0.00059	0.00054	0.00000	-0.00001	2.47214	-1.63544	-14.59581	0.03098	0.01653	-0.00106	-0.00437	0.00057	-0.00014	22.14753
74			0.73000	30.96894	12.57788	-10.70293	-0.00972	0.00171	0.00117	0.00231	0.00021	0.00006	55.41642	2.81819	2.80514	-0.08773	-0.00915	-0.00329	0.16252	0.00424	-0.00046	20.07848	-5.52177	13.91450	0.01755	-0.02729	-0.00354	-0.00903	0.00154	0.00050	-13.59896	8.56872	7.32064	-0.00844	0.00005	0.00054	0.00065	0.00000	-0.00001	2.56776	-1.65587	-14.65900	0.03079	0.01676	-0.00122	-0.00582	0.00079	-0.00009	22.14238
75			0.74000	31.09625	12.49810	-10.69719	-0.00967	0.00174	0.00106	0.00206	0.00022	0.00008	56.47486	2.90188	3.05919	-0.09138	-0.00949	-0.00332	0.16503	0.00405	-0.00038	20.36824	-5.45232	13.98504	0.01566	-0.03105	-0.00542	-0.00750	0.00279	0.00098	-13.55009	8.54543	7.32469	-0.00861	0.00005	0.00053	0.00091	0.00000	-0.00001	2.69130	-1.68576	-14.68566	0.03076	0.01720	-0.00131	-0.00740	0.00103	-0.00001	22.14664
76			0.75000	31.21221	12.40867	-10.70092	-0.00958	0.00178	0.00088	0.00182	0.00024	0.00008	57.51020	2.97952	3.28509	-0.09564	-0.00950	-0.00269	0.17007	0.00355	-0.00024	20.64219	-5.35306	14.07384	0.01283	-0.03012	-0.00613	-0.00585	0.00393	0.00143	-13.47983	8.51856	7.33686	-0.00879	0.00007	0.00058	0.00138	0.00000	-0.00003	2.84387	-1.72412	-14.66945	0.03071	0.01788	-0.00131	-0.00904	0.00122	0.00009	22.16221
77			0.76000	31.31551	12.31237	-10.70403	-0.00945	0.00181	0.00067	0.00158	0.00027	0.00005	58.53418	3.04667	3.47563	-0.09992	-0.00921	-0.00152	0.17708	0.00284	-0.00010	20.90890	-5.21799	14.18371	0.00845	-0.02311	-0.00506	-0.00379	0.00410	0.00147	-13.37623	8.48965	7.36340	-0.00894	0.00012	0.00068	0.00204	0.00000	-0.00005	3.02652	-1.76794	-14.61323	0.03051	0.01876	-0.00124	-0.01071	0.00134	0.00016	22.19103
78			0.77000	31.40112	12.21375	-10.68918	-0.00935	0.00183	0.00045	0.00130	0.00032	0.00002	59.55905	3.10128	3.62487	-0.10394	-0.00854	0.00025	0.18596	0.00201	0.00001	21.17779	-5.04376	14.31399	0.00061	-0.00896	-0.00191	-0.00028	0.00203	0.00066	-13.22861	8.46012	7.40899	-0.00901	0.00020	0.00084	0.00286	0.00001	-0.00009	3.24168	-1.81341	-14.52780	0.03033	0.01974	-0.00111	-0.01251	0.00134	0.00018	22.23641
79			0.78000	31.45973	12.11787	-10.63159	-0.00933	0.00184	0.00028	0.00095	0.00041	-0.00002	60.59807	3.14772	3.72988	-0.10796	-0.00732	0.00307	0.19777	0.00124	-0.00000	21.45944	-4.83259	14.46053	-0.01288	0.01353	0.00332	0.00633	-0.00363	-0.00129	-13.02934	8.43057	7.47473	-0.00900	0.00028	0.00102	0.00373	0.00001	-0.00014	3.49352	-1.85651	-14.42851	0.03058	0.02070	-0.00098	-0.01471	0.00123	0.00017	22.30341
80			0.79000	31.47823	12.03037	-10.49999	-0.00949	0.00185	0.00017	0.00049	0.00053	-0.00003	61.66749	3.19780	3.79385	-0.11253	-0.00532	0.00761	0.21452	0.00068	-0.00039	21.76626	-4.59494	14.61585	-0.03428	0.04500	0.01025	0.01882	-0.01311	-0.00416	-12.77614	8.39989	7.55685	-0.00889	0.00035	0.00120	0.00450	0.00001	-0.00019	3.78649	-1.89359	-14.33188	0.03166	0.02168	-0.00088	-0.01755	0.00103	0.00014	22.39751
81			0.80000	31.44062	11.95838	-10.25849	-0.00994	0.00186	0.00017	-0.00016	0.00069	-0.00007	62.78820	3.26821	3.83002	-0.11805	-0.00246	0.01449	0.23855	0.00031	-0.00162	22.11333	-4.35018	14.76904	-0.06574	0.08432	0.01804	0.04189	-0.02407	-0.00702	-12.47431	8.36605	7.64678	-0.00869	0.00040	0.00136	0.00503	0.00001	-0.00022	4.12298	-1.92274	-14.25247	0.03382	0.02275	-0.00085	-0.02122	0.00081	0.00010	22.52302
82			0.81000	31.32934	11.91231	-9.86924	-0.01074	0.00186	0.00034	-0.00108	0.00086	-0.00023	63.98714	3.37562	3.86320	-0.12442	0.00126	0.02410	0.27190	-0.00022	-0.00410	22.51850	-4.12383	14.90632	-0.10885	0.12893	0.02550	0.08283	-0.03178	-0.00848	-12.13880	8.32911	7.73352	-0.00841	0.00041	0.00150	0.00517	0.00001	-0.00022	4.50112	-1.94402	-14.20207	0.03697	0.02412	-0.00089	-0.02560	0.00066	0.00005	22.68098
83			0.82000	31.12663	11.90788	-9.29740	-0.01190	0.00181	0.00075	-0.00243	0.00100	-0.00076	65.29845	3.53117	3.92901	-0.13093	0.00559	0.03640	0.31567	-0.00167	-0.00775	23.00298	-3.94304	15.01320	-0.16327	0.17578	0.03166	0.15126	-0.03090	-0.00752	-11.79251	8.29401	7.80805	-0.00803	0.00043	0.00163	0.00489	0.00001	-0.00020	4.91427	-1.95897	-14.18970	0.04080	0.02590	-0.00105	-0.03029	0.00060	-0.00001	22.86904
84			0.83000	30.81586	11.96621	-8.51926	-0.01336	0.00167	0.00145	-0.00438	0.00103	-0.00200	66.76333	3.73690	4.07255	-0.13660	0.01013	0.05090	0.36963	-0.00498	-0.01131	23.59204	-3.83170	15.07821	-0.22543	0.22149	0.03590	0.25701	-0.01773	-0.00407	-11.46064	8.27032	7.86621	-0.00756	0.00045	0.00174	0.00423	0.00000	-0.00016	5.35235	-1.96902	-14.22016	0.04487	0.02807	-0.00139	-0.03470	0.00060	-0.00012	23.08331
85			0.84000	30.38286	12.11066	-7.53365	-0.01495	0.00139	0.00250	-0.00708	0.00086	-0.00439	68.42725	3.98268	4.34718	-0.14052	0.01430	0.06650	0.43142	-0.01090	-0.01196	24.31494	-3.80669	15.09517	-0.28790	0.26233	0.03808	0.40459	0.00795	0.00106	-11.16556	8.26824	7.90882	-0.00699	0.00050	0.00179	0.00333	-0.00002	-0.00010	5.80392	-1.97427	-14.29084	0.04890	0.03042	-0.00196	-0.03840	0.00057	-0.00029	23.32039
86			0.85000	29.81914	12.36324	-6.37367	-0.01639	0.00093	0.00396	-0.01048	0.00050	-0.00817	70.33395	4.24338	4.81016	-0.14261	0.01737	0.08131	0.49811	-0.01915	-0.00581	25.20143	-3.87599	15.06315	-0.33943	0.29353	0.03848	0.58297	0.04145	0.00671	-10.92571	8.29352	7.93832	-0.00635	0.00054	0.00174	0.00230	-0.00004	-0.00005	6.25799	-1.97364	-14.38848	0.05287	0.03252	-0.00279	-0.04120	0.00036	-0.00049	23.57822
87			0.86000	29.12707	12.74170	-5.11394	-0.01733	0.00031	0.00582	-0.01416	0.00011	-0.01304	72.51712	4.47707	5.51098	-0.14371	0.01863	0.09267	0.56773	-0.02770	0.00989	26.27539	-4.03758	14.98287	-0.36712	0.30985	0.03779	0.75596	0.07324	0.01214	-10.75701	8.34447	7.95609	-0.00564	0.00056	0.00157	0.00125	-0.00006	-0.00000	6.70368	-1.96557	-14.49058	0.05685	0.03379	-0.00379	-0.04286	-0.00009	-0.00061	23.85407
88			0.87000	28.32490	13.25377	-3.86995	-0.01735	-0.00035	0.00803	-0.01722	-0.00002	-0.01779	74.99158	4.62951	6.47376	-0.14590	0.01768	0.09761	0.64392	-0.03295	0.03277	27.54620	-4.28094	14.85269	-0.35901	0.30742	0.03722	0.86176	0.09270	0.01734	-10.67495	8.41192	7.96213	-0.00484	0.00052	0.00125	0.00026	-0.00006	0.00003	7.12827	-1.94924	-14.57217	0.06052	0.03372	-0.00479	-0.04271	-0.00070	-0.00054	24.14038
89			0.88000	27.45126	13.88664	-2.78508	-0.01613	-0.00088	0.01045	-0.01841	0.00028	-0.02030	77.74947	4.64896	7.67517	-0.15170	0.01483	0.09386	0.73684	-0.03193	0.05323	29.00262	-4.58979	14.66875	-0.30796	0.28521	0.03816	0.83226	0.09447	0.02297	-10.69597	8.48217	7.95706	-0.00390	0.00041	0.00083	-0.00057	-0.00004	0.00003	7.51667	-1.92589	-14.61677	0.06327	0.03204	-0.00555	-0.03981	-0.00119	-0.00029	24.42213
90			0.89000	26.56648	14.59559	-2.00473	-0.01361	-0.00111	0.01297	-0.01681	0.00074	-0.01831	80.76400	4.50888	9.02405	-0.16210	0.01138	0.08097	0.85453	-0.02558	0.05947	30.60932	-4.94638	14.43223	-0.21690	0.24472	0.04065	0.63444	0.08202	0.02902	-10.83951	8.54154	7.94712	-0.00277	0.00024	0.00036	-0.00105	-0.00002	0.00001	7.85109	-1.89915	-14.62669	0.06417	0.02887	-0.00586	-0.03340	-0.00125	-0.00009	24.67551
91			0.90000	25.74723	15.29724	-1.64626	-0.01015	-0.00092	0.01550	-0.01267	0.00085	-0.01009	84.00020	4.22423	10.35454	-0.17527	0.00924	0.06184	0.99153	-0.01888	0.04868	32.31041	-5.33623	14.15827	-0.09939	0.19161	0.04300	0.30184	0.06472	0.03354	-11.12983	8.58057	7.94880	-0.00143	0.00005	-0.00009	-0.00094	-0.00000	0.00000	8.11333	-1.87422	-14.62769	0.06211	0.02451	-0.00563	-0.02371	-0.00080	-0.00021	24.87157
92			0.91000	25.07574	15.86730	-1.78371	-0.00649	-0.00033	0.01792	-0.00754	0.00032	0.00534	87.42458	3.85111	11.44922	-0.18660	0.00964	0.04222	1.12233	-0.01429	0.03074	34.03793	-5.75119	13.88084	0.02337	0.13390	0.04172	-0.07064	0.04916	0.03281	-11.59567	8.59681	7.98863	0.00008	-0.00012	-0.00046	0.00008	0.00000	0.00006	8.28975	-1.85588	-14.66456	0.05592	0.01935	-0.00492	-0.01264	-0.00009	-0.00069	24.98300
93			0.92000	24.62998	16.14296	-2.45089	-0.00342	0.00052	0.01990	-0.00333	-0.00037	0.02770	91.00870	3.46398	12.09130	-0.18931	0.01208	0.02792	1.19944	-0.00718	0.01743	35.72190	-6.18961	13.64420	0.12877	0.07981	0.03365	-0.37113	0.03506	0.02481	-12.26499	8.59342	8.09484	0.00164	-0.00025	-0.00074	0.00217	0.00001	0.00019	8.37743	-1.84538	-14.78683	0.04496	0.01329	-0.00381	-0.00345	0.00041	-0.00121	24.99252
94			0.93000	24.46855	15.93964	-3.64467	-0.00157	0.00146	0.02081	-0.00109	-0.00024	0.05342	94.72477	3.12392	12.12199	-0.17656	0.01442	0.02201	1.16539	0.00713	0.01261	37.29754	-6.65403	13.48637	0.19919	0.03658	0.01841	-0.52443	0.02019	0.01202	-13.15520	8.57411	8.28721	0.00307	-0.00031	-0.00092	0.00516	0.00001	0.00038	8.38957	-1.83808	-15.03118	0.02907	0.00588	-0.00237	0.00100	0.00035	-0.00128	24.89869
95			0.94000	24.60335	15.09283	-5.30959	-0.00117	0.00234	0.01992	-0.00043	0.00147	0.07371	98.53827	2.85920	11.47834	-0.14532	0.01394	0.02432	0.98609	0.02225	0.01575	38.71353	-7.14725	13.43040	0.22746	0.01000	-0.00088	-0.52468	0.00691	-0.00048	-14.26089	8.53553	8.57232	0.00417	-0.00030	-0.00105	0.00832	0.00001	0.00060	8.35780	-1.82228	-15.40887	0.00802	-0.00325	-0.00068	0.00059	-0.00019	-0.00051	24.71715
96			0.95000	24.97624	13.51670	-7.31699	-0.00202	0.00303	0.01678	-0.00014	0.00468	0.07765	102.40565	2.66702	10.20945	-0.09897	0.00854	0.03277	0.68003	0.02136	0.02786	39.94075	-7.66702	13.49061	0.21950	0.00294	-0.01914	-0.42703	0.00250	-0.00803	-15.53989	8.46323	8.94141	0.00471	-0.00021	-0.00111	0.01038	0.00000	0.00079	8.33251	-1.78000	-15.89849	-0.01829	-0.01407	0.00119	-0.00017	-0.00023	0.00108	24.47817
97			0.96000	25.46717	11.25193	-9.47980	-0.00359	0.00351	0.01156	0.00049	0.00843	0.06032	106.27570	2.52804	8.48053	-0.04641	-0.00206	0.04341	0.31743	-0.00620	0.04805	40.97651	-8.20290	13.68737	0.18943	0.01061	-0.03314	-0.30048	0.01084	-0.00812	-16.90117	8.33429	9.36809	0.00445	-0.00011	-0.00112	0.00983	-0.00001	0.00089	8.37938	-1.68954	-16.44189	-0.04899	-0.02597	0.00307	0.00897	0.00215	0.00286	24.22088
98			0.97000	25.93913	8.47073	-11.61614	-0.00535	0.00382	0.00511	0.00118	0.01155	0.02775	110.08931	2.41752	6.55784	0.00253	-0.01500	0.04959	-0.01691	-0.04503	0.06446	41.83773	-8.73686	14.05151	0.14942	0.01811	-0.04398	-0.18636	0.02196	-0.00057	-18.19854	8.12887	9.80691	0.00308	-0.00007	-0.00106	0.00595	-0.00001	0.00086	8.57291	-1.52977	-16.94244	-0.08179	-0.03828	0.00482	0.04197	0.00920	0.00370	23.98536
99			0.98000	26.29099	5.42455	-13.60862	-0.00694	0.00407	-0.00143	0.00136	0.01355	-0.00762	113.78256	2.30912	4.75043	0.04241	-0.02456	0.04478	-0.27121	-0.06183	0.05975	42.54546	-9.24967	14.61288	0.10453	0.00891	-0.05560	-0.09662	0.01258	0.01442	-19.23432	7.84368	10.19580	0.00033	-0.00022	-0.00097	0.00042	-0.00007	0.00069	8.98957	-1.28560	-17.27078	-0.11279	-0.05058	0.00643	0.11028	0.02275	0.00240	23.80532
100			0.99000	26.48520	2.36182	-15.40688	-0.00817	0.00438	-0.00712	0.00103	0.01461	-0.03531	117.29387	2.17619	3.31456	0.07349	-0.02638	0.02893	-0.44053	-0.04545	0.03460	43.10952	-9.72939	15.38048	0.05851	-0.02017	-0.06962	-0.03513	-0.03224	0.03651	-19.77475	7.49781	10.46302	-0.00404	-0.00065	-0.00088	-0.00104	-0.00032	0.00043	9.70166	-0.95492	-17.28312	-0.13648	-0.06264	0.00809	0.21267	0.04338	-0.00202	23.70463
101			1.00000	26.54166	-0.53260	-16.99700	-0.00899	0.00477	-0.01145	0.00059	0.01500	-0.05119	120.56653	1.98999	2.37974	0.09789	-0.02053	0.00790	-0.53746	-0.01731	0.00758	43.52208	-10.17853	16.32691	0.01842	-0.05950	-0.08356	-0.00479	-0.10379	0.05996	-19.57546	7.12221	10.53643	-0.01014	-0.00138	-0.00085	0.01197	-0.00090	0.00011	10.76998	-0.55603	-16.85329	-0.14737	-0.07380	0.01017	0.32749	0.06918	-0.01059	23.69733
102			1.01000	26.50752	-3.15210	-18.37804	-0.00941	0.00520	-0.01447	0.00037	0.01480	-0.05660	123.53986	1.71636	1.93291	0.11618	-0.00898	-0.01416	-0.56707	-0.00064	-0.01053	43.76006	-10.61569	17.38360	-0.01027	-0.10067	-0.09393	-0.00105	-0.18319	0.07330	-18.41003	6.73644	10.35149	-0.01768	-0.00221	-0.00089	0.05232	-0.00184	-0.00030	12.23796	-0.13196	-15.90993	-0.14147	-0.08277	0.01312	0.41544	0.09475	-0.02468	23.79166
103			1.02000	26.42859	-5.45215	-19.55016	-0.00947	0.00558	-0.01654	0.00036	0.01400	-0.05500	126.14394	1.32362	1.84754	0.12641	0.00670	-0.03681	-0.52616	-0.00315	-0.02381	43.79490	-11.06978	18.44971	-0.02857	-0.14072	-0.09876	-0.01353	-0.25332	0.06754	-16.10631	6.32547	9.86083	-0.01307	0.00305	-0.00863	0.06443	0.00323	-0.00755	14.13380	0.25490	-14.47035	-0.10550	-0.10663	0.01459	0.38870	0.13608	-0.03813	23.99990
104			1.03000	26.33883	-7.42567	-20.51054	-0.00917	0.00579	-0.01810	0.00047	0.01259	-0.04955	128.30939	0.80228	1.93590	0.12573	0.02421	-0.05922	-0.42120	-0.01773	-0.04157	43.60489	-11.56592	19.41223	-0.04241	-0.17574	-0.09729	-0.03520	-0.29406	0.04309	-12.61854	5.82746	9.05095	0.16215	0.09649	0.00235	-1.10115	0.13074	0.00327	16.47886	0.53853	-12.65308	0.60107	0.02664	0.00788	-2.68229	-0.03450	-0.02440	24.35500
105			1.04000	26.26096	-9.08221	-21.25969	-0.00851	0.00574	-0.01938	0.00057	0.01064	-0.04208	129.98570	0.17740	2.01240	0.11259	0.03999	-0.07878	-0.27928	-0.02933	-0.06851	43.18613	-12.11079	20.17106	-0.05856	-0.19869	-0.08922	-0.06675	-0.28697	0.00995	-8.13566	5.13776	7.96831	0.60936	0.25292	0.07513	-4.94245	0.43526	0.13536	19.28650	0.65762	-10.65346	1.25783	0.48175	-0.06546	-6.60795	-0.55874	0.21391	24.92477
106			1.05000	26.20847	-10.43480	-21.80776	-0.00753	0.00541	-0.02032	0.00061	0.00832	-0.03334	131.15422	-0.49571	1.94543	0.08767	0.05094	-0.09266	-0.14085	-0.02757	-0.09880	42.55741	-12.68606	20.66119	-0.08091	-0.20301	-0.07488	-0.11113	-0.23135	-0.01758	-3.12048	4.15851	6.72965	1.17324	0.48986	0.14874	-10.02350	1.01636	0.30570	22.54533	0.55063	-8.69108	0.50387	1.09049	-0.29292	-3.02866	-0.91104	0.92316	25.80674
107			1.06000	26.18635	-11.49671	-22.17406	-0.00626	0.00476	-0.02050	0.00054	0.00584	-0.02391	131.83307	-1.14739	1.68184	0.05324	0.05493	-0.09822	-0.04192	-0.01374	-0.11731	41.76220	-13.25376	20.86753	-0.10770	-0.18167	-0.05296	-0.16231	-0.14634	-0.02720	1.83202	2.90104	5.48131	1.23432	0.82210	0.32188	-9.94489	1.84233	0.69205	26.20889	0.16233	-6.96345	1.10344	1.38204	-0.33129	-7.36433	-0.47644	0.93550	27.09641
108			1.07000	26.18963	-12.28799	-22.39040	-0.00470	0.00372	-0.01933	0.00035	0.00344	-0.01508	132.07408	-1.70695	1.25207	0.01186	0.05095	-0.09322	-0.00092	0.00203	-0.10813	40.86907	-13.76490	20.83625	-0.13196	-0.12752	-0.02030	-0.20142	-0.06369	-0.01293	6.23499	1.53443	4.33269	1.12159	0.82180	0.42717	-7.78818	1.71478	0.89471	30.20075	-0.50937	-5.62269	2.38245	0.67246	0.06645	-17.06463	0.12931	-0.15571	28.83768
109			1.08000	26.19934	-12.84491	-22.50982	-0.00281	0.00220	-0.01631	0.00011	0.00142	-0.00855	131.95248	-2.10697	0.76088	-0.03410	0.03989	-0.07708	-0.01649	0.00995	-0.06925	39.96880	-14.16319	20.68059	-0.14511	-0.03825	0.02558	-0.20782	-0.01026	0.01343	9.85254	0.28717	3.33535	1.05004	0.51687	0.43507	-5.88611	0.86665	0.81605	34.39797	-1.35951	-4.75430	3.51560	0.36613	0.15336	-25.80471	0.22128	-0.26885	30.96436
110			1.09000	26.18671	-13.21726	-22.60463	-0.00061	0.00021	-0.01138	-0.00001	0.00008	-0.00472	131.55411	-2.28608	0.35210	-0.08273	0.02475	-0.05207	-0.07340	0.00852	-0.02146	39.16201	-14.38716	20.56246	-0.14165	0.07895	0.08416	-0.17608	0.01015	0.01289	12.67564	-0.70532	2.52996	1.04500	0.30977	0.41968	-4.53479	0.38171	0.61841	38.58381	-2.20018	-4.34755	3.80122	0.58243	-0.15267	-26.78860	0.46494	0.17425	33.26880
111			1.10000	26.12742	-13.45516	-22.74394	0.00183	-0.00209	-0.00509	0.00014	-0.00034	-0.00215	130.95996	-2.20177	0.15068	-0.13291	0.00923	-0.02305	-0.15449	0.00314	0.00471	38.53372	-14.38945	20.63597	-0.12169	0.20619	0.15026	-0.12135	0.01438	-0.05845	14.81634	-1.44329	1.99130	1.16376	0.25128	0.44338	-3.81105	0.23345	0.40243	42.45640	-2.88778	-4.29071	3.56565	0.72965	-0.36034	-22.24189	0.60426	0.24213	35.46299
112			1.11000	26.01432	-13.60017	-22.96489	0.00434	-0.00444	0.00167	0.00056	0.00006	0.00080	130.22757	-1.85411	0.20858	-0.18407	-0.00448	0.00511	-0.25099	-0.00128	-0.00402	38.12094	-14.17283	20.97415	-0.09061	0.32066	0.21382	-0.06720	0.02090	-0.19439	16.41516	-1.98702	1.79413	1.33926	0.23490	0.49173	-3.23903	0.18322	0.14032	45.73319	-3.43179	-4.41421	3.34558	0.69603	-0.35892	-16.87825	0.55319	0.17831	37.30670
113			1.12000	25.85996	-13.68415	-23.26102	0.00662	-0.00654	0.00816	0.00103	0.00085	0.00435	129.38770	-1.30104	0.48250	-0.23470	-0.01649	0.03004	-0.35873	-0.00388	-0.03514	37.90178	-13.80522	21.52892	-0.05629	0.40428	0.26270	-0.02851	0.02875	-0.31716	17.58843	-2.38499	1.92912	1.46687	0.21342	0.51701	-2.53008	0.14784	-0.11200	48.24965	-3.94790	-4.54600	3.19622	0.56528	-0.26568	-11.82738	0.40269	0.16416	38.68871
114			1.13000	25.68749	-13.73360	-23.59782	0.00839	-0.00819	0.01402	0.00134	0.00145	0.00777	128.46307	-0.64622	0.85182	-0.28190	-0.02796	0.05197	-0.46606	-0.00663	-0.06510	37.82119	-13.38708	22.14993	-0.02469	0.45084	0.28851	-0.00719	0.01244	-0.33970	18.41213	-2.66568	2.27059	1.51823	0.19538	0.52790	-1.74093	0.11419	-0.24056	49.98006	-4.51544	-4.55212	3.26671	0.48194	-0.25425	-7.92049	0.25552	0.21759	39.62407
115			1.14000	25.51619	-13.77636	-23.94126	0.00952	-0.00932	0.01907	0.00144	0.00151	0.01062	127.48643	-0.00872	1.16617	-0.32226	-0.03900	0.07151	-0.55092	-0.01210	-0.07392	37.82730	-13.00281	22.64464	0.00238	0.46651	0.29169	0.00019	-0.05054	-0.24484	18.93473	-2.85556	2.63690	1.54286	0.19732	0.53371	-1.01588	0.08611	-0.22366	51.01292	-5.09330	-4.37680	3.26989	0.48197	-0.32872	-4.47752	0.11654	0.31585	40.21280
116			1.15000	25.35403	-13.84094	-24.27336	0.01004	-0.00997	0.02320	0.00140	0.00099	0.01293	126.50371	0.50794	1.29654	-0.35320	-0.04818	0.08817	-0.59017	-0.02156	-0.05233	37.88995	-12.69919	22.85169	0.02540	0.46260	0.27884	-0.00357	-0.15045	-0.08662	19.19651	-2.98375	2.88811	1.54421	0.20508	0.53553	-0.38556	0.05734	-0.12138	51.50626	-5.54404	-4.06814	3.16321	0.51112	-0.39889	-1.86034	-0.04102	0.30576	40.58853
117			1.16000	25.20284	-13.94626	-24.58634	0.01010	-0.01024	0.02625	0.00126	0.00017	0.01447	125.57054	0.84036	1.16520	-0.37321	-0.05406	0.10092	-0.56908	-0.03406	-0.00574	38.00024	-12.49006	22.69802	0.04490	0.44853	0.25721	-0.01608	-0.25172	0.06348	19.23853	-3.07308	2.98817	1.51302	0.19962	0.52907	0.13174	0.03022	-0.02519	51.62740	-5.72112	-3.75226	3.03513	0.49163	-0.37408	-0.11163	-0.16663	0.10653	40.86975
118			1.17000	25.06714	-14.09212	-24.87110	0.00988	-0.01022	0.02805	0.00104	-0.00060	0.01461	124.74709	0.97918	0.75279	-0.38131	-0.05662	0.10943	-0.48743	-0.04714	0.04845	38.16267	-12.36646	22.21783	0.06202	0.43091	0.23298	-0.03446	-0.31941	0.15888	19.10235	-3.12943	2.99696	1.46950	0.18562	0.51689	0.52950	0.01181	-0.00009	51.49757	-5.55786	-3.55852	2.82469	0.48140	-0.31790	1.08177	-0.22762	-0.09780	41.12735
119			1.18000	24.95380	-14.25935	-25.11506	0.00954	-0.01000	0.02849	0.00081	-0.00103	0.01299	124.08634	0.96746	0.09551	-0.37699	-0.05694	0.11394	-0.36275	-0.05796	0.09036	38.38638	-12.30500	21.53156	0.07801	0.41295	0.21054	-0.05559	-0.33512	0.18972	18.82691	-3.14183	3.01221	1.41287	0.17762	0.49938	0.81695	0.00076	-0.04916	51.16761	-5.10851	-3.54876	2.54856	0.53751	-0.32255	1.94640	-0.25712	-0.24831	41.37713
120			1.19000	24.86272	-14.41917	-25.30898	0.00921	-0.00963	0.02764	0.00073	-0.00103	0.01005	123.61872	0.88251	-0.72156	-0.36129	-0.05609	0.11450	-0.22627	-0.06394	0.10630	38.67607	-12.27856	20.79816	0.09270	0.39317	0.19122	-0.07510	-0.29736	0.17066	18.44565	-3.09786	3.10549	1.33926	0.17526	0.47274	1.00193	-0.00687	-0.12625	50.63288	-4.52797	-3.68752	2.23439	0.61603	-0.36115	2.57826	-0.24716	-0.33034	41.59480
121			1.20000	24.77881	-14.54529	-25.45289	0.00891	-0.00915	0.02572	0.00099	-0.00067	0.00680	123.34222	0.80812	-1.58163	-0.33659	-0.05470	0.11116	-0.10851	-0.06341	0.09391	39.02231	-12.26709	20.15984	0.10345	0.36722	0.17306	-0.08623	-0.21981	0.12439	17.98446	-3.00276	3.28887	1.25935	0.17411	0.43982	1.10485	-0.01148	-0.17612	49.87020	-4.00660	-3.85992	1.89491	0.66504	-0.37976	2.94338	-0.20430	-0.26127	41.74199
122			1.21000	24.67320	-14.62157	-25.55710	0.00860	-0.00856	0.02312	0.00164	-0.00010	0.00412	123.22594	0.80712	-2.36394	-0.30613	-0.05290	0.10444	-0.02536	-0.05614	0.06175	39.39748	-12.26373	19.70083	0.10680	0.33387	0.15417	-0.08333	-0.12899	0.07354	17.46199	-2.88440	3.51939	1.17660	0.17044	0.40532	1.14610	-0.01151	-0.17040	48.87058	-3.69635	-3.92512	1.58301	0.66874	-0.36435	3.05534	-0.16459	-0.06471	41.78896
123			1.22000	24.51359	-14.64265	-25.63896	0.00819	-0.00785	0.02026	0.00254	0.00049	0.00235	123.22800	0.90988	-2.97023	-0.27272	-0.05035	0.09500	0.02528	-0.04354	0.02256	39.76296	-12.27146	19.43954	0.10194	0.29669	0.13574	-0.06770	-0.04982	0.03331	16.89045	-2.78400	3.72592	1.09270	0.16541	0.36972	1.14544	-0.00595	-0.11378	47.65365	-3.66409	-3.77674	1.31423	0.64043	-0.33039	2.94761	-0.14664	0.14413	41.72766
124			1.23000	24.27820	-14.61067	-25.71324	0.00759	-0.00702	0.01752	0.00340	0.00097	0.00131	123.31726	1.12365	-3.34149	-0.23874	-0.04711	0.08433	0.05422	-0.02891	-0.01286	40.08447	-12.29557	19.35337	0.09101	0.26028	0.11938	-0.04643	0.00668	0.00722	16.27688	-2.74170	3.84533	1.01046	0.16126	0.33324	1.12093	0.00537	-0.03492	46.26574	-3.88499	-3.38815	1.06627	0.60490	-0.29828	2.62219	-0.13875	0.28420	41.57294
125			1.24000	23.96350	-14.53306	-25.78673	0.00677	-0.00610	0.01520	0.00391	0.00122	0.00072	123.47930	1.44246	-3.46111	-0.20596	-0.04371	0.07432	0.06987	-0.01553	-0.03845	40.34011	-12.33873	19.40452	0.07613	0.22554	0.10367	-0.02607	0.03944	-0.00688	15.62540	-2.78618	3.85206	0.93629	0.15866	0.29817	1.08884	0.02226	0.03329	44.77050	-4.26855	-2.82588	0.83632	0.56795	-0.26587	2.14712	-0.11766	0.32386	41.35531
126			1.25000	23.58077	-14.42129	-25.86093	0.00581	-0.00515	0.01343	0.00396	0.00126	0.00042	123.70623	1.84258	-3.35301	-0.17575	-0.04082	0.06659	0.07592	-0.00511	-0.05300	40.51785	-12.39936	19.54542	0.05954	0.19307	0.08738	-0.01069	0.05072	-0.01133	14.94026	-2.93073	3.76536	0.88313	0.15572	0.26717	1.06715	0.04325	0.07225	43.23713	-4.69919	-2.22535	0.61736	0.52470	-0.22211	1.59118	-0.07215	0.26005	41.10893
127			1.26000	23.14583	-14.29003	-25.93627	0.00483	-0.00427	0.01217	0.00368	0.00113	0.00032	123.98689	2.28030	-3.07302	-0.14885	-0.03870	0.06167	0.07457	0.00213	-0.05803	40.61356	-12.47123	19.72040	0.04357	0.16455	0.07125	-0.00163	0.04558	-0.00928	14.22955	-3.17418	3.63446	0.84307	0.14989	0.24070	1.04434	0.06450	0.08016	41.72848	-5.07471	-1.73790	0.41504	0.46820	-0.16236	1.04386	-0.01251	0.13838	40.86107
128			1.27000	22.67147	-14.15445	-26.01179	0.00395	-0.00350	0.01123	0.00325	0.00091	0.00029	124.30614	2.70113	-2.69690	-0.12556	-0.03728	0.05905	0.06855	0.00647	-0.05519	40.63136	-12.54331	19.87303	0.03046	0.14201	0.05738	0.00220	0.03098	-0.00444	13.50740	-3.50399	3.51624	0.80828	0.14184	0.21786	1.00530	0.08197	0.06488	40.28950	-5.32934	-1.47561	0.24019	0.40187	-0.09605	0.57922	0.03742	0.03632	40.62504
129			1.28000	22.16612	-14.02600	-26.08228	0.00323	-0.00286	0.01036	0.00283	0.00068	0.00018	124.64824	3.05291	-2.30436	-0.10612	-0.03626	0.05751	0.06075	0.00844	-0.04542	40.58202	-12.60330	19.95609	0.02079	0.12621	0.04740	0.00302	0.01269	0.00066	12.79443	-3.89990	3.45689	0.77629	0.13056	0.20007	0.94072	0.09126	0.03799	38.94139	-5.43881	-1.47790	0.10443	0.33823	-0.03615	0.23941	0.06216	-0.00395	40.39884
130			1.29000	21.63689	-13.90991	-26.13665	0.00271	-0.00236	0.00932	0.00250	0.00048	-0.00010	125.00077	3.29434	-1.96250	-0.09042	-0.03533	0.05577	0.05315	0.00881	-0.03036	40.47909	-12.64130	19.93743	0.01431	0.11699	0.04218	0.00267	-0.00608	0.00537	12.11763	-4.33537	3.48119	0.74662	0.12115	0.19172	0.84426	0.09340	0.00884	37.68436	-5.41555	-1.70853	0.02140	0.29401	0.00757	0.04648	0.06455	0.00368	40.16874
131			1.30000	21.09037	-13.80653	-26.15878	0.00240	-0.00201	0.00813	0.00232	0.00032	-0.00053	125.35558	3.40051	-1.71219	-0.07797	-0.03436	0.05344	0.04637	0.00852	-0.01362	40.33504	-12.65272	19.80286	0.01012	0.11469	0.04190	0.00211	-0.02411	0.01024	11.50982	-4.77622	3.59095	0.71827	0.11672	0.19363	0.71134	0.09011	-0.01890	36.50845	-5.29677	-2.07674	-0.00658	0.27654	0.03257	-0.01349	0.05361	0.02209	39.91622
132			1.31000	20.53234	-13.71231	-26.13268	0.00219	-0.00179	0.00701	0.00219	0.00022	-0.00102	125.70607	3.36868	-1.56184	-0.06801	-0.03325	0.05092	0.04007	0.00821	0.00074	40.15702	-12.63918	19.55886	0.00725	0.11943	0.04572	0.00169	-0.04090	0.01575	11.00700	-5.18044	3.76837	0.69298	0.11248	0.19947	0.54578	0.07733	-0.04181	35.40474	-5.13036	-2.46893	0.00086	0.27137	0.04692	0.00165	0.03154	0.03123	39.62411
133			1.32000	19.97125	-13.61856	-26.04848	0.00188	-0.00157	0.00620	0.00190	0.00015	-0.00149	126.04386	3.22225	-1.49239	-0.05993	-0.03183	0.04851	0.03380	0.00802	0.01010	39.94386	-12.60757	19.23435	0.00517	0.12904	0.05177	0.00145	-0.05427	0.02101	10.64184	-5.50325	3.97897	0.67208	0.10619	0.20457	0.35720	0.05506	-0.05377	34.36990	-4.96192	-2.77801	0.01949	0.26895	0.05616	0.03468	0.00134	0.02687	39.27985
134			1.33000	19.42545	-13.51290	-25.90580	0.00135	-0.00125	0.00573	0.00132	0.00012	-0.00192	126.35760	3.00615	-1.46924	-0.05361	-0.03002	0.04600	0.02748	0.00780	0.01367	39.68775	-12.56841	18.87663	0.00388	0.13909	0.05766	0.00139	-0.05959	0.02392	10.43607	-5.70782	4.17628	0.65554	0.10460	0.21173	0.15993	0.03008	-0.05058	33.40538	-4.82450	-2.92606	0.04842	0.27967	0.05763	0.07872	-0.03351	0.01071	38.87703
135			1.34000	18.92517	-13.38762	-25.71468	0.00064	-0.00083	0.00548	0.00057	0.00009	-0.00222	126.63336	2.77150	-1.45473	-0.04935	-0.02795	0.04311	0.02137	0.00753	0.01229	39.38048	-12.53346	18.53838	0.00304	0.14536	0.06146	0.00142	-0.05373	0.02295	10.39432	-5.77702	4.30972	0.64451	0.11088	0.21895	-0.02825	0.00408	-0.02905	32.51562	-4.73016	-2.88038	0.07904	0.31720	0.04218	0.11549	-0.07689	-0.00507	38.41778
136			1.35000	18.50465	-13.24811	-25.49559	-0.00004	-0.00042	0.00537	-0.00003	0.00005	-0.00231	126.85625	2.55973	-1.41642	-0.04741	-0.02602	0.04025	0.01546	0.00732	0.00807	39.02057	-12.51270	18.26258	0.00129	0.14597	0.06173	0.00075	-0.03890	0.01831	10.50202	-5.72195	4.33423	0.63922	0.12303	0.22042	-0.19021	-0.02247	0.01005	31.70880	-4.66567	-2.65998	0.11350	0.37702	0.00727	0.14593	-0.13289	-0.00251	37.91655
137			1.36000	18.18762	-13.10911	-25.27772	-0.00046	-0.00017	0.00539	-0.00025	0.00002	-0.00216	127.01233	2.39410	-1.33444	-0.04772	-0.02444	0.03793	0.00940	0.00712	0.00336	38.61484	-12.51038	18.07100	-0.00273	0.14034	0.05759	-0.00185	-0.02156	0.01195	10.72684	-5.58162	4.21964	0.63610	0.13091	0.21281	-0.30923	-0.04287	0.05758	30.99711	-4.59670	-2.33074	0.17699	0.41659	-0.02641	0.19471	-0.18354	0.01105	37.40078
138			1.37000	17.97617	-12.98062	-25.09020	-0.00045	-0.00017	0.00547	-0.00016	0.00002	-0.00182	127.09053	2.27748	-1.21050	-0.05025	-0.02304	0.03607	0.00268	0.00663	0.00009	38.17604	-12.52377	17.95985	-0.00993	0.12781	0.04865	-0.00745	-0.00864	0.00646	11.02320	-5.41213	3.95788	0.63801	0.13359	0.20022	-0.37556	-0.05031	0.10165	30.39363	-4.48269	-1.98774	0.23393	0.45514	-0.06305	0.21297	-0.22575	0.02027	36.90694
139			1.38000	17.85113	-12.85975	-24.95038	-0.00007	-0.00039	0.00554	-0.00001	0.00006	-0.00141	127.08392	2.19309	-1.07279	-0.05523	-0.02142	0.03389	-0.00520	0.00547	-0.00038	37.71789	-12.54378	17.89950	-0.02049	0.10896	0.03594	-0.01606	-0.00416	0.00351	11.33976	-5.27024	3.56318	0.64698	0.14487	0.19094	-0.38914	-0.04884	0.13832	29.90565	-4.29539	-1.72447	0.25281	0.54705	-0.12204	0.18412	-0.27911	0.01175	36.47124
140			1.39000	17.78235	-12.73551	-24.85673	0.00053	-0.00071	0.00557	0.00007	0.00012	-0.00111	126.99187	2.11152	-0.96925	-0.06248	-0.01944	0.03107	-0.01454	0.00359	0.00202	37.25205	-12.55776	17.84195	-0.03219	0.08909	0.02344	-0.02515	-0.00668	0.00263	11.63003	-5.19694	3.06431	0.64586	0.15579	0.17811	-0.34973	-0.03764	0.15982	29.52901	-4.03275	-1.60021	0.28987	0.60545	-0.16606	0.16464	-0.28993	-0.02784	36.11950
141			1.40000	17.73780	-12.59823	-24.79063	0.00118	-0.00104	0.00563	0.00013	0.00022	-0.00102	126.82189	2.00634	-0.94815	-0.07130	-0.01788	0.02875	-0.02486	0.00147	0.00584	36.78847	-12.55341	17.74134	-0.04118	0.07792	0.01660	-0.03074	-0.01238	0.00268	11.86280	-5.20611	2.49577	0.63120	0.15375	0.15970	-0.27743	-0.02049	0.16195	29.24660	-3.72435	-1.62126	0.35732	0.56996	-0.16574	0.15763	-0.23015	-0.06165	35.85945
142			1.41000	17.68735	-12.44344	-24.72830	0.00180	-0.00134	0.00583	0.00025	0.00032	-0.00115	126.59016	1.86837	-1.03324	-0.08077	-0.01775	0.02848	-0.03479	-0.00054	0.00984	36.33931	-12.52282	17.57858	-0.04507	0.08233	0.01812	-0.03091	-0.02060	0.00378	12.02634	-5.28581	1.89072	0.61141	0.14738	0.13923	-0.20035	-0.00648	0.14965	29.03246	-3.42125	-1.74649	0.41933	0.50977	-0.15436	0.14761	-0.15295	-0.07009	35.68019
143			1.42000	17.60539	-12.27146	-24.65389	0.00231	-0.00157	0.00622	0.00049	0.00040	-0.00142	126.31976	1.70869	-1.21187	-0.09017	-0.01902	0.03045	-0.04261	-0.00240	0.01327	35.92203	-12.46421	17.37027	-0.04392	0.10049	0.02650	-0.02647	-0.03129	0.00581	12.12522	-5.41280	1.27531	0.59617	0.14598	0.11689	-0.13645	0.00255	0.12736	28.86042	-3.17132	-1.90984	0.45016	0.48194	-0.16187	0.13302	-0.09523	-0.06643	35.55990
144			1.43000	17.47708	-12.08798	-24.56310	0.00265	-0.00171	0.00678	0.00079	0.00044	-0.00172	126.03628	1.55141	-1.44543	-0.09917	-0.02112	0.03391	-0.04727	-0.00401	0.01514	35.55743	-12.38163	17.15565	-0.03842	0.12594	0.03870	-0.01931	-0.04086	0.00705	12.17298	-5.56709	0.66867	0.58460	0.14748	0.09305	-0.08996	0.00852	0.09916	28.71085	-2.99585	-2.04936	0.46644	0.47481	-0.18237	0.12216	-0.05999	-0.05253	35.47681
145			1.44000	17.30457	-11.90410	-24.46079	0.00279	-0.00174	0.00742	0.00100	0.00042	-0.00193	125.76051	1.42280	-1.68875	-0.10761	-0.02356	0.03807	-0.04915	-0.00516	0.01467	35.26142	-12.28352	16.97493	-0.03010	0.15174	0.05147	-0.01198	-0.04456	0.00578	12.18651	-5.73467	0.08984	0.57942	0.15014	0.07153	-0.06070	0.01264	0.07136	28.57206	-2.88552	-2.12993	0.46758	0.47810	-0.20553	0.11383	-0.04682	-0.03212	35.41485
146			1.45000	17.10744	-11.73363	-24.35665	0.00277	-0.00168	0.00808	0.00104	0.00036	-0.00199	125.50121	1.33982	-1.90712	-0.11546	-0.02581	0.04214	-0.04982	-0.00572	0.01203	35.03609	-12.18145	16.84915	-0.02186	0.17245	0.06191	-0.00666	-0.04119	0.00277	12.18308	-5.90252	-0.43399	0.57584	0.15101	0.05391	-0.04477	0.01474	0.04700	28.43728	-2.81137	-2.15299	0.47094	0.48401	-0.22604	0.11200	-0.05032	-0.01680	35.36296
147			1.46000	16.91653	-11.58898	-24.25854	0.00271	-0.00159	0.00872	0.00091	0.00027	-0.00193	125.25660	1.30392	-2.08555	-0.12242	-0.02756	0.04563	-0.05037	-0.00580	0.00845	34.86910	-12.08900	16.77109	-0.01542	0.18700	0.06930	-0.00358	-0.03392	0.00094	12.17752	-6.05472	-0.86822	0.56836	0.14967	0.03965	-0.03693	0.01427	0.02712	28.30058	-2.73991	-2.14804	0.49091	0.48492	-0.24087	0.12141	-0.06234	-0.01675	35.31183
148			1.47000	16.76268	-11.47584	-24.16702	0.00278	-0.00159	0.00929	0.00070	0.00019	-0.00186	125.02229	1.30588	-2.22646	-0.12817	-0.02904	0.04882	-0.05077	-0.00572	0.00519	34.74171	-12.01984	16.71454	-0.01082	0.19751	0.07408	-0.00196	-0.02623	0.00241	12.17924	-6.17465	-1.18137	0.55161	0.14567	0.02806	-0.03167	0.01115	0.01264	28.15405	-2.64360	-2.15332	0.51019	0.48614	-0.25244	0.13993	-0.07693	-0.03443	35.25154
149			1.48000	16.66530	-11.38860	-24.07548	0.00307	-0.00173	0.00977	0.00047	0.00015	-0.00197	124.79675	1.33389	-2.34049	-0.13232	-0.03036	0.05187	-0.05039	-0.00576	0.00276	34.63686	-11.98518	16.65105	-0.00795	0.20475	0.07602	-0.00117	-0.01931	0.00709	12.19119	-6.24928	-1.35684	0.52902	0.14150	0.01782	-0.02573	0.00616	0.00354	27.98886	-2.50606	-2.20037	0.51473	0.50091	-0.26830	0.16204	-0.09159	-0.06760	35.17323
150			1.49000	16.62621	-11.31123	-23.97184	0.00352	-0.00193	0.01018	0.00025	0.00015	-0.00237	124.58088	1.37996	-2.43974	-0.13478	-0.03168	0.05495	-0.04888	-0.00607	0.00108	34.54127	-11.99169	16.56179	-0.00813	0.20745	0.07352	-0.00104	-0.01300	0.01292	12.21201	-6.27137	-1.39428	0.50694	0.13939	0.00910	-0.01868	0.00011	-0.00042	27.80032	-2.32289	-2.31016	0.51167	0.53161	-0.28955	0.18282	-0.10345	-0.11323	35.07231
151			1.50000	16.62993	-11.22429	-23.84161	0.00395	-0.00209	0.01063	0.00012	0.00020	-0.00313	124.37642	1.44017	-2.53403	-0.13586	-0.03344	0.05881	-0.04627	-0.00669	-0.00010	34.44606	-12.04017	16.43984	-0.01249	0.20538	0.06532	-0.00149	-0.00731	0.01688	12.23914	-6.23883	-1.30425	0.48729	0.13491	-0.00031	-0.01163	-0.00625	0.00008	27.59143	-2.09964	-2.49309	0.50785	0.55498	-0.30666	0.19660	-0.10495	-0.16294	34.95050
152			1.51000	16.64965	-11.11162	-23.67321	0.00420	-0.00208	0.01125	0.00017	0.00026	-0.00424	124.18587	1.51108	-2.62783	-0.13609	-0.03604	0.06430	-0.04243	-0.00742	-0.00085	34.34764	-12.12548	16.28848	-0.02246	0.19897	0.05053	-0.00255	-0.00252	0.01640	12.27075	-6.15431	-1.10342	0.46707	0.12179	-0.01351	-0.00610	-0.01106	0.00614	27.37294	-1.84869	-2.74980	0.49886	0.55543	-0.31526	0.19559	-0.09278	-0.20596	34.81569
153			1.52000	16.65664	-10.96197	-23.46266	0.00412	-0.00184	0.01219	0.00038	0.00032	-0.00563	124.01430	1.58526	-2.72074	-0.13599	-0.03948	0.07179	-0.03671	-0.00790	-0.00069	34.24790	-12.23794	16.11743	-0.04015	0.18877	0.02875	-0.00420	0.00095	0.01050	12.30628	-6.02643	-0.81471	0.45142	0.10656	-0.02634	-0.00371	-0.01321	0.01557	27.16089	-1.58531	-3.07022	0.47560	0.55528	-0.32272	0.17415	-0.07485	-0.23851	34.68026
154			1.53000	16.63019	-10.76875	-23.21526	0.00369	-0.00137	0.01347	0.00061	0.00032	-0.00718	123.87149	1.64861	-2.81175	-0.13574	-0.04328	0.08067	-0.02810	-0.00774	0.00129	34.15337	-12.36566	15.93800	-0.06578	0.17633	0.00180	-0.00561	0.00292	0.00068	12.34659	-5.87119	-0.46840	0.44806	0.09370	-0.03274	-0.00580	-0.01284	0.02176	26.97237	-1.32453	-3.43300	0.44316	0.56664	-0.32920	0.13781	-0.05737	-0.25447	34.55733
155			1.54000	16.56407	-10.53195	-22.94410							123.77197	1.68435	-2.90124							34.07385	-12.49688	15.76136							12.39407	-5.71030	-0.10073							26.82168	-1.07999	-3.80713							34.45699
156			1.55000	16.46798	-10.26085	-22.66698							123.73331	1.68230	-2.98812							34.02128	-12.62219	15.60181							12.45247	-5.56659	0.25029							26.71862	-0.86407	-4.15779							34.38534
[truncated: 11 more columns]
