# Supplementary material for: Analysis of the impact of different landing heights and lateralities on lower limb joint load based on statistical parametric mapping
Source: PLoS One. 2025 May 30;20(5):e0324656. doi: 10.1371/journal.pone.0324656 (PMC12124505; doi:10.1371/journal.pone.0324656)
Supplement: S1 File — (ZIP) [file pone.0324656.s001.zip › Original data/018/右前30.xlsx]

## Sheet: Sheet1
Var1	C__Users_dell_Documents_Qualisys_GAIT1214_Data_wangshuxiang_wan	C__Users_dell_Documents_Qualisys_GAIT1214_Data_wangshuxiang__1	C__Users_dell_Documents_Qualisys_GAIT1214_Data_wangshuxiang__2	C__Users_dell_Documents_Qualisys_GAIT1214_Data_wangshuxiang__3	C__Users_dell_Documents_Qualisys_GAIT1214_Data_wangshuxiang__4	C__Users_dell_Documents_Qualisys_GAIT1214_Data_wangshuxiang__5	C__Users_dell_Documents_Qualisys_GAIT1214_Data_wangshuxiang__6	C__Users_dell_Documents_Qualisys_GAIT1214_Data_wangshuxiang__7	C__Users_dell_Documents_Qualisys_GAIT1214_Data_wangshuxiang__8	C__Users_dell_Documents_Qualisys_GAIT1214_Data_wangshuxiang__9	C__Users_dell_Documents_Qualisys_GAIT1214_Data_wangshuxiang__10	C__Users_dell_Documents_Qualisys_GAIT1214_Data_wangshuxiang__11	C__Users_dell_Documents_Qualisys_GAIT1214_Data_wangshuxiang__12	C__Users_dell_Documents_Qualisys_GAIT1214_Data_wangshuxiang__13	C__Users_dell_Documents_Qualisys_GAIT1214_Data_wangshuxiang__14	C__Users_dell_Documents_Qualisys_GAIT1214_Data_wangshuxiang__15	C__Users_dell_Documents_Qualisys_GAIT1214_Data_wangshuxiang__16	C__Users_dell_Documents_Qualisys_GAIT1214_Data_wangshuxiang__17	C__Users_dell_Documents_Qualisys_GAIT1214_Data_wangshuxiang__18	C__Users_dell_Documents_Qualisys_GAIT1214_Data_wangshuxiang__19	C__Users_dell_Documents_Qualisys_GAIT1214_Data_wangshuxiang__20	C__Users_dell_Documents_Qualisys_GAIT1214_Data_wangshuxiang__21	C__Users_dell_Documents_Qualisys_GAIT1214_Data_wangshuxiang__22	C__Users_dell_Documents_Qualisys_GAIT1214_Data_wangshuxiang__23	C__Users_dell_Documents_Qualisys_GAIT1214_Data_wangshuxiang__24	C__Users_dell_Documents_Qualisys_GAIT1214_Data_wangshuxiang__25	C__Users_dell_Documents_Qualisys_GAIT1214_Data_wangshuxiang__26	C__Users_dell_Documents_Qualisys_GAIT1214_Data_wangshuxiang__27	C__Users_dell_Documents_Qualisys_GAIT1214_Data_wangshuxiang__28	C__Users_dell_Documents_Qualisys_GAIT1214_Data_wangshuxiang__29	C__Users_dell_Documents_Qualisys_GAIT1214_Data_wangshuxiang__30	C__Users_dell_Documents_Qualisys_GAIT1214_Data_wangshuxiang__31	C__Users_dell_Documents_Qualisys_GAIT1214_Data_wangshuxiang__32	C__Users_dell_Documents_Qualisys_GAIT1214_Data_wangshuxiang__33	C__Users_dell_Documents_Qualisys_GAIT1214_Data_wangshuxiang__34	C__Users_dell_Documents_Qualisys_GAIT1214_Data_wangshuxiang__35	C__Users_dell_Documents_Qualisys_GAIT1214_Data_wangshuxiang__36	C__Users_dell_Documents_Qualisys_GAIT1214_Data_wangshuxiang__37	C__Users_dell_Documents_Qualisys_GAIT1214_Data_wangshuxiang__38	C__Users_dell_Documents_Qualisys_GAIT1214_Data_wangshuxiang__39	C__Users_dell_Documents_Qualisys_GAIT1214_Data_wangshuxiang__40	C__Users_dell_Documents_Qualisys_GAIT1214_Data_wangshuxiang__41	C__Users_dell_Documents_Qualisys_GAIT1214_Data_wangshuxiang__42	C__Users_dell_Documents_Qualisys_GAIT1214_Data_wangshuxiang__43	C__Users_dell_Documents_Qualisys_GAIT1214_Data_wangshuxiang__44	C__Users_dell_Documents_Qualisys_GAIT1214_Data_wangshuxiang__45	C__Users_dell_Documents_Qualisys_GAIT1214_Data_wangshuxiang__46	C__Users_dell_Documents_Qualisys_GAIT1214_Data_wangshuxiang__47	C__Users_dell_Documents_Qualisys_GAIT1214_Data_wangshuxiang__48
	CD	ZD	TIME	Right Ankle Angles	Right Ankle Angles	Right Ankle Angles	Right Ankle Moment	Right Ankle Moment	Right Ankle Moment	Right Ankle Power	Right Ankle Power	Right Ankle Power	Right GRF	Right GRF	Right GRF	Right Knee Angles	Right Knee Angles	Right Knee Angles	Right Knee Moment	Right Knee Moment	Right Knee Moment	Right Knee Power	Right Knee Power	Right Knee Power	Right Hip Angles	Right Hip Angles	Right Hip Angles	Right Hip Moment	Right Hip Moment	Right Hip Moment	Right Hip Power	Right Hip Power	Right Hip Power	RANKLE	RANKLE	RANKLE	RKNEE	RKNEE	RKNEE	RHIP	RHIP	RHIP	Left Ankle Angles	Left Ankle Angles	Left Ankle Angles	Left Ankle Moment	Left Ankle Moment	Left Ankle Moment	Left Ankle Power
	EVENT_LABEL	EVENT_LABEL	FRAME_NUMBERS	LINK_MODEL_BASED	LINK_MODEL_BASED	LINK_MODEL_BASED	LINK_MODEL_BASED	LINK_MODEL_BASED	LINK_MODEL_BASED	LINK_MODEL_BASED	LINK_MODEL_BASED	LINK_MODEL_BASED	LINK_MODEL_BASED	LINK_MODEL_BASED	LINK_MODEL_BASED	LINK_MODEL_BASED	LINK_MODEL_BASED	LINK_MODEL_BASED	LINK_MODEL_BASED	LINK_MODEL_BASED	LINK_MODEL_BASED	LINK_MODEL_BASED	LINK_MODEL_BASED	LINK_MODEL_BASED	LINK_MODEL_BASED	LINK_MODEL_BASED	LINK_MODEL_BASED	LINK_MODEL_BASED	LINK_MODEL_BASED	LINK_MODEL_BASED	LINK_MODEL_BASED	LINK_MODEL_BASED	LINK_MODEL_BASED	LINK_MODEL_BASED	LINK_MODEL_BASED	LINK_MODEL_BASED	LINK_MODEL_BASED	LINK_MODEL_BASED	LINK_MODEL_BASED	LINK_MODEL_BASED	LINK_MODEL_BASED	LINK_MODEL_BASED	LINK_MODEL_BASED	LINK_MODEL_BASED	LINK_MODEL_BASED	LINK_MODEL_BASED	LINK_MODEL_BASED	LINK_MODEL_BASED	LINK_MODEL_BASED
	ORIGINAL	ORIGINAL	ORIGINAL	ORIGINAL	ORIGINAL	ORIGINAL	ORIGINAL	ORIGINAL	ORIGINAL	ORIGINAL	ORIGINAL	ORIGINAL	ORIGINAL	ORIGINAL	ORIGINAL	ORIGINAL	ORIGINAL	ORIGINAL	ORIGINAL	ORIGINAL	ORIGINAL	ORIGINAL	ORIGINAL	ORIGINAL	ORIGINAL	ORIGINAL	ORIGINAL	ORIGINAL	ORIGINAL	ORIGINAL	ORIGINAL	ORIGINAL	ORIGINAL	ORIGINAL	ORIGINAL	ORIGINAL	ORIGINAL	ORIGINAL	ORIGINAL	ORIGINAL	ORIGINAL	ORIGINAL	ORIGINAL	ORIGINAL	ORIGINAL	ORIGINAL	ORIGINAL	ORIGINAL	ORIGINAL
ITEM	X	X	X	X	Y	Z	X	Y	Z	X	Y	Z	X	Y	Z	X	Y	Z	X	Y	Z	X	Y	Z	X	Y	Z	X	Y	Z	X	Y	Z	X	Y	Z	X	Y	Z	X	Y	Z	X	Y	Z	X	Y	Z	X
1	0.31000	0.43000	0.00000	-16.14102	2.11322	17.03441							-0.00000	0.00000	0.00000	-2.66113	-2.31288	-19.01102							33.74886	-1.77396	-7.74884																21.18450	12.14370	17.76866
2			0.01000	-16.17368	2.07565	17.04616							-0.00000	0.00000	0.00000	-2.80187	-2.29838	-18.42218							33.48347	-1.78822	-8.42104							-1.72973	4.72786	1.38453	-13.69447	-10.12854	55.27216	9.89460	24.77227	-64.32761	21.76234	12.50416	18.02359
3			0.02000	-16.21779	2.04536	17.05751	-0.00849	-0.00247	0.00013	-0.00074	-0.00009	-0.00000	-0.00000	0.00000	0.00000	-2.92850	-2.27879	-17.87536	0.04987	0.00340	0.00138	0.00812	0.00002	0.00123	33.22820	-1.80677	-9.05660	-0.18227	0.06466	0.02768	-0.07150	-0.03508	0.02488	-0.52450	5.52892	1.46916	-11.48992	-8.59053	49.81186	7.98706	23.25667	-59.32236	22.36518	12.87622	18.28583	-0.00945	-0.00319	-0.00054	0.01109
4			0.03000	-16.27447	2.02423	17.07004	-0.00840	-0.00238	0.00019	-0.00091	-0.00005	-0.00001	-0.00000	0.00000	0.00000	-3.02884	-2.25337	-17.40255	0.04779	0.00340	0.00118	0.00557	-0.00003	0.00088	32.99599	-1.83281	-9.62393	-0.17088	0.06924	0.02964	-0.05956	-0.03147	0.02364	0.68537	6.33625	1.74797	-8.63269	-6.20748	42.04452	5.54942	20.66580	-52.03445	22.98982	13.25006	18.55107	-0.00949	-0.00326	-0.00063	0.01154
5			0.04000	-16.34301	2.01038	17.08615	-0.00831	-0.00228	0.00022	-0.00104	-0.00003	-0.00001	-0.00000	0.00000	0.00000	-3.09570	-2.22326	-17.01949	0.04654	0.00332	0.00104	0.00292	-0.00008	0.00061	32.79510	-1.86792	-10.10734	-0.16340	0.06970	0.02968	-0.04830	-0.02490	0.02024	1.49040	7.04589	2.32822	-5.67989	-3.37087	33.28489	3.00184	17.48045	-43.80083	23.63618	13.61610	18.81613	-0.00954	-0.00333	-0.00073	0.01199
6			0.05000	-16.41974	1.99870	17.10955	-0.00822	-0.00219	0.00025	-0.00109	-0.00002	-0.00001	-0.00000	0.00000	0.00000	-3.12690	-2.19103	-16.73008	0.04578	0.00312	0.00096	0.00039	-0.00010	0.00041	32.62854	-1.91222	-10.50315	-0.15842	0.06574	0.02762	-0.03832	-0.01736	0.01569	1.53374	7.42759	3.31410	-3.06533	-0.44767	24.62761	0.67332	14.21772	-35.74614	24.30538	13.96608	19.07982	-0.00959	-0.00340	-0.00084	0.01246
7			0.06000	-16.49729	1.98214	17.14474	-0.00814	-0.00210	0.00026	-0.00101	-0.00004	-0.00002	-0.00000	0.00000	0.00000	-3.12423	-2.15983	-16.52686	0.04527	0.00282	0.00092	-0.00190	-0.00010	0.00027	32.49417	-1.96427	-10.81913	-0.15480	0.05761	0.02355	-0.03006	-0.01078	0.01109	0.59336	7.21167	4.71114	-1.11875	2.31717	17.15346	-1.14783	11.31240	-28.93336	24.99712	14.29456	19.34492	-0.00964	-0.00347	-0.00095	0.01291
8			0.07000	-16.56541	1.95325	17.19559	-0.00807	-0.00203	0.00027	-0.00079	-0.00007	-0.00003	-0.00000	0.00000	0.00000	-3.09167	-2.13269	-16.39126	0.04492	0.00252	0.00091	-0.00384	-0.00008	0.00018	32.38650	-2.02138	-11.07371	-0.15180	0.04778	0.01870	-0.02381	-0.00641	0.00748	-1.28354	6.23869	6.37133	-0.01646	4.76786	11.64675	-2.28736	9.05816	-24.05508	25.70677	14.60023	19.61731	-0.00968	-0.00354	-0.00101	0.01324
9			0.08000	-16.61392	1.90697	17.26371	-0.00797	-0.00198	0.00029	-0.00046	-0.00011	-0.00004	-0.00000	0.00000	0.00000	-3.03471	-2.11212	-16.29982	0.04476	0.00240	0.00093	-0.00540	-0.00005	0.00013	32.29784	-2.08016	-11.28913	-0.14917	0.03961	0.01469	-0.01973	-0.00415	0.00523	-3.70809	4.57502	8.03165	0.25650	6.79804	8.21158	-2.80621	7.59712	-21.07558	26.42482	14.88468	19.90287	-0.00966	-0.00359	-0.00101	0.01333
10			0.09000	-16.63623	1.84278	17.34780	-0.00786	-0.00196	0.00029	-0.00008	-0.00014	-0.00005	-0.00000	0.00000	0.00000	-2.95921	-2.10044	-16.23207	0.04482	0.00271	0.00098	-0.00658	-0.00001	0.00011	32.22013	-2.13808	-11.48305	-0.14682	0.03521	0.01262	-0.01754	-0.00319	0.00417	-6.06299	2.53987	9.30724	-0.16813	8.35284	6.46700	-2.96502	6.86517	-19.39424	27.13821	15.15012	20.20404	-0.00955	-0.00361	-0.00093	0.01307
11			0.10000	-16.63195	1.76524	17.44184	-0.00773	-0.00196	0.00030	0.00023	-0.00017	-0.00006	-0.00000	0.00000	0.00000	-2.87106	-2.09964	-16.17261	0.04513	0.00347	0.00107	-0.00734	0.00005	0.00011	32.14697	-2.19429	-11.66498	-0.14472	0.03487	0.01267	-0.01683	-0.00285	0.00397	-7.73498	0.65029	9.69993	-1.12250	9.33431	6.02333	-3.07570	6.69885	-18.29221	27.83340	15.39847	20.51813	-0.00934	-0.00360	-0.00077	0.01246
12			0.11000	-16.60775	1.68229	17.53446	-0.00759	-0.00198	0.00029	0.00041	-0.00019	-0.00005	-0.00000	0.00000	0.00000	-2.77738	-2.11071	-16.10935	0.04558	0.00427	0.00115	-0.00754	0.00015	0.00014	32.07331	-2.24980	-11.83734	-0.14300	0.03701	0.01401	-0.01732	-0.00263	0.00418	-8.33769	-0.57550	8.87241	-2.38696	9.58650	6.53568	-3.38966	6.95978	-17.21725	28.49988	15.63271	20.83781	-0.00904	-0.00357	-0.00056	0.01160
13			0.12000	-16.57510	1.60264	17.61267	-0.00746	-0.00202	0.00028	0.00043	-0.00019	-0.00004	-0.00000	0.00000	0.00000	-2.68647	-2.13298	-16.03456	0.04600	0.00440	0.00119	-0.00713	0.00023	0.00016	31.99517	-2.30682	-11.99786	-0.14206	0.03881	0.01506	-0.01874	-0.00208	0.00422	-7.83308	-0.87887	6.98375	-3.63564	9.04651	7.47931	-4.03346	7.51582	-15.88235	29.13298	15.85775	21.15451	-0.00870	-0.00353	-0.00036	0.01067
14			0.13000	-16.54604	1.53315	17.66806	-0.00733	-0.00206	0.00028	0.00030	-0.00017	-0.00003	-0.00000	0.00000	0.00000	-2.60583	-2.16354	-15.94775	0.04617	0.00365	0.00114	-0.00611	0.00023	0.00018	31.90990	-2.36801	-12.14287	-0.14175	0.03844	0.01489	-0.02072	-0.00117	0.00389	-6.46439	-0.30274	4.60420	-4.51244	7.78326	8.24940	-4.97570	8.21739	-14.31020	29.73463	16.07900	21.46322	-0.00838	-0.00348	-0.00022	0.00985
15			0.14000	-16.53038	1.47777	17.69888	-0.00719	-0.00208	0.00029	0.00007	-0.00014	-0.00002	-0.00000	0.00000	0.00000	-2.54155	-2.19764	-15.85445	0.04602	0.00228	0.00099	-0.00456	0.00015	0.00016	31.81645	-2.43537	-12.27061	-0.14168	0.03567	0.01351	-0.02285	-0.00021	0.00329	-4.53291	0.97874	2.32193	-4.80785	5.86310	8.45977	-6.02494	8.94221	-12.78252	30.31043	16.30035	21.76439	-0.00814	-0.00344	-0.00018	0.00922
16			0.15000	-16.53558	1.43830	17.70845	-0.00701	-0.00208	0.00030	-0.00023	-0.00011	-0.00001	-0.00000	0.00000	0.00000	-2.49937	-2.23007	-15.76242	0.04551	0.00069	0.00078	-0.00252	0.00004	0.00012	31.71493	-2.50916	-12.38353	-0.14138	0.03128	0.01137	-0.02473	0.00043	0.00263	-2.25168	2.82725	0.58120	-4.53761	3.31298	7.95990	-6.93382	9.60840	-11.66703	30.86560	16.52257	22.06160	-0.00800	-0.00344	-0.00024	0.00880
17			0.16000	-16.56799	1.41508	17.70382	-0.00674	-0.00203	0.00031	-0.00059	-0.00006	0.00000	-0.00000	0.00000	0.00000	-2.48494	-2.25698	-15.67987	0.04462	-0.00081	0.00055	-0.00008	-0.00004	0.00007	31.60653	-2.58807	-12.48792	-0.14063	0.02622	0.00896	-0.02602	0.00065	0.00205	0.22850	5.26624	-0.30816	-3.87146	0.19643	6.71038	-7.55304	10.12965	-11.24777	31.40249	16.74415	22.35837	-0.00798	-0.00347	-0.00036	0.00854
18			0.17000	-16.63487	1.40635	17.69422	-0.00633	-0.00193	0.00030	-0.00099	-0.00002	0.00000	-0.00000	0.00000	0.00000	-2.50317	-2.27658	-15.61447	0.04326	-0.00195	0.00034	0.00260	-0.00006	0.00003	31.49353	-2.67066	-12.59221	-0.13917	0.02163	0.00680	-0.02648	0.00057	0.00162	2.74054	8.60418	-0.21911	-3.03741	-3.38296	4.79384	-7.90433	10.44498	-11.66295	31.92084	16.96238	22.65755	-0.00806	-0.00354	-0.00051	0.00838
19			0.18000	-16.74741	1.40679	17.68839	-0.00572	-0.00177	0.00027	-0.00144	-0.00000	0.00000	-0.00000	0.00000	0.00000	-2.55816	-2.28916	-15.57174	0.04136	-0.00256	0.00019	0.00534	-0.00005	0.00001	31.37846	-2.75670	-12.70519	-0.13683	0.01825	0.00522	-0.02614	0.00040	0.00136	5.09029	13.47125	0.79442	-2.28973	-7.33680	2.38672	-8.14888	10.56989	-12.90489	32.41743	17.17467	22.96353	-0.00822	-0.00366	-0.00066	0.00823
20			0.19000	-16.92329	1.40635	17.69286	-0.00486	-0.00154	0.00021	-0.00187	-0.00001	-0.00001	-0.00000	0.00000	0.00000	-2.65362	-2.29711	-15.55475	0.03885	-0.00269	0.00010	0.00792	-0.00004	0.00000	31.26303	-2.84778	-12.83457	-0.13377	0.01652	0.00435	-0.02525	0.00026	0.00128	7.13428	20.70975	2.60379	-1.82991	-11.55995	-0.39216	-8.51828	10.55957	-14.83338	32.88339	17.37885	23.28553	-0.00844	-0.00381	-0.00078	0.00799
21			0.20000	-17.18824	1.39075	17.71159	-0.00375	-0.00125	0.00014	-0.00213	-0.00005	-0.00001	-0.00000	0.00000	0.00000	-2.79205	-2.30412	-15.56581	0.03561	-0.00240	0.00004	0.00998	-0.00003	-0.00000	31.14824	-2.94747	-12.98567	-0.13004	0.01684	0.00438	-0.02393	0.00022	0.00149	8.83099	31.13875	5.13481	-1.68133	-15.81806	-3.59365	-9.27443	10.40492	-17.20110	33.30046	17.57266	23.63971	-0.00873	-0.00403	-0.00090	0.00750
22			0.21000	-17.57466	1.34255	17.74697	-0.00245	-0.00089	0.00004	-0.00198	-0.00009	-0.00000	-0.00000	0.00000	0.00000	-2.97265	-2.31353	-15.60899	0.03151	-0.00165	-0.00002	0.01107	-0.00003	0.00000	31.03543	-3.06155	-13.16046	-0.12545	0.01952	0.00560	-0.02209	0.00038	0.00219	10.19741	45.23695	8.47010	-1.71776	-19.69883	-7.38272	-10.64432	10.02698	-19.74920	33.63866	17.75178	24.04631	-0.00912	-0.00431	-0.00101	0.00657
23			0.22000	-18.11700	1.24267	17.80189	-0.00108	-0.00049	-0.00005	-0.00120	-0.00009	0.00001	-0.00000	0.00000	0.00000	-3.18960	-2.32803	-15.69059	0.02637	-0.00039	-0.00012	0.01075	-0.00001	0.00002	30.92659	-3.19730	-13.35831	-0.11930	0.02464	0.00821	-0.01967	0.00096	0.00367	11.22021	62.73877	12.88595	-1.74920	-22.65343	-11.92682	-12.77457	9.39360	-22.28671	33.85743	17.90622	24.52239	-0.00963	-0.00469	-0.00113	0.00493
24			0.23000	-18.84241	1.07245	17.88223	0.00014	-0.00010	-0.00014	0.00020	-0.00003	0.00004	-0.00000	0.00000	0.00000	-3.43100	-2.34925	-15.81919	0.01983	0.00134	-0.00025	0.00867	0.00003	0.00007	30.82332	-3.36276	-13.57691	-0.11009	0.03197	0.01223	-0.01675	0.00237	0.00617	11.69038	82.20477	18.68773	-1.48508	-24.02738	-17.24678	-15.77285	8.58792	-24.62799	33.90951	18.01734	25.07736	-0.01025	-0.00517	-0.00124	0.00228
25			0.24000	-19.75669	0.81572	17.99675	0.00095	0.00021	-0.00023	0.00165	0.00009	0.00009	-0.00000	0.00000	0.00000	-3.67754	-2.37616	-16.00341	0.01143	0.00327	-0.00036	0.00485	0.00007	0.00014	30.72559	-3.56649	-13.81182	-0.09621	0.04026	0.01708	-0.01347	0.00515	0.00960	10.96309	100.63956	25.95013	-0.47578	-22.96603	-22.93462	-19.74571	7.68638	-26.55321	33.74480	18.06041	25.71267	-0.01096	-0.00577	-0.00132	-0.00174
26			0.25000	-20.82586	0.46075	18.15600	0.00107	0.00035	-0.00034	0.00206	0.00019	0.00019	-0.00000	0.00000	0.00000	-3.89911	-2.40264	-16.24684	0.00085	0.00482	-0.00034	0.00030	0.00002	0.00016	30.63300	-3.81782	-14.05622	-0.07663	0.04615	0.02098	-0.00983	0.00936	0.01294	7.81778	113.33752	34.46805	1.80552	-18.33171	-27.92144	-24.77950	6.65623	-27.93554	33.31197	18.01420	26.42041	-0.01169	-0.00646	-0.00135	-0.00745
27			0.26000	-21.95840	0.00317	18.37333	0.00026	0.00020	-0.00049	0.00050	0.00013	0.00037	-0.00000	0.00000	0.00000	-4.05181	-2.41658	-16.54102	-0.01180	0.00518	-0.00003	-0.00211	-0.00019	0.00002	30.54568	-4.12677	-14.30280	-0.05143	0.04496	0.02120	-0.00598	0.01334	0.01423	0.63966	114.31081	43.85365	5.66473	-8.84194	-30.46436	-30.78353	5.45441	-28.87351	32.56249	17.87109	27.17908	-0.01237	-0.00720	-0.00129	-0.01492
28			0.27000	-22.99655	-0.54963	18.66755	-0.00162	-0.00037	-0.00072	-0.00250	-0.00026	0.00068	-0.00000	0.00000	0.00000	-4.07790	-2.40264	-16.85856	-0.02576	0.00363	0.00079	0.00264	-0.00035	-0.00041	30.46414	-4.50145	-14.54669	-0.02160	0.03385	0.01579	-0.00222	0.01362	0.01140	-12.12057	97.38713	53.30519	10.91572	6.65926	-28.34979	-37.32949	4.04671	-29.46546	31.46206	17.64106	27.95019	-0.01291	-0.00788	-0.00110	-0.02368
29			0.28000	-23.72220	-1.17282	19.05921	-0.00459	-0.00144	-0.00101	-0.00361	-0.00102	0.00116	-0.00000	0.00000	0.00000	-3.90903	-2.34673	-17.14833	-0.03948	-0.00042	0.00226	0.02020	0.00007	-0.00092	30.39012	-4.94401	-14.78339	0.00992	0.01236	0.00383	0.00083	0.00631	0.00291	-31.36936	57.70469	60.93449	16.84555	28.92038	-19.23234	-43.61803	2.26616	-29.36137	30.00785	17.34755	28.67977	-0.01325	-0.00836	-0.00076	-0.03250
30			0.29000	-23.87937	-1.81810	19.55633	-0.00852	-0.00306	-0.00131	0.00356	-0.00188	0.00169	-0.00000	0.00000	0.00000	-3.47222	-2.24077	-17.33428	-0.05072	-0.00766	0.00432	0.05331	0.00180	-0.00061	30.32909	-5.44619	-15.00256	0.03728	-0.01918	-0.01540	0.00192	-0.01167	-0.01165	-56.79927	-6.83453	63.26011	22.44835	58.04290	-1.34335	-48.43164	-0.28827	-27.51673	28.24907	17.01782	29.30327	-0.01337	-0.00856	-0.00029	-0.03959
31			0.30000	-23.21125	-2.41083	20.13179	-0.01306	-0.00505	-0.00151	0.02640	-0.00224	0.00191	-0.00000	0.00000	0.00000	-2.69766	-2.08640	-17.32516	-0.05626	-0.01842	0.00644	0.09598	0.00526	0.00174	30.29314	-5.98375	-15.18091	0.04955	-0.05861	-0.04197	-0.00012	-0.04001	-0.02833	-86.28130	-93.99253	55.38533	26.78798	93.29585	25.32171	-50.14006	-4.23246	-22.22911	26.30273	16.67514	29.74871	-0.01328	-0.00841	0.00033	-0.04308
32			0.31000	-21.51781	-2.85707	20.69750	0.04575	-0.00940	-0.00101	-0.17649	-0.00209	0.00099	0.00538	-0.03494	0.09836	-1.52819	-1.89861	-17.03871	-0.04659	-0.02874	0.00644	0.11373	0.00888	0.00503	30.30316	-6.51201	-15.27687	-0.02374	-0.05902	-0.05616	0.00220	-0.04246	-0.02623	-115.24324	-194.69720	32.30283	29.22687	133.01799	57.73178	-46.94254	-10.54825	-11.36208	24.35027	16.33451	29.93607	-0.01293	-0.00789	0.00111	-0.04162
33			0.32000	-18.74519	-3.07285	21.08961	0.30343	-0.02845	-0.02480	-1.70032	-0.00044	0.00962	0.01963	-0.21286	0.52719	0.07038	-1.70853	-16.43899	0.13676	-0.06678	0.02834	-0.43820	0.01954	0.03620	30.39433	-6.96568	-15.22686	-0.55188	0.09943	-0.07234	0.13548	0.07070	-0.00627	-137.10252	-291.06271	-7.81343	29.31916	174.72209	89.17216	-37.30882	-20.95887	7.15979	22.60570	16.00111	29.78115	-0.01224	-0.00696	0.00203	-0.03513
34			0.33000	-15.07595	-3.03836	21.10411	0.67631	0.01300	-0.02358	-4.63182	-0.00154	-0.01084	0.08194	-0.39042	0.96610	2.09981	-1.56389	-15.57545	0.31461	0.10654	0.03197	-1.23833	-0.02323	0.05101	30.62451	-7.26479	-14.94757	-1.01129	0.57986	0.13576	0.50704	0.38197	-0.06648	-145.93205	-360.44403	-59.17705	26.55511	215.74698	110.11676	-20.52852	-37.98731	34.23913	21.26156	15.67059	29.21367	-0.01119	-0.00566	0.00298	-0.02530
35			0.34000	-10.92218	-2.82952	20.60766	1.27164	0.02071	0.02784	-9.28351	-0.00357	0.03666	0.19308	-0.47659	1.73493	4.53048	-1.52079	-14.60499	0.03999	0.50845	0.01947	-0.18378	-0.03393	0.03068	31.07898	-7.32804	-14.35306	-0.40693	1.22313	0.65429	0.36901	0.69737	-0.80528	-139.72636	-386.92282	-107.33254	20.62743	254.35062	111.21720	2.70037	-64.13090	67.96546	20.44058	15.32659	28.20389	-0.00983	-0.00411	0.00372	-0.01478
36			0.35000	-6.78124	-2.56839	19.65592	1.74479	-0.36366	0.10051	-12.12469	0.07402	0.18866	0.20585	-0.47269	3.22964	7.31728	-1.61988	-13.77309	-0.25454	0.48536	-0.02870	1.31480	0.07732	-0.03263	31.86075	-7.09264	-13.39244	1.03685	1.22137	0.97984	-1.53764	0.55651	-1.98665	-120.90480	-370.59406	-135.16423	12.24958	289.88385	87.93941	29.72248	-99.87064	102.65932	20.17864	14.93220	26.78127	-0.00819	-0.00248	0.00403	-0.00584
37			0.36000	-3.05426	-2.32819	18.49964	1.88250	-0.85505	0.11799	-11.37296	0.23406	0.22916	0.01990	-0.53066	4.46485	10.41372	-1.85476	-13.33954	0.28780	-0.28149	-0.16121	-1.61724	-0.11710	-0.05815	33.05552	-6.53812	-12.09322	1.30751	0.31845	0.62196	-2.84089	0.10373	-1.67550	-94.48687	-325.29266	-133.05284	3.70406	320.31851	45.17551	55.56963	-140.77480	129.47403	20.43543	14.42469	25.03312	-0.00623	-0.00095	0.00384	0.00010
38			0.37000	0.05117	-2.10381	17.45209	1.83601	-0.81603	0.06672	-9.00425	0.29910	0.10332	-0.05624	-0.63954	4.02588	13.74653	-2.15478	-13.45406	1.13020	-0.55277	-0.18157	-6.62403	-0.33749	0.08898	34.66785	-5.71274	-10.59266	0.09901	0.16388	0.39127	-0.27797	0.03137	-1.17507	-66.96091	-267.88724	-104.98262	-1.45634	338.78149	-1.93473	73.44899	-176.18098	138.45729	21.11090	13.72887	23.08512	-0.00393	0.00035	0.00336	0.00238
39			0.38000	2.49960	-1.87691	16.72799	1.81320	-0.53740	0.01631	-6.85560	0.21276	0.01495	0.05912	-0.69161	3.16002	17.15589	-2.40472	-14.04994	1.49090	-0.09332	-0.00111	-8.55959	-0.06029	0.00121	36.56789	-4.75445	-9.13089	-0.63713	0.95321	0.71204	2.01481	0.05676	-1.98006	-44.93720	-209.81689	-64.49567	-0.43903	335.04459	-35.07650	77.51296	-192.98448	122.37366	22.06162	12.78841	21.06935	-0.00131	0.00130	0.00292	0.00130
40			0.39000	4.34777	-1.67345	16.38723	1.85830	-0.35301	0.00748	-5.17751	0.10795	0.00202	0.15083	-0.68606	2.67095	20.38260	-2.51306	-14.86531	1.51195	0.26291	0.14750	-7.80752	0.13513	-0.18417	38.51004	-3.86848	-7.98400	-0.62546	1.45544	1.00515	1.92476	-0.12573	-2.02446	-31.64951	-156.35907	-24.08595	5.17332	302.57886	-44.07127	67.31419	-182.65723	80.84238	23.12453	11.59623	19.09279	0.00145	0.00185	0.00270	-0.00167
41			0.40000	5.68154	-1.53822	16.39682	1.90866	-0.27002	0.03107	-3.70988	0.03537	-0.00884	0.17905	-0.66251	2.46357	23.13927	-2.48843	-15.59704	1.48142	0.38250	0.19317	-6.15423	0.12355	-0.18760	40.21518	-3.24360	-7.37548	-0.39284	1.54697	1.12033	0.99824	-0.44804	-0.98178	-24.91274	-109.49615	10.68945	8.74717	242.98764	-31.20522	49.08205	-145.35413	21.38932	24.14711	10.20298	17.22438	0.00411	0.00202	0.00277	-0.00452
42			0.41000	6.58282	-1.48568	16.69942	1.91192	-0.21281	0.05276	-2.35817	-0.00987	-0.03774	0.17502	-0.62409	2.30577	25.19357	-2.44473	-16.03824	1.40728	0.38865	0.19131	-3.99215	0.07687	-0.07540	41.45468	-2.96941	-7.42170	-0.17634	1.44939	1.09916	0.29685	-0.82523	0.38606	-19.92554	-69.52699	38.07221	3.85098	164.34642	-5.64463	31.15977	-89.26180	-42.82036	25.01569	8.70076	15.50245	0.00642	0.00189	0.00307	-0.00575
43			0.42000	7.11593	-1.49459	17.21856	1.85957	-0.16323	0.06090	-1.16491	-0.02662	-0.05987	0.15849	-0.58540	2.14559	26.41145	-2.51906	-16.10644	1.32788	0.34451	0.17620	-1.84154	0.05869	0.05410	42.10609	-3.01871	-8.10493	-0.10032	1.30580	1.00445	0.07142	-1.13489	1.38736	-13.36463	-35.78428	55.58485	-10.16370	77.94955	23.22001	18.41924	-27.24000	-96.56572	25.67016	7.19420	13.94979	0.00818	0.00160	0.00357	-0.00510
44			0.43000	7.33018	-1.53079	17.84130	1.77531	-0.13318	0.06919	-0.18730	-0.02578	-0.07179	0.13984	-0.53780	2.01084	26.77139	-2.78098	-15.81063	1.21986	0.28605	0.14889	0.00719	0.05320	0.14306	42.17343	-3.28412	-9.26622	-0.05020	1.17328	0.90413	-0.00861	-1.26253	1.80698	-4.48658	-7.47921	60.15070	-28.21045	-4.33481	48.26738	10.86451	27.81664	-126.95947	26.10210	5.77554	12.58135	0.00927	0.00123	0.00426	-0.00328
45			0.44000	7.26865	-1.56238	18.42669	1.67620	-0.12602	0.08159	0.56287	-0.01731	-0.07043	0.12382	-0.46766	1.90529	26.35993	-3.20264	-15.21627	1.03720	0.23845	0.11457	1.22013	0.04188	0.16437	41.76600	-3.63306	-10.63693	0.10458	1.06432	0.82885	0.08755	-1.15845	1.75045	6.19501	15.88557	50.86757	-43.44382	-72.77972	64.93982	5.70473	67.08066	-127.66908	26.34006	4.51053	11.40326	0.00968	0.00087	0.00512	-0.00127
46			0.45000	6.97221	-1.56046	18.84276	1.56296	-0.12817	0.09158	1.10183	-0.00091	-0.04748	0.11646	-0.38398	1.80742	25.34556	-3.68912	-14.42274	0.80514	0.23106	0.09276	1.63104	0.02559	0.15362	41.04895	-3.95877	-11.90984	0.32255	1.01198	0.79397	0.40163	-0.88088	1.40252	18.28089	34.73145	31.20283	-51.10320	-122.00175	70.86097	0.07828	87.51397	-100.80918	26.43061	3.43601	10.41162	0.00946	0.00058	0.00608	0.00026
47			0.46000	6.47683	-1.49575	19.01766	1.43595	-0.13150	0.09123	1.46010	0.02287	-0.01240	0.10786	-0.30458	1.68046	23.93264	-4.13310	-13.55305	0.56521	0.22560	0.07153	1.43693	0.00333	0.11471	40.18967	-4.20708	-12.82458	0.48291	0.94908	0.75153	0.68687	-0.44214	0.83215	31.70810	49.68396	8.95376	-50.31884	-151.39960	64.86562	-7.10795	91.00497	-55.19566	26.42422	2.56467	9.59897	0.00877	0.00037	0.00703	0.00105
48			0.47000	5.81104	-1.34147	18.97536	1.29912	-0.13008	0.07959	1.67335	0.04837	0.01019	0.09225	-0.23875	1.50720	22.31315	-4.45896	-12.75004	0.34114	0.19486	0.04364	0.95120	-0.01221	0.05636	39.32288	-4.36971	-13.22647	0.53628	0.83330	0.67325	0.76491	0.02229	0.21201	46.03627	61.57172	-6.61792	-43.55504	-164.11261	46.69576	-14.88010	82.33788	-2.34957	26.36407	1.89472	8.96351	0.00780	0.00027	0.00789	0.00127
49			0.48000	4.99729	-1.08384	18.82918	1.16292	-0.12215	0.05843	1.77506	0.06668	0.00961	0.07741	-0.18603	1.30468	20.63000	-4.64001	-12.15843	0.14465	0.15760	0.02333	0.41457	-0.01415	0.01823	38.53556	-4.46031	-13.08360	0.52380	0.70490	0.58088	0.69545	0.34784	-0.25366	59.76895	71.15378	-8.95889	-34.42928	-165.73643	18.53668	-21.38995	67.69315	46.60998	26.27781	1.41724	8.50867	0.00672	0.00025	0.00863	0.00123
50			0.49000	4.05782	-0.73371	18.73389	1.03984	-0.11293	0.03223	1.79264	0.07428	-0.00123	0.06530	-0.14192	1.11502	18.95863	-4.68862	-11.87828	-0.02117	0.12010	0.01337	-0.06083	-0.00977	0.00260	37.86000	-4.50061	-12.47905	0.51503	0.57896	0.48918	0.61694	0.48902	-0.48845	70.46874	78.79005	2.82490	-25.37107	-162.54942	-13.57780	-25.64745	53.25440	82.65372	26.17491	1.11865	8.23634	0.00568	0.00031	0.00919	0.00117
51			0.50000	3.02114	-0.33030	18.82000	0.93465	-0.10194	0.01287	1.74023	0.06976	-0.00507	0.05744	-0.10600	0.96284	17.31779	-4.63119	-11.92005	-0.14960	0.09402	0.00773	-0.42904	-0.00785	-0.00246	37.28174	-4.52196	-11.58055	0.52876	0.47496	0.41931	0.57614	0.49476	-0.53452	75.81301	84.32402	23.85656	-16.95240	-159.25140	-41.33961	-28.21427	43.37963	100.58164	26.05079	0.97999	8.14067	0.00475	0.00041	0.00957	0.00117
52			0.51000	1.92546	0.07010	19.14342	0.84477	-0.08208	0.00940	1.62098	0.05155	-0.00719	0.05647	-0.07815	0.84500	15.69818	-4.49091	-12.20151	-0.24231	0.09793	0.00170	-0.69484	-0.01286	-0.00107	36.76170	-4.56509	-10.58724	0.55640	0.41472	0.38832	0.57325	0.45207	-0.48358	74.79186	87.11964	45.99541	-9.22614	-158.02502	-57.37124	-30.23377	39.91514	99.84450	25.89345	0.97662	8.20496	0.00398	0.00054	0.00976	0.00124
53			0.52000	0.82039	0.41529	19.67049	0.76711	-0.05502	0.01572	1.43973	0.02828	-0.01601	0.06158	-0.05756	0.75630	14.08325	-4.28940	-12.57602	-0.30459	0.12922	-0.00272	-0.87493	-0.02888	0.00178	36.25317	-4.66832	-9.68360	0.58625	0.39330	0.38512	0.60405	0.39690	-0.36605	68.01852	86.21259	61.46912	-3.05813	-159.29358	-57.24112	-32.10537	43.02164	83.14186	25.68895	1.07921	8.40132	0.00338	0.00067	0.00977	0.00136
54			0.53000	-0.23370	0.67416	20.30134	0.70234	-0.03059	0.02389	1.21289	0.01145	-0.02596	0.06777	-0.04307	0.69174	12.45702	-4.05435	-12.86936	-0.34489	0.16349	-0.00730	-0.99287	-0.05391	0.00281	35.70911	-4.85341	-9.02017	0.60745	0.37598	0.38291	0.66020	0.30724	-0.17694	57.07039	80.75829	65.94576	0.16206	-162.50667	-40.50272	-33.29834	51.79178	54.58634	25.42385	1.25692	8.69363	0.00292	0.00078	0.00964	0.00149
55			0.54000	-1.17263	0.83943	20.91692	0.65258	-0.01238	0.02935	0.96276	0.00287	-0.02870	0.07093	-0.03436	0.64638	10.81007	-3.81743	-12.92491	-0.36886	0.18410	-0.01275	-1.06208	-0.07600	-0.00146	35.09056	-5.11934	-8.70431	0.60757	0.34189	0.36500	0.71751	0.18358	0.04845	43.60067	70.60156	59.79417	-0.37105	-166.41087	-11.23912	-32.99704	64.28793	18.99655	25.08883	1.48042	9.04138	0.00255	0.00085	0.00938	0.00161
56			0.55000	-1.94007	0.91807	21.42677	0.61123	-0.00343	0.03004	0.69946	0.00032	-0.02292	0.06938	-0.03072	0.61066	9.14417	-3.60537	-12.64930	-0.37420	0.18327	-0.01789	-1.07199	-0.08182	-0.01266	34.37590	-5.44360	-8.79113	0.57100	0.28792	0.32542	0.73305	0.05858	0.24061	28.78029	56.52016	47.07116	-4.29391	-169.40605	22.87001	-30.67953	77.88758	-18.26250	24.68419	1.72375	9.40295	0.00219	0.00089	0.00900	0.00161
57			0.56000	-2.49748	0.91792	21.79424	0.56956	-0.00444	0.02868	0.43744	-0.00021	-0.01533	0.06526	-0.02870	0.57419	7.47288	-3.43278	-12.03871	-0.36406	0.16872	-0.02286	-1.02806	-0.07157	-0.02814	33.56507	-5.78903	-9.27579	0.50411	0.23172	0.27708	0.68922	-0.03100	0.34972	13.22557	40.07684	33.16704	-10.21211	-169.88141	52.71492	-26.42535	89.88824	-51.44312	24.22483	1.96458	9.73890	0.00178	0.00088	0.00849	0.00144
58			0.57000	-2.82959	0.83909	22.03637	0.52946	-0.01037	0.02725	0.20392	-0.00201	-0.00993	0.05932	-0.02589	0.53977	5.82165	-3.30054	-11.18202	-0.34924	0.14861	-0.02776	-0.95688	-0.05337	-0.04279	32.67889	-6.11433	-10.08868	0.43006	0.18665	0.23193	0.60627	-0.07768	0.37448	-2.63017	23.21861	22.36351	-16.21469	-166.25044	70.45901	-20.93434	97.90432	-75.01527	23.73903	2.18655	10.01941	0.00129	0.00084	0.00787	0.00106
59			0.58000	-2.94444	0.67618	22.20083	0.50217	-0.02009	0.02795	0.01633	-0.00696	-0.00769	0.05224	-0.01990	0.51793	4.23036	-3.19967	-10.23426	-0.34948	0.12776	-0.03427	-0.90499	-0.03529	-0.05370	31.75645	-6.38600	-11.10156	0.38535	0.15565	0.20004	0.53864	-0.09198	0.34777	-18.07338	7.84248	16.04130	-20.51171	-157.05067	72.38460	-15.26461	100.13650	-84.98534	23.26059	2.38448	10.23410	0.00073	0.00077	0.00718	0.00058
60			0.59000	-2.86987	0.42684	22.33113	0.49941	-0.03436	0.03315	-0.12928	-0.01690	-0.00776	0.04670	-0.00884	0.52735	2.75361	-3.11845	-9.36277	-0.38254	0.11883	-0.04403	-0.90027	-0.02350	-0.05882	30.84916	-6.58750	-12.15189	0.40636	0.14798	0.19702	0.53930	-0.09345	0.31963	-31.89786	-4.48408	12.53441	-22.14402	-141.57051	60.28840	-10.32406	95.79673	-80.29859	22.81890	2.56678	10.39648	0.00015	0.00068	0.00646	0.00011
61			0.60000	-2.64910	0.09993	22.44090	0.52287	-0.05583	0.04208	-0.24507	-0.03407	-0.00767	0.04007	0.00353	0.58346	1.45005	-3.05102	-8.69055	-0.44184	0.11301	-0.05703	-0.89826	-0.01475	-0.05454	30.00968	-6.71954	-13.08137	0.47792	0.14463	0.21126	0.57633	-0.07950	0.27593	-42.58773	-12.85517	8.58267	-21.41520	-120.55732	40.41624	-6.41022	85.53555	-63.31244	22.43225	2.74892	10.53618	-0.00042	0.00059	0.00573	-0.00026
62			0.61000	-2.33288	-0.28122	22.50751	0.56793	-0.09191	0.05204	-0.33730	-0.06250	-0.00325	0.02747	0.00835	0.69194	0.36533	-3.00206	-8.26092	-0.49971	0.08321	-0.07041	-0.82514	-0.00552	-0.04011	29.27807	-6.79250	-13.77352	0.53738	0.11676	0.21452	0.56542	-0.04544	0.18558	-48.84620	-17.36960	1.03940	-19.53644	-96.02500	20.69486	-3.18667	71.23748	-38.77485	22.10648	2.94448	10.68630	-0.00093	0.00050	0.00503	-0.00047
63			0.62000	-1.96876	-0.68195	22.48040	0.62034	-0.13884	0.06019	-0.40214	-0.09547	0.00944	0.00737	-0.00276	0.83018	-0.47658	-2.98411	-8.03577	-0.51932	0.01640	-0.07958	-0.64278	0.00009	-0.02320	28.67515	-6.81694	-14.17121	0.51070	0.06067	0.18819	0.45115	-0.01222	0.07159	-50.09462	-19.02620	-11.86869	-17.68996	-70.27443	7.55506	-0.12986	55.04363	-11.83992	21.83717	3.15857	10.86976	-0.00138	0.00041	0.00435	-0.00057
64			0.63000	-1.59357	-1.06338	22.30020	0.66095	-0.18240	0.06761	-0.43245	-0.11528	0.03148	-0.01401	-0.02403	0.95811	-1.07051	-3.00946	-7.92606	-0.49788	-0.06007	-0.08542	-0.40798	-0.00517	-0.01467	28.20681	-6.80003	-14.26962	0.41366	0.00777	0.15245	0.29381	-0.00019	-0.01261	-46.73023	-19.17194	-29.61828	-16.27894	-45.24369	3.67295	2.97979	38.61749	13.42970	21.61456	3.38683	11.09191	-0.00173	0.00032	0.00372	-0.00058
65			0.64000	-1.23068	-1.39214	21.92591	0.68398	-0.21238	0.07509	-0.43391	-0.11191	0.06067	-0.03027	-0.04172	1.05403	-1.42590	-3.08112	-7.83691	-0.46876	-0.11303	-0.09138	-0.19779	-0.01810	-0.01706	27.86968	-6.74731	-14.10008	0.33103	-0.01915	0.13536	0.17861	-0.00232	-0.06477	-40.07497	-18.96827	-49.09103	-14.86931	-22.48841	7.49820	5.93113	23.15058	34.41356	21.42842	3.61783	11.34028	-0.00197	0.00022	0.00315	-0.00054
66			0.65000	-0.89050	-1.64801	21.36054	0.69814	-0.23418	0.07699	-0.42193	-0.09280	0.08459	-0.04000	-0.05226	1.12540	-1.56556	-3.18851	-7.70746	-0.44832	-0.14144	-0.09345	-0.03274	-0.02917	-0.02460	27.65380	-6.66582	-13.71595	0.29327	-0.02127	0.13492	0.11093	-0.00491	-0.10502	-31.93602	-19.05062	-65.52675	-12.69033	-3.32996	14.57696	8.20907	9.56066	49.74941	21.26987	3.83555	11.58970	-0.00207	0.00013	0.00260	-0.00048
67			0.66000	-0.57492	-1.82695	20.65906	0.70544	-0.24735	0.07556	-0.40273	-0.06588	0.09503	-0.04085	-0.05677	1.17317	-1.52657	-3.30936	-7.52856	-0.43246	-0.13887	-0.09379	0.08619	-0.02896	-0.02992	27.54337	-6.56672	-13.18091	0.29142	0.01154	0.15666	0.06872	0.00354	-0.15182	-24.01044	-19.47860	-74.43150	-9.27885	11.16288	19.91482	9.31175	-1.36896	59.04860	21.13074	4.02199	11.80990	-0.00202	0.00006	0.00209	-0.00042
68			0.67000	-0.28210	-1.93853	19.91526	0.70512	-0.25592	0.07075	-0.37786	-0.04056	0.08785	-0.03765	-0.06173	1.20491	-1.35862	-3.41762	-7.33501	-0.40299	-0.12728	-0.09055	0.15096	-0.02123	-0.02710	27.51623	-6.46379	-12.56094	0.27838	0.05393	0.17730	0.03464	0.01901	-0.18610	-17.51814	-20.04359	-73.33922	-4.83263	20.38647	20.17461	9.13743	-8.91145	62.55297	21.00275	4.16143	11.97592	-0.00185	0.00001	0.00163	-0.00038
69			0.68000	-0.00848	-2.00096	19.23432	0.70045	-0.26905	0.06113	-0.35045	-0.02320	0.06475	-0.03408	-0.06896	1.23580	-1.11808	-3.49234	-7.18046	-0.35863	-0.12375	-0.08111	0.16007	-0.01196	-0.01615	27.54332	-6.36885	-11.91950	0.24082	0.08581	0.18155	0.01359	0.03101	-0.18675	-13.12708	-20.49767	-62.74129	-0.15943	24.27651	15.01331	8.18535	-12.45613	60.75208	20.87850	4.24660	12.07462	-0.00164	-0.00004	0.00125	-0.00034
70			0.69000	0.24931	-2.03631	18.70082	0.68442	-0.27971	0.05381	-0.31774	-0.01535	0.04139	-0.02646	-0.07219	1.25462	-0.86122	-3.52408	-7.10421	-0.31205	-0.10621	-0.07261	0.13257	-0.00231	-0.00489	27.58995	-6.28583	-11.31657	0.20916	0.12667	0.19288	0.00781	0.04091	-0.17727	-11.00477	-20.53751	-46.00922	3.67654	23.28352	7.29814	7.35560	-11.82291	54.09473	20.75247	4.28143	12.10618	-0.00143	-0.00008	0.00098	-0.00032
71			0.70000	0.49248	-2.06681	18.35270	0.65518	-0.28098	0.05187	-0.27972	-0.01739	0.02395	-0.01666	-0.06800	1.25446	-0.63605	-3.51652	-7.10272	-0.27624	-0.07242	-0.06847	0.09339	0.00264	0.00126	27.62234	-6.20934	-10.80793	0.20330	0.17005	0.21387	0.01206	0.03956	-0.15816	-10.89606	-19.83966	-28.26340	5.87844	18.52933	1.67700	7.37233	-7.69515	43.25483	20.62165	4.28014	12.08345	-0.00125	-0.00011	0.00086	-0.00030
72			0.71000	0.71961	-2.11107	18.17196	0.62735	-0.27777	0.05462	-0.24367	-0.02709	0.01232	-0.00899	-0.05652	1.24539	-0.47244	-3.48299	-7.12574	-0.26783	-0.03883	-0.06913	0.06033	0.00256	-0.00012	27.61709	-6.12939	-10.43693	0.23796	0.19641	0.23505	0.02481	0.02029	-0.12294	-12.23573	-18.22850	-14.54649	6.20009	11.78538	1.86728	8.41671	-1.60590	29.92406	20.48543	4.26351	12.02901	-0.00111	-0.00012	0.00090	-0.00028
73			0.72000	0.92819	-2.18138	18.09548	0.62127	-0.26679	0.06054	-0.21799	-0.03943	0.00713	-0.00354	-0.04626	1.23014	-0.37791	-3.44139	-7.10134	-0.28027	-0.00852	-0.07366	0.03416	0.00053	-0.00992	27.56566	-6.03655	-10.21856	0.28107	0.21413	0.25370	0.04355	-0.00757	-0.08124	-14.32339	-15.81197	-8.13555	4.80764	4.98163	8.55566	10.28291	4.64020	17.09541	20.34534	4.25338	11.96903	-0.00100	-0.00010	0.00113	-0.00025
74			0.73000	1.11667	-2.28250	18.03976	0.62943	-0.24058	0.06729	-0.20010	-0.04783	0.01009	-0.00004	-0.04572	1.19472	-0.34190	-3.41043	-6.97170	-0.28188	0.01859	-0.07898	0.01419	-0.00054	-0.02640	27.47186	-5.92374	-10.12866	0.27538	0.23236	0.26301	0.05528	-0.03444	-0.04890	-16.51481	-12.95947	-9.73168	2.10831	-0.30524	19.31888	12.61677	9.54096	8.22474	20.20538	4.26759	11.92684	-0.00091	-0.00005	0.00154	-0.00022
75			0.74000	1.28568	-2.41267	17.92794	0.63889	-0.20551	0.07509	-0.18713	-0.04934	0.02198	0.00129	-0.04937	1.14629	-0.34301	-3.40561	-6.71792	-0.27719	0.04329	-0.08581	0.00550	0.00105	-0.04542	27.34708	-5.78760	-10.10729	0.24782	0.25101	0.26914	0.05859	-0.05193	-0.04233	-18.34191	-10.16988	-17.67321	-1.21555	-3.08215	30.19656	14.94239	12.17769	5.80190	20.07054	4.31596	11.91626	-0.00079	0.00004	0.00207	-0.00018
76			0.75000	1.43812	-2.56538	17.71027	0.64394	-0.17167	0.08485	-0.17829	-0.04558	0.04151	0.00170	-0.05009	1.09810	-0.35529	-3.43456	-6.36397	-0.27984	0.06913	-0.09566	0.00771	0.00564	-0.06270	27.20607	-5.63039	-10.07725	0.23870	0.27449	0.28377	0.06238	-0.05465	-0.06748	-19.50399	-7.88577	-28.74714	-4.27335	-3.14834	37.49931	16.72045	12.41156	10.30911	19.94447	4.39786	11.93769	-0.00062	0.00015	0.00266	-0.00013
77			0.76000	1.57778	-2.73124	17.37452	0.64206	-0.14303	0.09409	-0.17165	-0.03896	0.06334	0.00105	-0.04950	1.05513	-0.35655	-3.49430	-5.96498	-0.28049	0.09195	-0.10563	0.01623	0.01135	-0.07126	27.06120	-5.46012	-9.96865	0.23277	0.30038	0.30177	0.06520	-0.03968	-0.11952	-19.79338	-6.35954	-39.16173	-6.20746	-1.24558	38.92530	17.49133	10.97462	20.08607	19.82744	4.50253	11.97993	-0.00042	0.00028	0.00325	-0.00008
78			0.77000	1.70780	-2.89891	16.94688	0.63871	-0.12755	0.09779	-0.16511	-0.03322	0.07675	-0.00525	-0.05110	1.02937	-0.33618	-3.57114	-5.58855	-0.27305	0.08829	-0.11041	0.02372	0.01175	-0.06390	26.91712	-5.28903	-9.74049	0.20930	0.29899	0.29967	0.06281	-0.00806	-0.17372	-19.05260	-5.58015	-45.50029	-6.38125	1.21668	33.77269	16.94958	9.08732	32.11588	19.71626	4.61232	12.02538	-0.00020	0.00040	0.00376	-0.00004
79			0.78000	1.82887	-3.05644	16.48325	0.63870	-0.12831	0.09554	-0.15557	-0.02987	0.07525	-0.01516	-0.05193	1.02917	-0.29831	-3.64284	-5.29952	-0.26860	0.06434	-0.10966	0.02493	0.00646	-0.04212	26.77094	-5.13178	-9.38784	0.19047	0.27818	0.28442	0.06185	0.02530	-0.20941	-17.29753	-5.29815	-45.62690	-4.49777	2.82881	22.74942	15.03039	7.78133	43.20314	19.60608	4.70860	12.05738	0.00000	0.00051	0.00416	0.00000
80			0.79000	1.93942	-3.19425	16.05205	0.63685	-0.13412	0.09431	-0.14005	-0.02648	0.06401	-0.01831	-0.04940	1.03428	-0.25777	-3.68375	-5.14685	-0.26830	0.05948	-0.10939	0.01790	0.00157	-0.01418	26.61713	-5.00205	-8.93700	0.18894	0.28879	0.29035	0.06620	0.05665	-0.24047	-14.90190	-5.23049	-39.36259	-0.70751	2.81730	7.97383	12.06698	7.48882	50.78860	19.49264	4.77819	12.06589	0.00016	0.00057	0.00444	0.00003
81			0.80000	2.03830	-3.30872	15.71246	0.63032	-0.13775	0.09532	-0.11989	-0.02262	0.04650	-0.01410	-0.04614	1.03318	-0.23142	-3.67237	-5.15055	-0.26359	0.07692	-0.11008	0.00404	-0.00572	0.01411	26.45294	-4.90764	-8.43491	0.18572	0.32851	0.31332	0.06822	0.08712	-0.26232	-12.45100	-5.20569	-28.39822	4.29987	1.23565	-7.27043	8.79506	8.02518	53.22828	19.37404	4.81748	12.05153	0.00024	0.00061	0.00461	0.00005
82			0.81000	2.12584	-3.40198	15.49918	0.62949	-0.13651	0.09849	-0.09968	-0.01891	0.02563	-0.00571	-0.04316	1.03399	-0.23079	-3.59914	-5.29439	-0.26208	0.11024	-0.11218	-0.01200	-0.01958	0.03718	26.28203	-4.84690	-7.93889	0.18377	0.38161	0.34502	0.06691	0.10706	-0.26286	-10.33682	-5.12483	-15.31639	9.36372	-1.33330	-19.53623	6.06845	8.83351	49.84138	19.25201	4.83265	12.02461	0.00028	0.00062	0.00471	0.00006
83			0.82000	2.20264	-3.47823	15.41981	0.64139	-0.13426	0.10330	-0.08190	-0.01614	0.00415	0.00310	-0.04251	1.04156	-0.25993	-3.47043	-5.53200	-0.26471	0.14407	-0.11560	-0.02716	-0.03712	0.05046	26.11452	-4.80941	-7.50636	0.17640	0.42600	0.37257	0.05915	0.09978	-0.22808	-8.64173	-4.95602	-2.65335	13.21993	-4.28664	-26.17077	4.54919	9.48351	40.85153	19.13144	4.83652	12.00046	0.00029	0.00063	0.00478	0.00006
84			0.83000	2.26984	-3.54128	15.45841	0.65783	-0.13273	0.10848	-0.06765	-0.01412	-0.01480	0.00959	-0.04279	1.05029	-0.31778	-3.30613	-5.79692	-0.27017	0.16873	-0.11934	-0.03987	-0.05013	0.05027	25.96090	-4.77915	-7.18815	0.16813	0.44808	0.38793	0.04835	0.05813	-0.15782	-7.31179	-4.80942	7.50512	14.98470	-7.27299	-25.81661	4.54561	10.03495	27.36142	19.01874	4.84370	11.99259	0.00031	0.00064	0.00488	0.00006
85			0.84000	2.33052	-3.59374	15.58112	0.67284	-0.13045	0.11330	-0.06019	-0.01228	-0.02774	0.01420	-0.04184	1.05650	-0.40068	-3.13252	-6.01750	-0.27997	0.18848	-0.12286	-0.04941	-0.05500	0.03635	25.82551	-4.73899	-7.02042	0.16954	0.45945	0.39683	0.03979	-0.00672	-0.07058	-6.31221	-4.89536	13.72210	14.47750	-9.95040	-18.99036	5.95939	10.72496	11.61268	18.91909	4.86691	12.00912	0.00038	0.00068	0.00504	0.00006
86			0.85000	2.39024	-3.63760	15.74365	0.68366	-0.12922	0.11612	-0.06302	-0.01065	-0.03192	0.01660	-0.04226	1.06474	-0.50092	-2.97389	-6.13885	-0.28152	0.20121	-0.12420	-0.05185	-0.05034	0.01300	25.70653	-4.67524	-7.01138	0.15952	0.46791	0.39814	0.03016	-0.07821	0.01169	-5.67587	-5.41175	15.38882	12.21049	-11.70928	-8.16228	8.34187	11.49971	-3.17875	18.83360	4.91493	12.05239	0.00053	0.00074	0.00523	0.00007
87			0.86000	2.45640	-3.67498	15.90046	0.69086	-0.13078	0.11714	-0.07752	-0.00932	-0.02744	0.01767	-0.04392	1.07618	-0.60510	-2.84667	-6.14005	-0.27435	0.20866	-0.12376	-0.04601	-0.03906	-0.01105	25.59960	-4.58097	-7.13420	0.13777	0.47937	0.39571	0.02185	-0.14071	0.06755	-5.42435	-6.44933	12.92745	9.01805	-11.94343	3.09294	11.08760	12.09916	-13.84835	18.75809	4.99132	12.12127	0.00072	0.00083	0.00545	0.00009
88			0.87000	2.53625	-3.70778	16.01587	0.69652	-0.13498	0.11676	-0.10171	-0.00828	-0.01707	0.01772	-0.04472	1.08967	-0.69797	-2.75823	-6.03859	-0.26713	0.21233	-0.12237	-0.03489	-0.02497	-0.02793	25.49913	-4.45640	-7.33417	0.11955	0.49163	0.39216	0.01763	-0.18222	0.08652	-5.51761	-7.92874	7.69404	5.64232	-10.46722	11.44508	13.69636	12.36914	-18.48126	18.68421	5.09457	12.21365	0.00092	0.00093	0.00567	0.00011
89			0.88000	2.63475	-3.73787	16.07128	0.69817	-0.14155	0.11429	-0.13069	-0.00765	-0.00465	0.01626	-0.04434	1.10361	-0.76729	-2.70878	-5.87981	-0.25909	0.21047	-0.11929	-0.02083	-0.01122	-0.03324	25.39877	-4.30646	-7.54651	0.10445	0.49893	0.38496	0.01622	-0.19546	0.06899	-5.90527	-9.65005	1.42929	2.61879	-7.51242	14.90631	15.84627	12.31115	-16.90584	18.60260	5.21889	12.32677	0.00106	0.00104	0.00590	0.00014
90			0.89000	2.75396	-3.76758	16.06538	0.69177	-0.14924	0.11073	-0.15795	-0.00755	0.00624	0.01549	-0.04245	1.11446	-0.80520	-2.69300	-5.71970	-0.24729	0.21034	-0.11511	-0.00609	-0.00045	-0.02707	25.29278	-4.13896	-7.71334	0.09127	0.51183	0.38076	0.01618	-0.18572	0.02524	-6.50415	-11.34947	-4.34172	0.26832	-3.52547	13.08000	17.33404	11.95606	-10.31673	18.50661	5.35603	12.45735	0.00111	0.00113	0.00611	0.00018
91			0.90000	2.89229	-3.79900	16.00943	0.67997	-0.15470	0.10782	-0.17831	-0.00786	0.01413	0.01620	-0.03913	1.11856	-0.80823	-2.70263	-5.61006	-0.23525	0.21594	-0.11154	0.00688	0.00731	-0.01314	25.17785	-3.96298	-7.79354	0.08448	0.53261	0.38333	0.01744	-0.15899	-0.03382	-7.16346	-12.72833	-8.79237	-1.38317	0.89002	7.03135	18.11504	11.37537	-0.65175	18.39513	5.49682	12.60057	0.00102	0.00119	0.00630	0.00018
92			0.91000	3.04465	-3.83344	15.91796	0.66591	-0.15821	0.10470	-0.18919	-0.00857	0.01956	0.01504	-0.03490	1.11989	-0.77806	-2.72989	-5.58401	-0.22603	0.21710	-0.10784	0.01672	0.01259	0.00328	25.05253	-3.78635	-7.76756	0.08580	0.54248	0.38282	0.02040	-0.11893	-0.09617	-7.77673	-13.51828	-12.07863	-2.55549	4.97671	-0.86359	18.35449	10.79163	9.85753	18.27280	5.63203	12.74963	0.00084	0.00123	0.00644	0.00016
93			0.92000	3.20371	-3.87244	15.79852	0.64593	-0.16384	0.10185	-0.18856	-0.01001	0.02408	0.01240	-0.02944	1.12314	-0.72178	-2.76948	-5.64404	-0.21560	0.21309	-0.10416	0.02213	0.01600	0.01651	24.91566	-3.61344	-7.63885	0.09275	0.54327	0.37996	0.02493	-0.07953	-0.14892	-8.36214	-13.52090	-14.92729	-3.50359	7.92915	-7.77127	18.32945	10.52654	19.10514	18.14840	5.75345	12.89560	0.00061	0.00123	0.00654	0.00011
94			0.93000	3.36107	-3.91859	15.65072	0.62463	-0.17009	0.09826	-0.17777	-0.01230	0.02846	0.01138	-0.02319	1.12564	-0.65164	-2.81812	-5.76474	-0.20655	0.21354	-0.09958	0.02245	0.01874	0.02277	24.76583	-3.44494	-7.43028	0.10727	0.55144	0.38114	0.03204	-0.05294	-0.18572	-8.95741	-12.60770	-17.86595	-4.34998	9.04724	-11.61513	18.25278	10.87076	25.52061	18.03083	5.85521	13.02954	0.00039	0.00122	0.00657	0.00007
95			0.94000	3.50741	-3.97469	15.47131	0.60618	-0.17519	0.09094	-0.15908	-0.01531	0.03195	0.01108	-0.02045	1.12521	-0.58431	-2.87295	-5.90521	-0.19087	0.21384	-0.09102	0.01685	0.02038	0.02020	24.60118	-3.27958	-7.17708	0.10645	0.56256	0.37790	0.03485	-0.04230	-0.19844	-9.56638	-10.76903	-21.18667	-5.01750	7.90903	-11.37384	18.18001	11.98253	28.31208	17.92569	5.93461	13.14369	0.00023	0.00120	0.00655	0.00004
96			0.95000	3.63421	-4.04327	15.25404	0.59452	-0.17942	0.08032	-0.13629	-0.01899	0.03430	0.00933	-0.02255	1.12474	-0.53777	-2.92991	-6.01824	-0.16869	0.20737	-0.07918	0.00717	0.01966	0.01077	24.42002	-3.11608	-6.91816	0.08426	0.56664	0.36507	0.02992	-0.04650	-0.18510	-10.24020	-8.18832	-25.22099	-5.27357	4.51273	-6.92883	18.07030	13.83774	27.60495	17.83306	5.99289	13.23339	0.00016	0.00119	0.00645	0.00002
97			0.96000	3.73602	-4.12685	14.98942	0.59460	-0.18116	0.06852	-0.11331	-0.02314	0.03535	0.00677	-0.02816	1.12518	-0.52770	-2.98307	-6.06025	-0.14843	0.19867	-0.06665	-0.00359	0.01663	-0.00058	24.22099	-2.95378	-6.68613	0.05101	0.56842	0.34807	0.01950	-0.06119	-0.15644	-11.07304	-5.17526	-29.95153	-4.92767	-0.73189	0.58603	17.90311	16.21910	24.44537	17.74779	6.03377	13.29681	0.00016	0.00117	0.00630	0.00002
98			0.97000	3.81058	-4.22791	14.67216	0.60004	-0.17965	0.05711	-0.09020	-0.02753	0.03447	0.00427	-0.03557	1.11956	-0.56604	-3.02571	-6.00742	-0.13065	0.19028	-0.05508	-0.01392	0.01180	-0.00932	24.00353	-2.79234	-6.49843	0.01007	0.56846	0.32914	0.00411	-0.07939	-0.12443	-12.11107	-2.04061	-34.59375	-3.99666	-7.11751	8.78854	17.71198	18.72491	20.41108	17.66137	6.06175	13.33415	0.00021	0.00116	0.00611	0.00003
99			0.98000	3.85798	-4.34811	14.30902	0.60485	-0.17573	0.04762	-0.06679	-0.03190	0.03189	0.00123	-0.03920	1.10746	-0.66005	-3.05212	-5.86537	-0.12782	0.18285	-0.04650	-0.02524	0.00588	-0.01381	23.76906	-2.63143	-6.35500	-0.00940	0.56286	0.31117	-0.00405	-0.09343	-0.09906	-13.27988	0.95260	-37.98928	-2.66290	-13.73825	15.00541	17.52296	20.84289	17.04525	17.56452	6.08078	13.34694	0.00025	0.00116	0.00592	0.00005
100			0.99000	3.87988	-4.48713	13.91834	0.60401	-0.17354	0.03947	-0.04410	-0.03647	0.02761	-0.00330	-0.03762	1.09441	-0.81044	-3.05851	-5.66618	-0.13818	0.17281	-0.04004	-0.03939	-0.00051	-0.01430	23.52185	-2.47131	-6.24087	-0.00543	0.54912	0.29284	-0.00241	-0.09707	-0.08463	-14.43470	3.55197	-39.33831	-1.10186	-19.54142	17.38964	17.29251	22.02837	15.46321	17.45078	6.09336	13.33719	0.00026	0.00114	0.00574	0.00006
101			1.00000	3.88016	-4.64264	13.52326	0.59783	-0.17423	0.03287	-0.02527	-0.04108	0.02272	-0.00813	-0.03303	1.08169	-1.00856	-3.04285	-5.45571	-0.15384	0.16252	-0.03526	-0.05450	-0.00675	-0.01195	23.27010	-2.31359	-6.13191	0.00776	0.53518	0.27703	0.00344	-0.08897	-0.08245	-15.43566	5.47075	-38.57878	0.63448	-23.53761	15.50653	16.90864	21.89052	16.13244	17.31903	6.10132	13.30676	0.00022	0.00111	0.00560	0.00005
102			1.01000	3.86569	-4.81036	13.14393	0.58675	-0.17581	0.02877	-0.01314	-0.04468	0.01873	-0.01165	-0.02804	1.06700	-1.23698	-3.00404	-5.27817	-0.16651	0.15652	-0.03261	-0.06548	-0.01291	-0.00828	23.02401	-2.16161	-6.00257	0.01517	0.52821	0.26712	0.00647	-0.07122	-0.09056	-16.10047	6.46573	-36.11246	2.54322	-25.15493	10.12954	16.26158	20.42178	18.76927	17.17456	6.10649	13.25927	0.00013	0.00108	0.00550	0.00003
103			1.02000	3.84497	-4.98355	12.79601	0.57272	-0.17791	0.02741	-0.00820	-0.04631	0.01598	-0.01491	-0.02349	1.05740	-1.47432	-2.94218	-5.16633	-0.17318	0.15316	-0.03225	-0.06901	-0.01901	-0.00401	22.79275	-2.01947	-5.83457	0.01187	0.52356	0.26144	0.00471	-0.04690	-0.10362	-16.16963	6.45682	-32.17023	4.57544	-24.39596	2.54093	15.29492	17.96496	22.38581	17.02731	6.11063	13.20184	0.00003	0.00104	0.00543	0.00001
104			1.03000	3.82595	-5.15280	12.49519	0.55624	-0.18107	0.02943	-0.00893	-0.04540	0.01425	-0.01780	-0.01915	1.06189	-1.70076	-2.85835	-5.13930	-0.17174	0.15524	-0.03468	-0.06404	-0.02552	0.00093	22.58318	-1.89104	-5.62341	-0.00298	0.52567	0.26273	-0.00106	-0.02189	-0.11733	-15.40737	5.50313	-26.62877	6.62435	-21.63762	-5.94970	14.01025	14.98708	25.59169	16.88779	6.11590	13.14471	-0.00003	0.00101	0.00540	-0.00001
105			1.04000	3.81544	-5.30728	12.25947	0.54267	-0.18619	0.03453	-0.01378	-0.04181	0.01230	-0.01786	-0.01308	1.07323	-1.89981	-2.75491	-5.20284	-0.17506	0.16676	-0.04014	-0.05619	-0.03327	0.00695	22.40018	-1.77884	-5.38015	-0.00673	0.54014	0.27472	-0.00207	-0.00214	-0.12837	-13.73475	3.72914	-19.52706	8.50919	-17.39091	-13.87141	12.50512	11.92490	26.96646	16.76302	6.12603	13.09677	-0.00003	0.00099	0.00541	-0.00001
106			1.05000	3.81908	-5.43670	12.10353	0.54194	-0.18965	0.04100	-0.02184	-0.03491	0.00859	-0.01478	-0.00484	1.08724	-2.05867	-2.63639	-5.34539	-0.19603	0.18947	-0.04752	-0.04874	-0.04243	0.01345	22.24705	-1.68271	-5.12987	0.01858	0.56654	0.29620	0.00467	0.00617	-0.13060	-11.28300	1.35362	-11.46599	9.98206	-12.28302	-19.49322	10.98240	9.13499	25.34607	16.65359	6.14633	13.06331	0.00005	0.00100	0.00545	0.00001
107			1.06000	3.84037	-5.53368	12.03298	0.55178	-0.19012	0.04624	-0.03232	-0.02567	0.00287	-0.00944	0.00051	1.10223	-2.16925	-2.50996	-5.53651	-0.21662	0.21931	-0.05351	-0.03546	-0.05096	0.01768	22.12576	-1.59901	-4.90760	0.04024	0.60213	0.31991	0.00778	-0.00320	-0.11524	-8.38950	-1.31284	-3.41237	10.80884	-7.02406	-21.38505	9.67875	6.89084	20.19228	16.55295	6.18252	13.04708	0.00023	0.00103	0.00551	0.00004
108			1.07000	3.88045	-5.59579	12.04265	0.56443	-0.18610	0.05110	-0.04439	-0.01594	-0.00344	-0.00251	-0.00007	1.10795	-2.22905	-2.38442	-5.73408	-0.22220	0.25087	-0.05844	-0.01672	-0.05602	0.01784	22.03602	-1.52152	-4.74967	0.03606	0.63974	0.34145	0.00493	-0.03314	-0.07956	-5.53760	-3.95598	3.59563	10.91969	-2.22937	-19.07335	8.75323	5.33543	11.96953	16.44909	6.23914	13.04984	0.00044	0.00109	0.00556	0.00009
109			1.08000	3.93872	-5.62633	12.11692	0.57341	-0.18215	0.05449	-0.05685	-0.00806	-0.00879	0.00382	-0.00332	1.10212	-2.24026	-2.26771	-5.89616	-0.21784	0.27385	-0.06127	0.00171	-0.05479	0.01323	21.97513	-1.44377	-4.68232	0.02255	0.66548	0.35430	0.00195	-0.07840	-0.02871	-3.21809	-6.27804	8.62114	10.45463	1.66254	-13.13863	8.20804	4.46964	2.09527	16.32738	6.31803	13.07237	0.00065	0.00116	0.00562	0.00015
110			1.09000	4.01257	-5.63364	12.23141	0.57594	-0.18197	0.05526	-0.06736	-0.00297	-0.01157	0.00772	-0.00569	1.09664	-2.20967	-2.16497	-5.99046	-0.20908	0.28620	-0.06100	0.01573	-0.04836	0.00519	21.93766	-1.36158	-4.71411	0.01454	0.67920	0.35798	0.00072	-0.12697	0.02440	-1.73111	-7.95952	11.10492	9.64735	4.27341	-4.97449	7.90632	4.25603	-7.56863	16.17594	6.41657	13.11473	0.00079	0.00123	0.00566	0.00022
111			1.10000	4.09648	-5.62818	12.35870	0.58225	-0.18507	0.05536	-0.07429	-0.00048	-0.01178	0.01038	-0.00736	1.09879	-2.14990	-2.07806	-6.00111	-0.20304	0.29514	-0.06011	0.02368	-0.04024	-0.00331	21.91514	-1.27427	-4.83486	0.01556	0.69417	0.36083	0.00045	-0.16879	0.06811	-1.06977	-8.74064	11.16413	8.67121	5.32780	3.46955	7.68662	4.61725	-15.27822	15.98978	6.52691	13.17745	0.00084	0.00130	0.00570	0.00028
112			1.11000	4.18278	-5.61922	12.47607	0.60226	-0.18477	0.05541	-0.07718	0.00007	-0.01023	0.01332	-0.01330	1.10777	-2.07802	-2.00658	-5.93322	-0.19389	0.30966	-0.05957	0.02465	-0.03314	-0.01009	21.89766	-1.18383	-5.01887	0.00036	0.72374	0.36858	0.00001	-0.19907	0.09665	-0.97496	-8.59209	9.54375	7.61058	4.89241	10.14651	7.43878	5.34879	-19.81072	15.77210	6.63881	13.26147	0.00082	0.00136	0.00575	0.00031
113			1.12000	4.26410	-5.61233	12.57073	0.62737	-0.18328	0.05418	-0.07465	-0.00022	-0.00789	0.01424	-0.02294	1.11592	-2.01085	-1.94852	-5.81148	-0.17826	0.31748	-0.05806	0.01951	-0.02681	-0.01330	21.87667	-1.09387	-5.23131	-0.03507	0.74575	0.37112	-0.00131	-0.20743	0.10446	-1.05635	-7.76142	7.39745	6.52657	3.39772	13.44857	7.10967	6.14394	-20.74540	15.53215	6.74347	13.36632	0.00076	0.00141	0.00584	0.00031
114			1.13000	4.33549	-5.60819	12.64336	0.65049	-0.18185	0.05437	-0.06563	-0.00008	-0.00660	0.01357	-0.02940	1.12385	-1.96140	-1.90063	-5.67415	-0.17176	0.32173	-0.05859	0.01188	-0.02278	-0.01276	21.84693	-1.00820	-5.43703	-0.05418	0.75978	0.37374	-0.00301	-0.19397	0.09487	-0.86341	-6.57559	6.14898	5.47335	1.30605	12.49340	6.65565	6.76826	-18.58821	15.28225	6.83614	13.48851	0.00069	0.00145	0.00597	0.00028
115			1.14000	4.39334	-5.60231	12.71014	0.66952	-0.18029	0.05655	-0.04856	0.00158	-0.00775	0.01242	-0.03168	1.13024	-1.93979	-1.85884	-5.56482	-0.17590	0.32579	-0.06170	0.00189	-0.02189	-0.00829	21.80629	-0.93053	-5.61020	-0.05392	0.76955	0.37912	-0.00408	-0.16521	0.07562	0.04163	-5.23482	7.19692	4.51765	-1.12535	7.26351	5.97691	7.15176	-14.62130	15.03384	6.91612	13.62163	0.00065	0.00150	0.00615	0.00026
116			1.15000	4.43388	-5.58611	12.79995	0.68243	-0.17838	0.05922	-0.02241	0.00540	-0.01227	0.01049	-0.03221	1.13205	-1.95400	-1.81842	-5.52286	-0.18224	0.32622	-0.06554	-0.01086	-0.02422	0.00042	21.75537	-0.86466	-5.74064	-0.05156	0.77075	0.38295	-0.00476	-0.12821	0.05484	1.93794	-3.84793	11.35049	3.78279	-3.70341	-1.36556	4.94857	7.31344	-10.39996	14.79432	6.98517	13.75644	0.00068	0.00156	0.00635	0.00026
117			1.16000	4.45380	-5.54936	12.94522	0.69190	-0.17916	0.06222	0.01138	0.01155	-0.02056	0.00838	-0.03122	1.13266	-2.00779	-1.77410	-5.57515	-0.19151	0.32266	-0.06973	-0.02539	-0.02952	0.01247	21.69711	-0.81428	-5.83327	-0.04705	0.76592	0.38574	-0.00480	-0.09157	0.04097	4.83698	-2.51946	18.52967	3.41813	-6.16495	-11.85338	3.50149	7.29066	-7.26029	14.56381	7.04603	13.88370	0.00079	0.00164	0.00656	0.00030
118			1.17000	4.45101	-5.48303	13.17351	0.70492	-0.17943	0.06654	0.05038	0.01938	-0.03283	0.00808	-0.02841	1.13517	-2.09948	-1.72090	-5.73149	-0.21019	0.32486	-0.07538	-0.04181	-0.03802	0.02656	21.63610	-0.78235	-5.90439	-0.03101	0.76871	0.39427	-0.00319	-0.06318	0.04043	8.46502	-1.33191	27.94423	3.51549	-8.29556	-22.38768	1.67592	7.14923	-6.12696	14.33473	7.10102	13.99757	0.00096	0.00174	0.00675	0.00037
119			1.18000	4.42483	-5.38212	13.50185	0.72005	-0.17894	0.07159	0.09161	0.02742	-0.04815	0.01000	-0.02582	1.13690	-2.22342	-1.65496	-5.98379	-0.23085	0.33169	-0.08167	-0.05850	-0.04900	0.04050	21.57721	-0.77005	-5.97724	-0.01511	0.77706	0.40605	-0.00146	-0.04707	0.05616	12.26366	-0.30121	38.27258	4.08623	-10.11124	-31.15715	-0.36563	7.06488	-7.44690	14.09235	7.15248	14.10185	0.00114	0.00184	0.00689	0.00048
120			1.19000	4.37599	-5.24863	13.93174	0.74039	-0.18200	0.07521	0.13168	0.03443	-0.06298	0.01223	-0.02473	1.13718	-2.37317	-1.57382	-6.30620	-0.25246	0.33123	-0.08609	-0.07447	-0.05964	0.05006	21.52303	-0.77608	-6.07733	-0.00430	0.77353	0.41061	-0.00038	-0.04489	0.08655	15.45725	0.61936	47.79466	5.08790	-11.82056	-36.55914	-2.38508	7.27690	-11.11736	13.81919	7.20296	14.20951	0.00126	0.00193	0.00696	0.00062
121			1.20000	4.30707	-5.09290	14.44612	0.76302	-0.19482	0.07402	0.16601	0.03991	-0.07061	0.01265	-0.02475	1.13829	-2.54280	-1.47634	-6.65847	-0.27245	0.31232	-0.08475	-0.08833	-0.06560	0.04993	21.47317	-0.79680	-6.22637	-0.00034	0.74387	0.39757	-0.00003	-0.05456	0.12233	17.25155	1.53697	54.59196	6.41133	-13.63089	-37.44772	-4.13366	7.89720	-16.44556	13.50329	7.25354	14.33243	0.00128	0.00199	0.00695	0.00072
122			1.21000	4.22207	-4.93255	15.00835	0.78398	-0.20902	0.07217	0.18981	0.04039	-0.07162	0.01649	-0.02344	1.14050	-2.72692	-1.36319	-6.99160	-0.29351	0.30284	-0.08238	-0.10038	-0.07023	0.04228	21.42540	-0.82693	-6.43625	0.01112	0.72946	0.38900	0.00086	-0.07347	0.15892	17.10110	2.58822	57.00151	7.78275	-15.59718	-33.48737	-5.38173	8.80553	-22.23661	13.14339	7.30317	14.47445	0.00119	0.00203	0.00688	0.00074
123			1.22000	4.12619	-4.78838	15.56814	0.80623	-0.20376	0.07730	0.20090	0.03166	-0.07256	0.02830	-0.02353	1.13290	-2.92032	-1.23870	-7.25877	-0.31364	0.33235	-0.08814	-0.10947	-0.07885	0.03250	21.37739	-0.86037	-6.70438	0.02463	0.76631	0.40871	0.00191	-0.10059	0.19964	14.99037	3.80611	54.18855	8.67410	-17.53206	-25.46411	-5.93599	9.69529	-27.02502	12.74839	7.34954	14.63386	0.00099	0.00204	0.00677	0.00066
124			1.23000	4.02565	-4.67745	16.07211	0.82884	-0.18371	0.08507	0.19766	0.01880	-0.06798	0.03798	-0.02695	1.11478	-3.11740	-1.11307	-7.42751	-0.32906	0.36371	-0.09727	-0.11352	-0.07886	0.01849	21.32789	-0.89089	-7.01238	0.02588	0.79433	0.42658	0.00204	-0.12289	0.22348	11.53639	5.01884	46.46544	8.41360	-18.98334	-15.24661	-5.70344	10.18047	-29.38888	12.33454	7.39044	14.80538	0.00072	0.00202	0.00664	0.00049
125			1.24000	3.92736	-4.60687	16.47636	0.84622	-0.16212	0.09163	0.17913	0.00802	-0.05482	0.03951	-0.02974	1.09743	-3.31114	-1.00243	-7.48974	-0.34458	0.37386	-0.10506	-0.11281	-0.06206	0.00227	21.27756	-0.91360	-7.32815	0.02733	0.78466	0.42687	0.00211	-0.12659	0.21266	7.67488	5.91711	35.16149	6.53816	-19.32270	-5.26580	-4.73432	9.85808	-28.28717	11.92208	7.42500	14.97955	0.00045	0.00198	0.00653	0.00030
126			1.25000	3.83819	-4.57362	16.75442	0.86319	-0.14618	0.09717	0.14746	0.00111	-0.03569	0.03426	-0.02882	1.08588	-3.49199	-0.92472	-7.46313	-0.37246	0.36415	-0.11145	-0.10885	-0.03258	-0.01126	21.22991	-0.92583	-7.61150	0.05042	0.74650	0.41495	0.00349	-0.10869	0.16899	4.10911	6.19051	21.99064	3.15779	-18.00011	2.48521	-3.19401	8.44202	-23.41608	11.52981	7.45528	15.14282	0.00024	0.00195	0.00645	0.00015
127			1.26000	3.76531	-4.56979	16.89705	0.87551	-0.13755	0.10048	0.10296	-0.00297	-0.01342	0.02620	-0.02634	1.07834	-3.64788	-0.89327	-7.38033	-0.40015	0.34393	-0.11530	-0.09513	-0.00030	-0.01908	21.19046	-0.92714	-7.82366	0.07684	0.70062	0.39841	0.00409	-0.07680	0.10515	1.03956	5.65017	8.51367	-1.01662	-14.90253	7.23461	-1.29977	6.00626	-15.47996	11.16901	7.48709	15.28165	0.00014	0.00192	0.00639	0.00008
128			1.27000	3.71578	-4.58810	16.90926	0.88187	-0.13241	0.10128	0.04876	-0.00553	0.00802	0.01919	-0.02424	1.07161	-3.76740	-0.91194	-7.27382	-0.41948	0.32559	-0.11680	-0.07019	0.02708	-0.02088	21.16370	-0.91809	-7.93893	0.09430	0.66682	0.38549	0.00298	-0.04131	0.03635	-1.62333	4.31182	-3.88790	-5.05360	-10.44048	9.21710	0.70419	2.94451	-5.99154	10.84034	7.52717	15.38751	0.00014	0.00192	0.00633	0.00007
129			1.28000	3.69487	-4.62334	16.80931	0.88083	-0.12914	0.10029	-0.00939	-0.00738	0.02549	0.01402	-0.02306	1.06338	-3.84290	-0.97513	-7.16960	-0.42774	0.31125	-0.11669	-0.03748	0.04638	-0.01817	21.15227	-0.89996	-7.95008	0.10016	0.64725	0.37765	0.00061	-0.00749	-0.02788	-3.97866	2.38167	-14.19774	-8.18583	-5.25819	9.11262	2.54253	-0.34135	3.44584	10.53474	7.57941	15.46034	0.00020	0.00194	0.00624	0.00010
130			1.29000	3.70474	-4.67221	16.62195	0.87168	-0.12755	0.09941	-0.06490	-0.00901	0.03857	0.01092	-0.02118	1.05113	-3.87090	-1.07048	-7.08432	-0.43029	0.30122	-0.11667	-0.00271	0.05719	-0.01375	21.15789	-0.87518	-7.86481	0.10756	0.63831	0.37554	-0.00231	0.02204	-0.08204	-6.07984	0.18509	-22.17556	-9.99681	-0.05350	8.00996	3.98983	-3.50798	11.57067	10.23727	7.64285	15.50757	0.00030	0.00195	0.00609	0.00015
131			1.30000	3.74425	-4.73290	16.36940	0.85957	-0.12593	0.09850	-0.11275	-0.01051	0.04817	0.00846	-0.01834	1.04118	-3.85276	-1.18313	-7.02016	-0.43191	0.29542	-0.11658	0.02916	0.06113	-0.01078	21.18064	-0.84646	-7.70231	0.12136	0.63439	0.37656	-0.00573	0.04385	-0.12147	-7.93660	-1.92368	-28.24561	-10.48309	4.40940	7.36534	4.96280	-6.14265	17.38524	9.93280	7.71223	15.54087	0.00038	0.00196	0.00588	0.00020
132			1.31000	3.80916	-4.80433	16.06709	0.85182	-0.12673	0.09560	-0.15096	-0.01209	0.05420	0.00489	-0.01722	1.04073	-3.79593	-1.29994	-6.96272	-0.42903	0.28717	-0.11418	0.05369	0.05928	-0.01141	21.21755	-0.81543	-7.49149	0.12542	0.62684	0.37375	-0.00835	0.05401	-0.14060	-9.50461	-3.67313	-32.92847	-9.94711	7.50136	8.29986	5.50623	-7.84787	20.28686	9.61049	7.78007	15.57158	0.00042	0.00193	0.00563	0.00024
133			1.32000	3.89337	-4.88522	15.72619	0.84484	-0.12919	0.09182	-0.17835	-0.01369	0.05733	0.00195	-0.01723	1.04436	-3.71224	-1.41158	-6.89024	-0.42095	0.28086	-0.11072	0.06821	0.05469	-0.01554	21.26316	-0.78246	-7.26469	0.12184	0.62302	0.37088	-0.00931	0.05305	-0.14141	-10.74564	-4.96150	-36.36859	-8.77279	9.01957	10.81707	5.69640	-8.46335	20.39898	9.26700	7.83941	15.60700	0.00040	0.00188	0.00536	0.00024
134			1.33000	3.99071	-4.97411	15.35898	0.83300	-0.13313	0.08784	-0.19416	-0.01537	0.05781	0.00015	-0.01678	1.04693	-3.61457	-1.51221	-6.78773	-0.40882	0.27725	-0.10688	0.07273	0.04867	-0.02103	21.31119	-0.74791	-7.04890	0.11732	0.62364	0.36881	-0.00890	0.04421	-0.12906	-11.67830	-5.81770	-38.39195	-7.26339	9.15247	13.98712	5.60567	-8.06888	18.46296	8.90716	7.88668	15.65022	0.00030	0.00179	0.00507	0.00018
135			1.34000	4.09576	-5.06975	14.98023	0.81572	-0.13755	0.08389	-0.19910	-0.01709	0.05580	-0.00171	-0.01532	1.04943	-3.51469	-1.59820	-6.65244	-0.39406	0.27437	-0.10288	0.06912	0.04141	-0.02559	21.35537	-0.71242	-6.86155	0.11309	0.62441	0.36592	-0.00739	0.03127	-0.10880	-12.32782	-6.30728	-38.82342	-5.61553	8.27403	16.70105	5.29036	-6.86909	15.40498	8.54341	7.92267	15.70208	0.00013	0.00167	0.00479	0.00008
136			1.35000	4.20386	-5.17060	14.60587	0.80261	-0.14163	0.08191	-0.19580	-0.01866	0.05255	-0.00377	-0.01208	1.05824	-3.42184	-1.66740	-6.49247	-0.38664	0.27468	-0.10102	0.06116	0.03357	-0.02804	21.39031	-0.67732	-6.71065	0.11889	0.62824	0.36615	-0.00563	0.01816	-0.08675	-12.65304	-6.45679	-37.43950	-3.98404	6.79312	17.94658	4.78813	-5.16374	12.03290	8.19366	7.95069	15.76268	-0.00008	0.00155	0.00452	-0.00004
137			1.36000	4.31002	-5.27417	14.25518	0.79945	-0.14931	0.08175	-0.18547	-0.02052	0.04772	-0.00728	-0.00854	1.07729	-3.34292	-1.71907	-6.32643	-0.38609	0.27063	-0.10085	0.05001	0.02449	-0.02725	21.41282	-0.64428	-6.59665	0.12681	0.62616	0.36532	-0.00322	0.00724	-0.06519	-12.60803	-6.25504	-34.04774	-2.47456	5.03645	17.03142	4.14168	-3.26541	8.90380	7.87939	7.97394	15.83009	-0.00026	0.00144	0.00428	-0.00012
138			1.37000	4.40932	-5.37778	13.94789	0.80033	-0.15834	0.08170	-0.16834	-0.02239	0.04084	-0.01206	-0.00653	1.10118	-3.28287	-1.75289	-6.17722	-0.38299	0.26246	-0.10049	0.03595	0.01490	-0.02315	21.42164	-0.61501	-6.51542	0.12343	0.61856	0.36141	-0.00030	-0.00044	-0.04611	-12.26160	-5.74468	-29.11326	-1.08897	3.22493	14.21733	3.43407	-1.40895	6.29924	7.62288	7.99482	15.89650	-0.00035	0.00136	0.00406	-0.00013
139			1.38000	4.49858	-5.47963	13.69413	0.80651	-0.16775	0.08235	-0.14831	-0.02418	0.03376	-0.01561	-0.00463	1.12369	-3.24353	-1.76891	-6.05903	-0.38496	0.25653	-0.10074	0.02189	0.00600	-0.01790	21.41710	-0.59013	-6.46084	0.12434	0.61463	0.35963	0.00240	-0.00534	-0.03134	-11.76739	-5.02415	-23.81705	0.20136	1.48753	10.66502	2.77857	0.25485	4.31450	7.44043	8.01423	15.95056	-0.00033	0.00132	0.00387	-0.00008
140			1.39000	4.57646	-5.57921	13.49042	0.81497	-0.17479	0.08223	-0.12803	-0.02543	0.02753	-0.01755	-0.00405	1.14125	-3.22403	-1.76811	-5.97236	-0.38638	0.25457	-0.10022	0.00872	-0.00146	-0.01323	21.40049	-0.56928	-6.42608	0.12070	0.61575	0.35873	0.00461	-0.00824	-0.02121	-11.24049	-4.17265	-19.35972	1.32079	-0.13378	7.56304	2.27967	1.62330	3.00463	7.33481	8.03076	15.98400	-0.00020	0.00130	0.00369	-0.00002
141			1.40000	4.64261	-5.67636	13.32320	0.82063	-0.17711	0.08156	-0.10872	-0.02552	0.02334	-0.01790	-0.00517	1.14970	-3.22231	-1.75384	-5.90832	-0.38280	0.25708	-0.09919	-0.00270	-0.00661	-0.01017	21.37389	-0.55114	-6.40333	0.10805	0.62091	0.35847	0.00577	-0.00936	-0.01648	-10.68430	-3.24971	-16.42466	2.06452	-1.60114	5.47786	2.01974	2.61726	2.47089	7.29334	8.04113	15.99501	0.00001	0.00130	0.00355	0.00000
142			1.41000	4.69717	-5.77029	13.17547	0.82275	-0.17431	0.08027	-0.09162	-0.02411	0.02123	-0.01695	-0.00592	1.14938	-3.23566	-1.73210	-5.85668	-0.38042	0.26477	-0.09781	-0.01156	-0.00879	-0.00844	21.33975	-0.53400	-6.38331	0.09968	0.63055	0.35957	0.00639	-0.00819	-0.01778	-10.02399	-2.34321	-15.07196	2.23424	-2.78034	4.28578	2.00760	3.18063	2.81565	7.29316	8.04204	15.98726	0.00023	0.00130	0.00343	-0.00000
143			1.42000	4.74102	-5.85915	13.03266	0.82247	-0.16873	0.07856	-0.07837	-0.02148	0.02070	-0.01553	-0.00641	1.14362	-3.26006	-1.71028	-5.81171	-0.37889	0.27454	-0.09627	-0.01682	-0.00785	-0.00722	21.30086	-0.51667	-6.35597	0.09376	0.64275	0.36158	0.00653	-0.00397	-0.02483	-9.20656	-1.60290	-14.95499	1.81737	-3.42074	3.54975	2.17537	3.27617	4.01066	7.31040	8.03283	15.96580	0.00040	0.00130	0.00334	-0.00001
144			1.43000	4.77670	-5.94063	12.88506	0.82005	-0.16351	0.07631	-0.07037	-0.01813	0.02070	-0.01469	-0.00647	1.13395	-3.28904	-1.69452	-5.77273	-0.37838	0.28057	-0.09430	-0.01730	-0.00451	-0.00563	21.26052	-0.49882	-6.31257	0.09011	0.64973	0.36131	0.00627	0.00330	-0.03555	-8.20045	-1.21511	-15.40721	1.01201	-3.26976	2.77656	2.39934	2.92510	5.78238	7.32642	8.01617	15.93450	0.00051	0.00128	0.00328	-0.00000
145			1.44000	4.80822	-6.01164	12.73184	0.81489	-0.15938	0.07425	-0.06712	-0.01416	0.01995	-0.01472	-0.00518	1.12455	-3.31446	-1.68797	-5.74440	-0.37949	0.28315	-0.09263	-0.01297	-0.00045	-0.00283	21.22209	-0.48120	-6.24878	0.09136	0.65102	0.35966	0.00584	0.01230	-0.04639	-6.91905	-1.30807	-15.34845	0.08043	-2.24424	1.36415	2.51788	2.24463	7.60334	7.32925	7.99697	15.89927	0.00054	0.00126	0.00325	0.00001
146			1.45000	4.83970	-6.06789	12.58515	0.81094	-0.15678	0.07362	-0.06687	-0.00971	0.01748	-0.01567	-0.00286	1.11895	-3.32924	-1.69067	-5.73789	-0.38365	0.28272	-0.09245	-0.00494	0.00265	0.00163	21.18849	-0.46549	-6.16697	0.09773	0.64686	0.35815	0.00527	0.02059	-0.05299	-5.29934	-1.88835	-13.72252	-0.72854	-0.49368	-1.03811	2.37087	1.43313	8.77710	7.31197	7.98059	15.87169	0.00051	0.00125	0.00326	0.00003
147			1.46000	4.87457	-6.10527	12.46523	0.81167	-0.15574	0.07414	-0.06852	-0.00510	0.01286	-0.01655	-0.00091	1.11532	-3.32863	-1.69986	-5.76395	-0.39015	0.28069	-0.09338	0.00568	0.00370	0.00699	21.16173	-0.45393	-6.07752	0.10582	0.64079	0.35761	0.00435	0.02542	-0.05133	-3.45217	-2.86623	-10.27597	-1.17052	1.66055	-3.94142	1.85569	0.71643	8.62405	7.27323	7.97119	15.86478	0.00045	0.00125	0.00332	0.00004
148			1.47000	4.91563	-6.12211	12.38912	0.81676	-0.15363	0.07440	-0.07226	-0.00083	0.00674	-0.01700	-0.00107	1.11234	-3.31003	-1.71073	-5.82269	-0.39364	0.27972	-0.09394	0.01775	0.00252	0.01123	21.14277	-0.44850	-5.99717	0.10640	0.63723	0.35764	0.00292	0.02478	-0.03942	-1.65732	-4.09499	-5.75994	-1.06818	3.82085	-6.17241	1.00050	0.27717	6.80100	7.21704	7.97069	15.88587	0.00040	0.00129	0.00343	0.00004
149			1.48000	4.96494	-6.12027	12.36181	0.82558	-0.15103	0.07416	-0.07863	0.00238	0.00087	-0.01748	-0.00385	1.11053	-3.27290	-1.71807	-5.90015	-0.39146	0.27802	-0.09368	0.02929	-0.00032	0.01228	21.13133	-0.44992	-5.94362	0.09519	0.63390	0.35633	0.00149	0.01784	-0.01874	-0.24992	-5.36934	-1.46829	-0.41309	5.56521	-6.60625	-0.00707	0.22660	3.52684	7.15019	7.97877	15.93417	0.00040	0.00135	0.00357	0.00004
150			1.49000	5.02317	-6.10523	12.37411	0.83543	-0.14987	0.07348	-0.08663	0.00408	-0.00312	-0.01711	-0.00741	1.10643	-3.21980	-1.71803	-5.97278	-0.38766	0.27555	-0.09268	0.03805	-0.00366	0.00939	21.12535	-0.45685	-5.92932	0.08277	0.63028	0.35356	0.00069	0.00546	0.00596	0.50542	-6.42227	1.47089	0.60507	6.51179	-4.80782	-0.89333	0.58445	-0.51598	7.07879	7.99404	16.00361	0.00044	0.00143	0.00373	0.00005
151			1.50000	5.08865	-6.08491	12.40789	0.84412	-0.14988	0.07236	-0.09334	0.00409	-0.00459	-0.01557	-0.01019	1.09901	-3.15693	-1.70942	-6.01694	-0.38543	0.27385	-0.09111	0.04222	-0.00631	0.00347	21.12167	-0.46613	-5.95806	0.07626	0.62702	0.34980	0.00047	-0.01019	0.02900	0.51669	-6.98467	2.60160	1.65658	6.45069	-1.23785	-1.41694	1.23239	-4.47576	7.00631	8.01527	16.08446	0.00050	0.00152	0.00389	0.00005
152			1.51000	5.15731	-6.06760	12.44419	0.85014	-0.14955	0.07132	-0.09623	0.00249	-0.00374	-0.01268	-0.01295	1.09195	-3.09292	-1.69411	-6.01779	-0.37967	0.27737	-0.08969	0.04058	-0.00747	-0.00360	21.11744	-0.47371	-6.02466	0.06626	0.63222	0.34885	0.00054	-0.02634	0.04569	-0.15185	-6.92230	2.01991	2.40866	5.46915	3.07486	-1.43293	1.94059	-7.51049	6.93330	8.04099	16.16611	0.00055	0.00161	0.00404	0.00006
153			1.52000	5.22456	-6.06051	12.46642	0.85479	-0.14578	0.07157	-0.09469	-0.00031	-0.00120	-0.00803	-0.01547	1.08518	-3.03576	-1.67616	-5.97265	-0.37301	0.29096	-0.08996	0.03441	-0.00672	-0.01000	21.11096	-0.47566	-6.11526	0.05623	0.65257	0.35524	0.00069	-0.04042	0.05300	-1.32169	-6.28185	0.12610	2.61258	3.92365	6.93065	-0.90538	2.45301	-8.90648	6.85870	8.06893	16.24010	0.00057	0.00169	0.00417	0.00007
154			1.53000	5.28631	-6.06831	12.46367	0.86136	-0.13911	0.07307	-0.08873	-0.00338	0.00218	-0.00477	-0.01683	1.07804	-2.99089	-1.66095	-5.89193	-0.37298	0.30358	-0.09181	0.02584	-0.00345	-0.01406	21.10184	-0.46906	-6.20972	0.05516	0.66779	0.36125	0.00091	-0.04840	0.04786	-2.66924	-5.21458	-2.31772	2.12202	2.24729	9.14457	0.07319	2.58252	-8.31111	6.78242	8.09638	16.30081	0.00055	0.00175	0.00428	0.00007
155			1.54000	5.33924	-6.09143	12.43482	0.86774	-0.13368	0.07423	-0.07801	-0.00594	0.00520	-0.00492	-0.01638	1.07246	-2.96143	-1.65397	-5.79802	-0.37946	0.30631	-0.09332	0.01574	0.00183	-0.01418	21.09076	-0.45283	-6.28681	0.06364	0.66605	0.36063	0.00126	-0.04751	0.03092	-3.81834	-3.92683	-4.37531	0.98012	0.77350	8.94381	1.27579	2.31920	-5.92549	6.70697	8.12107	16.34526	0.00048	0.00178	0.00437	0.00006
156			1.55000	5.38129	-6.12652	12.38803	0.87433	-0.12921	0.07577	-0.06415	-0.00761	0.00707	-0.00733	-0.01450	1.07099	-2.94840	-1.65874	-5.71763	-0.39053	0.30440	-0.09529	0.00505	0.00725	-0.01056	21.07824	-0.42815	-6.33080	0.07884	0.65814	0.35890	0.00180	-0.03948	0.00824	-4.53781	-2.65710	-5.47716	-0.48299	-0.32270	6.50881	2.39841	1.83119	-2.47941	6.63661	8.14155	16.37270	0.00037	0.00179	0.00443	0.00004
157			1.56000	5.41256	-6.16863	12.33409	0.88013	-0.12630	0.07695	-0.05023	-0.00833	0.00769	-0.01107	-0.01277	1.07451	-2.95031	-1.67467	-5.66977	-0.39946	0.30012	-0.09686	-0.00437	0.01067	-0.00478	21.06425	-0.39816	-6.33609	0.08896	0.65097	0.35778	0.00230	-0.02727	-0.01354	-4.77845	-1.62226	-5.68175	-1.72098	-0.97173	2.93795	3.13093	1.32441	1.04894	6.57594	8.15686	16.38501	0.00024	0.00178	0.00448	0.00002
158			1.57000	5.43514	-6.21256	12.28055	0.88441	-0.12515	0.07769	-0.03869	-0.00819	0.00734	-0.01474	-0.01177	1.08185	-2.96264	-1.69651	-5.65902	-0.40342	0.29627	-0.09791	-0.01043	0.01069	0.00095	21.04879	-0.36776	-6.30757	0.09006	0.64886	0.35865	0.00253	-0.01405	-0.02907	-4.57344	-0.93702	-5.27386	-2.25985	-1.19059	-0.50128	3.28036	0.92833	3.75073	6.52871	8.16594	16.38685	0.00012	0.00176	0.00451	0.00001
159			1.58000	5.45174	-6.25348	12.23285	0.89205	-0.12645	0.07846	-0.02978	-0.00738	0.00606	-0.01753	-0.01186	1.09094	-2.97967	-1.71654	-5.67871	-0.40610	0.29221	-0.09896	-0.01312	0.00724	0.00529	21.03260	-0.34165	-6.25832	0.08517	0.64867	0.36054	0.00245	-0.00333	-0.03502	-3.98793	-0.58563	-4.26204	-1.97222	-1.14462	-3.10100	2.88405	0.72776	4.99468	6.49828	8.16816	16.38392	0.00003	0.00175	0.00453	0.00000
160			1.59000	5.46446	-6.28756	12.19835	0.90315	-0.12877	0.07831	-0.02286	-0.00612	0.00364	-0.01976	-0.01355	1.09919	-2.99788	-1.72804	-5.71873	-0.40713	0.28660	-0.09901	-0.01385	0.00132	0.00786	21.01638	-0.32232	-6.20577	0.07349	0.64574	0.36007	0.00210	0.00184	-0.03058	-3.15303	-0.51546	-2.53113	-1.02875	-1.05418	-4.72885	2.15091	0.78871	4.59752	6.48741	8.16338	16.38161	0.00001	0.00175	0.00455	0.00000
161			1.60000	5.47549	-6.31277	12.18472	0.91737	-0.12910	0.07769	-0.01875	-0.00465	0.00048	-0.02083	-0.01522	1.10428	-3.01591	-1.72655	-5.76928	-0.41251	0.28392	-0.09870	-0.01372	-0.00568	0.00865	21.00034	-0.30979	-6.16632	0.06792	0.64359	0.35937	0.00189	0.00024	-0.01816	-2.27259	-0.71223	-0.28356	0.30454	-1.02761	-5.38689	1.34181	1.08809	2.81922	6.49697	8.15171	16.38358	0.00005	0.00177	0.00457	-0.00000
162			1.61000	5.48756	-6.32930	12.19529	0.93288	-0.12952	0.07746	-0.01861	-0.00344	-0.00278	-0.01991	-0.01566	1.10819	-3.03294	-1.71043	-5.82029	-0.42301	0.28650	-0.09880	-0.01281	-0.01256	0.00783	20.98473	-0.30197	-6.15156	0.07253	0.64705	0.36122	0.00189	-0.00757	-0.00128	-1.54636	-1.14515	2.03376	1.72878	-1.04601	-5.08164	0.67206	1.49457	0.14971	6.52524	8.13365	16.38970	0.00015	0.00180	0.00460	-0.00001
163			1.62000	5.50321	-6.33910	12.22880	0.94639	-0.12882	0.07830	-0.02300	-0.00270	-0.00547	-0.01643	-0.01612	1.11029	-3.04780	-1.68119	-5.86261	-0.43148	0.29751	-0.09994	-0.01030	-0.01840	0.00555	20.97055	-0.29582	-6.16732	0.07678	0.66251	0.36855	0.00168	-0.01994	0.01685	-1.12909	-1.73852	3.88497	2.95573	-1.00935	-3.84932	0.25871	1.83229	-2.82505	6.56684	8.11058	16.39699	0.00028	0.00183	0.00462	-0.00002
164			1.63000	5.52451	-6.34556	12.27775	0.95564	-0.12508	0.07999	-0.03243	-0.00252	-0.00665	-0.01193	-0.01753	1.10836	-3.05831	-1.64302	-5.88767	-0.43411	0.31339	-0.10186	-0.00538	-0.02199	0.00178	20.95932	-0.28851	-6.21281	0.07470	0.68407	0.37856	0.00115	-0.03397	0.03260	-1.12543	-2.39995	4.55961	3.76883	-0.79933	-1.68096	0.14438	1.95862	-5.41870	6.61337	8.08532	16.40204	0.00042	0.00186	0.00464	-0.00003
165			1.64000	5.55289	-6.35286	12.32648	0.96145	-0.12202	0.08196	-0.04558	-0.00279	-0.00552	-0.00876	-0.01912	1.10491	-3.06129	-1.60197	-5.88691	-0.43326	0.32458	-0.10383	0.00153	-0.02163	-0.00316	20.95229	-0.27798	-6.27982	0.06925	0.69810	0.38518	0.00056	-0.04502	0.04134	-1.50197	-2.98517	3.58300	4.01459	-0.39502	1.17721	0.31246	1.82253	-6.94709	6.65699	8.06125	16.40054	0.00053	0.00188	0.00464	-0.00004
166			1.65000	5.58767	-6.36418	12.35764	0.96463	-0.12160	0.08378	-0.05841	-0.00322	-0.00245	-0.00720	-0.01944	1.10298	-3.05511	-1.56491	-5.85691	-0.43306	0.33006	-0.10554	0.00874	-0.01717	-0.00776	20.94946	-0.26349	-6.35410	0.06748	0.70383	0.38822	0.00010	-0.04921	0.04035	-2.02936	-3.34763	1.35409	3.60719	0.14686	3.86573	0.67835	1.45154	-6.99656	6.69287	8.04092	16.38976	0.00059	0.00188	0.00463	-0.00003
167			1.66000	5.62632	-6.37985	12.36306	0.96674	-0.12208	0.08540	-0.06759	-0.00337	0.00091	-0.00679	-0.01781	1.10094	-3.04037	-1.53794	-5.80591	-0.43813	0.33218	-0.10723	0.01545	-0.01012	-0.01001	20.94999	-0.24574	-6.41970	0.07641	0.70341	0.38926	-0.00029	-0.04524	0.03088	-2.37991	-3.51054	-0.96281	2.62518	0.87354	5.29877	1.06896	0.89465	-5.68714	6.71795	8.02575	16.37380	0.00059	0.00188	0.00461	-0.00002
168			1.67000	5.66678	-6.39683	12.34857	0.96894	-0.12171	0.08639	-0.07277	-0.00277	0.00262	-0.00790	-0.01567	1.09880	-3.01753	-1.52439	-5.75190	-0.44552	0.33083	-0.10852	0.02238	-0.00274	-0.00862	20.95333	-0.22717	-6.46535	0.08854	0.69707	0.38803	-0.00080	-0.03432	0.01746	-2.26026	-3.67742	-2.14433	1.35525	1.95353	4.85639	1.25047	0.19365	-3.64314	6.73163	8.01650	16.36139	0.00054	0.00187	0.00461	-0.00001
169			1.68000	5.70879	-6.40921	12.33086	0.97203	-0.12216	0.08639	-0.07479	-0.00106	0.00122	-0.00984	-0.01463	1.09983	-2.98520	-1.52368	-5.71546	-0.44899	0.32761	-0.10894	0.03040	0.00268	-0.00321	20.96007	-0.21151	-6.48804	0.09226	0.69242	0.38687	-0.00151	-0.01908	0.00525	-1.41442	-4.06910	-1.33141	0.14876	3.52771	2.37651	1.02536	-0.63628	-1.58913	6.73809	8.01346	16.35640	0.00046	0.00186	0.00463	-0.00001
170			1.69000	5.75326	-6.40828	12.33341	0.97725	-0.12437	0.08614	-0.07320	0.00225	-0.00434	-0.01144	-0.01473	1.10338	-2.94086	-1.53196	-5.71770	-0.44935	0.32403	-0.10915	0.03918	0.00479	0.00641	20.97202	-0.20324	-6.49119	0.08925	0.69273	0.38780	-0.00245	-0.00156	-0.00223	0.41824	-4.79950	2.14540	-0.78526	5.57799	-2.29482	0.29006	-1.58300	-0.07568	6.74510	8.01664	16.35499	0.00038	0.00185	0.00467	-0.00001
171			1.70000	5.80082	-6.38274	12.38650	0.98532	-0.12511	0.08623	-0.06743	0.00746	-0.01463	-0.01253	-0.01578	1.10784	-2.88350	-1.54405	-5.78180	-0.44887	0.32228	-0.10976	0.04766	0.00337	0.02000	20.99153	-0.20674	-6.48282	0.08369	0.69712	0.39128	-0.00354	0.01555	-0.00198	3.40075	-5.92228	8.65250	-1.37402	7.92801	-9.03422	-0.95369	-2.55305	0.38785	6.76037	8.02519	16.35036	0.00032	0.00186	0.00473	-0.00001
172			1.71000	5.85244	-6.32059	12.52103	0.99673	-0.12571	0.08744	-0.06008	0.01456	-0.02931	-0.01250	-0.01762	1.11345	-2.81357	-1.55444	-5.92569	-0.44820	0.32278	-0.11136	0.05599	-0.00112	0.03598	21.02048	-0.22503	-6.47660	0.07686	0.70660	0.39846	-0.00461	0.02837	0.00908	7.46327	-7.52504	17.68036	-1.55282	10.40760	-16.83024	-2.60442	-3.39679	-0.70402	6.78837	8.03700	16.33776	0.00032	0.00187	0.00478	-0.00002
173			1.72000	5.91047	-6.21144	12.75734	1.01028	-0.12773	0.08802	-0.05533	0.02354	-0.04621	-0.01243	-0.02101	1.11840	-2.73029	-1.55828	-6.15192	-0.44411	0.31872	-0.11186	0.06506	-0.00748	0.05085	21.06025	-0.25906	-6.49068	0.06185	0.71026	0.40242	-0.00495	0.03285	0.03247	12.31228	-9.64628	27.95201	-1.29180	12.91611	-24.12787	-4.49077	-4.01983	-3.62070	6.82911	8.04897	16.31616	0.00038	0.00190	0.00482	-0.00003
174			1.73000	5.97752	-6.04854	13.10099	1.01930	-0.13514	0.08718	-0.05349	0.03508	-0.06243	-0.01246	-0.02289	1.12056	-2.63146	-1.55243	-6.44746	-0.44011	0.30548	-0.11020	0.07550	-0.01369	0.06135	21.11190	-0.30771	-6.54385	0.05213	0.69980	0.39873	-0.00532	0.02683	0.06582	17.53100	-12.08414	38.21009	-0.69687	15.28990	-29.77494	-6.40514	-4.41988	-8.23980	6.87922	8.05882	16.28630	0.00051	0.00193	0.00486	-0.00004
175			1.74000	6.05319	-5.83008	13.54676	1.01751	-0.15531	0.08493	-0.04974	0.05169	-0.07563	-0.01002	-0.01992	1.12331	-2.51632	-1.53633	-6.79181	-0.43769	0.28775	-0.10618	0.08536	-0.01811	0.06607	21.17629	-0.36818	-6.65132	0.06069	0.68837	0.39260	-0.00756	0.01214	0.10420	22.57751	-14.35279	47.52904	0.00560	17.18375	-33.37192	-8.12315	-4.62275	-13.99309	6.93406	8.06610	16.24872	0.00067	0.00197	0.00488	-0.00006
176			1.75000	6.13237	-5.56162	14.08054	1.00896	-0.18105	0.08344	-0.03935	0.07104	-0.08584	-0.00292	-0.01484	1.12815	-2.38874	-1.51180	-7.16322	-0.43138	0.28009	-0.10251	0.09015	-0.02080	0.06650	21.25282	-0.43644	-6.82013	0.07503	0.69844	0.39541	-0.01080	-0.00821	0.14436	26.76343	-15.87864	54.92016	0.58768	18.14482	-34.83831	-9.39924	-4.60074	-19.91202	6.98749	8.07246	16.20780	0.00084	0.00200	0.00488	-0.00006
177			1.76000	6.20676	-5.25706	14.67611	0.99875	-0.20307	0.08247	-0.02088	0.08696	-0.09142	0.00625	-0.01261	1.13104	-2.25711	-1.48243	-7.53841	-0.41392	0.27994	-0.09925	0.08571	-0.02145	0.06290	21.33815	-0.50729	-7.04613	0.07214	0.72051	0.40264	-0.01121	-0.03151	0.17955	29.43920	-16.22419	59.22464	0.89668	17.81027	-34.06384	-10.04053	-4.29682	-24.88036	7.03172	8.08112	16.17359	0.00097	0.00203	0.00489	-0.00006
178			1.77000	6.26736	-4.93647	15.29543	0.98948	-0.21732	0.08115	0.00466	0.09477	-0.09046	0.01380	-0.01361	1.13002	-2.13256	-1.45281	-7.89253	-0.38975	0.27881	-0.09581	0.07259	-0.01927	0.05532	21.42647	-0.57570	-7.31435	0.05366	0.73546	0.40577	-0.00834	-0.05249	0.20041	30.28282	-15.19831	59.62846	0.83715	16.03713	-31.08270	-10.00542	-3.68230	-27.98358	7.05956	8.09481	16.15675	0.00105	0.00206	0.00491	-0.00003
179			1.78000	6.30644	-4.62094	15.89586	0.98373	-0.22407	0.08052	0.03501	0.09388	-0.08432	0.01884	-0.01390	1.12541	-2.02683	-1.42804	-8.20279	-0.37531	0.27599	-0.09359	0.05550	-0.01444	0.04580	21.51063	-0.63788	-7.60288	0.04800	0.73940	0.40536	-0.00689	-0.06500	0.20319	29.43308	-12.90868	56.10598	0.35431	13.01903	-26.40651	-9.41380	-2.84922	-28.65602	7.06704	8.11386	16.16310	0.00107	0.00209	0.00497	0.00000
180			1.79000	6.31917	-4.32750	16.43927	0.98277	-0.22419	0.08095	0.06726	0.08634	-0.07470	0.02149	-0.01391	1.11711	-1.94907	-1.41280	-8.45526	-0.37090	0.27126	-0.09317	0.03653	-0.00788	0.03638	21.58470	-0.69255	-7.88573	0.05245	0.73354	0.40257	-0.00649	-0.06397	0.18771	27.39033	-9.74864	49.52256	-0.52846	9.33560	-21.15734	-8.51443	-2.06140	-26.68801	7.05414	8.13642	16.19344	0.00104	0.00211	0.00504	0.00003
181			1.80000	6.30446	-4.06591	16.90121	0.98689	-0.21930	0.08041	0.09911	0.07561	-0.06206	0.02119	-0.01474	1.10937	-1.90291	-1.41005	-8.65123	-0.37161	0.26290	-0.09260	0.01764	-0.00097	0.02863	21.64605	-0.74147	-8.13654	0.05550	0.71828	0.39543	-0.00570	-0.04760	0.15565	24.84490	-6.25972	41.50266	-1.70819	5.78227	-16.88174	-7.57767	-1.67407	-22.30298	7.02441	8.16006	16.24500	0.00097	0.00213	0.00513	0.00004
182			1.81000	6.26403	-3.83760	17.27710	0.99677	-0.21389	0.07896	0.12992	0.06567	-0.04975	0.01932	-0.01550	1.10735	-1.88594	-1.42036	-8.80966	-0.37759	0.25359	-0.09185	0.00101	0.00463	0.02487	21.69662	-0.78832	-8.33302	0.05871	0.70203	0.38795	-0.00510	-0.01946	0.11484	22.47168	-2.95197	33.98000	-2.99492	3.01314	-14.95660	-6.81812	-1.91613	-16.27189	6.98479	8.18253	16.31180	0.00087	0.00215	0.00520	0.00005
183			1.82000	6.20105	-3.63732	17.58202	1.00763	-0.20974	0.07716	0.15931	0.05813	-0.04077	0.01786	-0.01646	1.10800	-1.89214	-1.44121	-8.96070	-0.38349	0.24621	-0.09122	-0.01242	0.00766	0.02616	21.74107	-0.83734	-8.46349	0.05756	0.69175	0.38367	-0.00457	0.01422	0.07415	20.73143	-0.18990	28.65094	-4.11324	1.29502	-16.06539	-6.38896	-2.74172	-9.81759	6.94531	8.20135	16.38272	0.00078	0.00217	0.00528	0.00003
184			1.83000	6.11914	-3.45642	17.84587	1.01708	-0.20468	0.07572	0.18747	0.05232	-0.03682	0.01704	-0.01704	1.10692	-1.91478	-1.46693	-9.13708	-0.39102	0.24106	-0.09121	-0.02311	0.00741	0.03232	21.78477	-0.89223	-8.53002	0.05792	0.68421	0.38214	-0.00465	0.04652	0.04082	19.77115	1.86952	26.60796	-4.80319	0.47705	-20.08555	-6.36034	-3.87515	-4.28130	6.91798	8.21412	16.44118	0.00071	0.00218	0.00532	0.00001
185			1.84000	6.02145	-3.28667	18.10582	1.02545	-0.20209	0.07522	0.21460	0.04826	-0.03816	0.01640	-0.01756	1.10460	-1.94949	-1.49005	-9.36546	-0.39860	0.23262	-0.09196	-0.03279	0.00389	0.04183	21.83175	-0.95512	-8.54826	0.05724	0.67133	0.38009	-0.00492	0.06903	0.02102	19.41315	3.25970	28.07326	-4.94323	0.09471	-26.03874	-6.66812	-4.87804	-0.85773	6.91320	8.21894	16.46950	0.00068	0.00218	0.00533	-0.00001
186			1.85000	5.91078	-3.12338	18.39611	1.03368	-0.20035	0.07638	0.23935	0.04411	-0.04392	0.01574	-0.01755	1.10311	-1.99550	-1.50390	-9.65758	-0.40797	0.22266	-0.09396	-0.04319	-0.00166	0.05220	21.88301	-1.02517	-8.54503	0.05984	0.65385	0.37821	-0.00549	0.07516	0.01914	19.18570	4.14007	32.17629	-4.51572	-0.39294	-32.08995	-7.14671	-5.31081	-0.35650	6.93513	8.21488	16.45763	0.00070	0.00217	0.00528	-0.00003
187			1.86000	5.79033	-2.96797	18.73617	1.03728	-0.19954	0.07934	0.25806	0.03845	-0.05216	0.01549	-0.01622	1.10128	-2.05410	-1.50376	-10.00226	-0.41737	0.21312	-0.09709	-0.05458	-0.00784	0.06000	21.93677	-1.09897	-8.55300	0.06824	0.63501	0.37731	-0.00643	0.06362	0.03557	18.48388	4.77192	37.14312	-3.53087	-1.38725	-36.05511	-7.63667	-4.93716	-2.92447	6.97882	8.20283	16.40832	0.00076	0.00215	0.00518	-0.00005
188			1.87000	5.66332	-2.82783	19.12434	1.04127	-0.19732	0.08269	0.27042	0.02995	-0.05934	0.01566	-0.01492	1.09833	-2.12676	-1.48716	-10.36707	-0.42787	0.20498	-0.10009	-0.06680	-0.01348	0.06129	21.98981	-1.17203	-8.60238	0.07943	0.61670	0.37600	-0.00729	0.03816	0.06623	16.83526	5.48466	40.91457	-2.08520	-3.09720	-36.21046	-8.02841	-3.78833	-7.95549	7.03168	8.18557	16.33710	0.00083	0.00210	0.00503	-0.00006
189			1.88000	5.53235	-2.71385	19.53827	1.04640	-0.19287	0.08539	0.27523	0.01870	-0.06171	0.01605	-0.01547	1.09376	-2.21477	-1.45446	-10.70652	-0.43467	0.19818	-0.10204	-0.07840	-0.01751	0.05353	22.03867	-1.24029	-8.71367	0.08265	0.60066	0.37318	-0.00695	0.00525	0.10329	14.01323	6.51148	41.63571	-0.40433	-5.52362	-31.70135	-8.21997	-2.07630	-14.25159	7.07911	8.16610	16.26589	0.00087	0.00204	0.00484	-0.00005
190			1.89000	5.40066	-2.63739	19.93875	1.05064	-0.18204	0.09021	0.26936	0.00590	-0.05876	0.01796	-0.01655	1.08493	-2.31811	-1.40912	-10.97181	-0.44170	0.20173	-0.10619	-0.08843	-0.01997	0.03816	22.07996	-1.30031	-8.89270	0.08826	0.59743	0.37676	-0.00631	-0.02837	0.14003	10.08435	7.84777	38.06273	1.18855	-8.38056	-22.71680	-8.10851	-0.12246	-20.29550	7.11025	8.14677	16.21371	0.00090	0.00197	0.00465	-0.00002
191			1.90000	5.27287	-2.60646	20.27863	1.05659	-0.16665	0.09501	0.25145	-0.00567	-0.04771	0.01833	-0.01704	1.07407	-2.43394	-1.35767	-11.12268	-0.45517	0.20600	-0.11058	-0.09601	-0.01929	0.01590	22.11124	-1.34992	-9.12891	0.10330	0.59087	0.37792	-0.00578	-0.05546	0.16453	5.42643	9.28007	30.03557	2.32201	-11.09225	-10.68802	-7.62119	1.63472	-24.50869	7.12056	8.12934	16.19079	0.00091	0.00191	0.00448	0.00000
192			1.91000	5.15437	-2.62307	20.51595	1.06465	-0.15187	0.09788	0.22091	-0.01420	-0.02893	0.01612	-0.01659	1.06439	-2.55579	-1.30887	-11.14097	-0.47471	0.20478	-0.11335	-0.09870	-0.01468	-0.00855	22.13234	-1.38842	-9.39552	0.12603	0.57562	0.37259	-0.00512	-0.06789	0.16583	0.61072	10.45090	18.63259	2.68132	-12.92303	1.80675	-6.72375	2.73129	-25.47087	7.11118	8.11566	16.19756	0.00090	0.00184	0.00433	0.00002
193			1.92000	5.05098	-2.68244	20.62589	1.07309	-0.13879	0.10038	0.17776	-0.01928	-0.00669	0.01374	-0.01553	1.05618	-2.67409	-1.27181	-11.03992	-0.49599	0.20522	-0.11632	-0.09359	-0.00750	-0.02878	22.14519	-1.41686	-9.65244	0.15194	0.56533	0.36916	-0.00418	-0.06355	0.14335	-3.79343	10.95477	5.79579	2.12861	-13.25850	11.91174	-5.41542	2.88846	-22.39025	7.08773	8.10707	16.22622	0.00087	0.00178	0.00420	0.00003
194			1.93000	4.96859	-2.77464	20.60613	1.07850	-0.12771	0.10201	0.12474	-0.02124	0.01495	0.01135	-0.01494	1.04923	-2.77829	-1.25393	-10.85961	-0.51196	0.20708	-0.11897	-0.07985	0.00123	-0.04047	22.15252	-1.43686	-9.85637	0.17056	0.55904	0.36739	-0.00284	-0.04472	0.09977	-7.32428	10.55129	-6.34192	0.73191	-11.98942	17.76084	-3.73161	2.17769	-15.66420	7.05985	8.10339	16.26260	0.00083	0.00172	0.00407	0.00003
195			1.94000	4.91090	-2.88672	20.47495	1.08371	-0.11826	0.10178	0.07059	-0.02079	0.03185	0.00761	-0.01603	1.04506	-2.86137	-1.25991	-10.65017	-0.52117	0.20493	-0.12022	-0.06227	0.01002	-0.04206	22.15624	-1.44931	-9.97533	0.17478	0.54735	0.36255	-0.00117	-0.01784	0.04351	-9.67229	9.37730	-15.97615	-1.25077	-9.68917	19.00105	-1.79089	0.98920	-6.83594	7.03894	8.10304	16.28815	0.00079	0.00167	0.00396	0.00002
196			1.95000	4.87661	-3.00600	20.26575	1.09021	-0.11041	0.10060	0.02636	-0.01893	0.04157	0.00269	-0.01827	1.04166	-2.92407	-1.29009	-10.45632	-0.52768	0.19742	-0.12075	-0.04888	0.01661	-0.03543	22.15661	-1.45413	-9.99787	0.17133	0.52809	0.35483	0.00076	0.00840	-0.01205	-10.76077	7.89433	-21.93247	-3.37809	-7.34848	16.39065	0.17621	-0.17591	2.14984	7.03352	8.10333	16.28692	0.00075	0.00161	0.00384	-0.00000
197			1.96000	4.85920	-3.12280	20.01918	1.09718	-0.10720	0.09731	-0.00035	-0.01713	0.04332	-0.00341	-0.02082	1.04028	-2.97515	-1.33914	-10.30935	-0.53256	0.18205	-0.11898	-0.04549	0.01887	-0.02377	22.15225	-1.45151	-9.93239	0.16357	0.50058	0.34206	0.00299	0.02759	-0.05546	-10.78220	6.58308	-23.97793	-5.10154	-5.87720	11.39047	1.87935	-0.88974	9.64518	7.04383	8.10117	16.25544	0.00070	0.00156	0.00371	-0.00001
198			1.97000	4.85010	-3.23171	19.77221	1.10620	-0.10946	0.09280	-0.00881	-0.01602	0.03928	-0.01043	-0.02285	1.04499	-3.02738	-1.39689	-10.22141	-0.53836	0.16059	-0.11555	-0.05347	0.01665	-0.01195	22.14064	-1.44258	-9.80193	0.15572	0.46824	0.32608	0.00545	0.03703	-0.08029	-10.10430	5.70388	-22.88891	-5.95915	-5.72246	5.87862	3.09028	-0.92509	14.60047	7.06206	8.09420	16.20378	0.00065	0.00149	0.00358	-0.00001
199			1.98000	4.84191	-3.33091	19.54938	1.11549	-0.11385	0.09126	-0.00442	-0.01538	0.03419	-0.01478	-0.02210	1.05392	-3.09195	-1.45157	-10.18464	-0.55061	0.14821	-0.11489	-0.06964	0.01270	-0.00431	22.11959	-1.42914	-9.63679	0.16361	0.45143	0.32036	0.00844	0.03890	-0.08985	-9.18464	5.28348	-20.21077	-5.69621	-6.75353	1.78930	3.72106	-0.38132	16.65247	7.07843	8.08130	16.14656	0.00058	0.00141	0.00343	-0.00000
200			1.99000	4.83058	-3.42219	19.35678	1.12624	-0.11594	0.09137	0.00340	-0.01507	0.03043	-0.01607	-0.02028	1.06366	-3.17353	-1.49265	-10.17316	-0.56709	0.14787	-0.11585	-0.08699	0.00815	-0.00318	22.08992	-1.41307	-9.46692	0.18052	0.45228	0.32371	0.01128	0.03557	-0.08793	-8.57376	5.20239	-17.86455	-4.28638	-8.41636	0.70940	3.84912	0.35957	16.13680	7.08627	8.06266	16.09648	0.00051	0.00134	0.00329	0.00000
201			2.00000	4.81651	-3.51148	19.18093	1.13719	-0.11639	0.09075	0.00462	-0.01564	0.02965	-0.01635	-0.01993	1.07266	-3.26866	-1.51287	-10.14969	-0.57960	0.15074	-0.11581	-0.09782	0.00317	-0.00961	22.05593	-1.39562	-9.31437	0.18835	0.45611	0.32612	0.01214	0.02745	-0.07711	-8.75578	5.26194	-17.47609	-2.05618	-10.10223	3.35822	3.76751	0.92320	13.92842	7.08316	8.03984	16.06328	0.00042	0.00126	0.00316	0.00001
202			2.01000	4.80382	-3.60705	18.99595	1.14410	-0.11688	0.09041	-0.00695	-0.01742	0.03318	-0.01580	-0.02016	1.07914	-3.36946	-1.51124	-10.07683	-0.58708	0.15557	-0.11573	-0.10046	-0.00083	-0.02248	22.02284	-1.37527	-9.18982	0.18963	0.45840	0.32685	0.01145	0.01507	-0.06334	-9.92705	5.27762	-19.71833	0.30410	-11.54996	9.30646	3.91014	1.27753	11.03964	7.07006	8.01593	16.05334	0.00033	0.00119	0.00303	0.00001
203			2.02000	4.79788	-3.71692	18.77536	1.14643	-0.11554	0.09073	-0.03221	-0.01986	0.04068	-0.01465	-0.01969	1.08019	-3.47058	-1.49365	-9.92776	-0.59456	0.16358	-0.11630	-0.09957	-0.00238	-0.03927	21.99202	-1.34728	-9.09432	0.19497	0.45831	0.32666	0.01134	-0.00078	-0.05191	-11.94635	5.11762	-24.30060	2.02099	-12.85078	17.25743	4.63372	1.69828	8.34558	7.04983	7.99506	16.06889	0.00024	0.00112	0.00294	0.00001
204			2.03000	4.80368	-3.84633	18.49944	1.14030	-0.11134	0.09149	-0.06868	-0.02207	0.05101	-0.01286	-0.01888	1.07380	-3.57138	-1.47114	-9.69149	-0.59798	0.17626	-0.11748	-0.09793	-0.00058	-0.05689	21.96015	-1.30527	-9.02166	0.20020	0.46198	0.32788	0.01265	-0.01777	-0.04709	-14.45835	4.68052	-30.50529	2.62685	-14.03275	25.57349	6.02517	2.34594	6.62501	7.02652	7.98055	16.10776	0.00015	0.00108	0.00287	0.00000
205			2.04000	4.82516	-3.99687	18.15632	1.12628	-0.10632	0.09282	-0.11236	-0.02366	0.06299	-0.01089	-0.01769	1.06242	-3.67243	-1.45534	-9.37398	-0.59651	0.19158	-0.11950	-0.09459	0.00461	-0.07208	21.92268	-1.24485	-8.95812	0.20282	0.47262	0.33200	0.01505	-0.03154	-0.05234	-17.02524	3.87836	-37.44394	2.13859	-14.75037	32.50536	7.83253	2.98907	6.63362	7.00409	7.97334	16.16399	0.00008	0.00105	0.00284	0.00000
206			2.05000	4.86512	-4.16603	17.74424	1.10773	-0.10189	0.09382	-0.15890	-0.02442	0.07406	-0.00988	-0.01641	1.04927	-3.77063	-1.45445	-8.99971	-0.59129	0.20516	-0.12143	-0.08574	0.01183	-0.08062	21.87812	-1.16689	-8.88257	0.20098	0.48655	0.33677	0.01702	-0.03623	-0.06923	-19.19014	2.61681	-43.89753	0.91497	-14.39355	36.32095	9.59387	3.15453	8.86029	6.98538	7.97181	16.22898	0.00005	0.00105	0.00284	0.00000
207			2.06000	4.92537	-4.34741	17.27593	1.08963	-0.09963	0.09310	-0.20444	-0.02444	0.08046	-0.01123	-0.01540	1.03826	-3.85796	-1.47136	-8.61015	-0.58467	0.21125	-0.12168	-0.06795	0.01818	-0.07854	21.82941	-1.07787	-8.77127	0.19395	0.49515	0.33756	0.01703	-0.02730	-0.09502	-20.53217	0.81925	-48.39843	-0.52708	-12.44259	35.79385	10.81555	2.47869	13.12498	6.97166	7.97305	16.29205	0.00004	0.00105	0.00286	0.00000
208			2.07000	5.00686	-4.53121	16.77901	1.07068	-0.10031	0.09203	-0.24402	-0.02377	0.08092	-0.01416	-0.01443	1.03348	-3.92290	-1.50320	-8.25486	-0.57383	0.21302	-0.12152	-0.03964	0.02101	-0.06619	21.78270	-0.98827	-8.60662	0.17981	0.50268	0.33833	0.01423	-0.00549	-0.12429	-20.73640	-1.49184	-49.60693	-1.61969	-8.74970	30.69724	11.08804	0.90691	18.44465	6.96285	7.97495	16.34268	0.00004	0.00106	0.00289	0.00000
209			2.08000	5.10895	-4.70582	16.29277	1.05333	-0.10593	0.09336	-0.27244	-0.02275	0.07662	-0.01734	-0.01261	1.04149	-3.95365	-1.54157	-7.97952	-0.56035	0.21478	-0.12358	-0.00399	0.01906	-0.04698	21.74540	-0.90998	-8.38498	0.16270	0.51417	0.34483	0.00952	0.02401	-0.15054	-19.66826	-4.09718	-46.67376	-1.88714	-3.71560	21.97906	10.21566	-1.24845	23.19830	6.95718	7.97722	16.37606	0.00002	0.00106	0.00293	0.00000
210			2.09000	5.22819	-4.85997	15.86114	1.04372	-0.11980	0.09692	-0.28551	-0.02177	0.06694	-0.02130	-0.00676	1.06795	-3.94293	-1.57468	-7.81310	-0.55835	0.21440	-0.12736	0.03307	0.01224	-0.02416	21.72340	-0.85254	-8.12208	0.16702	0.52352	0.35468	0.00502	0.05192	-0.16429	-17.41220	-6.56737	-39.67114	-1.15981	1.72112	11.66203	8.37481	-3.39904	25.65084	6.95219	7.98129	16.39449	-0.00001	0.00107	0.00297	-0.00000
211			2.10000	5.35733	-4.98499	15.52075	1.04093	-0.13864	0.10106	-0.27877	-0.01972	0.05183	-0.02424	0.00253	1.10433	-3.89186	-1.59189	-7.75810	-0.56865	0.21613	-0.13121	0.06648	0.00270	-0.00267	21.71902	-0.81899	-7.84976	0.19767	0.53568	0.36769	-0.00010	0.06841	-0.15950	-14.27498	-8.36263	-29.86243	0.36237	6.41441	2.33782	6.11162	-4.98677	24.67923	6.94886	7.98862	16.40016	-0.00004	0.00107	0.00300	-0.00000
212			2.11000	5.48566	-5.07676	15.28897	1.03698	-0.15532	0.10386	-0.24801	-0.01575	0.03332	-0.02505	0.00786	1.13543	-3.80964	-1.58739	-7.78881	-0.56585	0.22024	-0.13317	0.08702	-0.00722	0.01197	21.73147	-0.80447	-7.60608	0.21060	0.55070	0.37959	-0.00586	0.06677	-0.13309	-10.66625	-9.00724	-19.09402	2.23509	9.35921	-3.88785	4.04405	-5.66815	20.14646	6.95156	7.99928	16.39282	-0.00004	0.00108	0.00304	0.00000
213			2.12000	5.60007	-5.13552	15.16444	1.03760	-0.16658	0.10320	-0.19582	-0.01045	0.01459	-0.02421	0.00597	1.16122	-3.71271	-1.56134	-7.86341	-0.54597	0.22675	-0.13146	0.08726	-0.01551	0.01694	21.75694	-0.79925	-7.42506	0.19007	0.56944	0.38738	-0.00878	0.04572	-0.08862	-6.91959	-8.29969	-8.86927	3.93334	9.90816	-6.33054	2.58039	-5.27427	12.86511	6.96230	8.01257	16.37713	0.00000	0.00111	0.00309	-0.00000
214			2.13000	5.68815	-5.16391	15.13412	1.04366	-0.17211	0.09907	-0.12864	-0.00475	-0.00090	-0.02250	-0.00207	1.18195	-3.62228	-1.51887	-7.94125	-0.51406	0.23480	-0.12633	0.06764	-0.02114	0.01374	21.78830	-0.79275	-7.32847	0.14212	0.59156	0.39075	-0.00713	0.00963	-0.03581	-3.29279	-6.46423	-0.15780	5.10018	8.00327	-5.67614	1.82392	-3.79754	4.35297	6.97905	8.02757	16.36200	0.00009	0.00116	0.00316	-0.00000
215			2.14000	5.74255	-5.16591	15.17798	1.05079	-0.17375	0.09366	-0.05710	0.00041	-0.01128	-0.01989	-0.01147	1.18999	-3.55838	-1.46641	-7.99438	-0.48489	0.24167	-0.12004	0.03629	-0.02426	0.00644	21.81586	-0.77760	-7.32062	0.09660	0.61067	0.39021	-0.00356	-0.03242	0.01400	-0.08445	-4.03847	6.40515	5.73396	4.19643	-3.23014	1.60628	-1.42425	-3.64986	7.00039	8.04311	16.34985	0.00023	0.00122	0.00324	-0.00001
216			2.15000	5.76279	-5.14742	15.27175	1.05321	-0.17643	0.08849	0.00712	0.00443	-0.01661	-0.01670	-0.01766	1.18843	-3.53467	-1.40797	-8.00982	-0.46597	0.24607	-0.11399	0.00088	-0.02589	-0.00150	21.82968	-0.75154	-7.38924	0.07108	0.62499	0.38735	-0.00056	-0.06952	0.05198	2.40171	-1.57400	10.46796	6.04047	-0.61530	-0.22659	1.66547	1.47202	-9.74641	7.02687	8.05830	16.33346	0.00039	0.00129	0.00333	-0.00002
217			2.16000	5.75379	-5.11572	15.38990	1.05407	-0.17869	0.08607	0.05643	0.00703	-0.01832	-0.01280	-0.01953	1.18195	-3.55633	-1.34515	-7.98678	-0.46192	0.25238	-0.11108	-0.03414	-0.02728	-0.00817	21.82231	-0.71640	-7.51077	0.06936	0.63769	0.38711	0.00215	-0.09443	0.07468	4.00682	0.57421	12.11860	6.15256	-5.51154	2.41603	1.79788	4.40834	-13.21629	7.05702	8.07389	16.30565	0.00057	0.00136	0.00344	-0.00002
218			2.17000	5.72274	-5.07812	15.51088	1.05114	-0.17723	0.08740	0.09045	0.00814	-0.01826	-0.00764	-0.01847	1.16720	-3.62113	-1.27908	-7.93334	-0.46731	0.26331	-0.11254	-0.06629	-0.02861	-0.01251	21.79076	-0.67613	-7.65756	0.08114	0.64973	0.39126	0.00576	-0.10421	0.08226	4.83909	2.29127	12.07605	5.98828	-9.71834	3.88492	1.90003	6.86875	-13.97490	7.08397	8.09297	16.26893	0.00072	0.00145	0.00358	-0.00002
219			2.18000	5.67589	-5.03945	15.62376	1.04662	-0.17103	0.08977	0.11331	0.00830	-0.01748	-0.00361	-0.01589	1.14748	-3.72153	-1.21280	-7.86748	-0.47945	0.27327	-0.11551	-0.09310	-0.02847	-0.01288	21.73753	-0.63513	-7.80270	0.09804	0.65223	0.39309	0.01009	-0.09766	0.07457	5.24880	3.58547	11.41600	5.33191	-12.63964	3.47103	1.95278	8.39570	-12.33727	7.09831	8.11958	16.23438	0.00082	0.00153	0.00375	-0.00000
220			2.19000	5.61779	-5.00067	15.72830	1.04178	-0.16534	0.09081	0.12880	0.00859	-0.01677	-0.00201	-0.01281	1.13051	-3.84621	-1.15167	-7.81357	-0.49294	0.27693	-0.11719	-0.11116	-0.02565	-0.00838	21.66988	-0.59724	-7.92304	0.11058	0.64389	0.38935	0.01334	-0.07813	0.05446	5.62111	4.45782	10.93482	4.08968	-13.92898	1.07090	1.97372	8.75774	-8.93005	7.09256	8.15646	16.21504	0.00086	0.00163	0.00397	0.00003
221			2.20000	5.55213	-4.95946	15.82935	1.03401	-0.16200	0.09114	0.13823	0.00963	-0.01689	-0.00085	-0.00908	1.11465	-3.98147	-1.10146	-7.79283	-0.50565	0.27836	-0.11812	-0.11799	-0.02087	-0.00009	21.59720	-0.56509	-8.00302	0.12223	0.63536	0.38555	0.01495	-0.05284	0.02840	6.18609	4.88893	10.99306	2.41745	-13.55325	-2.76872	1.98617	8.01967	-4.62101	7.06347	8.20475	16.22222	0.00083	0.00173	0.00423	0.00005
222			2.21000	5.48236	-4.91236	15.93387	1.02328	-0.15832	0.09113	0.14186	0.01121	-0.01820	0.00046	-0.00522	1.09854	-4.11353	-1.06601	-7.81863	-0.51650	0.28052	-0.11875	-0.11328	-0.01545	0.01011	21.52862	-0.53972	-8.03663	0.13432	0.63010	0.38380	0.01478	-0.02793	0.00256	6.95580	4.86577	11.76514	0.65674	-11.78444	-7.23355	1.99367	6.49681	-0.40119	7.01220	8.26480	16.26225	0.00077	0.00182	0.00450	0.00007
223			2.22000	5.41217	-4.85684	16.05021	1.01257	-0.15564	0.08967	0.13891	0.01289	-0.02029	0.00119	-0.00208	1.08695	-4.23091	-1.04559	-7.89462	-0.52369	0.28121	-0.11778	-0.09838	-0.01073	0.01963	21.47087	-0.52066	-8.02880	0.14262	0.62618	0.38171	0.01266	-0.00838	-0.01721	7.71655	4.37808	13.17541	-0.76550	-9.10200	-11.32969	1.95596	4.65748	2.76260	6.94499	8.33601	16.33197	0.00068	0.00191	0.00477	0.00007
224			2.23000	5.34632	-4.79348	16.18392	1.00379	-0.15651	0.08793	0.12743	0.01408	-0.02239	0.00215	0.00026	1.08003	-4.32527	-1.03654	-8.01230	-0.52796	0.28033	-0.11621	-0.07660	-0.00793	0.02565	21.42725	-0.50653	-7.99417	0.14924	0.62481	0.38066	0.00965	0.00214	-0.02640	8.08413	3.46197	14.66425	-1.46486	-6.10476	-13.86558	1.82578	2.98813	4.15942	6.87295	8.41584	16.41705	0.00059	0.00199	0.00499	0.00006
225			2.24000	5.29024	-4.72704	16.33216	0.99725	-0.15825	0.08637	0.10702	0.01376	-0.02324	0.00340	0.00040	1.07480	-4.39256	-1.03234	-8.14931	-0.52605	0.27855	-0.11456	-0.05245	-0.00741	0.02612	21.39740	-0.49527	-7.95339	0.14742	0.62472	0.37998	0.00650	0.00218	-0.02359	7.68110	2.29936	15.36555	-1.27484	-3.48026	-13.85313	1.61473	1.89541	3.58793	6.80984	8.49977	16.49649	0.00052	0.00206	0.00517	0.00004
226			2.25000	5.24798	-4.66583	16.48282	0.99404	-0.16149	0.08406	0.08114	0.01138	-0.02159	0.00426	-0.00141	1.07211	-4.43479	-1.02611	-8.27521	-0.51919	0.27367	-0.11179	-0.03296	-0.00840	0.02049	21.37731	-0.48430	-7.92647	0.13732	0.62130	0.37611	0.00455	-0.00741	-0.01108	6.31672	1.23531	14.60378	-0.37617	-1.92415	-11.08069	1.44001	1.65835	1.44646	6.76699	8.58238	16.55221	0.00048	0.00211	0.00529	0.00002
227			2.26000	5.22005	-4.61972	16.61879	0.99395	-0.16494	0.08278	0.05550	0.00669	-0.01765	0.00555	-0.00325	1.07085	-4.46151	-1.01348	-8.36149	-0.51373	0.27040	-0.11001	-0.02441	-0.00959	0.01073	21.35968	-0.47024	-7.92694	0.13104	0.61913	0.37307	0.00471	-0.02365	0.00557	4.07262	0.63710	12.16095	0.76335	-1.91658	-6.20565	1.46565	2.36249	-1.42952	6.74985	8.65837	16.57572	0.00048	0.00215	0.00535	0.00000
228			2.27000	5.20336	-4.59730	16.72269	0.99580	-0.16237	0.08420	0.03550	0.00023	-0.01179	0.00829	-0.00568	1.06831	-4.48722	-0.99427	-8.38980	-0.50845	0.27732	-0.11162	-0.02850	-0.00992	-0.00086	21.33582	-0.44976	-7.95835	0.12549	0.62929	0.37762	0.00654	-0.04237	0.02035	1.27534	0.74283	8.14962	1.63162	-3.44655	-0.41508	1.79079	3.77550	-3.98343	6.75661	8.72341	16.56973	0.00053	0.00218	0.00536	-0.00001
229			2.28000	5.19207	-4.60356	16.77902	0.99806	-0.15586	0.08663	0.02323	-0.00626	-0.00360	0.00975	-0.00868	1.06500	-4.52584	-0.97192	-8.35584	-0.50299	0.28470	-0.11445	-0.04162	-0.00815	-0.01248	21.29930	-0.42084	-8.01253	0.11676	0.63799	0.38180	0.00880	-0.05723	0.02696	-1.64313	1.53230	2.77486	1.90423	-5.90578	5.06779	2.42414	5.34740	-5.19098	6.77978	8.77472	16.54413	0.00062	0.00220	0.00532	-0.00002
230			2.29000	5.18083	-4.63882	16.77445	0.99921	-0.14885	0.08926	0.01541	-0.01152	0.00694	0.00921	-0.01027	1.06370	-4.58411	-0.95172	-8.26782	-0.50159	0.29005	-0.11751	-0.05648	-0.00429	-0.02238	21.24868	-0.38337	-8.07108	0.11342	0.64333	0.38447	0.01100	-0.06262	0.02123	-4.34462	2.68093	-3.77358	1.60475	-8.30142	9.48148	3.25144	6.46466	-4.43386	6.80967	8.81111	16.50901	0.00071	0.00220	0.00525	-0.00003
231			2.30000	5.16778	-4.69995	16.69803	1.00242	-0.14278	0.09191	0.00558	-0.01511	0.01920	0.00730	-0.01002	1.06478	-4.65847	-0.93762	-8.13964	-0.50840	0.29391	-0.12072	-0.06588	0.00048	-0.02971	21.18747	-0.33979	-8.11194	0.12059	0.64649	0.38678	0.01331	-0.05649	0.00387	-6.64347	3.68336	-11.06753	1.04625	-9.70371	12.60106	4.06161	6.75204	-1.81244	6.83730	8.83283	16.47103	0.00078	0.00217	0.00515	-0.00002
232			2.31000	5.15564	-4.78118	16.54615	1.00616	-0.13913	0.09359	-0.01085	-0.01717	0.03110	0.00322	-0.00905	1.06849	-4.73720	-0.93072	-7.98648	-0.51790	0.29127	-0.12285	-0.06498	0.00446	-0.03355	21.12197	-0.29413	-8.11797	0.12794	0.63891	0.38423	0.01450	-0.04049	-0.01999	-8.40744	4.09292	-18.04067	0.56562	-9.65825	14.27429	4.65467	6.23424	1.91943	6.85605	8.84129	16.43408	0.00079	0.00212	0.00503	-0.00001
233			2.32000	5.14937	-4.87499	16.33018	1.00839	-0.13619	0.09529	-0.03283	-0.01769	0.04009	-0.00152	-0.00803	1.07296	-4.80732	-0.92933	-7.82621	-0.52578	0.28677	-0.12513	-0.05432	0.00621	-0.03342	21.05780	-0.25054	-8.08251	0.13097	0.62666	0.38072	0.01422	-0.02085	-0.04312	-9.49000	3.73474	-23.14780	0.35188	-8.32287	14.19134	4.91677	5.26530	5.70710	6.86321	8.83871	16.40056	0.00074	0.00205	0.00490	0.00000
234			2.33000	5.15307	-4.97272	16.07771	1.00813	-0.13692	0.09751	-0.05508	-0.01731	0.04425	-0.00523	-0.00648	1.07943	-4.86056	-0.92988	-7.67935	-0.53086	0.28350	-0.12797	-0.03884	0.00523	-0.02925	20.99799	-0.21190	-8.01055	0.13150	0.61826	0.38014	0.01329	-0.00366	-0.06016	-9.77792	2.73621	-25.20432	0.44544	-6.27581	12.27333	4.84604	4.29976	8.59649	6.85989	8.82773	16.37269	0.00065	0.00196	0.00476	0.00001
235			2.34000	5.16806	-5.06599	15.82336	1.00869	-0.14136	0.09991	-0.07192	-0.01629	0.04297	-0.00828	-0.00506	1.09047	-4.89542	-0.92823	-7.56339	-0.53337	0.28064	-0.13084	-0.02427	0.00184	-0.02199	20.94260	-0.17921	-7.91564	0.12768	0.61366	0.38156	0.01211	0.00733	-0.06806	-9.30317	1.43669	-24.06128	0.79669	-4.19794	9.02236	4.53030	3.68160	10.01929	6.85021	8.81062	16.35219	0.00054	0.00186	0.00460	0.00001
236			2.35000	5.19239	-5.14859	15.59686	1.01154	-0.14639	0.10162	-0.07923	-0.01463	0.03697	-0.01036	-0.00389	1.10323	-4.91582	-0.92096	-7.48680	-0.53589	0.28005	-0.13293	-0.01469	-0.00291	-0.01364	20.88992	-0.15161	-7.81476	0.12384	0.61338	0.38403	0.01132	0.01046	-0.06601	-8.27161	0.24780	-20.46993	1.30368	-2.63116	5.36183	4.08310	3.52595	9.81317	6.83911	8.78847	16.33999	0.00044	0.00177	0.00444	0.00001
237			2.36000	5.22143	-5.21776	15.41687	1.01562	-0.15157	0.10232	-0.07599	-0.01289	0.02840	-0.01169	-0.00393	1.11528	-4.92869	-0.90628	-7.44727	-0.53538	0.27970	-0.13375	-0.01149	-0.00778	-0.00680	20.83834	-0.12723	-7.72464	0.11481	0.61372	0.38522	0.01043	0.00540	-0.05462	-7.01573	-0.52281	-15.66974	1.86001	-1.88088	2.35527	3.62320	3.80951	8.10635	6.83094	8.76119	16.33579	0.00040	0.00168	0.00426	0.00000
238			2.37000	5.25008	-5.27457	15.28771	1.02060	-0.15619	0.10226	-0.06557	-0.01163	0.02016	-0.01266	-0.00492	1.12499	-4.94129	-0.88419	-7.43147	-0.53347	0.27841	-0.13346	-0.01387	-0.01156	-0.00391	20.78617	-0.10323	-7.65931	0.10373	0.61182	0.38397	0.00969	-0.00692	-0.03653	-5.91991	-0.79012	-11.12128	2.40103	-1.99525	0.97493	3.27918	4.47636	5.28839	6.82856	8.72860	16.33721	0.00040	0.00161	0.00408	-0.00000
239			2.38000	5.27504	-5.32338	15.19878	1.02369	-0.16010	0.10203	-0.05320	-0.01130	0.01484	-0.01196	-0.00546	1.13091	-4.95892	-0.85599	-7.41789	-0.53211	0.28109	-0.13297	-0.01959	-0.01360	-0.00610	20.73152	-0.07643	-7.62729	0.09832	0.61630	0.38456	0.00976	-0.02407	-0.01664	-5.29624	-0.62137	-8.13663	2.86270	-2.80510	1.72966	3.16648	5.41478	2.03330	6.83296	8.69166	16.34086	0.00045	0.00155	0.00390	-0.00001
240			2.39000	5.29488	-5.37040	15.12852	1.02314	-0.16200	0.10206	-0.04262	-0.01190	0.01362	-0.00946	-0.00602	1.13037	-4.98418	-0.82438	-7.38386	-0.52912	0.28828	-0.13294	-0.02643	-0.01348	-0.01249	20.67250	-0.04383	-7.62876	0.09506	0.62756	0.38763	0.01027	-0.04255	0.00021	-5.25235	-0.12201	-7.36441	3.11964	-4.01122	4.30192	3.33517	6.45130	-0.82705	6.84334	8.65172	16.34359	0.00053	0.00151	0.00372	-0.00001
241			2.40000	5.30918	-5.42131	15.05369	1.02126	-0.15962	0.10239	-0.03497	-0.01290	0.01595	-0.00667	-0.00710	1.12428	-5.01761	-0.79326	-7.31530	-0.52558	0.29758	-0.13354	-0.03305	-0.01083	-0.02046	20.60767	-0.00395	-7.65529	0.09179	0.63943	0.39092	0.01091	-0.05781	0.01000	-5.64949	0.57758	-8.52904	2.99791	-5.27070	7.58835	3.73648	7.39689	-2.57910	6.85754	8.60947	16.34361	0.00060	0.00148	0.00357	-0.00002
242			2.41000	5.31803	-5.47912	14.95852	1.01869	-0.15264	0.10351	-0.02945	-0.01351	0.02011	-0.00469	-0.00835	1.11547	-5.05859	-0.76746	-7.21264	-0.52261	0.30772	-0.13539	-0.03866	-0.00587	-0.02679	20.53634	0.04284	-7.69265	0.08881	0.64915	0.39423	0.01153	-0.06597	0.01077	-6.17024	1.30551	-10.60909	2.36913	-6.24368	10.15595	4.23748	8.09089	-2.87050	6.87246	8.56522	16.34083	0.00065	0.00146	0.00346	-0.00002
243			2.42000	5.32193	-5.54296	14.84050	1.01546	-0.14645	0.10415	-0.02439	-0.01349	0.02330	-0.00519	-0.00891	1.10671	-5.10539	-0.75148	-7.09130	-0.52189	0.30995	-0.13649	-0.04244	0.00039	-0.02800	20.45899	0.09413	-7.72546	0.08804	0.64618	0.39176	0.01218	-0.06387	0.00315	-6.42791	1.87365	-12.21496	1.25334	-6.61425	10.70239	4.64274	8.39191	-1.76480	6.88495	8.51952	16.33652	0.00067	0.00144	0.00339	-0.00001
244			2.43000	5.32171	-5.60798	14.71190	1.01246	-0.14314	0.10414	-0.01785	-0.01264	0.02315	-0.00753	-0.00886	1.10029	-5.15485	-0.74798	-6.97834	-0.52275	0.30527	-0.13666	-0.04338	0.00577	-0.02212	20.37792	0.14573	-7.74089	0.08818	0.63580	0.38574	0.01247	-0.05227	-0.00966	-6.11986	2.15284	-12.11329	-0.14319	-6.17782	8.46224	4.75480	8.19457	0.35122	6.89268	8.47344	16.33286	0.00064	0.00142	0.00336	-0.00001
245			2.44000	5.31816	-5.66729	14.59507	1.00954	-0.14180	0.10471	-0.00884	-0.01075	0.01881	-0.01015	-0.00863	1.09742	-5.20294	-0.75639	-6.90460	-0.52279	0.29968	-0.13741	-0.04107	0.00836	-0.00981	20.29698	0.19244	-7.73137	0.08680	0.62883	0.38234	0.01196	-0.03462	-0.02343	-5.11587	2.09448	-9.72283	-1.46017	-4.97229	3.56307	4.43110	7.53801	2.84930	6.89453	8.42847	16.33224	0.00057	0.00140	0.00338	0.00000
246			2.45000	5.31224	-5.71353	14.51398	1.00878	-0.14218	0.10503	0.00221	-0.00777	0.01042	-0.01269	-0.00882	1.09925	-5.24599	-0.77243	-6.89396	-0.52171	0.29426	-0.13787	-0.03634	0.00718	0.00646	20.21991	0.22926	-7.69693	0.08213	0.62678	0.38132	0.01061	-0.01497	-0.03364	-3.43547	1.70857	-5.23691	-2.31345	-3.30264	-2.97300	3.64371	6.66136	4.95682	6.89050	8.38663	16.33634	0.00047	0.00137	0.00342	0.00000
247			2.46000	5.30494	-5.74016	14.48709	1.01109	-0.14469	0.10398	0.01382	-0.00370	-0.00053	-0.01518	-0.00963	1.10515	-5.28206	-0.78915	-6.95556	-0.52002	0.28765	-0.13669	-0.03055	0.00247	0.02249	20.14860	0.25307	-7.64597	0.07439	0.62636	0.37990	0.00883	0.00186	-0.03619	-1.20566	1.04248	0.55442	-2.46645	-1.59090	-9.58208	2.50367	5.87029	5.94761	6.88118	8.35119	16.34536	0.00038	0.00134	0.00346	0.00001
248			2.47000	5.29745	-5.74217	14.52257	1.01722	-0.14622	0.10273	0.02308	0.00144	-0.01157	-0.01671	-0.01038	1.11093	-5.31072	-0.79960	-7.08080	-0.52251	0.28372	-0.13531	-0.02441	-0.00431	0.03408	20.08340	0.26366	-7.59328	0.07334	0.62941	0.38007	0.00797	0.01150	-0.02916	1.35711	0.13290	6.46538	-1.88150	-0.16227	-14.58186	1.21264	5.38115	5.36525	6.86778	8.32576	16.35748	0.00032	0.00132	0.00351	0.00001
249			2.48000	5.29173	-5.71703	14.61522	1.02555	-0.14845	0.10043	0.02648	0.00729	-0.02040	-0.01743	-0.01198	1.11576	-5.33155	-0.79853	-7.24461	-0.52436	0.27973	-0.13272	-0.01720	-0.01154	0.03833	20.02363	0.26360	-7.55619	0.07019	0.63211	0.37884	0.00704	0.01175	-0.01289	3.97921	-1.00538	11.34607	-0.68000	0.85103	-16.78571	-0.01609	5.26742	3.19379	6.85288	8.31188	16.36936	0.00029	0.00132	0.00353	0.00001
250			2.49000	5.29048	-5.66467	14.75030	1.03254	-0.15181	0.09743	0.02311	0.01359	-0.02608	-0.01636	-0.01429	1.11708	-5.34365	-0.78327	-7.41476	-0.52281	0.27742	-0.12947	-0.00931	-0.01803	0.03557	19.96828	0.25700	-7.54935	0.06279	0.63643	0.37720	0.00591	0.00334	0.00953	6.45580	-2.30082	14.70461	0.88483	1.42219	-16.12249	-1.03197	5.49296	-0.15130	6.84010	8.30803	16.37805	0.00029	0.00133	0.00355	0.00000
251			2.50000	5.29536	-5.58663	14.91267	1.03680	-0.15401	0.09380	0.01698	0.01978	-0.02928	-0.01363	-0.01687	1.11530	-5.34756	-0.75365	-7.56505	-0.51760	0.27930	-0.12599	-0.00303	-0.02353	0.02878	19.91591	0.24805	-7.58135	0.05080	0.64358	0.37582	0.00459	-0.01090	0.03411	8.72544	-3.55162	16.91392	2.48279	1.52071	-13.64855	-1.78028	5.95362	-4.02427	6.83143	8.31128	16.38392	0.00034	0.00136	0.00356	0.00000
252			2.51000	5.30513	-5.48516	15.09450	1.03599	-0.15802	0.08919	0.01504	0.02581	-0.03114	-0.01075	-0.01864	1.11215	-5.34678	-0.71154	-7.68444	-0.50950	0.27948	-0.12143	-0.00139	-0.02748	0.02138	19.86516	0.23981	-7.65375	0.03636	0.64485	0.37056	0.00323	-0.02724	0.05658	10.80190	-4.46900	18.75919	3.79183	1.08624	-10.85955	-2.26987	6.51970	-7.78789	6.82512	8.31961	16.39195	0.00039	0.00140	0.00358	0.00000
253			2.52000	5.31523	-5.36328	15.29555	1.02943	-0.16846	0.08470	0.02197	0.03215	-0.03274	-0.00767	-0.01791	1.10831	-5.34803	-0.66026	-7.77641	-0.50291	0.27509	-0.11643	-0.00596	-0.02963	0.01583	19.81484	0.23412	-7.76235	0.02934	0.63938	0.36205	0.00262	-0.04192	0.07370	12.59693	-4.82314	20.72584	4.63354	0.11091	-8.81961	-2.54617	7.09321	-10.93427	6.81715	8.33169	16.40820	0.00044	0.00144	0.00363	0.00001
254			2.53000	5.32008	-5.22637	15.51710	1.01909	-0.18287	0.08122	0.03680	0.03770	-0.03408	-0.00358	-0.01451	1.10369	-5.35840	-0.60318	-7.85113	-0.50098	0.27135	-0.11219	-0.01555	-0.03083	0.01259	19.76374	0.23142	-7.89866	0.03542	0.63647	0.35519	0.00324	-0.05263	0.08437	13.81572	-4.54736	22.58950	5.04875	-1.25438	-7.73506	-2.65418	7.58105	-13.06489	6.80446	8.34597	16.43532	0.00047	0.00149	0.00370	0.00001
255			2.54000	5.31557	-5.08346	15.75431	1.00861	-0.19471	0.07897	0.05556	0.03998	-0.03457	0.00091	-0.01047	1.09917	-5.38211	-0.54266	-7.91665	-0.50158	0.27186	-0.10944	-0.02751	-0.03186	0.01102	19.71109	0.23126	-8.05057	0.04622	0.63926	0.35180	0.00434	-0.05775	0.08787	14.13995	-3.69210	23.74451	5.17725	-2.74704	-7.34218	-2.61931	7.84846	-13.86099	6.78631	8.36070	16.47166	0.00047	0.00154	0.00379	0.00001
256			2.55000	5.29943	-4.94562	15.99662	1.00235	-0.20356	0.07741	0.07620	0.03819	-0.03371	0.00447	-0.00755	1.09630	-5.42003	-0.48031	-7.97864	-0.50326	0.27208	-0.10751	-0.04039	-0.03236	0.01071	19.65727	0.23234	-8.20302	0.05332	0.64013	0.34837	0.00509	-0.05562	0.08300	13.47463	-2.31447	23.88016	5.07963	-4.21766	-7.52040	-2.46580	7.80929	-13.19153	6.76402	8.37490	16.51328	0.00045	0.00158	0.00389	0.00001
257			2.56000	5.26979	-4.82328	16.23316	0.99747	-0.20826	0.07658	0.09834	0.03242	-0.03175	0.00759	-0.00636	1.09447	-5.47302	-0.41781	-8.04319	-0.50161	0.27487	-0.10671	-0.05461	-0.03274	0.01155	19.60282	0.23317	-8.34117	0.05191	0.64389	0.34726	0.00505	-0.04729	0.07176	11.96997	-0.47248	23.06893	4.76833	-5.76386	-8.24650	-2.24097	7.56739	-11.25373	6.73926	8.38906	16.55679	0.00041	0.00161	0.00399	0.00001
258			2.57000	5.22508	-4.72432	16.45490	0.99383	-0.20656	0.07680	0.12096	0.02361	-0.02900	0.00985	-0.00714	1.09026	-5.54381	-0.35633	-8.11519	-0.49786	0.27936	-0.10732	-0.07146	-0.03305	0.01308	19.54683	0.23218	-8.45432	0.04454	0.64766	0.34787	0.00457	-0.03472	0.05658	9.88853	1.68972	21.42276	4.29868	-7.59558	-9.28294	-1.98735	7.39766	-8.49526	6.71352	8.40462	16.59945	0.00035	0.00163	0.00407	0.00001
259			2.58000	5.16505	-4.65338	16.65354	0.99201	-0.20361	0.07692	0.14133	0.01402	-0.02508	0.00955	-0.00868	1.08412	-5.63659	-0.29646	-8.19532	-0.49651	0.27603	-0.10725	-0.09189	-0.03216	0.01415	19.48604	0.22869	-8.53738	0.03764	0.63808	0.34312	0.00432	-0.02087	0.03940	7.48599	3.92578	18.96891	3.75061	-9.83838	-10.16324	-1.68228	7.58520	-5.45183	6.68914	8.42194	16.63887	0.00027	0.00165	0.00415	0.00001
260			2.59000	5.09163	-4.61206	16.82116	0.99224	-0.20092	0.07809	0.15578	0.00479	-0.02029	0.00805	-0.00975	1.08024	-5.75508	-0.23842	-8.27878	-0.49949	0.27089	-0.10802	-0.11541	-0.03063	0.01378	19.41581	0.22362	-8.59089	0.03586	0.62633	0.33877	0.00485	-0.01036	0.02403	4.95203	5.95820	15.63525	3.21709	-12.45423	-10.25708	-1.25772	8.30150	-2.65164	6.66887	8.43909	16.67404	0.00020	0.00166	0.00422	0.00000
261			2.60000	5.00894	-4.59971	16.94869	0.99173	-0.19680	0.08005	0.16155	-0.00348	-0.01423	0.00573	-0.01058	1.07637	-5.90072	-0.18230	-8.35381	-0.50395	0.26563	-0.10960	-0.13997	-0.02853	0.01098	19.33130	0.21955	-8.62035	0.03581	0.61412	0.33508	0.00584	-0.00568	0.01189	2.41314	7.61696	11.31449	2.78497	-15.31289	-9.04358	-0.63309	9.55147	-0.44353	6.65532	8.45259	16.70381	0.00014	0.00166	0.00426	0.00000
262			2.61000	4.92145	-4.61438	17.02648	0.99231	-0.19198	0.08287	0.15981	-0.01047	-0.00688	0.00257	-0.01053	1.07228	-6.07297	-0.12789	-8.40559	-0.51349	0.25898	-0.11196	-0.16578	-0.02588	0.00573	19.22898	0.22017	-8.63277	0.04194	0.59833	0.33061	0.00821	-0.00696	0.00267	-0.04186	8.89993	6.19087	2.49030	-18.27071	-6.59831	0.24467	11.17905	1.14268	6.65042	8.45981	16.72536	0.00010	0.00165	0.00427	-0.00000
263			2.62000	4.83247	-4.65375	17.04914	0.99251	-0.18852	0.08635	0.15212	-0.01645	0.00141	-0.00015	-0.01000	1.07019	-6.27054	-0.07468	-8.42423	-0.52349	0.25431	-0.11524	-0.19109	-0.02345	-0.00111	19.10715	0.22911	-8.63347	0.04741	0.58645	0.32816	0.01090	-0.01275	-0.00464	-2.37087	9.83908	0.73322	2.33634	-21.16969	-3.47073	1.35897	12.99105	2.27561	6.65463	8.46081	16.73606	0.00010	0.00163	0.00424	-0.00000
264			2.63000	4.74495	-4.71549	17.01626	0.99358	-0.18462	0.08994	0.13935	-0.02146	0.01029	-0.00230	-0.01000	1.06894	-6.49128	-0.02170	-8.40618	-0.53248	0.25276	-0.11912	-0.21439	-0.02156	-0.00898	18.96545	0.24904	-8.62561	0.04806	0.57856	0.32742	0.01269	-0.02149	-0.01071	-4.56646	10.42619	-4.72227	2.33259	-23.85900	-0.03995	2.63285	14.85066	3.08096	6.66712	8.45761	16.73355	0.00010	0.00160	0.00418	-0.00000
265			2.64000	4.66181	-4.79726	16.92914	0.99493	-0.17928	0.09355	0.12276	-0.02533	0.01946	-0.00439	-0.01028	1.06655	-6.73195	0.03213	-8.34943	-0.54168	0.25283	-0.12337	-0.23511	-0.01994	-0.01766	18.80445	0.28156	-8.61184	0.04683	0.56983	0.32644	0.01387	-0.03161	-0.01548	-6.57834	10.70216	-9.98869	2.45159	-26.22151	3.53970	3.94199	16.63890	3.59207	6.68709	8.45211	16.71541	0.00010	0.00156	0.00409	-0.00000
266			2.65000	4.58464	-4.89617	16.79101	0.99343	-0.17403	0.09733	0.10494	-0.02816	0.02850	-0.00596	-0.01019	1.06508	-6.98857	0.08721	-8.25385	-0.54888	0.25642	-0.12828	-0.25181	-0.01846	-0.02656	18.62599	0.32674	-8.59465	0.04348	0.56523	0.32727	0.01410	-0.04188	-0.01918	-8.30737	10.77935	-14.79284	2.58864	-28.17066	6.96067	5.16604	18.23730	3.88394	6.71322	8.44444	16.68336	0.00011	0.00152	0.00398	-0.00000
267			2.66000	4.51329	-5.00885	16.60832	0.98659	-0.17137	0.10125	0.08797	-0.03050	0.03683	-0.00622	-0.00942	1.06375	-7.25731	0.14285	-8.12389	-0.55236	0.26366	-0.13376	-0.26297	-0.01706	-0.03464	18.43272	0.38350	-8.57529	0.03894	0.56887	0.33125	0.01351	-0.05139	-0.02278	-9.71291	10.73543	-18.84077	2.65770	-29.58750	9.76806	6.24069	19.53059	4.14020	6.74211	8.43401	16.64719	0.00012	0.00147	0.00385	-0.00000
268			2.67000	4.44736	-5.13226	16.38993	0.97711	-0.17033	0.10503	0.07256	-0.03248	0.04388	-0.00558	-0.00807	1.06096	-7.53340	0.19820	-7.96885	-0.55535	0.27272	-0.13937	-0.26856	-0.01615	-0.04061	18.22812	0.44989	-8.55259	0.03715	0.57812	0.33700	0.01347	-0.05840	-0.02735	-10.83181	10.57248	-21.94379	2.71670	-30.28368	11.55086	7.09966	20.37657	4.59165	6.76871	8.42107	16.62053	0.00014	0.00142	0.00372	-0.00001
269			2.68000	4.38678	-5.26385	16.14605	0.96720	-0.16846	0.10879	0.05832	-0.03374	0.04918	-0.00514	-0.00647	1.05834	-7.81034	0.25382	-7.80176	-0.55911	0.28287	-0.14520	-0.26740	-0.01656	-0.04368	18.01684	0.52257	-8.52313	0.03773	0.58896	0.34342	0.01392	-0.06141	-0.03300	-11.68070	10.23569	-23.94271	2.90732	-30.07240	12.09863	7.65869	20.64180	5.28562	6.78938	8.40655	16.61347	0.00016	0.00137	0.00360	-0.00000
270			2.69000	4.33226	-5.40072	15.88888	0.95869	-0.16834	0.11160	0.04496	-0.03453	0.05166	-0.00614	-0.00445	1.05917	-8.07998	0.31142	-7.63647	-0.56484	0.28933	-0.14964	-0.25997	-0.01853	-0.04353	17.80481	0.59759	-8.48483	0.04044	0.59299	0.34642	0.01482	-0.06075	-0.03712	-12.17214	9.64987	-24.64899	3.32785	-29.00076	11.60283	7.85862	20.41996	5.84871	6.80388	8.39117	16.62744	0.00018	0.00132	0.00347	-0.00001
271			2.70000	4.28470	-5.53830	15.63256	0.95142	-0.16976	0.11378	0.03298	-0.03441	0.05091	-0.00804	-0.00243	1.06523	-8.33604	0.37324	-7.48201	-0.57000	0.29493	-0.15335	-0.24852	-0.02208	-0.04185	17.59610	0.67192	-8.44213	0.04143	0.59447	0.34837	0.01497	-0.06040	-0.03575	-12.15488	8.78776	-23.89914	3.99878	-27.52755	10.64083	7.66869	20.17395	5.59027	6.81499	8.37517	16.65528	0.00021	0.00128	0.00335	-0.00001
272			2.71000	4.24467	-5.67064	15.39258	0.94468	-0.17299	0.11557	0.02453	-0.03312	0.04657	-0.01049	-0.00093	1.07544	-8.57767	0.44163	-7.33948	-0.57205	0.29911	-0.15654	-0.23806	-0.02683	-0.04021	17.38987	0.74415	-8.40793	0.03635	0.59332	0.34931	0.01315	-0.06385	-0.02533	-11.50439	7.73510	-21.52376	4.86883	-26.33822	9.70367	7.10100	20.46989	3.92821	6.82631	8.35824	16.68585	0.00025	0.00124	0.00323	-0.00001
273			2.72000	4.21092	-5.79125	15.18618	0.94425	-0.18070	0.11557	0.02286	-0.03095	0.03786	-0.01400	-0.00065	1.09199	-8.81077	0.51884	-7.20628	-0.57341	0.29757	-0.15718	-0.23440	-0.03191	-0.03843	17.18102	0.81445	-8.39967	0.02158	0.58564	0.34529	0.00802	-0.07201	-0.00533	-10.16282	6.66390	-17.40180	5.82317	-25.89616	8.83249	6.23855	21.53969	0.75730	6.83999	8.34041	16.71053	0.00029	0.00120	0.00310	-0.00001
274			2.73000	4.18054	-5.89392	15.03076	0.95078	-0.18969	0.11449	0.02893	-0.02712	0.02601	-0.01704	-0.00149	1.11012	-9.04372	0.60612	-7.08149	-0.57649	0.29534	-0.15657	-0.23738	-0.03717	-0.03630	16.96453	0.88399	-8.43262	0.00194	0.58021	0.34003	0.00075	-0.08431	0.02005	-8.18719	5.69618	-11.83466	6.73870	-26.03947	7.85299	5.24064	23.02823	-3.42825	6.85639	8.32288	16.72551	0.00032	0.00117	0.00299	-0.00001
275			2.74000	4.15060	-5.97365	14.93721	0.95513	-0.19462	0.11360	0.03926	-0.02119	0.01328	-0.01759	-0.00237	1.12108	-9.28003	0.70323	-6.96660	-0.57852	0.30011	-0.15694	-0.23797	-0.04304	-0.03352	16.74059	0.95400	-8.51287	-0.01563	0.58819	0.33924	-0.00614	-0.09863	0.04455	-5.80262	4.80806	-5.70237	7.52591	-25.93222	6.60128	4.31094	24.06318	-7.58786	6.87505	8.30770	16.72995	0.00033	0.00114	0.00290	-0.00001
276			2.75000	4.12047	-6.02804	14.90551	0.95693	-0.19472	0.11354	0.04778	-0.01412	0.00173	-0.01582	-0.00320	1.12364	-9.51238	0.80794	-6.86651	-0.57993	0.31123	-0.15895	-0.22647	-0.04897	-0.02941	16.51782	1.02462	-8.63208	-0.02864	0.60661	0.34283	-0.01087	-0.11037	0.06202	-3.35510	3.86748	-0.08002	8.11219	-24.56693	4.99771	3.63636	23.73804	-10.58253	6.89555	8.29665	16.72408	0.00033	0.00111	0.00283	-0.00001
277			2.76000	4.09220	-6.05781	14.92568	0.95942	-0.19179	0.11484	0.04989	-0.00720	-0.00735	-0.01260	-0.00301	1.12333	-9.72495	0.91619	-6.78726	-0.58529	0.32737	-0.16282	-0.20007	-0.05398	-0.02426	16.31040	1.09489	-8.77093	-0.03095	0.62952	0.34983	-0.01059	-0.11629	0.06950	-1.14939	2.77661	4.23199	8.43638	-21.53436	3.28335	3.30738	21.75713	-11.89876	6.91808	8.29048	16.70896	0.00031	0.00110	0.00279	-0.00001
278			2.77000	4.06898	-6.06573	14.98215	0.96555	-0.19001	0.11654	0.04527	-0.00110	-0.01362	-0.00923	-0.00190	1.12462	-9.90189	1.02302	-6.73013	-0.59570	0.34290	-0.16674	-0.16201	-0.05617	-0.01893	16.13103	1.16376	-8.91008	-0.02388	0.64740	0.35596	-0.00688	-0.11558	0.06787	0.69210	1.57399	7.01502	8.44173	-17.27445	1.88324	3.27342	18.59166	-11.83484	6.94324	8.28874	16.68759	0.00028	0.00109	0.00280	-0.00001
279			2.78000	4.05271	-6.05495	15.06050	0.97532	-0.19040	0.11721	0.03737	0.00411	-0.01750	-0.00672	-0.00146	1.12865	-10.03490	1.12347	-6.69135	-0.60575	0.35372	-0.16889	-0.11854	-0.05443	-0.01410	15.98567	1.23060	-9.03774	-0.01938	0.65537	0.35807	-0.00444	-0.11019	0.06062	2.18152	0.42610	8.63439	8.07655	-12.65652	0.95163	3.41521	15.03787	-11.02485	6.97171	8.29059	16.66487	0.00024	0.00111	0.00287	-0.00001
280			2.79000	4.04297	-6.02899	15.15198	0.98543	-0.19205	0.11647	0.02950	0.00819	-0.01965	-0.00445	-0.00267	1.13346	-10.12489	1.21331	-6.66659	-0.60955	0.36165	-0.16940	-0.07707	-0.04962	-0.01028	15.87350	1.29544	-9.14973	-0.02506	0.65965	0.35820	-0.00441	-0.10366	0.05204	3.28792	-0.50895	9.55599	7.38445	-8.46379	0.45293	3.60028	11.77814	-10.00905	7.00503	8.29557	16.64476	0.00019	0.00113	0.00297	-0.00001
281			2.80000	4.03841	-5.99257	15.25099	0.99129	-0.19379	0.11528	0.02260	0.01068	-0.02042	-0.00177	-0.00487	1.13423	-10.17893	1.29047	-6.65052	-0.60635	0.36783	-0.16934	-0.04385	-0.04299	-0.00819	15.78888	1.35820	-9.24720	-0.03623	0.66344	0.35826	-0.00487	-0.09758	0.04476	3.90109	-1.15667	9.90582	6.51642	-5.19682	0.46744	3.71735	9.23061	-9.08884	7.04581	8.30422	16.62781	0.00013	0.00116	0.00311	-0.00001
282			2.81000	4.03764	-5.95171	15.35110	0.99229	-0.19574	0.11332	0.01768	0.01126	-0.01969	0.00084	-0.00703	1.13026	-10.20707	1.35493	-6.63569	-0.59934	0.37070	-0.16797	-0.02238	-0.03528	-0.00799	15.72373	1.41862	-9.33342	-0.04743	0.66406	0.35633	-0.00507	-0.09158	0.03900	3.95708	-1.43898	9.66062	5.57958	-3.10219	0.99034	3.72698	7.50419	-8.31201	7.09587	8.31697	16.61294	0.00009	0.00120	0.00325	-0.00001
283			2.82000	4.03823	-5.91277	15.44605	0.99206	-0.19580	0.11206	0.01707	0.00993	-0.01792	0.00365	-0.00826	1.12299	-10.22091	1.40745	-6.61617	-0.59497	0.37407	-0.16718	-0.01340	-0.02737	-0.00910	15.67039	1.47629	-9.41083	-0.05029	0.66571	0.35531	-0.00458	-0.08571	0.03446	3.53126	-1.25325	8.90427	4.57154	-2.20647	1.78708	3.63859	6.46843	-7.58229	7.15455	8.33257	16.60005	0.00006	0.00125	0.00339	-0.00001
284			2.83000	4.03644	-5.88086	15.53073	0.99138	-0.19243	0.11267	0.02106	0.00707	-0.01526	0.00651	-0.00875	1.11567	-10.23174	1.44850	-6.58917	-0.59299	0.38131	-0.16879	-0.01438	-0.01934	-0.01119	15.62306	1.53063	-9.48035	-0.04735	0.67366	0.35849	-0.00396	-0.08004	0.03049	2.74679	-0.61357	7.63030	3.47409	-2.27965	2.74311	3.48631	5.90260	-6.78705	7.21842	8.34905	16.59030	0.00007	0.00130	0.00353	-0.00001
285			2.84000	4.02955	-5.85986	15.59872	0.98905	-0.18857	0.11367	0.02626	0.00338	-0.01104	0.00797	-0.00881	1.10994	-10.24706	1.47814	-6.55175	-0.59123	0.38645	-0.17039	-0.02049	-0.01058	-0.01448	15.57805	1.58115	-9.54143	-0.04425	0.68000	0.36106	-0.00359	-0.07330	0.02578	1.67133	0.29686	5.60609	2.34678	-2.89439	4.02932	3.32068	5.61010	-5.83207	7.28171	8.36542	16.58468	0.00010	0.00135	0.00367	-0.00001
286			2.85000	4.01727	-5.85257	15.64084	0.98765	-0.18302	0.11510	0.02941	-0.00059	-0.00510	0.00786	-0.00878	1.10440	-10.26912	1.49670	-6.49887	-0.59172	0.38878	-0.17198	-0.02730	-0.00148	-0.01890	15.53313	1.62764	-9.59238	-0.03982	0.68203	0.36206	-0.00324	-0.06503	0.01941	0.39314	1.26366	2.76195	1.27930	-3.61998	5.65184	3.19377	5.43629	-4.61003	7.33758	8.38207	16.58297	0.00011	0.00139	0.00381	-0.00001
287			2.86000	4.00064	-5.86000	15.64986	0.98626	-0.17541	0.11722	0.02978	-0.00416	0.00178	0.00637	-0.00857	1.09683	-10.29672	1.50489	-6.42856	-0.59454	0.38768	-0.17374	-0.03251	0.00688	-0.02297	15.48733	1.66997	-9.62992	-0.03243	0.67746	0.36102	-0.00268	-0.05495	0.01061	-0.90795	2.12936	-0.48467	0.31275	-4.16608	7.12441	3.15273	5.27444	-3.00962	7.37983	8.39939	16.58354	0.00009	0.00143	0.00395	-0.00001
288			2.87000	3.98108	-5.88086	15.62528	0.98367	-0.16972	0.11868	0.02777	-0.00686	0.00842	0.00334	-0.00804	1.08910	-10.32777	1.50377	-6.34614	-0.59808	0.38046	-0.17383	-0.03552	0.01323	-0.02465	15.44017	1.70822	-9.64968	-0.02420	0.66447	0.35571	-0.00204	-0.04322	-0.00085	-2.02564	2.77736	-3.56152	-0.54004	-4.40853	7.86489	3.22607	5.09282	-0.97700	7.40518	8.41730	16.58430	0.00003	0.00146	0.00409	-0.00000
289			2.88000	3.96025	-5.91184	15.57156	0.97846	-0.16663	0.11929	0.02328	-0.00854	0.01412	0.00039	-0.00744	1.08361	-10.36038	1.49481	-6.26146	-0.59859	0.37338	-0.17325	-0.03615	0.01716	-0.02379	15.39112	1.74254	-9.64713	-0.01931	0.65517	0.35107	-0.00168	-0.03150	-0.01404	-2.82898	3.12653	-6.21872	-1.22538	-4.35205	7.77047	3.41184	4.91606	1.37751	7.41479	8.43544	16.58427	-0.00006	0.00148	0.00422	0.00000
290			2.89000	3.94021	-5.94881	15.49336	0.97371	-0.16491	0.11946	0.01674	-0.00917	0.01850	-0.00159	-0.00726	1.08074	-10.39269	1.48025	-6.18181	-0.59706	0.36950	-0.17298	-0.03503	0.01858	-0.02145	15.33955	1.77351	-9.62010	-0.01861	0.65216	0.34906	-0.00168	-0.02120	-0.02678	-3.27267	3.16292	-8.31686	-1.62564	-4.10579	7.11074	3.63849	4.79441	3.65711	7.41398	8.45309	16.58365	-0.00016	0.00149	0.00432	-0.00000
291			2.90000	3.92254	-5.98761	15.39793	0.96963	-0.16237	0.11938	0.01031	-0.00879	0.02054	-0.00306	-0.00796	1.07921	-10.42372	1.46375	-6.11128	-0.59270	0.36770	-0.17313	-0.03333	0.01691	-0.01795	15.28525	1.80173	-9.57217	-0.02480	0.64989	0.34817	-0.00232	-0.01369	-0.03577	-3.33643	2.93817	-9.35061	-1.63731	-3.81288	5.94866	3.77447	4.75864	5.29212	7.40931	8.46952	16.58332	-0.00024	0.00151	0.00441	-0.00000
292			2.91000	3.90784	-6.02421	15.29983	0.96489	-0.15867	0.11962	0.00598	-0.00764	0.01931	-0.00380	-0.00888	1.07778	-10.45390	1.44989	-6.05541	-0.58679	0.36875	-0.17419	-0.03199	0.01185	-0.01316	15.22888	1.82783	-9.51283	-0.03319	0.64957	0.34907	-0.00318	-0.01022	-0.03866	-3.03672	2.50811	-8.81987	-1.23048	-3.54990	4.21545	3.72173	4.80329	5.85346	7.40590	8.48394	16.58355	-0.00028	0.00152	0.00447	-0.00000
293			2.92000	3.89638	-6.05526	15.21611	0.95862	-0.15697	0.12035	0.00296	-0.00608	0.01527	-0.00324	-0.00948	1.07807	-10.48387	1.44323	-6.01943	-0.57927	0.37322	-0.17619	-0.03040	0.00416	-0.00776	15.17177	1.85247	-9.45438	-0.04205	0.65676	0.35322	-0.00405	-0.01114	-0.03538	-2.46043	1.88298	-6.94347	-0.47239	-3.28188	2.19540	3.48958	4.90677	5.29602	7.40608	8.49475	16.58302	-0.00028	0.00154	0.00451	0.00000
294			2.93000	3.88925	-6.07836	15.15698	0.95309	-0.15654	0.12075	-0.00071	-0.00417	0.00991	-0.00276	-0.00977	1.08135	-10.51272	1.44652	-6.00345	-0.57247	0.37816	-0.17768	-0.02771	-0.00437	-0.00303	15.11515	1.87664	-9.40709	-0.05095	0.66525	0.35704	-0.00487	-0.01577	-0.02727	-1.71961	1.08886	-4.50701	0.45503	-2.95034	0.41578	3.17505	5.05141	3.92076	7.40944	8.50016	16.57911	-0.00025	0.00156	0.00452	0.00000
295			2.94000	3.88747	-6.09213	15.12382	0.94828	-0.16012	0.11979	-0.00432	-0.00212	0.00463	-0.00305	-0.00963	1.08839	-10.53891	1.45981	-6.00261	-0.56614	0.37896	-0.17685	-0.02444	-0.01170	0.00025	15.05972	1.90151	-9.37694	-0.06211	0.66803	0.35666	-0.00586	-0.02258	-0.01660	-0.90605	0.29028	-2.15194	1.31913	-2.60927	-0.83955	2.86683	5.21746	2.14789	7.41396	8.49954	16.57100	-0.00020	0.00157	0.00451	0.00000
296			2.95000	3.88988	-6.09647	15.11361	0.94641	-0.16668	0.11900	-0.00555	-0.00008	0.00053	-0.00239	-0.00847	1.09690	-10.56240	1.48101	-6.01150	-0.56454	0.38069	-0.17593	-0.02230	-0.01670	0.00166	15.00572	1.92790	-9.36562	-0.06687	0.67319	0.35666	-0.00623	-0.03042	-0.00588	-0.12493	-0.27316	-0.29944	1.95932	-2.41112	-1.44257	2.61922	5.39601	0.32890	7.41772	8.49378	16.56133	-0.00016	0.00156	0.00447	0.00000
297			2.96000	3.89365	-6.09306	15.11870	0.94576	-0.17209	0.11786	-0.00438	0.00154	-0.00138	-0.00115	-0.00729	1.10236	-10.58469	1.50724	-6.02248	-0.56483	0.38327	-0.17468	-0.02176	-0.01888	0.00042	14.95281	1.95643	-9.37208	-0.06823	0.67848	0.35617	-0.00633	-0.03820	0.00348	0.46398	-0.48618	0.57976	2.35907	-2.45465	-1.12503	2.46125	5.58985	-1.28838	7.42012	8.48365	16.55530	-0.00015	0.00155	0.00440	0.00000
298			2.97000	3.89654	-6.08530	15.12642	0.94522	-0.17497	0.11661	-0.00225	0.00238	-0.00079	-0.00025	-0.00622	1.10415	-10.60688	1.53599	-6.02457	-0.56623	0.38476	-0.17316	-0.02236	-0.01813	-0.00336	14.90036	1.98734	-9.39309	-0.06780	0.67915	0.35382	-0.00632	-0.04445	0.00998	0.73727	-0.37965	0.29434	2.52486	-2.69474	0.09614	2.41811	5.77031	-2.45541	7.42239	8.46784	16.55788	-0.00017	0.00153	0.00431	0.00000
299			2.98000	3.89709	-6.07701	15.12542	0.94434	-0.17573	0.11605	0.00114	0.00232	0.00143	0.00116	-0.00523	1.10449	-10.62962	1.56441	-6.01056	-0.56743	0.38891	-0.17293	-0.02391	-0.01503	-0.00767	14.84779	2.02059	-9.42261	-0.06721	0.68300	0.35348	-0.00628	-0.04830	0.01213	0.71552	-0.00040	-0.75159	2.37016	-3.01632	1.57020	2.51570	5.84530	-2.90465	7.42712	8.44294	16.57052	-0.00020	0.00150	0.00422	0.00000
300			2.99000	3.89355	-6.07114	15.11122	0.94233	-0.17583	0.11551	0.00728	0.00163	0.00401	0.00225	-0.00442	1.10386	-10.65402	1.58888	-5.98278	-0.56757	0.39236	-0.17278	-0.02660	-0.01003	-0.01023	14.79539	2.05559	-9.45191	-0.06757	0.68579	0.35287	-0.00625	-0.04846	0.00923	0.52692	0.62056	-1.94272	1.81046	-3.33471	2.54115	2.73461	5.74342	-2.50424	7.43719	8.40602	16.59091	-0.00023	0.00146	0.00414	0.00001
301			3.00000	3.88394	-6.06912	15.08477	0.93953	-0.17649	0.11460	0.01575	0.00066	0.00618	0.00199	-0.00386	1.10482	-10.68164	1.60574	-5.94931	-0.56658	0.39239	-0.17183	-0.03006	-0.00396	-0.01021	14.74356	2.09122	-9.47231	-0.07072	0.68375	0.35024	-0.00643	-0.04455	0.00225	0.29624	1.37106	-2.92219	0.91043	-3.58592	2.73425	2.99408	5.50542	-1.38301	7.45480	8.35734	16.61431	-0.00024	0.00143	0.00407	0.00001
302			3.01000	3.86776	-6.07105	15.04896	0.93799	-0.17762	0.11321	0.02345	-0.00029	0.00776	0.00116	-0.00361	1.10679	-10.71301	1.61285	-5.91799	-0.56617	0.39089	-0.17020	-0.03281	0.00198	-0.00840	14.69220	2.12592	-9.47806	-0.07397	0.68107	0.34698	-0.00661	-0.03773	-0.00648	0.07453	2.03282	-3.65419	-0.09838	-3.67396	2.36720	3.18337	5.22716	0.12470	7.48071	8.30086	16.63577	-0.00022	0.00141	0.00402	0.00001
303			3.02000	3.84697	-6.07631	15.00607	0.93710	-0.17747	0.11170	0.02680	-0.00104	0.00902	0.00021	-0.00417	1.10690	-10.74646	1.61054	-5.89262	-0.56495	0.38881	-0.16850	-0.03286	0.00666	-0.00642	14.64091	2.15805	-9.46770	-0.07835	0.67869	0.34403	-0.00693	-0.02942	-0.01446	-0.14150	2.40132	-4.29251	-0.91407	-3.50764	1.92351	3.20715	4.97968	1.60867	7.51415	8.24260	16.65142	-0.00018	0.00139	0.00399	0.00001
304			3.03000	3.82519	-6.08398	14.95655	0.93447	-0.17488	0.11002	0.02415	-0.00150	0.01017	-0.00091	-0.00549	1.10537	-10.77834	1.60170	-5.87139	-0.56045	0.38736	-0.16699	-0.02909	0.00949	-0.00567	14.58952	2.18615	-9.44401	-0.08660	0.67685	0.34169	-0.00758	-0.02118	-0.01967	-0.36107	2.39365	-4.96068	-1.32129	-3.07281	1.84808	3.01808	4.78111	2.70345	7.55264	8.18828	16.65941	-0.00012	0.00138	0.00397	0.00001
305			3.04000	3.80616	-6.09316	14.90047	0.93160	-0.17341	0.10914	0.01650	-0.00178	0.01117	-0.00182	-0.00635	1.10503	-10.80472	1.59025	-5.84910	-0.55644	0.38604	-0.16627	-0.02251	0.01039	-0.00665	14.53845	2.20937	-9.41285	-0.09335	0.67518	0.34029	-0.00804	-0.01445	-0.02104	-0.59689	2.06043	-5.57928	-1.27754	-2.46949	2.29631	2.63222	4.62999	3.17008	7.59259	8.14076	16.66035	-0.00008	0.00137	0.00394	0.00001
306			3.05000	3.79250	-6.10350	14.83970	0.92989	-0.17209	0.10940	0.00624	-0.00217	0.01183	-0.00251	-0.00658	1.10717	-10.82329	1.57998	-5.82057	-0.55443	0.38658	-0.16689	-0.01512	0.00960	-0.00910	14.48839	2.22767	-9.38155	-0.09735	0.67508	0.34050	-0.00820	-0.00999	-0.01866	-0.89745	1.54054	-5.98809	-0.85650	-1.87279	3.15957	2.10965	4.53121	2.97899	7.63042	8.09935	16.65720	-0.00005	0.00136	0.00390	0.00000
307			3.06000	3.78535	-6.11580	14.77712	0.92969	-0.17292	0.10948	-0.00407	-0.00304	0.01205	-0.00326	-0.00642	1.11004	-10.83412	1.57402	-5.78237	-0.55436	0.38515	-0.16677	-0.00869	0.00743	-0.01231	14.43976	2.24151	-9.35625	-0.09934	0.67180	0.33880	-0.00810	-0.00731	-0.01381	-1.33296	1.01388	-6.17050	-0.19506	-1.42947	4.22232	1.53469	4.44562	2.35775	7.66367	8.06188	16.65448	-0.00005	0.00134	0.00385	0.00000
308			3.07000	3.78417	-6.13194	14.71442	0.92921	-0.17481	0.10911	-0.01204	-0.00459	0.01212	-0.00349	-0.00620	1.11192	-10.83885	1.57415	-5.73332	-0.55374	0.38368	-0.16609	-0.00441	0.00474	-0.01540	14.39328	2.25140	-9.33940	-0.10166	0.66891	0.33636	-0.00786	-0.00518	-0.00907	-1.93546	0.66479	-6.25608	0.50648	-1.20976	5.21743	1.00986	4.26855	1.71692	7.69110	8.02638	16.65576	-0.00006	0.00132	0.00378	0.00000
309			3.08000	3.78676	-6.15421	14.65137	0.92775	-0.17476	0.10858	-0.01621	-0.00672	0.01244	-0.00318	-0.00680	1.11117	-10.84031	1.58008	-5.67529	-0.54998	0.38381	-0.16558	-0.00267	0.00265	-0.01758	14.35012	2.25778	-9.32850	-0.10856	0.66805	0.33454	-0.00764	-0.00244	-0.00709	-2.68562	0.60903	-6.43118	1.01494	-1.18861	5.89818	0.65644	3.89205	1.48313	7.71279	7.99108	16.66284	-0.00009	0.00129	0.00372	0.00000
310			3.09000	3.79037	-6.18459	14.58560	0.92591	-0.17234	0.10874	-0.01842	-0.00923	0.01371	-0.00248	-0.00741	1.10636	-10.84108	1.58927	-5.61231	-0.54736	0.38510	-0.16582	-0.00206	0.00222	-0.01890	14.31174	2.26147	-9.31691	-0.11137	0.66793	0.33364	-0.00677	0.00113	-0.00947	-3.58672	0.77820	-7.03064	1.19182	-1.20342	6.31847	0.59217	3.28267	1.91674	7.72974	7.95408	16.67552	-0.00012	0.00127	0.00365	0.00000
311			3.10000	3.79437	-6.22497	14.51043	0.92152	-0.16654	0.10940	-0.02386	-0.01186	0.01677	-0.00189	-0.00764	1.09972	-10.84102	1.59815	-5.54574	-0.54479	0.38912	-0.16694	0.00032	0.00406	-0.02057	14.27915	2.26395	-9.29648	-0.11059	0.67051	0.33451	-0.00552	0.00495	-0.01637	-4.72525	0.92918	-8.53219	1.09463	-1.01293	6.92497	0.86897	2.51821	3.02110	7.74409	7.91419	16.69121	-0.00014	0.00125	0.00359	0.00000
312			3.11000	3.80148	-6.27768	14.41473	0.91727	-0.16070	0.10965	-0.03661	-0.01474	0.02183	-0.00257	-0.00754	1.09451	-10.83646	1.60406	-5.47135	-0.54371	0.39077	-0.16715	0.00672	0.00775	-0.02340	14.25228	2.26711	-9.26045	-0.10835	0.66867	0.33344	-0.00429	0.00841	-0.02655	-6.17846	0.84380	-11.13950	0.90023	-0.44550	8.06882	1.44007	1.72949	4.62798	7.75854	7.87197	16.70599	-0.00015	0.00123	0.00353	0.00000
313			3.12000	3.81578	-6.34502	14.28844	0.91390	-0.15727	0.10982	-0.05528	-0.01795	0.02826	-0.00459	-0.00664	1.09170	-10.82232	1.60599	-5.38386	-0.54555	0.38810	-0.16640	0.01669	0.01201	-0.02702	14.23011	2.27244	-9.20443	-0.10264	0.66015	0.32972	-0.00321	0.01133	-0.03825	-7.85492	0.53073	-14.49519	0.73656	0.44359	9.59415	2.19043	1.02416	6.52127	7.77557	7.82921	16.71582	-0.00015	0.00120	0.00348	0.00001
314			3.13000	3.83898	-6.42779	14.12748	0.90782	-0.15386	0.10975	-0.07350	-0.02086	0.03470	-0.00647	-0.00514	1.08948	-10.79609	1.60416	-5.28185	-0.54605	0.38746	-0.16584	0.02691	0.01574	-0.03044	14.21110	2.28073	-9.12664	-0.09566	0.65548	0.32748	-0.00249	0.01373	-0.05012	-9.48197	0.21071	-17.89214	0.63624	1.35853	11.03495	2.99158	0.49218	8.44794	7.79638	7.78778	16.71737	-0.00013	0.00118	0.00343	0.00001
315			3.14000	3.86893	-6.52434	13.93511	0.90052	-0.14910	0.10918	-0.08510	-0.02273	0.03965	-0.00849	-0.00411	1.08497	-10.75981	1.59968	-5.16842	-0.54447	0.38678	-0.16499	0.03369	0.01797	-0.03252	14.19324	2.29223	-9.02839	-0.09008	0.65034	0.32507	-0.00222	0.01509	-0.05998	-10.72213	0.09399	-20.57759	0.58931	1.97439	11.95722	3.71429	0.21413	10.08346	7.82020	7.74938	16.70899	-0.00011	0.00116	0.00338	0.00000
316			3.15000	3.90108	-6.63015	13.72149	0.89423	-0.14356	0.10868	-0.08780	-0.02315	0.04229	-0.01119	-0.00376	1.07998	-10.71870	1.59402	-5.04990	-0.54227	0.38453	-0.16410	0.03522	0.01814	-0.03298	14.17445	2.30679	-8.91496	-0.08644	0.64223	0.32204	-0.00237	0.01474	-0.06563	-11.33130	0.21862	-22.03673	0.61619	2.10884	12.20357	4.23122	0.26381	11.07066	7.84439	7.71532	16.69102	-0.00008	0.00113	0.00332	0.00000
317			3.16000	3.93118	-6.73905	13.49992	0.88773	-0.13962	0.10845	-0.08292	-0.02254	0.04255	-0.01388	-0.00436	1.07950	-10.67881	1.58939	-4.93199	-0.53542	0.38360	-0.16397	0.03133	0.01610	-0.03271	14.15242	2.32391	-8.79534	-0.09271	0.63870	0.32133	-0.00322	0.01238	-0.06605	-11.28625	0.48832	-22.17730	0.82281	1.72381	11.99989	4.44209	0.68541	11.12148	7.86520	7.68657	16.66616	-0.00004	0.00109	0.00326	0.00000
318			3.17000	3.95665	-6.84554	13.28266	0.88421	-0.13965	0.10882	-0.07369	-0.02167	0.04076	-0.01637	-0.00580	1.08502	-10.64516	1.58913	-4.81628	-0.52669	0.38237	-0.16449	0.02367	0.01155	-0.03245	14.12514	2.34283	-8.68095	-0.10790	0.63787	0.32207	-0.00490	0.00803	-0.06067	-10.75596	0.77734	-21.12261	1.32968	0.90683	11.61055	4.30962	1.42519	10.15833	7.87855	7.66490	16.63863	-0.00000	0.00105	0.00318	0.00000
319			3.18000	3.97679	-6.94604	13.08099	0.88834	-0.13902	0.11094	-0.06286	-0.02021	0.03759	-0.01816	-0.00628	1.09360	-10.62098	1.59715	-4.70332	-0.52762	0.38516	-0.16706	0.01470	0.00476	-0.03245	14.09164	2.36259	-8.58230	-0.11261	0.64100	0.32525	-0.00635	0.00241	-0.05082	-9.95052	0.99746	-19.04317	2.13960	-0.12860	11.06097	3.88398	2.27618	8.38853	7.88100	7.65485	16.61265	0.00005	0.00101	0.00311	0.00000
320			3.19000	3.99202	-7.03864	12.90413	0.89388	-0.13878	0.11299	-0.05132	-0.01860	0.03278	-0.01911	-0.00623	1.10212	-10.60705	1.61625	-4.59478	-0.53132	0.38990	-0.16967	0.00594	-0.00322	-0.03180	14.05332	2.38222	-8.50608	-0.11377	0.64584	0.32841	-0.00724	-0.00359	-0.03857	-9.01263	1.12469	-16.23688	3.05851	-1.11901	10.26463	3.31341	2.95878	6.23990	7.86992	7.66387	16.59093	0.00011	0.00097	0.00305	0.00000
321			3.20000	4.00302	-7.12235	12.75756	0.89911	-0.13841	0.11482	-0.03984	-0.01684	0.02719	-0.01894	-0.00654	1.10590	-10.60225	1.64599	-4.49386	-0.53447	0.39476	-0.17199	-0.00140	-0.01038	-0.03019	14.01334	2.40143	-8.45320	-0.11474	0.64989	0.33083	-0.00746	-0.00939	-0.02676	-8.01525	1.18958	-13.17384	3.79331	-1.88387	9.24698	2.79152	3.29128	4.17326	7.84459	7.69995	16.57364	0.00014	0.00094	0.00299	0.00001
322			3.21000	4.01023	-7.19669	12.64110	0.90200	-0.13606	0.11673	-0.02976	-0.01483	0.02212	-0.01740	-0.00708	1.10439	-10.60453	1.68290	-4.40254	-0.53593	0.40249	-0.17485	-0.00633	-0.01500	-0.02842	13.97521	2.42073	-8.42009	-0.11472	0.65741	0.33471	-0.00694	-0.01486	-0.01753	-7.03350	1.21171	-10.46665	4.15723	-2.33941	8.30516	2.45568	3.23890	2.48877	7.80686	7.76767	16.55898	0.00013	0.00093	0.00293	0.00001
323			3.22000	4.01461	-7.26210	12.54799	0.90434	-0.13426	0.11820	-0.02358	-0.01299	0.01869	-0.01551	-0.00759	1.10177	-10.61064	1.72223	-4.31858	-0.53716	0.41016	-0.17722	-0.00790	-0.01602	-0.02754	13.94178	2.44107	-8.40115	-0.11450	0.66513	0.33824	-0.00595	-0.01987	-0.01139	-6.17770	1.15127	-8.69221	4.14214	-2.44474	7.86548	2.33994	2.89219	1.29259	7.76153	7.86340	16.54522	0.00006	0.00094	0.00288	0.00000
324			3.23000	4.01808	-7.31997	12.46671	0.90700	-0.13102	0.11963	-0.02235	-0.01128	0.01741	-0.01375	-0.00799	1.10038	-10.61637	1.75968	-4.23567	-0.53875	0.41961	-0.17991	-0.00594	-0.01375	-0.02811	13.91444	2.46324	-8.39084	-0.11448	0.67466	0.34263	-0.00475	-0.02399	-0.00833	-5.52600	0.98625	-8.01862	3.83596	-2.20937	8.02936	2.39481	2.37602	0.59489	7.71554	7.97282	16.53129	-0.00003	0.00096	0.00283	-0.00000
325			3.24000	4.02236	-7.37216	12.38726	0.90824	-0.12813	0.12090	-0.02361	-0.00990	0.01733	-0.01271	-0.00786	1.09879	-10.61808	1.79213	-4.14944	-0.54066	0.42647	-0.18210	-0.00170	-0.00938	-0.02846	13.89353	2.48732	-8.38389	-0.11314	0.67965	0.34536	-0.00346	-0.02609	-0.00819	-5.04169	0.78919	-7.95037	3.30226	-1.70696	8.24385	2.53688	1.77265	0.41177	7.67509	8.07689	16.51698	-0.00009	0.00099	0.00281	-0.00001
326			3.25000	4.02747	-7.41979	12.30776	0.90813	-0.12800	0.12193	-0.02287	-0.00891	0.01664	-0.01277	-0.00719	1.09729	-10.61462	1.81746	-4.06424	-0.54289	0.42719	-0.18307	0.00249	-0.00484	-0.02592	13.87874	2.51247	-8.37503	-0.11084	0.67557	0.34463	-0.00227	-0.02536	-0.01037	-4.58414	0.68024	-7.59066	2.57349	-1.08117	7.64788	2.67573	1.15985	0.68444	7.64300	8.16195	16.50311	-0.00012	0.00101	0.00282	-0.00001
327			3.26000	4.03165	-7.46269	12.23563	0.90780	-0.12805	0.12241	-0.01688	-0.00794	0.01374	-0.01339	-0.00685	1.09715	-10.60785	1.83479	-3.99231	-0.54346	0.42657	-0.18344	0.00409	-0.00195	-0.01932	13.86906	2.53736	-8.36073	-0.11186	0.66987	0.34327	-0.00148	-0.02267	-0.01310	-4.01513	0.72573	-6.20287	1.73154	-0.55219	5.77527	2.71133	0.68619	1.13836	7.61887	8.22364	16.49143	-0.00012	0.00102	0.00286	-0.00000
328			3.27000	4.03265	-7.49973	12.18340	0.90978	-0.12635	0.12375	-0.00619	-0.00679	0.00857	-0.01464	-0.00710	1.09839	-10.60224	1.84483	-3.94654	-0.54464	0.42592	-0.18473	0.00205	-0.00142	-0.00997	13.86212	2.56062	-8.34183	-0.11388	0.66438	0.34320	-0.00129	-0.01952	-0.01413	-3.29263	0.87135	-3.71345	0.94153	-0.29279	2.94489	2.56564	0.54066	1.39254	7.60066	8.26508	16.48419	-0.00011	0.00102	0.00292	-0.00000
329			3.28000	4.02961	-7.52971	12.16013	0.91326	-0.12357	0.12599	0.00523	-0.00551	0.00234	-0.01569	-0.00702	1.10097	-10.60159	1.84992	-3.93219	-0.54844	0.42788	-0.18719	-0.00185	-0.00302	-0.00056	13.85443	2.58135	-8.32296	-0.11115	0.66546	0.34605	-0.00167	-0.01707	-0.01245	-2.48958	0.97409	-0.78570	0.40463	-0.25394	0.03684	2.23396	0.76350	1.25351	7.58606	8.29321	16.48290	-0.00011	0.00103	0.00300	-0.00000
330			3.29000	4.02377	-7.55218	12.16560	0.91840	-0.12172	0.12848	0.01331	-0.00421	-0.00320	-0.01599	-0.00658	1.10342	-10.60604	1.85340	-3.94466	-0.55504	0.43111	-0.18986	-0.00467	-0.00581	0.00636	13.84347	2.59903	-8.30882	-0.10311	0.67205	0.35038	-0.00224	-0.01538	-0.00853	-1.70379	0.93011	1.69914	0.22960	-0.24193	-2.09890	1.77718	1.19762	0.78559	7.57350	8.31532	16.48792	-0.00013	0.00104	0.00309	-0.00000
331			3.30000	4.01716	-7.56724	12.19168	0.92285	-0.12078	0.12972	0.01699	-0.00289	-0.00693	-0.01615	-0.00644	1.10389	-10.61254	1.85804	-3.97281	-0.56036	0.43215	-0.19089	-0.00512	-0.00858	0.00961	13.82864	2.61348	-8.30212	-0.09624	0.67610	0.35231	-0.00275	-0.01436	-0.00339	-0.97810	0.75717	3.28906	0.34771	-0.16412	-3.12047	1.29543	1.66476	0.13090	7.56269	8.33614	16.49814	-0.00016	0.00106	0.00320	-0.00000
332			3.31000	4.01103	-7.57523	12.22910	0.92755	-0.12030	0.12895	0.01771	-0.00160	-0.00886	-0.01627	-0.00733	1.10318	-10.61847	1.86513	-4.00558	-0.56242	0.43107	-0.18977	-0.00415	-0.01049	0.00979	13.81050	2.62530	-8.30394	-0.09611	0.67621	0.35099	-0.00331	-0.01442	0.00202	-0.33242	0.53217	4.11078	0.59119	-0.07747	-3.24167	0.88619	2.08057	-0.60809	7.55439	8.35719	16.51119	-0.00019	0.00109	0.00332	-0.00000
333			3.32000	4.00588	-7.57697	12.27203	0.93191	-0.12173	0.12734	0.01713	-0.00051	-0.00982	-0.01554	-0.00909	1.10115	-10.62305	1.87456	-4.03610	-0.56086	0.42903	-0.18784	-0.00340	-0.01153	0.00852	13.78979	2.63564	-8.31437	-0.10220	0.67575	0.34877	-0.00399	-0.01563	0.00700	0.19483	0.31336	4.53477	0.82559	-0.07432	-2.92567	0.59461	2.43004	-1.34757	7.54962	8.37747	16.52430	-0.00021	0.00113	0.00344	-0.00000
334			3.33000	4.00174	-7.57389	12.31840	0.93550	-0.12151	0.12623	0.01627	0.00027	-0.01049	-0.01325	-0.01121	1.09821	-10.62728	1.88582	-4.06237	-0.55694	0.43243	-0.18750	-0.00409	-0.01224	0.00725	13.76712	2.64556	-8.33263	-0.11038	0.68382	0.35033	-0.00467	-0.01766	0.01109	0.56362	0.13071	4.83328	0.98530	-0.21532	-2.58714	0.42264	2.69425	-1.98023	7.54883	8.39479	16.53451	-0.00023	0.00117	0.00354	0.00000
335			3.34000	3.99855	-7.56778	12.36771	0.94112	-0.11934	0.12642	0.01482	0.00065	-0.01078	-0.01070	-0.01334	1.09406	-10.63310	1.89828	-4.08563	-0.55552	0.43765	-0.18870	-0.00620	-0.01250	0.00619	13.74325	2.65576	-8.35668	-0.11494	0.69367	0.35371	-0.00503	-0.01971	0.01365	0.73149	-0.01675	4.92400	1.04870	-0.48407	-2.29968	0.36935	2.82570	-2.38899	7.55098	8.40774	16.53936	-0.00023	0.00121	0.00362	0.00000
336			3.35000	3.99659	-7.56087	12.41629	0.94722	-0.11572	0.12644	0.01061	0.00059	-0.00962	-0.00991	-0.01481	1.09096	-10.64149	1.91104	-4.10540	-0.55737	0.44035	-0.18914	-0.00799	-0.01153	0.00427	13.71930	2.66668	-8.38337	-0.11554	0.69724	0.35444	-0.00489	-0.02098	0.01403	0.63372	-0.17582	4.36873	1.03215	-0.74386	-1.72496	0.43049	2.75446	-2.49419	7.55350	8.41680	16.53859	-0.00025	0.00124	0.00369	0.00000
337			3.36000	3.99720	-7.55590	12.45508	0.95077	-0.11395	0.12597	0.00158	0.00013	-0.00627	-0.01035	-0.01515	1.08960	-10.65055	1.92298	-4.11659	-0.56023	0.43996	-0.18841	-0.00695	-0.00899	0.00056	13.69720	2.67849	-8.40899	-0.11390	0.69631	0.35280	-0.00419	-0.02092	0.01204	0.22548	-0.40466	2.81607	0.99459	-0.78138	-0.55304	0.57990	2.41085	-2.25469	7.55367	8.42415	16.53441	-0.00029	0.00125	0.00375	-0.00000
338			3.37000	4.00222	-7.55563	12.47360	0.95126	-0.11501	0.12563	-0.01217	-0.00067	-0.00114	-0.01087	-0.01418	1.08950	-10.65596	1.93342	-4.11311	-0.56368	0.43867	-0.18751	-0.00146	-0.00554	-0.00434	13.67928	2.69087	-8.42956	-0.10920	0.69507	0.35098	-0.00296	-0.01911	0.00789	-0.44756	-0.73379	0.42561	0.99250	-0.42246	1.06984	0.77003	1.78395	-1.66678	7.54965	8.43193	16.53038	-0.00035	0.00126	0.00379	-0.00000
339			3.38000	4.01331	-7.56182	12.46603	0.94695	-0.11663	0.12521	-0.02634	-0.00166	0.00548	-0.01117	-0.01218	1.08938	-10.65274	1.94212	-4.09317	-0.56552	0.43887	-0.18681	0.00831	-0.00214	-0.00928	13.66767	2.70302	-8.44151	-0.10258	0.69554	0.35002	-0.00150	-0.01555	0.00234	-1.24845	-0.95755	-2.65127	1.05348	0.35451	2.76653	0.94123	0.96492	-0.81990	7.54105	8.44065	16.52909	-0.00043	0.00126	0.00382	-0.00001
340			3.39000	4.03111	-7.57473	12.43162	0.94011	-0.12036	0.12495	-0.04400	-0.00262	0.01024	-0.01110	-0.00977	1.09010	-10.63726	1.94942	-4.05816	-0.56548	0.43959	-0.18638	0.02028	0.00067	-0.01367	13.66318	2.71395	-8.44308	-0.09636	0.69702	0.34990	-0.00021	-0.01106	-0.00329	-1.99968	-1.55480	-4.93722	1.18089	1.36783	4.31634	1.05144	0.13925	0.07791	7.52891	8.44942	16.53118	-0.00050	0.00126	0.00385	-0.00001
341			3.40000	4.05470	-7.59331	12.37330	0.93257	-0.12592	0.12443	-0.05564	-0.00343	0.01470	-0.01094	-0.00814	1.09287	-10.60882	1.95593	-4.01018	-0.56119	0.44009	-0.18591	0.03105	0.00257	-0.01726	13.66493	2.72322	-8.43534	-0.09742	0.69827	0.35008	0.00070	-0.00710	-0.00748	-2.56221	-1.85460	-7.06452	1.35045	2.31181	5.59429	1.08958	-0.47931	0.76819	7.51563	8.45680	16.53546	-0.00057	0.00125	0.00387	-0.00001
342			3.41000	4.08176	-7.61547	12.29766	0.92470	-0.13099	0.12336	-0.06077	-0.00386	0.01702	-0.01116	-0.00747	1.09623	-10.57024	1.96242	-3.95229	-0.55322	0.43987	-0.18503	0.03748	0.00318	-0.01918	13.67039	2.73106	-8.42202	-0.10526	0.69649	0.34927	0.00116	-0.00481	-0.00911	-2.81371	-1.97240	-8.23125	1.51070	2.92047	6.30213	1.05281	-0.74033	1.06468	7.50449	8.46136	16.53931	-0.00062	0.00124	0.00388	-0.00001
343			3.42000	4.10924	-7.63826	12.21657	0.92047	-0.13442	0.12268	-0.05760	-0.00376	0.01628	-0.01155	-0.00700	1.10023	-10.52713	1.96957	-3.89180	-0.54811	0.44033	-0.18464	0.03799	0.00210	-0.01788	13.67631	2.73797	-8.40814	-0.11072	0.69329	0.34831	0.00104	-0.00429	-0.00814	-2.67462	-1.86729	-7.91227	1.56264	3.05704	5.90320	0.94309	-0.63591	0.95738	7.49838	8.46253	16.54003	-0.00065	0.00123	0.00388	-0.00000
344			3.43000	4.13344	-7.65830	12.14692	0.92245	-0.13789	0.12191	-0.04521	-0.00321	0.01204	-0.01219	-0.00729	1.10455	-10.48703	1.97734	-3.84212	-0.54666	0.43909	-0.18377	0.03210	-0.00057	-0.01209	13.68004	2.74429	-8.39766	-0.11541	0.68797	0.34602	0.00050	-0.00491	-0.00558	-2.15576	-1.49983	-5.89656	1.39494	2.70871	4.03035	0.79389	-0.30249	0.60156	7.49848	8.46071	16.53610	-0.00064	0.00122	0.00386	0.00000
345			3.44000	4.15050	-7.67300	12.10465	0.92266	-0.14246	0.11982	-0.02524	-0.00240	0.00527	-0.01270	-0.00845	1.10689	-10.45729	1.98476	-3.81792	-0.54149	0.43558	-0.18127	0.02115	-0.00403	-0.00269	13.68052	2.75030	-8.39210	-0.12517	0.68330	0.34240	-0.00013	-0.00592	-0.00275	-1.38765	-0.90591	-2.64585	0.99730	2.01794	0.97054	0.65054	0.05320	0.18936	7.50381	8.45667	16.52764	-0.00061	0.00121	0.00381	0.00001
346			3.45000	4.15821	-7.68123	12.09760	0.92156	-0.14631	0.11751	-0.00342	-0.00146	-0.00173	-0.01212	-0.00933	1.10523	-10.44176	1.99085	-3.82734	-0.53744	0.43373	-0.17857	0.00925	-0.00721	0.00738	13.67855	2.75611	-8.39104	-0.12924	0.68516	0.34027	-0.00052	-0.00685	-0.00052	-0.55669	-0.24569	0.84253	0.48288	1.25479	-2.38248	0.54331	0.26459	-0.15431	7.51158	8.45118	16.51705	-0.00057	0.00120	0.00375	0.00001
347			3.46000	4.15713	-7.68318	12.12242	0.92247	-0.14503	0.11634	0.01373	-0.00048	-0.00701	-0.01102	-0.00989	1.10292	-10.43931	1.99490	-3.86797	-0.53738	0.43787	-0.17781	0.00031	-0.00915	0.01528	13.67596	2.76185	-8.39310	-0.12660	0.69597	0.34237	-0.00045	-0.00759	0.00095	0.16629	0.26458	3.54858	-0.00489	0.69748	-5.01820	0.47712	0.26674	-0.39886	7.51854	8.44503	16.50758	-0.00054	0.00118	0.00369	0.00000
348			3.47000	4.15049	-7.67998	12.16739	0.92302	-0.14247	0.11563	0.02176	0.00051	-0.00972	-0.01062	-0.00988	1.10128	-10.44463	1.99656	-3.92856	-0.53927	0.44160	-0.17735	-0.00333	-0.00903	0.01931	13.67475	2.76750	-8.39709	-0.12083	0.70547	0.34450	-0.00004	-0.00786	0.00208	0.72133	0.43866	4.93648	-0.38855	0.52617	-6.32287	0.40797	0.10126	-0.59298	7.52216	8.43949	16.50243	-0.00053	0.00115	0.00363	0.00000
349			3.48000	4.14303	-7.67212	12.21910	0.92095	-0.14229	0.11488	0.02015	0.00181	-0.01033	-0.01045	-0.00891	1.10078	-10.45081	1.99533	-3.99498	-0.54123	0.44341	-0.17650	-0.00144	-0.00669	0.01966	13.67606	2.77262	-8.40287	-0.11328	0.71247	0.34573	0.00045	-0.00749	0.00369	1.23370	0.18926	5.20576	-0.69330	0.77504	-6.35896	0.26124	-0.12316	-0.84048	7.52139	8.43611	16.50352	-0.00054	0.00112	0.00358	-0.00000
350			3.49000	4.13912	-7.65798	12.27004	0.91826	-0.14297	0.11502	0.01210	0.00381	-0.01038	-0.01029	-0.00754	1.10179	-10.45216	1.99040	-4.05733	-0.54305	0.44516	-0.17668	0.00442	-0.00290	0.01825	13.68005	2.77632	-8.41185	-0.10605	0.71852	0.34784	0.00083	-0.00651	0.00660	1.91821	-0.44569	5.07685	-0.97714	1.35575	-5.70886	-0.02370	-0.30213	-1.24842	7.51739	8.43610	16.51052	-0.00057	0.00109	0.00354	-0.00000
351			3.50000	4.14151	-7.63416	12.32096	0.91391	-0.14396	0.11549	0.00198	0.00661	-0.01114	-0.01020	-0.00646	1.10390	-10.44557	1.98120	-4.11281	-0.54153	0.44679	-0.17750	0.01190	0.00101	0.01660	13.68615	2.77757	-8.42647	-0.10423	0.72348	0.35049	0.00102	-0.00523	0.01141	2.88874	-1.32326	5.23234	-1.22929	2.09289	-4.94151	-0.47025	-0.35221	-1.90346	7.51284	8.44023	16.52102	-0.00060	0.00106	0.00351	-0.00000
352			3.51000	4.15089	-7.59755	12.37744	0.90986	-0.14572	0.11501	-0.00632	0.01003	-0.01314	-0.01020	-0.00593	1.10478	-10.43061	1.96842	-4.16230	-0.53847	0.44620	-0.17723	0.01896	0.00375	0.01535	13.69317	2.77554	-8.45010	-0.10580	0.72439	0.35097	0.00104	-0.00408	0.01821	4.12344	-2.25219	6.03959	-1.37884	2.80857	-4.37416	-1.05799	-0.25479	-2.84117	7.51103	8.44873	16.53132	-0.00062	0.00104	0.00349	0.00000
353			3.52000	4.16611	-7.54605	12.44694	0.90833	-0.14995	0.11343	-0.01002	0.01392	-0.01653	-0.01096	-0.00626	1.10482	-10.40850	1.95376	-4.20872	-0.53495	0.43914	-0.17492	0.02443	0.00425	0.01509	13.70026	2.76977	-8.48583	-0.11219	0.71487	0.34657	0.00099	-0.00308	0.02603	5.51940	-3.05152	7.65699	-1.36777	3.40121	-4.26084	-1.73551	-0.08207	-3.97642	7.51471	8.46114	16.53754	-0.00061	0.00104	0.00348	0.00001
354			3.53000	4.18454	-7.47932	12.53764	0.90665	-0.15765	0.10970	-0.00792	0.01793	-0.02062	-0.01282	-0.00631	1.10600	-10.38153	1.93964	-4.25760	-0.53155	0.42558	-0.16924	0.02765	0.00207	0.01591	13.70741	2.75995	-8.53498	-0.12026	0.69475	0.33577	0.00099	-0.00197	0.03311	6.84732	-3.57320	9.95379	-1.15669	3.80371	-4.70866	-2.42733	0.07215	-5.12502	7.52510	8.47635	16.53667	-0.00059	0.00105	0.00348	0.00001
355			3.54000	4.20303	-7.40032	12.65402	0.90186	-0.17431	0.10360	-0.00106	0.02177	-0.02382	-0.01399	-0.00466	1.10954	-10.35246	1.92886	-4.31375	-0.52875	0.40751	-0.15992	0.02803	-0.00222	0.01666	13.71504	2.74616	-8.59649	-0.12435	0.67227	0.32048	0.00105	-0.00097	0.03782	7.68764	-3.69744	12.32598	-0.71371	3.89739	-5.40889	-3.00738	0.15822	-6.07463	7.54116	8.49277	16.52725	-0.00054	0.00108	0.00349	0.00001
356			3.55000	4.21861	-7.31728	12.79200	0.89717	-0.18898	0.09925	0.00812	0.02265	-0.02545	-0.01019	-0.00298	1.11235	-10.32478	1.92430	-4.37623	-0.52466	0.40598	-0.15495	0.02471	-0.00737	0.01661	13.72344	2.72949	-8.66691	-0.12526	0.67903	0.31709	0.00110	-0.00061	0.04095	7.60819	-3.34806	13.93815	-0.09099	3.52264	-5.80431	-3.32572	0.20061	-6.62672	7.55938	8.50825	16.51017	-0.00049	0.00110	0.00349	0.00001
357			3.56000	4.22899	-7.24173	12.93934	0.89633	-0.18918	0.09905	0.01669	0.01858	-0.02530	-0.00227	-0.00373	1.10506	-10.30269	1.92730	-4.43843	-0.51954	0.42322	-0.15755	0.01786	-0.01155	0.01514	13.73196	2.71205	-8.74068	-0.12409	0.71110	0.32779	0.00104	-0.00122	0.04204	6.50935	-2.57862	14.07224	0.47257	2.65381	-5.42093	-3.26152	0.22482	-6.59992	7.57466	8.52054	16.48870	-0.00046	0.00111	0.00350	0.00001
358			3.57000	4.23335	-7.18343	13.07792	0.89450	-0.18292	0.10013	0.02152	0.01224	-0.02219	0.00329	-0.00509	1.09176	-10.28923	1.93537	-4.49025	-0.51524	0.43580	-0.16069	0.00946	-0.01131	0.01127	13.73981	2.69651	-8.81031	-0.12063	0.72983	0.33543	0.00093	-0.00224	0.03786	4.71826	-1.60101	12.36749	0.62976	1.52301	-4.09143	-2.78935	0.18785	-5.84992	7.58281	8.52795	16.46746	-0.00048	0.00112	0.00352	0.00000
359			3.58000	4.23267	-7.14651	13.18887	0.89166	-0.17615	0.10151	0.02140	0.00635	-0.01655	0.00577	-0.00543	1.08167	-10.28449	1.94220	-4.52284	-0.51396	0.44291	-0.16311	0.00205	-0.00507	0.00631	13.74674	2.68475	-8.86727	-0.11412	0.73783	0.33947	0.00090	-0.00230	0.02832	2.81078	-0.68397	9.22160	0.14388	0.50970	-2.26114	-2.01489	0.02072	-4.36143	7.58256	8.53065	16.45061	-0.00054	0.00111	0.00354	-0.00001
360			3.59000	4.22887	-7.12844	13.26262	0.88872	-0.17467	0.10219	0.01771	0.00235	-0.01017	0.00414	-0.00480	1.07825	-10.28622	1.94037	-4.53623	-0.51506	0.43776	-0.16281	-0.00263	0.00501	0.00290	13.75323	2.67726	-8.90412	-0.10925	0.72837	0.33640	0.00107	0.00000	0.01488	1.30120	-0.02887	5.72154	-0.91017	-0.06134	-0.85317	-1.14362	-0.31387	-2.30782	7.57561	8.53028	16.44013	-0.00063	0.00110	0.00357	-0.00001
361			3.60000	4.22394	-7.12275	13.30238	0.88675	-0.17699	0.10234	0.01199	0.00026	-0.00509	-0.00049	-0.00358	1.08145	-10.29094	1.92564	-4.54061	-0.51804	0.42468	-0.16076	-0.00343	0.01415	0.00277	13.76024	2.67271	-8.91655	-0.10653	0.70907	0.32934	0.00140	0.00519	0.00112	0.40056	0.24300	2.91807	-2.11919	-0.02650	-0.51550	-0.44229	-0.76334	-0.07486	7.56508	8.52828	16.43569	-0.00073	0.00108	0.00360	-0.00001
362			3.61000	4.22047	-7.12257	13.31979	0.88382	-0.17975	0.10219	0.00493	-0.00032	-0.00248	-0.00518	-0.00211	1.08890	-10.29422	1.89930	-4.54881	-0.51954	0.41410	-0.15903	-0.00020	0.01882	0.00549	13.76841	2.66818	-8.90592	-0.10643	0.69638	0.32485	0.00177	0.01252	-0.00920	0.04356	0.09151	1.42829	-2.97214	0.55238	-1.24879	-0.14886	-1.18104	1.78393	7.55457	8.52571	16.43579	-0.00081	0.00106	0.00362	-0.00001
363			3.62000	4.22103	-7.12273	13.33051	0.88112	-0.18250	0.10230	-0.00202	0.00013	-0.00273	-0.00876	-0.00122	1.09615	-10.29236	1.86733	-4.57028	-0.51880	0.40606	-0.15817	0.00537	0.01790	0.00965	13.77756	2.66042	-8.88007	-0.10949	0.68886	0.32306	0.00199	0.02000	-0.01339	0.09368	-0.39649	1.48268	-3.16798	1.39057	-2.64467	-0.36594	-1.39666	2.72245	7.54750	8.52398	16.43868	-0.00086	0.00104	0.00362	-0.00001
364			3.63000	4.22691	-7.11948	13.35052	0.87849	-0.18533	0.10259	-0.00691	0.00134	-0.00545	-0.01087	-0.00084	1.10128	-10.28431	1.83709	-4.60864	-0.51626	0.40024	-0.15788	0.01070	0.01258	0.01359	13.78676	2.64719	-8.85180	-0.11374	0.68462	0.32289	0.00193	0.02512	-0.01025	0.46788	-1.03826	2.88690	-2.72236	2.13262	-4.12724	-1.01282	-1.30851	2.43684	7.54582	8.52458	16.44306	-0.00086	0.00103	0.00361	0.00000
365			3.64000	4.23755	-7.10998	13.39105	0.87969	-0.18936	0.10362	-0.00854	0.00309	-0.00954	-0.01136	-0.00101	1.10735	-10.27151	1.81429	-4.66099	-0.51438	0.39758	-0.15871	0.01426	0.00524	0.01602	13.79493	2.62826	-8.83467	-0.11902	0.68545	0.32497	0.00163	0.02640	-0.00093	1.06921	-1.62734	5.02430	-1.85834	2.55815	-5.15216	-1.86679	-0.96841	1.04386	7.54939	8.52786	16.44765	-0.00083	0.00103	0.00359	0.00001
366			3.65000	4.25099	-7.09306	13.45521	0.88484	-0.19166	0.10511	-0.00746	0.00490	-0.01354	-0.01013	-0.00141	1.11301	-10.25607	1.80161	-4.71982	-0.51509	0.40082	-0.16073	0.01635	-0.00174	0.01626	13.80185	2.60512	-8.83806	-0.12099	0.69405	0.32971	0.00130	0.02402	0.01146	1.71353	-2.02482	7.06013	-0.86216	2.68787	-5.38521	-2.65808	-0.56934	-0.94171	7.55615	8.53255	16.45207	-0.00078	0.00103	0.00356	0.00001
367			3.66000	4.26525	-7.06983	13.53724	0.89239	-0.19331	0.10609	-0.00549	0.00624	-0.01588	-0.00810	-0.00232	1.11452	-10.23875	1.79853	-4.77600	-0.51743	0.40387	-0.16202	0.01823	-0.00651	0.01411	13.80858	2.58024	-8.86390	-0.12031	0.70115	0.33274	0.00128	0.01900	0.02269	2.18014	-2.18421	8.22246	0.00429	2.68687	-4.75391	-3.15178	-0.33803	-2.82960	7.56277	8.53621	16.45678	-0.00072	0.00103	0.00352	0.00001
368			3.67000	4.27891	-7.04343	13.62484	0.89723	-0.19445	0.10573	-0.00422	0.00670	-0.01547	-0.00629	-0.00382	1.11335	-10.21890	1.80204	-4.82135	-0.51606	0.40498	-0.16171	0.02046	-0.00793	0.01004	13.81713	2.55631	-8.90662	-0.12406	0.70402	0.33284	0.00182	0.01343	0.02909	2.31167	-2.09935	8.03082	0.56463	2.68530	-3.39568	-3.23949	-0.41733	-4.03743	7.56552	8.53601	16.46197	-0.00067	0.00102	0.00348	0.00000
369			3.68000	4.29093	-7.01793	13.70274	0.89795	-0.19894	0.10507	-0.00424	0.00626	-0.01230	-0.00373	-0.00457	1.11105	-10.19565	1.80799	-4.85001	-0.51281	0.40547	-0.16089	0.02277	-0.00584	0.00493	13.82945	2.53510	-8.95602	-0.12659	0.70817	0.33280	0.00280	0.00961	0.02933	2.05479	-1.78170	6.39773	0.73779	2.69407	-1.55899	-2.96844	-0.80989	-4.27016	7.56155	8.53093	16.46774	-0.00065	0.00101	0.00344	-0.00001
370			3.69000	4.30046	-6.99743	13.75693	0.89552	-0.20044	0.10552	-0.00546	0.00477	-0.00716	-0.00010	-0.00457	1.10576	-10.16921	1.81208	-4.85884	-0.50979	0.41143	-0.16210	0.02445	-0.00098	-0.00037	13.84661	2.51706	-9.00105	-0.12339	0.71984	0.33688	0.00382	0.00915	0.02443	1.45794	-1.28604	3.64733	0.54229	2.66313	0.45050	-2.50418	-1.39756	-3.56610	7.55006	8.52241	16.47425	-0.00067	0.00099	0.00341	-0.00002
371			3.70000	4.30718	-6.98491	13.77876	0.89355	-0.19871	0.10635	-0.00719	0.00272	-0.00125	0.00144	-0.00442	1.09931	-10.14062	1.81115	-4.84789	-0.50935	0.41379	-0.16322	0.02501	0.00546	-0.00490	13.86831	2.50106	-9.03330	-0.11765	0.72134	0.33835	0.00455	0.01239	0.01604	0.69534	-0.72387	0.51964	0.06161	2.56476	2.20484	-2.06328	-2.00104	-2.23523	7.53183	8.51325	16.48166	-0.00072	0.00097	0.00338	-0.00002
372			3.71000	4.31118	-6.98081	13.76925	0.89110	-0.19759	0.10627	-0.00762	0.00090	0.00343	0.00058	-0.00410	1.09555	-10.11178	1.80327	-4.82232	-0.50911	0.41047	-0.16269	0.02392	0.01159	-0.00693	13.89303	2.48493	-9.04912	-0.11473	0.71250	0.33574	0.00502	0.01841	0.00716	0.04536	-0.21112	-1.92028	-0.61890	2.41901	3.09707	-1.81542	-2.47998	-0.72934	7.50857	8.50630	16.48937	-0.00078	0.00094	0.00336	-0.00003
373			3.72000	4.31240	-6.98248	13.74118	0.88718	-0.19794	0.10614	-0.00498	-0.00016	0.00499	-0.00147	-0.00334	1.09397	-10.08508	1.78787	-4.79412	-0.50865	0.40408	-0.16173	0.02117	0.01564	-0.00511	13.91919	2.46644	-9.04994	-0.11260	0.70005	0.33204	0.00518	0.02552	0.00063	-0.26274	0.16013	-2.69774	-1.38482	2.27963	2.60245	-1.84431	-2.76710	0.51196	7.48268	8.50445	16.49527	-0.00084	0.00092	0.00334	-0.00004
374			3.73000	4.31103	-6.98579	13.71515	0.88318	-0.19905	0.10666	0.00114	-0.00026	0.00270	-0.00438	-0.00226	1.09382	-10.06273	1.76596	-4.77885	-0.50922	0.39526	-0.16104	0.01733	0.01645	0.00059	13.94540	2.44386	-9.04116	-0.10901	0.68518	0.32812	0.00500	0.03217	-0.00197	-0.13475	0.33487	-1.41058	-2.07335	2.19457	0.64822	-2.17253	-2.85274	1.18212	7.45693	8.51056	16.49595	-0.00089	0.00090	0.00333	-0.00004
375			3.74000	4.30739	-6.98615	13.71211	0.88127	-0.20000	0.10823	0.01038	0.00078	-0.00319	-0.00690	-0.00104	1.09789	-10.04595	1.74017	-4.78989	-0.51098	0.38990	-0.16190	0.01311	0.01414	0.00919	13.97089	2.41588	-9.03027	-0.10492	0.67741	0.32773	0.00466	0.03773	-0.00015	0.45822	0.31417	1.74722	-2.54453	2.18255	-2.41237	-2.76606	-2.77859	1.13540	7.43246	8.52585	16.48972	-0.00090	0.00089	0.00332	-0.00004
376			3.75000	4.30163	-6.97882	13.74878	0.88475	-0.20131	0.11019	0.02259	0.00322	-0.01198	-0.00829	-0.00054	1.10482	-10.03504	1.71369	-4.83567	-0.51435	0.38786	-0.16365	0.00905	0.00946	0.01944	13.99562	2.38204	-9.02524	-0.10204	0.67698	0.33020	0.00440	0.04149	0.00602	1.55372	0.15272	6.27267	-2.76758	2.23321	-6.05227	-3.54226	-2.61871	0.34162	7.40734	8.54887	16.47768	-0.00086	0.00089	0.00332	-0.00004
377			3.76000	4.29315	-6.95857	13.83589	0.89326	-0.20182	0.11214	0.03731	0.00728	-0.02248	-0.00870	-0.00166	1.11122	-10.02965	1.68892	-4.91909	-0.51732	0.38710	-0.16566	0.00581	0.00380	0.02982	14.02043	2.34269	-9.03357	-0.10355	0.67982	0.33385	0.00451	0.04256	0.01598	3.16620	-0.09167	11.48139	-2.81510	2.35776	-9.67650	-4.38625	-2.47375	-1.12837	7.37697	8.57722	16.46378	-0.00078	0.00091	0.00330	-0.00005
378			3.77000	4.28130	-6.92044	13.97638	0.90424	-0.20254	0.11356	0.05192	0.01292	-0.03274	-0.00765	-0.00401	1.11513	-10.02810	1.66669	-5.03694	-0.51903	0.38775	-0.16735	0.00470	-0.00102	0.03821	14.04705	2.29914	-9.06110	-0.10748	0.68768	0.33861	0.00505	0.04076	0.02865	5.18681	-0.42911	16.43026	-2.77605	2.61061	-12.52621	-5.17546	-2.42578	-3.09954	7.33601	8.60940	16.45331	-0.00068	0.00093	0.00329	-0.00006
379			3.78000	4.26661	-6.86103	14.16226	0.91601	-0.20141	0.11418	0.06214	0.01961	-0.04062	-0.00571	-0.00724	1.11613	-10.02678	1.64633	-5.17736	-0.51943	0.39024	-0.16857	0.00713	-0.00346	0.04238	14.07737	2.25327	-9.11120	-0.11278	0.69880	0.34377	0.00598	0.03632	0.04272	7.40166	-0.93703	20.14898	-2.69205	3.04929	-13.84838	-5.83665	-2.49256	-5.34021	7.27942	8.64558	16.45184	-0.00057	0.00096	0.00327	-0.00007
380			3.79000	4.25140	-6.77890	14.37746	0.92898	-0.19825	0.11469	0.06528	0.02663	-0.04548	-0.00409	-0.01017	1.11458	-10.02057	1.62654	-5.32248	-0.52299	0.39139	-0.16944	0.01342	-0.00308	0.04183	14.11272	2.20675	-9.18482	-0.11294	0.70454	0.34687	0.00688	0.03002	0.05652	9.62086	-1.68068	22.27506	-2.58533	3.68382	-13.49934	-6.36741	-2.65077	-7.59760	7.20290	8.68717	16.46370	-0.00047	0.00099	0.00326	-0.00007
381			3.80000	4.23852	-6.67386	14.60707	0.93646	-0.19840	0.11391	0.06198	0.03420	-0.04774	-0.00330	-0.01177	1.11197	-10.00532	1.60599	-5.45766	-0.52527	0.38644	-0.16803	0.02195	-0.00080	0.03804	14.15366	2.16038	-9.28051	-0.11197	0.69939	0.34469	0.00771	0.02336	0.06818	11.75426	-2.63404	23.31097	-2.49739	4.43412	-12.16797	-6.80667	-2.83704	-9.65728	7.10325	8.73664	16.49160	-0.00039	0.00102	0.00328	-0.00007
382			3.81000	4.22981	-6.54643	14.84496	0.93922	-0.20379	0.11159	0.05609	0.04249	-0.04879	-0.00339	-0.01148	1.11034	-9.97985	1.58381	-5.57844	-0.52794	0.37515	-0.16397	0.03013	0.00167	0.03358	14.19953	2.11421	-9.39539	-0.10804	0.68411	0.33701	0.00809	0.01774	0.07686	13.73027	-3.66393	24.08441	-2.43765	5.13188	-10.77705	-7.21900	-2.95073	-11.42539	6.97818	8.79689	16.53601	-0.00034	0.00106	0.00330	-0.00008
383			3.82000	4.22532	-6.39867	15.09229	0.93816	-0.21511	0.10836	0.05105	0.05138	-0.04954	-0.00335	-0.00951	1.11024	-9.94627	1.56031	-5.68797	-0.53074	0.36059	-0.15829	0.03583	0.00279	0.02970	14.24857	2.06747	-9.52674	-0.10144	0.66631	0.32699	0.00784	0.01421	0.08342	15.40675	-4.58474	24.99519	-2.29500	5.57868	-9.71427	-7.69972	-2.88715	-12.92895	6.82620	8.87000	16.59513	-0.00032	0.00108	0.00332	-0.00009
384			3.83000	4.22371	-6.23485	15.35038	0.93616	-0.22746	0.10618	0.04841	0.05921	-0.05036	-0.00139	-0.00691	1.10909	-9.90823	1.53794	-5.78879	-0.53374	0.35094	-0.15437	0.03831	0.00212	0.02641	14.29812	2.01857	-9.67291	-0.09159	0.65919	0.32151	0.00691	0.01346	0.08970	16.61248	-5.22738	25.81392	-1.93337	5.65240	-8.79960	-8.29127	-2.61421	-14.14152	6.64698	8.95516	16.66585	-0.00034	0.00111	0.00333	-0.00011
385			3.84000	4.22282	-6.06114	15.61541	0.93532	-0.23359	0.10470	0.04937	0.06347	-0.05055	0.00171	-0.00521	1.10489	-9.86919	1.51977	-5.87998	-0.53574	0.34839	-0.15248	0.03736	0.00023	0.02356	14.34569	1.96585	-9.83095	-0.08324	0.66130	0.32028	0.00587	0.01563	0.09457	17.28883	-5.45257	26.23214	-1.42368	5.34651	-7.98396	-8.89688	-2.23717	-14.83956	6.44183	9.04818	16.74537	-0.00038	0.00113	0.00333	-0.00014
386			3.85000	4.21933	-5.88357	15.88217	0.93402	-0.23554	0.10303	0.05623	0.06469	-0.04999	0.00389	-0.00443	1.09857	-9.83295	1.50684	-5.96318	-0.53567	0.34497	-0.15047	0.03242	-0.00193	0.02217	14.38998	1.90851	-9.99419	-0.07943	0.65840	0.31738	0.00515	0.02006	0.09455	17.56959	-5.16014	26.40567	-1.05278	4.71725	-7.75002	-9.32894	-1.91394	-14.74826	6.21416	9.14254	16.83171	-0.00044	0.00114	0.00333	-0.00017
387			3.86000	4.20858	-5.70635	16.14963	0.93338	-0.23587	0.10149	0.07050	0.06417	-0.04964	0.00533	-0.00363	1.09259	-9.80424	1.49724	-6.04752	-0.53685	0.34071	-0.14843	0.02360	-0.00373	0.02369	14.43075	1.84721	-10.15312	-0.07465	0.65163	0.31339	0.00447	0.02557	0.08937	17.66943	-4.37132	26.75429	-1.05468	3.85774	-8.62552	-9.45331	-1.73968	-13.83552	5.96976	9.23140	16.92246	-0.00050	0.00116	0.00334	-0.00020
388			3.87000	4.18633	-5.53155	16.42096	0.93347	-0.23696	0.10053	0.09024	0.06307	-0.05003	0.00644	-0.00307	1.08910	-9.78735	1.48803	-6.14563	-0.53780	0.33587	-0.14684	0.01209	-0.00514	0.02798	14.46850	1.78353	-10.29961	-0.07146	0.64476	0.31018	0.00403	0.03088	0.08118	17.69719	-3.26363	27.43442	-1.40321	2.90057	-10.54642	-9.28547	-1.71189	-12.39588	5.71558	9.30929	17.01420	-0.00055	0.00117	0.00336	-0.00023
389			3.88000	4.15072	-5.36053	16.69875	0.93325	-0.23840	0.10064	0.11140	0.06144	-0.05120	0.00768	-0.00237	1.08694	-9.78415	1.47738	-6.26574	-0.53898	0.33163	-0.14629	-0.00022	-0.00640	0.03375	14.50395	1.71914	-10.42993	-0.06663	0.63999	0.30899	0.00358	0.03494	0.07256	17.62022	-2.05567	28.28096	-1.90996	1.95026	-12.97900	-8.92561	-1.75297	-10.84188	5.45835	9.37286	17.10326	-0.00058	0.00119	0.00339	-0.00025
390			3.89000	4.10209	-5.19484	16.98353	0.93382	-0.23982	0.10189	0.13100	0.05903	-0.05280	0.00898	-0.00169	1.08670	-9.79463	1.46488	-6.40997	-0.54080	0.32802	-0.14684	-0.01234	-0.00753	0.03955	14.53743	1.65557	-10.54457	-0.06085	0.63713	0.30973	0.00310	0.03678	0.06524	17.34921	-0.88246	29.03887	-2.41867	1.01484	-15.32153	-8.45415	-1.75689	-9.51668	5.20287	9.42178	17.18635	-0.00059	0.00121	0.00342	-0.00025
391			3.90000	4.04199	-5.03672	17.27322	0.93755	-0.24102	0.10337	0.14657	0.05547	-0.05357	0.00996	-0.00169	1.08894	-9.81818	1.45076	-6.57448	-0.54342	0.32418	-0.14751	-0.02342	-0.00807	0.04346	14.56868	1.59452	-10.64706	-0.05710	0.63551	0.31100	0.00271	0.03580	0.05982	16.73426	0.18486	29.24941	-2.83425	0.08836	-16.88370	-7.90877	-1.65598	-8.60080	4.95186	9.45842	17.26076	-0.00059	0.00122	0.00345	-0.00024
392			3.91000	3.97356	-4.88992	17.55948	0.94294	-0.24115	0.10552	0.15512	0.05020	-0.05255	0.01057	-0.00196	1.09048	-9.85256	1.43541	-6.74762	-0.54759	0.31937	-0.14859	-0.03185	-0.00768	0.04402	14.59727	1.53766	-10.74174	-0.05224	0.63348	0.31241	0.00229	0.03295	0.05591	15.60901	1.10857	28.29171	-3.05461	-0.74052	-17.06738	-7.34306	-1.50994	-8.00731	4.70682	9.48660	17.32592	-0.00058	0.00123	0.00346	-0.00023
393			3.92000	3.90087	-4.75920	17.82803	0.94962	-0.23788	0.10841	0.15604	0.04286	-0.04917	0.01082	-0.00271	1.08905	-9.89335	1.41982	-6.91380	-0.55300	0.31442	-0.15045	-0.03620	-0.00677	0.04143	14.62382	1.48517	-10.83056	-0.04676	0.62997	0.31386	0.00198	0.03103	0.05202	13.95036	1.90711	25.92837	-3.00450	-1.32493	-15.92814	-6.85899	-1.49448	-7.39921	4.46886	9.51084	17.38323	-0.00058	0.00124	0.00346	-0.00023
394			3.93000	3.82740	-4.64855	18.06573	0.95641	-0.23357	0.11054	0.15056	0.03471	-0.04323	0.01049	-0.00390	1.08607	-9.93540	1.40548	-7.06279	-0.55781	0.30778	-0.15141	-0.03617	-0.00581	0.03682	14.65021	1.43509	-10.91132	-0.04412	0.62203	0.31301	0.00195	0.03218	0.04638	11.93621	2.57816	22.51226	-2.73740	-1.56673	-14.11046	-6.52296	-1.72523	-6.46391	4.23886	9.53608	17.43397	-0.00061	0.00123	0.00344	-0.00023
395			3.94000	3.75604	-4.55931	18.26524	0.96400	-0.22961	0.11170	0.14056	0.02686	-0.03578	0.00929	-0.00535	1.08266	-9.97449	1.39304	-7.19206	-0.56309	0.29815	-0.15101	-0.03337	-0.00470	0.03165	14.67831	1.38486	-10.97989	-0.04310	0.60662	0.30872	0.00207	0.03551	0.03869	9.81561	3.08409	18.59418	-2.42580	-1.53843	-12.17734	-6.26479	-2.11501	-5.16413	4.01830	9.56614	17.47844	-0.00065	0.00122	0.00341	-0.00023
396			3.95000	3.68893	-4.49068	18.42438	0.97052	-0.22463	0.11232	0.12728	0.01955	-0.02784	0.00775	-0.00629	1.08061	-10.00915	1.38166	-7.30251	-0.56890	0.29062	-0.15037	-0.03005	-0.00316	0.02675	14.70817	1.33380	-11.03329	-0.04086	0.59210	0.30453	0.00207	0.03910	0.02996	7.73089	3.42418	14.54499	-2.22481	-1.42807	-10.31868	-5.93161	-2.48129	-3.63207	3.80969	9.60227	17.51672	-0.00068	0.00121	0.00337	-0.00023
397			3.96000	3.62759	-4.44145	18.54314	0.97698	-0.21850	0.11290	0.11065	0.01278	-0.01962	0.00639	-0.00652	1.07898	-10.03991	1.36986	-7.39506	-0.57711	0.28657	-0.15015	-0.02659	-0.00115	0.02180	14.73850	1.28304	-11.06975	-0.03363	0.58267	0.30219	0.00173	0.04209	0.02070	5.66088	3.58996	10.37046	-2.11388	-1.29229	-8.37295	-5.45452	-2.74535	-1.96969	3.61700	9.64318	17.54883	-0.00069	0.00120	0.00330	-0.00021
398			3.97000	3.57430	-4.41114	18.61946	0.97989	-0.21477	0.11254	0.08816	0.00661	-0.01059	0.00561	-0.00645	1.07601	-10.06588	1.35718	-7.46722	-0.58285	0.28314	-0.14908	-0.02081	0.00118	0.01571	14.76819	1.23378	-11.08814	-0.02683	0.57737	0.30024	0.00135	0.04449	0.01104	3.52617	3.50334	5.83646	-1.94560	-1.00585	-5.99254	-4.85778	-2.93563	-0.24028	3.44482	9.68617	17.57457	-0.00066	0.00119	0.00321	-0.00018
399			3.98000	3.53266	-4.39947	18.64890	0.97938	-0.20917	0.11250	0.05914	0.00100	-0.00105	0.00571	-0.00629	1.07058	-10.08362	1.34406	-7.51318	-0.58615	0.28412	-0.14919	-0.01197	0.00376	0.00839	14.79669	1.18693	-11.08797	-0.01972	0.57744	0.30105	0.00095	0.04606	0.00170	1.35880	3.09374	0.95641	-1.65631	-0.51992	-3.05154	-4.17023	-3.02621	1.41521	3.29729	9.72845	17.59393	-0.00058	0.00120	0.00313	-0.00013
400			3.99000	3.50591	-4.40496	18.62987	0.97779	-0.20225	0.11309	0.02712	-0.00353	0.00814	0.00559	-0.00623	1.06424	-10.09070	1.33097	-7.52803	-0.58844	0.28576	-0.15023	-0.00250	0.00659	0.00048	14.82282	1.14375	-11.07105	-0.01338	0.57489	0.30203	0.00057	0.04519	-0.00642	-0.65121	2.42314	-3.77164	-1.35150	-0.01217	0.11870	-3.39878	-2.90532	2.78110	3.17562	9.76734	17.60727	-0.00046	0.00122	0.00305	-0.00009
401			4.00000	3.49462	-4.42447	18.56759	0.97793	-0.19711	0.11426	-0.00198	-0.00678	0.01587	0.00486	-0.00621	1.06041	-10.08846	1.31739	-7.51218	-0.59139	0.28556	-0.15167	0.00408	0.00944	-0.00673	14.84456	1.10608	-11.04137	-0.00818	0.56824	0.30214	0.00027	0.04129	-0.01250	-2.28184	1.68827	-7.69398	-1.17847	0.26511	2.95878	-2.56593	-2.50342	3.71029	3.07707	9.80028	17.61583	-0.00030	0.00124	0.00297	-0.00005
402			4.01000	3.49610	-4.45403	18.47291	0.97771	-0.19416	0.11511	-0.02326	-0.00903	0.02141	0.00390	-0.00614	1.06100	-10.08149	1.30256	-7.47130	-0.59237	0.28614	-0.15302	0.00562	0.01183	-0.01249	14.85982	1.07541	-11.00388	-0.00659	0.56423	0.30278	0.00014	0.03527	-0.01620	-3.45232	1.12291	-10.45538	-1.13326	0.14316	5.14508	-1.73415	-1.85321	4.15405	2.99529	9.82529	17.62070	-0.00014	0.00126	0.00291	-0.00002
403			4.02000	3.50554	-4.49068	18.35749	0.97951	-0.19394	0.11501	-0.03510	-0.01084	0.02464	0.00199	-0.00685	1.06675	-10.07530	1.28710	-7.41178	-0.59133	0.28418	-0.15317	0.00201	0.01287	-0.01693	14.86738	1.05257	-10.96373	-0.01254	0.55815	0.30144	0.00009	0.02743	-0.01716	-4.25184	0.86850	-12.09430	-1.04439	-0.42711	6.75224	-0.97291	-1.01601	4.09312	2.92211	9.84254	17.62209	0.00002	0.00127	0.00285	0.00000
404			4.03000	3.51821	-4.53299	18.23108	0.98453	-0.19644	0.11357	-0.03842	-0.01269	0.02584	-0.00088	-0.00875	1.07777	-10.07458	1.27363	-7.33750	-0.58814	0.27904	-0.15162	-0.00609	0.01198	-0.02058	14.86642	1.03771	-10.92636	-0.02846	0.54883	0.29722	-0.00025	0.01836	-0.01516	-4.81688	0.94769	-12.82627	-0.73422	-1.44613	8.01754	-0.34257	-0.01062	3.51488	2.84828	9.85479	17.62030	0.00015	0.00127	0.00279	0.00002
405			4.04000	3.52998	-4.58055	18.10102	0.99211	-0.19962	0.11239	-0.03514	-0.01466	0.02587	-0.00286	-0.01014	1.09045	-10.08357	1.26588	-7.24996	-0.58812	0.27716	-0.15064	-0.01793	0.00971	-0.02414	14.85610	1.03052	-10.89737	-0.04075	0.54451	0.29472	-0.00105	0.00861	-0.01080	-5.24491	1.30346	-12.90398	-0.19173	-2.85983	9.11857	0.15857	1.13081	2.47139	2.76493	9.86514	17.61750	0.00023	0.00127	0.00274	0.00004
406			4.05000	3.53813	-4.63323	17.97220	1.00110	-0.19806	0.11250	-0.02855	-0.01635	0.02564	-0.00303	-0.01083	1.09677	-10.10535	1.26625	-7.14965	-0.59352	0.28205	-0.15175	-0.03203	0.00715	-0.02815	14.83607	1.03096	-10.88111	-0.04137	0.54718	0.29595	-0.00176	-0.00185	-0.00507	-5.61665	1.79893	-12.67964	0.43041	-4.48346	10.21642	0.60152	2.30202	1.12525	2.66550	9.87485	17.61777	0.00025	0.00125	0.00269	0.00005
407			4.06000	3.54202	-4.69110	17.84537	1.00687	-0.19262	0.11389	-0.02287	-0.01766	0.02600	-0.00266	-0.01096	1.09645	-10.14065	1.27462	-7.03551	-0.60004	0.28923	-0.15431	-0.04545	0.00538	-0.03280	14.80709	1.03928	-10.87940	-0.03608	0.55012	0.29833	-0.00203	-0.01254	0.00056	-6.01568	2.25770	-12.61302	0.93115	-6.00220	11.46179	1.07149	3.29946	-0.22476	2.54741	9.88342	17.62576	0.00019	0.00122	0.00263	0.00004
408			4.07000	3.54326	-4.75426	17.71674	1.01136	-0.18658	0.11536	-0.02213	-0.01879	0.02759	-0.00290	-0.01094	1.09622	-10.18671	1.28816	-6.90608	-0.60622	0.29568	-0.15673	-0.05429	0.00527	-0.03765	14.77183	1.05566	-10.88986	-0.03236	0.55197	0.29974	-0.00205	-0.02147	0.00378	-6.52397	2.53554	-13.17683	1.19776	-7.03241	12.88240	1.59655	3.84871	-1.12879	2.41274	9.89020	17.64499	0.00010	0.00117	0.00258	0.00002
409			4.08000	3.54493	-4.82323	17.57806	1.01494	-0.18268	0.11644	-0.02860	-0.02009	0.03086	-0.00352	-0.01074	1.09783	-10.23707	1.30320	-6.76086	-0.61153	0.30056	-0.15843	-0.05514	0.00673	-0.04183	14.73503	1.07869	-10.90474	-0.03112	0.55420	0.30017	-0.00190	-0.02587	0.00224	-7.20589	2.55905	-14.64277	1.25694	-7.24632	14.25111	2.12941	3.71453	-1.09409	2.26724	9.89576	17.67664	-0.00002	0.00113	0.00255	-0.00000
410			4.09000	3.55061	-4.89884	17.42038	1.01458	-0.18236	0.11731	-0.04217	-0.02188	0.03559	-0.00429	-0.01022	1.09922	-10.28314	1.31666	-6.60370	-0.61363	0.30211	-0.15937	-0.04675	0.00882	-0.04407	14.70240	1.10521	-10.91172	-0.03255	0.55408	0.29922	-0.00159	-0.02377	-0.00518	-8.07785	2.31584	-16.86762	1.19692	-6.52522	15.13015	2.60539	2.84298	0.14805	2.11843	9.90200	17.71923	-0.00013	0.00109	0.00252	-0.00003
411			4.10000	3.56350	-4.98202	17.23833	1.00961	-0.18191	0.11757	-0.06119	-0.02388	0.04108	-0.00441	-0.00983	1.09863	-10.31708	1.32682	-6.44298	-0.61094	0.30563	-0.16013	-0.03079	0.01099	-0.04415	14.67881	1.13128	-10.89803	-0.03630	0.55822	0.29972	-0.00110	-0.01592	-0.01761	-9.12925	1.84673	-19.55892	1.08613	-5.02345	15.35147	2.99299	1.42854	2.45118	1.97331	9.91105	17.76960	-0.00024	0.00106	0.00251	-0.00005
412			4.11000	3.58598	-5.07387	17.02868	1.00209	-0.17743	0.11913	-0.08316	-0.02546	0.04751	-0.00306	-0.00955	1.09385	-10.33353	1.33267	-6.28543	-0.60635	0.31593	-0.16346	-0.01089	0.01346	-0.04360	14.66659	1.15390	-10.85488	-0.03621	0.57154	0.30609	-0.00036	-0.00464	-0.03320	-10.29445	1.23624	-22.46898	0.94046	-3.07830	15.17311	3.29815	-0.16640	5.31534	1.83686	9.92339	17.82463	-0.00032	0.00105	0.00251	-0.00007
413			4.12000	3.61893	-5.17476	16.79075	0.99242	-0.16943	0.12209	-0.10305	-0.02620	0.05395	-0.00178	-0.00888	1.08592	-10.33046	1.33359	-6.13344	-0.60222	0.32807	-0.16856	0.00843	0.01599	-0.04252	14.66509	1.17177	-10.78013	-0.03025	0.58396	0.31468	0.00021	0.00761	-0.04905	-11.35220	0.62754	-25.01615	0.73905	-1.11466	14.68044	3.50199	-1.55686	8.11159	1.71129	9.93728	17.88233	-0.00036	0.00105	0.00252	-0.00007
414			4.13000	3.66014	-5.28273	16.53243	0.98085	-0.16324	0.12464	-0.11434	-0.02636	0.05785	-0.00195	-0.00785	1.08078	-10.31064	1.32955	-5.99098	-0.59684	0.33603	-0.17263	0.02234	0.01750	-0.03962	14.67112	1.18469	-10.67827	-0.02581	0.58942	0.32084	0.00043	0.01803	-0.06130	-11.98086	0.20148	-26.33898	0.48995	0.42393	13.63835	3.55679	-2.42556	10.26073	1.59584	9.94973	17.94143	-0.00037	0.00107	0.00254	-0.00007
415			4.14000	3.70450	-5.39335	16.26959	0.97315	-0.16220	0.12594	-0.11448	-0.02627	0.05774	-0.00433	-0.00727	1.08418	-10.28132	1.32194	-5.86394	-0.59165	0.33673	-0.17428	0.02818	0.01662	-0.03494	14.67967	1.19331	-10.55941	-0.02857	0.58683	0.32253	0.00049	0.02449	-0.06680	-12.00314	0.06577	-26.02779	0.35588	1.22998	12.07328	3.42132	-2.60522	11.35805	1.48737	9.95841	18.00056	-0.00035	0.00109	0.00257	-0.00006
416			4.15000	3.74660	-5.50187	16.01789	0.97292	-0.16645	0.12492	-0.10592	-0.02611	0.05371	-0.00930	-0.00759	1.09725	-10.25062	1.31491	-5.75476	-0.58867	0.32872	-0.17211	0.02692	0.01243	-0.02988	14.68559	1.19858	-10.43650	-0.03980	0.57395	0.31729	0.00036	0.02639	-0.06410	-11.50136	0.18151	-24.37756	0.61415	1.27370	10.41742	3.06426	-2.13931	11.27967	1.38132	9.96209	18.05787	-0.00033	0.00110	0.00259	-0.00006
417			4.16000	3.78307	-5.60487	15.78745	0.97933	-0.17122	0.12316	-0.09235	-0.02541	0.04783	-0.01401	-0.00852	1.11316	-10.22424	1.31470	-5.66039	-0.58907	0.32130	-0.16918	0.02145	0.00557	-0.02636	14.68515	1.20102	-10.32206	-0.05202	0.56328	0.31149	-0.00016	0.02517	-0.05574	-10.69281	0.45346	-21.95470	1.41359	0.75437	9.08090	2.50468	-1.28301	10.18712	1.27319	9.96088	18.11156	-0.00034	0.00110	0.00260	-0.00006
418			4.17000	3.81225	-5.70085	15.58298	0.98948	-0.17258	0.12116	-0.07593	-0.02397	0.04151	-0.01613	-0.00978	1.12229	-10.20479	1.32705	-5.57548	-0.59315	0.32013	-0.16680	0.01449	-0.00271	-0.02468	14.67771	1.20101	-10.22512	-0.05731	0.56140	0.30827	-0.00077	0.02242	-0.04483	-9.77560	0.84586	-19.28218	2.61390	-0.03822	8.19909	1.84331	-0.42990	8.46651	1.16063	9.95714	18.16068	-0.00037	0.00108	0.00261	-0.00007
419			4.18000	3.83302	-5.78974	15.40435	0.99838	-0.16884	0.11901	-0.05734	-0.02184	0.03571	-0.01542	-0.01112	1.12441	-10.19242	1.35428	-5.49519	-0.59701	0.32832	-0.16567	0.00762	-0.01078	-0.02441	14.66605	1.19897	-10.14922	-0.05803	0.57121	0.30930	-0.00104	0.01912	-0.03403	-8.84290	1.36777	-16.76886	3.83773	-0.86135	7.73837	1.22309	0.09733	6.55498	1.04433	9.95621	18.20578	-0.00044	0.00105	0.00259	-0.00008
420			4.19000	3.84433	-5.87168	15.24813	1.00409	-0.16102	0.11785	-0.03787	-0.01919	0.03105	-0.01281	-0.01252	1.12289	-10.18637	1.39397	-5.41590	-0.59818	0.34410	-0.16676	0.00157	-0.01678	-0.02491	14.65444	1.19583	-10.09341	-0.05876	0.58965	0.31491	-0.00089	0.01527	-0.02480	-7.88899	1.96329	-14.59613	4.64841	-1.55689	7.55163	0.77438	0.19498	4.76113	0.92797	9.96418	18.24873	-0.00053	0.00101	0.00258	-0.00010
421			4.20000	3.84624	-5.94620	15.11074	1.00805	-0.15408	0.11755	-0.02025	-0.01649	0.02721	-0.00973	-0.01331	1.12020	-10.18553	1.43956	-5.33658	-0.59984	0.36006	-0.16858	-0.00307	-0.01878	-0.02488	14.64671	1.19310	-10.05440	-0.05655	0.60748	0.32116	-0.00042	0.01046	-0.01762	-6.87173	2.46299	-12.70919	4.74400	-1.99209	7.35164	0.58359	-0.04048	3.26959	0.81724	9.98537	18.29253	-0.00063	0.00098	0.00256	-0.00011
422			4.21000	3.84067	-6.01182	14.99032	1.01022	-0.14783	0.11781	-0.00771	-0.01368	0.02376	-0.00728	-0.01336	1.11702	-10.18831	1.48272	-5.25998	-0.60275	0.37349	-0.17045	-0.00538	-0.01638	-0.02334	14.64464	1.19263	-10.02758	-0.05057	0.62102	0.32636	0.00010	0.00488	-0.01301	-5.80882	2.67028	-10.99744	4.11608	-2.04372	6.85491	0.66691	-0.42306	2.19262	0.71876	10.02175	18.34029	-0.00071	0.00097	0.00256	-0.00010
423			4.22000	3.83148	-6.06749	14.88604	1.01090	-0.14094	0.11857	-0.00288	-0.01083	0.02050	-0.00586	-0.01294	1.11302	-10.19199	1.51679	-5.19102	-0.60669	0.38414	-0.17238	-0.00429	-0.01101	-0.01998	14.64803	1.19593	-10.00792	-0.04103	0.63021	0.33055	0.00039	-0.00070	-0.01105	-4.78987	2.45276	-9.41353	3.02363	-1.63944	5.92740	0.95789	-0.76337	1.57262	0.63836	10.07314	18.39335	-0.00076	0.00099	0.00259	-0.00008
424			4.23000	3.82356	-6.11291	14.79740	1.01039	-0.13537	0.11908	-0.00564	-0.00821	0.01712	-0.00526	-0.01277	1.10858	-10.19312	1.53854	-5.13502	-0.60891	0.39048	-0.17356	0.00008	-0.00476	-0.01495	14.65479	1.20355	-9.99081	-0.03354	0.63498	0.33299	0.00043	-0.00548	-0.01091	-3.85003	1.81503	-7.86770	1.79520	-0.84971	4.57237	1.32474	-0.90666	1.31381	0.57887	10.13726	18.45100	-0.00076	0.00103	0.00266	-0.00005
425			4.24000	3.82078	-6.14782	14.72540	1.00776	-0.13162	0.12004	-0.01203	-0.00568	0.01310	-0.00549	-0.01313	1.10463	-10.18930	1.54802	-5.09630	-0.60693	0.39216	-0.17478	0.00547	0.00046	-0.00869	14.66195	1.21500	-9.97410	-0.03277	0.63462	0.33437	0.00035	-0.00933	-0.01059	-2.87121	0.91317	-6.04913	0.66389	0.06971	2.81720	1.60228	-0.75173	1.11683	0.53860	10.20924	18.51078	-0.00073	0.00110	0.00276	-0.00003
426			4.25000	3.82417	-6.17058	14.67524	1.00814	-0.13074	0.12087	-0.01625	-0.00298	0.00746	-0.00631	-0.01398	1.10499	-10.18127	1.54730	-5.07870	-0.60438	0.39063	-0.17558	0.00873	0.00346	-0.00135	14.66639	1.22905	-9.95996	-0.03770	0.63194	0.33484	0.00014	-0.01258	-0.00785	-1.66471	-0.02089	-3.50792	-0.25910	0.80387	0.65007	1.63923	-0.28146	0.62336	0.51181	10.28263	18.56917	-0.00066	0.00118	0.00288	-0.00002
427			4.26000	3.83182	-6.17858	14.65612	1.00973	-0.13087	0.12092	-0.01315	0.00009	-0.00020	-0.00733	-0.01496	1.10766	-10.17247	1.53958	-5.08583	-0.60138	0.38809	-0.17556	0.00776	0.00376	0.00657	14.66590	1.24387	-9.95387	-0.04559	0.62910	0.33445	-0.00024	-0.01539	-0.00132	-0.13701	-0.74070	-0.01687	-0.90734	1.12680	-1.83269	1.33946	0.39309	-0.40130	0.49047	10.35183	18.62301	-0.00058	0.00126	0.00299	-0.00001
428			4.27000	3.83930	-6.16963	14.67706	1.01245	-0.13200	0.12067	-0.00026	0.00342	-0.00921	-0.00836	-0.01586	1.10992	-10.16756	1.52879	-5.11896	-0.59968	0.38333	-0.17481	0.00257	0.00158	0.01402	14.66030	1.25731	-9.96267	-0.05250	0.62387	0.33254	-0.00068	-0.01735	0.00883	1.65255	-1.05253	4.18341	-1.23511	0.98667	-4.32852	0.68545	1.04672	-1.96030	0.46801	10.41291	18.66998	-0.00053	0.00132	0.00308	-0.00002
429			4.28000	3.84132	-6.14312	14.74194	1.01622	-0.13386	0.11978	0.01973	0.00667	-0.01784	-0.00907	-0.01681	1.10985	-10.16994	1.51870	-5.17549	-0.59964	0.37662	-0.17292	-0.00430	-0.00214	0.01947	14.65185	1.26700	-9.99139	-0.05683	0.61726	0.32880	-0.00087	-0.01765	0.02058	3.46700	-0.94980	8.32307	-1.21977	0.56381	-6.33077	-0.24051	1.42688	-3.77130	0.44142	10.46246	18.70971	-0.00050	0.00137	0.00315	-0.00002
430			4.29000	3.83493	-6.10121	14.84446	1.01877	-0.13706	0.11752	0.03952	0.00947	-0.02365	-0.00961	-0.01794	1.10762	-10.17917	1.51241	-5.24714	-0.59864	0.36736	-0.16908	-0.00913	-0.00598	0.02153	14.64440	1.27087	-10.04036	-0.06179	0.60923	0.32236	-0.00068	-0.01554	0.03026	4.96142	-0.61947	11.33911	-0.90292	0.16608	-7.34926	-1.22862	1.37635	-5.29728	0.41170	10.49855	18.74314	-0.00047	0.00140	0.00318	-0.00002
431			4.30000	3.82086	-6.04868	14.96801	1.02033	-0.13964	0.11465	0.05279	0.01130	-0.02532	-0.00881	-0.01851	1.10438	-10.19130	1.51126	-5.32245	-0.59850	0.36229	-0.16511	-0.01010	-0.00862	0.02043	14.64163	1.26807	-10.10288	-0.06279	0.60801	0.31747	-0.00009	-0.01120	0.03487	5.85816	-0.24900	12.49206	-0.45773	-0.01211	-7.27120	-2.00406	0.90374	-5.99187	0.38206	10.52280	18.77128	-0.00045	0.00141	0.00319	-0.00002
432			4.31000	3.80174	-5.99181	15.09219	1.01825	-0.14414	0.11118	0.05773	0.01203	-0.02299	-0.00610	-0.01785	1.10037	-10.20232	1.51415	-5.39160	-0.59792	0.36157	-0.16103	-0.00814	-0.00927	0.01721	14.64551	1.25946	-10.16752	-0.05934	0.61387	0.31459	0.00064	-0.00543	0.03337	6.02917	0.11160	11.72303	-0.10739	0.00441	-6.34588	-2.37431	0.13460	-5.65022	0.35640	10.54007	18.79516	-0.00043	0.00141	0.00318	-0.00001
433			4.32000	3.78006	-5.93754	15.19937	1.01239	-0.14886	0.10821	0.05573	0.01128	-0.01793	-0.00215	-0.01607	1.09611	-10.21024	1.51848	-5.44826	-0.59686	0.36524	-0.15806	-0.00523	-0.00782	0.01295	14.65663	1.24713	-10.22308	-0.05188	0.62450	0.31451	0.00121	0.00066	0.02692	5.46382	0.49134	9.42592	0.02964	0.08304	-4.87876	-2.31305	-0.76399	-4.46216	0.33826	10.55603	18.81542	-0.00042	0.00142	0.00318	-0.00001
434			4.33000	3.75780	-5.89263	15.27693	1.00467	-0.14914	0.10735	0.04822	0.00877	-0.01132	0.00279	-0.01434	1.08993	-10.21492	1.52166	-5.48841	-0.59462	0.37562	-0.15847	-0.00271	-0.00453	0.00821	14.67436	1.23348	-10.26212	-0.04285	0.64223	0.32014	0.00145	0.00613	0.01744	4.25056	0.87643	6.04716	-0.05379	0.11702	-3.05683	-1.89883	-1.61023	-2.76126	0.32991	10.57471	18.83196	-0.00039	0.00144	0.00318	-0.00000
435			4.34000	3.73707	-5.86236	15.31612	0.99624	-0.14470	0.10746	0.03567	0.00518	-0.00356	0.00591	-0.01354	1.08059	-10.21707	1.52154	-5.50917	-0.59125	0.38339	-0.15968	-0.00095	0.00056	0.00303	14.69676	1.22074	-10.28071	-0.03639	0.65113	0.32424	0.00147	0.01025	0.00583	2.59461	1.17175	1.97690	-0.34175	0.08791	-1.03436	-1.22823	-2.24302	-0.81502	0.33157	10.59779	18.84418	-0.00035	0.00146	0.00318	0.00000
436			4.35000	3.72040	-5.84920	15.31228	0.98782	-0.14103	0.10733	0.01788	0.00159	0.00463	0.00537	-0.01266	1.07303	-10.21732	1.51617	-5.50950	-0.58955	0.38101	-0.15904	0.00095	0.00664	-0.00206	14.72087	1.21081	-10.27746	-0.03128	0.64139	0.32124	0.00130	0.01263	-0.00634	0.76564	1.22028	-2.34965	-0.77675	0.09983	0.97048	-0.41886	-2.57724	1.17322	0.34092	10.62470	18.85179	-0.00030	0.00148	0.00318	0.00001
437			4.36000	3.71119	-5.85265	15.26571	0.97932	-0.13800	0.10807	-0.00546	-0.00157	0.01247	0.00330	-0.01157	1.07047	-10.21475	1.50452	-5.49103	-0.58759	0.37721	-0.15913	0.00472	0.01240	-0.00634	14.74369	1.20466	-10.25311	-0.02923	0.63007	0.31850	0.00112	0.01405	-0.01770	-1.03387	0.87931	-6.51083	-1.21976	0.33235	2.71569	0.40388	-2.64716	3.06792	0.35350	10.65316	18.85591	-0.00025	0.00151	0.00318	0.00001
438			4.37000	3.71333	-5.87079	15.18049	0.97012	-0.13818	0.10860	-0.03415	-0.00435	0.01953	0.00057	-0.01063	1.07227	-10.20675	1.48719	-5.45786	-0.58291	0.37151	-0.15881	0.01168	0.01661	-0.00956	14.76330	1.20230	-10.20935	-0.03336	0.61967	0.31553	0.00109	0.01534	-0.02794	-2.74903	0.10271	-10.29160	-1.50223	0.90799	4.08574	1.15495	-2.56149	4.83324	0.36489	10.67928	18.85874	-0.00022	0.00152	0.00319	0.00000
439			4.38000	3.73059	-5.90199	15.06133	0.96082	-0.14082	0.10902	-0.06734	-0.00704	0.02601	-0.00182	-0.00980	1.07576	-10.18979	1.46631	-5.41405	-0.57653	0.36590	-0.15837	0.02181	0.01904	-0.01208	14.77894	1.20309	-10.14775	-0.04033	0.61305	0.31345	0.00106	0.01682	-0.03751	-4.43251	-1.03995	-13.79957	-1.54202	1.81363	5.19746	1.84331	-2.42037	6.51924	0.37224	10.69802	18.86216	-0.00020	0.00153	0.00319	0.00000
440			4.39000	3.76580	-5.94574	14.90999	0.94955	-0.14367	0.10958	-0.10276	-0.00980	0.03268	-0.00295	-0.00860	1.07822	-10.16091	1.44396	-5.36127	-0.56874	0.36437	-0.15861	0.03414	0.02070	-0.01484	14.79051	1.20688	-10.06871	-0.04558	0.61461	0.31439	0.00095	0.01846	-0.04745	-6.14312	-2.36131	-17.38955	-1.39230	2.93526	6.37213	2.53934	-2.33621	8.20183	0.37445	10.70537	18.86654	-0.00019	0.00153	0.00318	0.00000
441			4.40000	3.81958	-6.00245	14.72363	0.93579	-0.14533	0.11057	-0.13666	-0.01262	0.04048	-0.00326	-0.00687	1.07875	-10.11803	1.42113	-5.29702	-0.56014	0.36635	-0.15974	0.04749	0.02280	-0.01889	14.79920	1.21395	-9.97170	-0.04766	0.62088	0.31764	0.00090	0.02016	-0.05832	-7.89096	-3.59245	-21.43971	-1.16612	4.13619	7.98312	3.28566	-2.45390	9.92389	0.37165	10.70074	18.87078	-0.00017	0.00151	0.00316	-0.00000
442			4.41000	3.88975	-6.07307	14.49574	0.91822	-0.14585	0.11124	-0.16504	-0.01547	0.04949	-0.00316	-0.00443	1.07741	-10.06012	1.39756	-5.21534	-0.55032	0.37096	-0.16089	0.06064	0.02588	-0.02461	14.80767	1.22465	-9.85574	-0.04643	0.62937	0.32163	0.00101	0.02224	-0.07002	-9.63445	-4.50262	-26.06733	-0.92916	5.29505	10.18619	4.05238	-2.86200	11.68892	0.36470	10.68694	18.87365	-0.00015	0.00148	0.00311	-0.00000
443			4.42000	3.97222	-6.15838	14.22048	0.89737	-0.14739	0.11125	-0.18534	-0.01848	0.05872	-0.00311	-0.00159	1.07716	-9.98720	1.37306	-5.11041	-0.53779	0.37600	-0.16148	0.07193	0.02933	-0.03098	14.81886	1.23857	-9.72012	-0.04680	0.63792	0.32512	0.00134	0.02526	-0.08222	-11.29473	-5.00390	-30.88017	-0.70831	6.31370	12.61660	4.78182	-3.49730	13.51546	0.35529	10.66791	18.87443	-0.00014	0.00143	0.00305	-0.00000
444			4.43000	4.06228	-6.25843	13.89889	0.87552	-0.14994	0.11092	-0.19591	-0.02158	0.06650	-0.00386	0.00062	1.07885	-9.90127	1.34768	-4.98325	-0.52148	0.37853	-0.16155	0.07908	0.03171	-0.03551	14.83406	1.25492	-9.56392	-0.05453	0.64188	0.32681	0.00194	0.02958	-0.09448	-12.74177	-5.10301	-34.98389	-0.55403	7.09137	14.37173	5.42434	-4.16848	15.44957	0.34542	10.64649	18.87316	-0.00014	0.00138	0.00297	-0.00000
445			4.44000	4.15464	-6.37166	13.54287	0.85105	-0.15286	0.10939	-0.19468	-0.02439	0.07036	-0.00584	0.00280	1.08055	-9.80717	1.32183	-4.84571	-0.50281	0.37720	-0.15988	0.08058	0.03168	-0.03547	14.85229	1.27235	-9.38628	-0.06491	0.63863	0.32478	0.00257	0.03533	-0.10549	-13.77835	-4.83073	-37.41940	-0.51250	7.53978	14.55803	5.90884	-4.67989	17.45626	0.33687	10.62370	18.86999	-0.00016	0.00133	0.00287	-0.00000
446			4.45000	4.24372	-6.49421	13.17255	0.82396	-0.15714	0.10660	-0.18194	-0.02671	0.06953	-0.00855	0.00623	1.08370	-9.71145	1.29620	-4.71628	-0.48571	0.37445	-0.15646	0.07709	0.02908	-0.03057	14.87108	1.28905	-9.18781	-0.06918	0.63414	0.32081	0.00270	0.04238	-0.11447	-14.25495	-4.23306	-37.82091	-0.56223	7.63358	13.00829	6.17249	-4.91808	19.37450	0.33081	10.59931	18.86456	-0.00018	0.00127	0.00276	-0.00000
447			4.46000	4.32445	-6.62117	12.80716	0.79487	-0.16420	0.10278	-0.16075	-0.02868	0.06521	-0.01154	0.01130	1.09044	-9.61996	1.27195	-4.60995	-0.47121	0.37179	-0.15160	0.07045	0.02432	-0.02327	14.88772	1.30327	-8.97133	-0.06588	0.63332	0.31669	0.00225	0.05025	-0.12062	-14.20391	-3.36361	-36.64442	-0.53904	7.40474	10.47219	6.16423	-4.86464	20.95451	0.32833	10.57306	18.85592	-0.00021	0.00121	0.00265	-0.00000
448			4.47000	4.39307	-6.74854	12.45788	0.77255	-0.17272	0.09796	-0.13639	-0.03019	0.05906	-0.01468	0.01584	1.10363	-9.53599	1.25174	-4.53026	-0.45989	0.37048	-0.14583	0.06221	0.01770	-0.01689	14.90020	1.31330	-8.74252	-0.06413	0.63760	0.31319	0.00164	0.05809	-0.12258	-13.78057	-2.27929	-34.65463	-0.19503	6.83260	8.05232	5.82649	-4.50071	21.86502	0.33013	10.54558	18.84341	-0.00024	0.00115	0.00253	0.00000
449			4.48000	4.44709	-6.87371	12.12889	0.76503	-0.17875	0.09188	-0.11224	-0.03060	0.05185	-0.01774	0.01628	1.11933	-9.46190	1.23995	-4.46999	-0.44919	0.37007	-0.13935	0.05214	0.00932	-0.01318	14.90651	1.31768	-8.51094	-0.07758	0.64342	0.30925	0.00100	0.06420	-0.11828	-13.09101	-1.06786	-32.24405	0.61062	5.81883	6.43715	5.11986	-3.76557	21.74904	0.33672	10.51840	18.82771	-0.00026	0.00109	0.00241	0.00000
450			4.49000	4.48538	-6.99417	11.82383	0.76580	-0.18104	0.08553	-0.08822	-0.02963	0.04413	-0.01967	0.01346	1.12938	-9.40056	1.24109	-4.41859	-0.43773	0.37074	-0.13313	0.04012	-0.00042	-0.01184	14.90462	1.31550	-8.28948	-0.10056	0.64872	0.30520	-0.00031	0.06692	-0.10724	-12.14488	0.11251	-29.28917	1.80100	4.36394	5.59058	4.08783	-2.66704	20.40685	0.34833	10.49397	18.81092	-0.00027	0.00103	0.00230	0.00001
451			4.50000	4.50867	-7.10682	11.54981	0.77189	-0.17985	0.08055	-0.06527	-0.02728	0.03649	-0.01970	0.01021	1.13377	-9.35470	1.25787	-4.36963	-0.43159	0.37598	-0.12893	0.02747	-0.01048	-0.01156	14.89335	1.30696	-8.09133	-0.11762	0.65729	0.30369	-0.00234	0.06553	-0.09139	-10.92789	1.07152	-25.53596	3.08894	2.66219	5.06221	2.88848	-1.36212	17.91802	0.36461	10.47481	18.79585	-0.00028	0.00098	0.00220	0.00001
452			4.51000	4.51957	-7.20823	11.31611	0.77994	-0.17621	0.07760	-0.04479	-0.02383	0.02911	-0.01823	0.00733	1.13537	-9.32549	1.28928	-4.32235	-0.42923	0.38594	-0.12733	0.01547	-0.01901	-0.01125	14.87353	1.29369	-7.92675	-0.12984	0.66988	0.30554	-0.00437	0.05943	-0.07275	-9.45574	1.66170	-20.99358	4.07528	1.03470	4.49010	1.74867	-0.11408	14.58064	0.38469	10.46261	18.78496	-0.00029	0.00093	0.00212	0.00001
453			4.52000	4.52193	-7.29517	11.13015	0.78826	-0.17058	0.07697	-0.02839	-0.01962	0.02218	-0.01594	0.00615	1.13473	-9.31133	1.32997	-4.27888	-0.43327	0.39892	-0.12820	0.00592	-0.02381	-0.01050	14.84825	1.27872	-7.80146	-0.13042	0.68337	0.30979	-0.00532	0.04818	-0.05290	-7.80564	1.82062	-16.00125	4.43365	-0.20179	3.82550	0.87016	0.82700	10.77334	0.40720	10.45786	18.77986	-0.00029	0.00090	0.00207	0.00001
454			4.53000	4.52012	-7.36562	10.99471	0.79705	-0.16319	0.07862	-0.01721	-0.01510	0.01575	-0.01300	0.00667	1.13229	-9.30791	1.37195	-4.24076	-0.44373	0.41438	-0.13139	0.00018	-0.02340	-0.00937	14.82209	1.26572	-7.71685	-0.11884	0.69855	0.31660	-0.00474	0.03283	-0.03361	-6.10211	1.56943	-11.03294	4.04375	-0.83273	3.18184	0.35080	1.31960	6.89968	0.43058	10.45990	18.78036	-0.00029	0.00088	0.00205	0.00001
455			4.54000	4.51825	-7.41897	10.90780	0.80691	-0.15809	0.08167	-0.01160	-0.01106	0.00981	-0.01026	0.00663	1.12777	-9.30915	1.40705	-4.20868	-0.45378	0.42469	-0.13528	-0.00091	-0.01730	-0.00792	14.79966	1.25777	-7.67004	-0.10922	0.70841	0.32249	-0.00345	0.01527	-0.01639	-4.48896	0.99304	-6.55625	2.99449	-0.78846	2.66736	0.19032	1.34746	3.38063	0.45297	10.46697	18.78431	-0.00029	0.00088	0.00207	0.00001
456			4.55000	4.51959	-7.45636	10.86268	0.81557	-0.15337	0.08469	-0.01084	-0.00750	0.00467	-0.00921	0.00522	1.11986	-9.30875	1.42887	-4.18212	-0.45941	0.42643	-0.13816	0.00247	-0.00686	-0.00645	14.78449	1.25671	-7.65424	-0.10727	0.70658	0.32405	-0.00199	-0.00135	-0.00298	-3.07595	0.23768	-2.98409	1.51771	-0.16925	2.40086	0.30430	1.00061	0.56621	0.47233	10.47697	18.78903	-0.00027	0.00091	0.00213	0.00001
457			4.56000	4.52583	-7.47985	10.84873	0.82161	-0.14835	0.08738	-0.01346	-0.00447	0.00097	-0.00966	0.00335	1.10992	-9.30173	1.43389	-4.15886	-0.46183	0.42243	-0.14008	0.00902	0.00529	-0.00561	14.77824	1.26258	-7.66040	-0.10813	0.69747	0.32269	-0.00042	-0.01380	0.00562	-1.89940	-0.52779	-0.62217	-0.07386	0.79747	2.52926	0.53564	0.43837	-1.36023	0.48657	10.48826	18.79346	-0.00026	0.00095	0.00221	0.00001
458			4.57000	4.53706	-7.49181	10.85260	0.82518	-0.14408	0.08995	-0.01754	-0.00193	-0.00091	-0.01103	0.00190	1.10232	-9.28519	1.42213	-4.13447	-0.46249	0.41663	-0.14176	0.01664	0.01657	-0.00604	14.78064	1.27355	-7.67932	-0.10902	0.68753	0.32108	0.00097	-0.02070	0.01022	-0.93082	-1.15692	0.45186	-1.46085	1.80885	3.16103	0.70285	-0.13412	-2.45951	0.49395	10.50052	18.79769	-0.00026	0.00099	0.00230	0.00000
459			4.58000	4.55187	-7.49422	10.86162	0.82664	-0.14103	0.09174	-0.02076	0.00024	-0.00132	-0.01239	0.00140	1.09808	-9.25914	1.39678	-4.10332	-0.46285	0.41240	-0.14297	0.02298	0.02507	-0.00771	14.78941	1.28664	-7.70448	-0.10703	0.68180	0.32039	0.00180	-0.02254	0.01291	-0.10447	-1.55211	0.58151	-2.40372	2.56289	4.17470	0.64330	-0.51107	-3.02737	0.49288	10.51426	18.80220	-0.00027	0.00102	0.00238	-0.00000
460			4.59000	4.56798	-7.48856	10.86899	0.82877	-0.13842	0.09239	-0.02151	0.00202	-0.00130	-0.01360	0.00075	1.09489	-9.22654	1.36332	-4.06224	-0.46288	0.40865	-0.14332	0.02617	0.02923	-0.00950	14.80109	1.29839	-7.73364	-0.10505	0.67784	0.31934	0.00195	-0.02058	0.01534	0.61356	-1.71557	0.49585	-2.80189	2.88563	5.05175	0.30402	-0.57772	-3.36341	0.48282	10.52949	18.80684	-0.00029	0.00106	0.00247	-0.00001
461			4.60000	4.58355	-7.47625	10.87654	0.83028	-0.13931	0.09115	-0.01926	0.00332	-0.00201	-0.01530	-0.00062	1.09200	-9.19227	1.32804	-4.01522	-0.45969	0.39974	-0.14125	0.02520	0.02775	-0.00963	14.81209	1.30621	-7.76662	-0.10931	0.66796	0.31410	0.00161	-0.01622	0.01770	1.18907	-1.72238	0.92067	-2.66866	2.76592	5.11569	-0.23276	-0.33953	-3.59267	0.46516	10.54503	18.81188	-0.00032	0.00110	0.00255	-0.00001
462			4.61000	4.59758	-7.45930	10.89218	0.83197	-0.14207	0.08979	-0.01465	0.00405	-0.00395	-0.01577	-0.00162	1.08874	-9.16164	1.29725	-3.97240	-0.45765	0.39251	-0.13923	0.02077	0.02143	-0.00748	14.81954	1.30878	-7.80322	-0.11101	0.66181	0.30994	0.00079	-0.01119	0.02014	1.58653	-1.66164	2.18553	-2.08122	2.30363	4.04941	-0.85072	0.10493	-3.77321	0.44310	10.55951	18.81749	-0.00034	0.00115	0.00264	-0.00001
463			4.62000	4.60997	-7.43961	10.92462	0.83705	-0.14045	0.09073	-0.00820	0.00412	-0.00713	-0.01386	-0.00318	1.08495	-9.13867	1.27607	-3.94442	-0.45699	0.39583	-0.14106	0.01366	0.01215	-0.00353	14.82204	1.30589	-7.84359	-0.11250	0.66982	0.31367	-0.00017	-0.00690	0.02326	1.83313	-1.55817	4.19631	-1.20734	1.58954	2.02445	-1.44523	0.61971	-3.99148	0.42061	10.57238	18.82438	-0.00034	0.00120	0.00273	-0.00001
464			4.63000	4.62015	-7.41855	10.97994	0.84357	-0.13955	0.09234	0.00018	0.00389	-0.01106	-0.01237	-0.00538	1.08045	-9.12664	1.26709	-3.93848	-0.45611	0.39586	-0.14305	0.00462	0.00170	0.00169	14.81974	1.29846	-7.88840	-0.11827	0.67053	0.31556	-0.00103	-0.00430	0.02641	1.99715	-1.37371	6.61237	-0.32623	0.69461	-0.51407	-1.90900	1.06708	-4.31185	0.40149	10.58383	18.83316	-0.00033	0.00125	0.00282	-0.00001
465			4.64000	4.62718	-7.39675	11.05993	0.84864	-0.13950	0.09450	0.00914	0.00355	-0.01500	-0.01148	-0.00619	1.07844	-9.12734	1.26907	-3.95697	-0.45787	0.39507	-0.14515	-0.00481	-0.00690	0.00695	14.81423	1.28847	-7.93820	-0.12005	0.66733	0.31659	-0.00150	-0.00460	0.02940	2.10869	-1.12968	8.91698	0.29808	-0.24015	-2.95814	-2.13496	1.34847	-4.75456	0.38813	10.59411	18.84361	-0.00031	0.00129	0.00288	-0.00000
466			4.65000	4.63104	-7.37482	11.16041	0.85318	-0.13999	0.09734	0.01558	0.00305	-0.01808	-0.01069	-0.00528	1.08012	-9.13995	1.27815	-3.99586	-0.46377	0.39623	-0.14788	-0.01271	-0.01210	0.01086	14.80773	1.27889	-7.99332	-0.11508	0.66583	0.31881	-0.00148	-0.00833	0.03210	2.07732	-0.93138	10.52398	0.59153	-1.02398	-4.67275	-2.05782	1.45051	-5.29156	0.38087	10.60222	18.85455	-0.00028	0.00134	0.00293	-0.00000
467			4.66000	4.63344	-7.35468	11.27184	0.85722	-0.14229	0.09964	0.01684	0.00213	-0.01933	-0.01026	-0.00362	1.08317	-9.16073	1.29024	-4.04564	-0.47130	0.39546	-0.14957	-0.01738	-0.01393	0.01242	14.80203	1.27285	-8.05344	-0.10799	0.66193	0.31931	-0.00113	-0.01453	0.03356	1.73967	-0.86778	11.03822	0.66657	-1.49506	-5.33870	-1.69262	1.39517	-5.77973	0.37854	10.60531	18.86523	-0.00025	0.00137	0.00296	0.00000
468			4.67000	4.63695	-7.33974	11.38249	0.86222	-0.14557	0.10204	0.01165	0.00055	-0.01831	-0.00931	-0.00225	1.08641	-9.18447	1.30284	-4.09627	-0.47862	0.39542	-0.15141	-0.01773	-0.01358	0.01144	14.79842	1.27244	-8.11624	-0.10198	0.66173	0.32096	-0.00063	-0.02102	0.03311	0.99519	-0.96444	10.22129	0.70719	-1.56944	-4.91569	-1.13625	1.18995	-5.97227	0.37926	10.60061	18.87601	-0.00022	0.00140	0.00297	0.00000
469			4.68000	4.64433	-7.33370	11.47818	0.86571	-0.14780	0.10452	-0.00093	-0.00158	-0.01428	-0.00865	-0.00130	1.08910	-9.20526	1.31525	-4.13745	-0.48348	0.39588	-0.15344	-0.01314	-0.01171	0.00745	14.79770	1.27786	-8.17707	-0.09852	0.66345	0.32334	-0.00011	-0.02547	0.02982	-0.12778	-1.23210	7.75348	0.84729	-1.23461	-3.28393	-0.50247	0.86792	-5.63629	0.38083	10.58792	18.88747	-0.00019	0.00141	0.00296	0.00000
470			4.69000	4.65840	-7.33931	11.54082	0.86801	-0.14754	0.10632	-0.02008	-0.00381	-0.00682	-0.00913	-0.00054	1.09177	-9.21700	1.32739	-4.15660	-0.48693	0.39612	-0.15486	-0.00421	-0.00838	0.00029	14.79968	1.28799	-8.22969	-0.09613	0.66299	0.32443	0.00035	-0.02644	0.02318	-1.46814	-1.63100	3.55526	1.09327	-0.56666	-0.45775	0.13209	0.47304	-4.66794	0.38113	10.56930	18.89982	-0.00016	0.00141	0.00293	0.00000
471			4.70000	4.68059	-7.35721	11.55448	0.86808	-0.14750	0.10709	-0.04142	-0.00565	0.00271	-0.00994	0.00011	1.09401	-9.21531	1.33883	-4.14348	-0.48750	0.39568	-0.15535	0.00669	-0.00391	-0.00821	14.80388	1.30113	-8.26794	-0.09641	0.66098	0.32419	0.00073	-0.02385	0.01377	-2.75143	-2.03519	-1.63480	1.31191	0.25765	2.88546	0.71597	0.03923	-3.14189	0.37934	10.54694	18.91307	-0.00015	0.00139	0.00289	0.00000
472			4.71000	4.70979	-7.38543	11.51534	0.86465	-0.14787	0.10739	-0.05859	-0.00684	0.01155	-0.01141	0.00099	1.09585	-9.19993	1.34825	-4.09859	-0.48513	0.39311	-0.15526	0.01615	0.00082	-0.01478	14.80969	1.31553	-8.28733	-0.09887	0.65378	0.32204	0.00106	-0.01846	0.00289	-3.70748	-2.29907	-6.40547	1.31727	1.03829	5.53030	1.21313	-0.39738	-1.27692	0.37621	10.52144	18.92699	-0.00014	0.00137	0.00285	-0.00000
473			4.72000	4.74285	-7.42021	11.43504	0.85971	-0.14917	0.10715	-0.06744	-0.00742	0.01742	-0.01335	0.00198	1.09930	-9.17462	1.35391	-4.03539	-0.48090	0.38954	-0.15461	0.02188	0.00490	-0.01695	14.81661	1.32978	-8.28616	-0.10350	0.64506	0.31903	0.00135	-0.01174	-0.00791	-4.21107	-2.34341	-9.58401	0.99959	1.64499	6.56172	1.60605	-0.80180	0.66517	0.37374	10.49352	18.94044	-0.00012	0.00136	0.00280	0.00000
474			4.73000	4.77610	-7.45763	11.33286	0.85504	-0.15124	0.10612	-0.06832	-0.00756	0.01990	-0.01538	0.00292	1.10356	-9.14481	1.35407	-3.97226	-0.47657	0.38587	-0.15310	0.02400	0.00812	-0.01493	14.82417	1.34295	-8.26520	-0.10779	0.63808	0.31581	0.00159	-0.00502	-0.01756	-4.33260	-2.18937	-11.00249	0.40492	2.06310	6.04937	1.90597	-1.14945	2.47249	0.37426	10.46554	18.95159	-0.00007	0.00134	0.00276	0.00000
475			4.74000	4.80700	-7.49522	11.22388	0.85010	-0.15335	0.10468	-0.06381	-0.00749	0.02019	-0.01722	0.00385	1.10662	-9.11422	1.34788	-3.92117	-0.47253	0.38220	-0.15108	0.02398	0.01080	-0.01099	14.83211	1.35479	-8.22685	-0.11009	0.63295	0.31277	0.00179	0.00066	-0.02550	-4.23331	-1.88398	-11.26643	-0.31331	2.33660	4.78426	2.14722	-1.45026	3.99680	0.38005	10.44099	18.95826	-0.00001	0.00132	0.00270	0.00000
476			4.75000	4.83375	-7.53191	11.11549	0.84528	-0.15365	0.10288	-0.05575	-0.00720	0.01940	-0.01788	0.00499	1.10677	-9.08460	1.33531	-3.88480	-0.47024	0.38228	-0.14909	0.02300	0.01347	-0.00706	14.84065	1.36570	-8.17456	-0.10662	0.63462	0.31181	0.00196	0.00467	-0.03169	-4.01018	-1.44025	-10.95634	-1.04152	2.48873	3.46519	2.36787	-1.73449	5.15526	0.39277	10.42248	18.95902	0.00006	0.00130	0.00263	-0.00000
477			4.76000	4.85471	-7.56691	11.01126	0.84402	-0.15087	0.10126	-0.04561	-0.00670	0.01799	-0.01772	0.00571	1.10586	-9.05677	1.31657	-3.86122	-0.47055	0.38646	-0.14787	0.02177	0.01631	-0.00368	14.85044	1.37648	-8.11209	-0.10035	0.64202	0.31323	0.00218	0.00666	-0.03628	-3.71186	-0.90612	-10.25015	-1.73564	2.56690	2.30304	2.60042	-2.03382	5.91962	0.41278	10.41082	18.95362	0.00014	0.00128	0.00254	-0.00001
478			4.77000	4.86930	-7.59986	10.91521	0.84384	-0.14877	0.09952	-0.03541	-0.00630	0.01580	-0.01744	0.00527	1.10417	-9.03076	1.29206	-3.84901	-0.46845	0.38904	-0.14648	0.02082	0.01865	-0.00062	14.86244	1.38823	-8.04320	-0.09988	0.64862	0.31434	0.00264	0.00638	-0.03887	-3.40055	-0.43591	-9.09308	-2.33459	2.66991	1.22771	2.84624	-2.34679	6.26081	0.43895	10.40481	18.94254	0.00022	0.00126	0.00245	-0.00001
479			4.78000	4.87916	-7.63068	10.83250	0.84506	-0.14631	0.09799	-0.02756	-0.00601	0.01285	-0.01725	0.00394	1.10096	-9.00554	1.26308	-3.84783	-0.46550	0.39021	-0.14521	0.02067	0.01970	0.00220	14.87737	1.40193	-7.97221	-0.10216	0.65384	0.31527	0.00321	0.00415	-0.03901	-3.13232	-0.19300	-7.45980	-2.72851	2.84798	0.19466	3.03654	-2.60809	6.13237	0.46886	10.40191	18.92693	0.00029	0.00125	0.00237	-0.00001
480			4.79000	4.88715	-7.65953	10.76817	0.84899	-0.14270	0.09671	-0.02266	-0.00574	0.00918	-0.01773	0.00173	1.09572	-8.98006	1.23220	-3.85712	-0.46333	0.38869	-0.14393	0.02092	0.01869	0.00475	14.89504	1.41761	-7.90426	-0.10587	0.65453	0.31492	0.00371	0.00080	-0.03605	-2.88742	-0.21879	-5.36860	-2.82216	3.03847	-0.81380	3.05850	-2.72491	5.50117	0.49925	10.39975	18.90923	0.00034	0.00123	0.00230	-0.00002
481			4.80000	4.89571	-7.68583	10.72714	0.85249	-0.13859	0.09630	-0.02029	-0.00523	0.00484	-0.01876	0.00003	1.09011	-8.95441	1.20275	-3.87658	-0.46271	0.38611	-0.14332	0.02117	0.01528	0.00698	14.91438	1.43430	-7.84506	-0.10655	0.65291	0.31466	0.00384	-0.00270	-0.02957	-2.55159	-0.50677	-2.83945	-2.54903	3.17730	-1.78737	2.78770	-2.61690	4.32246	0.52661	10.39787	18.89235	0.00037	0.00120	0.00225	-0.00001
482			4.81000	4.90719	-7.70754	10.71399	0.85477	-0.13568	0.09694	-0.02105	-0.00414	-0.00014	-0.01981	-0.00044	1.08667	-8.92866	1.17871	-3.90516	-0.46403	0.38462	-0.14380	0.02208	0.00959	0.00860	14.93371	1.44991	-7.80138	-0.10264	0.65345	0.31615	0.00345	-0.00561	-0.01910	-1.95461	-1.11156	0.02881	-1.86800	3.32361	-2.58133	2.11474	-2.24298	2.53686	0.54790	10.39817	18.87849	0.00037	0.00118	0.00222	-0.00001
483			4.82000	4.92457	-7.72053	10.73181	0.85820	-0.13372	0.09818	-0.02454	-0.00197	-0.00590	-0.02087	-0.00011	1.08560	-8.90120	1.16389	-3.93982	-0.46798	0.38411	-0.14493	0.02413	0.00228	0.00959	14.95130	1.46165	-7.78068	-0.09513	0.65509	0.31846	0.00266	-0.00763	-0.00449	-0.87660	-2.03436	3.21862	-0.87181	3.53403	-3.15563	1.02406	-1.60944	0.17243	0.56195	10.40241	18.86833	0.00033	0.00116	0.00221	-0.00001
484			4.83000	4.94946	-7.71842	10.78473	0.86599	-0.13494	0.10011	-0.02709	0.00174	-0.01306	-0.02169	0.00037	1.08752	-8.87107	1.16025	-3.97900	-0.47498	0.38272	-0.14661	0.02612	-0.00563	0.01094	14.96547	1.46698	-7.78922	-0.08655	0.65596	0.32081	0.00170	-0.00875	0.01328	0.92567	-3.10359	7.00722	0.18688	3.72534	-3.87527	-0.38769	-0.77519	-2.59466	0.56917	10.41081	18.86172	0.00027	0.00115	0.00224	-0.00000
485			4.84000	4.98040	-7.69290	10.88076	0.87809	-0.13765	0.10199	-0.02398	0.00745	-0.02240	-0.02178	0.00005	1.09290	-8.83995	1.16733	-4.02695	-0.48162	0.38329	-0.14870	0.02617	-0.01349	0.01430	14.97513	1.46416	-7.83048	-0.08367	0.66012	0.32424	0.00086	-0.00931	0.03275	3.63665	-4.10907	11.84461	1.04965	3.80291	-5.34502	-1.95949	0.13891	-5.53485	0.57092	10.42202	18.85803	0.00021	0.00116	0.00230	0.00000
486			4.85000	5.01381	-7.63480	11.03229	0.89465	-0.13857	0.10319	-0.01244	0.01496	-0.03451	-0.02077	-0.00177	1.09956	-8.81114	1.18316	-4.09413	-0.48676	0.38802	-0.15101	0.02365	-0.02168	0.02111	14.98027	1.45269	-7.90525	-0.08865	0.66912	0.32904	0.00020	-0.00994	0.05306	7.25998	-4.95987	18.13183	1.61035	3.78690	-8.07531	-3.54889	0.98552	-8.51689	0.56870	10.43438	18.85684	0.00014	0.00118	0.00239	0.00000
487			4.86000	5.04588	-7.53619	11.25503	0.91351	-0.13824	0.10322	0.00755	0.02346	-0.04917	-0.01974	-0.00420	1.10372	-8.78772	1.20606	-4.19507	-0.49303	0.39043	-0.15196	0.01915	-0.03061	0.03153	14.98232	1.43285	-8.01344	-0.09445	0.67088	0.33030	-0.00028	-0.01151	0.07320	11.53695	-5.67586	25.97077	1.93900	3.74607	-12.19351	-5.05990	1.67810	-11.56720	0.56406	10.44662	18.85823	0.00007	0.00120	0.00248	0.00000
488			4.87000	5.07370	-7.39307	11.56354	0.93104	-0.14220	0.10138	0.03474	0.03293	-0.06460	-0.01927	-0.00585	1.10697	-8.77183	1.23561	-4.34289	-0.50054	0.38460	-0.14969	0.01258	-0.03989	0.04342	14.98311	1.40604	-8.15572	-0.09807	0.65844	0.32437	-0.00057	-0.01555	0.09212	15.98276	-6.22554	34.92070	2.19983	3.58850	-17.20114	-6.41285	2.26905	-14.84620	0.55885	10.45829	18.86207	0.00000	0.00123	0.00258	0.00000
489			4.88000	5.09401	-7.20728	11.96477	0.94292	-0.15918	0.09587	0.06857	0.04513	-0.07667	-0.01829	-0.00512	1.11505	-8.76635	1.27278	-4.54178	-0.50687	0.36980	-0.14191	0.00233	-0.04839	0.05252	14.98358	1.37487	-8.33489	-0.10043	0.63782	0.31069	-0.00081	-0.02333	0.10867	19.96252	-6.38823	44.06481	2.54082	2.99262	-22.14688	-7.53181	2.88835	-18.47009	0.55514	10.46947	18.86833	-0.00005	0.00127	0.00267	-0.00000
490			4.89000	5.10165	-6.98816	12.45456	0.95357	-0.18300	0.09062	0.10835	0.05744	-0.08503	-0.01323	-0.00312	1.12757	-8.77633	1.31913	-4.78498	-0.51228	0.36247	-0.13482	-0.01315	-0.05685	0.05746	14.98343	1.34292	-8.55385	-0.10134	0.63644	0.30318	-0.00115	-0.03602	0.12593	22.72335	-5.85322	52.01845	3.04014	1.61293	-25.83587	-8.29588	3.59836	-22.25969	0.55405	10.48101	18.87668	-0.00008	0.00130	0.00276	0.00000
491			4.90000	5.09076	-6.75349	13.01160	0.96571	-0.19913	0.08836	0.14854	0.06244	-0.08984	-0.00396	-0.00303	1.13546	-8.80747	1.37581	-5.05208	-0.51394	0.37113	-0.13285	-0.03233	-0.06510	0.05751	14.98181	1.31449	-8.81156	-0.10606	0.66166	0.30812	-0.00164	-0.05421	0.14504	23.53803	-4.50139	56.74001	3.69280	-0.58768	-26.74389	-8.52495	4.32138	-25.66845	0.55530	10.49503	18.88591	-0.00010	0.00134	0.00285	0.00000
492			4.91000	5.05894	-6.52698	13.59102	0.97958	-0.20379	0.09101	0.17878	0.05743	-0.09097	0.00711	-0.00408	1.13290	-8.86091	1.44177	-5.30615	-0.51850	0.38986	-0.13704	-0.05096	-0.06911	0.05067	14.97824	1.29420	-9.09934	-0.10197	0.69855	0.32213	-0.00196	-0.07578	0.16187	22.09499	-2.54419	56.17199	4.30463	-3.22491	-23.55393	-8.06486	4.87326	-27.92882	0.55648	10.51417	18.89433	-0.00012	0.00138	0.00293	0.00000
493			4.92000	5.00918	-6.33079	14.13135	0.99865	-0.19062	0.10021	0.19172	0.04366	-0.08812	0.01729	-0.00621	1.11900	-8.93144	1.51123	-5.50218	-0.53142	0.41623	-0.14908	-0.06544	-0.06420	0.03630	14.97314	1.28577	-9.40011	-0.08429	0.73534	0.34341	-0.00174	-0.09575	0.17129	18.83047	-0.40113	49.76665	4.41927	-5.67612	-16.45561	-6.89183	5.03604	-28.30124	0.55419	10.53934	18.90116	-0.00016	0.00142	0.00301	-0.00000
494			4.93000	4.94826	-6.17744	14.57794	1.01989	-0.17366	0.10893	0.18657	0.02975	-0.07503	0.01858	-0.00851	1.10358	-9.01004	1.57303	-5.60934	-0.55046	0.41874	-0.15773	-0.07367	-0.04427	0.01505	14.96797	1.29068	-9.69022	-0.06653	0.72353	0.34684	-0.00121	-0.10187	0.15733	14.77025	1.49713	39.28673	3.52251	-7.33871	-7.68846	-5.15834	4.65694	-26.33209	0.54586	10.56862	18.90690	-0.00022	0.00144	0.00307	-0.00000
495			4.94000	4.88330	-6.06695	14.90533	1.03805	-0.16337	0.11499	0.17011	0.01993	-0.05592	0.01371	-0.00940	1.09714	-9.08832	1.61373	-5.62913	-0.56936	0.40390	-0.16177	-0.07569	-0.01692	-0.00285	14.96469	1.30736	-9.94411	-0.05521	0.68557	0.33812	-0.00065	-0.09318	0.12499	10.98836	2.90816	28.00411	1.43470	-7.90088	-0.55234	-3.14672	3.73234	-22.04328	0.53107	10.59809	18.91290	-0.00030	0.00145	0.00313	-0.00001
496			4.95000	4.81853	-5.99054	15.12436	1.05443	-0.15742	0.11947	0.15360	0.01355	-0.03899	0.00892	-0.00917	1.09823	-9.16205	1.62354	-5.59695	-0.58691	0.39205	-0.16517	-0.07420	0.00757	-0.00877	14.96477	1.33174	-10.13981	-0.04592	0.66052	0.33295	-0.00016	-0.07608	0.08621	8.12467	3.83642	19.05160	-1.45217	-7.44640	2.31896	-1.19990	2.45022	-16.00699	0.51151	10.62342	18.91989	-0.00039	0.00146	0.00318	-0.00001
497			4.96000	4.75477	-5.93714	15.27174	1.06894	-0.15389	0.12282	0.14419	0.00945	-0.02908	0.00502	-0.00912	1.10070	-9.23138	1.60149	-5.56551	-0.60144	0.38224	-0.16817	-0.07159	0.02319	-0.00083	14.96806	1.35824	-10.26491	-0.03935	0.64671	0.33157	0.00014	-0.05340	0.04672	6.26571	4.39111	14.05892	-4.32358	-6.31598	0.31267	0.35243	1.11598	-9.28692	0.48957	10.64157	18.92764	-0.00046	0.00146	0.00321	-0.00002
498			4.97000	4.69153	-5.89784	15.39037	1.08295	-0.15206	0.12484	0.14256	0.00672	-0.02675	0.00172	-0.00961	1.10152	-9.29794	1.55572	-5.58021	-0.61486	0.37120	-0.16975	-0.06910	0.02765	0.01655	14.97327	1.38144	-10.32030	-0.03268	0.63574	0.33068	0.00026	-0.02909	0.01259	5.18681	4.64946	12.86583	-6.39051	-4.92563	-5.07719	1.28632	0.01661	-3.19320	0.46793	10.65151	18.93486	-0.00051	0.00145	0.00324	-0.00002
499			4.98000	4.62879	-5.86658	15.51362	1.09665	-0.14823	0.12642	0.14616	0.00482	-0.03000	-0.00041	-0.01109	1.10297	-9.36273	1.49913	-5.66199	-0.62496	0.36468	-0.17158	-0.06723	0.02347	0.03592	14.97870	1.39762	-10.32063	-0.03041	0.63206	0.33308	0.00027	-0.00880	-0.01008	4.66652	4.68597	14.24649	-7.27894	-3.71635	-11.34161	1.53629	-0.63486	1.06937	0.44911	10.65423	18.93979	-0.00053	0.00143	0.00325	-0.00001
500			4.99000	4.56634	-5.83876	15.65985	1.11122	-0.14367	0.12769	0.15301	0.00376	-0.03574	-0.00156	-0.01388	1.10245	-9.42706	1.44389	-5.80496	-0.63244	0.35868	-0.17303	-0.06742	0.01457	0.05026	14.98282	1.40582	-10.29092	-0.03286	0.62769	0.33545	0.00021	0.00321	-0.01769	4.55758	4.62443	16.71831	-7.04694	-3.09005	-16.13865	1.18457	-0.72650	2.72374	0.43585	10.65184	18.94057	-0.00053	0.00142	0.00324	-0.00001
501			5.00000	4.50344	-5.81115	15.83259	1.12189	-0.13978	0.12892	0.15989	0.00333	-0.04072	-0.00243	-0.01638	1.10006	-9.49297	1.39869	-5.98281	-0.63769	0.35147	-0.17386	-0.07005	0.00502	0.05462	14.98443	1.40759	-10.26071	-0.03506	0.61933	0.33602	0.00004	0.00492	-0.01001	4.64997	4.59110	18.79695	-5.95159	-3.23386	-17.84386	0.41168	-0.29234	1.69324	0.43120	10.64617	18.93541	-0.00047	0.00141	0.00322	-0.00000
502			5.01000	4.43951	-5.78314	16.02036	1.13196	-0.13409	0.13063	0.16364	0.00299	-0.04209	-0.00268	-0.01785	1.09820	-9.56156	1.36837	-6.15744	-0.64535	0.34862	-0.17535	-0.07407	-0.00217	0.04771	14.98311	1.40585	-10.25559	-0.03105	0.61512	0.33760	-0.00016	-0.00180	0.00827	4.63754	4.66111	19.18003	-4.31996	-4.02804	-15.85840	-0.52547	0.46729	-1.26045	0.43727	10.63840	18.92337	-0.00037	0.00142	0.00317	0.00001
503			5.02000	4.37486	-5.75706	16.20062	1.13883	-0.12933	0.13151	0.16141	0.00234	-0.03782	-0.00273	-0.01882	1.09420	-9.63190	1.35396	-6.29153	-0.65180	0.34510	-0.17565	-0.07727	-0.00557	0.03132	14.97923	1.40358	-10.28869	-0.02638	0.60934	0.33638	-0.00027	-0.01255	0.02886	4.24693	4.87662	17.22427	-2.57471	-5.15387	-10.87265	-1.31312	1.24789	-4.75577	0.45386	10.62868	18.90542	-0.00023	0.00143	0.00311	0.00001
504			5.03000	4.31007	-5.73728	16.34900	1.14169	-0.12465	0.13241	0.15255	0.00106	-0.02853	-0.00196	-0.01913	1.08821	-9.70226	1.35244	-6.36209	-0.65651	0.34423	-0.17630	-0.07822	-0.00499	0.01110	14.97389	1.40324	-10.35669	-0.02106	0.60665	0.33542	-0.00026	-0.02253	0.04346	3.33611	5.22307	13.14589	-1.14477	-6.21922	-4.50679	-1.67905	1.75055	-7.36628	0.47816	10.61591	18.88433	-0.00007	0.00144	0.00303	0.00000
505			5.04000	4.24643	-5.72874	16.44730	1.14346	-0.11856	0.13407	0.13615	-0.00089	-0.01604	0.00043	-0.01905	1.08244	-9.77018	1.35819	-6.36546	-0.66055	0.35132	-0.17902	-0.07475	-0.00129	-0.00780	14.96871	1.40633	-10.44316	-0.01531	0.61536	0.33929	-0.00016	-0.02878	0.04771	1.88483	5.52991	7.71803	-0.26923	-6.77037	1.54918	-1.49685	1.77228	-8.19010	0.50496	10.59938	18.86393	0.00008	0.00145	0.00294	-0.00000
506			5.05000	4.18741	-5.73563	16.48701	1.14597	-0.11130	0.13565	0.10903	-0.00320	-0.00216	0.00211	-0.01856	1.07536	-9.83077	1.36506	-6.31359	-0.66776	0.35819	-0.18167	-0.06406	0.00439	-0.02232	14.96577	1.41340	-10.52624	-0.00475	0.61995	0.34186	-0.00002	-0.02941	0.04017	-0.03485	5.47821	1.80481	0.07299	-6.40706	6.26136	-0.82937	1.29263	-7.10249	0.52868	10.58025	18.84781	0.00019	0.00144	0.00285	-0.00001
507			5.06000	4.13945	-5.76024	16.46801	1.14832	-0.10471	0.13690	0.06882	-0.00548	0.01145	0.00165	-0.01759	1.06791	-9.87674	1.36835	-6.22428	-0.67757	0.35966	-0.18316	-0.04471	0.01063	-0.03155	14.96665	1.42407	-10.58734	0.01000	0.61299	0.34035	-0.00003	-0.02476	0.02394	-2.24172	4.80725	-3.94910	0.06885	-5.04937	9.43857	0.11153	0.51574	-4.61908	0.54529	10.56046	18.83913	0.00024	0.00141	0.00276	-0.00000
508			5.07000	4.10950	-5.80231	16.39530	1.15083	-0.09931	0.13771	0.01956	-0.00737	0.02330	0.00015	-0.01703	1.06259	-9.90159	1.36552	-6.11323	-0.68553	0.35951	-0.18415	-0.01969	0.01612	-0.03616	14.97104	1.43729	-10.61608	0.02156	0.60415	0.33836	-0.00018	-0.01723	0.00464	-4.42920	3.56224	-8.98289	-0.09106	-3.06789	11.24442	1.06841	-0.25172	-1.52295	0.55352	10.54176	18.83905	0.00023	0.00137	0.00268	-0.00000
509			5.08000	4.10090	-5.85899	16.27978	1.15224	-0.09255	0.13803	-0.02763	-0.00839	0.03147	-0.00256	-0.01784	1.05792	-9.90415	1.35638	-5.99375	-0.68788	0.35774	-0.18485	0.00341	0.01948	-0.03635	14.97698	1.45157	-10.61098	0.02379	0.59244	0.33574	-0.00024	-0.00868	-0.01285	-6.18249	2.09513	-12.52526	-0.29058	-1.11532	11.63767	1.79544	-0.75387	1.43124	0.55443	10.52540	18.84584	0.00018	0.00131	0.00261	-0.00000
510			5.09000	4.11097	-5.92460	16.14081	1.15336	-0.08749	0.13806	-0.05983	-0.00859	0.03410	-0.00648	-0.01931	1.05592	-9.89038	1.34280	-5.88045	-0.68669	0.35217	-0.18490	0.01690	0.01929	-0.03172	14.98155	1.46484	-10.57805	0.01903	0.57621	0.33151	-0.00012	-0.00056	-0.02481	-7.09978	0.84710	-13.77013	-0.45944	0.21205	10.40159	2.10505	-0.86674	3.65278	0.55087	10.51252	18.85625	0.00011	0.00125	0.00254	0.00000
511			5.10000	4.13188	-5.99153	16.00408	1.15309	-0.08511	0.13906	-0.06946	-0.00810	0.03062	-0.00946	-0.02026	1.05907	-9.87115	1.32831	-5.78925	-0.68299	0.35029	-0.18648	0.01754	0.01545	-0.02274	14.98230	1.47482	-10.52840	0.01226	0.56995	0.33192	0.00002	0.00602	-0.02985	-6.96306	0.09336	-12.33953	-0.53447	0.64333	7.52680	1.93017	-0.58662	4.78076	0.54709	10.50278	18.86596	0.00004	0.00119	0.00248	-0.00000
512			5.11000	4.15444	-6.05152	15.89570	1.15451	-0.08667	0.14043	-0.05666	-0.00705	0.02135	-0.01143	-0.02037	1.06745	-9.85756	1.31696	-5.73410	-0.68118	0.35059	-0.18847	0.00683	0.00821	-0.01031	14.97747	1.47979	-10.47533	0.00813	0.57146	0.33502	0.00010	0.01022	-0.02759	-5.78490	-0.12303	-8.48796	-0.45412	0.22969	3.41918	1.34304	0.02724	4.68624	0.54829	10.49431	18.87089	0.00002	0.00115	0.00241	-0.00000
513			5.12000	4.17047	-6.09711	15.83613	1.16189	-0.09173	0.14100	-0.02631	-0.00533	0.00786	-0.01354	-0.02086	1.08241	-9.85814	1.31260	-5.72289	-0.68159	0.34918	-0.18916	-0.01106	-0.00139	0.00373	14.96625	1.47941	-10.43193	0.00001	0.57409	0.33693	0.00000	0.01114	-0.01887	-3.75268	0.10610	-2.98139	-0.20045	-0.75624	-1.25738	0.53321	0.81253	3.50353	0.55888	10.48502	18.86764	0.00005	0.00113	0.00234	-0.00000
514			5.13000	4.17415	-6.12260	15.83650	1.17630	-0.09706	0.14031	0.01500	-0.00272	-0.00719	-0.01601	-0.02294	1.10141	-9.87669	1.31759	-5.75715	-0.68273	0.34603	-0.18828	-0.03067	-0.01155	0.01720	14.94973	1.47487	-10.40757	-0.01701	0.57599	0.33671	-0.00051	0.00874	-0.00653	-1.16671	0.63136	3.15842	0.17681	-1.91687	-5.82940	-0.26333	1.50886	1.62689	0.58132	10.47416	18.85430	0.00014	0.00112	0.00227	-0.00001
515			5.14000	4.16239	-6.12490	15.89738	1.19208	-0.10111	0.13917	0.05950	0.00051	-0.02121	-0.01790	-0.02489	1.11549	-9.91214	1.33232	-5.83264	-0.68765	0.34137	-0.18641	-0.04694	-0.02070	0.02847	14.93093	1.46834	-10.40595	-0.02855	0.57432	0.33425	-0.00090	0.00393	0.00608	1.59196	1.26031	8.96477	0.62184	-2.85639	-9.76812	-0.87456	1.87393	-0.46225	0.61511	10.46248	18.83074	0.00027	0.00113	0.00220	-0.00002
516			5.15000	4.13556	-6.10417	16.01123	1.20342	-0.10447	0.13916	0.09907	0.00381	-0.03311	-0.01750	-0.02544	1.12318	-9.95918	1.35589	-5.94160	-0.69428	0.34002	-0.18582	-0.05626	-0.02824	0.03749	14.91413	1.46193	-10.42570	-0.03070	0.57651	0.33425	-0.00077	-0.00197	0.01661	4.12940	1.79014	13.86363	1.06449	-3.28747	-12.87953	-1.21602	1.78205	-2.36149	0.65704	10.45135	18.79918	0.00041	0.00116	0.00214	-0.00003
517			5.16000	4.09676	-6.06361	16.16784	1.21169	-0.10463	0.13994	0.12849	0.00640	-0.04246	-0.01481	-0.02500	1.12681	-10.01077	1.38609	-6.07688	-0.70184	0.34574	-0.18693	-0.05775	-0.03418	0.04470	14.90348	1.45746	-10.46200	-0.02633	0.58682	0.33839	-0.00033	-0.00812	0.02407	6.09720	2.11538	17.60080	1.40390	-3.13594	-15.17432	-1.26600	1.24874	-3.81754	0.70153	10.44148	18.76364	0.00054	0.00118	0.00208	-0.00003
518			5.17000	4.05030	-6.00943	16.35496	1.21500	-0.10770	0.13981	0.14368	0.00807	-0.04776	-0.01119	-0.02398	1.12698	-10.06047	1.41983	-6.23126	-0.70695	0.34962	-0.18660	-0.05144	-0.03716	0.04875	14.90206	1.45629	-10.50856	-0.02146	0.59555	0.34092	0.00011	-0.01375	0.02753	7.18710	2.21403	19.77096	1.59100	-2.46379	-16.42993	-1.04875	0.36262	-4.69178	0.74205	10.43301	18.73017	0.00064	0.00120	0.00204	-0.00003
519			5.18000	4.00169	-5.95034	16.55439	1.21310	-0.11376	0.13928	0.14099	0.00856	-0.04767	-0.00669	-0.02279	1.12413	-10.10197	1.45374	-6.39303	-0.70787	0.35234	-0.18560	-0.03744	-0.03639	0.04829	14.91184	1.45922	-10.55826	-0.01811	0.60515	0.34340	0.00046	-0.01818	0.02678	7.18409	2.07357	19.78937	1.61848	-1.34860	-16.18692	-0.60414	-0.76218	-4.90654	0.77304	10.42608	18.70545	0.00068	0.00121	0.00203	-0.00003
520			5.19000	3.95729	-5.89605	16.74230	1.21010	-0.11606	0.13995	0.12108	0.00727	-0.04240	-0.00155	-0.02248	1.11930	-10.12906	1.48405	-6.54565	-0.70547	0.35953	-0.18678	-0.01838	-0.03178	0.04355	14.93340	1.46655	-10.60381	-0.01805	0.61986	0.34980	0.00080	-0.02138	0.02253	6.10709	1.72521	17.51414	1.42070	0.00942	-14.29342	0.01096	-1.93049	-4.50818	0.79119	10.42165	18.69433	0.00067	0.00121	0.00204	-0.00001
521			5.20000	3.92233	-5.85473	16.89756	1.20692	-0.11223	0.14182	0.08993	0.00466	-0.03336	0.00206	-0.02291	1.11175	-10.13912	1.50647	-6.67393	-0.70268	0.36658	-0.18951	0.00035	-0.02290	0.03572	14.96501	1.47838	-10.63980	-0.01789	0.62864	0.35612	0.00106	-0.02300	0.01560	4.30710	1.26453	13.61416	0.86212	1.27841	-11.27213	0.69650	-2.88877	-3.65655	0.79632	10.42100	18.69801	0.00060	0.00120	0.00208	-0.00000
522			5.21000	3.89919	-5.83012	17.00933	1.20056	-0.10575	0.14399	0.05647	0.00204	-0.02301	0.00334	-0.02249	1.09965	-10.13443	1.51652	-6.77095	-0.70243	0.36829	-0.19181	0.01357	-0.01069	0.02730	15.00278	1.49410	-10.66315	-0.00877	0.62483	0.35832	0.00058	-0.02264	0.00732	2.38159	0.79702	9.27246	-0.16067	2.16315	-8.11122	1.32675	-3.41094	-2.53400	0.79153	10.42495	18.71368	0.00049	0.00120	0.00215	0.00000
523			5.22000	3.88697	-5.82023	17.07967	1.18973	-0.10072	0.14663	0.02867	0.00028	-0.01396	0.00267	-0.02033	1.08710	-10.12139	1.51052	-6.84040	-0.70434	0.36512	-0.19381	0.01854	0.00234	0.02094	15.04108	1.51243	-10.67316	0.00984	0.61412	0.35808	-0.00061	-0.02062	-0.00067	0.87922	0.39554	5.54522	-1.56642	2.51261	-5.65334	1.80202	-3.35920	-1.32120	0.78191	10.43353	18.73562	0.00037	0.00120	0.00224	0.00000
524			5.23000	3.88267	-5.81954	17.11851	1.17978	-0.09898	0.14932	0.01016	-0.00050	-0.00703	0.00101	-0.01750	1.07999	-10.10743	1.48753	-6.89157	-0.70764	0.36063	-0.19574	0.01608	0.01341	0.01688	15.07387	1.53182	-10.67106	0.03074	0.60733	0.35873	-0.00149	-0.01745	-0.00721	0.03148	0.11636	2.75334	-2.98981	2.34776	-4.02429	2.04568	-2.74865	-0.17435	0.77220	10.44637	18.75743	0.00029	0.00120	0.00233	0.00000
525			5.24000	3.88262	-5.82231	17.13414	1.17699	-0.10043	0.15067	0.00106	-0.00046	-0.00148	-0.00174	-0.01665	1.08196	-10.09767	1.45123	-6.93023	-0.70847	0.35422	-0.19649	0.00901	0.02028	0.01313	15.09634	1.55021	-10.65948	0.03767	0.60490	0.35928	-0.00109	-0.01326	-0.01140	-0.20224	0.03156	0.58996	-3.92208	1.76382	-2.73185	2.00398	-1.74369	0.74841	0.76503	10.46319	18.77373	0.00023	0.00120	0.00239	0.00000
526			5.25000	3.88281	-5.82403	17.13018	1.18175	-0.10530	0.14883	0.00178	0.00032	0.00287	-0.00629	-0.01938	1.09124	-10.09448	1.40951	-6.95549	-0.70276	0.34086	-0.19367	-0.00064	0.02158	0.00838	15.10619	1.56554	-10.64250	0.01941	0.59651	0.35435	-0.00014	-0.00880	-0.01234	0.12460	0.20951	-1.09399	-4.06654	0.83034	-1.44293	1.70834	-0.58231	1.27258	0.76048	10.48350	18.78159	0.00019	0.00119	0.00244	0.00000
527			5.26000	3.87863	-5.82032	17.11176	1.18871	-0.11153	0.14494	0.01415	0.00200	0.00477	-0.01062	-0.02336	1.10059	-10.09960	1.37110	-6.96633	-0.69467	0.32590	-0.18886	-0.01168	0.01782	0.00436	15.10389	1.57692	-10.62533	-0.00761	0.58675	0.34666	-0.00008	-0.00485	-0.01052	1.06323	0.66361	-1.87123	-3.47442	-0.31246	-0.57693	1.24225	0.41341	1.36976	0.75688	10.50507	18.78108	0.00017	0.00119	0.00246	0.00000
528			5.27000	3.86520	-5.80608	17.09098	1.19508	-0.11477	0.14167	0.03913	0.00456	0.00273	-0.01267	-0.02568	1.10554	-10.11411	1.34316	-6.97058	-0.69236	0.31872	-0.18568	-0.02279	0.01026	0.00437	15.09367	1.58374	-10.61137	-0.02123	0.58497	0.34244	-0.00038	-0.00070	-0.00771	2.64621	1.32715	-1.07115	-2.40253	-1.38146	-1.04914	0.66388	0.86105	1.23420	0.75193	10.52492	18.77463	0.00014	0.00119	0.00246	0.00000
529			5.28000	3.83856	-5.77643	17.08652	1.20151	-0.11621	0.13934	0.07461	0.00768	-0.00380	-0.01270	-0.02625	1.10658	-10.13780	1.33004	-6.98643	-0.69684	0.31711	-0.18388	-0.03283	-0.00022	0.01025	15.08287	1.58497	-10.60076	-0.02121	0.58617	0.34038	-0.00026	0.00429	-0.00495	4.73911	2.07930	1.62801	-1.17348	-2.12654	-3.40406	0.02216	0.55090	1.02219	0.74417	10.54084	18.76562	0.00011	0.00119	0.00246	0.00000
530			5.29000	3.79666	-5.72846	17.11723	1.20512	-0.11951	0.13732	0.11411	0.01117	-0.01369	-0.01091	-0.02605	1.10707	-10.16956	1.33270	-7.03362	-0.70056	0.31855	-0.18247	-0.04037	-0.01182	0.02082	15.07934	1.57999	-10.59307	-0.02060	0.58984	0.33994	0.00011	0.00895	-0.00195	7.02889	2.75335	5.80702	-0.07355	-2.44870	-7.22330	-0.59861	-0.40642	0.65555	0.73292	10.55220	18.75736	0.00008	0.00119	0.00247	0.00000
531			5.30000	3.74072	-5.66209	17.19394	1.20332	-0.12439	0.13571	0.14706	0.01458	-0.02418	-0.00724	-0.02432	1.10683	-10.20701	1.34879	-7.12270	-0.70384	0.32433	-0.18155	-0.04361	-0.02222	0.03234	15.08854	1.56988	-10.58988	-0.01467	0.59878	0.34213	0.00042	0.01127	0.00211	9.06318	3.14609	10.31253	0.73493	-2.33723	-11.23365	-1.08750	-1.67042	-0.02911	0.71882	10.56003	18.75196	0.00003	0.00121	0.00251	0.00000
532			5.31000	3.67587	-5.58112	17.31316	1.19854	-0.12865	0.13578	0.16237	0.01706	-0.03216	-0.00200	-0.02133	1.10414	-10.24562	1.37379	-7.24851	-0.70919	0.33432	-0.18238	-0.03985	-0.02947	0.04070	15.11214	1.55731	-10.59429	0.00076	0.61345	0.34812	-0.00004	0.01027	0.00713	10.33035	3.07068	13.63724	1.25190	-1.75135	-13.95324	-1.35399	-2.88939	-0.98747	0.70360	10.56613	18.75020	-0.00002	0.00125	0.00259	-0.00000
533			5.32000	3.61094	-5.49305	17.45626	1.19024	-0.13058	0.13647	0.15272	0.01776	-0.03475	0.00369	-0.01885	1.09780	-10.27785	1.40268	-7.39238	-0.71098	0.34569	-0.18397	-0.02627	-0.03218	0.04285	15.14855	1.54525	-10.60755	0.01485	0.63023	0.35568	-0.00105	0.00669	0.01162	10.46064	2.44438	14.56730	1.57624	-0.62906	-14.42660	-1.36501	-3.85331	-1.91313	0.68961	10.57194	18.75100	-0.00006	0.00129	0.00270	-0.00000
534			5.33000	3.55590	-5.40716	17.59581	1.17981	-0.13137	0.13684	0.11988	0.01668	-0.03098	0.00844	-0.01708	1.08933	-10.29485	1.43115	-7.53023	-0.70927	0.35409	-0.18488	-0.00482	-0.02952	0.03808	15.19426	1.53578	-10.62727	0.02507	0.64103	0.36094	-0.00206	0.00162	0.01403	9.41957	1.38039	12.82296	1.70244	0.87820	-12.59191	-1.11879	-4.41300	-2.53157	0.67851	10.57866	18.75218	-0.00010	0.00133	0.00281	-0.00000
535			5.34000	3.51820	-5.33174	17.70728	1.16998	-0.13131	0.13752	0.07428	0.01417	-0.02275	0.01161	-0.01585	1.08228	-10.29187	1.45453	-7.64174	-0.70593	0.35955	-0.18591	0.01713	-0.02173	0.02865	15.24382	1.53078	-10.64979	0.03133	0.64505	0.36435	-0.00258	-0.00508	0.01428	7.52665	0.16552	9.19803	1.45241	2.31211	-9.18809	-0.60571	-4.37255	-2.83092	0.67066	10.58755	18.75174	-0.00011	0.00137	0.00292	-0.00000
536			5.35000	3.50016	-5.27209	17.77821	1.16329	-0.13093	0.13777	0.02924	0.01090	-0.01300	0.01246	-0.01553	1.07740	-10.27177	1.46776	-7.71640	-0.70223	0.35948	-0.18607	0.03169	-0.01039	0.01788	15.28984	1.53268	-10.67299	0.03264	0.64010	0.36401	-0.00229	-0.01322	0.01296	5.28735	-0.86910	5.03381	0.71510	3.18793	-5.39195	0.12131	-3.64918	-2.90272	0.66533	10.59960	18.74861	-0.00013	0.00140	0.00300	-0.00000
537			5.36000	3.49887	-5.22991	17.80982	1.16005	-0.13082	0.13742	-0.00528	0.00752	-0.00465	0.01032	-0.01551	1.07605	-10.24309	1.46750	-7.75604	-0.70057	0.35225	-0.18476	0.03520	0.00128	0.00922	15.32553	1.54284	-10.69541	0.03205	0.62468	0.35864	-0.00156	-0.02084	0.01042	3.17076	-1.50449	1.53976	-0.39107	3.29951	-2.33680	0.91736	-2.41492	-2.75086	0.66152	10.61412	18.74314	-0.00016	0.00141	0.00306	-0.00000
538			5.37000	3.50857	-5.20395	17.81307	1.16071	-0.13305	0.13668	-0.02600	0.00445	0.00083	0.00643	-0.01609	1.07934	-10.21561	1.45351	-7.77193	-0.69954	0.34022	-0.18257	0.02849	0.01018	0.00409	15.34689	1.56074	-10.71522	0.02706	0.60613	0.35109	-0.00063	-0.02612	0.00722	1.41622	-1.70999	-0.71248	-1.55190	2.71477	-0.50605	1.61375	-0.96593	-2.38754	0.65896	10.62750	18.73665	-0.00020	0.00142	0.00308	-0.00000
539			5.38000	3.52370	-5.19211	17.80047	1.16284	-0.13633	0.13506	-0.03586	0.00159	0.00378	0.00231	-0.01719	1.08374	-10.19690	1.42920	-7.77526	-0.69801	0.32747	-0.17953	0.01549	0.01506	0.00135	15.35298	1.58423	-10.73122	0.01966	0.59080	0.34335	0.00003	-0.02864	0.00412	0.00962	-1.60724	-1.88714	-2.41039	1.66210	0.41992	2.09393	0.41552	-1.90834	0.65801	10.63470	18.73074	-0.00024	0.00141	0.00307	-0.00000
540			5.39000	3.54092	-5.19259	17.78007	1.16206	-0.14126	0.13300	-0.04064	-0.00109	0.00550	-0.00110	-0.01785	1.08633	-10.19015	1.40011	-7.77111	-0.69550	0.31544	-0.17608	0.00154	0.01634	-0.00095	15.34565	1.61067	-10.74321	0.01447	0.58028	0.33639	0.00031	-0.02861	0.00137	-1.16317	-1.38935	-2.55922	-2.74544	0.46615	1.07753	2.33238	1.49074	-1.37636	0.65901	10.63221	18.72616	-0.00025	0.00139	0.00303	0.00000
541			5.40000	3.55952	-5.20386	17.75349	1.15716	-0.14499	0.13073	-0.04609	-0.00350	0.00738	-0.00296	-0.01792	1.08623	-10.19396	1.37189	-7.75865	-0.69162	0.30901	-0.17325	-0.00847	0.01520	-0.00415	15.32884	1.63747	-10.75069	0.01273	0.57933	0.33264	0.00043	-0.02626	-0.00143	-2.19282	-1.24463	-3.34994	-2.49079	-0.53637	1.95775	2.35106	2.09167	-0.75441	0.66127	10.61998	18.72269	-0.00025	0.00136	0.00296	0.00000
542			5.41000	3.58083	-5.22422	17.71697	1.15134	-0.14591	0.12872	-0.05529	-0.00541	0.01011	-0.00336	-0.01773	1.08367	-10.20330	1.34949	-7.73407	-0.68837	0.30853	-0.17155	-0.01209	0.01249	-0.00845	15.30760	1.66205	-10.75220	0.01469	0.58467	0.33172	0.00054	-0.02152	-0.00480	-3.11348	-1.27630	-4.58367	-1.72141	-1.13470	3.17803	2.20237	2.16306	0.01089	0.66342	10.60125	18.71954	-0.00025	0.00132	0.00289	0.00000
543			5.42000	3.60657	-5.25191	17.66596	1.14542	-0.14518	0.12669	-0.06755	-0.00686	0.01338	-0.00282	-0.01769	1.08124	-10.21258	1.33623	-7.69489	-0.68423	0.31231	-0.17054	-0.01045	0.00885	-0.01305	15.28678	1.68253	-10.74582	0.01507	0.59230	0.33225	0.00049	-0.01536	-0.00883	-3.94477	-1.45977	-6.13851	-0.66260	-1.35178	4.51253	1.99650	1.80130	0.87774	0.66427	10.58064	18.71611	-0.00026	0.00130	0.00283	-0.00000
544			5.43000	3.63760	-5.28587	17.59908	1.13784	-0.14566	0.12441	-0.07985	-0.00820	0.01644	-0.00150	-0.01773	1.07873	-10.21865	1.33308	-7.64198	-0.67743	0.31740	-0.16947	-0.00727	0.00491	-0.01696	15.26969	1.69875	-10.73063	0.01168	0.59977	0.33290	0.00029	-0.00947	-0.01304	-4.71552	-1.68357	-7.66734	0.40652	-1.41272	5.64755	1.84611	1.24192	1.71965	0.66396	10.56226	18.71182	-0.00028	0.00128	0.00280	-0.00000
545			5.44000	3.67338	-5.32589	17.51836	1.12802	-0.14527	0.12242	-0.08930	-0.00957	0.01889	-0.00046	-0.01791	1.07681	-10.22218	1.33912	-7.57883	-0.66794	0.32299	-0.16878	-0.00611	0.00116	-0.01962	15.25702	1.71182	-10.70725	0.00361	0.60537	0.33356	0.00006	-0.00472	-0.01703	-5.46195	-1.81912	-8.93671	1.29511	-1.56160	6.36904	1.78284	0.71738	2.46998	0.66393	10.54871	18.70659	-0.00030	0.00127	0.00278	-0.00000
546			5.45000	3.71230	-5.37253	17.42669	1.11846	-0.14420	0.12110	-0.09585	-0.01118	0.02116	-0.00050	-0.01764	1.07479	-10.22604	1.35268	-7.51012	-0.66095	0.32625	-0.16814	-0.00826	-0.00210	-0.02144	15.24771	1.72277	-10.67652	-0.00204	0.60427	0.33240	-0.00003	-0.00127	-0.02040	-6.27208	-1.80809	-10.07119	1.96882	-1.92719	6.81469	1.78823	0.39271	3.10570	0.66599	10.54149	18.70071	-0.00031	0.00127	0.00279	0.00000
547			5.46000	3.75332	-5.42752	17.32349	1.10950	-0.14280	0.12109	-0.10209	-0.01313	0.02434	-0.00085	-0.01624	1.07430	-10.23313	1.37234	-7.43630	-0.65826	0.33083	-0.16865	-0.01255	-0.00437	-0.02412	15.23929	1.73265	-10.64000	-0.00101	0.60354	0.33250	-0.00001	0.00031	-0.02305	-7.24643	-1.68966	-11.52379	2.49192	-2.48721	7.51804	1.87626	0.36164	3.57759	0.67096	10.54033	18.69423	-0.00032	0.00127	0.00280	0.00000
548			5.47000	3.79654	-5.49276	17.20276	1.10167	-0.13958	0.12216	-0.10976	-0.01507	0.02915	-0.00086	-0.01434	1.07422	-10.24408	1.39671	-7.35148	-0.65838	0.33906	-0.17068	-0.01678	-0.00516	-0.02868	15.22903	1.74309	-10.59967	0.00425	0.60766	0.33539	0.00008	-0.00017	-0.02557	-8.36644	-1.51610	-13.61843	2.88525	-3.09088	8.81345	2.10030	0.57802	3.93618	0.67837	10.54335	18.68575	-0.00031	0.00126	0.00280	0.00000
549			5.48000	3.84201	-5.56908	17.05763	1.09555	-0.13714	0.12292	-0.11759	-0.01696	0.03505	-0.00203	-0.01230	1.07368	-10.25778	1.42375	-7.24989	-0.66124	0.34304	-0.17157	-0.01949	-0.00413	-0.03385	15.21521	1.75591	-10.55575	0.01149	0.60494	0.33483	0.00028	-0.00186	-0.02885	-9.49754	-1.27552	-16.21850	3.07620	-3.56101	10.43753	2.50608	0.86700	4.40200	0.68757	10.54790	18.67424	-0.00031	0.00125	0.00278	0.00000
550			5.49000	3.88863	-5.65604	16.88477	1.09198	-0.13776	0.12367	-0.12377	-0.01897	0.04142	-0.00380	-0.01037	1.07617	-10.27239	1.45054	-7.13142	-0.66517	0.34445	-0.17202	-0.01970	-0.00154	-0.03818	15.19784	1.77240	-10.50527	0.01726	0.60144	0.33342	0.00050	-0.00322	-0.03458	-10.52161	-0.94236	-19.00071	2.99959	-3.74253	11.90039	3.09831	1.02529	5.24858	0.69836	10.55098	18.66030	-0.00030	0.00122	0.00274	0.00000
551			5.50000	3.93498	-5.75260	16.68365	1.09054	-0.13781	0.12519	-0.12793	-0.02063	0.04805	-0.00549	-0.00919	1.08119	-10.28540	1.47412	-7.00049	-0.66812	0.34825	-0.17384	-0.01700	0.00203	-0.04126	15.17825	1.79299	-10.44263	0.01963	0.60329	0.33500	0.00061	-0.00322	-0.04365	-11.39109	-0.54219	-21.73431	2.68717	-3.58087	12.92849	3.82956	0.96841	6.58908	0.71061	10.55013	18.64546	-0.00028	0.00118	0.00266	0.00000
552			5.51000	3.97998	-5.85740	16.45556	1.08769	-0.13769	0.12591	-0.12961	-0.02186	0.05375	-0.00779	-0.00929	1.08602	-10.29464	1.49251	-6.86251	-0.66606	0.35029	-0.17492	-0.01261	0.00581	-0.04253	15.15770	1.81741	-10.36269	0.01416	0.60293	0.33553	0.00045	-0.00203	-0.05439	-12.04601	-0.12995	-24.13740	2.23912	-3.19779	13.45073	4.60704	0.80254	8.23242	0.72376	10.54500	18.63100	-0.00026	0.00114	0.00257	0.00000
553			5.52000	4.02270	-5.96809	16.20573	1.08174	-0.13760	0.12601	-0.12815	-0.02246	0.05763	-0.00986	-0.00990	1.09036	-10.29986	1.50521	-6.72286	-0.65954	0.35327	-0.17582	-0.00860	0.00887	-0.04235	15.13607	1.84530	-10.26425	0.00486	0.60478	0.33692	0.00016	-0.00073	-0.06438	-12.36183	0.22952	-25.83340	1.79355	-2.79359	13.49242	5.29401	0.70301	9.74775	0.73701	10.53779	18.61749	-0.00023	0.00109	0.00247	0.00000
554			5.53000	4.06241	-6.08074	15.94309	1.07323	-0.13738	0.12603	-0.12284	-0.02213	0.05913	-0.01078	-0.01033	1.09463	-10.30231	1.51353	-6.58572	-0.65074	0.36063	-0.17751	-0.00611	0.01043	-0.04122	15.11258	1.87593	-10.15157	-0.00360	0.61530	0.34189	-0.00013	0.00002	-0.07153	-12.20497	0.49827	-26.48717	1.49997	-2.49030	13.10078	5.72299	0.74325	10.70862	0.74968	10.53165	18.60459	-0.00020	0.00105	0.00238	0.00000
555			5.54000	4.09812	-6.19030	15.67957	1.06406	-0.13783	0.12571	-0.11213	-0.02093	0.05737	-0.01158	-0.01080	1.09911	-10.30355	1.52018	-6.45501	-0.64086	0.36773	-0.17894	-0.00577	0.00965	-0.03848	15.08703	1.90776	-10.03267	-0.01297	0.62680	0.34693	-0.00051	0.00020	-0.07365	-11.49894	0.71245	-25.75153	1.41872	-2.33322	12.12106	5.78320	0.89114	10.89492	0.76154	10.52844	18.59183	-0.00019	0.00102	0.00230	0.00000
556			5.55000	4.12798	-6.29167	15.43092	1.06024	-0.14086	0.12429	-0.09360	-0.01930	0.05113	-0.01339	-0.01163	1.10635	-10.30605	1.52803	-6.33778	-0.63405	0.36927	-0.17834	-0.00881	0.00583	-0.03247	15.06001	1.93889	-9.91648	-0.02447	0.63012	0.34743	-0.00100	-0.00042	-0.06944	-10.25950	0.98652	-23.16277	1.50420	-2.37204	10.11986	5.48133	1.08673	10.26795	0.77283	10.52733	18.57926	-0.00018	0.00100	0.00223	0.00000
557			5.56000	4.14878	-6.38081	15.21793	1.05968	-0.14767	0.12194	-0.06504	-0.01759	0.04026	-0.01567	-0.01227	1.11782	-10.31391	1.53973	-6.24641	-0.62928	0.36692	-0.17599	-0.01599	-0.00101	-0.02260	15.03266	1.96801	-9.81156	-0.03835	0.62839	0.34468	-0.00158	-0.00249	-0.05975	-8.59465	1.42014	-18.46469	1.69762	-2.63651	6.81414	4.90860	1.28397	8.86010	0.78340	10.52631	18.56697	-0.00017	0.00098	0.00219	0.00000
558			5.57000	4.15733	-6.45518	15.06115	1.06139	-0.15187	0.12071	-0.02950	-0.01525	0.02697	-0.01695	-0.01234	1.12828	-10.33130	1.55749	-6.19354	-0.62910	0.36855	-0.17506	-0.02602	-0.00976	-0.01102	15.00638	1.99480	-9.72569	-0.04508	0.63095	0.34450	-0.00177	-0.00678	-0.04654	-6.71137	1.97490	-12.27278	1.98298	-3.06758	2.75444	4.19321	1.45902	6.75608	0.79251	10.52357	18.55486	-0.00016	0.00097	0.00217	0.00000
559			5.58000	4.15276	-6.51414	14.96931	1.06561	-0.15487	0.12042	0.00554	-0.01275	0.01398	-0.01723	-0.01247	1.13571	-10.35952	1.58252	-6.18086	-0.63222	0.37130	-0.17484	-0.03568	-0.01820	-0.00119	14.98256	2.01999	-9.66513	-0.04724	0.63508	0.34543	-0.00169	-0.01343	-0.03092	-4.87718	2.50544	-6.04279	2.34044	-3.52505	-0.77131	3.46188	1.59555	4.17413	0.79939	10.51815	18.54300	-0.00016	0.00097	0.00216	0.00000
560			5.59000	4.13706	-6.55891	14.93449	1.06864	-0.15721	0.12016	0.03257	-0.01041	0.00406	-0.01669	-0.01296	1.13946	-10.39602	1.61417	-6.19598	-0.63406	0.37411	-0.17444	-0.04130	-0.02382	0.00373	14.96220	2.04472	-9.63281	-0.05026	0.63994	0.34630	-0.00153	-0.02127	-0.01518	-3.35176	2.88380	-1.28054	2.69646	-3.83666	-2.59807	2.81849	1.64383	1.52768	0.80394	10.51015	18.53205	-0.00017	0.00097	0.00218	0.00000
561			5.60000	4.11405	-6.59261	14.93590	1.06774	-0.15775	0.12021	0.04732	-0.00846	-0.00093	-0.01494	-0.01316	1.13847	-10.43520	1.64990	-6.21813	-0.63416	0.37943	-0.17463	-0.04064	-0.02521	0.00274	14.94626	2.06975	-9.62641	-0.05100	0.64849	0.34862	-0.00117	-0.02841	-0.00250	-2.32290	3.07425	1.11161	2.93765	-3.84438	-2.31702	2.35261	1.50028	-0.64714	0.80685	10.50098	18.52285	-0.00020	0.00098	0.00221	0.00000
562			5.61000	4.08782	-6.61957	14.94785	1.06470	-0.15802	0.12021	0.05010	-0.00721	-0.00081	-0.01231	-0.01285	1.13359	-10.47035	1.68581	-6.22743	-0.63447	0.38552	-0.17481	-0.03383	-0.02192	-0.00284	14.93601	2.09533	-9.63784	-0.04729	0.65808	0.35095	-0.00062	-0.03274	0.00440	-1.84608	3.12739	1.03382	2.93305	-3.47660	-0.34338	2.12823	1.08484	-1.86909	0.80897	10.49296	18.51570	-0.00023	0.00099	0.00226	0.00000
563			5.62000	4.06145	-6.64424	14.94742	1.06107	-0.15676	0.11992	0.04469	-0.00660	0.00322	-0.01006	-0.01225	1.12673	-10.49609	1.71735	-6.21165	-0.63577	0.39085	-0.17467	-0.02317	-0.01446	-0.01013	14.93237	2.12113	-9.65500	-0.04022	0.66425	0.35177	-0.00006	-0.03275	0.00391	-1.82756	3.13353	-0.92310	2.54546	-2.79681	2.36661	2.16722	0.41715	-1.87714	0.81136	10.48783	18.51021	-0.00027	0.00100	0.00233	0.00000
564			5.63000	4.03636	-6.66986	14.92036	1.05475	-0.15321	0.11931	0.03594	-0.00640	0.00904	-0.00827	-0.01163	1.11791	-10.51037	1.73961	-6.16975	-0.63523	0.39627	-0.17452	-0.01187	-0.00435	-0.01602	14.93534	2.14663	-9.66474	-0.03270	0.66872	0.35215	0.00032	-0.02830	-0.00345	-2.07788	3.16015	-3.74978	1.71500	-1.95870	4.73658	2.41482	-0.38933	-0.73184	0.81472	10.48667	18.50570	-0.00031	0.00102	0.00241	0.00000
565			5.64000	4.01266	-6.69805	14.86364	1.04507	-0.14758	0.11885	0.02829	-0.00633	0.01441	-0.00689	-0.01163	1.10743	-10.51444	1.74892	-6.11045	-0.63027	0.40180	-0.17501	-0.00310	0.00641	-0.01840	14.94380	2.17089	-9.65666	-0.02890	0.67316	0.35359	0.00055	-0.02047	-0.01524	-2.38360	3.23170	-6.37156	0.52085	-1.15250	5.96791	2.74980	-1.16934	1.18240	0.81891	10.49046	18.50091	-0.00034	0.00104	0.00249	0.00000
566			5.65000	3.98946	-6.72860	14.78425	1.03426	-0.14277	0.11854	0.02433	-0.00620	0.01778	-0.00691	-0.01230	1.09793	-10.51229	1.74364	-6.04788	-0.62236	0.40293	-0.17528	0.00111	0.01569	-0.01673	14.95574	2.19303	-9.62599	-0.02987	0.67228	0.35382	0.00073	-0.01119	-0.02772	-2.55237	3.32219	-8.02057	-0.82870	-0.55577	5.82360	3.03714	-1.74872	3.27487	0.82282	10.49938	18.49422	-0.00037	0.00106	0.00257	0.00000
567			5.66000	3.96587	-6.75965	14.69445	1.02134	-0.14110	0.11833	0.02350	-0.00595	0.01855	-0.00750	-0.01284	1.09269	-10.50887	1.72500	-5.99470	-0.61181	0.40253	-0.17558	0.00080	0.02169	-0.01223	14.96857	2.21248	-9.57478	-0.03407	0.67329	0.35515	0.00084	-0.00290	-0.03733	-2.51126	3.34128	-8.41451	-2.01135	-0.26308	4.62008	3.15195	-1.99108	4.94231	0.82512	10.51188	18.48494	-0.00040	0.00108	0.00263	-0.00000
568			5.67000	3.94224	-6.78926	14.60713	1.00873	-0.14213	0.11745	0.02350	-0.00559	0.01664	-0.00846	-0.01319	1.09174	-10.50810	1.69747	-5.95812	-0.60104	0.40129	-0.17511	-0.00235	0.02310	-0.00647	14.97958	2.22892	-9.51083	-0.03980	0.67661	0.35660	0.00081	0.00281	-0.04146	-2.30274	3.17071	-7.57595	-2.70057	-0.23711	2.83850	3.02258	-1.86189	5.76257	0.82459	10.52631	18.47356	-0.00042	0.00111	0.00270	-0.00000
569			5.68000	3.92027	-6.81582	14.53448	1.00092	-0.14459	0.11624	0.02166	-0.00505	0.01260	-0.01029	-0.01427	1.09392	-10.51175	1.66788	-5.94101	-0.59208	0.39700	-0.17382	-0.00560	0.01947	-0.00086	14.98693	2.24232	-9.44474	-0.04886	0.67688	0.35631	0.00065	0.00514	-0.03921	-1.97514	2.69598	-5.73957	-2.70999	-0.30441	0.91447	2.66183	-1.44156	5.59968	0.82094	10.54227	18.46111	-0.00044	0.00114	0.00276	-0.00001
570			5.69000	3.90298	-6.83767	14.48508	0.99693	-0.14794	0.11533	0.01538	-0.00412	0.00763	-0.01210	-0.01522	1.09604	-10.51847	1.64324	-5.94227	-0.58731	0.39164	-0.17242	-0.00611	0.01219	0.00318	14.99000	2.25311	-9.38668	-0.05433	0.67619	0.35538	0.00032	0.00424	-0.03167	-1.53918	1.85153	-3.45166	-2.04523	-0.24191	-0.64008	2.13857	-0.88928	4.57756	0.81491	10.55988	18.44856	-0.00045	0.00118	0.00283	-0.00001
571			5.70000	3.89380	-6.85284	14.46046	0.99296	-0.15113	0.11420	0.00393	-0.00250	0.00272	-0.01345	-0.01557	1.09601	-10.52408	1.62896	-5.95529	-0.58470	0.38681	-0.17070	-0.00216	0.00338	0.00490	14.98970	2.26180	-9.34415	-0.05600	0.67491	0.35368	0.00005	0.00093	-0.02076	-0.93735	0.66259	-1.22236	-0.89848	0.10721	-1.47786	1.53985	-0.40116	2.96526	0.80725	10.57857	18.43736	-0.00045	0.00122	0.00291	-0.00001
572			5.71000	3.89532	-6.85844	14.45896	0.98674	-0.15536	0.11316	-0.01039	0.00017	-0.00217	-0.01398	-0.01515	1.09377	-10.52358	1.62738	-5.97280	-0.58201	0.38225	-0.16900	0.00600	-0.00511	0.00529	14.98842	2.26898	-9.32123	-0.05601	0.67186	0.35131	0.00002	-0.00395	-0.00848	-0.02459	-0.77992	0.98493	0.39214	0.79855	-1.83402	0.95681	-0.13173	1.04512	0.79814	10.59774	18.42939	-0.00044	0.00127	0.00300	-0.00001
573			5.72000	3.90848	-6.85010	14.48249	0.98055	-0.16073	0.11263	-0.02374	0.00420	-0.00794	-0.01341	-0.01415	1.09247	-10.51335	1.63745	-5.99339	-0.57972	0.38019	-0.16816	0.01657	-0.01234	0.00646	14.98917	2.27545	-9.31917	-0.05563	0.67055	0.35022	0.00027	-0.00969	0.00372	1.33528	-2.35538	3.62830	1.48927	1.78888	-2.36138	0.44617	-0.13444	-0.95697	0.78789	10.61759	18.42653	-0.00045	0.00133	0.00310	-0.00001
574			5.73000	3.93248	-6.82303	14.53811	0.97325	-0.16890	0.11192	-0.03297	0.00970	-0.01503	-0.01189	-0.01258	1.09352	-10.49226	1.65593	-6.02292	-0.57631	0.37976	-0.16733	0.02688	-0.01806	0.00975	14.99461	2.28183	-9.33728	-0.05624	0.67179	0.34995	0.00070	-0.01577	0.01505	3.13164	-3.91526	6.97723	2.19254	2.90628	-3.52814	0.03011	-0.32789	-2.87714	0.77800	10.63784	18.42971	-0.00046	0.00138	0.00320	-0.00001
575			5.74000	3.96510	-6.77388	14.63259	0.96508	-0.17878	0.11078	-0.03651	0.01641	-0.02285	-0.01004	-0.01043	1.09452	-10.46207	1.67888	-6.06896	-0.57331	0.37844	-0.16573	0.03445	-0.02194	0.01490	15.00560	2.28870	-9.37376	-0.05447	0.67134	0.34845	0.00110	-0.02174	0.02484	5.19978	-5.28631	10.81977	2.44572	3.89676	-5.31670	-0.28041	-0.55665	-4.59158	0.77068	10.65618	18.43809	-0.00049	0.00143	0.00329	-0.00000
576			5.75000	4.00292	-6.70175	14.76825	0.95179	-0.19300	0.10804	-0.03357	0.02413	-0.02996	-0.00813	-0.00795	1.09487	-10.42672	1.70254	-6.13637	-0.56562	0.37273	-0.16172	0.03693	-0.02357	0.02057	15.02131	2.29651	-9.42587	-0.05653	0.66661	0.34356	0.00143	-0.02713	0.03245	7.29249	-6.28412	14.66612	2.27906	4.50145	-7.39968	-0.48405	-0.67194	-6.01171	0.76732	10.66921	18.44944	-0.00050	0.00146	0.00336	0.00000
577			5.76000	4.04149	-6.60873	14.94162	0.93277	-0.21044	0.10499	-0.02453	0.03215	-0.03520	-0.00534	-0.00511	1.09511	-10.39188	1.72375	-6.22547	-0.55266	0.36676	-0.15733	0.03333	-0.02316	0.02519	15.03935	2.30569	-9.49046	-0.06181	0.66535	0.33958	0.00160	-0.03180	0.03800	9.12301	-6.74094	17.86528	1.80071	4.51901	-9.24724	-0.60295	-0.56161	-7.07906	0.76764	10.67522	18.46102	-0.00049	0.00148	0.00339	0.00000
578			5.77000	4.07594	-6.50005	15.14160	0.91328	-0.22714	0.10268	-0.01159	0.03887	-0.03768	-0.00161	-0.00230	1.09540	-10.36341	1.74061	-6.32996	-0.53884	0.36421	-0.15424	0.02490	-0.02107	0.02738	15.05646	2.31613	-9.56403	-0.06643	0.67160	0.33909	0.00140	-0.03533	0.04160	10.42116	-6.57280	19.67258	1.17257	3.90858	-10.23653	-0.66449	-0.21182	-7.71135	0.77033	10.67500	18.47094	-0.00048	0.00148	0.00339	0.00000
579			5.78000	4.10220	-6.38321	15.34977	0.89509	-0.24160	0.10125	0.00303	0.04305	-0.03710	0.00191	0.00042	1.09611	-10.34536	1.75236	-6.43759	-0.52634	0.36275	-0.15228	0.01383	-0.01737	0.02681	15.06970	2.32738	-9.64199	-0.06966	0.67904	0.33986	0.00090	-0.03676	0.04227	11.02756	-5.80731	19.74294	0.49148	2.82391	-10.16457	-0.64966	0.26799	-7.77509	0.77417	10.67011	18.47833	-0.00048	0.00147	0.00334	0.00000
580			5.79000	4.11730	-6.26635	15.54837	0.87976	-0.25284	0.10060	0.01885	0.04383	-0.03436	0.00437	0.00297	1.09784	-10.33967	1.75834	-6.53837	-0.51661	0.36090	-0.15112	0.00186	-0.01268	0.02498	15.07755	2.33898	-9.71789	-0.07182	0.68336	0.34025	0.00030	-0.03555	0.03896	10.93425	-4.53604	18.52243	-0.24385	1.51848	-9.56310	-0.50288	0.69436	-7.15911	0.77846	10.66167	18.48293	-0.00047	0.00145	0.00327	0.00000
581			5.80000	4.11901	-6.15697	15.72820	0.86919	-0.26264	0.10046	0.03569	0.04121	-0.03072	0.00551	0.00550	1.10141	-10.34718	1.75794	-6.63127	-0.51192	0.35685	-0.15007	-0.00991	-0.00808	0.02368	15.08031	2.35082	-9.78431	-0.07062	0.68311	0.33919	-0.00017	-0.03180	0.03134	10.19313	-2.90593	16.75979	-1.01455	0.22861	-9.14169	-0.18586	0.91346	-5.85568	0.78293	10.65053	18.48544	-0.00046	0.00141	0.00318	0.00000
582			5.81000	4.10662	-6.06184	15.88687	0.86462	-0.27092	0.10016	0.05146	0.03517	-0.02651	0.00529	0.00682	1.10604	-10.36745	1.75136	-6.72099	-0.51014	0.35003	-0.14846	-0.02030	-0.00446	0.02305	15.07950	2.36295	-9.83410	-0.07102	0.67906	0.33649	-0.00042	-0.02610	0.02028	8.83640	-1.13499	14.74868	-1.69107	-0.88608	-9.01392	0.27733	0.88481	-4.00302	0.78779	10.63780	18.48709	-0.00046	0.00137	0.00309	0.00000
583			5.82000	4.08186	-5.98687	16.02169	0.86277	-0.27355	0.09938	0.06238	0.02598	-0.02147	0.00434	0.00640	1.10730	-10.39822	1.74026	-6.80902	-0.50801	0.34388	-0.14671	-0.02784	-0.00195	0.02193	15.07671	2.37538	-9.86250	-0.07413	0.67472	0.33374	-0.00048	-0.01941	0.00772	6.95164	0.51570	12.30489	-2.12552	-1.73964	-8.70665	0.80348	0.64806	-1.88236	0.79297	10.62587	18.48904	-0.00045	0.00132	0.00300	0.00000
584			5.83000	4.04891	-5.93567	16.12739	0.86254	-0.27059	0.09819	0.06562	0.01559	-0.01553	0.00339	0.00497	1.10474	-10.43541	1.72681	-6.89075	-0.50667	0.34084	-0.14520	-0.03156	-0.00000	0.01930	15.07357	2.38787	-9.86831	-0.07586	0.67324	0.33215	-0.00031	-0.01239	-0.00434	4.77505	1.80625	9.27302	-2.27766	-2.27794	-7.76986	1.27478	0.25628	0.19143	0.79774	10.61831	18.49145	-0.00045	0.00127	0.00294	0.00000
585			5.84000	4.01304	-5.90819	16.19880	0.86171	-0.26652	0.09651	0.06059	0.00645	-0.00912	0.00202	0.00331	1.10050	-10.47411	1.71266	-6.95889	-0.50520	0.33719	-0.14315	-0.03113	0.00186	0.01490	15.07163	2.39963	-9.85352	-0.07732	0.66982	0.32958	0.00004	-0.00528	-0.01421	2.66021	2.58233	5.80544	-2.19198	-2.47161	-6.10126	1.57337	-0.22922	1.94334	0.80127	10.61843	18.49362	-0.00047	0.00124	0.00290	0.00000
586			5.85000	3.97932	-5.90040	16.23399	0.86001	-0.26156	0.09583	0.04851	-0.00015	-0.00306	0.00087	0.00210	1.09728	-10.50950	1.69889	-7.00695	-0.50425	0.33647	-0.14265	-0.02701	0.00356	0.00944	15.07221	2.40945	-9.82292	-0.07700	0.66947	0.32953	0.00047	0.00133	-0.02076	0.90703	2.78169	2.28624	-1.89946	-2.33712	-3.88512	1.62916	-0.71500	3.16248	0.80308	10.62767	18.49481	-0.00049	0.00121	0.00287	0.00000
587			5.86000	3.95217	-5.90629	16.23550	0.85668	-0.25725	0.09615	0.03184	-0.00404	0.00198	0.00013	0.00113	1.09584	-10.53765	1.68690	-7.03127	-0.50147	0.33808	-0.14373	-0.02031	0.00458	0.00372	15.07568	2.41621	-9.78315	-0.07920	0.67206	0.33202	0.00087	0.00693	-0.02357	-0.36390	2.45428	-0.75911	-1.42030	-1.95619	-1.53186	1.43615	-1.07870	3.74975	0.80343	10.64468	18.49459	-0.00052	0.00119	0.00286	-0.00000
588			5.87000	3.93443	-5.91999	16.21162	0.85232	-0.25688	0.09675	0.01497	-0.00578	0.00509	-0.00029	0.00089	1.09622	-10.55669	1.67819	-7.03329	-0.49842	0.33853	-0.14488	-0.01343	0.00453	-0.00099	15.08130	2.41920	-9.74123	-0.08219	0.67299	0.33410	0.00110	0.01083	-0.02251	-1.12030	1.79005	-2.70078	-0.86629	-1.49782	0.36413	1.05097	-1.23058	3.70556	0.80272	10.66582	18.49284	-0.00055	0.00118	0.00285	-0.00000
589			5.88000	3.92599	-5.93614	16.17684	0.84506	-0.25778	0.09714	0.00279	-0.00564	0.00548	-0.00021	0.00157	1.09568	-10.56823	1.67324	-7.02077	-0.49484	0.33944	-0.14584	-0.00879	0.00365	-0.00334	15.08773	2.41850	-9.70372	-0.08372	0.67325	0.33567	0.00112	0.01243	-0.01805	-1.30969	1.03884	-3.04581	-0.43286	-1.14606	1.27723	0.55953	-1.15955	3.08800	0.80105	10.68720	18.48971	-0.00056	0.00117	0.00286	-0.00000
590			5.89000	3.92411	-5.94942	16.14845	0.83771	-0.25839	0.09787	-0.00232	-0.00369	0.00317	0.00003	0.00246	1.09311	-10.57623	1.67089	-7.00526	-0.49210	0.33969	-0.14695	-0.00726	0.00247	-0.00289	15.09383	2.41480	-9.67617	-0.08375	0.67133	0.33658	0.00096	0.01158	-0.01111	-0.91707	0.36600	-1.77867	-0.25916	-0.96776	1.07221	0.05213	-0.93046	2.02935	0.79835	10.70617	18.48558	-0.00055	0.00117	0.00287	-0.00000
591			5.90000	3.92543	-5.95502	16.14074	0.83283	-0.25895	0.09836	-0.00185	-0.00030	-0.00084	-0.00015	0.00331	1.09061	-10.58444	1.66919	-6.99711	-0.49178	0.33853	-0.14741	-0.00770	0.00137	-0.00060	15.09913	2.40927	-9.66202	-0.08192	0.66771	0.33610	0.00074	0.00880	-0.00313	-0.07438	-0.18726	0.47075	-0.29639	-0.89351	0.16322	-0.39341	-0.63818	0.75149	0.79472	10.72120	18.48094	-0.00054	0.00117	0.00288	-0.00000
592			5.91000	3.92769	-5.95007	16.15841	0.82860	-0.26108	0.09844	0.00110	0.00395	-0.00498	-0.00062	0.00407	1.09001	-10.59402	1.66718	-6.99983	-0.49120	0.33616	-0.14714	-0.00811	0.00048	0.00182	15.10365	2.40299	-9.66192	-0.08156	0.66460	0.33495	0.00057	0.00520	0.00438	0.98802	-0.63195	2.78677	-0.37618	-0.80550	-0.78308	-0.73718	-0.35923	-0.49662	0.79058	10.73200	18.47578	-0.00053	0.00116	0.00287	-0.00001
593			5.92000	3.92980	-5.93377	16.19764	0.82551	-0.26442	0.09857	0.00443	0.00854	-0.00822	-0.00076	0.00514	1.09217	-10.60377	1.66498	-7.01074	-0.49163	0.33522	-0.14703	-0.00728	-0.00022	0.00340	15.10758	2.39671	-9.67414	-0.07986	0.66551	0.33501	0.00044	0.00177	0.01039	2.08316	-0.97575	4.58781	-0.39041	-0.62127	-1.39363	-0.96865	-0.14616	-1.52284	0.78599	10.73938	18.46960	-0.00054	0.00115	0.00286	-0.00001
594			5.93000	3.93117	-5.90659	16.25168	0.82356	-0.26815	0.09846	0.00726	0.01304	-0.01031	-0.00048	0.00591	1.09747	-10.61174	1.66303	-7.02606	-0.49090	0.33661	-0.14717	-0.00491	-0.00090	0.00417	15.11133	2.39079	-9.69546	-0.08114	0.67109	0.33668	0.00039	-0.00087	0.01449	3.09138	-1.22990	5.73879	-0.30888	-0.31606	-1.67244	-1.09867	-0.01512	-2.22554	0.78086	10.74429	18.46184	-0.00057	0.00113	0.00283	-0.00001
595			5.94000	3.93166	-5.86994	16.31412	0.82155	-0.27493	0.09864	0.00968	0.01713	-0.01153	0.00022	0.00613	1.10362	-10.61618	1.66201	-7.04326	-0.48727	0.33601	-0.14736	-0.00181	-0.00186	0.00456	15.11504	2.38528	-9.72219	-0.08740	0.67550	0.33827	0.00038	-0.00248	0.01670	3.92135	-1.38688	6.38661	-0.13462	0.04383	-1.80851	-1.15171	0.05945	-2.60243	0.77543	10.74739	18.45243	-0.00061	0.00110	0.00280	-0.00001
596			5.95000	3.93090	-5.82617	16.38114	0.81912	-0.27983	0.09909	0.01326	0.02015	-0.01242	0.00140	0.00611	1.10627	-10.61705	1.66273	-7.06210	-0.48322	0.33582	-0.14793	0.00022	-0.00314	0.00525	15.11858	2.38010	-9.75121	-0.09231	0.67842	0.33978	0.00034	-0.00334	0.01737	4.54374	-1.37240	6.85173	0.05025	0.29679	-2.07975	-1.13762	0.11302	-2.71903	0.76976	10.74962	18.44247	-0.00064	0.00107	0.00276	-0.00001
597			5.96000	3.92715	-5.77776	16.45249	0.81956	-0.28175	0.09954	0.01931	0.02192	-0.01326	0.00228	0.00507	1.10622	-10.61687	1.66504	-7.08519	-0.47989	0.33476	-0.14843	0.00003	-0.00420	0.00659	15.12164	2.37545	-9.78025	-0.09824	0.67785	0.34019	0.00030	-0.00369	0.01672	4.99427	-1.13398	7.32758	0.10578	0.33650	-2.61913	-1.05876	0.13994	-2.63098	0.76313	10.75212	18.43332	-0.00066	0.00105	0.00272	-0.00001
598			5.97000	3.91867	-5.72677	16.52804	0.82096	-0.28109	0.10014	0.02619	0.02268	-0.01364	0.00234	0.00393	1.10549	-10.61850	1.66747	-7.11476	-0.47834	0.33324	-0.14892	-0.00143	-0.00434	0.00793	15.12439	2.37143	-9.80727	-0.10205	0.67492	0.33980	0.00035	-0.00315	0.01498	5.28813	-0.75606	7.55435	-0.00856	0.24241	-3.13474	-0.95891	0.08565	-2.35798	0.75457	10.75559	18.42585	-0.00066	0.00104	0.00270	-0.00001
599			5.98000	3.90558	-5.67484	16.60261	0.82109	-0.28107	0.10065	0.03081	0.02287	-0.01292	0.00233	0.00372	1.10481	-10.62212	1.66848	-7.14791	-0.47870	0.33169	-0.14907	-0.00220	-0.00333	0.00831	15.12763	2.36742	-9.83044	-0.10085	0.67261	0.33922	0.00056	-0.00127	0.01232	5.39121	-0.39029	7.15680	-0.22041	0.19341	-3.24306	-0.88334	-0.09474	-1.91106	0.74317	10.76019	18.42124	-0.00066	0.00103	0.00269	-0.00002
600			5.99000	3.88963	-5.62371	16.66911	0.82018	-0.28297	0.10096	0.03257	0.02243	-0.01137	0.00285	0.00443	1.10482	-10.62566	1.66699	-7.17970	-0.48024	0.33066	-0.14900	-0.00171	-0.00162	0.00800	15.13243	2.36266	-9.84804	-0.09654	0.67185	0.33892	0.00090	0.00147	0.00911	5.26838	-0.09424	6.29700	-0.46660	0.26452	-3.04779	-0.82602	-0.38562	-1.35701	0.72855	10.76532	18.42060	-0.00066	0.00105	0.00270	-0.00002
601			6.00000	3.87216	-5.57545	16.72576	0.81895	-0.28638	0.10034	0.03379	0.02083	-0.00986	0.00300	0.00529	1.10580	-10.62800	1.66265	-7.20942	-0.48126	0.32734	-0.14763	-0.00139	-0.00004	0.00795	15.13954	2.35696	-9.85953	-0.09451	0.66734	0.33639	0.00131	0.00395	0.00590	4.89520	0.22075	5.53778	-0.72632	0.33544	-2.98581	-0.75336	-0.71159	-0.82361	0.71098	10.76951	18.42455	-0.00067	0.00106	0.00272	-0.00002
602			6.01000	3.85278	-5.53295	16.77638	0.81927	-0.28823	0.09953	0.03619	0.01727	-0.00880	0.00281	0.00548	1.10636	-10.63073	1.65573	-7.24043	-0.48212	0.32364	-0.14610	-0.00272	0.00094	0.00830	15.14899	2.35086	-9.86569	-0.09480	0.66145	0.33340	0.00164	0.00529	0.00332	4.20970	0.66316	5.06882	-0.95413	0.22724	-3.12631	-0.64562	-0.96590	-0.41437	0.69185	10.77071	18.43257	-0.00068	0.00108	0.00274	-0.00002
603			6.02000	3.83089	-5.50015	16.82269	0.81938	-0.28778	0.09889	0.03822	0.01159	-0.00753	0.00282	0.00499	1.10388	-10.63630	1.64737	-7.27284	-0.48183	0.32076	-0.14492	-0.00537	0.00147	0.00797	15.15976	2.34514	-9.86816	-0.09578	0.65676	0.33116	0.00178	0.00547	0.00147	3.13711	1.20779	4.49459	-1.06844	-0.08762	-3.04191	-0.51157	-1.07267	-0.13905	0.67351	10.76745	18.44297	-0.00070	0.00108	0.00274	-0.00002
604			6.03000	3.80743	-5.48106	16.86075	0.81812	-0.28474	0.09877	0.03762	0.00437	-0.00541	0.00336	0.00441	1.09780	-10.64526	1.63894	-7.30141	-0.48121	0.32001	-0.14462	-0.00805	0.00199	0.00619	15.17043	2.34031	-9.86812	-0.09413	0.65459	0.33041	0.00163	0.00525	-0.00001	1.70256	1.75105	3.40508	-1.04668	-0.50288	-2.39167	-0.37603	-1.02476	0.08571	0.65828	10.76045	18.45334	-0.00071	0.00108	0.00273	-0.00001
605			6.04000	3.78410	-5.47841	16.88441	0.81592	-0.27835	0.09891	0.03468	-0.00331	-0.00244	0.00360	0.00390	1.09064	-10.65682	1.63129	-7.31978	-0.48067	0.32111	-0.14490	-0.01030	0.00274	0.00337	15.17954	2.33628	-9.86573	-0.09130	0.65260	0.33007	0.00128	0.00554	-0.00170	0.07443	2.25959	1.81353	-0.95662	-0.93310	-1.31639	-0.26623	-0.86961	0.38018	0.64800	10.75216	18.46119	-0.00072	0.00107	0.00271	-0.00001
606			6.05000	3.76152	-5.49279	16.89003	0.81440	-0.27366	0.09899	0.03102	-0.01059	0.00097	0.00276	0.00383	1.08603	-10.67051	1.62442	-7.32579	-0.48178	0.31922	-0.14451	-0.01218	0.00347	0.00040	15.18618	2.33246	-9.85987	-0.08762	0.64594	0.32751	0.00086	0.00709	-0.00408	-1.55339	2.75339	-0.04023	-0.85030	-1.32396	-0.18516	-0.19924	-0.68586	0.84431	0.64345	10.74453	18.46465	-0.00070	0.00106	0.00268	-0.00000
607			6.06000	3.73964	-5.52340	16.87608	0.81228	-0.27141	0.09940	0.02662	-0.01716	0.00464	0.00174	0.00394	1.08418	-10.68581	1.61848	-7.32057	-0.48208	0.31691	-0.14435	-0.01287	0.00392	-0.00222	15.19011	2.32789	-9.84864	-0.08546	0.64114	0.32571	0.00050	0.01007	-0.00740	-3.07367	3.18571	-2.04807	-0.70853	-1.56211	0.82248	-0.16544	-0.54668	1.51474	0.64338	10.73740	18.46335	-0.00067	0.00105	0.00266	0.00000
608			6.07000	3.71924	-5.56855	16.84116	0.80980	-0.26738	0.10009	0.02052	-0.02233	0.00849	0.00141	0.00410	1.08228	-10.70054	1.61376	-7.30583	-0.48226	0.31921	-0.14530	-0.01134	0.00418	-0.00438	15.19174	2.32190	-9.82999	-0.08164	0.64431	0.32732	0.00025	0.01417	-0.01178	-4.39893	3.45013	-4.16833	-0.52873	-1.51619	1.66993	-0.12649	-0.49260	2.36898	0.64547	10.72850	18.45864	-0.00062	0.00105	0.00263	0.00000
609			6.08000	3.70173	-5.62520	16.78486	0.80856	-0.25895	0.10093	0.01260	-0.02520	0.01223	0.00151	0.00367	1.07890	-10.71172	1.61014	-7.28380	-0.48254	0.32639	-0.14740	-0.00748	0.00445	-0.00596	15.19169	2.31437	-9.80219	-0.07732	0.65379	0.33193	0.00011	0.01881	-0.01699	-5.39719	3.46965	-6.23601	-0.35564	-1.15905	2.30090	-0.05878	-0.52285	3.32303	0.64758	10.71622	18.45267	-0.00059	0.00105	0.00261	0.00000
610			6.09000	3.68843	-5.68880	16.70921	0.81038	-0.24931	0.10182	0.00384	-0.02562	0.01530	0.00027	0.00259	1.07731	-10.71695	1.60702	-7.25739	-0.48385	0.33135	-0.14931	-0.00220	0.00460	-0.00673	15.19067	2.30545	-9.76471	-0.07565	0.65792	0.33489	0.00006	0.02294	-0.02196	-5.93400	3.23435	-7.95084	-0.21728	-0.58621	2.64153	0.02328	-0.60845	4.21083	0.64828	10.70138	18.44663	-0.00056	0.00104	0.00260	-0.00000
611			6.10000	3.67992	-5.75378	16.61975	0.81593	-0.24356	0.10183	-0.00367	-0.02421	0.01685	-0.00262	0.00047	1.08021	-10.71543	1.60409	-7.23008	-0.48411	0.32948	-0.14934	0.00287	0.00415	-0.00638	15.18929	2.29551	-9.71915	-0.08305	0.65248	0.33347	0.00010	0.02554	-0.02517	-5.92893	2.82043	-8.90480	-0.08838	0.01489	2.57187	0.07589	-0.70958	4.81982	0.64709	10.68657	18.44056	-0.00055	0.00104	0.00259	-0.00000
612			6.11000	3.67525	-5.81464	16.52635	0.82502	-0.24021	0.10167	-0.00797	-0.02133	0.01651	-0.00660	-0.00162	1.08718	-10.70874	1.60194	-7.20661	-0.48696	0.32402	-0.14851	0.00610	0.00267	-0.00508	15.18819	2.28482	-9.66940	-0.09119	0.64060	0.32941	0.00017	0.02606	-0.02542	-5.41845	2.34539	-8.82449	0.09581	0.43686	2.09362	0.04416	-0.76548	4.93934	0.64400	10.67488	18.43508	-0.00054	0.00104	0.00258	-0.00000
613			6.12000	3.67276	-5.86724	16.43966	0.83145	-0.23894	0.10117	-0.00933	-0.01770	0.01463	-0.00977	-0.00244	1.09614	-10.69995	1.60211	-7.18977	-0.49033	0.32133	-0.14759	0.00712	0.00037	-0.00388	15.18749	2.27369	-9.62154	-0.09504	0.63345	0.32667	0.00019	0.02433	-0.02232	-4.58969	1.86697	-7.90565	0.39923	0.57822	1.57189	-0.08169	-0.71284	4.43465	0.63961	10.66904	18.43126	-0.00054	0.00103	0.00257	-0.00000
614			6.13000	3.67170	-5.90993	16.36560	0.83723	-0.23826	0.10122	-0.00993	-0.01396	0.01226	-0.01080	-0.00229	1.10337	-10.69127	1.60625	-7.17675	-0.49587	0.32382	-0.14783	0.00693	-0.00210	-0.00389	15.18703	2.26286	-9.58224	-0.09162	0.63474	0.32740	0.00015	0.02032	-0.01643	-3.69213	1.37564	-6.65993	0.81478	0.50047	1.46328	-0.25199	-0.55466	3.35781	0.63474	10.67132	18.42926	-0.00054	0.00102	0.00255	-0.00000
615			6.14000	3.67248	-5.94313	16.30475	0.84001	-0.23792	0.10162	-0.01146	-0.01064	0.01017	-0.01021	-0.00222	1.10550	-10.68314	1.61500	-7.16148	-0.49874	0.32756	-0.14864	0.00661	-0.00393	-0.00547	15.18684	2.25335	-9.55637	-0.08864	0.63829	0.32928	0.00011	0.01446	-0.00891	-2.90618	0.87183	-5.55694	1.24923	0.32897	1.95460	-0.40754	-0.34718	1.95189	0.62990	10.68220	18.42794	-0.00054	0.00100	0.00253	-0.00000
616			6.15000	3.67576	-5.96842	16.25379	0.83892	-0.23620	0.10157	-0.01430	-0.00786	0.00874	-0.00867	-0.00219	1.10390	-10.67498	1.62758	-7.13788	-0.49817	0.33340	-0.14948	0.00672	-0.00454	-0.00819	15.18704	2.24592	-9.54548	-0.08775	0.64388	0.33165	0.00010	0.00790	-0.00139	-2.29356	0.38159	-4.84783	1.57432	0.16632	2.92448	-0.50353	-0.15012	0.52880	0.62560	10.69970	18.42633	-0.00055	0.00099	0.00249	-0.00000
617			6.16000	3.68199	-5.98749	16.20825	0.83770	-0.23578	0.10173	-0.01710	-0.00569	0.00765	-0.00706	-0.00188	1.10189	-10.66600	1.64197	-7.10267	-0.49782	0.33752	-0.15026	0.00698	-0.00392	-0.01045	15.18780	2.24104	-9.54804	-0.08742	0.64624	0.33276	0.00013	0.00201	0.00442	-1.81655	-0.04088	-4.30578	1.65826	0.07178	3.76845	-0.51471	-0.01862	-0.59444	0.62300	10.72002	18.42484	-0.00055	0.00098	0.00246	-0.00000
618			6.17000	3.69033	-6.00157	16.16912	0.83507	-0.23692	0.10177	-0.01710	-0.00399	0.00585	-0.00577	-0.00128	1.10018	-10.65675	1.65540	-7.06202	-0.49642	0.33917	-0.15055	0.00633	-0.00279	-0.00984	15.18924	2.23849	-9.55925	-0.08883	0.64520	0.33229	0.00022	-0.00166	0.00702	-1.37393	-0.32130	-3.34002	1.40707	0.06141	3.57699	-0.43885	-0.00217	-1.14730	0.62370	10.73936	18.42480	-0.00054	0.00098	0.00244	0.00000
619			6.18000	3.69868	-6.01100	16.14343	0.83267	-0.23910	0.10148	-0.01318	-0.00251	0.00298	-0.00478	-0.00063	1.09775	-10.64930	1.66509	-7.03078	-0.49558	0.33854	-0.15005	0.00444	-0.00179	-0.00545	15.19159	2.23754	-9.57221	-0.08893	0.64293	0.33067	0.00036	-0.00227	0.00586	-0.88790	-0.42883	-1.74709	0.83699	0.13523	1.99234	-0.29509	-0.10585	-1.01251	0.62862	10.75520	18.42742	-0.00052	0.00099	0.00242	0.00001
620			6.19000	3.70501	-6.01577	16.13608	0.83110	-0.23747	0.10157	-0.00714	-0.00113	-0.00008	-0.00425	-0.00016	1.09542	-10.64532	1.66905	-7.02221	-0.49589	0.34038	-0.15032	0.00217	-0.00103	0.00107	15.19467	2.23709	-9.57991	-0.08657	0.64472	0.33116	0.00045	-0.00003	0.00174	-0.39060	-0.40715	-0.00801	0.11046	0.29267	-0.39975	-0.13149	-0.26660	-0.30514	0.63749	10.76598	18.43299	-0.00050	0.00100	0.00241	0.00001
621			6.20000	3.70866	-6.01638	16.14468	0.82845	-0.23294	0.10185	-0.00185	0.00011	-0.00250	-0.00476	0.00011	1.09350	-10.64454	1.66699	-7.03941	-0.49542	0.34211	-0.15080	0.00078	-0.00047	0.00750	15.19783	2.23602	-9.57805	-0.08464	0.64598	0.33201	0.00044	0.00402	-0.00354	0.05021	-0.36424	1.36366	-0.55673	0.53954	-2.74491	-0.01639	-0.39171	0.66007	0.64908	10.77035	18.44069	-0.00048	0.00101	0.00242	0.00001
622			6.21000	3.71052	-6.01339	16.16427	0.82525	-0.23195	0.10143	0.00110	0.00130	-0.00417	-0.00617	0.00011	1.09412	-10.64516	1.66007	-7.07854	-0.49281	0.33907	-0.14980	0.00082	-0.00028	0.01240	15.20014	2.23341	-9.56625	-0.08728	0.64295	0.33053	0.00029	0.00828	-0.00776	0.42466	-0.40223	2.30328	-1.01464	0.85390	-4.55354	-0.00782	-0.39292	1.49504	0.66176	10.76776	18.44955	-0.00046	0.00102	0.00244	0.00001
623			6.22000	3.71203	-6.00693	16.19149	0.82260	-0.23250	0.10151	0.00158	0.00264	-0.00539	-0.00736	0.00057	1.09650	-10.64532	1.65039	-7.13282	-0.49147	0.33628	-0.14924	0.00205	-0.00046	0.01529	15.20049	2.22884	-9.54820	-0.08707	0.64175	0.33015	-0.00003	0.01111	-0.00932	0.77852	-0.56865	2.95953	-1.21855	1.17310	-5.62491	-0.10912	-0.23188	1.88031	0.67415	10.75952	18.45873	-0.00045	0.00102	0.00246	0.00001
624			6.23000	3.71461	-5.99647	16.22447	0.81776	-0.23361	0.10186	0.00034	0.00431	-0.00627	-0.00773	0.00192	1.09884	-10.64370	1.63993	-7.19422	-0.49037	0.33592	-0.14925	0.00384	-0.00078	0.01596	15.19827	2.22275	-9.52980	-0.08229	0.64481	0.33154	-0.00042	0.01133	-0.00773	1.16587	-0.83596	3.39182	-1.19397	1.41362	-5.85899	-0.26430	0.06221	1.67575	0.68555	10.74833	18.46755	-0.00044	0.00103	0.00249	0.00001
625			6.24000	3.71881	-5.98129	16.26091	0.81337	-0.23670	0.10221	-0.00111	0.00634	-0.00672	-0.00755	0.00318	1.10255	-10.63981	1.63039	-7.25378	-0.48838	0.33593	-0.14935	0.00531	-0.00101	0.01438	15.19345	2.21640	-9.51713	-0.07918	0.64965	0.33348	-0.00075	0.00857	-0.00334	1.60939	-1.09534	3.57267	-0.99334	1.48159	-5.26026	-0.40973	0.41298	0.92595	0.69610	10.73636	18.47656	-0.00044	0.00104	0.00251	0.00001
626			6.25000	3.72384	-5.96095	16.29807	0.81571	-0.23997	0.10242	-0.00104	0.00853	-0.00668	-0.00757	0.00238	1.10670	-10.63435	1.62296	-7.30334	-0.48591	0.33327	-0.14917	0.00555	-0.00099	0.01094	15.18681	2.21118	-9.51476	-0.08482	0.65011	0.33376	-0.00107	0.00320	0.00289	2.09323	-1.21515	3.50257	-0.69449	1.30052	-3.99378	-0.50418	0.73999	-0.20802	0.70609	10.72473	18.48604	-0.00042	0.00106	0.00253	0.00001
627			6.26000	3.72778	-5.93577	16.33325	0.82190	-0.24111	0.10236	0.00152	0.01047	-0.00619	-0.00734	0.00020	1.10827	-10.62909	1.61822	-7.33707	-0.48346	0.33051	-0.14893	0.00392	-0.00070	0.00641	15.17936	2.20835	-9.52525	-0.09428	0.64850	0.33319	-0.00133	-0.00358	0.00980	2.56509	-1.11561	3.22198	-0.37513	0.83951	-2.33875	-0.54098	1.00462	-1.51497	0.71472	10.71454	18.49636	-0.00038	0.00107	0.00255	0.00001
628			6.27000	3.72857	-5.90678	16.36432	0.82847	-0.24191	0.10143	0.00545	0.01176	-0.00511	-0.00681	-0.00191	1.10699	-10.62644	1.61626	-7.35230	-0.48240	0.32745	-0.14772	0.00071	-0.00026	0.00130	15.17192	2.20846	-9.54897	-0.10115	0.64527	0.33090	-0.00149	-0.01026	0.01618	2.89951	-0.83925	2.67079	-0.05920	0.15876	-0.48516	-0.54577	1.20593	-2.76373	0.72031	10.70734	18.50700	-0.00035	0.00108	0.00257	0.00000
629			6.28000	3.72584	-5.87643	16.38758	0.83344	-0.24542	0.09926	0.00764	0.01191	-0.00307	-0.00590	-0.00317	1.10548	-10.62770	1.61724	-7.34716	-0.48228	0.32400	-0.14503	-0.00274	0.00029	-0.00423	15.16474	2.21127	-9.58413	-0.10512	0.64284	0.32710	-0.00158	-0.01541	0.02075	2.89065	-0.51247	1.59353	0.28390	-0.58191	1.57611	-0.53290	1.34835	-3.70623	0.72099	10.70513	18.51626	-0.00033	0.00110	0.00258	-0.00000
630			6.29000	3.72135	-5.84896	16.39627	0.83630	-0.24790	0.09769	0.00598	0.01028	-0.00007	-0.00402	-0.00342	1.10300	-10.63201	1.62143	-7.31924	-0.48342	0.32496	-0.14362	-0.00504	0.00093	-0.00973	15.15769	2.21596	-9.62637	-0.10449	0.64644	0.32611	-0.00155	-0.01805	0.02256	2.39835	-0.23071	-0.09491	0.63720	-1.19187	3.69265	-0.48928	1.39254	-4.10110	0.71593	10.70936	18.52124	-0.00035	0.00111	0.00260	-0.00000
631			6.30000	3.71743	-5.82896	16.38535	0.84006	-0.24589	0.09779	0.00159	0.00689	0.00322	-0.00132	-0.00341	1.09778	-10.63748	1.62833	-7.27020	-0.48722	0.33108	-0.14482	-0.00611	0.00166	-0.01400	15.15099	2.22143	-9.66908	-0.09932	0.65461	0.32887	-0.00135	-0.01771	0.02092	1.49586	0.00092	-1.97633	0.87887	-1.56152	5.29928	-0.38138	1.28265	-3.80896	0.70540	10.72025	18.51888	-0.00038	0.00112	0.00262	-0.00001
632			6.31000	3.71513	-5.81937	16.35634	0.84568	-0.24013	0.09817	-0.00322	0.00276	0.00594	0.00026	-0.00329	1.09157	-10.64325	1.63623	-7.20923	-0.49448	0.33700	-0.14628	-0.00636	0.00241	-0.01565	15.14515	2.22684	-9.70491	-0.09072	0.65829	0.33048	-0.00099	-0.01440	0.01565	0.43141	0.19584	-3.50448	0.89310	-1.66033	5.89187	-0.19784	1.00847	-2.87524	0.69065	10.73614	18.50856	-0.00043	0.00113	0.00265	-0.00001
633			6.32000	3.71465	-5.82031	16.31493	0.84731	-0.23294	0.09866	-0.00759	-0.00086	0.00779	0.00062	-0.00268	1.08456	-10.64874	1.64290	-7.14817	-0.50066	0.34150	-0.14758	-0.00546	0.00324	-0.01472	15.14076	2.23146	-9.72805	-0.08064	0.65819	0.33105	-0.00058	-0.00908	0.00798	-0.52875	0.31282	-4.51467	0.68866	-1.46841	5.54342	0.03058	0.61739	-1.52252	0.67350	10.75374	18.49412	-0.00048	0.00113	0.00269	-0.00002
634			6.33000	3.71622	-5.82944	16.26589	0.84735	-0.22681	0.09921	-0.01155	-0.00328	0.00886	-0.00026	-0.00177	1.07949	-10.65245	1.64666	-7.09482	-0.50639	0.34322	-0.14843	-0.00310	0.00406	-0.01232	15.13814	2.23489	-9.73572	-0.07046	0.65396	0.33027	-0.00023	-0.00324	-0.00010	-1.22008	0.31423	-5.09049	0.38166	-1.03139	4.69109	0.25303	0.21198	-0.09143	0.65627	10.77010	18.48127	-0.00052	0.00113	0.00272	-0.00002
635			6.34000	3.71995	-5.84348	16.21331	0.84735	-0.22214	0.09949	-0.01432	-0.00458	0.00901	-0.00194	-0.00127	1.07908	-10.65299	1.64717	-7.05212	-0.50958	0.34374	-0.14894	-0.00025	0.00433	-0.00937	15.13699	2.23704	-9.72918	-0.06637	0.64866	0.32922	-0.00006	0.00139	-0.00642	-1.61264	0.23647	-5.15713	0.12267	-0.52587	3.63601	0.41991	-0.07292	1.04176	0.64083	10.78463	18.47373	-0.00055	0.00113	0.00275	-0.00001
636			6.35000	3.72514	-5.85974	16.16334	0.84793	-0.22177	0.09911	-0.01428	-0.00537	0.00794	-0.00393	-0.00164	1.08321	-10.65090	1.64579	-7.02128	-0.50868	0.34117	-0.14843	0.00108	0.00332	-0.00629	15.13623	2.23837	-9.71348	-0.07196	0.64169	0.32700	-0.00008	0.00340	-0.00940	-1.78513	0.19195	-4.55007	0.03429	-0.20919	2.48602	0.51087	-0.13012	1.59135	0.62871	10.79784	18.47229	-0.00057	0.00113	0.00277	-0.00001
637			6.36000	3.73003	-5.87712	16.12302	0.85069	-0.22418	0.09825	-0.01083	-0.00629	0.00597	-0.00579	-0.00295	1.08934	-10.64913	1.64517	-7.00230	-0.50580	0.33643	-0.14711	-0.00036	0.00090	-0.00372	15.13439	2.23978	-9.69576	-0.08386	0.63404	0.32385	-0.00032	0.00239	-0.00879	-1.89014	0.28788	-3.40391	0.17748	-0.25465	1.42453	0.53989	0.03967	1.48979	0.62080	10.80906	18.47621	-0.00057	0.00114	0.00277	-0.00000
638			6.37000	3.73280	-5.89637	16.09559	0.85541	-0.22529	0.09767	-0.00580	-0.00784	0.00431	-0.00728	-0.00427	1.09496	-10.65087	1.64813	-6.99221	-0.50509	0.33340	-0.14614	-0.00377	-0.00232	-0.00283	15.13064	2.24232	-9.68231	-0.09273	0.62887	0.32148	-0.00068	-0.00089	-0.00579	-2.13192	0.55193	-2.37888	0.57583	-0.64033	0.91261	0.54773	0.31767	0.92048	0.61741	10.81667	18.48422	-0.00055	0.00114	0.00277	0.00000
639			6.38000	3.73287	-5.92022	16.07496	0.86095	-0.22403	0.09770	-0.00268	-0.01041	0.00447	-0.00756	-0.00482	1.09966	-10.65711	1.65710	-6.98193	-0.50791	0.33618	-0.14644	-0.00708	-0.00548	-0.00485	15.12524	2.24673	-9.67624	-0.09395	0.63211	0.32239	-0.00087	-0.00492	-0.00247	-2.72565	0.93730	-2.38809	1.21969	-1.18668	1.48728	0.58428	0.51964	0.24467	0.61774	10.82033	18.49470	-0.00053	0.00115	0.00277	0.00000
640			6.39000	3.73129	-5.95295	16.04643	0.86824	-0.22052	0.09826	-0.00384	-0.01411	0.00721	-0.00644	-0.00534	1.10102	-10.66586	1.67351	-6.95837	-0.51309	0.34315	-0.14784	-0.00855	-0.00787	-0.00974	15.11981	2.25322	-9.67617	-0.09094	0.64082	0.32564	-0.00071	-0.00822	-0.00097	-3.77925	1.37987	-3.87406	1.99360	-1.67992	3.17607	0.71366	0.49242	-0.13535	0.62009	10.82178	18.50596	-0.00052	0.00115	0.00277	0.00000
641			6.40000	3.72965	-5.99886	15.99536	0.87542	-0.21349	0.09935	-0.00942	-0.01835	0.01219	-0.00524	-0.00579	1.09840	-10.67417	1.69691	-6.91259	-0.51982	0.35136	-0.14994	-0.00740	-0.00880	-0.01604	15.11629	2.26181	-9.67679	-0.08476	0.64781	0.32884	-0.00020	-0.00968	-0.00308	-5.20936	1.81677	-6.60623	2.66897	-1.93162	5.42627	1.00351	0.15497	0.08716	0.62319	10.82345	18.51612	-0.00051	0.00116	0.00278	0.00000
642			6.41000	3.72951	-6.06040	15.91178	0.88054	-0.20490	0.10060	-0.01900	-0.02231	0.01864	-0.00444	-0.00601	1.09478	-10.67876	1.72441	-6.84316	-0.52602	0.36042	-0.15235	-0.00293	-0.00756	-0.02207	15.11689	2.27255	-9.67028	-0.07789	0.65441	0.33227	0.00055	-0.00887	-0.00966	-6.79145	2.14624	-10.12343	3.01377	-1.76406	7.63107	1.48490	-0.49743	1.04217	0.62659	10.82686	18.52350	-0.00051	0.00116	0.00279	0.00000
643			6.42000	3.73269	-6.13720	15.79041	0.88590	-0.19383	0.10351	-0.03209	-0.02482	0.02614	-0.00319	-0.00607	1.08991	-10.67578	1.75127	-6.75385	-0.53379	0.37353	-0.15715	0.00510	-0.00383	-0.02717	15.12323	2.28548	-9.64866	-0.06635	0.66651	0.33992	0.00121	-0.00612	-0.02028	-8.23274	2.25233	-13.94924	2.91530	-1.10350	9.43819	2.11636	-1.33439	2.60851	0.63027	10.83162	18.52667	-0.00053	0.00117	0.00280	0.00000
644			6.43000	3.74093	-6.22567	15.63099	0.88927	-0.18124	0.10685	-0.04676	-0.02515	0.03335	-0.00296	-0.00611	1.08311	-10.66193	1.77266	-6.65053	-0.54094	0.38477	-0.16220	0.01543	0.00190	-0.03046	15.13532	2.30055	-9.60697	-0.05327	0.67391	0.34685	0.00147	-0.00235	-0.03248	-9.21340	2.06929	-17.40798	2.42475	-0.07974	10.61202	2.76952	-2.08835	4.39356	0.63453	10.83572	18.52463	-0.00056	0.00116	0.00282	0.00000
645			6.44000	3.75507	-6.31922	15.44176	0.88714	-0.17305	0.10977	-0.05871	-0.02391	0.03806	-0.00454	-0.00576	1.07898	-10.63652	1.78552	-6.54125	-0.54322	0.38888	-0.16585	0.02468	0.00760	-0.03069	15.15078	2.31736	-9.54604	-0.04571	0.67123	0.35011	0.00141	0.00089	-0.04210	-9.46501	1.63434	-19.48005	1.71508	0.98231	10.79636	3.25680	-2.44218	5.83192	0.63973	10.83635	18.51756	-0.00060	0.00115	0.00283	0.00000
646			6.45000	3.77399	-6.40970	15.24252	0.88545	-0.17006	0.11170	-0.06361	-0.02149	0.03789	-0.00752	-0.00539	1.08238	-10.60324	1.78979	-6.43787	-0.54356	0.38838	-0.16787	0.02905	0.01065	-0.02697	15.16520	2.33510	-9.47346	-0.04477	0.66399	0.35079	0.00111	0.00201	-0.04540	-8.87424	1.07336	-19.16211	1.01836	1.69905	9.62721	3.41029	-2.15505	6.38371	0.64614	10.83169	18.50710	-0.00063	0.00113	0.00282	0.00001
647			6.46000	3.79493	-6.48928	15.06104	0.88912	-0.17247	0.11185	-0.06017	-0.01824	0.03210	-0.01194	-0.00605	1.09479	-10.56944	1.78853	-6.35439	-0.54313	0.38290	-0.16739	0.02703	0.00946	-0.01989	15.17320	2.35280	-9.40186	-0.05368	0.65372	0.34817	0.00050	0.00035	-0.04049	-7.54432	0.50319	-16.27932	0.58299	1.85622	7.25944	3.15174	-1.19247	5.77376	0.65366	10.82244	18.49541	-0.00063	0.00110	0.00278	0.00001
648			6.47000	3.81519	-6.55238	14.92031	0.89623	-0.17631	0.11125	-0.05073	-0.01413	0.02304	-0.01541	-0.00710	1.10806	-10.54187	1.78692	-6.29876	-0.54414	0.37886	-0.16626	0.02047	0.00468	-0.01245	15.17057	2.36939	-9.34456	-0.06175	0.64982	0.34642	-0.00074	-0.00372	-0.02878	-5.76510	-0.01885	-11.79794	0.59189	1.50180	4.57821	2.52469	0.23494	4.09976	0.66148	10.81163	18.48431	-0.00061	0.00107	0.00272	0.00001
649			6.48000	3.83336	-6.59666	14.82881	0.90415	-0.17875	0.11042	-0.03889	-0.00948	0.01354	-0.01692	-0.00841	1.11610	-10.52362	1.79032	-6.26737	-0.54578	0.37795	-0.16530	0.01235	-0.00183	-0.00722	15.15581	2.38405	-9.31160	-0.06660	0.65197	0.34611	-0.00223	-0.00940	-0.01307	-3.85709	-0.46078	-7.04137	1.01524	0.84527	2.50500	1.69003	1.75799	1.75573	0.66807	10.80222	18.47510	-0.00056	0.00104	0.00265	0.00000
650			6.49000	3.84878	-6.62239	14.78325	0.91257	-0.18076	0.10882	-0.02576	-0.00495	0.00504	-0.01702	-0.00979	1.11921	-10.51444	1.80153	-6.25054	-0.54803	0.37720	-0.16351	0.00427	-0.00805	-0.00434	15.13072	2.39664	-9.30707	-0.07036	0.65295	0.34410	-0.00349	-0.01566	0.00326	-2.03127	-0.73516	-2.72720	1.58691	0.07485	1.21629	0.85766	2.99464	-0.74828	0.67128	10.79517	18.46926	-0.00051	0.00103	0.00258	-0.00000
651			6.50000	3.85982	-6.63150	14.77767	0.92105	-0.18258	0.10709	-0.01058	-0.00102	-0.00218	-0.01514	-0.01066	1.11764	-10.51389	1.81991	-6.24194	-0.55212	0.37868	-0.16180	-0.00371	-0.01265	-0.00235	15.09969	2.40774	-9.32926	-0.06958	0.65581	0.34229	-0.00400	-0.02191	0.01695	-0.41791	-0.75388	1.07213	1.98518	-0.70016	0.27787	0.22916	3.71467	-2.95103	0.66901	10.78879	18.46768	-0.00046	0.00103	0.00252	-0.00000
652			6.51000	3.86469	-6.62723	14.80709	0.92559	-0.18374	0.10529	0.00544	0.00188	-0.00790	-0.01161	-0.01112	1.11407	-10.52184	1.84222	-6.24113	-0.55362	0.38473	-0.16080	-0.01111	-0.01517	-0.00032	15.06758	2.41882	-9.37189	-0.06882	0.66602	0.34324	-0.00394	-0.02766	0.02607	0.84500	-0.54421	4.23390	2.05018	-1.37039	-0.59908	-0.07887	3.89233	-4.49609	0.65948	10.78075	18.46987	-0.00043	0.00103	0.00248	-0.00001
653			6.52000	3.86295	-6.61402	14.86323	0.92617	-0.18338	0.10355	0.01820	0.00349	-0.01129	-0.00820	-0.01152	1.10973	-10.53706	1.86476	-6.24796	-0.55215	0.39178	-0.16007	-0.01621	-0.01530	0.00114	15.03813	2.43107	-9.42577	-0.07009	0.67743	0.34493	-0.00360	-0.03156	0.02964	1.61619	-0.23743	6.22898	1.83591	-1.80965	-1.16589	-0.08391	3.63271	-5.17721	0.64202	10.76980	18.47486	-0.00043	0.00103	0.00246	-0.00001
654			6.53000	3.85644	-6.59703	14.93107	0.92508	-0.18136	0.10245	0.02326	0.00385	-0.01146	-0.00576	-0.01138	1.10462	-10.55601	1.88472	-6.25736	-0.55204	0.39764	-0.15964	-0.01736	-0.01282	0.00066	15.01343	2.44482	-9.48095	-0.06750	0.68585	0.34606	-0.00283	-0.03221	0.02764	1.82098	0.00589	6.42870	1.48168	-1.91730	-0.91795	0.11854	3.06531	-4.95261	0.61769	10.75613	18.48233	-0.00047	0.00104	0.00248	-0.00002
655			6.54000	3.84874	-6.58115	14.99036	0.92304	-0.17946	0.10257	0.01847	0.00317	-0.00824	-0.00388	-0.01097	1.09933	-10.57347	1.90022	-6.25935	-0.55231	0.40193	-0.16017	-0.01387	-0.00798	-0.00252	14.99448	2.45934	-9.52819	-0.06359	0.69204	0.34769	-0.00197	-0.02905	0.02103	1.47189	0.07768	4.62199	1.10696	-1.67101	0.39576	0.41464	2.31365	-3.92791	0.58946	10.74136	18.49301	-0.00054	0.00104	0.00253	-0.00002
656			6.55000	3.84396	-6.57063	15.02218	0.91968	-0.17700	0.10379	0.00581	0.00176	-0.00249	-0.00246	-0.01046	1.09281	-10.58434	1.91038	-6.24382	-0.55210	0.40474	-0.16172	-0.00691	-0.00167	-0.00763	14.98128	2.47335	-9.56041	-0.05959	0.69461	0.34951	-0.00121	-0.02254	0.01142	0.70334	-0.02138	1.36229	0.75492	-1.15694	2.44471	0.70982	1.50379	-2.35702	0.56090	10.72888	18.50789	-0.00062	0.00105	0.00260	-0.00003
657			6.56000	3.84459	-6.56793	15.01724	0.91513	-0.17531	0.10493	-0.00960	0.00004	0.00414	-0.00250	-0.00944	1.08689	-10.58606	1.91481	-6.20702	-0.55254	0.40324	-0.16252	0.00108	0.00481	-0.01281	14.97314	2.48558	-9.57401	-0.05491	0.68839	0.34818	-0.00061	-0.01404	0.00070	-0.23738	-0.19475	-2.31855	0.40086	-0.53662	4.51895	0.95187	0.75014	-0.56413	0.53468	10.72253	18.52691	-0.00068	0.00107	0.00268	-0.00002
658			6.57000	3.85079	-6.57339	14.97676	0.91134	-0.17608	0.10614	-0.02321	-0.00169	0.01008	-0.00375	-0.00797	1.08594	-10.57905	1.91353	-6.15248	-0.55399	0.39931	-0.16299	0.00788	0.01013	-0.01653	14.96886	2.49533	-9.56869	-0.05110	0.67821	0.34551	-0.00022	-0.00542	-0.00918	-1.13787	-0.34391	-5.53419	0.05532	0.02695	6.04442	1.11561	0.14328	1.15183	0.51220	10.72425	18.54818	-0.00073	0.00108	0.00276	-0.00002
659			6.58000	3.86134	-6.58620	14.90868	0.90708	-0.17793	0.10703	-0.03265	-0.00340	0.01447	-0.00519	-0.00693	1.08709	-10.56576	1.90757	-6.08738	-0.55289	0.39546	-0.16333	0.01194	0.01344	-0.01832	14.96696	2.50230	-9.54693	-0.05185	0.66968	0.34343	-0.00003	0.00193	-0.01709	-1.91867	-0.40252	-7.85012	-0.21952	0.39367	6.81420	1.20306	-0.26021	2.57703	0.49433	10.73273	18.56858	-0.00076	0.00111	0.00283	-0.00002
660			6.59000	3.87434	-6.60567	14.82263	0.90416	-0.18025	0.10811	-0.03713	-0.00518	0.01738	-0.00637	-0.00637	1.08724	-10.54985	1.89882	-6.01890	-0.55188	0.39131	-0.16383	0.01258	0.01466	-0.01862	14.96585	2.50687	-9.51270	-0.05223	0.66257	0.34195	0.00003	0.00723	-0.02271	-2.59010	-0.30569	-9.28945	-0.38352	0.46613	6.95266	1.25166	-0.45699	3.61943	0.48116	10.74433	18.58519	-0.00077	0.00113	0.00288	-0.00001
661			6.60000	3.88737	-6.63149	14.72588	0.90094	-0.17962	0.10973	-0.03635	-0.00687	0.01913	-0.00673	-0.00613	1.08680	-10.53513	1.88921	-5.95144	-0.54976	0.39227	-0.16583	0.00971	0.01453	-0.01796	14.96431	2.50988	-9.47009	-0.05251	0.66356	0.34430	-0.00001	0.01031	-0.02664	-3.14441	-0.00983	-10.00122	-0.47226	0.22134	6.61447	1.31270	-0.49194	4.29948	0.47233	10.75535	18.59623	-0.00076	0.00114	0.00290	-0.00001
662			6.61000	3.89774	-6.66296	14.62497	0.89597	-0.17744	0.11154	-0.03000	-0.00822	0.01943	-0.00674	-0.00612	1.08481	-10.52533	1.87979	-5.88907	-0.54576	0.39467	-0.16834	0.00353	0.01344	-0.01576	14.96160	2.51256	-9.42235	-0.05364	0.66683	0.34785	-0.00014	0.01120	-0.02922	-3.49651	0.46932	-9.89598	-0.59077	-0.29392	5.68237	1.42382	-0.40343	4.68232	0.46717	10.76329	18.60219	-0.00073	0.00115	0.00290	-0.00000
663			6.62000	3.90289	-6.69803	14.52898	0.89053	-0.17627	0.11318	-0.01944	-0.00905	0.01794	-0.00710	-0.00632	1.08354	-10.52403	1.87045	-5.83876	-0.54076	0.39527	-0.17039	-0.00481	0.01158	-0.01153	14.95706	2.51614	-9.37203	-0.05679	0.66868	0.35062	-0.00036	0.00995	-0.03040	-3.57425	1.01936	-8.88304	-0.79245	-0.94957	4.07128	1.58644	-0.19893	4.79426	0.46523	10.76665	18.60469	-0.00070	0.00115	0.00287	0.00001
664			6.63000	3.90194	-6.73405	14.44653	0.88580	-0.17586	0.11431	-0.00826	-0.00931	0.01511	-0.00759	-0.00641	1.08601	-10.53283	1.86095	-5.80666	-0.53616	0.39734	-0.17211	-0.01298	0.00917	-0.00629	14.94998	2.52172	-9.32185	-0.06070	0.67484	0.35440	-0.00068	0.00685	-0.02997	-3.42159	1.46672	-7.28004	-0.97967	-1.56389	2.15668	1.75793	0.11885	4.59636	0.46591	10.76515	18.60559	-0.00067	0.00114	0.00283	0.00000
665			6.64000	3.89623	-6.76889	14.38096	0.88303	-0.17542	0.11527	0.00078	-0.00902	0.01181	-0.00841	-0.00663	1.08936	-10.55027	1.85210	-5.79272	-0.53313	0.39846	-0.17345	-0.01940	0.00610	-0.00159	14.93989	2.52990	-9.27531	-0.06443	0.67983	0.35748	-0.00112	0.00228	-0.02719	-3.11640	1.71414	-5.51965	-1.00629	-2.04431	0.44680	1.85865	0.54474	4.03250	0.46878	10.75969	18.60583	-0.00064	0.00113	0.00279	0.00000
666			6.65000	3.88752	-6.80079	14.33263	0.88196	-0.17691	0.11597	0.00847	-0.00826	0.00812	-0.00963	-0.00681	1.09335	-10.57410	1.84563	-5.79315	-0.53155	0.39603	-0.17386	-0.02442	0.00219	0.00231	14.92636	2.54048	-9.23656	-0.06909	0.67958	0.35810	-0.00165	-0.00275	-0.02178	-2.65157	1.81422	-3.63783	-0.83620	-2.43133	-0.99936	1.80685	1.03876	3.11777	0.47354	10.75257	18.60502	-0.00062	0.00111	0.00274	0.00001
667			6.66000	3.87612	-6.82772	14.30400	0.88550	-0.17746	0.11676	0.01632	-0.00688	0.00394	-0.01080	-0.00692	1.09808	-10.60335	1.84308	-5.80657	-0.53453	0.39423	-0.17433	-0.02859	-0.00246	0.00582	14.90960	2.55233	-9.20911	-0.07098	0.67888	0.35843	-0.00207	-0.00695	-0.01441	-1.99696	1.84211	-1.55464	-0.50823	-2.73911	-2.32637	1.55146	1.48735	1.95765	0.47973	10.74710	18.60050	-0.00061	0.00109	0.00270	0.00001
668			6.67000	3.86215	-6.84774	14.29676	0.89117	-0.17872	0.11677	0.02254	-0.00516	0.00005	-0.01208	-0.00737	1.10287	-10.63664	1.84562	-5.83206	-0.53844	0.39103	-0.17369	-0.03058	-0.00732	0.00803	14.89105	2.56367	-9.19501	-0.07451	0.67617	0.35705	-0.00236	-0.00979	-0.00589	-1.26683	1.76584	0.33993	-0.01441	-2.87699	-3.23795	1.11843	1.78075	0.67200	0.48678	10.74618	18.58859	-0.00061	0.00106	0.00266	0.00000
669			6.68000	3.84735	-6.86077	14.30576	0.89908	-0.17991	0.11603	0.02399	-0.00359	-0.00224	-0.01300	-0.00735	1.10627	-10.67024	1.85437	-5.86265	-0.54634	0.38813	-0.17207	-0.02929	-0.01162	0.00735	14.87269	2.57322	-9.19508	-0.07219	0.67227	0.35413	-0.00226	-0.01174	0.00291	-0.70151	1.53448	1.42230	0.67649	-2.79281	-3.17949	0.60001	1.91164	-0.65178	0.49432	10.75073	18.56920	-0.00059	0.00104	0.00261	0.00000
670			6.69000	3.83441	-6.86908	14.32055	0.90812	-0.18049	0.11582	0.02042	-0.00263	-0.00249	-0.01227	-0.00669	1.10679	-10.69983	1.87027	-5.88655	-0.55739	0.38900	-0.17139	-0.02534	-0.01479	0.00362	14.85583	2.58060	-9.20927	-0.06248	0.67241	0.35302	-0.00185	-0.01355	0.01104	-0.45195	1.21266	1.48439	1.47132	-2.57665	-2.04705	0.11399	1.95903	-1.89225	0.50255	10.76023	18.54734	-0.00057	0.00102	0.00257	0.00001
671			6.70000	3.82468	-6.87577	14.33168	0.91427	-0.18024	0.11618	0.01445	-0.00231	-0.00118	-0.01025	-0.00634	1.10522	-10.72337	1.89268	-5.89457	-0.56438	0.39333	-0.17206	-0.02032	-0.01620	-0.00180	14.84052	2.58636	-9.23567	-0.05594	0.67691	0.35449	-0.00159	-0.01550	0.01726	-0.47248	0.93409	0.77362	2.13871	-2.35107	-0.28352	-0.21720	1.99224	-2.85033	0.51219	10.77368	18.52901	-0.00054	0.00101	0.00253	0.00001
672			6.71000	3.81781	-6.88293	14.33320	0.91815	-0.17866	0.11682	0.00882	-0.00234	0.00090	-0.00827	-0.00620	1.10334	-10.74098	1.91887	-5.88356	-0.56839	0.39890	-0.17342	-0.01590	-0.01531	-0.00700	14.82608	2.59167	-9.26998	-0.05248	0.68146	0.35656	-0.00148	-0.01724	0.02020	-0.61905	0.77196	-0.28612	2.44290	-2.15606	1.46065	-0.31243	2.04099	-3.31591	0.52338	10.79004	18.51697	-0.00051	0.00101	0.00250	0.00001
673			6.72000	3.81273	-6.89133	14.32382	0.92083	-0.17870	0.11733	0.00540	-0.00253	0.00279	-0.00650	-0.00638	1.10177	-10.75417	1.94450	-5.85730	-0.56984	0.40280	-0.17450	-0.01314	-0.01221	-0.01007	14.81133	2.59777	-9.30593	-0.05241	0.68463	0.35796	-0.00156	-0.01824	0.01920	-0.76936	0.73700	-1.21911	2.26724	-1.99218	2.56754	-0.16723	2.12067	-3.18831	0.53529	10.80836	18.51037	-0.00048	0.00101	0.00249	0.00001
674			6.73000	3.80794	-6.90093	14.30695	0.92259	-0.17674	0.11840	0.00410	-0.00273	0.00395	-0.00559	-0.00698	1.09990	-10.76542	1.96533	-5.82501	-0.56979	0.40615	-0.17624	-0.01189	-0.00781	-0.01037	14.79495	2.60547	-9.33726	-0.05400	0.68673	0.35977	-0.00177	-0.01811	0.01490	-0.88370	0.76943	-1.77003	1.68753	-1.81657	2.80342	0.14281	2.22545	-2.54694	0.54710	10.82845	18.50637	-0.00046	0.00102	0.00248	0.00001
675			6.74000	3.80316	-6.91151	14.28654	0.92611	-0.17441	0.11934	0.00234	-0.00292	0.00472	-0.00636	-0.00780	1.10005	-10.77595	1.97872	-5.79514	-0.57118	0.40640	-0.17731	-0.01053	-0.00310	-0.00898	14.77612	2.61486	-9.35959	-0.05542	0.68482	0.35980	-0.00204	-0.01658	0.00883	-0.99766	0.74099	-2.12803	0.95749	-1.54026	2.53816	0.48292	2.34375	-1.61397	0.55840	10.84980	18.50196	-0.00045	0.00103	0.00249	0.00001
676			6.75000	3.79972	-6.92305	14.26268	0.92887	-0.17432	0.12007	-0.00196	-0.00302	0.00548	-0.00784	-0.00880	1.10198	-10.78463	1.98476	-5.76958	-0.57086	0.40383	-0.17779	-0.00750	0.00085	-0.00759	14.75442	2.62513	-9.37155	-0.05985	0.68150	0.35910	-0.00244	-0.01390	0.00318	-1.10796	0.55270	-2.50823	0.35501	-1.11519	2.28035	0.70606	2.46836	-0.69688	0.56938	10.87087	18.49539	-0.00044	0.00104	0.00250	0.00001
677			6.76000	3.79941	-6.93475	14.23534	0.93299	-0.17490	0.12020	-0.00794	-0.00275	0.00572	-0.00941	-0.00959	1.10354	-10.78931	1.98550	-5.74657	-0.57245	0.40003	-0.17745	-0.00311	0.00319	-0.00656	14.73013	2.63489	-9.37538	-0.06152	0.67677	0.35718	-0.00272	-0.01085	-0.00006	-1.11289	0.19992	-2.68282	0.01445	-0.59759	2.10709	0.72276	2.59534	-0.10211	0.58009	10.88922	18.48639	-0.00043	0.00106	0.00252	0.00001
678			6.77000	3.80301	-6.94467	14.20911	0.94068	-0.17523	0.11975	-0.01303	-0.00187	0.00455	-0.01125	-0.01059	1.10567	-10.78936	1.98372	-5.72620	-0.57667	0.39542	-0.17640	0.00123	0.00357	-0.00528	14.70393	2.64295	-9.37604	-0.06199	0.66985	0.35387	-0.00289	-0.00859	0.00025	-0.87680	-0.25236	-2.21759	-0.08027	-0.10187	1.78982	0.53136	2.71829	-0.04273	0.59033	10.90241	18.47629	-0.00042	0.00108	0.00254	0.00001
679			6.78000	3.81009	-6.94983	14.19235	0.94879	-0.17666	0.11839	-0.01587	-0.00014	0.00178	-0.01265	-0.01184	1.10859	-10.78565	1.98176	-5.71094	-0.57986	0.39166	-0.17465	0.00498	0.00245	-0.00360	14.67693	2.64889	-9.37988	-0.06473	0.66555	0.35069	-0.00305	-0.00819	0.00428	-0.30700	-0.76205	-0.99259	-0.00267	0.33051	1.28797	0.19281	2.80558	-0.60425	0.59979	10.90883	18.46723	-0.00041	0.00110	0.00256	0.00001
680			6.79000	3.82009	-6.94673	14.19188	0.95726	-0.17851	0.11697	-0.01742	0.00260	-0.00208	-0.01285	-0.01266	1.10970	-10.77867	1.98110	-5.70162	-0.58481	0.39023	-0.17312	0.00887	0.00075	-0.00203	14.65074	2.65305	-9.39317	-0.06243	0.66571	0.34883	-0.00284	-0.01010	0.01145	0.61523	-1.36066	0.76826	0.16709	0.75834	0.78580	-0.21637	2.83431	-1.72723	0.60827	10.90862	18.46120	-0.00040	0.00111	0.00258	0.00000
681			6.80000	3.83328	-6.93181	14.21169	0.96267	-0.17808	0.11562	-0.01883	0.00630	-0.00672	-0.01195	-0.01362	1.10839	-10.76779	1.98210	-5.69730	-0.58660	0.39265	-0.17250	0.01339	-0.00094	-0.00043	14.62677	2.65619	-9.42070	-0.06169	0.67087	0.34930	-0.00260	-0.01391	0.02071	1.86260	-2.09695	2.93216	0.33916	1.24920	0.27102	-0.64316	2.81592	-3.22909	0.61560	10.90362	18.45900	-0.00039	0.00112	0.00261	0.00000
682			6.81000	3.85026	-6.90184	14.25613	0.96546	-0.17814	0.11479	-0.02016	0.01082	-0.01222	-0.01061	-0.01441	1.10501	-10.75244	1.98430	-5.69935	-0.58648	0.39423	-0.17233	0.01835	-0.00257	0.00200	14.60581	2.65889	-9.46498	-0.06160	0.67445	0.34975	-0.00235	-0.01850	0.03063	3.38761	-2.96756	5.52124	0.44236	1.83046	-0.50093	-1.06139	2.77244	-4.85846	0.62162	10.89668	18.46031	-0.00040	0.00113	0.00264	0.00000
683			6.82000	3.87135	-6.85418	14.32962	0.96801	-0.18049	0.11403	-0.02096	0.01604	-0.01837	-0.00962	-0.01473	1.10303	-10.73243	1.98694	-5.71180	-0.58682	0.39304	-0.17169	0.02358	-0.00432	0.00560	14.58799	2.66130	-9.52586	-0.06184	0.67367	0.34847	-0.00210	-0.02256	0.03983	5.09360	-3.90800	8.45498	0.47617	2.49608	-1.65348	-1.46738	2.71194	-6.39103	0.62600	10.89049	18.46464	-0.00042	0.00114	0.00268	0.00000
684			6.83000	3.89633	-6.78773	14.43473	0.97043	-0.18663	0.11235	-0.01934	0.02193	-0.02481	-0.00907	-0.01455	1.10398	-10.70774	1.98972	-5.73844	-0.58707	0.38807	-0.16940	0.02818	-0.00638	0.01045	14.57320	2.66305	-9.60153	-0.06460	0.66747	0.34407	-0.00193	-0.02537	0.04721	6.87412	-4.77151	11.69344	0.44693	3.16649	-3.27202	-1.84996	2.62188	-7.69312	0.62845	10.88613	18.47195	-0.00046	0.00114	0.00272	0.00000
685			6.84000	3.92309	-6.70263	14.57468	0.97032	-0.19596	0.10960	-0.01212	0.02823	-0.03139	-0.00839	-0.01384	1.10696	-10.67997	1.99231	-5.78477	-0.58510	0.38125	-0.16568	0.03029	-0.00877	0.01678	14.56135	2.66388	-9.68918	-0.07053	0.65957	0.33792	-0.00179	-0.02694	0.05237	8.63888	-5.35737	15.31849	0.30626	3.69724	-5.51656	-2.17667	2.47521	-8.69407	0.62877	10.88273	18.48251	-0.00051	0.00114	0.00276	0.00000
686			6.85000	3.94771	-6.60054	14.75305	0.96973	-0.20582	0.10746	0.00086	0.03400	-0.03768	-0.00679	-0.01298	1.10898	-10.65254	1.99411	-5.85741	-0.58302	0.37554	-0.16261	0.02930	-0.01124	0.02358	14.55262	2.66369	-9.78539	-0.07474	0.65529	0.33362	-0.00153	-0.02772	0.05580	10.17785	-5.54026	18.94325	0.08775	3.96264	-8.03389	-2.42348	2.26793	-9.38497	0.62700	10.87907	18.49590	-0.00057	0.00113	0.00279	0.00000
687			6.86000	3.96685	-6.48613	14.96505	0.96891	-0.21253	0.10556	0.01510	0.03767	-0.04164	-0.00425	-0.01234	1.10813	-10.62827	1.99529	-5.95451	-0.58108	0.37388	-0.16033	0.02617	-0.01306	0.02776	14.54702	2.66263	-9.88708	-0.07542	0.65805	0.33221	-0.00123	-0.02841	0.05829	11.17920	-5.34194	21.47656	-0.05460	3.88679	-9.69249	-2.59122	2.07652	-9.84998	0.62396	10.87459	18.51149	-0.00063	0.00112	0.00281	-0.00000
688			6.87000	3.97947	-6.36664	15.19276	0.96847	-0.21708	0.10463	0.02522	0.03893	-0.04201	-0.00116	-0.01154	1.10472	-10.60797	1.99686	-6.05990	-0.58114	0.37445	-0.15921	0.02281	-0.01313	0.02687	14.54349	2.66107	-9.99265	-0.07040	0.66442	0.33291	-0.00097	-0.02931	0.06023	11.46459	-4.89040	21.94823	-0.03099	3.51382	-9.49886	-2.68526	1.95835	-10.16894	0.62075	10.86917	18.52896	-0.00069	0.00112	0.00282	0.00000
689			6.88000	3.98665	-6.24920	15.41257	0.96557	-0.22129	0.10494	0.02929	0.03834	-0.03919	0.00175	-0.01037	1.10014	-10.59017	1.99919	-6.15209	-0.58045	0.37413	-0.15919	0.02068	-0.01089	0.02169	14.54119	2.65949	-10.10068	-0.06458	0.66908	0.33411	-0.00074	-0.02982	0.06087	11.11033	-4.32545	20.42649	0.05531	3.04742	-7.65587	-2.68989	1.83728	-10.26144	0.61814	10.86210	18.54856	-0.00072	0.00111	0.00283	0.00000
690			6.89000	3.99000	-6.13883	15.60833	0.96303	-0.22357	0.10572	0.02942	0.03617	-0.03474	0.00368	-0.00932	1.09574	-10.57271	2.00096	-6.21961	-0.58011	0.37248	-0.15957	0.02019	-0.00702	0.01570	14.54031	2.65809	-10.20778	-0.05983	0.66942	0.33423	-0.00048	-0.02916	0.05869	10.35013	-3.74410	17.95225	-0.00011	2.72065	-5.43508	-2.55481	1.59699	-9.92908	0.61638	10.85206	18.57097	-0.00075	0.00110	0.00282	0.00000
691			6.90000	3.99071	-6.03805	15.77737	0.96236	-0.22477	0.10687	0.02846	0.03307	-0.03056	0.00423	-0.00862	1.09136	-10.55430	1.99973	-6.26699	-0.58124	0.36735	-0.15979	0.02047	-0.00281	0.01215	14.54166	2.65728	-10.30821	-0.05503	0.66283	0.33209	-0.00019	-0.02697	0.05273	9.40198	-3.19967	15.61084	-0.30569	2.61207	-4.03971	-2.23590	1.23561	-9.04006	0.61511	10.83789	18.59694	-0.00076	0.00110	0.00281	0.00000
692			6.91000	3.98949	-5.94783	15.92521	0.96207	-0.22602	0.10787	0.02797	0.02948	-0.02729	0.00383	-0.00872	1.08818	-10.53541	1.99362	-6.30691	-0.58035	0.36017	-0.15969	0.01987	0.00064	0.01177	14.54508	2.65753	-10.39582	-0.05474	0.65420	0.32929	0.00001	-0.02376	0.04378	8.37562	-2.68862	13.83205	-0.79689	2.59783	-3.78415	-1.75032	0.87302	-7.65013	0.61341	10.82021	18.62482	-0.00076	0.00110	0.00281	0.00000
693			6.92000	3.98648	-5.86878	16.05767	0.96165	-0.22780	0.10829	0.02834	0.02558	-0.02461	0.00245	-0.00949	1.08627	-10.51793	1.98228	-6.34973	-0.57742	0.35049	-0.15869	0.01734	0.00283	0.01311	14.54916	2.65931	-10.46629	-0.05882	0.64275	0.32518	0.00008	-0.02005	0.03343	7.30576	-2.17197	12.47544	-1.29511	2.48308	-4.21066	-1.19365	0.62310	-6.00745	0.61059	10.80150	18.65041	-0.00078	0.00110	0.00281	0.00000
694			6.93000	3.98153	-5.80135	16.17733	0.96196	-0.22755	0.10898	0.02940	0.02138	-0.02211	0.00099	-0.01001	1.08516	-10.50415	1.96725	-6.39834	-0.57638	0.34348	-0.15831	0.01288	0.00376	0.01416	14.55227	2.66253	-10.51897	-0.05949	0.63417	0.32267	-0.00001	-0.01638	0.02411	6.23945	-1.62317	11.20529	-1.60875	2.13278	-4.59905	-0.70912	0.52669	-4.44348	0.60731	10.78365	18.67081	-0.00079	0.00109	0.00282	0.00000
695			6.94000	3.97429	-5.74522	16.28323	0.96157	-0.22768	0.10900	0.03013	0.01749	-0.01894	-0.00008	-0.01058	1.08516	-10.49570	1.95128	-6.44827	-0.57425	0.33850	-0.15763	0.00717	0.00371	0.01303	14.55326	2.66645	-10.55671	-0.06169	0.62941	0.32115	-0.00022	-0.01313	0.01727	5.22010	-1.06112	9.66225	-1.60484	1.51939	-4.29796	-0.40182	0.58850	-3.23376	0.60498	10.76728	18.68568	-0.00081	0.00109	0.00283	0.00000
696			6.95000	3.96503	-5.69974	16.37087	0.96259	-0.22822	0.10844	0.02908	0.01391	-0.01466	-0.00069	-0.01147	1.08643	-10.49293	1.93763	-6.48928	-0.57203	0.33542	-0.15673	0.00162	0.00302	0.00878	14.55126	2.67019	-10.58470	-0.06622	0.62795	0.32040	-0.00054	-0.01070	0.01335	4.21757	-0.52811	7.55932	-1.22240	0.72470	-2.92851	-0.27669	0.76607	-2.49074	0.60490	10.75315	18.69507	-0.00081	0.00108	0.00282	0.00000
697			6.96000	3.95464	-5.66482	16.43371	0.96261	-0.22930	0.10740	0.02574	0.01045	-0.00938	-0.00059	-0.01220	1.08783	-10.49452	1.92945	-6.50955	-0.56896	0.33448	-0.15578	-0.00271	0.00178	0.00186	14.54632	2.67336	-10.60788	-0.07222	0.62910	0.32020	-0.00091	-0.00934	0.01181	3.17731	-0.03976	4.91196	-0.49636	-0.12321	-0.61042	-0.26706	0.98125	-2.16187	0.60828	10.74180	18.69928	-0.00080	0.00107	0.00280	0.00001
698			6.97000	3.94395	-5.64074	16.46762	0.96252	-0.22964	0.10670	0.02169	0.00680	-0.00407	0.00029	-0.01225	1.08761	-10.49880	1.92913	-6.50160	-0.56799	0.33596	-0.15550	-0.00604	0.00001	-0.00576	14.53897	2.67603	-10.62993	-0.07442	0.63107	0.32054	-0.00118	-0.00892	0.01150	2.09007	0.43042	2.18374	0.39965	-0.92892	1.96273	-0.28102	1.16193	-2.06923	0.61595	10.73230	18.70006	-0.00077	0.00106	0.00277	0.00001
699			6.98000	3.93291	-5.62796	16.47520	0.96338	-0.22749	0.10676	0.01928	0.00274	0.00007	0.00151	-0.01182	1.08549	-10.50530	1.93714	-6.46778	-0.57007	0.33962	-0.15624	-0.00933	-0.00230	-0.01158	14.53015	2.67873	-10.65178	-0.07210	0.63172	0.32112	-0.00127	-0.00909	0.01102	0.97036	0.91968	0.06480	1.22071	-1.63125	3.86094	-0.22999	1.25356	-1.98605	0.62723	10.72487	18.69762	-0.00072	0.00104	0.00272	0.00001
700			6.99000	3.92085	-5.62704	16.46591	0.96613	-0.22462	0.10760	0.01944	-0.00180	0.00237	0.00247	-0.01095	1.08317	-10.51478	1.95225	-6.41947	-0.57578	0.34303	-0.15746	-0.01311	-0.00506	-0.01402	14.52073	2.68212	-10.67219	-0.06540	0.62912	0.32097	-0.00116	-0.00928	0.00939	-0.19526	1.42418	-1.03491	1.80088	-2.18026	4.51981	-0.07545	1.23818	-1.73997	0.63949	10.72387	18.68736	-0.00066	0.00103	0.00266	0.00001
701			7.00000	3.90743	-5.63888	16.45050	0.96962	-0.22075	0.10916	0.02012	-0.00690	0.00332	0.00302	-0.01005	1.08277	-10.52806	1.97238	-6.37052	-0.58239	0.34767	-0.15942	-0.01663	-0.00788	-0.01363	14.51146	2.68668	-10.68852	-0.05783	0.62772	0.32189	-0.00099	-0.00923	0.00639	-1.48935	1.88121	-1.37928	2.13590	-2.53031	4.17232	0.17783	1.14559	-1.27022	0.64998	10.73429	18.66416	-0.00060	0.00102	0.00261	0.00000
702			7.01000	3.89387	-5.66515	16.43341	0.96988	-0.21676	0.11040	0.01751	-0.01249	0.00437	0.00320	-0.00952	1.08356	-10.54434	1.99570	-6.32782	-0.58478	0.35299	-0.16113	-0.01826	-0.00997	-0.01265	14.50241	2.69274	-10.69845	-0.05468	0.62937	0.32366	-0.00090	-0.00902	0.00226	-3.01001	2.20993	-1.78206	2.32261	-2.65787	3.68676	0.50646	1.04092	-0.61905	0.65757	10.75588	18.62995	-0.00056	0.00102	0.00257	-0.00000
703			7.02000	3.88269	-5.70783	16.40949	0.96947	-0.21464	0.11189	0.00975	-0.01842	0.00699	0.00322	-0.00943	1.08404	-10.56098	2.02065	-6.28796	-0.58521	0.35620	-0.16264	-0.01749	-0.01040	-0.01324	14.49317	2.70057	-10.70041	-0.05346	0.63114	0.32543	-0.00091	-0.00884	-0.00275	-4.75241	2.40588	-2.99135	2.42625	-2.61535	3.84307	0.90494	0.98659	0.17003	0.66247	10.78259	18.59407	-0.00052	0.00102	0.00254	-0.00000
704			7.03000	3.87585	-5.76812	16.36832	0.96915	-0.20903	0.11415	-0.00107	-0.02376	0.01171	0.00316	-0.01018	1.08365	-10.57556	2.04569	-6.24217	-0.58354	0.36182	-0.16550	-0.01581	-0.00897	-0.01617	14.48275	2.71071	-10.69308	-0.05508	0.63637	0.32953	-0.00106	-0.00885	-0.00877	-6.57290	2.58557	-5.20394	2.42882	-2.57331	4.82089	1.38416	1.02181	1.10177	0.66549	10.80636	18.56687	-0.00051	0.00104	0.00253	-0.00000
705			7.04000	3.87296	-5.84573	16.30045	0.96830	-0.20174	0.11619	-0.01097	-0.02798	0.01821	0.00265	-0.01153	1.08287	-10.58829	2.06912	-6.18305	-0.57975	0.36772	-0.16836	-0.01573	-0.00574	-0.02086	14.46991	2.72364	-10.67486	-0.05997	0.64223	0.33378	-0.00142	-0.00875	-0.01591	-8.26236	2.90580	-8.21469	2.27765	-2.74472	6.39570	1.92845	1.15903	2.19966	0.66781	10.82007	18.55582	-0.00050	0.00105	0.00255	0.00000
706			7.05000	3.87152	-5.93881	16.19901	0.96840	-0.19371	0.11870	-0.01782	-0.03078	0.02621	0.00125	-0.01279	1.08224	-10.60173	2.08936	-6.10578	-0.57779	0.37227	-0.17144	-0.01826	-0.00106	-0.02692	14.45335	2.73948	-10.64404	-0.06287	0.64534	0.33729	-0.00187	-0.00804	-0.02399	-9.66440	3.41917	-11.78985	1.98273	-3.20215	8.37112	2.48861	1.38274	3.45438	0.67074	10.81875	18.56536	-0.00051	0.00106	0.00258	0.00001
707			7.06000	3.86898	-6.04450	16.05898	0.96803	-0.18838	0.12106	-0.02226	-0.03270	0.03525	-0.00083	-0.01341	1.08270	-10.61806	2.10545	-6.00665	-0.57750	0.37395	-0.17378	-0.02223	0.00428	-0.03386	14.43214	2.75781	-10.59940	-0.06339	0.64523	0.33899	-0.00234	-0.00624	-0.03259	-10.73699	4.04152	-15.72549	1.64412	-3.82988	10.60956	3.00602	1.64379	4.83680	0.67565	10.80004	18.59629	-0.00052	0.00107	0.00260	0.00001
708			7.07000	3.86395	-6.15977	15.87776	0.96962	-0.18485	0.12388	-0.02606	-0.03386	0.04493	-0.00342	-0.01355	1.08629	-10.63769	2.11761	-5.88376	-0.58017	0.37491	-0.17644	-0.02581	0.00923	-0.04121	14.40600	2.77768	-10.53999	-0.06221	0.64416	0.34055	-0.00271	-0.00293	-0.04165	-11.52156	4.63627	-19.75094	1.39023	-4.42618	12.88536	3.43567	1.85462	6.33566	0.68335	10.76513	18.64500	-0.00053	0.00107	0.00261	0.00002
709			7.08000	3.85645	-6.28192	15.65612	0.97241	-0.18219	0.12631	-0.02981	-0.03424	0.05387	-0.00585	-0.01406	1.09112	-10.65913	2.12713	-5.73823	-0.58240	0.37629	-0.17904	-0.02761	0.01288	-0.04741	14.37577	2.79773	-10.46480	-0.06456	0.64364	0.34220	-0.00306	0.00199	-0.05121	-12.01578	5.08883	-23.36212	1.26011	-4.81035	14.72041	3.77262	1.89878	7.94388	0.69364	10.71933	18.70297	-0.00054	0.00106	0.00260	0.00002
710			7.09000	3.84692	-6.40752	15.40181	0.97428	-0.17905	0.12777	-0.03155	-0.03342	0.05974	-0.00728	-0.01483	1.09448	-10.68066	2.13517	-5.57808	-0.58287	0.38037	-0.18142	-0.02771	0.01499	-0.04978	14.34348	2.81682	-10.37279	-0.06930	0.64628	0.34460	-0.00325	0.00801	-0.06127	-12.07792	5.34554	-25.71066	1.10856	-4.87721	15.32004	4.05344	1.67789	9.60570	0.70521	10.67014	18.75996	-0.00053	0.00104	0.00258	0.00002
711			7.10000	3.83511	-6.53124	15.13260	0.97558	-0.17584	0.12871	-0.02848	-0.03121	0.06074	-0.00845	-0.01538	1.09572	-10.70178	2.14102	-5.42063	-0.58412	0.38387	-0.18321	-0.02739	0.01559	-0.04590	14.31210	2.83444	-10.26365	-0.07197	0.64589	0.34577	-0.00299	0.01398	-0.07057	-11.53347	5.40743	-25.97930	0.73249	-4.62591	14.02682	4.29456	1.18976	11.13936	0.71637	10.62447	18.80915	-0.00052	0.00101	0.00254	0.00002
712			7.11000	3.82019	-6.64660	14.87245	0.97416	-0.17276	0.12929	-0.01994	-0.02780	0.05649	-0.00939	-0.01563	1.09707	-10.72355	2.14277	-5.28714	-0.58376	0.38818	-0.18481	-0.02748	0.01481	-0.03619	14.28434	2.85061	-10.13976	-0.07474	0.64643	0.34749	-0.00247	0.01869	-0.07739	-10.39331	5.29445	-24.02084	0.13330	-4.16527	10.98008	4.43413	0.57262	12.21274	0.72565	10.58742	18.84788	-0.00050	0.00099	0.00250	0.00001
713			7.12000	3.80187	-6.74856	14.64203	0.96981	-0.17035	0.12965	-0.00872	-0.02386	0.04873	-0.00983	-0.01543	1.09955	-10.74718	2.13983	-5.19187	-0.58168	0.39437	-0.18638	-0.02779	0.01277	-0.02407	14.26155	2.86530	-10.00785	-0.07703	0.65218	0.35110	-0.00186	0.02137	-0.07976	-8.90928	5.02916	-20.58527	-0.45008	-3.64399	7.22475	4.36970	0.02632	12.48070	0.73182	10.56168	18.87624	-0.00048	0.00097	0.00246	0.00001
714			7.13000	3.78099	-6.83530	14.45043	0.96531	-0.16833	0.13028	0.00050	-0.02003	0.04049	-0.00988	-0.01461	1.10280	-10.77260	2.13391	-5.13473	-0.58133	0.40188	-0.18816	-0.02722	0.00991	-0.01406	14.24361	2.87836	-9.87788	-0.07482	0.66258	0.35623	-0.00126	0.02158	-0.07663	-7.43335	4.62297	-16.93796	-0.74639	-3.15218	4.12648	4.06541	-0.32090	11.81989	0.73416	10.54724	18.89533	-0.00048	0.00097	0.00243	0.00000
715			7.14000	3.75982	-6.90815	14.29323	0.96092	-0.16887	0.13016	0.00392	-0.01698	0.03388	-0.01004	-0.01358	1.10650	-10.79752	2.12806	-5.10242	-0.58153	0.40665	-0.18849	-0.02424	0.00700	-0.00906	14.22975	2.88978	-9.75941	-0.07199	0.67174	0.35944	-0.00084	0.01946	-0.06832	-6.22348	4.07397	-14.15554	-0.64760	-2.67173	2.59042	3.58485	-0.46862	10.42778	0.73278	10.54192	18.90705	-0.00048	0.00096	0.00241	-0.00000
716			7.15000	3.74121	-6.96987	14.15822	0.95772	-0.16919	0.12961	0.00178	-0.01438	0.02961	-0.01064	-0.01319	1.10900	-10.81821	2.12485	-5.07687	-0.58082	0.40825	-0.18794	-0.01875	0.00487	-0.00886	14.21921	2.89973	-9.65831	-0.07325	0.67485	0.35993	-0.00057	0.01583	-0.05711	-5.30060	3.43079	-12.45608	-0.28807	-2.16958	2.52806	3.03014	-0.49851	8.67311	0.72847	10.54273	18.91380	-0.00049	0.00096	0.00241	-0.00000
717			7.16000	3.72657	-7.02242	14.03649	0.95468	-0.16928	0.12834	-0.00188	-0.01195	0.02635	-0.01135	-0.01326	1.11060	-10.83244	2.12477	-5.04677	-0.57844	0.40823	-0.18657	-0.01256	0.00383	-0.01054	14.21162	2.90839	-9.57632	-0.07883	0.67358	0.35825	-0.00036	0.01197	-0.04539	-4.48593	2.80416	-11.26040	0.06768	-1.67741	3.08007	2.46940	-0.48067	6.89083	0.72219	10.54718	18.91833	-0.00052	0.00096	0.00242	-0.00001
718			7.17000	3.71521	-7.06586	13.92693	0.95200	-0.17008	0.12702	-0.00381	-0.00951	0.02309	-0.01144	-0.01303	1.11287	-10.84067	2.12646	-5.01125	-0.57653	0.40976	-0.18539	-0.00716	0.00372	-0.01156	14.20651	2.91564	-9.51237	-0.08323	0.67496	0.35729	-0.00017	0.00904	-0.03513	-3.63391	2.27153	-10.02249	0.24013	-1.21044	3.46810	1.93759	-0.45788	5.32622	0.71458	10.55412	18.92234	-0.00054	0.00096	0.00244	-0.00001
719			7.18000	3.70592	-7.09986	13.83120	0.94929	-0.17175	0.12584	-0.00450	-0.00720	0.01987	-0.01090	-0.01234	1.11397	-10.84400	2.12800	-4.97456	-0.57613	0.41201	-0.18432	-0.00222	0.00421	-0.01141	14.20354	2.92117	-9.46320	-0.08265	0.67882	0.35695	0.00003	0.00750	-0.02719	-2.79997	1.81716	-8.74944	0.23925	-0.71762	3.52127	1.46979	-0.46419	4.13241	0.70609	10.56307	18.92624	-0.00057	0.00096	0.00247	-0.00001
720			7.19000	3.69855	-7.12547	13.74809	0.94426	-0.17357	0.12477	-0.00600	-0.00524	0.01735	-0.01029	-0.01142	1.11194	-10.84242	2.12831	-4.93932	-0.57515	0.41277	-0.18304	0.00301	0.00504	-0.01087	14.20239	2.92479	-9.42452	-0.07873	0.68122	0.35599	0.00017	0.00738	-0.02180	-2.11992	1.39551	-7.75753	0.16666	-0.17157	3.47819	1.08497	-0.49276	3.35961	0.69714	10.57328	18.92950	-0.00059	0.00098	0.00251	-0.00001
721			7.20000	3.69360	-7.14469	13.67318	0.93575	-0.17507	0.12337	-0.00907	-0.00372	0.01581	-0.00991	-0.01040	1.10896	-10.83542	2.12705	-4.90505	-0.57142	0.41310	-0.18146	0.00843	0.00620	-0.01063	14.20243	2.92636	-9.39205	-0.07567	0.68330	0.35477	0.00023	0.00840	-0.01869	-1.63471	0.99213	-7.21611	0.07550	0.38766	3.54403	0.78398	-0.50100	2.96252	0.68797	10.58389	18.93122	-0.00061	0.00100	0.00256	-0.00001
722			7.21000	3.69149	-7.15926	13.60196	0.92726	-0.17570	0.12182	-0.01269	-0.00245	0.01475	-0.00985	-0.00941	1.10730	-10.82294	2.12402	-4.87012	-0.56727	0.41420	-0.17998	0.01354	0.00756	-0.01032	14.20266	2.92595	-9.36244	-0.07340	0.68598	0.35384	0.00021	0.01028	-0.01723	-1.25758	0.61158	-6.88689	-0.05024	0.93021	3.58961	0.54049	-0.48117	2.83284	0.67868	10.59440	18.93067	-0.00063	0.00102	0.00262	-0.00001
723			7.22000	3.69203	-7.16956	13.53467	0.91966	-0.17842	0.11946	-0.01420	-0.00118	0.01265	-0.01019	-0.00930	1.10637	-10.80553	2.11883	-4.83655	-0.56062	0.41178	-0.17738	0.01716	0.00843	-0.00827	14.20265	2.92341	-9.33365	-0.07761	0.68431	0.35089	0.00015	0.01255	-0.01628	-0.83227	0.27517	-6.08116	-0.26458	1.41851	3.08418	0.30616	-0.43652	2.81039	0.66999	10.60481	18.92732	-0.00065	0.00105	0.00266	-0.00001
724			7.23000	3.69402	-7.17463	13.48038	0.91171	-0.18054	0.11628	-0.01079	0.00036	0.00811	-0.01075	-0.00988	1.10822	-10.78577	2.11100	-4.81318	-0.55040	0.41048	-0.17451	0.01766	0.00799	-0.00315	14.20198	2.91862	-9.30567	-0.08965	0.68401	0.34838	0.00003	0.01445	-0.01447	-0.21357	0.01274	-4.05135	-0.58168	1.75406	1.50982	0.03216	-0.33412	2.64875	0.66310	10.61505	18.92209	-0.00067	0.00107	0.00270	-0.00001
725			7.24000	3.69553	-7.17241	13.45409	0.90883	-0.18133	0.11387	-0.00231	0.00237	0.00111	-0.01088	-0.01063	1.11176	-10.76787	2.10080	-4.81201	-0.54417	0.41202	-0.17284	0.01498	0.00593	0.00466	14.20038	2.91162	-9.28150	-0.09879	0.68786	0.34821	-0.00022	0.01475	-0.01045	0.67349	-0.20119	-0.63154	-0.93986	1.87522	-1.07185	-0.29602	-0.13104	2.09160	0.65913	10.62407	18.91713	-0.00068	0.00108	0.00272	-0.00000
726			7.25000	3.69541	-7.16039	13.46820	0.90945	-0.18269	0.11211	0.00778	0.00504	-0.00719	-0.01079	-0.01108	1.11280	-10.75523	2.08904	-4.84045	-0.54318	0.41155	-0.17116	0.01095	0.00282	0.01298	14.19743	2.90323	-9.26627	-0.10029	0.68954	0.34730	-0.00056	0.01220	-0.00335	1.80979	-0.49111	3.56595	-1.23467	1.85997	-3.92349	-0.65236	0.18440	0.98839	0.65821	10.63078	18.91434	-0.00068	0.00109	0.00274	-0.00000
727			7.26000	3.69466	-7.13615	13.52593	0.91029	-0.18506	0.11039	0.01468	0.00843	-0.01514	-0.01062	-0.01103	1.11026	-10.74782	2.07686	-4.89599	-0.54503	0.40766	-0.16866	0.00837	-0.00022	0.01933	14.19314	2.89469	-9.26579	-0.09589	0.68676	0.34415	-0.00087	0.00677	0.00650	3.09332	-1.01009	7.67027	-1.38087	1.89713	-6.19738	-1.01881	0.56714	-0.63490	0.65913	10.63527	18.91416	-0.00068	0.00110	0.00275	0.00000
728			7.27000	3.69612	-7.09819	13.62288	0.91161	-0.18688	0.10900	0.01567	0.01221	-0.02178	-0.01016	-0.01103	1.10710	-10.74232	2.06514	-4.96970	-0.54700	0.40392	-0.16653	0.00933	-0.00255	0.02300	14.18791	2.88697	-9.28451	-0.09220	0.68465	0.34138	-0.00105	-0.00005	0.01754	4.37132	-1.80854	11.12004	-1.35988	2.17044	-7.55961	-1.37994	0.91118	-2.52174	0.66054	10.63839	18.91581	-0.00067	0.00111	0.00276	0.00000
729			7.28000	3.70277	-7.04665	13.75130	0.91292	-0.18880	0.10776	0.01138	0.01590	-0.02658	-0.00962	-0.01104	1.10444	-10.73394	2.05448	-5.05294	-0.54836	0.40004	-0.16452	0.01413	-0.00427	0.02430	14.18299	2.88033	-9.32298	-0.09023	0.68231	0.33854	-0.00099	-0.00629	0.02758	5.48321	-2.76283	13.63386	-1.17830	2.72091	-8.08400	-1.71094	1.08946	-4.28354	0.66133	10.64071	18.91783	-0.00066	0.00112	0.00277	0.00000
730			7.29000	3.71590	-6.98361	13.90084	0.91225	-0.19373	0.10527	0.00433	0.01926	-0.02877	-0.00909	-0.01066	1.10359	-10.71884	2.04563	-5.13834	-0.54778	0.39455	-0.16094	0.02109	-0.00548	0.02322	14.17998	2.87434	-9.37772	-0.09068	0.67864	0.33372	-0.00074	-0.01041	0.03463	6.29785	-3.64042	14.99162	-0.85395	3.38683	-7.85208	-1.98448	1.07190	-5.59023	0.66059	10.64222	18.91847	-0.00065	0.00113	0.00278	-0.00000
731			7.30000	3.73468	-6.91268	14.05868	0.91008	-0.20125	0.10263	-0.00302	0.02191	-0.02825	-0.00809	-0.00980	1.10417	-10.69573	2.03935	-5.21847	-0.54621	0.38920	-0.15714	0.02793	-0.00605	0.02000	14.17964	2.86825	-9.44272	-0.09114	0.67597	0.32894	-0.00039	-0.01196	0.03789	6.72520	-4.22982	14.98587	-0.43204	3.93172	-6.84764	-2.15922	0.92207	-6.25486	0.65740	10.64251	18.91623	-0.00064	0.00114	0.00281	-0.00001
732			7.31000	3.75688	-6.83857	14.20973	0.90536	-0.20910	0.10017	-0.00946	0.02327	-0.02514	-0.00613	-0.00901	1.10244	-10.66547	2.03607	-5.28503	-0.54197	0.38529	-0.15386	0.03291	-0.00572	0.01490	14.18171	2.86166	-9.51081	-0.09240	0.67559	0.32539	-0.00006	-0.01128	0.03724	6.70277	-4.42449	13.54006	0.01492	4.19975	-5.09822	-2.18207	0.70465	-6.21717	0.65071	10.64184	18.91072	-0.00064	0.00116	0.00283	-0.00001
733			7.32000	3.78008	-6.76661	14.33934	0.89862	-0.21685	0.09790	-0.01461	0.02299	-0.01998	-0.00343	-0.00818	1.09880	-10.63013	2.03552	-5.33077	-0.53618	0.38308	-0.15111	0.03524	-0.00421	0.00864	14.18550	2.85467	-9.57471	-0.09325	0.67720	0.32297	0.00022	-0.00910	0.03295	6.21122	-4.22911	10.86203	0.37615	4.14542	-2.82564	-2.01256	0.45528	-5.52464	0.64007	10.64137	18.90260	-0.00065	0.00116	0.00285	-0.00002
734			7.33000	3.80228	-6.70195	14.43662	0.89031	-0.21934	0.09727	-0.01813	0.02062	-0.01389	0.00036	-0.00741	1.09256	-10.59252	2.03637	-5.35179	-0.52963	0.38827	-0.15147	0.03479	-0.00130	0.00235	14.19025	2.84793	-9.62807	-0.09158	0.68745	0.32598	0.00045	-0.00621	0.02606	5.32743	-3.71283	7.42762	0.51289	3.81414	-0.42664	-1.64609	0.17612	-4.31045	0.62601	10.64203	18.89394	-0.00068	0.00115	0.00287	-0.00002
735			7.34000	3.82180	-6.64829	14.49660	0.87979	-0.21856	0.09708	-0.01940	0.01699	-0.00761	0.00313	-0.00680	1.08588	-10.55550	2.03604	-5.34896	-0.52145	0.39399	-0.15256	0.03187	0.00306	-0.00292	14.19566	2.84224	-9.66616	-0.09164	0.69583	0.32928	0.00069	-0.00273	0.01674	4.23038	-2.97530	3.85259	0.32472	3.31374	1.60344	-1.13053	-0.14646	-2.72382	0.61031	10.64316	18.88923	-0.00072	0.00114	0.00288	-0.00002
736			7.35000	3.83733	-6.60710	14.52085	0.87145	-0.22125	0.09689	-0.01831	0.01324	-0.00212	0.00309	-0.00618	1.08272	-10.52167	2.03163	-5.32861	-0.51561	0.39007	-0.15195	0.02739	0.00782	-0.00592	14.20172	2.83800	-9.68572	-0.09364	0.68893	0.32682	0.00097	0.00120	0.00591	3.09971	-2.14118	0.76178	-0.15280	2.76315	2.81090	-0.54752	-0.50085	-0.93904	0.59545	10.64244	18.89409	-0.00076	0.00113	0.00288	-0.00001
737			7.36000	3.84827	-6.57822	14.51718	0.86608	-0.22516	0.09662	-0.01564	0.00925	0.00188	0.00131	-0.00568	1.08306	-10.49292	2.02162	-5.30088	-0.51227	0.38186	-0.15051	0.02197	0.01123	-0.00649	14.20845	2.83523	-9.68579	-0.09655	0.67555	0.32188	0.00120	0.00506	-0.00430	1.98866	-1.33625	-1.45458	-0.69798	2.20828	3.10059	-0.00570	-0.81105	0.78724	0.58368	10.63811	18.91092	-0.00078	0.00111	0.00287	-0.00001
738			7.37000	3.85510	-6.56161	14.49529	0.85997	-0.23016	0.09594	-0.01277	0.00485	0.00445	-0.00093	-0.00523	1.08419	-10.47060	2.00751	-5.27386	-0.50826	0.37226	-0.14839	0.01602	0.01216	-0.00584	14.21512	2.83343	-9.66874	-0.10048	0.66201	0.31647	0.00128	0.00861	-0.01211	0.84904	-0.64069	-2.84691	-1.02183	1.62347	2.85667	0.37167	-0.98409	2.18843	0.57625	10.63078	18.93553	-0.00079	0.00110	0.00285	-0.00000
739			7.38000	3.85900	-6.55768	14.46220	0.85473	-0.23325	0.09611	-0.00999	0.00021	0.00604	-0.00207	-0.00476	1.08439	-10.45501	1.99301	-5.24973	-0.50543	0.36747	-0.14786	0.00994	0.01096	-0.00526	14.22075	2.83155	-9.63955	-0.10129	0.65683	0.31493	0.00112	0.01174	-0.01688	-0.27373	-0.04567	-3.65376	-1.01437	0.97247	2.52236	0.52506	-0.99368	3.10241	0.57378	10.62237	18.96005	-0.00078	0.00109	0.00281	0.00001
740			7.39000	3.86022	-6.56543	14.42286	0.85093	-0.23169	0.09778	-0.00621	-0.00378	0.00713	-0.00219	-0.00430	1.08293	-10.44646	1.98129	-5.22757	-0.50464	0.36919	-0.14985	0.00374	0.00883	-0.00525	14.22462	2.82867	-9.60408	-0.09757	0.66034	0.31811	0.00081	0.01436	-0.01899	-1.19862	0.51471	-4.09677	-0.79768	0.25035	2.32141	0.48276	-0.88719	3.53033	0.57704	10.61423	18.97792	-0.00074	0.00108	0.00276	0.00001
741			7.40000	3.85791	-6.58197	14.37960	0.84361	-0.23078	0.09873	-0.00172	-0.00652	0.00808	-0.00276	-0.00416	1.08289	-10.44499	1.97334	-5.20525	-0.49929	0.37023	-0.15111	-0.00179	0.00678	-0.00607	14.22670	2.82420	-9.56702	-0.10025	0.66370	0.32065	0.00059	0.01633	-0.01897	-1.81377	1.04383	-4.50025	-0.51263	-0.44943	2.44291	0.31847	-0.75826	3.59433	0.58620	10.60687	18.98569	-0.00067	0.00107	0.00270	0.00001
742			7.41000	3.85199	-6.60405	14.33084	0.83555	-0.23020	0.09953	0.00157	-0.00813	0.00921	-0.00336	-0.00408	1.08555	-10.44887	1.96900	-5.17850	-0.49244	0.37246	-0.15247	-0.00540	0.00523	-0.00775	14.22775	2.81800	-9.53133	-0.10607	0.66840	0.32369	0.00048	0.01761	-0.01780	-2.17945	1.45266	-5.03789	-0.19841	-0.98775	2.91560	0.11610	-0.67089	3.43595	0.60009	10.60026	18.98321	-0.00058	0.00108	0.00265	0.00001
743			7.42000	3.84381	-6.62946	14.27578	0.82788	-0.23199	0.09991	0.00326	-0.00924	0.00997	-0.00389	-0.00366	1.09084	-10.45547	1.96809	-5.14504	-0.48604	0.37382	-0.15322	-0.00755	0.00355	-0.00937	14.22855	2.81041	-9.49845	-0.11276	0.67073	0.32547	0.00041	0.01777	-0.01572	-2.42117	1.69177	-5.40488	0.14836	-1.36704	3.38693	-0.06967	-0.58372	3.10880	0.61638	10.59458	18.97275	-0.00049	0.00108	0.00260	0.00001
744			7.43000	3.83458	-6.65725	14.21908	0.82145	-0.23560	0.10024	0.00491	-0.01038	0.00966	-0.00441	-0.00321	1.09572	-10.46423	1.97101	-5.10757	-0.48074	0.37251	-0.15339	-0.00999	0.00116	-0.00986	14.22891	2.80217	-9.47013	-0.11941	0.66810	0.32527	0.00021	0.01650	-0.01284	-2.61871	1.82328	-5.17546	0.49792	-1.73049	3.43232	-0.21489	-0.42286	2.62696	0.63193	10.59097	18.95783	-0.00041	0.00109	0.00256	0.00001
745			7.44000	3.82450	-6.68721	14.16826	0.81711	-0.23706	0.10088	0.00731	-0.01149	0.00849	-0.00448	-0.00305	1.09872	-10.47676	1.97796	-5.07188	-0.47699	0.37311	-0.15413	-0.01330	-0.00157	-0.00928	14.22810	2.79409	-9.44760	-0.12473	0.66774	0.32610	-0.00013	0.01426	-0.00984	-2.79246	1.92322	-4.44055	0.78991	-2.13828	3.05116	-0.29381	-0.19941	2.08948	0.64384	10.59122	18.94040	-0.00034	0.00108	0.00252	0.00000
746			7.45000	3.81349	-6.71911	14.12595	0.81237	-0.23556	0.10093	0.00935	-0.01221	0.00736	-0.00441	-0.00288	1.09912	-10.49386	1.98830	-5.04058	-0.47379	0.37579	-0.15452	-0.01638	-0.00364	-0.00851	14.22581	2.78695	-9.43054	-0.12804	0.67002	0.32711	-0.00047	0.01152	-0.00762	-2.91734	1.99759	-3.77145	0.96908	-2.50189	2.64395	-0.26828	0.00765	1.65009	0.65032	10.59689	18.92001	-0.00031	0.00108	0.00249	-0.00000
747			7.46000	3.80195	-6.75206	14.08827	0.80613	-0.23373	0.10137	0.00999	-0.01233	0.00697	-0.00480	-0.00195	1.09927	-10.51429	2.00036	-5.01180	-0.47183	0.37752	-0.15498	-0.01820	-0.00425	-0.00808	14.22238	2.78154	-9.41686	-0.12831	0.66991	0.32741	-0.00069	0.00862	-0.00677	-2.94425	2.01516	-3.52266	0.98470	-2.71078	2.43222	-0.11887	0.13803	1.41811	0.65087	10.60913	18.89380	-0.00028	0.00108	0.00248	-0.00000
748			7.47000	3.79047	-6.78465	14.05088	0.79806	-0.23261	0.10241	0.00916	-0.01187	0.00709	-0.00492	-0.00053	1.09985	-10.53610	2.01188	-4.98412	-0.46930	0.37990	-0.15612	-0.01843	-0.00345	-0.00759	14.21834	2.77848	-9.40390	-0.12784	0.67178	0.32897	-0.00077	0.00597	-0.00749	-2.85927	1.94715	-3.56844	0.81241	-2.70443	2.26129	0.13689	0.18245	1.42364	0.64581	10.62891	18.85778	-0.00028	0.00107	0.00247	-0.00001
749			7.48000	3.77984	-6.81562	14.01246	0.78974	-0.23076	0.10334	0.00648	-0.01109	0.00733	-0.00508	0.00109	1.10116	-10.55744	2.02076	-4.95892	-0.46707	0.38368	-0.15740	-0.01672	-0.00176	-0.00665	14.21410	2.77808	-9.38905	-0.12602	0.67622	0.33137	-0.00074	0.00367	-0.00948	-2.74192	1.74582	-3.70829	0.51083	-2.42295	2.00004	0.46648	0.15712	1.62877	0.63581	10.65688	18.80892	-0.00029	0.00105	0.00246	-0.00001
750			7.49000	3.77181	-6.84496	13.97287	0.78259	-0.22932	0.10487	0.00191	-0.01049	0.00745	-0.00545	0.00295	1.10193	-10.57547	2.02593	-4.93748	-0.46693	0.38600	-0.15895	-0.01282	0.00008	-0.00522	14.20998	2.78051	-9.37057	-0.12028	0.67884	0.33354	-0.00061	0.00164	-0.01214	-2.68761	1.39963	-3.77728	0.19142	-1.83937	1.61029	0.82536	0.08259	1.93926	0.62221	10.69182	18.74779	-0.00031	0.00104	0.00245	-0.00001
751			7.50000	3.76771	-6.87330	13.93415	0.77479	-0.22815	0.10648	-0.00249	-0.01015	0.00699	-0.00604	0.00472	1.10184	-10.58759	2.02743	-4.92187	-0.46590	0.38672	-0.16039	-0.00767	0.00133	-0.00320	14.20630	2.78564	-9.34791	-0.11460	0.67918	0.33514	-0.00045	-0.00024	-0.01438	-2.67668	1.01978	-3.53259	-0.06463	-1.08510	1.02840	1.13875	-0.00525	2.19002	0.60736	10.72927	18.68091	-0.00033	0.00102	0.00242	-0.00002
752			7.51000	3.76684	-6.90077	13.90062	0.76955	-0.22588	0.10758	-0.00419	-0.00968	0.00571	-0.00736	0.00514	1.10026	-10.59351	2.02625	-4.91423	-0.46363	0.38447	-0.16104	-0.00296	0.00158	-0.00093	14.20317	2.79296	-9.32295	-0.11327	0.67435	0.33475	-0.00034	-0.00210	-0.01474	-2.58421	0.75304	-2.85169	-0.20357	-0.38604	0.32965	1.31030	-0.05033	2.17020	0.59402	10.76257	18.61813	-0.00035	0.00100	0.00238	-0.00001
753			7.52000	3.76700	-6.92628	13.87624	0.76854	-0.22367	0.10750	-0.00274	-0.00865	0.00371	-0.00936	0.00422	1.10148	-10.59465	2.02402	-4.91449	-0.46060	0.38111	-0.16054	0.00049	0.00067	0.00086	14.20050	2.80148	-9.29980	-0.11837	0.66822	0.33301	-0.00034	-0.00387	-0.01209	-2.28285	0.62287	-1.80623	-0.15789	0.11855	-0.26273	1.24345	-0.00294	1.70814	0.58429	10.78631	18.56741	-0.00035	0.00098	0.00232	-0.00001
754			7.53000	3.76649	-6.94759	13.86378	0.77306	-0.22231	0.10695	0.00030	-0.00684	0.00112	-0.01127	0.00236	1.10762	-10.59250	2.02314	-4.91990	-0.45845	0.37953	-0.15999	0.00299	-0.00151	0.00184	14.19795	2.80961	-9.28421	-0.12828	0.66597	0.33229	-0.00045	-0.00553	-0.00609	-1.73329	0.50724	-0.44799	0.12391	0.44651	-0.64046	0.89864	0.13993	0.73717	0.57902	10.79834	18.53220	-0.00035	0.00096	0.00226	-0.00001
755			7.54000	3.76538	-6.96223	13.86654	0.78197	-0.22191	0.10641	0.00307	-0.00426	-0.00221	-0.01241	-0.00043	1.11408	-10.58765	2.02609	-4.92827	-0.45691	0.37855	-0.15964	0.00538	-0.00487	0.00257	14.19556	2.81587	-9.28176	-0.14115	0.66615	0.33234	-0.00054	-0.00705	0.00255	-0.97001	0.25307	1.29429	0.59626	0.72875	-0.98203	0.33185	0.30628	-0.63666	0.57794	10.79997	18.51263	-0.00033	0.00094	0.00221	-0.00000
756			7.55000	3.76508	-6.96797	13.88920	0.79386	-0.21894	0.10591	0.00455	-0.00095	-0.00627	-0.01229	-0.00282	1.11730	-10.57975	2.03424	-4.94078	-0.45999	0.38168	-0.15983	0.00837	-0.00881	0.00384	14.19411	2.81921	-9.29572	-0.14606	0.67108	0.33376	-0.00034	-0.00844	0.01230	-0.02894	-0.20748	3.40990	1.11016	1.09880	-1.51301	-0.32916	0.38464	-2.17698	0.57969	10.79569	18.50746	-0.00031	0.00092	0.00218	0.00000
757			7.56000	3.76713	-6.96276	13.93506	0.80635	-0.21562	0.10614	0.00454	0.00300	-0.01067	-0.01100	-0.00426	1.11709	-10.56792	2.04703	-4.96019	-0.46713	0.38672	-0.16077	0.01226	-0.01217	0.00570	14.19508	2.81949	-9.32628	-0.14189	0.67777	0.33610	0.00024	-0.00983	0.02177	1.08544	-0.84506	5.65903	1.49100	1.60077	-2.20194	-0.95657	0.31135	-3.66818	0.58207	10.79127	18.51450	-0.00031	0.00090	0.00216	0.00000
758			7.57000	3.77253	-6.94450	14.00395	0.81577	-0.21370	0.10641	0.00326	0.00759	-0.01479	-0.00945	-0.00503	1.11235	-10.55134	2.06223	-4.98734	-0.47420	0.38843	-0.16104	0.01672	-0.01368	0.00747	14.19982	2.81713	-9.37183	-0.13398	0.67826	0.33612	0.00101	-0.01134	0.03006	2.35902	-1.58230	7.71612	1.63112	2.18098	-2.79084	-1.48180	0.12112	-5.01432	0.58249	10.79054	18.52984	-0.00033	0.00089	0.00217	0.00000
759			7.58000	3.78156	-6.91168	14.09246	0.82335	-0.21289	0.10671	0.00147	0.01254	-0.01829	-0.00820	-0.00495	1.10697	-10.52967	2.07698	-5.01984	-0.48220	0.38781	-0.16080	0.02139	-0.01302	0.00867	14.20882	2.81293	-9.43045	-0.12302	0.67362	0.33422	0.00171	-0.01302	0.03681	3.71069	-2.31860	9.41780	1.51881	2.76889	-3.11912	-1.88263	-0.12278	-6.17438	0.57807	10.79323	18.54873	-0.00038	0.00088	0.00220	-0.00000
760			7.59000	3.79368	-6.86421	14.19688	0.82872	-0.21230	0.10658	0.00031	0.01718	-0.02120	-0.00697	-0.00468	1.10300	-10.50296	2.08877	-5.05516	-0.48793	0.38763	-0.16032	0.02569	-0.01105	0.00973	14.22205	2.80762	-9.49977	-0.11490	0.66979	0.33237	0.00233	-0.01428	0.04171	4.98654	-2.94884	10.85659	1.22298	3.32457	-3.36365	-2.17523	-0.39476	-7.04543	0.56660	10.79589	18.56717	-0.00047	0.00088	0.00226	-0.00001
761			7.60000	3.80775	-6.80407	14.31539	0.83091	-0.21552	0.10511	0.00053	0.02116	-0.02349	-0.00637	-0.00474	1.10067	-10.47205	2.09642	-5.09424	-0.48866	0.38268	-0.15789	0.02864	-0.00891	0.01110	14.23916	2.80127	-9.57600	-0.11472	0.66143	0.32759	0.00294	-0.01394	0.04398	6.01108	-3.40032	12.15989	0.86311	3.77656	-3.77892	-2.41085	-0.65484	-7.51962	0.54786	10.79440	18.58314	-0.00058	0.00088	0.00232	-0.00002
762			7.61000	3.82252	-6.73496	14.44666	0.83195	-0.22225	0.10251	0.00193	0.02406	-0.02479	-0.00597	-0.00482	1.09980	-10.43888	2.10034	-5.13931	-0.48751	0.37469	-0.15379	0.02934	-0.00739	0.01244	14.25898	2.79318	-9.65502	-0.11725	0.65187	0.32090	0.00337	-0.01167	0.04371	6.64171	-3.62478	13.16293	0.54979	3.98008	-4.30078	-2.62044	-0.83545	-7.55642	0.52432	10.78648	18.59623	-0.00071	0.00089	0.00239	-0.00003
763			7.62000	3.83675	-6.66182	14.58552	0.83146	-0.22837	0.10018	0.00389	0.02523	-0.02459	-0.00447	-0.00502	1.09777	-10.40657	2.10187	-5.18953	-0.48447	0.37018	-0.15058	0.02688	-0.00639	0.01272	14.27969	2.78270	-9.73252	-0.11964	0.65019	0.31729	0.00340	-0.00792	0.04179	6.80744	-3.56795	13.37497	0.33161	3.76098	-4.50010	-2.79529	-0.86613	-7.17676	0.49987	10.77316	18.60798	-0.00080	0.00089	0.00245	-0.00003
764			7.63000	3.84896	-6.58983	14.72072	0.82915	-0.23131	0.09932	0.00564	0.02446	-0.02239	-0.00167	-0.00510	1.09113	-10.37893	2.10230	-5.23814	-0.48130	0.37025	-0.14959	0.02146	-0.00493	0.01093	14.29878	2.76948	-9.80488	-0.11724	0.65602	0.31786	0.00290	-0.00334	0.03845	6.52572	-3.20384	12.28012	0.17418	3.07009	-3.89435	-2.88119	-0.74841	-6.42539	0.47806	10.75706	18.62141	-0.00087	0.00090	0.00250	-0.00002
765			7.64000	3.85782	-6.52357	14.83676	0.82540	-0.23122	0.09904	0.00668	0.02224	-0.01792	0.00076	-0.00482	1.08292	-10.35859	2.10181	-5.27467	-0.47908	0.37168	-0.14944	0.01439	-0.00210	0.00703	14.31465	2.75412	-9.86845	-0.11159	0.66160	0.31902	0.00219	0.00127	0.03299	5.90363	-2.58404	9.82563	-0.03496	2.06978	-2.45883	-2.78532	-0.58068	-5.31957	0.46096	10.74041	18.64016	-0.00089	0.00092	0.00253	-0.00002
766			7.65000	3.86253	-6.46589	14.92147	0.82053	-0.22954	0.09878	0.00739	0.01937	-0.01221	0.00162	-0.00420	1.07799	-10.34649	2.09899	-5.29237	-0.47703	0.37234	-0.14933	0.00676	0.00228	0.00269	14.32682	2.73806	-9.91930	-0.10764	0.66284	0.31895	0.00157	0.00502	0.02513	5.11635	-1.82899	6.65643	-0.44643	0.99844	-0.80572	-2.43513	-0.44570	-3.89111	0.44883	10.72434	18.66635	-0.00088	0.00094	0.00255	-0.00001
767			7.66000	3.86283	-6.41757	14.97249	0.81647	-0.23071	0.09839	0.00802	0.01661	-0.00675	0.00108	-0.00324	1.07639	-10.34305	2.09120	-5.29371	-0.47668	0.36855	-0.14838	-0.00077	0.00741	-0.00030	14.33545	2.72336	-9.95389	-0.10413	0.65724	0.31623	0.00102	0.00710	0.01555	4.30486	-1.09096	3.61510	-1.09629	0.02916	0.38385	-1.82819	-0.34394	-2.27427	0.44073	10.70955	18.69933	-0.00086	0.00095	0.00256	-0.00000
768			7.67000	3.85949	-6.37826	14.99481	0.81315	-0.23334	0.09768	0.00833	0.01396	-0.00233	-0.00021	-0.00212	1.07696	-10.34812	2.07674	-5.28592	-0.47754	0.36291	-0.14687	-0.00747	0.01190	-0.00148	14.34051	2.71211	-9.97087	-0.10075	0.64966	0.31251	0.00054	0.00747	0.00581	3.52280	-0.47538	1.15144	-1.81559	-0.74137	0.90496	-1.06637	-0.25456	-0.67938	0.43540	10.69720	18.73651	-0.00084	0.00097	0.00256	0.00000
769			7.68000	3.85364	-6.34733	14.99529	0.80795	-0.23704	0.09631	0.00868	0.01126	0.00085	-0.00190	-0.00139	1.07799	-10.36032	2.05630	-5.27561	-0.47541	0.35544	-0.14459	-0.01260	0.01431	-0.00128	14.34239	2.70533	-9.97130	-0.10274	0.64048	0.30789	0.00020	0.00683	-0.00273	2.76479	0.03054	-0.62989	-2.33845	-1.28908	0.86909	-0.30720	-0.20652	0.71217	0.43225	10.68921	18.77402	-0.00081	0.00098	0.00256	0.00001
770			7.69000	3.84567	-6.32463	14.98098	0.80352	-0.24093	0.09484	0.00967	0.00823	0.00296	-0.00336	-0.00136	1.07961	-10.37783	2.03319	-5.26760	-0.47153	0.34840	-0.14248	-0.01591	0.01382	-0.00058	14.34218	2.70278	-9.95800	-0.10974	0.63263	0.30409	0.00007	0.00598	-0.00909	1.98639	0.49581	-1.81999	-2.43172	-1.65609	0.54393	0.30635	-0.23750	1.75425	0.43110	10.68850	18.80597	-0.00079	0.00099	0.00256	0.00001
771			7.70000	3.83560	-6.31069	14.95673	0.80388	-0.24204	0.09441	0.01121	0.00455	0.00468	-0.00392	-0.00186	1.08225	-10.39851	2.01244	-5.26285	-0.47047	0.34687	-0.14227	-0.01768	0.01078	-0.00080	14.34143	2.70331	-9.93539	-0.11544	0.63109	0.30403	0.00018	0.00502	-0.01244	1.11686	0.98245	-2.76399	-1.97167	-1.94673	0.48427	0.67410	-0.34266	2.26620	0.43134	10.69962	18.82390	-0.00076	0.00100	0.00257	0.00000
772			7.71000	3.82326	-6.30692	14.92256	0.80673	-0.24161	0.09503	0.01360	0.00024	0.00654	-0.00356	-0.00213	1.08404	-10.42044	1.99933	-5.25480	-0.47261	0.34899	-0.14353	-0.01886	0.00600	-0.00306	14.34172	2.70556	-9.91028	-0.11652	0.63251	0.30617	0.00051	0.00355	-0.01212	0.12273	1.56480	-3.74142	-1.02327	-2.31320	1.13432	0.76281	-0.48378	2.12057	0.43224	10.72588	18.81955	-0.00072	0.00101	0.00259	-0.00000
773			7.72000	3.80759	-6.31479	14.87754	0.81115	-0.23983	0.09652	0.01775	-0.00462	0.00851	-0.00301	-0.00216	1.08522	-10.44327	1.99748	-5.23527	-0.47734	0.35242	-0.14565	-0.02077	0.00045	-0.00695	14.34427	2.70831	-9.88979	-0.11420	0.63286	0.30859	0.00090	0.00150	-0.00876	-0.97898	2.29636	-4.69544	0.16535	-2.86177	2.34107	0.63764	-0.61062	1.44469	0.43392	10.76586	18.79128	-0.00069	0.00102	0.00261	-0.00001
774			7.73000	3.78719	-6.33565	14.82266	0.81540	-0.23720	0.09776	0.02339	-0.00999	0.01045	-0.00308	-0.00190	1.08693	-10.46841	2.00780	-5.20072	-0.48310	0.35548	-0.14723	-0.02414	-0.00482	-0.01117	14.34924	2.71097	-9.87807	-0.11082	0.63119	0.30944	0.00119	-0.00074	-0.00476	-2.19865	3.15416	-5.59326	1.29311	-3.57789	3.63852	0.47983	-0.68719	0.67506	0.43737	10.81344	18.74598	-0.00066	0.00104	0.00262	-0.00000
775			7.74000	3.76148	-6.37105	14.75772	0.81918	-0.23555	0.09913	0.02864	-0.01587	0.01280	-0.00318	-0.00149	1.08950	-10.49763	2.02856	-5.15252	-0.48879	0.35870	-0.14873	-0.02859	-0.00868	-0.01467	14.35577	2.71398	-9.87304	-0.10731	0.63187	0.31049	0.00129	-0.00246	-0.00346	-3.56577	4.04461	-6.67652	2.10237	-4.33118	4.68320	0.50931	-0.72684	0.38209	0.44353	10.86061	18.69410	-0.00063	0.00104	0.00262	-0.00000
776			7.75000	3.73119	-6.42237	14.67918	0.82247	-0.23143	0.10134	0.03134	-0.02155	0.01604	-0.00258	-0.00124	1.08964	-10.53167	2.05569	-5.09454	-0.49431	0.36533	-0.15159	-0.03298	-0.01018	-0.01699	14.36250	2.71847	-9.86678	-0.10178	0.63858	0.31438	0.00120	-0.00305	-0.00719	-5.02307	4.83491	-8.18038	2.40720	-4.93723	5.31268	0.86265	-0.77257	0.95288	0.45261	10.89964	18.64550	-0.00060	0.00104	0.00258	0.00000
777			7.76000	3.69819	-6.48935	14.58252	0.82422	-0.22419	0.10339	0.03068	-0.02583	0.01973	-0.00242	-0.00125	1.08832	-10.56977	2.08343	-5.03202	-0.49856	0.37289	-0.15453	-0.03609	-0.00880	-0.01735	14.36817	2.72578	-9.84899	-0.09707	0.64487	0.31838	0.00105	-0.00219	-0.01602	-6.33727	5.38348	-9.92519	2.12730	-5.22707	5.34497	1.51492	-0.86371	2.38423	0.46448	10.92520	18.60792	-0.00057	0.00103	0.00252	0.00001
778			7.77000	3.66465	-6.56821	14.46813	0.82523	-0.21639	0.10631	0.02748	-0.02785	0.02319	-0.00297	-0.00131	1.08769	-10.61021	2.10585	-4.97293	-0.50227	0.37926	-0.15823	-0.03723	-0.00502	-0.01551	14.37223	2.73654	-9.81184	-0.09308	0.64843	0.32285	0.00086	-0.00019	-0.02773	-7.20288	5.59951	-11.44638	1.35907	-5.12647	4.69093	2.29436	-0.97639	4.27605	0.47894	10.93618	18.58633	-0.00052	0.00100	0.00243	0.00001
779			7.78000	3.63236	-6.65249	14.34087	0.82332	-0.20956	0.10921	0.02215	-0.02756	0.02599	-0.00440	-0.00097	1.08882	-10.65076	2.11898	-4.92437	-0.50451	0.38401	-0.16168	-0.03562	-0.00013	-0.01263	14.37420	2.75053	-9.75361	-0.08922	0.65053	0.32718	0.00062	0.00217	-0.03868	-7.49072	5.46552	-12.61071	0.42638	-4.66556	3.79932	2.95978	-1.03137	6.02074	0.49536	10.93473	18.58212	-0.00047	0.00097	0.00234	0.00001
780			7.79000	3.60319	-6.73588	14.20378	0.82159	-0.20590	0.11169	0.01434	-0.02589	0.02847	-0.00707	-0.00021	1.09406	-10.68787	2.12276	-4.88500	-0.50748	0.38511	-0.16402	-0.03085	0.00431	-0.01111	14.37385	2.76646	-9.67951	-0.08536	0.64939	0.32981	0.00030	0.00422	-0.04535	-7.33238	5.02430	-13.68030	-0.25365	-3.94653	3.45920	3.30338	-0.94543	7.10183	0.51310	10.92396	18.59290	-0.00041	0.00094	0.00225	0.00001
781			7.80000	3.57900	-6.81462	14.05646	0.82071	-0.20466	0.11281	0.00467	-0.02361	0.03041	-0.00997	0.00030	1.10272	-10.71750	2.12077	-4.84565	-0.50902	0.38519	-0.16498	-0.02350	0.00689	-0.01199	14.37069	2.78244	-9.59896	-0.08596	0.64933	0.33142	-0.00015	0.00543	-0.04634	-6.94445	4.37594	-14.66163	-0.43013	-3.12797	3.92623	3.26154	-0.67090	7.30311	0.53177	10.90697	18.61325	-0.00034	0.00093	0.00219	0.00001
782			7.81000	3.56081	-6.88711	13.90161	0.81994	-0.20274	0.11307	-0.00421	-0.02096	0.03087	-0.01194	0.00007	1.10898	-10.73761	2.11811	-4.79931	-0.50791	0.38653	-0.16561	-0.01583	0.00676	-0.01388	14.36425	2.79694	-9.52173	-0.09036	0.65173	0.33327	-0.00074	0.00541	-0.04221	-6.42580	3.65143	-15.00856	-0.13408	-2.38816	4.63874	2.90681	-0.23323	6.67807	0.55109	10.88647	18.63658	-0.00027	0.00093	0.00215	0.00001
783			7.82000	3.54806	-6.95228	13.74934	0.82184	-0.19870	0.11329	-0.00939	-0.01792	0.02887	-0.01318	-0.00092	1.11074	-10.74959	2.11897	-4.74752	-0.50760	0.38818	-0.16637	-0.01004	0.00392	-0.01455	14.35439	2.80924	-9.45583	-0.09421	0.65265	0.33453	-0.00137	0.00393	-0.03412	-5.73237	2.95411	-14.09563	0.41807	-1.82845	4.81657	2.36056	0.27259	5.41507	0.57038	10.86516	18.65636	-0.00019	0.00094	0.00215	0.00001
784			7.83000	3.53917	-7.00831	13.61446	0.82595	-0.19536	0.11284	-0.01034	-0.01468	0.02414	-0.01412	-0.00229	1.11143	-10.75655	2.12544	-4.69865	-0.50812	0.38905	-0.16627	-0.00629	-0.00072	-0.01288	14.34192	2.81922	-9.40664	-0.09823	0.65263	0.33439	-0.00185	0.00141	-0.02385	-4.81912	2.30526	-11.86185	1.00898	-1.39847	4.15129	1.73978	0.69553	3.79126	0.58755	10.84708	18.66666	-0.00013	0.00096	0.00216	0.00000
785			7.84000	3.53302	-7.05334	13.50822	0.83318	-0.19471	0.11169	-0.00929	-0.01135	0.01802	-0.01464	-0.00406	1.11316	-10.76056	2.13761	-4.66066	-0.50971	0.38912	-0.16516	-0.00323	-0.00565	-0.00981	14.32883	2.82708	-9.37594	-0.10327	0.65350	0.33336	-0.00201	-0.00147	-0.01330	-3.74838	1.65996	-8.95352	1.52381	-0.97398	3.02389	1.13359	0.91246	2.08952	0.59986	10.83719	18.66315	-0.00009	0.00098	0.00219	0.00000
786			7.85000	3.52967	-7.08637	13.43272	0.84047	-0.19261	0.11078	-0.00879	-0.00786	0.01229	-0.01450	-0.00584	1.11415	-10.76142	2.15448	-4.63481	-0.51124	0.39201	-0.16471	0.00015	-0.00957	-0.00712	14.31746	2.83304	-9.36294	-0.10744	0.65765	0.33381	-0.00179	-0.00442	-0.00375	-2.65272	0.99491	-6.18186	1.91395	-0.51577	2.04016	0.60990	0.91901	0.50458	0.60514	10.83794	18.64652	-0.00008	0.00099	0.00223	-0.00000
787			7.86000	3.52959	-7.10781	13.38323	0.84520	-0.19076	0.10995	-0.00976	-0.00470	0.00782	-0.01352	-0.00725	1.11279	-10.75859	2.17435	-4.61719	-0.51146	0.39575	-0.16443	0.00356	-0.01174	-0.00566	14.30925	2.83774	-9.36535	-0.11060	0.66250	0.33467	-0.00132	-0.00744	0.00424	-1.67674	0.35046	-4.01024	2.14304	-0.09272	1.53017	0.21602	0.79281	-0.85403	0.60280	10.84708	18.62381	-0.00011	0.00101	0.00227	-0.00000
788			7.87000	3.53299	-7.11954	13.35254	0.84874	-0.18893	0.10930	-0.01197	-0.00217	0.00481	-0.01200	-0.00797	1.10921	-10.75221	2.19525	-4.60236	-0.51282	0.39977	-0.16426	0.00624	-0.01204	-0.00559	14.30468	2.84192	-9.38020	-0.10960	0.66642	0.33528	-0.00079	-0.01029	0.01043	-0.91726	-0.21184	-2.56050	2.20360	0.20326	1.53722	-0.04800	0.63965	-1.92824	0.59370	10.85952	18.60407	-0.00017	0.00102	0.00231	-0.00000
789			7.88000	3.53957	-7.12408	13.33333	0.84797	-0.18906	0.10786	-0.01469	-0.00037	0.00305	-0.01036	-0.00785	1.10457	-10.74341	2.21552	-4.58532	-0.51248	0.40216	-0.16299	0.00791	-0.01073	-0.00633	14.30290	2.84607	-9.40430	-0.10794	0.66828	0.33422	-0.00042	-0.01252	0.01441	-0.39056	-0.65701	-1.74158	2.10380	0.36533	1.87600	-0.19184	0.52676	-2.64465	0.57947	10.87001	18.59404	-0.00024	0.00102	0.00235	-0.00001
790			7.89000	3.54882	-7.12380	13.32012	0.84524	-0.18960	0.10663	-0.01695	0.00083	0.00198	-0.00844	-0.00709	1.10055	-10.73305	2.23360	-4.56428	-0.51175	0.40574	-0.16218	0.00889	-0.00843	-0.00678	14.30283	2.85051	-9.43346	-0.10536	0.67225	0.33413	-0.00019	-0.01376	0.01589	-0.04941	-0.97779	-1.24899	1.83081	0.48435	2.13522	-0.21677	0.43830	-2.92792	0.56242	10.87424	18.59685	-0.00032	0.00102	0.00238	-0.00001
791			7.90000	3.55985	-7.12042	13.31158	0.84272	-0.19018	0.10631	-0.01758	0.00161	0.00082	-0.00659	-0.00650	1.09637	-10.72185	2.24783	-4.54264	-0.51071	0.40874	-0.16229	0.00927	-0.00569	-0.00570	14.30371	2.85533	-9.46298	-0.10355	0.67597	0.33499	-0.00005	-0.01379	0.01499	0.19488	-1.17688	-0.66005	1.37230	0.62897	1.86937	-0.14415	0.34455	-2.79272	0.54516	10.86922	18.61271	-0.00038	0.00102	0.00240	-0.00001
792			7.91000	3.57153	-7.11467	13.31061	0.84017	-0.18931	0.10576	-0.01627	0.00220	-0.00084	-0.00609	-0.00582	1.09302	-10.71081	2.25677	-4.52765	-0.51053	0.40978	-0.16184	0.00915	-0.00304	-0.00281	14.30507	2.86048	-9.48899	-0.10066	0.67571	0.33422	0.00004	-0.01282	0.01240	0.42405	-1.28522	0.22604	0.77973	0.81135	0.98087	-0.01378	0.25027	-2.37451	0.52979	10.85419	18.63976	-0.00042	0.00102	0.00241	-0.00001
793			7.92000	3.58309	-7.10658	13.31995	0.83761	-0.18878	0.10548	-0.01441	0.00272	-0.00265	-0.00673	-0.00499	1.09241	-10.70060	2.25989	-4.52463	-0.51080	0.40907	-0.16134	0.00901	-0.00098	0.00072	14.30649	2.86589	-9.50961	-0.09760	0.67384	0.33306	0.00005	-0.01135	0.00940	0.64755	-1.36648	1.20204	0.21384	1.01719	-0.15382	0.11242	0.19126	-1.86967	0.51759	10.83101	18.67434	-0.00044	0.00102	0.00242	-0.00000
794			7.93000	3.59471	-7.09638	13.33857	0.83578	-0.18886	0.10566	-0.01350	0.00319	-0.00414	-0.00773	-0.00439	1.09329	-10.69083	2.25851	-4.53318	-0.51092	0.40736	-0.16116	0.00924	-0.00002	0.00358	14.30743	2.87119	-9.52513	-0.09540	0.67201	0.33238	-0.00006	-0.00977	0.00712	0.83048	-1.47398	1.99102	-0.14444	1.21355	-1.09781	0.17214	0.21281	-1.45822	0.50881	10.80292	18.71206	-0.00046	0.00102	0.00243	-0.00000
795			7.94000	3.60702	-7.08447	13.36386	0.83494	-0.19028	0.10536	-0.01331	0.00359	-0.00522	-0.00885	-0.00422	1.09444	-10.68086	2.25521	-4.54971	-0.51034	0.40368	-0.16024	0.00931	-0.00055	0.00527	14.30712	2.87596	-9.53755	-0.09554	0.66830	0.33056	-0.00033	-0.00841	0.00632	0.96970	-1.58713	2.57002	-0.20933	1.30767	-1.70160	0.12828	0.34800	-1.27377	0.50253	10.77372	18.74859	-0.00047	0.00103	0.00245	0.00000
796			7.95000	3.61985	-7.07121	13.39430	0.83657	-0.19280	0.10477	-0.01235	0.00391	-0.00602	-0.00972	-0.00453	1.09645	-10.67139	2.25307	-4.57053	-0.51004	0.39964	-0.15901	0.00824	-0.00258	0.00578	14.30476	2.87975	-9.54997	-0.09788	0.66466	0.32847	-0.00070	-0.00765	0.00732	1.07995	-1.61544	3.01956	0.00923	1.18957	-1.97781	-0.01701	0.57131	-1.38164	0.49708	10.74821	18.77886	-0.00048	0.00104	0.00247	-0.00000
797			7.96000	3.63190	-7.05714	13.42858	0.84058	-0.19625	0.10339	-0.00946	0.00399	-0.00644	-0.01016	-0.00548	1.09859	-10.66401	2.25477	-4.59202	-0.50951	0.39548	-0.15704	0.00549	-0.00566	0.00515	14.30032	2.88243	-9.56560	-0.10332	0.66122	0.32566	-0.00110	-0.00774	0.00977	1.14071	-1.47048	3.32470	0.44667	0.80719	-1.93037	-0.21763	0.80578	-1.75355	0.49065	10.73092	18.79726	-0.00051	0.00105	0.00252	-0.00000
798			7.97000	3.64137	-7.04342	13.46460	0.84509	-0.20046	0.10142	-0.00468	0.00362	-0.00631	-0.01030	-0.00677	1.09965	-10.66062	2.26223	-4.61049	-0.50851	0.39054	-0.15434	0.00112	-0.00914	0.00352	14.29445	2.88425	-9.58663	-0.11047	0.65644	0.32167	-0.00138	-0.00850	0.01267	1.08473	-1.12681	3.37840	1.00961	0.18194	-1.57226	-0.40554	0.96667	-2.24864	0.48207	10.72438	18.80075	-0.00053	0.00107	0.00258	-0.00001
799			7.98000	3.64687	-7.03197	13.49890	0.85019	-0.20231	0.09991	0.00090	0.00258	-0.00547	-0.00929	-0.00782	1.09900	-10.66270	2.27627	-4.62272	-0.50924	0.39045	-0.15283	-0.00426	-0.01232	0.00128	14.28835	2.88568	-9.61305	-0.11357	0.65788	0.32030	-0.00138	-0.00961	0.01481	0.85617	-0.62743	3.04291	1.56480	-0.58983	-0.96622	-0.50231	0.98519	-2.64116	0.47117	10.72860	18.79180	-0.00057	0.00108	0.00264	-0.00001
800			7.99000	3.64777	-7.02482	13.52677	0.85486	-0.20041	0.09967	0.00591	0.00097	-0.00390	-0.00670	-0.00898	1.09640	-10.67085	2.29599	-4.62663	-0.50955	0.39780	-0.15394	-0.00969	-0.01462	-0.00125	14.28334	2.88740	-9.64217	-0.11539	0.66988	0.32438	-0.00108	-0.01075	0.01532	0.45037	-0.05743	2.25058	1.98166	-1.36580	-0.20692	-0.45064	0.83641	-2.74875	0.45852	10.74210	18.77614	-0.00061	0.00109	0.00270	-0.00002
801			8.00000	3.64442	-7.02358	13.54368	0.86021	-0.19670	0.10005	0.00930	-0.00093	-0.00190	-0.00523	-0.00979	1.09316	-10.68445	2.31936	-4.62139	-0.51267	0.40309	-0.15520	-0.01422	-0.01531	-0.00338	14.28054	2.89015	-9.67012	-0.11433	0.67510	0.32665	-0.00053	-0.01141	0.01351	-0.08197	0.46937	1.18829	2.16016	-1.98374	0.46720	-0.24322	0.54363	-2.50352	0.44524	10.76228	18.75903	-0.00066	0.00110	0.00274	-0.00002
802			8.01000	3.63809	-7.02884	13.54898	0.86256	-0.19428	0.10063	0.01101	-0.00286	-0.00020	-0.00501	-0.00959	1.09186	-10.70197	2.34340	-4.61017	-0.51609	0.40519	-0.15598	-0.01736	-0.01465	-0.00400	14.28061	2.89448	-9.69293	-0.11238	0.67396	0.32683	0.00010	-0.01130	0.00972	-0.65577	0.86239	0.29362	2.06248	-2.33909	0.66599	0.06708	0.17143	-1.94775	0.43304	10.78584	18.74432	-0.00070	0.00110	0.00276	-0.00002
803			8.02000	3.63021	-7.04028	13.54708	0.86212	-0.19323	0.10113	0.01163	-0.00466	0.00071	-0.00518	-0.00851	1.09234	-10.72213	2.36553	-4.60017	-0.51941	0.40681	-0.15649	-0.01930	-0.01337	-0.00275	14.28351	2.90036	-9.70793	-0.10864	0.67300	0.32694	0.00066	-0.01041	0.00493	-1.19184	1.10435	-0.17022	1.74663	-2.44652	0.24221	0.39872	-0.19903	-1.20577	0.42380	10.80930	18.73421	-0.00072	0.00109	0.00276	-0.00001
804			8.03000	3.62185	-7.05693	13.54261	0.86027	-0.19238	0.10238	0.01105	-0.00611	0.00130	-0.00566	-0.00661	1.09245	-10.74403	2.38416	-4.59738	-0.52456	0.40791	-0.15739	-0.02005	-0.01163	-0.00072	14.28864	2.90739	-9.71408	-0.09907	0.67224	0.32752	0.00100	-0.00895	-0.00005	-1.64135	1.21660	-0.45905	1.32647	-2.36619	-0.41786	0.70116	-0.51316	-0.40569	0.41871	10.83025	18.72856	-0.00072	0.00109	0.00275	-0.00000
805			8.04000	3.61398	-7.07754	13.53479	0.85765	-0.19233	0.10361	0.00872	-0.00705	0.00230	-0.00623	-0.00489	1.09283	-10.76597	2.39861	-4.60107	-0.52846	0.40837	-0.15819	-0.01924	-0.00912	0.00054	14.29530	2.91519	-9.71153	-0.09039	0.67251	0.32843	0.00116	-0.00742	-0.00467	-1.96835	1.21996	-0.99743	0.89522	-2.15648	-0.75898	0.96310	-0.74539	0.34833	0.41789	10.84718	18.72539	-0.00070	0.00109	0.00271	0.00000
806			8.05000	3.60738	-7.10042	13.51972	0.85450	-0.19229	0.10437	0.00494	-0.00736	0.00379	-0.00702	-0.00422	1.09414	-10.78611	2.40857	-4.60600	-0.52816	0.40822	-0.15876	-0.01705	-0.00598	0.00055	14.30270	2.92366	-9.70139	-0.08937	0.67306	0.32949	0.00126	-0.00617	-0.00847	-2.14752	1.13632	-1.82852	0.50453	-1.87642	-0.62387	1.17622	-0.88252	0.96933	0.42124	10.85833	18.72191	-0.00066	0.00108	0.00266	0.00000
807			8.06000	3.60252	-7.12391	13.49570	0.85133	-0.19166	0.10429	0.00076	-0.00720	0.00530	-0.00811	-0.00474	1.09646	-10.80325	2.41437	-4.60811	-0.52374	0.40768	-0.15882	-0.01430	-0.00299	-0.00026	14.31016	2.93266	-9.68554	-0.09655	0.67319	0.33020	0.00137	-0.00545	-0.01103	-2.20372	0.99977	-2.69599	0.20831	-1.59621	-0.20405	1.32619	-0.92904	1.38522	0.42821	10.86162	18.71599	-0.00061	0.00108	0.00261	0.00001
808			8.07000	3.59943	-7.14703	13.46383	0.85083	-0.19114	0.10413	-0.00299	-0.00686	0.00648	-0.00904	-0.00561	1.09826	-10.81739	2.41718	-4.60571	-0.52082	0.40673	-0.15874	-0.01218	-0.00100	-0.00155	14.31722	2.94212	-9.66655	-0.10263	0.67216	0.33042	0.00135	-0.00539	-0.01180	-2.19382	0.84868	-3.38709	0.07938	-1.41666	0.33982	1.38115	-0.87693	1.51073	0.43796	10.85589	18.70695	-0.00055	0.00107	0.00256	0.00001
809			8.08000	3.59793	-7.16946	13.42653	0.85139	-0.18989	0.10407	-0.00595	-0.00657	0.00723	-0.00937	-0.00630	1.09964	-10.82960	2.41925	-4.59762	-0.51942	0.40805	-0.15913	-0.01142	-0.00053	-0.00330	14.32327	2.95168	-9.64813	-0.10579	0.67379	0.33171	0.00113	-0.00612	-0.01046	-2.17953	0.71121	-3.83279	0.17187	-1.42645	0.97077	1.32026	-0.71258	1.28811	0.44950	10.84239	18.69515	-0.00050	0.00106	0.00251	0.00001
810			8.09000	3.59774	-7.19157	13.38621	0.85242	-0.18921	0.10421	-0.00808	-0.00649	0.00760	-0.00955	-0.00685	1.10007	-10.84160	2.42310	-4.58260	-0.51897	0.40866	-0.15955	-0.01229	-0.00151	-0.00551	14.32776	2.96114	-9.63407	-0.10757	0.67367	0.33243	0.00075	-0.00754	-0.00706	-2.20417	0.60284	-4.04724	0.47452	-1.65618	1.68090	1.14659	-0.44148	0.73648	0.46232	10.82344	18.68180	-0.00046	0.00104	0.00247	0.00001
811			8.10000	3.59858	-7.21395	13.34500	0.85186	-0.18797	0.10489	-0.00897	-0.00656	0.00762	-0.00942	-0.00716	1.09829	-10.85512	2.43085	-4.55955	-0.51816	0.40959	-0.16057	-0.01459	-0.00335	-0.00775	14.33017	2.97013	-9.62768	-0.10816	0.67355	0.33356	0.00030	-0.00923	-0.00245	-2.24986	0.54866	-4.04174	0.87058	-2.05509	2.34452	0.89650	-0.12729	-0.00594	0.47648	10.80086	18.66808	-0.00042	0.00103	0.00244	0.00001
812			8.11000	3.59961	-7.23672	13.30498	0.84950	-0.18684	0.10562	-0.00783	-0.00652	0.00708	-0.00897	-0.00712	1.09547	-10.87162	2.44274	-4.52997	-0.51674	0.41110	-0.16175	-0.01784	-0.00517	-0.00900	14.33075	2.97845	-9.62979	-0.10832	0.67454	0.33499	-0.00003	-0.01069	0.00199	-2.21957	0.56545	-3.71468	1.16149	-2.50350	2.64002	0.64534	0.12045	-0.71310	0.49187	10.77659	18.65459	-0.00039	0.00102	0.00242	0.00001
813			8.12000	3.59973	-7.25869	13.27020	0.84627	-0.18583	0.10614	-0.00430	-0.00604	0.00553	-0.00873	-0.00686	1.09359	-10.89211	2.45703	-4.49962	-0.51495	0.41266	-0.16274	-0.02141	-0.00649	-0.00801	14.33044	2.98604	-9.63877	-0.10944	0.67560	0.33617	-0.00017	-0.01134	0.00515	-1.99987	0.61779	-2.84310	1.19605	-2.86429	2.19402	0.43991	0.24304	-1.20426	0.50758	10.75306	18.64152	-0.00035	0.00102	0.00241	0.00001
814			8.13000	3.59815	-7.27765	13.24727	0.84365	-0.18468	0.10720	0.00048	-0.00498	0.00289	-0.00860	-0.00619	1.09309	-10.91703	2.47110	-4.47791	-0.51507	0.41512	-0.16430	-0.02446	-0.00732	-0.00463	14.33010	2.99273	-9.65159	-0.10788	0.67833	0.33834	-0.00016	-0.01095	0.00676	-1.56329	0.61555	-1.39608	0.97465	-3.02461	0.96609	0.28270	0.25761	-1.42416	0.52223	10.73218	18.63000	-0.00032	0.00102	0.00240	0.00001
815			8.14000	3.59540	-7.29149	13.24111	0.83984	-0.18457	0.10813	0.00399	-0.00346	-0.00024	-0.00890	-0.00524	1.09399	-10.94533	2.48299	-4.47171	-0.51497	0.41665	-0.16551	-0.02563	-0.00774	-0.00019	14.33013	2.99828	-9.66558	-0.10608	0.68110	0.34032	-0.00010	-0.00969	0.00728	-0.98488	0.46168	0.25255	0.64722	-2.92253	-0.55293	0.14950	0.22203	-1.44815	0.53423	10.71518	18.62251	-0.00030	0.00102	0.00240	0.00000
816			8.15000	3.59321	-7.29895	13.25124	0.83734	-0.18558	0.10810	0.00433	-0.00162	-0.00304	-0.00964	-0.00475	1.09572	-10.97418	2.49224	-4.48069	-0.51462	0.41602	-0.16541	-0.02390	-0.00795	0.00356	14.33051	3.00246	-9.67941	-0.10693	0.68190	0.34065	-0.00004	-0.00781	0.00745	-0.36085	0.11093	1.67172	0.39956	-2.54127	-1.78512	-0.00346	0.18202	-1.40247	0.54215	10.70257	18.62142	-0.00028	0.00102	0.00239	0.00000
817			8.16000	3.59368	-7.29948	13.27419	0.83649	-0.18803	0.10759	0.00154	0.00049	-0.00530	-0.01024	-0.00452	1.09697	-10.99979	2.49978	-4.50014	-0.51485	0.41369	-0.16454	-0.01928	-0.00838	0.00589	14.33110	3.00479	-9.69314	-0.10842	0.68097	0.33984	-0.00002	-0.00563	0.00812	0.28023	-0.41485	2.78166	0.34281	-1.91725	-2.52262	-0.21844	0.16254	-1.42243	0.54532	10.69409	18.62782	-0.00026	0.00103	0.00238	0.00000
818			8.17000	3.59828	-7.29244	13.30781	0.83600	-0.18984	0.10739	-0.00350	0.00295	-0.00727	-0.01009	-0.00418	1.09723	-11.01904	2.50720	-4.52543	-0.51567	0.41356	-0.16439	-0.01227	-0.00932	0.00685	14.33181	3.00487	-9.70831	-0.10787	0.68301	0.34056	-0.00004	-0.00350	0.01014	0.97045	-1.08303	3.70996	0.49585	-1.11141	-2.78272	-0.53580	0.18395	-1.63605	0.54414	10.68857	18.64140	-0.00024	0.00103	0.00238	0.00000
819			8.18000	3.60823	-7.27684	13.35107	0.83853	-0.19118	0.10810	-0.01038	0.00584	-0.00913	-0.00952	-0.00373	1.09830	-11.02933	2.51600	-4.55199	-0.51933	0.41541	-0.16539	-0.00349	-0.01043	0.00646	14.33251	3.00203	-9.72770	-0.10412	0.68667	0.34275	-0.00011	-0.00195	0.01405	1.74568	-1.88079	4.51760	0.80672	-0.18753	-2.55757	-0.95263	0.26436	-2.13699	0.54000	10.68533	18.66069	-0.00023	0.00104	0.00238	-0.00000
820			8.19000	3.62452	-7.25141	13.40298	0.84250	-0.19439	0.10795	-0.01833	0.00919	-0.01077	-0.00950	-0.00360	1.10077	-11.02891	2.52688	-4.57492	-0.52267	0.41438	-0.16507	0.00618	-0.01113	0.00468	14.33303	2.99640	-9.75469	-0.10345	0.68499	0.34212	-0.00023	-0.00188	0.01973	2.59975	-2.75010	5.22066	1.19287	0.75268	-1.86456	-1.40723	0.40898	-2.96906	0.53411	10.68490	18.68342	-0.00023	0.00106	0.00239	-0.00000
821			8.20000	3.64724	-7.21554	13.46264	0.84756	-0.20139	0.10586	-0.02559	0.01281	-0.01204	-0.01003	-0.00338	1.10566	-11.01743	2.53999	-4.58980	-0.52607	0.40948	-0.16206	0.01525	-0.01135	0.00188	14.33333	2.98872	-9.79261	-0.10537	0.67733	0.33701	-0.00037	-0.00379	0.02654	3.43904	-3.55003	5.85775	1.60240	1.56697	-0.83740	-1.82954	0.59133	-4.09870	0.52705	10.68845	18.70575	-0.00025	0.00108	0.00242	-0.00000
822			8.21000	3.67498	-7.17037	13.52941	0.85108	-0.21239	0.10345	-0.02971	0.01611	-0.01316	-0.00998	-0.00255	1.11209	-10.99653	2.55553	-4.59406	-0.52842	0.40351	-0.15848	0.02204	-0.01164	-0.00109	14.33368	2.98027	-9.84381	-0.10801	0.66908	0.33101	-0.00042	-0.00748	0.03365	4.09504	-4.09239	6.51819	2.01602	2.11502	0.24934	-2.16203	0.74623	-5.39999	0.51904	10.69697	18.72281	-0.00028	0.00110	0.00246	-0.00000
823			8.22000	3.70482	-7.11945	13.60364	0.85181	-0.22428	0.10071	-0.02841	0.01806	-0.01432	-0.00847	-0.00175	1.11624	-10.96956	2.57394	-4.58837	-0.52738	0.39936	-0.15501	0.02482	-0.01258	-0.00323	14.33494	2.97228	-9.90881	-0.11257	0.66449	0.32606	-0.00030	-0.01224	0.04021	4.41240	-4.21463	7.35682	2.39659	2.27695	1.01521	-2.37389	0.81612	-6.69095	0.51043	10.71016	18.73175	-0.00033	0.00112	0.00252	-0.00000
824			8.23000	3.73276	-7.06777	13.68733	0.85154	-0.22944	0.09987	-0.02085	0.01756	-0.01590	-0.00407	-0.00145	1.11327	-10.94184	2.59551	-4.57744	-0.52498	0.40556	-0.15544	0.02254	-0.01432	-0.00406	14.33796	2.96573	-9.98616	-0.11241	0.67501	0.32895	-0.00005	-0.01748	0.04630	4.34465	-3.84867	8.40747	2.64637	1.97270	1.21789	-2.45856	0.80220	-7.78158	0.50211	10.72609	18.73378	-0.00038	0.00114	0.00259	-0.00001
825			8.24000	3.75474	-7.02007	13.78130	0.85404	-0.22656	0.10091	-0.00896	0.01492	-0.01731	0.00053	-0.00217	1.10521	-10.91937	2.61933	-4.56667	-0.52435	0.41641	-0.15857	0.01588	-0.01552	-0.00404	14.34296	2.96109	-10.07265	-0.10831	0.69013	0.33557	0.00022	-0.02210	0.05067	3.96144	-3.07423	9.27955	2.64641	1.25048	1.06632	-2.42001	0.73812	-8.47562	0.49509	10.74237	18.73195	-0.00043	0.00115	0.00265	-0.00001
826			8.25000	3.76833	-6.97957	13.88003	0.85985	-0.22237	0.10243	0.00345	0.01162	-0.01726	0.00199	-0.00318	1.09946	-10.90619	2.64298	-4.55685	-0.52744	0.42055	-0.16076	0.00711	-0.01424	-0.00427	14.34948	2.95841	-10.16313	-0.10365	0.69372	0.33788	0.00042	-0.02446	0.05100	3.38245	-2.08256	9.29881	2.33469	0.31303	1.05905	-2.25264	0.63944	-8.57039	0.48979	10.75775	18.72722	-0.00048	0.00116	0.00270	-0.00001
827			8.26000	3.77327	-6.94764	13.97148	0.86807	-0.22168	0.10440	0.01349	0.00865	-0.01535	0.00141	-0.00388	1.09787	-10.90289	2.66318	-4.54412	-0.53371	0.41787	-0.16199	-0.00144	-0.01019	-0.00489	14.35680	2.95737	-10.25048	-0.09922	0.68908	0.33693	0.00057	-0.02379	0.04660	2.74256	-1.07599	8.25345	1.72849	-0.57032	1.28848	-1.94996	0.48212	-7.92353	0.48549	10.77245	18.71716	-0.00052	0.00115	0.00273	-0.00001
828			8.27000	3.77068	-6.92387	14.04648	0.87767	-0.22133	0.10598	0.02139	0.00620	-0.01267	-0.00043	-0.00457	1.09815	-10.90794	2.67698	-4.52812	-0.54144	0.41166	-0.16226	-0.00875	-0.00528	-0.00413	14.36449	2.95745	-10.32670	-0.09642	0.67873	0.33352	0.00073	-0.02003	0.03784	2.17846	-0.18435	6.83104	0.91218	-1.21339	1.10480	-1.53573	0.23714	-6.54860	0.48048	10.78690	18.70017	-0.00056	0.00114	0.00273	-0.00001
829			8.28000	3.76170	-6.90657	14.10704	0.88604	-0.22091	0.10724	0.02885	0.00442	-0.01100	-0.00306	-0.00500	1.09810	-10.92021	2.68312	-4.51823	-0.54940	0.40246	-0.16176	-0.01491	-0.00183	-0.00019	14.37243	2.95787	-10.38498	-0.09373	0.66285	0.32811	0.00094	-0.01378	0.02642	1.79706	0.53249	5.98706	0.03356	-1.56704	-0.18246	-1.08970	-0.09896	-4.67351	0.47330	10.80072	18.67838	-0.00059	0.00110	0.00269	-0.00001
830			8.29000	3.74740	-6.89328	14.16315	0.89240	-0.21978	0.10834	0.03550	0.00334	-0.01101	-0.00496	-0.00509	1.09724	-10.93901	2.68236	-4.52776	-0.55682	0.39591	-0.16158	-0.01952	-0.00086	0.00618	14.38095	2.95761	-10.42213	-0.08879	0.65183	0.32479	0.00113	-0.00673	0.01539	1.62211	0.99948	6.01897	-0.70207	-1.65613	-2.37032	-0.72413	-0.45605	-2.74362	0.46339	10.81293	18.65662	-0.00063	0.00107	0.00265	-0.00002
831			8.30000	3.73003	-6.88161	14.22296	0.89723	-0.21698	0.10935	0.03909	0.00301	-0.01211	-0.00569	-0.00551	1.09530	-10.96241	2.67724	-4.56179	-0.56192	0.39393	-0.16224	-0.02167	-0.00177	0.01248	14.38992	2.95585	-10.44061	-0.08475	0.64899	0.32510	0.00122	-0.00070	0.00733	1.62271	1.13450	6.57212	-1.13039	-1.53578	-4.55227	-0.52088	-0.70785	-1.25649	0.45158	10.82261	18.63981	-0.00068	0.00102	0.00259	-0.00002
832			8.31000	3.71264	-6.86917	14.28965	0.90165	-0.21490	0.10999	0.03823	0.00361	-0.01356	-0.00585	-0.00616	1.09365	-10.98730	2.67066	-4.61534	-0.56554	0.39296	-0.16276	-0.02083	-0.00337	0.01659	14.39873	2.95239	-10.44750	-0.08261	0.64873	0.32633	0.00118	0.00288	0.00379	1.80251	0.90934	7.25571	-1.23349	-1.24977	-5.97722	-0.50661	-0.78290	-0.55916	0.43940	10.82967	18.63142	-0.00071	0.00099	0.00255	-0.00002
833			8.32000	3.69828	-6.85324	14.36369	0.90335	-0.21362	0.11066	0.03225	0.00517	-0.01496	-0.00515	-0.00635	1.09312	-11.01006	2.66461	-4.67846	-0.56718	0.39490	-0.16384	-0.01666	-0.00474	0.01775	14.40694	2.94761	-10.45226	-0.08061	0.65379	0.32970	0.00102	0.00334	0.00537	2.15332	0.32915	7.83362	-1.06843	-0.79772	-6.32959	-0.67033	-0.67101	-0.76582	0.42805	10.83503	18.63262	-0.00074	0.00096	0.00253	-0.00001
834			8.33000	3.69009	-6.83152	14.44357	0.90191	-0.21438	0.11192	0.02129	0.00757	-0.01621	-0.00376	-0.00577	1.09331	-11.02675	2.66045	-4.73997	-0.56721	0.39781	-0.16567	-0.00958	-0.00558	0.01614	14.41413	2.94207	-10.46415	-0.07761	0.66102	0.33429	0.00071	0.00090	0.01158	2.63297	-0.57406	8.21634	-0.70009	-0.20438	-5.67370	-0.98289	-0.36418	-1.76684	0.41843	10.83978	18.64152	-0.00076	0.00094	0.00252	-0.00001
835			8.34000	3.69075	-6.80219	14.52786	0.90235	-0.21618	0.11348	0.00806	0.01073	-0.01752	-0.00249	-0.00489	1.09451	-11.03465	2.65906	-4.79121	-0.56923	0.39958	-0.16749	-0.00152	-0.00575	0.01311	14.41935	2.93621	-10.49038	-0.07284	0.66568	0.33769	0.00027	-0.00358	0.02050	3.25536	-1.66156	8.55939	-0.29731	0.42744	-4.53213	-1.35577	0.10088	-3.22238	0.41140	10.84425	18.65433	-0.00079	0.00094	0.00254	-0.00000
836			8.35000	3.70047	-6.76337	14.61770	0.90679	-0.21775	0.11465	-0.00298	0.01450	-0.01915	-0.00202	-0.00457	1.09632	-11.03403	2.65948	-4.83126	-0.57291	0.39865	-0.16844	0.00540	-0.00515	0.01060	14.42185	2.93073	-10.53313	-0.07019	0.66496	0.33833	-0.00015	-0.00854	0.02917	4.06367	-2.68017	9.08336	-0.06357	0.98361	-3.58800	-1.67991	0.58496	-4.66897	0.40813	10.84723	18.66697	-0.00082	0.00094	0.00256	0.00000
837			8.36000	3.71657	-6.71368	14.71527	0.91176	-0.22166	0.11466	-0.00902	0.01862	-0.02069	-0.00238	-0.00493	1.09832	-11.02727	2.65980	-4.86491	-0.57464	0.39280	-0.16750	0.01047	-0.00418	0.00932	14.42201	2.92586	-10.58987	-0.07349	0.65861	0.33548	-0.00042	-0.01214	0.03528	4.97550	-3.40587	9.69714	-0.01197	1.43022	-3.09467	-1.91676	0.90289	-5.74712	0.40978	10.84639	18.67615	-0.00085	0.00095	0.00260	0.00001
838			8.37000	3.73535	-6.65389	14.81919	0.91743	-0.22626	0.11434	-0.01066	0.02218	-0.02143	-0.00270	-0.00534	1.10107	-11.01616	2.65925	-4.89623	-0.57640	0.38707	-0.16623	0.01443	-0.00366	0.00851	14.42158	2.92117	-10.65525	-0.07752	0.65357	0.33267	-0.00044	-0.01326	0.03843	5.74948	-3.75797	10.00562	0.04434	1.78228	-2.78805	-2.10421	0.96309	-6.31720	0.41611	10.84023	18.67962	-0.00086	0.00095	0.00263	0.00001
839			8.38000	3.75402	-6.58758	14.92364	0.92451	-0.23159	0.11403	-0.00960	0.02442	-0.02100	-0.00235	-0.00538	1.10326	-11.00134	2.65922	-4.92462	-0.58045	0.38237	-0.16501	0.01746	-0.00415	0.00723	14.42228	2.91541	-10.72403	-0.07765	0.65003	0.33029	-0.00028	-0.01187	0.03937	6.16962	-3.76222	9.79497	0.26864	1.99080	-2.37147	-2.30328	0.84653	-6.46260	0.42541	10.82932	18.67649	-0.00087	0.00095	0.00264	0.00001
840			8.39000	3.77066	-6.51953	15.02319	0.93076	-0.23543	0.11393	-0.00612	0.02483	-0.01982	-0.00111	-0.00528	1.10459	-10.98409	2.66189	-4.94795	-0.58400	0.38124	-0.16467	0.01840	-0.00568	0.00565	14.42450	2.90742	-10.79294	-0.07670	0.65041	0.32997	-0.00011	-0.00870	0.03925	6.20067	-3.46006	9.25195	0.63524	1.95867	-1.89979	-2.54078	0.70284	-6.33267	0.43564	10.81607	18.66709	-0.00087	0.00095	0.00265	0.00001
841			8.40000	3.78339	-6.45389	15.11587	0.93503	-0.23913	0.11403	-0.00015	0.02365	-0.01820	0.00046	-0.00556	1.10498	-10.96718	2.66850	-4.96650	-0.58463	0.38056	-0.16474	0.01656	-0.00776	0.00410	14.42747	2.89630	-10.86005	-0.07916	0.65152	0.33045	-0.00005	-0.00416	0.03825	5.89243	-2.88596	8.52853	1.03836	1.65816	-1.48515	-2.80734	0.60730	-5.98998	0.44543	10.80345	18.65305	-0.00088	0.00094	0.00263	0.00001
842			8.41000	3.79065	-6.39437	15.19938	0.94090	-0.24138	0.11472	0.00738	0.02089	-0.01592	0.00198	-0.00612	1.10419	-10.95313	2.67942	-4.98041	-0.58671	0.38028	-0.16538	0.01265	-0.00974	0.00221	14.43032	2.88145	-10.92340	-0.08015	0.65185	0.33126	-0.00007	0.00142	0.03632	5.26853	-2.08268	7.47675	1.42102	1.13906	-0.97490	-3.07502	0.54893	-5.45112	0.45444	10.79377	18.63657	-0.00088	0.00092	0.00260	0.00001
843			8.42000	3.79147	-6.34441	15.26892	0.94765	-0.23873	0.11621	0.01589	0.01676	-0.01299	0.00367	-0.00695	1.10112	-10.94345	2.69442	-4.98714	-0.59002	0.38370	-0.16748	0.00739	-0.01121	-0.00000	14.43256	2.86258	-10.98124	-0.07867	0.65453	0.33407	-0.00009	0.00773	0.03376	4.42098	-1.11386	6.11205	1.71843	0.48894	-0.35156	-3.33176	0.48075	-4.76042	0.46236	10.78789	18.62045	-0.00087	0.00091	0.00255	0.00001
844			8.43000	3.78507	-6.30562	15.32266	0.95286	-0.23435	0.11756	0.02501	0.01246	-0.01014	0.00445	-0.00771	1.09539	-10.93909	2.71229	-4.98676	-0.59368	0.38452	-0.16889	0.00224	-0.01212	-0.00139	14.43440	2.83948	-11.03232	-0.07575	0.65147	0.33451	0.00000	0.01517	0.03041	3.54781	-0.11808	4.83439	1.87749	-0.09085	0.00999	-3.63444	0.30805	-3.95098	0.46832	10.78602	18.60686	-0.00086	0.00090	0.00251	0.00000
845			8.44000	3.77185	-6.27707	15.36410	0.95633	-0.22982	0.11863	0.03214	0.00894	-0.00788	0.00387	-0.00794	1.09241	-10.93900	2.73169	-4.98472	-0.59779	0.38407	-0.16964	0.00072	-0.01319	-0.00117	14.43729	2.81077	-11.07560	-0.07242	0.64701	0.33385	0.00038	0.02499	0.02652	2.80976	0.67038	3.84939	1.98895	-0.24587	-0.12201	-4.08817	-0.11100	-2.99645	0.47182	10.78864	18.59682	-0.00084	0.00090	0.00248	0.00000
846			8.45000	3.75460	-6.25615	15.39614	0.95898	-0.22709	0.11934	0.03450	0.00659	-0.00601	0.00320	-0.00798	1.09372	-10.93769	2.75242	-4.98647	-0.60060	0.38521	-0.17027	0.00583	-0.01504	-0.00010	14.44413	2.77392	-11.10954	-0.07178	0.64755	0.33475	0.00110	0.03755	0.02300	2.25644	1.08907	3.01263	2.24079	0.24779	-0.48437	-4.75482	-0.82979	-2.00295	0.47299	10.79613	18.59003	-0.00082	0.00090	0.00247	-0.00000
847			8.46000	3.73671	-6.24009	15.41988	0.96510	-0.22564	0.12035	0.03341	0.00533	-0.00473	0.00236	-0.00847	1.09595	-10.92827	2.77576	-4.99254	-0.60499	0.38443	-0.17076	0.01622	-0.01753	0.00077	14.45773	2.72678	-11.13533	-0.07196	0.64435	0.33484	0.00207	0.04972	0.02143	1.90922	1.19466	2.40181	2.69008	1.20230	-0.75537	-5.56793	-1.70470	-1.33957	0.47242	10.80791	18.58588	-0.00079	0.00092	0.00246	-0.00000
848			8.47000	3.71966	-6.22620	15.43959	0.97227	-0.22567	0.12137	0.03322	0.00493	-0.00472	0.00139	-0.00923	1.09811	-10.90769	2.80275	-5.00146	-0.60928	0.38115	-0.17073	0.02757	-0.02015	0.00122	14.47934	2.66998	-11.15854	-0.07346	0.63667	0.33344	0.00313	0.05781	0.02336	1.80268	1.19861	2.38217	3.22575	2.20448	-0.89397	-6.39094	-2.52920	-1.36692	0.47108	10.82088	18.58434	-0.00077	0.00094	0.00247	-0.00000
849			8.48000	3.70223	-6.21224	15.46299	0.98056	-0.22585	0.12223	0.03735	0.00504	-0.00631	0.00058	-0.01008	1.10010	-10.87737	2.83369	-5.01208	-0.61417	0.37775	-0.17037	0.03678	-0.02283	0.00145	14.50889	2.60597	-11.18708	-0.07421	0.62932	0.33173	0.00413	0.06132	0.02887	1.92021	1.28526	3.13011	3.76060	2.97931	-0.98975	-7.15941	-3.22942	-2.12715	0.47031	10.82931	18.58687	-0.00075	0.00097	0.00248	0.00000
850			8.49000	3.68225	-6.19687	15.49728	0.98837	-0.22447	0.12245	0.04606	0.00528	-0.00916	-0.00067	-0.01140	1.09928	-10.84018	2.86890	-5.02413	-0.61819	0.37215	-0.16890	0.04341	-0.02589	0.00169	14.54628	2.53689	-11.22716	-0.07570	0.61824	0.32771	0.00521	0.06173	0.03640	2.17037	1.51322	4.50911	4.33994	3.50082	-1.14424	-7.90635	-3.87471	-3.35807	0.47194	10.82703	18.59628	-0.00073	0.00100	0.00252	0.00001
851			8.50000	3.65792	-6.17986	15.54733	0.99643	-0.22180	0.12300	0.05681	0.00523	-0.01256	-0.00173	-0.01267	1.09796	-10.79821	2.90981	-5.03837	-0.62294	0.36774	-0.16771	0.04910	-0.03005	0.00191	14.59195	2.46323	-11.28164	-0.07533	0.60894	0.32422	0.00623	0.06206	0.04436	2.39784	1.82195	6.13585	5.07330	3.89768	-1.34605	-8.67944	-4.54828	-4.68520	0.47790	10.80869	18.61656	-0.00072	0.00103	0.00257	0.00002
852			8.51000	3.62937	-6.16244	15.61299	1.00335	-0.21993	0.12321	0.06511	0.00465	-0.01525	-0.00157	-0.01342	1.09829	-10.75140	2.95845	-5.05451	-0.62728	0.36780	-0.16669	0.05580	-0.03542	0.00159	14.64625	2.38436	-11.34955	-0.07331	0.60818	0.32313	0.00711	0.06450	0.05124	2.43564	2.08125	7.43750	5.99894	4.33351	-1.39885	-9.44789	-5.28080	-5.76160	0.48934	10.77023	18.65079	-0.00070	0.00106	0.00263	0.00003
853			8.52000	3.59867	-6.14671	15.68815	1.00719	-0.21791	0.12327	0.06723	0.00344	-0.01605	-0.00004	-0.01346	1.09784	-10.69789	3.01619	-5.06972	-0.63054	0.37255	-0.16606	0.06432	-0.04095	0.00006	14.70915	2.29971	-11.42682	-0.06778	0.61499	0.32448	0.00751	0.06887	0.05576	2.18369	2.19628	7.84375	6.99851	4.87931	-1.01602	-10.07916	-6.03220	-6.35988	0.50629	10.71017	18.69717	-0.00068	0.00110	0.00271	0.00003
854			8.53000	3.56879	-6.13504	15.76164	1.01036	-0.21463	0.12328	0.06162	0.00157	-0.01416	0.00172	-0.01374	1.09596	-10.63575	3.08212	-5.07833	-0.63266	0.37844	-0.16547	0.07384	-0.04458	-0.00324	14.77959	2.21024	-11.50753	-0.06267	0.62171	0.32595	0.00766	0.07304	0.05676	1.59444	2.14520	6.96804	7.84768	5.47259	0.05626	-10.39688	-6.69157	-6.40319	0.52753	10.63139	18.74684	-0.00066	0.00113	0.00277	0.00004
855			8.54000	3.54284	-6.13014	15.81975	1.01618	-0.20952	0.12359	0.04890	-0.00091	-0.00966	0.00294	-0.01468	1.09296	-10.56431	3.15302	-5.07256	-0.63581	0.38319	-0.16494	0.08225	-0.04456	-0.00814	14.85527	2.11862	-11.58554	-0.05832	0.62294	0.32600	0.00750	0.07438	0.05383	0.66685	1.95436	4.84133	8.28984	5.94914	1.79254	-10.23598	-7.10531	-5.93964	0.55189	10.53969	18.78629	-0.00065	0.00115	0.00282	0.00003
856			8.55000	3.52328	-6.13449	15.85182	1.02047	-0.20425	0.12375	0.03198	-0.00383	-0.00350	0.00340	-0.01559	1.08928	-10.48581	3.22350	-5.04710	-0.63772	0.38561	-0.16396	0.08561	-0.03992	-0.01340	14.93236	2.02947	-11.65543	-0.05564	0.61799	0.32393	0.00708	0.07096	0.04723	-0.50196	1.71173	1.95664	8.06982	6.06432	3.78904	-9.48443	-7.09915	-5.08343	0.57870	10.44055	18.80430	-0.00064	0.00116	0.00285	0.00003
857			8.56000	3.51056	-6.14958	15.85365	1.02097	-0.19870	0.12413	0.01486	-0.00688	0.00319	0.00328	-0.01584	1.08623	-10.40652	3.28671	-5.00197	-0.63804	0.38815	-0.16340	0.08108	-0.03108	-0.01787	15.00558	1.94843	-11.71313	-0.05269	0.61237	0.32202	0.00615	0.06300	0.03788	-1.76381	1.53092	-1.15974	7.07993	5.63201	5.61126	-8.13980	-6.57248	-3.92068	0.60756	10.33732	18.79597	-0.00064	0.00116	0.00287	0.00003
858			8.57000	3.50368	-6.17588	15.82467	1.01973	-0.19315	0.12538	-0.00017	-0.00982	0.00998	0.00258	-0.01525	1.08449	-10.33407	3.33640	-4.94025	-0.63944	0.39092	-0.16383	0.06928	-0.01916	-0.02122	15.06943	1.88072	-11.75516	-0.04678	0.60731	0.32109	0.00457	0.05155	0.02637	-3.01561	1.46684	-4.24925	5.45454	4.67556	7.06336	-6.30876	-5.57388	-2.49491	0.63783	10.23199	18.76222	-0.00063	0.00115	0.00286	0.00002
859			8.58000	3.50126	-6.21331	15.76562	1.01913	-0.18993	0.12697	-0.01212	-0.01265	0.01638	0.00132	-0.01445	1.08457	-10.27444	3.36860	-4.86581	-0.64183	0.39118	-0.16440	0.05252	-0.00610	-0.02305	15.11965	1.83004	-11.77874	-0.04156	0.60062	0.31972	0.00304	0.03813	0.01346	-4.18444	1.51495	-7.06181	3.49623	3.37649	7.98199	-4.19403	-4.26587	-0.89845	0.66824	10.12679	18.70800	-0.00063	0.00113	0.00283	0.00002
860			8.59000	3.50173	-6.26107	15.68090	1.01905	-0.18957	0.12766	-0.02011	-0.01531	0.02141	-0.00045	-0.01443	1.08660	-10.23119	3.38266	-4.78507	-0.64172	0.38807	-0.16405	0.03351	0.00540	-0.02272	15.15409	1.79791	-11.78279	-0.04437	0.59279	0.31713	0.00209	0.02503	0.00059	-5.18187	1.64980	-9.24464	1.55760	1.96858	8.13882	-2.08265	-2.88299	0.72423	0.69751	10.02467	18.64010	-0.00064	0.00110	0.00280	0.00002
861			8.60000	3.50341	-6.31741	15.57832	1.01890	-0.18647	0.12764	-0.02423	-0.01716	0.02472	-0.00231	-0.01563	1.08784	-10.20520	3.38110	-4.70655	-0.63820	0.38645	-0.16389	0.01599	0.01330	-0.02051	15.17339	1.78279	-11.76814	-0.05417	0.58933	0.31596	0.00134	0.01525	-0.01090	-5.93224	1.82760	-10.68993	-0.01238	0.71104	7.53977	-0.31813	-1.70400	2.25954	0.72483	9.92931	18.56600	-0.00064	0.00107	0.00275	0.00001
862			8.61000	3.50515	-6.37991	15.46451	1.01751	-0.18035	0.12791	-0.02586	-0.01797	0.02692	-0.00396	-0.01679	1.08573	-10.19373	3.36925	-4.63670	-0.63503	0.38665	-0.16444	0.00326	0.01669	-0.01750	15.18101	1.77963	-11.73686	-0.06058	0.58872	0.31630	0.00058	0.01101	-0.02009	-6.41794	1.99676	-11.61430	-0.93332	-0.19376	6.51613	0.79964	-0.95189	3.62591	0.74953	9.84522	18.49289	-0.00063	0.00104	0.00269	0.00001
863			8.62000	3.50639	-6.44611	15.34316	1.01518	-0.17442	0.12899	-0.02642	-0.01811	0.02882	-0.00506	-0.01688	1.08309	-10.19172	3.35401	-4.57756	-0.63454	0.38880	-0.16583	-0.00373	0.01590	-0.01513	15.18203	1.78115	-11.69225	-0.05969	0.59093	0.31834	0.00018	0.01260	-0.02627	-6.69345	2.13795	-12.33436	-1.11537	-0.71611	5.58209	1.16960	-0.68344	4.69448	0.77079	9.77676	18.42624	-0.00063	0.00101	0.00262	0.00001
864			8.63000	3.50691	-6.51436	15.21466	1.01389	-0.17049	0.13054	-0.02767	-0.01805	0.03121	-0.00555	-0.01666	1.08307	-10.19394	3.34163	-4.52534	-0.63500	0.39283	-0.16784	-0.00568	0.01254	-0.01486	15.18138	1.78082	-11.63916	-0.05789	0.59701	0.32218	0.00019	0.01818	-0.02931	-6.86227	2.23728	-13.22068	-0.68743	-0.94335	5.29031	0.93820	-0.79228	5.36130	0.78750	9.72675	18.36965	-0.00062	0.00098	0.00255	0.00001
865			8.64000	3.50727	-6.58397	15.07540	1.01291	-0.16748	0.13232	-0.03180	-0.01785	0.03493	-0.00612	-0.01639	1.08444	-10.19575	3.33596	-4.47104	-0.63563	0.39686	-0.16995	-0.00305	0.00889	-0.01767	15.18243	1.77477	-11.58245	-0.05652	0.60259	0.32601	0.00047	0.02514	-0.03001	-7.02142	2.25067	-14.66039	0.07610	-0.91051	6.02987	0.40964	-1.14192	5.68279	0.79918	9.69511	18.32484	-0.00062	0.00097	0.00249	0.00000
866			8.65000	3.50888	-6.65479	14.91825	1.01360	-0.16541	0.13366	-0.03991	-0.01749	0.04004	-0.00715	-0.01590	1.08598	-10.19234	3.33745	-4.40336	-0.63867	0.39885	-0.17103	0.00378	0.00703	-0.02303	15.18742	1.76232	-11.52477	-0.05308	0.60292	0.32715	0.00087	0.03117	-0.02978	-7.17312	2.13158	-16.74389	0.83927	-0.58919	7.72205	-0.10545	-1.64188	5.84385	0.80597	9.67885	18.29174	-0.00062	0.00096	0.00246	0.00000
867			8.66000	3.51325	-6.72594	14.73794	1.01408	-0.16429	0.13406	-0.05033	-0.01681	0.04527	-0.00825	-0.01527	1.08735	-10.17991	3.34340	-4.31530	-0.64165	0.39979	-0.17099	0.01341	0.00764	-0.02865	15.19757	1.74493	-11.46620	-0.04983	0.60042	0.32621	0.00128	0.03555	-0.03036	-7.21595	1.87644	-19.00654	1.32163	0.00560	9.64696	-0.40901	-2.22147	6.08187	0.80863	9.67320	18.26868	-0.00064	0.00096	0.00245	-0.00000
868			8.67000	3.52103	-6.79552	14.53655	1.01027	-0.16377	0.13326	-0.05924	-0.01573	0.04857	-0.00907	-0.01456	1.08836	-10.15713	3.34982	-4.21016	-0.64016	0.40112	-0.17014	0.02307	0.00960	-0.03143	15.21313	1.72481	-11.40403	-0.05039	0.59861	0.32469	0.00173	0.03896	-0.03296	-7.05492	1.54388	-20.62907	1.41387	0.75855	10.75264	-0.45784	-2.79208	6.60373	0.80852	9.67315	18.25329	-0.00067	0.00097	0.00247	-0.00000
869			8.68000	3.53158	-6.86147	14.32491	1.00390	-0.16317	0.13167	-0.06313	-0.01440	0.04845	-0.00938	-0.01372	1.09093	-10.12613	3.35373	-4.10171	-0.63572	0.40527	-0.16918	0.02923	0.01115	-0.02957	15.23298	1.70348	-11.33431	-0.05302	0.60113	0.32446	0.00210	0.04205	-0.03743	-6.67943	1.22885	-20.90119	1.17002	1.42244	10.31160	-0.31551	-3.18762	7.39306	0.80742	9.67479	18.24293	-0.00069	0.00098	0.00250	-0.00000
870			8.69000	3.54322	-6.92242	14.11895	0.99573	-0.16307	0.12946	-0.06148	-0.01310	0.04486	-0.00947	-0.01304	1.09357	-10.09256	3.35399	-4.00709	-0.62901	0.40987	-0.16775	0.02970	0.01123	-0.02369	15.25412	1.68221	-11.25533	-0.05688	0.60567	0.32463	0.00219	0.04386	-0.04196	-6.16257	0.96996	-19.72038	0.74298	1.75384	8.46205	-0.06639	-3.21035	8.16277	0.80633	9.67652	18.23500	-0.00070	0.00099	0.00254	-0.00000
871			8.70000	3.55494	-6.97787	13.93144	0.98640	-0.16520	0.12746	-0.05771	-0.01208	0.03962	-0.00963	-0.01263	1.09666	-10.06236	3.35117	-3.93663	-0.62038	0.41248	-0.16623	0.02604	0.00991	-0.01655	15.27230	1.66240	-11.16950	-0.06311	0.61089	0.32514	0.00196	0.04380	-0.04477	-5.62365	0.70244	-17.71434	0.33480	1.75848	6.08268	0.18004	-2.82577	8.61702	0.80528	9.67909	18.22775	-0.00070	0.00100	0.00259	-0.00000
872			8.71000	3.56742	-7.02815	13.76607	0.97655	-0.16549	0.12593	-0.05523	-0.01109	0.03445	-0.00967	-0.01228	1.09849	-10.03761	3.34682	-3.88978	-0.61164	0.41631	-0.16536	0.02174	0.00796	-0.01060	15.28465	1.64450	-11.08142	-0.06837	0.61864	0.32703	0.00138	0.04241	-0.04518	-5.15642	0.36375	-15.62463	0.08488	1.63648	4.01913	0.32500	-2.19486	8.63065	0.80401	9.68376	18.22066	-0.00070	0.00102	0.00263	-0.00000
873			8.72000	3.58180	-7.07401	13.62106	0.96764	-0.16435	0.12566	-0.05417	-0.01010	0.03013	-0.00971	-0.01130	1.09944	-10.01719	3.34241	-3.86034	-0.60616	0.42070	-0.16560	0.01873	0.00600	-0.00667	15.29040	1.62834	-10.99602	-0.06832	0.62565	0.32972	0.00060	0.03995	-0.04283	-4.74706	-0.00807	-13.74229	0.00030	1.52578	2.60719	0.31072	-1.48640	8.16884	0.80264	9.69078	18.21420	-0.00070	0.00103	0.00267	-0.00000
874			8.73000	3.59811	-7.11558	13.49420	0.95730	-0.16518	0.12588	-0.05231	-0.00912	0.02630	-0.00970	-0.00919	1.10186	-9.99938	3.33875	-3.84141	-0.60210	0.42453	-0.16608	0.01695	0.00447	-0.00458	15.29008	1.61316	-10.91847	-0.06511	0.63186	0.33230	-0.00009	0.03647	-0.03755	-4.30046	-0.31462	-12.02256	0.01502	1.44399	1.83760	0.13790	-0.78997	7.22635	0.80098	9.69939	18.20924	-0.00068	0.00105	0.00270	-0.00000
875			8.74000	3.61509	-7.15218	13.38424	0.94995	-0.16784	0.12612	-0.04857	-0.00800	0.02271	-0.01023	-0.00692	1.10604	-9.98298	3.33600	-3.82708	-0.60090	0.42562	-0.16598	0.01625	0.00338	-0.00404	15.28473	1.59869	-10.85361	-0.06113	0.63362	0.33283	-0.00059	0.03157	-0.02959	-3.75846	-0.49673	-10.39753	0.10483	1.38736	1.61867	-0.13668	-0.16023	5.86146	0.79803	9.70922	18.20617	-0.00067	0.00107	0.00271	-0.00001
876			8.75000	3.63129	-7.18310	13.29012	0.94619	-0.17017	0.12622	-0.04321	-0.00669	0.01929	-0.01159	-0.00601	1.11162	-9.96671	3.33463	-3.81228	-0.59858	0.42413	-0.16564	0.01658	0.00226	-0.00464	15.27581	1.58494	-10.80511	-0.06496	0.63109	0.33170	-0.00100	0.02568	-0.02018	-3.15235	-0.56410	-8.85059	0.29865	1.37784	1.78744	-0.44945	0.35137	4.24677	0.79199	9.72003	18.20459	-0.00066	0.00107	0.00270	-0.00001
877			8.76000	3.64577	-7.20823	13.21097	0.94635	-0.17237	0.12530	-0.03739	-0.00541	0.01593	-0.01347	-0.00671	1.11706	-9.94935	3.33555	-3.79437	-0.59494	0.41991	-0.16413	0.01774	0.00083	-0.00536	15.26489	1.57206	-10.77406	-0.07616	0.62546	0.32823	-0.00140	0.01976	-0.01145	-2.56720	-0.57099	-7.38060	0.55902	1.43831	2.01397	-0.69859	0.69692	2.72006	0.78159	9.73061	18.20402	-0.00066	0.00107	0.00268	-0.00001
878			8.77000	3.65849	-7.22826	13.14592	0.94940	-0.17502	0.12405	-0.03207	-0.00437	0.01289	-0.01495	-0.00789	1.11940	-9.93037	3.33887	-3.77494	-0.59324	0.41416	-0.16196	0.01874	-0.00047	-0.00517	15.25346	1.56055	-10.75701	-0.08478	0.61909	0.32356	-0.00163	0.01463	-0.00595	-2.07641	-0.55863	-6.04918	0.73368	1.52360	1.94084	-0.74512	0.87334	1.68649	0.76668	9.73911	18.20474	-0.00068	0.00106	0.00264	-0.00002
879			8.78000	3.66965	-7.24435	13.09306	0.95187	-0.17656	0.12222	-0.02722	-0.00349	0.01042	-0.01501	-0.00903	1.11840	-9.91107	3.34312	-3.75849	-0.59155	0.41204	-0.15980	0.01782	-0.00091	-0.00379	15.24208	1.55148	-10.74658	-0.08978	0.61919	0.32070	-0.00175	0.01082	-0.00472	-1.67437	-0.51597	-4.97411	0.67501	1.49848	1.46396	-0.53531	0.93975	1.33927	0.74780	9.74488	18.20716	-0.00070	0.00105	0.00262	-0.00002
880			8.79000	3.67905	-7.25711	13.04914	0.95322	-0.17749	0.12012	-0.02254	-0.00258	0.00867	-0.01390	-0.01029	1.11532	-9.89431	3.34604	-3.74853	-0.58863	0.41288	-0.15798	0.01413	-0.00034	-0.00200	15.23051	1.54565	-10.73548	-0.09458	0.62356	0.31974	-0.00191	0.00842	-0.00610	-1.28833	-0.43145	-4.21673	0.40538	1.24951	0.83492	-0.21900	0.97832	1.45914	0.72524	9.74911	18.21155	-0.00073	0.00103	0.00260	-0.00003
881			8.80000	3.68637	-7.26629	13.01094	0.95407	-0.17578	0.11876	-0.01844	-0.00140	0.00743	-0.01224	-0.01154	1.11224	-9.88273	3.34654	-3.74431	-0.58548	0.41783	-0.15774	0.00873	0.00087	-0.00079	15.21825	1.54229	-10.72141	-0.09946	0.63133	0.32168	-0.00215	0.00739	-0.00715	-0.84198	-0.36331	-3.66543	0.07164	0.81486	0.39648	-0.04862	1.05406	1.57907	0.69868	9.75333	18.21769	-0.00076	0.00102	0.00260	-0.00004
882			8.81000	3.69215	-7.27080	12.97762	0.95166	-0.17413	0.11740	-0.01612	0.00009	0.00609	-0.01055	-0.01211	1.10856	-9.87688	3.34468	-3.74244	-0.58166	0.42279	-0.15755	0.00404	0.00233	-0.00030	15.20496	1.53939	-10.70739	-0.10297	0.63836	0.32362	-0.00237	0.00756	-0.00589	-0.31240	-0.43341	-3.07961	-0.22386	0.41255	0.22377	-0.16715	1.15323	1.39104	0.66776	9.75857	18.22490	-0.00078	0.00101	0.00260	-0.00004
883			8.82000	3.69822	-7.26953	12.95113	0.94749	-0.17459	0.11664	-0.01624	0.00186	0.00418	-0.00921	-0.01163	1.10390	-9.87458	3.34069	-3.74105	-0.57996	0.42446	-0.15727	0.00237	0.00386	0.00027	15.19120	1.53468	-10.69770	-0.10108	0.64119	0.32416	-0.00231	0.00867	-0.00265	0.29587	-0.71769	-2.22282	-0.49113	0.30293	0.05432	-0.52236	1.18271	0.92945	0.63240	9.76566	18.23304	-0.00081	0.00101	0.00262	-0.00005
884			8.83000	3.70647	-7.26126	12.93556	0.94175	-0.17483	0.11679	-0.01800	0.00404	0.00131	-0.00828	-0.01050	1.09960	-9.87220	3.33408	-3.74259	-0.57888	0.42554	-0.15778	0.00457	0.00542	0.00187	15.17842	1.52689	-10.69428	-0.09646	0.64291	0.32511	-0.00194	0.01020	0.00147	1.03485	-1.20900	-0.91389	-0.79211	0.61987	-0.43483	-0.97587	1.07621	0.33374	0.59313	9.77506	18.24317	-0.00083	0.00101	0.00264	-0.00006
885			8.84000	3.71826	-7.24394	12.93644	0.93484	-0.17559	0.11648	-0.02021	0.00682	-0.00275	-0.00799	-0.00917	1.09614	-9.86617	3.32397	-3.75198	-0.57717	0.42479	-0.15760	0.00984	0.00683	0.00471	15.16815	1.51577	-10.69793	-0.09210	0.64199	0.32468	-0.00146	0.01117	0.00635	1.97947	-1.86715	0.95615	-1.13338	1.29749	-1.33026	-1.44646	0.90144	-0.41273	0.55115	9.78606	18.25745	-0.00085	0.00101	0.00267	-0.00006
886			8.85000	3.73429	-7.21508	12.95986	0.92868	-0.17741	0.11598	-0.02191	0.01028	-0.00793	-0.00831	-0.00786	1.09386	-9.85444	3.31005	-3.77324	-0.57578	0.42159	-0.15682	0.01642	0.00761	0.00815	15.16065	1.50179	-10.71068	-0.08829	0.63766	0.32278	-0.00110	0.01076	0.01263	3.14539	-2.63093	3.37343	-1.43191	2.12787	-2.45360	-1.93792	0.80829	-1.43609	0.50771	9.79717	18.27811	-0.00086	0.00102	0.00270	-0.00006
887			8.86000	3.75462	-7.17256	13.01087	0.92478	-0.18224	0.11456	-0.02218	0.01437	-0.01371	-0.00959	-0.00749	1.09570	-9.83668	3.29340	-3.80718	-0.57211	0.41401	-0.15464	0.02245	0.00695	0.01119	15.15485	1.48538	-10.73616	-0.09376	0.62876	0.31827	-0.00104	0.00890	0.02054	4.44769	-3.39138	6.16430	-1.53633	2.88138	-3.53429	-2.48100	0.87286	-2.79745	0.46393	9.80708	18.30614	-0.00087	0.00103	0.00272	-0.00006
888			8.87000	3.77821	-7.11595	13.09179	0.92414	-0.19176	0.11115	-0.01986	0.01876	-0.01899	-0.01184	-0.00795	1.10000	-9.81400	3.27694	-3.85175	-0.56779	0.39922	-0.14931	0.02632	0.00414	0.01274	15.14964	1.46679	-10.77786	-0.10619	0.61116	0.30805	-0.00122	0.00593	0.02921	5.68020	-3.97149	8.98578	-1.28878	3.34094	-4.29756	-3.07031	1.06806	-4.43784	0.42055	9.81571	18.34026	-0.00087	0.00104	0.00274	-0.00006
889			8.88000	3.80268	-7.04780	13.20032	0.92308	-0.20295	0.10717	-0.01421	0.02234	-0.02274	-0.01286	-0.00750	1.10393	-9.78896	3.26503	-3.90162	-0.56515	0.38627	-0.14334	0.02684	-0.00044	0.01216	15.14432	1.44626	-10.83818	-0.11314	0.59736	0.29798	-0.00143	0.00208	0.03781	6.55355	-4.18034	11.31316	-0.63559	3.32532	-4.42619	-3.62027	1.33073	-6.20801	0.37796	9.82376	18.37699	-0.00087	0.00105	0.00275	-0.00005
890			8.89000	3.82479	-6.97395	13.32786	0.91977	-0.21370	0.10328	-0.00582	0.02375	-0.02409	-0.01156	-0.00650	1.10584	-9.76506	3.26168	-3.94796	-0.56160	0.37960	-0.13826	0.02308	-0.00570	0.00928	15.13865	1.42496	-10.91721	-0.11600	0.59408	0.29144	-0.00165	-0.00281	0.04528	6.78059	-3.89935	12.57241	0.30935	2.73378	-3.67354	-3.97457	1.60895	-7.84797	0.33642	9.83182	18.41165	-0.00087	0.00106	0.00274	-0.00005
891			8.90000	3.84150	-6.90293	13.46043	0.91657	-0.22101	0.10033	0.00339	0.02182	-0.02276	-0.00807	-0.00606	1.10407	-9.74636	3.26894	-3.98044	-0.55676	0.38032	-0.13531	0.01544	-0.01040	0.00470	15.13232	1.40499	-11.01150	-0.11782	0.60257	0.28994	-0.00181	-0.00808	0.04987	6.19412	-3.14485	12.35979	1.29714	1.64521	-2.13170	-3.98557	1.80544	-8.90815	0.29553	9.84014	18.44026	-0.00087	0.00106	0.00274	-0.00006
892			8.91000	3.85105	-6.84367	13.58153	0.91338	-0.22010	0.09963	0.01101	0.01645	-0.01915	-0.00273	-0.00660	1.09780	-9.73583	3.28583	-3.99254	-0.55017	0.39169	-0.13651	0.00611	-0.01351	-0.00030	15.12581	1.38833	-11.11156	-0.11909	0.62546	0.29640	-0.00167	-0.01188	0.04972	4.86360	-2.07190	10.59316	2.02585	0.37364	-0.28757	-3.58463	1.74020	-8.85069	0.25415	9.84897	18.46070	-0.00088	0.00107	0.00273	-0.00006
893			8.92000	3.85341	-6.80266	13.67603	0.91247	-0.21428	0.10063	0.01511	0.00955	-0.01365	0.00191	-0.00763	1.08812	-9.73387	3.30832	-3.98466	-0.54642	0.40373	-0.13945	-0.00206	-0.01367	-0.00456	15.12087	1.37584	-11.20280	-0.11691	0.64485	0.30372	-0.00103	-0.01214	0.04231	3.07675	-0.92230	7.58361	2.25516	-0.69766	1.32189	-2.81508	1.30034	-7.45119	0.21085	9.85798	18.47334	-0.00090	0.00106	0.00273	-0.00007
894			8.93000	3.85020	-6.78226	13.73426	0.91162	-0.20780	0.10222	0.01482	0.00292	-0.00703	0.00307	-0.00806	1.08033	-9.73841	3.33041	-3.96212	-0.54619	0.40783	-0.14153	-0.00726	-0.01020	-0.00716	15.11955	1.36751	-11.27135	-0.11291	0.64600	0.30549	-0.00001	-0.00865	0.02811	1.18266	0.06852	3.95365	1.91353	-1.31048	2.37784	-1.79623	0.53681	-4.98734	0.16449	9.86611	18.48005	-0.00093	0.00106	0.00274	-0.00008
895			8.94000	3.84401	-6.78129	13.75410	0.90918	-0.20390	0.10424	0.01063	-0.00261	-0.00041	0.00146	-0.00708	1.07702	-9.74607	3.34636	-3.93229	-0.54921	0.40524	-0.14270	-0.00900	-0.00430	-0.00775	15.12333	1.36314	-11.30864	-0.10551	0.63458	0.30331	0.00109	-0.00317	0.01080	-0.55505	0.76152	0.38765	1.13944	-1.41231	2.76491	-0.67751	-0.38035	-1.99831	0.11423	9.87258	18.48293	-0.00096	0.00105	0.00275	-0.00009
896			8.95000	3.83746	-6.79659	13.73982	0.90492	-0.20382	0.10588	0.00408	-0.00696	0.00529	-0.00120	-0.00547	1.07754	-9.75372	3.35292	-3.90272	-0.55183	0.39922	-0.14298	-0.00797	0.00184	-0.00664	15.13235	1.36239	-11.31226	-0.09928	0.62063	0.29996	0.00195	0.00260	-0.00599	-1.98753	1.14082	-2.61637	0.21480	-1.13506	2.54850	0.37554	-1.23744	0.97784	0.05975	9.87781	18.48362	-0.00099	0.00104	0.00276	-0.00010
897			8.96000	3.83233	-6.82418	13.69919	0.90067	-0.20217	0.10734	-0.00262	-0.00996	0.00958	-0.00404	-0.00442	1.07963	-9.75949	3.35016	-3.87888	-0.55241	0.39521	-0.14369	-0.00559	0.00645	-0.00453	15.14526	1.36447	-11.28530	-0.09723	0.61171	0.29873	0.00250	0.00803	-0.02013	-3.03277	1.29015	-4.82500	-0.58528	-0.69479	1.90850	1.21452	-1.86925	3.55869	0.00130	9.88333	18.48338	-0.00101	0.00103	0.00278	-0.00011
898			8.97000	3.82902	-6.85977	13.64086	0.89884	-0.20056	0.10851	-0.00706	-0.01160	0.01229	-0.00673	-0.00405	1.08391	-9.76304	3.34060	-3.86391	-0.55247	0.39258	-0.14452	-0.00365	0.00866	-0.00204	15.15991	1.36804	-11.23378	-0.09906	0.60728	0.29899	0.00270	0.01308	-0.03058	-3.63744	1.34961	-6.18194	-1.09276	-0.32441	1.04734	1.73127	-2.17988	5.52704	-0.06055	9.89120	18.48322	-0.00102	0.00102	0.00279	-0.00011
899			8.98000	3.82629	-6.89896	13.57325	0.89875	-0.20145	0.10911	-0.00753	-0.01214	0.01340	-0.00866	-0.00396	1.09093	-9.76587	3.32800	-3.85858	-0.55196	0.39124	-0.14505	-0.00357	0.00814	0.00017	15.17360	1.37129	-11.16568	-0.10407	0.60785	0.30042	0.00249	0.01771	-0.03656	-3.80551	1.44070	-6.71807	-1.21953	-0.20993	0.18124	1.86179	-2.13489	6.72820	-0.12432	9.90273	18.48315	-0.00102	0.00102	0.00279	-0.00011
900			8.99000	3.82219	-6.93806	13.50402	0.90113	-0.20165	0.11001	-0.00419	-0.01173	0.01320	-0.00978	-0.00446	1.09747	-9.77031	3.31686	-3.86122	-0.55185	0.39190	-0.14624	-0.00539	0.00504	0.00146	15.18392	1.37232	-11.09040	-0.11025	0.61068	0.30319	0.00189	0.02124	-0.03749	-3.63479	1.59285	-6.53603	-0.92032	-0.38456	-0.43240	1.61114	-1.79381	7.02294	-0.18814	9.91724	18.48299	-0.00100	0.00103	0.00277	-0.00011
901			9.00000	3.81546	-6.97466	13.43950	0.90448	-0.20158	0.11100	0.00115	-0.01087	0.01206	-0.01007	-0.00472	1.10036	-9.77757	3.31155	-3.86735	-0.55436	0.39286	-0.14729	-0.00775	-0.00009	0.00107	15.18978	1.36993	-11.01846	-0.11080	0.61182	0.30525	0.00107	0.02274	-0.03285	-3.29244	1.75804	-5.86429	-0.19789	-0.73326	-0.48744	1.04090	-1.29862	6.33173	-0.25062	9.93248	18.48251	-0.00096	0.00104	0.00274	-0.00010
902			9.01000	3.80604	-7.00802	13.38299	0.90716	-0.20086	0.11172	0.00635	-0.00998	0.01066	-0.00981	-0.00494	1.10123	-9.78680	3.31572	-3.86949	-0.55671	0.39485	-0.14810	-0.00883	-0.00609	-0.00133	15.19186	1.36354	-10.96019	-0.10999	0.61326	0.30688	0.00051	0.02220	-0.02386	-2.94831	1.89483	-5.08508	0.83303	-1.06863	0.19127	0.27342	-0.85882	4.83833	-0.31177	9.94653	18.48196	-0.00090	0.00105	0.00270	-0.00010
903			9.02000	3.79450	-7.03874	13.33342	0.91206	-0.19905	0.11243	0.00990	-0.00933	0.00974	-0.00960	-0.00568	1.10202	-9.79533	3.33072	-3.86022	-0.55964	0.39737	-0.14889	-0.00788	-0.01150	-0.00519	15.19280	1.35324	-10.92157	-0.11010	0.61424	0.30791	0.00043	0.02061	-0.01337	-2.71848	1.98859	-4.57022	1.92566	-1.25816	1.44981	-0.51796	-0.62684	3.04517	-0.37242	9.95864	18.48163	-0.00083	0.00106	0.00266	-0.00009
904			9.03000	3.78182	-7.06817	13.28677	0.91681	-0.19639	0.11308	0.01105	-0.00905	0.00971	-0.00917	-0.00666	1.10263	-9.80096	3.35521	-3.83570	-0.56151	0.40143	-0.14984	-0.00586	-0.01509	-0.00932	15.19494	1.33947	-10.90208	-0.11106	0.61762	0.30940	0.00068	0.01921	-0.00478	-2.65717	2.03756	-4.52030	2.78239	-1.32006	2.86561	-1.14103	-0.59778	1.55631	-0.43321	9.96834	18.48245	-0.00078	0.00107	0.00263	-0.00008
905			9.04000	3.76895	-7.09790	13.23800	0.91850	-0.19333	0.11312	0.00977	-0.00915	0.01052	-0.00834	-0.00740	1.10223	-9.80361	3.38530	-3.79721	-0.56120	0.40717	-0.15047	-0.00441	-0.01607	-0.01241	15.19918	1.32348	-10.89514	-0.11180	0.62406	0.31129	0.00077	0.01998	-0.00274	-2.76365	2.04243	-4.93133	3.16626	-1.34163	3.97783	-1.36361	-0.61455	1.23967	-0.49400	9.97493	18.48530	-0.00075	0.00108	0.00261	-0.00008
906			9.05000	3.75682	-7.12928	13.18318	0.91814	-0.19168	0.11283	0.00640	-0.00957	0.01184	-0.00780	-0.00762	1.10224	-9.80492	3.41586	-3.75012	-0.56046	0.41152	-0.15052	-0.00454	-0.01405	-0.01373	15.20489	1.30732	-10.89132	-0.11184	0.62811	0.31205	0.00112	0.01757	-0.00111	-2.98539	1.98481	-5.62460	2.98254	-1.38405	4.53365	-1.29236	-0.74244	0.84725	-0.55488	9.97834	18.49133	-0.00072	0.00109	0.00261	-0.00008
907			9.06000	3.74641	-7.16286	13.12085	0.91568	-0.19083	0.11312	0.00148	-0.01000	0.01320	-0.00738	-0.00720	1.10294	-9.80713	3.44167	-3.70069	-0.55959	0.41568	-0.15115	-0.00646	-0.00920	-0.01343	15.21037	1.29361	-10.88281	-0.11071	0.63137	0.31345	0.00085	0.01545	-0.00515	-3.22034	1.83028	-6.32346	2.25979	-1.47824	4.54519	-0.77481	-0.65308	1.42004	-0.61683	9.97961	18.50149	-0.00071	0.00109	0.00261	-0.00008
908			9.07000	3.73870	-7.19793	13.05267	0.91243	-0.18800	0.11412	-0.00429	-0.01000	0.01410	-0.00709	-0.00640	1.10300	-9.81239	3.45820	-3.65396	-0.55963	0.42120	-0.15280	-0.00965	-0.00234	-0.01183	15.21306	1.28521	-10.86579	-0.10703	0.63607	0.31643	0.00013	0.01165	-0.01087	-3.35968	1.55598	-6.76576	1.15169	-1.60057	4.10775	0.00190	-0.34420	2.20555	-0.68172	9.98017	18.51646	-0.00071	0.00110	0.00264	-0.00008
909			9.08000	3.73445	-7.23291	12.98244	0.90831	-0.18668	0.11444	-0.01025	-0.00958	0.01409	-0.00751	-0.00566	1.10232	-9.82168	3.46307	-3.61418	-0.55899	0.42273	-0.15334	-0.01247	0.00481	-0.00915	15.21076	1.28369	-10.83929	-0.10488	0.63703	0.31736	-0.00082	0.00742	-0.01661	-3.33188	1.16456	-6.81111	-0.05151	-1.63721	3.32620	0.79887	0.11309	2.99713	-0.75100	9.98056	18.53588	-0.00074	0.00110	0.00266	-0.00009
910			9.09000	3.73425	-7.26579	12.91458	0.90490	-0.18612	0.11498	-0.01592	-0.00858	0.01317	-0.00859	-0.00520	1.10229	-9.83373	3.45702	-3.58423	-0.55809	0.42166	-0.15390	-0.01320	0.01031	-0.00611	15.20273	1.28805	-10.80441	-0.10522	0.63498	0.31756	-0.00177	0.00443	-0.02062	-3.09374	0.67072	-6.40478	-1.03920	-1.47488	2.38954	1.35069	0.58531	3.57150	-0.82483	9.97988	18.55822	-0.00077	0.00110	0.00268	-0.00010
911			9.10000	3.73836	-7.29420	12.85392	0.90353	-0.18556	0.11581	-0.02054	-0.00685	0.01115	-0.00987	-0.00507	1.10468	-9.84579	3.44322	-3.56451	-0.55738	0.42106	-0.15502	-0.01114	0.01335	-0.00321	15.18984	1.29548	-10.76539	-0.10826	0.63369	0.31859	-0.00254	0.00319	-0.02140	-2.59163	0.10193	-5.46475	-1.65084	-1.07728	1.46236	1.49211	0.96044	3.67999	-0.90197	9.97675	18.58096	-0.00079	0.00110	0.00271	-0.00010
912			9.11000	3.74657	-7.31520	12.80639	0.90487	-0.18657	0.11653	-0.02283	-0.00429	0.00765	-0.01136	-0.00548	1.10728	-9.85486	3.42528	-3.55455	-0.55721	0.41762	-0.15568	-0.00678	0.01387	-0.00024	15.17416	1.30265	-10.72862	-0.11328	0.62895	0.31810	-0.00295	0.00355	-0.01828	-1.75907	-0.49350	-3.82723	-1.91508	-0.48008	0.46625	1.19326	1.15401	3.22706	-0.98048	9.97063	18.60164	-0.00079	0.00111	0.00272	-0.00010
913			9.12000	3.75786	-7.32539	12.77993	0.90508	-0.18702	0.11684	-0.02145	-0.00085	0.00246	-0.01268	-0.00550	1.10884	-9.85923	3.40602	-3.55627	-0.55734	0.41449	-0.15591	-0.00108	0.01240	0.00348	15.15850	1.30647	-10.70013	-0.11539	0.62457	0.31716	-0.00273	0.00546	-0.01217	-0.59045	-1.05428	-1.37908	-1.95500	0.25805	-0.83757	0.52895	1.09765	2.33098	-1.05841	9.96193	18.61802	-0.00077	0.00113	0.00273	-0.00010
914			9.13000	3.77069	-7.32198	12.78251	0.90668	-0.18846	0.11633	-0.01684	0.00318	-0.00402	-0.01317	-0.00513	1.11049	-9.85823	3.38711	-3.57394	-0.55957	0.41307	-0.15534	0.00552	0.00967	0.00794	15.14603	1.30447	-10.68356	-0.11303	0.62438	0.31645	-0.00181	0.00843	-0.00428	0.81904	-1.55580	1.70158	-1.86779	1.10327	-2.44662	-0.35894	0.76448	1.15277	-1.13425	9.95140	18.62820	-0.00074	0.00115	0.00274	-0.00009
915			9.14000	3.78404	-7.30347	12.81847	0.90994	-0.19088	0.11512	-0.01169	0.00760	-0.01066	-0.01292	-0.00529	1.11109	-9.85107	3.36956	-3.60946	-0.56173	0.41187	-0.15405	0.01336	0.00651	0.01204	15.13972	1.29559	-10.68111	-0.11075	0.62654	0.31574	-0.00046	0.01137	0.00465	2.32591	-2.06581	4.92065	-1.68084	2.04856	-3.96452	-1.32388	0.20848	-0.23282	-1.20741	9.93981	18.63097	-0.00069	0.00119	0.00275	-0.00009
916			9.15000	3.79858	-7.26944	12.88621	0.91074	-0.19296	0.11361	-0.00886	0.01220	-0.01660	-0.01199	-0.00599	1.10935	-9.83598	3.35395	-3.65925	-0.56000	0.41108	-0.15273	0.02249	0.00370	0.01487	15.14155	1.27999	-10.69443	-0.11204	0.62989	0.31552	0.00109	0.01329	0.01432	3.81741	-2.68302	7.85988	-1.41751	3.07623	-5.02122	-2.26092	-0.43370	-1.79624	-1.27789	9.92801	18.62655	-0.00063	0.00123	0.00276	-0.00008
917			9.16000	3.81587	-7.22008	12.98208	0.90987	-0.19451	0.11170	-0.00972	0.01682	-0.02171	-0.01047	-0.00661	1.10696	-9.81138	3.34033	-3.71782	-0.55661	0.41173	-0.15131	0.03243	0.00160	0.01642	15.15180	1.25868	-10.72499	-0.11425	0.63446	0.31565	0.00255	0.01368	0.02455	5.23675	-3.47354	10.46356	-1.12743	4.14984	-5.60157	-3.12322	-0.98705	-3.50612	-1.34655	9.91678	18.61762	-0.00058	0.00127	0.00276	-0.00007
918			9.17000	3.83810	-7.15577	13.10361	0.90747	-0.19885	0.10979	-0.01418	0.02158	-0.02620	-0.00870	-0.00646	1.10539	-9.77631	3.32836	-3.78125	-0.55326	0.41079	-0.14951	0.04245	0.00003	0.01708	15.16892	1.23285	-10.77401	-0.11547	0.63682	0.31478	0.00362	0.01255	0.03501	6.53377	-4.43638	12.81072	-0.83307	5.20794	-5.86183	-3.90644	-1.31248	-5.30263	-1.41428	9.90621	18.60826	-0.00054	0.00130	0.00277	-0.00007
919			9.18000	3.86694	-7.07766	13.24871	0.90156	-0.20810	0.10753	-0.02059	0.02652	-0.02979	-0.00691	-0.00526	1.10330	-9.73097	3.31801	-3.84705	-0.54922	0.40504	-0.14641	0.05100	-0.00139	0.01691	15.19026	1.20354	-10.84210	-0.11496	0.63403	0.31106	0.00406	0.01041	0.04462	7.60734	-5.43411	14.81921	-0.51526	6.10199	-5.88715	-4.59740	-1.34640	-7.03954	-1.48277	9.89573	18.60224	-0.00051	0.00134	0.00278	-0.00006
920			9.19000	3.90233	-6.98866	13.41288	0.89534	-0.21776	0.10581	-0.02643	0.03055	-0.03220	-0.00463	-0.00324	1.10057	-9.67752	3.30983	-3.91261	-0.54701	0.40018	-0.14372	0.05639	-0.00292	0.01607	15.21258	1.17163	-10.92773	-0.10952	0.63311	0.30804	0.00370	0.00835	0.05238	8.31845	-6.22815	16.23377	-0.15748	6.62154	-5.67863	-5.15486	-1.10167	-8.45332	-1.55427	9.88464	18.60156	-0.00049	0.00137	0.00282	-0.00006
921			9.20000	3.94205	-6.89355	13.58823	0.89009	-0.22586	0.10456	-0.02960	0.03292	-0.03307	-0.00200	-0.00145	1.09744	-9.62022	3.30470	-3.97498	-0.54485	0.39753	-0.14188	0.05731	-0.00451	0.01466	15.23275	1.13783	-11.02620	-0.10406	0.63547	0.30660	0.00288	0.00750	0.05717	8.61244	-6.62697	16.84319	0.20553	6.64187	-5.25665	-5.54316	-0.65539	-9.27195	-1.63105	9.87206	18.60707	-0.00051	0.00140	0.00287	-0.00007
922			9.21000	3.98275	-6.79709	13.76551	0.88567	-0.23173	0.10346	-0.02965	0.03372	-0.03243	0.00021	-0.00024	1.09507	-9.56386	3.30287	-4.03172	-0.54169	0.39602	-0.14053	0.05437	-0.00578	0.01309	15.24830	1.10244	-11.13040	-0.10192	0.63821	0.30566	0.00192	0.00874	0.05807	8.58667	-6.62273	16.68131	0.48571	6.26555	-4.77182	-5.75532	-0.14179	-9.33448	-1.71488	9.85625	18.61973	-0.00055	0.00142	0.00294	-0.00008
923			9.22000	4.02175	-6.70225	13.93750	0.88488	-0.23662	0.10296	-0.02761	0.03361	-0.03101	0.00195	0.00031	1.09558	-9.51145	3.30346	-4.08322	-0.53948	0.39534	-0.14001	0.04973	-0.00659	0.01198	15.25829	1.06544	-11.23217	-0.10294	0.64078	0.30557	0.00100	0.01220	0.05544	8.38599	-6.34992	16.01907	0.63735	5.72777	-4.43180	-5.81774	0.30745	-8.69543	-1.80622	9.83492	18.63987	-0.00060	0.00144	0.00301	-0.00010
924			9.23000	4.05763	-6.61052	14.10070	0.88545	-0.24207	0.10258	-0.02451	0.03301	-0.02930	0.00307	0.00007	1.09827	-9.46399	3.30550	-4.13177	-0.53568	0.39306	-0.13960	0.04451	-0.00717	0.01146	15.26301	1.02668	-11.32526	-0.10994	0.64043	0.30494	0.00015	0.01687	0.05045	8.06946	-5.94997	15.19497	0.69850	5.17270	-4.31725	-5.77656	0.65764	-7.63782	-1.90426	9.80668	18.66630	-0.00066	0.00146	0.00308	-0.00011
925			9.24000	4.09004	-6.52323	14.25506	0.88819	-0.24627	0.10287	-0.02137	0.03139	-0.02770	0.00371	0.00001	1.10133	-9.42181	3.30860	-4.17963	-0.53495	0.39072	-0.13964	0.03949	-0.00767	0.01120	15.26302	0.98642	-11.40714	-0.11331	0.63803	0.30425	-0.00063	0.02133	0.04472	7.57258	-5.49516	14.34418	0.72618	4.62197	-4.28827	-5.65464	0.91876	-6.47183	-2.00709	9.77148	18.69657	-0.00072	0.00148	0.00314	-0.00012
926			9.25000	4.11922	-6.44283	14.40003	0.89300	-0.24957	0.10362	-0.01890	0.02836	-0.02578	0.00389	-0.00022	1.10353	-9.38486	3.31266	-4.22630	-0.53625	0.38709	-0.13976	0.03496	-0.00776	0.01050	15.25930	0.94539	-11.47771	-0.11488	0.63314	0.30289	-0.00113	0.02474	0.03874	6.78107	-4.97734	13.27969	0.74276	4.09102	-4.06260	-5.43636	1.03344	-5.33052	-2.11115	9.72966	18.72799	-0.00077	0.00149	0.00318	-0.00013
927			9.26000	4.14538	-6.37287	14.53185	0.89794	-0.25086	0.10423	-0.01749	0.02363	-0.02283	0.00365	-0.00102	1.10411	-9.35224	3.31724	-4.26844	-0.53664	0.38285	-0.13972	0.03114	-0.00681	0.00884	15.25392	0.90464	-11.53678	-0.11829	0.62679	0.30086	-0.00118	0.02661	0.03219	5.63348	-4.36209	11.70902	0.70861	3.61192	-3.42025	-5.04391	0.91857	-4.18714	-2.21226	9.68200	18.75831	-0.00080	0.00151	0.00321	-0.00013
928			9.27000	4.16867	-6.31703	14.64407	0.90256	-0.25193	0.10454	-0.01702	0.01768	-0.01869	0.00363	-0.00175	1.10291	-9.32271	3.32101	-4.30131	-0.53736	0.37854	-0.13929	0.02809	-0.00451	0.00631	15.24950	0.86621	-11.58320	-0.11993	0.62061	0.29846	-0.00072	0.02660	0.02480	4.18459	-3.64200	9.56439	0.56311	3.19465	-2.37723	-4.41333	0.56513	-3.00419	-2.30690	9.62992	18.78540	-0.00079	0.00152	0.00321	-0.00012
929			9.28000	4.18900	-6.27779	14.73155	0.90682	-0.25130	0.10503	-0.01618	0.01104	-0.01397	0.00459	-0.00247	1.09897	-9.29544	3.32230	-4.32197	-0.53823	0.37735	-0.13953	0.02492	-0.00119	0.00359	15.24821	0.83221	-11.61575	-0.11857	0.61917	0.29812	0.00005	0.02502	0.01711	2.60185	-2.81571	7.12721	0.27664	2.77630	-1.20991	-3.58327	0.07322	-1.82240	-2.39369	9.57559	18.80707	-0.00074	0.00152	0.00318	-0.00010
930			9.29000	4.20546	-6.25570	14.79335	0.90682	-0.24762	0.10540	-0.01279	0.00450	-0.00943	0.00535	-0.00316	1.09276	-9.27138	3.31982	-4.33107	-0.53618	0.37755	-0.14005	0.01986	0.00261	0.00142	15.25075	0.80425	-11.63446	-0.11792	0.61783	0.29826	0.00080	0.02196	0.00972	1.09054	-1.86218	4.83402	-0.16457	2.21409	-0.25942	-2.65774	-0.39724	-0.75092	-2.47428	9.52197	18.82175	-0.00066	0.00152	0.00312	-0.00009
931			9.30000	4.21621	-6.24949	14.83289	0.90484	-0.24371	0.10522	-0.00629	-0.00119	-0.00551	0.00508	-0.00360	1.08657	-9.25359	3.31261	-4.33217	-0.53387	0.37555	-0.13963	0.01224	0.00643	0.00005	15.25637	0.78309	-11.64106	-0.11678	0.61273	0.29649	0.00126	0.01810	0.00338	-0.20548	-0.81591	2.92321	-0.73358	1.42634	0.34344	-1.77685	-0.70899	0.12650	-2.55228	9.47157	18.82886	-0.00057	0.00152	0.00306	-0.00008
932			9.31000	4.22004	-6.25686	14.85402	0.90314	-0.23806	0.10533	0.00040	-0.00569	-0.00201	0.00472	-0.00398	1.08176	-9.24493	3.30038	-4.32830	-0.53235	0.37665	-0.13993	0.00367	0.00991	-0.00109	15.26320	0.76815	-11.63814	-0.11421	0.61353	0.29708	0.00131	0.01526	-0.00148	-1.26217	0.15711	1.20351	-1.28594	0.53379	0.83098	-1.10024	-0.81082	0.82129	-2.63174	9.42513	18.82940	-0.00048	0.00152	0.00300	-0.00007
933			9.32000	4.21831	-6.27520	14.85681	0.90264	-0.23128	0.10673	0.00358	-0.00874	0.00156	0.00399	-0.00450	1.07730	-9.24490	3.28430	-4.31846	-0.53224	0.37808	-0.14154	-0.00297	0.01245	-0.00254	15.26930	0.75709	-11.62805	-0.11067	0.61560	0.29928	0.00104	0.01510	-0.00517	-2.08788	0.85360	-0.59284	-1.64050	-0.19315	1.41246	-0.75706	-0.76303	1.44479	-2.71581	9.38176	18.82588	-0.00041	0.00152	0.00294	-0.00006
934			9.33000	4.21400	-6.30127	14.84042	0.90096	-0.22704	0.10796	0.00279	-0.01031	0.00502	0.00216	-0.00471	1.07412	-9.24981	3.26643	-4.30187	-0.53207	0.37460	-0.14222	-0.00614	0.01337	-0.00388	15.27361	0.74625	-11.61166	-0.10877	0.61031	0.29845	0.00067	0.01830	-0.00798	-2.62134	1.20998	-2.36160	-1.73114	-0.57856	1.93262	-0.78545	-0.66176	2.08919	-2.80600	9.33964	18.82137	-0.00036	0.00151	0.00287	-0.00006
935			9.34000	4.20930	-6.33102	14.80715	0.90006	-0.22554	0.10936	0.00059	-0.01054	0.00784	-0.00004	-0.00419	1.07625	-9.25599	3.24894	-4.28096	-0.53329	0.37087	-0.14295	-0.00675	0.01271	-0.00457	15.27584	0.73202	-11.58946	-0.10755	0.60413	0.29741	0.00027	0.02405	-0.00993	-2.80518	1.33167	-3.79499	-1.60399	-0.68942	2.16590	-1.11076	-0.54861	2.71053	-2.90263	9.29678	18.81966	-0.00033	0.00148	0.00280	-0.00006
936			9.35000	4.20460	-6.36072	14.76195	0.89864	-0.22558	0.11075	0.00016	-0.00977	0.00962	-0.00181	-0.00332	1.08229	-9.26191	3.23356	-4.25932	-0.53346	0.36946	-0.14407	-0.00693	0.01078	-0.00445	15.27589	0.71233	-11.56273	-0.10897	0.60146	0.29779	-0.00013	0.03057	-0.01101	-2.66738	1.40343	-4.67118	-1.34069	-0.74086	2.03441	-1.58037	-0.41878	3.20942	-3.00477	9.25213	18.82361	-0.00030	0.00146	0.00273	-0.00005
937			9.36000	4.19844	-6.38783	14.71098	0.89770	-0.22680	0.11178	0.00383	-0.00852	0.01018	-0.00337	-0.00260	1.08908	-9.26860	3.22163	-4.24056	-0.53306	0.36758	-0.14477	-0.00863	0.00786	-0.00352	15.27379	0.68699	-11.53324	-0.11288	0.59782	0.29751	-0.00053	0.03595	-0.01131	-2.30405	1.59246	-4.90889	-1.02376	-0.93191	1.54607	-2.03066	-0.27725	3.53353	-3.11012	9.20634	18.83465	-0.00027	0.00143	0.00266	-0.00005
938			9.37000	4.18840	-6.41130	14.66035	0.89806	-0.22951	0.11177	0.01072	-0.00735	0.00988	-0.00503	-0.00216	1.09432	-9.27870	3.21386	-4.22780	-0.53354	0.36267	-0.14384	-0.01209	0.00464	-0.00230	15.26982	0.65732	-11.50256	-0.11684	0.58961	0.29429	-0.00088	0.03853	-0.01111	-1.88254	1.91415	-4.71918	-0.71531	-1.29835	0.92879	-2.30749	-0.14344	3.67938	-3.21444	9.16094	18.85161	-0.00025	0.00140	0.00259	-0.00004
939			9.38000	4.17372	-6.43183	14.61204	0.89877	-0.23252	0.11119	0.01631	-0.00669	0.00984	-0.00639	-0.00195	1.09779	-9.29342	3.21012	-4.22010	-0.53445	0.35741	-0.14214	-0.01547	0.00231	-0.00204	15.26448	0.62613	-11.47179	-0.11949	0.58128	0.29029	-0.00111	0.03777	-0.01098	-1.61648	2.21390	-4.69245	-0.44597	-1.68913	0.71866	-2.28939	-0.04298	3.68746	-3.31243	9.11735	18.87172	-0.00023	0.00136	0.00252	-0.00004
940			9.39000	4.15647	-6.45157	14.56093	0.89881	-0.23224	0.11079	0.01672	-0.00662	0.01108	-0.00626	-0.00197	1.09950	-9.31089	3.20920	-4.21031	-0.53428	0.35912	-0.14174	-0.01670	0.00175	-0.00369	15.25851	0.59691	-11.44112	-0.12079	0.58338	0.29054	-0.00115	0.03475	-0.01149	-1.62807	2.34325	-5.33890	-0.23280	-1.92139	1.32735	-1.97141	-0.01004	3.63241	-3.39941	9.07619	18.89121	-0.00021	0.00134	0.00245	-0.00003
941			9.40000	4.13974	-6.47270	14.49937	0.89790	-0.22869	0.11058	0.01170	-0.00691	0.01341	-0.00503	-0.00248	1.09814	-9.32755	3.20942	-4.18974	-0.53226	0.36543	-0.14246	-0.01497	0.00298	-0.00680	15.25288	0.57220	-11.41011	-0.12213	0.59162	0.29363	-0.00099	0.03051	-0.01258	-1.86111	2.25928	-6.57766	-0.11007	-1.88732	2.59170	-1.47645	-0.06835	3.57549	-3.47232	9.03704	18.90573	-0.00018	0.00131	0.00239	-0.00002
942			9.41000	4.12609	-6.49612	14.42395	0.89675	-0.22405	0.11106	0.00343	-0.00720	0.01586	-0.00383	-0.00306	1.09565	-9.34001	3.20884	-4.15475	-0.53013	0.37209	-0.14406	-0.01090	0.00546	-0.01008	15.24856	0.55281	-11.37823	-0.12287	0.59896	0.29740	-0.00069	0.02589	-0.01371	-2.15659	1.98040	-7.86056	-0.11849	-1.58402	3.95546	-0.96167	-0.18546	3.50077	-3.52978	8.99935	18.91136	-0.00015	0.00129	0.00233	-0.00001
943			9.42000	4.11707	-6.52122	14.33780	0.89463	-0.21960	0.11198	-0.00523	-0.00724	0.01719	-0.00351	-0.00316	1.09532	-9.34652	3.20584	-4.10776	-0.52804	0.37765	-0.14600	-0.00601	0.00841	-0.01223	15.24579	0.53831	-11.34611	-0.12379	0.60306	0.30066	-0.00043	0.02115	-0.01401	-2.36347	1.55878	-8.54494	-0.27831	-1.11695	4.87569	-0.53172	-0.27127	3.29427	-3.57193	8.96384	18.90598	-0.00010	0.00128	0.00228	-0.00001
944			9.43000	4.11303	-6.54644	14.25010	0.89275	-0.21688	0.11290	-0.01154	-0.00696	0.01648	-0.00441	-0.00275	1.09695	-9.34752	3.19926	-4.05572	-0.52742	0.37934	-0.14728	-0.00222	0.01102	-0.01244	15.24403	0.52808	-11.31613	-0.12375	0.60060	0.30142	-0.00039	0.01584	-0.01260	-2.38606	1.08376	-8.18460	-0.57817	-0.66751	5.04751	-0.22001	-0.21453	2.82044	-3.60020	8.93310	18.88990	-0.00004	0.00127	0.00224	-0.00000
945			9.44000	4.11304	-6.56989	14.17255	0.89391	-0.21687	0.11385	-0.01417	-0.00636	0.01359	-0.00593	-0.00192	1.10061	-9.34570	3.18872	-4.00667	-0.53045	0.37768	-0.14785	-0.00046	0.01261	-0.01069	15.24171	0.52175	-11.29196	-0.12101	0.59468	0.30035	-0.00066	0.01011	-0.00936	-2.19266	0.63207	-6.72422	-0.94054	-0.35401	4.45245	-0.03617	0.02879	2.05626	-3.61759	8.91147	18.86553	0.00003	0.00127	0.00220	0.00000
946			9.45000	4.11577	-6.58976	14.11519	0.89659	-0.21761	0.11437	-0.01385	-0.00527	0.00917	-0.00775	-0.00122	1.10489	-9.34361	3.17495	-3.96759	-0.53436	0.37456	-0.14770	0.00021	0.01262	-0.00754	15.23746	0.51866	-11.27656	-0.11852	0.58922	0.29847	-0.00108	0.00543	-0.00514	-1.78829	0.21607	-4.53482	-1.21251	-0.11747	3.28672	-0.02185	0.36214	1.17966	-3.62864	8.90379	18.83523	0.00011	0.00128	0.00217	0.00000
947			9.46000	4.12039	-6.60417	14.08231	0.90035	-0.21837	0.11462	-0.01217	-0.00352	0.00442	-0.00966	-0.00129	1.10642	-9.34169	3.16012	-3.94257	-0.53766	0.36869	-0.14693	0.00131	0.01087	-0.00397	15.23110	0.51676	-11.27014	-0.11784	0.58166	0.29522	-0.00145	0.00327	-0.00103	-1.18959	-0.17611	-2.21027	-1.26414	0.15100	1.91112	-0.21494	0.64698	0.42046	-3.63892	8.91368	18.80032	0.00018	0.00128	0.00214	0.00001
948			9.47000	4.12633	-6.61136	14.07217	0.90429	-0.21866	0.11428	-0.01045	-0.00110	0.00037	-0.01093	-0.00172	1.10696	-9.33882	3.14663	-3.93149	-0.53997	0.36441	-0.14585	0.00341	0.00825	-0.00108	15.22331	0.51349	-11.27101	-0.11786	0.57758	0.29263	-0.00166	0.00367	0.00238	-0.44202	-0.54246	-0.25907	-1.09686	0.46869	0.75403	-0.56635	0.81518	-0.13090	-3.65378	8.94246	18.76108	0.00024	0.00129	0.00212	0.00001
949			9.48000	4.13324	-6.61019	14.07895	0.90701	-0.21931	0.11297	-0.00962	0.00180	-0.00238	-0.01084	-0.00233	1.10771	-9.33377	3.13591	-3.92997	-0.53963	0.36418	-0.14455	0.00627	0.00585	0.00044	15.21500	0.50729	-11.27722	-0.12002	0.58129	0.29205	-0.00172	0.00550	0.00503	0.38101	-0.88777	1.05862	-0.81740	0.79820	0.11784	-0.96805	0.86740	-0.50458	-3.67637	8.98772	18.71868	0.00028	0.00131	0.00210	0.00002
950			9.49000	4.14119	-6.60021	14.09577	0.90970	-0.21877	0.11111	-0.01081	0.00489	-0.00392	-0.00974	-0.00375	1.10680	-9.32555	3.12791	-3.93193	-0.53667	0.36664	-0.14340	0.00962	0.00446	0.00053	15.20701	0.49784	-11.28721	-0.12556	0.58862	0.29274	-0.00170	0.00720	0.00721	1.19405	-1.26999	1.77518	-0.55215	1.12850	0.06658	-1.30522	0.85102	-0.81100	-3.70635	9.04176	18.67711	0.00031	0.00134	0.00209	0.00002
951			9.50000	4.15131	-6.58170	14.11767	0.91454	-0.21643	0.10989	-0.01440	0.00782	-0.00503	-0.00835	-0.00558	1.10363	-9.31334	3.12149	-3.93186	-0.53505	0.36945	-0.14305	0.01296	0.00427	-0.00013	15.19971	0.48636	-11.30079	-0.12999	0.59300	0.29350	-0.00162	0.00701	0.00951	1.94051	-1.75481	2.26617	-0.40365	1.44386	0.34859	-1.49022	0.84002	-1.21962	-3.74093	9.09406	18.64218	0.00034	0.00137	0.00210	0.00002
952			9.51000	4.16492	-6.55513	14.14544	0.91961	-0.21432	0.10928	-0.01809	0.01045	-0.00692	-0.00736	-0.00672	1.10029	-9.29761	3.11500	-3.92874	-0.53591	0.37030	-0.14292	0.01519	0.00469	-0.00007	15.19301	0.47503	-11.31948	-0.13084	0.59153	0.29285	-0.00152	0.00439	0.01215	2.64694	-2.29636	3.15983	-0.43024	1.68709	0.36449	-1.50911	0.86960	-1.80050	-3.77794	9.13664	18.61835	0.00037	0.00140	0.00213	0.00003
953			9.52000	4.18169	-6.52067	14.18648	0.92145	-0.21191	0.10908	-0.01837	0.01273	-0.01028	-0.00653	-0.00701	1.09608	-9.28070	3.10727	-3.92893	-0.53647	0.37075	-0.14311	0.01531	0.00447	0.00189	15.18681	0.46569	-11.34446	-0.12919	0.58910	0.29223	-0.00134	0.00078	0.01477	3.36692	-2.74543	4.84185	-0.56773	1.79949	-0.40236	-1.44058	0.88967	-2.42427	-3.81735	9.16761	18.60762	0.00038	0.00143	0.00217	0.00003
954			9.53000	4.19948	-6.47859	14.24881	0.92171	-0.21211	0.10926	-0.01443	0.01481	-0.01463	-0.00606	-0.00662	1.09147	-9.26560	3.09892	-3.94147	-0.53785	0.36763	-0.14295	0.01379	0.00276	0.00538	15.18157	0.45840	-11.37498	-0.12507	0.58318	0.29032	-0.00103	-0.00200	0.01683	4.08956	-3.00847	7.06631	-0.65058	1.79061	-1.83280	-1.39595	0.84025	-2.94021	-3.86048	9.18869	18.61052	0.00038	0.00146	0.00221	0.00003
955			9.54000	4.21633	-6.42961	14.33463	0.92115	-0.21558	0.10869	-0.00779	0.01680	-0.01874	-0.00582	-0.00593	1.09077	-9.25356	3.09184	-3.97015	-0.53794	0.36323	-0.14176	0.01150	-0.00012	0.00884	15.17786	0.45208	-11.40962	-0.12457	0.57798	0.28761	-0.00068	-0.00355	0.01851	4.75611	-3.07942	9.25563	-0.56952	1.68122	-3.33415	-1.42501	0.73591	-3.35453	-3.90819	9.20133	18.62737	0.00035	0.00149	0.00226	0.00003
956			9.55000	4.23061	-6.37500	14.44049	0.92229	-0.22006	0.10759	0.00116	0.01842	-0.02196	-0.00494	-0.00537	1.09361	-9.24492	3.08782	-4.01217	-0.53759	0.36148	-0.14041	0.00843	-0.00369	0.01151	15.17586	0.44587	-11.44801	-0.12739	0.57921	0.28643	-0.00029	-0.00394	0.02012	5.30800	-2.92017	11.09468	-0.32654	1.43488	-4.58614	-1.54263	0.59260	-3.69184	-3.96022	9.20552	18.65810	0.00030	0.00151	0.00232	0.00003
957			9.56000	4.24013	-6.31669	14.56223	0.92574	-0.22415	0.10687	0.01238	0.01917	-0.02436	-0.00370	-0.00518	1.09687	-9.24068	3.08829	-4.06486	-0.53815	0.36059	-0.13947	0.00475	-0.00800	0.01370	15.17590	0.43854	-11.48934	-0.13086	0.58322	0.28631	0.00028	-0.00229	0.02111	5.64875	-2.50579	12.52855	0.06255	1.07844	-5.69003	-1.77502	0.35193	-3.82550	-4.01500	9.20191	18.70127	0.00024	0.00153	0.00238	0.00002
[truncated: 1,067 more rows]
[truncated: 29 more columns]
