# Supplementary material for: Analysis of the impact of different landing heights and lateralities on lower limb joint load based on statistical parametric mapping
Source: PLoS One. 2025 May 30;20(5):e0324656. doi: 10.1371/journal.pone.0324656 (PMC12124505; doi:10.1371/journal.pone.0324656)
Supplement: S1 File — (ZIP) [file pone.0324656.s001.zip › Original data/018/右前45.xlsx]

## Sheet: Sheet1
Var1	C__Users_dell_Documents_Qualisys_GAIT1214_Data_wangshuxiang_wan	C__Users_dell_Documents_Qualisys_GAIT1214_Data_wangshuxiang__1	C__Users_dell_Documents_Qualisys_GAIT1214_Data_wangshuxiang__2	C__Users_dell_Documents_Qualisys_GAIT1214_Data_wangshuxiang__3	C__Users_dell_Documents_Qualisys_GAIT1214_Data_wangshuxiang__4	C__Users_dell_Documents_Qualisys_GAIT1214_Data_wangshuxiang__5	C__Users_dell_Documents_Qualisys_GAIT1214_Data_wangshuxiang__6	C__Users_dell_Documents_Qualisys_GAIT1214_Data_wangshuxiang__7	C__Users_dell_Documents_Qualisys_GAIT1214_Data_wangshuxiang__8	C__Users_dell_Documents_Qualisys_GAIT1214_Data_wangshuxiang__9	C__Users_dell_Documents_Qualisys_GAIT1214_Data_wangshuxiang__10	C__Users_dell_Documents_Qualisys_GAIT1214_Data_wangshuxiang__11	C__Users_dell_Documents_Qualisys_GAIT1214_Data_wangshuxiang__12	C__Users_dell_Documents_Qualisys_GAIT1214_Data_wangshuxiang__13	C__Users_dell_Documents_Qualisys_GAIT1214_Data_wangshuxiang__14	C__Users_dell_Documents_Qualisys_GAIT1214_Data_wangshuxiang__15	C__Users_dell_Documents_Qualisys_GAIT1214_Data_wangshuxiang__16	C__Users_dell_Documents_Qualisys_GAIT1214_Data_wangshuxiang__17	C__Users_dell_Documents_Qualisys_GAIT1214_Data_wangshuxiang__18	C__Users_dell_Documents_Qualisys_GAIT1214_Data_wangshuxiang__19	C__Users_dell_Documents_Qualisys_GAIT1214_Data_wangshuxiang__20	C__Users_dell_Documents_Qualisys_GAIT1214_Data_wangshuxiang__21	C__Users_dell_Documents_Qualisys_GAIT1214_Data_wangshuxiang__22	C__Users_dell_Documents_Qualisys_GAIT1214_Data_wangshuxiang__23	C__Users_dell_Documents_Qualisys_GAIT1214_Data_wangshuxiang__24	C__Users_dell_Documents_Qualisys_GAIT1214_Data_wangshuxiang__25	C__Users_dell_Documents_Qualisys_GAIT1214_Data_wangshuxiang__26	C__Users_dell_Documents_Qualisys_GAIT1214_Data_wangshuxiang__27	C__Users_dell_Documents_Qualisys_GAIT1214_Data_wangshuxiang__28	C__Users_dell_Documents_Qualisys_GAIT1214_Data_wangshuxiang__29	C__Users_dell_Documents_Qualisys_GAIT1214_Data_wangshuxiang__30	C__Users_dell_Documents_Qualisys_GAIT1214_Data_wangshuxiang__31	C__Users_dell_Documents_Qualisys_GAIT1214_Data_wangshuxiang__32	C__Users_dell_Documents_Qualisys_GAIT1214_Data_wangshuxiang__33	C__Users_dell_Documents_Qualisys_GAIT1214_Data_wangshuxiang__34	C__Users_dell_Documents_Qualisys_GAIT1214_Data_wangshuxiang__35	C__Users_dell_Documents_Qualisys_GAIT1214_Data_wangshuxiang__36	C__Users_dell_Documents_Qualisys_GAIT1214_Data_wangshuxiang__37	C__Users_dell_Documents_Qualisys_GAIT1214_Data_wangshuxiang__38	C__Users_dell_Documents_Qualisys_GAIT1214_Data_wangshuxiang__39	C__Users_dell_Documents_Qualisys_GAIT1214_Data_wangshuxiang__40	C__Users_dell_Documents_Qualisys_GAIT1214_Data_wangshuxiang__41	C__Users_dell_Documents_Qualisys_GAIT1214_Data_wangshuxiang__42	C__Users_dell_Documents_Qualisys_GAIT1214_Data_wangshuxiang__43	C__Users_dell_Documents_Qualisys_GAIT1214_Data_wangshuxiang__44	C__Users_dell_Documents_Qualisys_GAIT1214_Data_wangshuxiang__45	C__Users_dell_Documents_Qualisys_GAIT1214_Data_wangshuxiang__46	C__Users_dell_Documents_Qualisys_GAIT1214_Data_wangshuxiang__47	C__Users_dell_Documents_Qualisys_GAIT1214_Data_wangshuxiang__48
	CD	ZD	TIME	Right Ankle Angles	Right Ankle Angles	Right Ankle Angles	Right Ankle Moment	Right Ankle Moment	Right Ankle Moment	Right Ankle Power	Right Ankle Power	Right Ankle Power	Right GRF	Right GRF	Right GRF	Right Knee Angles	Right Knee Angles	Right Knee Angles	Right Knee Moment	Right Knee Moment	Right Knee Moment	Right Knee Power	Right Knee Power	Right Knee Power	Right Hip Angles	Right Hip Angles	Right Hip Angles	Right Hip Moment	Right Hip Moment	Right Hip Moment	Right Hip Power	Right Hip Power	Right Hip Power	Left Ankle Angles	Left Ankle Angles	Left Ankle Angles	Left Ankle Moment	Left Ankle Moment	Left Ankle Moment	Left Ankle Power	Left Ankle Power	Left Ankle Power	Left Knee Angles	Left Knee Angles	Left Knee Angles	Left Knee Moment	Left Knee Moment	Left Knee Moment	Left Knee Power
	EVENT_LABEL	EVENT_LABEL	FRAME_NUMBERS	LINK_MODEL_BASED	LINK_MODEL_BASED	LINK_MODEL_BASED	LINK_MODEL_BASED	LINK_MODEL_BASED	LINK_MODEL_BASED	LINK_MODEL_BASED	LINK_MODEL_BASED	LINK_MODEL_BASED	LINK_MODEL_BASED	LINK_MODEL_BASED	LINK_MODEL_BASED	LINK_MODEL_BASED	LINK_MODEL_BASED	LINK_MODEL_BASED	LINK_MODEL_BASED	LINK_MODEL_BASED	LINK_MODEL_BASED	LINK_MODEL_BASED	LINK_MODEL_BASED	LINK_MODEL_BASED	LINK_MODEL_BASED	LINK_MODEL_BASED	LINK_MODEL_BASED	LINK_MODEL_BASED	LINK_MODEL_BASED	LINK_MODEL_BASED	LINK_MODEL_BASED	LINK_MODEL_BASED	LINK_MODEL_BASED	LINK_MODEL_BASED	LINK_MODEL_BASED	LINK_MODEL_BASED	LINK_MODEL_BASED	LINK_MODEL_BASED	LINK_MODEL_BASED	LINK_MODEL_BASED	LINK_MODEL_BASED	LINK_MODEL_BASED	LINK_MODEL_BASED	LINK_MODEL_BASED	LINK_MODEL_BASED	LINK_MODEL_BASED	LINK_MODEL_BASED	LINK_MODEL_BASED	LINK_MODEL_BASED
	ORIGINAL	ORIGINAL	ORIGINAL	ORIGINAL	ORIGINAL	ORIGINAL	ORIGINAL	ORIGINAL	ORIGINAL	ORIGINAL	ORIGINAL	ORIGINAL	ORIGINAL	ORIGINAL	ORIGINAL	ORIGINAL	ORIGINAL	ORIGINAL	ORIGINAL	ORIGINAL	ORIGINAL	ORIGINAL	ORIGINAL	ORIGINAL	ORIGINAL	ORIGINAL	ORIGINAL	ORIGINAL	ORIGINAL	ORIGINAL	ORIGINAL	ORIGINAL	ORIGINAL	ORIGINAL	ORIGINAL	ORIGINAL	ORIGINAL	ORIGINAL	ORIGINAL	ORIGINAL	ORIGINAL	ORIGINAL	ORIGINAL	ORIGINAL	ORIGINAL	ORIGINAL	ORIGINAL	ORIGINAL	ORIGINAL
ITEM	X	X	X	X	Y	Z	X	Y	Z	X	Y	Z	X	Y	Z	X	Y	Z	X	Y	Z	X	Y	Z	X	Y	Z	X	Y	Z	X	Y	Z	X	Y	Z	X	Y	Z	X	Y	Z	X	Y	Z	X	Y	Z	X
1	0.49000	0.61000	0.00000	-10.75098	6.25296	15.44164							-0.00000	0.00000	0.00000	-4.09970	-1.74989	-9.11482							31.95564	-4.15485	-22.28030							13.63544	5.45883	14.45187							4.04555	4.14664	-22.10818
2			0.01000	-10.74350	6.18989	15.46400							-0.00000	0.00000	0.00000	-4.07851	-1.75230	-9.13991							31.93528	-4.18661	-22.33631							14.04374	5.66917	14.44780							4.47667	4.18296	-22.12363
3			0.02000	-10.74111	6.12183	15.48195	-0.00987	-0.00269	0.00013	0.00002	-0.00032	-0.00001	-0.00000	0.00000	0.00000	-4.06724	-1.75562	-9.15836	0.04465	-0.00287	0.00142	-0.00037	-0.00002	-0.00003	31.90826	-4.21871	-22.40558	-0.13650	0.03928	0.00945	-0.00626	-0.00095	0.00135	14.47691	5.90676	14.47156	-0.00956	-0.00223	-0.00040	0.00755	0.00091	0.00007	4.93643	4.22771	-22.15120	-0.01664	-0.01007	-0.00043	0.01417
4			0.03000	-10.74464	6.04587	15.49337	-0.00950	-0.00262	0.00008	-0.00012	-0.00035	-0.00000	-0.00000	0.00000	0.00000	-4.06816	-1.76108	-9.16381	0.04444	-0.00332	0.00151	0.00054	-0.00004	0.00000	31.87136	-4.24971	-22.49060	-0.13872	0.03987	0.00934	-0.00875	-0.00163	0.00153	14.94011	6.17251	14.52707	-0.00969	-0.00225	-0.00031	0.00827	0.00099	0.00008	5.44709	4.28612	-22.19497	-0.01345	-0.00908	-0.00001	0.01291
5			0.04000	-10.75699	5.96176	15.49872	-0.00921	-0.00260	0.00001	-0.00030	-0.00039	-0.00000	-0.00000	0.00000	0.00000	-4.08124	-1.76908	-9.15677	0.04431	-0.00403	0.00162	0.00146	-0.00007	0.00003	31.82230	-4.27819	-22.59045	-0.14072	0.04024	0.00896	-0.01202	-0.00239	0.00163	15.43976	6.46602	14.61588	-0.00977	-0.00228	-0.00028	0.00909	0.00107	0.00009	6.02884	4.36463	-22.25799	-0.01163	-0.00876	0.00022	0.01282
6			0.05000	-10.78235	5.87175	15.50016	-0.00898	-0.00262	-0.00007	-0.00053	-0.00041	0.00000	-0.00000	0.00000	0.00000	-4.10674	-1.77901	-9.13968	0.04418	-0.00488	0.00176	0.00243	-0.00010	0.00006	31.75754	-4.30202	-22.70456	-0.14226	0.04010	0.00825	-0.01632	-0.00328	0.00163	15.98246	6.78559	14.73615	-0.00982	-0.00232	-0.00029	0.00999	0.00114	0.00011	6.69894	4.46878	-22.34197	-0.01081	-0.00883	0.00033	0.01375
7			0.06000	-10.82456	5.77843	15.50006	-0.00880	-0.00265	-0.00018	-0.00080	-0.00043	0.00001	-0.00000	0.00000	0.00000	-4.14548	-1.78933	-9.11372	0.04404	-0.00573	0.00196	0.00340	-0.00012	0.00010	31.67258	-4.31796	-22.83341	-0.14340	0.04028	0.00765	-0.02155	-0.00437	0.00161	16.57372	7.12850	14.88285	-0.00985	-0.00237	-0.00034	0.01094	0.00122	0.00015	7.47169	4.60259	-22.44844	-0.01053	-0.00897	0.00034	0.01542
8			0.07000	-10.88624	5.68275	15.49942	-0.00867	-0.00270	-0.00028	-0.00109	-0.00045	0.00001	-0.00000	0.00000	0.00000	-4.19702	-1.79856	-9.07876	0.04390	-0.00653	0.00219	0.00423	-0.00013	0.00015	31.56493	-4.32250	-22.97558	-0.14433	0.04130	0.00739	-0.02703	-0.00566	0.00158	17.21683	7.49124	15.04908	-0.00986	-0.00242	-0.00038	0.01191	0.00128	0.00018	8.35855	4.76930	-22.57931	-0.01047	-0.00886	0.00029	0.01754
9			0.08000	-10.96843	5.58346	15.49817	-0.00856	-0.00275	-0.00039	-0.00138	-0.00048	0.00001	-0.00000	0.00000	0.00000	-4.25844	-1.80578	-9.03505	0.04373	-0.00731	0.00243	0.00476	-0.00013	0.00020	31.43592	-4.31281	-23.12572	-0.14508	0.04282	0.00729	-0.03192	-0.00695	0.00151	17.91217	7.86961	15.22718	-0.00987	-0.00247	-0.00042	0.01283	0.00134	0.00021	9.36776	4.97249	-22.73593	-0.01050	-0.00840	0.00021	0.01992
10			0.09000	-11.07097	5.47831	15.49661	-0.00848	-0.00278	-0.00049	-0.00166	-0.00052	0.00002	-0.00000	0.00000	0.00000	-4.32482	-1.81135	-8.98437	0.04358	-0.00801	0.00265	0.00490	-0.00013	0.00024	31.29025	-4.28708	-23.27533	-0.14555	0.04450	0.00732	-0.03559	-0.00806	0.00135	18.65690	8.25964	15.41035	-0.00987	-0.00252	-0.00042	0.01366	0.00139	0.00022	10.50329	5.21629	-22.91650	-0.01077	-0.00770	0.00011	0.02285
11			0.10000	-11.19243	5.36491	15.49612	-0.00840	-0.00280	-0.00056	-0.00190	-0.00057	0.00002	-0.00000	0.00000	0.00000	-4.39051	-1.81636	-8.93008	0.04350	-0.00846	0.00282	0.00462	-0.00014	0.00026	31.13413	-4.24505	-23.41456	-0.14546	0.04636	0.00767	-0.03770	-0.00885	0.00113	19.44494	8.65803	15.59418	-0.00986	-0.00257	-0.00041	0.01434	0.00143	0.00022	11.76402	5.50464	-23.11296	-0.01155	-0.00708	0.00005	0.02701
12			0.11000	-11.33001	5.24144	15.49797	-0.00834	-0.00279	-0.00060	-0.00209	-0.00061	0.00003	-0.00000	0.00000	0.00000	-4.45002	-1.82228	-8.87557	0.04350	-0.00850	0.00291	0.00396	-0.00016	0.00027	30.97411	-4.18759	-23.53422	-0.14458	0.04841	0.00848	-0.03818	-0.00925	0.00085	20.26810	9.06235	15.77880	-0.00984	-0.00262	-0.00038	0.01488	0.00145	0.00021	13.14429	5.84008	-23.30948	-0.01308	-0.00683	0.00006	0.03322
13			0.12000	-11.47951	5.10750	15.50240	-0.00829	-0.00276	-0.00058	-0.00221	-0.00065	0.00003	-0.00000	0.00000	0.00000	-4.49832	-1.83003	-8.82351	0.04358	-0.00815	0.00290	0.00299	-0.00018	0.00025	30.81604	-4.11675	-23.62670	-0.14330	0.05019	0.00956	-0.03742	-0.00919	0.00044	21.11795	9.47104	15.97041	-0.00983	-0.00266	-0.00033	0.01530	0.00145	0.00019	14.63653	6.22222	-23.48444	-0.01532	-0.00694	0.00013	0.04174
14			0.13000	-11.63639	4.96441	15.50874	-0.00823	-0.00269	-0.00053	-0.00227	-0.00067	0.00003	-0.00000	0.00000	0.00000	-4.53197	-1.84014	-8.77499	0.04376	-0.00748	0.00281	0.00186	-0.00020	0.00023	30.66391	-4.03446	-23.68742	-0.14216	0.05118	0.01058	-0.03596	-0.00872	-0.00011	21.98699	9.88387	16.17963	-0.00982	-0.00272	-0.00029	0.01566	0.00143	0.00018	16.23361	6.64651	-23.61602	-0.01793	-0.00723	0.00017	0.05192
15			0.14000	-11.79665	4.81487	15.51642	-0.00815	-0.00259	-0.00044	-0.00227	-0.00066	0.00003	-0.00000	0.00000	0.00000	-4.54998	-1.85260	-8.72908	0.04405	-0.00655	0.00265	0.00067	-0.00019	0.00021	30.51987	-3.94260	-23.71575	-0.14127	0.05149	0.01152	-0.03407	-0.00798	-0.00074	22.86863	10.30154	16.41689	-0.00982	-0.00278	-0.00028	0.01594	0.00141	0.00019	17.93130	7.10402	-23.68629	-0.02042	-0.00740	0.00008	0.06244
16			0.15000	-11.95742	4.66258	15.52472	-0.00805	-0.00247	-0.00033	-0.00224	-0.00063	0.00002	-0.00000	0.00000	0.00000	-4.55236	-1.86656	-8.68296	0.04437	-0.00543	0.00245	-0.00048	-0.00017	0.00020	30.38566	-3.84417	-23.71424	-0.14033	0.05142	0.01240	-0.03185	-0.00707	-0.00136	23.75646	10.72432	16.68737	-0.00982	-0.00284	-0.00028	0.01612	0.00136	0.00021	19.72947	7.58236	-23.68462	-0.02235	-0.00741	-0.00017	0.07190
17			0.16000	-12.11725	4.51215	15.53231	-0.00793	-0.00234	-0.00020	-0.00219	-0.00058	0.00001	-0.00000	0.00000	0.00000	-4.54062	-1.88062	-8.63286	0.04462	-0.00426	0.00223	-0.00143	-0.00013	0.00020	30.26175	-3.74306	-23.68673	-0.13906	0.05103	0.01312	-0.02973	-0.00604	-0.00192	24.64340	11.15004	16.98820	-0.00979	-0.00290	-0.00031	0.01611	0.00131	0.00025	21.62925	8.06775	-23.60737	-0.02369	-0.00731	-0.00059	0.07990
18			0.17000	-12.27543	4.36803	15.53831	-0.00779	-0.00219	-0.00008	-0.00213	-0.00052	0.00000	-0.00000	0.00000	0.00000	-4.51922	-1.89417	-8.57598	0.04468	-0.00311	0.00199	-0.00199	-0.00010	0.00021	30.14565	-3.64241	-23.63725	-0.13730	0.05021	0.01360	-0.02829	-0.00494	-0.00238	25.52111	11.57331	17.30715	-0.00971	-0.00295	-0.00036	0.01581	0.00125	0.00029	23.62724	8.54516	-23.45587	-0.02490	-0.00728	-0.00112	0.08747
19			0.18000	-12.43112	4.23334	15.54343	-0.00766	-0.00203	0.00005	-0.00205	-0.00044	-0.00000	-0.00000	0.00000	0.00000	-4.49359	-1.90770	-8.51152	0.04458	-0.00203	0.00173	-0.00216	-0.00007	0.00020	30.03305	-3.54503	-23.56980	-0.13513	0.04904	0.01390	-0.02768	-0.00380	-0.00269	26.38073	11.98560	17.62456	-0.00956	-0.00297	-0.00041	0.01519	0.00118	0.00032	25.71061	8.99744	-23.23350	-0.02680	-0.00744	-0.00176	0.09704
20			0.19000	-12.58322	4.10924	15.54949	-0.00754	-0.00187	0.00017	-0.00196	-0.00037	-0.00001	-0.00000	0.00000	0.00000	-4.46813	-1.92187	-8.43941	0.04437	-0.00101	0.00147	-0.00202	-0.00004	0.00019	29.92007	-3.45427	-23.48912	-0.13276	0.04757	0.01411	-0.02776	-0.00269	-0.00284	27.21541	12.37628	17.91772	-0.00938	-0.00297	-0.00046	0.01438	0.00110	0.00032	27.85774	9.40276	-22.93940	-0.03005	-0.00793	-0.00243	0.11074
21			0.20000	-12.73076	3.99583	15.55804	-0.00744	-0.00172	0.00028	-0.00187	-0.00031	-0.00002	-0.00000	0.00000	0.00000	-4.44659	-1.93689	-8.35834	0.04408	-0.00025	0.00121	-0.00160	-0.00001	0.00018	29.80354	-3.37376	-23.40184	-0.13060	0.04553	0.01402	-0.02845	-0.00168	-0.00273	28.02264	12.73518	18.16722	-0.00917	-0.00296	-0.00049	0.01350	0.00102	0.00030	30.04359	9.73476	-22.56484	-0.03469	-0.00874	-0.00298	0.12857
22			0.21000	-12.87270	3.89243	15.57091	-0.00735	-0.00159	0.00039	-0.00176	-0.00026	-0.00003	-0.00000	0.00000	0.00000	-4.43229	-1.95223	-8.26663	0.04369	0.00016	0.00095	-0.00100	0.00001	0.00016	29.68060	-3.30664	-23.31639	-0.12900	0.04320	0.01367	-0.02968	-0.00091	-0.00237	28.80430	13.05544	18.36368	-0.00898	-0.00294	-0.00050	0.01269	0.00094	0.00025	32.24649	9.96955	-22.10253	-0.04016	-0.00951	-0.00340	0.14851
23			0.22000	-13.00712	3.79754	15.59104	-0.00728	-0.00148	0.00050	-0.00162	-0.00022	-0.00004	-0.00000	0.00000	0.00000	-4.42699	-1.96708	-8.16508	0.04318	0.00023	0.00068	-0.00035	0.00001	0.00012	29.54919	-3.25462	-23.24101	-0.12801	0.04105	0.01320	-0.03119	-0.00038	-0.00185	29.56452	13.33578	18.51005	-0.00882	-0.00293	-0.00046	0.01201	0.00086	0.00019	34.45416	10.09737	-21.56303	-0.04547	-0.00984	-0.00379	0.16760
24			0.23000	-13.13076	3.70956	15.62214	-0.00723	-0.00139	0.00060	-0.00143	-0.00018	-0.00006	-0.00000	0.00000	0.00000	-4.43014	-1.98103	-8.05871	0.04252	0.00005	0.00040	0.00019	0.00000	0.00007	29.40908	-3.21805	-23.18151	-0.12719	0.03942	0.01277	-0.03256	-0.00003	-0.00130	30.30667	13.58059	18.61825	-0.00867	-0.00292	-0.00039	0.01144	0.00078	0.00014	36.66653	10.12986	-20.97995	-0.04973	-0.00950	-0.00427	0.18366
25			0.24000	-13.23932	3.62707	15.66800	-0.00719	-0.00132	0.00069	-0.00119	-0.00015	-0.00009	-0.00000	0.00000	0.00000	-4.43928	-1.99399	-7.95683	0.04172	-0.00022	0.00013	0.00051	-0.00001	0.00002	29.26153	-3.19666	-23.14010	-0.12580	0.03874	0.01265	-0.03336	0.00028	-0.00079	31.03146	13.79820	18.70258	-0.00854	-0.00292	-0.00030	0.01093	0.00071	0.00009	38.89066	10.09541	-20.39911	-0.05268	-0.00863	-0.00494	0.19621
26			0.25000	-13.32804	3.54916	15.73127	-0.00715	-0.00126	0.00078	-0.00091	-0.00013	-0.00012	-0.00000	0.00000	0.00000	-4.45057	-2.00597	-7.87193	0.04088	-0.00038	-0.00009	0.00059	-0.00001	-0.00001	29.10892	-3.19025	-23.11484	-0.12382	0.03897	0.01292	-0.03356	0.00070	-0.00037	31.73677	13.99783	18.77361	-0.00841	-0.00292	-0.00019	0.01042	0.00067	0.00005	41.13024	10.02757	-19.86161	-0.05479	-0.00754	-0.00581	0.20620
27			0.26000	-13.39366	3.47574	15.81167	-0.00709	-0.00121	0.00085	-0.00061	-0.00010	-0.00015	-0.00000	0.00000	0.00000	-4.46082	-2.01666	-7.81538	0.04023	-0.00019	-0.00024	0.00057	-0.00000	-0.00002	28.95303	-3.19895	-23.10172	-0.12216	0.03963	0.01351	-0.03363	0.00128	0.00003	32.41972	14.18640	18.83509	-0.00831	-0.00292	-0.00009	0.00994	0.00065	0.00002	43.37833	9.95644	-19.39364	-0.05692	-0.00663	-0.00681	0.21572
28			0.27000	-13.43659	3.40828	15.90409	-0.00703	-0.00118	0.00091	-0.00035	-0.00008	-0.00017	-0.00000	0.00000	0.00000	-4.46953	-2.02540	-7.79065	0.03998	0.00052	-0.00032	0.00063	0.00001	-0.00001	28.79434	-3.22384	-23.09899	-0.12175	0.04060	0.01439	-0.03401	0.00196	0.00049	33.07938	14.36661	18.88535	-0.00826	-0.00294	-0.00002	0.00951	0.00064	0.00000	45.62154	9.90556	-19.00364	-0.05964	-0.00618	-0.00771	0.22640
29			0.28000	-13.46257	3.34960	15.99780	-0.00694	-0.00116	0.00095	-0.00021	-0.00006	-0.00016	-0.00000	0.00000	0.00000	-4.47990	-2.03166	-7.78972	0.04008	0.00147	-0.00034	0.00100	0.00001	0.00000	28.63251	-3.26621	-23.10951	-0.12251	0.04197	0.01549	-0.03478	0.00261	0.00113	33.71753	14.53822	18.92306	-0.00829	-0.00297	0.00002	0.00921	0.00063	-0.00000	47.85049	9.88896	-18.68414	-0.06306	-0.00628	-0.00829	0.23908
30			0.29000	-13.48162	3.30322	16.07955	-0.00684	-0.00114	0.00097	-0.00021	-0.00004	-0.00013	-0.00000	0.00000	0.00000	-4.49784	-2.03588	-7.79884	0.04036	0.00220	-0.00035	0.00174	0.00001	0.00001	28.46679	-3.32636	-23.13828	-0.12416	0.04346	0.01646	-0.03585	0.00312	0.00194	34.33656	14.69991	18.95270	-0.00842	-0.00303	0.00002	0.00907	0.00059	-0.00000	50.06666	9.90882	-18.41799	-0.06680	-0.00683	-0.00841	0.25341
31			0.30000	-13.50512	3.27117	16.13931	-0.00673	-0.00110	0.00099	-0.00033	-0.00003	-0.00009	-0.00000	0.00000	0.00000	-4.52856	-2.04010	-7.80774	0.04077	0.00250	-0.00038	0.00265	0.00002	0.00000	28.29703	-3.40272	-23.18906	-0.12700	0.04489	0.01709	-0.03691	0.00344	0.00283	34.93572	14.85058	18.98746	-0.00868	-0.00313	-0.00000	0.00906	0.00050	0.00000	52.28270	9.95717	-18.18692	-0.07049	-0.00756	-0.00825	0.26922
32			0.31000	-13.54360	3.25203	16.17279	-0.00660	-0.00106	0.00100	-0.00057	-0.00002	-0.00004	-0.00000	0.00000	0.00000	-4.57193	-2.04682	-7.81227	0.04137	0.00250	-0.00040	0.00334	0.00004	0.00000	28.12634	-3.49362	-23.26403	-0.13127	0.04626	0.01745	-0.03702	0.00366	0.00377	35.50795	14.98831	19.04827	-0.00907	-0.00329	-0.00004	0.00907	0.00033	0.00001	54.51970	10.02334	-17.97643	-0.07394	-0.00811	-0.00838	0.28714
33			0.32000	-13.60693	3.24074	16.18029	-0.00641	-0.00102	0.00098	-0.00091	-0.00002	0.00000	-0.00000	0.00000	0.00000	-4.62088	-2.05781	-7.81094	0.04211	0.00227	-0.00040	0.00342	0.00006	-0.00000	27.96317	-3.59949	-23.36522	-0.13641	0.04741	0.01754	-0.03500	0.00389	0.00476	36.03799	15.10912	19.15822	-0.00957	-0.00351	-0.00005	0.00891	0.00004	0.00002	56.80455	10.09875	-17.77388	-0.07727	-0.00796	-0.00985	0.30854
34			0.33000	-13.70659	3.23240	16.16482	-0.00607	-0.00098	0.00092	-0.00134	-0.00002	0.00003	-0.00000	0.00000	0.00000	-4.66528	-2.07416	-7.80275	0.04279	0.00172	-0.00035	0.00292	0.00006	-0.00001	27.81788	-3.72236	-23.49487	-0.14097	0.04714	0.01693	-0.03065	0.00401	0.00562	36.50089	15.20715	19.33419	-0.01014	-0.00380	0.00000	0.00825	-0.00036	-0.00000	59.16805	10.17570	-17.56139	-0.08020	-0.00682	-0.01339	0.33290
35			0.34000	-13.85777	3.22492	16.13272	-0.00553	-0.00094	0.00081	-0.00182	-0.00002	0.00004	-0.00000	0.00000	0.00000	-4.70004	-2.09660	-7.78643	0.04312	0.00072	-0.00028	0.00243	0.00003	-0.00001	27.69511	-3.86339	-23.65689	-0.14386	0.04358	0.01485	-0.02594	0.00360	0.00599	36.85938	15.27878	19.58411	-0.01075	-0.00418	0.00016	0.00669	-0.00086	-0.00007	61.64193	10.24147	-17.31468	-0.08227	-0.00476	-0.01911	0.35825
36			0.35000	-14.08092	3.21892	16.09674	-0.00472	-0.00089	0.00064	-0.00226	-0.00002	0.00003	-0.00000	0.00000	0.00000	-4.73159	-2.12553	-7.75937	0.04277	-0.00079	-0.00017	0.00273	-0.00005	-0.00001	27.58663	-4.02106	-23.86072	-0.14506	0.03648	0.01115	-0.02404	0.00245	0.00548	37.06228	15.32804	19.91242	-0.01139	-0.00463	0.00044	0.00382	-0.00146	-0.00024	64.25612	10.27566	-17.00924	-0.08335	-0.00224	-0.02642	0.38349
37			0.36000	-14.40272	3.21430	16.07904	-0.00361	-0.00082	0.00038	-0.00245	-0.00001	-0.00001	-0.00000	0.00000	0.00000	-4.77568	-2.16096	-7.71924	0.04145	-0.00272	0.00000	0.00408	-0.00020	0.00000	27.47270	-4.19265	-24.12151	-0.14539	0.02850	0.00680	-0.02685	0.00110	0.00409	37.04705	15.36715	20.32778	-0.01207	-0.00515	0.00083	-0.00071	-0.00213	-0.00056	67.03665	10.25302	-16.62691	-0.08375	0.00003	-0.03429	0.40921
38			0.37000	-14.85704	3.20601	16.10991	-0.00220	-0.00072	0.00004	-0.00206	0.00000	-0.00001	-0.00000	0.00000	0.00000	-4.84786	-2.20208	-7.66847	0.03879	-0.00463	0.00028	0.00594	-0.00038	0.00002	27.33173	-4.37820	-24.45336	-0.14428	0.02322	0.00326	-0.03360	0.00016	0.00238	36.74689	15.41243	20.84871	-0.01281	-0.00573	0.00130	-0.00712	-0.00293	-0.00111	70.00585	10.14910	-16.16034	-0.08356	0.00152	-0.04154	0.43506
39			0.38000	-15.48244	3.18131	16.22112	-0.00055	-0.00060	-0.00037	-0.00070	0.00000	0.00011	-0.00000	0.00000	0.00000	-4.95519	-2.24686	-7.61451	0.03417	-0.00623	0.00070	0.00719	-0.00054	0.00006	27.14941	-4.58265	-24.86127	-0.13979	0.02218	0.00124	-0.04136	-0.00026	0.00107	36.09795	15.47721	21.50333	-0.01358	-0.00635	0.00179	-0.01549	-0.00393	-0.00194	73.18065	9.94508	-15.61445	-0.08232	0.00200	-0.04717	0.45747
40			0.39000	-16.31503	3.11918	16.43968	0.00117	-0.00047	-0.00084	0.00191	-0.00001	0.00043	-0.00000	0.00000	0.00000	-5.09284	-2.29239	-7.56799	0.02677	-0.00744	0.00125	0.00665	-0.00062	0.00007	26.92206	-4.81477	-25.33681	-0.12899	0.02428	0.00046	-0.04613	-0.00004	0.00044	35.04686	15.56488	22.32297	-0.01436	-0.00697	0.00225	-0.02567	-0.00518	-0.00305	76.57198	9.62913	-15.00555	-0.07917	0.00156	-0.05026	0.46961
41			0.40000	-17.37614	2.99182	16.78442	0.00278	-0.00034	-0.00133	0.00558	-0.00003	0.00103	-0.00000	0.00000	0.00000	-5.24280	-2.33632	-7.54061	0.01579	-0.00822	0.00191	0.00388	-0.00063	0.00004	26.65598	-5.08482	-25.85720	-0.10884	0.02607	-0.00004	-0.04417	0.00125	-0.00004	33.56074	15.66414	23.33102	-0.01515	-0.00759	0.00263	-0.03714	-0.00670	-0.00430	80.18654	9.19820	-14.35872	-0.07356	0.00047	-0.04998	0.46537
42			0.41000	-18.65796	2.76815	17.26298	0.00403	-0.00027	-0.00184	0.00944	-0.00005	0.00194	-0.00000	0.00000	0.00000	-5.37539	-2.37733	-7.53852	0.00089	-0.00866	0.00265	0.00016	-0.00058	-0.00003	26.36353	-5.40289	-26.38987	-0.07898	0.02161	-0.00212	-0.03451	0.00296	-0.00230	31.64274	15.74811	24.52777	-0.01590	-0.00821	0.00291	-0.04891	-0.00843	-0.00545	84.02843	8.66194	-13.70227	-0.06564	-0.00088	-0.04584	0.44176
43			0.42000	-20.11055	2.41891	17.86955	0.00470	-0.00034	-0.00233	0.01199	-0.00010	0.00311	-0.00000	0.00000	0.00000	-5.45434	-2.41382	-7.54828	-0.01775	-0.00908	0.00347	-0.00098	-0.00054	0.00002	26.05642	-5.77762	-26.90530	-0.04256	0.00472	-0.00812	-0.01935	0.00120	-0.00887	29.34866	15.77936	25.87357	-0.01659	-0.00883	0.00310	-0.05936	-0.01010	-0.00621	88.09314	8.04234	-13.05795	-0.05644	-0.00197	-0.03789	0.40157
44			0.43000	-21.63234	1.92535	18.58688	0.00455	-0.00064	-0.00277	0.01154	-0.00027	0.00442	-0.00000	0.00000	0.00000	-5.43923	-2.44432	-7.52505	-0.03923	-0.00972	0.00433	0.00600	-0.00061	0.00055	25.74162	-6.21446	-27.39085	-0.00187	-0.02588	-0.01861	-0.00087	-0.00984	-0.02032	26.79895	15.72242	27.27594	-0.01709	-0.00939	0.00325	-0.06620	-0.01123	-0.00634	92.35862	7.36758	-12.43138	-0.04738	-0.00225	-0.02706	0.35279
45			0.44000	-23.06681	1.29214	19.38983	0.00333	-0.00132	-0.00311	0.00738	-0.00071	0.00559	-0.00000	0.00000	0.00000	-5.28545	-2.47148	-7.39653	-0.06198	-0.01066	0.00517	0.02771	-0.00096	0.00196	25.42189	-6.71380	-27.84858	0.04403	-0.06643	-0.03213	0.02074	-0.03321	-0.03494	24.17855	15.55858	28.58522	-0.01724	-0.00976	0.00344	-0.06704	-0.01116	-0.00563	96.78506	6.66906	-11.80530	-0.03908	-0.00125	-0.01478	0.30069
46			0.45000	-24.20708	0.56007	20.24642	0.00084	-0.00251	-0.00329	0.00126	-0.00143	0.00625	-0.00000	0.00000	0.00000	-4.94605	-2.50787	-7.08272	-0.08352	-0.01231	0.00590	0.06923	-0.00194	0.00445	25.09812	-7.26702	-28.27628	0.09350	-0.11222	-0.04735	0.04477	-0.06795	-0.04972	21.71849	15.29447	29.60744	-0.01689	-0.00975	0.00376	-0.06063	-0.00948	-0.00385	101.32439	5.98733	-11.13817	-0.02942	0.00153	-0.00245	0.23086
47			0.46000	-24.80636	-0.18882	21.11635	-0.00311	-0.00428	-0.00323	-0.00106	-0.00213	0.00599	-0.00000	0.00000	0.00000	-4.37405	-2.57857	-6.51941	-0.10055	-0.01568	0.00639	0.13043	-0.00434	0.00772	24.77187	-7.85276	-28.65033	0.13794	-0.15960	-0.06419	0.06760	-0.11041	-0.05983	19.65508	14.95915	30.14021	-0.01609	-0.00925	0.00428	-0.04821	-0.00646	-0.00053	105.92492	5.37414	-10.37384	-0.01321	0.00681	0.00975	0.10425
48			0.47000	-24.59537	-0.83956	21.94382	-0.00854	-0.00656	-0.00288	0.01097	-0.00203	0.00461	-0.00000	0.00000	0.00000	-3.52294	-2.72087	-5.67800	-0.10939	-0.02200	0.00643	0.20221	-0.00995	0.01074	24.44891	-8.43446	-28.91985	0.16339	-0.20469	-0.08348	0.08212	-0.15353	-0.05676	18.17778	14.58816	30.02532	-0.01512	-0.00832	0.00493	-0.03306	-0.00309	0.00477	110.52045	4.88121	-9.46844	0.01452	0.01520	0.02233	-0.11299
49			0.48000	-23.31439	-1.26876	22.63845	-0.01510	-0.00905	-0.00223	0.05006	-0.00044	0.00240	-0.00000	0.00000	0.00000	-2.34804	-2.98105	-4.57865	-0.10635	-0.03216	0.00574	0.26307	-0.02202	0.01180	24.14392	-8.95774	-29.00754	0.15193	-0.24268	-0.10671	0.07686	-0.18536	-0.02605	17.38897	14.20070	29.19320	-0.01431	-0.00720	0.00538	-0.01831	-0.00043	0.01131	115.00927	4.54140	-8.42004	0.05425	0.02646	0.03531	-0.40462
50			0.49000	-20.77643	-1.38369	23.05103	0.06902	-0.03187	-0.01941	-0.38115	0.00646	0.00479	-0.00821	-0.05215	0.13990	-0.81144	-3.41016	-3.29472	-0.06941	-0.13576	0.02201	0.21850	-0.13217	0.05027	23.88551	-9.34768	-28.81548	-0.06405	-0.32181	-0.21195	-0.03061	-0.22780	0.08677	17.28976	13.78136	27.67888	-0.01383	-0.00610	0.00499	-0.00549	0.00098	0.01561	119.24019	4.35349	-7.28035	0.10024	0.03932	0.04842	-0.68538
51			0.50000	-16.97859	-1.17314	22.97470	0.40422	-0.04719	-0.08234	-3.02473	0.01657	-0.07074	-0.00540	-0.32992	0.74736	1.10533	-4.05787	-1.94987	0.38970	-0.41591	0.09518	-1.48847	-0.55017	0.21758	23.72031	-9.50932	-28.23958	-1.21449	-0.15301	-0.46876	-0.46078	-0.08435	0.60113	17.78816	13.27844	25.61816	-0.01353	-0.00510	0.00314	0.00485	0.00114	0.01227	123.01781	4.28127	-6.14823	0.14272	0.05201	0.06151	-0.83809
52			0.51000	-12.21661	-0.74548	22.21658	0.92828	0.02879	-0.06686	-8.05355	-0.01053	-0.13910	0.09627	-0.50222	1.34344	3.38767	-4.96750	-0.71063	0.62949	-0.17073	0.10921	-2.78985	-0.29783	0.22008	23.71606	-9.33364	-27.19397	-1.60940	0.54382	-0.24766	-0.24136	0.14710	0.57583	18.72187	12.62054	23.23388	-0.01312	-0.00420	-0.00033	0.01210	0.00037	-0.00140	126.12857	4.26913	-5.15392	0.17153	0.06243	0.07400	-0.78369
53			0.52000	-7.06416	-0.28675	20.73150	1.47884	-0.15651	0.06197	-13.01337	0.05125	0.19356	0.23270	-0.37941	2.63241	6.00310	-6.17269	0.23125	0.17917	0.36193	0.01551	-0.89272	0.81472	0.02268	23.96459	-8.71731	-25.64374	0.09120	1.11690	0.52088	-0.02626	-0.14150	-1.78070	19.89410	11.74762	20.80309	-0.01231	-0.00337	-0.00494	0.01565	-0.00080	-0.02131	128.38060	4.26233	-4.43904	0.17961	0.06829	0.08448	-0.53919
54			0.53000	-2.15177	0.07015	18.71526	1.58564	-0.90443	0.21135	-12.67311	0.33669	0.77499	0.14549	-0.16784	5.00206	8.95765	-7.68587	0.68099	0.20953	-0.30274	-0.20872	-1.16028	-0.85337	-0.13824	24.57839	-7.60008	-23.63994	2.01849	0.45739	0.92957	-1.99461	-0.26686	-4.06700	21.11721	10.64475	18.59983	-0.01092	-0.00265	-0.00973	0.01549	-0.00182	-0.03832	129.64427	4.21889	-4.13422	0.16468	0.06777	0.09103	-0.21421
55			0.54000	2.09661	0.33581	16.55207	1.51305	-1.14737	0.17671	-10.14645	0.62210	0.62596	-0.08493	-0.25222	5.12231	12.32655	-9.46115	0.46914	1.07124	-1.49243	-0.32557	-6.55086	-4.96479	0.08990	25.66123	-6.00745	-21.34037	0.95538	-0.53145	0.42234	-1.80158	0.53175	-2.09323	22.24988	9.35751	16.82932	-0.00893	-0.00210	-0.01367	0.01254	-0.00241	-0.04497	129.87970	4.10972	-4.33301	0.12889	0.06071	0.09242	0.04899
56			0.55000	5.55512	0.59727	14.63764	1.41245	-0.73689	0.02880	-7.59144	0.53090	0.08223	-0.01300	-0.56236	3.56141	16.15812	-11.33263	-0.46263	2.10075	-1.28093	0.04192	-13.72743	-4.54277	-0.04656	27.22389	-4.08857	-19.01223	-1.50330	0.43846	0.19399	4.07275	-0.55832	-0.95164	23.21383	7.98256	15.58493	-0.00650	-0.00178	-0.01600	0.00829	-0.00264	-0.04039	129.14436	3.91732	-5.06815	0.07653	0.04867	0.08828	0.14521
57			0.56000	8.28971	0.88958	13.21954	1.47888	-0.45875	-0.03212	-6.22931	0.34957	-0.06079	0.08683	-0.64447	2.75297	20.27819	-13.02244	-1.92408	2.25936	-0.80683	0.31596	-14.59705	-2.66257	-0.48422	29.08201	-2.12877	-17.01158	-1.87461	1.22947	0.37909	5.73814	-1.67079	-1.53971	23.98385	6.63962	14.83912	-0.00391	-0.00165	-0.01654	0.00416	-0.00269	-0.02983	127.57603	3.64056	-6.29549	0.01187	0.03399	0.07899	0.03747
58			0.57000	10.41612	1.18213	12.37078	1.62912	-0.45212	-0.02731	-5.29560	0.29385	-0.02500	0.06600	-0.58978	2.72935	24.22268	-14.31233	-3.47966	2.19194	-0.85831	0.28442	-12.45458	-2.28463	-0.39286	30.86638	-0.47025	-15.69541	-1.18926	1.14660	0.51241	3.21092	-1.51620	-1.29635	24.55912	5.43400	14.45780	-0.00147	-0.00166	-0.01554	0.00115	-0.00255	-0.01996	125.35392	3.31013	-7.88088	-0.06109	0.01943	0.06597	-0.25246
59			0.58000	12.03701	1.45217	12.05783	1.75357	-0.48653	0.00207	-4.30676	0.22814	0.00014	0.04926	-0.51281	2.82374	27.45182	-15.21170	-4.68682	2.14928	-0.93589	0.20508	-9.26289	-1.77804	-0.15613	32.19829	0.64966	-15.28433	-0.49970	1.04263	0.61746	0.87507	-1.33472	-0.43470	24.93718	4.42584	14.23601	0.00055	-0.00172	-0.01360	-0.00025	-0.00216	-0.01430	122.65424	2.99679	-9.60809	-0.13714	0.00827	0.05277	-0.66490
60			0.59000	13.23347	1.70171	12.18589	1.81703	-0.45215	0.02811	-3.24781	0.12775	-0.01551	0.06824	-0.46768	2.74510	29.62757	-15.88858	-5.31194	2.08235	-0.86697	0.20637	-5.58587	-1.05115	0.01163	32.87543	1.19960	-15.78028	-0.21451	1.11417	0.67255	0.12838	-1.43474	0.62198	25.11279	3.62366	13.97093	0.00194	-0.00178	-0.01125	-0.00019	-0.00156	-0.01201	119.62477	2.80274	-11.23765	-0.20945	0.00234	0.04320	-1.11985
61			0.60000	14.06786	1.91615	12.60119	1.82798	-0.38416	0.05090	-2.20778	0.03911	-0.04367	0.09848	-0.43785	2.59136	30.69526	-16.47345	-5.33718	1.97931	-0.74167	0.24607	-2.26405	-0.46021	0.19585	32.91717	1.32286	-16.97032	-0.15821	1.23793	0.68436	-0.06124	-1.60821	1.35481	25.09426	3.00325	13.55060	0.00268	-0.00181	-0.00880	0.00061	-0.00090	-0.01032	116.38010	2.84385	-12.59907	-0.27207	-0.00020	0.03783	-1.54283
62			0.61000	14.58601	2.05448	13.11311	1.81054	-0.34323	0.07633	-1.23756	-0.02303	-0.06404	0.11897	-0.39979	2.50750	30.80887	-16.96855	-4.86817	1.88875	-0.65667	0.26444	0.15989	-0.04712	0.33862	32.49298	1.22899	-18.49469	-0.11017	1.31337	0.68067	-0.11101	-1.59907	1.57582	24.90874	2.53754	12.99218	0.00289	-0.00176	-0.00625	0.00141	-0.00036	-0.00743	113.00523	3.22655	-13.64235	-0.32161	-0.00359	0.03286	-1.88332
63			0.62000	14.81701	2.08329	13.55240	1.78600	-0.32060	0.10302	-0.33642	-0.06479	-0.06062	0.12608	-0.36574	2.44401	30.22602	-17.29164	-4.06149	1.79206	-0.60106	0.25080	1.67819	0.27450	0.36482	31.82634	1.08290	-19.95923	-0.09560	1.31459	0.66361	-0.11935	-1.27721	1.34042	24.59212	2.22376	12.40700	0.00279	-0.00161	-0.00348	0.00190	0.00004	-0.00347	109.56682	4.01264	-14.42117	-0.35665	-0.01094	0.02312	-2.11048
64			0.63000	14.77584	2.00285	13.82487	1.74729	-0.29032	0.12262	0.50852	-0.08428	-0.03225	0.11930	-0.34628	2.32459	29.20732	-17.35280	-3.08616	1.65430	-0.54794	0.21171	2.47514	0.51576	0.28433	31.11017	0.95676	-21.04870	-0.15630	1.23008	0.61922	-0.19182	-0.70214	0.81542	24.17572	2.09188	11.93823	0.00260	-0.00131	-0.00043	0.00214	0.00029	-0.00024	106.12897	5.19588	-15.04128	-0.37711	-0.02226	0.00578	-2.20529
65			0.64000	14.46995	1.83910	13.92866	1.67991	-0.24761	0.13325	1.27198	-0.08604	-0.00115	0.11546	-0.33281	2.14344	27.92919	-17.10198	-2.10904	1.47521	-0.44807	0.17903	2.86454	0.59841	0.18070	30.44658	0.86243	-21.58839	-0.23660	1.15307	0.57291	-0.26430	-0.12613	0.25728	23.67625	2.18921	11.70992	0.00249	-0.00082	0.00284	0.00237	0.00034	-0.00014	102.76247	6.70611	-15.61033	-0.38429	-0.03514	-0.01792	-2.16448
66			0.65000	13.90432	1.62061	13.93356	1.58811	-0.20005	0.13932	1.91726	-0.08087	0.01275	0.12386	-0.31077	1.94113	26.44773	-16.54611	-1.27530	1.26729	-0.28586	0.16366	3.06966	0.45855	0.09142	29.83762	0.80254	-21.55494	-0.25993	1.14081	0.55247	-0.27386	0.33184	-0.19932	23.09109	2.54965	11.79830	0.00253	-0.00014	0.00614	0.00276	0.00009	-0.00456	99.54369	8.42967	-16.20288	-0.38110	-0.04690	-0.04431	-2.00784
67			0.66000	13.08628	1.36421	13.93769	1.49008	-0.15903	0.14203	2.43670	-0.07615	0.00423	0.12923	-0.27256	1.74690	24.73939	-15.74599	-0.66502	1.01760	-0.11907	0.13349	3.01699	0.20805	0.01861	29.23216	0.77714	-21.06328	-0.19523	1.10184	0.54276	-0.21093	0.60475	-0.49809	22.40185	3.16274	12.22165	0.00272	0.00071	0.00928	0.00342	-0.00055	-0.01288	96.54816	10.23185	-16.84198	-0.37105	-0.05589	-0.07004	-1.77154
68			0.67000	12.02874	1.07679	14.02405	1.39986	-0.12145	0.14292	2.84815	-0.06859	-0.02123	0.12527	-0.22384	1.56465	22.77282	-14.79728	-0.25979	0.73272	0.02266	0.08294	2.56264	-0.04061	-0.00921	28.58299	0.76507	-20.32991	-0.06980	1.00760	0.53097	-0.08154	0.65297	-0.58464	21.58565	3.96519	12.94023	0.00294	0.00167	0.01214	0.00425	-0.00144	-0.02269	93.84451	11.97171	-17.49809	-0.35682	-0.06142	-0.09323	-1.49388
69			0.68000	10.75001	0.76342	14.23867	1.30855	-0.07964	0.14136	3.13925	-0.05121	-0.05415	0.11545	-0.17754	1.38265	20.55379	-13.80070	0.03317	0.45684	0.13441	0.03018	1.79492	-0.23811	-0.00428	27.87396	0.72694	-19.60042	0.04073	0.89116	0.50976	0.05143	0.55335	-0.46728	20.63106	4.86170	13.86212	0.00303	0.00263	0.01460	0.00496	-0.00232	-0.03080	91.48988	13.51236	-18.10384	-0.33980	-0.06320	-0.11258	-1.20557
70			0.69000	9.27318	0.43022	14.59252	1.21078	-0.04052	0.13505	3.29417	-0.02840	-0.08403	0.10029	-0.13994	1.20577	18.13550	-12.83234	0.31750	0.22386	0.19984	-0.01733	0.93969	-0.34170	-0.00002	27.11975	0.62655	-19.06966	0.10105	0.75550	0.47086	0.13323	0.39364	-0.22626	19.55254	5.75759	14.86096	0.00289	0.00349	0.01656	0.00516	-0.00298	-0.03455	89.52621	14.73298	-18.58196	-0.32065	-0.06128	-0.12697	-0.92762
71			0.70000	7.62721	0.08069	15.07168	1.10977	-0.00857	0.12702	3.31669	-0.00632	-0.10516	0.08245	-0.10902	1.05116	15.60750	-11.92896	0.66207	0.04291	0.22768	-0.05654	0.18367	-0.37109	-0.01295	26.35474	0.44693	-18.83937	0.13367	0.61824	0.42283	0.17495	0.24525	0.02174	18.39531	6.58109	15.80630	0.00249	0.00417	0.01794	0.00464	-0.00332	-0.03306	87.97862	15.54657	-18.87663	-0.29986	-0.05607	-0.13583	-0.67064
72			0.71000	5.84803	-0.28714	15.64504	1.00582	0.01566	0.12105	3.20756	0.01197	-0.11806	0.06579	-0.08083	0.92335	13.07343	-11.09417	1.09214	-0.09284	0.23930	-0.08689	-0.38902	-0.37019	-0.04014	25.61865	0.19384	-18.92162	0.16806	0.50036	0.37857	0.20715	0.13798	0.20715	17.22735	7.29071	16.59554	0.00189	0.00464	0.01875	0.00347	-0.00336	-0.02733	86.85835	15.92069	-18.97450	-0.27786	-0.04846	-0.13947	-0.43784
73			0.72000	3.97975	-0.68021	16.27255	0.90497	0.03405	0.11479	2.99027	0.02690	-0.12152	0.05281	-0.05813	0.81530	10.62825	-10.31452	1.59881	-0.18642	0.24479	-0.10568	-0.73836	-0.35962	-0.06792	24.94349	-0.10868	-19.26846	0.19392	0.41080	0.33944	0.21460	0.06883	0.31454	16.12167	7.87099	17.17308	0.00115	0.00489	0.01906	0.00198	-0.00313	-0.01947	86.16409	15.89638	-18.90866	-0.25493	-0.03965	-0.13901	-0.23184
74			0.73000	2.07743	-1.10820	16.91796	0.81683	0.04802	0.10628	2.70903	0.03963	-0.11643	0.04366	-0.04580	0.72818	8.34744	-9.57154	2.14589	-0.23420	0.24307	-0.11247	-0.85140	-0.34038	-0.08172	24.34857	-0.42831	-19.80309	0.18546	0.35009	0.30325	0.17681	0.02673	0.35108	15.13908	8.32242	17.53098	0.00036	0.00495	0.01891	0.00055	-0.00267	-0.01156	85.87872	15.59299	-18.74578	-0.23131	-0.03095	-0.13567	-0.05832
75			0.74000	0.20485	-1.58106	17.56128	0.74628	0.05881	0.09844	2.40238	0.05139	-0.11002	0.03699	-0.04161	0.66201	6.28449	-8.84716	2.67259	-0.25156	0.23615	-0.11374	-0.81898	-0.31742	-0.07711	23.84199	-0.73623	-20.44027	0.15648	0.31072	0.27256	0.12388	0.00338	0.33772	14.31839	8.65158	17.69785	-0.00044	0.00483	0.01837	-0.00055	-0.00202	-0.00508	85.96828	15.18410	-18.56165	-0.20724	-0.02349	-0.13042	0.07613
76			0.75000	-1.57530	-2.10583	18.20260	0.69601	0.07080	0.09648	2.10451	0.06581	-0.11107	0.03296	-0.03859	0.61600	4.46979	-8.12758	3.09995	-0.26437	0.23966	-0.11749	-0.75645	-0.31174	-0.05708	23.42444	-1.01484	-21.09590	0.14931	0.29490	0.25852	0.09501	-0.00575	0.30683	13.67396	8.86392	17.72534	-0.00120	0.00457	0.01750	-0.00118	-0.00123	-0.00075	86.38586	14.85320	-18.41598	-0.18306	-0.01797	-0.12380	0.16784
77			0.76000	-3.21182	-2.68281	18.85166	0.66303	0.08546	0.10089	1.82571	0.08356	-0.12057	0.03072	-0.03285	0.58551	2.90837	-7.40812	3.35248	-0.28683	0.25842	-0.12641	-0.71296	-0.32630	-0.02347	23.09029	-1.25759	-21.69645	0.18256	0.29454	0.26182	0.09134	-0.00447	0.27043	13.19747	8.96126	17.67488	-0.00189	0.00420	0.01638	-0.00137	-0.00039	0.00143	87.07645	14.74880	-18.33643	-0.15948	-0.01462	-0.11653	0.21858
78			0.77000	-4.66890	-3.30127	19.50906	0.64215	0.09942	0.10691	1.56284	0.09934	-0.13034	0.02832	-0.02528	0.56341	1.58221	-6.69733	3.39015	-0.31908	0.28111	-0.13672	-0.68567	-0.34107	0.01932	22.82688	-1.46388	-22.19107	0.24241	0.29057	0.26978	0.09574	0.00284	0.22174	12.86233	8.94459	17.60376	-0.00249	0.00375	0.01512	-0.00127	0.00035	0.00198	87.98209	14.95385	-18.31487	-0.13736	-0.01321	-0.10969	0.23582
79			0.78000	-5.92557	-3.93661	20.15404	0.63494	0.11153	0.11272	1.32398	0.10892	-0.13339	0.02562	-0.01879	0.55169	0.45819	-6.01731	3.23009	-0.35531	0.30250	-0.14618	-0.65964	-0.34257	0.05847	22.61556	-1.63375	-22.56007	0.30848	0.28115	0.27785	0.10040	0.00992	0.16714	12.63084	8.82300	17.55207	-0.00304	0.00325	0.01380	-0.00109	0.00085	0.00164	89.04967	15.46911	-18.31470	-0.11747	-0.01332	-0.10416	0.23040
80			0.79000	-6.97405	-4.55214	20.74680	0.64214	0.12376	0.11664	1.10788	0.11155	-0.12391	0.02230	-0.01570	0.55716	-0.49994	-5.39856	2.94172	-0.38875	0.32111	-0.15297	-0.62210	-0.32333	0.08000	22.43623	-1.76643	-22.81191	0.36326	0.27168	0.28426	0.10440	0.01294	0.11614	12.46275	8.62208	17.53641	-0.00361	0.00273	0.01252	-0.00097	0.00103	0.00102	90.23817	16.20910	-18.28592	-0.10013	-0.01434	-0.09993	0.21240
81			0.80000	-7.81762	-5.10673	21.24208	0.66529	0.13397	0.11774	0.91063	0.10415	-0.10149	0.01803	-0.01758	0.58056	-1.31930	-4.87032	2.61989	-0.41729	0.33076	-0.15664	-0.56828	-0.27792	0.07800	22.27357	-1.86287	-22.97213	0.39301	0.25946	0.28520	0.10507	0.01182	0.07515	12.32305	8.38125	17.55414	-0.00429	0.00220	0.01132	-0.00099	0.00093	0.00047	91.51728	17.02114	-18.18585	-0.08545	-0.01569	-0.09603	0.18909
82			0.81000	-8.46740	-5.56621	21.60930	0.70231	0.14195	0.11821	0.72273	0.08818	-0.07348	0.01401	-0.02347	0.61750	-2.01073	-4.44993	2.34857	-0.44051	0.33421	-0.15971	-0.49429	-0.21865	0.05825	22.12145	-1.92915	-23.07169	0.39783	0.24946	0.28463	0.09882	0.00940	0.04925	12.18931	8.14124	17.59408	-0.00508	0.00167	0.01027	-0.00113	0.00066	0.00006	92.85857	17.73130	-17.99814	-0.07335	-0.01687	-0.09153	0.16475
83			0.82000	-8.93968	-5.91361	21.84589	0.74769	0.15035	0.12005	0.53761	0.06884	-0.04689	0.01245	-0.03082	0.66262	-2.57089	-4.13614	2.17571	-0.45803	0.34297	-0.16437	-0.39935	-0.16490	0.03047	21.98330	-1.97751	-23.13966	0.39019	0.25578	0.29135	0.08489	0.00870	0.03911	12.05579	7.93378	17.64473	-0.00593	0.00116	0.00935	-0.00125	0.00038	-0.00019	94.22598	18.19390	-17.74085	-0.06377	-0.01760	-0.08585	0.14190
84			0.83000	-9.25480	-6.15280	21.97266	0.79696	0.16037	0.12328	0.35712	0.05013	-0.02501	0.01413	-0.03822	0.71459	-2.99284	-3.90924	2.11178	-0.46887	0.36275	-0.17057	-0.28941	-0.12624	0.00186	21.86769	-2.02283	-23.19980	0.38003	0.28409	0.30820	0.06516	0.01085	0.04219	11.93434	7.77518	17.69786	-0.00673	0.00072	0.00857	-0.00114	0.00018	-0.00033	95.57600	18.31829	-17.45884	-0.05648	-0.01778	-0.07912	0.12185
85			0.84000	-9.43505	-6.30389	22.01915	0.85298	0.17439	0.12867	0.18696	0.03528	-0.00898	0.01897	-0.04550	0.77345	-3.27603	-3.73868	2.14273	-0.47704	0.39682	-0.17929	-0.17986	-0.10598	-0.02320	21.78222	-2.07656	-23.26898	0.37750	0.33180	0.33567	0.04413	0.01469	0.05588	11.84774	7.66139	17.74828	-0.00732	0.00038	0.00791	-0.00066	0.00007	-0.00033	96.86518	18.07069	-17.20716	-0.05119	-0.01745	-0.07175	0.10508
86			0.85000	-9.50161	-6.39442	22.01398	0.91492	0.18916	0.13487	0.02813	0.02505	0.00164	0.02514	-0.05289	0.83954	-3.43351	-3.59534	2.24279	-0.48412	0.43720	-0.18859	-0.08656	-0.10015	-0.04234	21.72794	-2.14077	-23.35817	0.38230	0.38508	0.36616	0.02604	0.01487	0.07631	11.81905	7.56930	17.79148	-0.00762	0.00011	0.00730	0.00015	0.00002	-0.00018	98.06000	17.46476	-17.03438	-0.04781	-0.01684	-0.06437	0.09201
87			0.86000	-9.47468	-6.45125	21.98015	0.98254	0.20131	0.14075	-0.11672	0.01975	0.00780	0.02940	-0.06168	0.91181	-3.49612	-3.46137	2.38438	-0.49121	0.47010	-0.19673	-0.02454	-0.10053	-0.05448	21.69640	-2.20612	-23.47453	0.38532	0.42507	0.38943	0.01562	0.00393	0.09797	11.86157	7.46737	17.81922	-0.00765	-0.00011	0.00672	0.00106	-0.00002	0.00014	99.14236	16.54739	-16.97151	-0.04635	-0.01623	-0.05748	0.08268
88			0.87000	-9.37468	-6.49491	21.93232	1.05124	0.21156	0.14615	-0.24218	0.01875	0.01090	0.03131	-0.07095	0.98388	-3.50905	-3.33148	2.54522	-0.49825	0.49543	-0.20366	-0.00245	-0.10133	-0.06020	21.67126	-2.25720	-23.62227	0.38502	0.45449	0.40642	0.01697	-0.01979	0.11738	11.97471	7.32767	17.81816	-0.00744	-0.00031	0.00609	0.00182	-0.00009	0.00061	100.10751	15.38813	-17.02875	-0.04669	-0.01572	-0.05113	0.07634
89			0.88000	-9.22219	-6.53760	21.87862	1.12043	0.21950	0.15019	-0.34035	0.02014	0.01201	0.02992	-0.07988	1.05285	-3.52062	-3.20674	2.70869	-0.50923	0.51087	-0.20901	-0.01959	-0.10023	-0.06010	21.63303	-2.28191	-23.80079	0.38155	0.47223	0.41603	0.03051	-0.04947	0.13111	12.14687	7.13107	17.77326	-0.00710	-0.00050	0.00539	0.00229	-0.00018	0.00111	100.95760	14.06966	-17.19798	-0.04840	-0.01516	-0.04496	0.07152
90			0.89000	-9.03888	-6.58401	21.82434	1.18848	0.22480	0.15165	-0.39860	0.02172	0.01160	0.02381	-0.08706	1.11748	-3.57081	-3.08687	2.86083	-0.52982	0.51340	-0.21205	-0.06859	-0.09970	-0.05425	21.56455	-2.27859	-24.00252	0.37827	0.47195	0.41507	0.05319	-0.07162	0.13519	12.36120	6.86869	17.67443	-0.00673	-0.00070	0.00462	0.00250	-0.00032	0.00150	101.69741	12.68129	-17.45862	-0.05104	-0.01439	-0.03868	0.06694
91			0.90000	-8.84986	-6.63316	21.77399	1.25628	0.22882	0.15241	-0.40354	0.02184	0.00998	0.01499	-0.08929	1.17710	-3.68406	-2.96640	2.98783	-0.56845	0.51413	-0.21555	-0.14023	-0.10604	-0.04344	21.45562	-2.25713	-24.21212	0.39239	0.46243	0.41176	0.08328	-0.07598	0.13035	12.60204	6.54234	17.52058	-0.00639	-0.00091	0.00377	0.00255	-0.00048	0.00163	102.33231	11.31219	-17.78269	-0.05415	-0.01335	-0.03214	0.06162
92			0.91000	-8.68137	-6.68056	21.73277	1.32227	0.23151	0.15286	-0.34752	0.01962	0.00680	0.00582	-0.08689	1.23025	-3.86473	-2.83625	3.07632	-0.62131	0.51724	-0.21966	-0.22053	-0.12107	-0.02775	21.30537	-2.23583	-24.40934	0.41862	0.44846	0.40845	0.11631	-0.05942	0.11741	12.85975	6.16445	17.32118	-0.00609	-0.00110	0.00286	0.00258	-0.00064	0.00147	102.86676	10.04261	-18.14055	-0.05741	-0.01213	-0.02546	0.05510
93			0.92000	-8.55630	-6.72147	21.70852	1.37985	0.23471	0.15340	-0.23155	0.01556	0.00163	-0.00160	-0.08175	1.27311	-4.09716	-2.68917	3.11424	-0.67585	0.52460	-0.22403	-0.28711	-0.14173	-0.00830	21.12310	-2.23520	-24.57448	0.44164	0.43437	0.40604	0.14203	-0.02621	0.09895	13.13385	5.75515	17.09399	-0.00582	-0.00126	0.00192	0.00267	-0.00077	0.00107	103.30435	8.93335	-18.50583	-0.06070	-0.01096	-0.01891	0.04731
94			0.93000	-8.49182	-6.75385	21.70925	1.42257	0.24066	0.15399	-0.06648	0.01107	-0.00524	-0.00435	-0.07692	1.30646	-4.35261	-2.52464	3.09642	-0.71269	0.54079	-0.22786	-0.31472	-0.16213	0.01269	20.92566	-2.27194	-24.69501	0.44120	0.43653	0.40894	0.14767	0.01632	0.07885	13.43230	5.33444	16.85971	-0.00551	-0.00137	0.00097	0.00283	-0.00085	0.00054	103.64668	8.02015	-18.85775	-0.06402	-0.01011	-0.01284	0.03817
95			0.94000	-8.49911	-6.77936	21.73949	1.45388	0.24867	0.15561	0.13118	0.00788	-0.01304	-0.00150	-0.07272	1.33268	-4.59936	-2.35169	3.02434	-0.73217	0.56752	-0.23223	-0.29816	-0.17410	0.03374	20.73195	-2.35417	-24.76577	0.42377	0.45854	0.41986	0.13498	0.06499	0.05851	13.76568	4.91626	16.63412	-0.00507	-0.00143	0.00007	0.00296	-0.00087	0.00004	103.89195	7.31463	-19.18029	-0.06751	-0.00969	-0.00749	0.02745
96			0.95000	-8.58456	-6.80402	21.79942	1.47587	0.25896	0.15745	0.34670	0.00802	-0.02078	0.00525	-0.06870	1.35297	-4.81139	-2.18776	2.90208	-0.73934	0.60142	-0.23651	-0.24469	-0.16725	0.05451	20.55690	-2.48042	-24.78695	0.39920	0.49339	0.43565	0.11138	0.11645	0.03729	14.13836	4.51167	16.42221	-0.00444	-0.00144	-0.00071	0.00288	-0.00083	-0.00037	104.03494	6.80876	-19.46067	-0.07061	-0.00955	-0.00276	0.01468
97			0.96000	-8.75106	-6.83717	21.88471	1.49138	0.27057	0.15903	0.56716	0.01307	-0.02755	0.01241	-0.06474	1.37147	-4.96757	-2.05639	2.73427	-0.74032	0.63353	-0.24003	-0.15834	-0.12945	0.07499	20.41241	-2.64187	-24.76257	0.37180	0.52629	0.44989	0.07996	0.16297	0.01507	14.54184	4.13341	16.21957	-0.00366	-0.00140	-0.00132	0.00251	-0.00072	-0.00066	104.06927	6.47961	-19.69076	-0.07268	-0.00948	0.00122	0.00015
98			0.97000	-8.99776	-6.88918	21.98854	1.49768	0.28024	0.15963	0.77562	0.02313	-0.03236	0.01644	-0.05872	1.37836	-5.04292	-1.98552	2.52502	-0.74686	0.65165	-0.24145	-0.03277	-0.05080	0.09454	20.31453	-2.82633	-24.69888	0.35923	0.53426	0.45396	0.04153	0.19121	-0.00794	14.95468	3.79605	16.01794	-0.00282	-0.00131	-0.00173	0.00192	-0.00057	-0.00084	103.99112	6.29304	-19.86831	-0.07329	-0.00934	0.00415	-0.01483
99			0.98000	-9.31845	-6.96723	22.10096	1.48693	0.28349	0.15547	0.94866	0.03569	-0.03327	0.01501	-0.05205	1.36977	-5.00198	-2.00678	2.27921	-0.75090	0.64173	-0.23564	0.14710	0.06849	0.11036	20.28793	-3.01937	-24.60083	0.34900	0.50689	0.43779	-0.01214	0.19295	-0.03291	15.34874	3.51222	15.81147	-0.00204	-0.00118	-0.00190	0.00128	-0.00039	-0.00089	103.80388	6.20698	-19.99646	-0.07247	-0.00905	0.00584	-0.02824
100			0.99000	-9.70200	-7.07156	22.20884	1.45803	0.27863	0.14512	1.06959	0.04609	-0.02920	0.00881	-0.04745	1.34659	-4.79989	-2.15394	2.00046	-0.74122	0.60055	-0.22082	0.38146	0.21051	0.12103	20.36662	-3.20529	-24.46601	0.32582	0.45175	0.40119	-0.08102	0.17292	-0.06244	15.69881	3.28746	15.60182	-0.00137	-0.00100	-0.00185	0.00074	-0.00023	-0.00081	103.52129	6.17509	-20.08320	-0.07079	-0.00860	0.00619	-0.03848
101			1.00000	-10.13471	-7.19317	22.29790	1.40127	0.26855	0.13104	1.12066	0.04980	-0.02079	0.00202	-0.04491	1.30367	-4.38959	-2.45915	1.68573	-0.70371	0.54243	-0.20018	0.63960	0.35051	0.12763	20.59073	-3.36799	-24.27988	0.28818	0.39860	0.35933	-0.15272	0.14893	-0.09986	15.99023	3.11878	15.39942	-0.00082	-0.00080	-0.00157	0.00036	-0.00012	-0.00061	103.16537	6.15296	-20.14172	-0.06890	-0.00808	0.00511	-0.04505
102			1.01000	-10.60049	-7.31279	22.35177	1.31229	0.25660	0.11583	1.08763	0.04376	-0.00882	-0.00220	-0.04204	1.23430	-3.72875	-2.94727	1.32632	-0.64084	0.48365	-0.17728	0.87379	0.47214	0.12968	21.00016	-3.49321	-24.01596	0.25661	0.36600	0.32608	-0.22309	0.13322	-0.14734	16.22085	2.99903	15.21943	-0.00037	-0.00056	-0.00108	0.00013	-0.00005	-0.00035	102.76052	6.10501	-20.18964	-0.06749	-0.00764	0.00237	-0.04859
103			1.02000	-11.07806	-7.40110	22.34846	1.18692	0.23734	0.10100	0.95906	0.02571	0.00579	-0.00277	-0.03766	1.13126	-2.78644	-3.62834	0.91824	-0.55657	0.42495	-0.15332	1.03022	0.55761	0.12368	21.62540	-3.57047	-23.64547	0.23987	0.35020	0.30337	-0.29792	0.12660	-0.20188	16.39840	2.92278	15.07505	0.00004	-0.00031	-0.00040	-0.00001	-0.00001	-0.00009	102.32939	6.00616	-20.24518	-0.06687	-0.00735	-0.00191	-0.04986
104			1.03000	-11.53788	-7.42150	22.26327	1.01492	0.20845	0.08658	0.73447	-0.00176	0.02056	-0.00049	-0.03163	0.98274	-1.55171	-4.49171	0.47085	-0.45185	0.36290	-0.12783	1.05232	0.58657	0.10667	22.47693	-3.59535	-23.15271	0.23497	0.33610	0.28463	-0.37771	0.12353	-0.25075	16.53582	2.88811	14.97278	0.00047	-0.00002	0.00042	-0.00010	0.00000	0.00006	101.89236	5.84145	-20.32153	-0.06726	-0.00722	-0.00739	-0.04945
105			1.04000	-11.94162	-7.33662	22.08221	0.80346	0.16985	0.07262	0.45532	-0.03005	0.03146	0.00323	-0.02422	0.78836	-0.04430	-5.50308	0.00602	-0.34063	0.29698	-0.10181	0.93376	0.54803	0.08156	23.53591	-3.57148	-22.54988	0.24393	0.30860	0.26281	-0.46716	0.11669	-0.27458	16.64830	2.89402	14.91136	0.00095	0.00029	0.00133	-0.00018	-0.00002	0.00008	101.46886	5.60540	-20.42270	-0.06857	-0.00714	-0.01352	-0.04753
106			1.05000	-12.24394	-7.12026	21.81634	0.58458	0.12475	0.05851	0.19732	-0.04689	0.03452	0.00685	-0.02177	0.58084	1.67961	-6.60506	-0.45262	-0.22632	0.22477	-0.07553	0.68440	0.43964	0.05461	24.75068	-3.51262	-21.88023	0.23689	0.26865	0.23184	-0.50032	0.10448	-0.25705	16.75101	2.93750	14.88388	0.00150	0.00063	0.00228	-0.00027	-0.00007	-0.00001	101.07641	5.30354	-20.54334	-0.07059	-0.00705	-0.01982	-0.04418
107			1.06000	-12.39900	-6.77275	21.50812	0.39407	0.08011	0.04268	0.01913	-0.04511	0.02769	0.00895	-0.03351	0.41346	3.52494	-7.71878	-0.89462	-0.09079	0.14231	-0.04603	0.28239	0.27210	0.02941	26.03857	-3.44339	-21.20748	0.16167	0.23286	0.18837	-0.34752	0.09229	-0.19698	16.85792	3.01204	14.87953	0.00207	0.00096	0.00318	-0.00041	-0.00014	-0.00013	100.72856	4.95209	-20.67160	-0.07313	-0.00690	-0.02580	-0.03981
108			1.07000	-12.36912	-6.33132	21.22369	0.26534	0.04460	0.02774	-0.07362	-0.03059	0.01588	0.01048	-0.05848	0.31802	5.35996	-8.74858	-1.32427	0.05510	0.06151	-0.01601	-0.16235	0.10425	0.00924	27.29110	-3.39532	-20.60211	0.03417	0.21491	0.14389	-0.06812	0.08433	-0.12202	16.97951	3.10694	14.88298	0.00262	0.00124	0.00397	-0.00060	-0.00021	-0.00019	100.43111	4.57593	-20.79180	-0.07606	-0.00662	-0.03075	-0.03518
109			1.08000	-12.13387	-5.86528	21.03148	0.21957	0.02977	0.02064	-0.13458	-0.02096	0.00771	0.01634	-0.08834	0.31283	7.02756	-9.59445	-1.74026	0.19258	0.01745	0.00990	-0.48496	0.02290	-0.00519	28.38695	-3.39938	-20.13584	-0.09539	0.25222	0.13071	0.15659	0.09164	-0.06836	17.12180	3.20900	14.87678	0.00309	0.00147	0.00458	-0.00082	-0.00026	-0.00009	100.18102	4.20361	-20.88964	-0.07939	-0.00615	-0.03396	-0.03131
110			1.09000	-11.69310	-5.45233	20.97222	0.27144	0.03436	0.01886	-0.25431	-0.02116	0.00233	0.02017	-0.10600	0.39167	8.37391	-10.17268	-2.11084	0.25293	0.00790	0.02338	-0.47562	0.00635	-0.01009	29.21577	-3.47900	-19.87578	-0.12048	0.29922	0.14585	0.13683	0.08956	-0.01435	17.28672	3.30474	14.84614	0.00343	0.00161	0.00499	-0.00103	-0.00027	0.00016	99.96696	3.86223	-20.95619	-0.08326	-0.00549	-0.03509	-0.02927
111			1.10000	-11.06041	-5.14471	21.03578	0.39184	0.05496	0.02329	-0.48548	-0.02534	-0.00185	0.02137	-0.09966	0.50688	9.29111	-10.43851	-2.36912	0.20427	0.03876	0.01812	-0.23416	0.00922	-0.00451	29.70461	-3.64494	-19.87020	0.00602	0.33362	0.18806	-0.00333	0.06765	0.06943	17.47235	3.38236	14.78419	0.00363	0.00168	0.00520	-0.00120	-0.00025	0.00049	99.77116	3.57396	-20.99058	-0.08788	-0.00479	-0.03459	-0.03012
112			1.11000	-10.25630	-4.95058	21.16453	0.54395	0.08357	0.03222	-0.82238	-0.02488	-0.00514	0.02156	-0.08537	0.64096	9.74626	-10.39859	-2.43963	0.12312	0.08625	0.00546	-0.05449	-0.02580	0.00016	29.83299	-3.88977	-20.13000	0.14611	0.36697	0.23631	0.00264	0.03220	0.18855	17.67420	3.43299	14.69306	0.00365	0.00168	0.00527	-0.00128	-0.00019	0.00078	99.57135	3.35558	-20.99862	-0.09313	-0.00419	-0.03338	-0.03482
113			1.12000	-9.30691	-4.84176	21.27851	0.70965	0.11284	0.04257	-1.23774	-0.01924	-0.00404	0.01757	-0.06708	0.78040	9.78221	-10.10700	-2.27672	0.02425	0.12921	-0.01267	0.00328	-0.09361	-0.00452	29.63278	-4.18462	-20.61679	0.27028	0.37464	0.27094	0.13522	-0.01013	0.29815	17.88672	3.45237	14.58286	0.00351	0.00163	0.00527	-0.00127	-0.00011	0.00098	99.34261	3.22206	-20.99110	-0.09869	-0.00385	-0.03245	-0.04413
114			1.13000	-8.24568	-4.77693	21.30461	0.87140	0.13946	0.05323	-1.67199	-0.01306	0.00451	0.01253	-0.05206	0.91522	9.49537	-9.64934	-1.88822	-0.05960	0.16503	-0.02966	-0.03223	-0.16174	-0.01949	29.17797	-4.48340	-21.24576	0.33478	0.37413	0.29028	0.28095	-0.04682	0.35163	18.10395	3.44149	14.46620	0.00320	0.00155	0.00525	-0.00117	-0.00004	0.00106	99.05994	3.18431	-20.98123	-0.10405	-0.00378	-0.03212	-0.05777
115			1.14000	-7.11483	-4.72432	21.19741	1.02079	0.16036	0.06350	-2.06025	-0.00868	0.02033	0.01025	-0.04597	1.03935	9.00515	-9.12316	-1.33611	-0.10658	0.19487	-0.04113	-0.08191	-0.20365	-0.03531	28.57067	-4.73410	-21.90315	0.31682	0.38671	0.29948	0.31896	-0.07672	0.33227	18.31914	3.40623	14.35337	0.00276	0.00144	0.00524	-0.00098	0.00002	0.00106	98.70686	3.23738	-20.98242	-0.10870	-0.00393	-0.03221	-0.07333
116			1.15000	-5.96239	-4.67294	20.94622	1.16026	0.17528	0.07327	-2.36108	-0.00476	0.04072	0.00941	-0.04478	1.15317	8.42767	-8.62093	-0.71436	-0.13585	0.22082	-0.05064	-0.11392	-0.20715	-0.04702	27.92343	-4.89132	-22.47491	0.26484	0.40623	0.30622	0.26592	-0.10128	0.25289	18.52416	3.35541	14.24944	0.00220	0.00131	0.00523	-0.00073	0.00005	0.00102	98.28553	3.34947	-21.00536	-0.11238	-0.00416	-0.03207	-0.08670
117			1.16000	-4.83472	-4.62969	20.56412	1.29637	0.18257	0.08037	-2.56015	0.00147	0.06120	0.00638	-0.04609	1.26376	7.85909	-8.21680	-0.11154	-0.16267	0.23467	-0.05999	-0.12810	-0.16664	-0.05325	27.33780	-4.92558	-22.87595	0.21399	0.41787	0.31027	0.18522	-0.11942	0.13382	18.71069	3.29651	14.15377	0.00158	0.00117	0.00517	-0.00046	0.00006	0.00099	97.81856	3.46687	-21.05595	-0.11508	-0.00437	-0.03108	-0.09426
118			1.17000	-3.77037	-4.61024	20.07222	1.42816	0.18349	0.08437	-2.64550	0.01118	0.07853	0.00008	-0.04915	1.36812	7.36217	-7.95517	0.41696	-0.19278	0.23571	-0.06947	-0.12905	-0.10136	-0.05432	26.88119	-4.82838	-23.06613	0.18133	0.42170	0.31446	0.11886	-0.13100	0.00244	18.87122	3.23009	14.06033	0.00095	0.00104	0.00498	-0.00023	0.00007	0.00101	97.33907	3.53398	-21.13480	-0.11695	-0.00454	-0.02891	-0.09445
119			1.18000	-2.79897	-4.63001	19.49111	1.54373	0.17608	0.08545	-2.59727	0.02256	0.09121	-0.00812	-0.05335	1.45275	6.95798	-7.84397	0.85033	-0.22522	0.22560	-0.07860	-0.12277	-0.03696	-0.05140	26.57240	-4.61259	-23.04559	0.16811	0.42243	0.32048	0.07505	-0.13446	-0.12122	19.00117	3.14782	13.95913	0.00034	0.00089	0.00466	-0.00006	0.00009	0.00111	96.88185	3.50812	-21.23846	-0.11813	-0.00465	-0.02584	-0.08743
120			1.19000	-1.94276	-4.69725	18.83890	1.63533	0.16243	0.08472	-2.41750	0.03197	0.09951	-0.01783	-0.05653	1.51233	6.63147	-7.86033	1.19149	-0.26220	0.20879	-0.08816	-0.12003	0.00935	-0.04710	26.38741	-4.30816	-22.84145	0.17591	0.41889	0.32845	0.05083	-0.12664	-0.22389	19.09979	3.03742	13.83815	-0.00022	0.00074	0.00424	0.00003	0.00010	0.00127	96.47726	3.36294	-21.36121	-0.11874	-0.00466	-0.02266	-0.07473
121			1.20000	-1.21693	-4.80936	18.13324	1.70057	0.14393	0.08111	-2.13318	0.03599	0.10136	-0.02904	-0.05659	1.54554	6.35026	-7.96610	1.45859	-0.30870	0.18700	-0.09755	-0.12907	0.03386	-0.04315	26.28202	-3.95469	-22.49880	0.20445	0.40382	0.33349	0.04037	-0.10602	-0.29184	19.17092	2.89146	13.68553	-0.00072	0.00057	0.00379	0.00007	0.00010	0.00143	96.14590	3.08788	-21.49580	-0.11868	-0.00448	-0.02017	-0.05897
122			1.21000	-0.62690	-4.95247	17.39567	1.72989	0.12128	0.07239	-1.78065	0.03308	0.09287	-0.04099	-0.05551	1.54740	6.08515	-8.12284	1.67719	-0.35222	0.15682	-0.10303	-0.14454	0.03936	-0.03958	26.21392	-3.59401	-22.07408	0.22627	0.37542	0.32692	0.03610	-0.07669	-0.31033	19.22177	2.71321	13.49171	-0.00116	0.00042	0.00345	0.00007	0.00008	0.00161	95.89372	2.69115	-21.63306	-0.11779	-0.00398	-0.01921	-0.04362
123			1.22000	-0.16531	-5.10466	16.65394	1.70972	0.09542	0.05840	-1.40636	0.02457	0.07379	-0.05204	-0.05455	1.50989	5.82195	-8.29877	1.87008	-0.37902	0.11802	-0.10200	-0.15511	0.03165	-0.03575	26.15410	-3.26394	-21.62481	0.22093	0.33627	0.30485	0.03387	-0.04483	-0.27896	19.26080	2.51634	13.25122	-0.00154	0.00030	0.00337	0.00007	0.00005	0.00184	95.70982	2.20316	-21.76087	-0.11562	-0.00305	-0.02033	-0.03182
124			1.23000	0.18646	-5.24221	15.94096	1.63807	0.07030	0.04490	-1.06060	0.01466	0.05321	-0.05866	-0.05140	1.42995	5.56244	-8.46915	2.04948	-0.38979	0.08514	-0.09789	-0.15381	0.02093	-0.03160	26.08842	-2.99448	-21.19887	0.20058	0.30000	0.27935	0.03185	-0.01610	-0.22348	19.29440	2.31959	12.96711	-0.00187	0.00025	0.00367	0.00006	0.00003	0.00219	95.57009	1.67583	-21.86666	-0.11175	-0.00168	-0.02400	-0.02489
125			1.24000	0.45261	-5.34685	15.29097	1.53846	0.05178	0.03962	-0.78138	0.00725	0.04158	-0.05798	-0.04422	1.32769	5.31891	-8.61483	2.21465	-0.39142	0.07633	-0.09699	-0.14042	0.01498	-0.02743	26.01420	-2.80540	-20.82755	0.18454	0.28732	0.26979	0.03027	0.00856	-0.17270	19.32446	2.14148	12.65637	-0.00223	0.00029	0.00443	0.00006	0.00003	0.00267	95.44969	1.16978	-21.94286	-0.10636	-0.00002	-0.03073	-0.02126
126			1.25000	0.65664	-5.41118	14.73447	1.46450	0.03456	0.03885	-0.58696	0.00249	0.03385	-0.05526	-0.03573	1.25028	5.10552	-8.72290	2.35466	-0.39751	0.07377	-0.09965	-0.12133	0.00988	-0.02237	25.93381	-2.70331	-20.52396	0.17225	0.27987	0.26713	0.02855	0.02991	-0.12599	19.34856	1.99640	12.34722	-0.00266	0.00041	0.00564	0.00004	0.00001	0.00313	95.33865	0.73262	-21.98841	-0.10027	0.00168	-0.04070	-0.01757
127			1.26000	0.81789	-5.44002	14.28924							-0.05401	-0.02915	1.21348	4.93190	-8.79034	2.45988							25.84994	-2.67909	-20.28743							19.36278	1.89290	12.07041							95.24788	0.38626	-22.00790
128			1.27000	0.95087	-5.44798	13.95336							-0.05051	-0.02678	1.19734	4.80183	-8.82640	2.53324							25.76553	-2.70970	-20.11020							19.36424	1.83392	11.85230							95.20273	0.12636	-22.01128
[truncated: 11 more columns]
