# Supplementary material for: Analysis of the impact of different landing heights and lateralities on lower limb joint load based on statistical parametric mapping
Source: PLoS One. 2025 May 30;20(5):e0324656. doi: 10.1371/journal.pone.0324656 (PMC12124505; doi:10.1371/journal.pone.0324656)
Supplement: S1 File — (ZIP) [file pone.0324656.s001.zip › Original data/018/左前30.xlsx]

## Sheet: Sheet1
Var1	C__Users_dell_Documents_Qualisys_GAIT1214_Data_wangshuxiang_wan	C__Users_dell_Documents_Qualisys_GAIT1214_Data_wangshuxiang__1	C__Users_dell_Documents_Qualisys_GAIT1214_Data_wangshuxiang__2	C__Users_dell_Documents_Qualisys_GAIT1214_Data_wangshuxiang__3	C__Users_dell_Documents_Qualisys_GAIT1214_Data_wangshuxiang__4	C__Users_dell_Documents_Qualisys_GAIT1214_Data_wangshuxiang__5	C__Users_dell_Documents_Qualisys_GAIT1214_Data_wangshuxiang__6	C__Users_dell_Documents_Qualisys_GAIT1214_Data_wangshuxiang__7	C__Users_dell_Documents_Qualisys_GAIT1214_Data_wangshuxiang__8	C__Users_dell_Documents_Qualisys_GAIT1214_Data_wangshuxiang__9	C__Users_dell_Documents_Qualisys_GAIT1214_Data_wangshuxiang__10	C__Users_dell_Documents_Qualisys_GAIT1214_Data_wangshuxiang__11	C__Users_dell_Documents_Qualisys_GAIT1214_Data_wangshuxiang__12	C__Users_dell_Documents_Qualisys_GAIT1214_Data_wangshuxiang__13	C__Users_dell_Documents_Qualisys_GAIT1214_Data_wangshuxiang__14	C__Users_dell_Documents_Qualisys_GAIT1214_Data_wangshuxiang__15	C__Users_dell_Documents_Qualisys_GAIT1214_Data_wangshuxiang__16	C__Users_dell_Documents_Qualisys_GAIT1214_Data_wangshuxiang__17	C__Users_dell_Documents_Qualisys_GAIT1214_Data_wangshuxiang__18	C__Users_dell_Documents_Qualisys_GAIT1214_Data_wangshuxiang__19	C__Users_dell_Documents_Qualisys_GAIT1214_Data_wangshuxiang__20	C__Users_dell_Documents_Qualisys_GAIT1214_Data_wangshuxiang__21	C__Users_dell_Documents_Qualisys_GAIT1214_Data_wangshuxiang__22	C__Users_dell_Documents_Qualisys_GAIT1214_Data_wangshuxiang__23	C__Users_dell_Documents_Qualisys_GAIT1214_Data_wangshuxiang__24	C__Users_dell_Documents_Qualisys_GAIT1214_Data_wangshuxiang__25	C__Users_dell_Documents_Qualisys_GAIT1214_Data_wangshuxiang__26	C__Users_dell_Documents_Qualisys_GAIT1214_Data_wangshuxiang__27	C__Users_dell_Documents_Qualisys_GAIT1214_Data_wangshuxiang__28	C__Users_dell_Documents_Qualisys_GAIT1214_Data_wangshuxiang__29	C__Users_dell_Documents_Qualisys_GAIT1214_Data_wangshuxiang__30	C__Users_dell_Documents_Qualisys_GAIT1214_Data_wangshuxiang__31	C__Users_dell_Documents_Qualisys_GAIT1214_Data_wangshuxiang__32	C__Users_dell_Documents_Qualisys_GAIT1214_Data_wangshuxiang__33	C__Users_dell_Documents_Qualisys_GAIT1214_Data_wangshuxiang__34	C__Users_dell_Documents_Qualisys_GAIT1214_Data_wangshuxiang__35	C__Users_dell_Documents_Qualisys_GAIT1214_Data_wangshuxiang__36	C__Users_dell_Documents_Qualisys_GAIT1214_Data_wangshuxiang__37	C__Users_dell_Documents_Qualisys_GAIT1214_Data_wangshuxiang__38	C__Users_dell_Documents_Qualisys_GAIT1214_Data_wangshuxiang__39	C__Users_dell_Documents_Qualisys_GAIT1214_Data_wangshuxiang__40	C__Users_dell_Documents_Qualisys_GAIT1214_Data_wangshuxiang__41	C__Users_dell_Documents_Qualisys_GAIT1214_Data_wangshuxiang__42	C__Users_dell_Documents_Qualisys_GAIT1214_Data_wangshuxiang__43	C__Users_dell_Documents_Qualisys_GAIT1214_Data_wangshuxiang__44	C__Users_dell_Documents_Qualisys_GAIT1214_Data_wangshuxiang__45	C__Users_dell_Documents_Qualisys_GAIT1214_Data_wangshuxiang__46	C__Users_dell_Documents_Qualisys_GAIT1214_Data_wangshuxiang__47	C__Users_dell_Documents_Qualisys_GAIT1214_Data_wangshuxiang__48
	CD	ZD	TIME	Right Ankle Angles	Right Ankle Angles	Right Ankle Angles	Right Ankle Moment	Right Ankle Moment	Right Ankle Moment	Right Ankle Power	Right Ankle Power	Right Ankle Power	Right Knee Angles	Right Knee Angles	Right Knee Angles	Right Knee Moment	Right Knee Moment	Right Knee Moment	Right Knee Power	Right Knee Power	Right Knee Power	Right Hip Angles	Right Hip Angles	Right Hip Angles	Right Hip Moment	Right Hip Moment	Right Hip Moment	Right Hip Power	Right Hip Power	Right Hip Power	Left Ankle Angles	Left Ankle Angles	Left Ankle Angles	Left Ankle Moment	Left Ankle Moment	Left Ankle Moment	Left Ankle Power	Left Ankle Power	Left Ankle Power	Left Knee Angles	Left Knee Angles	Left Knee Angles	Left Knee Moment	Left Knee Moment	Left Knee Moment	Left Knee Power	Left Knee Power	Left Knee Power	Left Hip Angles
	EVENT_LABEL	EVENT_LABEL	FRAME_NUMBERS	LINK_MODEL_BASED	LINK_MODEL_BASED	LINK_MODEL_BASED	LINK_MODEL_BASED	LINK_MODEL_BASED	LINK_MODEL_BASED	LINK_MODEL_BASED	LINK_MODEL_BASED	LINK_MODEL_BASED	LINK_MODEL_BASED	LINK_MODEL_BASED	LINK_MODEL_BASED	LINK_MODEL_BASED	LINK_MODEL_BASED	LINK_MODEL_BASED	LINK_MODEL_BASED	LINK_MODEL_BASED	LINK_MODEL_BASED	LINK_MODEL_BASED	LINK_MODEL_BASED	LINK_MODEL_BASED	LINK_MODEL_BASED	LINK_MODEL_BASED	LINK_MODEL_BASED	LINK_MODEL_BASED	LINK_MODEL_BASED	LINK_MODEL_BASED	LINK_MODEL_BASED	LINK_MODEL_BASED	LINK_MODEL_BASED	LINK_MODEL_BASED	LINK_MODEL_BASED	LINK_MODEL_BASED	LINK_MODEL_BASED	LINK_MODEL_BASED	LINK_MODEL_BASED	LINK_MODEL_BASED	LINK_MODEL_BASED	LINK_MODEL_BASED	LINK_MODEL_BASED	LINK_MODEL_BASED	LINK_MODEL_BASED	LINK_MODEL_BASED	LINK_MODEL_BASED	LINK_MODEL_BASED	LINK_MODEL_BASED
	ORIGINAL	ORIGINAL	ORIGINAL	ORIGINAL	ORIGINAL	ORIGINAL	ORIGINAL	ORIGINAL	ORIGINAL	ORIGINAL	ORIGINAL	ORIGINAL	ORIGINAL	ORIGINAL	ORIGINAL	ORIGINAL	ORIGINAL	ORIGINAL	ORIGINAL	ORIGINAL	ORIGINAL	ORIGINAL	ORIGINAL	ORIGINAL	ORIGINAL	ORIGINAL	ORIGINAL	ORIGINAL	ORIGINAL	ORIGINAL	ORIGINAL	ORIGINAL	ORIGINAL	ORIGINAL	ORIGINAL	ORIGINAL	ORIGINAL	ORIGINAL	ORIGINAL	ORIGINAL	ORIGINAL	ORIGINAL	ORIGINAL	ORIGINAL	ORIGINAL	ORIGINAL	ORIGINAL	ORIGINAL	ORIGINAL
ITEM	X	X	X	X	Y	Z	X	Y	Z	X	Y	Z	X	Y	Z	X	Y	Z	X	Y	Z	X	Y	Z	X	Y	Z	X	Y	Z	X	Y	Z	X	Y	Z	X	Y	Z	X	Y	Z	X	Y	Z	X	Y	Z	X
1	1.30000	1.44000	0.00000	5.91404	-5.27741	10.08743							-0.95655	1.36596	-3.96137							14.16468	0.76734	-15.06100							7.43836	6.09431	12.89393							45.43087	4.72247	-30.12475							41.99709
2			0.01000	6.13390	-5.44250	9.83547							-0.75851	1.18162	-4.07923							14.24503	0.77513	-14.77435							6.94646	5.97581	12.70888							44.42648	4.59329	-30.16275							42.22812
3			0.02000	6.34202	-5.60416	9.59997	-0.00945	-0.00067	-0.00100	0.00359	-0.00015	-0.00041	-0.55883	0.99981	-4.19733	0.00261	-0.01151	0.00054	-0.00090	-0.00353	-0.00011	14.31880	0.77674	-14.51219	0.00282	-0.04234	-0.00838	-0.00035	-0.00456	0.00337	6.35748	5.82776	12.53636	-0.00977	-0.00163	0.00049	-0.01136	-0.00042	0.00015	43.31918	4.42414	-30.20057	0.00254	0.01060	-0.00935	0.00516	0.00303	0.00179	42.43858
4			0.03000	6.52655	-5.75444	9.39307	-0.00945	-0.00060	-0.00093	0.00309	-0.00013	-0.00033	-0.36527	0.82753	-4.30691	0.00310	-0.01006	0.00024	-0.00102	-0.00287	-0.00004	14.37960	0.76966	-14.29699	0.00079	-0.03882	-0.00585	-0.00007	-0.00389	0.00177	5.64587	5.64340	12.38353	-0.00926	-0.00144	0.00059	-0.01281	-0.00047	0.00016	42.09356	4.20470	-30.22790	-0.00337	0.01057	-0.00944	-0.00758	0.00356	0.00253	42.61084
5			0.04000	6.67921	-5.88759	9.22477	-0.00949	-0.00053	-0.00085	0.00248	-0.00010	-0.00024	-0.18517	0.67109	-4.39986	0.00268	-0.00889	0.00005	-0.00080	-0.00225	-0.00001	14.42160	0.75180	-14.14705	0.00305	-0.03605	-0.00411	-0.00017	-0.00319	0.00073	4.79952	5.42165	12.25340	-0.00909	-0.00136	0.00064	-0.01464	-0.00054	0.00015	40.74252	3.93206	-30.23088	-0.00823	0.01031	-0.00924	-0.02028	0.00385	0.00333	42.73229
6			0.05000	6.79661	-6.00040	9.10101	-0.00955	-0.00048	-0.00079	0.00185	-0.00007	-0.00015	-0.02434	0.53622	-4.46951	0.00153	-0.00825	0.00000	-0.00040	-0.00175	-0.00000	14.44088	0.72238	-14.07353	0.00873	-0.03392	-0.00344	-0.00013	-0.00253	0.00015	3.82322	5.16813	12.14518	-0.00919	-0.00135	0.00068	-0.01668	-0.00060	0.00014	39.27066	3.61161	-30.19328	-0.01229	0.00990	-0.00878	-0.03279	0.00382	0.00406	42.79702
7			0.06000	6.87996	-6.09223	9.02104	-0.00962	-0.00045	-0.00076	0.00126	-0.00006	-0.00009	0.11557	0.42777	-4.51270	-0.00001	-0.00832	0.00009	0.00000	-0.00137	-0.00001	14.43808	0.68168	-14.07638	0.01627	-0.03192	-0.00388	0.00029	-0.00200	-0.00029	2.73597	4.89570	12.05663	-0.00943	-0.00139	0.00071	-0.01870	-0.00065	0.00011	37.69253	3.25525	-30.09942	-0.01542	0.00951	-0.00815	-0.04380	0.00354	0.00463	42.80560
8			0.07000	6.93366	-6.16487	8.97711	-0.00968	-0.00044	-0.00078	0.00077	-0.00005	-0.00005	0.23977	0.34808	-4.53436	-0.00150	-0.00918	0.00029	0.00032	-0.00106	-0.00001	14.42131	0.63122	-14.14010	0.02357	-0.03158	-0.00547	0.00075	-0.00175	-0.00087	1.56461	4.62463	11.98729	-0.00973	-0.00145	0.00075	-0.02044	-0.00065	0.00008	36.02909	2.87783	-29.93812	-0.01748	0.00932	-0.00746	-0.05201	0.00314	0.00498	42.76389
9			0.08000	6.96411	-6.22269	8.95720	-0.00973	-0.00045	-0.00086	0.00041	-0.00004	-0.00003	0.35750	0.29549	-4.54642	-0.00263	-0.01072	0.00054	0.00054	-0.00079	-0.00001	14.40346	0.57453	-14.23789	0.02897	-0.03677	-0.00842	0.00079	-0.00184	-0.00167	0.33675	4.38066	11.94083	-0.00997	-0.00150	0.00080	-0.02171	-0.00057	0.00004	34.30349	2.49344	-29.70629	-0.01840	0.00940	-0.00675	-0.05643	0.00275	0.00511	42.68112
10			0.09000	6.97883	-6.27141	8.94874	-0.00977	-0.00048	-0.00098	0.00020	-0.00004	-0.00002	0.47304	0.26322	-4.55730	-0.00344	-0.01268	0.00080	0.00067	-0.00061	-0.00001	14.39225	0.51922	-14.34617	0.03220	-0.04905	-0.01254	0.00058	-0.00175	-0.00257	-0.92492	4.19048	11.92577	-0.01013	-0.00154	0.00084	-0.02247	-0.00041	-0.00001	32.53705	2.11307	-29.41004	-0.01818	0.00967	-0.00607	-0.05682	0.00243	0.00501	42.56668
11			0.10000	6.98630	-6.31698	8.94070	-0.00979	-0.00052	-0.00112	0.00017	-0.00004	-0.00003	0.58031	0.24084	-4.56347	-0.00414	-0.01477	0.00102	0.00071	-0.00059	0.00000	14.38473	0.47652	-14.45535	0.03405	-0.06466	-0.01707	0.00068	-0.00032	-0.00339	-2.20561	4.07719	11.95386	-0.01019	-0.00157	0.00085	-0.02281	-0.00018	-0.00009	30.74624	1.74351	-29.06279	-0.01704	0.01000	-0.00541	-0.05380	0.00220	0.00470	42.42887
12			0.11000	6.99565	-6.36432	8.92549	-0.00981	-0.00055	-0.00125	0.00029	-0.00005	-0.00006	0.66839	0.21717	-4.55609	-0.00492	-0.01658	0.00119	0.00065	-0.00082	0.00003	14.37116	0.45720	-14.56516	0.03533	-0.07638	-0.02081	0.00124	0.00290	-0.00383	-3.49801	4.05578	12.03696	-0.01016	-0.00159	0.00084	-0.02285	0.00009	-0.00017	28.94184	1.38856	-28.68256	-0.01536	0.01020	-0.00476	-0.04872	0.00207	0.00421	42.27342
13			0.12000	7.01543	-6.41704	8.89922	-0.00979	-0.00056	-0.00132	0.00054	-0.00005	-0.00009	0.73262	0.18379	-4.53536	-0.00585	-0.01760	0.00131	0.00057	-0.00122	0.00005	14.34621	0.46643	-14.67032	0.03661	-0.07956	-0.02288	0.00186	0.00621	-0.00344	-4.79891	4.13082	12.18433	-0.01008	-0.00161	0.00080	-0.02271	0.00038	-0.00024	27.13085	1.05025	-28.28898	-0.01347	0.01022	-0.00416	-0.04274	0.00206	0.00362	42.10416
14			0.13000	7.05098	-6.47736	8.85961	-0.00972	-0.00055	-0.00134	0.00083	-0.00006	-0.00013	0.77960	0.13723	-4.51547	-0.00691	-0.01750	0.00138	0.00053	-0.00160	0.00003	14.31451	0.50121	-14.75426	0.03801	-0.07568	-0.02317	0.00204	0.00761	-0.00208	-6.10559	4.29687	12.40111	-0.00998	-0.00163	0.00076	-0.02244	0.00066	-0.00030	25.31948	0.72961	-27.90102	-0.01155	0.01004	-0.00361	-0.03653	0.00211	0.00299	41.92381
15			0.14000	7.10254	-6.54584	8.80389	-0.00962	-0.00051	-0.00130	0.00109	-0.00006	-0.00017	0.82120	0.07883	-4.51357	-0.00777	-0.01640	0.00140	0.00057	-0.00179	-0.00002	14.28586	0.55263	-14.79839	0.03878	-0.07016	-0.02222	0.00169	0.00716	-0.00029	-7.41274	4.54028	12.68726	-0.00988	-0.00166	0.00072	-0.02203	0.00090	-0.00035	23.51520	0.42677	-27.53489	-0.00975	0.00974	-0.00318	-0.03059	0.00221	0.00243	41.73509
16			0.15000	7.16563	-6.62172	8.72934	-0.00954	-0.00047	-0.00124	0.00125	-0.00006	-0.00020	0.86360	0.01265	-4.53425	-0.00802	-0.01482	0.00136	0.00057	-0.00176	-0.00006	14.26503	0.61080	-14.79760	0.03806	-0.06666	-0.02065	0.00128	0.00606	0.00109	-8.71035	4.84134	13.03669	-0.00980	-0.00167	0.00068	-0.02143	0.00108	-0.00038	21.72793	0.14041	-27.20135	-0.00825	0.00947	-0.00290	-0.02553	0.00236	0.00201	41.54160
17			0.16000	7.23301	-6.70293	8.63572	-0.00950	-0.00043	-0.00118	0.00128	-0.00005	-0.00023	0.90269	-0.05613	-4.56601	-0.00755	-0.01327	0.00126	0.00044	-0.00157	-0.00006	14.24705	0.66854	-14.76545	0.03625	-0.06380	-0.01865	0.00129	0.00494	0.00162	-9.98246	5.17635	13.43736	-0.00972	-0.00168	0.00068	-0.02055	0.00119	-0.00041	19.97027	-0.13302	-26.90333	-0.00720	0.00936	-0.00276	-0.02180	0.00256	0.00172	41.34764
18			0.17000	7.29642	-6.78674	8.52594	-0.00950	-0.00038	-0.00111	0.00118	-0.00005	-0.00024	0.92992	-0.12179	-4.59233	-0.00658	-0.01204	0.00111	0.00022	-0.00129	-0.00004	14.22344	0.72119	-14.72314	0.03379	-0.05863	-0.01622	0.00165	0.00383	0.00144	-11.20713	5.52018	13.87278	-0.00965	-0.00167	0.00070	-0.01930	0.00121	-0.00045	18.25613	-0.39927	-26.63560	-0.00653	0.00939	-0.00267	-0.01920	0.00280	0.00153	41.15731
19			0.18000	7.34821	-6.87087	8.40516	-0.00954	-0.00033	-0.00106	0.00096	-0.00004	-0.00024	0.94112	-0.17860	-4.60501	-0.00544	-0.01131	0.00096	0.00004	-0.00100	-0.00001	14.19001	0.76611	-14.68493	0.03071	-0.05224	-0.01388	0.00200	0.00287	0.00103	-12.35791	5.84946	14.32407	-0.00956	-0.00165	0.00075	-0.01760	0.00115	-0.00048	16.59846	-0.66452	-26.38610	-0.00621	0.00940	-0.00250	-0.01757	0.00302	0.00137	40.97247
20			0.19000	7.38264	-6.95475	8.27932	-0.00960	-0.00029	-0.00101	0.00067	-0.00003	-0.00024	0.93761	-0.22243	-4.60456	-0.00450	-0.01117	0.00083	-0.00008	-0.00071	0.00001	14.14801	0.80314	-14.65577	0.02758	-0.04839	-0.01234	0.00218	0.00236	0.00067	-13.40698	6.14600	14.77231	-0.00941	-0.00161	0.00083	-0.01542	0.00103	-0.00052	15.00878	-0.93310	-26.13892	-0.00622	0.00919	-0.00215	-0.01678	0.00312	0.00118	40.79334
21			0.20000	7.39750	-7.03979	8.15408	-0.00966	-0.00025	-0.00099	0.00036	-0.00003	-0.00023	0.92179	-0.25128	-4.59265	-0.00405	-0.01155	0.00072	-0.00015	-0.00043	0.00002	14.09873	0.83560	-14.63783	0.02571	-0.04926	-0.01197	0.00239	0.00252	0.00038	-14.32804	6.39780	15.20169	-0.00920	-0.00155	0.00095	-0.01285	0.00087	-0.00057	13.49803	-1.20467	-25.87973	-0.00648	0.00874	-0.00161	-0.01650	0.00304	0.00091	40.61894
22			0.21000	7.39476	-7.12763	8.03423	-0.00970	-0.00021	-0.00098	0.00009	-0.00003	-0.00021	0.89436	-0.26584	-4.56757	-0.00425	-0.01222	0.00064	-0.00024	-0.00018	0.00004	14.04120	0.86891	-14.63496	0.02596	-0.05364	-0.01251	0.00284	0.00344	0.00005	-15.09931	6.59793	15.60118	-0.00889	-0.00145	0.00110	-0.01004	0.00067	-0.00061	12.07807	-1.47372	-25.60094	-0.00677	0.00828	-0.00098	-0.01608	0.00285	0.00057	40.44963
23			0.22000	7.38009	-7.21856	7.92328	-0.00971	-0.00019	-0.00098	-0.00006	-0.00003	-0.00020	0.85604	-0.26876	-4.52607	-0.00496	-0.01298	0.00059	-0.00036	0.00004	0.00005	13.97337	0.90802	-14.65140	0.02794	-0.05904	-0.01353	0.00358	0.00499	-0.00036	-15.70769	6.74405	15.96270	-0.00851	-0.00132	0.00127	-0.00724	0.00048	-0.00065	10.76123	-1.73130	-25.30377	-0.00687	0.00816	-0.00039	-0.01501	0.00266	0.00023	40.28812
24			0.23000	7.36095	-7.31200	7.82346	-0.00970	-0.00016	-0.00099	-0.00010	-0.00002	-0.00018	0.80998	-0.26342	-4.46716	-0.00588	-0.01371	0.00057	-0.00048	0.00021	0.00007	13.89539	0.95541	-14.68803	0.03036	-0.06364	-0.01469	0.00437	0.00674	-0.00080	-16.15280	6.83899	16.27783	-0.00805	-0.00117	0.00145	-0.00472	0.00030	-0.00064	9.55797	-1.96916	-24.99554	-0.00665	0.00843	0.00009	-0.01314	0.00252	-0.00005	40.13956
25			0.24000	7.34450	-7.40703	7.73600	-0.00969	-0.00015	-0.00101	-0.00003	-0.00002	-0.00016	0.76144	-0.25316	-4.39372	-0.00670	-0.01427	0.00060	-0.00055	0.00031	0.00008	13.80990	1.01079	-14.74119	0.03234	-0.06631	-0.01567	0.00497	0.00814	-0.00116	-16.44758	6.89018	16.53719	-0.00756	-0.00102	0.00160	-0.00269	0.00017	-0.00058	8.47461	-2.18280	-24.68583	-0.00604	0.00901	0.00047	-0.01066	0.00242	-0.00027	40.00929
26			0.25000	7.33599	-7.50296	7.66054	-0.00968	-0.00014	-0.00103	0.00010	-0.00002	-0.00015	0.71592	-0.24090	-4.31102	-0.00723	-0.01458	0.00066	-0.00052	0.00033	0.00010	13.72135	1.07181	-14.80366	0.03386	-0.06666	-0.01625	0.00524	0.00878	-0.00130	-16.61547	6.90716	16.73276	-0.00706	-0.00088	0.00170	-0.00124	0.00008	-0.00045	7.51305	-2.37251	-24.38305	-0.00503	0.00975	0.00073	-0.00781	0.00237	-0.00041	39.90170
27			0.26000	7.33826	-7.59900	7.59512	-0.00967	-0.00013	-0.00106	0.00028	-0.00002	-0.00013	0.67782	-0.22931	-4.22533	-0.00745	-0.01467	0.00073	-0.00043	0.00029	0.00011	13.63495	1.13559	-14.86636	0.03515	-0.06581	-0.01648	0.00519	0.00875	-0.00122	-16.68682	6.89917	16.86023	-0.00661	-0.00080	0.00173	-0.00033	0.00001	-0.00028	6.67078	-2.54284	-24.09256	-0.00356	0.01045	0.00089	-0.00481	0.00237	-0.00047	39.81956
28			0.27000	7.35225	-7.69435	7.53685	-0.00968	-0.00012	-0.00107	0.00047	-0.00002	-0.00013	0.64888	-0.22040	-4.14061	-0.00758	-0.01456	0.00080	-0.00032	0.00020	0.00012	13.55461	1.19984	-14.92237	0.03669	-0.06476	-0.01650	0.00497	0.00839	-0.00100	-16.69474	6.87300	16.92077	-0.00624	-0.00078	0.00168	0.00013	-0.00003	-0.00011	5.94179	-2.70035	-23.81706	-0.00165	0.01084	0.00097	-0.00191	0.00237	-0.00048	39.76420
29			0.28000	7.37829	-7.78826	7.48269	-0.00969	-0.00010	-0.00106	0.00067	-0.00002	-0.00012	0.62831	-0.21517	-4.05712	-0.00784	-0.01421	0.00083	-0.00023	0.00011	0.00012	13.48197	1.26354	-14.96889	0.03855	-0.06297	-0.01624	0.00466	0.00785	-0.00071	-16.67086	6.83179	16.92135	-0.00595	-0.00082	0.00155	0.00025	-0.00008	0.00002	5.31801	-2.85080	-23.55876	0.00063	0.01080	0.00097	0.00062	0.00235	-0.00044	39.73595
30			0.29000	7.41734	-7.87978	7.42978	-0.00970	-0.00008	-0.00102	0.00091	-0.00001	-0.00011	0.61537	-0.21370	-3.97405	-0.00837	-0.01359	0.00084	-0.00012	0.00002	0.00012	13.41773	1.32708	-15.00452	0.04083	-0.06000	-0.01567	0.00429	0.00721	-0.00036	-16.64196	6.77492	16.87388	-0.00577	-0.00093	0.00137	0.00014	-0.00013	0.00010	4.79009	-2.99672	-23.32193	0.00318	0.01037	0.00091	0.00262	0.00224	-0.00037	39.73394
31			0.30000	7.47141	-7.96742	7.37609	-0.00971	-0.00005	-0.00097	0.00119	-0.00001	-0.00011	0.61085	-0.21518	-3.89257	-0.00906	-0.01277	0.00081	0.00000	-0.00003	0.00011	13.36296	1.39127	-15.02668	0.04349	-0.05672	-0.01495	0.00384	0.00656	0.00002	-16.62832	6.69999	16.79369	-0.00569	-0.00109	0.00116	-0.00011	-0.00020	0.00012	4.34800	-3.13647	-23.11392	0.00587	0.00972	0.00079	0.00403	0.00202	-0.00027	39.75646
32			0.31000	7.54310	-8.04891	7.32054	-0.00970	-0.00001	-0.00092	0.00151	-0.00000	-0.00010	0.61481	-0.21828	-3.81431	-0.00967	-0.01195	0.00075	0.00013	-0.00004	0.00010	13.31728	1.45628	-15.03401	0.04609	-0.05426	-0.01425	0.00342	0.00600	0.00035	-16.64332	6.60462	16.69784	-0.00572	-0.00126	0.00096	-0.00044	-0.00028	0.00010	3.98161	-3.26430	-22.94544	0.00854	0.00906	0.00062	0.00485	0.00170	-0.00016	39.80074
33			0.32000	7.63478	-8.12179	7.26424	-0.00968	0.00002	-0.00088	0.00186	0.00000	-0.00010	0.62518	-0.22071	-3.74014	-0.01000	-0.01139	0.00067	0.00021	0.00000	0.00008	13.27806	1.52099	-15.02863	0.04784	-0.05313	-0.01373	0.00316	0.00551	0.00057	-16.69404	6.48840	16.60262	-0.00582	-0.00145	0.00079	-0.00081	-0.00037	0.00007	3.68127	-3.37184	-22.82891	0.01093	0.00869	0.00040	0.00508	0.00133	-0.00006	39.86337
34			0.33000	7.74819	-8.18475	7.21059	-0.00965	0.00004	-0.00087	0.00222	0.00000	-0.00009	0.63879	-0.21955	-3.67068	-0.00991	-0.01135	0.00059	0.00024	0.00010	0.00007	13.24106	1.58277	-15.01503	0.04798	-0.05373	-0.01361	0.00313	0.00503	0.00068	-16.78184	6.35499	16.52058	-0.00600	-0.00161	0.00068	-0.00118	-0.00043	0.00003	3.43862	-3.45104	-22.77385	0.01282	0.00895	0.00012	0.00482	0.00096	-0.00001	39.94029
35			0.34000	7.88378	-8.23749	7.16416	-0.00962	0.00005	-0.00090	0.00254	0.00000	-0.00007	0.65233	-0.21243	-3.60685	-0.00935	-0.01190	0.00057	0.00020	0.00024	0.00006	13.20245	1.63854	-14.99783	0.04604	-0.05595	-0.01399	0.00322	0.00453	0.00071	-16.90332	6.21393	16.45798	-0.00623	-0.00175	0.00061	-0.00153	-0.00045	0.00001	3.24786	-3.49749	-22.78125	0.01403	0.00999	-0.00021	0.00412	0.00057	-0.00001	40.02847
36			0.35000	8.03901	-8.28094	7.12817	-0.00957	0.00003	-0.00097	0.00278	0.00000	-0.00006	0.66261	-0.19823	-3.54953	-0.00836	-0.01288	0.00062	0.00011	0.00041	0.00006	13.16004	1.68626	-14.97998	0.04209	-0.05903	-0.01480	0.00321	0.00395	0.00072	-17.05158	6.08063	16.41425	-0.00648	-0.00186	0.00058	-0.00183	-0.00041	-0.00000	3.10630	-3.51259	-22.84163	0.01494	0.01155	-0.00057	0.00319	0.00014	-0.00008	40.12627
37			0.36000	8.20779	-8.31707	7.10289	-0.00953	0.00001	-0.00106	0.00290	0.00000	-0.00005	0.66711	-0.17763	-3.50001	-0.00712	-0.01390	0.00072	0.00002	0.00056	0.00006	13.11410	1.72586	-14.96121	0.03672	-0.06182	-0.01569	0.00294	0.00332	0.00078	-17.21847	5.97284	16.38453	-0.00674	-0.00193	0.00058	-0.00207	-0.00031	-0.00000	3.01258	-3.50265	-22.93909	0.01613	0.01310	-0.00091	0.00219	-0.00028	-0.00017	40.23272
38			0.37000	8.38130	-8.34810	7.08569	-0.00950	-0.00001	-0.00113	0.00288	-0.00000	-0.00004	0.66497	-0.15322	-3.45981	-0.00585	-0.01455	0.00083	-0.00005	0.00064	0.00005	13.06716	1.75911	-14.93825	0.03104	-0.06390	-0.01633	0.00245	0.00276	0.00094	-17.39734	5.90498	16.36355	-0.00700	-0.00198	0.00059	-0.00226	-0.00017	0.00000	2.96350	-3.47637	-23.05697	0.01805	0.01416	-0.00123	0.00119	-0.00059	-0.00026	40.34610
39			0.38000	8.55026	-8.37613	7.07214	-0.00950	-0.00002	-0.00118	0.00274	-0.00000	-0.00004	0.65674	-0.12843	-3.42781	-0.00470	-0.01472	0.00092	-0.00009	0.00062	0.00005	13.02191	1.78889	-14.90834	0.02573	-0.06557	-0.01654	0.00193	0.00242	0.00110	-17.58453	5.88343	16.34813	-0.00724	-0.00200	0.00061	-0.00243	-0.00001	0.00001	2.95157	-3.44222	-23.18104	0.02063	0.01460	-0.00151	0.00023	-0.00072	-0.00032	40.46293
40			0.39000	8.70755	-8.40179	7.05829	-0.00953	-0.00001	-0.00118	0.00253	-0.00000	-0.00004	0.64352	-0.10576	-3.39842	-0.00374	-0.01451	0.00093	-0.00010	0.00054	0.00005	12.97911	1.81760	-14.87323	0.02100	-0.06680	-0.01627	0.00150	0.00236	0.00113	-17.77876	5.90470	16.33801	-0.00747	-0.00201	0.00061	-0.00258	0.00012	0.00002	2.96507	-3.40722	-23.30048	0.02332	0.01461	-0.00174	-0.00053	-0.00069	-0.00035	40.57771
41			0.40000	8.85016	-8.42331	7.04300	-0.00958	0.00001	-0.00114	0.00231	0.00000	-0.00003	0.62693	-0.08639	-3.36351	-0.00302	-0.01412	0.00087	-0.00009	0.00044	0.00006	12.93772	1.84622	-14.83963	0.01651	-0.06684	-0.01553	0.00115	0.00246	0.00094	-17.97865	5.95728	16.33550	-0.00768	-0.00203	0.00060	-0.00269	0.00021	0.00002	2.99092	-3.37640	-23.40695	0.02547	0.01457	-0.00193	-0.00093	-0.00056	-0.00033	40.68369
42			0.41000	8.97927	-8.43664	7.02862	-0.00966	0.00003	-0.00109	0.00213	0.00000	-0.00002	0.61086	-0.07123	-3.31731	-0.00253	-0.01382	0.00075	-0.00005	0.00031	0.00007	12.89714	1.87425	-14.81508	0.01189	-0.06567	-0.01457	0.00080	0.00260	0.00059	-18.18044	6.02559	16.34401	-0.00787	-0.00204	0.00058	-0.00272	0.00025	0.00001	3.01832	-3.35278	-23.49300	0.02695	0.01470	-0.00207	-0.00098	-0.00040	-0.00027	40.77374
43			0.42000	9.09919	-8.43650	7.01977	-0.00974	0.00006	-0.00103	0.00202	-0.00000	-0.00000	0.60214	-0.06159	-3.25928	-0.00231	-0.01384	0.00061	-0.00000	0.00017	0.00007	12.85902	1.90082	-14.80434	0.00733	-0.06439	-0.01381	0.00045	0.00272	0.00021	-18.37810	6.09339	16.36696	-0.00804	-0.00206	0.00057	-0.00265	0.00024	-0.00001	3.04114	-3.33723	-23.55221	0.02803	0.01500	-0.00217	-0.00085	-0.00025	-0.00017	40.84228
44			0.43000	9.21632	-8.41844	7.02134	-0.00980	0.00007	-0.00099	0.00202	-0.00000	0.00002	0.60961	-0.05875	-3.19325	-0.00246	-0.01425	0.00050	0.00009	-0.00001	0.00006	12.82688	1.92535	-14.80862	0.00380	-0.06417	-0.01357	0.00019	0.00284	-0.00013	-18.56550	6.14731	16.40721	-0.00818	-0.00208	0.00058	-0.00249	0.00021	-0.00003	3.05808	-3.32914	-23.58031	0.02898	0.01540	-0.00222	-0.00073	-0.00012	-0.00005	40.88683
45			0.44000	9.33806	-8.37978	7.03715	-0.00984	0.00007	-0.00097	0.00213	-0.00001	0.00005	0.64197	-0.06355	-3.12512	-0.00303	-0.01493	0.00043	0.00025	-0.00021	0.00005	12.80394	1.94773	-14.82657	0.00235	-0.06556	-0.01398	0.00008	0.00298	-0.00044	-18.73795	6.17983	16.46671	-0.00832	-0.00209	0.00063	-0.00227	0.00015	-0.00006	3.07137	-3.32717	-23.57594	0.02998	0.01591	-0.00220	-0.00076	-0.00003	0.00007	40.90754
46			0.45000	9.47125	-8.32024	7.06928	-0.00984	0.00006	-0.00099	0.00233	-0.00001	0.00009	0.70563	-0.07653	-3.06099	-0.00390	-0.01572	0.00044	0.00055	-0.00045	0.00005	12.79181	1.96810	-14.85532	0.00333	-0.06827	-0.01498	0.00005	0.00308	-0.00071	-18.89280	6.18953	16.54654	-0.00844	-0.00210	0.00071	-0.00201	0.00011	-0.00011	3.08480	-3.32908	-23.54205	0.03108	0.01651	-0.00213	-0.00097	-0.00000	0.00017	40.90628
47			0.46000	9.62069	-8.24254	7.11719	-0.00981	0.00004	-0.00104	0.00258	-0.00001	0.00012	0.80320	-0.09816	-3.00550	-0.00489	-0.01648	0.00051	0.00097	-0.00074	0.00004	12.78981	1.98617	-14.89103	0.00602	-0.07165	-0.01639	-0.00001	0.00305	-0.00092	-19.02974	6.17944	16.64683	-0.00856	-0.00210	0.00083	-0.00175	0.00007	-0.00016	3.10192	-3.33205	-23.48549	0.03234	0.01725	-0.00202	-0.00134	-0.00004	0.00022	40.88531
48			0.47000	9.78795	-8.15172	7.17764	-0.00976	0.00001	-0.00112	0.00284	-0.00000	0.00015	0.93380	-0.12911	-2.96178	-0.00589	-0.01718	0.00063	0.00150	-0.00106	0.00004	12.79645	2.00142	-14.92883	0.00960	-0.07494	-0.01798	-0.00015	0.00274	-0.00100	-19.15099	6.15495	16.76644	-0.00868	-0.00208	0.00097	-0.00154	0.00005	-0.00022	3.12501	-3.33345	-23.41535	0.03381	0.01818	-0.00190	-0.00180	-0.00014	0.00024	40.84707
49			0.48000	9.97180	-8.05380	7.24521	-0.00972	-0.00003	-0.00120	0.00307	0.00000	0.00017	1.09461	-0.17013	-2.93221	-0.00686	-0.01767	0.00077	0.00209	-0.00142	0.00003	12.81069	2.01293	-14.96234	0.01367	-0.07762	-0.01949	-0.00040	0.00207	-0.00085	-19.26107	6.12267	16.90281	-0.00879	-0.00205	0.00113	-0.00142	0.00006	-0.00029	3.15455	-3.33121	-23.34142	0.03552	0.01935	-0.00180	-0.00225	-0.00029	0.00022	40.79348
50			0.49000	10.16943	-7.95422	7.31269	-0.00969	-0.00006	-0.00126	0.00328	0.00001	0.00017	1.28196	-0.22190	-2.91795	-0.00778	-0.01769	0.00090	0.00269	-0.00176	0.00001	12.83228	2.02008	-14.98450	0.01806	-0.07935	-0.02064	-0.00077	0.00109	-0.00045	-19.36647	6.08934	17.05193	-0.00891	-0.00201	0.00129	-0.00141	0.00008	-0.00035	3.18946	-3.32410	-23.27258	0.03738	0.02070	-0.00174	-0.00264	-0.00048	0.00019	40.72653
51			0.50000	10.37709	-7.85637	7.37208	-0.00967	-0.00008	-0.00128	0.00343	0.00001	0.00015	1.49096	-0.28475	-2.91693	-0.00858	-0.01703	0.00096	0.00325	-0.00204	-0.00000	12.86052	2.02264	-14.99042	0.02253	-0.07927	-0.02106	-0.00122	-0.00006	0.00012	-19.47485	6.06143	17.20850	-0.00902	-0.00198	0.00145	-0.00152	0.00011	-0.00039	3.22825	-3.31173	-23.21539	0.03929	0.02205	-0.00169	-0.00297	-0.00069	0.00014	40.64920
52			0.51000	10.59046	-7.75972	7.41708	-0.00967	-0.00009	-0.00124	0.00353	0.00001	0.00012	1.71614	-0.35863	-2.92546	-0.00917	-0.01567	0.00091	0.00369	-0.00217	-0.00002	12.89421	2.02057	-14.97818	0.02672	-0.07632	-0.02051	-0.00171	-0.00123	0.00070	-19.59345	6.04415	17.36707	-0.00914	-0.00197	0.00157	-0.00175	0.00015	-0.00041	3.27052	-3.29388	-23.17507	0.04121	0.02317	-0.00168	-0.00334	-0.00092	0.00008	40.56565
53			0.52000	10.80482	-7.65923	7.44561	-0.00969	-0.00008	-0.00114	0.00355	0.00001	0.00008	1.95251	-0.44270	-2.94165	-0.00954	-0.01381	0.00077	0.00400	-0.00214	-0.00002	12.93255	2.01331	-14.94813	0.03050	-0.07043	-0.01897	-0.00222	-0.00228	0.00114	-19.72749	6.04046	17.52292	-0.00928	-0.00198	0.00166	-0.00206	0.00019	-0.00041	3.31757	-3.26982	-23.15534	0.04314	0.02414	-0.00173	-0.00380	-0.00118	0.00002	40.48140
54			0.53000	11.01631	-7.54727	7.46111	-0.00972	-0.00006	-0.00102	0.00352	0.00001	0.00006	2.19635	-0.53464	-2.96678	-0.00985	-0.01179	0.00054	0.00423	-0.00195	-0.00003	12.97494	1.99989	-14.90261	0.03394	-0.06263	-0.01672	-0.00272	-0.00308	0.00133	-19.88011	6.05127	17.67119	-0.00943	-0.00200	0.00173	-0.00243	0.00023	-0.00038	3.37049	-3.23878	-23.15604	0.04497	0.02514	-0.00183	-0.00433	-0.00147	-0.00003	40.40167
55			0.54000	11.22301	-7.41639	7.47131	-0.00975	-0.00003	-0.00089	0.00346	0.00001	0.00006	2.44545	-0.63021	-3.00402	-0.01021	-0.01010	0.00028	0.00446	-0.00171	-0.00002	13.02076	1.97902	-14.84627	0.03699	-0.05558	-0.01433	-0.00316	-0.00360	0.00127	-20.05252	6.07682	17.80705	-0.00959	-0.00203	0.00179	-0.00282	0.00026	-0.00034	3.42881	-3.20153	-23.17135	0.04665	0.02607	-0.00196	-0.00479	-0.00172	-0.00007	40.32988
56			0.55000	11.42549	-7.26167	7.48642	-0.00978	-0.00001	-0.00078	0.00338	0.00000	0.00008	2.69812	-0.72457	-3.05570	-0.01063	-0.00917	0.00003	0.00466	-0.00151	-0.00000	13.06877	1.95051	-14.78698	0.03933	-0.05258	-0.01260	-0.00336	-0.00396	0.00101	-20.24411	6.11622	17.92752	-0.00976	-0.00205	0.00184	-0.00321	0.00029	-0.00029	3.49010	-3.16071	-23.19157	0.04815	0.02695	-0.00209	-0.00502	-0.00187	-0.00007	40.26709
57			0.56000	11.62494	-7.08259	7.51669	-0.00980	-0.00000	-0.00074	0.00330	0.00000	0.00010	2.94934	-0.81352	-3.11882	-0.01110	-0.00933	-0.00016	0.00475	-0.00144	0.00002	13.11505	1.91572	-14.73721	0.04086	-0.05487	-0.01209	-0.00310	-0.00422	0.00061	-20.45274	6.16742	18.03151	-0.00994	-0.00207	0.00189	-0.00356	0.00031	-0.00023	3.55024	-3.11982	-23.20539	0.04945	0.02782	-0.00223	-0.00490	-0.00191	-0.00003	40.21232
58			0.57000	11.82118	-6.88368	7.56889	-0.00981	-0.00002	-0.00076	0.00319	0.00001	0.00014	3.19009	-0.89458	-3.18464	-0.01169	-0.01043	-0.00026	0.00471	-0.00145	0.00003	13.15325	1.87790	-14.71051	0.04233	-0.06026	-0.01277	-0.00241	-0.00417	0.00006	-20.67493	6.22743	18.11885	-0.01010	-0.00208	0.00193	-0.00385	0.00031	-0.00017	3.60437	-3.08131	-23.20299	0.05055	0.02861	-0.00236	-0.00441	-0.00187	0.00004	40.16347
59			0.58000	12.01273	-6.67332	7.64358	-0.00980	-0.00005	-0.00084	0.00306	0.00002	0.00018	3.41287	-0.96670	-3.24401	-0.01244	-0.01207	-0.00028	0.00461	-0.00149	0.00002	13.17945	1.83986	-14.71374	0.04437	-0.06614	-0.01430	-0.00157	-0.00382	-0.00061	-20.90626	6.29312	18.19055	-0.01026	-0.00209	0.00196	-0.00404	0.00031	-0.00013	3.64879	-3.04637	-23.17889	0.05146	0.02917	-0.00242	-0.00363	-0.00178	0.00014	40.11920
60			0.59000	12.19828	-6.46069	7.73580	-0.00979	-0.00010	-0.00094	0.00293	0.00003	0.00023	3.61638	-1.02989	-3.29351	-0.01329	-0.01378	-0.00025	0.00452	-0.00150	0.00002	13.19481	1.80244	-14.74273	0.04649	-0.07136	-0.01629	-0.00092	-0.00350	-0.00123	-21.14104	6.36103	18.25031	-0.01040	-0.00211	0.00199	-0.00411	0.00031	-0.00010	3.68164	-3.01566	-23.13419	0.05220	0.02927	-0.00238	-0.00271	-0.00161	0.00020	40.07854
61			0.60000	12.37745	-6.25356	7.83766	-0.00977	-0.00016	-0.00104	0.00282	0.00005	0.00026	3.80439	-1.08580	-3.33601	-0.01414	-0.01519	-0.00020	0.00450	-0.00150	0.00001	13.20440	1.76545	-14.78503	0.04801	-0.07540	-0.01828	-0.00071	-0.00346	-0.00154	-21.37211	6.42698	18.30515	-0.01053	-0.00213	0.00202	-0.00402	0.00029	-0.00010	3.70290	-2.98969	-23.07649	0.05271	0.02906	-0.00228	-0.00175	-0.00137	0.00023	40.04055
62			0.61000	12.55104	-6.05688	7.94078	-0.00975	-0.00021	-0.00111	0.00274	0.00006	0.00027	3.98281	-1.13794	-3.37851	-0.01499	-0.01598	-0.00015	0.00459	-0.00154	0.00001	13.21421	1.72911	-14.82488	0.04906	-0.07809	-0.01984	-0.00096	-0.00372	-0.00136	-21.59141	6.48709	18.36213	-0.01063	-0.00214	0.00205	-0.00376	0.00028	-0.00012	3.71349	-2.96927	-23.01577	0.05301	0.02878	-0.00217	-0.00080	-0.00105	0.00022	40.00376
63			0.62000	12.72105	-5.87268	8.03715	-0.00973	-0.00026	-0.00113	0.00273	0.00007	0.00025	4.15692	-1.19038	-3.42721	-0.01585	-0.01591	-0.00010	0.00477	-0.00161	0.00001	13.22863	1.69438	-14.84887	0.04986	-0.07914	-0.02067	-0.00148	-0.00412	-0.00073	-21.79118	6.53828	18.42459	-0.01070	-0.00216	0.00208	-0.00334	0.00025	-0.00016	3.71426	-2.95549	-22.95997	0.05310	0.02845	-0.00209	0.00008	-0.00066	0.00018	39.96692
64			0.63000	12.89065	-5.69914	8.11956	-0.00972	-0.00029	-0.00110	0.00278	0.00008	0.00021	4.32999	-1.24639	-3.48328	-0.01659	-0.01490	-0.00009	0.00501	-0.00164	0.00001	13.24889	1.66186	-14.85048	0.05045	-0.07705	-0.02045	-0.00208	-0.00452	0.00010	-21.96444	6.57805	18.49203	-0.01073	-0.00218	0.00209	-0.00279	0.00021	-0.00019	3.70654	-2.94905	-22.91490	0.05298	0.02797	-0.00201	0.00081	-0.00026	0.00013	39.93013
65			0.64000	13.06330	-5.53015	8.18307	-0.00973	-0.00030	-0.00100	0.00289	0.00008	0.00016	4.50543	-1.30768	-3.54632	-0.01702	-0.01319	-0.00014	0.00527	-0.00159	0.00002	13.27531	1.63032	-14.82775	0.05037	-0.07164	-0.01909	-0.00274	-0.00496	0.00088	-22.10521	6.60489	18.56154	-0.01072	-0.00220	0.00210	-0.00214	0.00017	-0.00020	3.69299	-2.94949	-22.88550	0.05266	0.02742	-0.00197	0.00130	0.00009	0.00007	39.89502
66			0.65000	13.24176	-5.35605	8.22762	-0.00975	-0.00030	-0.00087	0.00304	0.00009	0.00012	4.68782	-1.37427	-3.61884	-0.01696	-0.01124	-0.00026	0.00546	-0.00147	0.00003	13.30922	1.59672	-14.78104	0.04856	-0.06596	-0.01712	-0.00324	-0.00547	0.00135	-22.20921	6.61903	18.62766	-0.01067	-0.00223	0.00209	-0.00145	0.00012	-0.00019	3.67621	-2.95535	-22.87418	0.05221	0.02689	-0.00197	0.00163	0.00035	0.00001	39.86340
67			0.66000	13.42748	-5.16552	8.25918	-0.00977	-0.00030	-0.00074	0.00318	0.00010	0.00010	4.87793	-1.44537	-3.70186	-0.01638	-0.00950	-0.00041	0.00539	-0.00132	0.00006	13.34869	1.55868	-14.71780	0.04503	-0.06237	-0.01510	-0.00317	-0.00586	0.00138	-22.27483	6.62197	18.68188	-0.01059	-0.00225	0.00206	-0.00078	0.00006	-0.00015	3.65676	-2.96484	-22.87807	0.05175	0.02633	-0.00201	0.00198	0.00051	-0.00003	39.83603
68			0.67000	13.61963	-4.94920	8.28695	-0.00978	-0.00029	-0.00063	0.00326	0.00011	0.00009	5.06919	-1.51930	-3.78943	-0.01547	-0.00828	-0.00055	0.00500	-0.00117	0.00008	13.38635	1.51599	-14.65454	0.04077	-0.05994	-0.01330	-0.00244	-0.00590	0.00099	-22.30369	6.61595	18.71485	-0.01046	-0.00228	0.00202	-0.00019	-0.00001	-0.00007	3.63318	-2.97640	-22.89095	0.05122	0.02561	-0.00202	0.00244	0.00057	-0.00005	39.81282
69			0.68000	13.81496	-4.70325	8.31973	-0.00978	-0.00029	-0.00058	0.00327	0.00012	0.00010	5.25258	-1.59294	-3.87278	-0.01459	-0.00794	-0.00068	0.00445	-0.00109	0.00009	13.41436	1.46885	-14.60842	0.03654	-0.05824	-0.01209	-0.00144	-0.00565	0.00044	-22.29992	6.60324	18.71996	-0.01030	-0.00230	0.00196	0.00029	-0.00007	0.00001	3.60369	-2.98878	-22.90677	0.05060	0.02468	-0.00200	0.00299	0.00057	-0.00005	39.79348
70			0.69000	14.00920	-4.43040	8.36502	-0.00977	-0.00029	-0.00058	0.00321	0.00013	0.00012	5.42282	-1.66334	-3.94830	-0.01417	-0.00850	-0.00079	0.00400	-0.00111	0.00009	13.42972	1.41736	-14.58852	0.03312	-0.05836	-0.01187	-0.00057	-0.00545	-0.00012	-22.26911	6.58575	18.69586	-0.01011	-0.00232	0.00188	0.00065	-0.00013	0.00009	3.56705	-3.00101	-22.92169	0.04985	0.02373	-0.00194	0.00362	0.00052	-0.00004	39.77744
71			0.70000	14.19972	-4.13936	8.42746	-0.00975	-0.00031	-0.00063	0.00313	0.00014	0.00015	5.58000	-1.72936	-4.01783	-0.01447	-0.00968	-0.00086	0.00380	-0.00119	0.00009	13.43388	1.36205	-14.59463	0.03136	-0.06122	-0.01272	0.00001	-0.00544	-0.00064	-22.21742	6.56512	18.64579	-0.00991	-0.00234	0.00179	0.00090	-0.00017	0.00015	3.52181	-3.01236	-22.93404	0.04899	0.02282	-0.00187	0.00436	0.00045	-0.00003	39.76279
72			0.71000	14.38678	-3.84242	8.50592	-0.00974	-0.00034	-0.00071	0.00308	0.00016	0.00019	5.72786	-1.79222	-4.08318	-0.01543	-0.01099	-0.00085	0.00387	-0.00131	0.00008	13.43024	1.30492	-14.62104	0.03179	-0.06604	-0.01428	0.00038	-0.00547	-0.00112	-22.15128	6.54353	18.57586	-0.00970	-0.00237	0.00168	0.00105	-0.00020	0.00018	3.46627	-3.02243	-22.94390	0.04806	0.02193	-0.00181	0.00517	0.00038	-0.00003	39.74671
73			0.72000	14.57336	-3.55224	8.59209	-0.00972	-0.00038	-0.00079	0.00311	0.00017	0.00021	5.87157	-1.85464	-4.14200	-0.01671	-0.01197	-0.00078	0.00414	-0.00144	0.00006	13.42181	1.24891	-14.65985	0.03419	-0.07133	-0.01600	0.00066	-0.00533	-0.00147	-22.07649	6.52321	18.49372	-0.00950	-0.00241	0.00156	0.00112	-0.00021	0.00019	3.39954	-3.03111	-22.95296	0.04707	0.02101	-0.00175	0.00596	0.00031	-0.00003	39.72658
74			0.73000	14.76366	-3.27906	8.67331	-0.00971	-0.00042	-0.00085	0.00322	0.00017	0.00020	6.01493	-1.91957	-4.18805	-0.01788	-0.01248	-0.00070	0.00445	-0.00154	0.00004	13.40977	1.19716	-14.70388	0.03759	-0.07563	-0.01742	0.00099	-0.00486	-0.00165	-21.99727	6.50522	18.40704	-0.00932	-0.00244	0.00144	0.00115	-0.00020	0.00018	3.32215	-3.03833	-22.96422	0.04608	0.02001	-0.00170	0.00664	0.00024	-0.00004	39.70094
75			0.74000	14.96164	-3.02947	8.73769	-0.00969	-0.00046	-0.00089	0.00339	0.00017	0.00017	6.15908	-1.98913	-4.21479	-0.01875	-0.01253	-0.00067	0.00470	-0.00161	0.00001	13.39340	1.15219	-14.74809	0.04098	-0.07758	-0.01820	0.00142	-0.00410	-0.00161	-21.91623	6.48896	18.32250	-0.00915	-0.00247	0.00133	0.00115	-0.00019	0.00016	3.23604	-3.04338	-22.98146	0.04513	0.01903	-0.00166	0.00708	0.00016	-0.00006	39.67009
76			0.75000	15.16991	-2.80604	8.77800	-0.00967	-0.00049	-0.00089	0.00359	0.00017	0.00013	6.30349	-2.06411	-4.22031	-0.01933	-0.01217	-0.00070	0.00487	-0.00163	-0.00001	13.37180	1.11477	-14.78854	0.04376	-0.07645	-0.01817	0.00191	-0.00331	-0.00138	-21.83498	6.47310	18.24472	-0.00901	-0.00249	0.00123	0.00114	-0.00018	0.00013	3.14471	-3.04563	-23.00742	0.04427	0.01816	-0.00166	0.00721	0.00008	-0.00009	39.63647
77			0.76000	15.38931	-2.60765	8.79255	-0.00965	-0.00051	-0.00086	0.00378	0.00016	0.00008	6.44748	-2.14387	-4.20914	-0.01977	-0.01146	-0.00078	0.00497	-0.00158	-0.00003	13.34488	1.08381	-14.82116	0.04598	-0.07306	-0.01746	0.00241	-0.00278	-0.00101	-21.75485	6.45634	18.17631	-0.00887	-0.00251	0.00114	0.00111	-0.00017	0.00010	3.05258	-3.04518	-23.04285	0.04348	0.01740	-0.00171	0.00703	0.00002	-0.00012	39.60363
78			0.77000	15.61920	-2.42956	8.78428	-0.00963	-0.00052	-0.00079	0.00395	0.00015	0.00004	6.59063	-2.22665	-4.18965	-0.02014	-0.01041	-0.00090	0.00503	-0.00146	-0.00005	13.31278	1.05705	-14.84305	0.04786	-0.06880	-0.01627	0.00294	-0.00258	-0.00064	-21.67747	6.43768	18.11762	-0.00873	-0.00252	0.00105	0.00105	-0.00017	0.00008	2.96371	-3.04253	-23.08600	0.04279	0.01671	-0.00177	0.00660	-0.00003	-0.00014	39.57477
79			0.78000	15.85779	-2.26458	8.75900	-0.00963	-0.00051	-0.00069	0.00408	0.00015	0.00002	6.73204	-2.31018	-4.16913	-0.02032	-0.00911	-0.00101	0.00496	-0.00127	-0.00005	13.27503	1.03164	-14.85480	0.04918	-0.06476	-0.01485	0.00359	-0.00260	-0.00039	-21.60501	6.41621	18.06742	-0.00860	-0.00254	0.00095	0.00096	-0.00017	0.00006	2.88059	-3.03829	-23.13382	0.04216	0.01600	-0.00185	0.00607	-0.00006	-0.00016	39.55185
80			0.79000	16.10194	-2.10493	8.72352	-0.00963	-0.00050	-0.00059	0.00413	0.00014	0.00001	6.86885	-2.39241	-4.15027	-0.02020	-0.00773	-0.00109	0.00468	-0.00105	-0.00005	13.22957	1.00539	-14.86169	0.04966	-0.06094	-0.01336	0.00442	-0.00263	-0.00033	-21.53966	6.39093	18.02341	-0.00848	-0.00256	0.00087	0.00083	-0.00018	0.00004	2.80384	-3.03350	-23.18229	0.04159	0.01533	-0.00191	0.00556	-0.00005	-0.00015	39.53498
81			0.80000	16.34687	-1.94407	8.68453	-0.00965	-0.00049	-0.00049	0.00411	0.00014	0.00001	6.99608	-2.47182	-4.13232	-0.01996	-0.00653	-0.00114	0.00422	-0.00085	-0.00005	13.17333	0.97702	-14.87108	0.04965	-0.05678	-0.01193	0.00543	-0.00257	-0.00040	-21.48348	6.36153	17.98271	-0.00839	-0.00258	0.00081	0.00068	-0.00020	0.00004	2.73232	-3.02981	-23.22624	0.04105	0.01478	-0.00195	0.00516	-0.00001	-0.00013	39.52250
82			0.81000	16.58717	-1.77814	8.64766	-0.00968	-0.00048	-0.00041	0.00400	0.00014	0.00001	7.10977	-2.54712	-4.11492	-0.01990	-0.00564	-0.00117	0.00373	-0.00069	-0.00005	13.10469	0.94614	-14.88763	0.05002	-0.05253	-0.01066	0.00652	-0.00243	-0.00050	-21.43797	6.32919	17.94217	-0.00832	-0.00260	0.00077	0.00051	-0.00021	0.00004	2.66388	-3.02881	-23.25962	0.04057	0.01439	-0.00196	0.00492	0.00005	-0.00009	39.51143
83			0.82000	16.81847	-1.60643	8.61598	-0.00971	-0.00047	-0.00034	0.00384	0.00014	0.00001	7.20922	-2.61677	-4.09860	-0.02024	-0.00510	-0.00120	0.00330	-0.00057	-0.00005	13.02462	0.91321	-14.91168	0.05161	-0.04979	-0.00982	0.00772	-0.00230	-0.00059	-21.40381	6.29626	17.89939	-0.00827	-0.00261	0.00074	0.00034	-0.00021	0.00004	2.59617	-3.03141	-23.27761	0.04013	0.01409	-0.00192	0.00481	0.00012	-0.00003	39.49838
84			0.83000	17.03890	-1.42993	8.58976	-0.00974	-0.00047	-0.00030	0.00368	0.00014	0.00002	7.29513	-2.67996	-4.08174	-0.02102	-0.00483	-0.00124	0.00294	-0.00048	-0.00006	12.93416	0.87918	-14.94255	0.05452	-0.04949	-0.00950	0.00916	-0.00218	-0.00068	-21.38065	6.26579	17.85324	-0.00825	-0.00262	0.00074	0.00019	-0.00020	0.00004	2.52766	-3.03743	-23.27830	0.03972	0.01394	-0.00186	0.00474	0.00017	0.00002	39.48061
85			0.84000	17.24988	-1.25018	8.56765	-0.00977	-0.00047	-0.00027	0.00356	0.00015	0.00002	7.36765	-2.73711	-4.06026	-0.02225	-0.00470	-0.00130	0.00264	-0.00042	-0.00007	12.83309	0.84569	-14.98064	0.05819	-0.05029	-0.00950	0.01085	-0.00199	-0.00079	-21.36704	6.24097	17.80439	-0.00826	-0.00260	0.00075	0.00007	-0.00017	0.00005	2.45863	-3.04577	-23.26327	0.03932	0.01392	-0.00178	0.00463	0.00019	0.00006	39.45731
86			0.85000	17.45596	-1.06768	8.54735	-0.00979	-0.00048	-0.00026	0.00354	0.00015	0.00002	7.42849	-2.78971	-4.03192	-0.02376	-0.00447	-0.00136	0.00245	-0.00037	-0.00009	12.72169	0.81399	-15.02493	0.06213	-0.05031	-0.00954	0.01256	-0.00174	-0.00084	-21.36064	6.22437	17.75498	-0.00827	-0.00257	0.00077	-0.00002	-0.00013	0.00005	2.39049	-3.05491	-23.23744	0.03890	0.01398	-0.00171	0.00444	0.00019	0.00008	39.42896
87			0.86000	17.66372	-0.88165	8.52592	-0.00981	-0.00050	-0.00023	0.00364	0.00016	0.00001	7.48291	-2.83958	-3.99957	-0.02527	-0.00412	-0.00144	0.00249	-0.00032	-0.00009	12.60271	0.78482	-15.07030	0.06575	-0.04948	-0.00950	0.01392	-0.00156	-0.00079	-21.35861	6.21787	17.70721	-0.00828	-0.00255	0.00078	-0.00005	-0.00008	0.00006	2.32479	-3.06366	-23.20706	0.03847	0.01404	-0.00166	0.00418	0.00018	0.00009	39.39646
88			0.87000	17.88060	-0.68936	8.50191	-0.00982	-0.00051	-0.00020	0.00386	0.00017	0.00001	7.53857	-2.88878	-3.97088	-0.02656	-0.00376	-0.00156	0.00282	-0.00030	-0.00008	12.48018	0.75802	-15.10949	0.06874	-0.04906	-0.00941	0.01479	-0.00155	-0.00063	-21.35810	6.22193	17.66195	-0.00829	-0.00252	0.00079	-0.00006	-0.00003	0.00006	2.26280	-3.07167	-23.17759	0.03802	0.01411	-0.00164	0.00384	0.00017	0.00008	39.36057
89			0.88000	18.11346	-0.48664	8.47680	-0.00982	-0.00052	-0.00015	0.00418	0.00019	0.00001	7.60238	-2.93917	-3.95441	-0.02740	-0.00355	-0.00173	0.00335	-0.00031	-0.00004	12.35699	0.73287	-15.13763	0.07031	-0.05004	-0.00925	0.01516	-0.00169	-0.00045	-21.35662	6.23533	17.61864	-0.00827	-0.00249	0.00079	-0.00002	0.00000	0.00006	2.20602	-3.07969	-23.15196	0.03752	0.01416	-0.00163	0.00342	0.00019	0.00007	39.32226
90			0.89000	18.36744	-0.26916	8.45482	-0.00982	-0.00053	-0.00010	0.00456	0.00020	0.00001	7.67794	-2.99169	-3.95563	-0.02770	-0.00343	-0.00190	0.00394	-0.00033	0.00001	12.23360	0.70821	-15.15586	0.06989	-0.05206	-0.00897	0.01517	-0.00192	-0.00034	-21.35213	6.25544	17.57615	-0.00825	-0.00245	0.00079	0.00003	0.00002	0.00007	2.15587	-3.08919	-23.13029	0.03705	0.01418	-0.00161	0.00293	0.00025	0.00006	39.28242
91			0.90000	18.64537	-0.03299	8.44131	-0.00981	-0.00054	-0.00005	0.00497	0.00022	0.00001	7.76629	-3.04637	-3.97490	-0.02759	-0.00329	-0.00204	0.00454	-0.00034	0.00007	12.10871	0.68237	-15.17132	0.06730	-0.05374	-0.00847	0.01481	-0.00214	-0.00036	-21.34336	6.27903	17.53374	-0.00822	-0.00241	0.00080	0.00009	0.00003	0.00007	2.11304	-3.10141	-23.11065	0.03669	0.01409	-0.00158	0.00244	0.00031	0.00006	39.24119
92			0.91000	18.94830	0.22438	8.44075	-0.00980	-0.00055	-0.00001	0.00540	0.00024	0.00000	7.86919	-3.10320	-4.00867	-0.02731	-0.00309	-0.00210	0.00526	-0.00034	0.00011	11.98186	0.65351	-15.19332	0.06310	-0.05413	-0.00784	0.01401	-0.00230	-0.00048	-21.32976	6.30349	17.49124	-0.00820	-0.00239	0.00081	0.00016	0.00003	0.00007	2.07760	-3.11620	-23.09098	0.03653	0.01391	-0.00156	0.00195	0.00036	0.00006	39.19795
93			0.92000	19.27651	0.50292	8.45468	-0.00979	-0.00057	0.00002	0.00582	0.00026	-0.00000	7.99111	-3.16252	-4.05120	-0.02701	-0.00292	-0.00211	0.00622	-0.00034	0.00013	11.85497	0.62021	-15.22945	0.05842	-0.05312	-0.00723	0.01282	-0.00241	-0.00065	-21.31173	6.32785	17.44888	-0.00816	-0.00238	0.00080	0.00021	0.00003	0.00007	2.04969	-3.13261	-23.07048	0.03672	0.01359	-0.00153	0.00149	0.00037	0.00006	39.15213
94			0.93000	19.62985	0.79992	8.48145	-0.00977	-0.00059	0.00002	0.00624	0.00028	-0.00000	8.13807	-3.22454	-4.09718	-0.02675	-0.00286	-0.00210	0.00747	-0.00035	0.00014	11.73134	0.58167	-15.28284	0.05419	-0.05087	-0.00671	0.01141	-0.00250	-0.00079	-21.29113	6.35214	17.40719	-0.00813	-0.00239	0.00079	0.00022	0.00003	0.00006	2.02893	-3.14910	-23.05052	0.03733	0.01315	-0.00152	0.00114	0.00034	0.00005	39.10349
95			0.94000	20.00793	1.11240	8.51809	-0.00975	-0.00062	0.00002	0.00665	0.00031	-0.00000	8.31626	-3.28954	-4.14576	-0.02665	-0.00284	-0.00210	0.00899	-0.00037	0.00015	11.61492	0.53748	-15.35071	0.05091	-0.04853	-0.00639	0.00993	-0.00267	-0.00089	-21.27200	6.37708	17.36753	-0.00810	-0.00240	0.00078	0.00016	0.00004	0.00006	2.01276	-3.16344	-23.03513	0.03818	0.01278	-0.00152	0.00102	0.00026	0.00003	39.05165
96			0.95000	20.41012	1.43893	8.56165	-0.00973	-0.00065	0.00002	0.00705	0.00034	-0.00000	8.53075	-3.35875	-4.19976	-0.02678	-0.00268	-0.00211	0.01079	-0.00038	0.00017	11.50918	0.48777	-15.42696	0.04856	-0.04699	-0.00625	0.00849	-0.00293	-0.00094	-21.25966	6.40379	17.33187	-0.00808	-0.00241	0.00077	0.00004	0.00006	0.00005	1.99721	-3.17313	-23.02966	0.03888	0.01271	-0.00155	0.00117	0.00015	-0.00000	38.99617
97			0.96000	20.83555	1.78058	8.60950	-0.00973	-0.00068	0.00004	0.00744	0.00037	-0.00001	8.78457	-3.43508	-4.26251	-0.02716	-0.00226	-0.00213	0.01280	-0.00036	0.00020	11.41599	0.43290	-15.50598	0.04678	-0.04635	-0.00615	0.00712	-0.00326	-0.00095	-21.25877	6.43379	17.30198	-0.00808	-0.00241	0.00077	-0.00013	0.00009	0.00005	1.97828	-3.17653	-23.03761	0.03925	0.01304	-0.00160	0.00159	0.00002	-0.00004	38.93586
98			0.97000	21.28334	2.14048	8.65955	-0.00972	-0.00071	0.00008	0.00782	0.00041	-0.00003	9.07894	-3.52274	-4.33580	-0.02774	-0.00165	-0.00218	0.01502	-0.00031	0.00024	11.33592	0.37366	-15.58469	0.04497	-0.04668	-0.00608	0.00582	-0.00362	-0.00094	-21.27169	6.46869	17.27866	-0.00809	-0.00241	0.00076	-0.00031	0.00012	0.00004	1.95222	-3.17379	-23.05795	0.03939	0.01356	-0.00167	0.00226	-0.00010	-0.00007	38.86824
99			0.98000	21.75343	2.52283	8.71146	-0.00972	-0.00074	0.00015	0.00822	0.00045	-0.00005	9.41487	-3.62633	-4.42066	-0.02828	-0.00101	-0.00229	0.01741	-0.00022	0.00029	11.26884	0.31079	-15.66268	0.04180	-0.04748	-0.00601	0.00440	-0.00398	-0.00093	-21.29802	6.50874	17.26180	-0.00811	-0.00239	0.00076	-0.00047	0.00014	0.00004	1.91535	-3.16623	-23.08595	0.03944	0.01411	-0.00176	0.00309	-0.00020	-0.00009	38.78967
100			0.99000	22.24719	2.93229	8.76781	-0.00973	-0.00078	0.00022	0.00866	0.00050	-0.00009	9.79595	-3.74998	-4.52007	-0.02852	-0.00047	-0.00247	0.01994	-0.00013	0.00037	11.21605	0.24461	-15.74048	0.03590	-0.04772	-0.00584	0.00276	-0.00432	-0.00091	-21.33492	6.55212	17.25066	-0.00813	-0.00236	0.00076	-0.00058	0.00015	0.00003	1.86550	-3.15576	-23.11480	0.03942	0.01463	-0.00184	0.00396	-0.00025	-0.00008	38.69808
101			1.00000	22.76687	3.37443	8.83387	-0.00975	-0.00082	0.00029	0.00916	0.00057	-0.00013	10.23074	-3.89714	-4.64135	-0.02823	-0.00001	-0.00266	0.02263	-0.00000	0.00049	11.18142	0.17423	-15.81770	0.02646	-0.04648	-0.00547	0.00105	-0.00465	-0.00085	-21.37768	6.59520	17.24418	-0.00814	-0.00232	0.00076	-0.00062	0.00015	0.00003	1.80299	-3.14474	-23.13703	0.03929	0.01515	-0.00189	0.00469	-0.00025	-0.00005	38.59340
102			1.01000	23.31510	3.85535	8.91645	-0.00977	-0.00087	0.00035	0.00972	0.00065	-0.00018	10.73328	-4.06995	-4.79456	-0.02745	0.00055	-0.00279	0.02556	0.00021	0.00066	11.17089	0.09739	-15.89366	0.01377	-0.04255	-0.00475	-0.00012	-0.00487	-0.00074	-21.42092	6.63402	17.24117	-0.00811	-0.00227	0.00078	-0.00058	0.00013	0.00002	1.73038	-3.13585	-23.14552	0.03901	0.01558	-0.00190	0.00514	-0.00018	0.00000	38.47680
103			1.02000	23.89391	4.38056	9.02204	-0.00980	-0.00094	0.00040	0.01033	0.00074	-0.00023	11.32243	-4.26861	-4.98966	-0.02644	0.00127	-0.00286	0.02896	0.00055	0.00087	11.19195	0.01075	-15.96788	-0.00081	-0.03531	-0.00359	0.00006	-0.00480	-0.00056	-21.45934	6.66564	17.24097	-0.00805	-0.00221	0.00079	-0.00047	0.00010	0.00001	1.65181	-3.13189	-23.13442	0.03867	0.01590	-0.00186	0.00526	-0.00003	0.00007	38.34920
104			1.03000	24.50418	4.95369	9.15633	-0.00982	-0.00101	0.00043	0.01095	0.00085	-0.00029	12.02134	-4.49106	-5.23664	-0.02550	0.00192	-0.00293	0.03311	0.00096	0.00114	11.25381	-0.09008	-16.03874	-0.01534	-0.02634	-0.00211	0.00233	-0.00435	-0.00033	-21.48863	6.68806	17.24382	-0.00797	-0.00214	0.00082	-0.00032	0.00007	0.00000	1.57197	-3.13516	-23.09987	0.03841	0.01609	-0.00178	0.00508	0.00017	0.00015	38.21051
105			1.04000	25.14463	5.57773	9.32557	-0.00984	-0.00110	0.00047	0.01155	0.00097	-0.00037	12.85363	-4.73339	-5.54567	-0.02514	0.00238	-0.00305	0.03862	0.00133	0.00148	11.36555	-0.20962	-16.10472	-0.02704	-0.01808	-0.00048	0.00659	-0.00366	-0.00007	-21.50660	6.70072	17.25030	-0.00788	-0.00209	0.00086	-0.00016	0.00004	-0.00001	1.49499	-3.14634	-23.04014	0.03837	0.01614	-0.00167	0.00469	0.00035	0.00021	38.05917
106			1.05000	25.81191	6.25455	9.53665	-0.00985	-0.00119	0.00051	0.01210	0.00110	-0.00046	13.83812	-4.98961	-5.92236	-0.02588	0.00282	-0.00320	0.04652	0.00171	0.00185	11.53266	-0.35296	-16.16816	-0.03316	-0.01198	0.00124	0.01126	-0.00295	0.00021	-21.51369	6.70389	17.26056	-0.00778	-0.00204	0.00089	-0.00002	0.00001	-0.00002	1.42402	-3.16398	-22.95568	0.03863	0.01610	-0.00156	0.00415	0.00048	0.00026	37.89286
107			1.06000	26.50140	6.98132	9.79420	-0.00985	-0.00129	0.00056	0.01259	0.00123	-0.00057	14.98432	-5.25094	-6.36041	-0.02795	0.00355	-0.00329	0.05780	0.00228	0.00215	11.75402	-0.52519	-16.23828	-0.03279	-0.00822	0.00292	0.01406	-0.00242	0.00060	-21.51310	6.69847	17.27455	-0.00768	-0.00200	0.00093	0.00005	-0.00001	-0.00003	1.36141	-3.18498	-22.84906	0.03922	0.01598	-0.00144	0.00350	0.00050	0.00029	37.70930
108			1.07000	27.20836	7.74906	10.09784	-0.00985	-0.00140	0.00062	0.01302	0.00134	-0.00069	16.29182	-5.50753	-6.83930	-0.03108	0.00465	-0.00327	0.07259	0.00305	0.00225	12.02235	-0.73109	-16.33076	-0.02793	-0.00605	0.00432	0.01404	-0.00207	0.00118	-21.51017	6.68557	17.29272	-0.00759	-0.00197	0.00097	0.00004	-0.00002	-0.00004	1.30899	-3.20544	-22.72518	0.04013	0.01591	-0.00134	0.00275	0.00043	0.00030	37.50756
109			1.08000	27.92874	8.54429	10.44241	-0.00985	-0.00152	0.00065	0.01339	0.00144	-0.00079	17.75411	-5.75209	-7.33082	-0.03451	0.00583	-0.00318	0.08965	0.00379	0.00216	12.32699	-0.97405	-16.46322	-0.02233	-0.00418	0.00511	0.01251	-0.00162	0.00188	-21.51148	6.66728	17.31615	-0.00753	-0.00194	0.00100	-0.00005	-0.00003	-0.00006	1.26860	-3.22160	-22.59156	0.04137	0.01591	-0.00128	0.00188	0.00027	0.00030	37.28863
110			1.09000	28.65913	9.35358	10.82033	-0.00986	-0.00165	0.00067	0.01370	0.00152	-0.00085	19.36562	-5.98139	-7.81209	-0.03730	0.00679	-0.00304	0.10656	0.00432	0.00196	12.65898	-1.25577	-16.64648	-0.01939	-0.00115	0.00507	0.01179	-0.00050	0.00237	-21.52346	6.64626	17.34609	-0.00750	-0.00193	0.00103	-0.00021	-0.00002	-0.00007	1.24188	-3.23067	-22.45656	0.04292	0.01602	-0.00127	0.00091	0.00006	0.00029	37.05532
111			1.10000	29.39395	10.16644	11.22365	-0.00987	-0.00178	0.00066	0.01385	0.00158	-0.00087	21.12567	-6.19559	-8.27555	-0.03862	0.00737	-0.00285	0.12036	0.00462	0.00175	13.01497	-1.57611	-16.87665	-0.02058	0.00325	0.00407	0.01350	0.00156	0.00223	-21.55136	6.62542	17.38326	-0.00752	-0.00193	0.00106	-0.00043	-0.00001	-0.00008	1.22937	-3.23139	-22.32635	0.04479	0.01612	-0.00131	-0.00011	-0.00016	0.00029	36.81135
112			1.11000	30.12164	10.97666	11.64637	-0.00988	-0.00191	0.00062	0.01374	0.00163	-0.00084	23.03575	-6.39839	-8.73275	-0.03853	0.00766	-0.00262	0.12990	0.00491	0.00160	13.39718	-1.93187	-17.13333	-0.02365	0.00846	0.00231	0.01675	0.00444	0.00134	-21.59822	6.60747	17.42790	-0.00759	-0.00194	0.00108	-0.00067	0.00001	-0.00009	1.23060	-3.22452	-22.20412	0.04692	0.01615	-0.00139	-0.00113	-0.00033	0.00028	36.56082
113			1.12000	30.82418	11.78300	12.08542	-0.00983	-0.00203	0.00057	0.01323	0.00166	-0.00078	25.09327	-6.59697	-9.21175	-0.03817	0.00793	-0.00233	0.13773	0.00548	0.00151	13.80929	-2.31514	-17.38364	-0.02316	0.01422	0.00053	0.01765	0.00807	0.00029	-21.66415	6.59336	17.47970	-0.00772	-0.00197	0.00109	-0.00092	0.00003	-0.00011	1.24378	-3.21276	-22.09104	0.04928	0.01600	-0.00148	-0.00201	-0.00040	0.00028	36.30725
114			1.13000	31.48133	12.58694	12.53815	-0.00971	-0.00213	0.00051	0.01229	0.00168	-0.00071	27.28740	-6.79769	-9.74734	-0.03918	0.00865	-0.00188	0.14933	0.00668	0.00136	14.25177	-2.71388	-17.58921	-0.01352	0.02034	-0.00022	0.01091	0.01229	-0.00010	-21.74680	6.58106	17.53806	-0.00788	-0.00199	0.00112	-0.00113	0.00003	-0.00012	1.26524	-3.20035	-21.98691	0.05171	0.01569	-0.00156	-0.00259	-0.00035	0.00027	36.05314
115			1.14000	32.07673	13.38665	12.99662	-0.00950	-0.00223	0.00045	0.01101	0.00170	-0.00063	29.59720	-6.99948	-10.36302	-0.04258	0.01018	-0.00115	0.16881	0.00879	0.00094	14.71834	-3.11419	-17.71621	0.00666	0.02534	0.00067	-0.00553	0.01599	0.00021	-21.84273	6.56544	17.60165	-0.00805	-0.00201	0.00116	-0.00132	0.00002	-0.00014	1.29011	-3.19157	-21.89193	0.05404	0.01528	-0.00157	-0.00273	-0.00019	0.00024	35.80090
116			1.15000	32.60011	14.17491	13.44645	-0.00925	-0.00232	0.00042	0.00954	0.00173	-0.00057	31.99036	-7.19378	-11.05559	-0.04835	0.01256	-0.00014	0.19617	0.01172	0.00013	15.19491	-3.50358	-17.74888	0.03273	0.02704	0.00300	-0.02693	0.01741	0.00048	-21.94938	6.53983	17.66784	-0.00819	-0.00200	0.00124	-0.00150	-0.00002	-0.00016	1.31333	-3.19014	-21.80970	0.05603	0.01496	-0.00149	-0.00229	0.00005	0.00019	35.55460
117			1.16000	33.04516	14.94024	13.87422	-0.00908	-0.00244	0.00042	0.00808	0.00173	-0.00054	34.42656	-7.36996	-11.79150	-0.05557	0.01528	0.00083	0.22764	0.01459	-0.00074	15.66201	-3.87456	-17.70084	0.05468	0.02510	0.00597	-0.04291	0.01607	0.00034	-22.06715	6.49850	17.73200	-0.00824	-0.00194	0.00137	-0.00171	-0.00008	-0.00018	1.32897	-3.19865	-21.74792	0.05745	0.01490	-0.00125	-0.00101	0.00034	0.00010	35.32035
118			1.17000	33.40567	15.67132	14.28163	-0.00915	-0.00261	0.00047	0.00676	0.00171	-0.00059	36.87301	-7.52048	-12.52211	-0.06251	0.01763	0.00141	0.25711	0.01634	-0.00119	16.10324	-4.22788	-17.61392	0.05995	0.02254	0.00847	-0.04415	0.01409	0.00030	-22.20068	6.43867	17.78788	-0.00815	-0.00177	0.00156	-0.00200	-0.00014	-0.00019	1.32831	-3.21852	-21.71544	0.05805	0.01525	-0.00083	0.00146	0.00066	0.00002	35.10402
119			1.18000	33.66957	16.36211	14.69644	-0.00957	-0.00287	0.00057	0.00549	0.00162	-0.00072	39.32534	-7.64235	-13.20981	-0.06723	0.01939	0.00174	0.27989	0.01688	-0.00133	16.51752	-4.57419	-17.54138	0.03872	0.02524	0.00954	-0.02757	0.01536	0.00095	-22.35862	6.35981	17.82822	-0.00787	-0.00145	0.00182	-0.00237	-0.00018	-0.00019	1.29848	-3.24905	-21.71905	0.05769	0.01619	-0.00025	0.00537	0.00099	-0.00001	34.90853
120			1.19000	33.81293	17.01188	15.16762	-0.01039	-0.00327	0.00075	0.00396	0.00139	-0.00100	41.81906	-7.73769	-13.84500	-0.06893	0.02080	0.00235	0.29686	0.01714	-0.00164	16.92629	-4.92898	-17.52474	-0.01156	0.03757	0.00845	0.00865	0.02258	0.00182	-22.55224	6.26003	17.84563	-0.00733	-0.00095	0.00211	-0.00278	-0.00017	-0.00017	1.22438	-3.28735	-21.76288	0.05611	0.01790	0.00043	0.01037	0.00128	0.00005	34.73311
121			1.20000	33.79918	17.62033	15.74815	-0.01152	-0.00380	0.00100	0.00166	0.00093	-0.00147	44.42676	-7.81522	-14.44744	-0.06817	0.02225	0.00374	0.31290	0.01840	-0.00244	17.37116	-5.30496	-17.57751	-0.08504	0.05965	0.00499	0.07371	0.03606	0.00167	-22.79372	6.13262	17.83298	-0.00652	-0.00026	0.00241	-0.00312	-0.00007	-0.00012	1.09409	-3.32849	-21.84974	0.05294	0.02054	0.00111	0.01537	0.00148	0.00021	34.57491
122			1.21000	33.58221	18.17914	16.47667	-0.01282	-0.00444	0.00137	-0.00203	0.00010	-0.00222	47.24296	-7.89238	-15.05495	-0.06637	0.02401	0.00612	0.33385	0.02177	-0.00381	17.90462	-5.70458	-17.68396	-0.16950	0.08724	-0.00043	0.18200	0.05347	-0.00018	-23.09406	5.96507	17.78334	-0.00542	0.00058	0.00265	-0.00322	0.00021	-0.00006	0.90430	-3.36543	-21.98020	0.04780	0.02399	0.00169	0.01873	0.00138	0.00044	34.43056
123			1.22000	33.11390	18.66548	17.36649	-0.01414	-0.00517	0.00191	-0.00757	-0.00120	-0.00333	50.36385	-7.99642	-15.70825	-0.06497	0.02625	0.00947	0.36458	0.02814	-0.00548	18.57818	-6.11865	-17.81142	-0.24960	0.11460	-0.00662	0.33834	0.07051	-0.00285	-23.45972	5.73954	17.69104	-0.00410	0.00146	0.00275	-0.00292	0.00074	-0.00001	0.66259	-3.38935	-22.14838	0.04020	0.02775	0.00205	0.01885	0.00071	0.00064	34.29545
124			1.23000	32.35472	19.04285	18.40316	-0.01534	-0.00593	0.00265	-0.01498	-0.00301	-0.00477	53.86656	-8.16317	-16.44033	-0.06526	0.02903	0.01372	0.41038	0.03812	-0.00661	19.43193	-6.53032	-17.92775	-0.30889	0.13694	-0.01167	0.52016	0.08253	-0.00468	-23.88634	5.43473	17.55482	-0.00267	0.00224	0.00261	-0.00214	0.00151	-0.00002	0.38812	-3.39054	-22.33737	0.02948	0.03092	0.00210	0.01469	-0.00075	0.00068	34.16348
125			1.24000	31.28901	19.27020	19.54323	-0.01632	-0.00667	0.00357	-0.02357	-0.00519	-0.00626	57.79234	-8.43400	-17.26989	-0.06821	0.03220	0.01879	0.47691	0.05155	-0.00549	20.48475	-6.92293	-18.01609	-0.33349	0.15048	-0.01382	0.67328	0.08592	-0.00496	-24.35033	5.02993	17.38294	-0.00129	0.00272	0.00216	-0.00107	0.00234	-0.00011	0.11369	-3.35861	-22.51855	0.01510	0.03216	0.00177	0.00683	-0.00300	0.00049	34.02771
126			1.25000	29.94404	19.31532	20.71134	-0.01698	-0.00729	0.00462	-0.03175	-0.00731	-0.00725	62.13715	-8.85380	-18.19699	-0.07390	0.03538	0.02449	0.56498	0.06683	0.00056	21.72668	-7.28667	-18.08483	-0.31656	0.15365	-0.01227	0.73216	0.07962	-0.00428	-24.80058	4.50928	17.19943	-0.00020	0.00268	0.00138	-0.00014	0.00279	-0.00022	-0.11144	-3.28256	-22.65455	-0.00294	0.03006	0.00099	-0.00089	-0.00545	0.00016	33.88280
127			1.26000	28.40577	19.16587	21.80015	-0.01723	-0.00765	0.00567	-0.03739	-0.00873	-0.00700	66.85212	-9.46599	-19.20548	-0.08083	0.03781	0.03006	0.66116	0.08065	0.01382	23.11603	-7.62148	-18.16853	-0.26109	0.14848	-0.00700	0.65840	0.06617	-0.00283	-25.15261	3.86904	17.04703	0.00030	0.00194	0.00029	0.00013	0.00227	-0.00010	-0.22261	-3.15110	-22.70297	-0.02385	0.02337	-0.00032	-0.00065	-0.00671	0.00001	33.72634
128			1.27000	26.81462	18.83520	22.68467	-0.01699	-0.00765	0.00661	-0.03863	-0.00894	-0.00497	71.85425	-10.29785	-20.28064	-0.08652	0.03885	0.03433	0.73938	0.08985	0.03304	24.58645	-7.93684	-18.31204	-0.17798	0.13969	0.00156	0.46562	0.05102	0.00081	-25.28308	3.12910	16.98139	-0.00018	0.00037	-0.00100	0.00002	0.00045	0.00057	-0.14450	-2.95349	-22.62028	-0.04627	0.01122	-0.00216	0.01795	-0.00461	0.00064	33.55936
129			1.28000	25.33441	18.35954	23.25197	-0.01622	-0.00720	0.00730	-0.03498	-0.00788	-0.00122	77.04400	-11.33873	-21.43273	-0.08864	0.03824	0.03626	0.77269	0.09355	0.05182	26.06248	-8.24966	-18.54203	-0.08153	0.13177	0.01263	0.21116	0.04041	0.00832	-25.02203	2.34438	17.05371	-0.00198	-0.00198	-0.00234	0.00199	-0.00216	0.00186	0.20451	-2.68043	-22.36523	-0.06811	-0.00659	-0.00433	0.06453	0.00363	0.00270	33.38749
130			1.29000	24.10750	17.78597	23.43478	-0.01500	-0.00638	0.00760	-0.02773	-0.00605	0.00342	82.32191	-12.52115	-22.70569	-0.08624	0.03610	0.03558	0.74955	0.09293	0.06236	27.47852	-8.58298	-18.84109	0.01479	0.12552	0.02451	-0.03641	0.03959	0.01833	-24.15116	1.60842	17.28099	-0.00521	-0.00484	-0.00354	0.01188	-0.00406	0.00321	0.90738	-2.32528	-21.90059	-0.08591	-0.02930	-0.00634	0.14126	0.02081	0.00639	33.22354
131			1.30000	23.22324	17.15662	23.22816	-0.01351	-0.00535	0.00728	-0.01908	-0.00418	0.00743	87.59509	-13.72072	-24.15597	-0.07991	0.03257	0.03219	0.67701	0.08875	0.06007	28.79312	-8.96484	-19.14174	0.09998	0.11475	0.03364	-0.22629	0.04992	0.02486	-22.42953	1.03813	17.60849	-0.00547	0.00627	-0.00611	0.02146	0.00311	0.00472	2.04117	-1.88653	-21.19502	-0.10522	-0.03704	-0.00927	0.25827	0.03267	0.01321	33.09172
132			1.31000	22.71105	16.49895	22.68632	-0.01187	-0.00428	0.00622	-0.01089	-0.00273	0.00916	92.76948	-14.78696	-25.81573	-0.07119	0.02798	0.02593	0.57454	0.08101	0.04593	29.99327	-9.42717	-19.34806	0.16662	0.09149	0.03611	-0.33921	0.06286	0.02249	-19.67196	0.73286	17.87980	0.13270	0.16150	0.02485	-0.75964	0.02813	-0.00731	3.66510	-1.37439	-20.22902	0.11360	0.11478	0.01254	-0.37794	-0.12017	-0.02308	33.03363
133			1.32000	22.54812	15.82471	21.90416	-0.01006	-0.00324	0.00451	-0.00441	-0.00176	0.00800	97.73856	-15.58845	-27.66241	-0.06143	0.02300	0.01718	0.46082	0.06995	0.02602	31.08887	-10.00383	-19.36759	0.21007	0.05406	0.03029	-0.38096	0.05770	0.01288	-15.87465	0.71113	17.85211	0.42381	0.39781	0.11363	-3.09131	-0.00101	0.05895	5.80109	-0.82350	-19.01087	0.48068	0.42223	0.06846	-2.00980	-0.48972	-0.14908	33.11124
134			1.33000	22.67083	15.13569	20.99017	-0.00806	-0.00229	0.00247	-0.00031	-0.00117	0.00476	102.38749	-16.04337	-29.61207	-0.05121	0.01831	0.00678	0.34865	0.05681	0.00781	32.10893	-10.72742	-19.12835	0.22818	0.00805	0.01782	-0.37160	0.01249	0.00318	-11.30588	0.86257	17.30311	0.87974	0.71092	0.22027	-7.21322	0.01520	0.32405	8.41847	-0.29992	-17.61315	0.14858	1.06567	0.05654	-0.73448	-1.24041	-0.12973	33.40502
135			1.34000	22.99132	14.42907	20.03719	-0.00588	-0.00144	0.00042	0.00143	-0.00076	0.00083	106.61328	-16.12559	-31.53619	-0.04067	0.01440	-0.00436	0.24602	0.04363	-0.00315	33.10008	-11.62124	-18.57932	0.22283	-0.03877	0.00238	-0.33517	-0.08133	-0.00023	-6.45386	0.99139	16.19584	1.31994	0.95529	0.31946	-10.85864	0.16878	0.71188	11.44984	0.12100	-16.22001	-0.32346	1.66397	-0.03817	1.81055	-1.70803	0.07715	34.00697
136			1.35000	23.41896	13.69745	19.10220	-0.00358	-0.00071	-0.00147	0.00142	-0.00041	-0.00287	110.34548	-15.85861	-33.29161	-0.03004	0.01147	-0.01518	0.15885	0.03215	-0.00397	34.11924	-12.68356	-17.69086	0.20021	-0.07923	-0.01165	-0.28949	-0.20810	0.00458	-1.83663	0.95450	14.74944	1.40337	1.16474	0.46366	-10.53333	0.37006	1.16355	14.83616	0.40771	-15.11634	0.12252	1.95444	-0.06920	-0.75702	-1.50683	0.09000	35.00574
137			1.36000	23.87902	12.92402	18.20137	-0.00125	-0.00012	-0.00318	0.00055	-0.00008	-0.00623	113.55589	-15.30570	-34.75148	-0.01981	0.00939	-0.02437	0.09051	0.02285	0.00466	35.21745	-13.86300	-16.46325	0.16868	-0.10813	-0.02080	-0.24251	-0.32672	0.01499	2.19398	0.75752	13.31354	1.36303	1.15009	0.56612	-8.71458	0.40005	1.28575	18.54082	0.60762	-14.55757	0.93124	1.55249	0.07217	-6.21547	-0.74184	-0.02181	36.45043
138			1.37000	24.32266	12.08286	17.32216	0.00108	0.00032	-0.00469	-0.00045	0.00025	-0.00943	116.25885	-14.55584	-35.83735	-0.01027	0.00760	-0.03052	0.04024	0.01505	0.01792	36.42147	-15.03751	-14.93719	0.13831	-0.12225	-0.02219	-0.20056	-0.38547	0.02434	5.52589	0.50371	12.16271	1.33255	0.91593	0.61229	-6.98599	0.26740	1.04239	22.48893	0.82378	-14.61391	1.53849	1.38066	0.09732	-10.69038	-0.33911	0.06437	38.28831
139			1.38000	24.72318	11.15067	16.44259	0.00339	0.00060	-0.00594	-0.00117	0.00055	-0.01247	118.49742	-13.70514	-36.54190	-0.00159	0.00545	-0.03276	0.00527	0.00832	0.02863	37.72138	-16.02434	-13.19551	0.12085	-0.12071	-0.01248	-0.17489	-0.35561	0.01904	8.22144	0.27430	11.40160	1.37835	0.77694	0.61617	-5.85713	0.18870	0.64785	26.49446	1.15264	-15.14707	1.53869	1.53115	-0.08273	-10.48918	-0.19332	-0.10953	40.32651
140			1.39000	25.06114	10.12483	15.54877	0.00570	0.00074	-0.00690	-0.00136	0.00075	-0.01507	120.31089	-12.84319	-36.92853	0.00534	0.00285	-0.03134	-0.01436	0.00324	0.03157	39.06281	-16.63765	-11.35521	0.12558	-0.10409	0.01231	-0.17446	-0.25246	-0.02416	10.40322	0.08001	11.00922	1.48911	0.73096	0.64054	-5.13668	0.18664	0.30425	30.27516	1.61233	-15.90590	1.39824	1.62387	-0.22501	-8.65527	-0.13179	-0.34653	42.27409
141			1.40000	25.31336	9.03285	14.64626	0.00799	0.00076	-0.00758	-0.00077	0.00081	-0.01677	121.70349	-12.04860	-37.10342	0.00827	0.00043	-0.02748	-0.01647	0.00036	0.02662	40.35070	-16.76474	-9.55342	0.15266	-0.07439	0.05276	-0.19031	-0.12668	-0.12228	12.17637	-0.09777	10.91932	1.59232	0.70164	0.68267	-4.44757	0.21572	0.01585	33.54845	2.09577	-16.63035	1.42539	1.61271	-0.26562	-7.31749	-0.03723	-0.33733	43.84675
142			1.41000	25.45475	7.92774	13.76296	0.01014	0.00071	-0.00794	0.00075	0.00076	-0.01700	122.64223	-11.38962	-37.17563	0.00439	-0.00065	-0.02272	-0.00520	-0.00040	0.01749	41.47472	-16.40721	-7.92992	0.19246	-0.03609	0.10258	-0.19543	-0.03312	-0.25499	13.60480	-0.26238	11.05775	1.66505	0.67495	0.70066	-3.69481	0.23668	-0.20626	36.11697	2.41033	-17.11685	1.49499	1.53912	-0.26465	-5.69989	0.13121	-0.15651	44.86115
143			1.42000	25.46805	6.87570	12.94150	0.01198	0.00065	-0.00784	0.00305	0.00064	-0.01528	123.08260	-10.92546	-37.22585	-0.00819	0.00064	-0.01824	0.00240	0.00026	0.00817	42.34352	-15.67011	-6.60631	0.23127	0.00426	0.15045	-0.16602	0.00079	-0.36104	14.72143	-0.40571	11.34177	1.70552	0.65760	0.70178	-2.88188	0.23839	-0.32288	37.89302	2.39519	-17.24779	1.57909	1.45291	-0.25144	-3.81107	0.28435	0.07429	45.27085
144			1.43000	25.35140	5.93991	12.22435	0.01338	0.00062	-0.00707	0.00571	0.00053	-0.01173	122.99860	-10.70337	-37.29272	-0.02933	0.00496	-0.01464	-0.01813	0.00096	0.00089	42.90662	-14.71723	-5.66801	0.25821	0.04111	0.18652	-0.10077	-0.01706	-0.38360	15.54532	-0.52989	11.67346	1.72248	0.64401	0.69354	-2.05027	0.22225	-0.31046	38.88612	2.01566	-16.99316	1.59361	1.35716	-0.22937	-1.75914	0.31393	0.26048	45.14973
145			1.44000	25.11775	5.16510	11.64075	0.01428	0.00068	-0.00549	0.00823	0.00048	-0.00722	122.40163	-10.74712	-37.37575	-0.05681	0.01215	-0.01170	-0.08344	-0.00051	-0.00377	43.15997	-13.72119	-5.15094	0.26856	0.07255	0.20702	-0.01938	-0.06118	-0.31419	16.09052	-0.65060	11.94241	1.71871	0.62651	0.67205	-1.23219	0.18968	-0.17057	39.18491	1.37167	-16.39995	1.52387	1.26605	-0.21787	-0.02570	0.20001	0.37209	44.65172
146			1.45000	24.78639	4.56718	11.19898	0.01475	0.00088	-0.00314	0.01041	0.00048	-0.00305	121.34473	-11.04257	-37.44766	-0.08718	0.02139	-0.00866	-0.19066	-0.00595	-0.00547	43.13906	-12.82454	-5.03656	0.26305	0.09915	0.21326	0.05259	-0.10763	-0.18930	16.37048	-0.78426	12.04949	1.68727	0.60746	0.64126	-0.46030	0.14521	0.04296	38.93793	0.64235	-15.58680	1.42792	1.20776	-0.23102	1.10088	0.01356	0.43355	43.96505
147			1.46000	24.37101	4.13203	10.88720	0.01485	0.00118	-0.00024	0.01233	0.00048	-0.00016	119.91471	-11.53153	-37.47455	-0.11692	0.03152	-0.00491	-0.31893	-0.01482	-0.00399	42.90704	-12.11775	-5.25787	0.24601	0.12161	0.20890	0.09790	-0.14064	-0.05911	16.40247	-0.93584	11.94614	1.63362	0.58349	0.60393	0.21869	0.09586	0.24459	38.32156	0.01187	-14.73364	1.30785	1.16172	-0.24367	1.65170	-0.15195	0.39428	43.26668
148			1.47000	23.87327	3.82366	10.68245	0.01460	0.00155	0.00282	0.01410	0.00048	0.00126	118.21687	-12.11731	-37.43801	-0.14329	0.04125	-0.00017	-0.44097	-0.02343	-0.00014	42.54029	-11.63171	-5.71462	0.22286	0.13951	0.19734	0.11300	-0.15297	0.03872	16.21009	-1.09559	11.65735	1.56782	0.55109	0.56063	0.77416	0.05206	0.36022	37.49355	-0.39212	-14.04120	1.15110	1.10187	-0.23382	1.77005	-0.21971	0.23943	42.67970
149			1.48000	23.28703	3.59869	10.56129	0.01397	0.00193	0.00564	0.01554	0.00050	0.00157	116.36124	-12.68321	-37.34838	-0.16470	0.04934	0.00553	-0.53484	-0.02667	0.00394	42.11649	-11.34251	-6.29416	0.19941	0.15194	0.18152	0.10487	-0.14612	0.08861	15.82344	-1.24457	11.26913	1.48814	0.51316	0.51203	1.19003	0.02214	0.36071	36.55370	-0.52665	-13.66793	0.98106	1.03207	-0.21064	1.67230	-0.17346	0.05696	42.24862
150			1.49000	22.61022	3.42150	10.50555	0.01294	0.00226	0.00791	0.01617	0.00054	0.00122	114.45153	-13.11984	-37.23959	-0.18074	0.05500	0.01169	-0.58944	-0.02187	0.00538	41.70552	-11.18853	-6.89204	0.18030	0.15866	0.16442	0.08409	-0.12759	0.09538	15.27723	-1.36299	10.89403	1.40735	0.47663	0.46109	1.47726	0.00766	0.26794	35.53689	-0.42850	-13.68232	0.81366	0.96056	-0.18508	1.50658	-0.04866	-0.08214	41.94762
151			1.50000	21.85917	3.27408	10.50237	0.01154	0.00252	0.00946	0.01542	0.00057	0.00050	112.57840	-13.34877	-37.14861	-0.19172	0.05809	0.01715	-0.60307	-0.01088	0.00217	41.36213	-11.09674	-7.42517	0.16812	0.15917	0.14836	0.05936	-0.10428	0.07480	14.60567	-1.43857	10.63168	1.33623	0.44714	0.41320	1.66990	0.00512	0.13645	34.43412	-0.18904	-14.05156	0.65527	0.89721	-0.16381	1.32523	0.10249	-0.15581	41.71223
152			1.51000	21.07775	3.15680	10.54457	0.00996	0.00270	0.01023	0.01320	0.00053	-0.00047	110.81407	-13.33370	-37.09673	-0.19825	0.05884	0.02070	-0.58027	0.00162	-0.00490	41.11828	-11.00726	-7.83944	0.16313	0.15200	0.13379	0.03608	-0.08011	0.04343	13.83623	-1.47285	10.53141	1.27237	0.42199	0.36948	1.79443	0.01078	0.02095	33.22239	0.07750	-14.65662	0.50825	0.84018	-0.14667	1.12847	0.23454	-0.16868	41.47370
153			1.52000	20.33344	3.08323	10.63145	0.00849	0.00281	0.01030	0.01014	0.00038	-0.00161	109.20953	-13.08157	-37.08298	-0.20061	0.05741	0.02207	-0.52885	0.01093	-0.01271	40.97670	-10.88687	-8.11522	0.16335	0.13707	0.11998	0.01804	-0.05815	0.01415	12.98820	-1.48456	10.57590	1.21475	0.40194	0.33165	1.87128	0.02405	-0.04554	31.88859	0.26666	-15.32816	0.37641	0.78966	-0.13168	0.91254	0.32054	-0.13505	41.18196
154			1.53000	19.69645	3.07408	10.76605	0.00741	0.00285	0.00990	0.00714	0.00010	-0.00277	107.79148	-12.63661	-37.08694	-0.19898	0.05397	0.02225	-0.45997	0.01425	-0.01878	40.91055	-10.72913	-8.26800	0.16553	0.11721	0.10610	0.00914	-0.04117	-0.00525	12.07543	-1.50593	10.70034	1.16933	0.39339	0.30475	1.92312	0.04775	-0.06176	30.43906	0.30809	-15.89701	0.25150	0.75543	-0.11752	0.65543	0.36357	-0.07600	40.81460
155			1.54000	19.21106	3.15245	10.94815	0.00680	0.00283	0.00931	0.00472	-0.00029	-0.00381	106.55950	-12.06662	-37.07520	-0.19342	0.04897	0.02259	-0.38587	0.01165	-0.02292	40.87144	-10.54562	-8.33997	0.16572	0.09735	0.09205	0.01220	-0.03032	-0.01270	11.11045	-1.57298	10.83207	1.13089	0.39159	0.28659	1.94635	0.08458	-0.04525	28.89708	0.17365	-16.24186	0.13764	0.72781	-0.09838	0.37700	0.37740	-0.01377	40.37379
156			1.55000	18.87997	3.34059	11.17111	0.00654	0.00280	0.00879	0.00294	-0.00079	-0.00468	105.49057	-11.44380	-37.01356	-0.18423	0.04317	0.02408	-0.31694	0.00561	-0.02612	40.80489	-10.35580	-8.38376	0.16082	0.08229	0.07859	0.02630	-0.02484	-0.01103	10.10957	-1.71452	10.92530	1.09430	0.39092	0.27267	1.92783	0.13329	-0.01841	27.29787	-0.12673	-16.31948	0.03649	0.69734	-0.07312	0.10221	0.37933	0.02527	39.87786
157			1.56000	18.66834	3.65424	11.42369	0.00636	0.00280	0.00851	0.00180	-0.00134	-0.00545	104.54994	-10.82844	-36.88031	-0.17213	0.03741	0.02695	-0.25897	-0.00073	-0.02887	40.66496	-10.17859	-8.44577	0.14969	0.07431	0.06647	0.04591	-0.02329	-0.00489	9.09623	-1.94481	10.97643	1.05429	0.38944	0.26117	1.85190	0.18880	-0.00136	25.68596	-0.55477	-16.17128	-0.04862	0.66385	-0.04436	-0.13495	0.38292	0.03006	39.35284
158			1.57000	18.52211	4.09260	11.69384	0.00603	0.00287	0.00857	0.00126	-0.00188	-0.00619	103.70312	-10.26122	-36.67496	-0.15829	0.03250	0.03051	-0.21332	-0.00524	-0.03042	40.42284	-10.02835	-8.55646	0.13360	0.07190	0.05582	0.06370	-0.02403	0.00201	8.10031	-2.26346	11.01865	1.00686	0.38224	0.24936	1.71199	0.24098	-0.00479	24.11187	-1.05396	-15.90311	-0.11361	0.62276	-0.01444	-0.30242	0.38365	0.01123	38.82610
159			1.58000	18.38987	4.62882	11.97197	0.00541	0.00299	0.00897	0.00112	-0.00231	-0.00687	102.92377	-9.76243	-36.42044	-0.14412	0.02892	0.03375	-0.17846	-0.00724	-0.02988	40.06913	-9.91358	-8.72984	0.11518	0.07178	0.04639	0.07442	-0.02552	0.00762	7.15342	-2.65883	11.09976	0.95906	0.37147	0.23581	1.53218	0.28102	-0.02634	22.62545	-1.56109	-15.64469	-0.16488	0.57615	0.01230	-0.40794	0.36999	-0.00797	38.32080
160			1.59000	18.24064	5.21003	12.25040	0.00449	0.00312	0.00962	0.00106	-0.00249	-0.00731	102.19670	-9.33683	-36.15943	-0.13098	0.02661	0.03635	-0.15205	-0.00688	-0.02739	39.61139	-9.83752	-8.96912	0.09739	0.07218	0.03836	0.07707	-0.02698	0.01135	6.28145	-3.10952	11.25363	0.91893	0.36150	0.22053	1.34548	0.30284	-0.05317	21.26595	-2.01935	-15.50083	-0.20810	0.52937	0.03272	-0.46655	0.33314	-0.01202	37.85128
161			1.60000	18.06985	5.76839	12.51674	0.00338	0.00321	0.01033	0.00088	-0.00231	-0.00711	101.51565	-8.98130	-35.94078	-0.11992	0.02511	0.03862	-0.13219	-0.00474	-0.02367	39.06963	-9.79946	-9.27227	0.08253	0.07327	0.03228	0.07409	-0.02849	0.01362	5.49688	-3.58389	11.47987	0.88856	0.35250	0.20437	1.17547	0.29979	-0.07154	20.05249	-2.38781	-15.51549	-0.24466	0.48566	0.04647	-0.48975	0.27221	-0.00237	37.42111
162			1.61000	17.89376	6.23844	12.74760	0.00226	0.00322	0.01089	0.00057	-0.00182	-0.00593	100.87774	-8.69216	-35.80204	-0.11127	0.02398	0.04057	-0.11742	-0.00157	-0.01892	38.46938	-9.79615	-9.63529	0.07141	0.07444	0.02781	0.06866	-0.02999	0.01497	4.79631	-4.04116	11.74724	0.86892	0.34574	0.19026	1.03809	0.26960	-0.07653	18.97983	-2.64540	-15.66841	-0.27298	0.45165	0.05486	-0.48799	0.19805	0.01114	37.02295
163			1.62000	17.73706	6.57529	12.91475	0.00132	0.00312	0.01108	0.00028	-0.00116	-0.00386	100.27950	-8.47087	-35.76310	-0.10449	0.02288	0.04181	-0.10632	0.00187	-0.01301	37.83487	-9.82198	-10.05431	0.06308	0.07460	0.02414	0.06235	-0.03132	0.01553	4.16473	-4.43476	12.01539	0.85839	0.34511	0.18008	0.93637	0.21482	-0.07115	18.02241	-2.78995	-15.90159	-0.28874	0.43357	0.05877	-0.46819	0.12307	0.02031	36.64172
164			1.63000	17.61930	6.76527	13.00000	0.00067	0.00292	0.01079	0.00011	-0.00054	-0.00152	99.71591	-8.32463	-35.83016	-0.09890	0.02158	0.04230	-0.09773	0.00502	-0.00613	37.18483	-9.86852	-10.52561	0.05652	0.07431	0.02117	0.05586	-0.03279	0.01547	3.58409	-4.71805	12.25237	0.85340	0.34567	0.17380	0.86208	0.13425	-0.06021	17.14549	-2.83451	-16.14828	-0.29132	0.42853	0.06033	-0.43912	0.05274	0.02237	36.26007
165			1.64000	17.54503	6.82472	13.00563	0.00030	0.00265	0.01004	0.00003	-0.00009	0.00032	99.18144	-8.26220	-35.99974	-0.09405	0.01996	0.04239	-0.09079	0.00738	0.00118	36.53302	-9.92588	-11.04177	0.05104	0.07545	0.01928	0.04951	-0.03487	0.01532	3.04109	-4.85219	12.44125	0.85176	0.34948	0.17073	0.80327	0.03581	-0.04795	16.31753	-2.80133	-16.35156	-0.28985	0.44159	0.05851	-0.41606	-0.00971	0.01754	35.86507
166			1.65000	17.50242	6.78988	12.95303	0.00013	0.00233	0.00896	0.00001	0.00015	0.00125	98.67120	-8.28854	-36.25721	-0.08991	0.01814	0.04234	-0.08490	0.00861	0.00820	35.89013	-9.98572	-11.58839	0.04642	0.07953	0.01891	0.04360	-0.03748	0.01564	2.53075	-4.81637	12.58160	0.85308	0.35995	0.16994	0.74899	-0.07040	-0.03768	15.51652	-2.71518	-16.47282	-0.28656	0.47723	0.05222	-0.39912	-0.06640	0.00877	35.45171
167			1.66000	17.46977	6.70517	12.87481	0.00004	0.00200	0.00776	0.00000	0.00022	0.00130	98.18270	-8.39953	-36.57643	-0.08658	0.01639	0.04210	-0.07949	0.00874	0.01402	35.26600	-10.04461	-12.14266	0.04289	0.08662	0.02023	0.03858	-0.03939	0.01663	2.05568	-4.61553	12.68642	0.85939	0.37202	0.16873	0.69241	-0.17132	-0.03135	14.72828	-2.59708	-16.49560	-0.28317	0.51723	0.04527	-0.38829	-0.11609	0.00077	35.02152
168			1.67000	17.42506	6.61381	12.80587	-0.00005	0.00170	0.00665	-0.00001	0.00017	0.00082	97.71663	-8.57919	-36.92321	-0.08412	0.01500	0.04150	-0.07419	0.00807	0.01782	34.66982	-10.10501	-12.67503	0.04062	0.09428	0.02228	0.03473	-0.03804	0.01739	1.62356	-4.28033	12.77623	0.87121	0.38235	0.16541	0.62785	-0.24981	-0.02954	13.94307	-2.46185	-16.42701	-0.27565	0.54813	0.03980	-0.37674	-0.15266	-0.00458	34.57809
169			1.68000	17.35394	6.55114	12.77471	-0.00023	0.00144	0.00577	-0.00003	0.00009	0.00015	97.27452	-8.80443	-37.26111	-0.08266	0.01421	0.04028	-0.06922	0.00697	0.01934	34.10824	-10.17388	-13.15693	0.03948	0.09865	0.02347	0.03203	-0.03171	0.01671	1.24391	-3.86080	12.87015	0.88373	0.38528	0.15936	0.55021	-0.28804	-0.03031	13.15333	-2.31908	-16.29091	-0.26649	0.56347	0.03628	-0.36749	-0.17211	-0.00759	34.12376
170			1.69000	17.25366	6.54020	12.79774	-0.00049	0.00124	0.00520	-0.00009	-0.00001	-0.00050	96.85432	-9.05385	-37.55779	-0.08221	0.01411	0.03831	-0.06516	0.00564	0.01897	33.58206	-10.25817	-13.57104	0.03875	0.09726	0.02271	0.02998	-0.02185	0.01437	0.92363	-3.41891	12.97555	0.89538	0.37838	0.14962	0.46275	-0.27601	-0.02923	12.35024	-2.17518	-16.11383	-0.26227	0.56170	0.03346	-0.37042	-0.17510	-0.00902	33.65720
171			1.70000	17.13309	6.59046	12.87794	-0.00080	0.00111	0.00495	-0.00015	-0.00009	-0.00106	96.44971	-9.31300	-37.79053	-0.08280	0.01468	0.03592	-0.06246	0.00415	0.01757	33.08670	-10.36090	-13.91547	0.03801	0.09104	0.02017	0.02830	-0.01210	0.01124	0.66416	-3.02137	13.08032	0.92344	0.38080	0.14531	0.37896	-0.22823	-0.02350	11.52067	-2.03558	-15.91228	-0.27824	0.57993	0.03200	-0.40961	-0.17536	-0.01013	33.17253
172			1.71000	17.00737	6.70075	13.00705	-0.00106	0.00106	0.00496	-0.00019	-0.00016	-0.00155	96.05306	-9.57437	-37.94782	-0.08424	0.01580	0.03358	-0.06097	0.00247	0.01589	32.61582	-10.47943	-14.19937	0.03733	0.08320	0.01697	0.02691	-0.00492	0.00831	0.46267	-2.73002	13.15261	0.96691	0.40189	0.15152	0.29654	-0.15091	-0.00963	10.64843	-1.90732	-15.68837	-0.31375	0.63616	0.03433	-0.48864	-0.17620	-0.01278	32.66006
173			1.72000	16.88996	6.86451	13.17080	-0.00120	0.00107	0.00516	-0.00019	-0.00024	-0.00197	95.66007	-9.83325	-38.02943	-0.08613	0.01725	0.03171	-0.06000	0.00067	0.01429	32.16629	-10.60657	-14.43322	0.03675	0.07689	0.01416	0.02555	-0.00048	0.00600	0.31601	-2.59051	13.14935	1.00694	0.43105	0.16175	0.20565	-0.04081	0.01685	9.72036	-1.80163	-15.43316	-0.34917	0.70102	0.04160	-0.57812	-0.16124	-0.01875	32.10962
174			1.73000	16.78520	7.07309	13.35460	-0.00120	0.00114	0.00544	-0.00017	-0.00032	-0.00232	95.27133	-10.08386	-38.04432	-0.08810	0.01884	0.03042	-0.05881	-0.00108	0.01273	31.74132	-10.73217	-14.62138	0.03641	0.07423	0.01265	0.02403	0.00225	0.00439	0.22308	-2.62226	13.03234	1.03866	0.45431	0.17049	0.10337	0.08837	0.05440	8.73399	-1.73391	-15.13307	-0.37863	0.74205	0.05501	-0.66018	-0.11710	-0.03035	31.51663
175			1.74000	16.68649	7.31742	13.54799	-0.00108	0.00123	0.00574	-0.00015	-0.00041	-0.00261	94.89143	-10.31655	-38.00801	-0.08988	0.02041	0.02970	-0.05689	-0.00248	0.01101	31.34950	-10.84550	-14.75864	0.03643	0.07567	0.01286	0.02223	0.00443	0.00319	0.18486	-2.81501	12.78426	1.06141	0.46184	0.17482	-0.00965	0.20507	0.09422	7.70282	-1.71818	-14.77883	-0.40785	0.74026	0.07376	-0.73156	-0.04884	-0.04844	30.88696
176			1.75000	16.58016	7.58879	13.74690	-0.00088	0.00135	0.00600	-0.00014	-0.00050	-0.00286	94.52738	-10.51900	-37.94047	-0.09147	0.02188	0.02938	-0.05423	-0.00325	0.00902	31.00233	-10.93736	-14.83263	0.03732	0.07996	0.01471	0.02041	0.00675	0.00182	0.20259	-3.13336	12.41587	1.07799	0.45944	0.17585	-0.12859	0.28377	0.12655	6.65600	-1.75940	-14.37529	-0.43958	0.70846	0.09467	-0.78432	0.02064	-0.06941	30.23816
177			1.76000	16.45216	7.87938	13.95330	-0.00068	0.00146	0.00622	-0.00013	-0.00057	-0.00311	94.18580	-10.68078	-37.86425	-0.09294	0.02320	0.02924	-0.05116	-0.00316	0.00686	30.70907	-11.00141	-14.83131	0.03961	0.08511	0.01784	0.01883	0.00931	-0.00029	0.27594	-3.52603	11.96108	1.09255	0.45281	0.17573	-0.24562	0.31525	0.14603	5.63277	-1.84882	-13.94678	-0.47142	0.66977	0.11460	-0.80403	0.07123	-0.08578	29.59557
178			1.77000	16.29429	8.18180	14.17289	-0.00051	0.00156	0.00641	-0.00012	-0.00062	-0.00338	93.87097	-10.79840	-37.80223	-0.09450	0.02435	0.02914	-0.04815	-0.00217	0.00485	30.47313	-11.03555	-14.75089	0.04348	0.08938	0.02171	0.01750	0.01165	-0.00331	0.40144	-3.93600	11.46581	1.10482	0.44290	0.17340	-0.35010	0.29958	0.14936	4.67446	-1.96569	-13.53288	-0.50181	0.63346	0.13027	-0.78369	0.09454	-0.08934	28.98638
179			1.78000	16.10787	8.48735	14.40983	-0.00039	0.00166	0.00656	-0.00011	-0.00064	-0.00362	93.58502	-10.87786	-37.77381	-0.09626	0.02531	0.02886	-0.04537	-0.00043	0.00339	30.29195	-11.04140	-14.60066	0.04864	0.09163	0.02583	0.01617	0.01302	-0.00677	0.57158	-4.30816	10.97719	1.11448	0.43065	0.16874	-0.43125	0.24450	0.13726	3.81682	-2.08472	-13.17731	-0.54039	0.60549	0.14061	-0.73946	0.09251	-0.07717	28.43416
180			1.79000	15.90446	8.78512	14.66260	-0.00031	0.00173	0.00666	-0.00009	-0.00063	-0.00374	93.32881	-10.93387	-37.79124	-0.09845	0.02609	0.02841	-0.04280	0.00167	0.00279	30.15872	-11.02444	-14.40284	0.05524	0.09168	0.02978	0.01478	0.01295	-0.00971	0.77551	-4.59582	10.53749	1.12841	0.41894	0.16313	-0.48547	0.16348	0.11360	3.08408	-2.18385	-12.91734	-0.58882	0.59216	0.14663	-0.67625	0.07264	-0.05272	27.95511
181			1.80000	15.70369	9.06229	14.92015	-0.00022	0.00179	0.00673	-0.00006	-0.00058	-0.00361	93.10236	-10.98611	-37.85526	-0.10111	0.02673	0.02790	-0.04020	0.00356	0.00314	30.06409	-10.99348	-14.18857	0.06358	0.09014	0.03335	0.01332	0.01154	-0.01111	1.00151	-4.76589	10.18261	1.15140	0.41342	0.15984	-0.51614	0.07056	0.08293	2.48544	-2.24861	-12.77399	-0.63068	0.60249	0.15115	-0.58545	0.04207	-0.02288	27.55569
182			1.81000	15.52813	9.30701	15.16152	-0.00005	0.00185	0.00675	-0.00001	-0.00051	-0.00317	92.90412	-11.05438	-37.95343	-0.10406	0.02731	0.02757	-0.03751	0.00465	0.00426	29.99702	-10.96007	-13.99145	0.07388	0.08841	0.03656	0.01195	0.00942	-0.01037	1.24047	-4.80145	9.94421	1.17523	0.41255	0.15865	-0.52754	-0.02576	0.04545	2.01371	-2.27207	-12.74807	-0.63798	0.63278	0.15424	-0.46806	0.00379	0.00665	27.23106
183			1.82000	15.39598	9.51094	15.35994	0.00024	0.00191	0.00675	0.00003	-0.00044	-0.00242	92.72911	-11.15300	-38.06280	-0.10687	0.02789	0.02740	-0.03483	0.00462	0.00575	29.94494	-10.93661	-13.83976	0.08514	0.08785	0.03952	0.01087	0.00735	-0.00756	1.48843	-4.70105	9.85160	1.19288	0.41379	0.15878	-0.52672	-0.11728	0.00094	1.64672	-2.25388	-12.82418	-0.61263	0.67277	0.15625	-0.35924	-0.03909	0.03135	26.96468
184			1.83000	15.31555	9.67080	15.49187	0.00064	0.00199	0.00674	0.00005	-0.00038	-0.00147	92.57018	-11.28558	-38.15797	-0.10914	0.02855	0.02725	-0.03220	0.00352	0.00701	29.89663	-10.93366	-13.74924	0.09606	0.08968	0.04263	0.01018	0.00612	-0.00346	1.74487	-4.47642	9.92884	1.19947	0.41111	0.15772	-0.51729	-0.19392	-0.04817	1.35081	-2.19859	-12.97646	-0.57621	0.70469	0.15628	-0.28844	-0.08094	0.04782	26.73162
185			1.84000	15.28366	9.78785	15.54624	0.00114	0.00208	0.00671	0.00002	-0.00033	-0.00051	92.42182	-11.44097	-38.22012	-0.11074	0.02930	0.02702	-0.02933	0.00177	0.00740	29.84663	-10.95792	-13.71790	0.10545	0.09349	0.04577	0.00947	0.00633	0.00085	2.00776	-4.14952	10.18593	1.19227	0.39911	0.15117	-0.49597	-0.24394	-0.09275	1.08661	-2.11346	-13.17208	-0.54796	0.71075	0.15130	-0.26276	-0.11386	0.05292	26.50495
186			1.85000	15.28772	9.86675	15.52885	0.00166	0.00219	0.00667	-0.00002	-0.00028	0.00028	92.28336	-11.59628	-38.24206	-0.11170	0.03008	0.02669	-0.02593	-0.00006	0.00666	29.79758	-11.01154	-13.72869	0.11264	0.09723	0.04834	0.00803	0.00815	0.00430	2.26943	-3.75121	10.60871	1.17544	0.37594	0.14157	-0.45730	-0.25901	-0.12328	0.81624	-2.00674	-13.37413	-0.53409	0.69435	0.14351	-0.27568	-0.13375	0.04700	26.26265
187			1.86000	15.31027	9.91441	15.46110	0.00212	0.00229	0.00664	-0.00004	-0.00022	0.00074	92.15767	-11.72659	-38.22954	-0.11223	0.03081	0.02634	-0.02220	-0.00136	0.00501	29.75695	-11.09185	-13.75937	0.11760	0.09822	0.04946	0.00548	0.01071	0.00627	2.51573	-3.32067	11.15390	1.15624	0.35404	0.13479	-0.39821	-0.24615	-0.13874	0.50849	-1.88663	-13.54453	-0.52595	0.68785	0.13775	-0.31358	-0.14573	0.03338	25.99130
188			1.87000	15.33419	9.93939	15.37439	0.00243	0.00238	0.00664	-0.00002	-0.00016	0.00083	92.04789	-11.81618	-38.19870	-0.11265	0.03145	0.02610	-0.01867	-0.00174	0.00308	29.73158	-11.19209	-13.79394	0.12099	0.09532	0.04878	0.00199	0.01246	0.00695	2.72991	-2.90328	11.75406	1.13755	0.34012	0.13327	-0.32040	-0.21353	-0.14108	0.14238	-1.76073	-13.64982	-0.51550	0.70465	0.13684	-0.36166	-0.15284	0.01520	25.68658
189			1.88000	15.34730	9.95135	15.30062	0.00257	0.00244	0.00669	0.00002	-0.00010	0.00059	91.95550	-11.86416	-38.16994	-0.11346	0.03199	0.02626	-0.01585	-0.00113	0.00147	29.72471	-11.30293	-13.82813	0.12409	0.08980	0.04678	-0.00195	0.01236	0.00702	2.89850	-2.54434	12.33292	1.12605	0.34252	0.13929	-0.23370	-0.17021	-0.13373	-0.29135	-1.63711	-13.67122	-0.51092	0.75261	0.14435	-0.41546	-0.15467	-0.00461	25.35188
190			1.89000	15.34425	9.95919	15.26168	0.00258	0.00249	0.00680	0.00006	-0.00006	0.00018	91.87972	-11.88164	-38.15949	-0.11476	0.03244	0.02696	-0.01375	0.00010	0.00046	29.73527	-11.41435	-13.86647	0.12771	0.08404	0.04431	-0.00578	0.01055	0.00694	3.01609	-2.27911	12.82525	1.11976	0.35439	0.14819	-0.14894	-0.11613	-0.11403	-0.79036	-1.52470	-13.61427	-0.50967	0.80656	0.15731	-0.46545	-0.14206	-0.02196	24.99490
191			1.90000	15.32593	9.96928	15.26307	0.00252	0.00255	0.00697	0.00009	-0.00003	-0.00023	91.81911	-11.88353	-38.17424	-0.11625	0.03277	0.02813	-0.01201	0.00146	0.00001	29.75943	-11.51687	-13.91444	0.13201	0.08023	0.04221	-0.00896	0.00784	0.00674	3.08601	-2.12313	13.19450	1.11611	0.36118	0.15254	-0.07552	-0.05565	-0.08324	-1.34203	-1.43323	-13.51372	-0.51511	0.82830	0.16874	-0.50852	-0.10770	-0.02801	24.62541
192			1.91000	15.29640	9.98431	15.29533	0.00246	0.00260	0.00715	0.00011	-0.00003	-0.00051	91.77209	-11.88053	-38.21171	-0.11735	0.03291	0.02960	-0.01018	0.00248	-0.00017	29.79202	-11.60244	-13.97187	0.13662	0.07986	0.04116	-0.01104	0.00515	0.00619	3.11698	-2.06924	13.44066	1.12148	0.36415	0.15333	-0.01778	-0.00301	-0.05377	-1.92637	-1.37197	-13.42715	-0.53631	0.82043	0.17859	-0.55008	-0.06024	-0.01518	24.25347
193			1.92000	15.25924	10.00297	15.33968	0.00244	0.00266	0.00731	0.00014	-0.00003	-0.00055	91.73783	-11.87428	-38.26217	-0.11772	0.03285	0.03123	-0.00781	0.00286	-0.00055	29.82882	-11.66659	-14.02963	0.14113	0.08341	0.04160	-0.01191	0.00322	0.00499	3.11891	-2.09186	13.59553	1.13441	0.36382	0.15234	0.02651	0.03195	-0.03482	-2.51972	-1.34698	-13.41876	-0.56631	0.79265	0.18726	-0.58090	-0.01419	0.01791	23.88901
194			1.93000	15.21552	10.02093	15.37605	0.00248	0.00271	0.00741	0.00019	-0.00004	-0.00037	91.71688	-11.85718	-38.31285	-0.11716	0.03257	0.03271	-0.00460	0.00261	-0.00157	29.86863	-11.70913	-14.07116	0.14481	0.08970	0.04340	-0.01192	0.00273	0.00282	3.10006	-2.15550	13.70782	1.14414	0.36213	0.15170	0.06239	0.04524	-0.02957	-3.09924	-1.35754	-13.53724	-0.59443	0.75983	0.19580	-0.58936	0.01709	0.06528	23.54120
195			1.94000	15.16426	10.03361	15.39128	0.00255	0.00274	0.00742	0.00025	-0.00004	-0.00007	91.71176	-11.81650	-38.35435	-0.11568	0.03207	0.03385	-0.00070	0.00204	-0.00335	29.91339	-11.73393	-14.07780	0.14741	0.09643	0.04597	-0.01165	0.00417	-0.00038	3.06518	-2.22279	13.82646	1.14730	0.35986	0.15200	0.09616	0.03694	-0.03674	-3.64680	-1.39437	-13.79878	-0.62014	0.72919	0.20425	-0.57762	0.02682	0.11609	23.21788
196			1.95000	15.10391	10.03810	15.38288	0.00264	0.00275	0.00735	0.00031	-0.00002	0.00020	91.72442	-11.74162	-38.38368	-0.11351	0.03137	0.03458	0.00305	0.00148	-0.00553	29.96597	-11.74742	-14.03762	0.14932	0.10111	0.04859	-0.01148	0.00714	-0.00398	3.01502	-2.25825	13.99091	1.14845	0.35606	0.15271	0.13422	0.00868	-0.05350	-4.15072	-1.44155	-14.18480	-0.64066	0.69972	0.21182	-0.54799	0.01534	0.15876	22.92516
197			1.96000	15.03361	10.03477	15.35847	0.00274	0.00274	0.00722	0.00038	-0.00001	0.00033	91.75268	-11.63183	-38.40393	-0.11106	0.03052	0.03502	0.00549	0.00116	-0.00737	30.02682	-11.75719	-13.95346	0.15132	0.10266	0.05078	-0.01150	0.01030	-0.00673	2.94698	-2.22975	14.22914	1.14656	0.34917	0.15257	0.18068	-0.03547	-0.07619	-4.60531	-1.48159	-14.65405	-0.65165	0.67354	0.21704	-0.50271	-0.01147	0.18415	22.66697
198			1.97000	14.95376	10.02705	15.33123	0.00283	0.00271	0.00706	0.00043	0.00001	0.00028	91.78851	-11.49918	-38.42060	-0.10877	0.02964	0.03536	0.00580	0.00109	-0.00820	30.09237	-11.77101	-13.84463	0.15427	0.10147	0.05246	-0.01162	0.01219	-0.00735	2.85605	-2.11285	14.55694	1.14152	0.34242	0.15170	0.23677	-0.08784	-0.10070	-5.00948	-1.49972	-15.15611	-0.65827	0.66034	0.22049	-0.45135	-0.04703	0.18903	22.44535
199			1.98000	14.86654	10.02088	15.31448	0.00293	0.00270	0.00694	0.00046	0.00000	0.00009	91.82063	-11.36492	-38.43846	-0.10693	0.02882	0.03580	0.00380	0.00113	-0.00767	30.15641	-11.79582	-13.74108	0.15853	0.09862	0.05355	-0.01169	0.01210	-0.00521	2.73613	-1.89862	14.97486	1.13624	0.33999	0.15116	0.30043	-0.13977	-0.12291	-5.36503	-1.48538	-15.64052	-0.66096	0.66419	0.22392	-0.39817	-0.08584	0.17561	22.26146
200			1.99000	14.77493	10.02231	15.31652	0.00304	0.00271	0.00689	0.00049	-0.00002	-0.00015	91.83675	-11.25245	-38.45861	-0.10564	0.02816	0.03658	-0.00036	0.00106	-0.00583	30.21173	-11.83664	-13.67405	0.16405	0.09548	0.05394	-0.01138	0.01011	-0.00059	2.58244	-1.59826	15.46583	1.13072	0.34221	0.15203	0.36613	-0.18222	-0.13941	-5.67602	-1.43555	-16.06528	-0.65716	0.68269	0.22870	-0.34603	-0.12089	0.14903	22.11448
201			2.00000	14.67972	10.03518	15.33769	0.00318	0.00275	0.00691	0.00052	-0.00006	-0.00038	91.82413	-11.18111	-38.47660	-0.10475	0.02771	0.03763	-0.00651	0.00069	-0.00298	30.25092	-11.89437	-13.66762	0.17026	0.09299	0.05374	-0.01012	0.00669	0.00532	2.39311	-1.24215	15.99775	1.12142	0.34771	0.15432	0.42727	-0.20587	-0.14721	-5.94909	-1.35669	-16.40409	-0.65055	0.70896	0.23471	-0.30152	-0.14337	0.11468	22.00035
202			2.01000	14.57693	10.06070	15.37286	0.00335	0.00283	0.00699	0.00061	-0.00010	-0.00055	91.77061	-11.16099	-38.48458	-0.10420	0.02752	0.03874	-0.01430	-0.00003	0.00037	30.26794	-11.96499	-13.73175	0.17629	0.09109	0.05284	-0.00745	0.00236	0.01091	2.16889	-0.87508	16.53019	1.11173	0.35812	0.15810	0.48085	-0.20499	-0.14500	-6.19321	-1.26264	-16.64644	-0.65166	0.73889	0.24223	-0.27164	-0.14672	0.07841	21.91400
203			2.02000	14.45760	10.09852	15.41585	0.00352	0.00292	0.00709	0.00077	-0.00016	-0.00067	91.66664	-11.19197	-38.47556	-0.10395	0.02761	0.03961	-0.02327	-0.00097	0.00360	30.25920	-12.03919	-13.86122	0.18122	0.08920	0.05121	-0.00314	-0.00243	0.01474	1.91361	-0.54707	17.02345	1.09884	0.37420	0.16516	0.52013	-0.17771	-0.13465	-6.41800	-1.17023	-16.79748	-0.65573	0.77524	0.25371	-0.25330	-0.12853	0.04727	21.85141
204			2.03000	14.31019	10.14779	15.46284	0.00367	0.00301	0.00720	0.00101	-0.00021	-0.00075	91.50672	-11.26613	-38.44658	-0.10401	0.02798	0.04016	-0.03285	-0.00195	0.00618	30.22368	-12.10416	-14.03926	0.18461	0.08752	0.04920	0.00276	-0.00723	0.01612	1.63596	-0.29992	17.44580	1.08698	0.39211	0.17386	0.54019	-0.12631	-0.11614	-6.63107	-1.09762	-16.87980	-0.66319	0.80673	0.26700	-0.24332	-0.08630	0.02822	21.80929
205			2.04000	14.12374	10.20737	15.51304	0.00374	0.00310	0.00731	0.00131	-0.00027	-0.00084	91.28975	-11.37024	-38.39890	-0.10436	0.02857	0.04030	-0.04241	-0.00279	0.00770	30.16227	-12.14638	-14.24182	0.18631	0.08670	0.04743	0.01000	-0.01162	0.01512	1.34882	-0.15607	17.77804	1.08090	0.40947	0.18054	0.54044	-0.06069	-0.09052	-6.83588	-1.06251	-16.93180	-0.67309	0.81723	0.27744	-0.23694	-0.02459	0.02827	21.78411
206			2.05000	13.89180	10.27576	15.56776	0.00370	0.00317	0.00740	0.00158	-0.00031	-0.00094	91.01949	-11.48745	-38.33733	-0.10492	0.02930	0.04002	-0.05129	-0.00335	0.00792	30.07762	-12.15479	-14.44124	0.18639	0.08733	0.04652	0.01806	-0.01529	0.01219	1.06510	-0.11637	18.01612	1.08046	0.42187	0.18429	0.52433	0.00600	-0.06314	-7.03225	-1.07748	-16.99966	-0.68091	0.80070	0.28340	-0.22907	0.04087	0.05015	21.77248
207			2.06000	13.61564	10.35056	15.62934	0.00353	0.00321	0.00748	0.00173	-0.00033	-0.00106	90.70380	-11.59929	-38.26955	-0.10561	0.03009	0.03931	-0.05895	-0.00346	0.00687	29.97366	-12.12319	-14.61037	0.18511	0.08908	0.04658	0.02628	-0.01790	0.00775	0.79381	-0.16488	18.17087	1.08433	0.42506	0.18408	0.49910	0.06042	-0.03942	-7.21768	-1.14567	-17.12573	-0.68610	0.75863	0.28340	-0.21755	0.09123	0.08825	21.77191
208			2.07000	13.30608	10.42834	15.69951	0.00323	0.00322	0.00753	0.00171	-0.00033	-0.00116	90.35330	-11.68937	-38.20567	-0.10641	0.03082	0.03835	-0.06511	-0.00303	0.00494	29.85483	-12.05060	-14.72767	0.18274	0.09143	0.04745	0.03385	-0.01928	0.00227	0.53848	-0.27574	18.26375	1.09205	0.42339	0.18117	0.47402	0.09490	-0.02312	-7.38871	-1.25934	-17.33630	-0.69276	0.70318	0.27949	-0.20368	0.11549	0.13066	21.78064
209			2.08000	12.98295	10.50458	15.77740	0.00286	0.00320	0.00755	0.00151	-0.00030	-0.00122	89.97957	-11.74757	-38.15590	-0.10728	0.03145	0.03744	-0.06961	-0.00211	0.00276	29.72563	-11.94088	-14.78180	0.17938	0.09354	0.04859	0.03990	-0.01951	-0.00351	0.29715	-0.42029	18.31954	1.10044	0.41799	0.17572	0.45673	0.10786	-0.01437	-7.54322	-1.40146	-17.63286	-0.69619	0.64352	0.27229	-0.18774	0.11387	0.16344	21.79728
210			2.09000	12.67137	10.57416	15.85786	0.00252	0.00317	0.00756	0.00123	-0.00025	-0.00116	89.59380	-11.77397	-38.12729	-0.10807	0.03190	0.03684	-0.07232	-0.00095	0.00104	29.59002	-11.80201	-14.77534	0.17525	0.09516	0.04959	0.04363	-0.01907	-0.00842	0.06355	-0.57090	18.35899	1.10738	0.41534	0.17197	0.45226	0.10250	-0.01134	-7.68150	-1.55079	-17.99175	-0.69691	0.60026	0.26797	-0.17180	0.09676	0.18055	21.82055
211			2.10000	12.39451	10.63179	15.93186	0.00230	0.00315	0.00755	0.00097	-0.00019	-0.00097	89.20563	-11.77986	-38.12104	-0.10853	0.03217	0.03666	-0.07324	0.00012	0.00033	29.45195	-11.64523	-14.72486	0.17109	0.09654	0.05048	0.04473	-0.01845	-0.01135	-0.17015	-0.70292	18.39543	1.11432	0.41920	0.17078	0.46222	0.08249	-0.01157	-7.80553	-1.68778	-18.37366	-0.70544	0.57917	0.26801	-0.15917	0.07311	0.18057	21.84957
212			2.11000	12.16634	10.67256	15.98889	0.00225	0.00315	0.00752	0.00077	-0.00011	-0.00064	88.82133	-11.78429	-38.13141	-0.10847	0.03229	0.03675	-0.07278	0.00075	0.00089	29.31444	-11.48461	-14.65627	0.16775	0.09795	0.05136	0.04370	-0.01791	-0.01168	-0.41091	-0.79650	18.43598	1.11905	0.42580	0.17059	0.48265	0.05069	-0.01349	-7.91804	-1.79895	-18.73741	-0.71966	0.56841	0.26956	-0.14893	0.04709	0.16427	21.88371
213			2.12000	11.98727	10.69210	16.02044	0.00235	0.00317	0.00746	0.00064	-0.00002	-0.00023	88.44214	-11.80811	-38.14764	-0.10802	0.03238	0.03699	-0.07180	0.00079	0.00271	29.17871	-11.33492	-14.59765	0.16573	0.09943	0.05218	0.04140	-0.01746	-0.00938	-0.66321	-0.83986	18.48512	1.12147	0.43357	0.17211	0.50793	0.01264	-0.01665	-8.02135	-1.87796	-19.05266	-0.73472	0.56725	0.27325	-0.13939	0.02307	0.13809	21.92318
214			2.13000	11.84574	10.68749	16.02182	0.00252	0.00318	0.00737	0.00059	0.00008	0.00021	88.06495	-11.86908	-38.15738	-0.10733	0.03250	0.03703	-0.07099	0.00029	0.00548	29.04453	-11.20852	-14.57304	0.16466	0.10053	0.05274	0.03842	-0.01706	-0.00496	-0.92834	-0.83109	18.54648	1.12327	0.44240	0.17446	0.53139	-0.02502	-0.02058	-8.11686	-1.92583	-19.30470	-0.74542	0.57481	0.27821	-0.12854	0.00430	0.10816	21.96896
215			2.14000	11.72397	10.65820	15.99436	0.00271	0.00319	0.00726	0.00060	0.00018	0.00057	87.68498	-11.97801	-38.15178	-0.10651	0.03272	0.03656	-0.07070	-0.00049	0.00853	28.91127	-11.11259	-14.59799	0.16416	0.10104	0.05308	0.03517	-0.01671	0.00054	-1.20337	-0.77716	18.62138	1.12098	0.44814	0.17628	0.54302	-0.05547	-0.02413	-8.20416	-1.94926	-19.49277	-0.74564	0.58358	0.28208	-0.11427	-0.00707	0.07901	22.02247
216			2.15000	11.60465	10.60582	15.94547	0.00282	0.00317	0.00713	0.00066	0.00028	0.00080	87.29827	-12.13538	-38.12829	-0.10559	0.03301	0.03540	-0.07098	-0.00122	0.01096	28.77900	-11.04825	-14.67679	0.16389	0.10079	0.05327	0.03205	-0.01630	0.00589	-1.48129	-0.69249	18.70634	1.11744	0.45542	0.17821	0.53812	-0.07333	-0.02572	-8.28160	-1.95782	-19.62459	-0.74202	0.59441	0.28595	-0.09804	-0.01021	0.05390	22.08484
217			2.16000	11.47529	10.53310	15.88757	0.00284	0.00312	0.00699	0.00073	0.00037	0.00085	86.90190	-12.33015	-38.09105	-0.10474	0.03334	0.03376	-0.07203	-0.00164	0.01216	28.64805	-11.01118	-14.80211	0.16382	0.09954	0.05311	0.02952	-0.01571	0.01004	-1.75313	-0.59688	18.79147	1.11276	0.46273	0.17963	0.51471	-0.07503	-0.02358	-8.34817	-1.96085	-19.70950	-0.74008	0.60451	0.28897	-0.08151	-0.00540	0.03294	22.15623
218			2.17000	11.32983	10.44347	15.83386	0.00274	0.00305	0.00684	0.00077	0.00045	0.00076	86.49291	-12.54430	-38.04760	-0.10415	0.03370	0.03209	-0.07405	-0.00169	0.01216	28.51861	-10.99339	-14.95887	0.16412	0.09725	0.05245	0.02798	-0.01496	0.01235	-2.00965	-0.51124	18.86238	1.10900	0.46877	0.18022	0.47441	-0.06065	-0.01701	-8.40334	-1.96663	-19.75540	-0.74504	0.61146	0.29067	-0.06482	0.00689	0.01571	22.23630
219			2.18000	11.16878	10.34222	15.79408	0.00254	0.00295	0.00669	0.00076	0.00049	0.00057	86.06829	-12.75976	-38.00484	-0.10405	0.03412	0.03056	-0.07709	-0.00145	0.01130	28.39027	-10.98512	-15.12930	0.16476	0.09368	0.05118	0.02760	-0.01409	0.01270	-2.24225	-0.45236	18.90472	1.10830	0.47269	0.17983	0.42062	-0.03352	-0.00660	-8.44582	-1.98268	-19.76891	-0.75497	0.60906	0.29044	-0.04667	0.02539	0.00210	22.32426
220			2.19000	10.99882	10.23804	15.77389	0.00228	0.00285	0.00656	0.00068	0.00048	0.00032	85.62631	-12.96367	-37.96803	-0.10451	0.03461	0.02907	-0.08075	-0.00096	0.00998	28.26211	-10.97696	-15.29722	0.16529	0.08884	0.04942	0.02830	-0.01319	0.01147	-2.44414	-0.43154	18.90759	1.11155	0.47611	0.17837	0.35841	0.00210	0.00621	-8.47413	-2.01510	-19.75658	-0.76334	0.59897	0.28859	-0.02778	0.04697	-0.00799	22.41906
221			2.20000	10.83155	10.14241	15.77590	0.00204	0.00277	0.00644	0.00056	0.00042	0.00004	85.16866	-13.14940	-37.94144	-0.10543	0.03513	0.02763	-0.08438	-0.00032	0.00854	28.13295	-10.96121	-15.44995	0.16562	0.08342	0.04753	0.02990	-0.01234	0.00924	-2.61206	-0.45558	18.86468	1.11645	0.47829	0.17552	0.29303	0.04273	0.01966	-8.48909	-2.06689	-19.72425	-0.76821	0.58404	0.28511	-0.01190	0.06724	-0.01504	22.51845
222			2.21000	10.67869	10.06590	15.79950	0.00190	0.00273	0.00634	0.00046	0.00033	-0.00022	84.69978	-13.31553	-37.92675	-0.10664	0.03566	0.02637	-0.08737	0.00030	0.00727	28.00168	-10.93261	-15.57874	0.16583	0.07842	0.04585	0.03212	-0.01162	0.00658	-2.74606	-0.52788	18.77476	1.12029	0.47967	0.17322	0.22882	0.08473	0.03242	-8.49470	-2.13666	-19.67727	-0.77181	0.56760	0.28228	-0.00259	0.08205	-0.01972	22.61836
223			2.22000	10.54571	10.01513	15.84061	0.00193	0.00273	0.00624	0.00040	0.00021	-0.00041	84.22522	-13.46477	-37.92153	-0.10792	0.03614	0.02539	-0.08925	0.00066	0.00634	27.86758	-10.88849	-15.67890	0.16592	0.07474	0.04467	0.03452	-0.01111	0.00386	-2.84834	-0.64746	18.64079	1.12540	0.48095	0.17276	0.16997	0.12374	0.04390	-8.49675	-2.21890	-19.62052	-0.77671	0.55304	0.28184	-0.00090	0.08907	-0.02274	22.71308
224			2.23000	10.42754	9.99135	15.89206	0.00210	0.00277	0.00613	0.00040	0.00010	-0.00052	83.75023	-13.60241	-37.91881	-0.10911	0.03657	0.02458	-0.08984	0.00057	0.00579	27.73109	-10.82840	-15.74895	0.16530	0.07229	0.04389	0.03654	-0.01076	0.00132	-2.92276	-0.80788	18.46934	1.13384	0.48455	0.17373	0.11893	0.15549	0.05328	-8.50057	-2.30553	-19.55848	-0.78582	0.54125	0.28358	-0.00443	0.08779	-0.02448	22.79702
225			2.24000	10.30935	9.99143	15.94622	0.00235	0.00282	0.00602	0.00048	-0.00000	-0.00056	83.27881	-13.73531	-37.90957	-0.11012	0.03698	0.02358	-0.08917	0.00004	0.00556	27.59326	-10.75367	-15.79074	0.16360	0.07025	0.04337	0.03769	-0.01046	-0.00086	-2.97391	-0.99682	18.27108	1.14629	0.48966	0.17438	0.07648	0.17519	0.05903	-8.50821	-2.38812	-19.49512	-0.80169	0.53005	0.28536	-0.00801	0.07910	-0.02485	22.86655
226			2.25000	10.17222	10.01110	15.99882	0.00259	0.00288	0.00591	0.00066	-0.00009	-0.00058	82.81494	-13.87070	-37.88757	-0.11114	0.03742	0.02213	-0.08731	-0.00066	0.00547	27.45591	-10.66672	-15.80900	0.16123	0.06807	0.04322	0.03765	-0.01009	-0.00253	-3.00642	-1.19721	18.06064	1.15834	0.49333	0.17414	0.04287	0.17935	0.06019	-8.51715	-2.45990	-19.43441	-0.82175	0.51717	0.28596	-0.00613	0.06493	-0.02382	22.92106
227			2.26000	10.00042	10.04748	16.05171	0.00275	0.00291	0.00580	0.00087	-0.00017	-0.00063	82.36488	-14.01398	-37.85244	-0.11238	0.03794	0.02031	-0.08426	-0.00124	0.00541	27.32212	-10.57198	-15.80989	0.15905	0.06535	0.04336	0.03641	-0.00949	-0.00355	-3.02504	-1.39208	17.85359	1.17054	0.49161	0.17264	0.02027	0.16808	0.05673	-8.52170	-2.51626	-19.37931	-0.84160	0.50113	0.28443	0.00409	0.04782	-0.02193	22.96275
228			2.27000	9.78812	10.09927	16.11093	0.00276	0.00291	0.00570	0.00105	-0.00024	-0.00072	81.93642	-14.16857	-37.80754	-0.11402	0.03859	0.01847	-0.08019	-0.00162	0.00535	27.19490	-10.47583	-15.80192	0.15789	0.06215	0.04359	0.03436	-0.00872	-0.00367	-3.03584	-1.56857	17.66382	1.18627	0.49141	0.17116	0.01237	0.14796	0.04998	-8.51613	-2.55496	-19.33072	-0.85603	0.49164	0.28336	0.02130	0.03143	-0.02055	22.99591
229			2.28000	9.54244	10.16460	16.18119	0.00264	0.00289	0.00564	0.00110	-0.00029	-0.00084	81.53521	-14.33627	-37.75515	-0.11595	0.03938	0.01682	-0.07522	-0.00197	0.00525	27.07505	-10.38485	-15.79740	0.15812	0.05972	0.04415	0.03193	-0.00804	-0.00281	-3.04655	-1.71887	17.50101	1.20143	0.49640	0.17051	0.02114	0.12398	0.04168	-8.49734	-2.57642	-19.28619	-0.86114	0.49452	0.28419	0.04106	0.01786	-0.02123	23.02612
230			2.29000	9.28224	10.24028	16.26252	0.00241	0.00285	0.00562	0.00101	-0.00032	-0.00093	81.16511	-14.51379	-37.69465	-0.11790	0.04024	0.01542	-0.06907	-0.00246	0.00496	26.96254	-10.30524	-15.80743	0.15969	0.05937	0.04539	0.02909	-0.00746	-0.00126	-3.06475	-1.83945	17.36871	1.21697	0.50218	0.16960	0.04332	0.09788	0.03324	-8.46558	-2.58326	-19.23986	-0.85989	0.49786	0.28439	0.05918	0.00767	-0.02487	23.05894
231			2.30000	9.03286	10.32258	16.35089	0.00215	0.00282	0.00564	0.00081	-0.00034	-0.00098	80.83138	-14.68972	-37.62532	-0.11945	0.04107	0.01428	-0.06127	-0.00311	0.00439	26.85958	-10.24220	-15.83502	0.16182	0.06049	0.04683	0.02548	-0.00661	0.00046	-3.09485	-1.92989	17.26464	1.22916	0.50485	0.16830	0.07018	0.07141	0.02597	-8.42307	-2.57914	-19.18435	-0.85671	0.49679	0.28313	0.07404	0.00146	-0.03145	23.09864
232			2.31000	8.81899	10.40730	16.44055	0.00197	0.00281	0.00568	0.00059	-0.00034	-0.00097	80.54017	-14.84778	-37.54825	-0.12029	0.04176	0.01353	-0.05197	-0.00387	0.00359	26.77005	-10.19870	-15.87518	0.16371	0.06219	0.04794	0.02105	-0.00530	0.00181	-3.13637	-1.99174	17.18329	1.23289	0.50743	0.16712	0.09163	0.04727	0.02041	-8.37224	-2.56795	-19.11330	-0.85729	0.50154	0.28224	0.08601	-0.00096	-0.03980	23.14759
233			2.32000	8.65694	10.48847	16.52538	0.00192	0.00285	0.00575	0.00040	-0.00031	-0.00089	80.29539	-14.97245	-37.46545	-0.12023	0.04220	0.01327	-0.04184	-0.00466	0.00266	26.69738	-10.17452	-15.91891	0.16477	0.06405	0.04851	0.01610	-0.00359	0.00239	-3.18505	-2.02882	17.11899	1.23015	0.51292	0.16716	0.10175	0.02744	0.01646	-8.31526	-2.55345	-19.02463	-0.86014	0.51479	0.28334	0.09502	-0.00030	-0.04800	23.20627
234			2.33000	8.54929	10.55904	16.60049	0.00202	0.00292	0.00582	0.00026	-0.00026	-0.00078	80.09769	-15.05258	-37.37917	-0.11939	0.04240	0.01353	-0.03185	-0.00538	0.00164	26.64385	-10.16668	-15.95575	0.16498	0.06559	0.04845	0.01107	-0.00166	0.00204	-3.23525	-2.04668	17.06714	1.22161	0.51499	0.16763	0.10059	0.01236	0.01347	-8.25421	-2.53924	-18.92113	-0.86177	0.52640	0.28431	0.10042	0.00286	-0.05337	23.27343
235			2.34000	8.48408	10.61373	16.66343	0.00221	0.00300	0.00588	0.00017	-0.00020	-0.00064	79.94479	-15.08404	-37.29243	-0.11806	0.04244	0.01424	-0.02284	-0.00583	0.00060	26.61041	-10.17036	-15.97599	0.16456	0.06583	0.04755	0.00641	0.00021	0.00091	-3.28273	-2.05110	17.02543	1.20472	0.51386	0.16794	0.09318	0.00225	0.01066	-8.19121	-2.52874	-18.81064	-0.85975	0.53431	0.28434	0.10109	0.00735	-0.05372	23.34621
236			2.35000	8.43944	10.65296	16.71530	0.00242	0.00308	0.00593	0.00016	-0.00015	-0.00054	79.83198	-15.07276	-37.20985	-0.11671	0.04238	0.01522	-0.01549	-0.00578	-0.00030	26.59595	-10.17980	-15.97412	0.16417	0.06426	0.04595	0.00262	0.00158	-0.00053	-3.32649	-2.04752	16.99417	1.19253	0.51280	0.16689	0.08883	-0.00298	0.00734	-8.12903	-2.52399	-18.70438	-0.85613	0.53558	0.28246	0.09532	0.01119	-0.04816	23.42037
237			2.36000	8.39130	10.68309	16.76069	0.00258	0.00313	0.00594	0.00023	-0.00013	-0.00050	79.75242	-15.03420	-37.13732	-0.11564	0.04228	0.01635	-0.01018	-0.00511	-0.00085	26.59650	-10.18957	-15.95114	0.16453	0.06138	0.04410	0.00011	0.00215	-0.00174	-3.36988	-2.04153	16.97545	1.18760	0.51135	0.16364	0.09567	-0.00282	0.00328	-8.07229	-2.52479	-18.61367	-0.84692	0.53078	0.27794	0.08029	0.01228	-0.03786	23.49071
238			2.37000	8.32072	10.71317	16.80615	0.00267	0.00316	0.00591	0.00036	-0.00015	-0.00054	79.69728	-14.98951	-37.07963	-0.11492	0.04219	0.01746	-0.00696	-0.00394	-0.00086	26.60570	-10.19548	-15.91477	0.16619	0.05811	0.04246	-0.00099	0.00195	-0.00233	-3.41961	-2.03987	16.97159	1.19351	0.51025	0.16055	0.11819	0.00386	-0.00097	-8.02737	-2.52830	-18.54596	-0.83753	0.52546	0.27389	0.05598	0.00945	-0.02651	23.55206
239			2.38000	8.21811	10.75164	16.85806	0.00267	0.00316	0.00587	0.00050	-0.00020	-0.00064	79.65752	-14.95961	-37.03877	-0.11460	0.04212	0.01836	-0.00525	-0.00252	-0.00031	26.61654	-10.19570	-15.87656	0.16951	0.05586	0.04166	-0.00110	0.00132	-0.00227	-3.48312	-2.05061	16.98183	1.20543	0.51349	0.15914	0.15410	0.01787	-0.00421	-8.00068	-2.52969	-18.50085	-0.83242	0.52829	0.27280	0.02537	0.00300	-0.01849	23.60052
240			2.39000	8.08437	10.80435	16.92071	0.00260	0.00315	0.00583	0.00059	-0.00028	-0.00076	79.62767	-14.95802	-37.01352	-0.11480	0.04215	0.01902	-0.00391	-0.00119	0.00056	26.62534	-10.19174	-15.84565	0.17427	0.05564	0.04193	-0.00109	0.00075	-0.00182	-3.56510	-2.08154	16.99946	1.21422	0.52023	0.15915	0.19389	0.03832	-0.00508	-7.99588	-2.52392	-18.46806	-0.83146	0.53468	0.27363	-0.00514	-0.00538	-0.01727	23.63512
241			2.40000	7.93080	10.87399	16.99378	0.00250	0.00315	0.00582	0.00061	-0.00037	-0.00084	79.60844	-14.98680	-36.99965	-0.11553	0.04233	0.01962	-0.00169	-0.00033	0.00143	26.63293	-10.18713	-15.82439	0.17985	0.05739	0.04296	-0.00168	0.00049	-0.00131	-3.66497	-2.13713	17.01307	1.22002	0.52744	0.16023	0.22565	0.06196	-0.00278	-8.01084	-2.50820	-18.43077	-0.83476	0.54089	0.27551	-0.02677	-0.01269	-0.02401	23.65849
242			2.41000	7.77676	10.95941	17.06927	0.00240	0.00316	0.00584	0.00055	-0.00045	-0.00081	79.60448	-15.03838	-36.98882	-0.11639	0.04260	0.02022	0.00208	-0.00030	0.00206	26.64246	-10.18481	-15.80946	0.18526	0.06023	0.04424	-0.00310	0.00061	-0.00103	-3.77663	-2.21713	17.01070	1.21979	0.53565	0.16247	0.23837	0.08498	0.00242	-8.03679	-2.48337	-18.37281	-0.84067	0.55328	0.27912	-0.03134	-0.01636	-0.03657	23.67671
243			2.42000	7.64417	11.05562	17.13239	0.00236	0.00320	0.00590	0.00043	-0.00051	-0.00063	79.62119	-15.10012	-36.96970	-0.11677	0.04282	0.02053	0.00738	-0.00114	0.00229	26.65733	-10.18542	-15.79478	0.18946	0.06298	0.04552	-0.00515	0.00103	-0.00121	-3.89006	-2.31737	16.98400	1.21143	0.54145	0.16459	0.22688	0.10401	0.00948	-8.05978	-2.45365	-18.28672	-0.84835	0.56466	0.28221	-0.01491	-0.01517	-0.05007	23.69814
244			2.43000	7.55007	11.15545	17.16840	0.00242	0.00328	0.00599	0.00029	-0.00054	-0.00033	79.66260	-15.15839	-36.93389	-0.11612	0.04279	0.02022	0.01328	-0.00242	0.00204	26.68001	-10.18794	-15.77315	0.19135	0.06409	0.04643	-0.00730	0.00163	-0.00190	-3.99456	-2.43223	16.92982	1.19688	0.54525	0.16580	0.19462	0.11782	0.01680	-8.06535	-2.42439	-18.17565	-0.85579	0.57425	0.28388	0.01999	-0.01025	-0.05956	23.73077
245			2.44000	7.50080	11.25103	17.17118	0.00258	0.00337	0.00608	0.00014	-0.00053	-0.00000	79.72934	-15.20247	-36.88225	-0.11458	0.04254	0.01955	0.01835	-0.00343	0.00148	26.71092	-10.19029	-15.73888	0.19151	0.06363	0.04697	-0.00883	0.00217	-0.00295	-4.08209	-2.55628	16.85083	1.18221	0.54773	0.16666	0.15189	0.12619	0.02266	-8.04296	-2.39970	-18.05135	-0.85950	0.58218	0.28479	0.06536	-0.00385	-0.06196	23.77968
246			2.45000	7.49038	11.33490	17.14468	0.00280	0.00345	0.00613	0.00003	-0.00048	0.00027	79.81718	-15.22727	-36.82362	-0.11248	0.04215	0.01909	0.02135	-0.00373	0.00086	26.74756	-10.19049	-15.69010	0.19094	0.06276	0.04727	-0.00902	0.00254	-0.00400	-4.14959	-2.68448	16.75549	1.17546	0.55036	0.16792	0.11111	0.12945	0.02579	-7.98851	-2.38203	-17.92964	-0.85893	0.58735	0.28577	0.11024	0.00193	-0.05688	23.84598
247			2.46000	7.50319	11.40216	17.09934	0.00301	0.00350	0.00614	-0.00003	-0.00039	0.00042	79.91718	-15.23512	-36.76934	-0.11028	0.04175	0.01922	0.02168	-0.00320	0.00039	26.78434	-10.18805	-15.62981	0.19041	0.06242	0.04746	-0.00748	0.00272	-0.00467	-4.19955	-2.81238	16.65560	1.17717	0.55387	0.16933	0.08181	0.12829	0.02572	-7.90530	-2.37174	-17.82477	-0.85351	0.58804	0.28642	0.14430	0.00553	-0.04650	23.92601
248			2.47000	7.51989	11.45232	17.04835	0.00313	0.00350	0.00609	-0.00001	-0.00030	0.00042	80.01778	-15.23490	-36.72969	-0.10820	0.04132	0.01966	0.01938	-0.00186	0.00023	26.81471	-10.18413	-15.56490	0.18976	0.06236	0.04754	-0.00441	0.00267	-0.00470	-4.23868	-2.93646	16.56222	1.18412	0.55796	0.17011	0.06898	0.12404	0.02314	-7.80247	-2.36711	-17.74373	-0.84487	0.58639	0.28611	0.16170	0.00620	-0.03503	24.01326
249			2.48000	7.52399	11.48942	17.00673	0.00316	0.00345	0.00598	0.00007	-0.00022	0.00026	80.10792	-15.23931	-36.71423	-0.10648	0.04089	0.02014	0.01502	0.00019	0.00046	26.83313	-10.18069	-15.50447	0.18905	0.06221	0.04752	-0.00056	0.00234	-0.00399	-4.27522	-3.05491	16.48111	1.19315	0.56217	0.17031	0.07143	0.11866	0.01990	-7.69180	-2.36470	-17.68402	-0.83581	0.58616	0.28522	0.16250	0.00430	-0.02724	24.10072
250			2.49000	7.50665	11.51968	16.98865	0.00307	0.00337	0.00585	0.00015	-0.00017	-0.00001	80.17960	-15.26137	-36.73053	-0.10533	0.04048	0.02055	0.00947	0.00264	0.00107	26.83704	-10.17910	-15.45781	0.18841	0.06208	0.04742	0.00309	0.00166	-0.00264	-4.31535	-3.16768	16.41046	1.19911	0.56817	0.17077	0.08159	0.11494	0.01825	-7.58421	-2.36077	-17.63404	-0.82246	0.59018	0.28486	0.15004	0.00102	-0.02677	24.18323
251			2.50000	7.46847	11.54838	17.00164	0.00291	0.00327	0.00571	0.00019	-0.00014	-0.00030	80.22824	-15.31087	-36.77996	-0.10489	0.04018	0.02085	0.00377	0.00491	0.00193	26.82702	-10.17925	-15.43253	0.18793	0.06253	0.04743	0.00584	0.00066	-0.00096	-4.36092	-3.27685	16.34133	1.20052	0.57172	0.17219	0.08816	0.11428	0.01997	-7.48717	-2.35245	-17.57690	-0.80893	0.59574	0.28535	0.13232	-0.00180	-0.03483	24.25843
252			2.51000	7.41942	11.57708	17.04223	0.00274	0.00319	0.00561	0.00018	-0.00012	-0.00048	80.25362	-15.38993	-36.85481	-0.10510	0.03999	0.02097	-0.00097	0.00635	0.00278	26.80611	-10.17940	-15.43135	0.18739	0.06377	0.04754	0.00728	-0.00057	0.00059	-4.40812	-3.38595	16.26030	1.19556	0.57397	0.17432	0.07886	0.11871	0.02578	-7.40245	-2.33911	-17.49569	-0.80019	0.60612	0.28684	0.11872	-0.00217	-0.04980	24.32678
253			2.52000	7.37514	11.60319	17.09630	0.00260	0.00313	0.00554	0.00011	-0.00009	-0.00051	80.25995	-15.49135	-36.93943	-0.10565	0.03992	0.02086	-0.00384	0.00657	0.00333	26.77942	-10.17660	-15.45010	0.18660	0.06535	0.04767	0.00739	-0.00177	0.00153	-4.44764	-3.50012	16.15380	1.18781	0.57663	0.17674	0.04522	0.13014	0.03540	-7.32519	-2.32274	-17.37996	-0.80077	0.61982	0.28899	0.11746	0.00110	-0.06762	24.39129
254			2.53000	7.35037	11.62259	17.14540	0.00254	0.00310	0.00551	0.00001	-0.00005	-0.00038	80.25489	-15.60221	-37.01567	-0.10624	0.03997	0.02060	-0.00444	0.00555	0.00350	26.75233	-10.16828	-15.47885	0.18538	0.06662	0.04756	0.00663	-0.00264	0.00161	-4.46706	-3.62601	16.01098	1.17819	0.57627	0.17881	-0.01439	0.14855	0.04760	-7.24515	-2.30695	-17.22927	-0.81017	0.63088	0.29048	0.13365	0.00786	-0.08310	24.45654
255			2.54000	7.35323	11.63228	17.17330	0.00257	0.00311	0.00552	-0.00008	-0.00002	-0.00012	80.24664	-15.70993	-37.06799	-0.10659	0.04013	0.02035	-0.00298	0.00359	0.00333	26.72857	-10.15345	-15.50604	0.18363	0.06795	0.04734	0.00565	-0.00294	0.00086	-4.45450	-3.77090	15.82607	1.16854	0.57523	0.18021	-0.09453	0.17332	0.06054	-7.14931	-2.29559	-17.05272	-0.82390	0.63883	0.29098	0.16935	0.01674	-0.09191	24.52802
256			2.55000	7.38314	11.63148	17.17014	0.00265	0.00314	0.00556	-0.00016	0.00002	0.00019	80.24227	-15.80446	-37.08750	-0.10659	0.04038	0.02024	-0.00007	0.00122	0.00290	26.70974	-10.13338	-15.52047	0.18145	0.07042	0.04751	0.00486	-0.00243	-0.00062	-4.40156	-3.94043	15.59952	1.16246	0.57632	0.18161	-0.18622	0.20171	0.07258	-7.02413	-2.29173	-16.86613	-0.83318	0.64524	0.29135	0.22190	0.02634	-0.09215	24.61142
257			2.56000	7.43205	11.62175	17.13421	0.00274	0.00316	0.00560	-0.00020	0.00003	0.00048	80.24760	-15.87760	-37.07444	-0.10631	0.04067	0.02027	0.00350	-0.00094	0.00224	26.69704	-10.11138	-15.51063	0.17932	0.07374	0.04817	0.00431	-0.00090	-0.00275	-4.30465	-4.13575	15.33760	1.16140	0.57768	0.18475	-0.27992	0.22768	0.08304	-6.85872	-2.29770	-16.68704	-0.83310	0.64876	0.29300	0.28312	0.03572	-0.08483	24.71083
258			2.57000	7.48808	11.60642	17.07292	0.00282	0.00317	0.00561	-0.00020	0.00004	0.00065	80.26650	-15.92481	-37.03813	-0.10584	0.04093	0.02031	0.00680	-0.00228	0.00147	26.69151	-10.09159	-15.46754	0.17793	0.07648	0.04918	0.00400	0.00159	-0.00523	-4.16509	-4.35225	15.05064	1.16292	0.57540	0.18965	-0.36499	0.24409	0.09140	-6.64820	-2.31474	-16.52901	-0.82080	0.64633	0.29541	0.33948	0.04375	-0.07268	24.82641
259			2.58000	7.53991	11.58975	17.00177	0.00287	0.00316	0.00558	-0.00016	0.00004	0.00065	80.29926	-15.94826	-36.99434	-0.10525	0.04107	0.02028	0.00886	-0.00243	0.00080	26.69260	-10.07787	-15.38916	0.17750	0.07746	0.05020	0.00402	0.00435	-0.00750	-3.98969	-4.58056	14.74980	1.16760	0.57229	0.19464	-0.43084	0.24904	0.09719	-6.39644	-2.34206	-16.39783	-0.80204	0.64329	0.29751	0.37911	0.04891	-0.05983	24.95356
260			2.59000	7.57946	11.57563	16.93931	0.00289	0.00313	0.00554	-0.00011	0.00003	0.00049	80.34168	-15.95795	-36.96064	-0.10468	0.04105	0.02010	0.00902	-0.00137	0.00048	26.69790	-10.07215	-15.28284	0.17808	0.07662	0.05115	0.00435	0.00642	-0.00895	-3.79081	-4.80994	14.44321	1.17411	0.56928	0.19875	-0.46774	0.24292	0.10080	-6.11629	-2.37557	-16.29014	-0.78139	0.64179	0.29860	0.39413	0.04916	-0.05043	25.08435
261			2.60000	7.60297	11.56579	16.89956	0.00290	0.00310	0.00548	-0.00005	0.00003	0.00025	80.38593	-15.96867	-36.95038	-0.10428	0.04089	0.01966	0.00720	0.00050	0.00059	26.70412	-10.07353	-15.16337	0.17926	0.07462	0.05205	0.00479	0.00718	-0.00922	-3.58472	-5.03010	14.13539	1.18509	0.56846	0.20169	-0.47186	0.22764	0.10265	-5.82680	-2.40862	-16.19587	-0.76119	0.64216	0.29873	0.38267	0.04323	-0.04664	25.20969
262			2.61000	7.61149	11.55872	16.88769	0.00293	0.00308	0.00542	-0.00002	0.00004	0.00001	80.42304	-15.99419	-36.96893	-0.10427	0.04069	0.01901	0.00398	0.00257	0.00105	26.70828	-10.07944	-15.04829	0.18101	0.07256	0.05300	0.00507	0.00668	-0.00831	-3.38828	-5.23150	13.83008	1.19517	0.56515	0.20357	-0.44296	0.20221	0.10243	-5.54802	-2.43405	-16.10411	-0.74138	0.64188	0.29762	0.34906	0.03158	-0.04754	25.32181
263			2.62000	7.61040	11.55161	16.89947	0.00299	0.00307	0.00535	-0.00001	0.00005	-0.00015	80.44708	-16.04291	-37.01362	-0.10473	0.04058	0.01843	0.00045	0.00430	0.00167	26.70894	-10.08695	-14.95223	0.18351	0.07151	0.05401	0.00487	0.00541	-0.00652	-3.21486	-5.40533	13.53304	1.20437	0.55992	0.20440	-0.38958	0.16817	0.09936	-5.29526	-2.44694	-16.00801	-0.72922	0.64244	0.29560	0.30594	0.01714	-0.05027	25.41625
264			2.63000	7.60713	11.54306	16.92393	0.00306	0.00307	0.00528	-0.00002	0.00007	-0.00021	80.45745	-16.11670	-37.07566	-0.10546	0.04055	0.01786	-0.00240	0.00533	0.00226	26.70679	-10.09472	-14.88323	0.18653	0.07107	0.05487	0.00403	0.00391	-0.00429	-3.07194	-5.54387	13.25200	1.21575	0.55767	0.20508	-0.32371	0.12945	0.09332	-5.07569	-2.44644	-15.90697	-0.72618	0.64968	0.29418	0.26298	0.00319	-0.05194	25.49293
265			2.64000	7.60855	11.53287	16.94821	0.00315	0.00307	0.00521	-0.00005	0.00007	-0.00015	80.45696	-16.21081	-37.14314	-0.10624	0.04056	0.01713	-0.00408	0.00543	0.00262	26.70345	-10.10299	-14.84218	0.18960	0.07029	0.05533	0.00270	0.00261	-0.00209	-2.96150	-5.64295	12.99557	1.22479	0.55854	0.20691	-0.25343	0.09003	0.08465	-4.88893	-2.43460	-15.80575	-0.72876	0.66569	0.29456	0.22526	-0.00937	-0.05090	25.55547
266			2.65000	7.61945	11.52036	16.96106	0.00323	0.00308	0.00513	-0.00010	0.00008	-0.00002	80.44894	-16.31481	-37.20299	-0.10699	0.04061	0.01631	-0.00458	0.00464	0.00265	26.70076	-10.11333	-14.82458	0.19242	0.06860	0.05520	0.00118	0.00181	-0.00029	-2.88187	-5.70403	12.77195	1.23447	0.55999	0.20796	-0.18633	0.05396	0.07274	-4.72983	-2.41346	-15.71082	-0.73716	0.68047	0.29421	0.19702	-0.02108	-0.04659	25.61028
267			2.66000	7.64199	11.50507	16.95696	0.00331	0.00309	0.00508	-0.00015	0.00008	0.00012	80.43659	-16.41605	-37.24537	-0.10762	0.04078	0.01578	-0.00417	0.00329	0.00244	26.69981	-10.12726	-14.82298	0.19509	0.06638	0.05446	-0.00018	0.00152	0.00089	-2.82895	-5.73300	12.58767	1.24546	0.55968	0.20769	-0.12803	0.02381	0.05848	-4.59017	-2.38426	-15.62765	-0.74432	0.68813	0.29209	0.17994	-0.03120	-0.03993	25.66451
268			2.67000	7.67450	11.48880	16.93810	0.00337	0.00310	0.00505	-0.00018	0.00006	0.00021	80.42265	-16.50507	-37.26722	-0.10803	0.04109	0.01578	-0.00337	0.00187	0.00214	26.70098	-10.14519	-14.82948	0.19780	0.06423	0.05335	-0.00116	0.00161	0.00139	-2.79660	-5.73673	12.44565	1.25351	0.55818	0.20699	-0.08282	0.00018	0.04386	-4.45913	-2.34916	-15.55867	-0.74780	0.69200	0.28910	0.17620	-0.03777	-0.03266	25.72485
269			2.68000	7.71138	11.47563	16.91294	0.00340	0.00313	0.00507	-0.00018	0.00004	0.00021	80.40835	-16.57802	-37.27192	-0.10816	0.04143	0.01605	-0.00287	0.00076	0.00180	26.70405	-10.16632	-14.83706	0.20030	0.06209	0.05214	-0.00159	0.00181	0.00133	-2.77758	-5.72149	12.34390	1.26356	0.55916	0.20708	-0.05346	-0.01678	0.03091	-4.32525	-2.31189	-15.50332	-0.74880	0.69735	0.28687	0.18524	-0.03946	-0.02623	25.79613
270			2.69000	7.74573	11.46932	16.89227	0.00340	0.00316	0.00513	-0.00017	0.00000	0.00013	80.39204	-16.63555	-37.26649	-0.10807	0.04170	0.01620	-0.00338	0.00016	0.00146	26.70807	-10.18815	-14.84076	0.20236	0.05944	0.05105	-0.00122	0.00181	0.00087	-2.76507	-5.69406	12.27560	1.27616	0.56258	0.20820	-0.03911	-0.02607	0.02113	-4.17966	-2.27666	-15.45899	-0.74457	0.70586	0.28566	0.20122	-0.03628	-0.02154	25.88074
271			2.70000	7.77290	11.47047	16.88489	0.00337	0.00319	0.00523	-0.00014	-0.00002	-0.00001	80.36861	-16.68056	-37.25847	-0.10809	0.04199	0.01630	-0.00533	0.00003	0.00117	26.71062	-10.20617	-14.83885	0.20436	0.05734	0.05049	0.00034	0.00139	0.00017	-2.75380	-5.66283	12.22974	1.28466	0.56612	0.20997	-0.03682	-0.02607	0.01563	-4.01882	-2.24692	-15.42137	-0.73726	0.71608	0.28485	0.21728	-0.02874	-0.01904	25.97808
272			2.71000	7.79297	11.47696	16.89308	0.00332	0.00323	0.00536	-0.00013	-0.00003	-0.00013	80.33163	-16.71646	-37.25301	-0.10854	0.04243	0.01662	-0.00843	0.00016	0.00095	26.70776	-10.21467	-14.83163	0.20623	0.05732	0.05074	0.00320	0.00054	-0.00072	-2.74044	-5.63725	12.19255	1.28766	0.56833	0.21226	-0.04360	-0.01623	0.01496	-3.84481	-2.22548	-15.38575	-0.73045	0.72759	0.28439	0.22864	-0.01744	-0.01841	26.08457
273			2.72000	7.81095	11.48620	16.91093	0.00326	0.00326	0.00552	-0.00014	-0.00004	-0.00017	80.27759	-16.74615	-37.25152	-0.10944	0.04301	0.01713	-0.01175	0.00030	0.00081	26.69633	-10.20847	-14.81915	0.20748	0.05959	0.05177	0.00680	-0.00069	-0.00185	-2.72283	-5.62627	12.15023	1.28752	0.56968	0.21339	-0.05737	0.00186	0.01844	-3.66294	-2.21458	-15.34916	-0.72648	0.73552	0.28272	0.23401	-0.00329	-0.01804	26.19494
274			2.73000	7.83520	11.49577	16.92616	0.00322	0.00330	0.00568	-0.00019	-0.00004	-0.00008	80.20821	-16.77126	-37.25171	-0.11058	0.04367	0.01765	-0.01429	0.00021	0.00071	26.67570	-10.18441	-14.80058	0.20756	0.06330	0.05329	0.01020	-0.00221	-0.00315	-2.69916	-5.63628	12.09295	1.28380	0.56907	0.21321	-0.07669	0.02447	0.02412	-3.47850	-2.21570	-15.31311	-0.72464	0.73621	0.27974	0.23450	0.01170	-0.01564	26.30419
275			2.74000	7.87427	11.50282	16.92504	0.00320	0.00333	0.00583	-0.00026	-0.00004	0.00013	80.12877	-16.79249	-37.24889	-0.11164	0.04433	0.01811	-0.01566	-0.00020	0.00067	26.64766	-10.14240	-14.77594	0.20623	0.06725	0.05481	0.01293	-0.00391	-0.00431	-2.66741	-5.66940	12.01780	1.27652	0.56831	0.21230	-0.09939	0.04698	0.02960	-3.29463	-2.22885	-15.28408	-0.72633	0.73226	0.27626	0.23308	0.02461	-0.00962	26.40884
276			2.75000	7.93338	11.50479	16.89789	0.00321	0.00336	0.00595	-0.00034	-0.00002	0.00041	80.04377	-16.81219	-37.23888	-0.11237	0.04492	0.01849	-0.01640	-0.00073	0.00075	26.61293	-10.08447	-14.74916	0.20363	0.07085	0.05608	0.01545	-0.00583	-0.00486	-2.62625	-5.72349	11.92812	1.26741	0.56360	0.20958	-0.12141	0.06520	0.03307	-3.11240	-2.25181	-15.27105	-0.72607	0.71871	0.27091	0.22948	0.03193	-0.00031	26.50708
277			2.76000	8.01239	11.50001	16.84324	0.00324	0.00337	0.00603	-0.00042	-0.00000	0.00067	79.95347	-16.83510	-37.22121	-0.11270	0.04542	0.01871	-0.01737	-0.00104	0.00096	26.56900	-10.01372	-14.72871	0.19990	0.07463	0.05722	0.01842	-0.00800	-0.00447	-2.57637	-5.79354	11.83019	1.25661	0.55457	0.20564	-0.13725	0.07630	0.03413	-2.93261	-2.27954	-15.28002	-0.71853	0.69763	0.26417	0.22184	0.03138	0.00978	26.59821
278			2.77000	8.10601	11.48841	16.76917	0.00328	0.00337	0.00609	-0.00047	0.00002	0.00081	79.85625	-16.86545	-37.20124	-0.11284	0.04590	0.01887	-0.01870	-0.00072	0.00120	26.51180	-9.93461	-14.72356	0.19552	0.07947	0.05844	0.02158	-0.01019	-0.00323	-2.52109	-5.87245	11.73003	1.24886	0.54625	0.20150	-0.14343	0.07957	0.03355	-2.75701	-2.30539	-15.31082	-0.71025	0.67604	0.25741	0.21177	0.02377	0.01757	26.68155
279			2.78000	8.20596	11.47222	16.69043	0.00331	0.00337	0.00612	-0.00049	0.00004	0.00078	79.75432	-16.90355	-37.18921	-0.11294	0.04636	0.01905	-0.01966	0.00042	0.00133	26.44095	-9.85404	-14.73780	0.19107	0.08513	0.05960	0.02377	-0.01172	-0.00142	-2.46513	-5.95191	11.63118	1.24642	0.54006	0.19771	-0.14015	0.07520	0.03253	-2.58786	-2.32349	-15.35628	-0.70654	0.65873	0.25128	0.20125	0.01262	0.02066	26.75641
280			2.79000	8.30307	11.45597	16.62420	0.00331	0.00336	0.00613	-0.00047	0.00004	0.00057	79.65546	-16.94611	-37.19688	-0.11310	0.04677	0.01919	-0.01946	0.00229	0.00126	26.36130	-9.78119	-14.76998	0.18711	0.08992	0.06027	0.02400	-0.01174	0.00061	-2.41260	-6.02377	11.53373	1.24765	0.53537	0.19518	-0.13089	0.06444	0.03235	-2.42682	-2.33153	-15.40402	-0.70661	0.64894	0.24656	0.19106	0.00259	0.01812	26.82198
281			2.80000	8.39008	11.44414	16.58478	0.00327	0.00334	0.00614	-0.00043	0.00003	0.00024	79.56983	-16.98781	-37.23277	-0.11324	0.04700	0.01910	-0.01784	0.00454	0.00096	26.28067	-9.72515	-14.81576	0.18380	0.09203	0.06000	0.02225	-0.00996	0.00261	-2.36555	-6.08174	11.43454	1.24779	0.53298	0.19311	-0.12089	0.05026	0.03369	-2.27459	-2.33160	-15.44027	-0.70298	0.64816	0.24232	0.17966	-0.00293	0.01043	26.87763
282			2.81000	8.46364	11.43829	16.58075	0.00318	0.00332	0.00615	-0.00039	0.00003	-0.00015	79.50500	-17.02304	-37.29978	-0.11337	0.04706	0.01882	-0.01507	0.00670	0.00047	26.20549	-9.69204	-14.87114	0.18124	0.09134	0.05878	0.01925	-0.00700	0.00434	-2.32333	-6.12351	11.32837	1.24385	0.53037	0.19035	-0.11578	0.03630	0.03661	-2.13195	-2.32832	-15.45355	-0.69317	0.64973	0.23730	0.16566	-0.00260	-0.00054	26.92240
283			2.82000	8.52499	11.43630	16.61387	0.00306	0.00331	0.00617	-0.00036	0.00005	-0.00051	79.46496	-17.04572	-37.39517	-0.11357	0.04704	0.01859	-0.01143	0.00841	-0.00017	26.13938	-9.68371	-14.93209	0.17982	0.08897	0.05695	0.01586	-0.00368	0.00548	-2.28284	-6.15120	11.20988	1.23971	0.52842	0.18786	-0.12102	0.02649	0.04082	-2.00082	-2.32691	-15.43783	-0.68703	0.65108	0.23284	0.15033	0.00281	-0.01197	26.95471
284			2.83000	8.57894	11.43436	16.67958	0.00290	0.00330	0.00623	-0.00035	0.00009	-0.00080	79.45195	-17.04997	-37.51247	-0.11391	0.04706	0.01870	-0.00698	0.00946	-0.00092	26.08393	-9.69809	-14.99278	0.17933	0.08578	0.05461	0.01260	-0.00059	0.00580	-2.23853	-6.17103	11.07584	1.23332	0.52456	0.18463	-0.14091	0.02358	0.04525	-1.88361	-2.33120	-15.39448	-0.67948	0.64896	0.22783	0.13256	0.01093	-0.02127	26.97272
285			2.84000	8.63181	11.42884	16.76785	0.00271	0.00331	0.00632	-0.00035	0.00013	-0.00098	79.46734	-17.03251	-37.64273	-0.11426	0.04715	0.01935	-0.00172	0.00978	-0.00170	26.03957	-9.73014	-15.04647	0.17908	0.08237	0.05174	0.00967	0.00194	0.00526	-2.18249	-6.19177	10.92560	1.22410	0.51781	0.18112	-0.17860	0.02883	0.04927	-1.78164	-2.34269	-15.33021	-0.66673	0.64244	0.22266	0.11373	0.01927	-0.02707	26.97496
286			2.85000	8.68960	11.41743	16.86469	0.00251	0.00332	0.00647	-0.00035	0.00016	-0.00099	79.51183	-16.99456	-37.77600	-0.11447	0.04730	0.02059	0.00423	0.00941	-0.00242	26.00613	-9.77346	-15.08692	0.17847	0.07930	0.04848	0.00710	0.00379	0.00405	-2.10541	-6.22298	10.76008	1.21471	0.51282	0.17936	-0.23471	0.04226	0.05330	-1.69387	-2.36123	-15.25408	-0.65652	0.63863	0.21958	0.09819	0.02677	-0.02960	26.96112
287			2.86000	8.75667	11.39933	16.95357	0.00232	0.00334	0.00663	-0.00036	0.00019	-0.00083	79.58563	-16.94176	-37.90273	-0.11438	0.04745	0.02210	0.01061	0.00851	-0.00291	25.98330	-9.82135	-15.10948	0.17738	0.07629	0.04503	0.00484	0.00495	0.00252	-1.99860	-6.27371	10.57981	1.20545	0.50897	0.17764	-0.30555	0.06280	0.05722	-1.61667	-2.38615	-15.17427	-0.65099	0.63511	0.21690	0.08824	0.03335	-0.02954	26.93261
288			2.87000	8.83482	11.37486	17.01895	0.00216	0.00337	0.00679	-0.00035	0.00020	-0.00051	79.68800	-16.88306	-38.01574	-0.11388	0.04745	0.02332	0.01693	0.00736	-0.00300	25.97055	-9.86841	-15.11227	0.17568	0.07245	0.04157	0.00296	0.00544	0.00102	-1.85610	-6.35151	10.38406	1.19739	0.50285	0.17507	-0.38445	0.08791	0.06094	-1.54510	-2.41698	-15.09628	-0.64907	0.62725	0.21359	0.08434	0.03874	-0.02788	26.89248
289			2.88000	8.92365	11.34409	17.05128	0.00206	0.00338	0.00691	-0.00034	0.00021	-0.00011	79.81715	-16.82842	-38.11314	-0.11292	0.04723	0.02394	0.02266	0.00639	-0.00265	25.96615	-9.91105	-15.09692	0.17336	0.06807	0.03841	0.00157	0.00542	-0.00020	-1.67583	-6.46111	10.17226	1.18812	0.49629	0.17268	-0.46291	0.11441	0.06423	-1.47414	-2.45288	-15.02274	-0.64720	0.61796	0.21062	0.08575	0.04245	-0.02545	26.84491
290			2.89000	9.02061	11.30586	17.04892	0.00199	0.00338	0.00696	-0.00033	0.00023	0.00029	79.97090	-16.78546	-38.19853	-0.11148	0.04675	0.02404	0.02752	0.00589	-0.00207	25.96809	-9.94784	-15.06618	0.17064	0.06468	0.03605	0.00061	0.00536	-0.00121	-1.45881	-6.60317	9.94765	1.18475	0.48983	0.17056	-0.53773	0.13840	0.06587	-1.39927	-2.49211	-14.95575	-0.64483	0.60522	0.20818	0.09135	0.04335	-0.02233	26.79433
291			2.90000	9.12133	11.25857	17.01654	0.00194	0.00335	0.00693	-0.00031	0.00026	0.00061	80.14809	-16.75627	-38.27964	-0.10979	0.04607	0.02378	0.03157	0.00600	-0.00154	25.97538	-9.97954	-15.01964	0.16785	0.06282	0.03466	-0.00014	0.00565	-0.00222	-1.20791	-6.77354	9.71873	1.18903	0.48088	0.16860	-0.60671	0.15516	0.06482	-1.31723	-2.53193	-14.89778	-0.63755	0.58867	0.20588	0.09826	0.04057	-0.01872	26.74366
292			2.91000	9.22111	11.20144	16.96215	0.00190	0.00329	0.00682	-0.00029	0.00029	0.00082	80.34856	-16.73767	-38.36539	-0.10802	0.04521	0.02313	0.03500	0.00661	-0.00123	25.98860	-10.00825	-14.95328	0.16493	0.06157	0.03400	-0.00088	0.00637	-0.00337	-0.92730	-6.96352	9.49638	1.19631	0.47252	0.16780	-0.66593	0.16277	0.06145	-1.22735	-2.56870	-14.84967	-0.62914	0.57465	0.20463	0.10407	0.03429	-0.01572	26.69358
293			2.92000	9.31749	11.13523	16.89454	0.00186	0.00319	0.00665	-0.00026	0.00032	0.00092	80.57216	-16.72442	-38.46278	-0.10636	0.04422	0.02210	0.03796	0.00750	-0.00112	26.00871	-10.03628	-14.86310	0.16176	0.06025	0.03395	-0.00173	0.00736	-0.00463	-0.62197	-7.16139	9.28968	1.20343	0.46493	0.16860	-0.71341	0.16008	0.05693	-1.13169	-2.59845	-14.80824	-0.62148	0.56343	0.20477	0.10737	0.02510	-0.01491	26.64287
294			2.93000	9.41118	11.06175	16.82201	0.00180	0.00307	0.00642	-0.00025	0.00034	0.00092	80.81800	-16.71225	-38.57536	-0.10484	0.04316	0.02084	0.04055	0.00838	-0.00110	26.03658	-10.06557	-14.74834	0.15824	0.05854	0.03431	-0.00285	0.00834	-0.00581	-0.29702	-7.35379	9.10222	1.20834	0.45830	0.17059	-0.75029	0.14734	0.05264	-1.03322	-2.61812	-14.76513	-0.61610	0.55580	0.20585	0.10945	0.01433	-0.01773	26.58996
295			2.94000	9.50507	10.98287	16.75121	0.00175	0.00294	0.00619	-0.00025	0.00035	0.00085	81.08419	-16.70005	-38.70203	-0.10356	0.04214	0.01960	0.04285	0.00899	-0.00102	26.07301	-10.09769	-14.61315	0.15480	0.05656	0.03490	-0.00433	0.00902	-0.00667	0.04377	-7.52794	8.93130	1.21396	0.45290	0.17300	-0.78288	0.12634	0.04972	-0.93267	-2.62625	-14.70890	-0.61782	0.55127	0.20725	0.11457	0.00347	-0.02433	26.53462
296			2.95000	9.60246	10.90041	16.68618	0.00171	0.00282	0.00597	-0.00026	0.00035	0.00077	81.36736	-16.69138	-38.83715	-0.10262	0.04126	0.01862	0.04491	0.00917	-0.00074	26.11798	-10.13343	-14.46676	0.15186	0.05481	0.03558	-0.00617	0.00928	-0.00700	0.39856	-7.67379	8.77032	1.22038	0.44802	0.17587	-0.81576	0.10000	0.04900	-0.82689	-2.62317	-14.63034	-0.62112	0.55195	0.20880	0.12517	-0.00631	-0.03338	26.47882
297			2.96000	9.70543	10.81607	16.62790	0.00173	0.00273	0.00579	-0.00029	0.00035	0.00069	81.66327	-16.69301	-38.97198	-0.10211	0.04064	0.01799	0.04682	0.00884	-0.00027	26.17102	-10.17263	-14.32084	0.15004	0.05444	0.03658	-0.00834	0.00926	-0.00684	0.76702	-7.78608	8.61095	1.22592	0.44512	0.17994	-0.84979	0.07250	0.05091	-0.71013	-2.61052	-14.52572	-0.62126	0.56214	0.21103	0.14126	-0.01445	-0.04288	26.42649
298			2.97000	9.81337	10.73114	16.57522	0.00182	0.00267	0.00567	-0.00031	0.00035	0.00062	81.96754	-16.71060	-39.09724	-0.10195	0.04030	0.01769	0.04859	0.00809	0.00030	26.23158	-10.21392	-14.18411	0.14964	0.05635	0.03812	-0.01065	0.00929	-0.00652	1.14895	-7.86499	8.44564	1.22338	0.44175	0.18462	-0.87789	0.04706	0.05502	-0.57695	-2.59084	-14.39761	-0.61435	0.57693	0.21316	0.15912	-0.02017	-0.05090	26.38172
299			2.98000	9.92275	10.64728	16.52730	0.00197	0.00266	0.00560	-0.00034	0.00034	0.00056	82.27708	-16.74432	-39.20708	-0.10211	0.04025	0.01773	0.05026	0.00718	0.00077	26.29933	-10.25548	-14.05722	0.15101	0.06075	0.04034	-0.01278	0.00971	-0.00657	1.54254	-7.91522	8.26875	1.21214	0.43686	0.18986	-0.89364	0.02617	0.06074	-0.42571	-2.56769	-14.25221	-0.60837	0.59217	0.21540	0.17513	-0.02219	-0.05670	26.34651
300			2.99000	10.02759	10.56755	16.48500	0.00216	0.00268	0.00557	-0.00035	0.00032	0.00049	82.59048	-16.78760	-39.30169	-0.10251	0.04042	0.01803	0.05166	0.00639	0.00101	26.37355	-10.29535	-13.93165	0.15396	0.06612	0.04279	-0.01423	0.01058	-0.00736	1.94311	-7.94373	8.07750	1.19874	0.43032	0.19495	-0.89405	0.01086	0.06714	-0.26061	-2.54560	-14.09596	-0.60479	0.60779	0.21725	0.18368	-0.01986	-0.06039	26.31905
301			3.00000	10.12096	10.49612	16.45032	0.00234	0.00271	0.00558	-0.00033	0.00028	0.00039	82.90625	-16.83156	-39.38597	-0.10322	0.04075	0.01829	0.05265	0.00594	0.00098	26.45215	-10.33224	-13.79498	0.15769	0.07041	0.04502	-0.01465	0.01182	-0.00895	2.34233	-7.95770	7.87149	1.19563	0.42536	0.19920	-0.88093	0.00094	0.07329	-0.09185	-2.52873	-13.93352	-0.59814	0.62185	0.21844	0.17776	-0.01383	-0.06264	26.29390
302			3.01000	10.19811	10.43684	16.42509	0.00248	0.00273	0.00561	-0.00028	0.00023	0.00028	83.22289	-16.86896	-39.46701	-0.10407	0.04109	0.01803	0.05318	0.00594	0.00068	26.53280	-10.36607	-13.63719	0.16113	0.07224	0.04686	-0.01427	0.01325	-0.01110	2.72857	-7.96364	7.65226	1.20754	0.42064	0.20203	-0.85204	-0.00436	0.07804	0.06542	-2.51951	-13.76711	-0.57996	0.63030	0.21869	0.15195	-0.00641	-0.06399	26.26288
303			3.02000	10.25931	10.39170	16.41129	0.00256	0.00275	0.00564	-0.00025	0.00017	0.00014	83.54009	-16.89405	-39.55246	-0.10505	0.04136	0.01709	0.05340	0.00642	0.00021	26.61525	-10.39903	-13.45264	0.16375	0.07124	0.04827	-0.01377	0.01466	-0.01338	3.08899	-7.96696	7.42452	1.22910	0.41966	0.20450	-0.80094	-0.00596	0.08022	0.19362	-2.51738	-13.59791	-0.55955	0.63963	0.21924	0.11029	-0.00086	-0.06457	26.21709
304			3.03000	10.31054	10.36035	16.41047	0.00258	0.00277	0.00568	-0.00023	0.00013	-0.00000	83.85852	-16.90305	-39.64983	-0.10617	0.04155	0.01573	0.05343	0.00732	-0.00026	26.70065	-10.43461	-13.24099	0.16543	0.06752	0.04898	-0.01363	0.01561	-0.01521	3.41239	-7.97159	7.19820	1.26086	0.42136	0.20614	-0.72989	-0.00488	0.07798	0.27643	-2.51903	-13.42929	-0.55209	0.64804	0.22013	0.05961	0.00043	-0.06342	26.14846
305			3.04000	10.36164	10.33984	16.42185	0.00257	0.00278	0.00571	-0.00027	0.00010	-0.00012	84.17837	-16.89662	-39.76441	-0.10739	0.04169	0.01435	0.05324	0.00849	-0.00059	26.79014	-10.47576	-13.00825	0.16641	0.06203	0.04893	-0.01411	0.01571	-0.01609	3.69164	-7.97939	6.98682	1.29448	0.42349	0.20759	-0.64166	-0.00257	0.07080	0.30282	-2.51965	-13.26747	-0.54830	0.65576	0.22161	0.00393	-0.00330	-0.05967	26.05197
306			3.05000	10.42320	10.32470	16.44104	0.00257	0.00280	0.00575	-0.00033	0.00009	-0.00016	84.49860	-16.88017	-39.89733	-0.10869	0.04181	0.01330	0.05291	0.00962	-0.00072	26.88421	-10.52374	-12.76575	0.16723	0.05676	0.04851	-0.01529	0.01512	-0.01596	3.92570	-7.98965	6.80395	1.32070	0.42441	0.20861	-0.54600	-0.00076	0.05878	0.27106	-2.51483	-13.12041	-0.55144	0.66407	0.22314	-0.04844	-0.01058	-0.05268	25.92776
307			3.06000	10.50362	10.30845	16.46049	0.00260	0.00283	0.00579	-0.00043	0.00011	-0.00011	84.81762	-16.86035	-40.04487	-0.11005	0.04196	0.01277	0.05267	0.01042	-0.00074	26.98302	-10.57739	-12.52577	0.16861	0.05374	0.04834	-0.01719	0.01444	-0.01529	4.12018	-7.99926	6.66139	1.34012	0.42456	0.20960	-0.45969	-0.00069	0.04288	0.19029	-2.50261	-12.99661	-0.56491	0.67392	0.22497	-0.09029	-0.01869	-0.04250	25.78226
308			3.07000	10.60678	10.28557	16.47087	0.00268	0.00287	0.00584	-0.00054	0.00014	0.00004	85.13476	-16.83982	-40.19972	-0.11133	0.04213	0.01271	0.05298	0.01069	-0.00077	27.08739	-10.63384	-12.29508	0.16989	0.05329	0.04847	-0.01975	0.01407	-0.01460	4.28591	-8.00446	6.56770	1.34968	0.42537	0.21152	-0.39442	-0.00223	0.02479	0.07845	-2.48371	-12.90366	-0.57703	0.68708	0.22758	-0.11377	-0.02541	-0.02986	25.62695
309			3.08000	10.73182	10.25313	16.46383	0.00280	0.00291	0.00589	-0.00064	0.00017	0.00025	85.45241	-16.81555	-40.35374	-0.11227	0.04225	0.01293	0.05413	0.01044	-0.00092	27.19971	-10.68962	-12.07295	0.17026	0.05440	0.04857	-0.02281	0.01393	-0.01426	4.43616	-8.00314	6.52570	1.35054	0.42615	0.21329	-0.35644	-0.00425	0.00688	-0.04217	-2.46038	-12.84609	-0.59217	0.69994	0.22987	-0.11640	-0.02963	-0.01631	25.47539
310			3.09000	10.87371	10.21053	16.43489	0.00297	0.00294	0.00592	-0.00072	0.00020	0.00048	85.77448	-16.78091	-40.50118	-0.11260	0.04225	0.01332	0.05581	0.00987	-0.00125	27.32266	-10.74107	-11.85405	0.16986	0.05628	0.04869	-0.02590	0.01392	-0.01452	4.58304	-7.99580	6.52959	1.34326	0.42600	0.21503	-0.34327	-0.00527	-0.00735	-0.15028	-2.43511	-12.82234	-0.60258	0.71240	0.23161	-0.09817	-0.03155	-0.00475	25.33996
311			3.10000	11.02343	10.15931	16.38577	0.00317	0.00298	0.00595	-0.00076	0.00022	0.00067	86.10323	-16.72834	-40.64065	-0.11243	0.04214	0.01397	0.05734	0.00928	-0.00177	27.45665	-10.78457	-11.63161	0.16963	0.05873	0.04906	-0.02830	0.01399	-0.01542	4.73432	-7.98579	6.56398	1.32727	0.42363	0.21655	-0.34572	-0.00390	-0.01518	-0.22984	-2.40955	-12.82269	-0.60056	0.72297	0.23236	-0.06435	-0.03163	0.00213	25.22944
312			3.11000	11.16885	10.10323	16.32304	0.00339	0.00301	0.00598	-0.00074	0.00022	0.00076	86.43742	-16.65294	-40.77412	-0.11187	0.04191	0.01481	0.05782	0.00889	-0.00243	27.59861	-10.81733	-11.40066	0.16984	0.06122	0.04976	-0.02912	0.01392	-0.01672	4.89262	-7.97859	6.60955	1.30891	0.42023	0.21838	-0.35421	0.00045	-0.01645	-0.27261	-2.38499	-12.83304	-0.59711	0.72916	0.23315	-0.02571	-0.02930	0.00389	25.14715
313			3.12000	11.29721	10.04753	16.25652	0.00361	0.00303	0.00598	-0.00065	0.00021	0.00074	86.77147	-16.55544	-40.90584	-0.11113	0.04156	0.01565	0.05669	0.00882	-0.00307	27.74132	-10.83720	-11.16141	0.17028	0.06373	0.05097	-0.02775	0.01354	-0.01806	5.05650	-7.97962	6.65094	1.29234	0.41827	0.22029	-0.35927	0.00747	-0.01300	-0.27837	-2.36359	-12.84203	-0.59495	0.73457	0.23386	0.00919	-0.02373	0.00218	25.09012
314			3.13000	11.39841	9.99755	16.19671	0.00378	0.00304	0.00598	-0.00050	0.00018	0.00062	87.09785	-16.44184	-41.04055	-0.11036	0.04112	0.01633	0.05395	0.00906	-0.00352	27.87582	-10.84391	-10.91949	0.17084	0.06639	0.05277	-0.02432	0.01280	-0.01903	5.22089	-7.99301	6.67937	1.27873	0.41454	0.22163	-0.35231	0.01610	-0.00684	-0.25446	-2.34802	-12.84392	-0.59160	0.73841	0.23383	0.03324	-0.01528	-0.00103	25.05009
315			3.14000	11.46769	9.95725	16.15259	0.00388	0.00305	0.00596	-0.00033	0.00015	0.00042	87.40980	-16.32172	-41.18187	-0.10973	0.04063	0.01691	0.05009	0.00943	-0.00368	27.99421	-10.83943	-10.68444	0.17152	0.06989	0.05524	-0.01948	0.01188	-0.01930	5.37774	-8.02075	6.69060	1.27195	0.41307	0.22341	-0.32999	0.02496	0.00032	-0.21419	-2.33986	-12.83707	-0.58316	0.74421	0.23428	0.04161	-0.00626	-0.00440	25.01591
316			3.15000	11.50672	9.92787	16.12792	0.00391	0.00304	0.00596	-0.00017	0.00011	0.00022	87.70213	-16.20487	-41.32917	-0.10921	0.04012	0.01743	0.04564	0.00962	-0.00357	28.09117	-10.82804	-10.46645	0.17212	0.07417	0.05799	-0.01405	0.01088	-0.01860	5.51886	-8.06211	6.68429	1.27110	0.41186	0.22519	-0.29367	0.03232	0.00687	-0.17358	-2.33829	-12.82242	-0.56254	0.74904	0.23485	0.03337	0.00025	-0.00705	24.97614
317			3.16000	11.52246	9.90749	16.11995	0.00388	0.00303	0.00597	-0.00006	0.00009	0.00008	87.97124	-16.09831	-41.47771	-0.10876	0.03962	0.01794	0.04102	0.00944	-0.00329	28.16494	-10.81474	-10.27372	0.17243	0.07892	0.06062	-0.00900	0.00986	-0.01690	5.63877	-8.11363	6.66419	1.27274	0.41018	0.22614	-0.24816	0.03671	0.01130	-0.14761	-2.34013	-12.80263	-0.54399	0.75027	0.23513	0.01305	0.00159	-0.00878	24.92159
318			3.17000	11.52464	9.89217	16.12037	0.00382	0.00302	0.00601	0.00000	0.00007	0.00004	88.21518	-16.00460	-41.62090	-0.10837	0.03919	0.01852	0.03659	0.00887	-0.00298	28.21773	-10.80352	-10.11083	0.17239	0.08373	0.06274	-0.00515	0.00888	-0.01448	5.73560	-8.16980	6.63693	1.27444	0.40981	0.22659	-0.20021	0.03720	0.01297	-0.14784	-2.34060	-12.77960	-0.53284	0.75204	0.23545	-0.01415	-0.00321	-0.01045	24.84704
319			3.18000	11.52252	9.87826	16.11888	0.00377	0.00301	0.00607	0.00002	0.00007	0.00010	88.43420	-15.92183	-41.75347	-0.10795	0.03885	0.01925	0.03262	0.00806	-0.00280	28.25466	-10.79679	-9.97796	0.17177	0.08841	0.06409	-0.00300	0.00806	-0.01182	5.81091	-8.22369	6.60876	1.27301	0.40738	0.22636	-0.15655	0.03274	0.01239	-0.18012	-2.33511	-12.75174	-0.52560	0.75285	0.23540	-0.04281	-0.01278	-0.01353	24.75211
320			3.19000	11.52161	9.86402	16.10719	0.00375	0.00302	0.00614	0.00002	0.00005	0.00021	88.63058	-15.84473	-41.87297	-0.10740	0.03855	0.02007	0.02924	0.00722	-0.00284	28.28266	-10.79549	-9.87104	0.17048	0.09297	0.06477	-0.00267	0.00767	-0.00951	5.86885	-8.26779	6.58330	1.26943	0.40341	0.22628	-0.12287	0.02328	0.01068	-0.24385	-2.32093	-12.71375	-0.52697	0.75408	0.23580	-0.06859	-0.02392	-0.01912	24.64111
321			3.20000	11.52207	9.85015	16.08315	0.00377	0.00304	0.00619	0.00004	0.00004	0.00031	88.80810	-15.76514	-41.98050	-0.10672	0.03825	0.02088	0.02655	0.00652	-0.00321	28.30942	-10.80032	-9.78151	0.16851	0.09723	0.06494	-0.00406	0.00811	-0.00805	5.91499	-8.29502	6.56126	1.26737	0.40228	0.22728	-0.10204	0.00962	0.00865	-0.33302	-2.29835	-12.65891	-0.53884	0.76162	0.23760	-0.08890	-0.03340	-0.02715	24.52179
322			3.21000	11.51960	9.83900	16.05198	0.00383	0.00307	0.00622	0.00008	0.00001	0.00033	88.97185	-15.67294	-42.07988	-0.10606	0.03794	0.02175	0.02459	0.00607	-0.00396	28.34277	-10.81220	-9.69752	0.16647	0.10065	0.06469	-0.00674	0.00960	-0.00760	5.95521	-8.29954	6.54231	1.25866	0.39949	0.22725	-0.09323	-0.00735	0.00597	-0.43815	-2.26988	-12.58301	-0.54735	0.77104	0.23828	-0.09989	-0.03877	-0.03539	24.40339
323			3.22000	11.50774	9.83313	16.02314	0.00388	0.00310	0.00625	0.00016	-0.00001	0.00025	89.12621	-15.55970	-42.17468	-0.10551	0.03759	0.02275	0.02309	0.00575	-0.00501	28.38838	-10.83256	-9.60807	0.16519	0.10248	0.06401	-0.00993	0.01184	-0.00779	5.99520	-8.27717	6.52880	1.24521	0.39615	0.22677	-0.09413	-0.02594	0.00138	-0.54888	-2.23940	-12.48903	-0.55337	0.78091	0.23856	-0.10187	-0.03931	-0.04082	24.29362
324			3.23000	11.48035	9.83475	16.00599	0.00391	0.00314	0.00630	0.00026	-0.00004	0.00007	89.27251	-15.42328	-42.26592	-0.10511	0.03721	0.02388	0.02158	0.00543	-0.00610	28.44723	-10.86235	-9.50846	0.16523	0.10253	0.06306	-0.01271	0.01406	-0.00798	6.03968	-8.22566	6.52737	1.22896	0.39547	0.22751	-0.09964	-0.04464	-0.00640	-0.65677	-2.21030	-12.38739	-0.55648	0.79521	0.24008	-0.09804	-0.03679	-0.04150	24.19640
325			3.24000	11.43352	9.84595	16.00644	0.00391	0.00319	0.00638	0.00038	-0.00008	-0.00015	89.40862	-15.26921	-42.35196	-0.10489	0.03684	0.02500	0.01963	0.00500	-0.00690	28.51540	-10.90163	-9.40208	0.16666	0.10099	0.06205	-0.01437	0.01534	-0.00756	6.09075	-8.14513	6.54741	1.21638	0.39649	0.22897	-0.10280	-0.06180	-0.01796	-0.75839	-2.18411	-12.29146	-0.55456	0.81268	0.24235	-0.09355	-0.03423	-0.03707	24.11106
326			3.25000	11.36677	9.86859	16.02620	0.00389	0.00324	0.00649	0.00048	-0.00013	-0.00038	89.53035	-15.10882	-42.43058	-0.10490	0.03652	0.02598	0.01695	0.00448	-0.00714	28.58571	-10.94864	-9.29888	0.16931	0.09833	0.06113	-0.01460	0.01508	-0.00624	6.14656	-8.03850	6.59850	1.21855	0.39867	0.22909	-0.09727	-0.07545	-0.03253	-0.85674	-2.15972	-12.21266	-0.54735	0.82613	0.24372	-0.09376	-0.03529	-0.02866	24.03278
327			3.26000	11.28306	9.90350	16.06335	0.00385	0.00330	0.00661	0.00055	-0.00018	-0.00058	89.63248	-14.95572	-42.50028	-0.10520	0.03629	0.02678	0.01339	0.00392	-0.00670	28.65037	-10.99997	-9.21187	0.17277	0.09503	0.06024	-0.01347	0.01312	-0.00398	6.20170	-7.91205	6.68732	1.22648	0.39436	0.22425	-0.07701	-0.08186	-0.04707	-0.95975	-2.13313	-12.15736	-0.53319	0.81939	0.24061	-0.10128	-0.04241	-0.01875	23.95530
328			3.27000	11.18836	9.94941	16.11399	0.00378	0.00337	0.00674	0.00057	-0.00022	-0.00073	89.70978	-14.82278	-42.56060	-0.10582	0.03616	0.02748	0.00896	0.00330	-0.00568	28.70267	-11.05116	-9.15394	0.17659	0.09172	0.05927	-0.01129	0.00978	-0.00101	6.24808	-7.77603	6.81397	1.23029	0.37961	0.21431	-0.03917	-0.07788	-0.05721	-1.07769	-2.09888	-12.12435	-0.52127	0.79317	0.23244	-0.11792	-0.05508	-0.01108	23.87313
329			3.28000	11.09050	10.00185	16.17204	0.00370	0.00345	0.00688	0.00055	-0.00024	-0.00079	89.75751	-14.71941	-42.60988	-0.10671	0.03617	0.02818	0.00389	0.00255	-0.00425	28.73840	-11.09785	-9.13471	0.18020	0.08877	0.05799	-0.00863	0.00564	0.00225	6.27615	-7.64507	6.96840	1.23865	0.37009	0.21041	0.01298	-0.06602	-0.06192	-1.22091	-2.05250	-12.10425	-0.52046	0.79321	0.22983	-0.14411	-0.07244	-0.00907	23.78300
330			3.29000	10.99726	10.05418	16.22988	0.00363	0.00352	0.00702	0.00050	-0.00023	-0.00075	89.77302	-14.65023	-42.64492	-0.10776	0.03633	0.02885	-0.00135	0.00159	-0.00266	28.75674	-11.13638	-9.15810	0.18306	0.08636	0.05633	-0.00611	0.00133	0.00521	6.27806	-7.53600	7.12965	1.25351	0.37799	0.21735	0.07102	-0.04879	-0.06049	-1.39650	-1.99324	-12.08140	-0.52782	0.83771	0.23811	-0.17595	-0.09158	-0.01373	23.68425
331			3.30000	10.91464	10.09999	16.27987	0.00356	0.00359	0.00716	0.00042	-0.00020	-0.00062	89.75634	-14.61384	-42.66202	-0.10888	0.03665	0.02936	-0.00625	0.00044	-0.00123	28.75999	-11.16430	-9.22080	0.18479	0.08487	0.05455	-0.00410	-0.00248	0.00731	6.25109	-7.46318	7.27189	1.26519	0.38872	0.22409	0.12189	-0.02558	-0.04952	-1.60507	-1.92559	-12.04120	-0.53427	0.87742	0.24715	-0.20455	-0.10051	-0.02267	23.57935
332			3.31000	10.84590	10.13625	16.31705	0.00351	0.00364	0.00731	0.00035	-0.00017	-0.00045	89.71088	-14.60238	-42.65926	-0.11005	0.03713	0.02976	-0.01033	-0.00079	-0.00028	28.75244	-11.18089	-9.31179	0.18537	0.08480	0.05307	-0.00265	-0.00529	0.00819	6.19963	-7.43346	7.37526	1.27135	0.39670	0.22873	0.15327	-0.00053	-0.03243	-1.83861	-1.85904	-11.97993	-0.54497	0.89761	0.25513	-0.22471	-0.09103	-0.03040	23.47428
333			3.32000	10.79109	10.16428	16.34020	0.00348	0.00368	0.00745	0.00028	-0.00015	-0.00028	89.64246	-14.60291	-42.63702	-0.11111	0.03769	0.03019	-0.01332	-0.00191	0.00001	28.73892	-11.18677	-9.41395	0.18462	0.08618	0.05201	-0.00149	-0.00685	0.00773	6.13404	-7.44409	7.43463	1.26905	0.40074	0.23120	0.15872	0.02107	-0.01556	-2.08188	-1.80506	-11.90831	-0.56376	0.90121	0.26150	-0.23342	-0.06414	-0.03136	23.37745
334			3.33000	10.74724	10.18947	16.35209	0.00343	0.00371	0.00758	0.00024	-0.00016	-0.00017	89.55836	-14.60240	-42.59922	-0.11203	0.03826	0.03083	-0.01520	-0.00275	-0.00027	28.72351	-11.18289	-9.50862	0.18271	0.08886	0.05145	-0.00038	-0.00729	0.00607	6.06719	-7.48513	7.45907	1.25784	0.39986	0.23053	0.13988	0.03571	-0.00370	-2.31732	-1.77261	-11.84539	-0.58166	0.88899	0.26473	-0.22632	-0.02913	-0.02376	23.29680
335			3.34000	10.70948	10.21834	16.35698	0.00338	0.00373	0.00770	0.00021	-0.00021	-0.00013	89.46555	-14.59234	-42.55198	-0.11276	0.03878	0.03154	-0.01612	-0.00316	-0.00085	28.70893	-11.16933	-9.58088	0.17981	0.09220	0.05147	0.00076	-0.00697	0.00364	6.01044	-7.54392	7.46402	1.24579	0.39423	0.22817	0.10541	0.04207	0.00161	-2.53089	-1.76348	-11.80695	-0.59922	0.86678	0.26591	-0.20730	0.00125	-0.01066	23.23679
336			3.35000	10.67347	10.25512	16.35950	0.00332	0.00375	0.00780	0.00020	-0.00026	-0.00015	89.37025	-14.57081	-42.50298	-0.11341	0.03923	0.03202	-0.01622	-0.00304	-0.00138	28.69641	-11.14581	-9.62342	0.17620	0.09563	0.05220	0.00183	-0.00638	0.00099	5.97087	-7.60759	7.46387	1.23496	0.38813	0.22509	0.06441	0.04052	0.00126	-2.71516	-1.77232	-11.79935	-0.60919	0.84368	0.26596	-0.18028	0.01927	0.00359	23.19748
337			3.36000	10.63794	10.30022	16.36427	0.00327	0.00377	0.00788	0.00019	-0.00030	-0.00022	89.27870	-14.54182	-42.46070	-0.11406	0.03963	0.03219	-0.01547	-0.00237	-0.00159	28.68600	-11.11269	-9.63779	0.17241	0.09902	0.05364	0.00266	-0.00593	-0.00128	5.95150	-7.66357	7.47017	1.22528	0.38198	0.22127	0.02423	0.03188	-0.00346	-2.86956	-1.79041	-11.82114	-0.60560	0.82172	0.26476	-0.15140	0.02391	0.01603	23.17437
338			3.37000	10.60525	10.35088	16.37478	0.00324	0.00379	0.00793	0.00015	-0.00032	-0.00031	89.19715	-14.51328	-42.43281	-0.11464	0.03993	0.03206	-0.01393	-0.00126	-0.00133	28.67699	-11.07250	-9.63262	0.16900	0.10223	0.05556	0.00319	-0.00575	-0.00267	5.95194	-7.70086	7.49186	1.21010	0.37346	0.21748	-0.00851	0.01793	-0.01093	-2.99952	-1.80911	-11.86703	-0.59038	0.80227	0.26282	-0.12841	0.01789	0.02523	23.15987
339			3.38000	10.57987	10.40245	16.39160	0.00324	0.00380	0.00794	0.00009	-0.00030	-0.00037	89.13024	-14.49389	-42.42400	-0.11507	0.04010	0.03170	-0.01186	0.00005	-0.00065	28.66777	-11.02966	-9.62005	0.16636	0.10488	0.05750	0.00356	-0.00577	-0.00289	5.96808	-7.71232	7.53373	1.19004	0.36447	0.21470	-0.02814	0.00211	-0.01896	-3.11537	-1.82168	-11.92972	-0.57159	0.79041	0.26130	-0.11691	0.00556	0.03036	23.14506
340			3.39000	10.56627	10.44934	16.41171	0.00326	0.00379	0.00791	0.00002	-0.00025	-0.00036	89.07948	-14.48974	-42.43451	-0.11529	0.04011	0.03111	-0.00965	0.00122	0.00020	28.65642	-10.98956	-9.61188	0.16434	0.10667	0.05902	0.00391	-0.00568	-0.00197	5.99274	-7.69694	7.59410	1.17086	0.35522	0.21143	-0.03302	-0.01167	-0.02476	-3.22968	-1.82440	-11.99964	-0.56024	0.78392	0.25902	-0.11857	-0.00898	0.03055	23.12228
341			3.40000	10.56676	10.48606	16.43004	0.00330	0.00376	0.00782	-0.00006	-0.00018	-0.00027	89.04331	-14.50186	-42.45987	-0.11535	0.04000	0.03033	-0.00754	0.00196	0.00094	28.64131	-10.95772	-9.61565	0.16263	0.10724	0.05975	0.00429	-0.00512	-0.00032	6.01787	-7.66087	7.66442	1.15346	0.34542	0.20731	-0.02595	-0.01994	-0.02615	-3.35357	-1.81619	-12.06551	-0.55755	0.78060	0.25578	-0.13031	-0.02223	0.02570	23.08730
342			3.41000	10.58074	10.50913	16.44164	0.00333	0.00371	0.00767	-0.00012	-0.00010	-0.00014	89.01900	-14.52599	-42.49197	-0.11523	0.03978	0.02934	-0.00546	0.00213	0.00133	28.62214	-10.93864	-9.63312	0.16065	0.10609	0.05936	0.00454	-0.00382	0.00147	6.03693	-7.61598	7.73217	1.13963	0.33779	0.20485	-0.01361	-0.02131	-0.02306	-3.49380	-1.79856	-12.11656	-0.55948	0.78489	0.25451	-0.14654	-0.03170	0.01726	23.04031
343			3.42000	10.60497	10.51895	16.44479	0.00334	0.00363	0.00749	-0.00015	-0.00003	-0.00001	89.00471	-14.55470	-42.52248	-0.11495	0.03950	0.02826	-0.00323	0.00183	0.00129	28.60033	-10.93506	-9.66106	0.15831	0.10350	0.05800	0.00438	-0.00185	0.00278	6.04771	-7.57542	7.78617	1.13113	0.33540	0.20469	-0.00539	-0.01704	-0.01691	-3.65118	-1.77474	-12.14594	-0.56476	0.79645	0.25625	-0.16124	-0.03533	0.00762	22.98500
344			3.43000	10.63388	10.52011	16.44169	0.00331	0.00355	0.00732	-0.00016	-0.00001	0.00005	89.00038	-14.57915	-42.54597	-0.11458	0.03923	0.02737	-0.00077	0.00128	0.00085	28.57923	-10.94694	-9.69222	0.15596	0.10044	0.05608	0.00362	0.00047	0.00320	6.05410	-7.54810	7.82093	1.12328	0.33604	0.20623	-0.01006	-0.00987	-0.01006	-3.81981	-1.75001	-12.15381	-0.56657	0.80975	0.26016	-0.16736	-0.03178	-0.00032	22.92726
345			3.44000	10.66082	10.51938	16.43604	0.00324	0.00347	0.00722	-0.00012	-0.00002	0.00006	89.00658	-14.59081	-42.56039	-0.11420	0.03901	0.02676	0.00184	0.00068	0.00008	28.56308	-10.97102	-9.71699	0.15386	0.09748	0.05404	0.00225	0.00276	0.00260	6.06487	-7.53606	7.83867	1.11447	0.33536	0.20653	-0.03143	-0.00301	-0.00506	-3.98962	-1.72977	-12.14749	-0.56599	0.81060	0.26275	-0.16284	-0.02216	-0.00386	22.87319
346			3.45000	10.68015	10.52324	16.43064	0.00312	0.00341	0.00716	-0.00007	-0.00005	0.00004	89.02407	-14.58309	-42.56669	-0.11377	0.03881	0.02638	0.00449	0.00021	-0.00085	28.55608	-11.00181	-9.72578	0.15210	0.09449	0.05213	0.00037	0.00470	0.00120	6.08997	-7.53490	7.84800	1.10663	0.33170	0.20489	-0.06664	0.00065	-0.00395	-4.14994	-1.71759	-12.13917	-0.56812	0.79809	0.26298	-0.15006	-0.01053	-0.00150	22.82800
347			3.46000	10.68980	10.53584	16.42635	0.00301	0.00338	0.00714	-0.00003	-0.00010	0.00001	89.05365	-14.55383	-42.56754	-0.11322	0.03857	0.02606	0.00707	-0.00004	-0.00174	28.56112	-11.03364	-9.71284	0.15090	0.09127	0.05064	-0.00181	0.00601	-0.00051	6.13682	-7.53595	7.86107	1.09932	0.32633	0.20318	-0.10801	-0.00042	-0.00733	-4.29247	-1.71422	-12.14205	-0.57176	0.78228	0.26278	-0.13163	-0.00157	0.00601	22.79519
348			3.47000	10.69133	10.55802	16.42305	0.00293	0.00336	0.00712	0.00001	-0.00015	-0.00002	89.09565	-14.50659	-42.56664	-0.11251	0.03827	0.02578	0.00936	-0.00006	-0.00233	28.57885	-11.06257	-9.67875	0.15063	0.08790	0.04971	-0.00400	0.00657	-0.00197	6.20797	-7.52901	7.88932	1.08886	0.31976	0.20094	-0.14538	-0.00624	-0.01425	-4.41296	-1.71727	-12.16550	-0.56890	0.76834	0.26167	-0.11002	0.00159	0.01612	22.77605
349			3.48000	10.68856	10.58714	16.41998	0.00291	0.00337	0.00710	0.00002	-0.00018	-0.00003	89.14901	-14.45028	-42.56746	-0.11161	0.03788	0.02553	0.01097	0.00014	-0.00243	28.60734	-11.08715	-9.63053	0.15140	0.08432	0.04923	-0.00582	0.00631	-0.00270	6.30016	-7.50489	7.94009	1.07664	0.31204	0.19835	-0.16969	-0.01553	-0.02287	-4.51197	-1.72200	-12.21229	-0.56182	0.75884	0.25991	-0.09063	-0.00216	0.02548	22.76946
350			3.49000	10.68561	10.61764	16.41646	0.00291	0.00337	0.00705	0.00001	-0.00016	-0.00001	89.20979	-14.39775	-42.57277	-0.11059	0.03741	0.02532	0.01139	0.00048	-0.00194	28.64172	-11.10775	-9.58076	0.15300	0.08064	0.04889	-0.00685	0.00525	-0.00238	6.40502	-7.45780	8.01545	1.06151	0.30483	0.19592	-0.17491	-0.02619	-0.03158	-4.59444	-1.72284	-12.27783	-0.55501	0.75556	0.25816	-0.07761	-0.01178	0.03159	22.77219
351			3.50000	10.68603	10.64253	16.41169	0.00293	0.00336	0.00698	-0.00001	-0.00012	0.00002	89.27110	-14.36251	-42.58394	-0.10950	0.03691	0.02506	0.01036	0.00088	-0.00096	28.67532	-11.12590	-9.54411	0.15473	0.07711	0.04849	-0.00683	0.00363	-0.00106	6.51151	-7.38643	8.11409	1.04269	0.29284	0.19152	-0.15941	-0.03539	-0.03887	-4.66796	-1.71541	-12.35358	-0.54374	0.74764	0.25371	-0.07163	-0.02410	0.03326	22.77963
352			3.51000	10.69289	10.65637	16.40493	0.00293	0.00333	0.00686	-0.00005	-0.00005	0.00008	89.32542	-14.35407	-42.60168	-0.10834	0.03638	0.02459	0.00801	0.00128	0.00026	28.70167	-11.14308	-9.53207	0.15597	0.07375	0.04786	-0.00573	0.00177	0.00088	6.60808	-7.29380	8.23264	1.01752	0.27100	0.18305	-0.12475	-0.03973	-0.04298	-4.74081	-1.69823	-12.43067	-0.52577	0.73128	0.24408	-0.07221	-0.03502	0.03035	22.78699
353			3.52000	10.70797	10.65715	16.39567	0.00292	0.00326	0.00670	-0.00009	0.00002	0.00013	89.36617	-14.37520	-42.62555	-0.10722	0.03585	0.02387	0.00468	0.00158	0.00142	28.71639	-11.16019	-9.54947	0.15631	0.07024	0.04677	-0.00381	0.00002	0.00287	6.68370	-7.18862	8.36404	0.99710	0.25028	0.17634	-0.07701	-0.03868	-0.04375	-4.82100	-1.67248	-12.50018	-0.51932	0.72972	0.23671	-0.08060	-0.04293	0.02427	22.79060
354			3.53000	10.73092	10.64626	16.38402	0.00288	0.00317	0.00651	-0.00012	0.00007	0.00017	89.38823	-14.42292	-42.65303	-0.10625	0.03535	0.02299	0.00079	0.00161	0.00230	28.71744	-11.17716	-9.59487	0.15563	0.06683	0.04530	-0.00149	-0.00141	0.00443	6.72960	-7.08486	8.49654	0.98749	0.24576	0.17692	-0.02372	-0.03453	-0.04188	-4.91507	-1.64090	-12.55348	-0.51971	0.76062	0.23900	-0.09385	-0.04765	0.01641	22.78861
355			3.54000	10.75860	10.62706	16.37022	0.00283	0.00307	0.00630	-0.00012	0.00010	0.00020	89.38776	-14.49028	-42.67811	-0.10562	0.03496	0.02214	-0.00314	0.00120	0.00278	28.70562	-11.19288	-9.66152	0.15384	0.06462	0.04389	0.00067	-0.00238	0.00521	6.74240	-6.99699	8.61656	0.98338	0.25235	0.18008	0.02600	-0.02768	-0.03665	-5.02550	-1.60769	-12.58477	-0.51394	0.78985	0.24489	-0.10501	-0.04555	0.00788	22.78145
356			3.55000	10.78592	10.60408	16.35432	0.00278	0.00297	0.00611	-0.00010	0.00010	0.00022	89.36399	-14.56729	-42.69208	-0.10548	0.03475	0.02152	-0.00650	0.00026	0.00287	28.68483	-11.20555	-9.73721	0.15142	0.06437	0.04299	0.00218	-0.00285	0.00503	6.72597	-6.93268	8.71504	0.97952	0.25602	0.18118	0.06323	-0.01946	-0.02931	-5.14803	-1.57830	-12.59599	-0.51009	0.79118	0.24777	-0.11012	-0.03461	0.00196	22.77203
357			3.56000	10.80727	10.58186	16.33538	0.00272	0.00290	0.00596	-0.00006	0.00008	0.00024	89.31896	-14.64297	-42.68518	-0.10571	0.03476	0.02106	-0.00895	-0.00115	0.00261	28.66101	-11.21269	-9.80634	0.14881	0.06538	0.04269	0.00294	-0.00285	0.00388	6.68962	-6.88879	8.79177	0.97530	0.25521	0.18056	0.08333	-0.01389	-0.02328	-5.27252	-1.55858	-12.59826	-0.51637	0.77654	0.24810	-0.10728	-0.01830	0.00231	22.76539
358			3.57000	10.81800	10.56477	16.31339	0.00268	0.00285	0.00588	0.00000	0.00004	0.00025	89.25664	-14.70882	-42.65131	-0.10618	0.03498	0.02066	-0.01050	-0.00275	0.00216	28.63934	-11.21172	-9.85481	0.14638	0.06674	0.04296	0.00319	-0.00249	0.00200	6.64494	-6.85352	8.85555	0.96847	0.25514	0.17870	0.08630	-0.01365	-0.02114	-5.38574	-1.55242	-12.60907	-0.52442	0.76089	0.24706	-0.09330	-0.00220	0.01010	22.76750
359			3.58000	10.81532	10.55667	16.29047	0.00266	0.00283	0.00587	0.00006	-0.00001	0.00022	89.18158	-14.76185	-42.59062	-0.10673	0.03536	0.02026	-0.01140	-0.00421	0.00172	28.62267	-11.20080	-9.87494	0.14433	0.06822	0.04388	0.00318	-0.00202	-0.00019	6.60285	-6.81224	8.92028	0.95695	0.25255	0.17570	0.07645	-0.01860	-0.02369	-5.47513	-1.55972	-12.64523	-0.52623	0.74879	0.24462	-0.06885	0.00871	0.02327	22.78367
360			3.59000	10.79865	10.55917	16.26954	0.00266	0.00285	0.00592	0.00012	-0.00005	0.00018	89.09785	-14.80410	-42.50871	-0.10729	0.03582	0.01984	-0.01195	-0.00531	0.00140	28.61173	-11.17959	-9.86698	0.14282	0.07010	0.04554	0.00297	-0.00166	-0.00224	6.57054	-6.75196	9.00033	0.94251	0.24852	0.17346	0.06141	-0.02752	-0.03040	-5.53274	-1.57610	-12.71634	-0.52666	0.74336	0.24274	-0.04008	0.01188	0.03790	22.81701
361			3.60000	10.76982	10.57081	16.25247	0.00269	0.00287	0.00601	0.00017	-0.00008	0.00012	89.00870	-14.84027	-42.41361	-0.10780	0.03632	0.01938	-0.01233	-0.00593	0.00126	28.60605	-11.14997	-9.83766	0.14162	0.07233	0.04777	0.00243	-0.00150	-0.00376	6.55004	-6.66321	9.10655	0.92969	0.24461	0.17150	0.04810	-0.03899	-0.03967	-5.55746	-1.59519	-12.82164	-0.52586	0.73920	0.24082	-0.01280	0.00785	0.04987	22.86705
362			3.61000	10.73293	10.58764	16.23984	0.00272	0.00291	0.00611	0.00019	-0.00010	0.00007	88.91690	-14.87560	-42.31400	-0.10820	0.03681	0.01878	-0.01271	-0.00597	0.00129	28.60539	-11.11556	-9.79790	0.14067	0.07401	0.05004	0.00143	-0.00160	-0.00432	6.53949	-6.54027	9.24447	0.92094	0.24089	0.16958	0.03994	-0.05152	-0.04970	-5.55407	-1.61117	-12.95147	-0.52264	0.73576	0.23865	0.00839	-0.00061	0.05654	22.93006
363			3.62000	10.69348	10.60532	16.23314	0.00277	0.00295	0.00620	0.00019	-0.00009	-0.00001	88.82429	-14.91528	-42.21979	-0.10854	0.03727	0.01821	-0.01337	-0.00539	0.00147	28.60914	-11.08085	-9.76116	0.14029	0.07461	0.05183	0.00009	-0.00207	-0.00361	6.53526	-6.38147	9.41431	0.91121	0.23389	0.16642	0.03734	-0.06271	-0.05840	-5.53146	-1.62050	-13.09204	-0.51016	0.72987	0.23463	0.02032	-0.00992	0.05684	22.99996
364			3.63000	10.65701	10.62045	16.23494	0.00284	0.00298	0.00625	0.00016	-0.00006	-0.00009	88.73106	-14.96475	-42.14047	-0.10896	0.03767	0.01790	-0.01455	-0.00432	0.00183	28.61541	-11.04941	-9.74199	0.14079	0.07460	0.05294	-0.00134	-0.00306	-0.00161	6.53316	-6.18927	9.61130	0.89905	0.22236	0.16238	0.03969	-0.07015	-0.06433	-5.50056	-1.62241	-13.22938	-0.49296	0.72043	0.22909	0.02216	-0.01707	0.05171	23.06979
365			3.64000	10.62696	10.63056	16.24613	0.00292	0.00301	0.00627	0.00012	-0.00002	-0.00017	88.63548	-15.02915	-42.08118	-0.10948	0.03800	0.01812	-0.01623	-0.00312	0.00233	28.62159	-11.02297	-9.75300	0.14236	0.07555	0.05367	-0.00259	-0.00455	0.00126	6.52899	-5.97065	9.82661	0.88259	0.21049	0.15895	0.04587	-0.07352	-0.06708	-5.47257	-1.61828	-13.35220	-0.47357	0.71570	0.22425	0.01533	-0.02083	0.04327	23.13334
366			3.65000	10.60386	10.63445	16.26350	0.00300	0.00303	0.00626	0.00009	0.00001	-0.00019	88.53490	-15.10975	-42.03928	-0.11001	0.03826	0.01880	-0.01808	-0.00224	0.00285	28.62521	-11.00166	-9.79966	0.14481	0.07845	0.05441	-0.00338	-0.00627	0.00420	6.51901	-5.73663	10.04858	0.86792	0.20037	0.15596	0.05479	-0.07310	-0.06627	-5.45716	-1.61033	-13.45275	-0.45871	0.71438	0.22025	0.00281	-0.02145	0.03310	23.18641
367			3.66000	10.58544	10.63398	16.28182	0.00306	0.00304	0.00623	0.00008	0.00002	-0.00017	88.42784	-15.20084	-42.00711	-0.11038	0.03845	0.01975	-0.01964	-0.00188	0.00316	28.62474	-10.98499	-9.87676	0.14740	0.08268	0.05504	-0.00345	-0.00765	0.00641	6.50047	-5.49999	10.26509	0.85861	0.19526	0.15408	0.06485	-0.07072	-0.06275	-5.46063	-1.60042	-13.52699	-0.45481	0.71526	0.21805	-0.01218	-0.01972	0.02303	23.22769
368			3.67000	10.56749	10.63440	16.29679	0.00308	0.00303	0.00620	0.00010	-0.00001	-0.00013	88.31445	-15.29143	-41.97614	-0.11049	0.03858	0.02081	-0.02062	-0.00205	0.00310	28.61941	-10.97251	-9.97080	0.14925	0.08686	0.05517	-0.00267	-0.00813	0.00737	6.47264	-5.27144	10.46724	0.85222	0.19309	0.15274	0.07400	-0.06669	-0.05766	-5.48439	-1.59040	-13.57628	-0.45694	0.71513	0.21684	-0.02669	-0.01664	0.01476	23.25866
369			3.68000	10.54534	10.64237	16.30590	0.00306	0.00303	0.00619	0.00013	-0.00007	-0.00009	88.19595	-15.36978	-41.93895	-0.11032	0.03866	0.02174	-0.02097	-0.00266	0.00258	28.60921	-10.96416	-10.06605	0.14987	0.09017	0.05482	-0.00127	-0.00741	0.00701	6.43659	-5.05795	10.65195	0.84801	0.18906	0.15133	0.08127	-0.06029	-0.05234	-5.52533	-1.58134	-13.60719	-0.45968	0.70745	0.21541	-0.03828	-0.01400	0.00956	23.28276
370			3.69000	10.51529	10.66227	16.30801	0.00298	0.00303	0.00621	0.00018	-0.00014	-0.00004	88.07379	-15.42500	-41.89001	-0.10994	0.03869	0.02235	-0.02075	-0.00356	0.00160	28.59542	-10.95998	-10.14787	0.14929	0.09205	0.05417	0.00031	-0.00552	0.00557	6.39412	-4.86389	10.82151	0.84445	0.18428	0.14956	0.08644	-0.05263	-0.04807	-5.57837	-1.57273	-13.62913	-0.46317	0.69418	0.21347	-0.04598	-0.01374	0.00803	23.30412
371			3.70000	10.47626	10.69445	16.30393	0.00288	0.00304	0.00628	0.00022	-0.00020	-0.00001	87.94993	-15.44800	-41.82700	-0.10945	0.03870	0.02251	-0.02007	-0.00451	0.00028	28.58040	-10.96022	-10.20501	0.14759	0.09169	0.05315	0.00161	-0.00284	0.00352	6.34739	-4.69170	10.98272	0.84046	0.18276	0.14847	0.08907	-0.04542	-0.04630	-5.63786	-1.56296	-13.65228	-0.46742	0.68399	0.21257	-0.04941	-0.01663	0.01037	23.32615
372			3.71000	10.43009	10.73589	16.29612	0.00278	0.00306	0.00638	0.00024	-0.00024	0.00000	87.82664	-15.43466	-41.75103	-0.10913	0.03874	0.02254	-0.01909	-0.00536	-0.00103	28.56670	-10.96511	-10.23316	0.14533	0.08914	0.05165	0.00231	-0.00016	0.00157	6.29927	-4.54136	11.14629	0.83925	0.18158	0.14944	0.08918	-0.03833	-0.04792	-5.69790	-1.55050	-13.68749	-0.47266	0.67772	0.21391	-0.04866	-0.02170	0.01627	23.35068
373			3.72000	10.38030	10.78293	16.28652	0.00269	0.00310	0.00651	0.00024	-0.00027	0.00002	87.70634	-15.38973	-41.66486	-0.10925	0.03888	0.02285	-0.01784	-0.00607	-0.00201	28.55603	-10.97506	-10.23724	0.14359	0.08578	0.05002	0.00230	0.00179	0.00036	6.25254	-4.41097	11.32252	0.83850	0.18000	0.15117	0.08766	-0.03147	-0.05159	-5.75338	-1.53511	-13.74269	-0.47571	0.67377	0.21593	-0.04479	-0.02670	0.02387	23.37719
374			3.73000	10.33055	10.83306	16.27361	0.00263	0.00315	0.00664	0.00023	-0.00029	0.00007	87.59142	-15.32684	-41.56990	-0.10966	0.03906	0.02317	-0.01638	-0.00667	-0.00242	28.54915	-10.99003	-10.22887	0.14297	0.08229	0.04868	0.00171	0.00272	0.00008	6.20780	-4.29963	11.51428	0.83977	0.18095	0.15317	0.08719	-0.02505	-0.05490	-5.80229	-1.51801	-13.81814	-0.48085	0.67486	0.21843	-0.04082	-0.02937	0.03020	23.40318
375			3.74000	10.28395	10.88319	16.25500	0.00260	0.00320	0.00674	0.00022	-0.00028	0.00014	87.48302	-15.26199	-41.46734	-0.11002	0.03920	0.02300	-0.01493	-0.00706	-0.00223	28.54555	-11.00923	-10.22047	0.14326	0.07847	0.04776	0.00087	0.00270	0.00051	6.16303	-4.20886	11.71483	0.84584	0.18541	0.15604	0.08998	-0.01846	-0.05583	-5.84633	-1.50151	-13.90541	-0.48888	0.67991	0.22214	-0.03908	-0.02779	0.03292	23.42472
376			3.75000	10.24341	10.92838	16.23176	0.00258	0.00325	0.00681	0.00018	-0.00025	0.00018	87.38097	-15.20690	-41.36135	-0.11030	0.03931	0.02256	-0.01378	-0.00705	-0.00166	28.54376	-11.03057	-10.22064	0.14403	0.07489	0.04706	0.00009	0.00201	0.00125	6.11507	-4.14221	11.91072	0.85295	0.18814	0.15848	0.09602	-0.01052	-0.05221	-5.88933	-1.48871	-13.99192	-0.49174	0.68083	0.22515	-0.03990	-0.02080	0.03064	23.43801
377			3.76000	10.21111	10.96365	16.20834	0.00258	0.00328	0.00685	0.00014	-0.00019	0.00018	87.28513	-15.16814	-41.25856	-0.11071	0.03947	0.02233	-0.01281	-0.00659	-0.00097	28.54247	-11.05082	-10.23282	0.14518	0.07269	0.04654	-0.00054	0.00098	0.00189	6.06083	-4.10492	12.08431	0.86454	0.19061	0.16099	0.10515	-0.00100	-0.04277	-5.93519	-1.48270	-14.06419	-0.49461	0.67922	0.22824	-0.04352	-0.00895	0.02279	23.44074
378			3.77000	10.18791	10.98698	16.18919	0.00259	0.00331	0.00687	0.00010	-0.00012	0.00015	87.19725	-15.14821	-41.16581	-0.11123	0.03965	0.02248	-0.01168	-0.00575	-0.00027	28.54150	-11.06630	-10.25479	0.14654	0.07215	0.04616	-0.00109	-0.00013	0.00208	5.99748	-4.10404	12.21357	0.87764	0.19535	0.16385	0.11678	0.01052	-0.02605	-5.98717	-1.48554	-14.10729	-0.49913	0.67957	0.23208	-0.04955	0.00653	0.00839	23.43256
379			3.78000	10.17318	10.99985	16.17664	0.00262	0.00331	0.00687	0.00006	-0.00006	0.00009	87.12002	-15.14619	-41.08742	-0.11168	0.03981	0.02267	-0.01019	-0.00471	0.00031	28.54194	-11.07370	-10.28004	0.14787	0.07274	0.04606	-0.00162	-0.00105	0.00163	5.92185	-4.14720	12.27245	0.88599	0.19974	0.16756	0.12961	0.02404	-0.00132	-6.04790	-1.49798	-14.10423	-0.50545	0.68055	0.23693	-0.05727	0.02429	-0.01305	23.41496
380			3.79000	10.16547	11.00501	16.17085	0.00267	0.00331	0.00685	0.00003	-0.00002	0.00003	87.05578	-15.15699	-41.02460	-0.11201	0.03992	0.02268	-0.00838	-0.00369	0.00063	28.54552	-11.07121	-10.29914	0.14921	0.07384	0.04639	-0.00212	-0.00151	0.00049	5.83143	-4.24016	12.23678	0.89362	0.20519	0.17209	0.14233	0.03892	0.03002	-6.11876	-1.51959	-14.04020	-0.51983	0.68103	0.24295	-0.06612	0.04241	-0.03948	23.39054
381			3.80000	10.16310	11.00453	16.17098	0.00272	0.00330	0.00680	-0.00000	0.00002	-0.00002	87.00523	-15.17251	-40.97616	-0.11233	0.03999	0.02244	-0.00647	-0.00280	0.00064	28.55395	-11.05893	-10.30228	0.15072	0.07472	0.04703	-0.00253	-0.00136	-0.00122	5.72597	-4.38359	12.09512	0.90265	0.21257	0.17683	0.15233	0.05408	0.06308	-6.19875	-1.54913	-13.91137	-0.53746	0.68365	0.24998	-0.07386	0.05846	-0.06531	23.36268
382			3.81000	10.16461	11.00022	16.17583	0.00279	0.00328	0.00673	-0.00002	0.00004	-0.00006	86.96761	-15.18557	-40.93995	-0.11281	0.04008	0.02209	-0.00474	-0.00210	0.00045	28.56787	-11.03878	-10.28276	0.15280	0.07539	0.04804	-0.00266	-0.00062	-0.00321	5.60874	-4.57085	11.85795	0.90976	0.22260	0.18312	0.15575	0.06795	0.09133	-6.28453	-1.58472	-13.73184	-0.54983	0.69227	0.25963	-0.07752	0.06945	-0.08341	23.33457
383			3.82000	10.16849	10.99395	16.18362	0.00289	0.00326	0.00664	-0.00003	0.00004	-0.00008	86.94054	-15.19243	-40.91286	-0.11341	0.04016	0.02157	-0.00331	-0.00160	0.00017	28.58615	-11.01403	-10.23844	0.15496	0.07594	0.04943	-0.00240	0.00054	-0.00520	5.48675	-4.78747	11.55876	0.91947	0.23480	0.18957	0.15114	0.07807	0.10725	-6.37073	-1.62315	-13.53271	-0.56005	0.69843	0.26980	-0.07645	0.07129	-0.08648	23.30867
384			3.83000	10.17319	10.98736	16.19275	0.00301	0.00324	0.00654	-0.00003	0.00004	-0.00010	86.92158	-15.19226	-40.89208	-0.11395	0.04021	0.02089	-0.00208	-0.00122	-0.00009	28.60699	-10.98836	-10.17101	0.15663	0.07668	0.05120	-0.00196	0.00200	-0.00695	5.36930	-5.01207	11.24691	0.93689	0.24299	0.19182	0.13972	0.07979	0.10377	-6.45161	-1.66028	-13.35367	-0.56217	0.68915	0.27478	-0.07039	0.06086	-0.07022	23.28602
385			3.84000	10.17743	10.98226	16.20352	0.00314	0.00323	0.00644	-0.00003	0.00003	-0.00013	86.91031	-15.18583	-40.87718	-0.11449	0.04023	0.02014	-0.00081	-0.00080	-0.00026	28.62976	-10.96568	-10.08470	0.15809	0.07712	0.05306	-0.00173	0.00353	-0.00820	5.26500	-5.22019	10.97456	0.96014	0.24819	0.18967	0.12452	0.07263	0.08211	-6.52294	-1.69086	-13.23022	-0.56347	0.67134	0.27432	-0.06259	0.03976	-0.03992	23.26706
386			3.85000	10.18033	10.98040	16.21720	0.00327	0.00323	0.00636	-0.00003	0.00001	-0.00017	86.90753	-15.17641	-40.86938	-0.11501	0.04025	0.01935	0.00046	-0.00029	-0.00024	28.65450	-10.94951	-9.98715	0.15978	0.07628	0.05458	-0.00197	0.00470	-0.00848	5.17870	-5.39163	10.78183	0.97878	0.24882	0.18829	0.10900	0.05851	0.05160	-6.58401	-1.70878	-13.18023	-0.57659	0.65680	0.27366	-0.05696	0.01218	-0.00765	23.25143
387			3.86000	10.18151	10.98289	16.23442	0.00340	0.00324	0.00629	-0.00002	-0.00001	-0.00021	86.91293	-15.17093	-40.86959	-0.11554	0.04027	0.01849	0.00145	0.00030	0.00001	28.68066	-10.94224	-9.89107	0.16196	0.07399	0.05557	-0.00263	0.00507	-0.00746	5.11047	-5.51700	10.68489	0.98834	0.24851	0.18843	0.09592	0.04268	0.02062	-6.63718	-1.70829	-13.19599	-0.58988	0.65339	0.27421	-0.05321	-0.01713	0.01536	23.23862
388			3.87000	10.18096	10.98972	16.25467	0.00352	0.00325	0.00626	-0.00002	-0.00003	-0.00024	86.92420	-15.17731	-40.87806	-0.11597	0.04029	0.01761	0.00198	0.00089	0.00043	28.70651	-10.94457	-9.81138	0.16426	0.07115	0.05611	-0.00355	0.00454	-0.00523	5.05728	-5.59888	10.67400	0.99078	0.24779	0.18845	0.08536	0.02870	-0.00411	-6.68536	-1.68631	-13.24750	-0.59719	0.66362	0.27480	-0.04964	-0.04310	0.02227	23.22836
389			3.88000	10.17919	10.99973	16.27616	0.00360	0.00327	0.00623	-0.00001	-0.00004	-0.00023	86.93898	-15.20003	-40.89421	-0.11627	0.04030	0.01680	0.00214	0.00137	0.00086	28.73035	-10.95514	-9.75983	0.16649	0.06856	0.05628	-0.00450	0.00337	-0.00234	5.01538	-5.64705	10.72170	0.98978	0.24825	0.18866	0.07530	0.01835	-0.01868	-6.72943	-1.64514	-13.29694	-0.60100	0.68292	0.27580	-0.04431	-0.06016	0.01335	23.22107
390			3.89000	10.17673	11.01010	16.29558	0.00365	0.00328	0.00621	-0.00000	-0.00003	-0.00019	86.95501	-15.23797	-40.91504	-0.11643	0.04029	0.01613	0.00210	0.00157	0.00116	28.75081	-10.97105	-9.74129	0.16834	0.06654	0.05603	-0.00634	0.00171	0.00025	4.98200	-5.67334	10.79504	0.98592	0.24945	0.18872	0.06330	0.01183	-0.02297	-6.76788	-1.59252	-13.31446	-0.60229	0.70149	0.27642	-0.03586	-0.06344	-0.00513	23.21733
391			3.90000	10.17410	11.01739	16.30925	0.00365	0.00328	0.00618	0.00000	-0.00002	-0.00011	86.97063	-15.28482	-40.93582	-0.11642	0.04027	0.01569	0.00216	0.00141	0.00124	28.76674	-10.98860	-9.75295	0.16932	0.06560	0.05551	-0.00520	0.00049	0.00257	4.95607	-5.68907	10.86607	0.97936	0.25217	0.18810	0.04804	0.00898	-0.01942	-6.79787	-1.53970	-13.28802	-0.59850	0.71910	0.27636	-0.02429	-0.05225	-0.02424	23.21737
392			3.91000	10.17175	11.01962	16.31466	0.00362	0.00327	0.00615	0.00001	0.00000	-0.00001	86.98587	-15.33018	-40.95160	-0.11627	0.04025	0.01555	0.00262	0.00093	0.00102	28.77779	-11.00405	-9.78447	0.16922	0.06611	0.05496	-0.00449	-0.00052	0.00337	4.93789	-5.70376	10.91706	0.97234	0.25450	0.18683	0.02969	0.00925	-0.01154	-6.81678	-1.49794	-13.22447	-0.59255	0.73129	0.27541	-0.01118	-0.02994	-0.03654	23.22082
393			3.92000	10.16999	11.01723	16.31151	0.00357	0.00325	0.00613	0.00002	0.00002	0.00008	87.00262	-15.36118	-40.95924	-0.11589	0.04019	0.01574	0.00361	0.00028	0.00048	28.78434	-11.01455	-9.82003	0.16814	0.06790	0.05453	-0.00305	-0.00089	0.00270	4.92848	-5.72444	10.94056	0.96414	0.25691	0.18615	0.00958	0.01173	-0.00244	-6.82329	-1.47509	-13.14258	-0.58443	0.73598	0.27470	0.00172	-0.00316	-0.03891	23.22639
394			3.93000	10.16811	11.01169	16.30152	0.00352	0.00324	0.00614	0.00003	0.00002	0.00013	87.02326	-15.36546	-40.95790	-0.11528	0.04009	0.01630	0.00493	-0.00036	-0.00035	28.78749	-11.01816	-9.84249	0.16663	0.07042	0.05435	-0.00109	-0.00056	0.00077	4.92845	-5.75458	10.93664	0.96018	0.26194	0.18669	-0.00995	0.01523	0.00585	-6.81755	-1.47377	-13.06385	-0.58142	0.73368	0.27507	0.01308	0.02099	-0.03231	23.23254
395			3.94000	10.16376	11.00476	16.28872	0.00349	0.00324	0.00617	0.00006	0.00003	0.00013	87.04920	-15.33599	-40.95004	-0.11450	0.03993	0.01715	0.00621	-0.00075	-0.00133	28.78825	-11.01440	-9.83888	0.16499	0.07273	0.05432	0.00104	0.00033	-0.00181	4.93731	-5.79393	10.91035	0.95791	0.26593	0.18668	-0.02687	0.01820	0.01195	-6.80104	-1.49166	-13.00501	-0.58052	0.72187	0.27431	0.02249	0.03720	-0.01973	23.23804
396			3.95000	10.15362	10.99861	16.27847	0.00347	0.00325	0.00620	0.00009	0.00002	0.00008	87.08081	-15.27555	-40.94043	-0.11380	0.03973	0.01816	0.00722	-0.00080	-0.00219	28.78729	-11.00436	-9.80580	0.16357	0.07434	0.05444	0.00288	0.00132	-0.00414	4.95385	-5.83903	10.87000	0.95620	0.26798	0.18630	-0.03951	0.01940	0.01517	-6.77547	-1.52265	-12.97501	-0.58016	0.70757	0.27297	0.02993	0.04354	-0.00559	23.24293
397			3.96000	10.13506	10.99527	16.27508	0.00348	0.00326	0.00624	0.00014	0.00001	-0.00001	87.11757	-15.19667	-40.93342	-0.11322	0.03951	0.01913	0.00795	-0.00056	-0.00265	28.78481	-10.99033	-9.75108	0.16244	0.07565	0.05490	0.00397	0.00198	-0.00546	4.97587	-5.88464	10.82408	0.95548	0.26956	0.18618	-0.04621	0.01834	0.01620	-6.74275	-1.55891	-12.97338	-0.57947	0.69772	0.27222	0.03501	0.04138	0.00534	23.24840
398			3.97000	10.10705	10.99648	16.28094	0.00349	0.00327	0.00626	0.00019	-0.00001	-0.00012	87.15907	-15.11638	-40.93190	-0.11264	0.03923	0.01997	0.00852	-0.00014	-0.00256	28.78148	-10.97573	-9.68932	0.16168	0.07736	0.05581	0.00391	0.00214	-0.00545	4.99973	-5.92535	10.77694	0.95483	0.26987	0.18602	-0.04579	0.01480	0.01631	-6.70584	-1.59277	-12.98935	-0.57511	0.69239	0.27167	0.03680	0.03341	0.00934	23.25610
399			3.98000	10.07003	11.00327	16.29625	0.00349	0.00328	0.00627	0.00022	-0.00003	-0.00022	87.20515	-15.04960	-40.93679	-0.11200	0.03892	0.02066	0.00902	0.00032	-0.00200	28.77910	-10.96425	-9.63563	0.16139	0.07935	0.05688	0.00257	0.00185	-0.00413	5.02101	-5.95598	10.72897	0.95311	0.27003	0.18582	-0.03920	0.00905	0.01603	-6.66852	-1.61841	-13.00604	-0.56995	0.69353	0.27145	0.03537	0.02274	0.00585	23.26723
400			3.99000	10.02590	11.01536	16.31935	0.00347	0.00327	0.00627	0.00025	-0.00005	-0.00030	87.25527	-15.00586	-40.94714	-0.11130	0.03861	0.02119	0.00932	0.00068	-0.00113	28.77983	-10.95908	-9.60189	0.16166	0.08078	0.05755	0.00029	0.00121	-0.00176	5.03695	-5.97225	10.68132	0.94888	0.27034	0.18446	-0.02946	0.00182	0.01472	-6.63415	-1.63297	-13.00952	-0.56375	0.70267	0.27059	0.03157	0.01184	-0.00238	23.28203
401			4.00000	9.97765	11.03106	16.34785	0.00343	0.00327	0.00626	0.00026	-0.00006	-0.00035	87.30726	-14.98950	-40.96070	-0.11059	0.03834	0.02165	0.00920	0.00087	-0.00014	28.78455	-10.96242	-9.59599	0.16258	0.08169	0.05774	-0.00230	0.00039	0.00118	5.04715	-5.97169	10.63805	0.94321	0.26895	0.18223	-0.01982	-0.00595	0.01174	-6.60471	-1.63644	-12.99380	-0.55481	0.71236	0.26884	0.02650	0.00218	-0.01143	23.30011
402			4.01000	9.92879	11.04807	16.37885	0.00338	0.00326	0.00626	0.00025	-0.00006	-0.00036	87.35765	-14.99949	-40.97453	-0.10997	0.03816	0.02202	0.00855	0.00086	0.00075	28.79254	-10.97516	-9.62015	0.16401	0.08225	0.05748	-0.00452	-0.00035	0.00403	5.05312	-5.95350	10.60511	0.93776	0.26581	0.17961	-0.01267	-0.01348	0.00649	-6.58081	-1.63086	-12.96067	-0.54678	0.71983	0.26650	0.02151	-0.00563	-0.01750	23.32080
403			4.02000	9.88243	11.06469	16.40912	0.00334	0.00326	0.00626	0.00023	-0.00006	-0.00033	87.40276	-15.02968	-40.98561	-0.10944	0.03804	0.02232	0.00741	0.00066	0.00137	28.80198	-10.99691	-9.67019	0.16558	0.08245	0.05682	-0.00585	-0.00074	0.00620	5.05780	-5.91744	10.59145	0.93232	0.25913	0.17691	-0.00892	-0.02033	-0.00142	-6.56172	-1.61893	-12.92006	-0.54215	0.72328	0.26361	0.01742	-0.01177	-0.01771	23.34332
404			4.03000	9.83987	11.08062	16.43582	0.00331	0.00326	0.00626	0.00021	-0.00007	-0.00028	87.43967	-15.07059	-40.99181	-0.10888	0.03794	0.02246	0.00583	0.00033	0.00160	28.81076	-11.02633	-9.73676	0.16669	0.08188	0.05573	-0.00601	-0.00065	0.00730	5.06419	-5.86313	10.60634	0.92745	0.25347	0.17509	-0.00751	-0.02674	-0.01115	-6.54610	-1.60354	-12.88631	-0.54060	0.72594	0.26160	0.01432	-0.01652	-0.01219	23.36672
405			4.04000	9.79986	11.09638	16.45707	0.00330	0.00327	0.00627	0.00021	-0.00007	-0.00022	87.46578	-15.11178	-40.99213	-0.10831	0.03784	0.02244	0.00380	-0.00006	0.00146	28.81682	-11.06126	-9.80864	0.16707	0.08014	0.05419	-0.00498	-0.00019	0.00734	5.07341	-5.79057	10.65382	0.92356	0.24800	0.17367	-0.00626	-0.03299	-0.02143	-6.53277	-1.58694	-12.86997	-0.54184	0.72534	0.25976	0.01244	-0.01993	-0.00285	23.39052
406			4.05000	9.75896	11.11263	16.47265	0.00329	0.00328	0.00627	0.00024	-0.00008	-0.00017	87.47849	-15.14506	-40.98664	-0.10778	0.03773	0.02233	0.00133	-0.00042	0.00108	28.81808	-11.09884	-9.87675	0.16655	0.07741	0.05229	-0.00304	0.00033	0.00666	5.08481	-5.69878	10.73434	0.91849	0.24061	0.17191	-0.00382	-0.03917	-0.03190	-6.52003	-1.57084	-12.87739	-0.54232	0.72041	0.25715	0.01243	-0.02201	0.00928	23.41508
407			4.06000	9.71280	11.13010	16.48393	0.00328	0.00328	0.00626	0.00028	-0.00010	-0.00015	87.47581	-15.16658	-40.97636	-0.10737	0.03763	0.02218	-0.00133	-0.00067	0.00062	28.81313	-11.13584	-9.93656	0.16517	0.07441	0.05040	-0.00073	0.00061	0.00566	5.09757	-5.58588	10.85005	0.91409	0.23091	0.16935	-0.00024	-0.04490	-0.04283	-6.50526	-1.55685	-12.91504	-0.53993	0.71174	0.25342	0.01474	-0.02310	0.02385	23.44184
408			4.07000	9.65784	11.15025	16.49440	0.00325	0.00329	0.00624	0.00033	-0.00012	-0.00017	87.45842	-15.17630	-40.96407	-0.10718	0.03755	0.02206	-0.00380	-0.00071	0.00022	28.80179	-11.16912	-9.98713	0.16344	0.07196	0.04889	0.00137	0.00056	0.00466	5.11129	-5.45106	11.00451	0.90989	0.22068	0.16628	0.00405	-0.04953	-0.05407	-6.48571	-1.54610	-12.98877	-0.53524	0.70441	0.24922	0.01873	-0.02408	0.03986	23.47242
409			4.08000	9.59195	11.17526	16.50896	0.00322	0.00328	0.00620	0.00038	-0.00014	-0.00025	87.42915	-15.17702	-40.95330	-0.10725	0.03752	0.02209	-0.00589	-0.00058	-0.00004	28.78543	-11.19633	-10.02981	0.16241	0.07057	0.04808	0.00299	0.00020	0.00383	5.12556	-5.29650	11.19987	0.91131	0.21526	0.16419	0.00906	-0.05334	-0.06537	-6.46012	-1.53863	-13.10164	-0.53234	0.70353	0.24673	0.02286	-0.02579	0.05606	23.50818
410			4.09000	9.51437	11.20729	16.53167	0.00317	0.00327	0.00616	0.00043	-0.00018	-0.00035	87.39068	-15.17321	-40.94575	-0.10761	0.03755	0.02221	-0.00772	-0.00042	-0.00012	28.76516	-11.21592	-10.06709	0.16240	0.06994	0.04790	0.00428	-0.00046	0.00322	5.13953	-5.12751	11.43540	0.91529	0.21184	0.16343	0.01534	-0.05503	-0.07600	-6.42942	-1.53366	-13.25231	-0.52861	0.70386	0.24568	0.02511	-0.02788	0.07047	23.54908
411			4.10000	9.42578	11.24743	16.56442	0.00310	0.00327	0.00614	0.00046	-0.00021	-0.00047	87.34351	-15.17028	-40.94025	-0.10822	0.03768	0.02234	-0.00948	-0.00038	0.00000	28.74112	-11.22687	-10.10244	0.16288	0.06995	0.04818	0.00542	-0.00142	0.00285	5.15148	-4.95232	11.70593	0.91357	0.20881	0.16316	0.02338	-0.05370	-0.08409	-6.39680	-1.53032	-13.43345	-0.52427	0.70456	0.24480	0.02386	-0.02912	0.08021	23.59361
412			4.11000	9.32941	11.29485	16.60671	0.00301	0.00327	0.00616	0.00046	-0.00024	-0.00056	87.28719	-15.17284	-40.93389	-0.10899	0.03791	0.02242	-0.01108	-0.00051	0.00027	28.71306	-11.22814	-10.13904	0.16310	0.07077	0.04883	0.00638	-0.00262	0.00262	5.15883	-4.78098	11.99923	0.91012	0.20686	0.16307	0.03340	-0.04965	-0.08737	-6.36716	-1.52843	-13.63085	-0.52357	0.70626	0.24401	0.01884	-0.02742	0.08276	23.63890
413			4.12000	9.23164	11.34690	16.65614	0.00293	0.00329	0.00621	0.00043	-0.00025	-0.00063	87.22266	-15.18322	-40.92368	-0.10987	0.03827	0.02252	-0.01217	-0.00081	0.00060	28.68157	-11.21911	-10.17819	0.16259	0.07240	0.04962	0.00704	-0.00395	0.00242	5.15854	-4.62322	12.29475	0.90719	0.20760	0.16433	0.04468	-0.04388	-0.08493	-6.34513	-1.52922	-13.82480	-0.52309	0.70855	0.24478	0.01084	-0.02116	0.07766	23.68192
414			4.13000	9.14128	11.39960	16.70865	0.00287	0.00332	0.00630	0.00036	-0.00025	-0.00064	87.15331	-15.20210	-40.90730	-0.11073	0.03870	0.02274	-0.01236	-0.00123	0.00093	28.64776	-11.20014	-10.21958	0.16149	0.07511	0.05056	0.00746	-0.00521	0.00218	5.14845	-4.48649	12.56914	0.90406	0.20955	0.16608	0.05501	-0.03694	-0.07669	-6.33367	-1.53462	-13.99609	-0.52271	0.70723	0.24607	0.00198	-0.01065	0.06630	23.72033
415			4.14000	9.06657	11.44882	16.75906	0.00285	0.00337	0.00641	0.00028	-0.00022	-0.00058	87.08422	-15.22847	-40.88360	-0.11148	0.03918	0.02323	-0.01147	-0.00173	0.00120	28.61249	-11.17313	-10.26126	0.15999	0.07944	0.05178	0.00775	-0.00620	0.00183	5.12891	-4.37456	12.80522	0.90188	0.21135	0.16677	0.06179	-0.02953	-0.06437	-6.33253	-1.54615	-14.13368	-0.52441	0.70056	0.24624	-0.00539	0.00162	0.05239	23.75274
416			4.15000	9.01202	11.49097	16.80100	0.00288	0.00342	0.00653	0.00019	-0.00019	-0.00045	87.02078	-15.25883	-40.85167	-0.11198	0.03966	0.02399	-0.00961	-0.00228	0.00133	28.57680	-11.14106	-10.29944	0.15823	0.08493	0.05315	0.00790	-0.00666	0.00129	5.10268	-4.28749	12.99661	0.90296	0.21378	0.16659	0.06411	-0.02259	-0.05104	-6.33892	-1.56416	-14.23822	-0.53089	0.68983	0.24562	-0.01005	0.01243	0.04014	23.77891
417			4.16000	8.97655	11.52399	16.82905	0.00296	0.00347	0.00664	0.00013	-0.00015	-0.00029	86.96707	-15.28842	-40.81212	-0.11209	0.04006	0.02480	-0.00720	-0.00267	0.00127	28.54202	-11.10743	-10.32989	0.15636	0.09046	0.05451	0.00777	-0.00642	0.00058	5.07306	-4.22269	13.14513	0.90514	0.21582	0.16637	0.06312	-0.01649	-0.03893	-6.34920	-1.58735	-14.31759	-0.53939	0.67691	0.24502	-0.01234	0.01875	0.03138	23.79979
418			4.17000	8.95430	11.54846	16.84272	0.00304	0.00350	0.00671	0.00009	-0.00012	-0.00015	86.92551	-15.31356	-40.76937	-0.11183	0.04033	0.02540	-0.00476	-0.00264	0.00109	28.51013	-11.07539	-10.34999	0.15463	0.09470	0.05562	0.00716	-0.00553	-0.00009	5.04198	-4.17655	13.25668	0.90633	0.21601	0.16642	0.06117	-0.01142	-0.02892	-6.36119	-1.61194	-14.38061	-0.54478	0.66321	0.24466	-0.01356	0.01874	0.02565	23.81752
419			4.18000	8.93740	11.56726	16.84827	0.00312	0.00351	0.00673	0.00009	-0.00010	-0.00010	86.89704	-15.33370	-40.73168	-0.11150	0.04047	0.02570	-0.00275	-0.00207	0.00090	28.48300	-11.04784	-10.36083	0.15362	0.09732	0.05655	0.00607	-0.00420	-0.00040	5.00985	-4.14482	13.33870	0.90646	0.21584	0.16642	0.05992	-0.00795	-0.02148	-6.37446	-1.63285	-14.43345	-0.54741	0.65174	0.24442	-0.01475	0.01268	0.02201	23.83452
420			4.19000	8.91895	11.58333	16.85460	0.00318	0.00352	0.00670	0.00011	-0.00008	-0.00014	86.88062	-15.35052	-40.70630	-0.11128	0.04051	0.02567	-0.00135	-0.00116	0.00074	28.46161	-11.02801	-10.36671	0.15362	0.09874	0.05751	0.00468	-0.00264	-0.00019	4.97665	-4.12158	13.40074	0.90846	0.21886	0.16631	0.05984	-0.00678	-0.01737	-6.38921	-1.64555	-14.48072	-0.55057	0.64681	0.24472	-0.01596	0.00277	0.02058	23.85265
421			4.20000	8.89431	11.59811	16.86869	0.00324	0.00351	0.00665	0.00014	-0.00007	-0.00024	86.87360	-15.36505	-40.69582	-0.11124	0.04044	0.02540	-0.00050	-0.00023	0.00059	28.44588	-11.01910	-10.37233	0.15463	0.09922	0.05845	0.00313	-0.00095	0.00051	4.94274	-4.09907	13.45513	0.90994	0.22080	0.16672	0.06077	-0.00808	-0.01722	-6.40494	-1.64845	-14.52871	-0.55166	0.64658	0.24574	-0.01688	-0.00796	0.02235	23.87255
422			4.21000	8.86166	11.61167	16.89330	0.00327	0.00350	0.00658	0.00017	-0.00005	-0.00034	86.87329	-15.37687	-40.69810	-0.11142	0.04033	0.02500	-0.00000	0.00043	0.00046	28.43568	-11.02312	-10.38088	0.15666	0.09809	0.05893	0.00154	0.00066	0.00153	4.90830	-4.06961	13.51532	0.90861	0.22218	0.16768	0.06319	-0.01144	-0.02088	-6.42125	-1.64316	-14.58593	-0.55189	0.65168	0.24747	-0.01819	-0.01707	0.02782	23.89408
423			4.22000	8.82175	11.62294	16.92656	0.00328	0.00349	0.00650	0.00020	-0.00002	-0.00040	86.87667	-15.38655	-40.70744	-0.11171	0.04020	0.02455	0.00015	0.00066	0.00042	28.43022	-11.04008	-10.39526	0.15935	0.09484	0.05855	0.00011	0.00177	0.00280	4.87279	-4.02809	13.59262	0.91135	0.22408	0.16805	0.06846	-0.01583	-0.02710	-6.43893	-1.63303	-14.66013	-0.55264	0.65816	0.24872	-0.02083	-0.02303	0.03574	23.91622
424			4.23000	8.77750	11.63025	16.96309	0.00327	0.00348	0.00644	0.00021	0.00000	-0.00039	86.87975	-15.39753	-40.71660	-0.11209	0.04010	0.02407	-0.00012	0.00044	0.00058	28.42745	-11.06806	-10.41958	0.16233	0.08988	0.05738	-0.00089	0.00209	0.00422	4.83467	-3.97327	13.69300	0.91788	0.22540	0.16824	0.07746	-0.01984	-0.03391	-6.45965	-1.62178	-14.75412	-0.55112	0.66238	0.24962	-0.02556	-0.02502	0.04336	23.93773
425			4.24000	8.73319	11.63251	16.99599	0.00325	0.00348	0.00639	0.00021	0.00003	-0.00031	86.87848	-15.41496	-40.71882	-0.11246	0.04004	0.02357	-0.00073	-0.00014	0.00093	28.42444	-11.10367	-10.45792	0.16510	0.08448	0.05577	-0.00129	0.00167	0.00560	4.79144	-3.90812	13.81481	0.92408	0.22538	0.16845	0.09017	-0.02193	-0.03892	-6.48633	-1.61242	-14.86287	-0.55125	0.66321	0.25013	-0.03330	-0.02266	0.04733	23.95681
426			4.25000	8.69304	11.62971	17.01971	0.00324	0.00348	0.00634	0.00019	0.00005	-0.00019	86.87055	-15.44260	-40.70994	-0.11269	0.04002	0.02302	-0.00139	-0.00086	0.00134	28.41868	-11.14269	-10.51172	0.16722	0.07976	0.05413	-0.00112	0.00082	0.00660	4.74022	-3.84005	13.94810	0.93018	0.22619	0.16860	0.10557	-0.02095	-0.03972	-6.52267	-1.60738	-14.97408	-0.55603	0.66364	0.25055	-0.04444	-0.01618	0.04509	23.97142
427			4.26000	8.65996	11.62278	17.03215	0.00325	0.00348	0.00629	0.00016	0.00006	-0.00007	86.85651	-15.48016	-40.68951	-0.11260	0.03999	0.02245	-0.00176	-0.00148	0.00162	28.40902	-11.18051	-10.57751	0.16831	0.07616	0.05258	-0.00050	-0.00010	0.00689	4.67887	-3.78004	14.07563	0.93513	0.22671	0.16821	0.12103	-0.01587	-0.03445	-6.57208	-1.60808	-15.07099	-0.56188	0.66297	0.25042	-0.05800	-0.00635	0.03548	23.97985
428			4.27000	8.63488	11.61352	17.03531	0.00324	0.00348	0.00625	0.00012	0.00006	0.00001	86.83970	-15.52304	-40.66129	-0.11213	0.03991	0.02196	-0.00158	-0.00180	0.00166	28.39580	-11.21275	-10.64712	0.16827	0.07391	0.05122	0.00040	-0.00082	0.00628	4.60698	-3.74092	14.17594	0.93830	0.22716	0.16786	0.13320	-0.00655	-0.02270	-6.63640	-1.61506	-15.13670	-0.56753	0.66317	0.25056	-0.07200	0.00581	0.01958	23.98137
429			4.28000	8.61696	11.60402	17.03337	0.00322	0.00347	0.00623	0.00009	0.00005	0.00004	86.82469	-15.56370	-40.63087	-0.11134	0.03978	0.02164	-0.00081	-0.00181	0.00139	28.38063	-11.23611	-10.70967	0.16731	0.07301	0.05020	0.00137	-0.00115	0.00480	4.52617	-3.73459	14.22775	0.94335	0.23160	0.16810	0.13937	0.00637	-0.00520	-6.71499	-1.62841	-15.15878	-0.57598	0.66795	0.25215	-0.08431	0.01945	-0.00027	23.97672
430			4.29000	8.60477	11.59570	17.02993	0.00318	0.00346	0.00622	0.00006	0.00004	0.00005	86.81570	-15.59374	-40.60300	-0.11049	0.03964	0.02154	0.00042	-0.00160	0.00086	28.36560	-11.24890	-10.75411	0.16591	0.07317	0.04962	0.00233	-0.00103	0.00265	4.44014	-3.76947	14.21386	0.94615	0.23726	0.16916	0.13612	0.02179	0.01632	-6.80427	-1.64806	-15.13155	-0.58334	0.66825	0.25452	-0.09149	0.03344	-0.02111	23.96766
431			4.30000	8.59763	11.58856	17.02654	0.00314	0.00344	0.00622	0.00003	0.00004	0.00005	86.81544	-15.60684	-40.58040	-0.10975	0.03949	0.02153	0.00192	-0.00128	0.00017	28.35232	-11.25097	-10.77247	0.16425	0.07382	0.04947	0.00327	-0.00055	0.00017	4.35450	-3.84798	14.12542	0.94618	0.24437	0.17103	0.12137	0.03754	0.03907	-6.89762	-1.67411	-15.05757	-0.59220	0.66474	0.25764	-0.09082	0.04655	-0.03918	23.95694
432			4.31000	8.59627	11.58107	17.02283	0.00311	0.00342	0.00622	-0.00001	0.00005	0.00006	86.82523	-15.60047	-40.56401	-0.10912	0.03931	0.02153	0.00354	-0.00095	-0.00056	28.34127	-11.24323	-10.76187	0.16256	0.07497	0.04995	0.00413	0.00014	-0.00231	4.27634	-3.96482	13.96566	0.94293	0.25158	0.17484	0.09499	0.05082	0.05990	-6.98533	-1.70684	-14.94880	-0.60278	0.66263	0.26293	-0.08028	0.05712	-0.05131	23.94798
433			4.32000	8.60191	11.57112	17.01745	0.00310	0.00340	0.00619	-0.00004	0.00006	0.00009	86.84532	-15.57553	-40.55349	-0.10855	0.03909	0.02156	0.00509	-0.00064	-0.00118	28.33265	-11.22762	-10.72384	0.16112	0.07638	0.05092	0.00482	0.00090	-0.00452	4.21294	-4.10804	13.75028	0.93973	0.25739	0.17970	0.06086	0.05915	0.07551	-7.05718	-1.74502	-14.82348	-0.61048	0.65893	0.26913	-0.06057	0.06224	-0.05548	23.94398
434			4.33000	8.61496	11.55759	17.00903	0.00311	0.00336	0.00612	-0.00008	0.00008	0.00012	86.87465	-15.53706	-40.54800	-0.10788	0.03875	0.02155	0.00624	-0.00035	-0.00151	28.32598	-11.20685	-10.66417	0.15998	0.07733	0.05205	0.00537	0.00153	-0.00607	4.16891	-4.26284	13.50359	0.94219	0.26049	0.18058	0.02591	0.06169	0.08172	-7.10656	-1.78529	-14.70096	-0.61061	0.64537	0.27044	-0.03681	0.05902	-0.05106	23.94635
435			4.34000	8.63398	11.54122	16.99820	0.00314	0.00330	0.00600	-0.00010	0.00009	0.00014	86.90993	-15.49500	-40.54743	-0.10719	0.03834	0.02139	0.00657	-0.00001	-0.00139	28.31960	-11.18414	-10.59304	0.15928	0.07728	0.05307	0.00586	0.00178	-0.00658	4.14432	-4.41645	13.25146	0.95023	0.26325	0.17947	-0.00289	0.06025	0.07977	-7.13334	-1.82229	-14.59571	-0.61453	0.63055	0.26939	-0.01678	0.04808	-0.04223	23.95444
436			4.35000	8.65597	11.52395	16.98747	0.00318	0.00324	0.00585	-0.00011	0.00008	0.00012	86.94591	-15.46252	-40.55185	-0.10657	0.03789	0.02093	0.00598	0.00035	-0.00080	28.31100	-11.16261	-10.52388	0.15852	0.07629	0.05382	0.00619	0.00152	-0.00587	4.13466	-4.56123	13.01309	0.95767	0.26456	0.17854	-0.02004	0.05673	0.07388	-7.14385	-1.84970	-14.51177	-0.61941	0.61856	0.26821	-0.00569	0.03173	-0.03518	23.96572
437			4.36000	8.67795	11.50812	16.97975	0.00323	0.00317	0.00567	-0.00011	0.00007	0.00007	86.97779	-15.45181	-40.56069	-0.10618	0.03749	0.02020	0.00478	0.00063	0.00012	28.29868	-11.14503	-10.46983	0.15764	0.07469	0.05420	0.00606	0.00086	-0.00405	4.13204	-4.69571	12.79476	0.96201	0.26640	0.17759	-0.02309	0.05355	0.06827	-7.14891	-1.86192	-14.43917	-0.62023	0.61698	0.26748	-0.00633	0.01392	-0.03568	23.97695
438			4.37000	8.69754	11.49570	16.97655	0.00328	0.00312	0.00551	-0.00010	0.00005	0.00003	87.00270	-15.47052	-40.57156	-0.10602	0.03719	0.01923	0.00338	0.00071	0.00111	28.28303	-11.13364	-10.44069	0.15670	0.07291	0.05427	0.00527	0.00003	-0.00154	4.12747	-4.82273	12.58886	0.96393	0.27000	0.17712	-0.01410	0.05187	0.06654	-7.16058	-1.85632	-14.35680	-0.61664	0.62884	0.26820	-0.01764	-0.00129	-0.04638	23.98478
439			4.38000	8.71278	11.48761	16.97705	0.00332	0.00307	0.00538	-0.00007	0.00003	-0.00000	87.01946	-15.51922	-40.57977	-0.10599	0.03703	0.01815	0.00212	0.00046	0.00190	28.26581	-11.12997	-10.44042	0.15587	0.07122	0.05402	0.00391	-0.00068	0.00106	4.11391	-4.94625	12.37973	0.96404	0.27342	0.17670	0.00071	0.05120	0.06952	-7.18804	-1.83487	-14.24275	-0.61331	0.64454	0.26926	-0.03481	-0.00990	-0.06468	23.98660
440			4.39000	8.72180	11.48349	16.97934	0.00334	0.00305	0.00530	-0.00003	0.00002	-0.00002	87.02788	-15.59110	-40.57993	-0.10603	0.03703	0.01709	0.00113	-0.00008	0.00231	28.24940	-11.13467	-10.46612	0.15519	0.06959	0.05338	0.00226	-0.00104	0.00314	4.08900	-5.06908	12.15295	0.96300	0.27949	0.17725	0.01342	0.05161	0.07605	-7.23429	-1.80438	-14.08576	-0.61391	0.66442	0.27195	-0.05153	-0.00920	-0.08448	23.98136
441			4.40000	8.72327	11.48239	16.98222	0.00332	0.00303	0.00527	0.00001	0.00000	-0.00003	87.02871	-15.67408	-40.56889	-0.10618	0.03719	0.01619	0.00045	-0.00074	0.00231	28.23583	-11.14677	-10.50920	0.15480	0.06830	0.05255	0.00066	-0.00096	0.00422	4.05573	-5.19235	11.90254	0.96169	0.28733	0.17783	0.01788	0.05251	0.08322	-7.29529	-1.77429	-13.89142	-0.61965	0.68299	0.27492	-0.06209	0.00088	-0.09848	23.96997
442			4.41000	8.71670	11.48365	16.98642	0.00328	0.00303	0.00528	0.00005	-0.00001	-0.00006	87.02402	-15.75316	-40.54753	-0.10644	0.03748	0.01553	0.00007	-0.00128	0.00194	28.22706	-11.16406	-10.55657	0.15484	0.06699	0.05153	-0.00065	-0.00043	0.00410	4.02038	-5.31591	11.63073	0.96051	0.29437	0.17734	0.01237	0.05323	0.08859	-7.36175	-1.75372	-13.67820	-0.62883	0.69346	0.27633	-0.06293	0.01739	-0.10189	23.95576
443			4.42000	8.70252	11.48730	16.99438	0.00322	0.00303	0.00532	0.00008	-0.00002	-0.00011	87.01633	-15.81466	-40.52053	-0.10678	0.03781	0.01514	-0.00015	-0.00153	0.00130	28.22406	-11.18339	-10.59473	0.15519	0.06554	0.05047	-0.00147	0.00038	0.00293	3.98914	-5.43921	11.34361	0.96251	0.29933	0.17599	-0.00093	0.05352	0.09148	-7.42293	-1.74868	-13.46847	-0.64222	0.69551	0.27627	-0.05372	0.03529	-0.09483	23.94332
444			4.43000	8.68227	11.49327	17.00866	0.00316	0.00305	0.00538	0.00010	-0.00002	-0.00017	87.00786	-15.84897	-40.49419	-0.10721	0.03811	0.01499	-0.00027	-0.00142	0.00051	28.22695	-11.20140	-10.61302	0.15579	0.06416	0.04962	-0.00177	0.00131	0.00105	3.96623	-5.56174	11.04817	0.96674	0.30258	0.17364	-0.01856	0.05326	0.09150	-7.46974	-1.76062	-13.28046	-0.65364	0.69230	0.27481	-0.03585	0.04977	-0.08043	23.93740
445			4.44000	8.65896	11.50080	17.03048	0.00311	0.00308	0.00545	0.00010	-0.00002	-0.00024	87.00071	-15.85143	-40.47404	-0.10767	0.03832	0.01506	-0.00028	-0.00106	-0.00032	28.23504	-11.21541	-10.60523	0.15636	0.06294	0.04907	-0.00172	0.00214	-0.00111	3.95385	-5.68219	10.75238	0.96875	0.30437	0.17158	-0.03715	0.05209	0.08927	-7.49632	-1.78682	-13.12506	-0.65521	0.68908	0.27354	-0.01299	0.05826	-0.06350	23.94092
446			4.45000	8.63620	11.50789	17.05855	0.00309	0.00312	0.00552	0.00008	-0.00001	-0.00028	86.99630	-15.82335	-40.46274	-0.10813	0.03843	0.01528	-0.00019	-0.00060	-0.00105	28.24775	-11.22346	-10.57093	0.15692	0.06178	0.04884	-0.00158	0.00268	-0.00312	3.95238	-5.79850	10.46403	0.96855	0.30477	0.17154	-0.05350	0.04988	0.08588	-7.50106	-1.82199	-13.00393	-0.65394	0.69104	0.27451	0.00922	0.06017	-0.04856	23.95434
447			4.46000	8.61734	11.51218	17.08951	0.00311	0.00316	0.00557	0.00005	0.00001	-0.00029	86.99481	-15.77212	-40.45965	-0.10858	0.03845	0.01557	-0.00004	-0.00022	-0.00154	28.26405	-11.22462	-10.51556	0.15763	0.06069	0.04894	-0.00156	0.00279	-0.00458	3.96040	-5.90882	10.19013	0.96778	0.30717	0.17351	-0.06509	0.04722	0.08128	-7.48696	-1.85930	-12.91096	-0.65701	0.69724	0.27772	0.02672	0.05548	-0.03778	23.97548
448			4.47000	8.60481	11.51211	17.11934	0.00316	0.00319	0.00559	0.00002	0.00004	-0.00026	86.99575	-15.70987	-40.46215	-0.10900	0.03841	0.01592	0.00016	0.00000	-0.00170	28.28275	-11.21901	-10.44919	0.15861	0.06006	0.04938	-0.00177	0.00241	-0.00527	3.97536	-6.01130	9.93790	0.96667	0.30969	0.17576	-0.07049	0.04357	0.07433	-7.45986	-1.89209	-12.83739	-0.66110	0.70218	0.28085	0.03770	0.04507	-0.03080	24.00086
449			4.48000	8.59942	11.50726	17.14438	0.00325	0.00322	0.00559	-0.00001	0.00006	-0.00019	86.99828	-15.65024	-40.46642	-0.10932	0.03834	0.01637	0.00036	0.00003	-0.00150	28.30248	-11.20722	-10.38361	0.15995	0.06036	0.05014	-0.00223	0.00162	-0.00514	3.99430	-6.10324	9.71523	0.96703	0.30978	0.17602	-0.06927	0.03830	0.06419	-7.42606	-1.91592	-12.77672	-0.66053	0.70321	0.28138	0.04159	0.03106	-0.02602	24.02702
450			4.49000	8.59982	11.49867	17.16261	0.00335	0.00324	0.00557	-0.00003	0.00006	-0.00012	87.00134	-15.60471	-40.46886	-0.10958	0.03830	0.01692	0.00051	-0.00011	-0.00103	28.32206	-11.19031	-10.32892	0.16144	0.06170	0.05105	-0.00286	0.00050	-0.00434	4.01401	-6.18171	9.52861	0.97152	0.30903	0.17396	-0.06175	0.03192	0.05176	-7.39144	-1.92859	-12.72570	-0.65809	0.70269	0.27935	0.03900	0.01565	-0.02212	24.05136
451			4.50000	8.60310	11.48861	17.17348	0.00345	0.00325	0.00554	-0.00003	0.00006	-0.00006	87.00364	-15.58037	-40.46664	-0.10981	0.03832	0.01745	0.00054	-0.00038	-0.00038	28.34060	-11.16928	-10.29173	0.16270	0.06368	0.05193	-0.00355	-0.00079	-0.00307	4.03127	-6.24516	9.38147	0.97563	0.30976	0.17217	-0.04889	0.02540	0.03906	-7.36129	-1.92956	-12.68338	-0.65668	0.70561	0.27782	0.03082	0.00017	-0.01853	24.07261
452			4.51000	8.60641	11.48037	17.17809	0.00351	0.00324	0.00552	-0.00002	0.00003	-0.00002	87.00415	-15.57916	-40.45835	-0.11001	0.03839	0.01780	0.00044	-0.00070	0.00029	28.35752	-11.14567	-10.27496	0.16336	0.06596	0.05272	-0.00424	-0.00208	-0.00158	4.04383	-6.29370	9.27434	0.97543	0.31164	0.17065	-0.03296	0.01916	0.02677	-7.34021	-1.91909	-12.64982	-0.65530	0.71209	0.27674	0.01823	-0.01438	-0.01474	24.09001
453			4.52000	8.60799	11.47721	17.17879	0.00352	0.00323	0.00550	-0.00000	-0.00000	-0.00000	87.00214	-15.59807	-40.44395	-0.11014	0.03853	0.01793	0.00022	-0.00100	0.00082	28.37290	-11.12121	-10.27839	0.16323	0.06845	0.05345	-0.00490	-0.00318	-0.00011	4.05081	-6.32811	9.20609	0.97212	0.31344	0.16950	-0.01589	0.01345	0.01525	-7.33133	-1.89881	-12.62579	-0.65434	0.72120	0.27617	0.00289	-0.02731	-0.01045	24.10338
454			4.53000	8.60748	11.48129	17.17852	0.00349	0.00321	0.00552	0.00001	-0.00004	-0.00002	86.99741	-15.62977	-40.42460	-0.11015	0.03869	0.01791	-0.00005	-0.00123	0.00106	28.38734	-11.09777	-10.29869	0.16239	0.07106	0.05410	-0.00551	-0.00388	0.00112	4.05156	-6.35002	9.17438	0.96786	0.31408	0.16917	0.00173	0.00850	0.00483	-7.33638	-1.87052	-12.61233	-0.65590	0.73004	0.27635	-0.01366	-0.03827	-0.00554	24.11290
455			4.54000	8.60563	11.49329	17.17987	0.00343	0.00320	0.00556	0.00001	-0.00008	-0.00005	86.99042	-15.66411	-40.40250	-0.11007	0.03886	0.01785	-0.00032	-0.00134	0.00097	28.40186	-11.07742	-10.32997	0.16112	0.07368	0.05464	-0.00596	-0.00399	0.00191	4.04538	-6.36136	9.17546	0.96427	0.31408	0.16909	0.01943	0.00434	-0.00426	-7.35567	-1.83628	-12.61066	-0.65906	0.73696	0.27664	-0.02976	-0.04689	0.00014	24.11901
456			4.55000	8.60391	11.51203	17.18376	0.00334	0.00320	0.00565	-0.00000	-0.00011	-0.00007	86.98209	-15.69019	-40.38018	-0.10996	0.03903	0.01791	-0.00053	-0.00135	0.00057	28.41708	-11.06216	-10.36461	0.15976	0.07602	0.05496	-0.00615	-0.00341	0.00214	4.03181	-6.36378	9.20448	0.96409	0.31498	0.16907	0.03679	0.00093	-0.01146	-7.38781	-1.79828	-12.62227	-0.66301	0.74183	0.27700	-0.04386	-0.05266	0.00622	24.12160
457			4.56000	8.60398	11.53428	17.18880	0.00326	0.00322	0.00575	-0.00002	-0.00012	-0.00008	86.97324	-15.69858	-40.35935	-0.10993	0.03919	0.01815	-0.00068	-0.00129	-0.00007	28.43347	-11.05351	-10.39494	0.15842	0.07758	0.05489	-0.00608	-0.00228	0.00187	4.01031	-6.35926	9.25366	0.96456	0.31446	0.16875	0.05351	-0.00136	-0.01583	-7.43034	-1.75891	-12.64664	-0.66732	0.74167	0.27658	-0.05511	-0.05501	0.01116	24.12066
458			4.57000	8.60758	11.55593	17.19269	0.00319	0.00325	0.00586	-0.00004	-0.00011	-0.00006	86.96446	-15.68399	-40.34121	-0.11012	0.03937	0.01860	-0.00077	-0.00113	-0.00081	28.45126	-11.05114	-10.41585	0.15731	0.07812	0.05439	-0.00593	-0.00103	0.00127	3.98015	-6.35133	9.31202	0.96238	0.30891	0.16711	0.06840	-0.00188	-0.01655	-7.48070	-1.71999	-12.67916	-0.66948	0.73550	0.27401	-0.06293	-0.05367	0.01316	24.11674
459			4.58000	8.61609	11.57380	17.19463	0.00315	0.00329	0.00597	-0.00006	-0.00009	-0.00004	86.95674	-15.64671	-40.32793	-0.11055	0.03957	0.01930	-0.00075	-0.00082	-0.00153	28.47068	-11.05297	-10.42615	0.15666	0.07808	0.05365	-0.00581	-0.00011	0.00061	3.94140	-6.34443	9.36708	0.95797	0.30444	0.16522	0.07960	-0.00046	-0.01360	-7.53610	-1.68318	-12.71213	-0.66784	0.73361	0.27164	-0.06700	-0.04914	0.01123	24.11118
460			4.59000	8.62960	11.58652	17.19562	0.00313	0.00334	0.00607	-0.00008	-0.00006	-0.00003	86.95139	-15.59199	-40.32161	-0.11108	0.03974	0.02021	-0.00060	-0.00040	-0.00209	28.49140	-11.05601	-10.42829	0.15643	0.07820	0.05299	-0.00578	0.00028	0.00011	3.89538	-6.34310	9.40656	0.95354	0.30284	0.16404	0.08608	0.00285	-0.00728	-7.59399	-1.65011	-12.73622	-0.66612	0.73622	0.27060	-0.06845	-0.04137	0.00511	24.10487
461			4.60000	8.64603	11.59407	17.19732	0.00313	0.00337	0.00615	-0.00009	-0.00003	-0.00004	86.94911	-15.52764	-40.32247	-0.11150	0.03982	0.02122	-0.00027	-0.00002	-0.00242	28.51295	-11.05770	-10.42639	0.15634	0.07897	0.05258	-0.00586	0.00018	-0.00017	3.84367	-6.35170	9.41884	0.94956	0.30489	0.16369	0.08782	0.00786	0.00197	-7.65300	-1.62222	-12.74209	-0.66545	0.74371	0.27112	-0.06869	-0.03055	-0.00461	24.09811
462			4.61000	8.66179	11.59669	17.20111	0.00313	0.00340	0.00620	-0.00008	0.00000	-0.00006	86.95034	-15.46128	-40.32826	-0.11175	0.03983	0.02217	0.00035	0.00024	-0.00251	28.53520	-11.05660	-10.42377	0.15600	0.08024	0.05234	-0.00610	-0.00018	-0.00030	3.78808	-6.37347	9.39469	0.94598	0.30904	0.16369	0.08440	0.01403	0.01320	-7.71264	-1.60088	-12.72317	-0.66493	0.75127	0.27223	-0.06766	-0.01651	-0.01607	24.09021
463			4.62000	8.67383	11.59566	17.20881	0.00311	0.00342	0.00625	-0.00006	0.00002	-0.00011	86.95647	-15.39868	-40.33673	-0.11191	0.03982	0.02307	0.00135	0.00040	-0.00237	28.55865	-11.05235	-10.42169	0.15569	0.08149	0.05205	-0.00643	-0.00058	-0.00039	3.73150	-6.40968	9.32952	0.94279	0.31200	0.16371	0.07517	0.02045	0.02512	-7.77138	-1.58820	-12.67841	-0.66450	0.75367	0.27296	-0.06404	0.00063	-0.02689	24.08067
464			4.63000	8.68064	11.59355	17.22224	0.00307	0.00343	0.00630	-0.00004	0.00002	-0.00018	86.96912	-15.34439	-40.34676	-0.11202	0.03982	0.02386	0.00269	0.00054	-0.00204	28.58324	-11.04531	-10.42009	0.15556	0.08233	0.05161	-0.00662	-0.00092	-0.00048	3.67751	-6.45983	9.22305	0.94107	0.31476	0.16425	0.06066	0.02662	0.03694	-7.82619	-1.58657	-12.61114	-0.66633	0.75318	0.27402	-0.05688	0.01940	-0.03597	24.06959
465			4.64000	8.68287	11.59343	17.24227	0.00301	0.00344	0.00637	-0.00003	0.00001	-0.00025	86.98966	-15.30157	-40.35829	-0.11201	0.03981	0.02444	0.00421	0.00069	-0.00159	28.60809	-11.03603	-10.41833	0.15548	0.08262	0.05108	-0.00656	-0.00111	-0.00062	3.62916	-6.52292	9.07697	0.93878	0.31598	0.16337	0.04215	0.03236	0.04796	-7.87344	-1.59699	-12.52529	-0.66931	0.74895	0.27323	-0.04579	0.03741	-0.04337	24.05778
466			4.65000	8.68295	11.59662	17.26837	0.00295	0.00345	0.00644	-0.00003	-0.00000	-0.00032	87.01868	-15.27075	-40.37125	-0.11187	0.03977	0.02469	0.00574	0.00082	-0.00114	28.63254	-11.02512	-10.41515	0.15538	0.08231	0.05054	-0.00624	-0.00114	-0.00082	3.58844	-6.59822	8.89261	0.93479	0.31628	0.16192	0.02109	0.03784	0.05842	-7.90982	-1.61837	-12.42304	-0.67132	0.74397	0.27170	-0.03119	0.05224	-0.05008	24.04651
467			4.66000	8.68442	11.60197	17.29887	0.00290	0.00347	0.00652	-0.00005	0.00000	-0.00035	87.05561	-15.25011	-40.38547	-0.11173	0.03976	0.02466	0.00709	0.00091	-0.00079	28.65585	-11.01315	-10.40938	0.15533	0.08172	0.05011	-0.00571	-0.00101	-0.00109	3.55647	-6.68561	8.67020	0.93001	0.31595	0.16087	-0.00147	0.04344	0.06875	-7.93290	-1.64764	-12.30493	-0.67237	0.74084	0.27065	-0.01440	0.06211	-0.05673	24.03667
468			4.67000	8.69165	11.60584	17.33091	0.00286	0.00349	0.00660	-0.00009	0.00003	-0.00035	87.09912	-15.23547	-40.40047	-0.11170	0.03979	0.02442	0.00828	0.00100	-0.00067	28.67759	-11.00075	-10.39977	0.15525	0.08150	0.05000	-0.00506	-0.00066	-0.00148	3.53400	-6.78585	8.41031	0.92393	0.31580	0.16058	-0.02504	0.04951	0.07876	-7.94157	-1.68038	-12.17177	-0.67080	0.74123	0.27064	0.00327	0.06649	-0.06265	24.02876
469			4.68000	8.70938	11.60300	17.36174	0.00284	0.00352	0.00667	-0.00015	0.00008	-0.00032	87.14880	-15.21994	-40.41684	-0.11181	0.03987	0.02430	0.00950	0.00113	-0.00086	28.69813	-10.98864	-10.38353	0.15514	0.08212	0.05012	-0.00448	0.00001	-0.00211	3.52198	-6.89958	8.11645	0.91501	0.31742	0.16037	-0.04901	0.05596	0.08710	-7.93542	-1.71281	-12.02789	-0.66677	0.74642	0.27108	0.02105	0.06610	-0.06574	24.02297
470			4.69000	8.74096	11.58870	17.38951	0.00285	0.00354	0.00671	-0.00022	0.00015	-0.00025	87.20584	-15.19648	-40.43619	-0.11215	0.03998	0.02476	0.01102	0.00134	-0.00128	28.71892	-10.97772	-10.35662	0.15541	0.08397	0.05037	-0.00413	0.00107	-0.00300	3.52162	-7.02575	7.79711	0.90578	0.31895	0.16018	-0.07237	0.06150	0.09221	-7.91402	-1.74255	-11.88241	-0.66150	0.75288	0.27151	0.03861	0.06150	-0.06367	24.01970
471			4.70000	8.78615	11.56182	17.41217	0.00291	0.00355	0.00670	-0.00027	0.00021	-0.00015	87.27258	-15.16262	-40.45964	-0.11271	0.04008	0.02586	0.01307	0.00156	-0.00171	28.74161	-10.96863	-10.31530	0.15607	0.08654	0.05051	-0.00407	0.00244	-0.00409	3.53401	-7.16069	7.46669	0.89430	0.31715	0.15863	-0.09303	0.06430	0.09190	-7.87700	-1.76854	-11.74870	-0.65352	0.75352	0.26960	0.05515	0.05288	-0.05468	24.01939
472			4.71000	8.84072	11.52594	17.42625	0.00300	0.00354	0.00663	-0.00030	0.00024	-0.00003	87.35180	-15.12279	-40.48614	-0.11321	0.04005	0.02694	0.01564	0.00168	-0.00186	28.76762	-10.96143	-10.25795	0.15663	0.08838	0.05050	-0.00429	0.00381	-0.00518	3.55939	-7.29857	7.14372	0.88031	0.31569	0.15667	-0.10816	0.06438	0.08633	-7.82476	-1.79036	-11.64104	-0.64309	0.75358	0.26690	0.06901	0.04146	-0.04025	24.02235
473			4.72000	8.89763	11.48725	17.42867	0.00311	0.00350	0.00650	-0.00029	0.00022	0.00010	87.44489	-15.08570	-40.51317	-0.11313	0.03975	0.02713	0.01827	0.00169	-0.00154	28.79754	-10.95533	-10.18609	0.15618	0.08781	0.05027	-0.00469	0.00473	-0.00604	3.59603	-7.43311	6.84601	0.86535	0.31402	0.15596	-0.11498	0.06168	0.07747	-7.75963	-1.80747	-11.56882	-0.63177	0.75593	0.26531	0.07798	0.02825	-0.02408	24.02817
474			4.73000	8.94931	11.45187	17.42017	0.00320	0.00343	0.00631	-0.00024	0.00018	0.00017	87.55082	-15.06012	-40.53961	-0.11217	0.03915	0.02592	0.02022	0.00172	-0.00083	28.83113	-10.94920	-10.10468	0.15447	0.08448	0.05003	-0.00520	0.00492	-0.00647	3.63949	-7.55886	6.58509	0.85096	0.31166	0.15595	-0.11168	0.05658	0.06694	-7.68676	-1.81876	-11.53215	-0.62334	0.75842	0.26411	0.08012	0.01441	-0.01023	24.03522
475			4.74000	8.98920	11.42364	17.40681	0.00325	0.00333	0.00607	-0.00017	0.00013	0.00016	87.66542	-15.05119	-40.56689	-0.11041	0.03829	0.02352	0.02081	0.00186	-0.00007	28.86749	-10.94233	-10.02096	0.15170	0.07920	0.04993	-0.00577	0.00443	-0.00637	3.68315	-7.67192	6.36416	0.83747	0.30846	0.15561	-0.09827	0.04974	0.05631	-7.61384	-1.82312	-11.52189	-0.61752	0.76038	0.26231	0.07395	0.00183	-0.00178	24.04017
476			4.75000	9.01324	11.40277	17.39773	0.00326	0.00322	0.00581	-0.00009	0.00010	0.00005	87.78183	-15.05887	-40.59740	-0.10845	0.03737	0.02059	0.01985	0.00210	0.00047	28.90543	-10.93479	-9.94276	0.14875	0.07307	0.04986	-0.00631	0.00350	-0.00567	3.71992	-7.76987	6.17955	0.82987	0.30792	0.15459	-0.07733	0.04230	0.04695	-7.54978	-1.82048	-11.52408	-0.61329	0.76493	0.26034	0.05959	-0.00752	0.00054	24.03846
477			4.76000	9.02091	11.38706	17.40177	0.00323	0.00311	0.00558	-0.00002	0.00009	-0.00010	87.89220	-15.07979	-40.63256	-0.10691	0.03660	0.01811	0.01758	0.00232	0.00077	28.94328	-10.92731	-9.87773	0.14653	0.06793	0.04978	-0.00668	0.00239	-0.00442	3.74401	-7.85152	6.02393	0.82851	0.30700	0.15264	-0.05169	0.03434	0.03938	-7.50237	-1.81228	-11.52574	-0.60503	0.76811	0.25768	0.03877	-0.01286	-0.00145	24.02579
478			4.77000	9.01493	11.37419	17.42377	0.00318	0.00302	0.00540	0.00003	0.00009	-0.00026	87.98933	-15.11018	-40.67073	-0.10623	0.03615	0.01683	0.01458	0.00231	0.00094	28.97860	-10.92082	-9.83231	0.14551	0.06568	0.04978	-0.00677	0.00131	-0.00280	3.75193	-7.91703	5.89015	0.82731	0.30548	0.14985	-0.02429	0.02658	0.03335	-7.47647	-1.80064	-11.52017	-0.59558	0.77331	0.25466	0.01533	-0.01505	-0.00464	24.00010
479			4.78000	9.00003	11.36348	17.46160	0.00310	0.00296	0.00530	0.00005	0.00008	-0.00036	88.06867	-15.14629	-40.70605	-0.10629	0.03603	0.01687	0.01156	0.00188	0.00103	29.00957	-10.91616	-9.80905	0.14539	0.06725	0.05010	-0.00662	0.00044	-0.00122	3.74322	-7.96768	5.77361	0.82547	0.30309	0.14636	0.00079	0.01944	0.02804	-7.47344	-1.78745	-11.50793	-0.58685	0.77929	0.25134	-0.00706	-0.01552	-0.00620	23.96183
480			4.79000	8.98143	11.35562	17.50692	0.00302	0.00293	0.00529	0.00005	0.00007	-0.00038	88.12949	-15.18201	-40.73032	-0.10677	0.03617	0.01769	0.00905	0.00101	0.00094	29.03621	-10.91381	-9.80372	0.14576	0.07137	0.05067	-0.00641	-0.00006	-0.00016	3.72087	-8.00469	5.67380	0.82187	0.29945	0.14265	0.01957	0.01279	0.02253	-7.49103	-1.77433	-11.49510	-0.57788	0.78156	0.24772	-0.02482	-0.01523	-0.00441	23.91307
481			4.80000	8.96334	11.35134	17.54925	0.00295	0.00294	0.00536	0.00005	0.00004	-0.00033	88.17386	-15.20824	-40.73700	-0.10731	0.03646	0.01861	0.00713	-0.00013	0.00056	29.06043	-10.91353	-9.80640	0.14637	0.07534	0.05114	-0.00610	-0.00006	0.00014	3.69101	-8.02828	5.59443	0.81566	0.29608	0.13948	0.02921	0.00617	0.01609	-7.52320	-1.76266	-11.49061	-0.57311	0.78357	0.24484	-0.03511	-0.01491	0.00104	23.85726
482			4.81000	8.94844	11.35030	17.58090	0.00291	0.00298	0.00548	0.00004	0.00002	-0.00023	88.20420	-15.21615	-40.72490	-0.10770	0.03681	0.01930	0.00553	-0.00118	-0.00010	29.08336	-10.91451	-9.80704	0.14647	0.07753	0.05114	-0.00564	0.00032	-0.00018	3.66146	-8.03706	5.54210	0.80971	0.29306	0.13678	0.02897	-0.00127	0.00820	-7.56099	-1.75335	-11.50279	-0.57352	0.78450	0.24249	-0.03601	-0.01498	0.00936	23.79833
483			4.82000	8.93770	11.35120	17.59940	0.00288	0.00304	0.00564	0.00003	0.00001	-0.00012	88.22272	-15.20126	-40.69900	-0.10789	0.03715	0.01981	0.00400	-0.00184	-0.00086	29.10571	-10.91573	-9.80044	0.14582	0.07805	0.05077	-0.00522	0.00077	-0.00069	3.64029	-8.02775	5.52486	0.80587	0.29145	0.13488	0.01995	-0.01041	-0.00129	-7.59370	-1.74677	-11.53736	-0.57736	0.78439	0.24100	-0.02661	-0.01545	0.01919	23.74083
484			4.83000	8.93096	11.35203	17.60652	0.00288	0.00310	0.00579	0.00002	0.00000	-0.00003	88.23171	-15.16488	-40.66772	-0.10803	0.03741	0.02019	0.00244	-0.00196	-0.00151	29.12811	-10.91680	-9.78754	0.14496	0.07732	0.05028	-0.00508	0.00097	-0.00092	3.63425	-7.99554	5.55050	0.80094	0.28840	0.13360	0.00483	-0.02157	-0.01222	-7.61095	-1.74301	-11.59627	-0.58152	0.78014	0.23951	-0.00792	-0.01626	0.02900	23.68885
485			4.84000	8.92797	11.35068	17.60655	0.00290	0.00316	0.00591	0.00001	0.00002	0.00001	88.23303	-15.11347	-40.63955	-0.10830	0.03761	0.02058	0.00075	-0.00160	-0.00188	29.15072	-10.91805	-9.77467	0.14454	0.07566	0.04970	-0.00523	0.00063	-0.00046	3.64726	-7.93556	5.62500	0.79319	0.28380	0.13185	-0.01212	-0.03415	-0.02398	-7.60503	-1.74146	-11.67813	-0.58116	0.77336	0.23695	0.01608	-0.01837	0.03729	23.64602
486			4.85000	8.92813	11.34591	17.60466	0.00294	0.00322	0.00600	-0.00001	0.00003	0.00002	88.22736	-15.05900	-40.62058	-0.10881	0.03777	0.02118	-0.00099	-0.00093	-0.00178	29.17227	-10.91996	-9.77330	0.14455	0.07416	0.04915	-0.00561	-0.00039	0.00092	3.67943	-7.84467	5.75166	0.78063	0.27508	0.12828	-0.02599	-0.04628	-0.03541	-7.57368	-1.73988	-11.77872	-0.57212	0.76282	0.23165	0.03844	-0.02313	0.04278	23.61411
487			4.86000	8.93036	11.33893	17.60534	0.00300	0.00327	0.00607	-0.00002	0.00004	-0.00002	88.21585	-15.01647	-40.61340	-0.10953	0.03795	0.02205	-0.00252	-0.00019	-0.00117	29.19102	-10.92326	-9.79662	0.14526	0.07420	0.04901	-0.00616	-0.00201	0.00312	3.72706	-7.72281	5.93115	0.75904	0.25826	0.12173	-0.03263	-0.05506	-0.04491	-7.52151	-1.73492	-11.89258	-0.55453	0.74748	0.22205	0.05183	-0.03085	0.04476	23.59211
488			4.87000	8.93274	11.33222	17.61081	0.00306	0.00333	0.00613	-0.00002	0.00004	-0.00007	88.19993	-14.99779	-40.61658	-0.11037	0.03815	0.02304	-0.00360	0.00039	-0.00020	29.20569	-10.92852	-9.85357	0.14658	0.07619	0.04938	-0.00674	-0.00397	0.00576	3.78357	-7.57335	6.16137	0.73314	0.23827	0.11369	-0.03073	-0.05950	-0.05173	-7.45943	-1.72327	-12.01403	-0.53213	0.73661	0.21093	0.05206	-0.04066	0.04398	23.57596
489			4.88000	8.93370	11.32816	17.62067	0.00310	0.00338	0.00620	-0.00001	0.00002	-0.00011	88.18170	-15.00711	-40.62582	-0.11122	0.03840	0.02394	-0.00395	0.00067	0.00086	29.21556	-10.93639	-9.94503	0.14815	0.07965	0.05012	-0.00714	-0.00584	0.00826	3.84155	-7.40281	6.43691	0.71027	0.21870	0.10677	-0.02171	-0.05981	-0.05624	-7.40199	-1.70327	-12.13782	-0.50328	0.73474	0.20186	0.03867	-0.05059	0.04176	23.55900
490			4.89000	8.93282	11.32816	17.63317	0.00312	0.00342	0.00626	-0.00001	-0.00000	-0.00014	88.16426	-15.03944	-40.63596	-0.11195	0.03869	0.02456	-0.00343	0.00066	0.00159	29.22116	-10.94734	-10.06318	0.14972	0.08363	0.05099	-0.00724	-0.00707	0.01002	3.89395	-7.22022	6.74748	0.69403	0.20260	0.10303	-0.00804	-0.05713	-0.05930	-7.36408	-1.67561	-12.25940	-0.47678	0.73828	0.19692	0.01549	-0.05841	0.03909	23.53376
491			4.90000	8.93121	11.33275	17.64709	0.00311	0.00345	0.00633	-0.00001	-0.00003	-0.00017	88.15116	-15.08194	-40.64359	-0.11236	0.03896	0.02501	-0.00214	0.00047	0.00172	29.22382	-10.96181	-10.19340	0.15072	0.08724	0.05155	-0.00703	-0.00714	0.01056	3.93531	-7.03561	7.07806	0.68894	0.19555	0.10345	0.00749	-0.05418	-0.06168	-7.35781	-1.64255	-12.37512	-0.46309	0.74852	0.19767	-0.01280	-0.06300	0.03693	23.49377
492			4.91000	8.93022	11.34172	17.66261	0.00308	0.00348	0.00643	-0.00002	-0.00005	-0.00019	88.14547	-15.11848	-40.64770	-0.11254	0.03922	0.02556	-0.00029	0.00021	0.00116	29.22609	-10.98003	-10.31849	0.15116	0.09023	0.05160	-0.00680	-0.00592	0.00970	3.96290	-6.85653	7.41232	0.68914	0.18998	0.10580	0.02190	-0.05053	-0.06268	-7.38930	-1.60741	-12.48420	-0.45769	0.75089	0.20024	-0.04174	-0.06279	0.03596	23.43602
493			4.92000	8.93044	11.35384	17.67957	0.00302	0.00351	0.00655	-0.00002	-0.00006	-0.00021	88.14945	-15.13431	-40.64820	-0.11265	0.03944	0.02638	0.00188	-0.00010	0.00002	29.23175	-11.00137	-10.42230	0.15138	0.09247	0.05119	-0.00685	-0.00360	0.00762	3.97779	-6.68461	7.73893	0.68784	0.18501	0.10841	0.03216	-0.04773	-0.06259	-7.45625	-1.57402	-12.59164	-0.46061	0.74520	0.20269	-0.06650	-0.05900	0.03804	23.36216
494			4.93000	8.93111	11.36721	17.69606	0.00296	0.00354	0.00667	-0.00002	-0.00007	-0.00020	88.16385	-15.11943	-40.64479	-0.11275	0.03962	0.02735	0.00400	-0.00041	-0.00149	29.24475	-11.02433	-10.49231	0.15174	0.09338	0.05038	-0.00717	-0.00069	0.00477	3.98428	-6.51570	8.05624	0.68698	0.18318	0.11044	0.03671	-0.04741	-0.06276	-7.54858	-1.54541	-12.70933	-0.46656	0.73746	0.20490	-0.08277	-0.05528	0.04501	23.27841
495			4.94000	8.93067	11.38037	17.70992	0.00290	0.00357	0.00678	-0.00000	-0.00007	-0.00016	88.18740	-15.07146	-40.63802	-0.11282	0.03971	0.02817	0.00561	-0.00061	-0.00301	29.26669	-11.04692	-10.52290	0.15225	0.09218	0.04920	-0.00745	0.00203	0.00182	3.98838	-6.34344	8.37204	0.68561	0.17913	0.11149	0.03573	-0.04806	-0.06433	-7.65250	-1.52199	-12.85257	-0.47039	0.72432	0.20571	-0.08864	-0.05501	0.05655	23.19254
496			4.95000	8.92788	11.39265	17.72070	0.00286	0.00359	0.00687	0.00001	-0.00006	-0.00013	88.21711	-14.99666	-40.63064	-0.11285	0.03971	0.02872	0.00631	-0.00057	-0.00409	29.29603	-11.06709	-10.51738	0.15300	0.08929	0.04796	-0.00728	0.00383	-0.00055	3.99545	-6.16295	8.69838	0.68300	0.17397	0.11209	0.03138	-0.04892	-0.06781	-7.75592	-1.50115	-13.03322	-0.47160	0.71080	0.20592	-0.08673	-0.06058	0.07032	23.11074
497			4.96000	8.92240	11.40361	17.72922	0.00284	0.00362	0.00693	0.00002	-0.00005	-0.00011	88.24845	-14.90788	-40.62627	-0.11283	0.03959	0.02896	0.00599	-0.00029	-0.00444	29.32815	-11.08330	-10.48672	0.15383	0.08572	0.04700	-0.00649	0.00435	-0.00197	4.00787	-5.97371	9.04500	0.67797	0.16819	0.11210	0.02711	-0.04867	-0.07206	-7.85274	-1.47806	-13.25365	-0.46997	0.70221	0.20571	-0.08176	-0.07150	0.08248	23.03493
498			4.97000	8.91497	11.41253	17.73603	0.00283	0.00363	0.00694	0.00003	-0.00004	-0.00008	88.27718	-14.82084	-40.62748	-0.11289	0.03941	0.02894	0.00496	0.00011	-0.00398	29.35814	-11.09427	-10.44567	0.15449	0.08233	0.04641	-0.00528	0.00368	-0.00238	4.02401	-5.78071	9.41391	0.67354	0.16278	0.11225	0.02648	-0.04631	-0.07569	-7.94313	-1.44834	-13.50451	-0.46889	0.69884	0.20585	-0.07864	-0.08427	0.08961	22.96398
499			4.98000	8.90751	11.41877	17.74049	0.00285	0.00363	0.00691	0.00003	-0.00003	-0.00004	88.30093	-14.75058	-40.63446	-0.11296	0.03918	0.02867	0.00370	0.00046	-0.00282	29.38224	-11.09919	-10.40898	0.15484	0.07964	0.04622	-0.00395	0.00212	-0.00191	4.03853	-5.59430	9.79679	0.67201	0.15955	0.11373	0.03157	-0.04143	-0.07735	-8.03197	-1.41014	-13.76697	-0.46716	0.70044	0.20775	-0.07984	-0.09432	0.08964	22.89523
500			4.99000	8.90264	11.42187	17.74108	0.00288	0.00362	0.00684	0.00002	-0.00001	0.00002	88.31913	-14.70847	-40.64497	-0.11296	0.03896	0.02825	0.00254	0.00063	-0.00127	29.39837	-11.09761	-10.38840	0.15487	0.07807	0.04637	-0.00273	0.00002	-0.00084	4.04438	-5.42906	10.17402	0.67085	0.16000	0.11649	0.04215	-0.03375	-0.07479	-8.12640	-1.36464	-14.01582	-0.46146	0.70809	0.21166	-0.08533	-0.09779	0.08130	22.82572
501			5.00000	8.90235	11.42121	17.73638	0.00292	0.00360	0.00676	-0.00000	0.00001	0.00009	88.33194	-14.69980	-40.65526	-0.11280	0.03877	0.02773	0.00165	0.00059	0.00033	29.40604	-11.08923	-10.39029	0.15452	0.07803	0.04691	-0.00171	-0.00222	0.00040	4.03491	-5.30134	10.51686	0.66653	0.16155	0.12011	0.05609	-0.02248	-0.06579	-8.23297	-1.31572	-14.22521	-0.45125	0.71557	0.21647	-0.09338	-0.09082	0.06417	22.75322
502			5.01000	8.90707	11.41690	17.72681	0.00297	0.00357	0.00668	-0.00002	0.00002	0.00013	88.34039	-14.72250	-40.66253	-0.11257	0.03867	0.02719	0.00116	0.00043	0.00162	29.40621	-11.07406	-10.41347	0.15387	0.07935	0.04769	-0.00086	-0.00424	0.00137	4.00532	-5.22582	10.79159	0.66495	0.16526	0.12362	0.07121	-0.00827	-0.04889	-8.35534	-1.26938	-14.37291	-0.44776	0.71973	0.22109	-0.10340	-0.07175	0.03948	22.67695
503			5.02000	8.91555	11.41008	17.71469	0.00301	0.00354	0.00660	-0.00004	0.00003	0.00014	88.34650	-14.76845	-40.66625	-0.11227	0.03864	0.02668	0.00107	0.00027	0.00239	29.40095	-11.05209	-10.45014	0.15286	0.08173	0.04857	-0.00005	-0.00567	0.00165	3.95341	-5.21242	10.96679	0.67039	0.17164	0.12728	0.08533	0.00805	-0.02495	-8.49277	-1.23249	-14.44427	-0.45646	0.72120	0.22601	-0.11364	-0.04187	0.01047	22.59833
504			5.03000	8.92542	11.40224	17.70342	0.00303	0.00350	0.00652	-0.00004	0.00004	0.00012	88.35258	-14.82531	-40.66771	-0.11202	0.03865	0.02626	0.00145	0.00018	0.00250	29.39229	-11.02392	-10.48790	0.15159	0.08530	0.04972	0.00082	-0.00616	0.00097	3.88029	-5.26381	11.02031	0.67929	0.18131	0.13064	0.09535	0.02547	0.00376	-8.63931	-1.21151	-14.43521	-0.47625	0.72032	0.23084	-0.12058	-0.00534	-0.01879	22.52059
505			5.04000	8.93453	11.39425	17.69547	0.00305	0.00347	0.00646	-0.00004	0.00004	0.00008	88.36187	-14.87760	-40.66850	-0.11191	0.03870	0.02596	0.00252	0.00014	0.00190	29.38308	-10.99090	-10.51127	0.15012	0.08998	0.05128	0.00158	-0.00528	-0.00087	3.79035	-5.37507	10.94466	0.68739	0.19212	0.13464	0.09890	0.04245	0.03373	-8.78484	-1.21020	-14.35326	-0.49800	0.71721	0.23647	-0.11919	0.03119	-0.04417	22.44845
506			5.05000	8.94149	11.38654	17.69108	0.00307	0.00343	0.00641	-0.00003	0.00004	0.00005	88.37882	-14.90908	-40.66952	-0.11192	0.03873	0.02575	0.00447	0.00010	0.00069	29.37713	-10.95579	-10.50413	0.14862	0.09450	0.05298	0.00197	-0.00270	-0.00377	3.68967	-5.53523	10.74934	0.69303	0.20348	0.13855	0.09572	0.05711	0.06082	-8.91820	-1.22820	-14.21595	-0.51516	0.71220	0.24218	-0.10734	0.06085	-0.06193	22.38664
507			5.06000	8.94595	11.37955	17.68822	0.00309	0.00341	0.00636	-0.00001	0.00004	0.00005	88.40819	-14.90826	-40.67079	-0.11199	0.03870	0.02553	0.00711	0.00004	-0.00081	29.37857	-10.92240	-10.45525	0.14753	0.09728	0.05452	0.00183	0.00128	-0.00714	3.58505	-5.72824	10.46110	0.69670	0.21689	0.14293	0.08711	0.06790	0.08077	-9.03010	-1.26163	-14.04850	-0.53023	0.71236	0.24923	-0.08790	0.07952	-0.06930	22.33841
508			5.07000	8.94798	11.37324	17.68424	0.00313	0.00338	0.00630	-0.00000	0.00003	0.00007	88.45213	-14.87289	-40.67170	-0.11198	0.03855	0.02507	0.00982	-0.00005	-0.00213	29.38963	-10.89525	-10.36331	0.14705	0.09722	0.05569	0.00126	0.00562	-0.01006	3.48357	-5.93364	10.12234	0.70079	0.22943	0.14768	0.07542	0.07203	0.08964	-9.11551	-1.30464	-13.88113	-0.53737	0.71543	0.25713	-0.06482	0.08434	-0.06427	22.30355
509			5.08000	8.94803	11.36703	17.67780	0.00319	0.00336	0.00622	0.00001	0.00003	0.00009	88.50899	-14.81089	-40.67200	-0.11187	0.03828	0.02430	0.01183	-0.00009	-0.00285	29.40972	-10.87857	-10.23848	0.14738	0.09413	0.05640	0.00050	0.00899	-0.01155	3.39185	-6.12961	9.78505	0.71319	0.23830	0.14914	0.06387	0.06789	0.08331	-9.17524	-1.34972	-13.74424	-0.53458	0.71207	0.26098	-0.04435	0.07303	-0.04650	22.27828
510			5.09000	8.94675	11.36011	17.66998	0.00328	0.00334	0.00610	0.00002	0.00004	0.00009	88.57350	-14.73842	-40.67257	-0.11164	0.03791	0.02326	0.01247	-0.00000	-0.00273	29.43539	-10.87535	-10.10039	0.14841	0.08843	0.05649	-0.00022	0.01035	-0.01094	3.31465	-6.29747	9.49918	0.73161	0.24365	0.14793	0.05457	0.05690	0.06434	-9.21575	-1.38814	-13.66077	-0.53180	0.70426	0.26114	-0.03246	0.04776	-0.02167	22.25672
511			5.10000	8.94480	11.35199	17.66357	0.00336	0.00331	0.00596	0.00002	0.00005	0.00006	88.63789	-14.67659	-40.67548	-0.11134	0.03750	0.02208	0.01143	0.00026	-0.00178	29.46124	-10.88632	-9.97465	0.14991	0.08136	0.05598	-0.00077	0.00943	-0.00809	3.25349	-6.42568	9.30008	0.74391	0.24533	0.14735	0.04859	0.04192	0.03966	-9.24777	-1.41119	-13.63790	-0.53653	0.70104	0.26141	-0.03133	0.01473	0.00176	22.23249
512			5.11000	8.94282	11.34305	17.66163	0.00343	0.00328	0.00582	0.00001	0.00005	0.00000	88.69378	-14.64638	-40.68307	-0.11102	0.03712	0.02084	0.00881	0.00065	-0.00027	29.48159	-10.90959	-9.88700	0.15149	0.07454	0.05511	-0.00112	0.00682	-0.00357	3.20662	-6.51053	9.20051	0.75187	0.24576	0.14713	0.04628	0.02617	0.01476	-9.28258	-1.41312	-13.66454	-0.54547	0.70726	0.26244	-0.03911	-0.01870	0.01718	22.20082
513			5.12000	8.94119	11.33427	17.66616	0.00349	0.00325	0.00569	-0.00000	0.00005	-0.00006	88.73415	-14.66204	-40.69669	-0.11085	0.03688	0.01955	0.00517	0.00109	0.00133	29.49212	-10.94114	-9.85636	0.15279	0.06920	0.05413	-0.00137	0.00343	0.00163	3.17076	-6.55403	9.19147	0.75673	0.24740	0.14666	0.04567	0.01151	-0.00594	-9.32797	-1.39334	-13.71684	-0.54877	0.72132	0.26396	-0.05064	-0.04526	0.02168	22.15947
514			5.13000	8.94056	11.32648	17.67747	0.00351	0.00324	0.00560	-0.00002	0.00005	-0.00012	88.75562	-14.72536	-40.71635	-0.11092	0.03684	0.01824	0.00135	0.00148	0.00259	29.49147	-10.97603	-9.88900	0.15352	0.06539	0.05293	-0.00161	0.00006	0.00636	3.14314	-6.56124	9.25014	0.75866	0.24671	0.14532	0.04414	-0.00129	-0.01999	-9.38575	-1.35737	-13.76912	-0.55055	0.73490	0.26432	-0.06048	-0.05889	0.01691	22.10944
515			5.14000	8.94206	11.32005	17.69407	0.00349	0.00323	0.00556	-0.00004	0.00005	-0.00015	88.75926	-14.82536	-40.74070	-0.11124	0.03701	0.01724	-0.00193	0.00171	0.00326	29.48100	-11.00980	-9.97785	0.15379	0.06288	0.05127	-0.00169	-0.00272	0.00972	3.12213	-6.53942	9.34962	0.75726	0.24283	0.14252	0.04031	-0.01096	-0.02695	-9.45175	-1.31465	-13.80417	-0.55380	0.74359	0.26243	-0.06477	-0.05780	0.00777	22.05491
516			5.15000	8.94704	11.31495	17.71220	0.00343	0.00322	0.00558	-0.00006	0.00004	-0.00015	88.74847	-14.94301	-40.76616	-0.11164	0.03733	0.01669	-0.00431	0.00167	0.00334	29.46250	-11.03983	-10.10650	0.15361	0.06155	0.04925	-0.00118	-0.00455	0.01127	3.10659	-6.49780	9.46505	0.75611	0.23639	0.13906	0.03481	-0.01637	-0.02769	-9.51864	-1.27502	-13.81722	-0.55879	0.74596	0.25905	-0.06239	-0.04484	-0.00103	22.00168
517			5.16000	8.95643	11.31113	17.72729	0.00332	0.00323	0.00565	-0.00008	0.00003	-0.00011	88.72737	-15.05566	-40.78863	-0.11200	0.03771	0.01658	-0.00567	0.00139	0.00284	29.43711	-11.06496	-10.25299	0.15279	0.06165	0.04725	0.00013	-0.00531	0.01100	3.09484	-6.44781	9.57458	0.75310	0.22900	0.13543	0.02880	-0.01713	-0.02329	-9.57952	-1.24593	-13.81105	-0.56280	0.74330	0.25487	-0.05453	-0.02500	-0.00803	21.95503
518			5.17000	8.97029	11.30762	17.73611	0.00319	0.00323	0.00574	-0.00009	0.00003	-0.00005	88.70073	-15.14012	-40.80552	-0.11221	0.03806	0.01692	-0.00588	0.00100	0.00178	29.40658	-11.08484	-10.39263	0.15122	0.06328	0.04566	0.00203	-0.00496	0.00914	3.08450	-6.40158	9.65843	0.74965	0.22342	0.13291	0.02313	-0.01387	-0.01494	-9.63030	-1.23102	-13.78802	-0.56650	0.73875	0.25171	-0.04403	-0.00276	-0.01445	21.91800
519			5.18000	8.98792	11.30321	17.73833	0.00306	0.00324	0.00583	-0.00010	0.00003	0.00001	88.67473	-15.17676	-40.81697	-0.11222	0.03829	0.01771	-0.00489	0.00066	0.00022	29.37396	-11.09933	-10.50144	0.14902	0.06602	0.04465	0.00405	-0.00352	0.00606	3.07352	-6.36984	9.70016	0.74782	0.22190	0.13267	0.01763	-0.00789	-0.00370	-9.66997	-1.23072	-13.74689	-0.56900	0.73580	0.25142	-0.03334	0.01904	-0.02202	21.89058
520			5.19000	9.00758	11.29745	17.73661	0.00294	0.00324	0.00591	-0.00010	0.00003	0.00003	88.65604	-15.15455	-40.82573	-0.11194	0.03831	0.01885	-0.00288	0.00051	-0.00168	29.34303	-11.10787	-10.56117	0.14640	0.06897	0.04416	0.00575	-0.00126	0.00227	3.06083	-6.35919	9.68834	0.74590	0.22312	0.13359	0.01198	-0.00056	0.00951	-9.69967	-1.24340	-13.68409	-0.56901	0.73128	0.25240	-0.02416	0.03848	-0.03126	21.87043
521			5.20000	9.02674	11.29162	17.73515	0.00284	0.00324	0.00597	-0.00009	0.00003	0.00001	88.65009	-15.07515	-40.83537	-0.11143	0.03810	0.02023	-0.00024	0.00055	-0.00355	29.31689	-11.10984	-10.56418	0.14354	0.07124	0.04402	0.00688	0.00117	-0.00154	3.04600	-6.37134	9.61802	0.74213	0.22387	0.13343	0.00689	0.00673	0.02298	-9.72187	-1.26626	-13.59678	-0.56784	0.72093	0.25158	-0.01776	0.05382	-0.04098	21.85394
522			5.21000	9.04299	11.28816	17.73690	0.00276	0.00322	0.00601	-0.00007	0.00001	-0.00003	88.65935	-14.95390	-40.84788	-0.11079	0.03771	0.02165	0.00251	0.00065	-0.00490	29.29675	-11.10463	-10.51622	0.14073	0.07248	0.04413	0.00736	0.00298	-0.00460	3.02836	-6.40408	9.49191	0.73697	0.22455	0.13338	0.00359	0.01290	0.03476	-9.73989	-1.29621	-13.48560	-0.56630	0.71227	0.25119	-0.01475	0.06427	-0.04943	21.83757
523			5.22000	9.05517	11.28910	17.74204	0.00270	0.00320	0.00602	-0.00005	-0.00001	-0.00006	88.68294	-14.81649	-40.86202	-0.11001	0.03718	0.02284	0.00490	0.00064	-0.00522	29.28192	-11.09252	-10.43462	0.13794	0.07274	0.04442	0.00709	0.00361	-0.00630	3.00727	-6.45286	9.32140	0.73119	0.22884	0.13495	0.00290	0.01768	0.04351	-9.75713	-1.33002	-13.35696	-0.56594	0.71188	0.25379	-0.01537	0.06926	-0.05493	21.81867
524			5.23000	9.06368	11.29453	17.74842	0.00266	0.00318	0.00601	-0.00004	-0.00003	-0.00006	88.71717	-14.69263	-40.87437	-0.10912	0.03663	0.02364	0.00664	0.00043	-0.00431	29.27107	-11.07474	-10.34344	0.13536	0.07277	0.04494	0.00595	0.00296	-0.00640	2.98256	-6.51185	9.12529	0.72655	0.23421	0.13800	0.00497	0.02071	0.04798	-9.77712	-1.36405	-13.22218	-0.56379	0.71639	0.25877	-0.01979	0.06733	-0.05591	21.79528
525			5.24000	9.07013	11.30207	17.75231	0.00264	0.00314	0.00597	-0.00003	-0.00004	-0.00002	88.75740	-14.60816	-40.88064	-0.10812	0.03612	0.02396	0.00762	0.00005	-0.00242	29.26386	-11.05346	-10.26641	0.13360	0.07374	0.04601	0.00398	0.00142	-0.00515	2.95460	-6.57474	8.92628	0.72789	0.23907	0.13970	0.00935	0.02179	0.04663	-9.80359	-1.39411	-13.09463	-0.56082	0.71947	0.26247	-0.02797	0.05739	-0.05126	21.76591
526			5.25000	9.07623	11.30841	17.75109	0.00264	0.00311	0.00592	-0.00003	-0.00003	0.00003	88.79897	-14.57674	-40.87855	-0.10711	0.03575	0.02383	0.00771	-0.00035	-0.00022	29.26083	-11.03138	-10.21852	0.13330	0.07591	0.04760	0.00163	-0.00043	-0.00312	2.92445	-6.63585	8.74617	0.73567	0.24380	0.13894	0.01498	0.02123	0.03984	-9.84002	-1.41602	-12.98601	-0.56379	0.72193	0.26372	-0.03957	0.04065	-0.04216	21.72919
527			5.26000	9.08278	11.31124	17.74455	0.00266	0.00307	0.00586	-0.00002	-0.00001	0.00008	88.83704	-14.59722	-40.86930	-0.10622	0.03554	0.02331	0.00685	-0.00060	0.00165	29.26204	-11.01105	-10.20283	0.13384	0.07832	0.04908	-0.00060	-0.00203	-0.00096	2.89374	-6.69118	8.60107	0.74830	0.24797	0.13878	0.02049	0.01971	0.03044	-9.88874	-1.42638	-12.90305	-0.57537	0.72459	0.26551	-0.05341	0.01964	-0.03170	21.68417
528			5.27000	9.08962	11.31035	17.73477	0.00269	0.00303	0.00579	-0.00002	0.00000	0.00010	88.86737	-14.65741	-40.85684	-0.10565	0.03549	0.02252	0.00525	-0.00063	0.00279	29.26691	-10.99455	-10.21348	0.13450	0.08017	0.05003	-0.00241	-0.00290	0.00078	2.86422	-6.73951	8.49804	0.76086	0.25042	0.13889	0.02444	0.01781	0.02060	-9.94989	-1.42311	-12.84587	-0.58572	0.72689	0.26739	-0.06660	-0.00200	-0.02248	21.63111
529			5.28000	9.09625	11.30750	17.72395	0.00272	0.00299	0.00572	-0.00002	0.00001	0.00011	88.88792	-14.73868	-40.84529	-0.10543	0.03556	0.02164	0.00338	-0.00052	0.00308	29.27557	-10.98359	-10.23936	0.13507	0.08126	0.05041	-0.00381	-0.00276	0.00169	2.83740	-6.78110	8.43425	0.77113	0.25185	0.13887	0.02589	0.01573	0.01222	-10.02139	-1.40660	-12.80870	-0.59481	0.73158	0.26929	-0.07697	-0.02014	-0.01622	21.57155
530			5.29000	9.10229	11.30472	17.71269	0.00274	0.00297	0.00567	-0.00002	0.00000	0.00012	88.89886	-14.81997	-40.83632	-0.10548	0.03569	0.02078	0.00157	-0.00039	0.00262	29.28901	-10.97938	-10.26709	0.13585	0.08112	0.05025	-0.00483	-0.00165	0.00166	2.81420	-6.81598	8.40015	0.77639	0.25379	0.13876	0.02493	0.01326	0.00631	-10.09971	-1.38003	-12.78338	-0.60284	0.74066	0.27158	-0.08366	-0.03178	-0.01296	21.50768
531			5.30000	9.10749	11.30316	17.70063	0.00277	0.00296	0.00563	-0.00001	-0.00001	0.00012	88.90091	-14.88267	-40.82946	-0.10578	0.03584	0.02004	-0.00010	-0.00034	0.00168	29.30766	-10.98185	-10.28465	0.13694	0.07910	0.04941	-0.00536	0.00000	0.00090	2.79474	-6.84348	8.38481	0.77676	0.25482	0.13822	0.02259	0.01033	0.00269	-10.18150	-1.34859	-12.76346	-0.60894	0.74805	0.27307	-0.08702	-0.03608	-0.01125	21.44105
532			5.31000	9.11162	11.30288	17.68754	0.00280	0.00298	0.00561	-0.00000	-0.00001	0.00012	88.89439	-14.91608	-40.82319	-0.10636	0.03601	0.01943	-0.00168	-0.00037	0.00061	29.33029	-10.98967	-10.28565	0.13821	0.07542	0.04808	-0.00527	0.00150	-0.00014	2.77848	-6.86347	8.38004	0.77616	0.25537	0.13777	0.02023	0.00761	0.00070	-10.26432	-1.31728	-12.74667	-0.61655	0.75344	0.27438	-0.08873	-0.03500	-0.00950	21.37256
533			5.32000	9.11466	11.30378	17.67430	0.00283	0.00300	0.00561	-0.00000	-0.00002	0.00012	88.87949	-14.91857	-40.81661	-0.10719	0.03620	0.01897	-0.00315	-0.00043	-0.00035	29.35413	-11.00008	-10.27020	0.13928	0.07126	0.04668	-0.00457	0.00240	-0.00111	2.76437	-6.87786	8.38061	0.77390	0.25578	0.13707	0.01885	0.00586	-0.00023	-10.34709	-1.28914	-12.73390	-0.62241	0.75725	0.27529	-0.08981	-0.03178	-0.00707	21.30268
534			5.33000	9.11684	11.30612	17.66243	0.00287	0.00304	0.00562	0.00000	-0.00003	0.00010	88.85719	-14.89478	-40.80948	-0.10817	0.03638	0.01869	-0.00433	-0.00050	-0.00109	29.37614	-11.00996	-10.24232	0.14000	0.06789	0.04565	-0.00345	0.00265	-0.00185	2.75096	-6.88960	8.38322	0.77271	0.25323	0.13647	0.01890	0.00506	-0.00051	-10.43012	-1.26469	-12.72632	-0.62486	0.75527	0.27552	-0.09100	-0.02867	-0.00447	21.23142
535			5.34000	9.11818	11.31016	17.65317	0.00291	0.00309	0.00566	0.00000	-0.00003	0.00007	88.82982	-14.85170	-40.80173	-0.10924	0.03657	0.01870	-0.00500	-0.00059	-0.00158	29.39455	-11.01624	-10.20652	0.14050	0.06584	0.04506	-0.00227	0.00242	-0.00240	2.73699	-6.90054	8.38601	0.77177	0.25082	0.13643	0.01991	0.00466	-0.00056	-10.51420	-1.24299	-12.72348	-0.62500	0.75078	0.27608	-0.09259	-0.02669	-0.00262	21.15845
536			5.35000	9.11829	11.31550	17.64575	0.00296	0.00313	0.00572	0.00001	-0.00004	0.00006	88.80034	-14.79763	-40.79226	-0.11027	0.03677	0.01890	-0.00501	-0.00073	-0.00182	29.40905	-11.01671	-10.16714	0.14081	0.06495	0.04488	-0.00140	0.00184	-0.00275	2.72210	-6.91062	8.38899	0.77063	0.24987	0.13658	0.02070	0.00411	-0.00076	-10.59996	-1.22265	-12.72304	-0.62640	0.74840	0.27722	-0.09455	-0.02609	-0.00232	21.08289
537			5.36000	9.11704	11.32160	17.63801	0.00298	0.00318	0.00579	0.00002	-0.00004	0.00007	88.77238	-14.74097	-40.78058	-0.11107	0.03696	0.01919	-0.00432	-0.00081	-0.00181	29.42097	-11.01009	-10.12795	0.14086	0.06491	0.04497	-0.00115	0.00104	-0.00291	2.70710	-6.91906	8.39336	0.77085	0.24895	0.13630	0.02005	0.00326	-0.00137	-10.68721	-1.20196	-12.72140	-0.62977	0.74753	0.27819	-0.09592	-0.02685	-0.00379	21.00444
538			5.37000	9.11510	11.32798	17.62883	0.00298	0.00321	0.00586	0.00002	-0.00004	0.00008	88.74974	-14.68903	-40.76864	-0.11152	0.03712	0.01950	-0.00314	-0.00067	-0.00160	29.43270	-10.99634	-10.09227	0.14066	0.06556	0.04530	-0.00157	0.00012	-0.00286	2.69376	-6.92508	8.40126	0.76820	0.24719	0.13522	0.01748	0.00218	-0.00248	-10.77464	-1.17930	-12.71531	-0.63019	0.74812	0.27849	-0.09509	-0.02886	-0.00665	20.92385
539			5.38000	9.11399	11.33446	17.61967	0.00296	0.00322	0.00593	0.00001	-0.00004	0.00007	88.73519	-14.64682	-40.76125	-0.11177	0.03725	0.01985	-0.00185	-0.00023	-0.00124	29.44617	-10.97640	-10.06279	0.14052	0.06672	0.04578	-0.00244	-0.00083	-0.00258	2.68363	-6.92816	8.41501	0.76421	0.24492	0.13426	0.01355	0.00096	-0.00398	-10.86050	-1.15340	-12.70277	-0.62886	0.75057	0.27912	-0.09218	-0.03172	-0.01033	20.84272
540			5.39000	9.11525	11.34110	17.61315	0.00294	0.00323	0.00598	-0.00001	-0.00004	0.00003	88.72927	-14.61719	-40.76284	-0.11192	0.03735	0.02021	-0.00080	0.00040	-0.00083	29.46211	-10.95228	-10.04220	0.14046	0.06845	0.04639	-0.00340	-0.00169	-0.00206	2.67759	-6.92799	8.43561	0.75924	0.24194	0.13358	0.00882	-0.00033	-0.00542	-10.94327	-1.12373	-12.68278	-0.62598	0.75263	0.27985	-0.08755	-0.03461	-0.01436	20.76288
541			5.40000	9.11945	11.34853	17.61158	0.00294	0.00322	0.00600	-0.00003	-0.00005	-0.00003	88.73047	-14.60024	-40.77515	-0.11206	0.03741	0.02053	-0.00014	0.00105	-0.00045	29.47978	-10.92673	-10.03185	0.14048	0.07053	0.04705	-0.00406	-0.00235	-0.00141	2.67596	-6.92441	8.46171	0.75270	0.23678	0.13321	0.00355	-0.00161	-0.00628	-11.02170	-1.09048	-12.65504	-0.62397	0.75202	0.28016	-0.08181	-0.03633	-0.01838	20.68577
542			5.41000	9.12613	11.35782	17.61616	0.00294	0.00322	0.00600	-0.00005	-0.00005	-0.00009	88.73637	-14.59300	-40.79675	-0.11222	0.03743	0.02082	0.00016	0.00152	-0.00020	29.49739	-10.90219	-10.03088	0.14055	0.07265	0.04760	-0.00417	-0.00270	-0.00080	2.67870	-6.91767	8.48963	0.74319	0.23244	0.13242	-0.00196	-0.00272	-0.00622	-11.09472	-1.05501	-12.61957	-0.62191	0.75397	0.28027	-0.07511	-0.03642	-0.02196	20.61219
543			5.42000	9.13421	11.36942	17.62626	0.00295	0.00322	0.00601	-0.00005	-0.00006	-0.00014	88.74428	-14.59017	-40.82336	-0.11241	0.03742	0.02118	0.00023	0.00163	-0.00014	29.51292	-10.88027	-10.03621	0.14075	0.07443	0.04785	-0.00362	-0.00272	-0.00036	2.68543	-6.90849	8.51525	0.73066	0.22680	0.13109	-0.00734	-0.00349	-0.00532	-11.16152	-1.01888	-12.57757	-0.61567	0.75677	0.27984	-0.06716	-0.03495	-0.02444	20.54245
544			5.43000	9.14198	11.38311	17.63878	0.00296	0.00323	0.00603	-0.00005	-0.00007	-0.00014	88.75176	-14.58672	-40.84848	-0.11272	0.03746	0.02167	0.00025	0.00133	-0.00022	29.52435	-10.86152	-10.04433	0.14109	0.07586	0.04782	-0.00253	-0.00250	-0.00013	2.69574	-6.89790	8.53560	0.72065	0.22006	0.12991	-0.01262	-0.00381	-0.00398	-11.22129	-0.98372	-12.53163	-0.61111	0.75715	0.27911	-0.05860	-0.03221	-0.02538	20.47633
545			5.44000	9.14758	11.39827	17.64941	0.00298	0.00325	0.00608	-0.00003	-0.00008	-0.00011	88.75748	-14.57960	-40.86567	-0.11310	0.03756	0.02219	0.00043	0.00072	-0.00038	29.53046	-10.84582	-10.05233	0.14149	0.07695	0.04765	-0.00116	-0.00214	-0.00011	2.70961	-6.88700	8.54959	0.71254	0.21537	0.12864	-0.01774	-0.00370	-0.00257	-11.27300	-0.95080	-12.48484	-0.60939	0.75736	0.27824	-0.04958	-0.02887	-0.02474	20.41341
546			5.45000	9.14916	11.41416	17.65520	0.00300	0.00329	0.00615	0.00000	-0.00009	-0.00006	88.76190	-14.56772	-40.87164	-0.11351	0.03773	0.02272	0.00092	0.00001	-0.00058	29.53120	-10.83244	-10.05795	0.14193	0.07831	0.04769	0.00014	-0.00171	-0.00028	2.72692	-6.87715	8.55767	0.70400	0.21099	0.12746	-0.02200	-0.00298	-0.00129	-11.31604	-0.92097	-12.44024	-0.60565	0.75729	0.27740	-0.04044	-0.02546	-0.02285	20.35316
547			5.46000	9.14565	11.43008	17.65516	0.00301	0.00333	0.00624	0.00003	-0.00009	-0.00000	88.76704	-14.55038	-40.86676	-0.11384	0.03793	0.02314	0.00180	-0.00056	-0.00082	29.52811	-10.82071	-10.05890	0.14242	0.07999	0.04811	0.00100	-0.00118	-0.00065	2.74674	-6.87025	8.56050	0.69583	0.20783	0.12683	-0.02493	-0.00170	-0.00019	-11.35088	-0.89451	-12.39983	-0.60069	0.75879	0.27741	-0.03219	-0.02258	-0.02024	20.29528
548			5.47000	9.13708	11.44533	17.65079	0.00302	0.00338	0.00633	0.00006	-0.00009	0.00003	88.77585	-14.52661	-40.85507	-0.11405	0.03813	0.02344	0.00297	-0.00082	-0.00111	29.52411	-10.81021	-10.05279	0.14303	0.08168	0.04879	0.00121	-0.00051	-0.00115	2.76812	-6.86773	8.55891	0.68971	0.20656	0.12679	-0.02682	-0.00017	0.00071	-11.37862	-0.87109	-12.36495	-0.59737	0.76179	0.27832	-0.02528	-0.02021	-0.01727	20.23969
549			5.48000	9.12487	11.45908	17.64571	0.00303	0.00342	0.00642	0.00007	-0.00008	0.00001	88.79082	-14.49568	-40.84262	-0.11411	0.03826	0.02368	0.00419	-0.00069	-0.00140	29.52223	-10.80110	-10.03849	0.14388	0.08290	0.04950	0.00079	0.00021	-0.00167	2.79051	-6.86964	8.55400	0.68786	0.20692	0.12722	-0.02819	0.00105	0.00129	-11.40034	-0.85068	-12.33610	-0.59606	0.76615	0.28008	-0.01949	-0.01763	-0.01424	20.18658
550			5.49000	9.11133	11.46998	17.64415	0.00303	0.00345	0.00648	0.00007	-0.00005	-0.00003	88.81293	-14.45827	-40.83524	-0.11409	0.03829	0.02398	0.00518	-0.00028	-0.00164	29.52452	-10.79367	-10.01711	0.14499	0.08352	0.05003	-0.00012	0.00082	-0.00201	2.81372	-6.87410	8.54748	0.68722	0.20460	0.12722	-0.02903	0.00144	0.00145	-11.41686	-0.83372	-12.31303	-0.59232	0.76715	0.28082	-0.01464	-0.01451	-0.01141	20.13631
551			5.50000	9.09860	11.47611	17.64840	0.00303	0.00346	0.00652	0.00005	-0.00001	-0.00008	88.84109	-14.41718	-40.83575	-0.11397	0.03820	0.02438	0.00576	0.00023	-0.00173	29.53182	-10.78829	-9.99214	0.14622	0.08357	0.05025	-0.00130	0.00117	-0.00201	2.83740	-6.87835	8.54123	0.68640	0.20199	0.12676	-0.02889	0.00096	0.00114	-11.42926	-0.82023	-12.29476	-0.58903	0.76818	0.28105	-0.01133	-0.01140	-0.00910	20.08941
552			5.51000	9.08819	11.47621	17.65836	0.00303	0.00346	0.00652	0.00003	0.00003	-0.00013	88.87301	-14.37704	-40.84406	-0.11368	0.03800	0.02483	0.00578	0.00068	-0.00159	29.54380	-10.78498	-9.96839	0.14744	0.08274	0.04995	-0.00243	0.00110	-0.00160	2.86074	-6.88002	8.53741	0.68485	0.20048	0.12659	-0.02745	-0.00012	0.00032	-11.43937	-0.80969	-12.28002	-0.58565	0.77165	0.28199	-0.01006	-0.00896	-0.00734	20.04620
553			5.52000	9.08059	11.47080	17.67271	0.00303	0.00345	0.00650	0.00002	0.00006	-0.00016	88.90503	-14.34439	-40.85850	-0.11320	0.03773	0.02526	0.00517	0.00102	-0.00116	29.55825	-10.78339	-9.95190	0.14858	0.08164	0.04936	-0.00314	0.00059	-0.00082	2.88297	-6.87781	8.53828	0.68539	0.20039	0.12693	-0.02531	-0.00153	-0.00109	-11.44932	-0.80127	-12.26816	-0.58515	0.77613	0.28369	-0.01048	-0.00735	-0.00559	20.00663
554			5.53000	9.07533	11.46259	17.68976	0.00302	0.00343	0.00647	0.00001	0.00006	-0.00017	88.93354	-14.32487	-40.87705	-0.11277	0.03746	0.02558	0.00406	0.00118	-0.00057	29.57196	-10.78277	-9.94730	0.14963	0.08116	0.04896	-0.00317	-0.00017	0.00010	2.90420	-6.87078	8.54690	0.68568	0.20013	0.12692	-0.02365	-0.00327	-0.00330	-11.46017	-0.79457	-12.26003	-0.58570	0.77931	0.28474	-0.01101	-0.00628	-0.00303	19.97041
555			5.54000	9.07113	11.45469	17.70713	0.00303	0.00342	0.00643	0.00001	0.00005	-0.00016	88.95561	-14.31959	-40.89631	-0.11248	0.03726	0.02578	0.00271	0.00111	-0.00000	29.58191	-10.78244	-9.95518	0.15046	0.08151	0.04886	-0.00249	-0.00089	0.00089	2.92597	-6.85761	8.56734	0.68487	0.19839	0.12610	-0.02377	-0.00555	-0.00641	-11.47099	-0.78979	-12.25805	-0.58568	0.78016	0.28448	-0.00968	-0.00553	0.00105	19.93723
556			5.55000	9.06644	11.44930	17.72212	0.00303	0.00340	0.00641	0.00002	0.00003	-0.00013	88.96980	-14.32532	-40.91214	-0.11237	0.03715	0.02591	0.00137	0.00076	0.00039	29.58627	-10.78222	-9.97216	0.15095	0.08232	0.04892	-0.00122	-0.00135	0.00140	2.95076	-6.83580	8.60388	0.68225	0.19529	0.12551	-0.02594	-0.00855	-0.01036	-11.47902	-0.78745	-12.26578	-0.58511	0.77884	0.28390	-0.00544	-0.00532	0.00681	19.90716
557			5.56000	9.05998	11.44719	17.73180	0.00303	0.00340	0.00639	0.00003	0.00001	-0.00006	88.97551	-14.33742	-40.92013	-0.11236	0.03711	0.02596	0.00017	0.00018	0.00061	29.58397	-10.78229	-9.99374	0.15076	0.08296	0.04891	0.00042	-0.00151	0.00165	2.98053	-6.80262	8.65985	0.67735	0.19450	0.12499	-0.02912	-0.01234	-0.01494	-11.48125	-0.78759	-12.28655	-0.58457	0.77997	0.28373	0.00141	-0.00625	0.01401	19.88055
558			5.57000	9.05138	11.44782	17.73384	0.00303	0.00340	0.00639	0.00005	-0.00001	0.00002	88.97284	-14.35252	-40.91722	-0.11239	0.03716	0.02587	-0.00080	-0.00049	0.00070	29.57470	-10.78313	-10.01695	0.14976	0.08347	0.04892	0.00208	-0.00148	0.00177	3.01588	-6.75608	8.73780	0.67243	0.19165	0.12468	-0.03159	-0.01629	-0.02001	-11.47546	-0.78972	-12.32305	-0.58380	0.77972	0.28332	0.00933	-0.00845	0.02210	19.85796
559			5.58000	9.04163	11.44983	17.72813	0.00302	0.00341	0.00642	0.00006	-0.00002	0.00008	88.96332	-14.36833	-40.90390	-0.11249	0.03731	0.02568	-0.00147	-0.00101	0.00070	29.55926	-10.78511	-10.04059	0.14855	0.08410	0.04920	0.00339	-0.00134	0.00185	3.05549	-6.69565	8.83961	0.66814	0.18672	0.12399	-0.03138	-0.01982	-0.02533	-11.46169	-0.79320	-12.37664	-0.58028	0.77761	0.28213	0.01568	-0.01159	0.03040	19.83956
560			5.59000	9.03241	11.45185	17.71762	0.00302	0.00343	0.00645	0.00005	-0.00002	0.00011	88.94978	-14.38311	-40.88476	-0.11274	0.03754	0.02549	-0.00185	-0.00116	0.00065	29.53974	-10.78850	-10.06426	0.14772	0.08476	0.04966	0.00409	-0.00122	0.00195	3.09634	-6.62209	8.96666	0.66764	0.18349	0.12336	-0.02703	-0.02275	-0.03090	-11.44277	-0.79752	-12.44748	-0.57575	0.77745	0.28152	0.01780	-0.01569	0.03860	19.82487
561			5.60000	9.02510	11.45337	17.70747	0.00303	0.00345	0.00648	0.00004	-0.00001	0.00008	88.93529	-14.39691	-40.86684	-0.11311	0.03778	0.02538	-0.00207	-0.00092	0.00064	29.51851	-10.79304	-10.08877	0.14750	0.08529	0.05014	0.00418	-0.00126	0.00215	3.13421	-6.53825	9.12039	0.67095	0.17917	0.12305	-0.01764	-0.02417	-0.03667	-11.42405	-0.80172	-12.53524	-0.57108	0.77628	0.28110	0.01409	-0.02141	0.04645	19.81294
562			5.61000	9.02049	11.45415	17.70177	0.00304	0.00346	0.00650	0.00002	-0.00000	0.00003	88.92154	-14.41150	-40.85540	-0.11349	0.03796	0.02531	-0.00219	-0.00045	0.00069	29.49753	-10.79796	-10.11623	0.14761	0.08582	0.05062	0.00368	-0.00154	0.00243	3.16453	-6.44907	9.30140	0.67271	0.17422	0.12258	-0.00348	-0.02362	-0.04223	-11.41182	-0.80407	-12.63937	-0.56477	0.77448	0.28030	0.00478	-0.02952	0.05366	19.80327
563			5.62000	9.01874	11.45394	17.70207	0.00306	0.00347	0.00650	0.00000	0.00001	-0.00003	88.90951	-14.42805	-40.85229	-0.11381	0.03808	0.02532	-0.00218	0.00005	0.00077	29.47887	-10.80226	-10.14775	0.14786	0.08654	0.05102	0.00262	-0.00197	0.00267	3.18369	-6.36134	9.50847	0.67464	0.16981	0.12220	0.01283	-0.02132	-0.04730	-11.41120	-0.80234	-12.75896	-0.56103	0.77273	0.27945	-0.00743	-0.03962	0.06047	19.79622
564			5.63000	9.01889	11.45241	17.70788	0.00309	0.00348	0.00649	-0.00001	0.00002	-0.00008	88.89980	-14.44624	-40.85625	-0.11404	0.03815	0.02544	-0.00200	0.00041	0.00082	29.46482	-10.80486	-10.18251	0.14825	0.08714	0.05117	0.00115	-0.00242	0.00278	3.19119	-6.28079	9.73891	0.67551	0.16849	0.12232	0.02726	-0.01843	-0.05183	-11.42344	-0.79557	-12.89409	-0.55806	0.77410	0.27960	-0.01871	-0.04979	0.06791	19.79300
565			5.64000	9.01888	11.45008	17.71769	0.00312	0.00348	0.00649	-0.00000	0.00002	-0.00011	88.89239	-14.46535	-40.86423	-0.11427	0.03821	0.02573	-0.00171	0.00055	0.00086	29.45663	-10.80517	-10.21880	0.14900	0.08775	0.05113	-0.00030	-0.00279	0.00271	3.19002	-6.20915	9.98914	0.67456	0.16939	0.12299	0.03654	-0.01600	-0.05570	-11.44564	-0.78524	-13.04638	-0.55500	0.77620	0.28034	-0.02587	-0.05737	0.07632	19.79500
566			5.65000	9.01607	11.44837	17.72924	0.00315	0.00349	0.00649	0.00002	0.00001	-0.00012	88.88668	-14.48463	-40.87245	-0.11448	0.03827	0.02615	-0.00133	0.00042	0.00083	29.45360	-10.80297	-10.25466	0.14985	0.08878	0.05115	-0.00136	-0.00298	0.00249	3.18484	-6.14384	10.25410	0.67601	0.17081	0.12422	0.04008	-0.01503	-0.05862	-11.47245	-0.77448	-13.21668	-0.55736	0.77566	0.28100	-0.02806	-0.06012	0.08451	19.80299
567			5.66000	9.00839	11.44882	17.73904	0.00316	0.00349	0.00650	0.00005	-0.00000	-0.00008	88.88216	-14.50216	-40.87653	-0.11454	0.03833	0.02654	-0.00086	0.00005	0.00071	29.45410	-10.79918	-10.28758	0.15050	0.08998	0.05132	-0.00182	-0.00282	0.00217	3.17958	-6.07844	10.52651	0.68057	0.17276	0.12571	0.03902	-0.01647	-0.06027	-11.49852	-0.76674	-13.40181	-0.56580	0.77185	0.28119	-0.02557	-0.05768	0.09077	19.81703
568			5.67000	8.99481	11.45208	17.74385	0.00316	0.00350	0.00652	0.00009	-0.00003	-0.00003	88.87828	-14.51512	-40.87346	-0.11434	0.03835	0.02669	-0.00042	-0.00040	0.00047	29.45606	-10.79552	-10.31546	0.15066	0.09065	0.05155	-0.00169	-0.00228	0.00186	3.17689	-6.00427	10.79968	0.68487	0.17199	0.12700	0.03460	-0.02057	-0.06096	-11.51915	-0.76430	-13.59628	-0.57350	0.76249	0.28009	-0.01885	-0.05161	0.09444	19.83665
569			5.68000	8.97578	11.45788	17.74322	0.00314	0.00350	0.00655	0.00012	-0.00004	0.00001	88.87476	-14.52197	-40.86388	-0.11396	0.03834	0.02661	-0.00014	-0.00069	0.00021	29.45740	-10.79441	-10.33861	0.15030	0.09065	0.05178	-0.00112	-0.00156	0.00178	3.17859	-5.91109	11.07107	0.68684	0.17078	0.12788	0.02796	-0.02765	-0.06163	-11.53090	-0.76788	-13.79593	-0.57664	0.75184	0.27843	-0.00919	-0.04523	0.09648	19.86120
570			5.69000	8.95362	11.46519	17.73931	0.00310	0.00350	0.00657	0.00012	-0.00005	0.00004	88.87148	-14.52356	-40.85186	-0.11347	0.03829	0.02644	-0.00012	-0.00070	0.00001	29.45617	-10.79782	-10.36031	0.14955	0.09057	0.05217	-0.00030	-0.00092	0.00210	3.18617	-5.78842	11.34367	0.68886	0.16941	0.12875	0.02003	-0.03747	-0.06362	-11.53199	-0.77610	-13.99917	-0.57594	0.74232	0.27710	0.00149	-0.04137	0.09823	19.88954
571			5.70000	8.93247	11.47210	17.73445	0.00304	0.00348	0.00657	0.00010	-0.00004	0.00004	88.86809	-14.52210	-40.84226	-0.11290	0.03815	0.02627	-0.00041	-0.00044	-0.00007	29.45090	-10.80694	-10.38537	0.14860	0.09085	0.05277	0.00050	-0.00059	0.00284	3.20099	-5.62653	11.62516	0.69092	0.16728	0.12924	0.01136	-0.04924	-0.06754	-11.52235	-0.78649	-14.20674	-0.57132	0.73553	0.27595	0.01134	-0.04111	0.10038	19.91948
572			5.71000	8.91718	11.47614	17.72967	0.00299	0.00345	0.00652	0.00006	-0.00001	0.00005	88.86393	-14.52021	-40.83832	-0.11228	0.03792	0.02616	-0.00099	-0.00008	-0.00002	29.44137	-10.82162	-10.41873	0.14780	0.09144	0.05351	0.00102	-0.00069	0.00395	3.22414	-5.41818	11.92554	0.69179	0.16530	0.13018	0.00288	-0.06205	-0.07403	-11.50342	-0.79658	-14.42045	-0.56390	0.73404	0.27616	0.01872	-0.04393	0.10370	19.94795
573			5.72000	8.91099	11.47532	17.72449	0.00297	0.00341	0.00644	0.00001	0.00001	0.00006	88.85741	-14.52111	-40.83994	-0.11157	0.03761	0.02609	-0.00194	0.00023	0.00020	29.42806	-10.84104	-10.46476	0.14734	0.09173	0.05408	0.00119	-0.00129	0.00535	3.25531	-5.16041	12.25437	0.69585	0.16436	0.13193	-0.00347	-0.07477	-0.08272	-11.47823	-0.80507	-14.64211	-0.56140	0.73627	0.27768	0.02229	-0.04786	0.10764	19.97160
574			5.73000	8.91400	11.46943	17.71889	0.00296	0.00336	0.00633	-0.00003	0.00004	0.00007	88.84579	-14.52912	-40.84541	-0.11095	0.03731	0.02600	-0.00339	0.00041	0.00064	29.41165	-10.86331	-10.52737	0.14728	0.09105	0.05414	0.00115	-0.00247	0.00691	3.29161	-4.85688	12.61608	0.70135	0.16395	0.13375	-0.00540	-0.08537	-0.09166	-11.45155	-0.81194	-14.87061	-0.56290	0.73847	0.27909	0.02084	-0.05041	0.11014	19.98770
575			5.74000	8.92362	11.46030	17.71421	0.00298	0.00332	0.00621	-0.00005	0.00005	0.00004	88.82554	-14.54939	-40.85228	-0.11057	0.03709	0.02583	-0.00533	0.00044	0.00128	29.39174	-10.88572	-10.60997	0.14738	0.08937	0.05358	0.00119	-0.00419	0.00843	3.32753	-4.51964	13.00684	0.70681	0.16499	0.13472	-0.00094	-0.09236	-0.09789	-11.42928	-0.81817	-15.10089	-0.56411	0.73910	0.27938	0.01369	-0.04948	0.10874	19.99488
576			5.75000	8.93610	11.45158	17.71321	0.00301	0.00329	0.00612	-0.00007	0.00004	-0.00001	88.79379	-14.58619	-40.85832	-0.11052	0.03703	0.02564	-0.00749	0.00033	0.00201	29.36713	-10.90501	-10.71424	0.14747	0.08777	0.05271	0.00149	-0.00623	0.00968	3.35574	-4.16818	13.41257	0.71499	0.16576	0.13504	0.01063	-0.09340	-0.09907	-11.41727	-0.82514	-15.32304	-0.56413	0.73510	0.27846	0.00152	-0.04355	0.10143	19.99332
577			5.76000	8.94760	11.44702	17.71807	0.00304	0.00328	0.00607	-0.00006	0.00001	-0.00008	88.75001	-14.63954	-40.86075	-0.11067	0.03710	0.02555	-0.00934	0.00001	0.00260	29.33714	-10.91800	-10.83741	0.14712	0.08751	0.05188	0.00204	-0.00820	0.01034	3.36901	-3.82591	13.81040	0.72310	0.16781	0.13503	0.02729	-0.08920	-0.09421	-11.42010	-0.83428	-15.52353	-0.56383	0.72905	0.27721	-0.01297	-0.03215	0.08863	19.98446
578			5.77000	8.95450	11.44909	17.72918	0.00305	0.00329	0.00609	-0.00003	-0.00002	-0.00015	88.69649	-14.70289	-40.85591	-0.11090	0.03732	0.02567	-0.01033	-0.00056	0.00280	29.30270	-10.92330	-10.97061	0.14641	0.08902	0.05130	0.00265	-0.00954	0.01015	3.36383	-3.51313	14.17664	0.73083	0.17268	0.13446	0.04393	-0.08192	-0.08422	-11.43825	-0.84818	-15.69222	-0.56772	0.72361	0.27588	-0.02521	-0.01561	0.07410	19.97042
579			5.78000	8.95365	11.45836	17.74509	0.00303	0.00332	0.00617	0.00001	-0.00006	-0.00020	88.63806	-14.76390	-40.84018	-0.11101	0.03762	0.02603	-0.01002	-0.00130	0.00238	29.26664	-10.92190	-11.10003	0.14536	0.09231	0.05114	0.00299	-0.00963	0.00897	3.34264	-3.24112	14.49632	0.74100	0.17707	0.13346	0.05515	-0.07222	-0.07176	-11.46644	-0.87111	-15.83011	-0.57669	0.71478	0.27392	-0.03062	0.00435	0.06279	19.95362
580			5.79000	8.94267	11.47409	17.76380	0.00298	0.00336	0.00632	0.00007	-0.00009	-0.00024	88.58199	-14.80656	-40.81248	-0.11089	0.03793	0.02663	-0.00840	-0.00200	0.00128	29.23401	-10.91726	-11.20865	0.14396	0.09591	0.05103	0.00285	-0.00794	0.00677	3.31227	-3.01063	14.76550	0.75229	0.18153	0.13232	0.05809	-0.06288	-0.05945	-11.49519	-0.90726	-15.94830	-0.58709	0.70143	0.27144	-0.02687	0.02357	0.05761	19.93694
581			5.80000	8.92030	11.49468	17.78437	0.00289	0.00341	0.00649	0.00012	-0.00011	-0.00027	88.53497	-14.81739	-40.77629	-0.11056	0.03817	0.02744	-0.00615	-0.00240	-0.00030	29.20940	-10.91341	-11.28241	0.14263	0.09792	0.05045	0.00247	-0.00475	0.00401	3.28031	-2.81511	14.98808	0.76319	0.18689	0.13120	0.05322	-0.05583	-0.04875	-11.51520	-0.95732	-16.06078	-0.59705	0.68624	0.26892	-0.01514	0.03742	0.05801	19.92294
582			5.81000	8.88704	11.51781	17.80675	0.00279	0.00345	0.00664	0.00016	-0.00012	-0.00030	88.49935	-14.79227	-40.73846	-0.11006	0.03828	0.02834	-0.00422	-0.00233	-0.00193	29.19360	-10.91319	-11.31716	0.14180	0.09783	0.04948	0.00232	-0.00120	0.00147	3.25252	-2.64446	15.17152	0.77219	0.19086	0.13076	0.04320	-0.05130	-0.04044	-11.52036	-1.01782	-16.17808	-0.60400	0.67099	0.26712	0.00107	0.04306	0.06165	19.91378
583			5.82000	8.84534	11.54061	17.83098	0.00268	0.00347	0.00676	0.00018	-0.00010	-0.00032	88.47313	-14.73752	-40.70624	-0.10942	0.03819	0.02920	-0.00326	-0.00186	-0.00315	29.18359	-10.91776	-11.31966	0.14167	0.09601	0.04839	0.00262	0.00158	-0.00018	3.23186	-2.48749	15.32480	0.77969	0.19280	0.13008	0.03119	-0.04944	-0.03435	-11.50879	-1.08218	-16.30529	-0.60726	0.65589	0.26500	0.01760	0.04018	0.06561	19.91055
584			5.83000	8.79856	11.56008	17.85627	0.00258	0.00347	0.00681	0.00019	-0.00008	-0.00032	88.45137	-14.66730	-40.68425	-0.10863	0.03791	0.02980	-0.00349	-0.00115	-0.00355	29.17489	-10.92757	-11.30411	0.14179	0.09286	0.04725	0.00328	0.00296	-0.00062	3.21913	-2.33402	15.45731	0.78478	0.19466	0.12895	0.01926	-0.05038	-0.03041	-11.48215	-1.14319	-16.44215	-0.60612	0.64414	0.26285	0.03115	0.03080	0.06775	19.91303
585			5.84000	8.75023	11.57418	17.88135	0.00249	0.00346	0.00680	0.00018	-0.00004	-0.00030	88.42824	-14.59995	-40.67425	-0.10783	0.03750	0.03004	-0.00470	-0.00040	-0.00299	29.16301	-10.94234	-11.28827	0.14180	0.08932	0.04623	0.00410	0.00286	0.00012	3.21405	-2.17622	15.57813	0.78913	0.19533	0.12789	0.00927	-0.05275	-0.02843	-11.44435	-1.19465	-16.58390	-0.60307	0.63500	0.26092	0.03924	0.01775	0.06656	19.91941
586			5.85000	8.70423	11.58158	17.90453	0.00244	0.00343	0.00672	0.00016	-0.00000	-0.00024	88.39904	-14.55291	-40.67485	-0.10724	0.03706	0.02997	-0.00636	0.00016	-0.00164	29.14473	-10.96104	-11.28849	0.14164	0.08665	0.04561	0.00470	0.00167	0.00165	3.21466	-2.01077	15.69445	0.79265	0.19465	0.12702	0.00408	-0.05498	-0.02784	-11.40177	-1.23257	-16.72233	-0.59933	0.62848	0.25929	0.03965	0.00410	0.06132	19.92641
587			5.86000	8.66463	11.58130	17.92279	0.00241	0.00338	0.00658	0.00013	0.00004	-0.00015	88.36200	-14.53746	-40.68117	-0.10693	0.03668	0.02968	-0.00783	0.00035	0.00012	29.12005	-10.98182	-11.31433	0.14169	0.08490	0.04529	0.00478	-0.00015	0.00348	3.21629	-1.83898	15.81089	0.79408	0.19570	0.12581	0.00609	-0.05667	-0.02796	-11.36287	-1.25557	-16.84813	-0.59673	0.62653	0.25783	0.03198	-0.00728	0.05270	19.93058
588			5.87000	8.63489	11.57358	17.93205	0.00241	0.00334	0.00644	0.00010	0.00006	-0.00002	88.31790	-14.55787	-40.68607	-0.10676	0.03640	0.02918	-0.00882	0.00012	0.00193	29.09097	-11.00210	-11.36790	0.14221	0.08338	0.04501	0.00442	-0.00219	0.00518	3.21342	-1.66517	15.93021	0.79571	0.19842	0.12504	0.01444	-0.05704	-0.02843	-11.33529	-1.26568	-16.95463	-0.59542	0.62681	0.25713	0.01869	-0.01375	0.04257	19.92910
589			5.88000	8.61655	11.56052	17.92912	0.00244	0.00330	0.00632	0.00006	0.00007	0.00013	88.26768	-14.61328	-40.68259	-0.10657	0.03627	0.02848	-0.00947	-0.00048	0.00350	29.05920	-11.01961	-11.44659	0.14313	0.08168	0.04458	0.00407	-0.00410	0.00647	3.20251	-1.49548	16.05266	0.79798	0.20075	0.12448	0.02584	-0.05475	-0.02849	-11.32268	-1.26822	-17.03912	-0.59553	0.62685	0.25656	0.00354	-0.01327	0.03236	19.92058
590			5.89000	8.60843	11.54542	17.91296	0.00249	0.00327	0.00622	0.00004	0.00006	0.00025	88.21104	-14.69823	-40.66601	-0.10640	0.03629	0.02762	-0.01004	-0.00126	0.00457	29.02462	-11.03264	-11.54446	0.14401	0.08050	0.04424	0.00418	-0.00556	0.00716	3.18273	-1.33851	16.17467	0.80113	0.20202	0.12403	0.03688	-0.04875	-0.02739	-11.32523	-1.27028	-17.10114	-0.59757	0.62629	0.25606	-0.01081	-0.00571	0.02295	19.90467
591			5.90000	8.60700	11.53163	17.88568	0.00253	0.00325	0.00616	0.00003	0.00004	0.00033	88.14754	-14.80157	-40.63522	-0.10628	0.03647	0.02665	-0.01057	-0.00201	0.00492	28.98680	-11.04047	-11.65099	0.14418	0.07999	0.04397	0.00481	-0.00627	0.00701	3.15538	-1.20535	16.29003	0.80612	0.20638	0.12433	0.04495	-0.03936	-0.02493	-11.34112	-1.27815	-17.14190	-0.60203	0.62864	0.25715	-0.02269	0.00689	0.01509	19.88179
592			5.91000	8.60786	11.52190	17.85264	0.00255	0.00324	0.00613	0.00003	0.00001	0.00034	88.07861	-14.90765	-40.59357	-0.10620	0.03675	0.02564	-0.01093	-0.00244	0.00452	28.94671	-11.04261	-11.75161	0.14362	0.07937	0.04350	0.00576	-0.00605	0.00587	3.12350	-1.10763	16.39207	0.81400	0.21240	0.12481	0.04853	-0.02603	-0.02110	-11.36700	-1.29582	-17.16461	-0.61072	0.62913	0.25845	-0.03096	0.02153	0.00922	19.85323
593			5.92000	8.60745	11.51861	17.82208	0.00254	0.00323	0.00612	0.00003	-0.00002	0.00026	88.00751	-15.00115	-40.54939	-0.10616	0.03706	0.02470	-0.01112	-0.00232	0.00357	28.90619	-11.03883	-11.83198	0.14291	0.07839	0.04290	0.00684	-0.00503	0.00392	3.09076	-1.05454	16.47587	0.82168	0.21622	0.12486	0.04737	-0.00910	-0.01630	-11.39849	-1.32465	-17.17424	-0.62087	0.62246	0.25822	-0.03474	0.03477	0.00548	19.82117
594			5.93000	8.60364	11.52326	17.80293	0.00250	0.00322	0.00612	0.00003	-0.00006	0.00010	87.93785	-15.07054	-40.51353	-0.10623	0.03733	0.02397	-0.01115	-0.00162	0.00228	28.86705	-11.02892	-11.88123	0.14234	0.07768	0.04253	0.00787	-0.00343	0.00146	3.06021	-1.05137	16.53887	0.82863	0.21858	0.12476	0.04266	0.00969	-0.01118	-11.43086	-1.36338	-17.17577	-0.62853	0.61054	0.25710	-0.03369	0.04397	0.00337	19.78891
595			5.94000	8.59600	11.53538	17.80026	0.00246	0.00322	0.00612	0.00004	-0.00008	-0.00007	87.87286	-15.10810	-40.49401	-0.10652	0.03750	0.02356	-0.01094	-0.00063	0.00084	28.83137	-11.01342	-11.89191	0.14194	0.07744	0.04246	0.00865	-0.00148	-0.00129	3.03373	-1.09976	16.58116	0.83691	0.22159	0.12403	0.03624	0.02921	-0.00615	-11.45993	-1.40853	-17.17259	-0.63407	0.59825	0.25551	-0.02888	0.04812	0.00158	19.76006
596			5.95000	8.58541	11.55197	17.81233	0.00242	0.00321	0.00611	0.00003	-0.00008	-0.00019	87.81460	-15.11077	-40.49197	-0.10697	0.03755	0.02332	-0.01048	0.00021	-0.00054	28.80110	-10.99299	-11.86102	0.14131	0.07656	0.04229	0.00908	0.00049	-0.00395	3.01182	-1.19918	16.60363	0.84755	0.22348	0.12362	0.03011	0.04864	-0.00108	-11.48332	-1.45514	-17.16441	-0.64024	0.58713	0.25442	-0.02270	0.04729	-0.00216	19.73713
597			5.96000	8.57397	11.56784	17.83176	0.00240	0.00320	0.00608	0.00003	-0.00005	-0.00022	87.76260	-15.08175	-40.50160	-0.10745	0.03747	0.02297	-0.00991	0.00062	-0.00162	28.77667	-10.96823	-11.79272	0.14012	0.07411	0.04178	0.00917	0.00194	-0.00603	2.99345	-1.34829	16.60428	0.85684	0.22553	0.12348	0.02564	0.06746	0.00486	-11.50126	-1.49705	-17.14469	-0.64584	0.57936	0.25400	-0.01740	0.04301	-0.01038	19.72102
598			5.97000	8.56444	11.57742	17.85122	0.00240	0.00319	0.00602	0.00002	-0.00001	-0.00018	87.71489	-15.03081	-40.51498	-0.10792	0.03733	0.02251	-0.00923	0.00059	-0.00220	28.75697	-10.93967	-11.69865	0.13844	0.07122	0.04128	0.00884	0.00258	-0.00723	2.97679	-1.54383	16.57646	0.86296	0.22732	0.12352	0.02246	0.08431	0.01241	-11.51582	-1.52916	-17.10152	-0.65036	0.57398	0.25389	-0.01372	0.03806	-0.02424	19.71106
599			5.98000	8.55908	11.57697	17.86611	0.00244	0.00318	0.00595	0.00000	0.00004	-0.00010	87.67068	-14.97063	-40.52493	-0.10847	0.03721	0.02210	-0.00817	0.00018	-0.00230	28.74132	-10.90801	-11.59318	0.13713	0.06951	0.04134	0.00801	0.00260	-0.00768	2.96097	-1.77871	16.51130	0.86436	0.22968	0.12482	0.01883	0.09767	0.02174	-11.52868	-1.54966	-17.02229	-0.65329	0.57554	0.25604	-0.01104	0.03574	-0.04263	19.70584
600			5.99000	8.55886	11.56603	17.87370	0.00251	0.00317	0.00589	-0.00001	0.00009	-0.00001	87.63136	-14.91194	-40.52563	-0.10908	0.03718	0.02180	-0.00658	-0.00051	-0.00207	28.72996	-10.87477	-11.48751	0.13672	0.06925	0.04199	0.00682	0.00234	-0.00765	2.94623	-2.04075	16.40227	0.86387	0.23571	0.12663	0.01345	0.10725	0.03193	-11.54061	-1.56075	-16.90030	-0.65664	0.58199	0.25961	-0.00895	0.03742	-0.06198	19.70362
601			6.00000	8.56300	11.54673	17.87248	0.00258	0.00316	0.00586	-0.00002	0.00011	0.00009	87.59859	-14.86111	-40.51326	-0.10953	0.03721	0.02152	-0.00465	-0.00132	-0.00168	28.72286	-10.84160	-11.38786	0.13712	0.06958	0.04286	0.00558	0.00202	-0.00730	2.93364	-2.31428	16.24943	0.86911	0.24310	0.12968	0.00617	0.11133	0.04175	-11.55200	-1.56710	-16.73937	-0.66350	0.58767	0.26452	-0.00793	0.04238	-0.07783	19.70201
602			6.01000	8.56917	11.52269	17.86302	0.00265	0.00316	0.00584	-0.00002	0.00012	0.00016	87.57294	-14.82108	-40.48748	-0.10975	0.03727	0.02126	-0.00277	-0.00203	-0.00121	28.71912	-10.81025	-11.29700	0.13792	0.06982	0.04364	0.00456	0.00177	-0.00672	2.92422	-2.58370	16.06043	0.87839	0.25031	0.13396	-0.00198	0.10989	0.05022	-11.56378	-1.57419	-16.55329	-0.66810	0.59257	0.27079	-0.00904	0.04878	-0.08713	19.69809
603			6.02000	8.57477	11.49777	17.84800	0.00271	0.00315	0.00583	-0.00001	0.00012	0.00019	87.55392	-14.79320	-40.45177	-0.10979	0.03735	0.02094	-0.00121	-0.00241	-0.00073	28.71717	-10.78221	-11.21615	0.13862	0.06979	0.04426	0.00380	0.00160	-0.00599	2.91804	-2.83862	15.84569	0.88688	0.25719	0.13872	-0.00875	0.10544	0.05719	-11.57794	-1.58562	-16.35909	-0.67139	0.59523	0.27714	-0.01384	0.05374	-0.08966	19.68930
604			6.03000	8.57813	11.47562	17.83222	0.00277	0.00314	0.00580	0.00000	0.00010	0.00016	87.54122	-14.77784	-40.41281	-0.10977	0.03742	0.02049	-0.00002	-0.00234	-0.00029	28.71597	-10.75879	-11.14575	0.13927	0.06971	0.04491	0.00321	0.00156	-0.00520	2.91337	-3.07698	15.61201	0.89675	0.26206	0.14240	-0.01158	0.10070	0.06312	-11.59802	-1.60114	-16.16918	-0.67706	0.59253	0.28135	-0.02358	0.05457	-0.08766	19.67443
605			6.04000	8.57884	11.45874	17.82109	0.00281	0.00313	0.00575	0.00001	0.00007	0.00009	87.53501	-14.77417	-40.37844	-0.10964	0.03740	0.01991	0.00085	-0.00184	0.00007	28.71525	-10.74084	-11.08513	0.13981	0.06985	0.04570	0.00263	0.00167	-0.00448	2.90683	-3.30423	15.36011	0.91041	0.26774	0.14539	-0.00954	0.09943	0.06955	-11.62819	-1.61720	-15.98797	-0.68403	0.58796	0.28462	-0.03762	0.05088	-0.08566	19.65420
606			6.05000	8.57724	11.44753	17.81861	0.00285	0.00311	0.00568	0.00001	0.00005	-0.00000	87.53528	-14.77950	-40.35447	-0.10947	0.03728	0.01943	0.00156	-0.00114	0.00029	28.71555	-10.72885	-11.03218	0.14038	0.07073	0.04669	0.00191	0.00198	-0.00393	2.89504	-3.52981	15.08526	0.92357	0.27309	0.14897	-0.00465	0.10206	0.07824	-11.67112	-1.62872	-15.81123	-0.69439	0.58602	0.28877	-0.05308	0.04467	-0.08776	19.63077
607			6.06000	8.57376	11.44037	17.82468	0.00289	0.00309	0.00560	0.00001	0.00004	-0.00007	87.54195	-14.78989	-40.34156	-0.10941	0.03713	0.01910	0.00237	-0.00056	0.00038	28.71856	-10.72261	-10.98348	0.14128	0.07226	0.04790	0.00082	0.00250	-0.00364	2.87682	-3.76236	14.77961	0.93340	0.27927	0.15451	-0.00156	0.10807	0.09068	-11.72594	-1.63227	-15.62909	-0.70761	0.59160	0.29597	-0.06523	0.03957	-0.09641	19.60649
608			6.07000	8.56890	11.43497	17.83520	0.00294	0.00308	0.00553	0.00001	0.00004	-0.00009	87.55531	-14.80137	-40.33552	-0.10952	0.03700	0.01875	0.00356	-0.00031	0.00034	28.72697	-10.72179	-10.93496	0.14272	0.07360	0.04921	-0.00074	0.00323	-0.00366	2.85414	-4.00646	14.43441	0.93873	0.28668	0.16213	-0.00467	0.11547	0.10729	-11.78757	-1.62790	-15.43001	-0.72097	0.60549	0.30663	-0.06954	0.03892	-0.11165	19.58331
609			6.08000	8.56401	11.42960	17.84500	0.00302	0.00307	0.00546	0.00001	0.00004	-0.00007	87.57635	-14.81040	-40.33060	-0.10966	0.03690	0.01815	0.00517	-0.00036	0.00021	28.74326	-10.72579	-10.88288	0.14464	0.07375	0.05041	-0.00262	0.00405	-0.00391	2.83091	-4.26111	14.04346	0.94175	0.29478	0.17112	-0.01519	0.12162	0.12643	-11.84848	-1.61915	-15.20541	-0.73359	0.62079	0.31895	-0.06446	0.04378	-0.12993	19.56224
610			6.09000	8.56120	11.42364	17.85110	0.00311	0.00308	0.00540	-0.00000	0.00004	-0.00003	87.60624	-14.81443	-40.32343	-0.10969	0.03680	0.01732	0.00698	-0.00050	0.00005	28.76826	-10.73413	-10.82480	0.14710	0.07212	0.05125	-0.00444	0.00479	-0.00425	2.81117	-4.52048	13.60988	0.94226	0.30299	0.17930	-0.03084	0.12420	0.14297	-11.90162	-1.61119	-14.95637	-0.74024	0.63283	0.33006	-0.05131	0.05186	-0.14374	19.54302
611			6.10000	8.56244	11.41743	17.85358	0.00322	0.00309	0.00535	-0.00002	0.00003	0.00000	87.64510	-14.81322	-40.31428	-0.10958	0.03667	0.01652	0.00846	-0.00058	-0.00005	28.80063	-10.74668	-10.76075	0.15005	0.06901	0.05156	-0.00574	0.00526	-0.00443	2.79797	-4.77508	13.15104	0.94521	0.30939	0.18562	-0.04803	0.12087	0.15090	-11.94218	-1.60817	-14.69754	-0.74094	0.63741	0.33832	-0.03403	0.05779	-0.14477	19.52424
612			6.11000	8.56823	11.41159	17.85275	0.00333	0.00310	0.00529	-0.00004	0.00003	0.00004	87.68992	-14.81016	-40.30481	-0.10942	0.03651	0.01601	0.00904	-0.00058	-0.00002	28.83642	-10.76329	-10.69419	0.15322	0.06572	0.05154	-0.00613	0.00542	-0.00424	2.79357	-5.01308	12.69812	0.95271	0.31477	0.18944	-0.06372	0.11114	0.14523	-11.96833	-1.61142	-14.45493	-0.73781	0.63551	0.34319	-0.01707	0.05629	-0.12796	19.50352
613			6.12000	8.57721	11.40694	17.84686	0.00343	0.00310	0.00522	-0.00005	0.00001	0.00009	87.73504	-14.81110	-40.29570	-0.10927	0.03636	0.01568	0.00852	-0.00051	0.00015	28.87084	-10.78402	-10.63033	0.15603	0.06323	0.05154	-0.00569	0.00535	-0.00370	2.79962	-5.22199	12.29003	0.96446	0.31790	0.18968	-0.07522	0.09494	0.12433	-11.98107	-1.61892	-14.25835	-0.73242	0.62770	0.34340	-0.00439	0.04464	-0.09479	19.47835
614			6.13000	8.58709	11.40436	17.83374	0.00351	0.00308	0.00513	-0.00004	-0.00001	0.00015	87.77496	-14.82081	-40.28782	-0.10917	0.03624	0.01524	0.00705	-0.00033	0.00042	28.90084	-10.80845	-10.57323	0.15824	0.06110	0.05159	-0.00485	0.00507	-0.00291	2.81625	-5.39155	11.96155	0.97922	0.31959	0.18858	-0.07906	0.07469	0.09401	-11.98445	-1.62551	-14.12847	-0.73265	0.62533	0.34288	0.00050	0.02442	-0.05645	19.44674
615			6.14000	8.59572	11.40530	17.81371	0.00357	0.00307	0.00503	-0.00002	-0.00004	0.00018	87.80597	-14.84199	-40.28375	-0.10908	0.03613	0.01452	0.00482	0.00004	0.00071	28.92553	-10.83601	-10.52599	0.16002	0.05830	0.05144	-0.00404	0.00447	-0.00186	2.83987	-5.51749	11.73013	0.98994	0.32211	0.18845	-0.07125	0.05401	0.06237	-11.98581	-1.62355	-14.06444	-0.74357	0.63425	0.34465	-0.00438	-0.00104	-0.02655	19.40813
616			6.15000	8.60133	11.41150	17.79032	0.00362	0.00304	0.00493	0.00001	-0.00007	0.00018	87.82542	-14.87689	-40.28695	-0.10893	0.03601	0.01347	0.00197	0.00058	0.00098	28.94483	-10.86525	-10.49311	0.16117	0.05462	0.05099	-0.00345	0.00347	-0.00052	2.86330	-5.60222	11.59054	0.99442	0.32423	0.18895	-0.05232	0.03506	0.03497	-11.99364	-1.60534	-14.04247	-0.75754	0.64813	0.34728	-0.01708	-0.02690	-0.01365	19.36398
617			6.16000	8.60249	11.42385	17.76862	0.00365	0.00302	0.00483	0.00003	-0.00009	0.00013	87.83078	-14.92602	-40.29945	-0.10872	0.03587	0.01202	-0.00135	0.00114	0.00112	28.95880	-10.89403	-10.47960	0.16140	0.05036	0.05030	-0.00308	0.00219	0.00097	2.88011	-5.65180	11.52349	0.99598	0.32523	0.18864	-0.02881	0.01860	0.01406	-12.01258	-1.56765	-14.03027	-0.76896	0.66276	0.34887	-0.03071	-0.04684	-0.01713	19.31789
618			6.17000	8.59849	11.44092	17.75355	0.00366	0.00301	0.00475	0.00005	-0.00010	0.00006	87.81980	-14.98533	-40.32050	-0.10876	0.03579	0.01063	-0.00489	0.00150	0.00110	28.96761	-10.91947	-10.48818	0.16095	0.04670	0.04947	-0.00278	0.00087	0.00236	2.88837	-5.67195	11.50814	0.99528	0.32514	0.18747	-0.00792	0.00470	-0.00042	-12.04040	-1.51438	-14.00429	-0.77183	0.67603	0.34928	-0.03774	-0.05619	-0.02905	19.27431
619			6.18000	8.58972	11.45950	17.74704	0.00364	0.00300	0.00470	0.00007	-0.00010	-0.00000	87.79097	-15.04651	-40.34459	-0.10927	0.03588	0.00975	-0.00817	0.00144	0.00095	28.97140	-10.93922	-10.51767	0.16030	0.04502	0.04880	-0.00236	-0.00026	0.00335	2.88957	-5.66822	11.52693	0.99156	0.32350	0.18495	0.00694	-0.00601	-0.00930	-12.07051	-1.45459	-13.95691	-0.76730	0.68547	0.34760	-0.03582	-0.05408	-0.04036	19.23765
620			6.19000	8.57758	11.47695	17.74814	0.00360	0.00300	0.00471	0.00007	-0.00008	-0.00005	87.74533	-15.09865	-40.36375	-0.11011	0.03615	0.00944	-0.01067	0.00094	0.00067	28.97060	-10.95175	-10.56142	0.15931	0.04544	0.04835	-0.00175	-0.00111	0.00363	2.88595	-5.64778	11.56490	0.98463	0.31863	0.18141	0.01525	-0.01264	-0.01352	-12.09669	-1.39813	-13.89305	-0.75930	0.69180	0.34419	-0.02729	-0.04359	-0.04527	19.21083
621			6.20000	8.56429	11.49194	17.75569	0.00353	0.00301	0.00479	0.00006	-0.00006	-0.00010	87.68713	-15.12952	-40.37210	-0.11117	0.03657	0.00985	-0.01197	0.00017	0.00026	28.96680	-10.95642	-10.60804	0.15809	0.04778	0.04812	-0.00105	-0.00162	0.00303	2.88003	-5.61853	11.61035	0.97969	0.31423	0.17843	0.01727	-0.01546	-0.01439	-12.11492	-1.35239	-13.82464	-0.75245	0.69808	0.34152	-0.01570	-0.02875	-0.04245	19.19461
622			6.21000	8.55240	11.50473	17.76891	0.00346	0.00305	0.00492	0.00004	-0.00005	-0.00014	87.62308	-15.12896	-40.36808	-0.11238	0.03712	0.01119	-0.01191	-0.00066	-0.00034	28.96235	-10.95270	-10.64500	0.15702	0.05212	0.04823	-0.00043	-0.00183	0.00165	2.87455	-5.58684	11.65479	0.97520	0.31353	0.17676	0.01397	-0.01579	-0.01300	-12.12367	-1.32209	-13.76365	-0.74412	0.70444	0.34057	-0.00430	-0.01240	-0.03428	19.18737
623			6.22000	8.54366	11.51699	17.78557	0.00339	0.00311	0.00512	0.00002	-0.00005	-0.00016	87.56059	-15.09340	-40.35248	-0.11352	0.03769	0.01323	-0.01061	-0.00143	-0.00115	28.95956	-10.94017	-10.66282	0.15627	0.05737	0.04860	-0.00002	-0.00183	-0.00020	2.87157	-5.55667	11.69202	0.97123	0.31303	0.17557	0.00720	-0.01466	-0.01006	-12.12406	-1.30846	-13.71608	-0.73725	0.70432	0.33910	0.00460	0.00309	-0.02468	19.18568
624			6.23000	8.53845	11.53006	17.80197	0.00335	0.00319	0.00536	0.00001	-0.00006	-0.00015	87.50536	-15.02763	-40.32744	-0.11427	0.03818	0.01550	-0.00865	-0.00203	-0.00199	28.95990	-10.91847	-10.65889	0.15571	0.06220	0.04910	0.00014	-0.00188	-0.00195	2.87218	-5.52997	11.71799	0.96963	0.31189	0.17417	-0.00077	-0.01281	-0.00624	-12.11842	-1.30949	-13.68103	-0.73473	0.69930	0.33667	0.01055	0.01510	-0.01723	19.18613
625			6.24000	8.53608	11.54356	17.81424	0.00332	0.00328	0.00562	-0.00000	-0.00007	-0.00010	87.45921	-14.94407	-40.29595	-0.11450	0.03854	0.01772	-0.00670	-0.00236	-0.00255	28.96299	-10.88788	-10.63943	0.15506	0.06646	0.04974	-0.00001	-0.00233	-0.00300	2.87623	-5.50760	11.73085	0.96969	0.31168	0.17271	-0.00750	-0.01062	-0.00221	-12.10903	-1.32033	-13.65352	-0.73497	0.69350	0.33422	0.01379	0.02151	-0.01358	19.18679
626			6.25000	8.53532	11.55595	17.82008	0.00330	0.00336	0.00586	-0.00000	-0.00006	-0.00004	87.42150	-14.85953	-40.26231	-0.11424	0.03875	0.01976	-0.00512	-0.00233	-0.00260	28.96785	-10.84995	-10.61717	0.15407	0.07081	0.05063	-0.00065	-0.00336	-0.00296	2.88228	-5.49022	11.73070	0.97000	0.31081	0.17129	-0.01108	-0.00820	0.00138	-12.09813	-1.33448	-13.62802	-0.73622	0.68758	0.33183	0.01440	0.02140	-0.01324	19.18743
627			6.26000	8.53508	11.56583	17.81972	0.00328	0.00341	0.00605	0.00000	-0.00005	0.00001	87.39136	-14.79038	-40.23174	-0.11357	0.03883	0.02153	-0.00392	-0.00192	-0.00204	28.97401	-10.80775	-10.60650	0.15291	0.07556	0.05178	-0.00193	-0.00489	-0.00175	2.88829	-5.47788	11.72006	0.96768	0.31095	0.16979	-0.01118	-0.00606	0.00375	-12.08784	-1.34562	-13.60132	-0.73524	0.68665	0.33027	0.01276	0.01567	-0.01446	19.18853
628			6.27000	8.53484	11.57270	17.81549	0.00325	0.00344	0.00617	0.00001	-0.00004	0.00003	87.36829	-14.74852	-40.20872	-0.11263	0.03877	0.02297	-0.00297	-0.00124	-0.00100	28.98189	-10.76625	-10.61922	0.15196	0.08056	0.05303	-0.00382	-0.00658	0.00045	2.89298	-5.46918	11.70418	0.96330	0.31137	0.16872	-0.00847	-0.00482	0.00434	-12.07952	-1.34954	-13.57345	-0.73202	0.68839	0.32955	0.00918	0.00662	-0.01546	19.19045
629			6.28000	8.53447	11.57720	17.81155	0.00323	0.00345	0.00623	0.00000	-0.00003	0.00001	87.35204	-14.73871	-40.19616	-0.11160	0.03864	0.02411	-0.00217	-0.00042	0.00020	28.99261	-10.73056	-10.66125	0.15180	0.08579	0.05433	-0.00613	-0.00797	0.00311	2.89547	-5.46165	11.68958	0.96089	0.31260	0.16820	-0.00292	-0.00458	0.00327	-12.07476	-1.34515	-13.54644	-0.72990	0.69268	0.32985	0.00270	-0.00297	-0.01565	19.19267
630			6.29000	8.53383	11.58158	17.81273	0.00320	0.00344	0.00625	-0.00000	-0.00003	-0.00007	87.34267	-14.75750	-40.19544	-0.11076	0.03850	0.02502	-0.00145	0.00038	0.00122	29.00754	-10.70496	-10.73012	0.15295	0.09064	0.05548	-0.00846	-0.00855	0.00554	2.89426	-5.45353	11.68101	0.96009	0.31223	0.16781	0.00580	-0.00462	0.00131	-12.07652	-1.33337	-13.52131	-0.72871	0.69796	0.33037	-0.00796	-0.01136	-0.01562	19.19358
631			6.30000	8.53247	11.58865	17.82234	0.00319	0.00344	0.00625	-0.00001	-0.00004	-0.00016	87.33932	-14.79521	-40.20520	-0.11034	0.03842	0.02572	-0.00092	0.00095	0.00182	29.02718	-10.69153	-10.81644	0.15534	0.09413	0.05615	-0.01025	-0.00804	0.00712	2.88761	-5.44516	11.67977	0.96077	0.31096	0.16739	0.01657	-0.00404	-0.00062	-12.08842	-1.31557	-13.49736	-0.72757	0.70149	0.33057	-0.02239	-0.01797	-0.01597	19.19132
632			6.31000	8.53048	11.60029	17.84011	0.00316	0.00344	0.00624	-0.00001	-0.00006	-0.00024	87.33958	-14.83971	-40.22092	-0.11028	0.03839	0.02614	-0.00067	0.00113	0.00191	29.05017	-10.68989	-10.90772	0.15808	0.09526	0.05601	-0.01099	-0.00656	0.00756	2.87484	-5.43844	11.68450	0.96339	0.31063	0.16655	0.02596	-0.00273	-0.00207	-12.11288	-1.29306	-13.47331	-0.72865	0.70369	0.33024	-0.03757	-0.02255	-0.01612	19.18416
633			6.32000	8.52893	11.61618	17.86303	0.00314	0.00345	0.00625	-0.00002	-0.00008	-0.00027	87.34024	-14.88039	-40.23598	-0.11041	0.03841	0.02631	-0.00073	0.00085	0.00158	29.07407	-10.69765	-10.99309	0.16039	0.09423	0.05509	-0.01056	-0.00466	0.00701	2.85804	-5.43438	11.69357	0.96722	0.31175	0.16569	0.03004	-0.00148	-0.00315	-12.14856	-1.26793	-13.45037	-0.73142	0.70675	0.33022	-0.04924	-0.02462	-0.01473	19.17162
634			6.33000	8.52920	11.63377	17.88641	0.00311	0.00347	0.00629	-0.00003	-0.00008	-0.00025	87.33793	-14.90967	-40.24397	-0.11057	0.03848	0.02635	-0.00112	0.00022	0.00097	29.09632	-10.71125	-11.06541	0.16197	0.09199	0.05370	-0.00910	-0.00282	0.00582	2.84129	-5.43192	11.70612	0.97070	0.31352	0.16480	0.02762	-0.00103	-0.00395	-12.19094	-1.24328	-13.43173	-0.73548	0.71077	0.33042	-0.05500	-0.02380	-0.01137	19.15433
635			6.34000	8.53210	11.64986	17.90576	0.00309	0.00349	0.00636	-0.00004	-0.00007	-0.00020	87.32985	-14.92275	-40.24083	-0.11076	0.03863	0.02642	-0.00173	-0.00055	0.00017	29.11466	-10.72736	-11.12100	0.16265	0.09005	0.05240	-0.00701	-0.00125	0.00433	2.82803	-5.42926	11.72095	0.97401	0.31360	0.16408	0.02101	-0.00137	-0.00431	-12.23492	-1.22210	-13.41993	-0.74097	0.71344	0.33050	-0.05526	-0.02051	-0.00677	19.13371
636			6.35000	8.53748	11.66215	17.91845	0.00307	0.00353	0.00644	-0.00004	-0.00005	-0.00012	87.31559	-14.91624	-40.22664	-0.11096	0.03880	0.02651	-0.00227	-0.00119	-0.00076	29.12860	-10.74344	-11.15741	0.16242	0.08884	0.05142	-0.00485	0.00017	0.00268	2.81941	-5.42542	11.73605	0.97689	0.31252	0.16281	0.01350	-0.00196	-0.00406	-12.27673	-1.20612	-13.41576	-0.74752	0.71508	0.32978	-0.05165	-0.01608	-0.00206	19.11177
637			6.36000	8.54475	11.66972	17.92476	0.00305	0.00355	0.00651	-0.00005	-0.00003	-0.00005	87.29749	-14.88831	-40.20603	-0.11115	0.03896	0.02666	-0.00262	-0.00147	-0.00171	29.13919	-10.75829	-11.17302	0.16166	0.08778	0.05060	-0.00299	0.00142	0.00106	2.81487	-5.42068	11.74929	0.97896	0.31188	0.16187	0.00706	-0.00210	-0.00324	-12.31412	-1.19541	-13.41842	-0.75389	0.71698	0.32947	-0.04559	-0.01197	0.00185	19.09029
638			6.37000	8.55306	11.67211	17.92675	0.00302	0.00356	0.00656	-0.00005	0.00000	-0.00001	87.27796	-14.84079	-40.18553	-0.11124	0.03901	0.02686	-0.00306	-0.00135	-0.00247	29.14754	-10.77125	-11.16948	0.16082	0.08594	0.04966	-0.00141	0.00223	-0.00021	2.81329	-5.41658	11.75869	0.98055	0.31217	0.16177	0.00223	-0.00126	-0.00191	-12.34582	-1.18880	-13.42612	-0.75926	0.71957	0.33016	-0.03837	-0.00936	0.00427	19.07069
639			6.38000	8.56179	11.66902	17.92652	0.00297	0.00355	0.00656	-0.00005	0.00004	0.00002	87.25681	-14.78131	-40.17020	-0.11131	0.03894	0.02701	-0.00394	-0.00098	-0.00277	29.15280	-10.78186	-11.15396	0.16007	0.08309	0.04853	0.00020	0.00223	-0.00077	2.81354	-5.41542	11.76266	0.98118	0.31134	0.16192	-0.00101	0.00086	-0.00021	-12.37167	-1.18401	-13.43610	-0.76144	0.71936	0.33055	-0.03155	-0.00895	0.00482	19.05360
640			6.39000	8.57132	11.66032	17.92493	0.00291	0.00352	0.00652	-0.00005	0.00007	0.00005	87.23131	-14.72199	-40.16157	-0.11145	0.03879	0.02690	-0.00535	-0.00058	-0.00249	29.15199	-10.78931	-11.13807	0.15937	0.07984	0.04747	0.00199	0.00137	-0.00054	2.81463	-5.41966	11.76037	0.98154	0.31325	0.16230	-0.00309	0.00401	0.00150	-12.39289	-1.17846	-13.44550	-0.76207	0.72040	0.33150	-0.02631	-0.01070	0.00392	19.03863
641			6.40000	8.58306	11.64647	17.92136	0.00286	0.00348	0.00646	-0.00006	0.00009	0.00009	87.19865	-14.67462	-40.15775	-0.11169	0.03863	0.02652	-0.00691	-0.00033	-0.00174	29.14247	-10.79267	-11.13263	0.15847	0.07736	0.04680	0.00372	-0.00005	0.00019	2.81622	-5.43057	11.75278	0.98368	0.31723	0.16288	-0.00485	0.00752	0.00274	-12.41089	-1.17030	-13.45299	-0.76106	0.72339	0.33316	-0.02267	-0.01371	0.00287	19.02523
642			6.41000	8.59842	11.62932	17.91404	0.00282	0.00344	0.00638	-0.00007	0.00009	0.00013	87.15874	-14.64646	-40.15511	-0.11190	0.03848	0.02590	-0.00804	-0.00029	-0.00079	29.12428	-10.79085	-11.14253	0.15734	0.07600	0.04651	0.00495	-0.00160	0.00095	2.81857	-5.44774	11.74240	0.98807	0.31876	0.16348	-0.00655	0.01091	0.00349	-12.42673	-1.15938	-13.45983	-0.75956	0.72341	0.33420	-0.02060	-0.01693	0.00249	19.01279
643			6.42000	8.61732	11.61216	17.90174	0.00280	0.00340	0.00630	-0.00008	0.00008	0.00018	87.11452	-14.63924	-40.15065	-0.11202	0.03837	0.02518	-0.00839	-0.00041	0.00010	29.10028	-10.78300	-11.16535	0.15606	0.07540	0.04641	0.00548	-0.00291	0.00136	2.82166	-5.47095	11.73016	0.99382	0.31825	0.16353	-0.00765	0.01457	0.00428	-12.44169	-1.14594	-13.46710	-0.75960	0.72094	0.33405	-0.02060	-0.02029	0.00240	19.00081
644			6.43000	8.63796	11.59784	17.88445	0.00279	0.00336	0.00623	-0.00008	0.00006	0.00023	87.06965	-14.65052	-40.14230	-0.11208	0.03831	0.02451	-0.00805	-0.00066	0.00079	29.07435	-10.76853	-11.19426	0.15475	0.07523	0.04632	0.00547	-0.00381	0.00127	2.82476	-5.50160	11.71488	1.00006	0.31953	0.16327	-0.00805	0.01924	0.00562	-12.45751	-1.12966	-13.47483	-0.76275	0.72073	0.33391	-0.02262	-0.02387	0.00207	18.98923
645			6.44000	8.65825	11.58729	17.86268	0.00278	0.00334	0.00618	-0.00007	0.00003	0.00026	87.02663	-14.67525	-40.12837	-0.11210	0.03833	0.02400	-0.00725	-0.00101	0.00122	29.04923	-10.74754	-11.22199	0.15330	0.07550	0.04623	0.00522	-0.00425	0.00075	2.82741	-5.54182	11.69401	1.00482	0.32396	0.16334	-0.00834	0.02495	0.00802	-12.47537	-1.11042	-13.48223	-0.76921	0.72385	0.33466	-0.02550	-0.02657	0.00087	18.97815
646			6.45000	8.67680	11.57961	17.83784	0.00277	0.00332	0.00615	-0.00006	0.00002	0.00027	86.98682	-14.70694	-40.10811	-0.11202	0.03842	0.02364	-0.00614	-0.00135	0.00134	29.02626	-10.72114	-11.24271	0.15159	0.07676	0.04642	0.00492	-0.00420	-0.00008	2.82924	-5.59252	11.66281	1.00629	0.32800	0.16407	-0.00856	0.03051	0.01192	-12.49526	-1.08923	-13.48681	-0.77636	0.72736	0.33595	-0.02772	-0.02661	-0.00177	18.96804
647			6.46000	8.69285	11.57357	17.81291	0.00275	0.00330	0.00615	-0.00005	0.00001	0.00025	86.95239	-14.73793	-40.08326	-0.11178	0.03851	0.02340	-0.00465	-0.00152	0.00113	29.00660	-10.69172	-11.25114	0.14967	0.07898	0.04702	0.00449	-0.00352	-0.00120	2.82951	-5.65239	11.61575	1.00500	0.33407	0.16514	-0.00823	0.03486	0.01693	-12.51622	-1.06818	-13.48540	-0.78266	0.73170	0.33777	-0.02814	-0.02336	-0.00508	18.95940
648			6.47000	8.70598	11.56824	17.79204	0.00272	0.00329	0.00616	-0.00004	0.00002	0.00019	86.92642	-14.76003	-40.05824	-0.11156	0.03862	0.02327	-0.00284	-0.00142	0.00066	28.99202	-10.66239	-11.24194	0.14794	0.08103	0.04764	0.00386	-0.00218	-0.00249	2.82758	-5.71775	11.55085	1.00220	0.33902	0.16571	-0.00730	0.03650	0.02169	-12.53663	-1.04979	-13.47791	-0.78686	0.73188	0.33835	-0.02615	-0.01734	-0.00714	18.95255
649			6.48000	8.71661	11.56300	17.77817	0.00269	0.00327	0.00618	-0.00004	0.00002	0.00011	86.91164	-14.76831	-40.03786	-0.11145	0.03870	0.02323	-0.00089	-0.00105	0.00011	28.98377	-10.63576	-11.21300	0.14677	0.08199	0.04805	0.00311	-0.00053	-0.00368	2.82346	-5.78301	11.47133	1.00018	0.34279	0.16558	-0.00608	0.03484	0.02466	-12.55463	-1.03644	-13.46769	-0.78814	0.72994	0.33800	-0.02196	-0.01032	-0.00642	18.94723
650			6.49000	8.72605	11.55798	17.77197	0.00268	0.00326	0.00619	-0.00004	0.00002	0.00004	86.90896	-14.76360	-40.02575	-0.11138	0.03872	0.02320	0.00085	-0.00049	-0.00032	28.98152	-10.61344	-11.16749	0.14632	0.08171	0.04822	0.00234	0.00090	-0.00445	2.81785	-5.84249	11.38526	1.00229	0.34627	0.16496	-0.00462	0.03036	0.02491	-12.56888	-1.02924	-13.46017	-0.78842	0.72674	0.33719	-0.01692	-0.00468	-0.00292	18.94277
651			6.50000	8.73555	11.55349	17.77236	0.00268	0.00326	0.00619	-0.00005	0.00002	-0.00002	86.91682	-14.75151	-40.02384	-0.11129	0.03867	0.02314	0.00206	0.00016	-0.00048	28.98389	-10.59553	-11.11273	0.14644	0.08053	0.04822	0.00160	0.00171	-0.00462	2.81157	-5.89187	11.30256	1.00680	0.34842	0.16427	-0.00282	0.02384	0.02263	-12.57937	-1.02709	-13.45962	-0.78763	0.72270	0.33625	-0.01290	-0.00209	0.00145	18.93825
652			6.51000	8.74580	11.55003	17.77727	0.00268	0.00325	0.00617	-0.00006	0.00002	-0.00006	86.93170	-14.73999	-40.03185	-0.11118	0.03855	0.02302	0.00263	0.00075	-0.00032	28.98919	-10.58154	-11.05768	0.14688	0.07890	0.04808	0.00080	0.00183	-0.00419	2.80521	-5.92854	11.23065	1.00828	0.34902	0.16297	-0.00102	0.01621	0.01877	-12.58755	-1.02708	-13.46572	-0.78576	0.72043	0.33484	-0.01091	-0.00267	0.00388	18.93292
653			6.52000	8.75698	11.54809	17.78410	0.00270	0.00324	0.00614	-0.00006	0.00001	-0.00007	86.94996	-14.73689	-40.04761	-0.11106	0.03841	0.02291	0.00273	0.00117	0.00012	28.99638	-10.57040	-11.01070	0.14733	0.07735	0.04780	-0.00020	0.00137	-0.00330	2.79933	-5.95147	11.17265	1.00817	0.34942	0.16110	-0.00029	0.00863	0.01463	-12.59503	-1.02583	-13.47352	-0.78512	0.72093	0.33324	-0.01035	-0.00534	0.00238	18.92677
654			6.53000	8.76842	11.54807	17.79034	0.00273	0.00323	0.00609	-0.00006	-0.00000	-0.00006	86.96897	-14.74784	-40.06760	-0.11095	0.03829	0.02277	0.00268	0.00139	0.00072	29.00548	-10.56100	-10.97735	0.14749	0.07608	0.04735	-0.00146	0.00055	-0.00219	2.79487	-5.96188	11.12756	1.00659	0.34639	0.15876	-0.00192	0.00252	0.01133	-12.60249	-1.02059	-13.47557	-0.78519	0.72041	0.33065	-0.00979	-0.00842	-0.00341	18.92048
655			6.54000	8.77892	11.55012	17.79458	0.00276	0.00323	0.00605	-0.00005	-0.00001	-0.00004	86.98810	-14.77507	-40.08868	-0.11084	0.03821	0.02263	0.00276	0.00146	0.00130	29.01712	-10.55206	-10.95953	0.14738	0.07538	0.04684	-0.00286	-0.00037	-0.00117	2.79303	-5.96378	11.09095	1.00322	0.34327	0.15703	-0.00621	-0.00058	0.00995	-12.60947	-1.01018	-13.46490	-0.78587	0.72421	0.32928	-0.00818	-0.01023	-0.01263	18.91510
656			6.55000	8.78696	11.55406	17.79706	0.00278	0.00322	0.00601	-0.00003	-0.00002	-0.00003	87.00812	-14.81594	-40.10919	-0.11071	0.03818	0.02246	0.00313	0.00146	0.00168	29.03185	-10.54215	-10.95466	0.14718	0.07533	0.04643	-0.00413	-0.00113	-0.00054	2.79438	-5.96348	11.05457	0.99840	0.34136	0.15602	-0.01184	0.00024	0.01142	-12.61510	-0.99519	-13.43620	-0.78732	0.73222	0.32927	-0.00582	-0.00940	-0.02416	18.91165
657			6.56000	8.79146	11.55986	17.79951	0.00279	0.00322	0.00598	-0.00002	-0.00003	-0.00004	87.03088	-14.86305	-40.12928	-0.11058	0.03818	0.02232	0.00382	0.00144	0.00172	29.04991	-10.53048	-10.95607	0.14701	0.07570	0.04611	-0.00500	-0.00147	-0.00048	2.79787	-5.96869	11.00677	0.99004	0.34031	0.15545	-0.01673	0.00533	0.01653	-12.61930	-0.97745	-13.38605	-0.78683	0.74083	0.32967	-0.00387	-0.00491	-0.03708	18.91078
658			6.57000	8.79248	11.56710	17.80359	0.00278	0.00321	0.00597	-0.00000	-0.00004	-0.00006	87.05796	-14.90613	-40.14927	-0.11047	0.03821	0.02226	0.00473	0.00139	0.00136	29.07078	-10.51688	-10.95502	0.14692	0.07628	0.04590	-0.00525	-0.00126	-0.00102	2.80110	-5.98736	10.93307	0.98004	0.33785	0.15496	-0.02048	0.01412	0.02544	-12.62285	-0.95962	-13.31208	-0.78440	0.74455	0.32911	-0.00289	0.00374	-0.05015	18.91245
659			6.58000	8.79142	11.57482	17.80998	0.00274	0.00320	0.00598	-0.00000	-0.00004	-0.00009	87.09006	-14.93529	-40.16861	-0.11034	0.03822	0.02231	0.00569	0.00127	0.00073	29.09326	-10.50154	-10.94283	0.14691	0.07654	0.04564	-0.00479	-0.00056	-0.00206	2.80233	-6.02571	10.82019	0.97279	0.33507	0.15546	-0.02517	0.02501	0.03752	-12.62638	-0.94491	-13.21439	-0.78150	0.74337	0.32878	-0.00198	0.01638	-0.06172	18.91583
660			6.59000	8.78958	11.58242	17.81848	0.00269	0.00320	0.00600	0.00000	-0.00003	-0.00011	87.12666	-14.94552	-40.18657	-0.11018	0.03820	0.02237	0.00654	0.00112	0.00002	29.11577	-10.48439	-10.91312	0.14685	0.07636	0.04542	-0.00376	0.00044	-0.00344	2.80197	-6.08632	10.65949	0.96632	0.33489	0.15726	-0.03306	0.03644	0.05170	-12.62929	-0.93723	-13.09661	-0.77770	0.74159	0.32995	0.00002	0.03235	-0.07055	18.91918
661			6.60000	8.78763	11.59025	17.82867	0.00264	0.00320	0.00603	-0.00000	-0.00004	-0.00012	87.16703	-14.93820	-40.20319	-0.11009	0.03817	0.02243	0.00727	0.00098	-0.00054	29.13720	-10.46509	-10.86248	0.14655	0.07611	0.04541	-0.00243	0.00150	-0.00496	2.80197	-6.16868	10.44795	0.95959	0.33722	0.16001	-0.04469	0.04751	0.06656	-12.63043	-0.94012	-12.96434	-0.77489	0.74056	0.33245	0.00345	0.04974	-0.07581	18.92023
662			6.61000	8.78621	11.59842	17.83911	0.00260	0.00320	0.00607	-0.00001	-0.00003	-0.00011	87.21046	-14.91923	-40.21827	-0.11026	0.03818	0.02248	0.00800	0.00082	-0.00086	29.15704	-10.44306	-10.79071	0.14579	0.07621	0.04572	-0.00114	0.00243	-0.00647	2.80460	-6.27089	10.18853	0.95458	0.33902	0.16338	-0.05885	0.05727	0.08047	-12.62863	-0.95521	-12.82477	-0.77252	0.73844	0.33562	0.00822	0.06549	-0.07671	18.91694
663			6.62000	8.78750	11.60562	17.84675	0.00260	0.00322	0.00611	-0.00002	-0.00003	-0.00006	87.25732	-14.89560	-40.23084	-0.11070	0.03827	0.02251	0.00898	0.00064	-0.00091	29.17550	-10.41800	-10.70049	0.14452	0.07671	0.04629	-0.00019	0.00314	-0.00777	2.81158	-6.38966	9.89038	0.95124	0.34077	0.16698	-0.07339	0.06526	0.09165	-12.62285	-0.98203	-12.68650	-0.77103	0.73708	0.33934	0.01453	0.07660	-0.07272	18.90795
664			6.63000	8.79457	11.60966	17.84838	0.00263	0.00323	0.00613	-0.00005	-0.00001	0.00002	87.30911	-14.87385	-40.24025	-0.11116	0.03838	0.02244	0.01032	0.00051	-0.00070	29.19364	-10.39023	-10.59673	0.14298	0.07722	0.04695	0.00015	0.00362	-0.00869	2.82374	-6.52094	9.56722	0.94845	0.34107	0.16993	-0.08603	0.07100	0.09864	-12.61157	-1.01776	-12.55909	-0.77151	0.73491	0.34220	0.02254	0.08031	-0.06412	18.89338
665			6.64000	8.80942	11.60938	17.84297	0.00268	0.00323	0.00613	-0.00008	0.00001	0.00009	87.36817	-14.86046	-40.24843	-0.11152	0.03849	0.02231	0.01189	0.00061	-0.00025	29.21303	-10.36138	-10.48556	0.14175	0.07762	0.04762	-0.00017	0.00394	-0.00910	2.84084	-6.66071	9.23347	0.94501	0.33991	0.17125	-0.09476	0.07486	0.10102	-12.59355	-1.05736	-12.44960	-0.77036	0.73104	0.34296	0.03127	0.07532	-0.05326	18.87454
666			6.65000	8.83168	11.60540	17.83240	0.00275	0.00324	0.00613	-0.00011	0.00002	0.00013	87.43626	-14.86167	-40.25972	-0.11171	0.03859	0.02212	0.01338	0.00102	0.00039	29.23510	-10.33421	-10.37361	0.14124	0.07775	0.04822	-0.00096	0.00420	-0.00891	2.86122	-6.80649	8.90004	0.94074	0.33929	0.17145	-0.09771	0.07790	0.10030	-12.56872	-1.09419	-12.35966	-0.76679	0.72861	0.34271	0.03868	0.06250	-0.04379	18.85372
667			6.66000	8.85863	11.59939	17.82015	0.00282	0.00324	0.00610	-0.00012	0.00003	0.00013	87.51324	-14.88194	-40.27893	-0.11163	0.03862	0.02177	0.01435	0.00172	0.00112	29.26000	-10.31198	-10.26713	0.14127	0.07727	0.04857	-0.00194	0.00439	-0.00811	2.88150	-6.95695	8.57241	0.93703	0.33812	0.17021	-0.09389	0.07996	0.09751	-12.53886	-1.12144	-12.28527	-0.76324	0.72751	0.34101	0.04295	0.04391	-0.03785	18.83326
668			6.67000	8.88597	11.59258	17.81012	0.00289	0.00323	0.00605	-0.00012	0.00003	0.00009	87.59642	-14.92286	-40.30975	-0.11131	0.03854	0.02118	0.01449	0.00258	0.00179	29.28697	-10.29749	-10.17149	0.14152	0.07608	0.04862	-0.00285	0.00452	-0.00687	2.89771	-7.11015	8.25326	0.93276	0.33652	0.16753	-0.08464	0.08029	0.09289	-12.50696	-1.13409	-12.22044	-0.75780	0.72826	0.33798	0.04370	0.02235	-0.03485	18.81496
669			6.68000	8.90965	11.58499	17.80569	0.00294	0.00320	0.00596	-0.00011	0.00004	0.00002	87.68177	-14.98214	-40.35416	-0.11101	0.03841	0.02044	0.01390	0.00346	0.00228	29.31475	-10.29215	-10.08983	0.14177	0.07458	0.04845	-0.00357	0.00457	-0.00545	2.90810	-7.26212	7.94684	0.92718	0.33492	0.16440	-0.07356	0.07814	0.08639	-12.47521	-1.13018	-12.16227	-0.75065	0.73310	0.33505	0.04246	0.00050	-0.03225	18.79927
670			6.69000	8.92763	11.57641	17.80808	0.00296	0.00316	0.00584	-0.00008	0.00005	-0.00003	87.76610	-15.05467	-40.41108	-0.11095	0.03827	0.01968	0.01297	0.00409	0.00253	29.34250	-10.29564	-10.02242	0.14215	0.07287	0.04808	-0.00409	0.00451	-0.00412	2.91381	-7.40767	7.66070	0.92248	0.33520	0.16242	-0.06429	0.07373	0.07814	-12.44426	-1.11101	-12.11254	-0.74524	0.74612	0.33469	0.04166	-0.01989	-0.02765	18.78565
671			6.70000	8.94013	11.56648	17.81519	0.00296	0.00311	0.00569	-0.00006	0.00006	-0.00005	87.84714	-15.13413	-40.47507	-0.11090	0.03810	0.01894	0.01195	0.00427	0.00257	29.36956	-10.30595	-9.96757	0.14228	0.07084	0.04743	-0.00435	0.00429	-0.00302	2.91816	-7.54185	7.40453	0.91780	0.33585	0.16054	-0.05866	0.06665	0.06720	-12.41282	-1.07996	-12.07638	-0.74120	0.76186	0.33475	0.04360	-0.03739	-0.01907	18.77365
672			6.71000	8.94846	11.55501	17.82292	0.00294	0.00305	0.00555	-0.00004	0.00007	-0.00004	87.92263	-15.21499	-40.53787	-0.11053	0.03786	0.01822	0.01078	0.00391	0.00245	29.39527	-10.32039	-9.92328	0.14215	0.06858	0.04666	-0.00433	0.00388	-0.00220	2.92530	-7.65919	7.18916	0.91189	0.33459	0.15900	-0.05680	0.05617	0.05369	-12.37782	-1.04207	-12.06085	-0.73920	0.77311	0.33397	0.05006	-0.05027	-0.00598	18.76370
673			6.72000	8.95334	11.54199	17.82779	0.00291	0.00300	0.00542	-0.00002	0.00007	-0.00001	87.98950	-15.29268	-40.59188	-0.10978	0.03756	0.01752	0.00918	0.00319	0.00223	29.41880	-10.33601	-9.88743	0.14180	0.06630	0.04591	-0.00392	0.00330	-0.00163	2.93904	-7.75371	7.02455	0.90742	0.33400	0.15762	-0.05762	0.04244	0.03804	-12.33528	-1.00280	-12.07230	-0.74005	0.78265	0.33293	0.06105	-0.05794	0.01033	18.75705
674			6.73000	8.95467	11.52809	17.82929	0.00288	0.00295	0.00530	0.00000	0.00007	0.00001	88.04367	-15.36404	-40.63331	-0.10888	0.03728	0.01696	0.00694	0.00236	0.00197	29.43855	-10.35000	-9.85872	0.14132	0.06429	0.04528	-0.00300	0.00252	-0.00121	2.96159	-7.81875	6.91794	0.90404	0.33245	0.15603	-0.05904	0.02506	0.02102	-12.28235	-0.96680	-12.11371	-0.73898	0.78899	0.33107	0.07390	-0.06045	0.02704	18.75488
675			6.74000	8.95241	11.51481	17.82986	0.00286	0.00291	0.00522	0.00002	0.00006	-0.00000	88.08115	-15.42816	-40.66232	-0.10811	0.03709	0.01667	0.00400	0.00164	0.00177	29.45206	-10.36001	-9.83783	0.14115	0.06275	0.04483	-0.00155	0.00149	-0.00076	2.99339	-7.84792	6.87345	0.89895	0.33117	0.15375	-0.05901	0.00450	0.00343	-12.21880	-0.93696	-12.18244	-0.73329	0.79356	0.32826	0.08455	-0.05881	0.04090	18.75690
676			6.75000	8.94686	11.50454	17.83329	0.00285	0.00289	0.00516	0.00003	0.00004	-0.00004	88.09899	-15.48706	-40.68174	-0.10761	0.03702	0.01669	0.00054	0.00113	0.00169	29.45661	-10.36414	-9.82802	0.14135	0.06216	0.04467	0.00033	0.00015	-0.00010	3.03342	-7.83558	6.89297	0.89380	0.32751	0.15054	-0.05674	-0.01842	-0.01400	-12.14761	-0.91406	-12.27122	-0.72444	0.79322	0.32367	0.09017	-0.05478	0.04983	18.76126
677			6.76000	8.93788	11.49981	17.84239	0.00286	0.00289	0.00516	0.00004	0.00002	-0.00010	88.09549	-15.54494	-40.69450	-0.10743	0.03709	0.01688	-0.00302	0.00076	0.00170	29.45005	-10.36110	-9.83407	0.14178	0.06322	0.04512	0.00222	-0.00144	0.00075	3.08025	-7.77788	6.97739	0.89014	0.31962	0.14652	-0.05312	-0.04175	-0.03082	-12.07311	-0.89678	-12.37157	-0.71247	0.79071	0.31798	0.09044	-0.05093	0.05412	18.76563
678			6.77000	8.92540	11.50196	17.85741	0.00288	0.00292	0.00522	0.00005	-0.00001	-0.00016	88.07226	-15.60347	-40.70204	-0.10753	0.03731	0.01710	-0.00589	0.00044	0.00169	29.43324	-10.35090	-9.85800	0.14192	0.06616	0.04624	0.00341	-0.00303	0.00164	3.13342	-7.67310	7.12772	0.88160	0.30877	0.14184	-0.04977	-0.06354	-0.04657	-11.99887	-0.88274	-12.47740	-0.69820	0.78742	0.31133	0.08746	-0.04819	0.05540	18.76803
679			6.78000	8.90958	11.51083	17.87628	0.00289	0.00297	0.00534	0.00007	-0.00004	-0.00019	88.03539	-15.65887	-40.70458	-0.10790	0.03767	0.01745	-0.00749	0.00009	0.00155	29.41139	-10.33539	-9.89616	0.14189	0.06982	0.04747	0.00337	-0.00426	0.00235	3.19358	-7.52178	7.34343	0.86682	0.29330	0.13522	-0.04763	-0.08096	-0.05967	-11.92622	-0.87065	-12.58561	-0.68361	0.77837	0.30131	0.08343	-0.04541	0.05467	18.76749
680			6.79000	8.89124	11.52526	17.89502	0.00288	0.00303	0.00550	0.00008	-0.00007	-0.00017	87.99252	-15.70555	-40.70118	-0.10841	0.03813	0.01805	-0.00788	-0.00037	0.00130	29.39074	-10.31790	-9.94311	0.14175	0.07260	0.04803	0.00233	-0.00494	0.00292	3.26043	-7.32904	7.61917	0.84599	0.27170	0.12739	-0.04529	-0.09028	-0.06857	-11.85568	-0.86037	-12.69466	-0.66601	0.76856	0.28952	0.07825	-0.04222	0.05272	18.76399
681			6.80000	8.87163	11.54314	17.90859	0.00284	0.00309	0.00568	0.00009	-0.00009	-0.00011	87.94821	-15.74105	-40.69016	-0.10902	0.03865	0.01890	-0.00774	-0.00091	0.00101	29.37457	-10.30171	-9.99673	0.14165	0.07434	0.04792	0.00098	-0.00523	0.00352	3.33107	-7.10648	7.94242	0.81957	0.24983	0.12139	-0.04066	-0.09109	-0.07364	-11.78830	-0.85198	-12.80276	-0.64520	0.76676	0.28084	0.07172	-0.03912	0.05057	18.75859
682			6.81000	8.85258	11.56144	17.91305	0.00277	0.00315	0.00588	0.00009	-0.00009	-0.00003	87.90288	-15.76573	-40.67075	-0.10966	0.03920	0.01987	-0.00775	-0.00143	0.00072	29.36225	-10.28891	-10.05790	0.14157	0.07544	0.04739	0.00005	-0.00540	0.00421	3.40060	-6.87149	8.29405	0.79643	0.23294	0.11798	-0.03308	-0.08538	-0.07510	-11.72510	-0.84534	-12.90859	-0.62724	0.76784	0.27547	0.06450	-0.03541	0.04845	18.75348
683			6.82000	8.83609	11.57753	17.90825	0.00269	0.00320	0.00606	0.00008	-0.00009	0.00006	87.85500	-15.78088	-40.64513	-0.11036	0.03976	0.02094	-0.00818	-0.00175	0.00041	29.35077	-10.28006	-10.12767	0.14140	0.07710	0.04693	-0.00011	-0.00559	0.00484	3.46338	-6.64393	8.65070	0.77930	0.21804	0.11556	-0.02259	-0.07344	-0.07204	-11.66740	-0.84122	-13.01087	-0.60874	0.76535	0.27079	0.05544	-0.03003	0.04575	18.75077
684			6.83000	8.82334	11.59014	17.89742	0.00262	0.00325	0.00622	0.00006	-0.00007	0.00010	87.80346	-15.78651	-40.61763	-0.11113	0.04029	0.02216	-0.00886	-0.00177	0.00003	29.33708	-10.27435	-10.20392	0.14087	0.08012	0.04681	0.00042	-0.00578	0.00512	3.51430	-6.44308	8.98848	0.76589	0.20805	0.11513	-0.00980	-0.05815	-0.06551	-11.61784	-0.84047	-13.10730	-0.58996	0.76339	0.26862	0.04365	-0.02265	0.04231	18.75097
685			6.84000	8.81452	11.59923	17.88484	0.00258	0.00330	0.00637	0.00004	-0.00005	0.00012	87.74947	-15.78034	-40.59291	-0.11197	0.04078	0.02355	-0.00922	-0.00155	-0.00054	29.32020	-10.26948	-10.27993	0.13983	0.08474	0.04712	0.00116	-0.00581	0.00475	3.54958	-6.28429	9.28598	0.75706	0.20376	0.11776	0.00390	-0.04136	-0.05652	-11.57994	-0.84427	-13.19455	-0.57706	0.76056	0.26973	0.02980	-0.01294	0.03789	18.75295
686			6.85000	8.80872	11.60505	17.87341	0.00256	0.00335	0.00651	0.00003	-0.00004	0.00011	87.69714	-15.75863	-40.57358	-0.11281	0.04118	0.02506	-0.00844	-0.00124	-0.00135	29.30236	-10.26244	-10.34549	0.13846	0.09073	0.04793	0.00135	-0.00539	0.00351	3.56753	-6.17687	9.52625	0.75085	0.20375	0.12146	0.01660	-0.02403	-0.04440	-11.55629	-0.85368	-13.26893	-0.56919	0.75302	0.27141	0.01511	-0.00106	0.03191	18.75507
687			6.86000	8.80466	11.60831	17.86428	0.00256	0.00340	0.00663	0.00002	-0.00002	0.00009	87.65472	-15.71724	-40.55978	-0.11351	0.04146	0.02652	-0.00567	-0.00100	-0.00243	29.28968	-10.25118	-10.38826	0.13718	0.09733	0.04924	0.00023	-0.00402	0.00132	3.56880	-6.12336	9.69805	0.74845	0.20782	0.12528	0.02680	-0.00723	-0.02971	-11.54755	-0.86968	-13.32690	-0.56647	0.74524	0.27363	0.00090	0.01187	0.02458	18.75577
688			6.87000	8.80145	11.61018	17.85724	0.00258	0.00345	0.00673	0.00002	-0.00002	0.00007	87.63331	-15.65258	-40.54939	-0.11392	0.04158	0.02776	-0.00071	-0.00091	-0.00369	29.29141	-10.23618	-10.39615	0.13642	0.10294	0.05070	-0.00245	-0.00129	-0.00167	3.55545	-6.12018	9.79657	0.74985	0.21498	0.12901	0.03422	0.00823	-0.01382	-11.55298	-0.89218	-13.36615	-0.56701	0.73750	0.27625	-0.01226	0.02374	0.01637	18.75408
689			6.88000	8.79902	11.61241	17.85206	0.00261	0.00348	0.00680	0.00001	-0.00002	0.00004	87.64230	-15.56398	-40.54020	-0.11397	0.04151	0.02869	0.00554	-0.00091	-0.00488	29.31496	-10.22016	-10.36198	0.13654	0.10589	0.05175	-0.00613	0.00239	-0.00486	3.52994	-6.15950	9.82399	0.75311	0.22337	0.13166	0.03961	0.02150	0.00171	-11.57138	-0.91943	-13.38603	-0.57023	0.72952	0.27809	-0.02436	0.03248	0.00774	18.74925
690			6.89000	8.79795	11.61659	17.84910	0.00265	0.00350	0.00684	0.00000	-0.00004	0.00001	87.68423	-15.45677	-40.53157	-0.11367	0.04126	0.02937	0.01142	-0.00087	-0.00565	29.36204	-10.20608	-10.28796	0.13759	0.10566	0.05207	-0.00979	0.00592	-0.00738	3.49425	-6.23113	9.78844	0.75556	0.23330	0.13344	0.04419	0.03188	0.01527	-11.60159	-0.94858	-13.38715	-0.57713	0.72612	0.28001	-0.03547	0.03772	-0.00081	18.74114
691			6.90000	8.79880	11.62369	17.84915	0.00269	0.00352	0.00686	-0.00001	-0.00005	-0.00004	87.75321	-15.34288	-40.52436	-0.11317	0.04092	0.02978	0.01543	-0.00070	-0.00567	29.42767	-10.19635	-10.18611	0.13940	0.10299	0.05181	-0.01249	0.00823	-0.00857	3.44958	-6.32376	9.70192	0.75790	0.24186	0.13534	0.04899	0.03842	0.02595	-11.64204	-0.97710	-13.37081	-0.58455	0.72533	0.28261	-0.04503	0.04058	-0.00889	18.73032
692			6.91000	8.80169	11.63353	17.85318	0.00275	0.00352	0.00684	-0.00002	-0.00006	-0.00009	87.83746	-15.23802	-40.52020	-0.11266	0.04053	0.02984	0.01684	-0.00039	-0.00484	29.50255	-10.19270	-10.07448	0.14192	0.09894	0.05130	-0.01374	0.00899	-0.00823	3.39701	-6.42602	9.57880	0.76100	0.24884	0.13764	0.05428	0.04072	0.03336	-11.69067	-1.00411	-13.33888	-0.58960	0.72447	0.28581	-0.05247	0.04269	-0.01595	18.71747
693			6.92000	8.80633	11.64472	17.86119	0.00282	0.00353	0.00680	-0.00004	-0.00006	-0.00013	87.92349	-15.15684	-40.52033	-0.11217	0.04014	0.02943	0.01571	0.00001	-0.00331	29.57663	-10.19633	-9.97139	0.14488	0.09420	0.05072	-0.01344	0.00838	-0.00662	3.33783	-6.52735	9.43414	0.76252	0.25681	0.13939	0.05955	0.03948	0.03715	-11.74535	-1.03027	-13.29452	-0.59019	0.72936	0.28967	-0.05795	0.04536	-0.02120	18.70276
694			6.93000	8.81243	11.65483	17.87176	0.00289	0.00353	0.00674	-0.00004	-0.00004	-0.00013	87.99930	-15.10928	-40.52528	-0.11170	0.03978	0.02861	0.01252	0.00041	-0.00145	29.64132	-10.20758	-9.89124	0.14786	0.08938	0.05012	-0.01173	0.00689	-0.00419	3.27379	-6.61964	9.28223	0.76587	0.26477	0.14162	0.06439	0.03548	0.03780	-11.80492	-1.05683	-13.24227	-0.59040	0.73884	0.29500	-0.06255	0.04833	-0.02406	18.68537
695			6.94000	8.81947	11.66093	17.88227	0.00297	0.00352	0.00665	-0.00005	-0.00001	-0.00011	88.05566	-15.09925	-40.53471	-0.11131	0.03945	0.02747	0.00799	0.00076	0.00036	29.69045	-10.22565	-9.84233	0.15047	0.08481	0.04947	-0.00896	0.00496	-0.00152	3.20709	-6.69812	9.13554	0.76968	0.27052	0.14396	0.06801	0.02969	0.03571	-11.86873	-1.08452	-13.18767	-0.59148	0.74619	0.30009	-0.06669	0.05038	-0.02411	18.66418
696			6.95000	8.82642	11.66056	17.88974	0.00305	0.00350	0.00652	-0.00004	0.00003	-0.00005	88.08730	-15.12513	-40.54754	-0.11112	0.03920	0.02606	0.00294	0.00100	0.00184	29.72109	-10.24834	-9.82639	0.15263	0.08044	0.04874	-0.00568	0.00296	0.00090	3.14007	-6.76113	9.00354	0.77583	0.27480	0.14474	0.06994	0.02342	0.03128	-11.93614	-1.11360	-13.13624	-0.59661	0.75006	0.30299	-0.07012	0.05061	-0.02144	18.63860
697			6.96000	8.83185	11.65251	17.89245	0.00312	0.00347	0.00635	-0.00002	0.00007	0.00001	88.09318	-15.18117	-40.56231	-0.11108	0.03902	0.02439	-0.00180	0.00115	0.00281	29.73360	-10.27277	-9.83968	0.15421	0.07625	0.04794	-0.00254	0.00122	0.00271	3.07514	-6.80923	8.89191	0.78553	0.27671	0.14441	0.06932	0.01736	0.02560	-12.00527	-1.14339	-13.09232	-0.60476	0.75005	0.30411	-0.07084	0.04846	-0.01676	18.60958
698			6.97000	8.83467	11.63755	17.89134	0.00317	0.00342	0.00617	-0.00001	0.00010	0.00005	88.07664	-15.25828	-40.57793	-0.11123	0.03892	0.02261	-0.00543	0.00118	0.00319	29.73143	-10.29636	-9.87428	0.15538	0.07292	0.04738	-0.00021	0.00005	0.00370	3.01522	-6.84384	8.80312	0.79426	0.27851	0.14423	0.06442	0.01186	0.01963	-12.07192	-1.17286	-13.05905	-0.61405	0.74882	0.30510	-0.06616	0.04418	-0.01094	18.57990
699			6.98000	8.83455	11.61804	17.88887	0.00319	0.00337	0.00599	0.00001	0.00011	0.00005	88.04529	-15.34368	-40.59275	-0.11150	0.03889	0.02097	-0.00721	0.00105	0.00299	29.72111	-10.31774	-9.91819	0.15595	0.07091	0.04715	0.00078	-0.00032	0.00373	2.96384	-6.86618	8.73762	0.80070	0.28078	0.14377	0.05471	0.00671	0.01377	-12.12984	-1.20091	-13.03800	-0.62249	0.74759	0.30570	-0.05480	0.03844	-0.00504	18.55343
700			6.99000	8.83202	11.59742	17.88693	0.00320	0.00333	0.00586	0.00002	0.00011	0.00005	88.00954	-15.42245	-40.60417	-0.11192	0.03893	0.01972	-0.00688	0.00068	0.00237	29.71088	-10.33687	-9.95687	0.15589	0.06975	0.04696	0.00035	0.00016	0.00283	2.92391	-6.87686	8.69417	0.80436	0.28234	0.14360	0.04111	0.00163	0.00834	-12.17345	-1.22650	-13.02821	-0.62831	0.74721	0.30652	-0.03792	0.03220	-0.00008	18.53363
701			7.00000	8.82786	11.57905	17.88520	0.00319	0.00330	0.00578	0.00003	0.00009	0.00005	87.97906	-15.48210	-40.60871	-0.11240	0.03905	0.01886	-0.00474	0.00011	0.00153	29.70784	-10.35430	-9.97788	0.15506	0.06896	0.04673	-0.00112	0.00128	0.00127	2.89730	-6.87619	8.67105	0.80589	0.28266	0.14343	0.02514	-0.00344	0.00317	-12.19924	-1.24911	-13.02731	-0.63144	0.74693	0.30710	-0.01801	0.02620	0.00389	18.52239
702			7.01000	8.82310	11.56563	17.88239	0.00317	0.00328	0.00575	0.00003	0.00006	0.00005	87.96120	-15.51528	-40.60423	-0.11288	0.03922	0.01835	-0.00133	-0.00053	0.00061	29.71617	-10.37071	-9.97363	0.15350	0.06849	0.04657	-0.00311	0.00274	-0.00060	2.88502	-6.86422	8.66795	0.80690	0.28044	0.14302	0.00874	-0.00825	-0.00202	-12.20602	-1.26884	-13.03390	-0.63303	0.74422	0.30670	0.00201	0.02031	0.00738	18.51974
703			7.02000	8.81897	11.55848	17.87793	0.00315	0.00328	0.00577	0.00002	0.00002	0.00005	87.96094	-15.51990	-40.59128	-0.11324	0.03939	0.01814	0.00267	-0.00105	-0.00025	29.73755	-10.38679	-9.94180	0.15137	0.06839	0.04663	-0.00512	0.00426	-0.00243	2.88663	-6.84172	8.68562	0.80377	0.27540	0.14211	-0.00555	-0.01224	-0.00725	-12.19516	-1.28551	-13.04766	-0.62949	0.73934	0.30500	0.01889	0.01371	0.01061	18.52463
704			7.03000	8.81657	11.55712	17.87285	0.00312	0.00329	0.00580	0.00001	-0.00001	0.00004	87.97988	-15.49821	-40.57311	-0.11339	0.03949	0.01821	0.00632	-0.00130	-0.00097	29.77092	-10.40307	-9.88478	0.14876	0.06825	0.04668	-0.00661	0.00550	-0.00389	2.89961	-6.81040	8.72416	0.79914	0.26915	0.14073	-0.01515	-0.01530	-0.01221	-12.17087	-1.29803	-13.06840	-0.62442	0.73434	0.30255	0.03000	0.00578	0.01326	18.53544
705			7.04000	8.81660	11.55939	17.86891	0.00310	0.00329	0.00584	-0.00000	-0.00002	0.00002	88.01492	-15.45752	-40.55423	-0.11331	0.03950	0.01850	0.00879	-0.00123	-0.00143	29.81208	-10.41957	-9.81084	0.14601	0.06841	0.04691	-0.00722	0.00618	-0.00469	2.91981	-6.77162	8.78231	0.79342	0.26686	0.14040	-0.01946	-0.01832	-0.01703	-12.13904	-1.30491	-13.09487	-0.61896	0.73637	0.30245	0.03504	-0.00300	0.01559	18.55059
706			7.05000	8.81860	11.56248	17.86819	0.00309	0.00328	0.00586	-0.00001	-0.00001	-0.00002	88.05977	-15.40822	-40.53935	-0.11309	0.03944	0.01891	0.00980	-0.00085	-0.00158	29.85533	-10.43596	-9.73138	0.14351	0.06923	0.04748	-0.00701	0.00626	-0.00473	2.94371	-6.72474	8.85992	0.78784	0.26363	0.14040	-0.02020	-0.02223	-0.02233	-12.10466	-1.30590	-13.12713	-0.61401	0.73625	0.30219	0.03637	-0.01109	0.01898	18.56884
707			7.06000	8.82133	11.56427	17.87276	0.00308	0.00327	0.00585	-0.00002	0.00000	-0.00008	88.10832	-15.36092	-40.53209	-0.11272	0.03929	0.01931	0.00952	-0.00026	-0.00139	29.89578	-10.45262	-9.65767	0.14147	0.07030	0.04823	-0.00620	0.00577	-0.00399	2.97002	-6.66577	8.96056	0.78311	0.25964	0.13996	-0.01990	-0.02798	-0.02892	-12.06948	-1.30313	-13.16887	-0.61111	0.73362	0.30095	0.03739	-0.01707	0.02534	18.58953
708			7.07000	8.82317	11.56385	17.88412	0.00305	0.00324	0.00582	-0.00002	0.00002	-0.00014	88.15517	-15.32535	-40.53422	-0.11232	0.03909	0.01964	0.00824	0.00037	-0.00088	29.92935	-10.47036	-9.60018	0.13998	0.07112	0.04885	-0.00495	0.00474	-0.00245	2.99966	-6.58914	9.09155	0.77875	0.25524	0.14010	-0.01987	-0.03551	-0.03745	-12.03227	-1.30000	-13.22707	-0.60962	0.73014	0.30006	0.03985	-0.02100	0.03538	18.61259
709			7.08000	8.82317	11.56133	17.90203	0.00302	0.00320	0.00578	-0.00002	0.00004	-0.00019	88.19576	-15.30977	-40.54494	-0.11192	0.03887	0.01989	0.00630	0.00088	-0.00013	29.95255	-10.49020	-9.56831	0.13884	0.07203	0.04937	-0.00340	0.00330	-0.00027	3.03354	-6.49051	9.26006	0.77543	0.24995	0.13925	-0.01864	-0.04351	-0.04671	-11.99142	-1.29908	-13.30793	-0.60833	0.72545	0.29786	0.04229	-0.02403	0.04684	18.63801
710			7.09000	8.82154	11.55713	17.92427	0.00297	0.00316	0.00574	-0.00001	0.00005	-0.00021	88.22681	-15.31869	-40.56134	-0.11152	0.03867	0.01994	0.00410	0.00118	0.00069	29.96326	-10.51273	-9.56789	0.13799	0.07321	0.04988	-0.00181	0.00167	0.00216	3.06956	-6.36961	9.46724	0.77128	0.24241	0.13704	-0.01289	-0.04977	-0.05465	-11.94843	-1.30033	-13.41126	-0.60473	0.71981	0.29393	0.04091	-0.02769	0.05562	18.66547
711			7.10000	8.81936	11.55143	17.94785	0.00292	0.00312	0.00570	-0.00001	0.00005	-0.00021	88.24709	-15.35065	-40.57993	-0.11110	0.03850	0.01983	0.00197	0.00125	0.00137	29.96198	-10.53770	-9.59879	0.13752	0.07457	0.05032	-0.00047	0.00012	0.00438	3.10211	-6.23110	9.70653	0.76545	0.23260	0.13468	-0.00068	-0.05258	-0.06005	-11.90887	-1.30085	-13.52923	-0.59830	0.71550	0.28992	0.03287	-0.03265	0.05895	18.69408
712			7.11000	8.81753	11.54371	17.96984	0.00288	0.00310	0.00566	-0.00001	0.00007	-0.00018	88.25660	-15.39869	-40.59729	-0.11076	0.03840	0.01963	0.00010	0.00108	0.00173	29.95130	-10.56415	-9.65493	0.13742	0.07587	0.05058	0.00044	-0.00112	0.00595	3.12465	-6.08330	9.96635	0.76141	0.22143	0.13251	0.01707	-0.05127	-0.06236	-11.88005	-1.29727	-13.65010	-0.59216	0.71198	0.28622	0.01827	-0.03803	0.05634	18.72262
713			7.12000	8.81610	11.53300	17.98787	0.00285	0.00308	0.00564	-0.00001	0.00008	-0.00013	88.25613	-15.45247	-40.61001	-0.11054	0.03837	0.01945	-0.00135	0.00070	0.00173	29.93491	-10.59033	-9.72634	0.13730	0.07673	0.05046	0.00086	-0.00192	0.00663	3.13223	-5.93680	10.23348	0.75912	0.21080	0.13071	0.03754	-0.04626	-0.06150	-11.86823	-1.28743	-13.76261	-0.58724	0.70873	0.28303	-0.00067	-0.04208	0.04886	18.74991
714			7.13000	8.81411	11.51914	18.00068	0.00283	0.00307	0.00564	0.00000	0.00009	-0.00008	88.24752	-15.50129	-40.61567	-0.11042	0.03843	0.01938	-0.00227	0.00021	0.00142	29.91702	-10.61442	-9.80216	0.13699	0.07699	0.04995	0.00080	-0.00225	0.00643	3.12257	-5.80275	10.49382	0.75813	0.20236	0.13017	0.05756	-0.03861	-0.05793	-11.87670	-1.27139	-13.85773	-0.58723	0.70802	0.28163	-0.02055	-0.04305	0.03836	18.77531
715			7.14000	8.81011	11.50392	18.00836	0.00282	0.00308	0.00568	0.00002	0.00008	-0.00003	88.23362	-15.53683	-40.61381	-0.11037	0.03854	0.01952	-0.00269	-0.00027	0.00092	29.90116	-10.63484	-9.87332	0.13671	0.07668	0.04911	0.00040	-0.00225	0.00559	3.09584	-5.69071	10.73331	0.75850	0.19685	0.13091	0.07446	-0.02955	-0.05187	-11.90464	-1.25140	-13.92974	-0.59103	0.71004	0.28220	-0.03782	-0.03946	0.02680	18.79921
716			7.15000	8.80259	11.49013	18.01141	0.00280	0.00310	0.00574	0.00005	0.00007	0.00001	88.21684	-15.55507	-40.60547	-0.11036	0.03867	0.01999	-0.00278	-0.00069	0.00034	29.88926	-10.65033	-9.93422	0.13647	0.07671	0.04830	-0.00008	-0.00209	0.00442	3.05444	-5.60644	10.94010	0.76033	0.19663	0.13318	0.08605	-0.02060	-0.04406	-11.94742	-1.23155	-13.97737	-0.59596	0.71263	0.28483	-0.04914	-0.03076	0.01651	18.82281
717			7.16000	8.79074	11.47964	18.01003	0.00277	0.00312	0.00581	0.00007	0.00004	0.00005	88.19894	-15.55552	-40.59208	-0.11027	0.03878	0.02067	-0.00256	-0.00099	-0.00027	29.88177	-10.66013	-9.98173	0.13617	0.07755	0.04788	-0.00052	-0.00182	0.00312	3.00280	-5.55061	11.10727	0.76514	0.19912	0.13590	0.09124	-0.01255	-0.03518	-11.99751	-1.21678	-14.00499	-0.60414	0.70902	0.28714	-0.05290	-0.01773	0.00968	18.84795
718			7.17000	8.77466	11.47285	18.00492	0.00274	0.00315	0.00587	0.00009	0.00002	0.00006	88.18226	-15.53946	-40.57563	-0.11006	0.03882	0.02138	-0.00198	-0.00111	-0.00083	29.87892	-10.66420	-10.01370	0.13577	0.07877	0.04779	-0.00090	-0.00142	0.00179	2.94630	-5.51873	11.23391	0.77032	0.20382	0.13790	0.08990	-0.00649	-0.02638	-12.04684	-1.21157	-14.02112	-0.61057	0.70254	0.28856	-0.04910	-0.00302	0.00767	18.87612
719			7.18000	8.75547	11.46930	17.99862	0.00272	0.00318	0.00593	0.00010	0.00001	0.00005	88.16957	-15.51014	-40.55950	-0.10977	0.03881	0.02205	-0.00108	-0.00098	-0.00127	29.88039	-10.66356	-10.03004	0.13549	0.08015	0.04803	-0.00123	-0.00090	0.00060	2.89008	-5.50287	11.32535	0.77493	0.20877	0.13957	0.08311	-0.00318	-0.01940	-12.08900	-1.21835	-14.03579	-0.61465	0.69406	0.28952	-0.03970	0.01042	0.01030	18.90763
720			7.19000	8.73467	11.46849	17.99511	0.00270	0.00320	0.00598	0.00010	-0.00000	0.00001	88.16357	-15.47254	-40.54780	-0.10949	0.03874	0.02270	0.00014	-0.00062	-0.00155	29.88580	-10.66019	-10.03291	0.13541	0.08203	0.04869	-0.00170	-0.00027	-0.00034	2.83866	-5.49327	11.39284	0.77878	0.21217	0.14056	0.07253	-0.00288	-0.01538	-12.12008	-1.23694	-14.05739	-0.61891	0.68445	0.28955	-0.02761	0.02022	0.01588	18.94157
721			7.20000	8.71373	11.46970	17.99705	0.00270	0.00322	0.00601	0.00009	-0.00000	-0.00005	88.16663	-15.43143	-40.54307	-0.10920	0.03860	0.02329	0.00158	-0.00019	-0.00165	29.89571	-10.65631	-10.02496	0.13567	0.08390	0.04953	-0.00247	0.00044	-0.00101	2.79533	-5.48109	11.45035	0.78078	0.21357	0.14049	0.06032	-0.00500	-0.01433	-12.13893	-1.26465	-14.09016	-0.62129	0.67499	0.28842	-0.01584	0.02523	0.02157	18.97610
722			7.21000	8.69389	11.47156	18.00439	0.00271	0.00323	0.00602	0.00008	0.00000	-0.00009	88.17929	-15.39099	-40.54457	-0.10901	0.03842	0.02367	0.00297	0.00009	-0.00157	29.91108	-10.65380	-10.00922	0.13630	0.08472	0.05013	-0.00352	0.00110	-0.00134	2.76121	-5.46079	11.50880	0.78343	0.21402	0.13993	0.04898	-0.00834	-0.01515	-12.14764	-1.29684	-14.13219	-0.62182	0.66758	0.28713	-0.00727	0.02564	0.02450	19.00886
723			7.22000	8.67617	11.47188	18.01467	0.00273	0.00324	0.00601	0.00007	0.00002	-0.00010	88.19924	-15.35571	-40.54840	-0.10900	0.03826	0.02372	0.00401	0.00011	-0.00126	29.93167	-10.65392	-9.99046	0.13711	0.08380	0.05020	-0.00460	0.00146	-0.00121	2.73533	-5.43051	11.57271	0.78417	0.21333	0.13957	0.03966	-0.01168	-0.01635	-12.15037	-1.32826	-14.17653	-0.61787	0.66270	0.28638	-0.00289	0.02255	0.02288	19.03782
724			7.23000	8.66153	11.46908	18.02477	0.00277	0.00325	0.00600	0.00005	0.00003	-0.00008	88.22288	-15.33036	-40.55007	-0.10921	0.03818	0.02349	0.00466	-0.00012	-0.00077	29.95592	-10.65726	-9.97465	0.13789	0.08170	0.04978	-0.00554	0.00144	-0.00067	2.71572	-5.39174	11.64047	0.78515	0.21267	0.13943	0.03270	-0.01393	-0.01661	-12.15111	-1.35423	-14.21351	-0.61630	0.66168	0.28637	-0.00202	0.01767	0.01638	19.06218
725			7.24000	8.65063	11.46273	18.03182	0.00281	0.00325	0.00597	0.00004	0.00005	-0.00003	88.24744	-15.31817	-40.54578	-0.10950	0.03816	0.02309	0.00498	-0.00054	-0.00019	29.98215	-10.66364	-9.96653	0.13877	0.07884	0.04895	-0.00614	0.00107	0.00008	2.70014	-5.34908	11.70606	0.78480	0.21034	0.13950	0.02749	-0.01386	-0.01504	-12.15276	-1.37197	-14.23416	-0.61713	0.66219	0.28655	-0.00343	0.01248	0.00620	19.08253
726			7.25000	8.64308	11.45361	18.03408	0.00284	0.00325	0.00595	0.00003	0.00006	0.00001	88.27064	-15.32032	-40.53347	-0.10968	0.03818	0.02261	0.00485	-0.00103	0.00037	30.00781	-10.67171	-9.96842	0.13972	0.07559	0.04779	-0.00608	0.00044	0.00082	2.68681	-5.31048	11.76087	0.78214	0.20631	0.13953	0.02308	-0.01070	-0.01128	-12.15702	-1.38055	-14.23320	-0.61762	0.66105	0.28614	-0.00597	0.00762	-0.00501	19.09967
727			7.26000	8.63739	11.44296	18.03193	0.00286	0.00324	0.00591	0.00003	0.00006	0.00004	88.28954	-15.33618	-40.51323	-0.10961	0.03819	0.02204	0.00407	-0.00140	0.00085	30.02946	-10.67916	-9.98045	0.14048	0.07251	0.04659	-0.00512	-0.00034	0.00135	2.67468	-5.28539	11.79617	0.78018	0.20248	0.13945	0.01839	-0.00477	-0.00573	-12.16438	-1.38066	-14.21177	-0.61849	0.66056	0.28573	-0.00805	0.00341	-0.01369	19.11460
728			7.27000	8.63107	11.43236	18.02896	0.00287	0.00324	0.00588	0.00004	0.00005	0.00002	88.30129	-15.36317	-40.48843	-0.10939	0.03823	0.02152	0.00268	-0.00150	0.00116	30.04366	-10.68358	-10.00036	0.14081	0.07055	0.04572	-0.00332	-0.00108	0.00153	2.66404	-5.28129	11.80680	0.77934	0.20522	0.14113	0.01191	0.00270	0.00063	-12.17325	-1.37477	-14.17828	-0.61967	0.66807	0.28885	-0.00767	0.00055	-0.01733	19.12854
729			7.28000	8.62155	11.42375	18.03014	0.00289	0.00323	0.00587	0.00006	0.00004	-0.00004	88.30482	-15.39659	-40.46482	-0.10928	0.03833	0.02112	0.00103	-0.00124	0.00127	30.04856	-10.68318	-10.02323	0.14087	0.06989	0.04536	-0.00105	-0.00161	0.00131	2.65676	-5.30071	11.79174	0.77725	0.21089	0.14298	0.00303	0.01060	0.00737	-12.18018	-1.36708	-14.14436	-0.62115	0.67326	0.29176	-0.00390	0.00037	-0.01583	19.14247
730			7.29000	8.60706	11.41875	18.03889	0.00289	0.00323	0.00586	0.00007	0.00003	-0.00012	88.30133	-15.43100	-40.44784	-0.10928	0.03843	0.02089	-0.00051	-0.00074	0.00120	30.04432	-10.67731	-10.04290	0.14063	0.07046	0.04553	0.00127	-0.00183	0.00071	2.65433	-5.34156	11.75019	0.77483	0.21750	0.14454	-0.00657	0.01771	0.01471	-12.18190	-1.36226	-14.11733	-0.62425	0.67477	0.29366	0.00185	0.00395	-0.01219	19.15697
731			7.30000	8.58706	11.41770	18.05510	0.00289	0.00322	0.00584	0.00009	0.00001	-0.00018	88.29282	-15.46184	-40.43996	-0.10941	0.03851	0.02078	-0.00168	-0.00020	0.00100	30.03254	-10.66641	-10.05405	0.14009	0.07201	0.04623	0.00326	-0.00171	-0.00015	2.65595	-5.39931	11.67905	0.77260	0.22461	0.14555	-0.01452	0.02312	0.02253	-12.17793	-1.36360	-14.09643	-0.62620	0.67444	0.29481	0.00709	0.01055	-0.00962	19.17176
732			7.31000	8.56242	11.41958	18.07527	0.00289	0.00321	0.00582	0.00011	0.00000	-0.00020	88.28165	-15.48619	-40.44009	-0.10960	0.03855	0.02072	-0.00230	0.00022	0.00074	30.01572	-10.65185	-10.05337	0.13939	0.07422	0.04741	0.00462	-0.00128	-0.00113	2.65959	-5.46760	11.57767	0.76948	0.23117	0.14618	-0.01989	0.02603	0.02946	-12.16988	-1.37189	-14.07698	-0.62508	0.67261	0.29548	0.01025	0.01739	-0.00879	19.18576
733			7.32000	8.53481	11.42297	18.09497	0.00291	0.00319	0.00577	0.00013	-0.00001	-0.00018	88.27024	-15.50282	-40.44545	-0.10987	0.03858	0.02059	-0.00234	0.00046	0.00047	29.99718	-10.63570	-10.04001	0.13865	0.07635	0.04883	0.00514	-0.00060	-0.00202	2.66402	-5.53891	11.45329	0.76975	0.23647	0.14712	-0.02304	0.02611	0.03371	-12.16009	-1.38538	-14.05683	-0.62464	0.67052	0.29665	0.01065	0.02097	-0.00867	19.19744
734			7.33000	8.50589	11.42714	18.11111	0.00296	0.00318	0.00569	0.00014	-0.00002	-0.00014	88.26086	-15.51274	-40.45347	-0.11018	0.03857	0.02028	-0.00194	0.00056	0.00029	29.98013	-10.62036	-10.01607	0.13829	0.07748	0.05018	0.00487	0.00012	-0.00258	2.66901	-5.60621	11.32007	0.77414	0.23949	0.14784	-0.02404	0.02386	0.03413	-12.15132	-1.39987	-14.03668	-0.62458	0.66761	0.29758	0.00798	0.01840	-0.00869	19.20534
735			7.34000	8.47612	11.43267	18.12271	0.00304	0.00317	0.00560	0.00015	-0.00003	-0.00010	88.25452	-15.51997	-40.46215	-0.11048	0.03853	0.01988	-0.00151	0.00052	0.00033	29.96653	-10.60776	-9.98715	0.13862	0.07686	0.05097	0.00413	0.00051	-0.00247	2.67421	-5.66526	11.19311	0.77793	0.24356	0.14750	-0.02218	0.02068	0.03096	-12.14641	-1.40921	-14.01747	-0.62263	0.66895	0.29826	0.00238	0.00900	-0.00962	19.20911
736			7.35000	8.44413	11.44130	18.13017	0.00314	0.00316	0.00550	0.00018	-0.00006	-0.00007	88.24930	-15.53239	-40.46895	-0.11076	0.03850	0.01939	-0.00153	0.00034	0.00065	29.95570	-10.59915	-9.96321	0.13964	0.07472	0.05112	0.00336	0.00028	-0.00150	2.67834	-5.71464	11.08317	0.77947	0.24557	0.14600	-0.01749	0.01711	0.02555	-12.14791	-1.40717	-13.99729	-0.62262	0.67412	0.29811	-0.00472	-0.00520	-0.01227	19.20978
737			7.36000	8.40706	11.45493	18.13465	0.00324	0.00316	0.00543	0.00023	-0.00009	-0.00006	88.24117	-15.55858	-40.47137	-0.11110	0.03854	0.01888	-0.00216	0.00002	0.00117	29.94481	-10.59459	-9.95531	0.14092	0.07222	0.05084	0.00284	-0.00054	0.00015	2.68029	-5.75439	10.99553	0.77800	0.24429	0.14441	-0.01179	0.01339	0.01949	-12.15617	-1.39064	-13.97320	-0.62599	0.68070	0.29760	-0.01057	-0.01953	-0.01613	19.20938
738			7.37000	8.36150	11.47519	18.13725	0.00331	0.00317	0.00539	0.00029	-0.00013	-0.00005	88.22659	-15.60312	-40.46725	-0.11151	0.03868	0.01832	-0.00311	-0.00039	0.00168	29.93125	-10.59344	-9.97064	0.14203	0.07039	0.05043	0.00260	-0.00161	0.00200	2.68046	-5.78460	10.93087	0.77370	0.24143	0.14282	-0.00764	0.00973	0.01390	-12.16857	-1.36195	-13.94350	-0.62962	0.68802	0.29688	-0.01266	-0.02886	-0.01984	19.21041
739			7.38000	8.30488	11.50365	18.13897	0.00335	0.00319	0.00537	0.00036	-0.00018	-0.00006	88.20504	-15.66297	-40.45597	-0.11195	0.03892	0.01770	-0.00385	-0.00081	0.00194	29.91405	-10.59457	-10.00875	0.14255	0.06952	0.05003	0.00248	-0.00253	0.00345	2.68055	-5.80575	10.88570	0.76731	0.23898	0.14044	-0.00626	0.00661	0.00965	-12.18075	-1.32750	-13.90845	-0.63180	0.69774	0.29564	-0.01047	-0.03059	-0.02219	19.21466
740			7.39000	8.23654	11.54095	18.14090	0.00335	0.00321	0.00539	0.00043	-0.00022	-0.00008	88.17938	-15.72759	-40.43856	-0.11228	0.03919	0.01701	-0.00403	-0.00114	0.00179	29.89458	-10.59666	-10.06151	0.14248	0.06910	0.04959	0.00240	-0.00299	0.00405	2.68198	-5.81995	10.85330	0.76092	0.23585	0.13798	-0.00685	0.00460	0.00724	-12.18926	-1.29469	-13.86999	-0.63102	0.70654	0.29416	-0.00582	-0.02503	-0.02252	19.22303
741			7.40000	8.15784	11.58501	18.14523	0.00331	0.00324	0.00544	0.00047	-0.00024	-0.00013	88.15349	-15.78225	-40.41737	-0.11254	0.03945	0.01641	-0.00365	-0.00133	0.00124	29.87493	-10.59835	-10.11649	0.14224	0.06879	0.04912	0.00238	-0.00283	0.00366	2.68485	-5.83086	10.82640	0.75647	0.23527	0.13697	-0.00788	0.00407	0.00653	-12.19306	-1.26930	-13.83126	-0.62782	0.71448	0.29429	-0.00143	-0.01509	-0.02101	19.23506
742			7.41000	8.07159	11.63049	18.15539	0.00325	0.00328	0.00550	0.00049	-0.00023	-0.00019	88.13058	-15.81268	-40.39558	-0.11297	0.03973	0.01630	-0.00284	-0.00137	0.00042	29.85711	-10.59834	-10.16081	0.14210	0.06886	0.04862	0.00249	-0.00219	0.00240	2.68844	-5.84232	10.79940	0.75343	0.23720	0.13671	-0.00837	0.00471	0.00694	-12.19353	-1.25375	-13.79510	-0.62264	0.71754	0.29461	0.00090	-0.00410	-0.01819	19.24942
743			7.42000	7.98098	11.67133	18.17297	0.00320	0.00333	0.00559	0.00049	-0.00019	-0.00024	88.11321	-15.81039	-40.37521	-0.11370	0.04004	0.01691	-0.00158	-0.00137	-0.00052	29.84226	-10.59496	-10.18491	0.14211	0.06949	0.04811	0.00271	-0.00135	0.00064	2.69174	-5.85632	10.76907	0.75234	0.24018	0.13698	-0.00851	0.00570	0.00786	-12.19290	-1.24796	-13.76349	-0.61847	0.71674	0.29498	0.00130	0.00546	-0.01475	19.26432
744			7.43000	7.88855	11.70361	18.19590	0.00316	0.00338	0.00568	0.00048	-0.00014	-0.00026	88.10385	-15.77618	-40.35592	-0.11451	0.04031	0.01803	0.00019	-0.00143	-0.00142	29.83075	-10.58667	-10.18557	0.14193	0.07043	0.04764	0.00284	-0.00064	-0.00113	2.69479	-5.87258	10.73469	0.75278	0.24382	0.13714	-0.00957	0.00620	0.00870	-12.19237	-1.25019	-13.73725	-0.61885	0.71464	0.29506	0.00160	0.01245	-0.01140	19.27838
745			7.44000	7.79637	11.72511	18.22002	0.00312	0.00344	0.00579	0.00047	-0.00007	-0.00024	88.10455	-15.71886	-40.33623	-0.11500	0.04046	0.01924	0.00234	-0.00153	-0.00208	29.82278	-10.57243	-10.16627	0.14141	0.07142	0.04737	0.00262	-0.00034	-0.00247	2.69899	-5.88883	10.69748	0.75235	0.24583	0.13651	-0.01259	0.00569	0.00929	-12.19096	-1.25812	-13.71597	-0.62091	0.71052	0.29385	0.00375	0.01691	-0.00922	19.29144
746			7.45000	7.70617	11.73420	18.24149	0.00309	0.00349	0.00591	0.00046	-0.00000	-0.00019	88.11617	-15.65107	-40.31523	-0.11511	0.04051	0.02045	0.00452	-0.00163	-0.00236	29.81872	-10.55221	-10.13546	0.14098	0.07296	0.04755	0.00195	-0.00053	-0.00315	2.70606	-5.90275	10.65761	0.74994	0.24572	0.13506	-0.01729	0.00427	0.01003	-12.18634	-1.26926	-13.69635	-0.62190	0.70627	0.29163	0.00839	0.01972	-0.00934	19.30441
747			7.46000	7.61921	11.73025	18.25682	0.00308	0.00353	0.00602	0.00045	0.00007	-0.00010	88.13785	-15.58527	-40.29283	-0.11484	0.04048	0.02155	0.00628	-0.00168	-0.00221	29.81842	-10.52733	-10.10343	0.14103	0.07488	0.04809	0.00105	-0.00120	-0.00304	2.71672	-5.91276	10.61298	0.74558	0.24475	0.13364	-0.02257	0.00235	0.01138	-12.17645	-1.28164	-13.67333	-0.62030	0.70458	0.28984	0.01453	0.02182	-0.01201	19.31859
748			7.47000	7.53575	11.71440	18.26399	0.00310	0.00356	0.00610	0.00044	0.00013	-0.00001	88.16663	-15.53200	-40.26998	-0.11421	0.04037	0.02246	0.00725	-0.00159	-0.00169	29.82021	-10.50023	-10.08071	0.14132	0.07737	0.04894	0.00022	-0.00214	-0.00218	2.73070	-5.91838	10.56018	0.74001	0.24515	0.13291	-0.02733	0.00059	0.01346	-12.16070	-1.29394	-13.64244	-0.61602	0.70802	0.28972	0.02023	0.02347	-0.01647	19.33472
749			7.48000	7.45407	11.68919	18.26379	0.00314	0.00358	0.00613	0.00045	0.00017	0.00006	88.19882	-15.49748	-40.24899	-0.11335	0.04019	0.02322	0.00749	-0.00130	-0.00099	29.82192	-10.47448	-10.07443	0.14148	0.08079	0.05003	-0.00043	-0.00301	-0.00084	2.74704	-5.92105	10.49654	0.73409	0.24531	0.13229	-0.03081	-0.00014	0.01600	-12.14045	-1.30506	-13.60165	-0.61035	0.71328	0.29004	0.02352	0.02411	-0.02148	19.35252
750			7.49000	7.37033	11.65848	18.26035	0.00318	0.00358	0.00611	0.00049	0.00019	0.00006	88.23254	-15.48205	-40.23314	-0.11239	0.03994	0.02383	0.00742	-0.00081	-0.00032	29.82287	-10.45364	-10.08530	0.14129	0.08456	0.05104	-0.00105	-0.00338	0.00052	2.76443	-5.92435	10.42094	0.72803	0.24353	0.13126	-0.03248	0.00090	0.01861	-12.11862	-1.31395	-13.55129	-0.60478	0.71549	0.28929	0.02325	0.02292	-0.02602	19.37076
751			7.50000	7.27969	11.62718	18.25987	0.00322	0.00356	0.00604	0.00053	0.00018	-0.00000	88.26817	-15.48129	-40.22553	-0.11146	0.03963	0.02422	0.00733	-0.00018	0.00015	29.82437	-10.44053	-10.10797	0.14114	0.08729	0.05158	-0.00167	-0.00301	0.00151	2.78134	-5.93310	10.33362	0.72304	0.24353	0.13070	-0.03218	0.00377	0.02099	-12.09888	-1.31931	-13.49312	-0.60136	0.71807	0.28917	0.01931	0.01989	-0.02944	19.38778
752			7.51000	7.17839	11.60032	18.26842	0.00322	0.00353	0.00594	0.00058	0.00015	-0.00012	88.30634	-15.48891	-40.22741	-0.11065	0.03927	0.02424	0.00723	0.00039	0.00037	29.82746	-10.43605	-10.13482	0.14124	0.08781	0.05141	-0.00206	-0.00201	0.00194	2.79640	-5.95099	10.23702	0.71802	0.24546	0.13053	-0.03042	0.00763	0.02251	-12.08460	-1.32052	-13.43053	-0.59897	0.72146	0.28972	0.01281	0.01526	-0.03069	19.40174
753			7.52000	7.06550	11.58179	18.28953	0.00319	0.00349	0.00584	0.00062	0.00010	-0.00025	88.34605	-15.49890	-40.23692	-0.11011	0.03891	0.02386	0.00698	0.00072	0.00036	29.83174	-10.43934	-10.15946	0.14173	0.08603	0.05069	-0.00194	-0.00080	0.00192	2.80950	-5.97831	10.13692	0.71415	0.24626	0.12976	-0.02843	0.01104	0.02226	-12.07721	-1.31758	-13.36930	-0.59771	0.72098	0.28899	0.00562	0.00911	-0.02848	19.41138
754			7.53000	6.94347	11.57351	18.32298	0.00315	0.00345	0.00574	0.00064	0.00004	-0.00037	88.38471	-15.50661	-40.24895	-0.10987	0.03860	0.02327	0.00652	0.00067	0.00020	29.83523	-10.44840	-10.17849	0.14248	0.08301	0.04974	-0.00124	0.00022	0.00164	2.82172	-6.01195	10.04217	0.71272	0.24803	0.12907	-0.02645	0.01338	0.02005	-12.07644	-1.31105	-13.31703	-0.59798	0.72264	0.28886	-0.00153	0.00125	-0.02312	19.41607
755			7.54000	6.81702	11.57609	18.36590	0.00309	0.00343	0.00566	0.00063	-0.00001	-0.00045	88.41947	-15.50951	-40.25721	-0.10978	0.03835	0.02275	0.00589	0.00024	0.00001	29.83591	-10.46085	-10.19128	0.14324	0.08008	0.04886	-0.00013	0.00088	0.00129	2.83363	-6.04881	9.96120	0.71337	0.24929	0.12890	-0.02374	0.01485	0.01639	-12.08219	-1.30033	-13.27917	-0.59929	0.72558	0.28953	-0.00887	-0.00895	-0.01621	19.41635
756			7.55000	6.69115	11.58908	18.41458	0.00303	0.00341	0.00559	0.00060	-0.00007	-0.00050	88.44821	-15.50735	-40.25648	-0.10959	0.03812	0.02250	0.00513	-0.00043	-0.00014	29.83260	-10.47439	-10.19882	0.14370	0.07798	0.04811	0.00106	0.00115	0.00097	2.84481	-6.08731	9.89922	0.71576	0.24953	0.12803	-0.01991	0.01595	0.01205	-12.09475	-1.28380	-13.25725	-0.60178	0.72702	0.28912	-0.01605	-0.02085	-0.00961	19.41361
757			7.56000	6.56937	11.61060	18.46639	0.00298	0.00341	0.00554	0.00056	-0.00011	-0.00052	88.46960	-15.50205	-40.24407	-0.10925	0.03793	0.02254	0.00424	-0.00118	-0.00019	29.82535	-10.48695	-10.20308	0.14369	0.07701	0.04755	0.00201	0.00108	0.00073	2.85441	-6.12732	9.85649	0.71996	0.25081	0.12741	-0.01519	0.01693	0.00829	-12.11344	-1.26021	-13.24881	-0.60915	0.72974	0.28907	-0.02220	-0.03203	-0.00521	19.41008
758			7.57000	6.45306	11.63713	18.51970	0.00295	0.00342	0.00551	0.00053	-0.00012	-0.00053	88.48284	-15.49670	-40.21978	-0.10871	0.03775	0.02262	0.00321	-0.00184	-0.00014	29.81521	-10.49701	-10.20622	0.14288	0.07671	0.04712	0.00255	0.00075	0.00058	2.86142	-6.16829	9.82821	0.72332	0.25059	0.12658	-0.01028	0.01726	0.00590	-12.13672	-1.23028	-13.24759	-0.61653	0.73108	0.28836	-0.02599	-0.03933	-0.00399	19.40780
759			7.58000	6.34208	11.66357	18.57415	0.00294	0.00345	0.00551	0.00050	-0.00010	-0.00054	88.48802	-15.49360	-40.18637	-0.10797	0.03760	0.02248	0.00203	-0.00226	-0.00005	29.80370	-10.50369	-10.20974	0.14104	0.07636	0.04668	0.00259	0.00032	0.00048	2.86538	-6.20880	9.80683	0.72462	0.24917	0.12576	-0.00611	0.01657	0.00511	-12.16180	-1.19660	-13.24628	-0.62024	0.73309	0.28769	-0.02648	-0.04095	-0.00568	19.40832
760			7.59000	6.23571	11.68298	18.63014	0.00295	0.00348	0.00553	0.00048	-0.00004	-0.00055	88.48539	-15.49235	-40.14848	-0.10734	0.03752	0.02215	0.00067	-0.00237	-0.00000	29.79271	-10.50701	-10.21419	0.13886	0.07539	0.04607	0.00228	-0.00014	0.00044	2.86644	-6.24673	9.78529	0.72636	0.25173	0.12509	-0.00312	0.01520	0.00555	-12.18582	-1.16294	-13.23898	-0.62281	0.74061	0.28842	-0.02414	-0.03712	-0.00890	19.41245
761			7.60000	6.13319	11.68844	18.68774	0.00298	0.00352	0.00556	0.00047	0.00006	-0.00054	88.47504	-15.49160	-40.11118	-0.10717	0.03757	0.02199	-0.00093	-0.00222	0.00002	29.78292	-10.50725	-10.22050	0.13744	0.07430	0.04537	0.00199	-0.00064	0.00050	2.86512	-6.28046	9.75924	0.72621	0.25540	0.12439	-0.00130	0.01321	0.00647	-12.20667	-1.13301	-13.22385	-0.62369	0.74954	0.28943	-0.02006	-0.02892	-0.01165	19.42006
762			7.61000	6.03317	11.67592	18.74559	0.00304	0.00355	0.00558	0.00047	0.00017	-0.00052	88.45663	-15.49152	-40.07813	-0.10749	0.03774	0.02209	-0.00262	-0.00189	0.00006	29.77316	-10.50462	-10.23028	0.13684	0.07383	0.04483	0.00204	-0.00119	0.00062	2.86227	-6.30888	9.72838	0.72503	0.25855	0.12401	-0.00055	0.01069	0.00713	-12.22338	-1.10997	-13.20321	-0.62428	0.75648	0.29039	-0.01528	-0.01803	-0.01241	19.43016
763			7.62000	5.93368	11.64587	18.80132	0.00309	0.00357	0.00557	0.00048	0.00026	-0.00047	88.43121	-15.49301	-40.05164	-0.10812	0.03796	0.02218	-0.00403	-0.00144	0.00008	29.76158	-10.49905	-10.24371	0.13651	0.07455	0.04483	0.00241	-0.00165	0.00062	2.85898	-6.33109	9.69545	0.72649	0.25988	0.12399	-0.00084	0.00767	0.00713	-12.23553	-1.09595	-13.18178	-0.62719	0.75804	0.29072	-0.01018	-0.00610	-0.01072	19.44126
764			7.63000	5.83258	11.60156	18.85341	0.00311	0.00357	0.00555	0.00050	0.00034	-0.00043	88.40182	-15.49430	-40.03303	-0.10878	0.03814	0.02206	-0.00483	-0.00094	-0.00001	29.74807	-10.49051	-10.25706	0.13584	0.07565	0.04517	0.00281	-0.00182	0.00033	2.85648	-6.34593	9.66389	0.72993	0.26049	0.12414	-0.00210	0.00420	0.00651	-12.24273	-1.09202	-13.16388	-0.63141	0.75526	0.29047	-0.00457	0.00544	-0.00741	19.45219
765			7.64000	5.72885	11.54773	18.90204	0.00309	0.00355	0.00550	0.00051	0.00037	-0.00039	88.37248	-15.49162	-40.02243	-0.10939	0.03826	0.02181	-0.00499	-0.00050	-0.00020	29.73400	-10.47927	-10.26508	0.13505	0.07624	0.04550	0.00310	-0.00170	-0.00019	2.85570	-6.35256	9.63598	0.73503	0.26025	0.12384	-0.00412	0.00061	0.00548	-12.24440	-1.09782	-13.15145	-0.63404	0.74855	0.28914	0.00150	0.01513	-0.00394	19.46235
766			7.65000	5.62373	11.48975	18.94827	0.00303	0.00351	0.00544	0.00050	0.00038	-0.00037	88.34556	-15.48316	-40.01789	-0.11002	0.03834	0.02171	-0.00474	-0.00025	-0.00037	29.72023	-10.46589	-10.26567	0.13451	0.07624	0.04566	0.00329	-0.00152	-0.00066	2.85728	-6.35115	9.61310	0.74286	0.26205	0.12300	-0.00661	-0.00260	0.00413	-12.24041	-1.11134	-13.14372	-0.63664	0.74292	0.28771	0.00729	0.02151	-0.00138	19.47146
767			7.66000	5.51995	11.43330	18.99344	0.00300	0.00349	0.00538	0.00049	0.00035	-0.00038	88.32129	-15.47169	-40.01540	-0.11050	0.03838	0.02174	-0.00431	-0.00021	-0.00037	29.70654	-10.45124	-10.26192	0.13441	0.07608	0.04585	0.00337	-0.00153	-0.00079	2.86155	-6.34310	9.59676	0.74934	0.26359	0.12210	-0.00886	-0.00492	0.00257	-12.23152	-1.12908	-13.13904	-0.63712	0.73971	0.28667	0.01153	0.02374	-0.00010	19.47940
768			7.67000	5.41788	11.38272	19.04109	0.00304	0.00349	0.00531	0.00049	0.00031	-0.00043	88.29927	-15.46329	-40.01184	-0.11077	0.03837	0.02182	-0.00382	-0.00031	-0.00014	29.69255	-10.43610	-10.25975	0.13449	0.07628	0.04619	0.00328	-0.00182	-0.00050	2.86803	-6.33101	9.58779	0.75671	0.26326	0.12201	-0.00991	-0.00586	0.00109	-12.21983	-1.14719	-13.13555	-0.64040	0.73718	0.28643	0.01302	0.02176	-0.00008	19.48619
769			7.68000	5.31316	11.33985	19.09663	0.00310	0.00351	0.00529	0.00053	0.00027	-0.00052	88.27918	-15.46403	-40.00590	-0.11079	0.03837	0.02199	-0.00334	-0.00046	0.00026	29.67811	-10.42131	-10.26466	0.13424	0.07725	0.04657	0.00295	-0.00230	0.00009	2.87528	-6.31815	9.58515	0.76371	0.26324	0.12270	-0.00916	-0.00531	0.00005	-12.20837	-1.16207	-13.13156	-0.64570	0.73660	0.28724	0.01116	0.01655	-0.00123	19.49176
770			7.69000	5.19876	11.30605	19.16394	0.00316	0.00354	0.00531	0.00060	0.00022	-0.00064	88.26087	-15.47655	-39.99723	-0.11069	0.03841	0.02234	-0.00284	-0.00062	0.00069	29.66391	-10.40751	-10.27885	0.13366	0.07912	0.04690	0.00238	-0.00276	0.00071	2.88159	-6.30796	9.58612	0.76733	0.26195	0.12342	-0.00685	-0.00342	-0.00036	-12.20023	-1.17133	-13.12530	-0.64852	0.73560	0.28785	0.00663	0.00957	-0.00323	19.49597
771			7.70000	5.06668	11.28305	19.24379	0.00326	0.00360	0.00535	0.00074	0.00015	-0.00077	88.24442	-15.49899	-39.98573	-0.11059	0.03850	0.02280	-0.00232	-0.00079	0.00103	29.65130	-10.39521	-10.30015	0.13335	0.08112	0.04707	0.00167	-0.00295	0.00113	2.88579	-6.30302	9.58777	0.76988	0.26088	0.12450	-0.00394	-0.00093	-0.00031	-12.19698	-1.17393	-13.11583	-0.65037	0.73428	0.28874	0.00144	0.00249	-0.00526	19.49894
772			7.71000	4.90676	11.27145	19.33526	0.00344	0.00370	0.00538	0.00097	0.00010	-0.00088	88.22992	-15.52760	-39.97128	-0.11056	0.03861	0.02317	-0.00181	-0.00098	0.00123	29.64141	-10.38486	-10.32401	0.13357	0.08229	0.04697	0.00098	-0.00273	0.00123	2.88774	-6.30373	9.58874	0.77294	0.26158	0.12553	-0.00145	0.00112	-0.00025	-12.19814	-1.17072	-13.10406	-0.65196	0.73307	0.28970	-0.00243	-0.00285	-0.00606	19.50087
773			7.72000	4.70690	11.26928	19.43679	0.00368	0.00381	0.00539	0.00132	0.00005	-0.00097	88.21703	-15.55870	-39.95373	-0.11060	0.03870	0.02332	-0.00138	-0.00117	0.00128	29.63465	-10.37696	-10.34572	0.13418	0.08242	0.04666	0.00041	-0.00214	0.00104	2.88822	-6.30782	9.59028	0.77792	0.26260	0.12663	0.00031	0.00198	-0.00069	-12.20170	-1.16452	-13.09335	-0.65456	0.73219	0.29087	-0.00426	-0.00541	-0.00470	19.50191
774			7.73000	4.45539	11.27268	19.54672	0.00389	0.00391	0.00537	0.00176	0.00003	-0.00104	88.20543	-15.58933	-39.93332	-0.11063	0.03876	0.02324	-0.00103	-0.00135	0.00119	29.63115	-10.37174	-10.36160	0.13492	0.08191	0.04638	-0.00013	-0.00127	0.00063	2.88802	-6.31203	9.59542	0.78529	0.26384	0.12804	0.00184	0.00166	-0.00180	-12.20592	-1.15852	-13.08775	-0.66100	0.73250	0.29257	-0.00483	-0.00568	-0.00153	19.50150
775			7.74000	4.14381	11.27682	19.66297	0.00401	0.00399	0.00534	0.00224	0.00004	-0.00108	88.19473	-15.61627	-39.91040	-0.11063	0.03880	0.02297	-0.00084	-0.00150	0.00099	29.63164	-10.36922	-10.36848	0.13573	0.08073	0.04612	-0.00064	-0.00030	0.00008	2.88736	-6.31421	9.60683	0.79421	0.26491	0.12904	0.00365	0.00078	-0.00335	-12.21015	-1.15456	-13.08936	-0.66833	0.73154	0.29366	-0.00510	-0.00500	0.00204	19.49890
776			7.75000	3.77017	11.27814	19.78315	0.00400	0.00403	0.00532	0.00264	0.00006	-0.00110	88.18398	-15.63737	-39.88581	-0.11071	0.03886	0.02265	-0.00094	-0.00158	0.00074	29.63581	-10.36911	-10.36556	0.13680	0.07924	0.04597	-0.00094	0.00056	-0.00044	2.88606	-6.31392	9.62547	0.80448	0.26543	0.13013	0.00539	-0.00017	-0.00498	-12.21447	-1.15254	-13.09719	-0.67512	0.72835	0.29448	-0.00516	-0.00443	0.00469	19.49321
777			7.76000	3.34186	11.27590	19.90458	0.00384	0.00403	0.00530	0.00283	0.00007	-0.00109	88.17157	-15.65239	-39.86075	-0.11097	0.03896	0.02234	-0.00138	-0.00159	0.00053	29.64199	-10.37084	-10.35485	0.13822	0.07779	0.04605	-0.00088	0.00111	-0.00077	2.88451	-6.31126	9.65082	0.81472	0.26554	0.13137	0.00616	-0.00128	-0.00654	-12.21852	-1.15161	-13.10865	-0.68098	0.72437	0.29534	-0.00446	-0.00419	0.00608	19.48433
778			7.77000	2.87730	11.27195	20.02470	0.00354	0.00400	0.00529	0.00275	0.00007	-0.00106	88.15640	-15.66292	-39.83643	-0.11150	0.03912	0.02200	-0.00190	-0.00154	0.00038	29.64762	-10.37389	-10.34051	0.13976	0.07672	0.04647	-0.00053	0.00132	-0.00083	2.88367	-6.30553	9.68253	0.82363	0.26464	0.13227	0.00532	-0.00302	-0.00814	-12.22149	-1.15106	-13.12165	-0.68573	0.71951	0.29565	-0.00254	-0.00419	0.00687	19.47243
779			7.78000	2.40518	11.26833	20.14049	0.00318	0.00395	0.00527	0.00243	0.00005	-0.00100	88.13921	-15.67056	-39.81333	-0.11236	0.03935	0.02158	-0.00204	-0.00150	0.00028	29.65137	-10.37777	-10.32679	0.14114	0.07561	0.04700	-0.00020	0.00120	-0.00062	2.88482	-6.29467	9.72100	0.83220	0.26564	0.13343	0.00263	-0.00582	-0.01002	-12.22221	-1.15072	-13.13610	-0.69131	0.71795	0.29689	0.00071	-0.00441	0.00811	19.45829
780			7.79000	1.96085	11.26551	20.24728	0.00287	0.00392	0.00526	0.00197	0.00004	-0.00090	88.12318	-15.67654	-39.79049	-0.11324	0.03957	0.02115	-0.00142	-0.00153	0.00025	29.65328	-10.38227	-10.31808	0.14232	0.07416	0.04731	-0.00010	0.00079	-0.00007	2.88939	-6.27614	9.76775	0.83866	0.26684	0.13474	-0.00182	-0.00972	-0.01243	-12.21967	-1.15080	-13.15373	-0.69568	0.71879	0.29869	0.00514	-0.00493	0.01035	19.44290
781			7.80000	1.57748	11.26204	20.34013	0.00269	0.00393	0.00525	0.00153	0.00005	-0.00076	88.11227	-15.68271	-39.76680	-0.11364	0.03968	0.02090	-0.00004	-0.00157	0.00029	29.65354	-10.38750	-10.31922	0.14312	0.07299	0.04738	-0.00026	0.00015	0.00077	2.89867	-6.24764	9.82511	0.84295	0.26592	0.13580	-0.00755	-0.01437	-0.01555	-12.21292	-1.15145	-13.17659	-0.69774	0.71934	0.30009	0.01079	-0.00598	0.01355	19.42735
782			7.81000	1.27519	11.25514	20.41575	0.00270	0.00399	0.00527	0.00117	0.00008	-0.00060	88.10987	-15.69083	-39.74291	-0.11322	0.03960	0.02106	0.00174	-0.00149	0.00036	29.65262	-10.39349	-10.33330	0.14333	0.07304	0.04728	-0.00068	-0.00055	0.00166	2.91364	-6.20764	9.89646	0.84802	0.26558	0.13687	-0.01380	-0.01965	-0.01958	-12.20090	-1.15244	-13.20634	-0.70057	0.72029	0.30157	0.01791	-0.00765	0.01751	19.41279
783			7.82000	1.05423	11.24185	20.47319	0.00289	0.00410	0.00528	0.00091	0.00013	-0.00044	88.11755	-15.70094	-39.72127	-0.11204	0.03932	0.02166	0.00332	-0.00124	0.00043	29.65174	-10.39991	-10.35918	0.14289	0.07397	0.04682	-0.00129	-0.00119	0.00234	2.93464	-6.15462	9.98543	0.85412	0.26711	0.13822	-0.01947	-0.02564	-0.02450	-12.18226	-1.15361	-13.24420	-0.70509	0.72255	0.30359	0.02650	-0.00965	0.02212	19.40044
784			7.83000	0.89521	11.21959	20.51328	0.00319	0.00421	0.00527	0.00077	0.00020	-0.00029	88.13343	-15.71254	-39.70454	-0.11046	0.03890	0.02262	0.00407	-0.00084	0.00052	29.65220	-10.40585	-10.39310	0.14209	0.07514	0.04591	-0.00192	-0.00173	0.00267	2.96099	-6.08737	10.09481	0.85934	0.26678	0.13856	-0.02270	-0.03147	-0.02958	-12.15612	-1.15510	-13.29120	-0.70948	0.72158	0.30377	0.03498	-0.01168	0.02664	19.39121
785			7.84000	0.76600	11.18746	20.53861	0.00353	0.00431	0.00523	0.00079	0.00028	-0.00018	88.15261	-15.72649	-39.69462	-0.10893	0.03847	0.02368	0.00373	-0.00035	0.00066	29.65423	-10.40995	-10.43120	0.14134	0.07636	0.04486	-0.00237	-0.00218	0.00266	2.99018	-6.00700	10.22414	0.86495	0.26355	0.13777	-0.02101	-0.03543	-0.03362	-12.12371	-1.15664	-13.34636	-0.71321	0.71670	0.30186	0.04021	-0.01400	0.02945	19.38524
786			7.85000	0.63089	11.14617	20.55426	0.00383	0.00438	0.00515	0.00101	0.00035	-0.00013	88.16942	-15.74399	-39.69263	-0.10773	0.03809	0.02449	0.00245	0.00020	0.00082	29.65757	-10.41096	-10.46960	0.14069	0.07738	0.04399	-0.00259	-0.00252	0.00234	3.01735	-5.91894	10.36754	0.86932	0.25794	0.13649	-0.01280	-0.03578	-0.03551	-12.08921	-1.15670	-13.40522	-0.71332	0.71047	0.29906	0.03911	-0.01733	0.02900	19.38239
787			7.86000	0.45890	11.09709	20.56814	0.00405	0.00442	0.00503	0.00140	0.00041	-0.00015	88.17999	-15.76509	-39.69965	-0.10690	0.03776	0.02485	0.00059	0.00077	0.00094	29.66220	-10.40778	-10.50391	0.14011	0.07809	0.04347	-0.00266	-0.00267	0.00174	3.03704	-5.83256	10.51505	0.87200	0.25195	0.13504	0.00089	-0.03203	-0.03477	-12.05857	-1.15260	-13.46089	-0.71109	0.70702	0.29652	0.03131	-0.02164	0.02485	19.38214
788			7.87000	0.22820	11.04081	20.58935	0.00417	0.00443	0.00489	0.00189	0.00046	-0.00024	88.18188	-15.78797	-39.71536	-0.10651	0.03751	0.02479	-0.00152	0.00121	0.00094	29.66845	-10.39959	-10.52970	0.13950	0.07856	0.04336	-0.00262	-0.00261	0.00086	3.04551	-5.75781	10.65597	0.87561	0.24562	0.13441	0.01654	-0.02505	-0.03195	-12.03672	-1.14247	-13.50647	-0.70897	0.70545	0.29516	0.01966	-0.02528	0.01807	19.38356
789			7.88000	-0.07134	10.97717	20.62481	0.00418	0.00442	0.00478	0.00236	0.00052	-0.00036	88.17369	-15.80955	-39.73655	-0.10664	0.03741	0.02437	-0.00356	0.00135	0.00077	29.67666	-10.38604	-10.54319	0.13889	0.07898	0.04371	-0.00252	-0.00232	-0.00022	3.04223	-5.70136	10.78222	0.87949	0.24392	0.13541	0.03033	-0.01708	-0.02796	-12.02526	-1.12708	-13.53809	-0.70720	0.70934	0.29665	0.00807	-0.02610	0.01073	19.38556
790			7.89000	-0.43721	10.90617	20.67759	0.00408	0.00439	0.00470	0.00270	0.00057	-0.00050	88.15497	-15.82561	-39.75710	-0.10734	0.03750	0.02369	-0.00525	0.00108	0.00042	29.68711	-10.36750	-10.54144	0.13833	0.07944	0.04454	-0.00239	-0.00176	-0.00147	3.02919	-5.66514	10.88917	0.88478	0.24551	0.13753	0.04003	-0.00937	-0.02330	-12.02267	-1.10988	-13.55579	-0.70932	0.71205	0.29915	-0.00066	-0.02248	0.00439	19.38736
791			7.90000	-0.85454	10.82868	20.74730	0.00388	0.00437	0.00469	0.00282	0.00060	-0.00062	88.12689	-15.83105	-39.77031	-0.10860	0.03782	0.02302	-0.00629	0.00044	-0.00009	29.70018	-10.34528	-10.52266	0.13829	0.07997	0.04569	-0.00234	-0.00096	-0.00276	3.00941	-5.64740	10.97469	0.88950	0.24939	0.13971	0.04459	-0.00283	-0.01828	-12.02586	-1.09521	-13.56209	-0.71266	0.71346	0.30154	-0.00510	-0.01458	0.00012	19.38869
792			7.91000	-1.29816	10.74721	20.83069	0.00364	0.00437	0.00473	0.00270	0.00060	-0.00072	88.09236	-15.82167	-39.77097	-0.11043	0.03839	0.02274	-0.00651	-0.00051	-0.00067	29.71621	-10.32121	-10.48731	0.13940	0.08090	0.04710	-0.00235	-0.00003	-0.00390	2.98650	-5.64425	11.03892	0.89431	0.25480	0.14223	0.04338	0.00200	-0.01351	-12.03078	-1.08708	-13.56113	-0.71660	0.71267	0.30398	-0.00427	-0.00384	-0.00147	19.39015
793			7.92000	-1.73692	10.66629	20.92177	0.00340	0.00440	0.00482	0.00240	0.00058	-0.00078	88.05532	-15.79667	-39.75571	-0.11261	0.03912	0.02290	-0.00586	-0.00160	-0.00119	29.73450	-10.29784	-10.43908	0.14154	0.08166	0.04840	-0.00230	0.00084	-0.00456	2.96463	-5.65072	11.08442	0.89900	0.25890	0.14404	0.03673	0.00497	-0.00935	-12.03276	-1.08801	-13.55795	-0.72191	0.70636	0.30464	0.00179	0.00743	-0.00051	19.39263
794			7.93000	-2.13920	10.59139	21.01376	0.00325	0.00446	0.00493	0.00201	0.00052	-0.00078	88.02007	-15.76058	-39.72433	-0.11462	0.03984	0.02325	-0.00444	-0.00263	-0.00148	29.75291	-10.27784	-10.38605	0.14402	0.08204	0.04947	-0.00207	0.00139	-0.00444	2.94715	-5.66237	11.11473	0.90250	0.26295	0.14578	0.02708	0.00647	-0.00602	-12.02803	-1.09846	-13.55672	-0.72726	0.69846	0.30492	0.01076	0.01666	0.00178	19.39705
795			7.94000	-2.47937	10.52642	21.10016	0.00322	0.00456	0.00504	0.00162	0.00044	-0.00072	87.99035	-15.72095	-39.67989	-0.11600	0.04041	0.02370	-0.00251	-0.00334	-0.00151	29.76892	-10.26356	-10.33847	0.14611	0.08275	0.05044	-0.00178	0.00156	-0.00355	2.93508	-5.67646	11.13336	0.90419	0.26832	0.14821	0.01759	0.00710	-0.00366	-12.01579	-1.11613	-13.55878	-0.72893	0.69427	0.30671	0.01912	0.02184	0.00392	19.40361
796			7.95000	-2.74384	10.47276	21.17579	0.00332	0.00468	0.00515	0.00125	0.00037	-0.00063	87.96940	-15.68415	-39.62863	-0.11649	0.04072	0.02428	-0.00039	-0.00354	-0.00133	29.78147	-10.25660	-10.30401	0.14755	0.08400	0.05119	-0.00172	0.00149	-0.00213	2.92783	-5.69119	11.14471	0.90446	0.27149	0.15066	0.01014	0.00689	-0.00262	-11.99784	-1.13676	-13.56353	-0.72697	0.69202	0.30887	0.02447	0.02208	0.00553	19.41138
797			7.96000	-2.93441	10.42992	21.23749	0.00353	0.00482	0.00522	0.00093	0.00030	-0.00051	87.95914	-15.65476	-39.57873	-0.11618	0.04079	0.02492	0.00146	-0.00314	-0.00096	29.79162	-10.25750	-10.28613	0.14835	0.08515	0.05144	-0.00205	0.00128	-0.00051	2.92436	-5.70450	11.15485	0.90618	0.27305	0.15289	0.00525	0.00577	-0.00320	-11.97696	-1.15616	-13.57127	-0.72528	0.69149	0.31108	0.02620	0.01818	0.00730	19.41887
798			7.97000	-3.06638	10.39654	21.28497	0.00381	0.00495	0.00524	0.00071	0.00024	-0.00039	87.95949	-15.63670	-39.53869	-0.11531	0.04063	0.02545	0.00267	-0.00220	-0.00046	29.80066	-10.26593	-10.28530	0.14879	0.08609	0.05138	-0.00270	0.00108	0.00101	2.92370	-5.71414	11.16998	0.90986	0.27726	0.15554	0.00268	0.00399	-0.00513	-11.95603	-1.17180	-13.58358	-0.72490	0.69550	0.31464	0.02446	0.01245	0.00979	19.42404
799			7.98000	-3.16318	10.37042	21.32006	0.00410	0.00505	0.00521	0.00062	0.00019	-0.00029	87.96855	-15.63169	-39.51520	-0.11422	0.04031	0.02569	0.00312	-0.00089	0.00005	29.81015	-10.28120	-10.29870	0.14915	0.08651	0.05110	-0.00351	0.00107	0.00214	2.92484	-5.71906	11.19363	0.91417	0.28162	0.15781	0.00234	0.00222	-0.00732	-11.93767	-1.18361	-13.60192	-0.72508	0.70129	0.31811	0.01931	0.00706	0.01209	19.42545
800			7.99000	-3.24949	10.34896	21.34620	0.00434	0.00510	0.00512	0.00066	0.00017	-0.00022	87.98367	-15.63804	-39.51225	-0.11313	0.03990	0.02554	0.00283	0.00055	0.00044	29.82134	-10.30216	-10.32047	0.14971	0.08571	0.05050	-0.00428	0.00132	0.00270	2.92613	-5.72046	11.22381	0.92020	0.28282	0.15983	0.00437	0.00135	-0.00831	-11.92468	-1.19210	-13.62382	-0.72615	0.70348	0.32058	0.01075	0.00303	0.01191	19.42222
801			8.00000	-3.34561	10.32951	21.36805	0.00450	0.00512	0.00500	0.00081	0.00016	-0.00019	88.00148	-15.65181	-39.53097	-0.11231	0.03947	0.02506	0.00185	0.00190	0.00061	29.83481	-10.32696	-10.34391	0.15074	0.08347	0.04956	-0.00474	0.00169	0.00268	2.92540	-5.72147	11.25371	0.92423	0.28185	0.16074	0.00841	0.00204	-0.00704	-11.91987	-1.19724	-13.64256	-0.72444	0.70375	0.32154	-0.00056	0.00051	0.00762	19.41446
802			8.01000	-3.46396	10.30971	21.38915	0.00457	0.00510	0.00486	0.00102	0.00017	-0.00019	88.01770	-15.66790	-39.56850	-0.11193	0.03910	0.02432	0.00035	0.00289	0.00054	29.84971	-10.35313	-10.36327	0.15218	0.08061	0.04862	-0.00465	0.00210	0.00214	2.92076	-5.72618	11.27462	0.92563	0.28074	0.16104	0.01329	0.00453	-0.00335	-11.92500	-1.19853	-13.65022	-0.72292	0.70444	0.32194	-0.01238	-0.00070	-0.00075	19.40324
803			8.02000	-3.60794	10.28754	21.41040	0.00456	0.00505	0.00471	0.00120	0.00020	-0.00018	88.02855	-15.68014	-39.61795	-0.11208	0.03883	0.02348	-0.00122	0.00334	0.00021	29.86458	-10.37794	-10.37315	0.15375	0.07813	0.04801	-0.00394	0.00259	0.00111	2.91143	-5.73870	11.27859	0.92632	0.27968	0.16166	0.01670	0.00829	0.00218	-11.93954	-1.19557	-13.64020	-0.72483	0.70500	0.32260	-0.02151	-0.00035	-0.01165	19.39071
804			8.03000	-3.77270	10.26140	21.43064	0.00448	0.00500	0.00459	0.00130	0.00024	-0.00016	88.03281	-15.68143	-39.67041	-0.11264	0.03869	0.02255	-0.00221	0.00323	-0.00037	29.87830	-10.39934	-10.36741	0.15472	0.07631	0.04783	-0.00277	0.00329	-0.00039	2.89872	-5.76088	11.26085	0.92528	0.28129	0.16287	0.01539	0.01208	0.00849	-11.95986	-1.18940	-13.60985	-0.72795	0.70853	0.32448	-0.02436	0.00224	-0.02228	19.37916
805			8.04000	-3.94670	10.22976	21.44822	0.00436	0.00495	0.00450	0.00128	0.00030	-0.00014	88.03314	-15.66462	-39.71798	-0.11343	0.03864	0.02156	-0.00214	0.00266	-0.00112	29.89112	-10.41606	-10.33986	0.15461	0.07463	0.04786	-0.00149	0.00419	-0.00226	2.88659	-5.79088	11.22109	0.92314	0.28255	0.16408	0.00671	0.01460	0.01459	-11.97950	-1.18282	-13.56247	-0.73145	0.70888	0.32572	-0.01859	0.00742	-0.02978	19.37012
806			8.05000	-4.11450	10.19005	21.46098	0.00425	0.00493	0.00446	0.00115	0.00038	-0.00009	88.03385	-15.62473	-39.75428	-0.11425	0.03866	0.02063	-0.00106	0.00174	-0.00186	29.90385	-10.42813	-10.28723	0.15357	0.07221	0.04775	-0.00032	0.00501	-0.00407	2.88037	-5.82515	11.16158	0.91928	0.28327	0.16512	-0.00909	0.01575	0.02019	-11.99115	-1.17939	-13.50484	-0.73385	0.70666	0.32616	-0.00488	0.01442	-0.03345	19.36418
807			8.06000	-4.26075	10.13955	21.46636	0.00417	0.00492	0.00446	0.00094	0.00048	-0.00004	88.03790	-15.56320	-39.77512	-0.11499	0.03872	0.01999	0.00058	0.00066	-0.00235	29.91640	-10.43621	-10.21341	0.15183	0.06892	0.04729	0.00065	0.00531	-0.00523	2.88396	-5.86157	11.08367	0.91310	0.28616	0.16609	-0.02845	0.01671	0.02586	-11.98959	-1.18129	-13.44262	-0.73378	0.70609	0.32676	0.01306	0.02167	-0.03523	19.36149
808			8.07000	-4.37406	10.07743	21.46246	0.00414	0.00493	0.00449	0.00069	0.00058	0.00003	88.04635	-15.49052	-39.77943	-0.11550	0.03878	0.01970	0.00238	-0.00031	-0.00239	29.92725	-10.44154	-10.13081	0.14946	0.06552	0.04657	0.00128	0.00484	-0.00524	2.89812	-5.90096	10.98588	0.90455	0.28880	0.16664	-0.04679	0.01846	0.03209	-11.97339	-1.18814	-13.37666	-0.72937	0.70546	0.32681	0.03044	0.02728	-0.03761	19.36159
809			8.08000	-4.44950	10.00604	21.44949	0.00417	0.00495	0.00453	0.00044	0.00064	0.00008	88.06027	-15.42370	-39.77063	-0.11579	0.03885	0.01975	0.00421	-0.00092	-0.00192	29.93500	-10.44518	-10.05676	0.14715	0.06381	0.04627	0.00134	0.00373	-0.00420	2.92081	-5.94591	10.86582	0.89491	0.29091	0.16726	-0.06085	0.02153	0.03895	-11.94463	-1.19729	-13.30440	-0.72265	0.70673	0.32715	0.04356	0.02993	-0.04208	19.36343
810			8.09000	-4.48947	9.93016	21.42935	0.00425	0.00497	0.00455	0.00022	0.00067	0.00013	88.08159	-15.37836	-39.75533	-0.11580	0.03888	0.02001	0.00595	-0.00102	-0.00105	29.93964	-10.44771	-10.00510	0.14583	0.06462	0.04683	0.00093	0.00228	-0.00258	2.94869	-5.99928	10.72224	0.88615	0.29246	0.16842	-0.06940	0.02593	0.04615	-11.90753	-1.20511	-13.22238	-0.71573	0.70998	0.32829	0.05036	0.02941	-0.04860	19.36536
811			8.10000	-4.50213	9.85491	21.40509	0.00436	0.00498	0.00455	0.00007	0.00065	0.00015	88.11147	-15.36239	-39.74152	-0.11549	0.03884	0.02029	0.00725	-0.00064	-0.00002	29.94148	-10.44878	-9.98057	0.14577	0.06682	0.04787	0.00053	0.00069	-0.00087	2.97810	-6.06354	10.55577	0.87703	0.29374	0.17000	-0.07187	0.03158	0.05331	-11.86768	-1.20872	-13.12856	-0.70949	0.71629	0.33028	0.04990	0.02656	-0.05615	19.36513
812			8.11000	-4.49854	9.78376	21.37989	0.00446	0.00496	0.00451	-0.00002	0.00061	0.00015	88.14834	-15.37674	-39.73588	-0.11485	0.03868	0.02040	0.00773	0.00008	0.00100	29.93988	-10.44752	-9.98069	0.14597	0.06891	0.04875	0.00052	-0.00085	0.00059	3.00511	-6.14101	10.36777	0.87103	0.29619	0.17220	-0.06844	0.03860	0.06046	-11.83113	-1.20663	-13.02296	-0.70535	0.72462	0.33333	0.04230	0.02228	-0.06362	19.36092
813			8.12000	-4.48973	9.71753	21.35643	0.00454	0.00492	0.00443	-0.00002	0.00057	0.00013	88.18871	-15.41860	-39.74212	-0.11404	0.03845	0.02030	0.00740	0.00089	0.00185	29.93390	-10.44350	-10.00001	0.14580	0.07077	0.04943	0.00084	-0.00208	0.00164	3.02570	-6.23378	10.15958	0.86639	0.29832	0.17437	-0.06019	0.04638	0.06719	-11.80361	-1.19834	-12.90721	-0.69919	0.72984	0.33589	0.02913	0.01686	-0.06942	19.35167
814			8.13000	-4.48482	9.65509	21.33588	0.00458	0.00486	0.00433	0.00003	0.00053	0.00011	88.22916	-15.48198	-39.76007	-0.11321	0.03820	0.02002	0.00664	0.00157	0.00240	29.92409	-10.43728	-10.03117	0.14513	0.07278	0.05007	0.00119	-0.00273	0.00211	3.03751	-6.34222	9.93362	0.86351	0.30076	0.17576	-0.05070	0.05372	0.07250	-11.78834	-1.18407	-12.78565	-0.69319	0.73176	0.33724	0.01461	0.01084	-0.07155	19.33742
815			8.14000	-4.49003	9.59508	21.31765	0.00459	0.00479	0.00423	0.00012	0.00050	0.00010	88.26776	-15.55721	-39.78653	-0.11244	0.03795	0.01958	0.00580	0.00195	0.00254	29.91280	-10.43036	-10.06441	0.14418	0.07455	0.05062	0.00130	-0.00259	0.00191	3.04167	-6.46321	9.69556	0.86217	0.30519	0.17629	-0.04430	0.05935	0.07529	-11.78443	-1.16527	-12.66571	-0.68956	0.73370	0.33787	0.00365	0.00504	-0.06866	19.31877
816			8.15000	-4.50836	9.53685	21.29994	0.00457	0.00470	0.00414	0.00022	0.00048	0.00010	88.30341	-15.63258	-39.81653	-0.11177	0.03772	0.01895	0.00498	0.00199	0.00229	29.90320	-10.42438	-10.08956	0.14340	0.07528	0.05094	0.00116	-0.00168	0.00110	3.04235	-6.59070	9.45369	0.86092	0.30823	0.17557	-0.04316	0.06168	0.07490	-11.78694	-1.14421	-12.55605	-0.68820	0.73383	0.33685	-0.00087	-0.00015	-0.06095	19.29720
817			8.16000	-4.53975	9.48090	21.28092	0.00453	0.00463	0.00405	0.00032	0.00045	0.00011	88.33453	-15.69754	-39.84496	-0.11129	0.03754	0.01823	0.00409	0.00172	0.00177	29.89722	-10.42049	-10.09928	0.14305	0.07478	0.05102	0.00101	-0.00034	-0.00007	3.04413	-6.71815	9.21636	0.85873	0.31134	0.17460	-0.04637	0.06116	0.07214	-11.78993	-1.12270	-12.46275	-0.68939	0.73865	0.33629	0.00088	-0.00480	-0.05110	19.27444
818			8.17000	-4.58162	9.42856	21.25985	0.00449	0.00456	0.00396	0.00038	0.00041	0.00012	88.35937	-15.74545	-39.86757	-0.11106	0.03740	0.01756	0.00316	0.00121	0.00116	29.89492	-10.41902	-10.09082	0.14301	0.07366	0.05100	0.00097	0.00104	-0.00130	3.04996	-6.84063	8.98968	0.85670	0.31513	0.17400	-0.05163	0.05879	0.06795	-11.78879	-1.10136	-12.38708	-0.69317	0.74788	0.33677	0.00716	-0.00910	-0.04182	19.25201
819			8.18000	-4.62980	9.38120	21.23708	0.00445	0.00451	0.00389	0.00041	0.00036	0.00013	88.37695	-15.77425	-39.88110	-0.11109	0.03735	0.01708	0.00233	0.00055	0.00059	29.89554	-10.41994	-10.06537	0.14305	0.07229	0.05088	0.00103	0.00221	-0.00233	3.06099	-6.95543	8.77776	0.85577	0.31752	0.17357	-0.05720	0.05516	0.06291	-11.78073	-1.07998	-12.32628	-0.69931	0.75398	0.33667	0.01644	-0.01239	-0.03453	19.23098
820			8.19000	-4.67922	9.33995	21.21403	0.00443	0.00449	0.00385	0.00040	0.00031	0.00013	88.38786	-15.78582	-39.88393	-0.11132	0.03737	0.01675	0.00174	-0.00014	0.00016	29.89824	-10.42318	-10.02688	0.14305	0.07069	0.05062	0.00107	0.00301	-0.00297	3.07730	-7.06157	8.58260	0.85425	0.31869	0.17264	-0.06189	0.05078	0.05742	-11.76394	-1.05895	-12.27586	-0.70343	0.75568	0.33513	0.02767	-0.01314	-0.02940	19.21218
821			8.20000	-4.72490	9.30547	21.19252	0.00442	0.00450	0.00384	0.00035	0.00026	0.00012	88.39359	-15.78521	-39.87640	-0.11168	0.03747	0.01646	0.00139	-0.00076	-0.00010	29.90216	-10.42873	-9.98143	0.14289	0.06884	0.05027	0.00101	0.00337	-0.00311	3.09812	-7.15819	8.40415	0.85242	0.31894	0.17140	-0.06511	0.04550	0.05202	-11.73740	-1.03998	-12.23189	-0.70326	0.75632	0.33305	0.03956	-0.01044	-0.02591	19.19600
822			8.21000	-4.76249	9.27715	21.17358	0.00442	0.00453	0.00387	0.00027	0.00022	0.00011	88.39569	-15.77839	-39.86012	-0.11209	0.03761	0.01615	0.00117	-0.00126	-0.00020	29.90660	-10.43649	-9.93603	0.14237	0.06691	0.04982	0.00081	0.00328	-0.00275	3.12235	-7.24357	8.24152	0.85303	0.32063	0.17027	-0.06685	0.03934	0.04676	-11.70100	-1.02533	-12.19178	-0.69929	0.75816	0.33150	0.05054	-0.00486	-0.02288	19.18226
823			8.22000	-4.78866	9.25219	21.15637	0.00443	0.00457	0.00392	0.00017	0.00021	0.00010	88.39485	-15.77002	-39.83693	-0.11248	0.03778	0.01592	0.00098	-0.00163	-0.00021	29.91094	-10.44589	-9.89715	0.14150	0.06551	0.04936	0.00042	0.00284	-0.00206	3.14899	-7.31570	8.09515	0.85523	0.32440	0.16866	-0.06714	0.03241	0.04100	-11.65594	-1.01676	-12.15591	-0.69350	0.76334	0.33024	0.05907	0.00170	-0.01902	19.16983
824			8.23000	-4.80176	9.22759	21.13880	0.00445	0.00462	0.00399	0.00008	0.00021	0.00011	88.39191	-15.76218	-39.80931	-0.11282	0.03795	0.01589	0.00084	-0.00181	-0.00020	29.91540	-10.45565	-9.86877	0.14054	0.06502	0.04897	-0.00017	0.00216	-0.00129	3.17743	-7.37317	7.96741	0.86036	0.32663	0.16761	-0.06593	0.02493	0.03472	-11.60456	-1.01451	-12.12662	-0.69030	0.76850	0.32956	0.06396	0.00701	-0.01419	19.15730
825			8.24000	-4.80257	9.20224	21.11882	0.00447	0.00465	0.00404	-0.00000	0.00022	0.00013	88.38806	-15.75424	-39.78048	-0.11308	0.03812	0.01599	0.00075	-0.00175	-0.00024	29.92068	-10.46392	-9.85131	0.13962	0.06511	0.04857	-0.00088	0.00137	-0.00067	3.20679	-7.41616	7.86105	0.86743	0.32821	0.16696	-0.06216	0.01785	0.02809	-11.55066	-1.01708	-12.10546	-0.68897	0.77139	0.32890	0.06406	0.00956	-0.00946	19.14342
826			8.25000	-4.79437	9.17758	21.09661	0.00449	0.00468	0.00409	-0.00005	0.00020	0.00014	88.38481	-15.74380	-39.75524	-0.11324	0.03824	0.01619	0.00064	-0.00137	-0.00034	29.92740	-10.46866	-9.84248	0.13889	0.06527	0.04809	-0.00152	0.00053	-0.00031	3.23498	-7.44618	7.77682	0.87254	0.32955	0.16599	-0.05489	0.01160	0.02149	-11.49864	-1.02184	-12.09149	-0.68763	0.77225	0.32756	0.05963	0.00912	-0.00593	19.12779
827			8.26000	-4.78174	9.15629	21.07513	0.00452	0.00469	0.00411	-0.00007	0.00016	0.00012	88.38316	-15.72871	-39.73852	-0.11331	0.03831	0.01653	0.00036	-0.00073	-0.00050	29.93529	-10.46835	-9.84008	0.13837	0.06532	0.04749	-0.00191	-0.00032	-0.00008	3.25983	-7.46481	7.71395	0.87436	0.32822	0.16306	-0.04606	0.00582	0.01502	-11.45170	-1.02621	-12.08242	-0.68570	0.76807	0.32322	0.05351	0.00685	-0.00337	19.11112
828			8.27000	-4.76976	9.14036	21.05924	0.00453	0.00470	0.00412	-0.00006	0.00011	0.00007	88.38255	-15.70848	-39.73356	-0.11324	0.03830	0.01703	-0.00022	0.00003	-0.00067	29.94303	-10.46286	-9.84363	0.13804	0.06582	0.04700	-0.00197	-0.00112	0.00016	3.28171	-7.47247	7.67173	0.87563	0.32320	0.15873	-0.04008	0.00024	0.00889	-11.40947	-1.02949	-12.07776	-0.68399	0.75965	0.31663	0.04978	0.00446	-0.00052	19.09469
829			8.28000	-4.76336	9.13058	21.05389	0.00453	0.00472	0.00414	-0.00001	0.00005	-0.00002	88.38154	-15.68355	-39.74078	-0.11312	0.03825	0.01776	-0.00104	0.00073	-0.00086	29.94921	-10.45334	-9.85339	0.13790	0.06734	0.04680	-0.00174	-0.00176	0.00042	3.30389	-7.46932	7.64936	0.87654	0.31884	0.15464	-0.03974	-0.00468	0.00374	-11.36837	-1.03244	-12.07922	-0.68380	0.75691	0.31119	0.05039	0.00286	0.00304	19.07988
830			8.29000	-4.76694	9.12726	21.06279	0.00450	0.00475	0.00418	0.00006	-0.00001	-0.00012	88.37868	-15.65364	-39.75800	-0.11303	0.03821	0.01878	-0.00192	0.00124	-0.00108	29.95311	-10.44210	-9.86799	0.13799	0.06942	0.04665	-0.00134	-0.00212	0.00067	3.32991	-7.45728	7.64286	0.87284	0.31496	0.15134	-0.04390	-0.00778	0.00062	-11.32485	-1.03595	-12.08787	-0.67866	0.75750	0.30703	0.05322	0.00201	0.00614	19.06728
831			8.30000	-4.78348	9.13076	21.08753	0.00446	0.00480	0.00425	0.00014	-0.00008	-0.00023	88.37303	-15.61896	-39.78144	-0.11311	0.03822	0.02005	-0.00275	0.00147	-0.00127	29.95446	-10.43124	-9.88569	0.13841	0.07126	0.04622	-0.00076	-0.00225	0.00093	3.36069	-7.44133	7.64300	0.86631	0.31263	0.14833	-0.04873	-0.00806	0.00036	-11.27811	-1.03993	-12.10110	-0.67005	0.75711	0.30300	0.05474	0.00179	0.00711	19.05685
832			8.31000	-4.81375	9.14132	21.12672	0.00439	0.00487	0.00435	0.00022	-0.00015	-0.00032	88.36367	-15.58234	-39.80592	-0.11332	0.03828	0.02144	-0.00343	0.00136	-0.00136	29.95240	-10.42224	-9.90662	0.13913	0.07296	0.04573	0.00001	-0.00230	0.00125	3.39378	-7.42795	7.63827	0.86041	0.31049	0.14616	-0.05068	-0.00554	0.00280	-11.23077	-1.04386	-12.11373	-0.66258	0.75602	0.29971	0.05237	0.00243	0.00557	19.04779
833			8.32000	-4.85613	9.15825	21.17633	0.00430	0.00495	0.00448	0.00029	-0.00020	-0.00039	88.35030	-15.54771	-39.82591	-0.11347	0.03836	0.02279	-0.00378	0.00094	-0.00130	29.94607	-10.41558	-9.93148	0.13972	0.07498	0.04542	0.00083	-0.00234	0.00156	3.42518	-7.42222	7.61971	0.85490	0.30876	0.14494	-0.04814	-0.00120	0.00689	-11.18717	-1.04768	-12.12128	-0.65703	0.75601	0.29767	0.04547	0.00387	0.00253	19.03867
834			8.33000	-4.90688	9.17891	21.23082	0.00419	0.00504	0.00463	0.00032	-0.00022	-0.00042	88.33379	-15.51775	-39.83691	-0.11344	0.03845	0.02402	-0.00367	0.00030	-0.00115	29.93601	-10.41088	-9.95954	0.13986	0.07740	0.04534	0.00142	-0.00235	0.00176	3.45119	-7.42676	7.58315	0.85140	0.30752	0.14346	-0.04169	0.00386	0.01141	-11.15132	-1.05150	-12.12214	-0.65273	0.75390	0.29525	0.03512	0.00502	-0.00077	19.02801
835			8.34000	-4.96009	9.19889	21.28481	0.00406	0.00513	0.00479	0.00030	-0.00019	-0.00041	88.31615	-15.49301	-39.83679	-0.11324	0.03853	0.02509	-0.00309	-0.00041	-0.00098	29.92420	-10.40757	-9.98834	0.13960	0.07994	0.04540	0.00153	-0.00224	0.00176	3.46954	-7.44208	7.52885	0.84808	0.30688	0.14140	-0.03345	0.00878	0.01512	-11.12560	-1.05458	-12.11685	-0.64735	0.75216	0.29254	0.02360	0.00441	-0.00320	19.01483
836			8.35000	-5.00907	9.21304	21.33334	0.00394	0.00522	0.00495	0.00025	-0.00012	-0.00036	88.29946	-15.47273	-39.82552	-0.11294	0.03863	0.02601	-0.00218	-0.00106	-0.00083	29.91339	-10.40524	-10.01506	0.13915	0.08236	0.04556	0.00109	-0.00193	0.00159	3.48066	-7.46690	7.46177	0.84576	0.30637	0.13970	-0.02649	0.01275	0.01703	-11.10980	-1.05567	-12.10855	-0.64518	0.75105	0.29042	0.01388	0.00103	-0.00366	18.99908
837			8.36000	-5.04796	9.21731	21.37229	0.00386	0.00529	0.00509	0.00018	-0.00001	-0.00029	88.28570	-15.45556	-39.80544	-0.11261	0.03873	0.02673	-0.00109	-0.00149	-0.00072	29.90639	-10.40415	-10.03712	0.13878	0.08415	0.04564	0.00012	-0.00140	0.00128	3.48754	-7.49817	7.39119	0.84432	0.30698	0.13907	-0.02224	0.01514	0.01665	-11.10121	-1.05335	-12.10239	-0.64592	0.75145	0.28971	0.00730	-0.00519	-0.00196	18.98124
838			8.37000	-5.07305	9.21018	21.39858	0.00381	0.00534	0.00521	0.00010	0.00010	-0.00018	88.27650	-15.44072	-39.78090	-0.11235	0.03883	0.02728	-0.00003	-0.00158	-0.00060	29.90549	-10.40478	-10.05311	0.13874	0.08490	0.04548	-0.00120	-0.00075	0.00096	3.49329	-7.53165	7.32713	0.84329	0.30812	0.13962	-0.01992	0.01525	0.01404	-11.09695	-1.04641	-12.10246	-0.64824	0.75502	0.29073	0.00339	-0.01314	0.00119	18.96223
839			8.38000	-5.08357	9.19301	21.41124	0.00380	0.00537	0.00528	0.00002	0.00019	-0.00007	88.27271	-15.42908	-39.75781	-0.11221	0.03891	0.02767	0.00077	-0.00132	-0.00041	29.91150	-10.40749	-10.06363	0.13920	0.08469	0.04512	-0.00259	-0.00016	0.00075	3.49987	-7.56180	7.27865	0.84412	0.31128	0.14021	-0.01835	0.01238	0.00917	-11.09506	-1.03468	-12.11083	-0.65198	0.76107	0.29228	0.00165	-0.02134	0.00541	18.94271
840			8.39000	-5.08156	9.16925	21.41035	0.00383	0.00538	0.00530	-0.00003	0.00024	0.00005	88.27379	-15.42266	-39.74103	-0.11224	0.03895	0.02790	0.00112	-0.00083	-0.00012	29.92356	-10.41238	-10.07100	0.14006	0.08379	0.04460	-0.00372	0.00022	0.00070	3.50865	-7.58169	7.25447	0.84810	0.31242	0.13968	-0.01729	0.00584	0.00209	-11.09356	-1.01897	-12.12948	-0.65482	0.76279	0.29204	0.00253	-0.02868	0.01085	18.92344
841			8.40000	-5.07118	9.14299	21.39684	0.00388	0.00536	0.00526	-0.00006	0.00025	0.00014	88.27753	-15.42348	-39.73278	-0.11230	0.03893	0.02780	0.00095	-0.00022	0.00024	29.93934	-10.41906	-10.07805	0.14072	0.08212	0.04387	-0.00437	0.00030	0.00079	3.52115	-7.58421	7.26273	0.85405	0.31098	0.13911	-0.01740	-0.00398	-0.00682	-11.08975	-1.00059	-12.16090	-0.65713	0.76184	0.29125	0.00668	-0.03494	0.01770	18.90539
842			8.41000	-5.05688	9.11781	21.37401	0.00393	0.00532	0.00517	-0.00007	0.00024	0.00020	88.28165	-15.43241	-39.73398	-0.11234	0.03884	0.02736	0.00038	0.00045	0.00058	29.95623	-10.42630	-10.08708	0.14111	0.08007	0.04312	-0.00449	0.00010	0.00091	3.53933	-7.56361	7.31016	0.86004	0.30903	0.13811	-0.01926	-0.01588	-0.01684	-11.08054	-0.98079	-12.20793	-0.65845	0.76246	0.29020	0.01388	-0.04031	0.02552	18.88980
843			8.42000	-5.04212	9.09628	21.34822	0.00398	0.00527	0.00506	-0.00007	0.00019	0.00019	88.28485	-15.44808	-39.74575	-0.11236	0.03871	0.02671	-0.00042	0.00115	0.00079	29.97210	-10.43238	-10.09851	0.14130	0.07800	0.04245	-0.00418	-0.00026	0.00092	3.56480	-7.51682	7.39969	0.86342	0.30738	0.13605	-0.02220	-0.02838	-0.02664	-11.06368	-0.96051	-12.27146	-0.65603	0.76396	0.28816	0.02219	-0.04431	0.03310	18.87761
844			8.43000	-5.02898	9.07965	21.32683	0.00401	0.00522	0.00494	-0.00007	0.00014	0.00013	88.28650	-15.46738	-39.76826	-0.11243	0.03857	0.02607	-0.00143	0.00174	0.00087	29.98582	-10.43540	-10.11100	0.14178	0.07570	0.04175	-0.00346	-0.00076	0.00082	3.59741	-7.44404	7.52938	0.86425	0.30159	0.13284	-0.02416	-0.03917	-0.03484	-11.03937	-0.94082	-12.34988	-0.65057	0.76069	0.28389	0.02881	-0.04595	0.03883	18.86937
845			8.44000	-5.01825	9.06797	21.31459	0.00403	0.00517	0.00483	-0.00006	0.00009	0.00005	88.28432	-15.48807	-39.79824	-0.11262	0.03845	0.02555	-0.00280	0.00201	0.00091	29.99538	-10.43370	-10.12414	0.14244	0.07325	0.04096	-0.00216	-0.00142	0.00071	3.63473	-7.34940	7.69278	0.86246	0.29087	0.12839	-0.02257	-0.04584	-0.04030	-11.01017	-0.92259	-12.43858	-0.64604	0.75238	0.27716	0.03155	-0.04493	0.04131	18.86517
846			8.45000	-5.00951	9.06044	21.31215	0.00402	0.00514	0.00477	-0.00006	0.00005	-0.00001	88.27431	-15.51009	-39.82926	-0.11290	0.03841	0.02518	-0.00449	0.00185	0.00095	29.99799	-10.42605	-10.13972	0.14271	0.07181	0.04047	-0.00032	-0.00225	0.00065	3.67215	-7.24100	7.87979	0.85397	0.27391	0.12174	-0.01557	-0.04639	-0.04181	-10.98048	-0.90629	-12.53063	-0.63852	0.74236	0.26745	0.02902	-0.04154	0.03942	18.86508
847			8.46000	-5.00131	9.05571	21.31704	0.00400	0.00513	0.00475	-0.00007	0.00003	-0.00006	88.25378	-15.53284	-39.85428	-0.11327	0.03850	0.02504	-0.00604	0.00132	0.00091	29.99172	-10.41185	-10.15873	0.14225	0.07235	0.04057	0.00170	-0.00312	0.00057	3.70391	-7.13052	8.07609	0.84256	0.25926	0.11773	-0.00364	-0.04168	-0.04034	-10.95527	-0.89182	-12.61661	-0.63055	0.74642	0.26264	0.02157	-0.03696	0.03347	18.86882
848			8.47000	-4.99153	9.05267	21.32564	0.00398	0.00514	0.00479	-0.00009	0.00002	-0.00007	88.22382	-15.55308	-39.86880	-0.11368	0.03871	0.02526	-0.00698	0.00056	0.00073	29.97721	-10.39129	-10.17893	0.14133	0.07484	0.04125	0.00348	-0.00385	0.00031	3.72467	-7.03181	8.26268	0.83636	0.25593	0.11970	0.01049	-0.03388	-0.03676	-10.93888	-0.87836	-12.68482	-0.62951	0.76330	0.26644	0.01138	-0.03030	0.02376	18.87602
849			8.48000	-4.97864	9.05048	21.33332	0.00396	0.00518	0.00489	-0.00011	0.00001	-0.00005	88.18771	-15.56658	-39.87032	-0.11413	0.03904	0.02582	-0.00717	-0.00031	0.00042	29.95672	-10.36514	-10.19629	0.14026	0.07817	0.04211	0.00480	-0.00431	-0.00012	3.73171	-6.95628	8.41997	0.83452	0.25614	0.12222	0.02292	-0.02361	-0.02962	-10.93288	-0.86656	-12.72560	-0.62924	0.76509	0.26883	0.00183	-0.01898	0.01118	18.88645
850			8.49000	-4.96263	9.04859	21.33614	0.00395	0.00524	0.00501	-0.00012	0.00002	0.00000	88.14909	-15.57162	-39.85871	-0.11456	0.03943	0.02654	-0.00660	-0.00110	0.00006	29.93270	-10.33494	-10.20822	0.13905	0.08211	0.04324	0.00550	-0.00443	-0.00064	3.72626	-6.90831	8.53495	0.83570	0.25984	0.12481	0.03007	-0.01360	-0.02064	-10.93476	-0.85949	-12.73700	-0.63002	0.76080	0.27077	-0.00332	-0.00332	0.00018	18.90007
851			8.50000	-4.94487	9.04684	21.33242	0.00396	0.00530	0.00513	-0.00011	0.00002	0.00005	88.11280	-15.56834	-39.83704	-0.11482	0.03979	0.02721	-0.00509	-0.00160	-0.00032	29.90846	-10.30309	-10.21269	0.13754	0.08656	0.04473	0.00528	-0.00399	-0.00127	3.71296	-6.88409	8.60655	0.83797	0.26174	0.12723	0.03089	-0.00588	-0.01228	-10.93890	-0.86180	-12.72728	-0.63330	0.75273	0.27206	-0.00270	0.01411	-0.00557	18.91677
852			8.51000	-4.92798	9.04530	21.32345	0.00398	0.00534	0.00521	-0.00009	0.00002	0.00009	88.08558	-15.55665	-39.81130	-0.11485	0.04003	0.02766	-0.00262	-0.00166	-0.00073	29.88901	-10.27295	-10.20643	0.13583	0.09078	0.04640	0.00398	-0.00276	-0.00204	3.69715	-6.87545	8.64441	0.83915	0.26393	0.12922	0.02740	-0.00151	-0.00629	-10.94006	-0.87612	-12.70987	-0.63689	0.74551	0.27318	0.00148	0.02910	-0.00566	18.93569
853			8.52000	-4.91504	9.04370	21.31246	0.00401	0.00535	0.00524	-0.00006	0.00003	0.00009	88.07372	-15.53633	-39.78870	-0.11470	0.04009	0.02788	0.00033	-0.00125	-0.00111	29.87963	-10.24772	-10.18598	0.13412	0.09372	0.04781	0.00189	-0.00092	-0.00286	3.68222	-6.87397	8.66218	0.84044	0.26369	0.13121	0.02292	-0.00004	-0.00313	-10.93672	-0.90120	-12.69548	-0.63812	0.73750	0.27423	0.00526	0.03823	-0.00263	18.95480
854			8.53000	-4.90857	9.04114	21.30320	0.00404	0.00534	0.00523	-0.00001	0.00004	0.00006	88.07930	-15.50977	-39.77572	-0.11440	0.03999	0.02791	0.00290	-0.00047	-0.00129	29.88256	-10.22906	-10.15171	0.13290	0.09487	0.04879	-0.00032	0.00092	-0.00345	3.66919	-6.87353	8.67184	0.83866	0.26242	0.13319	0.01989	-0.00048	-0.00228	-10.93095	-0.93236	-12.68782	-0.63361	0.73124	0.27558	0.00548	0.04066	0.00023	18.97145
855			8.54000	-4.91003	9.03677	21.29860	0.00406	0.00530	0.00517	0.00004	0.00005	0.00001	88.09955	-15.48286	-39.77650	-0.11402	0.03977	0.02781	0.00448	0.00047	-0.00112	29.89610	-10.21704	-10.10896	0.13264	0.09441	0.04935	-0.00214	0.00217	-0.00350	3.65740	-6.87062	8.68180	0.83587	0.26195	0.13521	0.01940	-0.00183	-0.00309	-10.92699	-0.96395	-12.68435	-0.62896	0.72820	0.27750	0.00115	0.03767	0.00106	18.98272
856			8.55000	-4.91977	9.03076	21.29994	0.00407	0.00524	0.00509	0.00009	0.00005	-0.00004	88.12859	-15.46390	-39.79152	-0.11361	0.03948	0.02749	0.00492	0.00137	-0.00057	29.91612	-10.21145	-10.06679	0.13331	0.09282	0.04959	-0.00338	0.00266	-0.00286	3.64568	-6.86385	8.69765	0.83438	0.26207	0.13721	0.02113	-0.00334	-0.00498	-10.92898	-0.99140	-12.68090	-0.62746	0.72940	0.28010	-0.00675	0.03147	0.00015	18.98638
857			8.56000	-4.93703	9.02472	21.30708	0.00409	0.00518	0.00500	0.00013	0.00004	-0.00008	88.16032	-15.46049	-39.81847	-0.11337	0.03922	0.02692	0.00452	0.00205	0.00022	29.93838	-10.21254	-10.03421	0.13457	0.09091	0.04973	-0.00413	0.00262	-0.00169	3.63326	-6.85342	8.72266	0.83739	0.26178	0.13941	0.02400	-0.00434	-0.00743	-10.93947	-1.01260	-12.67556	-0.62965	0.73098	0.28303	-0.01629	0.02374	-0.00097	18.98152
858			8.57000	-4.95951	9.02056	21.31840	0.00413	0.00513	0.00489	0.00015	0.00001	-0.00010	88.19082	-15.47516	-39.85346	-0.11346	0.03906	0.02606	0.00384	0.00247	0.00095	29.96033	-10.22060	-10.01566	0.13620	0.08870	0.04970	-0.00461	0.00246	-0.00040	3.62002	-6.84104	8.75781	0.84393	0.26321	0.14175	0.02689	-0.00444	-0.00984	-10.95882	-1.02719	-12.66998	-0.63435	0.73315	0.28637	-0.02537	0.01554	-0.00100	18.96879
859			8.58000	-4.98366	9.01954	21.33122	0.00419	0.00509	0.00479	0.00016	-0.00002	-0.00010	88.21885	-15.50452	-39.89241	-0.11384	0.03900	0.02506	0.00322	0.00261	0.00141	29.98142	-10.23546	-10.01007	0.13830	0.08587	0.04932	-0.00488	0.00237	0.00069	3.60611	-6.82910	8.80138	0.85088	0.26419	0.14343	0.02911	-0.00353	-0.01155	-10.98546	-1.03568	-12.66700	-0.63904	0.73516	0.28904	-0.03215	0.00768	0.00015	18.95067
860			8.59000	-5.00604	9.02195	21.34202	0.00424	0.00508	0.00471	0.00014	-0.00004	-0.00006	88.24393	-15.54220	-39.93106	-0.11430	0.03902	0.02410	0.00265	0.00250	0.00158	30.00110	-10.25600	-10.01363	0.14070	0.08248	0.04853	-0.00476	0.00236	0.00140	3.59171	-6.81997	8.84955	0.85812	0.26370	0.14481	0.03009	-0.00174	-0.01219	-11.01650	-1.03905	-12.66829	-0.64322	0.73520	0.29104	-0.03523	0.00081	0.00185	18.93048
861			8.60000	-5.02475	9.02776	21.34795	0.00430	0.00509	0.00467	0.00012	-0.00007	-0.00002	88.26509	-15.58207	-39.96605	-0.11470	0.03910	0.02327	0.00201	0.00220	0.00150	30.01800	-10.28038	-10.02237	0.14295	0.07937	0.04768	-0.00408	0.00239	0.00169	3.57738	-6.81549	8.89784	0.86554	0.26353	0.14567	0.02921	0.00053	-0.01183	-11.04811	-1.03832	-12.67390	-0.64939	0.73457	0.29235	-0.03430	-0.00441	0.00352	18.91192
862			8.61000	-5.03970	9.03619	21.34748	0.00434	0.00511	0.00466	0.00011	-0.00008	0.00003	88.28133	-15.61795	-39.99564	-0.11484	0.03917	0.02254	0.00129	0.00189	0.00117	30.03053	-10.30623	-10.03179	0.14446	0.07692	0.04697	-0.00289	0.00248	0.00154	3.56417	-6.81646	8.94324	0.87044	0.26419	0.14707	0.02639	0.00276	-0.01108	-11.07674	-1.03494	-12.68313	-0.65489	0.73530	0.29432	-0.02976	-0.00758	0.00525	18.89753
863			8.62000	-5.05197	9.04548	21.34132	0.00436	0.00514	0.00468	0.00010	-0.00007	0.00007	88.29287	-15.64342	-40.02141	-0.11473	0.03922	0.02199	0.00055	0.00176	0.00067	30.03838	-10.33111	-10.03668	0.14516	0.07481	0.04626	-0.00154	0.00257	0.00099	3.55303	-6.82208	8.98534	0.87268	0.26650	0.14859	0.02277	0.00436	-0.01055	-11.09979	-1.03066	-12.69622	-0.65825	0.73743	0.29660	-0.02297	-0.00851	0.00744	18.88857
864			8.63000	-5.06348	9.05377	21.33150	0.00438	0.00518	0.00471	0.00011	-0.00006	0.00009	88.30091	-15.65430	-40.04794	-0.11456	0.03926	0.02179	-0.00014	0.00194	0.00012	30.04242	-10.35249	-10.03328	0.14535	0.07304	0.04551	-0.00036	0.00255	0.00022	3.54412	-6.83015	9.02618	0.87566	0.26762	0.15013	0.01997	0.00477	-0.01086	-11.11617	-1.02750	-12.71390	-0.66241	0.73608	0.29822	-0.01559	-0.00736	0.01031	18.88520
865			8.64000	-5.07661	9.06047	21.31924	0.00439	0.00521	0.00475	0.00013	-0.00004	0.00012	88.30733	-15.65146	-40.08012	-0.11443	0.03925	0.02190	-0.00070	0.00237	-0.00031	30.04397	-10.36857	-10.02121	0.14539	0.07174	0.04495	0.00044	0.00232	-0.00049	3.53696	-6.83734	9.06993	0.87798	0.26746	0.15149	0.01905	0.00362	-0.01249	-11.12602	-1.02706	-12.73731	-0.66566	0.73368	0.29938	-0.00886	-0.00494	0.01373	18.88679
866			8.65000	-5.09331	9.06574	21.30353	0.00439	0.00522	0.00476	0.00016	-0.00002	0.00016	88.31347	-15.64030	-40.12035	-0.11432	0.03917	0.02205	-0.00116	0.00284	-0.00048	30.04432	-10.37832	-10.00342	0.14537	0.07051	0.04459	0.00088	0.00177	-0.00091	3.53068	-6.83978	9.12210	0.87771	0.26694	0.15254	0.02016	0.00066	-0.01569	-11.13048	-1.03006	-12.76694	-0.66538	0.73255	0.30040	-0.00361	-0.00213	0.01723	18.89255
867			8.66000	-5.11363	9.06911	21.28171	0.00437	0.00521	0.00473	0.00019	0.00000	0.00021	88.31918	-15.62878	-40.16715	-0.11416	0.03900	0.02196	-0.00159	0.00314	-0.00036	30.04339	-10.38178	-9.98593	0.14515	0.06942	0.04457	0.00116	0.00092	-0.00091	3.52476	-6.83291	9.18856	0.87541	0.26584	0.15309	0.02251	-0.00446	-0.02037	-11.13106	-1.03647	-12.80247	-0.66332	0.73201	0.30095	-0.00005	0.00048	0.02028	18.90096
868			8.67000	-5.13529	9.06938	21.25208	0.00435	0.00516	0.00465	0.00020	0.00004	0.00027	88.32348	-15.62412	-40.21682	-0.11390	0.03874	0.02161	-0.00197	0.00316	-0.00003	30.04021	-10.37975	-9.97522	0.14451	0.06896	0.04495	0.00144	-0.00012	-0.00052	3.51929	-6.81124	9.27422	0.87464	0.26362	0.15351	0.02487	-0.01187	-0.02624	-11.12919	-1.04571	-12.84260	-0.65974	0.72970	0.30117	0.00214	0.00254	0.02255	18.91023
869			8.68000	-5.15448	9.06509	21.21467	0.00433	0.00510	0.00455	0.00017	0.00009	0.00031	88.32544	-15.63003	-40.26408	-0.11359	0.03846	0.02117	-0.00218	0.00280	0.00037	30.03386	-10.37345	-9.97540	0.14349	0.06944	0.04565	0.00169	-0.00116	0.00009	3.51512	-6.76937	9.38224	0.87495	0.25954	0.15345	0.02591	-0.02112	-0.03275	-11.12582	-1.05695	-12.88592	-0.65371	0.72406	0.30043	0.00360	0.00365	0.02405	18.91858
870			8.69000	-5.16775	9.05537	21.17079	0.00431	0.00502	0.00444	0.00012	0.00014	0.00034	88.32468	-15.64637	-40.30292	-0.11326	0.03820	0.02082	-0.00211	0.00208	0.00071	30.02457	-10.36434	-9.98701	0.14221	0.07044	0.04628	0.00181	-0.00207	0.00075	3.51360	-6.70316	9.51425	0.87509	0.25514	0.15269	0.02524	-0.03141	-0.03942	-11.12124	-1.06908	-12.93151	-0.64816	0.71847	0.29903	0.00504	0.00341	0.02529	18.92525
871			8.70000	-5.17302	9.04041	21.12252	0.00429	0.00494	0.00433	0.00007	0.00018	0.00035	88.32122	-15.67089	-40.32762	-0.11286	0.03798	0.02063	-0.00175	0.00108	0.00097	30.01328	-10.35355	-10.00880	0.14072	0.07142	0.04660	0.00172	-0.00280	0.00137	3.51568	-6.61042	9.67081	0.87492	0.25145	0.15154	0.02383	-0.04189	-0.04591	-11.11515	-1.08099	-12.97998	-0.64706	0.71544	0.29759	0.00683	0.00198	0.02704	18.93068
872			8.71000	-5.17027	9.02138	21.07334	0.00428	0.00488	0.00428	0.00001	0.00021	0.00034	88.31557	-15.70118	-40.33496	-0.11246	0.03789	0.02072	-0.00118	-0.00003	0.00116	30.00111	-10.34223	-10.03946	0.13927	0.07250	0.04658	0.00141	-0.00335	0.00195	3.52111	-6.49131	9.85131	0.87467	0.24442	0.14970	0.02311	-0.05070	-0.05164	-11.10722	-1.09226	-13.03308	-0.64983	0.71057	0.29491	0.00886	0.00017	0.02947	18.93620
873			8.72000	-5.16176	9.00049	21.02732	0.00425	0.00484	0.00428	-0.00002	0.00020	0.00030	88.30844	-15.73491	-40.32480	-0.11199	0.03791	0.02118	-0.00053	-0.00103	0.00125	29.98925	-10.33160	-10.07787	0.13815	0.07462	0.04661	0.00087	-0.00368	0.00241	3.52854	-6.34889	10.05323	0.87229	0.23592	0.14787	0.02387	-0.05678	-0.05611	-11.09738	-1.10332	-13.09231	-0.65259	0.70626	0.29216	0.01088	-0.00075	0.03215	18.94344
874			8.73000	-5.15202	8.98100	20.98855	0.00421	0.00484	0.00435	-0.00002	0.00017	0.00024	88.30076	-15.76792	-40.30041	-0.11149	0.03804	0.02194	0.00004	-0.00176	0.00114	29.97945	-10.32290	-10.12021	0.13742	0.07809	0.04695	0.00014	-0.00357	0.00253	3.53607	-6.18929	10.27092	0.86890	0.22729	0.14628	0.02638	-0.05949	-0.05853	-11.08573	-1.11534	-13.15710	-0.65328	0.70323	0.28982	0.01248	0.00006	0.03389	18.95422
875			8.74000	-5.14618	8.96613	20.96053	0.00414	0.00487	0.00446	0.00001	0.00011	0.00015	88.29338	-15.79301	-40.26787	-0.11095	0.03821	0.02281	0.00038	-0.00206	0.00072	29.97358	-10.31697	-10.15881	0.13690	0.08197	0.04743	-0.00060	-0.00286	0.00209	3.54133	-6.02128	10.49494	0.86529	0.21909	0.14517	0.03074	-0.05855	-0.05829	-11.07292	-1.12918	-13.22381	-0.65029	0.69922	0.28789	0.01285	0.00229	0.03335	18.96994
876			8.75000	-5.14766	8.95815	20.94616	0.00405	0.00491	0.00459	0.00004	0.00004	0.00005	88.28699	-15.80243	-40.23526	-0.11044	0.03836	0.02363	0.00043	-0.00186	0.00000	29.97286	-10.31349	-10.18485	0.13635	0.08503	0.04773	-0.00118	-0.00160	0.00107	3.54182	-5.85521	10.71366	0.86337	0.21142	0.14407	0.03653	-0.05419	-0.05507	-11.06054	-1.14453	-13.28668	-0.64804	0.69385	0.28579	0.01117	0.00499	0.02987	18.99109
877			8.76000	-5.15641	8.95716	20.94685	0.00395	0.00496	0.00472	0.00007	-0.00002	-0.00006	88.28209	-15.79152	-40.21006	-0.11005	0.03843	0.02433	0.00025	-0.00129	-0.00088	29.97743	-10.31117	-10.19248	0.13587	0.08692	0.04785	-0.00154	-0.00016	-0.00029	3.53588	-5.70108	10.91621	0.86078	0.20660	0.14319	0.04210	-0.04764	-0.04964	-11.05085	-1.16025	-13.33980	-0.64447	0.69122	0.28450	0.00744	0.00737	0.02425	19.01651
878			8.77000	-5.16914	8.96102	20.96134	0.00387	0.00501	0.00482	0.00006	-0.00005	-0.00015	88.27905	-15.75969	-40.19658	-0.10982	0.03843	0.02493	-0.00005	-0.00060	-0.00177	29.98677	-10.30822	-10.17982	0.13566	0.08809	0.04799	-0.00176	0.00114	-0.00175	3.52383	-5.56698	11.09580	0.85847	0.20387	0.14320	0.04531	-0.03954	-0.04323	-11.04542	-1.17523	-13.38021	-0.64122	0.69009	0.28446	0.00266	0.00942	0.01800	19.04378
879			8.78000	-5.18132	8.96625	20.98455	0.00383	0.00506	0.00491	0.00004	-0.00006	-0.00020	88.27726	-15.70957	-40.19408	-0.10985	0.03839	0.02550	-0.00034	-0.00007	-0.00255	30.00019	-10.30317	-10.14822	0.13588	0.08916	0.04834	-0.00188	0.00218	-0.00314	3.50782	-5.45796	11.24943	0.85777	0.20329	0.14368	0.04538	-0.03070	-0.03632	-11.04469	-1.18950	-13.40800	-0.64137	0.68923	0.28502	-0.00258	0.01180	0.01199	19.07012
880			8.79000	-5.18902	8.97015	21.00898	0.00383	0.00512	0.00498	0.00001	-0.00004	-0.00018	88.27595	-15.64492	-40.19807	-0.11010	0.03835	0.02597	-0.00051	0.00017	-0.00317	30.01691	-10.29526	-10.10004	0.13662	0.09006	0.04883	-0.00197	0.00299	-0.00441	3.48990	-5.37654	11.37558	0.85954	0.20493	0.14492	0.04357	-0.02176	-0.02915	-11.04912	-1.20372	-13.42379	-0.64542	0.68696	0.28621	-0.00846	0.01497	0.00613	19.09298
881			8.80000	-5.19033	8.97172	21.02818	0.00388	0.00516	0.00501	-0.00003	-0.00002	-0.00013	88.27457	-15.56991	-40.20388	-0.11046	0.03829	0.02628	-0.00068	0.00017	-0.00355	30.03648	-10.28432	-10.03778	0.13786	0.09004	0.04921	-0.00194	0.00355	-0.00544	3.47075	-5.32248	11.47309	0.86042	0.20842	0.14663	0.04122	-0.01357	-0.02195	-11.05931	-1.21871	-13.42731	-0.64956	0.68502	0.28804	-0.01455	0.01918	0.00043	19.11114
882			8.81000	-5.18581	8.97126	21.03917	0.00396	0.00518	0.00500	-0.00005	0.00000	-0.00006	88.27166	-15.49019	-40.20829	-0.11082	0.03820	0.02633	-0.00114	0.00003	-0.00358	30.05703	-10.27100	-9.96557	0.13910	0.08833	0.04902	-0.00155	0.00373	-0.00594	3.45058	-5.29166	11.54303	0.86164	0.21060	0.14834	0.03901	-0.00693	-0.01542	-11.07489	-1.23555	-13.41932	-0.65324	0.68055	0.28954	-0.01998	0.02373	-0.00446	19.12422
883			8.82000	-5.17784	8.96947	21.04261	0.00404	0.00519	0.00495	-0.00006	0.00002	-0.00001	88.26437	-15.41418	-40.20969	-0.11118	0.03810	0.02622	-0.00207	-0.00016	-0.00319	30.07546	-10.25665	-9.89092	0.13979	0.08575	0.04842	-0.00079	0.00349	-0.00573	3.42970	-5.27764	11.59019	0.86665	0.21239	0.15064	0.03753	-0.00238	-0.01061	-11.09489	-1.25453	-13.40231	-0.65654	0.67572	0.29186	-0.02458	0.02676	-0.00792	19.13239
884			8.83000	-5.16964	8.96700	21.04139	0.00412	0.00517	0.00489	-0.00005	0.00002	0.00001	88.25011	-15.35089	-40.20752	-0.11155	0.03803	0.02605	-0.00329	-0.00036	-0.00245	30.08897	-10.24332	-9.82247	0.13990	0.08371	0.04779	0.00007	0.00303	-0.00494	3.40833	-5.27400	11.62316	0.87457	0.21504	0.15291	0.03737	0.00031	-0.00834	-11.11865	-1.27410	-13.38005	-0.66029	0.67163	0.29451	-0.02890	0.02624	-0.00947	19.13583
885			8.84000	-5.16426	8.96514	21.03870	0.00416	0.00514	0.00483	-0.00002	0.00001	0.00002	88.22846	-15.30607	-40.20182	-0.11193	0.03798	0.02586	-0.00453	-0.00056	-0.00159	30.09714	-10.23323	-9.76572	0.14017	0.08281	0.04756	0.00078	0.00266	-0.00390	3.38650	-5.27558	11.65295	0.88046	0.21655	0.15445	0.03914	0.00155	-0.00865	-11.14605	-1.29135	-13.35752	-0.66433	0.66876	0.29647	-0.03372	0.02145	-0.00924	19.13511
886			8.85000	-5.16377	8.96524	21.03636	0.00418	0.00511	0.00477	0.00002	-0.00001	0.00002	88.19969	-15.27993	-40.19223	-0.11230	0.03796	0.02546	-0.00580	-0.00079	-0.00079	30.10063	-10.22797	-9.72106	0.14076	0.08183	0.04741	0.00145	0.00245	-0.00285	3.36335	-5.27838	11.68800	0.88665	0.21916	0.15611	0.04423	0.00162	-0.01037	-11.17776	-1.30327	-13.33791	-0.66886	0.66914	0.29907	-0.03982	0.01388	-0.00886	19.13108
887			8.86000	-5.16829	8.96762	21.03512	0.00419	0.00508	0.00472	0.00005	-0.00003	0.00000	88.16305	-15.26973	-40.17816	-0.11262	0.03797	0.02468	-0.00719	-0.00102	-0.00014	30.09921	-10.22832	-9.68758	0.14113	0.07980	0.04710	0.00219	0.00228	-0.00181	3.33640	-5.27955	11.72978	0.89283	0.22209	0.15795	0.05361	0.00075	-0.01189	-11.21513	-1.30810	-13.31961	-0.67494	0.67123	0.30202	-0.04751	0.00607	-0.01030	19.12500
888			8.87000	-5.17608	8.97144	21.03607	0.00422	0.00506	0.00466	0.00006	-0.00003	-0.00002	88.11812	-15.27255	-40.16042	-0.11301	0.03802	0.02362	-0.00863	-0.00118	0.00036	30.09267	-10.23418	-9.66569	0.14116	0.07697	0.04669	0.00292	0.00195	-0.00074	3.30251	-5.27720	11.77468	0.89795	0.22417	0.15964	0.06669	-0.00088	-0.01232	-11.25934	-1.30582	-13.29754	-0.68258	0.67460	0.30486	-0.05601	-0.00003	-0.01430	19.11851
889			8.88000	-5.18430	8.97509	21.03989	0.00425	0.00505	0.00462	0.00005	-0.00003	-0.00004	88.06563	-15.28607	-40.14057	-0.11349	0.03812	0.02248	-0.01000	-0.00128	0.00075	30.08092	-10.24437	-9.65694	0.14114	0.07369	0.04615	0.00363	0.00134	0.00039	3.25941	-5.26998	11.81816	0.90320	0.22430	0.16046	0.08154	-0.00305	-0.01155	-11.31036	-1.29755	-13.26688	-0.68803	0.67628	0.30653	-0.06328	-0.00332	-0.02017	19.11320
890			8.89000	-5.19008	8.97652	21.04591	0.00428	0.00505	0.00459	0.00002	0.00000	-0.00005	88.00629	-15.30938	-40.11936	-0.11403	0.03826	0.02145	-0.01129	-0.00136	0.00108	30.06358	-10.25710	-9.66363	0.14126	0.07050	0.04554	0.00439	0.00044	0.00154	3.20657	-5.25694	11.85648	0.90861	0.22189	0.16045	0.09482	-0.00561	-0.01003	-11.36639	-1.28551	-13.22468	-0.69279	0.67514	0.30681	-0.06711	-0.00332	-0.02642	19.11066
891			8.90000	-5.19109	8.97353	21.05198	0.00431	0.00506	0.00457	-0.00002	0.00005	-0.00004	87.94041	-15.34216	-40.09616	-0.11460	0.03843	0.02056	-0.01238	-0.00148	0.00134	30.03984	-10.26994	-9.68745	0.14131	0.06818	0.04507	0.00521	-0.00065	0.00258	3.14625	-5.23703	11.88837	0.91294	0.22047	0.16099	0.10209	-0.00852	-0.00861	-11.42351	-1.27256	-13.17121	-0.69811	0.67579	0.30795	-0.06522	-0.00050	-0.03157	19.11181
892			8.91000	-5.18555	8.96446	21.05612	0.00432	0.00507	0.00457	-0.00007	0.00011	-0.00003	87.86964	-15.38242	-40.07093	-0.11518	0.03867	0.01985	-0.01294	-0.00155	0.00147	30.01000	-10.28042	-9.72695	0.14106	0.06738	0.04495	0.00590	-0.00173	0.00329	3.08381	-5.20935	11.91550	0.91454	0.21834	0.16089	0.09968	-0.01151	-0.00800	-11.47600	-1.26141	-13.10969	-0.70046	0.67599	0.30828	-0.05596	0.00415	-0.03385	19.11690
893			8.92000	-5.17253	8.94910	21.05734	0.00434	0.00509	0.00458	-0.00013	0.00016	-0.00001	87.79818	-15.42527	-40.04526	-0.11577	0.03896	0.01950	-0.01252	-0.00151	0.00141	29.97609	-10.28634	-9.77619	0.14054	0.06841	0.04520	0.00617	-0.00258	0.00344	3.02625	-5.17363	11.94226	0.91272	0.21483	0.16022	0.08712	-0.01407	-0.00860	-11.51781	-1.25444	-13.04648	-0.69945	0.67423	0.30753	-0.04025	0.00941	-0.03233	19.12529
894			8.93000	-5.15231	8.92882	21.05495	0.00436	0.00510	0.00461	-0.00017	0.00019	0.00002	87.73252	-15.46367	-40.02148	-0.11628	0.03924	0.01960	-0.01090	-0.00138	0.00115	29.94205	-10.28648	-9.82567	0.13999	0.07081	0.04570	0.00588	-0.00300	0.00292	2.97963	-5.13114	11.97321	0.91001	0.21165	0.15942	0.06797	-0.01569	-0.00992	-11.54460	-1.25304	-12.98841	-0.69926	0.67290	0.30655	-0.02155	0.01454	-0.02797	19.13607
895			8.94000	-5.12712	8.90606	21.04784	0.00437	0.00511	0.00464	-0.00018	0.00021	0.00006	87.67895	-15.49100	-40.00083	-0.11648	0.03944	0.01997	-0.00828	-0.00120	0.00071	29.91200	-10.28085	-9.86536	0.13939	0.07335	0.04615	0.00509	-0.00286	0.00182	2.94666	-5.08509	12.00934	0.90576	0.20881	0.15838	0.04733	-0.01584	-0.01073	-11.55548	-1.25778	-12.93905	-0.69858	0.67290	0.30536	-0.00388	0.01945	-0.02303	19.14758
896			8.95000	-5.10112	8.88311	21.03494	0.00438	0.00512	0.00466	-0.00017	0.00021	0.00011	87.64104	-15.50308	-39.98371	-0.11619	0.03947	0.02031	-0.00530	-0.00097	0.00016	29.88906	-10.27031	-9.88805	0.13846	0.07485	0.04629	0.00404	-0.00224	0.00041	2.92625	-5.04032	12.04653	0.90253	0.20846	0.15766	0.02957	-0.01441	-0.00991	-11.55298	-1.26820	-12.89710	-0.69689	0.67463	0.30489	0.00968	0.02400	-0.01959	19.15812
897			8.96000	-5.07906	8.86071	21.01720	0.00438	0.00510	0.00466	-0.00012	0.00021	0.00013	87.61871	-15.49895	-39.97119	-0.11548	0.03933	0.02047	-0.00266	-0.00064	-0.00040	29.87389	-10.25610	-9.89158	0.13722	0.07526	0.04629	0.00304	-0.00142	-0.00095	2.91512	-5.00229	12.07751	0.90299	0.20895	0.15697	0.01622	-0.01134	-0.00708	-11.54133	-1.28298	-12.85872	-0.69513	0.67372	0.30416	0.01825	0.02757	-0.01840	19.16598
898			8.97000	-5.06426	8.83806	20.99833	0.00436	0.00507	0.00464	-0.00006	0.00022	0.00012	87.60972	-15.48019	-39.96537	-0.11468	0.03910	0.02065	-0.00069	-0.00020	-0.00086	29.86543	-10.23982	-9.87826	0.13634	0.07536	0.04638	0.00228	-0.00066	-0.00198	2.90992	-4.97556	12.09515	0.90469	0.21029	0.15644	0.00653	-0.00712	-0.00263	-11.52462	-1.30028	-12.81976	-0.69365	0.67097	0.30340	0.02274	0.02981	-0.01920	19.17026
899			8.98000	-5.05791	8.81436	20.98281	0.00433	0.00502	0.00460	-0.00000	0.00022	0.00008	87.61073	-15.45107	-39.96709	-0.11397	0.03882	0.02108	0.00059	0.00022	-0.00114	29.86151	-10.22308	-9.85352	0.13635	0.07590	0.04669	0.00182	-0.00011	-0.00253	2.90836	-4.96257	12.09483	0.90558	0.21440	0.15719	-0.00073	-0.00249	0.00266	-11.50560	-1.31838	-12.77749	-0.69318	0.66999	0.30432	0.02462	0.03063	-0.02121	19.17112
900			8.99000	-5.05965	8.79068	20.97397	0.00430	0.00496	0.00454	0.00004	0.00020	0.00002	87.61823	-15.41860	-39.97487	-0.11339	0.03855	0.02169	0.00139	0.00052	-0.00117	29.85969	-10.20745	-9.82443	0.13711	0.07721	0.04731	0.00156	0.00016	-0.00258	2.90910	-4.96324	12.07503	0.90547	0.21822	0.15845	-0.00616	0.00200	0.00804	-11.48595	-1.33568	-12.73105	-0.69389	0.66715	0.30538	0.02458	0.02975	-0.02357	19.16965
901			9.00000	-5.06837	8.76985	20.97339	0.00427	0.00492	0.00450	0.00008	0.00015	-0.00004	87.62982	-15.39013	-39.98592	-0.11289	0.03829	0.02223	0.00211	0.00066	-0.00097	29.85843	-10.19402	-9.79712	0.13785	0.07927	0.04822	0.00124	0.00028	-0.00231	2.91115	-4.97602	12.03704	0.90582	0.22228	0.15990	-0.00972	0.00615	0.01291	-11.46726	-1.35083	-12.68063	-0.69520	0.66655	0.30705	0.02242	0.02715	-0.02615	19.16712
902			9.01000	-5.08194	8.75455	20.98062	0.00424	0.00488	0.00447	0.00010	0.00009	-0.00008	87.64572	-15.36949	-39.99762	-0.11237	0.03805	0.02253	0.00314	0.00066	-0.00068	29.85826	-10.18370	-9.77410	0.13817	0.08146	0.04918	0.00055	0.00047	-0.00193	2.91349	-4.99962	11.98387	0.90692	0.22623	0.16095	-0.01174	0.01017	0.01671	-11.45146	-1.36202	-12.62609	-0.69656	0.66717	0.30856	0.01806	0.02238	-0.02888	19.16437
903			9.02000	-5.09755	8.74610	20.99331	0.00422	0.00487	0.00446	0.00010	0.00003	-0.00010	87.66766	-15.35628	-40.00796	-0.11189	0.03785	0.02270	0.00448	0.00052	-0.00042	29.86145	-10.17734	-9.75421	0.13856	0.08304	0.04990	-0.00054	0.00086	-0.00160	2.91581	-5.03350	11.92037	0.90936	0.22788	0.16111	-0.01395	0.01404	0.01874	-11.44023	-1.36720	-12.56785	-0.69817	0.66488	0.30861	0.01271	0.01511	-0.03068	19.16154
904			9.03000	-5.11244	8.74453	21.00706	0.00420	0.00488	0.00448	0.00009	-0.00002	-0.00009	87.69609	-15.34869	-40.01474	-0.11151	0.03770	0.02277	0.00574	0.00021	-0.00022	29.86947	-10.17565	-9.73573	0.13946	0.08335	0.05016	-0.00170	0.00139	-0.00129	2.91964	-5.07694	11.85382	0.91111	0.22890	0.16126	-0.01841	0.01768	0.01861	-11.43338	-1.36494	-12.50923	-0.70060	0.66395	0.30873	0.00838	0.00592	-0.03018	19.15817
905			9.04000	-5.12438	8.74895	21.01620	0.00419	0.00489	0.00451	0.00007	-0.00006	-0.00003	87.72853	-15.34572	-40.01515	-0.11131	0.03763	0.02282	0.00644	-0.00027	-0.00001	29.88172	-10.17921	-9.71847	0.14096	0.08255	0.05001	-0.00251	0.00190	-0.00092	2.92764	-5.12865	11.79229	0.90996	0.23073	0.16160	-0.02587	0.02090	0.01655	-11.42918	-1.35501	-12.45600	-0.70178	0.66658	0.30948	0.00632	-0.00396	-0.02663	19.15360
906			9.05000	-5.13205	8.75768	21.01519	0.00419	0.00491	0.00453	0.00005	-0.00008	0.00006	87.76010	-15.34781	-40.00611	-0.11120	0.03759	0.02278	0.00634	-0.00090	0.00023	29.89553	-10.18802	-9.70384	0.14243	0.08101	0.04952	-0.00270	0.00225	-0.00045	2.94220	-5.18660	11.74150	0.90779	0.23229	0.16215	-0.03600	0.02332	0.01329	-11.42530	-1.33873	-12.41391	-0.70114	0.67123	0.31065	0.00701	-0.01298	-0.02026	19.14704
907			9.06000	-5.13513	8.76846	21.00138	0.00420	0.00493	0.00453	0.00003	-0.00008	0.00016	87.78625	-15.35633	-39.98629	-0.11110	0.03756	0.02262	0.00559	-0.00153	0.00049	29.90789	-10.20161	-9.69318	0.14339	0.07953	0.04900	-0.00232	0.00247	-0.00003	2.96512	-5.24836	11.70404	0.90790	0.23745	0.16417	-0.04804	0.02519	0.00983	-11.41932	-1.31849	-12.38710	-0.70090	0.68034	0.31415	0.01030	-0.01983	-0.01214	19.13800
908			9.07000	-5.13427	8.77884	20.97520	0.00421	0.00492	0.00450	0.00002	-0.00006	0.00025	87.80465	-15.37093	-39.95661	-0.11104	0.03753	0.02227	0.00460	-0.00206	0.00071	29.91734	-10.21856	-9.68519	0.14351	0.07789	0.04837	-0.00172	0.00264	0.00016	2.99713	-5.31153	11.67898	0.90761	0.24371	0.16632	-0.06014	0.02625	0.00714	-11.40930	-1.29722	-12.37709	-0.69954	0.68801	0.31745	0.01522	-0.02337	-0.00385	19.12647
909			9.08000	-5.13055	8.78720	20.93901	0.00422	0.00491	0.00447	0.00001	-0.00003	0.00031	87.81610	-15.39019	-39.91975	-0.11111	0.03751	0.02174	0.00373	-0.00239	0.00086	29.92457	-10.23707	-9.67680	0.14318	0.07540	0.04747	-0.00124	0.00267	0.00008	3.03709	-5.37420	11.66118	0.90520	0.25009	0.16846	-0.06937	0.02641	0.00628	-11.39453	-1.27759	-12.38119	-0.69825	0.69394	0.32028	0.02023	-0.02306	0.00240	19.11306
910			9.09000	-5.12478	8.79275	20.89541	0.00424	0.00489	0.00443	0.00000	-0.00000	0.00035	87.82249	-15.41358	-39.87899	-0.11123	0.03750	0.02092	0.00302	-0.00251	0.00100	29.93061	-10.25474	-9.66639	0.14279	0.07181	0.04638	-0.00087	0.00244	-0.00010	3.08153	-5.43465	11.64255	0.90083	0.25543	0.16995	-0.07305	0.02554	0.00764	-11.37575	-1.26159	-12.39303	-0.69799	0.69895	0.32214	0.02405	-0.01950	0.00512	19.09870
911			9.10000	-5.11705	8.79580	20.84725	0.00426	0.00486	0.00437	-0.00001	0.00002	0.00037	87.82551	-15.44204	-39.83817	-0.11137	0.03748	0.01980	0.00232	-0.00237	0.00113	29.93544	-10.26953	-9.65488	0.14251	0.06762	0.04537	-0.00039	0.00193	-0.00025	3.12569	-5.49137	11.61571	0.89776	0.25975	0.17033	-0.07068	0.02384	0.01028	-11.35451	-1.24984	-12.40537	-0.69872	0.70122	0.32248	0.02612	-0.01479	0.00483	19.08454
912			9.11000	-5.10712	8.79702	20.79756	0.00430	0.00483	0.00432	-0.00003	0.00003	0.00037	87.82563	-15.47626	-39.80114	-0.11155	0.03747	0.01852	0.00149	-0.00204	0.00122	29.93769	-10.27993	-9.64427	0.14215	0.06377	0.04466	0.00034	0.00128	-0.00034	3.16565	-5.54346	11.57894	0.89714	0.26139	0.16983	-0.06362	0.02166	0.01262	-11.33244	-1.24127	-12.41463	-0.69861	0.69915	0.32130	0.02633	-0.01150	0.00312	19.07129
913			9.12000	-5.09491	8.79683	20.74882	0.00435	0.00480	0.00425	-0.00005	0.00004	0.00034	87.82278	-15.51521	-39.77045	-0.11177	0.03748	0.01726	0.00056	-0.00162	0.00123	29.93614	-10.28515	-9.63564	0.14153	0.06068	0.04421	0.00118	0.00064	-0.00040	3.19920	-5.59091	11.53558	0.89940	0.26253	0.16877	-0.05360	0.01979	0.01385	-11.31100	-1.23354	-12.41999	-0.69803	0.69680	0.31964	0.02448	-0.01092	0.00053	19.05915
914			9.13000	-5.08074	8.79503	20.70306	0.00440	0.00477	0.00420	-0.00007	0.00005	0.00031	87.81685	-15.55630	-39.74664	-0.11215	0.03755	0.01607	-0.00029	-0.00117	0.00116	29.93084	-10.28527	-9.62888	0.14079	0.05823	0.04394	0.00189	0.00011	-0.00049	3.22521	-5.63494	11.48943	0.90169	0.26469	0.16754	-0.04172	0.01885	0.01453	-11.29214	-1.22405	-12.42003	-0.69477	0.69864	0.31858	0.01991	-0.01254	-0.00395	19.04804
915			9.14000	-5.06488	8.79180	20.66323	0.00447	0.00476	0.00416	-0.00009	0.00005	0.00025	87.80905	-15.59626	-39.73009	-0.11272	0.03772	0.01510	-0.00081	-0.00069	0.00100	29.92298	-10.28064	-9.62331	0.14022	0.05663	0.04386	0.00225	-0.00033	-0.00063	3.24289	-5.67796	11.44051	0.90282	0.26574	0.16662	-0.02927	0.01909	0.01588	-11.27837	-1.21059	-12.41010	-0.69043	0.70172	0.31790	0.01265	-0.01455	-0.01145	19.03754
916			9.15000	-5.04757	8.78830	20.63303	0.00453	0.00477	0.00414	-0.00011	0.00004	0.00017	87.80190	-15.63171	-39.72182	-0.11346	0.03795	0.01464	-0.00086	-0.00022	0.00081	29.91442	-10.27135	-9.61775	0.14010	0.05668	0.04414	0.00224	-0.00068	-0.00088	3.25198	-5.72331	11.38451	0.90368	0.26767	0.16595	-0.01796	0.02087	0.01896	-11.27190	-1.19267	-12.38421	-0.68881	0.70649	0.31764	0.00389	-0.01463	-0.02174	19.02746
917			9.16000	-5.02959	8.78562	20.61416	0.00458	0.00477	0.00413	-0.00012	0.00003	0.00010	87.79784	-15.65929	-39.72066	-0.11410	0.03816	0.01469	-0.00040	0.00010	0.00056	29.90702	-10.25726	-9.61010	0.14023	0.05846	0.04480	0.00185	-0.00095	-0.00134	3.25306	-5.77457	11.31425	0.90075	0.27098	0.16511	-0.00923	0.02421	0.02417	-11.27339	-1.17199	-12.33779	-0.68728	0.71397	0.31753	-0.00444	-0.01087	-0.03338	19.01775
918			9.17000	-5.01238	8.78362	20.60548	0.00460	0.00478	0.00413	-0.00012	0.00002	0.00003	87.79824	-15.67533	-39.72309	-0.11444	0.03831	0.01515	0.00048	0.00017	0.00021	29.90298	-10.23822	-9.59699	0.14018	0.06173	0.04574	0.00112	-0.00103	-0.00209	3.24735	-5.83506	11.22203	0.89667	0.27499	0.16471	-0.00406	0.02883	0.03147	-11.28165	-1.15199	-12.26945	-0.68778	0.72119	0.31780	-0.01051	-0.00249	-0.04440	19.00904
919			9.18000	-4.99758	8.78111	20.60428	0.00459	0.00478	0.00416	-0.00011	0.00003	-0.00001	87.80392	-15.67572	-39.72543	-0.11443	0.03837	0.01587	0.00168	0.00006	-0.00026	29.90436	-10.21469	-9.57372	0.13974	0.06574	0.04677	0.00011	-0.00078	-0.00317	3.23656	-5.90692	11.10138	0.89230	0.27962	0.16466	-0.00260	0.03414	0.04024	-11.29405	-1.13678	-12.18154	-0.68908	0.72517	0.31796	-0.01321	0.01012	-0.05274	19.00206
920			9.19000	-4.98595	8.77688	20.60718	0.00454	0.00480	0.00423	-0.00008	0.00004	-0.00003	87.81577	-15.65676	-39.72580	-0.11418	0.03839	0.01673	0.00299	-0.00011	-0.00087	29.91296	-10.18765	-9.53551	0.13913	0.06980	0.04780	-0.00101	-0.00014	-0.00453	3.22253	-5.99057	10.94891	0.88549	0.28462	0.16462	-0.00414	0.03954	0.04939	-11.30738	-1.13045	-12.07987	-0.68651	0.72803	0.31809	-0.01272	0.02547	-0.05696	18.99738
921			9.20000	-4.97728	8.76981	20.61059	0.00449	0.00483	0.00431	-0.00006	0.00007	-0.00002	87.83372	-15.61632	-39.72446	-0.11383	0.03838	0.01762	0.00412	-0.00021	-0.00155	29.92938	-10.15861	-9.47929	0.13870	0.07296	0.04860	-0.00205	0.00086	-0.00593	3.20677	-6.08519	10.76522	0.87545	0.28913	0.16452	-0.00711	0.04451	0.05784	-11.31941	-1.13586	-11.97240	-0.68116	0.73109	0.31828	-0.01073	0.04113	-0.05700	18.99434
922			9.21000	-4.97052	8.75920	20.61138	0.00445	0.00486	0.00440	-0.00005	0.00011	0.00000	87.85652	-15.55574	-39.72320	-0.11342	0.03830	0.01844	0.00470	-0.00017	-0.00219	29.95284	-10.12957	-9.40561	0.13872	0.07481	0.04915	-0.00285	0.00196	-0.00705	3.18994	-6.18924	10.55432	0.86600	0.29173	0.16395	-0.00971	0.04850	0.06468	-11.32967	-1.15339	-11.86595	-0.67788	0.73202	0.31769	-0.00922	0.05449	-0.05444	18.99143
923			9.22000	-4.96458	8.74485	20.60759	0.00441	0.00488	0.00448	-0.00004	0.00014	0.00004	87.88120	-15.48046	-39.72446	-0.11301	0.03816	0.01921	0.00444	0.00002	-0.00260	29.98106	-10.10256	-9.31931	0.13918	0.07507	0.04925	-0.00327	0.00282	-0.00752	3.17174	-6.30053	10.32185	0.86660	0.29639	0.16401	-0.01092	0.05169	0.07005	-11.33920	-1.18094	-11.76307	-0.67794	0.73327	0.31833	-0.00910	0.06402	-0.05216	18.98679
924			9.23000	-4.95909	8.72741	20.59825	0.00440	0.00489	0.00452	-0.00002	0.00016	0.00008	87.90337	-15.40062	-39.72989	-0.11266	0.03797	0.01987	0.00333	0.00032	-0.00265	30.01056	-10.07941	-9.22991	0.13988	0.07441	0.04907	-0.00334	0.00313	-0.00712	3.15159	-6.41585	10.07382	0.87007	0.30217	0.16428	-0.01076	0.05342	0.07363	-11.34924	-1.21458	-11.66214	-0.67454	0.73494	0.31964	-0.00981	0.06890	-0.05179	18.97918
925			9.24000	-4.95450	8.70853	20.58328	0.00440	0.00490	0.00454	-0.00001	0.00017	0.00012	87.91920	-15.32780	-39.74017	-0.11238	0.03776	0.02039	0.00169	0.00066	-0.00233	30.03829	-10.06110	-9.14859	0.14034	0.07397	0.04893	-0.00333	0.00289	-0.00601	3.12947	-6.53104	9.81703	0.87402	0.30797	0.16464	-0.00999	0.05313	0.07505	-11.36018	-1.24973	-11.55984	-0.67533	0.73810	0.32134	-0.01039	0.06886	-0.05317	18.96871
926			9.25000	-4.95174	8.69067	20.56406	0.00442	0.00489	0.00452	0.00001	0.00015	0.00014	87.92743	-15.27024	-39.75558	-0.11223	0.03756	0.02074	0.00005	0.00101	-0.00176	30.06330	-10.04779	-9.08345	0.14068	0.07399	0.04893	-0.00352	0.00229	-0.00448	3.10620	-6.64174	9.55970	0.87886	0.30978	0.16389	-0.00954	0.05017	0.07336	-11.37139	-1.28205	-11.45514	-0.67949	0.73749	0.32114	-0.01008	0.06332	-0.05424	18.95689
927			9.26000	-4.95198	8.67645	20.54347	0.00444	0.00488	0.00448	0.00004	0.00011	0.00014	87.92904	-15.23199	-39.77568	-0.11226	0.03741	0.02102	-0.00134	0.00130	-0.00103	30.08622	-10.03932	-9.03834	0.14135	0.07378	0.04873	-0.00393	0.00144	-0.00274	3.08348	-6.74414	9.31156	0.88284	0.31060	0.16221	-0.01020	0.04554	0.06848	-11.38186	-1.30804	-11.35065	-0.68375	0.73565	0.31969	-0.00870	0.05292	-0.05329	18.94552
928			9.27000	-4.95642	8.66838	20.52522	0.00446	0.00487	0.00443	0.00007	0.00004	0.00012	87.92515	-15.21579	-39.79887	-0.11243	0.03733	0.02118	-0.00251	0.00146	-0.00019	30.10704	-10.03486	-9.01539	0.14251	0.07310	0.04830	-0.00426	0.00039	-0.00095	3.06345	-6.83552	9.08238	0.88566	0.31247	0.16060	-0.01197	0.04030	0.06125	-11.39063	-1.32516	-11.25155	-0.68667	0.73819	0.31899	-0.00675	0.03890	-0.04998	18.93587
929			9.28000	-4.96575	8.66862	20.51256	0.00447	0.00486	0.00439	0.00010	-0.00003	0.00007	87.91570	-15.22331	-39.82243	-0.11269	0.03731	0.02112	-0.00361	0.00143	0.00066	30.12442	-10.03330	-9.01552	0.14379	0.07208	0.04775	-0.00420	-0.00078	0.00074	3.04769	-6.91508	8.88000	0.88803	0.31568	0.15978	-0.01400	0.03541	0.05272	-11.39748	-1.33177	-11.16268	-0.68813	0.74675	0.32001	-0.00532	0.02268	-0.04498	18.92861
930			9.29000	-4.97944	8.67803	20.50709	0.00446	0.00486	0.00436	0.00012	-0.00011	0.00003	87.90005	-15.25331	-39.84309	-0.11293	0.03734	0.02077	-0.00465	0.00120	0.00138	30.13673	-10.03304	-9.03727	0.14455	0.07093	0.04716	-0.00369	-0.00190	0.00210	3.03664	-6.98397	8.70898	0.88658	0.31568	0.15909	-0.01563	0.03087	0.04356	-11.40333	-1.32745	-11.08672	-0.68825	0.75295	0.32034	-0.00500	0.00607	-0.03891	18.92348
931			9.30000	-4.99538	8.69535	20.50817	0.00444	0.00487	0.00436	0.00012	-0.00017	-0.00001	87.87785	-15.30050	-39.85782	-0.11323	0.03747	0.02015	-0.00556	0.00080	0.00180	30.14309	-10.03246	-9.07606	0.14478	0.06979	0.04664	-0.00279	-0.00277	0.00298	3.03030	-7.04362	8.57035	0.88332	0.31524	0.15897	-0.01715	0.02671	0.03477	-11.40901	-1.31332	-11.02438	-0.69109	0.75746	0.32064	-0.00510	-0.00785	-0.03266	18.91956
932			9.31000	-5.01034	8.71753	20.51310	0.00441	0.00490	0.00440	0.00009	-0.00020	-0.00002	87.84943	-15.35645	-39.86437	-0.11363	0.03769	0.01946	-0.00626	0.00026	0.00189	30.14355	-10.03052	-9.12481	0.14454	0.06873	0.04614	-0.00164	-0.00323	0.00330	3.02864	-7.09419	8.46196	0.88187	0.31541	0.15917	-0.01882	0.02254	0.02705	-11.41434	-1.29272	-10.97462	-0.69724	0.76115	0.32101	-0.00455	-0.01648	-0.02689	18.91538
933			9.32000	-5.02092	8.74072	20.51732	0.00438	0.00494	0.00447	0.00005	-0.00019	0.00000	87.81570	-15.41195	-39.86164	-0.11424	0.03804	0.01893	-0.00672	-0.00032	0.00171	30.13873	-10.02702	-9.17557	0.14416	0.06796	0.04569	-0.00030	-0.00325	0.00311	3.03112	-7.13568	8.37871	0.88048	0.31432	0.15878	-0.02017	0.01852	0.02090	-11.41849	-1.27000	-10.93518	-0.70135	0.76184	0.32020	-0.00331	-0.01923	-0.02203	18.90961
934			9.33000	-5.02449	8.76204	20.51580	0.00437	0.00499	0.00455	0.00000	-0.00017	0.00006	87.77831	-15.45939	-39.85031	-0.11506	0.03849	0.01868	-0.00683	-0.00080	0.00137	30.12913	-10.02234	-9.22129	0.14355	0.06749	0.04522	0.00109	-0.00290	0.00255	3.03650	-7.16958	8.31378	0.87874	0.31142	0.15772	-0.02056	0.01527	0.01663	-11.42133	-1.24876	-10.90303	-0.69968	0.75981	0.31829	-0.00220	-0.01751	-0.01840	18.90095
935			9.34000	-5.01992	8.78064	20.50509	0.00437	0.00503	0.00461	-0.00004	-0.00014	0.00014	87.74017	-15.49494	-39.83360	-0.11587	0.03892	0.01866	-0.00648	-0.00105	0.00098	30.11578	-10.01688	-9.25739	0.14242	0.06737	0.04479	0.00222	-0.00235	0.00179	3.04313	-7.19820	8.26010	0.87649	0.30897	0.15643	-0.01980	0.01291	0.01412	-11.42339	-1.23101	-10.87544	-0.69277	0.76006	0.31670	-0.00169	-0.01332	-0.01589	18.88920
936			9.35000	-5.00842	8.79669	20.48405	0.00439	0.00505	0.00464	-0.00007	-0.00011	0.00021	87.70497	-15.51821	-39.81572	-0.11645	0.03923	0.01868	-0.00561	-0.00103	0.00060	30.10073	-10.01073	-9.28196	0.14061	0.06756	0.04454	0.00274	-0.00177	0.00100	3.04968	-7.22289	8.21225	0.87560	0.30760	0.15555	-0.01869	0.01095	0.01269	-11.42525	-1.21769	-10.85062	-0.68820	0.76181	0.31594	-0.00142	-0.00866	-0.01375	18.87516
937			9.36000	-4.99325	8.81015	20.45459	0.00442	0.00505	0.00464	-0.00008	-0.00008	0.00026	87.67628	-15.53065	-39.80097	-0.11675	0.03940	0.01863	-0.00424	-0.00073	0.00028	30.08690	-10.00374	-9.29524	0.13840	0.06792	0.04452	0.00245	-0.00127	0.00028	3.05604	-7.24393	8.16819	0.87307	0.30716	0.15469	-0.01826	0.00892	0.01123	-11.42673	-1.20836	-10.82914	-0.68362	0.76460	0.31545	-0.00070	-0.00550	-0.01072	18.86029
938			9.37000	-4.97839	8.82051	20.42171	0.00445	0.00503	0.00460	-0.00006	-0.00005	0.00025	87.65723	-15.53462	-39.79296	-0.11675	0.03941	0.01850	-0.00250	-0.00022	0.00005	30.07745	-9.99571	-9.29917	0.13615	0.06820	0.04470	0.00141	-0.00092	-0.00026	3.06332	-7.26056	8.13031	0.86806	0.30697	0.15432	-0.01893	0.00634	0.00875	-11.42719	-1.20190	-10.81408	-0.67898	0.76774	0.31552	0.00083	-0.00491	-0.00589	18.84590
939			9.38000	-4.96728	8.82698	20.39286	0.00447	0.00500	0.00454	-0.00004	-0.00002	0.00018	87.64991	-15.53321	-39.79428	-0.11650	0.03930	0.01826	-0.00064	0.00042	-0.00008	30.07470	-9.98709	-9.29733	0.13436	0.06806	0.04494	-0.00014	-0.00075	-0.00047	3.07293	-7.27103	8.10406	0.86078	0.30687	0.15371	-0.02026	0.00258	0.00461	-11.42573	-1.19695	-10.80961	-0.67445	0.76942	0.31505	0.00338	-0.00688	0.00096	18.83280
940			9.39000	-4.96199	8.82876	20.37588	0.00449	0.00497	0.00448	-0.00001	0.00001	0.00006	87.65441	-15.53019	-39.80590	-0.11617	0.03912	0.01798	0.00106	0.00106	-0.00008	30.07932	-9.97877	-9.29508	0.13325	0.06747	0.04517	-0.00183	-0.00081	-0.00026	3.08597	-7.27203	8.09624	0.85464	0.30539	0.15260	-0.02164	-0.00317	-0.00131	-11.42133	-1.19255	-10.81953	-0.67190	0.76854	0.31360	0.00730	-0.01051	0.00937	18.82149
941			9.40000	-4.96325	8.82578	20.37627	0.00450	0.00493	0.00444	0.00002	0.00003	-0.00008	87.66901	-15.52949	-39.82660	-0.11586	0.03896	0.01772	0.00246	0.00160	0.00004	30.09022	-9.97195	-9.29861	0.13279	0.06665	0.04530	-0.00344	-0.00106	0.00041	3.10312	-7.25862	8.11335	0.85175	0.30261	0.15195	-0.02291	-0.01144	-0.00864	-11.41253	-1.18836	-10.84629	-0.67172	0.76524	0.31219	0.01312	-0.01465	0.01835	18.81234
942			9.41000	-4.97053	8.81989	20.39675	0.00450	0.00492	0.00442	0.00004	0.00003	-0.00023	87.69180	-15.53454	-39.85455	-0.11562	0.03886	0.01758	0.00363	0.00202	0.00024	30.10578	-9.96813	-9.31349	0.13281	0.06593	0.04530	-0.00486	-0.00146	0.00145	3.12477	-7.22525	8.15945	0.85144	0.29934	0.15129	-0.02464	-0.02207	-0.01673	-11.39749	-1.18438	-10.88989	-0.67045	0.76030	0.31059	0.02095	-0.01841	0.02642	18.80593
943			9.42000	-4.98240	8.81374	20.43686	0.00448	0.00492	0.00444	0.00004	0.00001	-0.00037	87.72138	-15.54750	-39.88773	-0.11541	0.03882	0.01760	0.00466	0.00233	0.00047	30.12437	-9.96840	-9.34380	0.13316	0.06557	0.04518	-0.00611	-0.00195	0.00271	3.15169	-7.16735	8.23626	0.85235	0.29439	0.14941	-0.02802	-0.03413	-0.02490	-11.37463	-1.18042	-10.94734	-0.66914	0.75522	0.30770	0.03040	-0.02156	0.03246	18.80236
944			9.43000	-4.99637	8.80879	20.49348	0.00444	0.00495	0.00450	0.00003	-0.00000	-0.00049	87.75690	-15.56801	-39.92466	-0.11514	0.03885	0.01781	0.00548	0.00256	0.00064	30.14492	-9.97328	-9.39128	0.13412	0.06607	0.04513	-0.00714	-0.00246	0.00397	3.18543	-7.08208	8.34426	0.85389	0.28815	0.14638	-0.03383	-0.04642	-0.03268	-11.34284	-1.17614	-11.01488	-0.66685	0.75010	0.30361	0.04045	-0.02394	0.03642	18.80126
945			9.44000	-5.00910	8.80406	20.56148	0.00437	0.00501	0.00460	-0.00000	-0.00000	-0.00056	87.79652	-15.59178	-39.96442	-0.11492	0.03895	0.01838	0.00591	0.00274	0.00063	30.16626	-9.98218	-9.45415	0.13606	0.06812	0.04546	-0.00776	-0.00291	0.00496	3.22747	-6.96879	8.48333	0.85401	0.27809	0.14228	-0.04088	-0.05676	-0.03961	-11.30218	-1.17160	-11.08935	-0.66281	0.74308	0.29793	0.04917	-0.02500	0.03874	18.80154
946			9.45000	-5.01690	8.79708	20.63438	0.00430	0.00509	0.00473	-0.00005	0.00003	-0.00059	87.83788	-15.61030	-40.00664	-0.11486	0.03914	0.01962	0.00586	0.00284	0.00033	30.18693	-9.99373	-9.52603	0.13903	0.07198	0.04606	-0.00775	-0.00317	0.00539	3.27750	-6.83061	8.65181	0.84998	0.26317	0.13695	-0.04574	-0.06241	-0.04471	-11.25468	-1.16755	-11.16858	-0.65504	0.73717	0.29087	0.05344	-0.02489	0.03945	18.80186
947			9.46000	-5.01727	8.78558	20.70444	0.00422	0.00517	0.00487	-0.00010	0.00008	-0.00055	87.87798	-15.61427	-40.05001	-0.11502	0.03938	0.02168	0.00536	0.00278	-0.00026	30.20520	-10.00600	-9.59765	0.14223	0.07687	0.04645	-0.00697	-0.00313	0.00514	3.33192	-6.67608	8.84382	0.84366	0.25064	0.13271	-0.04469	-0.06322	-0.04752	-11.20542	-1.16400	-11.24934	-0.64676	0.73922	0.28622	0.05065	-0.02438	0.03810	18.80093
948			9.47000	-5.01013	8.76904	20.76339	0.00415	0.00525	0.00500	-0.00013	0.00013	-0.00045	87.91402	-15.59960	-40.09113	-0.11515	0.03959	0.02413	0.00460	0.00249	-0.00102	30.21961	-10.01715	-9.66112	0.14465	0.08153	0.04634	-0.00556	-0.00281	0.00434	3.38415	-6.51819	9.04738	0.83796	0.24370	0.13103	-0.03606	-0.05974	-0.04770	-11.16174	-1.16014	-11.32560	-0.64203	0.74634	0.28518	0.04041	-0.02341	0.03390	18.79815
949			9.48000	-4.99791	8.74892	20.80529	0.00409	0.00530	0.00510	-0.00013	0.00017	-0.00031	87.94435	-15.56833	-40.12657	-0.11501	0.03966	0.02613	0.00373	0.00207	-0.00175	30.22934	-10.02583	-9.71190	0.14558	0.08444	0.04575	-0.00379	-0.00230	0.00324	3.42694	-6.37104	9.24627	0.83313	0.23879	0.13015	-0.02122	-0.05195	-0.04444	-11.13046	-1.15512	-11.38998	-0.64024	0.74888	0.28427	0.02478	-0.02085	0.02676	18.79370
950			9.49000	-4.98439	8.72737	20.82943	0.00404	0.00533	0.00516	-0.00011	0.00018	-0.00017	87.96861	-15.52517	-40.15592	-0.11452	0.03957	0.02728	0.00283	0.00172	-0.00227	30.23424	-10.03102	-9.74830	0.14494	0.08523	0.04485	-0.00199	-0.00177	0.00207	3.45535	-6.24595	9.42537	0.82982	0.23350	0.12924	-0.00294	-0.04082	-0.03819	-11.11514	-1.14966	-11.43762	-0.63917	0.74594	0.28256	0.00696	-0.01634	0.01842	18.78827
951			9.50000	-4.97326	8.70632	20.84020	0.00399	0.00533	0.00518	-0.00007	0.00018	-0.00008	87.98753	-15.47476	-40.18188	-0.11391	0.03936	0.02770	0.00200	0.00158	-0.00255	30.23485	-10.03185	-9.77048	0.14339	0.08451	0.04391	-0.00041	-0.00137	0.00096	3.46678	-6.15065	9.57415	0.83158	0.23308	0.12934	0.01694	-0.02849	-0.03027	-11.11641	-1.14490	-11.46814	-0.63989	0.74677	0.28299	-0.01098	-0.01154	0.01066	18.78278
[truncated: 1,520 more rows]
[truncated: 11 more columns]
