# Supplementary material for: Analysis of the impact of different landing heights and lateralities on lower limb joint load based on statistical parametric mapping
Source: PLoS One. 2025 May 30;20(5):e0324656. doi: 10.1371/journal.pone.0324656 (PMC12124505; doi:10.1371/journal.pone.0324656)
Supplement: S1 File — (ZIP) [file pone.0324656.s001.zip › Original data/018/左前45.txt]

	C:\Users\dell\Documents\Qualisys-GAIT1214\Data\wangshuxiang_wangshuxiang_2023-11-19_wjn017\2023-11-19\2023-11-19_unspecified\Gait LB - CAST 7.c3d	C:\Users\dell\Documents\Qualisys-GAIT1214\Data\wangshuxiang_wangshuxiang_2023-11-19_wjn017\2023-11-19\2023-11-19_unspecified\Gait LB - CAST 7.c3d	C:\Users\dell\Documents\Qualisys-GAIT1214\Data\wangshuxiang_wangshuxiang_2023-11-19_wjn017\2023-11-19\2023-11-19_unspecified\Gait LB - CAST 7.c3d	C:\Users\dell\Documents\Qualisys-GAIT1214\Data\wangshuxiang_wangshuxiang_2023-11-19_wjn017\2023-11-19\2023-11-19_unspecified\Gait LB - CAST 7.c3d	C:\Users\dell\Documents\Qualisys-GAIT1214\Data\wangshuxiang_wangshuxiang_2023-11-19_wjn017\2023-11-19\2023-11-19_unspecified\Gait LB - CAST 7.c3d	C:\Users\dell\Documents\Qualisys-GAIT1214\Data\wangshuxiang_wangshuxiang_2023-11-19_wjn017\2023-11-19\2023-11-19_unspecified\Gait LB - CAST 7.c3d	C:\Users\dell\Documents\Qualisys-GAIT1214\Data\wangshuxiang_wangshuxiang_2023-11-19_wjn017\2023-11-19\2023-11-19_unspecified\Gait LB - CAST 7.c3d	C:\Users\dell\Documents\Qualisys-GAIT1214\Data\wangshuxiang_wangshuxiang_2023-11-19_wjn017\2023-11-19\2023-11-19_unspecified\Gait LB - CAST 7.c3d	C:\Users\dell\Documents\Qualisys-GAIT1214\Data\wangshuxiang_wangshuxiang_2023-11-19_wjn017\2023-11-19\2023-11-19_unspecified\Gait LB - CAST 7.c3d	C:\Users\dell\Documents\Qualisys-GAIT1214\Data\wangshuxiang_wangshuxiang_2023-11-19_wjn017\2023-11-19\2023-11-19_unspecified\Gait LB - CAST 7.c3d	C:\Users\dell\Documents\Qualisys-GAIT1214\Data\wangshuxiang_wangshuxiang_2023-11-19_wjn017\2023-11-19\2023-11-19_unspecified\Gait LB - CAST 7.c3d	C:\Users\dell\Documents\Qualisys-GAIT1214\Data\wangshuxiang_wangshuxiang_2023-11-19_wjn017\2023-11-19\2023-11-19_unspecified\Gait LB - CAST 7.c3d	C:\Users\dell\Documents\Qualisys-GAIT1214\Data\wangshuxiang_wangshuxiang_2023-11-19_wjn017\2023-11-19\2023-11-19_unspecified\Gait LB - CAST 7.c3d	C:\Users\dell\Documents\Qualisys-GAIT1214\Data\wangshuxiang_wangshuxiang_2023-11-19_wjn017\2023-11-19\2023-11-19_unspecified\Gait LB - CAST 7.c3d	C:\Users\dell\Documents\Qualisys-GAIT1214\Data\wangshuxiang_wangshuxiang_2023-11-19_wjn017\2023-11-19\2023-11-19_unspecified\Gait LB - CAST 7.c3d	C:\Users\dell\Documents\Qualisys-GAIT1214\Data\wangshuxiang_wangshuxiang_2023-11-19_wjn017\2023-11-19\2023-11-19_unspecified\Gait LB - CAST 7.c3d	C:\Users\dell\Documents\Qualisys-GAIT1214\Data\wangshuxiang_wangshuxiang_2023-11-19_wjn017\2023-11-19\2023-11-19_unspecified\Gait LB - CAST 7.c3d	C:\Users\dell\Documents\Qualisys-GAIT1214\Data\wangshuxiang_wangshuxiang_2023-11-19_wjn017\2023-11-19\2023-11-19_unspecified\Gait LB - CAST 7.c3d	C:\Users\dell\Documents\Qualisys-GAIT1214\Data\wangshuxiang_wangshuxiang_2023-11-19_wjn017\2023-11-19\2023-11-19_unspecified\Gait LB - CAST 7.c3d	C:\Users\dell\Documents\Qualisys-GAIT1214\Data\wangshuxiang_wangshuxiang_2023-11-19_wjn017\2023-11-19\2023-11-19_unspecified\Gait LB - CAST 7.c3d	C:\Users\dell\Documents\Qualisys-GAIT1214\Data\wangshuxiang_wangshuxiang_2023-11-19_wjn017\2023-11-19\2023-11-19_unspecified\Gait LB - CAST 7.c3d	C:\Users\dell\Documents\Qualisys-GAIT1214\Data\wangshuxiang_wangshuxiang_2023-11-19_wjn017\2023-11-19\2023-11-19_unspecified\Gait LB - CAST 7.c3d	C:\Users\dell\Documents\Qualisys-GAIT1214\Data\wangshuxiang_wangshuxiang_2023-11-19_wjn017\2023-11-19\2023-11-19_unspecified\Gait LB - CAST 7.c3d	C:\Users\dell\Documents\Qualisys-GAIT1214\Data\wangshuxiang_wangshuxiang_2023-11-19_wjn017\2023-11-19\2023-11-19_unspecified\Gait LB - CAST 7.c3d	C:\Users\dell\Documents\Qualisys-GAIT1214\Data\wangshuxiang_wangshuxiang_2023-11-19_wjn017\2023-11-19\2023-11-19_unspecified\Gait LB - CAST 7.c3d	C:\Users\dell\Documents\Qualisys-GAIT1214\Data\wangshuxiang_wangshuxiang_2023-11-19_wjn017\2023-11-19\2023-11-19_unspecified\Gait LB - CAST 7.c3d	C:\Users\dell\Documents\Qualisys-GAIT1214\Data\wangshuxiang_wangshuxiang_2023-11-19_wjn017\2023-11-19\2023-11-19_unspecified\Gait LB - CAST 7.c3d	C:\Users\dell\Documents\Qualisys-GAIT1214\Data\wangshuxiang_wangshuxiang_2023-11-19_wjn017\2023-11-19\2023-11-19_unspecified\Gait LB - CAST 7.c3d	C:\Users\dell\Documents\Qualisys-GAIT1214\Data\wangshuxiang_wangshuxiang_2023-11-19_wjn017\2023-11-19\2023-11-19_unspecified\Gait LB - CAST 7.c3d	C:\Users\dell\Documents\Qualisys-GAIT1214\Data\wangshuxiang_wangshuxiang_2023-11-19_wjn017\2023-11-19\2023-11-19_unspecified\Gait LB - CAST 7.c3d	C:\Users\dell\Documents\Qualisys-GAIT1214\Data\wangshuxiang_wangshuxiang_2023-11-19_wjn017\2023-11-19\2023-11-19_unspecified\Gait LB - CAST 7.c3d	C:\Users\dell\Documents\Qualisys-GAIT1214\Data\wangshuxiang_wangshuxiang_2023-11-19_wjn017\2023-11-19\2023-11-19_unspecified\Gait LB - CAST 7.c3d	C:\Users\dell\Documents\Qualisys-GAIT1214\Data\wangshuxiang_wangshuxiang_2023-11-19_wjn017\2023-11-19\2023-11-19_unspecified\Gait LB - CAST 7.c3d	C:\Users\dell\Documents\Qualisys-GAIT1214\Data\wangshuxiang_wangshuxiang_2023-11-19_wjn017\2023-11-19\2023-11-19_unspecified\Gait LB - CAST 7.c3d	C:\Users\dell\Documents\Qualisys-GAIT1214\Data\wangshuxiang_wangshuxiang_2023-11-19_wjn017\2023-11-19\2023-11-19_unspecified\Gait LB - CAST 7.c3d	C:\Users\dell\Documents\Qualisys-GAIT1214\Data\wangshuxiang_wangshuxiang_2023-11-19_wjn017\2023-11-19\2023-11-19_unspecified\Gait LB - CAST 7.c3d	C:\Users\dell\Documents\Qualisys-GAIT1214\Data\wangshuxiang_wangshuxiang_2023-11-19_wjn017\2023-11-19\2023-11-19_unspecified\Gait LB - CAST 7.c3d	C:\Users\dell\Documents\Qualisys-GAIT1214\Data\wangshuxiang_wangshuxiang_2023-11-19_wjn017\2023-11-19\2023-11-19_unspecified\Gait LB - CAST 7.c3d	C:\Users\dell\Documents\Qualisys-GAIT1214\Data\wangshuxiang_wangshuxiang_2023-11-19_wjn017\2023-11-19\2023-11-19_unspecified\Gait LB - CAST 7.c3d	C:\Users\dell\Documents\Qualisys-GAIT1214\Data\wangshuxiang_wangshuxiang_2023-11-19_wjn017\2023-11-19\2023-11-19_unspecified\Gait LB - CAST 7.c3d	C:\Users\dell\Documents\Qualisys-GAIT1214\Data\wangshuxiang_wangshuxiang_2023-11-19_wjn017\2023-11-19\2023-11-19_unspecified\Gait LB - CAST 7.c3d	C:\Users\dell\Documents\Qualisys-GAIT1214\Data\wangshuxiang_wangshuxiang_2023-11-19_wjn017\2023-11-19\2023-11-19_unspecified\Gait LB - CAST 7.c3d	C:\Users\dell\Documents\Qualisys-GAIT1214\Data\wangshuxiang_wangshuxiang_2023-11-19_wjn017\2023-11-19\2023-11-19_unspecified\Gait LB - CAST 7.c3d	C:\Users\dell\Documents\Qualisys-GAIT1214\Data\wangshuxiang_wangshuxiang_2023-11-19_wjn017\2023-11-19\2023-11-19_unspecified\Gait LB - CAST 7.c3d	C:\Users\dell\Documents\Qualisys-GAIT1214\Data\wangshuxiang_wangshuxiang_2023-11-19_wjn017\2023-11-19\2023-11-19_unspecified\Gait LB - CAST 7.c3d	C:\Users\dell\Documents\Qualisys-GAIT1214\Data\wangshuxiang_wangshuxiang_2023-11-19_wjn017\2023-11-19\2023-11-19_unspecified\Gait LB - CAST 7.c3d	C:\Users\dell\Documents\Qualisys-GAIT1214\Data\wangshuxiang_wangshuxiang_2023-11-19_wjn017\2023-11-19\2023-11-19_unspecified\Gait LB - CAST 7.c3d	C:\Users\dell\Documents\Qualisys-GAIT1214\Data\wangshuxiang_wangshuxiang_2023-11-19_wjn017\2023-11-19\2023-11-19_unspecified\Gait LB - CAST 7.c3d	C:\Users\dell\Documents\Qualisys-GAIT1214\Data\wangshuxiang_wangshuxiang_2023-11-19_wjn017\2023-11-19\2023-11-19_unspecified\Gait LB - CAST 7.c3d
	CD	ZD	TIME	Right Ankle Angles	Right Ankle Angles	Right Ankle Angles	Right Ankle Moment	Right Ankle Moment	Right Ankle Moment	Right Ankle Power	Right Ankle Power	Right Ankle Power	Right Knee Angles	Right Knee Angles	Right Knee Angles	Right Knee Moment	Right Knee Moment	Right Knee Moment	Right Knee Power	Right Knee Power	Right Knee Power	Right Hip Angles	Right Hip Angles	Right Hip Angles	Right Hip Moment	Right Hip Moment	Right Hip Moment	Right Hip Power	Right Hip Power	Right Hip Power	Left Ankle Angles	Left Ankle Angles	Left Ankle Angles	Left Ankle Moment	Left Ankle Moment	Left Ankle Moment	Left Ankle Power	Left Ankle Power	Left Ankle Power	Left Knee Angles	Left Knee Angles	Left Knee Angles	Left Knee Moment	Left Knee Moment	Left Knee Moment	Left Knee Power	Left Knee Power	Left Knee Power	Left Hip Angles
	EVENT_LABEL	EVENT_LABEL	FRAME_NUMBERS	LINK_MODEL_BASED	LINK_MODEL_BASED	LINK_MODEL_BASED	LINK_MODEL_BASED	LINK_MODEL_BASED	LINK_MODEL_BASED	LINK_MODEL_BASED	LINK_MODEL_BASED	LINK_MODEL_BASED	LINK_MODEL_BASED	LINK_MODEL_BASED	LINK_MODEL_BASED	LINK_MODEL_BASED	LINK_MODEL_BASED	LINK_MODEL_BASED	LINK_MODEL_BASED	LINK_MODEL_BASED	LINK_MODEL_BASED	LINK_MODEL_BASED	LINK_MODEL_BASED	LINK_MODEL_BASED	LINK_MODEL_BASED	LINK_MODEL_BASED	LINK_MODEL_BASED	LINK_MODEL_BASED	LINK_MODEL_BASED	LINK_MODEL_BASED	LINK_MODEL_BASED	LINK_MODEL_BASED	LINK_MODEL_BASED	LINK_MODEL_BASED	LINK_MODEL_BASED	LINK_MODEL_BASED	LINK_MODEL_BASED	LINK_MODEL_BASED	LINK_MODEL_BASED	LINK_MODEL_BASED	LINK_MODEL_BASED	LINK_MODEL_BASED	LINK_MODEL_BASED	LINK_MODEL_BASED	LINK_MODEL_BASED	LINK_MODEL_BASED	LINK_MODEL_BASED	LINK_MODEL_BASED	LINK_MODEL_BASED
	ORIGINAL	ORIGINAL	ORIGINAL	ORIGINAL	ORIGINAL	ORIGINAL	ORIGINAL	ORIGINAL	ORIGINAL	ORIGINAL	ORIGINAL	ORIGINAL	ORIGINAL	ORIGINAL	ORIGINAL	ORIGINAL	ORIGINAL	ORIGINAL	ORIGINAL	ORIGINAL	ORIGINAL	ORIGINAL	ORIGINAL	ORIGINAL	ORIGINAL	ORIGINAL	ORIGINAL	ORIGINAL	ORIGINAL	ORIGINAL	ORIGINAL	ORIGINAL	ORIGINAL	ORIGINAL	ORIGINAL	ORIGINAL	ORIGINAL	ORIGINAL	ORIGINAL	ORIGINAL	ORIGINAL	ORIGINAL	ORIGINAL	ORIGINAL	ORIGINAL	ORIGINAL	ORIGINAL	ORIGINAL	ORIGINAL
ITEM	X	X	X	X	Y	Z	X	Y	Z	X	Y	Z	X	Y	Z	X	Y	Z	X	Y	Z	X	Y	Z	X	Y	Z	X	Y	Z	X	Y	Z	X	Y	Z	X	Y	Z	X	Y	Z	X	Y	Z	X	Y	Z	X
1	0.64000	0.77000	0.00000	14.19230	-2.54879	6.30821							6.15590	-4.10298	3.08793							13.51853	1.51498	-23.49475							-19.66858	5.47170	19.49128							-1.23484	0.90790	-28.25725							36.46143
2			0.01000	14.38707	-2.33648	6.33805							6.20284	-4.18353	3.11779							13.45202	1.51436	-23.50471							-19.67200	5.38704	19.32305							-1.21868	0.91757	-28.29561							36.41498
3			0.02000	14.60083	-2.10477	6.38799	-0.00973	-0.00017	-0.00042	0.00377	0.00006	0.00009	6.25362	-4.26291	3.12421	-0.02372	-0.00400	-0.00219	0.00250	-0.00056	0.00001	13.39221	1.50961	-23.51260	0.05252	-0.05282	-0.01084	0.00471	-0.00063	-0.00012	-19.67897	5.30714	19.16287	-0.00954	-0.00298	0.00091	-0.00034	-0.00064	0.00019	-1.20218	0.92431	-28.32518	0.04354	0.02243	0.00220	-0.00129	-0.00020	0.00009	36.37335
4			0.03000	14.83543	-1.85542	6.45911	-0.00981	-0.00020	-0.00045	0.00414	0.00008	0.00011	6.32526	-4.34166	3.09656	-0.02115	-0.00487	-0.00212	0.00305	-0.00071	0.00014	13.34949	1.49814	-23.51426	0.03635	-0.05196	-0.01087	0.00199	-0.00136	-0.00003	-19.68505	5.23534	19.01902	-0.00918	-0.00299	0.00072	-0.00026	-0.00055	0.00013	-1.18546	0.92673	-28.34061	0.04193	0.02117	0.00192	-0.00124	-0.00002	0.00003	36.33542
5			0.04000	15.08902	-1.59004	6.55139	-0.00986	-0.00024	-0.00047	0.00445	0.00010	0.00014	6.42603	-4.42029	3.03034	-0.01904	-0.00546	-0.00197	0.00364	-0.00084	0.00025	13.32930	1.47979	-23.50829	0.02501	-0.05176	-0.01103	0.00037	-0.00203	0.00009	-19.68795	5.17482	18.90097	-0.00893	-0.00299	0.00061	-0.00017	-0.00044	0.00008	-1.16851	0.92505	-28.34087	0.04091	0.02044	0.00179	-0.00120	0.00013	-0.00002	36.30013
6			0.05000	15.35736	-1.31212	6.66053	-0.00989	-0.00027	-0.00051	0.00467	0.00012	0.00016	6.55688	-4.49934	2.92941	-0.01755	-0.00578	-0.00175	0.00414	-0.00093	0.00031	13.33197	1.45667	-23.49463	0.01823	-0.05193	-0.01131	-0.00041	-0.00248	0.00023	-19.68808	5.12940	18.81703	-0.00877	-0.00296	0.00057	-0.00009	-0.00029	0.00005	-1.15167	0.91992	-28.32772	0.04033	0.02028	0.00177	-0.00113	0.00026	-0.00006	36.26579
7			0.06000	15.63571	-1.02759	6.77738	-0.00990	-0.00031	-0.00054	0.00483	0.00013	0.00018	6.71428	-4.57892	2.80501	-0.01671	-0.00593	-0.00153	0.00460	-0.00098	0.00032	13.35392	1.43183	-23.47299	0.01489	-0.05263	-0.01171	-0.00077	-0.00270	0.00040	-19.68837	5.10346	18.77249	-0.00867	-0.00291	0.00059	-0.00007	-0.00011	0.00002	-1.13576	0.91128	-28.30408	0.04002	0.02052	0.00183	-0.00100	0.00040	-0.00009	36.23015
8			0.07000	15.92034	-0.74241	6.89059	-0.00990	-0.00035	-0.00055	0.00493	0.00015	0.00017	6.89319	-4.65958	2.67135	-0.01649	-0.00590	-0.00140	0.00510	-0.00100	0.00030	13.38994	1.40861	-23.44269	0.01350	-0.05390	-0.01210	-0.00098	-0.00270	0.00061	-19.69305	5.09977	18.76828	-0.00862	-0.00282	0.00067	-0.00011	0.00006	-0.00001	-1.12207	0.89892	-28.27316	0.03991	0.02096	0.00195	-0.00078	0.00053	-0.00011	36.19065
9			0.08000	16.20959	-0.45960	6.99131	-0.00990	-0.00039	-0.00055	0.00503	0.00017	0.00016	7.08986	-4.74245	2.54050	-0.01673	-0.00568	-0.00141	0.00569	-0.00099	0.00028	13.43503	1.38926	-23.40385	0.01264	-0.05521	-0.01229	-0.00108	-0.00256	0.00080	-19.70596	5.11707	18.80162	-0.00861	-0.00270	0.00079	-0.00021	0.00019	-0.00005	-1.11229	0.88342	-28.23818	0.03996	0.02147	0.00211	-0.00047	0.00064	-0.00013	36.14471
10			0.09000	16.50411	-0.17671	7.07780	-0.00988	-0.00043	-0.00052	0.00514	0.00019	0.00015	7.30418	-4.82955	2.41695	-0.01717	-0.00532	-0.00158	0.00643	-0.00098	0.00030	13.48606	1.37422	-23.35776	0.01141	-0.05589	-0.01214	-0.00109	-0.00241	0.00093	-19.72950	5.15039	18.86662	-0.00863	-0.00257	0.00093	-0.00033	0.00027	-0.00010	-1.10763	0.86624	-28.20216	0.04013	0.02197	0.00229	-0.00010	0.00068	-0.00014	36.09037
11			0.10000	16.80616	0.11365	7.15649	-0.00987	-0.00046	-0.00048	0.00529	0.00021	0.00014	7.53964	-4.92316	2.29611	-0.01756	-0.00487	-0.00181	0.00728	-0.00096	0.00035	13.54246	1.36170	-23.30675	0.00991	-0.05550	-0.01161	-0.00104	-0.00240	0.00096	-19.76421	5.19201	18.95568	-0.00866	-0.00244	0.00108	-0.00047	0.00031	-0.00014	-1.10845	0.84905	-28.16810	0.04029	0.02249	0.00248	0.00026	0.00068	-0.00014	36.02666
12			0.11000	17.11776	0.42042	7.23783	-0.00984	-0.00050	-0.00043	0.00545	0.00024	0.00013	7.80057	-5.02455	2.16916	-0.01778	-0.00437	-0.00201	0.00815	-0.00093	0.00041	13.60441	1.34810	-23.25435	0.00861	-0.05427	-0.01084	-0.00098	-0.00261	0.00086	-19.80866	5.23423	19.06010	-0.00871	-0.00232	0.00124	-0.00058	0.00030	-0.00019	-1.11402	0.83288	-28.13805	0.04041	0.02304	0.00266	0.00055	0.00065	-0.00013	35.95306
13			0.12000	17.43930	0.74955	7.33063	-0.00982	-0.00052	-0.00038	0.00560	0.00027	0.00013	8.08845	-5.13291	2.03071	-0.01778	-0.00394	-0.00214	0.00891	-0.00089	0.00047	13.67078	1.32935	-23.20583	0.00766	-0.05313	-0.01011	-0.00091	-0.00299	0.00065	-19.86014	5.27146	19.17092	-0.00875	-0.00221	0.00138	-0.00066	0.00027	-0.00022	-1.12311	0.81794	-28.11245	0.04051	0.02357	0.00283	0.00072	0.00060	-0.00011	35.86922
14			0.13000	17.76874	1.10222	7.43925	-0.00979	-0.00055	-0.00035	0.00571	0.00030	0.00013	8.40037	-5.24687	1.88207	-0.01767	-0.00379	-0.00221	0.00948	-0.00091	0.00051	13.73863	1.30266	-23.16795	0.00670	-0.05309	-0.00974	-0.00079	-0.00342	0.00036	-19.91537	5.30156	19.27979	-0.00879	-0.00213	0.00151	-0.00070	0.00023	-0.00023	-1.13379	0.80443	-28.09130	0.04059	0.02408	0.00299	0.00077	0.00054	-0.00010	35.77552
15			0.14000	18.10270	1.47574	7.56360	-0.00978	-0.00059	-0.00034	0.00577	0.00033	0.00015	8.73058	-5.36641	1.72886	-0.01771	-0.00400	-0.00228	0.00997	-0.00101	0.00052	13.80437	1.26772	-23.14705	0.00575	-0.05438	-0.00991	-0.00064	-0.00376	0.00002	-19.97130	5.32525	19.37942	-0.00882	-0.00208	0.00161	-0.00072	0.00019	-0.00022	-1.14423	0.79315	-28.07477	0.04074	0.02454	0.00313	0.00071	0.00043	-0.00008	35.67290
16			0.15000	18.43814	1.86459	7.70028	-0.00978	-0.00063	-0.00037	0.00581	0.00036	0.00017	9.07398	-5.49282	1.57704	-0.01824	-0.00451	-0.00239	0.01066	-0.00120	0.00053	13.86587	1.22637	-23.14630	0.00523	-0.05679	-0.01057	-0.00054	-0.00394	-0.00034	-20.02544	5.34349	19.46455	-0.00886	-0.00204	0.00169	-0.00070	0.00014	-0.00019	-1.15328	0.78505	-28.06278	0.04098	0.02494	0.00324	0.00060	0.00028	-0.00006	35.56264
17			0.16000	18.77414	2.26234	7.84482	-0.00978	-0.00069	-0.00041	0.00586	0.00040	0.00019	9.42883	-5.62787	1.42910	-0.01942	-0.00493	-0.00256	0.01179	-0.00140	0.00054	13.92344	1.18164	-23.16423	0.00561	-0.05938	-0.01148	-0.00055	-0.00391	-0.00070	-20.07581	5.35628	19.53227	-0.00889	-0.00202	0.00173	-0.00066	0.00010	-0.00016	-1.16060	0.78070	-28.05433	0.04125	0.02529	0.00332	0.00049	0.00012	-0.00004	35.44596
18			0.17000	19.11319	2.66414	7.99246	-0.00980	-0.00074	-0.00042	0.00599	0.00043	0.00020	9.79863	-5.77355	1.28380	-0.02108	-0.00486	-0.00273	0.01350	-0.00148	0.00056	13.97999	1.13651	-23.19550	0.00678	-0.06062	-0.01226	-0.00068	-0.00369	-0.00093	-20.12108	5.36343	19.58166	-0.00893	-0.00203	0.00175	-0.00060	0.00006	-0.00011	-1.16672	0.77999	-28.04729	0.04154	0.02560	0.00336	0.00046	-0.00002	-0.00005	35.32350
19			0.18000	19.46101	3.06759	8.13868	-0.00981	-0.00079	-0.00039	0.00623	0.00046	0.00019	10.19210	-5.93152	1.13639	-0.02285	-0.00421	-0.00289	0.01578	-0.00139	0.00061	14.04025	1.09293	-23.23172	0.00802	-0.05960	-0.01260	-0.00090	-0.00345	-0.00095	-20.16073	5.36546	19.61313	-0.00895	-0.00205	0.00175	-0.00054	0.00003	-0.00007	-1.17312	0.78205	-28.03856	0.04174	0.02587	0.00335	0.00054	-0.00010	-0.00007	35.19476
20			0.19000	19.82565	3.47372	8.28111	-0.00984	-0.00084	-0.00033	0.00662	0.00050	0.00016	10.62162	-6.10269	0.97790	-0.02428	-0.00327	-0.00308	0.01849	-0.00118	0.00072	14.10947	1.05134	-23.26280	0.00797	-0.05676	-0.01249	-0.00105	-0.00341	-0.00072	-20.19461	5.36387	19.62756	-0.00898	-0.00209	0.00171	-0.00047	-0.00000	-0.00002	-1.18126	0.78478	-28.02507	0.04194	0.02605	0.00330	0.00073	-0.00006	-0.00010	35.05868
21			0.20000	20.21547	3.88726	8.42218	-0.00987	-0.00089	-0.00025	0.00716	0.00054	0.00012	11.10107	-6.28684	0.79445	-0.02500	-0.00243	-0.00331	0.02134	-0.00096	0.00094	14.19242	1.00998	-23.27920	0.00506	-0.05287	-0.01196	-0.00081	-0.00373	-0.00033	-20.22240	5.36004	19.62645	-0.00900	-0.00214	0.00166	-0.00040	-0.00003	0.00002	-1.19250	0.78529	-28.00538	0.04217	0.02602	0.00322	0.00101	0.00012	-0.00013	34.91412
22			0.21000	20.63728	4.31569	8.56937	-0.00990	-0.00095	-0.00017	0.00779	0.00059	0.00009	11.64451	-6.48286	0.56851	-0.02472	-0.00186	-0.00354	0.02384	-0.00081	0.00128	14.29348	0.96534	-23.27354	-0.00197	-0.04836	-0.01108	0.00039	-0.00439	0.00011	-20.24396	5.35408	19.61250	-0.00900	-0.00220	0.00159	-0.00032	-0.00005	0.00004	-1.20813	0.78060	-27.97986	0.04241	0.02574	0.00312	0.00142	0.00041	-0.00015	34.76032
23			0.22000	21.09398	4.76696	8.73247	-0.00994	-0.00101	-0.00010	0.00846	0.00065	0.00006	12.26406	-6.68863	0.28411	-0.02345	-0.00148	-0.00368	0.02556	-0.00070	0.00170	14.41702	0.91210	-23.24246	-0.01312	-0.04319	-0.00985	0.00315	-0.00521	0.00046	-20.25992	5.34551	19.58957	-0.00897	-0.00226	0.00151	-0.00025	-0.00007	0.00005	-1.23000	0.76839	-27.94990	0.04255	0.02529	0.00302	0.00198	0.00076	-0.00017	34.59683
24			0.23000	21.58334	5.24789	8.92012	-0.00997	-0.00107	-0.00003	0.00908	0.00073	0.00002	12.96833	-6.90208	-0.06895	-0.02162	-0.00108	-0.00372	0.02653	-0.00056	0.00213	14.56711	0.84480	-23.18716	-0.02719	-0.03728	-0.00829	0.00790	-0.00589	0.00063	-20.27162	5.33456	19.56163	-0.00893	-0.00232	0.00143	-0.00020	-0.00009	0.00006	-1.26066	0.74770	-27.91654	0.04254	0.02467	0.00292	0.00274	0.00108	-0.00018	34.42268
25			0.24000	22.09923	5.76447	9.13872	-0.01002	-0.00115	0.00003	0.00960	0.00082	-0.00002	13.76376	-7.12249	-0.49519	-0.01982	-0.00053	-0.00366	0.02721	-0.00030	0.00251	14.74816	0.75873	-23.11249	-0.04252	-0.03063	-0.00641	0.01484	-0.00613	0.00060	-20.28044	5.32184	19.53221	-0.00888	-0.00237	0.00136	-0.00016	-0.00009	0.00005	-1.30301	0.71977	-27.88012	0.04238	0.02394	0.00283	0.00368	0.00128	-0.00018	34.23648
26			0.25000	22.63390	6.32134	9.39265	-0.01007	-0.00125	0.00008	0.01003	0.00093	-0.00007	14.65696	-7.35047	-0.99443	-0.01835	0.00023	-0.00352	0.02811	0.00015	0.00278	14.96506	0.65019	-23.02572	-0.05772	-0.02330	-0.00431	0.02402	-0.00570	0.00041	-20.28704	5.30790	19.50452	-0.00881	-0.00241	0.00130	-0.00012	-0.00009	0.00004	-1.35933	0.68828	-27.84113	0.04207	0.02319	0.00275	0.00467	0.00129	-0.00019	34.03666
27			0.26000	23.18014	6.92059	9.68404	-0.01014	-0.00135	0.00011	0.01038	0.00106	-0.00010	15.65576	-7.58669	-1.56145	-0.01745	0.00103	-0.00337	0.02977	0.00070	0.00297	15.22300	0.51606	-22.93575	-0.07175	-0.01610	-0.00221	0.03530	-0.00466	0.00017	-20.29100	5.29322	19.48146	-0.00873	-0.00244	0.00124	-0.00006	-0.00009	0.00003	-1.42935	0.65784	-27.80129	0.04163	0.02246	0.00267	0.00545	0.00113	-0.00017	33.82325
28			0.27000	23.73220	7.56243	10.01386	-0.01020	-0.00147	0.00011	0.01067	0.00120	-0.00012	16.76968	-7.83194	-2.18883	-0.01727	0.00161	-0.00332	0.03279	0.00120	0.00318	15.52738	0.35398	-22.85151	-0.08360	-0.01017	-0.00037	0.04831	-0.00339	0.00002	-20.29099	5.27858	19.46470	-0.00861	-0.00244	0.00119	0.00002	-0.00008	0.00002	-1.50859	0.63260	-27.76509	0.04108	0.02186	0.00257	0.00572	0.00084	-0.00014	33.59955
29			0.28000	24.28590	8.24684	10.38440	-0.01026	-0.00160	0.00010	0.01092	0.00135	-0.00011	18.01043	-8.08808	-2.87137	-0.01796	0.00198	-0.00338	0.03795	0.00161	0.00345	15.88432	0.16234	-22.78083	-0.09189	-0.00648	0.00103	0.06191	-0.00244	-0.00000	-20.28535	5.26551	19.45429	-0.00846	-0.00242	0.00114	0.00012	-0.00006	0.00001	-1.58827	0.61524	-27.73917	0.04049	0.02142	0.00243	0.00533	0.00049	-0.00008	33.37269
30			0.29000	24.83852	8.97218	10.79757	-0.01030	-0.00173	0.00007	0.01113	0.00149	-0.00008	19.38982	-8.35775	-3.60237	-0.01957	0.00243	-0.00342	0.04589	0.00215	0.00360	16.29914	-0.05992	-22.73188	-0.09511	-0.00564	0.00187	0.07373	-0.00233	0.00012	-20.27322	5.25599	19.44845	-0.00825	-0.00237	0.00108	0.00021	-0.00003	0.00000	-1.65900	0.60729	-27.72862	0.03985	0.02121	0.00226	0.00440	0.00013	-0.00001	33.15055
31			0.30000	25.38888	9.73010	11.24883	-0.01031	-0.00187	0.00004	0.01130	0.00162	-0.00005	20.91376	-8.64373	-4.36237	-0.02206	0.00307	-0.00337	0.05700	0.00291	0.00349	16.77264	-0.31249	-22.71713	-0.09289	-0.00854	0.00181	0.08102	-0.00375	0.00028	-20.25504	5.25197	19.44407	-0.00800	-0.00230	0.00103	0.00027	-0.00001	0.00001	-1.71482	0.60856	-27.73188	0.03916	0.02128	0.00207	0.00328	-0.00018	0.00002	32.93760
32			0.31000	25.93761	10.50415	11.72456	-0.01028	-0.00199	0.00000	0.01142	0.00170	-0.00000	22.57777	-8.95058	-5.11603	-0.02529	0.00378	-0.00331	0.07126	0.00378	0.00313	17.29851	-0.59271	-22.75476	-0.08610	-0.01491	0.00066	0.08222	-0.00667	0.00018	-20.23292	5.25542	19.43757	-0.00771	-0.00219	0.00098	0.00029	0.00002	0.00002	-1.75514	0.61663	-27.73922	0.03852	0.02155	0.00189	0.00235	-0.00035	0.00000	32.73296
33			0.32000	26.48736	11.27374	12.20502	-0.01019	-0.00210	-0.00003	0.01147	0.00173	0.00004	24.36897	-9.28667	-5.82269	-0.02917	0.00452	-0.00335	0.08856	0.00469	0.00264	17.86539	-0.89470	-22.86360	-0.07568	-0.02324	-0.00147	0.07704	-0.01004	-0.00061	-20.21075	5.26746	19.42657	-0.00741	-0.00207	0.00094	0.00024	0.00004	0.00003	-1.78470	0.62692	-27.73514	0.03810	0.02187	0.00178	0.00186	-0.00032	-0.00005	32.53116
34			0.33000	27.04339	12.01810	12.66815	-0.01005	-0.00219	-0.00006	0.01147	0.00171	0.00007	26.27149	-9.66247	-6.44848	-0.03325	0.00539	-0.00348	0.10759	0.00573	0.00202	18.46036	-1.21011	-23.05656	-0.06268	-0.03103	-0.00415	0.06652	-0.01226	-0.00235	-20.19363	5.28670	19.41145	-0.00713	-0.00194	0.00092	0.00013	0.00005	0.00003	-1.81087	0.63468	-27.70639	0.03791	0.02202	0.00176	0.00186	-0.00013	-0.00013	32.32560
35			0.34000	27.61121	12.71979	13.09326	-0.00984	-0.00226	-0.00008	0.01135	0.00165	0.00009	28.26926	-10.08744	-6.97455	-0.03663	0.00638	-0.00366	0.12488	0.00692	0.00128	19.07142	-1.52999	-23.33580	-0.04855	-0.03555	-0.00678	0.05284	-0.01226	-0.00476	-20.18691	5.30924	19.39591	-0.00689	-0.00182	0.00092	-0.00002	0.00005	0.00003	-1.83984	0.63650	-27.64799	0.03774	0.02195	0.00183	0.00214	0.00016	-0.00023	32.11210
36			0.35000	28.19005	13.37081	13.46725	-0.00958	-0.00230	-0.00008	0.01101	0.00158	0.00008	30.34589	-10.56829	-7.40692	-0.03873	0.00745	-0.00383	0.13746	0.00831	0.00056	19.69061	-1.84677	-23.68809	-0.03347	-0.03508	-0.00867	0.03705	-0.01032	-0.00691	-20.19392	5.33054	19.38568	-0.00670	-0.00171	0.00094	-0.00016	0.00005	0.00002	-1.87433	0.63091	-27.56309	0.03735	0.02159	0.00198	0.00245	0.00045	-0.00032	31.88991
37			0.36000	28.76792	13.97556	13.78901	-0.00928	-0.00232	-0.00005	0.01036	0.00152	0.00005	32.48438	-11.10591	-7.78106	-0.04022	0.00887	-0.00387	0.14663	0.01037	0.00003	20.31602	-2.15527	-24.08215	-0.01571	-0.03018	-0.00940	0.01765	-0.00775	-0.00777	-20.21393	5.34646	19.38715	-0.00657	-0.00162	0.00099	-0.00027	0.00004	-0.00001	-1.91306	0.61862	-27.46109	0.03674	0.02097	0.00218	0.00258	0.00065	-0.00039	31.66120
38			0.37000	29.32568	14.54704	14.06655	-0.00894	-0.00232	0.00004	0.00944	0.00148	-0.00003	34.66741	-11.69238	-8.14995	-0.04226	0.01107	-0.00357	0.15619	0.01378	-0.00019	20.94851	-2.45176	-24.47466	0.00584	-0.02362	-0.00912	-0.00664	-0.00564	-0.00716	-20.24207	5.35335	19.40562	-0.00650	-0.00153	0.00107	-0.00029	0.00003	-0.00005	-1.95244	0.60232	-27.35535	0.03608	0.02021	0.00243	0.00245	0.00070	-0.00042	31.42963
39			0.38000	29.84778	15.09788	14.30885	-0.00857	-0.00230	0.00020	0.00837	0.00146	-0.00016	36.87750	-12.31124	-8.55895	-0.04545	0.01406	-0.00290	0.16819	0.01864	-0.00016	21.58568	-2.73233	-24.82507	0.02936	-0.01874	-0.00845	-0.03335	-0.00442	-0.00580	-20.27098	5.34813	19.44399	-0.00646	-0.00146	0.00116	-0.00024	0.00001	-0.00010	-1.98887	0.58577	-27.26021	0.03536	0.01950	0.00269	0.00213	0.00061	-0.00039	31.19884
40			0.39000	30.32683	15.63567	14.52250	-0.00820	-0.00228	0.00043	0.00732	0.00144	-0.00033	39.09668	-12.94223	-9.03057	-0.04932	0.01729	-0.00209	0.18091	0.02412	-0.00005	22.21971	-2.99234	-25.10766	0.05078	-0.01714	-0.00798	-0.05671	-0.00409	-0.00445	-20.29284	5.32966	19.50176	-0.00644	-0.00139	0.00126	-0.00010	-0.00000	-0.00015	-2.01979	0.57207	-27.18775	0.03460	0.01891	0.00291	0.00170	0.00045	-0.00029	30.97168
41			0.40000	30.76211	16.16564	14.71435	-0.00784	-0.00226	0.00067	0.00638	0.00143	-0.00049	41.30784	-13.56733	-9.56850	-0.05320	0.02027	-0.00133	0.19187	0.02933	0.00002	22.83989	-3.22716	-25.31366	0.06713	-0.01782	-0.00785	-0.07232	-0.00428	-0.00330	-20.30118	5.29943	19.57429	-0.00641	-0.00133	0.00136	0.00008	-0.00001	-0.00020	-2.04399	0.56226	-27.14538	0.03375	0.01842	0.00308	0.00125	0.00030	-0.00014	30.75005
42			0.41000	31.15683	16.69349	14.89195	-0.00754	-0.00225	0.00087	0.00561	0.00144	-0.00063	43.49736	-14.17390	-10.16764	-0.05670	0.02277	-0.00065	0.20000	0.03371	0.00004	23.43509	-3.43285	-25.44559	0.07775	-0.01858	-0.00773	-0.07919	-0.00438	-0.00223	-20.29197	5.26093	19.65283	-0.00636	-0.00128	0.00144	0.00028	-0.00003	-0.00021	-2.06182	0.55517	-27.13378	0.03285	0.01792	0.00317	0.00087	0.00021	0.00001	30.53389
43			0.42000	31.51684	17.22300	15.05975	-0.00731	-0.00226	0.00098	0.00503	0.00146	-0.00070	45.65635	-14.75298	-10.81766	-0.05970	0.02455	-0.00020	0.20540	0.03668	0.00002	23.99529	-3.60693	-25.51047	0.08247	-0.01822	-0.00725	-0.07789	-0.00414	-0.00122	-20.26454	5.21862	19.72602	-0.00629	-0.00125	0.00149	0.00045	-0.00004	-0.00020	-2.07428	0.54857	-27.14877	0.03198	0.01720	0.00319	0.00056	0.00018	0.00014	30.32165
44			0.43000	31.84881	17.75343	15.21740	-0.00718	-0.00228	0.00097	0.00460	0.00148	-0.00068	47.78111	-15.29703	-11.50473	-0.06221	0.02556	-0.00014	0.20895	0.03801	0.00002	24.51291	-3.74886	-25.51596	0.08055	-0.01645	-0.00623	-0.06936	-0.00355	-0.00037	-20.22197	5.17610	19.78216	-0.00619	-0.00125	0.00150	0.00055	-0.00005	-0.00014	-2.08237	0.54122	-27.18430	0.03122	0.01620	0.00315	0.00033	0.00017	0.00023	30.11131
45			0.44000	32.15823	18.27961	15.36241	-0.00716	-0.00232	0.00086	0.00427	0.00150	-0.00058	49.87416	-15.79980	-12.21439	-0.06444	0.02611	-0.00041	0.21219	0.03810	0.00006	24.98460	-3.86059	-25.47007	0.07145	-0.01282	-0.00451	-0.05551	-0.00263	0.00015	-20.17130	5.13559	19.81146	-0.00609	-0.00128	0.00147	0.00054	-0.00007	-0.00007	-2.08720	0.53345	-27.23256	0.03070	0.01505	0.00310	0.00016	0.00014	0.00027	29.90080
46			0.45000	32.44643	18.79363	15.49402	-0.00726	-0.00240	0.00066	0.00399	0.00151	-0.00042	51.94400	-16.25743	-12.93399	-0.06657	0.02657	-0.00074	0.21649	0.03768	0.00011	25.41217	-3.94638	-25.38233	0.05482	-0.00640	-0.00190	-0.03845	-0.00126	0.00020	-20.12270	5.09646	19.80774	-0.00598	-0.00131	0.00142	0.00041	-0.00010	0.00002	-2.08914	0.52682	-27.28489	0.03048	0.01404	0.00304	-0.00005	0.00008	0.00027	29.68943
47			0.46000	32.70699	19.28583	15.61614	-0.00749	-0.00251	0.00040	0.00364	0.00148	-0.00025	54.00383	-16.66909	-13.65301	-0.06894	0.02728	-0.00096	0.22365	0.03733	0.00015	25.80236	-4.01314	-25.26473	0.02976	0.00340	0.00168	-0.01913	0.00065	-0.00025	-20.08857	5.05490	19.76865	-0.00587	-0.00133	0.00136	0.00015	-0.00014	0.00009	-2.08613	0.52311	-27.33540	0.03062	0.01341	0.00302	-0.00042	-0.00000	0.00026	29.48031
48			0.47000	32.92190	19.74650	15.74270	-0.00789	-0.00268	0.00014	0.00309	0.00139	-0.00009	56.07206	-17.03632	-14.36537	-0.07192	0.02855	-0.00087	0.23582	0.03772	0.00014	26.16623	-4.07076	-25.13240	-0.00543	0.01689	0.00601	0.00331	0.00327	-0.00095	-20.08350	5.00625	19.69412	-0.00571	-0.00133	0.00131	-0.00026	-0.00019	0.00016	-2.07438	0.52360	-27.38517	0.03100	0.01325	0.00303	-0.00100	-0.00011	0.00028	29.27951
49			0.48000	33.05906	20.16860	15.90355	-0.00848	-0.00293	-0.00006	0.00212	0.00120	0.00004	58.17679	-17.36286	-15.07236	-0.07570	0.03086	0.00020	0.25524	0.03974	-0.00003	26.51879	-4.13260	-25.00406	-0.05199	0.03535	0.01077	0.03159	0.00716	-0.00133	-20.12392	4.94726	19.58429	-0.00548	-0.00127	0.00127	-0.00079	-0.00023	0.00021	-2.05020	0.52860	-27.44254	0.03145	0.01347	0.00306	-0.00178	-0.00022	0.00036	29.09333
50			0.49000	33.06963	20.54915	16.14623	-0.00925	-0.00328	-0.00011	0.00038	0.00081	0.00009	60.35842	-17.65521	-15.78266	-0.07985	0.03452	0.00334	0.28255	0.04426	-0.00056	26.87919	-4.21499	-24.90126	-0.11014	0.06083	0.01549	0.07110	0.01340	-0.00067	-20.22626	4.87494	19.43895	-0.00515	-0.00114	0.00124	-0.00139	-0.00026	0.00027	-2.01095	0.53780	-27.52075	0.03176	0.01390	0.00310	-0.00263	-0.00036	0.00051	28.92620
51			0.50000	32.88531	20.88987	16.53439	-0.01017	-0.00375	0.00006	-0.00263	0.00013	-0.00006	62.66770	-17.92402	-16.51210	-0.08366	0.03951	0.00952	0.31684	0.05211	-0.00155	27.27022	-4.33534	-24.84495	-0.17792	0.09478	0.01966	0.12943	0.02360	0.00154	-20.40559	4.78445	19.25823	-0.00470	-0.00095	0.00121	-0.00198	-0.00027	0.00031	-1.95719	0.55149	-27.63064	0.03188	0.01449	0.00314	-0.00332	-0.00054	0.00069	28.77730
52			0.51000	32.41750	21.19606	17.14469	-0.01118	-0.00432	0.00056	-0.00751	-0.00099	-0.00073	65.16007	-18.18423	-17.28539	-0.08671	0.04549	0.01935	0.35695	0.06433	-0.00280	27.71663	-4.50997	-24.85012	-0.25036	0.13706	0.02275	0.21387	0.03987	0.00519	-20.67577	4.66779	19.04398	-0.00411	-0.00066	0.00117	-0.00245	-0.00024	0.00034	-1.89413	0.57172	-27.77442	0.03168	0.01528	0.00320	-0.00363	-0.00081	0.00088	28.63885
53			0.52000	31.56534	21.47105	18.05783	-0.01217	-0.00498	0.00147	-0.01469	-0.00272	-0.00258	67.89094	-18.45443	-18.13545	-0.08891	0.05181	0.03278	0.40165	0.08162	-0.00339	28.24296	-4.75237	-24.92127	-0.31987	0.18553	0.02447	0.32690	0.06477	0.00945	-21.04997	4.51283	18.80155	-0.00333	-0.00028	0.00114	-0.00262	-0.00013	0.00033	-1.82913	0.60188	-27.94753	0.03085	0.01628	0.00327	-0.00346	-0.00122	0.00104	28.49877
54			0.53000	30.23145	21.70508	19.34343	-0.01306	-0.00570	0.00289	-0.02416	-0.00517	-0.00656	70.91038	-18.75323	-19.09811	-0.09019	0.05743	0.04885	0.44857	0.10314	-0.00160	28.87081	-5.07241	-25.05079	-0.37693	0.23640	0.02511	0.46021	0.10102	0.01337	-21.53989	4.30332	18.54081	-0.00233	0.00018	0.00108	-0.00233	0.00010	0.00029	-1.76940	0.64583	-28.14293	0.02885	0.01759	0.00334	-0.00280	-0.00180	0.00117	28.34280
55			0.54000	28.34580	21.86416	21.04085	-0.01380	-0.00645	0.00492	-0.03527	-0.00839	-0.01370	74.25591	-19.09027	-20.20454	-0.09048	0.06133	0.06617	0.49396	0.12572	0.00404	29.61530	-5.47664	-25.21930	-0.41097	0.28534	0.02563	0.58940	0.15154	0.01664	-22.15464	4.02018	18.27693	-0.00116	0.00072	0.00100	-0.00141	0.00050	0.00019	-1.72240	0.70639	-28.35222	0.02506	0.01930	0.00335	-0.00176	-0.00255	0.00122	28.15437
56			0.55000	25.89704	21.88688	23.13409	-0.01441	-0.00716	0.00755	-0.04677	-0.01213	-0.02426	77.94373	-19.45580	-21.47149	-0.08975	0.06279	0.08344	0.53335	0.14413	0.01327	30.48068	-5.97007	-25.39696	-0.41210	0.32862	0.02743	0.67503	0.21982	0.01983	-22.89866	3.64532	18.03053	0.00011	0.00127	0.00089	0.00016	0.00106	0.00006	-1.69395	0.78436	-28.56493	0.01881	0.02127	0.00324	-0.00070	-0.00345	0.00115	27.91638
57			0.56000	22.96591	21.70002	25.52077	-0.01498	-0.00774	0.01072	-0.05710	-0.01572	-0.03673	81.96172	-19.81635	-22.89045	-0.08811	0.06152	0.09921	0.56302	0.15295	0.02273	31.45780	-6.55858	-25.54489	-0.37463	0.36309	0.03216	0.67699	0.31041	0.02392	-23.76615	3.16403	17.82759	0.00133	0.00176	0.00074	0.00215	0.00172	-0.00009	-1.68510	0.87978	-28.76476	0.00956	0.02323	0.00288	-0.00009	-0.00446	0.00089	27.61447
58			0.57000	19.74242	21.25602	27.99532	-0.01558	-0.00808	0.01423	-0.06454	-0.01799	-0.04711	86.26823	-20.11504	-24.42497	-0.08523	0.05742	0.11143	0.57681	0.14895	0.02562	32.52614	-7.25139	-25.61284	-0.30215	0.38384	0.04012	0.57983	0.42483	0.02817	-24.73229	2.56795	17.70034	0.00226	0.00212	0.00054	0.00392	0.00229	-0.00020	-1.68845	0.99382	-28.92389	-0.00298	0.02473	0.00217	0.00001	-0.00554	0.00043	27.23992
59			0.58000	16.50776	20.57187	30.27131	-0.01623	-0.00805	0.01776	-0.06721	-0.01779	-0.04953	90.79330	-20.27834	-26.01912	-0.08024	0.05069	0.11854	0.56510	0.13273	0.01557	33.65702	-8.06112	-25.54033	-0.20914	0.38543	0.04880	0.40909	0.55298	0.02919	-25.74207	1.86049	17.68704	0.00265	0.00221	0.00028	0.00454	0.00251	-0.00019	-1.68370	1.12961	-29.00003	-0.01864	0.02514	0.00093	0.00085	-0.00655	0.00000	26.79191
60			0.59000	13.58150	19.73591	32.03694	-0.01678	-0.00751	0.02095	-0.06339	-0.01480	-0.03846	95.44180	-20.23619	-27.60896	-0.07158	0.04139	0.12079	0.51442	0.10685	-0.00803	34.81605	-9.00019	-25.26863	-0.11392	0.36850	0.05527	0.21753	0.67592	0.02449	-26.69876	1.06301	17.82880	0.00220	0.00189	-0.00004	0.00327	0.00207	0.00004	-1.63590	1.29214	-28.93761	-0.03664	0.02346	-0.00105	0.00576	-0.00712	0.00031	26.27716
61			0.60000	11.25639	18.87347	33.01357	-0.01716	-0.00646	0.02337	-0.05282	-0.01008	-0.01160	100.10516	-19.94127	-29.13087	-0.05606	0.02872	0.11891	0.40277	0.07204	-0.04011	35.97002	-10.07709	-24.74794	-0.03203	0.33843	0.05815	0.05714	0.77656	0.01423	-27.45363	0.22213	18.16202	0.00062	0.00095	-0.00048	0.00059	0.00088	0.00064	-1.49564	1.48636	-28.67026	-0.05568	0.01839	-0.00396	0.02024	-0.00647	0.00284	25.70860
62			0.61000	9.74354	18.09225	33.00573	-0.01743	-0.00522	0.02436	-0.03719	-0.00561	0.02671	104.67147	-19.37682	-30.52761	-0.03027	0.01187	0.11217	0.21253	0.02860	-0.07138	37.09649	-11.29359	-23.93160	0.02387	0.29670	0.05506	-0.03809	0.83151	0.00013	-27.79914	-0.58399	18.70466	-0.00229	-0.00083	-0.00105	-0.00006	-0.00051	0.00166	-1.19762	1.71466	-28.12689	-0.07361	0.00816	-0.00778	0.05095	-0.00330	0.00975	25.10620
63			0.62000	9.14948	17.43193	31.94194	-0.01772	-0.00428	0.02303	-0.01856	-0.00273	0.06267	109.02314	-18.56589	-31.74970	0.00650	-0.00800	0.09800	-0.04335	-0.01821	-0.08751	38.18771	-12.64140	-22.77633	0.04577	0.23654	0.04050	-0.06239	0.78731	-0.01117	-27.47134	-1.24482	19.43757	-0.00662	-0.00362	-0.00177	0.00921	-0.00064	0.00290	-0.65888	1.97637	-27.24260	-0.08699	-0.00847	-0.01198	0.10182	0.00395	0.02255	24.49949
64			0.63000	9.47437	16.84146	29.91389	-0.01796	-0.00399	0.01876	0.00125	-0.00146	0.07682	113.03241	-17.58918	-32.76448	0.04970	-0.02682	0.07439	-0.30306	-0.05582	-0.07518	39.24656	-14.09806	-21.26204	0.03572	0.14912	0.00829	-0.03960	0.56856	-0.00462	-26.17470	-1.62720	20.28128	-0.01224	-0.00730	-0.00257	0.04041	0.00255	0.00365	0.21901	2.26780	-25.97389	-0.09075	-0.03127	-0.01529	0.16483	0.01700	0.03895	23.93050
65			0.64000	10.60480	16.19967	27.19333	-0.01784	-0.00429	0.01173	0.01936	-0.00139	0.05821	116.56733	-16.59196	-33.57166	0.09005	-0.03937	0.04234	-0.47567	-0.07087	-0.03813	40.27895	-15.62432	-19.41890	0.00700	0.03276	-0.04365	-0.00602	0.13665	0.03441	-23.64481	-1.60696	21.06800	-0.00092	0.03276	0.00125	0.00510	-0.02790	-0.00104	1.53950	2.58145	-24.31804	-0.04054	-0.00390	-0.00980	0.10641	0.00251	0.03095	23.45570
66			0.65000	12.30794	15.37714	24.18321	-0.01704	-0.00485	0.00301	0.03151	-0.00248	0.01568	119.50206	-15.75956	-34.20915	0.11703	-0.04183	0.00523	-0.49460	-0.05976	-0.00278	41.28776	-17.16457	-17.34038	-0.02286	-0.10232	-0.10927	0.01480	-0.44219	0.10139	-19.76323	-1.13814	21.52585	0.22796	0.30429	0.05355	-1.77785	-0.35367	0.00789	3.39172	2.90294	-22.33212	0.52370	0.21772	0.07053	-1.86026	-0.16468	-0.25370	23.14806
67			0.66000	14.27414	14.31186	21.29943	-0.01537	-0.00538	-0.00591	0.03482	-0.00444	-0.02884	121.73049	-15.26130	-34.74491	0.12374	-0.03301	-0.03349	-0.36814	-0.03338	-0.00145	42.27253	-18.64901	-15.16589	-0.04082	-0.23601	-0.17415	0.02063	-0.99692	0.17033	-14.69609	-0.34479	21.33489	0.68003	0.65077	0.16587	-6.42200	-0.74141	0.23174	5.82200	3.20577	-20.14799	0.79384	0.71763	0.14186	-3.58948	-0.60842	-0.52903	23.09908
68			0.67000	16.21297	13.04531	18.84827	-0.01287	-0.00566	-0.01371	0.03021	-0.00648	-0.05738	123.18920	-15.19046	-35.26064	0.10849	-0.01432	-0.07064	-0.17677	-0.00900	-0.04979	43.23564	-19.99748	-13.03275	-0.04370	-0.34550	-0.22193	0.01964	-1.34590	0.22165	-8.94207	0.47353	20.29778	1.16233	0.93835	0.24998	-11.65361	-0.76011	0.65574	8.81621	3.45140	-17.97799	-0.03223	1.55969	-0.01494	0.17612	-1.34702	0.05131	23.41521
69			0.68000	17.93722	11.68774	16.96414	-0.00977	-0.00561	-0.01953	0.02145	-0.00770	-0.06551	123.88509	-15.54074	-35.82646	0.07398	0.01106	-0.10315	-0.02492	0.00384	-0.13608	44.18975	-21.12119	-11.02880	-0.03576	-0.41449	-0.24176	0.01705	-1.40445	0.26226	-3.18559	1.01239	18.51844	1.21784	1.21991	0.41260	-11.54788	-0.48788	1.42125	12.32624	3.60765	-16.10144	0.12051	2.39366	-0.13483	-0.76806	-1.82276	0.35866	24.20224
70			0.69000	19.37927	10.34591	15.62170	-0.00630	-0.00523	-0.02301	0.01215	-0.00778	-0.05978	123.90940	-16.22604	-36.47468	0.02570	0.03961	-0.12862	0.01924	0.00747	-0.22934	45.15459	-21.91717	-9.17991	-0.02169	-0.44019	-0.23219	0.01214	-1.20446	0.30695	1.98364	1.17809	16.39402	1.17755	1.40106	0.58507	-9.64517	-0.20957	2.10344	16.31634	3.68405	-14.80803	1.10162	2.11425	0.05157	-7.97754	-1.17478	-0.07657	25.52953
71			0.70000	20.55221	9.07784	14.69555	-0.00262	-0.00459	-0.02427	0.00428	-0.00692	-0.04943	123.42324	-17.12473	-37.19722	-0.02928	0.06856	-0.14607	-0.04452	0.00914	-0.30021	46.13647	-22.25856	-7.48560	-0.00274	-0.42892	-0.19660	0.00180	-0.82744	0.34363	6.27878	1.10596	14.39701	1.20510	1.03892	0.64224	-8.04722	-0.11141	1.99224	20.73904	3.76357	-14.28149	2.04626	1.51736	0.26918	-16.23240	-0.51224	-0.04668	27.37004
72			0.71000	21.49876	7.90111	14.03185	0.00119	-0.00380	-0.02373	-0.00161	-0.00550	-0.04000	122.62012	-18.12039	-37.96445	-0.08438	0.09592	-0.15563	-0.16460	0.01354	-0.33299	47.10907	-22.00470	-5.96426	0.02073	-0.38496	-0.13640	-0.01507	-0.37168	0.31855	9.70378	0.97788	12.84272	1.24583	0.73979	0.59679	-6.60194	-0.10553	1.34010	25.42702	3.97997	-14.47453	2.16177	1.61279	0.05985	-17.65302	-0.33013	0.05377	29.54748
73			0.72000	22.25541	6.82358	13.50010	0.00505	-0.00297	-0.02193	-0.00540	-0.00389	-0.03266	121.67787	-19.11563	-38.73217	-0.13483	0.12020	-0.15783	-0.28130	0.01938	-0.32174	48.01616	-21.05136	-4.65376	0.04646	-0.30849	-0.05079	-0.03380	0.02143	0.15228	12.39690	0.88139	11.82954	1.35611	0.61785	0.55555	-5.65363	-0.08385	0.73253	30.03938	4.39774	-15.10438	1.90186	1.61607	-0.13654	-14.66943	-0.22020	-0.19393	31.75354
74			0.73000	22.84104	5.86133	13.01583	0.00882	-0.00214	-0.01930	-0.00703	-0.00239	-0.02647	120.71806	-20.02100	-39.43104	-0.17791	0.14024	-0.15352	-0.35944	0.02013	-0.26734	48.79327	-19.39917	-3.56947	0.07146	-0.20516	0.05565	-0.04514	0.20623	-0.20064	14.50567	0.83457	11.33221	1.45926	0.56170	0.55147	-4.76111	-0.04489	0.25848	34.16565	4.88977	-15.81383	1.78557	1.46927	-0.16046	-11.75614	-0.00738	-0.20585	33.65044
75			0.74000	23.26427	5.03608	12.54201	0.01233	-0.00137	-0.01620	-0.00658	-0.00121	-0.02047	119.78984	-20.75202	-39.96922	-0.21269	0.15524	-0.14391	-0.39423	0.00846	-0.18121	49.38948	-17.18670	-2.68576	0.09203	-0.08854	0.17024	-0.04114	0.14840	-0.68243	16.14393	0.85182	11.28583	1.52533	0.52837	0.55723	-3.84496	-0.00860	-0.12824	37.48285	5.18251	-16.34053	1.72275	1.32670	-0.13662	-8.60233	0.31989	-0.07947	34.98978
76			0.75000	23.53443	4.36391	12.07793	0.01536	-0.00067	-0.01284	-0.00442	-0.00043	-0.01449	118.88654	-21.24311	-40.25624	-0.23928	0.16443	-0.12987	-0.39806	-0.01860	-0.08383	49.78137	-14.66453	-1.95883	0.10433	0.02648	0.27741	-0.02254	-0.05299	-1.13447	17.39015	0.93369	11.57997	1.54354	0.51139	0.56221	-2.92055	0.02324	-0.37682	39.82357	5.04078	-16.53517	1.76638	1.22733	-0.11634	-5.68253	0.58891	0.05324	35.67117
77			0.76000	23.66320	3.84650	11.64438	0.01775	-0.00004	-0.00936	-0.00106	-0.00002	-0.00890	117.97757	-21.46108	-40.23020	-0.25796	0.16696	-0.11145	-0.38576	-0.05676	0.00111	49.97575	-12.13008	-1.35746	0.10623	0.12827	0.36386	0.00087	-0.25694	-1.38198	18.29946	1.03378	12.03494	1.52402	0.51466	0.57242	-2.04907	0.05886	-0.42611	41.16880	4.40633	-16.30201	1.81725	1.19287	-0.14108	-2.75788	0.63627	0.21855	35.73692
78			0.77000	23.65867	3.47417	11.27353	0.01941	0.00053	-0.00585	0.00312	0.00014	-0.00424	117.03635	-21.41391	-39.87901	-0.26915	0.16252	-0.08831	-0.36828	-0.09538	0.05312	50.00156	-9.85756	-0.88329	0.09889	0.21047	0.42205	0.01857	-0.37498	-1.33328	18.91533	1.07579	12.43243	1.47833	0.52431	0.58309	-1.27013	0.09566	-0.26228	41.62893	3.40940	-15.59861	1.80936	1.19075	-0.19682	-0.22684	0.40112	0.47235	35.33921
79			0.78000	23.51963	3.23554	11.00184	0.02029	0.00105	-0.00242	0.00794	0.00015	-0.00109	116.05512	-21.15126	-39.24726	-0.27330	0.15192	-0.06086	-0.35069	-0.12276	0.06302	49.89780	-8.04591	-0.57560	0.08541	0.27122	0.45030	0.02633	-0.39909	-1.01615	19.27328	1.00077	12.59176	1.42650	0.52142	0.58278	-0.60441	0.12015	0.04320	41.41754	2.29599	-14.49376	1.78019	1.14366	-0.20918	1.44851	-0.02170	0.58044	34.69753
80			0.79000	23.23498	3.12249	10.86181	0.02039	0.00155	0.00084	0.01315	0.00007	0.00011	115.04739	-20.75394	-38.42406	-0.27077	0.13703	-0.03106	-0.33350	-0.13189	0.03910	49.70414	-6.79386	-0.49959	0.06974	0.31155	0.45178	0.02591	-0.37257	-0.54789	19.39983	0.79696	12.44020	1.37845	0.50257	0.57202	-0.04186	0.12678	0.34402	40.79545	1.32681	-13.19370	1.72556	1.03974	-0.15903	2.24700	-0.38660	0.40896	34.03917
81			0.80000	22.78771	3.12763	10.87677	0.01970	0.00203	0.00379	0.01826	-0.00006	-0.00076	114.03862	-20.31113	-37.52021	-0.26229	0.12023	-0.00166	-0.31613	-0.12276	0.00211	49.45498	-6.09944	-0.72197	0.05512	0.33329	0.43139	0.02132	-0.34619	-0.07035	19.31466	0.49898	12.03786	1.33026	0.47301	0.55356	0.43038	0.12417	0.50946	39.98836	0.69338	-11.98483	1.61523	0.93763	-0.09883	2.40258	-0.56016	0.18363	33.52929
82			0.81000	22.16204	3.24103	11.05914	0.01822	0.00248	0.00634	0.02231	-0.00022	-0.00341	113.05460	-19.89852	-36.64484	-0.24932	0.10365	0.02471	-0.29808	-0.10107	-0.02774	49.17585	-5.87739	-1.28755	0.04401	0.33899	0.39499	0.01597	-0.35105	0.30362	19.03654	0.16458	11.54419	1.27961	0.43891	0.52811	0.81464	0.12510	0.48625	39.11926	0.47958	-11.12697	1.44284	0.89108	-0.07872	2.26599	-0.58406	0.06616	33.22286
83			0.82000	21.35359	3.45011	11.40963	0.01598	0.00288	0.00838	0.02410	-0.00040	-0.00714	112.11639	-19.56582	-35.88498	-0.23426	0.08892	0.04639	-0.27835	-0.07508	-0.04062	48.88506	-5.98940	-2.20447	0.03785	0.33260	0.34921	0.01159	-0.39105	0.52153	18.58851	-0.15447	11.14683	1.23565	0.41395	0.50204	1.11998	0.13923	0.31175	38.19914	0.66389	-10.76956	1.24226	0.89964	-0.09348	2.11189	-0.51114	-0.02072	33.07121
84			0.83000	20.38084	3.73995	11.91243	0.01313	0.00322	0.00993	0.02278	-0.00061	-0.01103	111.24128	-19.33414	-35.28743	-0.21965	0.07706	0.06267	-0.25530	-0.05205	-0.03807	48.59794	-6.28026	-3.44027	0.03715	0.31849	0.30048	0.00830	-0.45021	0.59189	17.99793	-0.42997	10.99270	1.20786	0.40128	0.47943	1.36655	0.16718	0.06261	37.17212	1.14448	-10.92900	1.03450	0.92547	-0.11171	1.99446	-0.35491	-0.12322	32.97231
85			0.84000	19.29073	4.09217	12.53020	0.01001	0.00346	0.01107	0.01865	-0.00085	-0.01416	110.44327	-19.19816	-34.84912	-0.20669	0.06829	0.07355	-0.22693	-0.03583	-0.02856	48.32911	-6.61128	-4.92858	0.04077	0.30100	0.25429	0.00510	-0.50697	0.55989	17.29369	-0.65893	11.15237	1.18222	0.39136	0.45958	1.55073	0.20072	-0.18863	35.97413	1.77615	-11.51437	0.83372	0.93567	-0.11376	1.86139	-0.14353	-0.18913	32.82563
86			0.85000	18.15244	4.48655	13.20559	0.00704	0.00365	0.01198	0.01318	-0.00114	-0.01595	109.73301	-19.12762	-34.52367	-0.19535	0.06215	0.07998	-0.19184	-0.02682	-0.02207	48.09170	-6.88226	-6.57979	0.04588	0.28477	0.21484	0.00108	-0.54593	0.47753	16.50341	-0.85627	11.61697	1.14893	0.38222	0.43958	1.66413	0.23215	-0.38405	34.56968	2.40738	-12.36806	0.65531	0.91941	-0.09927	1.68025	0.06823	-0.18328	32.56238
87			0.86000	17.03970	4.90735	13.87196	0.00458	0.00380	0.01280	0.00813	-0.00152	-0.01627	109.11977	-19.06753	-34.24217	-0.18526	0.05774	0.08385	-0.15050	-0.02334	-0.02581	47.89803	-7.04036	-8.28835	0.05037	0.27281	0.18358	-0.00350	-0.55865	0.38155	15.65244	-1.04621	12.31052	1.10906	0.37659	0.42039	1.71166	0.25723	-0.48711	32.96243	2.91151	-13.30288	0.50608	0.88868	-0.07787	1.45361	0.23069	-0.13026	32.15080
88			0.87000	16.01027	5.34998	14.46859	0.00284	0.00399	0.01359	0.00457	-0.00202	-0.01533	108.61146	-18.94579	-33.93837	-0.17600	0.05415	0.08698	-0.10660	-0.02282	-0.04225	47.75734	-7.07728	-9.94253	0.05421	0.26438	0.15851	-0.00758	-0.53811	0.28877	14.76304	-1.25415	13.10722	1.06822	0.37698	0.40186	1.70872	0.27346	-0.48398	31.19026	3.20784	-14.13445	0.37296	0.85395	-0.05736	1.16175	0.32400	-0.06962	31.59154
89			0.88000	15.09040	5.82185	14.95952	0.00183	0.00425	0.01427	0.00264	-0.00268	-0.01371	108.20857	-18.69370	-33.57121	-0.16700	0.05057	0.09026	-0.06628	-0.02254	-0.06997	47.66755	-7.01904	-11.44243	0.05778	0.25853	0.13832	-0.00976	-0.48315	0.20850	13.85373	-1.49801	13.85736	1.03247	0.38119	0.38073	1.67396	0.27561	-0.38303	29.31505	3.26714	-14.71342	0.24114	0.81309	-0.03960	0.78539	0.35563	-0.02321	30.91055
90			0.89000	14.27071	6.33479	15.34802	0.00140	0.00457	0.01476	0.00183	-0.00345	-0.01227	107.89996	-18.26128	-33.13403	-0.15803	0.04644	0.09386	-0.03479	-0.02053	-0.10599	47.61033	-6.91285	-12.70973	0.06070	0.25647	0.12421	-0.00853	-0.39908	0.14618	12.93923	-1.77959	14.42546	1.00429	0.38571	0.35562	1.62022	0.25888	-0.22316	27.41118	3.10453	-14.96113	0.12142	0.76518	-0.02356	0.39760	0.35413	0.00138	30.15095
91			0.90000	13.51544	6.89403	15.67493	0.00130	0.00491	0.01498	0.00161	-0.00419	-0.01173	107.66799	-17.61783	-32.64563	-0.14942	0.04151	0.09769	-0.01343	-0.01635	-0.14729	47.55651	-6.81333	-13.68512	0.06191	0.25758	0.11580	-0.00315	-0.28883	0.09907	12.03096	-2.08200	14.73106	0.97351	0.38754	0.32831	1.53800	0.22307	-0.05930	25.55280	2.76644	-14.89503	0.03242	0.71528	-0.00842	0.10258	0.34975	0.00472	29.36307
92			0.91000	12.77972	7.49211	15.99869	0.00128	0.00521	0.01497	0.00156	-0.00472	-0.01228	107.49651	-16.75218	-32.13297	-0.14157	0.03573	0.10150	-0.00006	-0.01108	-0.18973	47.47458	-6.76917	-14.33110	0.05968	0.25710	0.10904	0.00545	-0.15804	0.06147	11.13968	-2.37664	14.76605	0.93588	0.38028	0.29946	1.42607	0.17167	0.06649	23.80248	2.31817	-14.62131	-0.02684	0.65969	0.00745	-0.07907	0.34744	-0.00601	28.59342
93			0.92000	12.02617	8.11167	16.37043	0.00110	0.00542	0.01481	0.00137	-0.00495	-0.01354	107.37483	-15.68205	-31.61933	-0.13472	0.02934	0.10498	0.00848	-0.00632	-0.22662	47.33740	-6.81319	-14.64763	0.05231	0.24931	0.09884	0.01393	-0.02866	0.03271	10.27734	-2.63457	14.58186	0.89354	0.36220	0.26640	1.29395	0.11442	0.13383	22.20207	1.83421	-14.29290	-0.06390	0.58988	0.02284	-0.17031	0.32889	-0.01730	27.87630
94			0.93000	11.23725	8.73123	16.81583	0.00064	0.00550	0.01455	0.00081	-0.00486	-0.01483	107.29826	-14.46558	-31.12060	-0.12877	0.02277	0.10779	0.01486	-0.00312	-0.24918	47.12691	-6.95879	-14.68756	0.04006	0.23231	0.08317	0.01787	0.06751	0.01598	9.45649	-2.83273	14.26430	0.85073	0.33821	0.23139	1.15484	0.06075	0.14472	20.76834	1.39062	-14.06170	-0.09113	0.51357	0.03447	-0.21609	0.28328	-0.01542	27.23051
95			0.94000	10.42174	9.33088	17.33200	-0.00016	0.00544	0.01422	-0.00020	-0.00453	-0.01565	107.26746	-13.20010	-30.64970	-0.12334	0.01654	0.10959	0.02059	-0.00145	-0.24941	46.83790	-7.20131	-14.55288	0.02560	0.20876	0.06371	0.01539	0.11210	0.01089	8.68844	-2.95397	13.90843	0.82047	0.31540	0.19902	1.03146	0.01411	0.11820	19.49282	1.05377	-14.04143	-0.11701	0.44240	0.04183	-0.24719	0.21611	0.00128	26.66052
96			0.95000	9.61276	9.89777	17.89876	-0.00119	0.00525	0.01387	-0.00142	-0.00409	-0.01587	107.28644	-12.00580	-30.22538	-0.11799	0.01125	0.10993	0.02608	-0.00063	-0.22325	46.47805	-7.52295	-14.37052	0.01192	0.18326	0.04378	0.00844	0.11037	0.01161	7.98193	-2.98595	13.59871	0.80352	0.29990	0.17279	0.92474	-0.02732	0.07560	18.34491	0.86842	-14.28539	-0.13425	0.38803	0.04516	-0.25823	0.14314	0.02493	26.15848
97			0.96000	8.85775	10.42939	18.49363	-0.00229	0.00496	0.01351	-0.00238	-0.00363	-0.01562	107.36017	-10.99786	-29.87837	-0.11265	0.00729	0.10856	0.03128	-0.00013	-0.17405	46.06551	-7.89726	-14.25960	-0.00014	0.16070	0.02667	-0.00011	0.08164	0.01188	7.34337	-2.92059	13.39684	0.79644	0.29327	0.15505	0.82737	-0.06754	0.03090	17.27792	0.84746	-14.77830	-0.14785	0.36063	0.04464	-0.26925	0.07757	0.04421	25.70607
98			0.97000	8.20520	10.93057	19.09801	-0.00327	0.00462	0.01316	-0.00268	-0.00322	-0.01505	107.49314	-10.25863	-29.64619	-0.10733	0.00474	0.10550	0.03624	0.00024	-0.11163	45.62495	-8.29456	-14.30512	-0.01155	0.14394	0.01400	-0.00846	0.04402	0.00933	6.77835	-2.75404	13.33807	0.79309	0.29065	0.14341	0.72852	-0.10800	-0.01086	16.24076	0.96826	-15.44516	-0.15718	0.35811	0.04020	-0.28278	0.02230	0.05021	25.27757
99			0.98000	7.69158	11.40706	19.69821	-0.00400	0.00427	0.01279	-0.00223	-0.00285	-0.01422	107.68990	-9.82409	-29.56348	-0.10216	0.00326	0.10142	0.04115	0.00050	-0.04794	45.18457	-8.68836	-14.54649	-0.02345	0.13404	0.00568	-0.01535	0.00782	0.00503	6.29219	-2.48811	13.43255	0.78937	0.28735	0.13148	0.62183	-0.14535	-0.04543	15.19273	1.17960	-16.17414	-0.15899	0.36408	0.03214	-0.29081	-0.02145	0.04121	24.84651
100			0.99000	7.33432	11.85975	20.28086	-0.00444	0.00393	0.01235	-0.00127	-0.00248	-0.01305	107.95493	-9.68847	-29.65051	-0.09707	0.00246	0.09680	0.04593	0.00069	0.00824	44.77300	-9.06146	-14.98046	-0.03553	0.12988	0.00060	-0.01886	-0.02287	0.00065	5.88938	-2.13480	13.66806	0.78578	0.27620	0.11572	0.50876	-0.16949	-0.06622	14.11633	1.42101	-16.84601	-0.16365	0.35784	0.02316	-0.30655	-0.04897	0.02550	24.39480
101			1.00000	7.13204	12.28103	20.82910	-0.00457	0.00361	0.01182	-0.00017	-0.00209	-0.01144	108.28996	-9.81705	-29.90532	-0.09233	0.00227	0.09138	0.05034	0.00092	0.05116	44.41534	-9.40885	-15.57139	-0.04574	0.13007	-0.00120	-0.01737	-0.04552	-0.00143	5.57122	-1.72141	14.01271	0.78946	0.26102	0.09846	0.39744	-0.17459	-0.07107	13.01754	1.64358	-17.35889	-0.19325	0.34390	0.01306	-0.36743	-0.06091	0.00988	23.91660
102			1.01000	7.07134	12.65543	21.32225	-0.00439	0.00333	0.01115	0.00077	-0.00165	-0.00944	108.69150	-10.15191	-30.30096	-0.08812	0.00285	0.08442	0.05391	0.00142	0.07629	44.12923	-9.73645	-16.25854	-0.05153	0.13256	0.00053	-0.01168	-0.05684	0.00066	5.33460	-1.29147	14.41678	0.80213	0.25299	0.08545	0.29073	-0.16413	-0.06543	11.91549	1.81912	-17.64383	-0.24064	0.34331	0.00261	-0.45696	-0.06519	0.00084	23.41510
103			1.02000	7.13258	12.96486	21.74247	-0.00394	0.00308	0.01036	0.00135	-0.00119	-0.00723	109.14854	-10.61468	-30.79244	-0.08484	0.00425	0.07577	0.05631	0.00236	0.08193	43.92049	-10.05565	-16.96248	-0.05176	0.13485	0.00501	-0.00521	-0.05343	0.00608	5.17414	-0.89928	14.81714	0.82241	0.26185	0.08203	0.18740	-0.14236	-0.05654	10.83209	1.93761	-17.67363	-0.28284	0.37643	-0.00504	-0.52736	-0.06785	0.00061	22.89741
104			1.03000	7.29384	13.19544	22.07905	-0.00328	0.00286	0.00946	0.00152	-0.00075	-0.00506	109.64195	-11.11334	-31.32667	-0.08280	0.00618	0.06621	0.05737	0.00358	0.07176	43.78045	-10.37545	-17.59584	-0.04817	0.13312	0.00906	-0.00124	-0.03503	0.00981	5.08552	-0.59944	15.14702	0.84456	0.28870	0.09074	0.08310	-0.10455	-0.04523	9.78527	1.99959	-17.46607	-0.30996	0.45122	-0.00636	-0.55890	-0.06687	0.00318	22.37069
105			1.04000	7.53230	13.34167	22.32726	-0.00250	0.00268	0.00850	0.00136	-0.00037	-0.00309	110.14735	-11.56201	-31.85291	-0.08225	0.00806	0.05739	0.05736	0.00457	0.05413	43.68877	-10.69660	-18.08455	-0.04390	0.12545	0.00964	-0.00043	-0.00859	0.00843	5.06762	-0.43507	15.34912	0.85451	0.31489	0.10149	-0.02470	-0.04092	-0.02267	8.78685	2.00984	-17.07879	-0.30724	0.52650	-0.00141	-0.52895	-0.04906	0.00106	21.84014
106			1.05000	7.82573	13.40572	22.48149	-0.00172	0.00252	0.00755	0.00100	-0.00005	-0.00137	110.64172	-11.90536	-32.32696	-0.08290	0.00943	0.05046	0.05657	0.00487	0.03645	43.62198	-11.01151	-18.38852	-0.04103	0.11317	0.00648	-0.00176	0.01542	0.00408	5.12083	-0.42842	15.38881	0.84981	0.33220	0.10923	-0.13016	0.03838	0.00962	7.84327	1.97383	-16.59651	-0.28397	0.57241	0.00898	-0.46131	-0.01075	-0.00760	21.30861
107			1.06000	8.15275	13.39471	22.53474	-0.00101	0.00238	0.00664	0.00059	0.00018	0.00003	111.10735	-12.12883	-32.71536	-0.08386	0.01033	0.04511	0.05474	0.00446	0.02204	43.55889	-11.30743	-18.50673	-0.03963	0.09872	0.00165	-0.00428	0.03042	0.00063	5.24229	-0.57608	15.26048	0.83591	0.33739	0.11304	-0.22278	0.11276	0.04364	6.95896	1.89737	-16.11223	-0.26444	0.57780	0.02255	-0.39961	0.03703	-0.01775	20.77804
108			1.07000	8.49153	13.32017	22.48868	-0.00043	0.00224	0.00581	0.00024	0.00033	0.00100	111.53210	-12.25021	-33.00368	-0.08452	0.01104	0.04068	0.05145	0.00363	0.01200	43.48306	-11.57104	-18.46603	-0.03856	0.08438	-0.00264	-0.00724	0.03586	-0.00044	5.42156	-0.85045	14.98341	0.83189	0.33770	0.11371	-0.29613	0.16629	0.07218	6.14140	1.78926	-15.70867	-0.27116	0.55620	0.03531	-0.37279	0.07690	-0.02126	20.25401
109			1.08000	8.81969	13.19728	22.36001	-0.00002	0.00210	0.00508	0.00001	0.00042	0.00152	111.90790	-12.30530	-33.19995	-0.08471	0.01172	0.03683	0.04639	0.00271	0.00636	43.38372	-11.79244	-18.30627	-0.03699	0.07174	-0.00515	-0.00994	0.03472	0.00004	5.63952	-1.20675	14.58966	0.84741	0.33899	0.11294	-0.34690	0.19341	0.09253	5.40489	1.66320	-15.44272	-0.30082	0.51945	0.04668	-0.36342	0.09643	-0.01599	19.75046
110			1.09000	9.11799	13.04230	22.17750	0.00021	0.00194	0.00447	-0.00009	0.00045	0.00165	112.22942	-12.33509	-33.33045	-0.08461	0.01246	0.03336	0.03957	0.00200	0.00438	43.25610	-11.96720	-18.06949	-0.03497	0.06164	-0.00559	-0.01191	0.03038	0.00077	5.87172	-1.59339	14.11303	0.86579	0.34117	0.11235	-0.36478	0.19289	0.10541	4.76820	1.53784	-15.33795	-0.32322	0.47886	0.05757	-0.32698	0.09331	-0.00384	19.28823
111			1.10000	9.37634	12.86973	21.97479	0.00028	0.00176	0.00398	-0.00009	0.00044	0.00152	112.49351	-12.37518	-33.43188	-0.08444	0.01325	0.03023	0.03127	0.00168	0.00491	43.09972	-12.09595	-17.79362	-0.03288	0.05417	-0.00439	-0.01309	0.02511	0.00096	6.09413	-1.96104	13.58570	0.88071	0.34371	0.11130	-0.34948	0.16816	0.11015	4.24758	1.43232	-15.38551	-0.33079	0.45588	0.06494	-0.26340	0.07599	0.01150	18.88837
112			1.11000	9.59661	12.69105	21.78138	0.00023	0.00157	0.00357	-0.00007	0.00040	0.00126	112.69907	-12.45113	-33.54090	-0.08460	0.01401	0.02764	0.02201	0.00182	0.00683	42.91685	-12.18305	-17.51045	-0.03097	0.04953	-0.00203	-0.01362	0.02014	0.00053	6.29000	-2.27087	13.04385	0.88854	0.34720	0.10997	-0.31045	0.12790	0.10597	3.85058	1.36126	-15.55501	-0.32886	0.47022	0.06707	-0.19118	0.05271	0.02424	18.56512
113			1.12000	9.79059	12.51519	21.61483	0.00016	0.00140	0.00323	-0.00004	0.00035	0.00099	112.84621	-12.57884	-33.68416	-0.08525	0.01466	0.02576	0.01220	0.00226	0.00936	42.71122	-12.23399	-17.24546	-0.02937	0.04796	0.00126	-0.01367	0.01583	-0.00034	6.45335	-2.50109	12.53316	0.88195	0.34756	0.10700	-0.26068	0.08264	0.09107	3.57155	1.33164	-15.80779	-0.30877	0.51010	0.06451	-0.12059	0.02352	0.03069	18.32149
114			1.13000	9.97438	12.34954	21.47846	0.00012	0.00125	0.00294	-0.00003	0.00029	0.00076	112.93570	-12.76638	-33.87307	-0.08652	0.01536	0.02444	0.00227	0.00280	0.01199	42.48761	-12.25281	-17.01738	-0.02808	0.04925	0.00533	-0.01336	0.01179	-0.00135	6.58839	-2.65069	12.10424	0.86020	0.34132	0.10278	-0.21407	0.04449	0.06791	3.39036	1.34269	-16.10282	-0.28132	0.55891	0.05875	-0.06963	-0.00863	0.03032	18.14789
115			1.14000	10.16298	12.20070	21.36601	0.00016	0.00114	0.00269	-0.00005	0.00023	0.00060	112.96996	-13.01517	-34.10571	-0.08833	0.01635	0.02325	-0.00729	0.00328	0.01416	42.25252	-12.24030	-16.83718	-0.02758	0.05248	0.00978	-0.01299	0.00731	-0.00225	6.70503	-2.73588	11.79732	0.81967	0.32804	0.09928	-0.17746	0.02190	0.04263	3.27415	1.38462	-16.39725	-0.24675	0.60382	0.05283	-0.04178	-0.03415	0.02517	18.02316
116			1.15000	10.36767	12.07265	21.26590	0.00028	0.00106	0.00247	-0.00010	0.00018	0.00050	112.95351	-13.31974	-34.36966	-0.09053	0.01790	0.02154	-0.01596	0.00361	0.01516	42.01358	-12.19352	-16.70771	-0.02827	0.05595	0.01396	-0.01280	0.00201	-0.00297	6.81382	-2.78379	11.62390	0.76088	0.31173	0.09659	-0.15124	0.01695	0.02111	3.18333	1.43893	-16.64439	-0.20070	0.63662	0.04814	-0.03245	-0.04187	0.01691	17.91826
117			1.16000	10.59521	11.96547	21.16645	0.00048	0.00101	0.00225	-0.00018	0.00014	0.00046	112.89334	-13.66791	-34.64767	-0.09297	0.02011	0.01906	-0.02311	0.00374	0.01454	41.77878	-12.10767	-16.62386	-0.02999	0.05873	0.01761	-0.01270	-0.00365	-0.00371	6.92116	-2.82724	11.55570	0.69129	0.29839	0.09502	-0.13168	0.02702	0.00911	3.07899	1.48257	-16.79510	-0.15402	0.65927	0.04508	-0.03332	-0.02615	0.00644	17.80286
118			1.17000	10.84729	11.87544	21.05888	0.00075	0.00099	0.00206	-0.00031	0.00011	0.00045	112.79951	-14.04216	-34.92166	-0.09562	0.02284	0.01599	-0.02810	0.00360	0.01248	41.55653	-11.97965	-16.57220	-0.03219	0.06035	0.02051	-0.01244	-0.00858	-0.00471	7.02736	-2.89996	11.52727	0.61951	0.29128	0.09477	-0.11416	0.04786	0.01057	2.93133	1.49350	-16.80549	-0.11877	0.67415	0.04396	-0.03697	0.01290	-0.00562	17.65345
119			1.18000	11.12051	11.79697	20.93838	0.00106	0.00101	0.00189	-0.00047	0.00009	0.00045	112.68507	-14.42267	-35.17620	-0.09848	0.02582	0.01274	-0.03045	0.00313	0.00964	41.35503	-11.81106	-16.53274	-0.03443	0.06116	0.02280	-0.01185	-0.01173	-0.00621	7.12694	-3.02982	11.45183	0.55349	0.28716	0.09355	-0.09570	0.07399	0.02623	2.72606	1.45358	-16.64974	-0.09713	0.66945	0.04398	-0.04054	0.07024	-0.01839	17.45902
120			1.19000	11.40648	11.72310	20.80302	0.00141	0.00105	0.00174	-0.00063	0.00008	0.00046	112.56412	-14.78838	-35.39893	-0.10133	0.02873	0.00965	-0.02995	0.00240	0.00668	41.18067	-11.60849	-16.48130	-0.03652	0.06123	0.02446	-0.01102	-0.01245	-0.00822	7.21003	-3.23305	11.24472	0.50771	0.28445	0.08977	-0.07700	0.10006	0.05175	2.46494	1.35081	-16.33226	-0.09355	0.64239	0.04393	-0.04748	0.13286	-0.02943	17.22163
121			1.20000	11.69156	11.64677	20.65426	0.00178	0.00111	0.00159	-0.00076	0.00009	0.00045	112.44994	-15.11882	-35.58227	-0.10377	0.03127	0.00699	-0.02681	0.00161	0.00417	41.03740	-11.38197	-16.39351	-0.03844	0.06040	0.02532	-0.01005	-0.01068	-0.01056	7.26539	-3.51292	10.84609	0.48407	0.28350	0.08598	-0.05828	0.12291	0.08073	2.16229	1.18353	-15.89266	-0.09936	0.60535	0.04570	-0.05588	0.18523	-0.03768	16.95390
122			1.21000	11.95755	11.56289	20.49796	0.00212	0.00116	0.00146	-0.00080	0.00011	0.00042	112.35311	-15.39738	-35.72556	-0.10551	0.03318	0.00501	-0.02181	0.00107	0.00242	40.92690	-11.14176	-16.24945	-0.04002	0.05838	0.02524	-0.00898	-0.00709	-0.01280	7.28462	-3.86207	10.23834	0.47338	0.28052	0.08384	-0.03995	0.13958	0.10782	1.84007	0.96401	-15.40090	-0.09978	0.56317	0.05059	-0.05710	0.21332	-0.04250	16.67484
123			1.22000	12.18506	11.46968	20.34428	0.00236	0.00119	0.00133	-0.00071	0.00013	0.00037	112.28030	-15.61589	-35.83588	-0.10660	0.03443	0.00377	-0.01608	0.00106	0.00140	40.84884	-10.89589	-16.03891	-0.04123	0.05509	0.02423	-0.00784	-0.00297	-0.01444	7.26653	-4.26534	9.45333	0.47143	0.27527	0.08010	-0.02453	0.14936	0.12309	1.52329	0.71766	-14.94425	-0.09676	0.51828	0.05445	-0.05207	0.21029	-0.03833	16.40510
124			1.23000	12.35962	11.36955	20.20513	0.00245	0.00119	0.00122	-0.00052	0.00015	0.00030	112.23433	-15.77686	-35.92661	-0.10702	0.03512	0.00301	-0.01069	0.00170	0.00084	40.80055	-10.64841	-15.76483	-0.04208	0.05054	0.02259	-0.00669	0.00029	-0.01514	7.21864	-4.70139	8.56547	0.47235	0.26689	0.07449	-0.01434	0.15119	0.12174	1.23428	0.47660	-14.60694	-0.09602	0.47548	0.05582	-0.04541	0.18060	-0.02476	16.16147
125			1.24000	12.47660	11.26817	20.09170	0.00240	0.00113	0.00113	-0.00031	0.00015	0.00022	112.21465	-15.89223	-36.01549	-0.10689	0.03538	0.00256	-0.00644	0.00295	0.00057	40.77667	-10.39908	-15.44347	-0.04236	0.04538	0.02085	-0.00556	0.00181	-0.01498	7.15508	-5.14451	7.67099	0.47629	0.25914	0.06978	-0.01068	0.14690	0.10921	0.98629	0.27068	-14.44560	-0.10199	0.44542	0.05642	-0.04053	0.13704	-0.00708	15.95261
126			1.25000	12.54349	11.17210	20.01078	0.00221	0.00105	0.00106	-0.00015	0.00014	0.00015	112.21822	-15.97906	-36.11995	-0.10630	0.03532	0.00230	-0.00366	0.00460	0.00047	40.76981	-10.14509	-15.10052	-0.04195	0.04074	0.01964	-0.00453	0.00163	-0.01444	7.09231	-5.56923	6.86023	0.48104	0.25421	0.06661	-0.01298	0.13858	0.09063	0.77991	0.12118	-14.46943	-0.11018	0.43465	0.05648	-0.03661	0.08926	0.00919	15.77723
127			1.26000	12.57802	11.08630	19.96247	0.00196	0.00095	0.00104	-0.00008	0.00012	0.00009	112.24035	-16.05440	-36.25195	-0.10546	0.03511	0.00220	-0.00210	0.00626	0.00048	40.77223	-9.88376	-14.76503	-0.04081	0.03780	0.01954	-0.00357	0.00031	-0.01400	7.04411	-5.95695	6.19397	0.48518	0.25189	0.06381	-0.01964	0.12796	0.06920	0.60506	0.03792	-14.63538	-0.12619	0.44293	0.05479	-0.03645	0.04094	0.01874	15.62632
128			1.27000	12.60347	11.01290	19.93978	0.00174	0.00086	0.00105	-0.00009	0.00009	0.00005	112.27688	-16.13081	-36.41439	-0.10450	0.03487	0.00219	-0.00117	0.00761	0.00053	40.77874	-9.61582	-14.46291	-0.03927	0.03727	0.02079	-0.00263	-0.00165	-0.01386	7.01893	-6.29942	5.69200	0.48940	0.25288	0.06165	-0.02912	0.11728	0.04958	0.44848	0.01975	-14.86264	-0.14794	0.46345	0.05232	-0.03912	-0.00565	0.01950	15.48837
129			1.28000	12.64133	10.95169	19.93157	0.00162	0.00082	0.00110	-0.00014	0.00008	0.00004	112.32452	-16.21427	-36.60131	-0.10354	0.03467	0.00232	-0.00032	0.00834	0.00061	40.78753	-9.34664	-14.21221	-0.03779	0.03928	0.02323	-0.00165	-0.00400	-0.01371	7.01968	-6.59699	5.33930	0.49494	0.25572	0.06084	-0.04073	0.10691	0.03444	0.30181	0.05576	-15.06251	-0.16971	0.48655	0.05060	-0.04167	-0.04524	0.01356	15.35497
130			1.29000	12.70471	10.90096	19.92568	0.00164	0.00082	0.00116	-0.00021	0.00006	0.00004	112.38082	-16.30483	-36.79935	-0.10266	0.03456	0.00254	0.00078	0.00834	0.00069	40.80025	-9.08582	-14.02138	-0.03656	0.04281	0.02610	-0.00058	-0.00642	-0.01296	7.04633	-6.85410	5.10293	0.50387	0.26004	0.06193	-0.05506	0.09706	0.02398	0.16700	0.12849	-15.16914	-0.19149	0.51108	0.05049	-0.04110	-0.07208	0.00424	15.22447
131			1.30000	12.79455	10.85814	19.91320	0.00177	0.00086	0.00125	-0.00029	0.00005	0.00006	112.44279	-16.39829	-36.99185	-0.10196	0.03458	0.00277	0.00193	0.00766	0.00073	40.82013	-8.84480	-13.88992	-0.03530	0.04639	0.02848	0.00052	-0.00838	-0.01129	7.09874	-7.07580	4.94869	0.51360	0.26457	0.06358	-0.07266	0.08747	0.01667	0.05592	0.21812	-15.15830	-0.20196	0.53499	0.05101	-0.03219	-0.08321	-0.00547	15.10162
132			1.31000	12.90104	10.82104	19.89120	0.00195	0.00092	0.00134	-0.00035	0.00005	0.00008	112.50545	-16.48760	-37.16419	-0.10164	0.03472	0.00316	0.00266	0.00653	0.00074	40.84950	-8.63232	-13.81048	-0.03366	0.04916	0.02971	0.00145	-0.00949	-0.00899	7.17752	-7.26711	4.84961	0.52005	0.26923	0.06525	-0.09276	0.07865	0.01160	-0.01493	0.30683	-15.04595	-0.19997	0.55662	0.05169	-0.01566	-0.07961	-0.01284	14.99464
133			1.32000	13.00940	10.78920	19.86203	0.00209	0.00101	0.00147	-0.00035	0.00004	0.00009	112.56200	-16.56445	-37.30673	-0.10185	0.03485	0.00400	0.00260	0.00522	0.00075	40.88757	-8.45067	-13.77094	-0.03164	0.05119	0.02968	0.00203	-0.00986	-0.00677	7.28284	-7.43332	4.78716	0.52352	0.27275	0.06804	-0.11317	0.07084	0.00825	-0.03214	0.38210	-14.87367	-0.19308	0.57515	0.05333	0.00359	-0.06560	-0.01657	14.91042
134			1.33000	13.10642	10.76432	19.83037	0.00216	0.00110	0.00168	-0.00031	0.00002	0.00010	112.60636	-16.62080	-37.41568	-0.10258	0.03481	0.00567	0.00184	0.00398	0.00073	40.93084	-8.29443	-13.75676	-0.02958	0.05341	0.02878	0.00219	-0.00997	-0.00525	7.41226	-7.57986	4.74867	0.52265	0.27520	0.07152	-0.13007	0.06446	0.00612	0.00881	0.43764	-14.69000	-0.18079	0.59104	0.05539	0.02075	-0.04740	-0.01636	14.85102
135			1.34000	13.18465	10.74872	19.79939	0.00215	0.00122	0.00203	-0.00023	0.00001	0.00011	112.63541	-16.64972	-37.49181	-0.10366	0.03449	0.00849	0.00072	0.00300	0.00051	40.97492	-8.15225	-13.75303	-0.02838	0.05709	0.02767	0.00207	-0.01035	-0.00468	7.55972	-7.71209	4.72397	0.52165	0.27696	0.07500	-0.14131	0.05981	0.00510	0.10196	0.47391	-14.53526	-0.16626	0.60520	0.05711	0.03222	-0.03147	-0.01276	14.81267
136			1.35000	13.24295	10.74431	19.76892	0.00207	0.00138	0.00259	-0.00016	-0.00002	0.00014	112.64973	-16.64608	-37.53928	-0.10489	0.03372	0.01286	-0.00025	0.00234	-0.00013	41.01572	-8.01059	-13.74674	-0.02920	0.06366	0.02693	0.00185	-0.01145	-0.00496	7.71663	-7.83542	4.70355	0.52566	0.28060	0.07807	-0.14711	0.05737	0.00521	0.23298	0.49683	-14.43394	-0.15436	0.62307	0.05792	0.03778	-0.02256	-0.00716	14.78727
137			1.36000	13.28428	10.75205	19.73568	0.00195	0.00162	0.00343	-0.00010	-0.00006	0.00019	112.65327	-16.60825	-37.56385	-0.10611	0.03239	0.01923	-0.00060	0.00199	-0.00145	41.05098	-7.85836	-13.72889	-0.03315	0.07427	0.02683	0.00170	-0.01351	-0.00581	7.87432	-7.95452	4.67928	0.52728	0.28297	0.07915	-0.14618	0.05609	0.00608	0.38363	0.51497	-14.39350	-0.13612	0.64064	0.05659	0.03602	-0.02160	-0.00124	14.76515
138			1.37000	13.31257	10.77123	19.69629	0.00180	0.00194	0.00458	-0.00005	-0.00011	0.00028	112.65275	-16.53939	-37.57235	-0.10737	0.03044	0.02803	0.00021	0.00185	-0.00356	41.08131	-7.69041	-13.69609	-0.04107	0.09000	0.02756	0.00176	-0.01663	-0.00695	8.02646	-8.07250	4.64687	0.52960	0.28554	0.07965	-0.14169	0.05583	0.00728	0.53642	0.53547	-14.40860	-0.12189	0.65734	0.05458	0.03132	-0.02622	0.00346	14.73769
139			1.38000	13.33091	10.79995	19.65059	0.00166	0.00235	0.00603	-0.00002	-0.00017	0.00038	112.65801	-16.44708	-37.57246	-0.10882	0.02790	0.03932	0.00279	0.00189	-0.00624	41.11084	-7.50888	-13.64955	-0.05299	0.11122	0.02919	0.00236	-0.02037	-0.00813	8.17061	-8.19103	4.60608	0.53239	0.28623	0.08010	-0.13658	0.05589	0.00839	0.67737	0.56147	-14.46562	-0.11327	0.66960	0.05259	0.02595	-0.03218	0.00638	14.69816
140			1.39000	13.34017	10.83695	19.60486	0.00154	0.00285	0.00772	0.00001	-0.00025	0.00038	112.68268	-16.34173	-37.57405	-0.11068	0.02497	0.05268	0.00791	0.00211	-0.00868	41.14598	-7.32242	-13.59277	-0.06795	0.13699	0.03153	0.00402	-0.02353	-0.00908	8.30791	-8.31105	4.55901	0.53357	0.28434	0.08116	-0.13285	0.05607	0.00934	0.79758	0.59224	-14.54685	-0.10626	0.67568	0.05160	0.02018	-0.03614	0.00758	14.64215
141			1.40000	13.33847	10.88336	19.57155							112.74468	-16.23559	-37.58939							41.19404	-7.14365	-13.52974							8.44164	-8.43369	4.50723							0.89329	0.62511	-14.63311							14.56767
142			1.41000	13.32179	10.94203	19.56645							112.86385	-16.14018	-37.63081							41.26089	-6.98647	-13.46342							8.57526	-8.55936	4.45048							0.96558	0.65681	-14.70728							14.47525
[truncated: 11 more columns]
