# Supplementary material for: Analysis of the impact of different landing heights and lateralities on lower limb joint load based on statistical parametric mapping
Source: PLoS One. 2025 May 30;20(5):e0324656. doi: 10.1371/journal.pone.0324656 (PMC12124505; doi:10.1371/journal.pone.0324656)
Supplement: S1 File — (ZIP) [file pone.0324656.s001.zip › Original data/019/右前30.xlsx]

## Sheet: Sheet1
Var1	C__Users_dell_Documents_Qualisys_GAIT1214_Data_xinchanglun_xinc	C__Users_dell_Documents_Qualisys_GAIT1214_Data_xinchanglun_x_1	C__Users_dell_Documents_Qualisys_GAIT1214_Data_xinchanglun_x_2	C__Users_dell_Documents_Qualisys_GAIT1214_Data_xinchanglun_x_3	C__Users_dell_Documents_Qualisys_GAIT1214_Data_xinchanglun_x_4	C__Users_dell_Documents_Qualisys_GAIT1214_Data_xinchanglun_x_5	C__Users_dell_Documents_Qualisys_GAIT1214_Data_xinchanglun_x_6	C__Users_dell_Documents_Qualisys_GAIT1214_Data_xinchanglun_x_7	C__Users_dell_Documents_Qualisys_GAIT1214_Data_xinchanglun_x_8	C__Users_dell_Documents_Qualisys_GAIT1214_Data_xinchanglun_x_9	C__Users_dell_Documents_Qualisys_GAIT1214_Data_xinchanglun_x_10	C__Users_dell_Documents_Qualisys_GAIT1214_Data_xinchanglun_x_11	C__Users_dell_Documents_Qualisys_GAIT1214_Data_xinchanglun_x_12	C__Users_dell_Documents_Qualisys_GAIT1214_Data_xinchanglun_x_13	C__Users_dell_Documents_Qualisys_GAIT1214_Data_xinchanglun_x_14	C__Users_dell_Documents_Qualisys_GAIT1214_Data_xinchanglun_x_15	C__Users_dell_Documents_Qualisys_GAIT1214_Data_xinchanglun_x_16	C__Users_dell_Documents_Qualisys_GAIT1214_Data_xinchanglun_x_17	C__Users_dell_Documents_Qualisys_GAIT1214_Data_xinchanglun_x_18	C__Users_dell_Documents_Qualisys_GAIT1214_Data_xinchanglun_x_19	C__Users_dell_Documents_Qualisys_GAIT1214_Data_xinchanglun_x_20	C__Users_dell_Documents_Qualisys_GAIT1214_Data_xinchanglun_x_21	C__Users_dell_Documents_Qualisys_GAIT1214_Data_xinchanglun_x_22	C__Users_dell_Documents_Qualisys_GAIT1214_Data_xinchanglun_x_23	C__Users_dell_Documents_Qualisys_GAIT1214_Data_xinchanglun_x_24	C__Users_dell_Documents_Qualisys_GAIT1214_Data_xinchanglun_x_25	C__Users_dell_Documents_Qualisys_GAIT1214_Data_xinchanglun_x_26	C__Users_dell_Documents_Qualisys_GAIT1214_Data_xinchanglun_x_27	C__Users_dell_Documents_Qualisys_GAIT1214_Data_xinchanglun_x_28	C__Users_dell_Documents_Qualisys_GAIT1214_Data_xinchanglun_x_29	C__Users_dell_Documents_Qualisys_GAIT1214_Data_xinchanglun_x_30	C__Users_dell_Documents_Qualisys_GAIT1214_Data_xinchanglun_x_31	C__Users_dell_Documents_Qualisys_GAIT1214_Data_xinchanglun_x_32	C__Users_dell_Documents_Qualisys_GAIT1214_Data_xinchanglun_x_33	C__Users_dell_Documents_Qualisys_GAIT1214_Data_xinchanglun_x_34	C__Users_dell_Documents_Qualisys_GAIT1214_Data_xinchanglun_x_35	C__Users_dell_Documents_Qualisys_GAIT1214_Data_xinchanglun_x_36	C__Users_dell_Documents_Qualisys_GAIT1214_Data_xinchanglun_x_37	C__Users_dell_Documents_Qualisys_GAIT1214_Data_xinchanglun_x_38	C__Users_dell_Documents_Qualisys_GAIT1214_Data_xinchanglun_x_39	C__Users_dell_Documents_Qualisys_GAIT1214_Data_xinchanglun_x_40	C__Users_dell_Documents_Qualisys_GAIT1214_Data_xinchanglun_x_41	C__Users_dell_Documents_Qualisys_GAIT1214_Data_xinchanglun_x_42	C__Users_dell_Documents_Qualisys_GAIT1214_Data_xinchanglun_x_43	C__Users_dell_Documents_Qualisys_GAIT1214_Data_xinchanglun_x_44	C__Users_dell_Documents_Qualisys_GAIT1214_Data_xinchanglun_x_45	C__Users_dell_Documents_Qualisys_GAIT1214_Data_xinchanglun_x_46	C__Users_dell_Documents_Qualisys_GAIT1214_Data_xinchanglun_x_47	C__Users_dell_Documents_Qualisys_GAIT1214_Data_xinchanglun_x_48
	CD	ZD	TIME	Right Ankle Angles	Right Ankle Angles	Right Ankle Angles	Right Ankle Moment	Right Ankle Moment	Right Ankle Moment	Right Ankle Power	Right Ankle Power	Right Ankle Power	Right GRF	Right GRF	Right GRF	Right Knee Angles	Right Knee Angles	Right Knee Angles	Right Knee Moment	Right Knee Moment	Right Knee Moment	Right Knee Power	Right Knee Power	Right Knee Power	Right Hip Angles	Right Hip Angles	Right Hip Angles	Right Hip Moment	Right Hip Moment	Right Hip Moment	Right Hip Power	Right Hip Power	Right Hip Power	RANKLE	RANKLE	RANKLE	RKNEE	RKNEE	RKNEE	RHIP	RHIP	RHIP	Left Ankle Angles	Left Ankle Angles	Left Ankle Angles	Left Ankle Moment	Left Ankle Moment	Left Ankle Moment	Left Ankle Power
	EVENT_LABEL	EVENT_LABEL	FRAME_NUMBERS	LINK_MODEL_BASED	LINK_MODEL_BASED	LINK_MODEL_BASED	LINK_MODEL_BASED	LINK_MODEL_BASED	LINK_MODEL_BASED	LINK_MODEL_BASED	LINK_MODEL_BASED	LINK_MODEL_BASED	LINK_MODEL_BASED	LINK_MODEL_BASED	LINK_MODEL_BASED	LINK_MODEL_BASED	LINK_MODEL_BASED	LINK_MODEL_BASED	LINK_MODEL_BASED	LINK_MODEL_BASED	LINK_MODEL_BASED	LINK_MODEL_BASED	LINK_MODEL_BASED	LINK_MODEL_BASED	LINK_MODEL_BASED	LINK_MODEL_BASED	LINK_MODEL_BASED	LINK_MODEL_BASED	LINK_MODEL_BASED	LINK_MODEL_BASED	LINK_MODEL_BASED	LINK_MODEL_BASED	LINK_MODEL_BASED	LINK_MODEL_BASED	LINK_MODEL_BASED	LINK_MODEL_BASED	LINK_MODEL_BASED	LINK_MODEL_BASED	LINK_MODEL_BASED	LINK_MODEL_BASED	LINK_MODEL_BASED	LINK_MODEL_BASED	LINK_MODEL_BASED	LINK_MODEL_BASED	LINK_MODEL_BASED	LINK_MODEL_BASED	LINK_MODEL_BASED	LINK_MODEL_BASED	LINK_MODEL_BASED
	ORIGINAL	ORIGINAL	ORIGINAL	ORIGINAL	ORIGINAL	ORIGINAL	ORIGINAL	ORIGINAL	ORIGINAL	ORIGINAL	ORIGINAL	ORIGINAL	ORIGINAL	ORIGINAL	ORIGINAL	ORIGINAL	ORIGINAL	ORIGINAL	ORIGINAL	ORIGINAL	ORIGINAL	ORIGINAL	ORIGINAL	ORIGINAL	ORIGINAL	ORIGINAL	ORIGINAL	ORIGINAL	ORIGINAL	ORIGINAL	ORIGINAL	ORIGINAL	ORIGINAL	ORIGINAL	ORIGINAL	ORIGINAL	ORIGINAL	ORIGINAL	ORIGINAL	ORIGINAL	ORIGINAL	ORIGINAL	ORIGINAL	ORIGINAL	ORIGINAL	ORIGINAL	ORIGINAL	ORIGINAL	ORIGINAL
ITEM	X	X	X	X	Y	Z	X	Y	Z	X	Y	Z	X	Y	Z	X	Y	Z	X	Y	Z	X	Y	Z	X	Y	Z	X	Y	Z	X	Y	Z	X	Y	Z	X	Y	Z	X	Y	Z	X	Y	Z	X	Y	Z	X
1	1.33000	1.48000	0.00000	7.14357	0.71593	14.51564							-0.00000	0.00000	0.00000	1.15465	-1.95979	-26.75294							6.48835	3.54767	2.11931																-7.01913	-2.60211	-176.90898
2			0.01000	7.16087	0.67961	14.44219							-0.00000	0.00000	0.00000	1.22273	-1.98597	-26.75872							6.49574	3.56169	2.14813							2.10246	-7.93279	0.48147	-2.86286	7.43957	-0.06401	1.88219	-1.26488	3.03318	-6.97075	-2.55696	-176.91777
3			0.02000	7.18222	0.64909	14.37002	-0.01030	-0.00130	0.00006	0.00042	-0.00004	0.00001	-0.00000	0.00000	0.00000	1.30429	-2.01340	-26.77145	-0.01192	-0.00330	-0.00077	0.00187	-0.00016	0.00002	6.50870	3.57909	2.18390	0.04696	-0.03679	-0.00733	-0.00158	0.00090	0.00053	2.75886	-7.34711	0.32005	-3.05279	9.00996	-0.68060	2.23460	-1.98474	3.74551	-6.91154	-2.52080	-176.91257	0.01082	-0.00001	0.00024	-0.00123
4			0.03000	7.20931	0.62644	14.30198	-0.01031	-0.00130	0.00002	0.00053	-0.00002	0.00000	-0.00000	0.00000	0.00000	1.40351	-2.04086	-26.79211	-0.00970	-0.00295	-0.00069	0.00182	-0.00014	0.00003	6.52940	3.59883	2.22774	0.03989	-0.03489	-0.00662	-0.00197	0.00094	0.00057	3.43705	-6.41624	0.25505	-3.16590	10.85719	-1.43056	2.53021	-2.89220	4.45278	-6.83914	-2.49714	-176.88960	0.01093	-0.00002	0.00028	-0.00148
5			0.04000	7.24201	0.61165	14.24192	-0.01029	-0.00129	0.00001	0.00061	-0.00001	0.00000	-0.00000	0.00000	0.00000	1.52164	-2.06743	-26.82255	-0.00813	-0.00240	-0.00066	0.00178	-0.00011	0.00004	6.55946	3.62089	2.27831	0.03569	-0.03227	-0.00595	-0.00238	0.00097	0.00057	3.90220	-5.14498	0.32265	-3.26314	12.69233	-2.39878	2.80207	-3.88399	4.92881	-6.75332	-2.48784	-176.85020	0.01103	-0.00002	0.00028	-0.00172
6			0.05000	7.27830	0.60422	14.19414	-0.01024	-0.00127	0.00003	0.00064	0.00000	0.00000	-0.00000	0.00000	0.00000	1.65705	-2.09299	-26.86518	-0.00738	-0.00157	-0.00068	0.00181	-0.00007	0.00006	6.59926	3.64534	2.33227	0.03448	-0.02893	-0.00529	-0.00286	0.00096	0.00051	4.03068	-3.59492	0.44322	-3.38297	14.24712	-3.53963	2.98889	-4.81200	4.99641	-6.65653	-2.49237	-176.80119	0.01111	-0.00001	0.00024	-0.00190
7			0.06000	7.31503	0.60373	14.16144	-0.01016	-0.00123	0.00010	0.00062	0.00001	0.00000	-0.00000	0.00000	0.00000	1.80566	-2.11760	-26.92069	-0.00747	-0.00055	-0.00072	0.00195	-0.00002	0.00008	6.64772	3.67127	2.38461	0.03595	-0.02542	-0.00468	-0.00342	0.00085	0.00041	3.81385	-1.93565	0.51403	-3.44147	15.28914	-4.61883	2.90491	-5.49891	4.49982	-6.55346	-2.50759	-176.75198	0.01118	0.00002	0.00016	-0.00197
8			0.07000	7.34893	0.60956	14.14435	-0.01007	-0.00120	0.00019	0.00054	0.00002	0.00000	-0.00000	0.00000	0.00000	1.96133	-2.14026	-26.98631	-0.00830	0.00051	-0.00078	0.00222	0.00002	0.00009	6.70196	3.69533	2.42848	0.03958	-0.02216	-0.00417	-0.00395	0.00064	0.00028	3.31326	-0.34777	0.45628	-3.30179	15.64317	-5.35698	2.36446	-5.76516	3.33107	-6.45045	-2.52865	-176.71132	0.01123	0.00006	0.00004	-0.00192
9			0.08000	7.37705	0.62126	14.14154	-0.00998	-0.00116	0.00028	0.00042	0.00003	-0.00000	-0.00000	0.00000	0.00000	2.11659	-2.15928	-27.05657	-0.00971	0.00144	-0.00084	0.00251	0.00005	0.00010	6.75756	3.71305	2.45633	0.04470	-0.01948	-0.00388	-0.00426	0.00035	0.00012	2.63571	1.02184	0.22477	-2.89370	15.21095	-5.56035	1.32063	-5.48025	1.52496	-6.35472	-2.55045	-176.68434	0.01125	0.00009	-0.00008	-0.00172
10			0.09000	7.39741	0.63834	14.15001	-0.00990	-0.00114	0.00035	0.00028	0.00004	-0.00001	-0.00000	0.00000	0.00000	2.26338	-2.17297	-27.12452	-0.01149	0.00212	-0.00088	0.00274	0.00005	0.00010	6.80897	3.72002	2.46194	0.05069	-0.01744	-0.00386	-0.00407	0.00003	-0.00005	1.92493	2.00554	-0.18532	-2.23909	14.01870	-5.13307	-0.10579	-4.59616	-0.69167	-6.27369	-2.56849	-176.67116	0.01123	0.00012	-0.00018	-0.00137
11			0.10000	7.40947	0.65999	14.16470	-0.00982	-0.00112	0.00040	0.00015	0.00004	-0.00001	-0.00000	0.00000	0.00000	2.39482	-2.18047	-27.18289	-0.01339	0.00256	-0.00087	0.00280	0.00003	0.00008	6.85041	3.71368	2.44254	0.05649	-0.01618	-0.00409	-0.00318	-0.00026	-0.00023	1.34492	2.40653	-0.77170	-1.40705	12.24944	-4.02762	-1.68125	-3.20578	-3.00320	-6.21400	-2.57937	-176.66757	0.01116	0.00014	-0.00025	-0.00091
12			0.11000	7.41407	0.68510	14.17835	-0.00976	-0.00111	0.00043	0.00003	0.00005	-0.00001	-0.00000	0.00000	0.00000	2.50655	-2.18159	-27.22422	-0.01505	0.00270	-0.00082	0.00263	-0.00000	0.00004	6.87766	3.69365	2.39872	0.06104	-0.01603	-0.00450	-0.00167	-0.00054	-0.00045	1.01076	2.06142	-1.52391	-0.47494	10.16532	-2.21941	-3.15997	-1.52636	-5.15415	-6.18060	-2.58068	-176.66824	0.01108	0.00014	-0.00029	-0.00038
13			0.12000	7.41276	0.71202	14.18254	-0.00973	-0.00110	0.00043	-0.00007	0.00005	0.00000	-0.00000	0.00000	0.00000	2.59696	-2.17694	-27.24133	-0.01609	0.00266	-0.00076	0.00224	-0.00003	0.00000	6.88881	3.66185	2.33331	0.06346	-0.01685	-0.00494	0.00015	-0.00078	-0.00067	0.89415	0.94562	-2.42265	0.44386	7.99839	0.21915	-4.32315	0.18823	-6.98549	-6.17528	-2.56991	-176.66920	0.01099	0.00013	-0.00031	0.00015
14			0.13000	7.40611	0.73884	14.16990	-0.00971	-0.00110	0.00041	-0.00017	0.00006	0.00001	-0.00000	0.00000	0.00000	2.66638	-2.16828	-27.22888	-0.01635	0.00248	-0.00070	0.00172	-0.00005	-0.00003	6.88442	3.62205	2.25051	0.06358	-0.01831	-0.00531	0.00184	-0.00097	-0.00086	0.83666	-0.75427	-3.44693	1.20906	5.88215	3.04340	-5.01916	1.71375	-8.40735	-6.19615	-2.54415	-176.66866	0.01092	0.00012	-0.00031	0.00059
15			0.14000	7.39315	0.76410	14.13627	-0.00970	-0.00110	0.00038	-0.00030	0.00006	0.00003	-0.00000	0.00000	0.00000	2.71576	-2.15818	-27.18511	-0.01593	0.00222	-0.00068	0.00117	-0.00005	-0.00007	6.86693	3.57907	2.15526	0.06173	-0.01992	-0.00553	0.00309	-0.00105	-0.00100	0.66450	-2.64401	-4.55478	1.69468	3.87324	5.83869	-5.22112	2.92147	-9.38632	-6.23692	-2.50052	-176.66606	0.01087	0.00011	-0.00029	0.00086
16			0.15000	7.37196	0.78765	14.08246	-0.00971	-0.00110	0.00037	-0.00045	0.00006	0.00004	-0.00000	0.00000	0.00000	2.74635	-2.14960	-27.11336	-0.01523	0.00191	-0.00073	0.00068	-0.00004	-0.00010	6.83944	3.53718	2.05247	0.05878	-0.02122	-0.00555	0.00383	-0.00101	-0.00105	0.32871	-4.24945	-5.63096	1.84623	2.05756	8.15269	-5.02701	3.78421	-9.95282	-6.28651	-2.43702	-176.66154	0.01084	0.00010	-0.00026	0.00089
17			0.16000	7.34198	0.81056	14.01380	-0.00971	-0.00109	0.00037	-0.00058	0.00006	0.00004	-0.00000	0.00000	0.00000	2.76063	-2.14473	-27.02111	-0.01455	0.00156	-0.00083	0.00030	-0.00002	-0.00014	6.80509	3.49929	1.94628	0.05551	-0.02188	-0.00538	0.00419	-0.00087	-0.00103	-0.06018	-5.22047	-6.48904	1.73123	0.57837	9.66695	-4.61881	4.36577	-10.17504	-6.33073	-2.35199	-176.65549	0.01083	0.00009	-0.00022	0.00066
18			0.17000	7.30514	0.83430	13.93813	-0.00972	-0.00108	0.00037	-0.00067	0.00006	0.00005	-0.00000	0.00000	0.00000	2.76247	-2.14407	-26.91795	-0.01394	0.00121	-0.00096	0.00005	-0.00001	-0.00017	6.76589	3.46614	1.83986	0.05207	-0.02176	-0.00508	0.00432	-0.00072	-0.00096	-0.35097	-5.41235	-6.97032	1.48554	-0.44079	10.24278	-4.21554	4.78203	-10.10436	-6.35547	-2.24449	-176.64781	0.01083	0.00008	-0.00017	0.00020
19			0.18000	7.26516	0.86023	13.86381	-0.00974	-0.00107	0.00037	-0.00069	0.00007	0.00004	-0.00000	0.00000	0.00000	2.75669	-2.14660	-26.81382	-0.01316	0.00080	-0.00106	-0.00007	-0.00000	-0.00018	6.72279	3.43634	1.73588	0.04796	-0.02123	-0.00474	0.00425	-0.00064	-0.00086	-0.47253	-4.81119	-7.02078	1.22266	-0.93035	9.84730	-3.97373	5.10200	-9.76820	-6.35129	-2.11545	-176.63829	0.01082	0.00007	-0.00011	-0.00033
20			0.19000	7.22582	0.88971	13.79895	-0.00977	-0.00107	0.00035	-0.00066	0.00007	0.00003	-0.00000	0.00000	0.00000	2.74852	-2.15039	-26.71869	-0.01213	0.00035	-0.00112	-0.00007	-0.00000	-0.00017	6.67652	3.40753	1.63665	0.04312	-0.02048	-0.00449	0.00399	-0.00065	-0.00077	-0.46076	-3.49618	-6.68186	1.00478	-0.84531	8.47971	-3.93179	5.32025	-9.15603	-6.32029	-1.96910	-176.62918	0.01081	0.00005	-0.00005	-0.00066
21			0.20000	7.18986	0.92365	13.75035	-0.00981	-0.00107	0.00031	-0.00058	0.00008	0.00002	-0.00000	0.00000	0.00000	2.74370	-2.15314	-26.64234	-0.01100	-0.00005	-0.00113	0.00005	0.00000	-0.00012	6.62810	3.37752	1.54493	0.03798	-0.01926	-0.00436	0.00355	-0.00071	-0.00067	-0.36302	-1.66684	-6.05793	0.83536	-0.11153	6.16960	-4.00489	5.36347	-8.16401	-6.28097	-1.81321	-176.62823	0.01078	0.00003	0.00002	-0.00056
22			0.21000	7.15918	0.96262	13.72200	-0.00985	-0.00108	0.00028	-0.00047	0.00008	0.00001	-0.00000	0.00000	0.00000	2.74900	-2.15290	-26.59419	-0.00998	-0.00023	-0.00108	0.00027	0.00000	-0.00006	6.57960	3.34538	1.46527	0.03295	-0.01757	-0.00434	0.00295	-0.00076	-0.00056	-0.13832	0.38841	-5.32248	0.68823	1.37556	3.05851	-4.05400	5.13274	-6.64071	-6.26071	-1.65842	-176.64445	0.01075	-0.00000	0.00010	-0.00002
23			0.22000	7.13545	1.00762	13.71400	-0.00989	-0.00109	0.00026	-0.00033	0.00009	-0.00000	-0.00000	0.00000	0.00000	2.77238	-2.14822	-26.58143	-0.00910	-0.00015	-0.00098	0.00058	0.00000	0.00001	6.53383	3.31131	1.40376	0.02775	-0.01590	-0.00436	0.00221	-0.00079	-0.00040	0.32751	2.39004	-4.67411	0.52463	3.68702	-0.56017	-3.93939	4.56024	-4.51695	-6.27999	-1.51444	-176.68040	0.01071	-0.00003	0.00016	0.00076
24			0.23000	7.12044	1.06042	13.72323	-0.00994	-0.00111	0.00024	-0.00016	0.00011	-0.00001	-0.00000	0.00000	0.00000	2.82223	-2.13872	-26.60781	-0.00823	0.00012	-0.00086	0.00094	-0.00000	0.00007	6.49412	3.27698	1.36664	0.02164	-0.01465	-0.00434	0.00135	-0.00078	-0.00020	1.12280	4.14930	-4.22747	0.27457	6.83426	-4.35863	-3.54807	3.57627	-1.85169	-6.34443	-1.38693	-176.73094	0.01067	-0.00006	0.00021	0.00154
25			0.24000	7.11607	1.12262	13.74503	-0.00999	-0.00112	0.00023	0.00004	0.00013	-0.00001	-0.00000	0.00000	0.00000	2.90691	-2.12522	-26.67425	-0.00717	0.00039	-0.00073	0.00129	-0.00001	0.00011	6.46478	3.24494	1.35907	0.01376	-0.01391	-0.00425	0.00051	-0.00073	0.00004	2.25732	5.60217	-3.98437	-0.17194	10.79686	-8.15117	-2.81678	2.10036	1.24256	-6.44828	-1.27681	-176.78769	0.01063	-0.00008	0.00022	0.00216
26			0.25000	7.12419	1.19544	13.77510	-0.01004	-0.00114	0.00021	0.00028	0.00015	-0.00002	-0.00000	0.00000	0.00000	3.03456	-2.10994	-26.78111	-0.00587	0.00045	-0.00061	0.00152	-0.00001	0.00014	6.45093	3.21835	1.38518	0.00367	-0.01363	-0.00411	0.00000	-0.00066	0.00030	3.70875	6.75266	-3.85806	-0.86372	15.59418	-11.94705	-1.76171	0.06727	4.69705	-6.58013	-1.18203	-176.84276	0.01058	-0.00010	0.00020	0.00256
27			0.26000	7.14713	1.27905	13.80966	-0.01011	-0.00116	0.00018	0.00058	0.00017	-0.00001	-0.00000	0.00000	0.00000	3.21397	-2.09437	-26.92959	-0.00436	0.00022	-0.00049	0.00155	-0.00000	0.00015	6.45830	3.19962	1.44872	-0.00880	-0.01360	-0.00392	0.00039	-0.00057	0.00056	5.51390	7.57582	-3.72454	-1.67846	21.34877	-15.84014	-0.51897	-2.56447	8.51084	-6.72785	-1.09998	-176.89069	0.01052	-0.00011	0.00018	0.00276
28			0.27000	7.18854	1.37286	13.84472	-0.01019	-0.00119	0.00015	0.00096	0.00019	-0.00001	-0.00000	0.00000	0.00000	3.45562	-2.07754	-27.12161	-0.00271	-0.00030	-0.00039	0.00128	0.00000	0.00015	6.49288	3.18928	1.55346	-0.02352	-0.01385	-0.00366	0.00241	-0.00051	0.00080	7.77840	8.01643	-3.44627	-2.33012	28.28766	-19.92578	0.70850	-5.84844	12.71198	-6.88191	-1.02885	-176.92993	0.01049	-0.00013	0.00018	0.00282
29			0.28000	7.25389	1.47531	13.87599	-0.01028	-0.00122	0.00011	0.00146	0.00022	-0.00001	-0.00000	0.00000	0.00000	3.77261	-2.05433	-27.35942	-0.00098	-0.00115	-0.00035	0.00061	0.00003	0.00016	6.56148	3.18576	1.70319	-0.04021	-0.01468	-0.00333	0.00697	-0.00055	0.00100	10.58890	8.10209	-2.83109	-2.47589	36.70486	-24.37037	1.75585	-9.88669	17.32460	-7.03702	-0.96776	-176.96326	0.01050	-0.00015	0.00019	0.00284
30			0.29000	7.35023	1.58393	13.90084	-0.01038	-0.00126	0.00007	0.00210	0.00023	-0.00000	-0.00000	0.00000	0.00000	4.18096	-2.01547	-27.64712	0.00074	-0.00228	-0.00042	-0.00058	0.00012	0.00023	6.67213	3.18647	1.90175	-0.05823	-0.01609	-0.00292	0.01518	-0.00070	0.00114	13.90393	8.11310	-1.67738	-1.90350	46.90401	-29.58247	2.54442	-14.85493	22.39857	-7.19248	-0.91582	-176.99722	0.01056	-0.00017	0.00021	0.00286
31			0.30000	7.48453	1.69651	13.92155	-0.01049	-0.00129	0.00005	0.00287	0.00025	-0.00000	-0.00000	0.00000	0.00000	4.69926	-1.94891	-27.99409	0.00244	-0.00359	-0.00064	-0.00243	0.00034	0.00044	6.83518	3.18843	2.15365	-0.07694	-0.01784	-0.00240	0.02833	-0.00100	0.00117	17.51749	8.64887	0.13460	-0.64210	59.14831	-36.27720	3.07640	-20.96046	28.05186	-7.34908	-0.87162	-177.03871	0.01063	-0.00019	0.00023	0.00285
32			0.31000	7.66194	1.81289	13.94794	-0.01061	-0.00132	0.00007	0.00372	0.00026	-0.00001	-0.00000	0.00000	0.00000	5.34803	-1.84156	-28.41801	0.00403	-0.00481	-0.00103	-0.00499	0.00075	0.00087	7.06277	3.18925	2.46496	-0.09555	-0.01947	-0.00168	0.04758	-0.00148	0.00100	21.07302	10.43290	2.60946	1.10668	73.56073	-45.20599	3.36577	-28.31951	34.39262	-7.50145	-0.83287	-177.08931	0.01070	-0.00021	0.00025	0.00263
33			0.32000	7.88389	1.93486	13.99693	-0.01075	-0.00135	0.00012	0.00459	0.00027	-0.00002	-0.00000	0.00000	0.00000	6.14745	-1.68001	-28.94271	0.00526	-0.00564	-0.00152	-0.00795	0.00129	0.00160	7.36756	3.18659	2.84232	-0.11302	-0.02036	-0.00064	0.07343	-0.00209	0.00046	24.07836	13.95050	5.63268	3.17449	90.04565	-56.68869	3.34815	-36.91519	41.37031	-7.63254	-0.79600	-177.14200	0.01073	-0.00023	0.00025	0.00203
34			0.33000	8.14633	2.06458	14.08884	-0.01090	-0.00138	0.00023	0.00536	0.00028	-0.00006	-0.00000	0.00000	0.00000	7.11510	-1.45006	-29.59110	0.00576	-0.00570	-0.00201	-0.01047	0.00179	0.00262	7.76157	3.17771	3.29058	-0.12811	-0.01943	0.00084	0.10518	-0.00270	-0.00070	25.98072	19.29093	8.89849	5.53875	108.30964	-70.38039	2.87418	-46.59703	48.71092	-7.71961	-0.75691	-177.18486	0.01072	-0.00024	0.00025	0.00106
35			0.34000	8.43819	2.20458	14.24325	-0.01107	-0.00141	0.00041	0.00589	0.00029	-0.00015	-0.00000	0.00000	0.00000	8.26407	-1.13658	-30.37805	0.00527	-0.00474	-0.00240	-0.01128	0.00194	0.00377	8.25486	3.15883	3.81069	-0.13992	-0.01560	0.00287	0.14091	-0.00288	-0.00272	26.26067	26.25801	11.86130	8.28909	127.91444	-85.40947	1.76306	-57.10472	55.96299	-7.74728	-0.71283	-177.20934	0.01065	-0.00024	0.00024	-0.00005
36			0.35000	8.74085	2.35865	14.47640	-0.01126	-0.00145	0.00064	0.00604	0.00030	-0.00034	-0.00000	0.00000	0.00000	9.60182	-0.72399	-31.30623	0.00355	-0.00265	-0.00254	-0.00880	0.00137	0.00469	8.85479	3.12540	4.39845	-0.14756	-0.00818	0.00543	0.17741	-0.00197	-0.00570	24.57054	34.52249	13.79452	11.46892	148.34254	-100.62589	-0.08274	-68.12009	62.58217	-7.71428	-0.66348	-177.21439	0.01056	-0.00024	0.00023	-0.00107
37			0.36000	9.02957	2.53326	14.79946	-0.01144	-0.00152	0.00091	0.00569	0.00034	-0.00062	-0.00000	0.00000	0.00000	11.12996	-0.19916	-32.36470	0.00043	0.00047	-0.00224	-0.00120	-0.00030	0.00471	9.56565	3.07337	5.04421	-0.14993	0.00310	0.00841	0.21004	0.00094	-0.00949	20.92304	43.48758	13.96931	14.98114	169.01828	-114.67832	-2.61963	-79.32466	68.03880	-7.63153	-0.61031	-177.20555	0.01046	-0.00023	0.00020	-0.00178
38			0.37000	9.27775	2.73591	15.21386	-0.01161	-0.00161	0.00116	0.00483	0.00041	-0.00097	-0.00000	0.00000	0.00000	12.84428	0.44565	-33.52710	-0.00405	0.00431	-0.00132	0.01282	-0.00316	0.00305	10.38888	3.00011	5.73391	-0.14615	0.01730	0.01158	0.23339	0.00634	-0.01365	15.81632	52.00586	11.84777	18.64116	189.23344	-125.98117	-5.66667	-90.38657	71.87967	-7.51873	-0.55413	-177.19087	0.01038	-0.00023	0.00015	-0.00209
39			0.38000	9.46217	2.97255	15.70515	-0.01181	-0.00174	0.00135	0.00354	0.00051	-0.00129	-0.00000	0.00000	0.00000	14.73380	1.20980	-34.74998	-0.00934	0.00832	0.00028	0.03249	-0.00696	-0.00069	11.32240	2.90533	6.44977	-0.13675	0.03129	0.01463	0.24366	0.01332	-0.01741	10.18753	58.47783	7.15795	22.24846	208.01653	-132.74940	-8.95165	-100.83861	73.59165	-7.40101	-0.49505	-177.17381	0.01034	-0.00021	0.00007	-0.00196
40			0.39000	9.56744	3.24658	16.24054	-0.01208	-0.00193	0.00148	0.00198	0.00068	-0.00148	-0.00000	0.00000	0.00000	16.77877	2.08159	-35.97217	-0.01429	0.01193	0.00243	0.05361	-0.01109	-0.00594	12.35843	2.79086	7.16834	-0.12409	0.04066	0.01709	0.24109	0.01922	-0.01969	5.19243	61.42450	-0.02987	25.56697	224.08626	-133.28499	-12.16324	-109.96391	72.40712	-7.30152	-0.43203	-177.15143	0.01035	-0.00020	-0.00001	-0.00151
41			0.40000	9.58895	3.56024	16.77425	-0.01245	-0.00213	0.00156	0.00035	0.00091	-0.00152	-0.00000	0.00000	0.00000	18.94908	3.03550	-37.11979	-0.01757	0.01486	0.00483	0.06957	-0.01494	-0.01123	13.48050	2.66023	7.85724	-0.11109	0.04257	0.01847	0.22925	0.02121	-0.01943	1.95030	60.00811	-9.04917	28.29174	235.99063	-126.47388	-14.97140	-116.87386	67.38840	-7.23296	-0.36238	-177.12003	0.01040	-0.00019	-0.00009	-0.00095
42			0.41000	9.53627	3.91310	17.25704	-0.01290	-0.00234	0.00163	-0.00104	0.00119	-0.00139	-0.00000	0.00000	0.00000	21.20429	4.03215	-38.11636	-0.01791	0.01721	0.00717	0.07301	-0.01824	-0.01486	14.66273	2.51729	8.47476	-0.10063	0.03743	0.01855	0.21439	0.01856	-0.01628	1.37616	54.23477	-18.34151	30.03546	242.45648	-112.30258	-17.04155	-120.82595	57.87046	-7.19673	-0.28305	-177.07748	0.01047	-0.00017	-0.00019	-0.00039
43			0.42000	9.43704	4.29841	17.64715	-0.01348	-0.00252	0.00167	-0.00176	0.00147	-0.00114	-0.00000	0.00000	0.00000	23.49687	5.02117	-38.89801	-0.01429	0.01952	0.00926	0.05838	-0.02117	-0.01587	15.87298	2.36551	8.97532	-0.09556	0.02883	0.01753	0.20435	0.01329	-0.01112	4.04240	44.94884	-25.58490	30.34191	242.68814	-92.16241	-18.05895	-121.52880	43.96734	-7.19001	-0.19204	-177.01962	0.01056	-0.00014	-0.00032	0.00013
44			0.43000	9.33716	4.69988	17.91850	-0.01419	-0.00268	0.00169	-0.00136	0.00167	-0.00080	-0.00000	0.00000	0.00000	25.77517	5.94800	-39.42830	-0.00612	0.02238	0.01105	0.02440	-0.02394	-0.01432	17.07824	2.20780	9.31908	-0.09810	0.02196	0.01606	0.20522	0.00870	-0.00550	9.94488	33.60634	-28.35782	28.80095	236.44087	-68.81838	-17.83979	-119.26483	26.90876	-7.21033	-0.08775	-176.94174	0.01070	-0.00008	-0.00048	0.00060
45			0.44000	9.29336	5.09082	18.06447	-0.01501	-0.00282	0.00164	0.00050	0.00172	-0.00042	-0.00000	0.00000	0.00000	27.98537	6.76355	-39.70986	0.00624	0.02608	0.01265	-0.02362	-0.02626	-0.01117	18.25058	2.04661	9.48409	-0.10787	0.02206	0.01509	0.21640	0.00687	-0.00066	18.29132	21.82914	-24.96141	25.24422	224.00464	-46.03214	-16.47999	-114.80733	9.14688	-7.25448	0.03115	-176.84616	0.01088	-0.00001	-0.00066	0.00102
46			0.45000	9.35993	5.43536	18.09588	-0.01575	-0.00295	0.00148	0.00381	0.00155	-0.00009	-0.00000	0.00000	0.00000	30.07303	7.43580	-39.78791	0.02133	0.03040	0.01419	-0.07448	-0.02712	-0.00770	19.37134	1.88428	9.47834	-0.12247	0.03064	0.01528	0.23251	0.00687	0.00321	27.55231	10.98070	-15.15672	19.87736	206.03387	-27.62421	-14.36769	-109.08063	-6.15253	-7.31770	0.16514	-176.74579	0.01111	0.00005	-0.00081	0.00136
47			0.46000	9.57306	5.69597	18.03579	-0.01619	-0.00304	0.00119	0.00793	0.00116	0.00011	-0.00000	0.00000	0.00000	31.98411	7.95570	-39.74073	0.03699	0.03471	0.01575	-0.11536	-0.02523	-0.00494	20.43083	1.72430	9.34216	-0.13961	0.04269	0.01603	0.24858	0.00639	0.00606	35.87608	1.97862	-0.58494	13.17267	183.17210	-15.90050	-11.94603	-102.63615	-16.54375	-7.39550	0.31366	-176.66006	0.01134	0.00010	-0.00092	0.00165
48			0.47000	9.93905	5.84591	17.91311	-0.01614	-0.00310	0.00076	0.01169	0.00062	0.00016	-0.00000	0.00000	0.00000	33.66527	8.33105	-39.65380	0.05116	0.03824	0.01731	-0.13670	-0.01995	-0.00330	21.42217	1.57267	9.13175	-0.15737	0.05138	0.01594	0.26013	0.00470	0.00722	41.61583	-4.79760	15.60489	5.68684	155.89743	-10.54409	-9.43785	-95.48779	-21.51972	-7.48474	0.47463	-176.60829	0.01153	0.00012	-0.00095	0.00189
49			0.48000	10.43120	5.87800	17.75616	-0.01556	-0.00311	0.00018	0.01390	0.00004	0.00005	-0.00000	0.00000	0.00000	35.06721	8.57455	-39.59230	0.06242	0.04035	0.01871	-0.13497	-0.01189	-0.00260	22.33725	1.43758	8.89691	-0.17309	0.05479	0.01459	0.26232	0.00257	0.00657	43.58614	-9.53902	29.93742	-1.95440	124.92052	-9.37027	-6.88722	-87.63850	-22.02583	-7.58358	0.64389	-176.60484	0.01164	0.00008	-0.00088	0.00211
50			0.49000	10.99588	5.80236	17.58797	-0.01455	-0.00307	-0.00056	0.01395	-0.00046	-0.00018	-0.00000	0.00000	0.00000	36.15233	8.69929	-39.59086	0.07016	0.04065	0.01969	-0.11277	-0.00279	-0.00237	23.17038	1.32730	8.67427	-0.18476	0.05436	0.01241	0.25392	0.00075	0.00485	41.01930	-12.84409	39.83345	-9.01013	91.43745	-10.03034	-4.42638	-79.46432	-19.17624	-7.69194	0.81703	-176.65627	0.01167	-0.00000	-0.00069	0.00235
51			0.50000	11.56309	5.63684	17.42519	-0.01328	-0.00300	-0.00140	0.01196	-0.00087	-0.00047	-0.00000	0.00000	0.00000	36.89891	8.71985	-39.65839	0.07413	0.03909	0.02003	-0.07609	0.00526	-0.00218	23.92162	1.24739	8.49134	-0.19163	0.05116	0.00980	0.23696	-0.00032	0.00283	33.56929	-15.38413	44.01043	-14.79656	56.75674	-10.79361	-2.30857	-71.39275	-13.85500	-7.81197	0.99068	-176.76047	0.01168	-0.00011	-0.00046	0.00265
52			0.51000	12.05757	5.40049	17.27881	-0.01198	-0.00291	-0.00224	0.00857	-0.00116	-0.00073	-0.00000	0.00000	0.00000	37.29918	8.65110	-39.78529	0.07431	0.03602	0.01968	-0.03236	0.01082	-0.00170	24.59408	1.19993	8.36805	-0.19309	0.04611	0.00717	0.21312	-0.00059	0.00116	21.43951	-17.67692	42.21027	-18.88565	21.86855	-10.40565	-0.74841	-63.54028	-6.94442	-7.94773	1.16062	-176.90836	0.01166	-0.00021	-0.00022	0.00303
53			0.52000	12.40863	5.11136	17.15439	-0.01082	-0.00282	-0.00296	0.00454	-0.00136	-0.00091	-0.00000	0.00000	0.00000	37.35454	8.50573	-39.94859	0.07095	0.03188	0.01873	0.01105	0.01350	-0.00073	25.19010	1.18354	8.31591	-0.18874	0.04000	0.00488	0.18344	-0.00028	0.00013	5.39523	-19.93394	34.85633	-21.22164	-12.62470	-7.95622	0.18259	-55.70494	0.58741	-8.10357	1.32058	-177.08620	0.01161	-0.00030	-0.00004	0.00347
54			0.53000	12.55755	4.78733	17.05394	-0.00997	-0.00277	-0.00350	0.00035	-0.00148	-0.00096	-0.00000	0.00000	0.00000	37.07186	8.29178	-40.11802	0.06452	0.02716	0.01730	0.04777	0.01376	0.00075	25.70845	1.19447	8.33714	-0.17887	0.03340	0.00316	0.14921	0.00019	-0.00032	-13.40215	-21.98675	22.86627	-22.15592	-46.36185	-2.90535	0.62307	-47.52265	7.75065	-8.28208	1.46354	-177.27844	0.01151	-0.00037	0.00008	0.00390
55			0.54000	12.46276	4.44660	16.97814	-0.00950	-0.00275	-0.00380	-0.00386	-0.00153	-0.00089	-0.00000	0.00000	0.00000	36.46153	8.01125	-40.26122	0.05568	0.02231	0.01557	0.07300	0.01252	0.00260	26.14373	1.22836	8.42441	-0.16469	0.02666	0.00209	0.11270	0.00048	-0.00044	-33.63848	-23.43004	7.45045	-22.37821	-79.02620	4.94657	0.89278	-38.67531	13.59774	-8.48188	1.58425	-177.47037	0.01138	-0.00042	0.00010	0.00422
56			0.55000	12.10108	4.10840	16.92718	-0.00943	-0.00277	-0.00384	-0.00824	-0.00151	-0.00071	-0.00000	0.00000	0.00000	35.53777	7.65950	-40.34732	0.04557	0.01792	0.01377	0.08475	0.01080	0.00462	26.48782	1.28134	8.56094	-0.14856	0.01990	0.00156	0.07715	0.00039	-0.00044	-54.09739	-23.84158	-10.12769	-22.81712	-110.24555	15.52131	1.40541	-29.03277	17.24821	-8.69670	1.68054	-177.64897	0.01124	-0.00045	0.00004	0.00436
57			0.56000	11.46582	3.79234	16.90088	-0.00975	-0.00280	-0.00362	-0.01309	-0.00141	-0.00045	-0.00000	0.00000	0.00000	34.31894	7.22529	-40.34898	0.03544	0.01449	0.01209	0.08423	0.00938	0.00661	26.73216	1.35053	8.72092	-0.13311	0.01369	0.00159	0.04524	0.00004	-0.00048	-73.86254	-22.92467	-28.58546	-24.43979	-139.63480	28.39911	2.54411	-18.68241	18.01688	-8.91687	1.75482	-177.80444	0.01109	-0.00047	-0.00008	0.00430
58			0.57000	10.56439	3.51542	16.89994	-0.01040	-0.00284	-0.00318	-0.01857	-0.00124	-0.00018	-0.00000	0.00000	0.00000	32.82705	6.69351	-40.24507	0.02597	0.01211	0.01054	0.07406	0.00860	0.00835	26.86988	1.43381	8.87269	-0.11985	0.00866	0.00219	0.01806	-0.00031	-0.00060	-92.29502	-20.57274	-46.50317	-27.94798	-166.77762	42.72466	4.51984	-7.93294	15.64824	-9.13276	1.81450	-177.93343	0.01095	-0.00048	-0.00022	0.00409
59			0.58000	9.41800	3.28840	16.92690	-0.01130	-0.00287	-0.00258	-0.02462	-0.00103	0.00004	-0.00000	0.00000	0.00000	31.08802	6.05058	-40.02270	0.01735	0.01048	0.00899	0.05683	0.00835	0.00946	26.89827	1.52960	8.98442	-0.10906	0.00523	0.00331	-0.00427	-0.00050	-0.00067	-108.82541	-16.89803	-62.33760	-33.50447	-191.15555	57.27754	7.28980	2.69886	10.45276	-9.33733	1.87091	-178.04166	0.01083	-0.00049	-0.00034	0.00378
60			0.59000	8.06199	3.11399	16.98620	-0.01233	-0.00289	-0.00191	-0.03083	-0.00081	0.00019	-0.00000	0.00000	0.00000	29.13221	5.29070	-39.67824	0.00966	0.00908	0.00729	0.03512	0.00822	0.00950	26.82083	1.63635	9.03036	-0.10056	0.00344	0.00481	-0.02200	-0.00058	-0.00046	-122.75922	-12.22618	-74.64795	-40.64162	-212.19820	70.69749	10.57633	12.61051	3.25809	-9.52618	1.93599	-178.13988	0.01074	-0.00050	-0.00041	0.00343
61			0.60000	6.54565	2.98751	17.08254	-0.01341	-0.00291	-0.00128	-0.03650	-0.00061	0.00023	-0.00000	0.00000	0.00000	26.99365	4.42030	-39.21712	0.00289	0.00747	0.00540	0.01136	0.00764	0.00821	26.64730	1.75243	8.99562	-0.09384	0.00328	0.00653	-0.03551	-0.00081	0.00016	-133.19810	-7.08643	-82.38005	-48.34142	-229.42430	81.78423	13.94220	21.29580	-4.78482	-9.69719	2.01849	-178.23691	0.01067	-0.00053	-0.00041	0.00309
62			0.61000	4.93038	2.89934	17.21760	-0.01439	-0.00296	-0.00072	-0.04076	-0.00045	0.00018	-0.00000	0.00000	0.00000	24.70833	3.46017	-38.65226	-0.00284	0.00536	0.00333	-0.01179	0.00604	0.00560	26.39196	1.87574	8.87841	-0.08847	0.00432	0.00819	-0.04519	-0.00136	0.00117	-139.20366	-2.13401	-85.08811	-55.26036	-242.52902	89.69343	16.86571	28.41748	-12.47010	-9.85134	2.12147	-178.33600	0.01061	-0.00056	-0.00036	0.00280
63			0.62000	3.28475	2.83778	17.38781	-0.01517	-0.00302	-0.00028	-0.04282	-0.00034	0.00009	-0.00000	0.00000	0.00000	22.31264	2.44445	-38.00292	-0.00745	0.00258	0.00117	-0.03199	0.00310	0.00207	26.07204	2.00289	8.68934	-0.08450	0.00568	0.00940	-0.05170	-0.00206	0.00226	-140.03830	2.03653	-83.00702	-60.07299	-251.35019	93.92632	18.81129	33.79640	-18.78721	-9.99265	2.24333	-178.43655	0.01056	-0.00059	-0.00026	0.00261
64			0.63000	1.67865	2.79263	17.58385	-0.01564	-0.00309	0.00005	-0.04216	-0.00025	-0.00002	-0.00000	0.00000	0.00000	19.84354	1.41659	-37.29486	-0.01097	-0.00091	-0.00094	-0.04795	-0.00112	-0.00168	25.70601	2.12810	8.44854	-0.08189	0.00673	0.00989	-0.05562	-0.00256	0.00304	-135.30679	5.01124	-76.98184	-61.69940	-255.80531	94.24003	19.29904	37.37876	-23.01596	-10.12638	2.37969	-178.53633	0.01049	-0.00063	-0.00014	0.00250
65			0.64000	0.17729	2.75787	17.79057	-0.01573	-0.00315	0.00028	-0.03876	-0.00017	-0.00010	-0.00000	0.00000	0.00000	17.33919	0.42489	-36.56046	-0.01373	-0.00479	-0.00273	-0.06009	-0.00576	-0.00467	25.31252	2.24296	8.18265	-0.08014	0.00741	0.00962	-0.05707	-0.00267	0.00325	-125.08904	6.51740	-68.32071	-59.45393	-255.86458	90.72803	17.97086	39.14856	-24.74960	-10.25734	2.52479	-178.63226	0.01043	-0.00067	-0.00001	0.00247
66			0.65000	-1.16501	2.73238	17.98714	-0.01540	-0.00317	0.00041	-0.03323	-0.00009	-0.00013	-0.00000	0.00000	0.00000	14.83972	-0.48354	-35.83563	-0.01608	-0.00848	-0.00396	-0.06935	-0.00944	-0.00620	24.91049	2.33648	7.92100	-0.07855	0.00760	0.00864	-0.05574	-0.00230	0.00287	-110.14323	6.34029	-58.56034	-53.21413	-251.61964	84.02219	14.70211	39.06501	-23.97173	-10.38953	2.67181	-178.72018	0.01037	-0.00070	0.00013	0.00251
67			0.66000	-2.31169	2.71735	18.14882	-0.01470	-0.00310	0.00050	-0.02658	-0.00002	-0.00012	-0.00000	0.00000	0.00000	12.38561	-1.26913	-35.15343	-0.01822	-0.01137	-0.00456	-0.07633	-0.01099	-0.00626	24.51926	2.39673	7.69049	-0.07675	0.00721	0.00714	-0.05160	-0.00151	0.00212	-92.05463	4.37483	-49.16133	-43.49958	-243.49228	75.21933	9.71208	37.14127	-21.04367	-10.52713	2.81343	-178.79552	0.01033	-0.00074	0.00026	0.00263
68			0.67000	-3.24963	2.71280	18.25189	-0.01366	-0.00293	0.00056	-0.01995	0.00001	-0.00007	-0.00000	0.00000	0.00000	10.01297	-1.90522	-34.53953	-0.02017	-0.01312	-0.00466	-0.08096	-0.01023	-0.00537	24.15715	2.41358	7.51159	-0.07515	0.00582	0.00525	-0.04544	-0.00054	0.00126	-73.12978	0.84383	-41.14838	-31.42132	-232.34486	65.42250	3.55801	33.60542	-16.55801	-10.67452	2.94285	-178.85271	0.01034	-0.00077	0.00036	0.00281
69			0.68000	-3.99097	2.71453	18.28208	-0.01238	-0.00263	0.00063	-0.01426	0.00000	0.00001	-0.00000	0.00000	0.00000	7.74896	-2.38189	-34.01222	-0.02185	-0.01354	-0.00444	-0.08318	-0.00782	-0.00410	23.83871	2.38155	7.39654	-0.07454	0.00313	0.00315	-0.03842	0.00010	0.00053	-55.91147	-3.54327	-34.88005	-18.45647	-219.21300	55.32049	-3.00084	28.89952	-11.19499	-10.83455	3.05451	-178.88373	0.01036	-0.00080	0.00042	0.00302
70			0.69000	-4.56893	2.71477	18.24131	-0.01095	-0.00223	0.00071	-0.00997	-0.00004	0.00008	-0.00000	0.00000	0.00000	5.61217	-2.70650	-33.58452	-0.02347	-0.01256	-0.00409	-0.08394	-0.00483	-0.00284	23.57327	2.30096	7.34909	-0.07489	-0.00064	0.00109	-0.03107	-0.00010	0.00011	-42.39442	-7.75913	-30.14082	-6.12388	-204.84752	45.24754	-9.18025	23.56001	-5.63329	-11.00749	3.14476	-178.87990	0.01041	-0.00081	0.00043	0.00321
71			0.70000	-5.02770	2.70545	18.14713	-0.00951	-0.00177	0.00082	-0.00708	-0.00008	0.00015	-0.00000	0.00000	0.00000	3.61685	-2.90085	-33.26327	-0.02541	-0.01018	-0.00374	-0.08447	-0.00225	-0.00181	23.36456	2.17795	7.36521	-0.07512	-0.00449	-0.00048	-0.02354	-0.00113	-0.00001	-33.48167	-10.93231	-26.43498	4.28658	-189.56348	35.52045	-14.31507	18.13355	-0.44128	-11.19062	3.21269	-178.83698	0.01045	-0.00081	0.00039	0.00332
72			0.71000	-5.41199	2.68049	18.02532	-0.00816	-0.00127	0.00098	-0.00529	-0.00010	0.00021	-0.00000	0.00000	0.00000	1.77579	-2.99607	-33.04640	-0.02802	-0.00669	-0.00352	-0.08555	-0.00066	-0.00106	23.21085	2.02325	7.43549	-0.07332	-0.00745	-0.00128	-0.01610	-0.00243	0.00004	-28.95159	-12.72182	-23.27992	11.87836	-173.41165	26.61909	-17.97558	13.07568	4.02327	-11.37803	3.26168	-178.75943	0.01050	-0.00080	0.00030	0.00331
73			0.72000	-5.75875	2.63638	17.90059	-0.00700	-0.00079	0.00119	-0.00422	-0.00009	0.00023	-0.00000	0.00000	0.00000	0.10118	-3.02666	-32.92109	-0.03139	-0.00272	-0.00351	-0.08660	-0.00006	-0.00056	23.10658	1.85017	7.54806	-0.06845	-0.00919	-0.00133	-0.00948	-0.00339	0.00011	-27.68434	-13.32823	-20.39162	16.21802	-156.33527	19.13488	-20.00213	8.68580	7.62127	-11.56201	3.29886	-178.65904	0.01054	-0.00079	0.00019	0.00318
74			0.73000	-6.09162	2.57271	17.78925	-0.00608	-0.00037	0.00141	-0.00355	-0.00005	0.00023	-0.00000	0.00000	0.00000	-1.39510	-3.02480	-32.86460	-0.03512	0.00105	-0.00367	-0.08579	-0.00001	-0.00023	23.04383	1.67247	7.69095	-0.06075	-0.00983	-0.00085	-0.00439	-0.00377	0.00011	-28.01418	-13.21497	-17.76136	17.32958	-138.26001	13.59211	-20.44898	5.05926	10.37867	-11.73550	3.33367	-178.55019	0.01059	-0.00077	0.00008	0.00295
75			0.74000	-6.41875	2.49331	17.69611	-0.00541	-0.00002	0.00163	-0.00308	-0.00000	0.00022	-0.00000	0.00000	0.00000	-2.70177	-3.01606	-32.84767	-0.03857	0.00403	-0.00394	-0.08123	-0.00002	-0.00008	23.01490	1.50301	7.85352	-0.05158	-0.00926	0.00001	-0.00097	-0.00345	-0.00000	-28.24446	-12.82198	-15.56230	15.65449	-119.19613	10.20458	-19.52775	2.11528	12.44892	-11.89406	3.37538	-178.44611	0.01064	-0.00075	-0.00001	0.00269
76			0.75000	-6.73518	2.40566	17.61610	-0.00496	0.00024	0.00184	-0.00267	0.00004	0.00022	-0.00000	0.00000	0.00000	-3.80925	-3.01721	-32.84113	-0.04115	0.00606	-0.00423	-0.07209	0.00011	-0.00009	23.01343	1.35244	8.02786	-0.04275	-0.00700	0.00137	0.00108	-0.00240	-0.00026	-27.15419	-12.43976	-13.95073	11.96210	-99.30055	8.72147	-17.60364	-0.32172	14.07218	-12.03673	3.43154	-178.35754	0.01069	-0.00074	-0.00005	0.00245
77			0.76000	-7.02818	2.31864	17.53886	-0.00468	0.00042	0.00201	-0.00226	0.00007	0.00025	-0.00000	0.00000	0.00000	-4.71080	-3.03607	-32.82241	-0.04246	0.00730	-0.00450	-0.05891	0.00038	-0.00023	23.03524	1.22776	8.20945	-0.03575	-0.00278	0.00339	0.00228	-0.00084	-0.00075	-24.22240	-12.21549	-12.96910	7.17877	-78.81596	8.57436	-15.17761	-2.47730	15.44923	-12.16585	3.50641	-178.29085	0.01074	-0.00074	-0.00005	0.00227
78			0.77000	-7.28322	2.24016	17.45281	-0.00450	0.00054	0.00212	-0.00184	0.00008	0.00031	-0.00000	0.00000	0.00000	-5.40249	-3.07260	-32.77808	-0.04222	0.00796	-0.00469	-0.04301	0.00066	-0.00045	23.07858	1.13084	8.39620	-0.03176	0.00266	0.00593	0.00322	0.00070	-0.00145	-19.65407	-12.21999	-12.51356	2.17891	-58.05801	9.16085	-12.78745	-4.58373	16.58719	-12.28542	3.59992	-178.24638	0.01080	-0.00074	-0.00002	0.00216
79			0.78000	-7.48987	2.17429	17.34910	-0.00441	0.00057	0.00213	-0.00143	0.00007	0.00039	-0.00000	0.00000	0.00000	-5.88438	-3.12122	-32.70315	-0.04022	0.00818	-0.00475	-0.02636	0.00085	-0.00070	23.14395	1.05820	8.58584	-0.03124	0.00813	0.00860	0.00438	0.00189	-0.00222	-14.26374	-12.47698	-12.33844	-2.36883	-37.55200	10.02659	-10.81977	-6.78731	17.25032	-12.39937	3.70767	-178.21939	0.01085	-0.00075	0.00005	0.00211
80			0.79000	-7.64603	2.11996	17.22442	-0.00439	0.00052	0.00205	-0.00107	0.00006	0.00045	-0.00000	0.00000	0.00000	-6.16339	-3.17359	-32.59855	-0.03640	0.00813	-0.00465	-0.01140	0.00088	-0.00090	23.23227	1.00301	8.77325	-0.03361	0.01286	0.01106	0.00599	0.00266	-0.00284	-9.14367	-12.92638	-12.14912	-6.04797	-18.12835	10.90105	-9.42429	-8.99783	17.07273	-12.51055	3.82240	-178.20332	0.01088	-0.00076	0.00013	0.00209
81			0.80000	-7.75866	2.07219	17.08201	-0.00448	0.00037	0.00186	-0.00080	0.00004	0.00045	-0.00000	0.00000	0.00000	-6.25628	-3.22128	-32.46873	-0.03095	0.00800	-0.00437	-0.00030	0.00079	-0.00102	23.34185	0.95699	8.94992	-0.03768	0.01673	0.01310	0.00786	0.00313	-0.00308	-5.25369	-13.39226	-11.70980	-8.66037	-0.80632	11.61126	-8.55794	-10.84192	15.77116	-12.62086	3.93558	-178.19168	0.01088	-0.00077	0.00021	0.00208
82			0.81000	-7.84134	2.02502	16.93062	-0.00472	0.00015	0.00160	-0.00067	0.00002	0.00040	-0.00000	0.00000	0.00000	-6.19009	-3.25771	-32.32063	-0.02418	0.00787	-0.00393	0.00578	0.00062	-0.00101	23.46581	0.91261	9.10566	-0.04200	0.02020	0.01466	0.00937	0.00349	-0.00285	-3.15301	-13.62910	-10.88472	-10.15378	13.47602	11.90345	-8.09475	-11.85123	13.38466	-12.73147	4.03937	-178.17839	0.01085	-0.00078	0.00028	0.00208
83			0.82000	-7.91027	1.97367	16.78240	-0.00511	-0.00014	0.00130	-0.00066	-0.00002	0.00030	-0.00000	0.00000	0.00000	-5.99951	-3.27960	-32.16480	-0.01663	0.00784	-0.00336	0.00704	0.00042	-0.00088	23.59306	0.86408	9.23285	-0.04565	0.02367	0.01572	0.00988	0.00382	-0.00224	-2.91306	-13.42994	-9.61851	-10.60013	24.10175	11.37531	-7.89198	-11.69524	10.34938	-12.84336	4.12772	-178.15788	0.01079	-0.00078	0.00034	0.00209
84			0.83000	-7.97979	1.91544	16.65009	-0.00564	-0.00045	0.00099	-0.00077	-0.00006	0.00019	-0.00000	0.00000	0.00000	-5.72225	-3.28790	-32.01571	-0.00881	0.00792	-0.00273	0.00477	0.00024	-0.00065	23.71053	0.80874	9.32959	-0.04872	0.02674	0.01616	0.00914	0.00405	-0.00149	-4.14186	-12.70164	-7.91717	-10.17819	30.88838	9.67562	-7.77607	-10.27155	7.28959	-12.95721	4.19786	-178.12660	0.01072	-0.00079	0.00038	0.00211
85			0.84000	-8.05871	1.84975	16.54425	-0.00627	-0.00076	0.00072	-0.00096	-0.00011	0.00010	-0.00000	0.00000	0.00000	-5.39487	-3.28670	-31.88945	-0.00124	0.00813	-0.00207	0.00074	0.00010	-0.00039	23.80575	0.74743	9.39960	-0.05176	0.02860	0.01586	0.00718	0.00406	-0.00082	-6.12192	-11.52158	-5.84996	-9.12942	34.05490	6.81537	-7.56099	-7.66257	4.69672	-13.07413	4.25044	-178.08392	0.01064	-0.00078	0.00040	0.00215
86			0.85000	-8.14853	1.77718	16.47053	-0.00695	-0.00104	0.00050	-0.00115	-0.00015	0.00004	-0.00000	0.00000	0.00000	-5.05001	-3.28113	-31.79860	0.00562	0.00861	-0.00142	-0.00338	0.00001	-0.00018	23.86789	0.68382	9.44926	-0.05511	0.02917	0.01502	0.00403	0.00380	-0.00036	-8.02651	-10.15594	-3.59311	-7.74072	34.14343	3.27126	-7.14053	-4.05317	2.78024	-13.19574	4.28865	-178.03235	0.01056	-0.00077	0.00041	0.00223
87			0.86000	-8.24426	1.69865	16.42767	-0.00758	-0.00127	0.00033	-0.00126	-0.00019	0.00001	-0.00000	0.00000	0.00000	-4.71410	-3.27562	-31.74815	0.01140	0.00944	-0.00083	-0.00644	-0.00002	-0.00005	23.88850	0.62220	9.48538	-0.05899	0.02884	0.01396	-0.00023	0.00338	-0.00014	-9.17190	-8.94206	-1.46037	-6.31336	31.93213	-0.23433	-6.55681	0.26600	1.53743	-13.32405	4.31683	-177.97589	0.01048	-0.00076	0.00041	0.00234
88			0.87000	-8.33768	1.61580	16.40761	-0.00811	-0.00144	0.00022	-0.00126	-0.00021	0.00000	-0.00000	0.00000	0.00000	-4.40583	-3.27326	-31.73464	0.01605	0.01052	-0.00031	-0.00811	0.00000	-0.00000	23.86266	0.56566	9.51398	-0.06374	0.02775	0.01286	-0.00543	0.00291	-0.00007	-9.23101	-8.10790	0.15023	-5.10944	28.33778	-3.04076	-5.96452	4.87021	0.85457	-13.46010	4.33813	-177.91757	0.01039	-0.00074	0.00042	0.00246
89			0.88000	-8.42140	1.53177	16.39820	-0.00848	-0.00157	0.00014	-0.00115	-0.00023	-0.00000	-0.00000	0.00000	0.00000	-4.13500	-3.27569	-31.74821	0.01967	0.01164	0.00012	-0.00860	0.00007	-0.00000	23.79029	0.51494	9.53986	-0.06975	0.02572	0.01176	-0.01123	0.00245	-0.00008	-8.30306	-7.69623	0.89450	-4.31232	24.31202	-4.69541	-5.51702	9.18506	0.52442	-13.60412	4.35187	-177.85716	0.01030	-0.00073	0.00047	0.00258
90			0.89000	-8.49208	1.45104	16.38679	-0.00868	-0.00165	0.00008	-0.00099	-0.00023	0.00000	-0.00000	0.00000	0.00000	-3.90256	-3.28310	-31.77486	0.02247	0.01256	0.00046	-0.00842	0.00017	-0.00002	23.67768	0.46885	9.56509	-0.07736	0.02194	0.01040	-0.01718	0.00193	-0.00006	-6.81344	-7.61882	0.65106	-4.03985	20.67774	-4.87606	-5.23352	12.64799	0.14515	-13.75616	4.35306	-177.79181	0.01021	-0.00072	0.00056	0.00269
91			0.90000	-8.55122	1.37783	16.36389	-0.00870	-0.00168	0.00003	-0.00087	-0.00021	0.00000	-0.00000	0.00000	0.00000	-3.70286	-3.29437	-31.79712	0.02454	0.01315	0.00072	-0.00801	0.00027	-0.00001	23.53547	0.42514	9.58615	-0.08563	0.01680	0.00882	-0.02260	0.00134	0.00006	-5.34136	-7.75658	-0.47090	-4.36928	17.93722	-3.37202	-4.97762	14.97347	-0.79415	-13.91630	4.33518	-177.71861	0.01013	-0.00071	0.00068	0.00279
92			0.91000	-8.60515	1.31490	16.32431	-0.00858	-0.00168	-0.00002	-0.00086	-0.00019	-0.00000	-0.00000	0.00000	0.00000	-3.52744	-3.30820	-31.79601	0.02603	0.01336	0.00090	-0.00766	0.00037	0.00003	23.37500	0.38219	9.59428	-0.09322	0.01255	0.00754	-0.02681	0.00085	0.00024	-4.45251	-8.01954	-2.23537	-5.25240	16.19993	-0.40914	-4.63199	16.20543	-2.42130	-14.08403	4.29323	-177.63730	0.01006	-0.00070	0.00081	0.00290
93			0.92000	-8.66365	1.26296	16.26735	-0.00837	-0.00166	-0.00007	-0.00099	-0.00016	-0.00001	-0.00000	0.00000	0.00000	-3.36787	-3.32394	-31.75852	0.02708	0.01313	0.00106	-0.00750	0.00046	0.00010	23.20597	0.33924	9.58297	-0.09948	0.01065	0.00680	-0.02951	0.00058	0.00042	-4.58436	-8.34241	-4.32998	-6.47179	15.31343	3.19575	-4.22528	16.59344	-4.24724	-14.25888	4.22446	-177.55112	0.01003	-0.00070	0.00094	0.00302
94			0.93000	-8.73829	1.22057	16.19639	-0.00814	-0.00163	-0.00014	-0.00128	-0.00014	-0.00002	-0.00000	0.00000	0.00000	-3.21669	-3.34209	-31.68269	0.02790	0.01250	0.00119	-0.00758	0.00055	0.00019	23.03536	0.29672	9.55341	-0.10463	0.01034	0.00625	-0.03090	0.00044	0.00053	-5.99357	-8.65386	-6.42161	-7.78595	15.08126	6.50705	-3.80838	16.42749	-5.65138	-14.44127	4.12793	-177.46567	0.01005	-0.00069	0.00103	0.00318
95			0.94000	-8.84065	1.18479	16.11818	-0.00791	-0.00161	-0.00022	-0.00170	-0.00013	-0.00003	-0.00000	0.00000	0.00000	-3.06711	-3.36386	-31.57502	0.02874	0.01155	0.00134	-0.00796	0.00061	0.00027	22.86789	0.25615	9.51177	-0.10937	0.01010	0.00551	-0.03152	0.00032	0.00054	-8.76021	-8.89443	-8.20485	-9.03665	15.34697	8.95666	-3.36244	15.97257	-6.40582	-14.63265	4.00410	-177.38542	0.01009	-0.00068	0.00107	0.00337
96			0.95000	-8.98110	1.15127	16.04161	-0.00771	-0.00160	-0.00030	-0.00222	-0.00013	-0.00003	-0.00000	0.00000	0.00000	-2.91345	-3.39050	-31.44557	0.02968	0.01047	0.00150	-0.00857	0.00066	0.00035	22.70558	0.21954	9.46394	-0.11378	0.00923	0.00451	-0.03182	0.00019	0.00046	-12.80314	-9.09324	-9.47465	-10.13194	15.94266	10.43165	-2.84690	15.48367	-6.70876	-14.83490	3.85518	-177.31053	0.01011	-0.00066	0.00105	0.00359
97			0.96000	-9.16814	1.11449	15.97509	-0.00759	-0.00160	-0.00037	-0.00284	-0.00014	-0.00003	-0.00000	0.00000	0.00000	-2.75222	-3.42253	-31.30381	0.03066	0.00952	0.00165	-0.00931	0.00069	0.00041	22.54785	0.18836	9.41240	-0.11765	0.00771	0.00339	-0.03224	0.00007	0.00036	-17.86798	-9.38251	-10.21358	-11.01851	16.66832	11.17480	-2.25910	15.17698	-6.94019	-15.04959	3.68477	-177.23685	0.01009	-0.00063	0.00099	0.00381
98			0.97000	-9.40775	1.06872	15.92391	-0.00757	-0.00162	-0.00042	-0.00354	-0.00017	-0.00002	-0.00000	0.00000	0.00000	-2.58270	-3.45940	-31.15567	0.03180	0.00885	0.00180	-0.01010	0.00070	0.00046	22.39194	0.16306	9.35596	-0.12118	0.00573	0.00227	-0.03321	-0.00002	0.00026	-23.52810	-9.86237	-10.57133	-11.66154	17.34220	11.54922	-1.62926	15.19021	-7.39527	-15.27754	3.49698	-177.15805	0.01004	-0.00060	0.00091	0.00402
99			0.98000	-9.70214	1.01016	15.88961	-0.00766	-0.00166	-0.00044	-0.00429	-0.00020	-0.00001	-0.00000	0.00000	0.00000	-2.40627	-3.49961	-31.00398	0.03323	0.00846	0.00193	-0.01089	0.00070	0.00051	22.23414	0.14338	9.29167	-0.12468	0.00358	0.00118	-0.03503	-0.00007	0.00015	-29.25753	-10.48987	-10.71595	-12.03354	17.83041	11.77507	-0.97798	15.58418	-8.15360	-15.51895	3.29561	-177.06934	0.00997	-0.00056	0.00084	0.00423
100			0.99000	-10.04901	0.93757	15.87149	-0.00785	-0.00171	-0.00044	-0.00508	-0.00024	0.00000	-0.00000	0.00000	0.00000	-2.22565	-3.54143	-30.85064	0.03502	0.00840	0.00206	-0.01163	0.00071	0.00054	22.07037	0.12921	9.21689	-0.12840	0.00201	0.00033	-0.03790	-0.00007	0.00005	-34.57283	-11.11903	-10.78731	-12.15141	18.00347	11.85085	-0.28857	16.40244	-9.10188	-15.77422	3.08401	-176.97113	0.00989	-0.00053	0.00080	0.00443
101			1.00000	-10.44259	0.85269	15.86731	-0.00810	-0.00177	-0.00042	-0.00584	-0.00027	0.00001	-0.00000	0.00000	0.00000	-2.04472	-3.58423	-30.69842	0.03706	0.00869	0.00218	-0.01218	0.00075	0.00056	21.89624	0.12135	9.13080	-0.13229	0.00162	-0.00012	-0.04190	-0.00009	-0.00002	-39.15842	-11.57866	-10.93177	-12.10558	17.73795	11.62499	0.46798	17.65774	-9.99391	-16.04365	2.86606	-176.86993	0.00981	-0.00050	0.00081	0.00465
102			1.01000	-10.87557	0.75972	15.87427	-0.00833	-0.00184	-0.00040	-0.00654	-0.00029	0.00002	-0.00000	0.00000	0.00000	-1.86781	-3.62922	-30.55166	0.03914	0.00927	0.00231	-0.01244	0.00084	0.00056	21.70781	0.12147	9.03536	-0.13631	0.00255	-0.00009	-0.04685	-0.00018	-0.00001	-42.95454	-11.72677	-11.29217	-12.03143	17.00304	10.96089	1.28873	19.25789	-10.56576	-16.32710	2.64608	-176.77618	0.00974	-0.00047	0.00086	0.00487
103			1.02000	-11.34184	0.66446	15.88991	-0.00849	-0.00189	-0.00039	-0.00714	-0.00029	0.00003	-0.00000	0.00000	0.00000	-1.69848	-3.67896	-30.41502	0.04113	0.01000	0.00244	-0.01240	0.00100	0.00055	21.50279	0.13136	8.93479	-0.14050	0.00436	0.00034	-0.05231	-0.00039	0.00005	-46.20717	-11.46678	-12.00895	-12.02218	15.89406	9.85718	2.10945	20.98277	-10.67373	-16.62407	2.42816	-176.70026	0.00971	-0.00045	0.00093	0.00510
104			1.03000	-11.83939	0.57336	15.91315	-0.00853	-0.00194	-0.00039	-0.00767	-0.00027	0.00003	-0.00000	0.00000	0.00000	-1.53890	-3.73579	-30.29237	0.04304	0.01070	0.00259	-0.01213	0.00119	0.00050	21.28168	0.15166	8.83397	-0.14486	0.00663	0.00102	-0.05765	-0.00068	0.00015	-49.43933	-10.75003	-13.20882	-12.04577	14.55332	8.36062	2.82510	22.56812	-10.29890	-16.93449	2.21467	-176.64806	0.00971	-0.00043	0.00099	0.00535
105			1.04000	-12.37250	0.49248	15.94492	-0.00845	-0.00198	-0.00040	-0.00820	-0.00022	0.00004	-0.00000	0.00000	0.00000	-1.39021	-3.80058	-30.18755	0.04484	0.01134	0.00273	-0.01168	0.00140	0.00044	21.04727	0.18162	8.73775	-0.14909	0.00909	0.00188	-0.06220	-0.00103	0.00024	-53.30136	-9.55721	-15.03665	-11.99765	13.10629	6.49434	3.34575	23.79002	-9.51394	-17.25925	2.00575	-176.61871	0.00979	-0.00041	0.00102	0.00568
106			1.05000	-12.95208	0.42775	15.98781	-0.00829	-0.00201	-0.00040	-0.00883	-0.00014	0.00004	-0.00000	0.00000	0.00000	-1.25273	-3.87283	-30.10437	0.04659	0.01201	0.00286	-0.01110	0.00161	0.00034	20.80417	0.21924	8.64981	-0.15307	0.01140	0.00285	-0.06546	-0.00133	0.00032	-58.36499	-7.89733	-17.64847	-11.79709	11.62336	4.32766	3.63136	24.49285	-8.51281	-17.60056	1.79980	-176.60532	0.00999	-0.00039	0.00101	0.00612
107			1.06000	-13.59410	0.38462	16.04523	-0.00813	-0.00205	-0.00041	-0.00966	-0.00005	0.00005	-0.00000	0.00000	0.00000	-1.12686	-3.95109	-30.04562	0.04833	0.01272	0.00299	-0.01036	0.00180	0.00023	20.55791	0.26174	8.57131	-0.15675	0.01332	0.00382	-0.06717	-0.00155	0.00037	-64.92713	-5.80608	-21.11861	-11.40201	10.11095	2.01186	3.68217	24.62503	-7.59748	-17.96208	1.59511	-176.59758	0.01025	-0.00036	0.00097	0.00668
108			1.07000	-14.31566	0.36783	16.12076	-0.00803	-0.00210	-0.00042	-0.01074	0.00007	0.00006	-0.00000	0.00000	0.00000	-1.01349	-4.03330	-30.01224	0.05002	0.01337	0.00315	-0.00942	0.00193	0.00011	20.31379	0.30573	8.50000	-0.16001	0.01470	0.00468	-0.06745	-0.00166	0.00042	-72.83170	-3.30928	-25.32374	-10.75990	8.55959	-0.23018	3.50820	24.26187	-7.08987	-18.34730	1.39068	-176.58467	0.01047	-0.00034	0.00093	0.00725
109			1.08000	-15.12915	0.38069	16.21792	-0.00806	-0.00218	-0.00045	-0.01209	0.00021	0.00008	-0.00000	0.00000	0.00000	-0.91409	-4.11614	-30.00273	0.05149	0.01392	0.00337	-0.00824	0.00196	-0.00000	20.07557	0.34747	8.43072	-0.16258	0.01530	0.00529	-0.06662	-0.00164	0.00050	-81.36894	-0.45532	-29.89855	-9.82304	7.00089	-2.01981	3.13639	23.57491	-7.25084	-18.75601	1.18598	-176.55789	0.01058	-0.00031	0.00091	0.00769
110			1.09000	-16.03625	0.42437	16.33887	-0.00824	-0.00229	-0.00048	-0.01362	0.00037	0.00009	-0.00000	0.00000	0.00000	-0.83015	-4.19508	-30.01063	0.05257	0.01430	0.00363	-0.00689	0.00186	-0.00007	19.84507	0.38352	8.35608	-0.16415	0.01473	0.00548	-0.06503	-0.00149	0.00063	-89.37482	2.63162	-34.27421	-8.64083	5.52984	-2.78925	2.63925	22.74113	-8.24904	-19.18195	0.98053	-176.51120	0.01060	-0.00028	0.00090	0.00790
111			1.10000	-17.02426	0.49694	16.48355	-0.00857	-0.00240	-0.00050	-0.01516	0.00053	0.00011	-0.00000	0.00000	0.00000	-0.76245	-4.26532	-30.02287	0.05322	0.01453	0.00389	-0.00551	0.00163	-0.00005	19.62269	0.41147	8.26735	-0.16461	0.01305	0.00520	-0.06304	-0.00127	0.00078	-95.54517	5.81234	-37.76102	-7.38922	4.25433	-2.03032	2.13484	21.91106	-10.11618	-19.61202	0.77446	-176.43988	0.01059	-0.00025	0.00091	0.00780
112			1.11000	-18.06625	0.59365	16.65051	-0.00898	-0.00250	-0.00050	-0.01643	0.00068	0.00012	-0.00000	0.00000	0.00000	-0.71067	-4.32363	-30.02217	0.05338	0.01478	0.00412	-0.00425	0.00136	0.00011	19.40764	0.43058	8.15611	-0.16376	0.01141	0.00475	-0.06104	-0.00112	0.00093	-98.77252	8.97931	-39.75879	-6.34754	3.21606	0.38014	1.74653	21.25478	-12.64114	-20.02801	0.56883	-176.33864	0.01062	-0.00022	0.00095	0.00736
113			1.12000	-19.12497	0.70843	16.83688	-0.00938	-0.00256	-0.00044	-0.01711	0.00079	0.00011	-0.00000	0.00000	0.00000	-0.67353	-4.37036	-29.99192	0.05314	0.01522	0.00424	-0.00319	0.00116	0.00037	19.19745	0.44212	8.01736	-0.16158	0.01078	0.00443	-0.05947	-0.00111	0.00109	-98.41855	11.97168	-39.99609	-5.80615	2.33843	4.12288	1.55013	20.95105	-15.37174	-20.40890	0.36476	-176.20026	0.01073	-0.00018	0.00101	0.00658
114			1.13000	-20.16004	0.83524	17.03725	-0.00971	-0.00255	-0.00031	-0.01699	0.00086	0.00008	-0.00000	0.00000	0.00000	-0.64978	-4.40969	-29.92013	0.05265	0.01598	0.00424	-0.00228	0.00111	0.00071	18.98824	0.44887	7.85136	-0.15844	0.01126	0.00439	-0.05871	-0.00124	0.00127	-94.47341	14.52451	-38.67192	-5.92198	1.48151	8.70128	1.50311	21.10274	-17.86309	-20.73251	0.16116	-176.01503	0.01099	-0.00014	0.00108	0.00542
115			1.14000	-21.13585	0.96999	17.24254	-0.00990	-0.00247	-0.00011	-0.01609	0.00087	0.00003	-0.00000	0.00000	0.00000	-0.63875	-4.44759	-29.79960	0.05227	0.01695	0.00412	-0.00145	0.00122	0.00104	18.77562	0.45293	7.66202	-0.15516	0.01231	0.00457	-0.05890	-0.00142	0.00149	-87.58083	16.36135	-36.40896	-6.60722	0.52418	13.64800	1.41865	21.65797	-19.90801	-20.97513	-0.04638	-175.77084	0.01141	-0.00009	0.00114	0.00377
116			1.15000	-22.02869	1.11154	17.44089	-0.00991	-0.00234	0.00013	-0.01459	0.00084	-0.00003	-0.00000	0.00000	0.00000	-0.64073	-4.48880	-29.62802	0.05225	0.01791	0.00391	-0.00056	0.00144	0.00133	18.55639	0.45389	7.45420	-0.15231	0.01341	0.00488	-0.05975	-0.00155	0.00174	-78.91461	17.28872	-34.01390	-7.55476	-0.61999	18.53823	1.05674	22.42153	-21.55117	-21.11024	-0.26504	-175.45262	0.01199	-0.00001	0.00116	0.00142
117			1.16000	-22.83040	1.26103	17.61938	-0.00971	-0.00218	0.00036	-0.01282	0.00078	-0.00006	-0.00000	0.00000	0.00000	-0.65715	-4.53514	-29.40771	0.05277	0.01858	0.00368	0.00054	0.00165	0.00154	18.32952	0.44849	7.23159	-0.15035	0.01411	0.00515	-0.06078	-0.00152	0.00199	-69.93774	17.23777	-32.19117	-8.37498	-2.02858	23.01603	0.26822	23.12692	-22.99872	-21.10698	-0.50242	-175.04207	0.01273	0.00010	0.00113	-0.00191
118			1.17000	-23.54884	1.41965	17.76641	-0.00931	-0.00202	0.00053	-0.01112	0.00071	-0.00005	-0.00000	0.00000	0.00000	-0.69079	-4.58513	-29.14466	0.05374	0.01885	0.00349	0.00206	0.00176	0.00170	18.09677	0.43214	6.99533	-0.14910	0.01468	0.00538	-0.06133	-0.00135	0.00224	-62.12711	16.38443	-31.33802	-8.74616	-3.80223	26.80320	-0.94250	23.53550	-24.47377	-20.92986	-0.76354	-174.51921	0.01358	0.00025	0.00106	-0.00654
119			1.18000	-24.20497	1.58764	17.87535	-0.00873	-0.00189	0.00061	-0.00971	0.00064	-0.00001	-0.00000	0.00000	0.00000	-0.74596	-4.63533	-28.84756	0.05486	0.01888	0.00337	0.00415	0.00175	0.00181	17.86185	0.40050	6.74465	-0.14788	0.01629	0.00581	-0.06079	-0.00116	0.00262	-56.68882	15.29606	-31.50876	-8.56450	-6.03469	29.67824	-2.44517	23.51877	-26.04096	-20.53930	-1.04649	-173.86839	0.01449	0.00046	0.00097	-0.01278
120			1.19000	-24.82812	1.76548	17.94787	-0.00799	-0.00182	0.00057	-0.00866	0.00061	0.00002	-0.00000	0.00000	0.00000	-0.82743	-4.68287	-28.52689	0.05583	0.01874	0.00333	0.00679	0.00164	0.00189	17.62935	0.35109	6.47905	-0.14620	0.01967	0.00664	-0.05872	-0.00091	0.00321	-54.38960	14.90596	-32.38818	-7.92122	-8.70654	31.42064	-4.06965	22.99552	-27.54582	-19.89365	-1.33866	-173.08675	0.01540	0.00073	0.00089	-0.02077
121			1.20000	-25.45071	1.95447	17.99646	-0.00710	-0.00179	0.00042	-0.00788	0.00062	0.00003	-0.00000	0.00000	0.00000	-0.93856	-4.72610	-28.19527	0.05644	0.01844	0.00334	0.00974	0.00149	0.00192	17.40491	0.28323	6.20046	-0.14416	0.02409	0.00779	-0.05503	-0.00047	0.00400	-55.56564	16.26677	-33.24820	-6.95923	-11.62374	31.88279	-5.73015	21.88968	-28.85579	-18.95515	-1.61593	-172.19412	0.01621	0.00107	0.00088	-0.03030
122			1.21000	-26.10456	2.15636	18.04478	-0.00604	-0.00176	0.00022	-0.00719	0.00066	0.00001	-0.00000	0.00000	0.00000	-1.07982	-4.76411	-27.86567	0.05644	0.01789	0.00332	0.01269	0.00128	0.00186	17.19473	0.19634	5.91103	-0.14232	0.02759	0.00895	-0.05010	0.00026	0.00487	-60.23820	20.12835	-32.94456	-5.79105	-14.54920	31.17377	-7.46585	20.24595	-30.22029	-17.70072	-1.84869	-171.23604	0.01684	0.00143	0.00096	-0.04057
123			1.22000	-26.81887	2.36980	18.12525	-0.00483	-0.00167	-0.00000	-0.00633	0.00071	0.00000	-0.00000	0.00000	0.00000	-1.24991	-4.79587	-27.54840	0.05522	0.01689	0.00319	0.01520	0.00102	0.00170	17.00351	0.08833	5.60809	-0.13994	0.02913	0.00992	-0.04449	0.00120	0.00581	-68.09110	26.39823	-30.08031	-4.45750	-17.32551	29.65590	-9.42128	18.37680	-32.20426	-16.13457	-2.01477	-170.27547	0.01721	0.00176	0.00115	-0.05015
124			1.23000	-27.61710	2.58570	18.27180	-0.00349	-0.00144	-0.00017	-0.00511	0.00069	0.00002	-0.00000	0.00000	0.00000	-1.44681	-4.81944	-27.24935	0.05185	0.01534	0.00284	0.01664	0.00068	0.00142	16.83131	-0.04522	5.28301	-0.13446	0.02953	0.01081	-0.03877	0.00227	0.00697	-78.24165	33.82158	-23.51208	-2.94806	-19.76612	27.66550	-11.78781	16.80948	-35.15607	-14.29767	-2.10927	-169.38385	0.01731	0.00203	0.00138	-0.05743
125			1.24000	-28.51181	2.78471	18.50955	-0.00214	-0.00104	-0.00023	-0.00346	0.00053	0.00007	-0.00000	0.00000	0.00000	-1.66609	-4.83198	-26.97253	0.04536	0.01316	0.00219	0.01619	0.00031	0.00100	16.67245	-0.21025	4.92640	-0.12305	0.02963	0.01160	-0.03370	0.00353	0.00834	-89.04961	40.19908	-12.94895	-1.25694	-21.58960	25.26277	-14.69811	16.15682	-38.86609	-12.27251	-2.14878	-168.63452	0.01721	0.00219	0.00160	-0.06108
126			1.25000	-29.49733	2.93831	18.84613	-0.00091	-0.00049	-0.00019	-0.00158	0.00024	0.00009	-0.00000	0.00000	0.00000	-1.90013	-4.83057	-26.72318	0.03507	0.01000	0.00121	0.01327	-0.00002	0.00048	16.51468	-0.41242	4.53344	-0.10378	0.02930	0.01206	-0.02950	0.00495	0.00959	-98.20048	43.00911	0.84581	0.59165	-22.51868	22.10711	-18.14842	16.98293	-42.63117	-10.18338	-2.17113	-168.09554	0.01700	0.00222	0.00184	-0.06011
127			1.26000	-30.54278	3.01087	19.26955	-0.00000	0.00011	-0.00010	-0.00001	-0.00005	0.00007	-0.00000	0.00000	0.00000	-2.13838	-4.81364	-26.51254	0.02053	0.00511	-0.00005	0.00774	-0.00017	-0.00002	16.34080	-0.65519	4.10774	-0.07663	0.02599	0.01143	-0.02471	0.00590	0.00984	-102.80801	39.98291	16.52646	2.64084	-22.06918	17.53623	-21.99941	19.44092	-45.59439	-8.18918	-2.22795	-167.82167	0.01667	0.00207	0.00214	-0.05392
128			1.27000	-31.58200	2.96087	19.75439	0.00038	0.00056	-0.00006	0.00063	-0.00015	0.00005	-0.00000	0.00000	0.00000	-2.36288	-4.77932	-26.35985	0.00137	-0.00251	-0.00143	0.00045	0.00018	-0.00028	16.13520	-0.93942	3.66031	-0.04318	0.01485	0.00855	-0.01632	0.00432	0.00774	-99.09998	29.38462	33.01354	5.12984	-18.89836	11.07206	-26.02580	22.90473	-47.26058	-6.46763	-2.36514	-167.84621	0.01621	0.00170	0.00254	-0.04259
129			1.28000	-32.49824	2.74398	20.27554	0.00003	0.00064	-0.00017	0.00004	-0.00002	0.00018	-0.00000	0.00000	0.00000	-2.53641	-4.72128	-26.28830	-0.02240	-0.01372	-0.00265	-0.00436	0.00182	-0.00012	15.89315	-1.26398	3.20402	-0.00531	-0.00866	0.00225	-0.00226	-0.00310	0.00209	-82.02045	9.98515	50.06086	8.49771	-10.37658	3.02427	-29.91044	25.93364	-47.68198	-5.19348	-2.59810	-168.17709	0.01553	0.00113	0.00302	-0.02709
130			1.29000	-33.10902	2.32017	20.82269	-0.00123	0.00012	-0.00048	-0.00067	0.00003	0.00064	-0.00000	0.00000	0.00000	-2.58969	-4.62483	-26.31590	-0.05001	-0.02881	-0.00340	0.00466	0.00659	0.00043	15.62827	-1.62554	2.74972	0.03584	-0.04565	-0.00799	0.01540	-0.01924	-0.00740	-45.49661	-19.02143	68.01545	13.28588	7.00769	-5.24594	-33.16826	26.56160	-46.95941	-4.51389	-2.89667	-168.80016	0.01452	0.00042	0.00351	-0.00945
131			1.30000	-33.16204	1.66639	21.40651	-0.00354	-0.00108	-0.00095	0.00245	-0.00058	0.00153	-0.00000	0.00000	0.00000	-2.41689	-4.46580	-26.44549	-0.07912	-0.04694	-0.00340	0.04686	0.01735	0.00094	15.37569	-2.01568	2.31075	0.07690	-0.09398	-0.02205	0.02771	-0.04427	-0.01959	16.41844	-57.53318	86.76953	19.87381	36.47861	-11.25066	-35.07871	22.92235	-44.59819	-4.52385	-3.18822	-169.68736	0.01294	-0.00030	0.00387	0.00699
132			1.31000	-32.35022	0.79869	22.04835	-0.00693	-0.00288	-0.00140	0.01706	-0.00219	0.00260	-0.00000	0.00000	0.00000	-1.88523	-4.21440	-26.65140	-0.10512	-0.06553	-0.00263	0.14010	0.03612	0.00091	15.18632	-2.41653	1.91123	0.10790	-0.14986	-0.03952	0.02207	-0.07344	-0.03112	107.52514	-103.10730	104.34758	27.98611	79.45275	-11.21813	-34.57950	14.16593	-39.55437	-5.24211	-3.37693	-170.80380	0.01058	-0.00089	0.00390	0.01782
133			1.32000	-30.35884	-0.19770	22.74971	-0.01121	-0.00491	-0.00159	0.05261	-0.00423	0.00302	-0.00000	0.00000	0.00000	-0.85971	-3.84591	-26.86197	-0.11999	-0.07945	-0.00138	0.27555	0.05957	0.00035	15.11132	-2.79482	1.58727	0.11011	-0.20381	-0.05897	-0.00268	-0.09278	-0.03522	225.99083	-149.10236	115.66222	36.25894	134.37650	-0.69638	-30.33045	0.80488	-30.53938	-6.59135	-3.37619	-172.10320	0.00739	-0.00120	0.00338	0.01937
134			1.33000	-26.96666	-1.15120	23.44031	0.08669	0.02019	0.00255	-0.61615	0.01628	-0.00403	0.01451	-0.14141	0.30165	0.76574	-3.35714	-26.95518	0.24147	0.01509	0.01301	-0.82256	-0.01394	0.00063	15.18906	-3.09921	1.38677	-0.61492	0.01164	-0.04999	0.18512	0.00402	-0.01436	359.55649	-184.58427	112.97197	42.31176	196.42136	23.09306	-21.14575	-16.12744	-15.89522	-8.39910	-3.14672	-173.51611	0.00371	-0.00110	0.00213	0.01196
135			1.34000	-22.19461	-1.85318	23.93447	0.35727	0.10155	-0.01314	-3.28818	0.06345	0.01015	0.03250	-0.41490	0.90047	3.03846	-2.78378	-26.79006	0.99635	0.20228	0.06700	-4.51312	-0.20909	0.03611	15.44504	-3.26305	1.37330	-2.01829	0.46266	-0.05043	1.22637	0.07119	0.00879	483.52518	-198.59290	89.87216	43.74318	257.93945	58.05923	-6.67818	-36.13081	6.28688	-10.43383	-2.71834	-174.94637	0.00023	-0.00064	0.00016	0.00081
136			1.35000	-16.40754	-2.19068	23.96649	0.79982	0.25547	0.01663	-8.36403	0.10572	0.00661	0.05357	-0.28933	1.08921	5.92161	-2.20010	-26.27361	0.21229	0.32501	0.03735	-1.17001	-0.34838	0.04029	15.89887	-3.21524	1.62595	-0.72440	0.72326	0.13256	0.68016	-0.07209	-0.10619	568.28284	-186.86810	47.01548	40.30076	310.70364	95.66014	11.82635	-59.34281	37.04074	-12.46493	-2.17713	-176.28331	-0.00228	-0.00003	-0.00223	-0.00756
137			1.36000	-10.23593	-2.24156	23.33717	1.19266	0.34015	0.06573	-12.64458	0.08620	0.10718	0.06656	-0.19526	1.39066	9.29900	-1.67622	-25.43213	-0.28058	0.45756	0.02378	1.75514	-0.49932	0.03443	16.56804	-2.89975	2.22350	0.26115	1.06671	0.31692	-0.33954	-0.39100	-0.49464	595.05017	-154.33850	-5.64532	35.54524	350.44193	123.15971	31.12032	-85.95075	75.04167	-14.31900	-1.62288	-177.42546	-0.00344	0.00048	-0.00458	-0.01015
138			1.37000	-4.33336	-2.19474	22.06068	1.30033	0.27756	0.10792	-12.70710	0.03504	0.27892	0.04928	-0.24940	2.40037	13.03127	-1.21272	-24.43040	0.40543	0.72448	0.09680	-2.74501	-0.84329	0.14010	17.46858	-2.29912	3.21715	0.26314	1.76360	0.49236	-0.44665	-1.02219	-1.16251	566.07843	-110.71988	-52.63955	34.75385	379.18118	129.70551	46.56192	-115.29923	115.76045	-15.90774	-1.12349	-178.30954	-0.00336	0.00077	-0.00643	-0.00842
139			1.38000	0.84818	-2.17541	20.36919	1.25613	0.10965	0.14385	-10.51915	-0.00476	0.43548	-0.11344	-0.13365	3.84472	17.01164	-0.72498	-23.50516	1.11226	0.58257	0.06889	-7.90112	-0.76444	0.07079	18.60891	-1.44895	4.59909	1.61326	1.81624	0.59120	-3.39120	-1.23652	-1.80113	499.63196	-65.10115	-80.25918	40.37222	400.57455	112.62579	53.80891	-143.88257	151.32460	-17.21891	-0.69479	-178.92868	-0.00256	0.00086	-0.00751	-0.00528
140			1.39000	5.13228	-2.17490	18.59060	1.18403	-0.00389	0.11905	-8.09433	0.00104	0.34643	-0.20487	-0.20577	3.87362	21.14705	-0.09744	-22.84822	2.15351	0.35956	0.03098	-15.55330	-0.53821	0.01016	19.95736	-0.44041	6.26917	0.87929	1.38030	0.47070	-2.11345	-0.88620	-1.60963	417.12460	-24.90568	-82.71101	50.76538	412.45807	79.03046	50.46755	-163.30420	171.73402	-18.28506	-0.31362	-179.32793	-0.00158	0.00088	-0.00791	-0.00266
141			1.40000	8.55786	-2.13015	17.02033	1.15508	0.01937	0.07332	-6.28319	-0.00881	0.17166	-0.08274	-0.40178	2.99825	25.28402	0.74843	-22.51907	2.79495	0.68731	0.23026	-19.57805	-1.13348	-0.09438	21.39477	0.58228	8.02595	-0.94454	1.67651	0.45628	2.29643	-0.79939	-1.51553	334.40079	3.50038	-63.05768	62.26193	406.22159	40.80122	37.52482	-162.76266	168.72334	-19.15279	0.05008	-179.57806	-0.00082	0.00092	-0.00787	-0.00112
142			1.41000	11.26684	-2.02256	15.86129	1.23572	0.07047	0.07095	-5.30294	-0.03470	0.10670	0.05236	-0.46846	2.43817	29.18086	1.80484	-22.45681	2.77299	1.06802	0.46254	-17.64163	-1.79047	-0.45561	22.71553	1.45275	9.61499	-1.44031	2.20515	0.53723	2.98670	-0.55751	-1.46805	259.91357	16.97862	-28.87971	69.89023	374.62650	7.16992	20.29478	-136.67589	140.52650	-19.86271	0.40686	-179.74265	-0.00048	0.00102	-0.00759	-0.00055
143			1.42000	13.41272	-1.88526	15.22263	1.35713	0.09013	0.10848	-4.59383	-0.03301	0.06195	0.10856	-0.46224	2.30836	32.57820	2.95787	-22.57277	2.73191	1.25938	0.57474	-14.62522	-1.86625	-0.75289	23.70520	2.04989	10.80970	-1.19736	2.47054	0.58760	1.65485	-0.17525	-1.05699	196.56606	18.42042	12.16319	67.85789	319.34412	-18.47874	6.33635	-90.03223	93.61535	-20.43987	0.74147	-179.85910	-0.00066	0.00117	-0.00710	-0.00060
144			1.43000	15.12090	-1.74636	15.12985	1.44714	0.08599	0.15884	-3.86833	-0.01395	-0.04911	0.09240	-0.44330	2.28700	35.30343	4.02434	-22.82343	2.78526	1.24193	0.52529	-11.60669	-1.29183	-0.72993	24.23485	2.34755	11.47705	-0.91929	2.30318	0.56854	0.50394	-0.00407	-0.43649	144.43964	15.09466	52.59714	53.01109	250.53302	-36.34591	0.67159	-35.79470	40.49343	-20.89226	1.01983	-179.93951	-0.00128	0.00132	-0.00632	-0.00087
145			1.44000	16.48359	-1.60094	15.51742	1.48164	0.08738	0.20318	-3.11636	0.00148	-0.20113	0.06079	-0.41709	2.24913	37.31435	4.83630	-23.20240	2.81745	1.17352	0.43705	-8.44275	-0.52745	-0.55552	24.30077	2.40907	11.61439	-0.73926	2.04717	0.52394	-0.15557	-0.09550	0.05481	102.80166	13.04833	83.68025	28.22913	180.20992	-46.61214	3.24384	12.39989	-4.91570	-21.21712	1.20506	-179.98444	-0.00215	0.00141	-0.00523	-0.00098
146			1.45000	17.56073	-1.43688	16.22356	1.46623	0.10429	0.23754	-2.38317	0.01230	-0.31769	0.06101	-0.37568	2.19855	38.66712	5.30889	-23.68515	2.76208	1.19048	0.44320	-5.40002	0.13535	-0.44484	23.99930	2.34756	11.34531	-0.59333	2.05380	0.49045	-0.44505	-0.32499	0.31426	70.79482	13.38755	96.94983	1.17645	116.58633	-47.99409	10.56131	45.88822	-32.55416	-21.41150	1.27748	-179.99731	-0.00306	0.00143	-0.00386	-0.00070
147			1.46000	18.38361	-1.26599	17.01972	1.41022	0.12166	0.25801	-1.69096	0.01716	-0.33369	0.07862	-0.31626	2.13982	39.46423	5.44963	-24.19201	2.61920	1.23467	0.50686	-2.83130	0.60727	-0.32066	23.47235	2.27827	10.86817	-0.40832	2.20859	0.45731	-0.42069	-0.61035	0.36101	47.28008	13.46688	88.65289	-20.08041	63.11803	-39.45803	18.38968	62.38582	-39.38417	-21.47985	1.24464	-179.98930	-0.00385	0.00135	-0.00229	-0.00008
148			1.47000	18.96752	-1.12423	17.68143	1.32556	0.12607	0.25936	-1.06701	0.01454	-0.24092	0.08413	-0.26128	2.02820	39.81916	5.33296	-24.60848	2.42129	1.20045	0.52788	-0.91365	0.74789	-0.11914	22.85739	2.27902	10.38842	-0.28711	2.23369	0.41575	-0.31278	-0.78297	0.25466	30.46715	10.55771	62.95757	-30.81048	20.34739	-23.35695	23.42266	64.45963	-28.76774	-21.43654	1.13251	-179.97377	-0.00443	0.00118	-0.00054	0.00068
149			1.48000	19.32729	-1.04697	18.06990	1.23487	0.12092	0.24833	-0.54880	0.00914	-0.10688	0.07130	-0.23061	1.86605	39.83656	5.06598	-24.84987	2.22518	1.08661	0.48041	0.37312	0.60880	0.05769	22.25608	2.37558	10.06539	-0.31772	2.07380	0.37969	-0.31934	-0.74107	0.09050	17.83851	4.52482	30.60383	-31.27341	-12.43507	-6.12114	24.27757	57.21017	-7.73440	-21.30385	0.96837	-179.95924	-0.00478	0.00094	0.00140	0.00137
150			1.49000	19.48606	-1.04393	18.17588	1.16114	0.11441	0.23350	-0.15009	0.00560	-0.00341	0.05390	-0.21612	1.69846	39.60080	4.75114	-24.91440	2.03888	0.95897	0.41133	1.18040	0.40607	0.12966	21.72218	2.55360	9.98120	-0.41362	1.86714	0.35858	-0.35626	-0.56633	-0.06548	6.69637	-2.16497	3.72615	-25.53149	-36.59840	4.88099	21.46125	46.31059	15.54587	-21.10782	0.77072	-179.94673	-0.00493	0.00062	0.00353	0.00185
151			1.50000	19.47597	-1.09449	18.10446	1.11010	0.11109	0.21749	0.14362	0.00569	0.03568	0.04417	-0.20537	1.54586	39.17098	4.46140	-24.88071	1.84119	0.86033	0.36060	1.64223	0.27196	0.11649	21.26575	2.77495	10.13202	-0.48597	1.71509	0.34779	-0.35340	-0.35436	-0.17697	-4.91398	-6.37844	-9.33202	-18.15191	-54.05817	5.52340	16.14493	36.67721	33.47134	-20.87533	0.55165	-179.93320	-0.00497	0.00025	0.00581	0.00206
152			1.51000	19.33481	-1.16192	18.01813	1.06903	0.11100	0.20157	0.35013	0.00934	0.01189	0.04406	-0.19571	1.40747	38.58329	4.23638	-24.85629	1.63959	0.79794	0.33454	1.87077	0.22265	0.05931	20.86665	2.98509	10.43973	-0.53194	1.62583	0.34008	-0.34336	-0.13558	-0.21642	-17.61794	-6.01818	-6.34133	-11.97586	-66.92319	-3.23975	9.29160	31.54797	40.47833	-20.63243	0.32299	-179.91483	-0.00495	-0.00016	0.00810	0.00205
153			1.52000	19.10016	-1.20836	18.07257	1.03965	0.11009	0.18965	0.48896	0.01476	-0.05288	0.04848	-0.18185	1.28867	37.86027	4.08531	-24.92182	1.43089	0.75409	0.31572	1.92813	0.22744	-0.01174	20.49271	3.12367	10.78041	-0.51594	1.56732	0.33376	-0.32428	0.07625	-0.17493	-30.81324	-0.58067	9.51779	-8.19283	-76.93943	-16.64796	1.85297	31.96290	34.36939	-20.40159	0.09794	-179.88667	-0.00491	-0.00055	0.01026	0.00187
154			1.53000	18.80328	-1.20368	18.37048	1.01788	0.10665	0.18247	0.57907	0.01911	-0.13538	0.05394	-0.16786	1.18915	37.02127	3.99119	-25.10281	1.24067	0.71801	0.29483	1.88346	0.25218	-0.06629	20.11520	3.14309	11.02257	-0.47561	1.51287	0.32739	-0.31543	0.25248	-0.06600	-43.19335	8.93568	32.08437	-6.98965	-85.16255	-28.89720	-4.98877	36.93198	16.73205	-20.19709	-0.11337	-179.84172	-0.00488	-0.00090	0.01215	0.00161
155			1.54000	18.46604	-1.13028	18.94390	0.99103	0.10088	0.17892	0.63004	0.02027	-0.21690	0.06041	-0.15818	1.10707	36.08901	3.92163	-25.37061	1.09772	0.69300	0.27540	1.81181	0.27239	-0.08713	19.71742	3.02380	11.06321	-0.46217	1.46209	0.31929	-0.33328	0.36708	0.07928	-53.38160	20.55807	54.87964	-7.81687	-91.95153	-35.53336	-10.16950	44.15349	-7.97065	-20.02254	-0.30867	-179.77292	-0.00486	-0.00119	0.01374	0.00136
156			1.55000	18.10118	-0.98362	19.76151	0.96032	0.09185	0.17704	0.65525	0.01725	-0.28305	0.06645	-0.14813	1.04634	35.09129	3.84396	-25.66162	0.99177	0.67314	0.25664	1.72462	0.27144	-0.07477	19.29756	2.77676	10.85116	-0.44804	1.41681	0.30843	-0.34500	0.41675	0.22138	-60.49156	32.28560	73.03420	-9.65628	-97.07840	-34.95368	-13.30650	50.95090	-33.89229	-19.87477	-0.49527	-179.67430	-0.00478	-0.00141	0.01500	0.00113
157			1.56000	17.71390	-0.76682	20.75260	0.92781	0.08157	0.17604	0.66683	0.01088	-0.32699	0.07341	-0.13438	1.00548	34.05985	3.73869	-25.90971	0.90532	0.66271	0.24368	1.60913	0.25008	-0.04485	18.86665	2.43437	10.39724	-0.41305	1.39696	0.29621	-0.32392	0.42817	0.32596	-64.39510	42.99016	84.17717	-11.45156	-99.91457	-28.90492	-14.90052	55.08177	-55.19600	-19.74969	-0.68688	-179.54144	-0.00459	-0.00157	0.01592	0.00091
158			1.57000	17.30406	-0.48236	21.83596	0.89536	0.07388	0.17553	0.67356	0.00259	-0.34958	0.08131	-0.11747	0.97870	33.02710	3.60635	-26.07877	0.82893	0.66319	0.23749	1.46174	0.21770	-0.01529	18.44422	2.03688	9.77041	-0.36012	1.40477	0.28429	-0.27106	0.43465	0.37490	-65.56919	52.66417	88.37421	-12.46760	-99.80905	-21.40718	-15.97707	55.37506	-67.53977	-19.64450	-0.89897	-179.37280	-0.00427	-0.00168	0.01644	0.00070
159			1.58000	16.86914	-0.12673	22.94372	0.86220	0.06676	0.17333	0.67829	-0.00697	-0.35272	0.08778	-0.10061	0.95839	32.02227	3.46477	-26.17707	0.76603	0.66322	0.23168	1.30259	0.18247	0.00005	18.05081	1.61973	9.07519	-0.31014	1.41205	0.27261	-0.21149	0.45548	0.36720	-64.75249	61.93693	87.36205	-12.43806	-96.50882	-16.49537	-17.44011	52.01633	-69.38620	-19.55727	-1.14583	-179.17003	-0.00384	-0.00173	0.01652	0.00050
160			1.59000	16.40641	0.30852	24.03307	0.83288	0.06231	0.17032	0.68497	-0.01705	-0.34515	0.09025	-0.08514	0.94083	31.06853	3.33887	-26.24659	0.71055	0.65399	0.21992	1.13530	0.15119	-0.00516	17.70109	1.20661	8.41717	-0.26251	1.39743	0.26222	-0.15468	0.49623	0.31814	-62.64428	71.23387	83.36433	-11.43932	-90.34341	-16.28278	-19.65902	46.18843	-62.18015	-19.48624	-1.44095	-178.93462	-0.00334	-0.00174	0.01618	0.00033
161			1.60000	15.91430	0.82964	25.08336	0.81184	0.06214	0.16703	0.69654	-0.02820	-0.33254	0.08834	-0.07046	0.92775	30.18221	3.25075	-26.33806	0.65537	0.63527	0.20282	0.96212	0.12626	-0.02570	17.40113	0.80868	7.87453	-0.20474	1.36194	0.25378	-0.10098	0.55236	0.24872	-59.76175	80.25757	78.04682	-9.68028	-82.13612	-20.43147	-22.52869	39.39939	-49.31446	-19.43008	-1.79628	-178.66544	-0.00277	-0.00172	0.01550	0.00019
162			1.61000	15.39281	1.43390	26.08518	0.80126	0.06799	0.16138	0.71401	-0.04246	-0.31212	0.08310	-0.05916	0.92153	29.37278	3.21355	-26.48806	0.60898	0.61096	0.18576	0.80753	0.10528	-0.05035	17.14935	0.42670	7.48477	-0.15166	1.31264	0.24495	-0.06185	0.61333	0.17619	-56.45099	88.15263	72.17630	-7.40550	-73.03478	-26.87256	-25.76425	32.99268	-34.76677	-19.38883	-2.21912	-178.36008	-0.00210	-0.00169	0.01462	0.00007
163			1.62000	14.84401	2.10772	27.03139	0.79753	0.07747	0.15400	0.73276	-0.05951	-0.28544	0.07668	-0.05360	0.92139	28.64212	3.22954	-26.70708	0.58261	0.58669	0.17125	0.69209	0.08458	-0.06992	16.93867	0.05368	7.24514	-0.12475	1.25832	0.23597	-0.04263	0.67029	0.11647	-52.95124	93.97912	65.95770	-4.87231	-64.31703	-32.97660	-29.10501	27.97024	-22.03012	-19.36582	-2.70777	-178.02000	-0.00134	-0.00165	0.01366	-0.00001
164			1.63000	14.27270	2.82890	27.91450	0.79892	0.08883	0.14650	0.74878	-0.07746	-0.25608	0.06984	-0.05364	0.92779	27.98388	3.29163	-26.97931	0.57860	0.56405	0.15817	0.61860	0.06181	-0.07889	16.75806	-0.32214	7.12180	-0.12630	1.20089	0.22722	-0.03784	0.71512	0.07823	-49.46173	97.05723	59.53198	-2.38403	-57.12221	-36.60379	-32.34349	24.93626	-13.41426	-19.36761	-3.24778	-177.65459	-0.00055	-0.00159	0.01273	-0.00004
165			1.64000	13.68674	3.57020	28.72870	0.80353	0.10210	0.14063	0.75718	-0.09466	-0.22805	0.06442	-0.05618	0.93955	27.38451	3.38605	-27.27211	0.58574	0.54939	0.14832	0.57471	0.03855	-0.07744	16.59418	-0.71344	7.06431	-0.13897	1.15341	0.21952	-0.03917	0.74942	0.06261	-46.15940	97.00414	53.20017	-0.33564	-52.19136	-36.70460	-35.23669	24.03460	-9.71602	-19.40090	-3.81260	-177.28043	0.00019	-0.00149	0.01185	0.00002
166			1.65000	13.09684	4.30149	29.47175	0.80928	0.11777	0.13919	0.75300	-0.10923	-0.20581	0.06229	-0.05761	0.95323	26.82589	3.49499	-27.54872	0.58800	0.54961	0.14264	0.54650	0.01804	-0.06774	16.43356	-1.12892	7.02129	-0.14141	1.12976	0.21537	-0.04034	0.77813	0.06569	-43.17671	93.55135	47.20144	0.80783	-49.77355	-33.19231	-37.42093	24.94929	-10.35047	-19.46931	-4.37251	-176.91576	0.00080	-0.00135	0.01100	0.00016
167			1.66000	12.51580	4.99011	30.14204	0.81353	0.13352	0.14097	0.73158	-0.11595	-0.18580	0.06304	-0.05597	0.96608	26.28878	3.59792	-27.77570	0.57850	0.56070	0.14019	0.52787	0.00334	-0.05104	16.26474	-1.56922	6.95228	-0.12383	1.12522	0.21375	-0.03749	0.79356	0.08033	-40.56260	86.42817	41.45006	0.64582	-49.66018	-26.49603	-38.44851	26.96986	-13.84551	-19.57216	-4.90944	-176.57120	0.00126	-0.00116	0.01006	0.00032
168			1.67000	11.95807	5.60124	30.73491	0.81797	0.15014	0.14457	0.69303	-0.11268	-0.16420	0.06604	-0.05349	0.97772	25.75660	3.67366	-27.92636	0.56376	0.57973	0.14042	0.51997	-0.00211	-0.02852	16.08119	-2.02521	6.83403	-0.10207	1.13505	0.21334	-0.03311	0.78754	0.09892	-38.22555	75.57477	35.60973	-1.02878	-51.23933	-17.36510	-37.96646	29.16957	-18.41849	-19.70374	-5.42379	-176.24355	0.00160	-0.00093	0.00897	0.00048
169			1.68000	11.43932	6.10234	31.24174	0.82380	0.16759	0.14869	0.63804	-0.09783	-0.13868	0.06978	-0.05280	0.98993	25.21860	3.70292	-27.98363	0.55522	0.60166	0.14135	0.52576	0.00553	-0.00189	15.88260	-2.48024	6.66165	-0.09531	1.15067	0.21281	-0.03247	0.75260	0.11456	-35.94724	61.52534	29.42444	-4.22552	-53.65171	-6.93818	-35.89915	30.70755	-22.47161	-19.85143	-5.93062	-175.91472	0.00181	-0.00069	0.00773	0.00057
170			1.69000	10.97444	6.47004	31.65426	0.83132	0.18399	0.15104	0.56864	-0.07122	-0.10857	0.07208	-0.05296	1.00264	24.67035	3.67077	-27.94430	0.54935	0.61740	0.14106	0.53580	0.02980	0.02517	15.67403	-2.91483	6.44530	-0.09548	1.16013	0.21062	-0.03309	0.68498	0.12244	-33.49308	45.53267	23.00486	-8.83551	-56.08765	3.33761	-32.45987	31.13108	-25.00716	-19.99548	-6.45030	-175.56018	0.00192	-0.00045	0.00638	0.00058
171			1.70000	10.57469	6.69568	31.97005	0.84208	0.19871	0.15217	0.49026	-0.03663	-0.07788	0.07204	-0.05339	1.01470	24.11140	3.56737	-27.82003	0.54115	0.62304	0.13752	0.54176	0.07141	0.04771	15.46237	-3.31163	6.20235	-0.09623	1.15950	0.20837	-0.03301	0.59289	0.12285	-30.74583	29.27593	16.78859	-14.64383	-58.03513	12.08360	-28.08290	30.51738	-25.80286	-20.11325	-7.00091	-175.16249	0.00192	-0.00023	0.00504	0.00049
172			1.71000	10.24500	6.78614	32.19539	0.85523	0.21005	0.15155	0.40893	0.00064	-0.04971	0.06813	-0.05214	1.02469	23.54241	3.38845	-27.63390	0.52209	0.61204	0.12891	0.53367	0.12424	0.06107	15.25259	-3.65969	5.94949	-0.08173	1.14065	0.20673	-0.02739	0.48817	0.11800	-27.78955	14.31813	11.24805	-21.19312	-59.30079	18.34335	-23.38222	29.29927	-25.18708	-20.18569	-7.59533	-174.71844	0.00181	-0.00005	0.00381	0.00034
173			1.72000	9.98311	6.75961	32.34311	0.87024	0.21611	0.14847	0.33203	0.03471	-0.02632	0.06111	-0.04946	1.03211	22.96406	3.13712	-27.41395	0.49371	0.58520	0.11678	0.51256	0.17602	0.06416	15.04655	-3.95686	5.69925	-0.05494	1.10781	0.20587	-0.01801	0.39173	0.11026	-24.87078	1.73688	6.64868	-27.71722	-59.89185	21.69902	-19.09758	27.97406	-23.61066	-20.20219	-8.24017	-174.23434	0.00164	0.00008	0.00279	0.00017
174			1.73000	9.78044	6.64038	32.42912	0.88278	0.21802	0.14390	0.26565	0.06111	-0.00914	0.05288	-0.04845	1.03790	22.37724	2.82521	-27.18756	0.47255	0.55178	0.10370	0.49615	0.21595	0.05926	14.84357	-4.21032	5.46079	-0.04417	1.07330	0.20520	-0.01436	0.32404	0.10092	-22.29596	-7.86607	3.07568	-33.30241	-59.95172	22.14787	-15.98840	26.97948	-21.36456	-20.16037	-8.93340	-173.71805	0.00146	0.00014	0.00204	0.00003
175			1.74000	9.62358	6.45556	32.47042	0.89472	0.21872	0.13888	0.21766	0.07815	0.00144	0.04412	-0.04867	1.04364	21.78254	2.47274	-26.97835	0.45590	0.51679	0.09094	0.48280	0.23794	0.04916	14.64068	-4.43561	5.24185	-0.04483	1.04369	0.20541	-0.01479	0.29589	0.09102	-20.35653	-14.10462	0.65147	-37.19221	-59.67178	19.82423	-14.63150	26.61849	-18.52456	-20.06387	-9.66096	-173.17801	0.00132	0.00015	0.00157	-0.00006
176			1.75000	9.49522	6.23476	32.48642	0.90835	0.21884	0.13292	0.19479	0.08476	0.00510	0.03509	-0.04962	1.04813	21.18034	2.10491	-26.80770	0.43846	0.47957	0.07881	0.46733	0.23976	0.03603	14.43376	-4.65291	5.05034	-0.05065	1.01626	0.20569	-0.01738	0.30758	0.08013	-19.30328	-16.59952	-0.31326	-38.97832	-59.14453	14.78883	-15.25418	26.95793	-15.03007	-19.92290	-10.39616	-172.62714	0.00126	0.00012	0.00134	-0.00012
177			1.76000	9.37461	6.01055	32.50054	0.92040	0.21637	0.12434	0.20119	0.07953	0.00184	0.02389	-0.05071	1.04945	20.57179	1.74870	-26.69688	0.41921	0.43078	0.06512	0.44796	0.21877	0.02109	14.21929	-4.88267	4.89478	-0.05668	0.97061	0.20278	-0.02050	0.34600	0.06695	-19.31170	-15.09604	0.53676	-38.58816	-58.29613	7.20299	-17.71308	27.79833	-10.85759	-19.75542	-11.10403	-172.08546	0.00132	0.00009	0.00129	-0.00016
178			1.77000	9.23936	5.81635	32.53852	0.93194	0.21182	0.11397	0.23851	0.06379	-0.00670	0.01021	-0.05079	1.04939	19.96050	1.42909	-26.66518	0.39457	0.36967	0.04912	0.41939	0.17945	0.00751	13.99642	-5.14172	4.78292	-0.05274	0.90151	0.19716	-0.02005	0.39232	0.05248	-20.41715	-9.82345	3.27025	-36.19546	-56.95750	-2.23085	-21.52703	28.75763	-6.20891	-19.58514	-11.74987	-171.57838	0.00146	0.00007	0.00133	-0.00016
179			1.78000	9.06898	5.68063	32.62296	0.94411	0.20905	0.10469	0.30301	0.04154	-0.01753	-0.00329	-0.04987	1.05168	19.35341	1.16544	-26.72272	0.36676	0.31014	0.03355	0.38248	0.13510	-0.00090	13.76760	-5.44022	4.71872	-0.04024	0.82817	0.19178	-0.01577	0.43343	0.03910	-22.43273	-1.69821	7.33238	-32.14168	-54.96419	-11.89127	-25.94921	29.39235	-1.64626	-19.43656	-12.30823	-171.12920	0.00161	0.00008	0.00135	-0.00011
180			1.79000	8.84909	5.62150	32.76499	0.95438	0.20889	0.09785	0.38521	0.01590	-0.02779	-0.01353	-0.04878	1.05592	18.76167	0.96791	-26.86046	0.34179	0.26400	0.02142	0.34260	0.09590	-0.00373	13.53910	-5.77974	4.69841	-0.02987	0.76721	0.18736	-0.01164	0.46272	0.02896	-24.97374	7.87348	11.53018	-26.93446	-52.22950	-19.43800	-30.13064	29.31061	1.94937	-19.32898	-12.76792	-170.75159	0.00171	0.00011	0.00130	-0.00002
181			1.80000	8.57327	5.64421	32.95959	0.96023	0.21144	0.09454	0.47240	-0.01043	-0.03583	-0.01757	-0.04733	1.05815	18.19939	0.83531	-27.04641	0.31836	0.24109	0.01480	0.29869	0.06684	-0.00371	13.32006	-6.15354	4.70843	-0.02319	0.73405	0.18548	-0.00852	0.48355	0.02430	-27.57779	17.38302	14.53543	-21.25714	-48.78311	-22.71959	-33.33627	28.27496	3.64113	-19.27129	-13.13227	-170.44704	0.00170	0.00014	0.00116	0.00008
182			1.81000	8.24344	5.74187	33.18813	0.95935	0.21734	0.09399	0.55065	-0.03505	-0.04087	-0.01474	-0.04601	1.05585	17.68111	0.75571	-27.23275	0.29841	0.24409	0.01467	0.25446	0.04661	-0.00349	13.12106	-6.54883	4.72666	-0.02477	0.73255	0.18486	-0.00802	0.49869	0.02635	-29.83990	25.55266	15.62685	-15.91955	-44.76720	-20.85458	-35.11927	26.28760	2.78546	-19.26051	-13.41609	-170.20712	0.00159	0.00018	0.00098	0.00016
183			1.82000	7.86840	5.89844	33.42869	0.95240	0.22551	0.09489	0.60865	-0.05566	-0.04286	-0.00748	-0.04433	1.04981	17.21789	0.70986	-27.37281	0.28022	0.26400	0.01867	0.21141	0.03146	-0.00278	12.95115	-6.95033	4.72692	-0.02722	0.74992	0.18451	-0.00715	0.50085	0.03521	-31.48761	31.52560	15.00330	-11.70030	-40.44709	-14.66075	-35.37327	23.63961	-0.68127	-19.28596	-13.64123	-170.01706	0.00142	0.00021	0.00081	0.00019
184			1.83000	7.46206	6.09289	33.66478	0.94113	0.23477	0.09672	0.63900	-0.06994	-0.04259	0.00208	-0.04245	1.04217	16.81402	0.67609	-27.43609	0.26475	0.29346	0.02464	0.17370	0.02150	-0.00040	12.81485	-7.34370	4.68514	-0.02799	0.77858	0.18444	-0.00544	0.48786	0.04934	-32.34793	34.86590	13.38900	-9.12224	-36.20271	-6.14880	-34.30296	20.83636	-6.10269	-19.33499	-13.83069	-169.86012	0.00121	0.00022	0.00068	0.00019
185			1.84000	7.04170	6.30255	33.88736	0.93043	0.24639	0.10062	0.64108	-0.07702	-0.04143	0.01183	-0.04101	1.03443	16.46551	0.63526	-27.41489	0.25011	0.32607	0.02934	0.14299	0.01854	0.00355	12.71020	-7.71850	4.58646	-0.02509	0.81162	0.18630	-0.00333	0.46207	0.06612	-32.31203	35.50760	11.44153	-8.29759	-32.51504	2.39351	-32.33928	18.45513	-12.20282	-19.39628	-14.00320	-169.72345	0.00097	0.00022	0.00061	0.00016
186			1.85000	6.62574	6.50638	34.09170	0.92053	0.25777	0.10478	0.61648	-0.07629	-0.03904	0.01956	-0.04027	1.02581	16.16011	0.57452	-27.32134	0.23649	0.35170	0.03143	0.12130	0.02322	0.00731	12.62858	-8.06965	4.42982	-0.01930	0.83560	0.18815	-0.00174	0.42651	0.08140	-31.35189	33.80053	9.49295	-8.95402	-29.85712	9.16657	-30.00803	17.00285	-17.51824	-19.45982	-14.16957	-169.60030	0.00070	0.00018	0.00058	0.00011
187			1.86000	6.23052	6.68882	34.27480	0.90963	0.26701	0.10738	0.57062	-0.06919	-0.03524	0.02426	-0.04065	1.01504	15.88006	0.48853	-27.17977	0.22635	0.36557	0.03134	0.10996	0.03362	0.00942	12.55637	-8.39768	4.22709	-0.01679	0.84437	0.18752	-0.00127	0.39031	0.09096	-29.59001	30.51644	7.68819	-10.58238	-28.52468	13.16021	-27.80511	16.76313	-20.94299	-19.51522	-14.33249	-169.48756	0.00042	0.00012	0.00060	0.00005
188			1.87000	5.86696	6.84254	34.43563	0.89957	0.27183	0.10646	0.51459	-0.05876	-0.03034	0.02501	-0.04227	1.00331	15.60598	0.37899	-27.01893	0.22026	0.36177	0.02939	0.10783	0.04466	0.00936	12.47870	-8.70751	3.99777	-0.02001	0.83045	0.18221	-0.00180	0.35959	0.09220	-27.30146	26.65933	6.17079	-12.54255	-28.53126	14.09004	-26.13603	17.73107	-22.02991	-19.55220	-14.48939	-169.38348	0.00018	0.00006	0.00066	0.00002
189			1.88000	5.53917	6.96872	34.57637	0.89160	0.27344	0.10234	0.45886	-0.04904	-0.02558	0.02198	-0.04483	0.99441	15.32117	0.25400	-26.86622	0.21908	0.34290	0.02621	0.11307	0.05096	0.00757	12.38276	-9.00736	3.76270	-0.03036	0.79841	0.17267	-0.00385	0.34092	0.08586	-24.84075	23.16905	5.12882	-14.12984	-29.55137	12.17762	-25.32686	19.58905	-20.92336	-19.56334	-14.63622	-169.28619	0.00003	0.00001	0.00074	0.00000
190			1.89000	5.24486	7.07481	34.70282	0.88934	0.27444	0.09584	0.41266	-0.04286	-0.02196	0.01674	-0.04645	0.99041	15.01581	0.12707	-26.74452	0.21354	0.31665	0.02334	0.11782	0.04972	0.00511	12.26173	-9.30750	3.54039	-0.03461	0.76119	0.16277	-0.00598	0.33893	0.07556	-22.56370	20.68297	4.72237	-14.69173	-30.96088	7.96183	-25.61942	21.72668	-18.11058	-19.54673	-14.77097	-169.19321	-0.00001	-0.00001	0.00084	0.00000
191			1.90000	4.97707	7.17098	34.82333	0.89361	0.27608	0.08845	0.38035	-0.04095	-0.01985	0.01088	-0.04701	0.99523	14.68945	0.01491	-26.67049	0.20634	0.29064	0.02169	0.11999	0.04165	0.00260	12.11708	-9.61882	3.34561	-0.03512	0.72981	0.15412	-0.00753	0.35383	0.06374	-20.74255	19.42477	4.96739	-13.84964	-32.06242	2.20470	-27.05318	23.46045	-14.20444	-19.50658	-14.89468	-169.10228	0.00006	-0.00000	0.00100	-0.00000
192			1.91000	4.72675	7.26648	34.94611	0.90509	0.27987	0.08201	0.36290	-0.04268	-0.01898	0.00558	-0.04640	1.00869	14.34959	-0.06695	-26.65334	0.19585	0.26955	0.02071	0.11665	0.02925	0.00018	11.95712	-9.95010	3.18863	-0.02971	0.70847	0.14881	-0.00720	0.38087	0.05240	-19.47903	19.20885	5.61493	-11.64667	-32.41893	-4.08886	-29.32232	24.34482	-9.81059	-19.45235	-15.01177	-169.01181	0.00023	0.00003	0.00122	-0.00001
193			1.92000	4.48572	7.36701	35.07521	0.91862	0.28519	0.07783	0.35607	-0.04634	-0.01870	0.00275	-0.04539	1.02579	14.00705	-0.10830	-26.69211	0.18588	0.25922	0.02065	0.10986	0.01532	-0.00195	11.79227	-10.30505	3.07440	-0.02650	0.70290	0.14653	-0.00675	0.41630	0.04195	-18.67158	19.56098	6.16946	-8.49178	-31.94483	-9.74253	-31.85923	24.27145	-5.43438	-19.39691	-15.12934	-168.92101	0.00045	0.00006	0.00154	-0.00002
194			1.93000	4.24896	7.47363	35.20813	0.92905	0.29126	0.07603	0.35373	-0.04996	-0.01825	0.00246	-0.04330	1.03991	13.67260	-0.10671	-26.77518	0.17235	0.25902	0.02083	0.09782	0.00129	-0.00356	11.63192	-10.68148	3.00320	-0.01969	0.70812	0.14761	-0.00495	0.45175	0.03267	-18.08419	19.92408	6.13368	-4.99368	-30.65502	-13.72857	-34.08320	23.25621	-1.46137	-19.35330	-15.25635	-168.82870	0.00065	0.00009	0.00196	-0.00001
195			1.94000	4.01535	7.58344	35.33715	0.93431	0.29837	0.07691	0.35012	-0.05199	-0.01734	0.00532	-0.04035	1.04864	13.35704	-0.06778	-26.88375	0.15602	0.27171	0.02154	0.08185	-0.01172	-0.00453	11.48488	-11.07221	2.97175	-0.01076	0.72770	0.15223	-0.00250	0.48563	0.02450	-17.48197	19.83995	5.32040	-1.77247	-28.46984	-15.52974	-35.60942	21.28005	1.80288	-19.33017	-15.40289	-168.73213	0.00077	0.00010	0.00250	0.00002
196			1.95000	3.78712	7.69096	35.45405	0.93423	0.30621	0.08119	0.34094	-0.05131	-0.01615	0.01116	-0.03797	1.05253	13.07166	-0.00304	-26.99835	0.14335	0.29667	0.02184	0.06639	-0.02274	-0.00468	11.36029	-11.46763	2.97437	-0.00966	0.76104	0.15918	-0.00189	0.51595	0.01744	-16.73442	19.07086	3.94332	0.69312	-25.33704	-15.21780	-36.32726	18.38092	4.07997	-19.32852	-15.58019	-168.62581	0.00078	0.00008	0.00315	0.00005
197			1.96000	3.56820	7.79017	35.55386	0.93172	0.31542	0.08678	0.32532	-0.04767	-0.01451	0.01808	-0.03651	1.05289	12.82633	0.07326	-27.10301	0.13315	0.32626	0.02187	0.05168	-0.02980	-0.00414	11.26667	-11.85862	3.00252	-0.01283	0.79656	0.16623	-0.00185	0.53476	0.01223	-15.84323	17.60933	2.42397	2.14610	-21.44491	-13.22796	-36.34171	14.79363	5.05950	-19.34190	-15.80072	-168.50081	0.00071	0.00001	0.00393	0.00007
198			1.97000	3.36238	7.87578	35.63618	0.93058	0.32386	0.09063	0.30472	-0.04082	-0.01241	0.02384	-0.03642	1.05261	12.62671	0.14722	-27.18660	0.12637	0.34897	0.02208	0.03901	-0.03072	-0.00318	11.20986	-12.23857	3.04369	-0.01843	0.81892	0.16982	-0.00150	0.53401	0.01022	-14.89229	15.57631	1.11966	2.56873	-17.26078	-10.08735	-35.89601	10.98765	4.48988	-19.35972	-16.07493	-168.34462	0.00054	-0.00010	0.00478	0.00006
199			1.98000	3.17252	7.94358	35.70338	0.93004	0.33248	0.09383	0.28022	-0.03119	-0.01037	0.02891	-0.03693	1.05522	12.47223	0.20782	-27.24178	0.12376	0.37002	0.02279	0.02916	-0.02628	-0.00196	11.19066	-12.60499	3.08220	-0.02351	0.83957	0.17268	-0.00038	0.52628	0.01246	-13.97155	13.10754	0.15185	2.12714	-13.36823	-6.30603	-35.28611	7.53985	2.43838	-19.37137	-16.40410	-168.14435	0.00030	-0.00026	0.00568	0.00004
200			1.99000	3.00032	7.99015	35.75790	0.93398	0.34164	0.09695	0.25472	-0.01905	-0.00843	0.03299	-0.03788	1.06083	12.35644	0.24801	-27.26499	0.12112	0.38712	0.02295	0.02154	-0.01766	-0.00053	11.20434	-12.95926	3.10363	-0.02384	0.85709	0.17646	0.00099	0.51609	0.01858	-13.14282	10.30094	-0.58556	1.06035	-10.27952	-2.37291	-34.75043	4.93010	-0.62530	-19.36963	-16.77774	-167.89441	0.00003	-0.00043	0.00659	0.00000
201			2.00000	2.84653	8.01262	35.80045	0.93942	0.34908	0.09882	0.22911	-0.00464	-0.00623	0.03588	-0.03909	1.06671	12.26835	0.26458	-27.25623	0.11895	0.39757	0.02300	0.01681	-0.00645	0.00087	11.24181	-13.30528	3.09844	-0.02132	0.86780	0.17944	0.00180	0.50523	0.02708	-12.43789	7.24481	-1.29711	-0.41715	-8.32382	1.29906	-34.39141	3.42800	-4.04047	-19.35292	-17.17780	-167.60210	-0.00025	-0.00060	0.00745	-0.00003
202			2.01000	2.71083	8.00895	35.82996	0.94337	0.35467	0.09927	0.20475	0.01129	-0.00365	0.03752	-0.04064	1.07050	12.19472	0.25697	-27.21853	0.11815	0.40125	0.02296	0.01508	0.00586	0.00211	11.29168	-13.64733	3.06306	-0.01968	0.86985	0.18031	0.00215	0.49393	0.03597	-11.88789	4.06087	-2.14240	-2.16138	-7.59200	4.43796	-34.16093	3.02251	-7.21825	-19.32529	-17.58346	-167.28587	-0.00052	-0.00075	0.00819	-0.00006
203			2.02000	2.59167	7.97818	35.84470	0.94651	0.35920	0.09877	0.18374	0.02781	-0.00074	0.03721	-0.04156	1.07253	12.12252	0.22598	-27.15663	0.11376	0.39663	0.02181	0.01530	0.01824	0.00299	11.34342	-13.98813	2.99891	-0.01186	0.85933	0.18092	0.00139	0.47877	0.04382	-11.51025	0.89733	-3.20673	-4.10259	-7.94726	6.93732	-33.91160	3.45630	-9.71991	-19.29338	-17.97305	-166.96953	-0.00082	-0.00088	0.00872	-0.00009
204			2.03000	2.48661	7.92070	35.84274	0.95168	0.36202	0.09816	0.16763	0.04373	0.00242	0.03555	-0.04217	1.07461	12.04113	0.17246	-27.07587	0.10645	0.38482	0.01901	0.01670	0.03028	0.00328	11.38909	-14.32787	2.91199	-0.00063	0.83946	0.18198	0.00007	0.45946	0.04944	-11.26589	-2.08401	-4.52654	-6.23717	-9.09981	8.79437	-33.47312	4.38915	-11.22288	-19.26183	-18.32619	-166.67599	-0.00112	-0.00099	0.00898	-0.00011
205			2.04000	2.39291	7.83866	35.82226	0.95912	0.36402	0.09727	0.15674	0.05775	0.00576	0.03291	-0.04273	1.07736	11.94323	0.09654	-26.98186	0.09709	0.36800	0.01524	0.01844	0.04189	0.00302	11.42352	-14.66444	2.81172	0.01155	0.81369	0.18298	-0.00106	0.43583	0.05182	-11.07366	-4.69952	-6.08939	-8.58928	-10.76320	10.01948	-32.69002	5.54874	-11.55665	-19.23128	-18.62587	-166.42290	-0.00142	-0.00107	0.00890	-0.00010
206			2.05000	2.30760	7.73624	35.78204	0.96708	0.36523	0.09547	0.15128	0.06851	0.00898	0.03005	-0.04427	1.08028	11.82378	-0.00217	-26.88057	0.09092	0.34895	0.01184	0.02095	0.05303	0.00254	11.44323	-14.99375	2.70878	0.01489	0.78649	0.18101	-0.00096	0.40891	0.05012	-10.87360	-6.74059	-7.82357	-11.16027	-12.75690	10.65047	-31.46976	6.78710	-10.78677	-19.19784	-18.86063	-166.21956	-0.00167	-0.00111	0.00850	-0.00006
207			2.06000	2.22707	7.61956	35.72233	0.97289	0.36529	0.09225	0.15123	0.07490	0.01163	0.02631	-0.04643	1.08055	11.67914	-0.12419	-26.77729	0.08603	0.32507	0.00863	0.02374	0.06244	0.00192	11.44578	-15.31131	2.61205	0.01172	0.75185	0.17538	-0.00035	0.37590	0.04512	-10.65139	-8.02692	-9.57254	-13.87693	-14.96448	10.79737	-29.85394	8.05396	-9.20218	-19.15499	-19.02504	-166.06728	-0.00183	-0.00110	0.00781	0.00003
208			2.07000	2.14752	7.49584	35.64565	0.97790	0.36153	0.08634	0.15640	0.07607	0.01313	0.02022	-0.04765	1.07595	11.50711	-0.26927	-26.67584	0.07345	0.28760	0.00477	0.02375	0.06660	0.00107	11.42951	-15.61375	2.52698	0.01720	0.69625	0.16799	0.00015	0.33246	0.03851	-10.41439	-8.49542	-11.16384	-16.56091	-17.24502	10.56867	-28.00185	9.31216	-7.10159	-19.09729	-19.11945	-165.96155	-0.00184	-0.00104	0.00690	0.00012
209			2.08000	2.06549	7.37209	35.55579	0.98116	0.35537	0.07892	0.16511	0.07297	0.01356	0.01315	-0.04747	1.06930	11.30770	-0.43535	-26.57911	0.05504	0.24472	0.00111	0.02024	0.06521	0.00024	11.39403	-15.89966	2.45720	0.03116	0.63420	0.16131	0.00150	0.28878	0.03134	-10.14528	-8.25960	-12.53718	-18.94588	-19.37299	10.01819	-26.11808	10.43265	-4.60855	-19.02357	-19.14926	-165.89514	-0.00171	-0.00092	0.00583	0.00019
210			2.09000	1.97902	7.25362	35.45576	0.98098	0.34863	0.07085	0.17492	0.06720	0.01331	0.00668	-0.04606	1.06153	11.08426	-0.61796	-26.48959	0.03397	0.20507	-0.00116	0.01372	0.06016	-0.00024	11.34139	-16.16923	2.40714	0.04957	0.57947	0.15618	0.00418	0.25224	0.02369	-9.78848	-7.54591	-13.76459	-20.78633	-21.08764	9.21353	-24.34332	11.18953	-1.75639	-18.93811	-19.12411	-165.86145	-0.00152	-0.00077	0.00467	0.00022
211			2.10000	1.88755	7.14394	35.34660	0.97991	0.34133	0.06316	0.18430	0.05946	0.01280	0.00121	-0.04356	1.05435	10.84298	-0.81139	-26.40878	0.01030	0.16981	-0.00281	0.00441	0.05283	-0.00055	11.27643	-16.42290	2.38182	0.07230	0.53393	0.15404	0.00819	0.22256	0.01578	-9.25783	-6.50224	-14.92102	-21.97598	-22.19086	8.27801	-22.69517	11.40933	1.31364	-18.84755	-19.05606	-165.85506	-0.00134	-0.00063	0.00347	0.00022
212			2.11000	1.79175	7.04650	35.22842	0.97876	0.33497	0.05559	0.19158	0.04989	0.01201	-0.00354	-0.04153	1.04747	10.59179	-1.01026	-26.33707	-0.01171	0.13804	-0.00369	-0.00513	0.04418	-0.00066	11.20511	-16.66060	2.38450	0.09116	0.49444	0.15168	0.01217	0.19699	0.00758	-8.47219	-5.12739	-15.92860	-22.52416	-22.58813	7.28414	-21.12906	11.06296	4.35040	-18.75709	-18.95729	-165.87126	-0.00120	-0.00050	0.00229	0.00020
213			2.12000	1.69316	6.96565	35.10268	0.97515	0.32708	0.04744	0.19453	0.03794	0.01068	-0.00926	-0.04052	1.03683	10.33890	-1.20967	-26.27498	-0.03081	0.10054	-0.00507	-0.01338	0.03221	-0.00081	11.13323	-16.88187	2.41577	0.10463	0.44381	0.14603	0.01514	0.16837	-0.00025	-7.39983	-3.38388	-16.58138	-22.44145	-22.29939	6.18714	-19.62978	10.24527	7.14000	-18.66813	-18.83796	-165.90584	-0.00108	-0.00038	0.00118	0.00019
214			2.13000	1.59420	6.90606	34.97262	0.96795	0.31611	0.03762	0.19127	0.02422	0.00854	-0.01560	-0.03964	1.02256	10.09175	-1.40422	-26.22392	-0.04810	0.05828	-0.00555	-0.02021	0.01812	-0.00074	11.06529	-17.08677	2.47424	0.11767	0.38460	0.13767	0.01756	0.13868	-0.00673	-6.08728	-1.34876	-16.66130	-21.69245	-21.47725	4.85654	-18.24545	9.16137	9.53802	-18.57867	-18.70465	-165.95575	-0.00099	-0.00027	0.00021	0.00019
215			2.14000	1.49796	6.87068	34.84332	0.95603	0.30332	0.02707	0.18086	0.01078	0.00594	-0.02132	-0.03865	1.00571	9.85541	-1.58740	-26.18660	-0.06210	0.01806	-0.00454	-0.02485	0.00524	-0.00046	11.00352	-17.27662	2.55633	0.12904	0.32751	0.12795	0.01929	0.11249	-0.01120	-4.67743	0.72360	-16.04613	-20.24728	-20.40355	3.15997	-17.05212	8.06334	11.40346	-18.48507	-18.56093	-166.01814	-0.00089	-0.00017	-0.00060	0.00019
216			2.15000	1.40765	6.85878	34.72035	0.93993	0.29062	0.01688	0.16296	0.00011	0.00344	-0.02626	-0.03730	0.98675	9.63160	-1.75194	-26.16634	-0.07446	-0.01789	-0.00280	-0.02832	-0.00462	-0.00018	10.94796	-17.45396	2.65610	0.14067	0.27374	0.11850	0.02088	0.09003	-0.01345	-3.31349	2.39880	-14.78226	-18.14355	-19.39738	1.12827	-16.09324	7.21386	12.59871	-18.38346	-18.40853	-166.08922	-0.00080	-0.00009	-0.00124	0.00018
217			2.16000	1.32744	6.86450	34.60797	0.92221	0.27784	0.00751	0.13674	-0.00532	0.00138	-0.02987	-0.03544	0.96960	9.41893	-1.89116	-26.16459	-0.08441	-0.04792	-0.00031	-0.03082	-0.01036	-0.00001	10.89607	-17.62194	2.76525	0.15206	0.22643	0.10994	0.02269	0.07146	-0.01357	-2.04588	3.08284	-13.06957	-15.54298	-18.72709	-0.96200	-15.27952	6.85689	13.02181	-18.27063	-18.24866	-166.16423	-0.00069	-0.00000	-0.00173	0.00017
218			2.17000	1.26321	6.87581	34.50753	0.90850	0.26749	0.00031	0.10068	-0.00333	0.00005	-0.03139	-0.03363	0.95890	9.21361	-2.00106	-26.17903	-0.09195	-0.06848	0.00230	-0.03293	-0.01164	-0.00001	10.84281	-17.78229	2.87361	0.16063	0.19132	0.10341	0.02489	0.05713	-0.01185	-0.81401	2.10128	-11.21380	-12.77668	-18.59633	-2.61453	-14.32507	7.19509	12.55458	-18.14491	-18.08316	-166.23969	-0.00056	0.00008	-0.00209	0.00015
219			2.18000	1.22336	6.87453	34.41658	0.90153	0.26118	-0.00357	0.05220	0.00804	-0.00056	-0.03048	-0.03170	0.95799	9.00987	-2.08245	-26.20181	-0.09817	-0.07671	0.00439	-0.03551	-0.00975	-0.00006	10.78054	-17.93328	2.96831	0.16734	0.17325	0.10090	0.02789	0.04674	-0.00844	0.54199	-1.21124	-9.67830	-10.32326	-19.15681	-3.11836	-12.78461	8.31667	10.97889	-18.00733	-17.91530	-166.31427	-0.00041	0.00016	-0.00238	0.00012
220			2.19000	1.21847	6.83666	34.32668	0.89912	0.25529	-0.00497	-0.01168	0.03035	-0.00085	-0.02789	-0.03072	0.96357	8.80046	-2.14243	-26.21753	-0.09876	-0.07880	0.00576	-0.03723	-0.00761	0.00009	10.70101	-18.06808	3.03340	0.16449	0.16264	0.09778	0.02993	0.03578	-0.00276	2.31600	-7.41104	-9.15503	-8.69547	-20.49022	-1.55992	-10.18390	10.10528	8.02190	-17.86191	-17.74857	-166.38802	-0.00026	0.00022	-0.00261	0.00008
221			2.20000	1.26144	6.73405	34.22108	0.89875	0.24834	-0.00425	-0.09424	0.06356	-0.00095	-0.02436	-0.03016	0.96870	8.57785	-2.19436	-26.20146	-0.09895	-0.07804	0.00577	-0.03978	-0.00665	0.00055	10.59762	-18.17495	3.05098	0.15819	0.15447	0.09511	0.03123	0.02206	0.00471	4.99636	-16.81500	-10.42997	-8.27182	-22.54061	2.88008	-6.19656	12.29623	3.65316	-17.71488	-17.58519	-166.46091	-0.00012	0.00027	-0.00281	0.00003
222			2.21000	1.36798	6.53766	34.07444	0.89571	0.24278	-0.00076	-0.19837	0.10634	-0.00025	-0.01978	-0.02953	0.96920	8.33608	-2.25520	-26.12307	-0.10096	-0.06874	0.00434	-0.04350	-0.00656	0.00100	10.46635	-18.23933	3.00641	0.15149	0.15896	0.09547	0.03209	0.00617	0.01312	9.23982	-29.30875	-14.11830	-9.12471	-24.97211	10.38836	-0.78979	14.53372	-1.52926	-17.57225	-17.42501	-166.53250	-0.00001	0.00031	-0.00298	0.00000
223			2.22000	1.55631	6.22294	33.85554	0.88703	0.23590	0.00333	-0.32320	0.15359	0.00163	-0.01601	-0.02887	0.96175	8.07442	-2.34082	-25.95477	-0.10430	-0.05886	0.00200	-0.04722	-0.00731	0.00082	10.30660	-18.24724	2.89656	0.14517	0.16567	0.09592	0.03285	-0.01380	0.02053	15.67649	-44.13515	-20.49552	-10.95403	-27.16023	20.32002	5.69876	16.39652	-6.32305	-17.43775	-17.26689	-166.60271	0.00006	0.00034	-0.00311	-0.00002
224			2.23000	1.84330	5.77593	33.53159	0.87785	0.22496	0.00656	-0.46341	0.19587	0.00465	-0.01581	-0.02754	0.94744	7.79920	-2.46162	-25.67924	-0.11505	-0.06208	-0.00240	-0.05261	-0.01016	-0.00145	10.12199	-18.18920	2.73441	0.14908	0.15463	0.09711	0.03611	-0.03245	0.02507	24.60177	-59.80251	-29.47949	-13.21996	-28.47583	31.54577	12.64922	17.50706	-9.46531	-17.31325	-17.10971	-166.67209	0.00009	0.00035	-0.00315	-0.00002
225			2.24000	2.23820	5.19837	33.07344	0.87221	0.21271	0.00811	-0.60915	0.22686	0.00790	-0.01909	-0.02572	0.93202	7.52199	-2.62098	-25.29116	-0.13236	-0.07553	-0.00745	-0.05809	-0.01551	-0.00598	9.91962	-18.06240	2.54563	0.16209	0.13199	0.09893	0.04229	-0.04309	0.02535	35.80611	-74.29663	-40.63145	-15.35040	-28.56419	42.83716	19.35769	17.67375	-10.09457	-17.20010	-16.95351	-166.74130	0.00010	0.00036	-0.00311	-0.00002
226			2.25000	2.73832	4.50930	32.46027	0.87479	0.20175	0.00683	-0.75115	0.24403	0.00868	-0.02516	-0.02574	0.92259	7.25610	-2.81560	-24.79692	-0.14660	-0.09598	-0.01078	-0.05832	-0.02307	-0.01053	9.70789	-17.87119	2.36250	0.16812	0.10533	0.09550	0.04786	-0.04433	0.01937	48.65506	-85.59810	-53.23481	-16.84783	-27.40233	53.01583	25.19779	16.95973	-7.75096	-17.09901	-16.79843	-166.81166	0.00010	0.00036	-0.00297	-0.00002
227			2.26000	3.32897	3.74214	31.68141	0.88537	0.19086	0.00355	-0.87925	0.24431	0.00560	-0.03309	-0.02862	0.92016	7.01349	-3.03618	-24.21353	-0.15132	-0.12178	-0.01245	-0.05122	-0.03184	-0.01384	9.49353	-17.62614	2.21956	0.15632	0.07799	0.08455	0.04957	-0.03777	0.00835	62.19318	-92.24524	-66.36097	-17.34135	-25.17576	61.00886	29.71088	15.62240	-2.30161	-17.00964	-16.64462	-166.88556	0.00009	0.00035	-0.00275	-0.00002
228			2.27000	3.98632	2.93771	30.73856	0.89731	0.18134	0.00252	-0.97855	0.23091	0.00470	-0.03980	-0.03308	0.91875	6.80354	-3.26907	-23.56759	-0.14840	-0.13816	-0.01469	-0.03958	-0.03637	-0.01750	9.28015	-17.34240	2.14941	0.12796	0.07071	0.07335	0.04595	-0.03631	-0.00353	75.17796	-93.69957	-78.89138	-16.62138	-22.12236	65.96422	32.67194	13.93149	5.91138	-16.93020	-16.49236	-166.96584	0.00006	0.00033	-0.00246	-0.00001
229			2.28000	4.68126	2.13587	29.64779	0.89654	0.17621	0.00807	-1.02571	0.21130	0.01701	-0.04114	-0.03679	0.90506	6.63300	-3.49810	-22.89220	-0.14217	-0.12331	-0.01938	-0.02663	-0.03004	-0.02335	9.06945	-17.03651	2.17722	0.08905	0.11205	0.07120	0.03621	-0.05724	-0.01591	86.12372	-90.32874	-89.53932	-14.63945	-18.37229	67.24487	34.08686	12.01815	16.02831	-16.85788	-16.34324	-167.05368	-0.00002	0.00029	-0.00212	0.00000
230			2.29000	5.38242	1.36990	28.44252	0.87665	0.17195	0.01771	-1.00807	0.18483	0.04014	-0.03851	-0.03853	0.86974	6.50761	-3.70641	-22.22635	-0.13737	-0.08799	-0.02614	-0.01394	-0.01783	-0.02979	8.86346	-16.72395	2.31732	0.04961	0.18008	0.07646	0.02238	-0.08681	-0.03143	93.41133	-83.05599	-96.75679	-11.48690	-13.77905	64.10572	34.08638	9.81307	26.96654	-16.78888	-16.20131	-167.14757	-0.00011	0.00024	-0.00171	0.00002
231			2.30000	6.05883	0.66602	27.17737	0.85749	0.16483	0.01827	-0.95071	0.15150	0.04209	-0.04146	-0.04006	0.83814	6.43486	-3.87728	-21.61864	-0.13098	-0.07889	-0.02757	-0.00090	-0.01123	-0.02697	8.66700	-16.41800	2.57426	0.01360	0.20396	0.07007	0.00656	-0.08857	-0.04184	95.61956	-73.00087	-98.75555	-7.34270	-7.91140	55.59538	32.87280	7.10428	37.70546	-16.71914	-16.07187	-167.24403	-0.00017	0.00017	-0.00122	0.00003
232			2.31000	6.68416	0.04547	25.92807	0.85942	0.15292	0.00969	-0.88335	0.11436	0.02125	-0.05040	-0.03658	0.85105	6.42580	-3.99445	-21.12848	-0.13177	-0.09440	-0.02322	0.01310	-0.00618	-0.01657	8.48841	-16.12872	2.94435	0.00988	0.20124	0.06474	0.00485	-0.07574	-0.04966	92.08887	-61.32549	-94.08769	-2.42650	-0.38248	41.39040	30.77717	3.74082	47.18030	-16.64477	-15.95809	-167.33885	-0.00017	0.00008	-0.00066	0.00003
233			2.32000	7.24144	-0.47493	24.78011	0.87647	0.13135	0.00271	-0.80802	0.07547	0.00526	-0.06290	-0.02366	0.93638	6.49280	-4.04357	-20.81228	-0.12939	-0.11617	-0.02017	0.02819	0.00279	-0.00768	8.33790	-15.86136	3.41288	0.04411	0.20789	0.07681	0.02070	-0.06701	-0.06889	83.55419	-49.16470	-82.84010	3.00034	8.65612	23.43908	28.35444	-0.15290	53.85836	-16.56364	-15.85915	-167.42696	-0.00013	-0.00002	-0.00002	0.00002
234			2.33000	7.72601	-0.88512	23.80190	0.90134	0.10680	0.00087	-0.72870	0.04381	0.00139	-0.07665	-0.00870	1.07050	6.64469	-4.01650	-20.69082	-0.10533	-0.13577	-0.01950	0.03627	0.01614	-0.00125	8.22484	-15.61379	3.94580	0.07500	0.21922	0.09385	0.03094	-0.06354	-0.08924	72.15073	-37.49907	-67.30847	8.56231	18.24506	6.57003	26.33106	-4.02419	55.61155	-16.47601	-15.77071	-167.50235	-0.00008	-0.00013	0.00071	0.00001
235			2.34000	8.14323	-1.18492	23.02120	0.91883	0.08836	0.00265	-0.64471	0.02330	0.00332	-0.08078	0.00048	1.18443	6.88120	-3.91687	-20.72285	-0.06317	-0.12053	-0.01572	0.02965	0.02508	0.00210	8.15367	-15.37628	4.48314	0.07460	0.26628	0.10555	0.02395	-0.07840	-0.09428	60.42087	-27.08768	-51.02714	13.71729	26.89059	-3.57445	25.35784	-7.06927	50.48812	-16.38311	-15.68838	-167.55963	-0.00005	-0.00024	0.00152	0.00001
236			2.35000	8.50325	-1.38528	22.42399	0.91732	0.07843	0.00590	-0.55909	0.01122	0.00557	-0.06839	-0.00016	1.24299	7.19118	-3.76191	-20.81447	-0.00195	-0.04971	-0.00364	0.00113	0.01384	0.00058	8.12275	-15.13417	4.94688	0.02379	0.37905	0.10426	0.00482	-0.12928	-0.07439	50.12185	-18.48179	-36.77446	17.81241	33.32628	-4.01481	25.72306	-8.70939	38.08121	-16.28544	-15.61007	-167.59665	-0.00002	-0.00035	0.00242	0.00000
237			2.36000	8.81735	-1.50536	21.97608	0.89842	0.07474	0.01034	-0.48048	0.00397	0.00718	-0.04521	-0.00606	1.25520	7.55624	-3.57848	-20.86370	0.06313	0.05578	0.01322	-0.04218	-0.01777	-0.00048	8.12577	-14.87350	5.26425	-0.04539	0.53306	0.09737	-0.00325	-0.22370	-0.04291	41.76608	-11.96278	-25.35656	20.21159	37.15785	3.70349	27.19534	-8.94418	20.31754	-16.18199	-15.53763	-167.61584	0.00003	-0.00044	0.00337	-0.00001
238			2.37000	9.09614	-1.56654	21.64677	0.87052	0.07299	0.01490	-0.41490	-0.00043	0.00733	-0.02227	-0.01416	1.24190	7.95705	-3.39589	-20.80811	0.12662	0.15397	0.02943	-0.09210	-0.04952	0.00432	8.15538	-14.58657	5.39354	-0.11239	0.67054	0.08600	0.00610	-0.34101	-0.01169	35.01806	-7.45697	-16.08017	20.49732	38.88797	14.65032	29.12849	-8.36731	0.94970	-16.07090	-15.47702	-167.62331	0.00011	-0.00052	0.00433	-0.00002
239			2.38000	9.34843	-1.58729	21.41803	0.84263	0.07101	0.01736	-0.36337	-0.00276	0.00553	-0.00738	-0.02015	1.22242	8.37748	-3.23820	-20.64611	0.17739	0.21720	0.04199	-0.13448	-0.06278	0.01239	8.20648	-14.27451	5.33799	-0.15017	0.75548	0.07492	0.02393	-0.44071	0.00979	29.36946	-4.59424	-8.05980	18.71198	39.36161	23.39111	30.74777	-7.76859	-15.83521	-15.95048	-15.43418	-167.62622	0.00020	-0.00059	0.00524	-0.00004
240			2.39000	9.58016	-1.58153	21.27909	0.81799	0.06876	0.01922	-0.32190	-0.00365	0.00325	-0.00118	-0.02153	1.20478	8.80448	-3.11854	-20.42509	0.20848	0.24628	0.04868	-0.15844	-0.05710	0.01695	8.27595	-13.94636	5.14203	-0.14886	0.79239	0.07067	0.03439	-0.49504	0.02163	24.53085	-2.87969	-1.09660	15.45544	39.10851	26.49680	31.40638	-7.61210	-26.82648	-15.81995	-15.41060	-167.62901	0.00032	-0.00067	0.00604	-0.00008
241			2.40000	9.79382	-1.55924	21.21695	0.79262	0.06448	0.02037	-0.28355	-0.00364	0.00103	-0.00080	-0.02121	1.18761	9.22476	-3.03719	-20.21078	0.23404	0.25160	0.05181	-0.17164	-0.04215	0.01527	8.35944	-13.61659	4.87415	-0.13861	0.79634	0.06665	0.03642	-0.49568	0.02437	20.42102	-1.82691	4.30588	11.72195	38.23970	23.30584	30.70911	-7.97188	-30.50814	-15.67950	-15.40379	-167.63173	0.00048	-0.00073	0.00670	-0.00012
242			2.41000	9.98821	-1.52743	21.21112	0.76504	0.05761	0.01999	-0.24364	-0.00316	-0.00055	-0.00198	-0.01991	1.17091	9.62551	-2.98307	-20.06063	0.25779	0.24955	0.05507	-0.17610	-0.02845	0.00857	8.45156	-13.30159	4.60887	-0.12993	0.79440	0.06204	0.03345	-0.45768	0.01927	16.95190	-1.08857	7.53248	8.55062	36.80744	15.03875	28.57104	-8.83766	-27.01033	-15.53092	-15.41040	-167.63072	0.00066	-0.00077	0.00719	-0.00017
243			2.42000	10.15926	-1.49173	21.23699	0.73651	0.04968	0.01850	-0.20075	-0.00253	-0.00119	-0.00166	-0.01637	1.15918	9.99718	-2.93768	-20.01289	0.27612	0.25491	0.06041	-0.17044	-0.02122	-0.00228	8.54828	-13.01584	4.41275	-0.11601	0.81027	0.06134	0.02612	-0.40116	0.00998	13.91107	-0.52654	8.49658	6.64954	34.94962	3.54409	25.26507	-10.19261	-17.76884	-15.37759	-15.42811	-167.62207	0.00079	-0.00081	0.00753	-0.00021
244			2.43000	10.30217	-1.45701	21.27345	0.71445	0.04194	0.01592	-0.15737	-0.00186	-0.00114	-0.00042	-0.01174	1.15557	10.33409	-2.88094	-20.08653	0.28826	0.26490	0.06721	-0.15590	-0.02048	-0.01702	8.64744	-12.76824	4.33320	-0.09806	0.83536	0.06377	0.01731	-0.33086	-0.00257	11.02638	-0.13823	7.80881	6.15061	32.64385	-9.31956	21.39291	-11.76584	-5.14469	-15.22401	-15.45572	-167.60489	0.00086	-0.00085	0.00776	-0.00022
245			2.44000	10.41348	-1.42715	21.30882	0.70209	0.03648	0.01293	-0.11524	-0.00124	-0.00086	0.00189	-0.00886	1.15430	10.63036	-2.79789	-20.28264	0.29654	0.27810	0.07452	-0.13360	-0.02460	-0.03418	8.74538	-12.56018	4.38967	-0.08780	0.86130	0.06594	0.01027	-0.25779	-0.01654	8.08257	0.03326	6.42631	6.61197	29.42486	-21.75007	17.73999	-12.86494	8.07932	-15.07359	-15.49096	-167.58180	0.00086	-0.00090	0.00793	-0.00021
246			2.45000	10.49194	-1.40512	21.34116	0.69888	0.03372	0.01125	-0.07538	-0.00064	-0.00069	0.00585	-0.00974	1.14927	10.87450	-2.68397	-20.58488	0.30396	0.29478	0.08079	-0.10288	-0.03064	-0.05027	8.83312	-12.38558	4.57091	-0.09576	0.88578	0.06616	0.00458	-0.19806	-0.02800	5.02459	-0.04990	5.14617	7.28132	24.58919	-32.01300	15.06375	-12.64130	19.31542	-14.92756	-15.52967	-167.55672	0.00078	-0.00096	0.00806	-0.00019
247			2.46000	10.53868	-1.39310	21.37408	0.69783	0.03232	0.00994	-0.03829	0.00001	-0.00063	0.01042	-0.01441	1.13955	11.04984	-2.54633	-20.96108	0.31675	0.31171	0.08652	-0.06410	-0.03475	-0.06225	8.89680	-12.23263	4.84022	-0.12668	0.90405	0.06120	-0.00353	-0.16363	-0.03225	1.94611	-0.37127	4.37892	7.45507	17.80657	-38.75650	13.83232	-10.64971	26.76965	-14.78570	-15.56743	-167.53288	0.00063	-0.00104	0.00814	-0.00015
248			2.47000	10.55656	-1.39217	21.41274	0.69402	0.03207	0.00926	-0.00537	0.00069	-0.00069	0.01408	-0.01833	1.12655	11.14122	-2.40072	-21.37044	0.32331	0.32616	0.09010	-0.01624	-0.03376	-0.06678	8.92358	-12.08753	5.14856	-0.15287	0.91435	0.05773	-0.01564	-0.15886	-0.03181	-0.99617	-0.82698	4.26056	6.72034	9.45408	-41.37653	14.06441	-7.10689	29.70149	-14.64811	-15.59989	-167.51250	0.00043	-0.00111	0.00815	-0.00010
249			2.48000	10.54969	-1.40167	21.46231	0.68632	0.02898	0.00950	0.02171	0.00121	-0.00090	0.01637	-0.01879	1.11381	11.14143	-2.26608	-21.77221	0.31906	0.33502	0.09051	0.03284	-0.02639	-0.06277	8.90653	-11.93830	5.44680	-0.16035	0.91826	0.05955	-0.02665	-0.17972	-0.02989	-3.64934	-1.26945	4.84178	5.03465	0.42730	-40.10578	15.40093	-2.64471	28.27721	-14.51646	-15.62341	-167.49586	0.00020	-0.00117	0.00807	-0.00004
250			2.49000	10.52313	-1.41928	21.52809	0.67396	0.02343	0.01206	0.04172	0.00136	-0.00150	0.01738	-0.01607	1.10325	11.05356	-2.15872	-22.13335	0.30816	0.34007	0.08705	0.07374	-0.01452	-0.05170	8.84585	-11.77719	5.69410	-0.15475	0.92025	0.06642	-0.03262	-0.21658	-0.02630	-5.88464	-1.55550	6.12342	2.72987	-8.12563	-35.75510	17.24067	1.92734	23.26696	-14.39367	-15.63585	-167.48161	-0.00003	-0.00120	0.00788	0.00001
251			2.50000	10.48255	-1.44120	21.61475	0.65849	0.01494	0.01552	0.05440	0.00103	-0.00252	0.01644	-0.01121	1.09772	10.89217	-2.08752	-22.43120	0.29649	0.33844	0.08101	0.10086	-0.00184	-0.03764	8.74972	-11.60226	5.86251	-0.14302	0.91721	0.07476	-0.03253	-0.25530	-0.01915	-7.60964	-1.57657	7.99184	0.40139	-14.95954	-29.40840	18.87207	5.68558	15.84715	-14.28199	-15.63741	-167.46786	-0.00022	-0.00121	0.00759	0.00004
252			2.51000	10.43343	-1.46302	21.72521	0.64432	0.00670	0.01880	0.06096	0.00049	-0.00385	0.01433	-0.00532	1.09692	10.68284	-2.05172	-22.65529	0.28326	0.33392	0.07446	0.11035	0.00719	-0.02476	8.63472	-11.41739	5.94083	-0.12618	0.91596	0.08335	-0.02643	-0.28459	-0.00935	-8.80062	-1.27721	10.24234	-1.28978	-18.92971	-22.42191	19.64827	7.67975	7.56310	-14.18108	-15.63019	-167.45422	-0.00036	-0.00119	0.00725	0.00006
253			2.52000	10.38041	-1.48033	21.86042	0.62960	-0.00158	0.02116	0.06247	-0.00011	-0.00527	0.01268	0.00022	1.09457	10.45938	-2.04079	-22.81039	0.27077	0.32993	0.06912	0.10285	0.00969	-0.01560	8.52450	-11.23100	5.93760	-0.11058	0.92042	0.09021	-0.01719	-0.29620	0.00056	-9.47867	-0.62692	12.67819	-1.82655	-19.35049	-16.30381	19.15379	7.24815	0.07817	-14.08772	-15.61827	-167.44087	-0.00041	-0.00115	0.00691	0.00006
254			2.53000	10.32733	-1.48863	22.01994	0.61329	-0.01023	0.02211	0.06003	-0.00057	-0.00650	0.01116	0.00407	1.08954	10.25686	-2.03760	-22.91580	0.26471	0.32450	0.06537	0.08389	0.00498	-0.01070	8.44429	-11.05379	5.87783	-0.10472	0.92203	0.09271	-0.00765	-0.28394	0.00749	-9.69296	0.42240	15.21087	-1.04739	-16.37228	-12.22154	17.34627	4.44697	-5.44000	-13.99837	-15.60831	-167.42632	-0.00039	-0.00110	0.00666	0.00006
255			2.54000	10.27713	-1.48290	22.20349	0.59907	-0.01821	0.02237	0.05517	-0.00062	-0.00764	0.00977	0.00672	1.08554	10.10289	-2.02454	-22.99828	0.26255	0.31904	0.06273	0.05725	-0.00504	-0.00951	8.41274	-10.89560	5.79132	-0.10301	0.92044	0.09342	0.00234	-0.25181	0.01048	-9.52406	1.96234	17.89932	0.77814	-10.91844	-10.60961	14.57218	0.09207	-8.73870	-13.91094	-15.60807	-167.40686	-0.00033	-0.00106	0.00652	0.00005
256			2.55000	10.23190	-1.45707	22.41230	0.58846	-0.02444	0.02308	0.04903	-0.00004	-0.00910	0.00980	0.00928	1.08407	10.01295	-1.98924	-23.08385	0.25918	0.31999	0.06118	0.02730	-0.01726	-0.01106	8.43697	-10.76257	5.70144	-0.09639	0.92586	0.09652	0.01100	-0.21147	0.01105	-9.05092	4.09207	20.84710	3.06102	-4.31711	-11.19038	11.40482	-4.60171	-10.28572	-13.82532	-15.62351	-167.37862	-0.00025	-0.00104	0.00652	0.00003
257			2.56000	10.19290	-1.40432	22.64863	0.58403	-0.02890	0.02386	0.04256	0.00120	-0.01077	0.01123	0.01026	1.08503	9.98892	-1.92765	-23.19166	0.25810	0.32600	0.06101	0.00062	-0.02852	-0.01425	8.51155	-10.65602	5.62005	-0.09314	0.93566	0.09964	0.01715	-0.17115	0.01056	-8.33249	6.81307	24.01129	5.12035	1.93847	-13.19637	8.42717	-8.36932	-10.81076	-13.74370	-15.65580	-167.34012	-0.00016	-0.00105	0.00662	0.00002
258			2.57000	10.16055	-1.31890	22.91335	0.58484	-0.03239	0.02425	0.03622	0.00299	-0.01233	0.01366	0.00835	1.08614	10.01848	-1.84407	-23.33009	0.26400	0.33367	0.06215	-0.01884	-0.03604	-0.01801	8.61946	-10.57330	5.54763	-0.10262	0.94441	0.09974	0.02264	-0.13629	0.01010	-7.39860	9.98440	27.10646	6.44171	6.57896	-15.68264	6.02953	-10.29906	-10.92946	-13.67013	-15.70099	-167.29216	-0.00007	-0.00107	0.00679	0.00001
259			2.58000	10.13455	-1.19732	23.20356	0.58655	-0.03569	0.02523	0.03000	0.00530	-0.01408	0.01734	0.00555	1.08638	10.08054	-1.74794	-23.49727	0.27268	0.34473	0.06366	-0.02992	-0.03903	-0.02137	8.73833	-10.50995	5.47807	-0.11517	0.95745	0.10000	0.02574	-0.10983	0.01059	-6.26032	13.36947	29.74242	6.86341	9.12683	-17.91610	4.29995	-10.27356	-10.95520	-13.60966	-15.75189	-167.23846	0.00000	-0.00110	0.00695	-0.00000
260			2.59000	10.11429	-1.03904	23.51286	0.58802	-0.04076	0.02602	0.02424	0.00838	-0.01546	0.02159	0.00308	1.08777	10.15508	-1.64897	-23.68618	0.28300	0.35627	0.06567	-0.03362	-0.03782	-0.02400	8.84966	-10.46181	5.40535	-0.12620	0.97310	0.10053	0.02558	-0.08990	0.01180	-4.95997	16.72275	31.59653	6.54517	9.88361	-19.52859	3.09341	-8.86264	-10.95129	-13.56559	-15.80129	-167.18518	0.00002	-0.00112	0.00706	-0.00000
261			2.60000	10.09854	-0.84586	23.83237	0.58821	-0.04462	0.02606	0.01958	0.01160	-0.01598	0.02492	0.00139	1.09189	10.22793	-1.55432	-23.88825	0.29418	0.36655	0.06820	-0.03187	-0.03360	-0.02580	8.94301	-10.42603	5.32641	-0.13435	0.98659	0.10043	0.02280	-0.07376	0.01324	-3.60166	19.79681	32.46836	5.76078	9.39279	-20.35967	2.21520	-6.76399	-10.92178	-13.53695	-15.84435	-167.13965	-0.00001	-0.00114	0.00706	0.00000
262			2.61000	10.08546	-0.62263	24.15229	0.58852	-0.04775	0.02547	0.01669	0.01460	-0.01563	0.02646	0.00201	1.09900	10.29032	-1.46858	-24.09428	0.29907	0.37166	0.07010	-0.02586	-0.02727	-0.02624	9.01428	-10.40064	5.24016	-0.12757	0.99249	0.10207	0.01701	-0.06011	0.01493	-2.33792	22.28445	32.29652	4.71459	8.11536	-20.35443	1.55555	-4.48773	-10.86803	-13.51890	-15.87899	-167.10764	-0.00007	-0.00114	0.00696	0.00000
263			2.62000	10.07285	-0.37774	24.46317	0.59039	-0.05053	0.02458	0.01563	0.01701	-0.01462	0.02732	0.00379	1.10735	10.33746	-1.39493	-24.29549	0.29933	0.37407	0.07162	-0.01760	-0.01984	-0.02541	9.06345	-10.38371	5.14705	-0.11284	0.99596	0.10481	0.01108	-0.04951	0.01658	-1.29877	23.82127	31.08927	3.51130	6.38088	-19.51163	1.09546	-2.33995	-10.73614	-13.50478	-15.90532	-167.09029	-0.00015	-0.00114	0.00678	0.00000
264			2.63000	10.05914	-0.12355	24.75586	0.59012	-0.05389	0.02367	0.01571	0.01870	-0.01319	0.02862	0.00552	1.11148	10.36717	-1.33583	-24.48342	0.29909	0.37590	0.07304	-0.00839	-0.01176	-0.02339	9.09239	-10.37290	5.04905	-0.10041	0.99908	0.10685	0.00657	-0.04238	0.01774	-0.55626	24.09011	28.90985	2.18994	4.35628	-17.85577	0.84918	-0.40812	-10.46787	-13.48812	-15.92494	-167.08351	-0.00023	-0.00113	0.00656	0.00001
265			2.64000	10.04368	0.12526	25.02231	0.58695	-0.05664	0.02355	0.01634	0.01894	-0.01184	0.03063	0.00651	1.11009	10.37789	-1.29360	-24.65019	0.30001	0.37911	0.07388	0.00183	-0.00296	-0.02011	9.10261	-10.36575	4.94824	-0.09497	1.00361	0.10816	0.00310	-0.03883	0.01847	-0.15076	22.97131	25.91038	0.73296	2.03460	-15.45608	0.82619	1.44849	-10.06712	-13.46384	-15.94129	-167.08081	-0.00031	-0.00112	0.00632	0.00002
266			2.65000	10.02636	0.35416	25.25627	0.58378	-0.05727	0.02431	0.01741	0.01724	-0.01061	0.03236	0.00585	1.10289	10.36710	-1.27083	-24.78871	0.30197	0.38002	0.07324	0.01369	0.00698	-0.01568	9.09319	-10.36004	4.84551	-0.09907	1.00261	0.10780	-0.00038	-0.03809	0.01875	-0.09467	20.63166	22.35449	-0.91383	-0.64616	-12.52896	1.01003	3.46727	-9.54381	-13.42900	-15.95842	-167.07733	-0.00036	-0.00109	0.00609	0.00002
267			2.66000	10.00710	0.55199	25.45464	0.58065	-0.05614	0.02466	0.01884	0.01424	-0.00900	0.03246	0.00407	1.09305	10.33139	-1.27017	-24.89528	0.30501	0.37478	0.07161	0.02740	0.01783	-0.01105	9.06095	-10.35422	4.74116	-0.10884	0.99103	0.10489	-0.00507	-0.03852	0.01833	-0.34026	17.49887	18.60158	-2.76128	-3.61796	-9.55486	1.34017	5.76679	-8.79266	-13.38327	-15.97914	-167.07248	-0.00038	-0.00106	0.00585	0.00003
268			2.67000	9.98593	0.71318	25.61775	0.57755	-0.05599	0.02360	0.02036	0.01125	-0.00697	0.03028	0.00280	1.08404	10.26825	-1.29279	-24.97239	0.30628	0.36041	0.06941	0.04174	0.02818	-0.00715	9.00244	-10.34756	4.63732	-0.11415	0.96696	0.10062	-0.01078	-0.03788	0.01709	-0.76383	14.08893	14.96744	-4.69226	-6.61250	-7.08055	1.71240	8.23529	-7.63009	-13.32941	-16.00381	-167.06947	-0.00038	-0.00102	0.00560	0.00004
269			2.68000	9.96323	0.83754	25.74805	0.57410	-0.05930	0.02092	0.02172	0.00891	-0.00483	0.02631	0.00206	1.07641	10.17823	-1.33732	-25.02743	0.30752	0.33698	0.06699	0.05487	0.03593	-0.00430	8.91641	-10.34029	4.53862	-0.11708	0.93113	0.09468	-0.01658	-0.03469	0.01496	-1.22791	10.82469	11.60578	-6.47973	-9.25468	-5.26542	2.00266	10.54692	-6.08954	-13.27218	-16.03127	-167.07146	-0.00036	-0.00098	0.00530	0.00004
270			2.69000	9.93934	0.92847	25.84827	0.57069	-0.06179	0.01784	0.02297	0.00654	-0.00305	0.02191	0.00182	1.07042	10.06602	-1.40009	-25.06640	0.30702	0.31368	0.06498	0.06392	0.04042	-0.00212	8.80631	-10.33340	4.44881	-0.11717	0.89642	0.08908	-0.02088	-0.02952	0.01268	-1.64057	7.95190	8.50290	-7.87498	-11.14891	-3.74441	2.10968	12.22250	-4.53014	-13.21659	-16.05894	-167.07869	-0.00032	-0.00092	0.00495	0.00003
271			2.70000	9.91441	0.99091	25.92025	0.56833	-0.06293	0.01512	0.02402	0.00444	-0.00174	0.01772	0.00118	1.06484	9.94118	-1.47622	-25.09005	0.30632	0.29241	0.06306	0.06688	0.04151	-0.00004	8.68177	-10.32796	4.36883	-0.11963	0.86548	0.08374	-0.02328	-0.02335	0.01060	-1.91350	5.59039	5.56060	-8.69160	-11.95944	-2.02419	1.99215	12.81780	-3.31778	-13.16648	-16.08313	-167.08887	-0.00027	-0.00085	0.00454	0.00002
272			2.71000	9.88894	1.03083	25.96453	0.56730	-0.06335	0.01255	0.02448	0.00294	-0.00079	0.01334	-0.00034	1.05830	9.81657	-1.56022	-25.09528	0.30629	0.26993	0.06085	0.06347	0.03911	0.00212	8.55634	-10.32472	4.29836	-0.12663	0.83204	0.07753	-0.02388	-0.01679	0.00866	-1.94401	3.84674	2.74941	-8.86522	-11.63046	0.09165	1.66873	12.23317	-2.57434	-13.12382	-16.09986	-167.09964	-0.00020	-0.00077	0.00412	0.00001
273			2.72000	9.86387	1.05573	25.98198	0.56648	-0.06378	0.00964	0.02382	0.00231	-0.00016	0.00858	-0.00287	1.05241	9.70344	-1.64665	-25.07905	0.31017	0.24602	0.05894	0.05582	0.03411	0.00425	8.44196	-10.32416	4.23669	-0.14099	0.79508	0.06925	-0.02337	-0.01015	0.00685	-1.65111	2.86451	0.21230	-8.46293	-10.43435	2.44825	1.18421	10.78744	-2.25126	-13.08944	-16.10657	-167.10921	-0.00012	-0.00069	0.00372	0.00001
274			2.73000	9.84056	1.07496	25.97558	0.56486	-0.06548	0.00645	0.02205	0.00267	0.00013	0.00403	-0.00483	1.04922	9.60877	-1.73076	-25.04068	0.31498	0.22340	0.05773	0.04553	0.02805	0.00609	8.34555	-10.32690	4.18229	-0.15336	0.76053	0.06128	-0.02060	-0.00358	0.00543	-1.06104	2.72817	-1.78437	-7.63543	-8.76482	4.66107	0.58735	8.93373	-2.22893	-13.06384	-16.10353	-167.11664	-0.00004	-0.00061	0.00336	0.00000
275			2.74000	9.81973	1.09783	25.95150	0.55932	-0.06791	0.00368	0.01962	0.00380	0.00015	0.00095	-0.00464	1.05090	9.53491	-1.80868	-24.98391	0.31906	0.20988	0.05789	0.03454	0.02285	0.00738	8.26955	-10.33359	4.13373	-0.15656	0.74174	0.05649	-0.01583	0.00273	0.00449	-0.34114	3.28512	-2.99742	-6.59065	-6.95584	6.23985	-0.04675	7.00634	-2.29320	-13.04721	-16.09319	-167.12120	0.00002	-0.00054	0.00308	-0.00000
276			2.75000	9.80147	1.13015	25.91816	0.55147	-0.07178	0.00121	0.01709	0.00529	0.00006	0.00005	-0.00329	1.05505	9.48083	-1.87801	-24.91720	0.32336	0.20530	0.05957	0.02479	0.01895	0.00797	8.21333	-10.34418	4.09133	-0.15542	0.73868	0.05379	-0.01109	0.00814	0.00366	0.30259	4.09943	-3.42242	-5.55547	-5.27335	6.87871	-0.58546	5.21598	-2.18644	-13.03879	-16.07857	-167.12360	0.00007	-0.00049	0.00286	-0.00000
277			2.76000	9.78559	1.17172	25.88276	0.54534	-0.07619	-0.00121	0.01509	0.00644	-0.00006	0.00046	-0.00231	1.05869	9.44267	-1.93825	-24.85009	0.32762	0.20357	0.06187	0.01787	0.01606	0.00779	8.17400	-10.35724	4.05710	-0.15507	0.73953	0.05115	-0.00756	0.01127	0.00269	0.68178	4.63260	-3.33234	-4.72296	-3.98824	6.63413	-0.87412	3.71510	-1.75550	-13.03712	-16.06249	-167.12619	0.00008	-0.00045	0.00270	-0.00000
278			2.77000	9.77118	1.21658	25.84932	0.53828	-0.07777	-0.00310	0.01418	0.00631	-0.00013	0.00113	-0.00243	1.06040	9.41404	-1.99087	-24.78967	0.33448	0.20426	0.06417	0.01503	0.01445	0.00710	8.14703	-10.37005	4.03318	-0.16089	0.73947	0.04726	-0.00565	0.01059	0.00160	0.65834	4.45681	-3.12751	-4.22195	-3.32994	5.85417	-0.79171	2.60953	-1.01858	-13.03960	-16.04758	-167.13068	0.00008	-0.00042	0.00256	0.00000
279			2.78000	9.75676	1.25494	25.81798	0.53081	-0.07964	-0.00446	0.01486	0.00481	-0.00020	0.00156	-0.00275	1.06003	9.38731	-2.03894	-24.73829	0.34080	0.20284	0.06557	0.01664	0.01387	0.00626	8.12719	-10.37899	4.02045	-0.16679	0.73368	0.04343	-0.00519	0.00546	0.00060	0.17720	3.36301	-3.15665	-4.09269	-3.41910	4.96561	-0.30046	1.97399	-0.08816	-13.04307	-16.03523	-167.13654	0.00007	-0.00041	0.00245	0.00000
280			2.79000	9.74046	1.27597	25.78633	0.52345	-0.08213	-0.00581	0.01703	0.00196	-0.00032	0.00174	-0.00297	1.05870	9.35472	-2.08602	-24.69444	0.34563	0.19988	0.06664	0.02224	0.01416	0.00570	8.10871	-10.38074	4.01836	-0.17116	0.72578	0.03992	-0.00624	-0.00331	-0.00023	-0.68991	1.40668	-3.62325	-4.27390	-4.20049	4.26240	0.54088	1.82190	0.96478	-13.04513	-16.02513	-167.14117	0.00008	-0.00039	0.00236	-0.00000
281			2.80000	9.72098	1.27102	25.75025	0.51307	-0.08389	-0.00704	0.01978	-0.00191	-0.00053	0.00119	-0.00356	1.05665	9.31052	-2.13495	-24.65471	0.35320	0.19631	0.06754	0.03058	0.01480	0.00555	8.08646	-10.37288	4.02635	-0.18068	0.71628	0.03528	-0.00889	-0.01387	-0.00089	-1.74360	-1.13855	-4.59654	-4.59750	-5.41290	3.87507	1.58903	2.05469	2.12944	-13.04458	-16.01603	-167.14282	0.00010	-0.00038	0.00227	-0.00000
282			2.81000	9.69807	1.23558	25.70505	0.50125	-0.08620	-0.00813	0.02219	-0.00620	-0.00084	-0.00084	-0.00340	1.05535	9.25259	-2.18652	-24.61536	0.35931	0.18852	0.06742	0.03897	0.01479	0.00569	8.05703	-10.35470	4.04441	-0.18718	0.70080	0.03123	-0.01220	-0.02352	-0.00140	-2.75714	-3.88764	-5.97491	-4.83672	-6.66165	3.79606	2.62506	2.46737	3.35459	-13.04143	-16.00683	-167.14235	0.00013	-0.00036	0.00219	-0.00000
283			2.82000	9.67244	1.16987	25.64746	0.49408	-0.08900	-0.00855	0.02389	-0.01036	-0.00114	-0.00392	-0.00159	1.05590	9.18317	-2.23925	-24.57370	0.35584	0.17654	0.06544	0.04381	0.01360	0.00579	8.02005	-10.32761	4.07252	-0.17957	0.68198	0.03119	-0.01415	-0.02998	-0.00198	-3.56210	-6.44416	-7.51227	-4.79336	-7.53586	3.89638	3.42472	2.78461	4.52148	-13.03624	-15.99677	-167.14291	0.00017	-0.00035	0.00210	-0.00000
284			2.83000	9.64524	1.07835	25.57669	0.49012	-0.08904	-0.00892	0.02454	-0.01345	-0.00143	-0.00731	-0.00023	1.05653	9.10816	-2.28984	-24.52924	0.35006	0.16527	0.06339	0.04395	0.01144	0.00572	7.97854	-10.29469	4.11039	-0.17254	0.66483	0.03139	-0.01463	-0.03222	-0.00253	-4.06793	-8.48870	-8.90244	-4.34746	-7.71652	3.96545	3.82910	2.74640	5.50756	-13.03024	-15.98533	-167.14854	0.00020	-0.00033	0.00201	-0.00000
285			2.84000	9.61790	0.96842	25.49490	0.48646	-0.08733	-0.00954	0.02398	-0.01509	-0.00171	-0.01050	-0.00039	1.05670	9.03574	-2.33393	-24.48414	0.34906	0.15619	0.06213	0.03933	0.00854	0.00533	7.93810	-10.25983	4.15747	-0.17639	0.65035	0.02929	-0.01389	-0.03014	-0.00278	-4.26654	-9.82848	-9.84635	-3.47040	-6.99608	3.82806	3.76211	2.14347	6.18869	-13.02482	-15.97202	-167.16252	0.00022	-0.00030	0.00190	-0.00000
286			2.85000	9.59160	0.84874	25.40700	0.48230	-0.08527	-0.00934	0.02255	-0.01553	-0.00173	-0.01314	-0.00080	1.05719	8.97550	-2.36717	-24.44197	0.34998	0.15017	0.06062	0.02928	0.00513	0.00451	7.90651	-10.22704	4.21253	-0.18306	0.63982	0.02779	-0.01057	-0.02425	-0.00293	-4.24528	-10.43162	-10.12057	-2.20433	-5.31406	3.44552	3.20678	0.85193	6.40751	-13.02082	-15.95688	-167.18620	0.00026	-0.00028	0.00179	-0.00000
287			2.86000	9.56692	0.72715	25.31988	0.47898	-0.08367	-0.00847	0.02107	-0.01530	-0.00151	-0.01510	-0.00003	1.05934	8.93666	-2.38589	-24.40599	0.34734	0.14688	0.05880	0.01415	0.00138	0.00341	7.89242	-10.20019	4.27284	-0.18058	0.63387	0.02931	-0.00387	-0.01594	-0.00322	-4.16919	-10.46814	-9.69796	-0.66333	-2.80998	2.90851	2.26604	-1.12948	6.06236	-13.01804	-15.94042	-167.21788	0.00029	-0.00025	0.00167	-0.00001
288			2.87000	9.54332	0.60812	25.23976	0.47613	-0.08418	-0.00811	0.02044	-0.01526	-0.00134	-0.01609	0.00158	1.06313	8.92614	-2.38816	-24.37790	0.34323	0.14560	0.05793	-0.00339	-0.00245	0.00247	7.90371	-10.18118	4.33514	-0.17060	0.63197	0.03219	0.00450	-0.00777	-0.00350	-4.20692	-10.29968	-8.91375	0.97732	0.12070	2.49865	1.20697	-3.61367	5.20713	-13.01587	-15.92369	-167.25330	0.00033	-0.00023	0.00156	-0.00001
289			2.88000	9.51935	0.49100	25.16785	0.47363	-0.08371	-0.00788	0.02122	-0.01550	-0.00124	-0.01608	0.00196	1.06620	8.94583	-2.37445	-24.35469	0.34285	0.14778	0.05810	-0.01961	-0.00607	0.00232	7.94446	-10.16906	4.39632	-0.16578	0.63255	0.03364	0.01253	-0.00297	-0.00345	-4.44867	-10.42424	-8.47495	2.48593	2.75714	2.78086	0.40406	-6.09803	4.01077	-13.01361	-15.90772	-167.28760	0.00036	-0.00020	0.00147	-0.00001
290			2.89000	9.49320	0.36908	25.09714	0.47144	-0.08291	-0.00816	0.02363	-0.01674	-0.00141	-0.01480	0.00100	1.06647	8.98950	-2.34882	-24.32529	0.34513	0.15281	0.05961	-0.02984	-0.00901	0.00392	8.01109	-10.15956	4.45277	-0.16605	0.63442	0.03312	0.01850	-0.00509	-0.00303	-4.89897	-11.36905	-9.30744	3.56777	4.13368	4.50476	0.27755	-7.80775	2.70183	-13.01123	-15.89373	-167.31612	0.00036	-0.00019	0.00142	-0.00001
291			2.90000	9.46288	0.23020	25.01089	0.46833	-0.08229	-0.00785	0.02743	-0.01943	-0.00179	-0.01230	-0.00054	1.06309	9.04143	-2.31951	-24.26972	0.34755	0.16072	0.06120	-0.02974	-0.01066	0.00815	8.09045	-10.14536	4.50031	-0.16747	0.63826	0.03251	0.02016	-0.01709	-0.00250	-5.47366	-13.53022	-12.32245	3.95066	3.45497	8.31238	1.18654	-8.08279	1.60577	-13.00988	-15.88294	-167.33617	0.00034	-0.00018	0.00140	-0.00000
292			2.91000	9.42679	0.05928	24.88394	0.46455	-0.07981	-0.00666	0.03204	-0.02301	-0.00223	-0.01002	-0.00217	1.05871	9.08099	-2.29769	-24.16261	0.34862	0.16912	0.06202	-0.01843	-0.01044	0.01529	8.16387	-10.11680	4.53694	-0.16706	0.63989	0.03218	0.01641	-0.03971	-0.00212	-6.01593	-17.05515	-18.14219	3.53154	0.58978	14.43875	3.26329	-6.82468	1.15075	-13.01069	-15.87620	-167.34747	0.00030	-0.00018	0.00140	-0.00000
293			2.92000	9.38385	-0.15846	24.68662	0.46095	-0.07622	-0.00601	0.03650	-0.02703	-0.00298	-0.00933	-0.00295	1.05580	9.09039	-2.29427	-23.97931	0.34566	0.17300	0.06242	0.00089	-0.00806	0.02503	8.21453	-10.06427	4.56593	-0.15939	0.63260	0.03149	0.00805	-0.07017	-0.00212	-6.31378	-21.81100	-26.94003	2.42604	-3.91194	22.66625	6.35932	-4.49329	1.72759	-13.01349	-15.87400	-167.35370	0.00023	-0.00019	0.00143	0.00000
294			2.93000	9.33410	-0.43425	24.38928	0.45563	-0.07422	-0.00575	0.03920	-0.03174	-0.00407	-0.00954	-0.00260	1.05624	9.05952	-2.31755	-23.70010	0.34158	0.17461	0.06274	0.02316	-0.00418	0.03671	8.23204	-9.97999	4.59599	-0.14856	0.62298	0.03059	-0.00196	-0.10500	-0.00268	-6.10574	-27.42130	-38.44299	0.85126	-9.23508	32.47522	10.17497	-1.70800	3.53819	-13.01727	-15.87658	-167.35944	0.00016	-0.00020	0.00145	0.00000
295			2.94000	9.27890	-0.77345	23.96632	0.45198	-0.07031	-0.00374	0.03882	-0.03507	-0.00358	-0.00828	-0.00153	1.05562	8.98575	-2.37271	-23.31234	0.33038	0.18390	0.06231	0.04333	0.00064	0.04888	8.21201	-9.85879	4.63868	-0.13405	0.62872	0.03329	-0.01132	-0.14448	-0.00431	-5.13430	-33.38020	-52.02435	-0.98233	-14.62346	43.14611	14.38339	1.05257	6.61416	-13.02069	-15.88355	-167.36681	0.00009	-0.00021	0.00146	0.00000
296			2.95000	9.22106	-1.17514	23.39919	0.44708	-0.05900	0.00305	0.03395	-0.03304	0.00374	-0.00444	-0.00234	1.04657	8.87251	-2.46189	-22.81207	0.31832	0.20907	0.05952	0.05855	0.00701	0.05833	8.15423	-9.69821	4.70685	-0.13498	0.65894	0.03922	-0.02117	-0.19060	-0.00758	-3.25800	-39.13988	-66.67218	-2.89429	-19.44244	53.68341	18.63564	3.46073	10.90311	-13.02244	-15.89317	-167.37569	0.00003	-0.00022	0.00144	-0.00000
297			2.96000	9.16403	-1.63222	22.68156	0.43598	-0.04055	0.01562	0.02423	-0.02450	0.02322	-0.00023	-0.00603	1.02883	8.72762	-2.58395	-22.20748	0.31465	0.24390	0.05239	0.06903	0.01568	0.05993	8.06171	-9.49929	4.81359	-0.16357	0.70127	0.04616	-0.03675	-0.23844	-0.01288	-0.56187	-44.04949	-80.77924	-4.73250	-23.07660	62.55297	22.49997	5.25124	16.33543	-13.02175	-15.90299	-167.38586	-0.00000	-0.00022	0.00141	0.00000
298			2.97000	9.11111	-2.13019	21.82687	0.41838	-0.02062	0.02780	0.01097	-0.01287	0.04719	-0.00119	-0.00954	1.01564	8.56327	-2.73381	-21.52614	0.31935	0.26750	0.04356	0.07378	0.02495	0.05388	7.94057	-9.26766	4.97245	-0.20184	0.72673	0.05016	-0.05679	-0.27139	-0.01938	2.65694	-47.31943	-92.16349	-6.31817	-24.79374	67.61653	25.44485	6.11103	22.86807	-13.01844	-15.91037	-167.39922	-0.00003	-0.00022	0.00137	0.00000
299			2.98000	9.06565	-2.64640	20.87291	0.39896	-0.00480	0.03454	-0.00361	-0.00294	0.06279	-0.01023	-0.00807	1.01696	8.39687	-2.90104	-20.82017	0.31832	0.26533	0.03527	0.06806	0.03056	0.04300	7.80117	-9.01433	5.19803	-0.21304	0.71926	0.05318	-0.06809	-0.27389	-0.02737	5.96585	-48.21064	-98.61201	-7.35476	-23.89012	66.70662	26.91822	5.70408	30.39031	-13.01276	-15.91341	-167.41881	-0.00005	-0.00022	0.00133	0.00000
300			2.99000	9.03118	-3.15244	19.87835	0.37827	0.00119	0.03406	-0.01767	0.00068	0.06210	-0.02470	-0.00158	1.03251	8.24940	-3.06885	-20.16143	0.31278	0.24022	0.03032	0.05224	0.02923	0.03252	7.65764	-8.75528	5.50403	-0.19678	0.68789	0.05459	-0.06563	-0.24548	-0.03584	8.92397	-46.41490	-98.76603	-7.43517	-20.06382	58.80047	26.54147	3.87708	38.45546	-13.00457	-15.91198	-167.44350	-0.00007	-0.00022	0.00131	0.00000
301			3.00000	9.01174	-3.62075	18.90953	0.36103	0.00023	0.02912	-0.03027	0.00011	0.05000	-0.03781	0.00661	1.05114	8.14156	-3.21581	-19.62247	0.30289	0.21300	0.02972	0.02889	0.02245	0.02426	7.52553	-8.50869	5.89729	-0.16784	0.66331	0.05620	-0.05384	-0.20186	-0.04465	11.24861	-42.27794	-92.83605	-6.23252	-13.68019	45.04000	24.34266	0.82815	46.05543	-12.99357	-15.90802	-167.46658	-0.00008	-0.00023	0.00130	0.00000
302			3.01000	9.01122	-4.03124	18.02229	0.34536	-0.00084	0.02503	-0.04071	-0.00036	0.03830	-0.04495	0.01196	1.06368	8.08919	-3.32121	-19.25108	0.30000	0.20384	0.03202	0.00260	0.01331	0.01629	7.41851	-8.29007	6.37048	-0.15559	0.66676	0.05811	-0.04426	-0.15668	-0.05248	12.86085	-36.60700	-82.53224	-3.78594	-5.78406	28.56059	20.85059	-2.84350	51.77874	-12.97932	-15.90399	-167.48117	-0.00010	-0.00025	0.00134	0.00000
303			3.02000	9.03154	-4.37389	17.24982	0.32964	-0.00246	0.02236	-0.04806	-0.00083	0.02918	-0.04699	0.01433	1.07209	8.09886	-3.37208	-19.05507	0.30735	0.21021	0.03638	-0.02446	0.00211	0.00796	7.34440	-8.10773	6.89906	-0.16036	0.68853	0.05950	-0.03742	-0.11439	-0.05690	13.78876	-30.27961	-70.19971	-0.61895	2.16590	13.15541	16.94464	-6.25308	54.26908	-12.96086	-15.90157	-167.48630	-0.00012	-0.00027	0.00143	0.00000
304			3.03000	9.07124	-4.64735	16.60176	0.31673	-0.00262	0.02021	-0.05205	-0.00067	0.02176	-0.04507	0.01626	1.08134	8.16587	-3.36792	-19.00413	0.31465	0.23094	0.04274	-0.04864	-0.01057	0.00003	7.30288	-7.96082	7.44365	-0.16123	0.72702	0.06283	-0.02887	-0.08316	-0.05886	14.04495	-23.97302	-57.75144	2.45133	8.74387	1.69192	13.53153	-8.52482	52.67126	-12.93716	-15.90172	-167.48579	-0.00014	-0.00029	0.00158	0.00001
305			3.04000	9.12556	-4.85592	16.07343	0.30610	-0.00139	0.01856	-0.05241	-0.00025	0.01600	-0.04007	0.01675	1.09028	8.27553	-3.32033	-19.04683	0.32535	0.26256	0.05070	-0.06665	-0.02320	-0.00621	7.28617	-7.84096	7.95752	-0.16601	0.77577	0.06558	-0.02173	-0.06961	-0.05514	13.60861	-18.14081	-46.12709	4.71349	12.98522	-4.67885	11.20891	-9.12336	46.84618	-12.90829	-15.90477	-167.48367	-0.00013	-0.00032	0.00178	0.00001
306			3.05000	9.18809	-5.00739	15.65576	0.29988	0.00084	0.01762	-0.04996	0.00010	0.01171	-0.03429	0.01508	1.09626	8.40791	-3.24768	-19.12873	0.33891	0.29455	0.05830	-0.07637	-0.03289	-0.00910	7.28289	-7.73648	8.39520	-0.17701	0.81820	0.06616	-0.01652	-0.07589	-0.04485	12.51456	-13.09901	-35.49140	5.89639	14.59126	-6.31735	10.10292	-8.01765	37.40881	-12.87567	-15.90984	-167.48004	-0.00009	-0.00035	0.00204	0.00000
307			3.06000	9.25296	-5.11186	15.34051	0.30234	0.00274	0.01646	-0.04610	0.00020	0.00795	-0.02987	0.01121	1.09964	8.54288	-3.16786	-19.20528	0.35253	0.31677	0.06460	-0.07648	-0.03732	-0.00793	7.28215	-7.63700	8.72163	-0.19188	0.84202	0.06344	-0.01289	-0.09759	-0.02988	10.88415	-9.02100	-25.71018	6.17391	13.82156	-4.51859	9.93495	-5.57479	25.63960	-12.84203	-15.91545	-167.47200	-0.00002	-0.00037	0.00230	0.00000
308			3.07000	9.31545	-5.17990	15.12073	0.31064	0.00456	0.01652	-0.04086	0.00020	0.00523	-0.02636	0.00536	1.10102	8.66328	-3.09358	-19.24804	0.36823	0.33333	0.06884	-0.06788	-0.03744	-0.00369	7.27548	-7.53634	8.91840	-0.21508	0.85694	0.05888	-0.01110	-0.12713	-0.01467	8.88731	-5.87931	-16.67445	5.88683	11.26149	-0.96745	10.27442	-2.35421	13.18491	-12.81008	-15.91889	-167.45958	0.00005	-0.00039	0.00254	-0.00000
309			3.08000	9.37218	-5.22055	14.98969	0.31960	0.00864	0.01734	-0.03400	0.00022	0.00281	-0.02354	0.00016	1.10239	8.75652	-3.03162	-19.24670	0.38104	0.34951	0.07190	-0.05100	-0.03498	0.00141	7.25760	-7.43222	8.98572	-0.23538	0.87353	0.05486	-0.01078	-0.15743	-0.00227	6.70402	-3.43176	-8.28490	5.30342	7.61676	2.60865	10.73520	1.09017	1.64504	-12.78153	-15.91721	-167.44638	0.00012	-0.00041	0.00272	-0.00000
310			3.09000	9.42114	-5.23914	14.94176	0.32547	0.01130	0.01710	-0.02589	0.00013	0.00026	-0.02188	-0.00206	1.10681	8.81468	-2.98383	-19.20835	0.38854	0.36190	0.07480	-0.02861	-0.03066	0.00509	7.22568	-7.32550	8.93957	-0.24268	0.89017	0.05193	-0.01147	-0.18113	0.00679	4.49718	-1.28842	-0.28338	4.60224	3.67115	4.67861	10.98280	4.25460	-7.78541	-12.75681	-15.90796	-167.43803	0.00018	-0.00042	0.00286	-0.00001
311			3.10000	9.46197	-5.23656	14.97477	0.33127	0.01052	0.01641	-0.01771	-0.00004	-0.00216	-0.02099	-0.00108	1.11284	8.83620	-2.94770	-19.15471	0.38647	0.36821	0.07632	-0.00567	-0.02578	0.00543	7.18053	-7.21972	8.80638	-0.23311	0.90424	0.05186	-0.01167	-0.19235	0.01324	2.40490	0.92959	7.73798	3.94846	0.27247	4.21388	10.74559	6.63431	-14.53504	-12.73502	-15.89003	-167.44133	0.00022	-0.00043	0.00295	-0.00001
312			3.11000	9.49596	-5.21020	15.09077	0.33902	0.00836	0.01642	-0.01028	-0.00019	-0.00466	-0.01979	0.00084	1.11610	8.82675	-2.91709	-19.11533	0.37767	0.37212	0.07618	0.01187	-0.02221	0.00176	7.12764	-7.12019	8.61630	-0.21865	0.91741	0.05392	-0.01013	-0.18936	0.01786	0.55115	3.41562	16.03394	3.50370	-1.84578	1.00553	9.89504	7.80132	-18.65945	-12.71404	-15.86360	-167.46259	0.00025	-0.00044	0.00301	-0.00001
313			3.12000	9.52544	-5.15681	15.29239	0.34788	0.00598	0.01671	-0.00406	-0.00027	-0.00730	-0.01823	0.00132	1.11553	8.79833	-2.88415	-19.11802	0.37089	0.37455	0.07555	0.02077	-0.02105	-0.00507	7.07667	-7.03212	8.39732	-0.21481	0.92650	0.05468	-0.00641	-0.17325	0.01992	-0.95386	6.08195	24.42112	3.37354	-2.28591	-4.34307	8.49636	7.53273	-20.60388	-12.69209	-15.82928	-167.50496	0.00028	-0.00046	0.00307	-0.00002
314			3.13000	9.55295	-5.07552	15.57791	0.35573	0.00515	0.01848	0.00069	-0.00035	-0.01075	-0.01549	0.00139	1.11179	8.76594	-2.84167	-19.18164	0.36376	0.38136	0.07414	0.02085	-0.02246	-0.01351	7.03901	-6.95901	8.17223	-0.21437	0.94041	0.05688	-0.00002	-0.15012	0.02067	-2.05081	8.65774	32.35027	3.52545	-1.14759	-10.83837	6.78373	5.95387	-20.87085	-12.66845	-15.78829	-167.56523	0.00032	-0.00049	0.00317	-0.00002
315			3.14000	9.58021	-4.96872	15.93904	0.36233	0.00112	0.02001	0.00409	-0.00010	-0.01414	-0.01184	0.00166	1.10504	8.74238	-2.78561	-19.31439	0.35606	0.38705	0.07284	0.01479	-0.02473	-0.02220	7.02332	-6.90165	7.95841	-0.21234	0.95310	0.05950	0.00770	-0.12418	0.02001	-2.75592	10.92634	39.22406	3.76624	1.02581	-17.57495	5.08059	3.55765	-19.81751	-12.64353	-15.74350	-167.63290	0.00038	-0.00052	0.00332	-0.00003
316			3.15000	9.60774	-4.84025	16.36231	0.36415	-0.00590	0.02012	0.00659	0.00063	-0.01621	-0.00842	0.00216	1.09615	8.73459	-2.71621	-19.51616	0.35210	0.38894	0.07259	0.00636	-0.02599	-0.03073	7.03202	-6.85801	7.76861	-0.21176	0.95883	0.06024	0.01487	-0.09893	0.01740	-3.15679	12.83749	44.64773	3.88370	3.56931	-24.00578	3.64007	0.93232	-17.63526	-12.61813	-15.69821	-167.69472	0.00046	-0.00055	0.00354	-0.00003
317			3.16000	9.63463	-4.69389	16.83177	0.36457	-0.01376	0.01860	0.00881	0.00169	-0.01626	-0.00535	0.00376	1.08665	8.74388	-2.63625	-19.78278	0.34581	0.38827	0.07351	-0.00185	-0.02546	-0.03908	7.06248	-6.82489	7.61288	-0.20431	0.96114	0.06050	0.01944	-0.07654	0.01364	-3.36425	14.39287	48.39033	3.77977	5.97527	-29.86664	2.55053	-1.48957	-14.44796	-12.59379	-15.65422	-167.74178	0.00057	-0.00058	0.00384	-0.00003
318			3.17000	9.65908	-4.53382	17.32958	0.36782	-0.02216	0.01666	0.01123	0.00301	-0.01515	-0.00182	0.00531	1.07873	8.76788	-2.54934	-20.10748	0.33923	0.38857	0.07515	-0.00785	-0.02336	-0.04687	7.10901	-6.79924	7.49903	-0.19804	0.96675	0.06086	0.02128	-0.05739	0.00924	-3.46619	15.52523	50.26705	3.46543	7.87720	-34.88057	1.78189	-3.40113	-10.50652	-12.57320	-15.61268	-167.77296	0.00069	-0.00061	0.00416	-0.00003
319			3.18000	9.67900	-4.36539	17.83630	0.37678	-0.02899	0.01520	0.01405	0.00419	-0.01381	0.00170	0.00472	1.07442	8.80133	-2.45920	-20.47934	0.33888	0.39048	0.07702	-0.01074	-0.02014	-0.05320	7.16399	-6.77893	7.43054	-0.20791	0.97410	0.05981	0.02194	-0.04081	0.00460	-3.51387	16.11225	50.14840	2.99866	8.98644	-38.58199	1.26383	-4.55844	-6.27739	-12.55870	-15.57617	-167.79361	0.00082	-0.00063	0.00449	-0.00002
320			3.19000	9.69265	-4.19529	18.33164	0.38972	-0.03561	0.01425	0.01700	0.00525	-0.01243	0.00418	0.00250	1.07326	8.83735	-2.36982	-20.88136	0.34478	0.38919	0.07818	-0.01040	-0.01604	-0.05649	7.21884	-6.76261	7.40488	-0.23237	0.97492	0.05717	0.02101	-0.02623	0.00061	-3.50541	16.05433	48.02346	2.44317	9.16164	-40.40734	0.91442	-4.84082	-2.30471	-12.55000	-15.54872	-167.81216	0.00098	-0.00063	0.00478	-0.00002
321			3.20000	9.69934	-4.03067	18.79595	0.40263	-0.04222	0.01365	0.01936	0.00604	-0.01095	0.00649	0.00030	1.07270	8.86941	-2.28532	-21.29099	0.35226	0.38794	0.07901	-0.00752	-0.01181	-0.05631	7.26570	-6.74988	7.41445	-0.26239	0.97550	0.05439	0.01736	-0.01340	-0.00218	-3.40742	15.30112	44.07667	1.86272	8.50474	-39.95268	0.62880	-4.35327	0.96269	-12.54437	-15.53396	-167.83464	0.00116	-0.00062	0.00499	-0.00002
322			3.21000	9.69967	-3.87874	19.21255							0.00837	-0.00188	1.07361	8.89378	-2.20943	-21.68355							7.29982	-6.74119	7.44880							-3.16741	13.81285	38.65283	1.32901	7.35869	-37.08372	0.30481	-3.43554	3.23387	-12.53825	-15.53370	-167.86032
323			3.22000	9.69585	-3.74680	19.56860							0.00940	-0.00376	1.07722	8.91114	-2.14491	-22.03489							7.32123	-6.73745	7.49677																-12.52930	-15.54781	-167.88234
[truncated: 29 more columns]
