# Supplementary material for: Analysis of the impact of different landing heights and lateralities on lower limb joint load based on statistical parametric mapping
Source: PLoS One. 2025 May 30;20(5):e0324656. doi: 10.1371/journal.pone.0324656 (PMC12124505; doi:10.1371/journal.pone.0324656)
Supplement: S1 File — (ZIP) [file pone.0324656.s001.zip › Original data/019/右前45.xlsx]

## Sheet: Sheet1
Var1	C__Users_dell_Documents_Qualisys_GAIT1214_Data_xinchanglun_xinc	C__Users_dell_Documents_Qualisys_GAIT1214_Data_xinchanglun_x_1	C__Users_dell_Documents_Qualisys_GAIT1214_Data_xinchanglun_x_2	C__Users_dell_Documents_Qualisys_GAIT1214_Data_xinchanglun_x_3	C__Users_dell_Documents_Qualisys_GAIT1214_Data_xinchanglun_x_4	C__Users_dell_Documents_Qualisys_GAIT1214_Data_xinchanglun_x_5	C__Users_dell_Documents_Qualisys_GAIT1214_Data_xinchanglun_x_6	C__Users_dell_Documents_Qualisys_GAIT1214_Data_xinchanglun_x_7	C__Users_dell_Documents_Qualisys_GAIT1214_Data_xinchanglun_x_8	C__Users_dell_Documents_Qualisys_GAIT1214_Data_xinchanglun_x_9	C__Users_dell_Documents_Qualisys_GAIT1214_Data_xinchanglun_x_10	C__Users_dell_Documents_Qualisys_GAIT1214_Data_xinchanglun_x_11	C__Users_dell_Documents_Qualisys_GAIT1214_Data_xinchanglun_x_12	C__Users_dell_Documents_Qualisys_GAIT1214_Data_xinchanglun_x_13	C__Users_dell_Documents_Qualisys_GAIT1214_Data_xinchanglun_x_14	C__Users_dell_Documents_Qualisys_GAIT1214_Data_xinchanglun_x_15	C__Users_dell_Documents_Qualisys_GAIT1214_Data_xinchanglun_x_16	C__Users_dell_Documents_Qualisys_GAIT1214_Data_xinchanglun_x_17	C__Users_dell_Documents_Qualisys_GAIT1214_Data_xinchanglun_x_18	C__Users_dell_Documents_Qualisys_GAIT1214_Data_xinchanglun_x_19	C__Users_dell_Documents_Qualisys_GAIT1214_Data_xinchanglun_x_20	C__Users_dell_Documents_Qualisys_GAIT1214_Data_xinchanglun_x_21	C__Users_dell_Documents_Qualisys_GAIT1214_Data_xinchanglun_x_22	C__Users_dell_Documents_Qualisys_GAIT1214_Data_xinchanglun_x_23	C__Users_dell_Documents_Qualisys_GAIT1214_Data_xinchanglun_x_24	C__Users_dell_Documents_Qualisys_GAIT1214_Data_xinchanglun_x_25	C__Users_dell_Documents_Qualisys_GAIT1214_Data_xinchanglun_x_26	C__Users_dell_Documents_Qualisys_GAIT1214_Data_xinchanglun_x_27	C__Users_dell_Documents_Qualisys_GAIT1214_Data_xinchanglun_x_28	C__Users_dell_Documents_Qualisys_GAIT1214_Data_xinchanglun_x_29	C__Users_dell_Documents_Qualisys_GAIT1214_Data_xinchanglun_x_30	C__Users_dell_Documents_Qualisys_GAIT1214_Data_xinchanglun_x_31	C__Users_dell_Documents_Qualisys_GAIT1214_Data_xinchanglun_x_32	C__Users_dell_Documents_Qualisys_GAIT1214_Data_xinchanglun_x_33	C__Users_dell_Documents_Qualisys_GAIT1214_Data_xinchanglun_x_34	C__Users_dell_Documents_Qualisys_GAIT1214_Data_xinchanglun_x_35	C__Users_dell_Documents_Qualisys_GAIT1214_Data_xinchanglun_x_36	C__Users_dell_Documents_Qualisys_GAIT1214_Data_xinchanglun_x_37	C__Users_dell_Documents_Qualisys_GAIT1214_Data_xinchanglun_x_38	C__Users_dell_Documents_Qualisys_GAIT1214_Data_xinchanglun_x_39	C__Users_dell_Documents_Qualisys_GAIT1214_Data_xinchanglun_x_40	C__Users_dell_Documents_Qualisys_GAIT1214_Data_xinchanglun_x_41	C__Users_dell_Documents_Qualisys_GAIT1214_Data_xinchanglun_x_42	C__Users_dell_Documents_Qualisys_GAIT1214_Data_xinchanglun_x_43	C__Users_dell_Documents_Qualisys_GAIT1214_Data_xinchanglun_x_44	C__Users_dell_Documents_Qualisys_GAIT1214_Data_xinchanglun_x_45	C__Users_dell_Documents_Qualisys_GAIT1214_Data_xinchanglun_x_46	C__Users_dell_Documents_Qualisys_GAIT1214_Data_xinchanglun_x_47	C__Users_dell_Documents_Qualisys_GAIT1214_Data_xinchanglun_x_48
	CD	ZD	TIME	Right Ankle Angles	Right Ankle Angles	Right Ankle Angles	Right Ankle Moment	Right Ankle Moment	Right Ankle Moment	Right Ankle Power	Right Ankle Power	Right Ankle Power	Right GRF	Right GRF	Right GRF	Right Knee Angles	Right Knee Angles	Right Knee Angles	Right Knee Moment	Right Knee Moment	Right Knee Moment	Right Knee Power	Right Knee Power	Right Knee Power	Right Hip Angles	Right Hip Angles	Right Hip Angles	Right Hip Moment	Right Hip Moment	Right Hip Moment	Right Hip Power	Right Hip Power	Right Hip Power	Left Ankle Angles	Left Ankle Angles	Left Ankle Angles	Left Ankle Moment	Left Ankle Moment	Left Ankle Moment	Left Ankle Power	Left Ankle Power	Left Ankle Power	Left Knee Angles	Left Knee Angles	Left Knee Angles	Left Knee Moment	Left Knee Moment	Left Knee Moment	Left Knee Power
	EVENT_LABEL	EVENT_LABEL	FRAME_NUMBERS	LINK_MODEL_BASED	LINK_MODEL_BASED	LINK_MODEL_BASED	LINK_MODEL_BASED	LINK_MODEL_BASED	LINK_MODEL_BASED	LINK_MODEL_BASED	LINK_MODEL_BASED	LINK_MODEL_BASED	LINK_MODEL_BASED	LINK_MODEL_BASED	LINK_MODEL_BASED	LINK_MODEL_BASED	LINK_MODEL_BASED	LINK_MODEL_BASED	LINK_MODEL_BASED	LINK_MODEL_BASED	LINK_MODEL_BASED	LINK_MODEL_BASED	LINK_MODEL_BASED	LINK_MODEL_BASED	LINK_MODEL_BASED	LINK_MODEL_BASED	LINK_MODEL_BASED	LINK_MODEL_BASED	LINK_MODEL_BASED	LINK_MODEL_BASED	LINK_MODEL_BASED	LINK_MODEL_BASED	LINK_MODEL_BASED	LINK_MODEL_BASED	LINK_MODEL_BASED	LINK_MODEL_BASED	LINK_MODEL_BASED	LINK_MODEL_BASED	LINK_MODEL_BASED	LINK_MODEL_BASED	LINK_MODEL_BASED	LINK_MODEL_BASED	LINK_MODEL_BASED	LINK_MODEL_BASED	LINK_MODEL_BASED	LINK_MODEL_BASED	LINK_MODEL_BASED	LINK_MODEL_BASED	LINK_MODEL_BASED
	ORIGINAL	ORIGINAL	ORIGINAL	ORIGINAL	ORIGINAL	ORIGINAL	ORIGINAL	ORIGINAL	ORIGINAL	ORIGINAL	ORIGINAL	ORIGINAL	ORIGINAL	ORIGINAL	ORIGINAL	ORIGINAL	ORIGINAL	ORIGINAL	ORIGINAL	ORIGINAL	ORIGINAL	ORIGINAL	ORIGINAL	ORIGINAL	ORIGINAL	ORIGINAL	ORIGINAL	ORIGINAL	ORIGINAL	ORIGINAL	ORIGINAL	ORIGINAL	ORIGINAL	ORIGINAL	ORIGINAL	ORIGINAL	ORIGINAL	ORIGINAL	ORIGINAL	ORIGINAL	ORIGINAL	ORIGINAL	ORIGINAL	ORIGINAL	ORIGINAL	ORIGINAL	ORIGINAL	ORIGINAL	ORIGINAL
ITEM	X	X	X	X	Y	Z	X	Y	Z	X	Y	Z	X	Y	Z	X	Y	Z	X	Y	Z	X	Y	Z	X	Y	Z	X	Y	Z	X	Y	Z	X	Y	Z	X	Y	Z	X	Y	Z	X	Y	Z	X	Y	Z	X
1	0.30000	0.37000	0.00000	-22.28960	3.73995	14.47319							-0.00000	0.00000	0.00000	-6.16877	-5.73144	-33.10452							20.57085	5.15649	11.37901							-21.50057	1.52238	-177.34871							26.48224	-9.76837	174.97610
2			0.01000	-22.59245	3.71999	14.50348							-0.00000	0.00000	0.00000	-6.02275	-5.72317	-32.99673							20.38254	5.17680	11.16156							-22.17478	1.36832	-177.29324							27.92231	-9.80186	174.61708
3			0.02000	-22.92289	3.70272	14.54061	-0.00767	-0.00203	-0.00040	-0.00454	0.00000	0.00003	-0.00000	0.00000	0.00000	-5.86388	-5.71245	-32.88457	0.05194	0.01696	0.00434	-0.01619	-0.00001	0.00088	20.19666	5.19426	10.94561	-0.16287	0.00390	0.01225	-0.05738	-0.00059	0.00413	-22.85440	1.18433	-177.20268	0.01041	-0.00030	0.00115	0.01218	-0.00007	-0.00037	29.40855	-9.81946	174.24184	-0.05765	0.01043	0.00810	0.14525
4			0.03000	-23.27606	3.68783	14.58560	-0.00743	-0.00199	-0.00040	-0.00466	0.00002	0.00003	-0.00000	0.00000	0.00000	-5.68876	-5.69864	-32.76382	0.04853	0.01542	0.00424	-0.01666	-0.00005	0.00096	20.01722	5.20605	10.73720	-0.14711	0.00223	0.01047	-0.04969	-0.00030	0.00341	-23.51988	0.96052	-177.06824	0.01076	-0.00024	0.00138	0.01218	-0.00007	-0.00059	30.93838	-9.81254	173.86089	-0.05834	0.01426	0.00616	0.15155
5			0.04000	-23.64748	3.67663	14.63311	-0.00728	-0.00192	-0.00035	-0.00477	0.00003	0.00003	-0.00000	0.00000	0.00000	-5.49637	-5.68267	-32.62503	0.04650	0.01485	0.00417	-0.01742	-0.00001	0.00111	19.84634	5.21016	10.54035	-0.13681	0.00143	0.00937	-0.04407	-0.00016	0.00290	-24.15663	0.68545	-176.88309	0.01103	-0.00016	0.00165	0.01185	-0.00005	-0.00092	32.51218	-9.77835	173.49722	-0.06044	0.01842	0.00403	0.16239
6			0.05000	-24.03205	3.67105	14.67348	-0.00723	-0.00183	-0.00026	-0.00487	0.00004	0.00001	-0.00000	0.00000	0.00000	-5.28969	-5.66827	-32.45815	0.04556	0.01498	0.00410	-0.01819	0.00016	0.00131	19.68244	5.20623	10.35887	-0.13098	0.00130	0.00884	-0.04085	-0.00012	0.00253	-24.75591	0.34394	-176.63972	0.01121	-0.00006	0.00193	0.01129	-0.00002	-0.00139	34.13534	-9.72124	173.16690	-0.06316	0.02286	0.00152	0.17641
7			0.06000	-24.42369	3.67283	14.69666	-0.00722	-0.00172	-0.00013	-0.00493	0.00003	0.00000	-0.00000	0.00000	0.00000	-5.07519	-5.66133	-32.25643	0.04535	0.01545	0.00398	-0.01872	0.00052	0.00152	19.52026	5.19595	10.19544	-0.12880	0.00121	0.00872	-0.04005	-0.00009	0.00227	-25.31409	-0.08322	-176.32814	0.01128	0.00007	0.00221	0.01060	0.00003	-0.00201	35.81915	-9.65169	172.86784	-0.06611	0.02743	-0.00144	0.19304
8			0.07000	-24.81568	3.68299	14.69621	-0.00722	-0.00162	-0.00001	-0.00490	0.00002	-0.00000	-0.00000	0.00000	0.00000	-4.85997	-5.66785	-32.01799	0.04564	0.01571	0.00383	-0.01898	0.00100	0.00168	19.35418	5.18245	10.04981	-0.12964	0.00059	0.00877	-0.04122	-0.00003	0.00205	-25.83092	-0.61601	-175.93697	0.01126	0.00021	0.00244	0.00985	0.00013	-0.00278	37.57920	-9.58182	172.58328	-0.06916	0.03184	-0.00479	0.21224
9			0.08000	-25.20068	3.70125	14.67136	-0.00716	-0.00156	0.00007	-0.00475	0.00001	0.00001	-0.00000	0.00000	0.00000	-4.64890	-5.69128	-31.74803	0.04633	0.01528	0.00371	-0.01910	0.00144	0.00177	19.18086	5.16905	9.91921	-0.13256	-0.00076	0.00878	-0.04350	0.00004	0.00186	-26.30615	-1.27002	-175.45578	0.01117	0.00037	0.00263	0.00906	0.00026	-0.00364	39.43233	-9.52109	172.28957	-0.07235	0.03576	-0.00837	0.23434
10			0.09000	-25.57054	3.72601	14.62708	-0.00702	-0.00154	0.00012	-0.00443	0.00001	0.00001	-0.00000	0.00000	0.00000	-4.44291	-5.73138	-31.46016	0.04724	0.01408	0.00362	-0.01920	0.00168	0.00177	19.00067	5.15812	9.79979	-0.13653	-0.00279	0.00866	-0.04596	0.00014	0.00170	-26.73561	-2.05156	-174.87845	0.01103	0.00054	0.00276	0.00817	0.00045	-0.00450	41.39304	-9.47265	171.96471	-0.07553	0.03881	-0.01194	0.25871
11			0.10000	-25.91778	3.75456	14.57330	-0.00676	-0.00153	0.00014	-0.00398	0.00001	0.00001	-0.00000	0.00000	0.00000	-4.24037	-5.78406	-31.17476	0.04796	0.01255	0.00351	-0.01918	0.00165	0.00164	18.81604	5.15041	9.68677	-0.14012	-0.00530	0.00858	-0.04786	0.00027	0.00164	-27.10865	-2.95540	-174.20537	0.01089	0.00073	0.00280	0.00710	0.00067	-0.00524	43.47190	-9.43339	171.59418	-0.07829	0.04054	-0.01510	0.28377
12			0.11000	-26.23817	3.78490	14.52332	-0.00640	-0.00151	0.00015	-0.00346	0.00003	0.00001	-0.00000	0.00000	0.00000	-4.03977	-5.84224	-30.91221	0.04814	0.01117	0.00336	-0.01890	0.00143	0.00140	18.62971	5.14359	9.57243	-0.14221	-0.00852	0.00855	-0.04874	0.00044	0.00176	-27.40733	-3.96447	-173.44301	0.01079	0.00092	0.00275	0.00576	0.00090	-0.00573	45.67650	-9.39570	171.17279	-0.07993	0.04049	-0.01733	0.30670
13			0.12000	-26.53303	3.81725	14.49283	-0.00595	-0.00145	0.00016	-0.00298	0.00006	0.00001	-0.00000	0.00000	0.00000	-3.84016	-5.89747	-30.68654	0.04768	0.01010	0.00316	-0.01835	0.00112	0.00110	18.44515	5.13132	9.44327	-0.14225	-0.01273	0.00838	-0.04833	0.00061	0.00211	-27.60873	-5.05145	-172.60115	0.01077	0.00112	0.00261	0.00408	0.00114	-0.00587	48.01503	-9.34878	170.70125	-0.07953	0.03840	-0.01824	0.32344
14			0.13000	-26.80992	3.85346	14.49791	-0.00546	-0.00138	0.00017	-0.00259	0.00012	-0.00000	-0.00000	0.00000	0.00000	-3.64076	-5.94223	-30.50264	0.04678	0.00923	0.00301	-0.01768	0.00076	0.00085	18.26659	5.10383	9.27976	-0.14046	-0.01758	0.00793	-0.04672	0.00065	0.00269	-27.68655	-6.18175	-171.68973	0.01084	0.00134	0.00239	0.00195	0.00134	-0.00566	50.49834	-9.27765	170.18054	-0.07640	0.03441	-0.01766	0.32987
15			0.14000	-27.08094	3.89551	14.55078	-0.00496	-0.00132	0.00014	-0.00233	0.00018	-0.00001	-0.00000	0.00000	0.00000	-3.44125	-5.97145	-30.35627	0.04542	0.00833	0.00298	-0.01695	0.00041	0.00069	18.09806	5.04972	9.05993	-0.13667	-0.02245	0.00704	-0.04396	0.00042	0.00329	-27.61243	-7.31851	-170.71660	0.01099	0.00159	0.00209	-0.00073	0.00149	-0.00511	53.13900	-9.16470	169.60919	-0.07064	0.02906	-0.01578	0.32420
16			0.15000	-27.35769	3.94388	14.65603	-0.00446	-0.00128	0.00005	-0.00213	0.00023	-0.00001	-0.00000	0.00000	0.00000	-3.24109	-5.98224	-30.23336	0.04341	0.00722	0.00309	-0.01622	0.00009	0.00066	17.94342	4.95783	8.76289	-0.13014	-0.02639	0.00567	-0.03991	-0.00019	0.00357	-27.35683	-8.42622	-169.68887	0.01122	0.00187	0.00173	-0.00405	0.00157	-0.00427	55.94730	-8.99231	168.98685	-0.06344	0.02303	-0.01277	0.30932
17			0.16000	-27.64611	3.99689	14.81062	-0.00393	-0.00129	-0.00011	-0.00194	0.00029	0.00002	-0.00000	0.00000	0.00000	-3.03861	-5.97308	-30.11172	0.04067	0.00563	0.00331	-0.01547	-0.00012	0.00077	17.80597	4.81890	8.37234	-0.11994	-0.02860	0.00379	-0.03456	-0.00115	0.00310	-26.89206	-9.47323	-168.61513	0.01151	0.00218	0.00132	-0.00807	0.00157	-0.00325	58.92764	-8.74663	168.31938	-0.05678	0.01706	-0.00877	0.29341
18			0.17000	-27.94759	4.05016	15.00752	-0.00333	-0.00136	-0.00034	-0.00171	0.00034	0.00010	-0.00000	0.00000	0.00000	-2.83273	-5.94446	-29.96797	0.03751	0.00324	0.00358	-0.01458	-0.00016	0.00102	17.68715	4.62724	7.88115	-0.10632	-0.02941	0.00134	-0.02840	-0.00231	0.00135	-26.19729	-10.43222	-167.50932	0.01186	0.00254	0.00089	-0.01271	0.00147	-0.00215	62.07633	-8.41892	167.62482	-0.05277	0.01172	-0.00377	0.28791
19			0.18000	-28.26535	4.09558	15.24169	-0.00256	-0.00147	-0.00065	-0.00139	0.00039	0.00024	-0.00000	0.00000	0.00000	-2.62679	-5.89944	-29.78716	0.03412	-0.00015	0.00381	-0.01325	0.00001	0.00134	17.58665	4.38154	7.29422	-0.09063	-0.03046	-0.00171	-0.02222	-0.00369	-0.00202	-25.26464	-11.28043	-166.39456	0.01223	0.00295	0.00049	-0.01777	0.00130	-0.00112	65.38176	-8.00626	166.93587	-0.05302	0.00744	0.00215	0.30384
20			0.19000	-28.60925	4.12072	15.51686	-0.00154	-0.00159	-0.00101	-0.00092	0.00042	0.00046	-0.00000	0.00000	0.00000	-2.42901	-5.84338	-29.56803	0.03028	-0.00432	0.00388	-0.01117	0.00036	0.00159	17.50193	4.08489	6.62576	-0.07463	-0.03327	-0.00512	-0.01682	-0.00545	-0.00682	-24.10449	-12.00250	-165.30649	0.01262	0.00341	0.00014	-0.02292	0.00109	-0.00029	68.82738	-7.51139	166.29874	-0.05798	0.00448	0.00868	0.34724
21			0.20000	-28.99752	4.10972	15.84802	-0.00026	-0.00165	-0.00138	-0.00018	0.00042	0.00082	-0.00000	0.00000	0.00000	-2.25150	-5.78350	-29.31991	0.02510	-0.00860	0.00368	-0.00816	0.00072	0.00165	17.42806	3.74361	5.89251	-0.05774	-0.03641	-0.00817	-0.01221	-0.00741	-0.01182	-22.74933	-12.59617	-164.29466	0.01303	0.00392	-0.00013	-0.02772	0.00095	0.00023	72.39669	-6.94216	165.76869	-0.06675	0.00292	0.01518	0.41600
22			0.21000	-29.45581	4.04462	16.25490	0.00120	-0.00158	-0.00169	0.00099	0.00036	0.00131	-0.00000	0.00000	0.00000	-2.10829	-5.72798	-29.05539	0.01781	-0.01267	0.00316	-0.00458	0.00091	0.00146	17.35850	3.36567	5.11004	-0.03849	-0.03735	-0.01030	-0.00786	-0.00893	-0.01579	-21.25633	-13.07520	-163.42096	0.01347	0.00443	-0.00027	-0.03167	0.00103	0.00040	76.07766	-6.31091	165.40359	-0.07708	0.00258	0.02088	0.49845
23			0.22000	-30.00925	3.90331	16.75273	0.00263	-0.00133	-0.00191	0.00261	0.00024	0.00189	-0.00000	0.00000	0.00000	-2.00932	-5.68215	-28.79014	0.00794	-0.01675	0.00229	-0.00144	0.00098	0.00101	17.28786	2.95843	4.29533	-0.01534	-0.03460	-0.01153	-0.00303	-0.00954	-0.01821	-19.70778	-13.46536	-162.75471	0.01394	0.00487	-0.00026	-0.03411	0.00141	0.00027	79.86331	-5.63472	165.25455	-0.08557	0.00316	0.02504	0.57233
24			0.23000	-30.66523	3.65473	17.34561	0.00375	-0.00091	-0.00199	0.00427	0.00008	0.00247	-0.00000	0.00000	0.00000	-1.94994	-5.64338	-28.54909	-0.00503	-0.02109	0.00109	0.00065	0.00126	0.00040	17.21645	2.52631	3.47383	0.01306	-0.02875	-0.01222	0.00235	-0.00935	-0.01919	-18.20628	-13.79757	-162.36497	0.01439	0.00515	-0.00002	-0.03433	0.00207	0.00001	83.74726	-4.93734	165.35269	-0.08871	0.00429	0.02736	0.61114
25			0.24000	-31.39241	3.25984	18.02261	0.00420	-0.00044	-0.00195	0.00498	-0.00004	0.00291	-0.00000	0.00000	0.00000	-1.90200	-5.59916	-28.36765	-0.02146	-0.02586	-0.00037	0.00310	0.00239	-0.00009	17.15308	2.06982	2.68511	0.04641	-0.02360	-0.01306	0.00631	-0.00943	-0.01943	-16.86790	-14.09610	-162.30991	0.01476	0.00518	0.00047	-0.03165	0.00277	0.00003	87.72053	-4.24557	165.69606	-0.08350	0.00566	0.02798	0.58926
26			0.25000	-32.10224	2.68230	18.75778	0.00361	-0.00015	-0.00183	0.00371	-0.00005	0.00318	-0.00000	0.00000	0.00000	-1.81078	-5.52837	-28.28006	-0.04114	-0.03167	-0.00191	0.01117	0.00533	-0.00012	17.11473	1.58596	1.97872	0.08109	-0.02654	-0.01553	0.00461	-0.01335	-0.02061	-15.81296	-14.36246	-162.62656	0.01501	0.00489	0.00115	-0.02575	0.00307	0.00082	91.76911	-3.57701	166.24223	-0.06824	0.00698	0.02727	0.48985
27			0.26000	-32.63538	1.90173	19.51698	0.00169	-0.00033	-0.00174	0.00090	-0.00020	0.00337	-0.00000	0.00000	0.00000	-1.59741	-5.40391	-28.30029	-0.06287	-0.03953	-0.00320	0.03489	0.01151	0.00033	17.12366	1.07101	1.40063	0.11225	-0.04469	-0.02152	-0.00684	-0.02805	-0.02370	-15.15320	-14.56307	-163.32452	0.01508	0.00432	0.00187	-0.01684	0.00267	0.00257	95.87185	-2.92995	166.91527	-0.04308	0.00799	0.02544	0.31202
28			0.27000	-32.75751	0.92635	20.26812	-0.00176	-0.00132	-0.00177	0.00075	-0.00113	0.00365	-0.00000	0.00000	0.00000	-1.16326	-5.19718	-28.40830	-0.08414	-0.05044	-0.00390	0.08678	0.02294	0.00080	17.20335	0.52650	0.98479	0.13328	-0.08281	-0.03308	-0.02861	-0.06221	-0.02724	-14.97532	-14.62737	-164.38806	0.01496	0.00354	0.00244	-0.00592	0.00163	0.00494	99.99936	-2.28693	167.63121	-0.01024	0.00840	0.02276	0.07417
29			0.28000	-32.17000	-0.19582	20.98696	-0.00678	-0.00326	-0.00193	0.01309	-0.00346	0.00400	-0.00000	0.00000	0.00000	-0.39426	-4.88562	-28.54568	-0.10091	-0.06440	-0.00387	0.17436	0.04122	0.00069	17.37593	-0.03085	0.75459	0.13293	-0.14211	-0.05200	-0.05319	-0.11886	-0.02589	-15.31582	-14.46304	-165.77884	0.01465	0.00272	0.00263	0.00517	0.00042	0.00693	104.11443	-1.63402	168.32483	0.02684	0.00796	0.01949	-0.19223
30			0.29000	-30.54399	-1.36851	21.64692	-0.01320	-0.00597	-0.00213	0.05244	-0.00694	0.00403	-0.00000	0.00000	0.00000	0.83328	-4.46160	-28.61772	-0.10730	-0.07915	-0.00336	0.28512	0.06521	-0.00005	17.66213	-0.55873	0.72762	0.09485	-0.21455	-0.07814	-0.05867	-0.17999	-0.00854	-16.13428	-13.98905	-167.43593	0.01417	0.00199	0.00222	0.01434	-0.00049	0.00702	108.16968	-0.97704	168.96252	0.06423	0.00667	0.01644	-0.44887
31			0.30000	-27.59220	-2.44729	22.18337	-0.00187	-0.00446	0.00446	0.01196	-0.00504	-0.00615	0.00227	-0.00569	0.02232	2.64652	-3.93710	-28.51212	-0.09909	-0.08060	-0.00857	0.37721	0.07954	-0.00319	18.08663	-0.98439	0.92801	-0.00301	-0.25898	-0.09488	0.00266	-0.18685	0.03630	-17.31171	-13.17024	-169.27733	0.01359	0.00145	0.00104	0.02020	-0.00096	0.00370	112.10233	-0.34223	169.54021	0.09819	0.00494	0.01491	-0.65710
32			0.31000	-23.19631	-3.26888	22.44505	0.16985	0.05350	0.01001	-1.48771	0.05275	-0.00448	0.02071	-0.24210	0.53889	5.16109	-3.34488	-28.13763	0.57611	0.09200	0.06404	-2.94603	-0.10268	0.05206	18.68557	-1.20686	1.40155	-1.24303	0.13366	-0.08314	1.51101	0.06236	0.08544	-18.68620	-12.03140	-171.20735	0.01299	0.00106	-0.00089	0.02262	-0.00108	-0.00342	115.83072	0.23567	170.07536	0.12621	0.00346	0.01567	-0.78715
33			0.32000	-17.56129	-3.73559	22.19243	0.60010	0.22166	0.02184	-6.29604	0.17485	0.01851	0.05756	-0.46576	1.11704	8.44334	-2.73568	-27.46789	1.10342	0.41362	0.16697	-7.11678	-0.49858	0.19740	19.50503	-1.10989	2.21329	-2.21428	0.78070	0.01263	3.61611	0.06984	-0.02337	-20.09857	-10.64601	-173.12451	0.01234	0.00076	-0.00328	0.02216	-0.00097	-0.01271	119.25213	0.72486	170.58951	0.14638	0.00273	0.01825	-0.81814
34			0.33000	-11.25649	-3.90211	21.22267	1.22069	0.43651	0.12060	-13.55279	0.24963	0.26634	0.08495	-0.25373	1.50261	12.47457	-2.15682	-26.59325	-0.11008	0.65701	0.09761	0.84421	-0.83390	0.12096	20.59323	-0.58870	3.42866	-0.02486	1.30273	0.38571	0.05333	-0.44759	-1.09031	-21.42289	-9.11158	-174.93060	0.01156	0.00050	-0.00565	0.01963	-0.00072	-0.02112	122.24607	1.10615	171.09108	0.15804	0.00296	0.02155	-0.74785
35			0.34000	-5.01796	-3.92848	19.56404	1.49981	0.41691	0.20561	-15.80614	0.12534	0.65828	0.05101	-0.19224	2.92279	17.16108	-1.58892	-25.75970	0.12028	1.00721	0.21988	-1.04260	-1.37090	0.16470	21.99016	0.40851	5.09437	1.45567	2.26174	0.76319	-3.99113	-1.60698	-2.94137	-22.57889	-7.52928	-176.53925	0.01056	0.00027	-0.00753	0.01592	-0.00041	-0.02570	124.69106	1.37965	171.56801	0.16023	0.00395	0.02440	-0.59090
36			0.35000	0.56756	-3.91727	17.52588	1.52441	0.18311	0.23123	-14.00831	-0.01232	0.81328	-0.17315	-0.10449	4.62585	22.36349	-0.87892	-25.28969	1.30133	0.74965	0.23256	-12.16879	-1.17442	-0.06473	23.70831	1.83332	7.19949	3.07218	2.21447	0.84592	-10.26120	-1.92655	-3.96328	-23.53266	-5.99097	-177.88614	0.00931	0.00010	-0.00854	0.01186	-0.00016	-0.02518	126.49136	1.56298	171.99483	0.15158	0.00517	0.02574	-0.38238
37			0.36000	5.23910	-3.84165	15.52311	1.53940	0.09490	0.20117	-11.67542	-0.04530	0.63519	-0.22285	-0.31545	3.99841	27.86337	0.22023	-25.32899	2.62145	0.57333	0.25111	-25.03161	-1.12000	-0.35634	25.68195	3.49163	9.59032	1.11051	1.61332	0.63440	-4.14096	-1.19972	-3.11721	-24.28841	-4.56825	-178.93991	0.00778	0.00004	-0.00845	0.00813	-0.00006	-0.02039	127.60107	1.68432	172.34561	0.13043	0.00565	0.02436	-0.17394
38			0.37000	9.01724	-3.64281	13.86608	1.57358	0.16758	0.16420	-9.60733	-0.12991	0.38863	-0.01715	-0.57764	2.67842	33.30669	1.84562	-25.63533	2.97656	1.07064	0.63504	-27.09510	-2.62230	-1.31710	27.71308	5.04330	11.90047	-1.35270	2.04555	0.66002	4.93150	-0.85497	-2.77352	-24.87507	-3.30863	-179.70728	0.00601	0.00011	-0.00723	0.00508	-0.00015	-0.01358	128.03607	1.77367	172.60002	0.09555	0.00462	0.01951	-0.02113
39			0.38000	12.05809	-3.33990	12.70473	1.69525	0.20741	0.18080	-8.32461	-0.17323	0.25578	0.12069	-0.62048	2.15865	38.30120	3.81102	-25.75812	2.74156	1.38623	0.91890	-22.17775	-3.85265	-1.82647	29.52250	6.14507	13.64810	-1.55453	2.52932	0.75053	4.68499	-0.30607	-1.98651	-25.33178	-2.24265	179.77177	0.00402	0.00031	-0.00506	0.00276	-0.00037	-0.00707	127.86591	1.85311	172.73819	0.04657	0.00229	0.01168	0.03484
40			0.39000	14.53959	-3.01079	12.08472	1.83751	0.18458	0.23038	-7.37157	-0.12565	0.11115	0.12587	-0.59119	2.21113	42.61812	5.68667	-25.47365	2.84284	1.42526	0.94156	-19.40187	-3.80221	-1.31259	30.89875	6.64626	14.49707	-0.95304	2.56118	0.74858	1.94850	-0.05598	-0.57563	-25.69687	-1.39091	179.43677	0.00187	0.00059	-0.00229	0.00106	-0.00057	-0.00227	127.18279	1.93426	172.73166	-0.01504	-0.00013	0.00283	-0.02356
41			0.40000	16.61473	-2.70089	11.97827	1.94184	0.14496	0.27785	-6.52062	-0.06626	-0.08755	0.05818	-0.53049	2.36436	46.22915	7.09488	-24.90539	3.07189	1.29133	0.75352	-17.21892	-2.69717	-0.51350	31.77900	6.61375	14.40588	-0.25336	2.21147	0.66473	0.26971	-0.23591	0.58015	-26.00014	-0.76165	179.22751	-0.00028	0.00089	0.00061	-0.00013	-0.00061	0.00040	126.06434	2.02692	172.53979	-0.08635	-0.00182	-0.00493	-0.19614
42			0.41000	18.39460	-2.39193	12.28367	1.97947	0.13722	0.31344	-5.68694	-0.04055	-0.28005	0.03312	-0.46582	2.41480	49.19251	7.88670	-24.31825	3.16514	1.23058	0.68071	-14.38141	-1.53463	-0.08758	32.22448	6.22644	13.57935	0.19068	2.09572	0.59504	-0.05996	-0.55136	1.14771	-26.25771	-0.34319	179.09889	-0.00220	0.00111	0.00313	-0.00090	-0.00049	0.00129	124.55856	2.14723	172.12514	-0.16329	-0.00295	-0.01048	-0.47379
43			0.42000	19.94141	-2.04951	12.84383	1.95559	0.15412	0.34177	-4.85467	-0.03609	-0.40873	0.06153	-0.41025	2.37401	51.56896	8.13997	-23.93617	3.13571	1.25715	0.77697	-11.36989	-0.51812	0.09798	32.36369	5.69767	12.36112	0.36252	2.27253	0.55575	0.04453	-0.89231	1.25944	-26.47159	-0.10602	179.02504	-0.00369	0.00124	0.00507	-0.00121	-0.00027	0.00104	122.69910	2.31437	171.47443	-0.24053	-0.00387	-0.01326	-0.83185
44			0.43000	21.28159	-1.67048	13.48057	1.87656	0.15967	0.36068	-4.01733	-0.03927	-0.43688	0.08308	-0.35730	2.31034	53.41119	8.07538	-23.86236	3.09725	1.25264	0.85292	-8.73603	0.24679	0.05624	32.33107	5.22392	11.12952	0.42598	2.38448	0.52133	0.12725	-1.03476	1.01077	-26.63508	-0.01542	178.99869	-0.00465	0.00128	0.00649	-0.00108	-0.00007	0.00015	120.53283	2.53921	170.60382	-0.31153	-0.00460	-0.01299	-1.21693
45			0.44000	22.42999	-1.28484	14.03512	1.75608	0.14273	0.36649	-3.21706	-0.04156	-0.36524	0.07486	-0.31931	2.23856	54.78270	7.95382	-24.07140	3.12001	1.19391	0.82842	-6.63569	0.57178	-0.19236	32.22073	4.93460	10.20687	0.35780	2.29089	0.49229	0.11588	-0.82338	0.56537	-26.73916	-0.04110	179.02733	-0.00513	0.00124	0.00761	-0.00063	0.00008	-0.00115	118.13532	2.81571	169.54935	-0.37018	-0.00532	-0.01018	-1.55377
46			0.45000	23.40303	-0.92959	14.40933	1.62229	0.11504	0.36004	-2.51697	-0.03916	-0.24120	0.05242	-0.29090	2.17659	55.76603	7.98240	-24.46399	3.17721	1.12993	0.76200	-4.95954	0.54407	-0.48588	32.07623	4.87266	9.79127	0.23684	2.11700	0.47020	0.06969	-0.40691	0.08043	-26.77425	-0.15589	179.12169	-0.00531	0.00115	0.00862	0.00004	0.00014	-0.00271	115.60947	3.12033	168.36044	-0.41167	-0.00638	-0.00633	-1.76979
47			0.46000	24.21809	-0.62515	14.58531	1.49358	0.09239	0.34607	-1.93581	-0.03464	-0.12589	0.04032	-0.26576	2.08873	56.45064	8.25039	-24.94234	3.15137	1.09335	0.72114	-3.54970	0.39343	-0.72692	31.90757	5.01715	9.92340	0.11891	1.98917	0.45158	0.03148	-0.01307	-0.32807	-26.72853	-0.32979	179.28577	-0.00537	0.00101	0.00949	0.00086	0.00014	-0.00434	113.07148	3.42248	167.10075	-0.43336	-0.00807	-0.00352	-1.82294
48			0.47000	24.89130	-0.36892	14.61369	1.38130	0.08254	0.32548	-1.46927	-0.03184	-0.05646	0.04936	-0.24955	1.94967	56.91428	8.71788	-25.45427	3.00064	1.08376	0.73158	-2.40571	0.29965	-0.89513	31.71084	5.31840	10.49751	-0.01903	1.94355	0.43120	-0.00499	0.21952	-0.57846	-26.58635	-0.53208	179.51843	-0.00537	0.00083	0.01013	0.00184	0.00009	-0.00584	110.63438	3.69477	165.84314	-0.43589	-0.01038	-0.00352	-1.71835
49			0.48000	25.43729	-0.14135	14.57976	1.29187	0.07941	0.29777	-1.10296	-0.02964	-0.03878	0.06546	-0.23873	1.78884	57.21111	9.25166	-25.98543	2.77764	1.06660	0.75267	-1.52872	0.33951	-0.91074	31.47873	5.71441	11.30575	-0.13907	1.90917	0.40446	-0.04190	0.22626	-0.63137	-26.32991	-0.73955	179.82030	-0.00532	0.00062	0.01046	0.00293	0.00004	-0.00719	108.39276	3.91741	164.66087	-0.42357	-0.01298	-0.00686	-1.50250
50			0.49000	25.86952	0.08142	14.56472	1.22193	0.07405	0.26744	-0.81292	-0.02540	-0.05421	0.06764	-0.22922	1.65583	57.37304	9.68495	-26.52680	2.58955	1.01791	0.73023	-0.86454	0.48732	-0.69677	31.20530	6.13609	12.10227	-0.21541	1.80281	0.37467	-0.08348	0.02448	-0.51614	-25.94501	-0.94249	-179.80588	-0.00511	0.00039	0.01059	0.00396	0.00000	-0.00842	106.41471	4.07626	163.62219	-0.40268	-0.01537	-0.01297	-1.23725
51			0.50000	26.19937	0.31404	14.61716	1.16715	0.06548	0.23763	-0.57948	-0.01969	-0.07627	0.05658	-0.21999	1.56985	57.41489	9.87566	-27.05299	2.48018	0.94959	0.67766	-0.29603	0.65639	-0.34654	30.88832	6.51854	12.67182	-0.25644	1.65790	0.34648	-0.13111	-0.26526	-0.30813	-25.42779	-1.14416	-179.36324	-0.00467	0.00016	0.01078	0.00463	-0.00000	-0.00963	104.73673	4.16213	162.78650	-0.37908	-0.01707	-0.02084	-0.97531
52			0.51000	26.43721	0.55327	14.74259	1.11760	0.05668	0.21048	-0.38751	-0.01411	-0.08622	0.04599	-0.21037	1.51673	57.33897	9.75135	-27.52450	2.42136	0.88490	0.64031	0.27590	0.77454	0.00486	30.53034	6.81644	12.88740	-0.28353	1.55686	0.32157	-0.18341	-0.53494	-0.08587	-24.79003	-1.35727	-178.87009	-0.00393	-0.00006	0.01128	0.00460	0.00000	-0.01081	103.36202	4.17166	162.19507	-0.35690	-0.01767	-0.02949	-0.74896
53			0.52000	26.59372	0.77865	14.91052	1.06718	0.04844	0.18501	-0.22995	-0.00920	-0.07752	0.04117	-0.19601	1.47694	57.13963	9.32674	-27.90399	2.36320	0.82376	0.62798	0.87593	0.80122	0.29681	30.13976	7.01350	12.73526	-0.28235	1.51453	0.29580	-0.21520	-0.73062	0.08999	-24.06265	-1.59895	-178.36366	-0.00295	-0.00029	0.01218	0.00379	-0.00002	-0.01175	102.26447	4.10974	161.86058	-0.33782	-0.01699	-0.03811	-0.56973
54			0.53000	26.67964	0.96272	15.07467	1.01358	0.04020	0.16146	-0.10196	-0.00509	-0.05531	0.03893	-0.18147	1.43386	56.80811	8.69166	-28.17389	2.29447	0.76035	0.62156	1.47198	0.73407	0.48310	29.72847	7.12028	12.30342	-0.28373	1.48653	0.26974	-0.23686	-0.80116	0.18415	-23.29301	-1.88389	-177.89278	-0.00194	-0.00054	0.01330	0.00254	-0.00011	-0.01199	101.39821	3.99113	161.76164	-0.32151	-0.01515	-0.04565	-0.43560
55			0.54000	26.70432	1.08458	15.19619	0.96036	0.03081	0.14130	0.00188	-0.00201	-0.03002	0.03491	-0.17214	1.38994	56.33721	7.97577	-28.34594	2.23827	0.69767	0.60644	2.03444	0.61115	0.52707	29.30637	7.16286	11.74163	-0.31575	1.44005	0.24702	-0.27175	-0.72180	0.19838	-22.53292	-2.21409	-177.50108	-0.00116	-0.00082	0.01425	0.00146	-0.00027	-0.01108	100.71087	3.84011	161.84729	-0.30682	-0.01253	-0.05081	-0.33788
56			0.55000	26.67402	1.13888	15.25862	0.90509	0.01955	0.12428	0.08780	-0.00022	-0.00946	0.02952	-0.16443	1.35322	55.72710	7.30596	-28.45972	2.19883	0.64433	0.58803	2.53674	0.48370	0.44565	28.87824	7.17154	11.21121	-0.35740	1.38512	0.22679	-0.30362	-0.53170	0.15363	-21.82309	-2.57508	-177.21233	-0.00082	-0.00109	0.01465	0.00096	-0.00047	-0.00910	100.15575	3.68600	162.05003	-0.29268	-0.00973	-0.05247	-0.26549
57			0.56000	26.59175	1.13518	15.26834	0.84662	0.00948	0.11142	0.15907	0.00031	0.00340	0.02701	-0.15320	1.31668	54.98731	6.77278	-28.57060	2.14036	0.60785	0.57646	2.91681	0.38685	0.29026	28.44482	7.17362	10.84270	-0.37613	1.34606	0.20808	-0.30740	-0.29638	0.07802	-21.18284	-2.94146	-177.02351	-0.00090	-0.00131	0.01428	0.00095	-0.00063	-0.00672	99.70074	3.55487	162.30208	-0.27850	-0.00727	-0.05015	-0.20764
58			0.57000	26.45898	1.09027	15.24385	0.78239	0.00015	0.10028	0.21524	0.00001	0.00977	0.02714	-0.13990	1.26770	54.13437	6.41352	-28.73003	2.04781	0.58195	0.56527	3.13855	0.32650	0.11012	28.00417	7.18879	10.70972	-0.38262	1.30867	0.19102	-0.29892	-0.06509	-0.00115	-20.61048	-3.28553	-176.90761	-0.00122	-0.00142	0.01317	0.00114	-0.00066	-0.00468	99.33212	3.46254	162.54793	-0.26428	-0.00550	-0.04417	-0.15570
59			0.58000	26.27775	1.01910	15.20136	0.71600	-0.00818	0.08937	0.25592	-0.00072	0.01219	0.02617	-0.12623	1.20728	53.18744	6.21347	-28.96594	1.93095	0.55666	0.54324	3.21945	0.29482	-0.04298	27.55212	7.22696	10.82234	-0.38321	1.25144	0.17631	-0.28981	0.11715	-0.06489	-20.09368	-3.58446	-176.82848	-0.00155	-0.00143	0.01157	0.00133	-0.00057	-0.00327	99.05289	3.41314	162.75574	-0.25022	-0.00454	-0.03572	-0.10459
60			0.59000	26.05106	0.93029	15.14856	0.65321	-0.01570	0.07761	0.28321	-0.00169	0.01271	0.02232	-0.11229	1.14920	52.16510	6.12079	-29.27573	1.81434	0.52940	0.51211	3.21817	0.28205	-0.13028	27.08385	7.28840	11.13702	-0.37450	1.17928	0.16400	-0.28141	0.22242	-0.10445	-19.61865	-3.82401	-176.75896	-0.00175	-0.00134	0.00980	0.00138	-0.00041	-0.00230	98.87539	3.40146	162.92281	-0.23659	-0.00428	-0.02640	-0.05387
61			0.60000	25.78275	0.82625	15.08680	0.60272	-0.02096	0.06328	0.30253	-0.00266	0.01195	0.01535	-0.09956	1.11119	51.08412	6.06800	-29.63202	1.72867	0.50284	0.48216	3.21413	0.27897	-0.14699	26.59535	7.36647	11.57684	-0.36129	1.10986	0.15275	-0.27782	0.25370	-0.11798	-19.17671	-4.00204	-176.69112	-0.00167	-0.00118	0.00812	0.00123	-0.00025	-0.00155	98.81065	3.41709	163.07150	-0.22341	-0.00439	-0.01739	-0.00645
62			0.61000	25.47774	0.70521	15.01692	0.56756	-0.02451	0.04751	0.31815	-0.00375	0.01007	0.00815	-0.08903	1.09676	49.95877	5.99276	-29.99393	1.67801	0.48327	0.46350	3.23918	0.27914	-0.10997	26.08517	7.45017	12.05335	-0.34980	1.06501	0.14318	-0.28152	0.23364	-0.10962	-18.76869	-4.12729	-176.63179	-0.00131	-0.00099	0.00668	0.00087	-0.00014	-0.00094	98.86081	3.44818	163.23358	-0.21060	-0.00455	-0.00941	0.03385
63			0.62000	25.14214	0.56363	14.94289	0.54775	-0.02672	0.03324	0.33280	-0.00502	0.00755	0.00156	-0.08022	1.09885	48.80067	5.85078	-30.31639	1.64667	0.46911	0.45218	3.27852	0.27452	-0.03572	25.55562	7.52634	12.48296	-0.33734	1.04145	0.13618	-0.28670	0.18187	-0.08606	-18.40413	-4.21150	-176.59081	-0.00074	-0.00083	0.00552	0.00043	-0.00008	-0.00048	99.01670	3.48428	163.43459	-0.19804	-0.00459	-0.00315	0.06422
64			0.63000	24.78293	0.39969	14.87283	0.53495	-0.02733	0.02165	0.34351	-0.00628	0.00489	-0.00440	-0.07281	1.10345	47.61938	5.62058	-30.55929	1.61581	0.45562	0.44194	3.29921	0.25942	0.05803	25.01362	7.58204	12.79929	-0.32645	1.02442	0.13010	-0.29132	0.11316	-0.05281	-18.09369	-4.26243	-176.57231	-0.00013	-0.00069	0.00466	0.00006	-0.00004	-0.00016	99.25993	3.51746	163.68649	-0.18555	-0.00446	0.00071	0.08362
65			0.64000	24.40722	0.21589	14.81795	0.51761	-0.02967	0.01182	0.34453	-0.00811	0.00239	-0.00784	-0.06636	1.10003	46.42310	5.30204	-30.69666	1.57626	0.44286	0.43404	3.28083	0.23563	0.15220	24.46987	7.60840	12.96205	-0.32327	1.01231	0.12308	-0.29784	0.04252	-0.01665	-17.83956	-4.28500	-176.57214	0.00041	-0.00060	0.00409	-0.00017	-0.00001	-0.00001	99.56703	3.54181	163.98611	-0.17317	-0.00422	0.00189	0.09298
66			0.65000	24.02061	0.01829	14.79098	0.49721	-0.03439	0.00380	0.33902	-0.01086	0.00058	-0.00815	-0.06012	1.08519	45.21835	4.91181	-30.72270	1.51902	0.42942	0.42661	3.20339	0.20708	0.22967	23.93638	7.60254	12.96168	-0.31896	1.00336	0.11500	-0.29666	-0.01864	0.01474	-17.63162	-4.28624	-176.57837	0.00087	-0.00054	0.00375	-0.00029	0.00000	0.00002	99.91411	3.55131	164.31540	-0.16138	-0.00396	0.00078	0.09496
67			0.66000	23.62604	-0.18653	14.80475	0.47861	-0.03934	-0.00256	0.33261	-0.01401	-0.00021	-0.00631	-0.05407	1.06113	44.00942	4.47747	-30.65260	1.44439	0.41437	0.41784	3.06998	0.17827	0.27689	23.42309	7.56832	12.81794	-0.30720	0.99457	0.10593	-0.28197	-0.06276	0.03585	-17.45272	-4.27712	-176.57454	0.00126	-0.00049	0.00356	-0.00038	0.00001	-0.00008	100.28225	3.54141	164.64648	-0.15094	-0.00381	-0.00190	0.09319
68			0.67000	23.22469	-0.39338	14.86878	0.45970	-0.04412	-0.00757	0.32451	-0.01727	0.00003	-0.00350	-0.05052	1.03285	42.79807	4.03174	-30.51750	1.37208	0.40156	0.40962	2.92888	0.15394	0.28925	22.93558	7.51470	12.57386	-0.30655	0.98555	0.09706	-0.27245	-0.08522	0.04502	-17.28695	-4.26892	-176.54497	0.00163	-0.00045	0.00348	-0.00046	0.00001	-0.00027	100.66097	3.51255	164.95224	-0.14217	-0.00387	-0.00544	0.09067
69			0.68000	22.81851	-0.59734	14.98597	0.44077	-0.04833	-0.01174	0.31415	-0.02016	0.00108	-0.00108	-0.05081	1.00684	41.58373	3.60670	-30.35636	1.31822	0.39317	0.40321	2.82204	0.13564	0.26892	22.47417	7.45233	12.28545	-0.32869	0.97633	0.08952	-0.27926	-0.08416	0.04406	-17.12395	-4.26896	-176.47961	0.00202	-0.00041	0.00347	-0.00056	0.00001	-0.00049	101.04816	3.47394	165.21733	-0.13500	-0.00420	-0.00934	0.08910
70			0.69000	22.41102	-0.79326	15.15145	0.41961	-0.05274	-0.01552	0.29958	-0.02257	0.00268	0.00047	-0.05088	0.98666	40.36427	3.22923	-30.20805	1.27618	0.38859	0.39777	2.73993	0.12248	0.22138	22.03498	7.39022	12.01037	-0.35122	0.96972	0.08307	-0.28323	-0.06051	0.03577	-16.95926	-4.28067	-176.37755	0.00243	-0.00038	0.00350	-0.00066	0.00001	-0.00071	101.44705	3.44008	165.44345	-0.12942	-0.00483	-0.01350	0.08908
71			0.70000	22.00557	-0.97552	15.35548	0.39770	-0.05767	-0.01861	0.28256	-0.02429	0.00447	0.00180	-0.04763	0.97520	39.13778	2.91808	-30.10496	1.23662	0.38938	0.39378	2.66344	0.11357	0.15569	21.61279	7.33335	11.79747	-0.35483	0.97350	0.07852	-0.27078	-0.01728	0.02366	-16.79401	-4.30693	-176.24788	0.00285	-0.00036	0.00356	-0.00076	0.00000	-0.00087	101.86277	3.42284	165.64767	-0.12489	-0.00565	-0.01763	0.09015
72			0.71000	21.60427	-1.13778	15.58750	0.37650	-0.06358	-0.02247	0.26527	-0.02523	0.00664	0.00367	-0.04095	0.96548	37.90351	2.68304	-30.06882	1.18659	0.39204	0.38971	2.56329	0.10595	0.08126	21.20274	7.28180	11.67933	-0.33689	0.98289	0.07504	-0.24297	0.04195	0.01020	-16.63409	-4.35280	-176.10452	0.00324	-0.00035	0.00364	-0.00080	-0.00001	-0.00099	102.29866	3.42505	165.85237	-0.12065	-0.00643	-0.02140	0.09118
73			0.72000	21.20772	-1.27369	15.83795	0.35981	-0.06940	-0.02603	0.25126	-0.02476	0.00886	0.00701	-0.03271	0.95288	36.66240	2.52563	-30.10827	1.12148	0.39740	0.38488	2.42752	0.09806	0.00895	20.80262	7.23130	11.66901	-0.30561	0.99727	0.07404	-0.20800	0.11119	-0.00232	-16.48769	-4.42566	-175.95819	0.00353	-0.00037	0.00374	-0.00077	-0.00003	-0.00108	102.75422	3.43805	166.07312	-0.11619	-0.00701	-0.02456	0.09116
74			0.73000	20.81533	-1.37771	16.09939	0.34654	-0.07356	-0.02772	0.24035	-0.02233	0.01050	0.01050	-0.02505	0.94105	35.41666	2.43906	-30.21796	1.05602	0.40706	0.37876	2.28767	0.08928	-0.04948	20.41281	7.17502	11.75895	-0.27778	1.01153	0.07623	-0.17862	0.18046	-0.01260	-16.36114	-4.53340	-175.81152	0.00364	-0.00040	0.00388	-0.00066	-0.00006	-0.00121	103.22523	3.44434	166.31157	-0.11187	-0.00735	-0.02714	0.08997
75			0.74000	20.42553	-1.44474	16.36735	0.33497	-0.07807	-0.02830	0.23180	-0.01873	0.01172	0.01268	-0.01890	0.93450	34.16858	2.40671	-30.37735	1.00372	0.41810	0.37061	2.17435	0.07897	-0.08325	20.03447	7.10570	11.91981	-0.26295	1.01869	0.08067	-0.16115	0.23577	-0.01897	-16.25634	-4.68092	-175.66109	0.00355	-0.00046	0.00408	-0.00051	-0.00009	-0.00139	103.70484	3.42522	166.55682	-0.10834	-0.00750	-0.02925	0.08811
76			0.75000	20.03582	-1.46974	16.64022	0.32857	-0.08305	-0.02842	0.22812	-0.01388	0.01282	0.01374	-0.01438	0.93498	32.92019	2.40444	-30.55341	0.96405	0.42929	0.36143	2.08412	0.06734	-0.08909	19.66773	7.01816	12.10567	-0.25831	1.02316	0.08678	-0.15277	0.26906	-0.01979	-16.17068	-4.86779	-175.50194	0.00329	-0.00053	0.00437	-0.00037	-0.00014	-0.00163	104.18578	3.37005	166.79149	-0.10610	-0.00759	-0.03116	0.08616
77			0.76000	19.64388	-1.44773	16.91870	0.32450	-0.08781	-0.02858	0.22687	-0.00768	0.01405	0.01565	-0.01141	0.93614	31.67722	2.41003	-30.71257	0.92850	0.44330	0.35405	1.99021	0.05474	-0.07464	19.31404	6.90988	12.26991	-0.26199	1.03511	0.09393	-0.15005	0.28430	-0.01473	-16.09908	-5.08782	-175.33250	0.00296	-0.00061	0.00472	-0.00027	-0.00019	-0.00188	104.66126	3.27876	166.99922	-0.10534	-0.00779	-0.03321	0.08450
78			0.77000	19.24868	-1.37495	17.20472	0.32312	-0.09104	-0.02852	0.22741	-0.00035	0.01529	0.01938	-0.00763	0.93672	30.45216	2.41214	-30.83338	0.88512	0.46133	0.34910	1.85988	0.04073	-0.05059	18.97832	6.78058	12.38134	-0.25579	1.06041	0.10116	-0.14058	0.29001	-0.00482	-16.03747	-5.32879	-175.15775	0.00266	-0.00068	0.00509	-0.00019	-0.00022	-0.00205	105.12663	3.15784	167.17224	-0.10607	-0.00825	-0.03565	0.08330
79			0.78000	18.85107	-1.24952	17.50038	0.33254	-0.09142	-0.02620	0.23444	0.00747	0.01530	0.02453	-0.00291	0.93653	29.26114	2.40852	-30.90692	0.82644	0.47987	0.34250	1.67914	0.02522	-0.02365	18.66604	6.63130	12.42463	-0.23051	1.09240	0.10958	-0.12012	0.28969	0.00862	-15.98508	-5.57178	-174.99046	0.00241	-0.00075	0.00543	-0.00013	-0.00024	-0.00202	105.57849	3.01662	167.31506	-0.10766	-0.00888	-0.03825	0.08199
80			0.79000	18.45368	-1.07036	17.80800	0.35027	-0.09101	-0.02150	0.24523	0.01538	0.01369	0.02968	-0.00063	0.93531	28.11979	2.39989	-30.93169	0.76991	0.49589	0.33245	1.49117	0.01001	0.00130	18.37984	6.46379	12.39337	-0.21250	1.11806	0.11967	-0.10419	0.28367	0.02499	-15.94334	-5.79561	-174.84639	0.00222	-0.00080	0.00569	-0.00009	-0.00023	-0.00177	106.01341	2.86414	167.43907	-0.10911	-0.00941	-0.04042	0.07965
81			0.80000	18.06025	-0.83517	18.13135	0.37217	-0.08979	-0.01575	0.25591	0.02325	0.01098	0.03333	-0.00053	0.93649	27.04143	2.38754	-30.91367	0.72382	0.50771	0.31968	1.31807	-0.00171	0.01960	18.11953	6.27984	12.28848	-0.20410	1.13301	0.12955	-0.09392	0.27546	0.04282	-15.91255	-5.98498	-174.73555	0.00204	-0.00082	0.00586	-0.00006	-0.00020	-0.00139	106.42691	2.70690	167.55228	-0.11001	-0.00975	-0.04203	0.07581
82			0.81000	17.67506	-0.54076	18.47616	0.39509	-0.08870	-0.00942	0.26358	0.03104	0.00724	0.03603	-0.00221	0.93949	26.03578	2.37269	-30.86718	0.68872	0.51692	0.30582	1.16442	-0.00713	0.02826	17.88261	6.08104	12.11853	-0.20541	1.14124	0.13909	-0.08883	0.27121	0.06023	-15.88911	-6.13591	-174.65919	0.00185	-0.00083	0.00595	-0.00005	-0.00016	-0.00100	106.81339	2.54924	167.65561	-0.11048	-0.00998	-0.04328	0.07062
83			0.82000	17.30211	-0.18618	18.84865	0.41642	-0.08704	-0.00264	0.26596	0.03793	0.00223	0.03993	-0.00421	0.94096	25.10825	2.35624	-30.81145	0.65535	0.52924	0.29401	1.01747	-0.00621	0.02747	17.66539	5.86808	11.89780	-0.20704	1.15648	0.14883	-0.08427	0.27861	0.07595	-15.86606	-6.25368	-174.61174	0.00167	-0.00083	0.00595	-0.00007	-0.00013	-0.00067	107.16798	2.39333	167.74545	-0.11080	-0.01027	-0.04447	0.06460
84			0.83000	16.94525	0.22370	19.25231	0.43490	-0.08282	0.00404	0.26222	0.04213	-0.00371	0.04480	-0.00560	0.94353	24.26089	2.34004	-30.76445	0.62375	0.54728	0.28583	0.88103	-0.00169	0.01917	17.46488	5.64031	11.64276	-0.20491	1.18374	0.15847	-0.07829	0.30270	0.08888	-15.83544	-6.34717	-174.58386	0.00149	-0.00081	0.00588	-0.00009	-0.00011	-0.00047	107.48831	2.24078	167.81831	-0.11120	-0.01067	-0.04571	0.05847
85			0.84000	16.60753	0.67805	19.68616	0.45048	-0.07729	0.01001	0.25319	0.04352	-0.00982	0.04885	-0.00622	0.94820	23.49261	2.32821	-30.73995	0.59677	0.56474	0.27861	0.76164	0.00281	0.00488	17.27948	5.39543	11.37021	-0.19958	1.21137	0.16697	-0.07096	0.34392	0.09774	-15.79045	-6.42759	-174.56511	0.00131	-0.00079	0.00574	-0.00012	-0.00010	-0.00041	107.77551	2.09257	167.87314	-0.11169	-0.01118	-0.04697	0.05280
86			0.85000	16.29037	1.16317	20.14564	0.46606	-0.07235	0.01472	0.24206	0.04328	-0.01514	0.05077	-0.00511	0.95815	22.79908	2.32686	-30.74842	0.57315	0.57598	0.27044	0.65817	0.00516	-0.01403	17.10884	5.13020	11.09655	-0.18378	1.23140	0.17338	-0.06001	0.40030	0.10157	-15.72672	-6.50995	-174.54538	0.00113	-0.00076	0.00555	-0.00014	-0.00011	-0.00047	108.03345	1.94930	167.91170	-0.11217	-0.01171	-0.04799	0.04788
87			0.86000	15.99315	1.66670	20.62590	0.48317	-0.06886	0.01785	0.23141	0.04256	-0.01900	0.04978	-0.00279	0.97593	22.17433	2.34162	-30.79898	0.55662	0.57891	0.26093	0.57343	0.00614	-0.03562	16.95308	4.84176	10.83615	-0.16263	1.23779	0.17712	-0.04800	0.46522	0.10049	-15.64186	-6.61179	-174.51518	0.00099	-0.00071	0.00536	-0.00016	-0.00013	-0.00066	108.26682	1.81145	167.93777	-0.11255	-0.01215	-0.04869	0.04353
88			0.87000	15.71309	2.17994	21.12353	0.50166	-0.06628	0.02068	0.22285	0.04153	-0.02253	0.04653	-0.00058	1.00005	21.61243	2.37435	-30.89817	0.54912	0.57612	0.25002	0.50576	0.00796	-0.05644	16.81260	4.52855	10.59857	-0.14499	1.23138	0.17957	-0.03804	0.52948	0.09657	-15.53426	-6.74886	-174.46474	0.00090	-0.00067	0.00518	-0.00018	-0.00016	-0.00096	108.47799	1.68127	167.95654	-0.11275	-0.01251	-0.04922	0.03924
89			0.88000	15.44591	2.69575	21.63383	0.52249	-0.06160	0.02384	0.21794	0.03848	-0.02619	0.04471	0.00104	1.02336	21.10866	2.42185	-31.04568	0.53981	0.57752	0.24150	0.44317	0.01228	-0.07266	16.68782	4.19177	10.38745	-0.12950	1.23002	0.18257	-0.02986	0.58994	0.09248	-15.40263	-6.93324	-174.38422	0.00088	-0.00064	0.00504	-0.00020	-0.00020	-0.00134	108.66665	1.56149	167.97382	-0.11273	-0.01282	-0.04975	0.03473
90			0.89000	15.18729	3.20499	22.14732	0.53955	-0.05290	0.02692	0.21443	0.03225	-0.02912	0.04629	0.00094	1.03992	20.65766	2.47551	-31.22898	0.53016	0.59072	0.23848	0.38933	0.01951	-0.08066	16.57747	3.83538	10.19939	-0.12663	1.24356	0.18646	-0.02607	0.64345	0.09027	-15.24704	-7.17301	-174.26508	0.00092	-0.00062	0.00494	-0.00024	-0.00024	-0.00177	108.83205	1.45310	167.99623	-0.11263	-0.01310	-0.05036	0.03018
91			0.90000	14.93437	3.69455	22.64851	0.55189	-0.04436	0.02769	0.21142	0.02565	-0.02854	0.04886	0.00032	1.05006	20.25088	2.52297	-31.42205	0.52090	0.60296	0.23785	0.34711	0.02910	-0.07676	16.47607	3.46520	10.02414	-0.12868	1.25401	0.18757	-0.02496	0.67630	0.08945	-15.06888	-7.47106	-174.10242	0.00097	-0.00062	0.00490	-0.00028	-0.00029	-0.00223	108.97517	1.35354	168.03175	-0.11271	-0.01337	-0.05106	0.02603
92			0.91000	14.68646	4.14966	23.12005	0.56317	-0.03575	0.02608	0.20908	0.01892	-0.02476	0.05026	-0.00041	1.05548	19.87797	2.55151	-31.59537	0.51050	0.60601	0.23648	0.31428	0.04106	-0.06204	16.37626	3.08779	9.85002	-0.12883	1.25118	0.18479	-0.02485	0.68304	0.08869	-14.86974	-7.82424	-173.89717	0.00100	-0.00065	0.00491	-0.00031	-0.00035	-0.00267	109.09882	1.25798	168.08965	-0.11310	-0.01356	-0.05175	0.02254
93			0.92000	14.44470	4.55703	23.54922	0.57023	-0.02780	0.02183	0.20509	0.01288	-0.01852	0.04934	-0.00145	1.05569	19.53169	2.55209	-31.73141	0.50283	0.59666	0.23334	0.28912	0.05669	-0.04267	16.27395	2.70998	9.67231	-0.13076	1.22851	0.17720	-0.02549	0.66396	0.08527	-14.65021	-8.22494	-173.65479	0.00098	-0.00069	0.00499	-0.00033	-0.00041	-0.00307	109.20666	1.16152	168.17674	-0.11381	-0.01360	-0.05231	0.01988
94			0.93000	14.21075	4.90652	23.93122	0.57747	-0.01969	0.01628	0.20024	0.00752	-0.01204	0.04629	-0.00194	1.05257	19.20872	2.51885	-31.82942	0.49157	0.57548	0.22776	0.26542	0.07649	-0.02361	16.16971	2.33880	9.49382	-0.12487	1.18780	0.16624	-0.02434	0.62281	0.07898	-14.41000	-8.66400	-173.38295	0.00094	-0.00075	0.00513	-0.00034	-0.00048	-0.00344	109.30305	1.06001	168.29427	-0.11472	-0.01336	-0.05249	0.01818
95			0.94000	13.98686	5.18980	24.26574	0.58762	-0.01163	0.01014	0.19416	0.00333	-0.00635	0.04276	-0.00317	1.05025	18.90588	2.44722	-31.89375	0.48185	0.55074	0.22243	0.24670	0.09894	-0.00551	16.06509	1.98131	9.31646	-0.12061	1.14358	0.15462	-0.02341	0.56789	0.07220	-14.14875	-9.13361	-173.08815	0.00088	-0.00080	0.00528	-0.00034	-0.00055	-0.00376	109.39293	0.95060	168.43594	-0.11583	-0.01279	-0.05203	0.01758
96			0.95000	13.77673	5.39880	24.55087	0.59637	-0.00441	0.00471	0.18388	0.00078	-0.00237	0.04028	-0.00661	1.04613	18.61808	2.33320	-31.92295	0.47959	0.52913	0.21831	0.23656	0.12134	0.01408	15.95966	1.64392	9.13687	-0.13217	1.10570	0.14460	-0.02579	0.50522	0.06711	-13.86764	-9.62625	-172.77620	0.00083	-0.00086	0.00540	-0.00034	-0.00062	-0.00399	109.48180	0.83309	168.59013	-0.11713	-0.01193	-0.05080	0.01818
97			0.96000	13.58573	5.52504	24.77955	0.60501	0.00195	0.00033	0.16842	-0.00011	-0.00012	0.03778	-0.00998	1.03732	18.34012	2.17456	-31.90746	0.47260	0.50365	0.21251	0.22784	0.13849	0.03655	15.85209	1.33168	8.94893	-0.14016	1.06503	0.13533	-0.02776	0.43412	0.06343	-13.57074	-10.12969	-172.45360	0.00081	-0.00093	0.00545	-0.00034	-0.00066	-0.00406	109.57521	0.70947	168.74312	-0.11836	-0.01083	-0.04879	0.01987
98			0.97000	13.42048	5.56045	24.94170	0.60849	0.00563	-0.00364	0.14585	0.00041	0.00075	0.03452	-0.01256	1.02431	18.06899	1.97209	-31.83479	0.46415	0.47328	0.20501	0.21968	0.14763	0.06032	15.74184	1.04788	8.74764	-0.14535	1.01897	0.12586	-0.02908	0.36040	0.06003	-13.26563	-10.62364	-172.12888	0.00078	-0.00098	0.00541	-0.00033	-0.00067	-0.00394	109.67775	0.58407	168.88243	-0.11902	-0.00952	-0.04593	0.02226
99			0.98000	13.28705	5.49917	25.02921	0.60726	0.00663	-0.00749	0.11751	0.00138	0.00028	0.03056	-0.01469	1.00847	17.80499	1.73017	-31.69753	0.45654	0.43968	0.19668	0.21046	0.14838	0.08189	15.63057	0.79331	8.53282	-0.15137	0.97084	0.11627	-0.02983	0.29393	0.05570	-12.96212	-11.08403	-171.81116	0.00074	-0.00101	0.00525	-0.00031	-0.00063	-0.00361	109.79208	0.46359	168.99741	-0.11888	-0.00811	-0.04227	0.02490
100			0.99000	13.18938	5.33802	25.03868	0.60427	0.00405	-0.01175	0.08656	0.00141	-0.00156	0.02586	-0.01511	0.99329	17.55091	1.45800	-31.49850	0.44593	0.40270	0.18804	0.19706	0.14076	0.09733	15.52214	0.56584	8.31240	-0.14827	0.92340	0.10697	-0.02765	0.24295	0.04942	-12.67089	-11.49018	-171.50903	0.00070	-0.00101	0.00496	-0.00027	-0.00053	-0.00311	109.91930	0.35575	169.08054	-0.11806	-0.00679	-0.03815	0.02740
101			1.00000	13.12793	5.07720	24.97218	0.59980	-0.00130	-0.01601	0.05598	-0.00063	-0.00469	0.02050	-0.01465	0.98316	17.31001	1.16931	-31.25255	0.43890	0.36681	0.18012	0.18304	0.12762	0.10435	15.42119	0.36111	8.10346	-0.14460	0.88169	0.09894	-0.02457	0.21185	0.04102	-12.40301	-11.82858	-171.23099	0.00067	-0.00096	0.00453	-0.00023	-0.00040	-0.00248	110.05885	0.26636	169.13045	-0.11680	-0.00571	-0.03385	0.02941
102			1.01000	13.09982	4.72120	24.83728	0.59697	-0.00763	-0.01937	0.02871	-0.00468	-0.00838	0.01495	-0.01505	0.97609	17.08372	0.87970	-30.98320	0.43653	0.33347	0.17250	0.17044	0.11162	0.10225	15.32993	0.17403	7.92766	-0.14941	0.84493	0.09272	-0.02279	0.19845	0.03119	-12.16937	-12.09212	-170.98657	0.00063	-0.00089	0.00398	-0.00018	-0.00027	-0.00181	110.20819	0.19786	169.15363	-0.11511	-0.00486	-0.02942	0.03055
103			1.02000	13.09903	4.28061	24.64753	0.59292	-0.01476	-0.02188	0.00688	-0.01066	-0.01178	0.00951	-0.01640	0.97061	16.87109	0.60297	-30.71595	0.44001	0.30461	0.16560	0.16054	0.09535	0.09252	15.24733	-0.00041	7.80288	-0.16566	0.81410	0.08827	-0.02300	0.19877	0.02098	-11.97895	-12.27902	-170.78485	0.00054	-0.00079	0.00336	-0.00012	-0.00015	-0.00117	110.36305	0.14941	169.16031	-0.11317	-0.00413	-0.02490	0.03063
104			1.03000	13.11703	3.77493	24.42299	0.59146	-0.02083	-0.02391	-0.00772	-0.01665	-0.01425	0.00339	-0.01763	0.96916	16.67125	0.35044	-30.47472	0.44399	0.27770	0.15892	0.15029	0.07910	0.07652	15.17086	-0.16758	7.73846	-0.18255	0.78606	0.08513	-0.02350	0.20839	0.01131	-11.83705	-12.39263	-170.63327	0.00038	-0.00068	0.00272	-0.00006	-0.00006	-0.00064	110.51835	0.11781	169.16002	-0.11120	-0.00346	-0.02041	0.02977
105			1.04000	13.14399	3.23369	24.18934	0.59308	-0.02906	-0.02642	-0.01462	-0.02412	-0.01574	-0.00461	-0.01673	0.97449	16.48609	0.13178	-30.28112	0.44530	0.24532	0.15092	0.13644	0.06156	0.05545	15.09961	-0.33348	7.73545	-0.18660	0.75074	0.08211	-0.02207	0.22123	0.00278	-11.74412	-12.44199	-170.53568	0.00016	-0.00057	0.00209	-0.00002	-0.00001	-0.00027	110.66983	0.09792	169.15817	-0.10921	-0.00283	-0.01623	0.02820
106			1.05000	13.17082	2.69326	23.97350	0.59778	-0.03965	-0.02957	-0.01467	-0.03206	-0.01597	-0.01463	-0.01312	0.99074	16.32105	-0.04494	-30.15270	0.44609	0.20781	0.14206	0.11754	0.04393	0.03242	15.03563	-0.50372	7.78896	-0.17502	0.70823	0.07897	-0.01795	0.23290	-0.00403	-11.69470	-12.44084	-170.49036	-0.00013	-0.00048	0.00152	0.00001	0.00002	-0.00005	110.81422	0.08342	169.15575	-0.10738	-0.00230	-0.01271	0.02621
107			1.06000	13.19101	2.19045	23.79725	0.61040	-0.04737	-0.03028	-0.00979	-0.03488	-0.01342	-0.02347	-0.00770	1.01382	16.18411	-0.17430	-30.09833	0.43789	0.17681	0.13281	0.09071	0.02940	0.01120	14.98349	-0.68222	7.88974	-0.14459	0.67646	0.08052	-0.01126	0.24490	-0.00936	-11.67833	-12.40493	-170.48987	-0.00044	-0.00041	0.00104	0.00001	0.00003	0.00004	110.94954	0.06859	169.15102	-0.10586	-0.00191	-0.01012	0.02406
108			1.07000	13.20134	1.75587	23.67105	0.62750	-0.05025	-0.02918	-0.00191	-0.03131	-0.00961	-0.02899	-0.00428	1.03381	16.08360	-0.25491	-30.11311	0.42783	0.15797	0.12571	0.05941	0.01828	-0.00471	14.94925	-0.87000	8.02498	-0.11928	0.65862	0.08435	-0.00519	0.25552	-0.01320	-11.68158	-12.34954	-170.52168	-0.00076	-0.00037	0.00068	0.00000	0.00003	0.00006	111.07468	0.04895	169.14076	-0.10482	-0.00170	-0.00862	0.02191
109			1.08000	13.20125	1.40908	23.59267	0.64118	-0.05095	-0.02714	0.00693	-0.02473	-0.00596	-0.03068	-0.00443	1.04339	16.02532	-0.28980	-30.17637	0.42367	0.15025	0.12121	0.02728	0.00916	-0.01393	14.93809	-1.06541	8.17786	-0.11370	0.64897	0.08757	-0.00026	0.26058	-0.01467	-11.69129	-12.28835	-170.57117	-0.00105	-0.00035	0.00047	0.00001	0.00003	0.00005	111.18900	0.02198	169.12192	-0.10442	-0.00165	-0.00814	0.01972
110			1.09000	13.19216	1.15700	23.55276	0.65194	-0.04988	-0.02458	0.01466	-0.01705	-0.00306	-0.02802	-0.00666	1.04502	16.01053	-0.28567	-30.25902	0.42143	0.15607	0.12035	-0.00322	0.00101	-0.01710	14.95240	-1.26498	8.32929	-0.11808	0.65490	0.09126	0.00474	0.26173	-0.01357	-11.69688	-12.23140	-170.62442	-0.00130	-0.00036	0.00039	0.00002	0.00003	0.00004	111.29104	-0.01184	169.09366	-0.10470	-0.00174	-0.00851	0.01729
111			1.10000	13.17665	0.99523	23.54319	0.66027	-0.04596	-0.02206	0.01988	-0.00967	-0.00091	-0.02291	-0.01104	1.04551	16.03487	-0.25197	-30.33494	0.42766	0.17318	0.12324	-0.02918	-0.00720	-0.01594	14.99040	-1.46382	8.46085	-0.13672	0.67320	0.09394	0.01057	0.25728	-0.00974	-11.69246	-12.18412	-170.67136	-0.00150	-0.00040	0.00044	0.00005	0.00002	0.00004	111.37833	-0.04805	169.05869	-0.10559	-0.00191	-0.00945	0.01444
112			1.11000	13.15758	0.91146	23.56166	0.67003	-0.04270	-0.02038	0.02218	-0.00442	0.00074	-0.01841	-0.01522	1.04764	16.08933	-0.19896	-30.38827	0.43552	0.18641	0.12591	-0.04837	-0.01442	-0.01190	15.04692	-1.65721	8.55751	-0.15209	0.68354	0.09425	0.01588	0.24046	-0.00375	-11.67647	-12.14787	-170.70656	-0.00168	-0.00046	0.00060	0.00008	0.00002	0.00003	111.44789	-0.07872	169.02283	-0.10681	-0.00208	-0.01063	0.01106
113			1.12000	13.13765	0.88903	23.61059	0.68216	-0.03949	-0.01703	0.02179	-0.00110	0.00186	-0.01516	-0.01681	1.05285	16.16248	-0.13685	-30.41447	0.43576	0.19446	0.12516	-0.05809	-0.01875	-0.00661	15.11440	-1.84122	8.60965	-0.14711	0.68650	0.09632	0.01735	0.21401	0.00315	-11.65009	-12.12062	-170.72818	-0.00187	-0.00054	0.00082	0.00011	0.00002	0.00003	111.49709	-0.09464	168.99249	-0.10841	-0.00227	-0.01194	0.00721
114			1.13000	13.11892	0.90876	23.69113	0.69344	-0.03611	-0.01200	0.01919	0.00053	0.00205	-0.01238	-0.01812	1.06055	16.24223	-0.07609	-30.41566	0.43886	0.20285	0.12307	-0.05961	-0.01961	-0.00112	15.18396	-2.01185	8.61446	-0.14292	0.68953	0.09943	0.01667	0.18215	0.01023	-11.61526	-12.09747	-170.73720	-0.00207	-0.00064	0.00109	0.00014	0.00002	0.00002	111.52422	-0.08909	168.97319	-0.11046	-0.00265	-0.01364	0.00305
115			1.14000	13.10293	0.94991	23.79742	0.70358	-0.03386	-0.00618	0.01524	0.00085	0.00127	-0.00966	-0.02003	1.06643	16.31815	-0.02764	-30.39350	0.44460	0.20986	0.12008	-0.05427	-0.01678	0.00507	15.24687	-2.16424	8.57504	-0.14503	0.69074	0.10234	0.01476	0.14545	0.01662	-11.57340	-12.07361	-170.73798	-0.00230	-0.00075	0.00137	0.00018	0.00003	0.00001	111.52879	-0.06078	168.96959	-0.11287	-0.00329	-0.01589	-0.00135
116			1.15000	13.09039	0.99016	23.91431	0.71156	-0.03232	-0.00059	0.01207	0.00014	0.00012	-0.00667	-0.02157	1.07069	16.38210	-0.00181	-30.34352	0.44952	0.21743	0.11768	-0.04261	-0.01120	0.01290	15.29620	-2.29358	8.49822	-0.14769	0.69549	0.10546	0.01137	0.10675	0.02175	-11.52393	-12.04699	-170.73740	-0.00253	-0.00086	0.00163	0.00024	0.00004	0.00002	111.51046	-0.01504	168.98518	-0.11534	-0.00406	-0.01831	-0.00599
117			1.16000	13.07967	1.00697	24.02076	0.71786	-0.02880	0.00477	0.01270	-0.00125	-0.00073	-0.00367	-0.02276	1.07324	16.42677	-0.00646	-30.25636	0.45152	0.22692	0.11614	-0.02500	-0.00393	0.02254	15.32788	-2.39622	8.39330	-0.14982	0.70588	0.10913	0.00704	0.06826	0.02523	-11.46441	-12.01822	-170.74113	-0.00276	-0.00096	0.00186	0.00033	0.00005	0.00004	111.46924	0.03833	169.01897	-0.11786	-0.00475	-0.02052	-0.01079
118			1.17000	13.06697	0.98157	24.09663	0.72332	-0.02534	0.00913	0.01890	-0.00279	-0.00066	-0.00224	-0.02312	1.07429	16.44552	-0.04565	-30.12459	0.44954	0.23033	0.11352	-0.00272	0.00412	0.03222	15.34059	-2.47043	8.27179	-0.14764	0.71007	0.11200	0.00227	0.03193	0.02625	-11.39159	-11.98886	-170.75230	-0.00299	-0.00105	0.00204	0.00044	0.00005	0.00007	111.40563	0.08808	169.06502	-0.12032	-0.00520	-0.02214	-0.01555
119			1.18000	13.04787	0.90279	24.12939	0.72744	-0.02249	0.01199	0.02999	-0.00417	0.00031	-0.00302	-0.02339	1.07471	16.43346	-0.11818	-29.95020	0.44753	0.22577	0.10978	0.02188	0.01127	0.03960	15.33498	-2.51694	8.14765	-0.14694	0.70422	0.11275	-0.00217	0.00226	0.02418	-11.30211	-11.96062	-170.77075	-0.00321	-0.00111	0.00218	0.00058	0.00004	0.00009	111.32122	0.12431	169.11319	-0.12256	-0.00530	-0.02296	-0.01996
120			1.19000	13.01934	0.76774	24.11553	0.72822	-0.02223	0.01372	0.04363	-0.00578	0.00171	-0.00528	-0.02323	1.07271	16.38870	-0.21739	-29.74426	0.44447	0.21455	0.10480	0.04636	0.01588	0.04312	15.31334	-2.53893	8.03556	-0.14618	0.69080	0.11247	-0.00600	-0.01733	0.01945	-11.19345	-11.93622	-170.79276	-0.00339	-0.00115	0.00226	0.00073	0.00003	0.00009	111.21919	0.14135	169.14998	-0.12453	-0.00507	-0.02297	-0.02362
121			1.20000	12.98002	0.58052	24.05758	0.72750	-0.02163	0.01519	0.05787	-0.00702	0.00324	-0.00788	-0.02243	1.06747	16.31234	-0.33256	-29.52176	0.43500	0.20220	0.09929	0.06815	0.01754	0.04284	15.27917	-2.54150	7.94876	-0.13982	0.67802	0.11322	-0.00870	-0.02634	0.01287	-11.06503	-11.91913	-170.81210	-0.00349	-0.00117	0.00228	0.00085	0.00002	0.00007	111.10401	0.13887	169.16199	-0.12637	-0.00465	-0.02242	-0.02627
122			1.21000	12.92955	0.35033	23.96124	0.72529	-0.01970	0.01633	0.07130	-0.00735	0.00465	-0.01098	-0.02201	1.06155	16.20665	-0.45164	-29.29764	0.42549	0.19051	0.09405	0.08712	0.01665	0.03962	15.23597	-2.53030	7.89801	-0.13661	0.66584	0.11376	-0.01083	-0.02616	0.00474	-10.92020	-11.91146	-170.82309	-0.00350	-0.00117	0.00226	0.00092	0.00000	0.00002	110.98094	0.12092	169.14061	-0.12826	-0.00422	-0.02171	-0.02786
123			1.22000	12.86855	0.09059	23.83510	0.72285	-0.01854	0.01657	0.08245	-0.00743	0.00552	-0.01435	-0.02148	1.05805	16.07436	-0.56355	-29.08612	0.41703	0.17898	0.08955	0.10313	0.01401	0.03428	15.18581	-2.51058	7.89085	-0.13431	0.65407	0.11385	-0.01261	-0.01919	-0.00429	-10.76666	-11.91227	-170.82248	-0.00342	-0.00116	0.00221	0.00090	-0.00000	-0.00003	110.85500	0.09380	169.08507	-0.13006	-0.00390	-0.02115	-0.02842
124			1.23000	12.79916	-0.18233	23.69100	0.72139	-0.01807	0.01732	0.08960	-0.00731	0.00610	-0.01690	-0.02110	1.05682	15.91945	-0.65935	-28.90098	0.40934	0.17120	0.08551	0.11535	0.01081	0.02723	15.12981	-2.48653	7.93095	-0.13447	0.64728	0.11512	-0.01438	-0.00858	-0.01354	-10.61531	-11.91841	-170.80989	-0.00330	-0.00115	0.00216	0.00081	-0.00001	-0.00007	110.73031	0.06431	169.00092	-0.13169	-0.00373	-0.02089	-0.02821
125			1.24000	12.72530	-0.45073	23.54417	0.72148	-0.01802	0.01791	0.09149	-0.00694	0.00607	-0.01830	-0.02157	1.05658	15.74771	-0.73335	-28.75503	0.40370	0.16735	0.08280	0.12323	0.00777	0.01944	15.06875	-2.46075	8.01715	-0.14066	0.64458	0.11620	-0.01657	0.00239	-0.02217	-10.47770	-11.92577	-170.78801	-0.00318	-0.00114	0.00212	0.00067	-0.00000	-0.00009	110.60938	0.03673	168.89682	-0.13294	-0.00370	-0.02094	-0.02745
126			1.25000	12.65173	-0.69825	23.40946	0.72040	-0.01501	0.01946	0.08826	-0.00521	0.00583	-0.01862	-0.02131	1.05557	15.56656	-0.78372	-28.65651	0.39356	0.17006	0.08069	0.12473	0.00534	0.01174	15.00396	-2.43380	8.14341	-0.14110	0.64756	0.11889	-0.01766	0.01021	-0.02974	-10.36413	-11.92915	-170.76172	-0.00311	-0.00114	0.00212	0.00051	0.00001	-0.00009	110.49361	0.01373	168.78200	-0.13369	-0.00371	-0.02114	-0.02645
127			1.26000	12.58203	-0.91372	23.29638	0.71592	-0.01387	0.02066	0.08180	-0.00414	0.00511	-0.01802	-0.02055	1.05425	15.38251	-0.81285	-28.60409	0.38485	0.17537	0.07965	0.12289	0.00341	0.00556	14.93730	-2.40402	8.29895	-0.14110	0.65160	0.12116	-0.01813	0.01159	-0.03503	-10.28031	-11.92289	-170.73668	-0.00313	-0.00116	0.00215	0.00035	0.00003	-0.00007	110.38266	-0.00223	168.66420	-0.13409	-0.00380	-0.02158	-0.02561
128			1.27000	12.51772	-1.09348	23.20699	0.70726	-0.01478	0.02105	0.07430	-0.00368	0.00418	-0.01658	-0.01899	1.05314	15.19966	-0.82650	-28.58527	0.37794	0.18323	0.08016	0.11943	0.00187	0.00201	14.87037	-2.36811	8.46908	-0.13984	0.65820	0.12277	-0.01792	0.00471	-0.03738	-10.22609	-11.90240	-170.71928	-0.00324	-0.00119	0.00221	0.00023	0.00006	-0.00002	110.27473	-0.00847	168.55057	-0.13429	-0.00395	-0.02221	-0.02520
129			1.28000	12.45869	-1.24141	23.13617	0.69798	-0.01536	0.02159	0.06756	-0.00319	0.00354	-0.01441	-0.01752	1.05329	15.02003	-0.83165	-28.57943	0.37324	0.19477	0.08173	0.11579	0.00048	0.00161	14.80448	-2.32241	8.63858	-0.14119	0.67003	0.12453	-0.01763	-0.01036	-0.03711	-10.19613	-11.86506	-170.71457	-0.00338	-0.00121	0.00228	0.00013	0.00010	0.00004	110.16770	-0.00161	168.44673	-0.13439	-0.00417	-0.02300	-0.02518
130			1.29000	12.40398	-1.36674	23.07469	0.68922	-0.01545	0.02215	0.06194	-0.00280	0.00333	-0.01203	-0.01604	1.05402	14.84386	-0.83501	-28.56412	0.36906	0.20751	0.08367	0.11234	-0.00083	0.00443	14.74047	-2.26373	8.79494	-0.14373	0.68405	0.12618	-0.01725	-0.03231	-0.03463	-10.18208	-11.81006	-170.72534	-0.00350	-0.00124	0.00238	0.00009	0.00013	0.00012	110.06000	0.02243	168.35771	-0.13427	-0.00444	-0.02401	-0.02531
131			1.30000	12.35277	-1.48099	23.01218	0.68005	-0.01474	0.02354	0.05660	-0.00250	0.00372	-0.00955	-0.01379	1.05428	14.67035	-0.84267	-28.51963	0.36226	0.22145	0.08495	0.10840	-0.00191	0.01001	14.67842	-2.19004	8.92921	-0.14324	0.70087	0.12917	-0.01647	-0.05924	-0.03084	-10.17431	-11.73838	-170.75023	-0.00355	-0.00126	0.00254	0.00010	0.00016	0.00019	109.95164	0.06751	168.28633	-0.13385	-0.00488	-0.02569	-0.02520
132			1.31000	12.30510	-1.59495	22.93916	0.66975	-0.01462	0.02517	0.04991	-0.00248	0.00461	-0.00738	-0.01209	1.05491	14.49901	-0.85957	-28.43094	0.36065	0.23523	0.08609	0.10561	-0.00262	0.01756	14.61788	-2.10071	9.03523	-0.15315	0.71865	0.13176	-0.01691	-0.08863	-0.02569	-10.16320	-11.65380	-170.78329	-0.00348	-0.00128	0.00281	0.00014	0.00018	0.00023	109.84411	0.13496	168.23213	-0.13327	-0.00566	-0.02867	-0.02436
133			1.32000	12.26279	-1.71593	22.84875	0.65968	-0.01444	0.02748	0.04002	-0.00256	0.00600	-0.00557	-0.01020	1.05655	14.33135	-0.88875	-28.29002	0.36072	0.24930	0.08666	0.10153	-0.00298	0.02576	14.55851	-1.99692	9.10984	-0.16845	0.74025	0.13550	-0.01793	-0.11741	-0.02008	-10.14073	-11.56436	-170.81499	-0.00326	-0.00131	0.00322	0.00020	0.00018	0.00022	109.74193	0.22120	168.19093	-0.13295	-0.00693	-0.03355	-0.02207
134			1.33000	12.22949	-1.84676	22.73770	0.64884	-0.01326	0.03125	0.02479	-0.00246	0.00796	-0.00325	-0.00742	1.05790	14.17131	-0.93054	-28.09751	0.35925	0.26780	0.08680	0.09371	-0.00314	0.03303	14.50001	-1.88211	9.15401	-0.18581	0.77281	0.14245	-0.01922	-0.14254	-0.01484	-10.10246	-11.48173	-170.83488	-0.00289	-0.00137	0.00380	0.00024	0.00017	0.00015	109.65365	0.31681	168.15627	-0.13331	-0.00871	-0.04038	-0.01733
135			1.34000	12.21121	-1.98535	22.60833	0.63880	-0.00934	0.03623	0.00254	-0.00176	0.01016	-0.00158	-0.00513	1.05980	14.02553	-0.98250	-27.86379	0.36093	0.28786	0.08616	0.08208	-0.00321	0.03773	14.44201	-1.76242	9.17251	-0.21288	0.80831	0.15046	-0.02165	-0.15751	-0.01004	-10.04819	-11.41879	-170.83542	-0.00244	-0.00146	0.00454	0.00025	0.00013	-0.00002	109.59261	0.40911	168.12360	-0.13445	-0.01083	-0.04866	-0.00906
136			1.35000	12.21560	-2.12575	22.46918							-0.00261	-0.00370	1.06672	13.90234	-1.03981	-27.60753							14.38406	-1.64680	9.17233							-9.98059	-11.38524	-170.81238							109.57598	0.48624	168.09192
137			1.36000	12.25103	-2.25966	22.33489							-0.00534	-0.00296	1.07686	13.81166	-1.09635	-27.35243							14.32616	-1.54565	9.16031							-9.90210	-11.38582	-170.76329							109.62232	0.53969	168.06256
[truncated: 11 more columns]
