# Supplementary material for: Analysis of the impact of different landing heights and lateralities on lower limb joint load based on statistical parametric mapping
Source: PLoS One. 2025 May 30;20(5):e0324656. doi: 10.1371/journal.pone.0324656 (PMC12124505; doi:10.1371/journal.pone.0324656)
Supplement: S1 File — (ZIP) [file pone.0324656.s001.zip › Original data/019/左前30.xlsx]

## Sheet: Sheet1
Var1	C__Users_dell_Documents_Qualisys_GAIT1214_Data_xinchanglun_xinc	C__Users_dell_Documents_Qualisys_GAIT1214_Data_xinchanglun_x_1	C__Users_dell_Documents_Qualisys_GAIT1214_Data_xinchanglun_x_2	C__Users_dell_Documents_Qualisys_GAIT1214_Data_xinchanglun_x_3	C__Users_dell_Documents_Qualisys_GAIT1214_Data_xinchanglun_x_4	C__Users_dell_Documents_Qualisys_GAIT1214_Data_xinchanglun_x_5	C__Users_dell_Documents_Qualisys_GAIT1214_Data_xinchanglun_x_6	C__Users_dell_Documents_Qualisys_GAIT1214_Data_xinchanglun_x_7	C__Users_dell_Documents_Qualisys_GAIT1214_Data_xinchanglun_x_8	C__Users_dell_Documents_Qualisys_GAIT1214_Data_xinchanglun_x_9	C__Users_dell_Documents_Qualisys_GAIT1214_Data_xinchanglun_x_10	C__Users_dell_Documents_Qualisys_GAIT1214_Data_xinchanglun_x_11	C__Users_dell_Documents_Qualisys_GAIT1214_Data_xinchanglun_x_12	C__Users_dell_Documents_Qualisys_GAIT1214_Data_xinchanglun_x_13	C__Users_dell_Documents_Qualisys_GAIT1214_Data_xinchanglun_x_14	C__Users_dell_Documents_Qualisys_GAIT1214_Data_xinchanglun_x_15	C__Users_dell_Documents_Qualisys_GAIT1214_Data_xinchanglun_x_16	C__Users_dell_Documents_Qualisys_GAIT1214_Data_xinchanglun_x_17	C__Users_dell_Documents_Qualisys_GAIT1214_Data_xinchanglun_x_18	C__Users_dell_Documents_Qualisys_GAIT1214_Data_xinchanglun_x_19	C__Users_dell_Documents_Qualisys_GAIT1214_Data_xinchanglun_x_20	C__Users_dell_Documents_Qualisys_GAIT1214_Data_xinchanglun_x_21	C__Users_dell_Documents_Qualisys_GAIT1214_Data_xinchanglun_x_22	C__Users_dell_Documents_Qualisys_GAIT1214_Data_xinchanglun_x_23	C__Users_dell_Documents_Qualisys_GAIT1214_Data_xinchanglun_x_24	C__Users_dell_Documents_Qualisys_GAIT1214_Data_xinchanglun_x_25	C__Users_dell_Documents_Qualisys_GAIT1214_Data_xinchanglun_x_26	C__Users_dell_Documents_Qualisys_GAIT1214_Data_xinchanglun_x_27	C__Users_dell_Documents_Qualisys_GAIT1214_Data_xinchanglun_x_28	C__Users_dell_Documents_Qualisys_GAIT1214_Data_xinchanglun_x_29	C__Users_dell_Documents_Qualisys_GAIT1214_Data_xinchanglun_x_30	C__Users_dell_Documents_Qualisys_GAIT1214_Data_xinchanglun_x_31	C__Users_dell_Documents_Qualisys_GAIT1214_Data_xinchanglun_x_32	C__Users_dell_Documents_Qualisys_GAIT1214_Data_xinchanglun_x_33	C__Users_dell_Documents_Qualisys_GAIT1214_Data_xinchanglun_x_34	C__Users_dell_Documents_Qualisys_GAIT1214_Data_xinchanglun_x_35	C__Users_dell_Documents_Qualisys_GAIT1214_Data_xinchanglun_x_36	C__Users_dell_Documents_Qualisys_GAIT1214_Data_xinchanglun_x_37	C__Users_dell_Documents_Qualisys_GAIT1214_Data_xinchanglun_x_38	C__Users_dell_Documents_Qualisys_GAIT1214_Data_xinchanglun_x_39	C__Users_dell_Documents_Qualisys_GAIT1214_Data_xinchanglun_x_40	C__Users_dell_Documents_Qualisys_GAIT1214_Data_xinchanglun_x_41	C__Users_dell_Documents_Qualisys_GAIT1214_Data_xinchanglun_x_42	C__Users_dell_Documents_Qualisys_GAIT1214_Data_xinchanglun_x_43	C__Users_dell_Documents_Qualisys_GAIT1214_Data_xinchanglun_x_44	C__Users_dell_Documents_Qualisys_GAIT1214_Data_xinchanglun_x_45	C__Users_dell_Documents_Qualisys_GAIT1214_Data_xinchanglun_x_46	C__Users_dell_Documents_Qualisys_GAIT1214_Data_xinchanglun_x_47	C__Users_dell_Documents_Qualisys_GAIT1214_Data_xinchanglun_x_48
	CD	ZD	TIME	Right Ankle Angles	Right Ankle Angles	Right Ankle Angles	Right Ankle Moment	Right Ankle Moment	Right Ankle Moment	Right Ankle Power	Right Ankle Power	Right Ankle Power	Right Knee Angles	Right Knee Angles	Right Knee Angles	Right Knee Moment	Right Knee Moment	Right Knee Moment	Right Knee Power	Right Knee Power	Right Knee Power	Right Hip Angles	Right Hip Angles	Right Hip Angles	Right Hip Moment	Right Hip Moment	Right Hip Moment	Right Hip Power	Right Hip Power	Right Hip Power	Left Ankle Angles	Left Ankle Angles	Left Ankle Angles	Left Ankle Moment	Left Ankle Moment	Left Ankle Moment	Left Ankle Power	Left Ankle Power	Left Ankle Power	Left Knee Angles	Left Knee Angles	Left Knee Angles	Left Knee Moment	Left Knee Moment	Left Knee Moment	Left Knee Power	Left Knee Power	Left Knee Power	Left Hip Angles
	EVENT_LABEL	EVENT_LABEL	FRAME_NUMBERS	LINK_MODEL_BASED	LINK_MODEL_BASED	LINK_MODEL_BASED	LINK_MODEL_BASED	LINK_MODEL_BASED	LINK_MODEL_BASED	LINK_MODEL_BASED	LINK_MODEL_BASED	LINK_MODEL_BASED	LINK_MODEL_BASED	LINK_MODEL_BASED	LINK_MODEL_BASED	LINK_MODEL_BASED	LINK_MODEL_BASED	LINK_MODEL_BASED	LINK_MODEL_BASED	LINK_MODEL_BASED	LINK_MODEL_BASED	LINK_MODEL_BASED	LINK_MODEL_BASED	LINK_MODEL_BASED	LINK_MODEL_BASED	LINK_MODEL_BASED	LINK_MODEL_BASED	LINK_MODEL_BASED	LINK_MODEL_BASED	LINK_MODEL_BASED	LINK_MODEL_BASED	LINK_MODEL_BASED	LINK_MODEL_BASED	LINK_MODEL_BASED	LINK_MODEL_BASED	LINK_MODEL_BASED	LINK_MODEL_BASED	LINK_MODEL_BASED	LINK_MODEL_BASED	LINK_MODEL_BASED	LINK_MODEL_BASED	LINK_MODEL_BASED	LINK_MODEL_BASED	LINK_MODEL_BASED	LINK_MODEL_BASED	LINK_MODEL_BASED	LINK_MODEL_BASED	LINK_MODEL_BASED	LINK_MODEL_BASED
	ORIGINAL	ORIGINAL	ORIGINAL	ORIGINAL	ORIGINAL	ORIGINAL	ORIGINAL	ORIGINAL	ORIGINAL	ORIGINAL	ORIGINAL	ORIGINAL	ORIGINAL	ORIGINAL	ORIGINAL	ORIGINAL	ORIGINAL	ORIGINAL	ORIGINAL	ORIGINAL	ORIGINAL	ORIGINAL	ORIGINAL	ORIGINAL	ORIGINAL	ORIGINAL	ORIGINAL	ORIGINAL	ORIGINAL	ORIGINAL	ORIGINAL	ORIGINAL	ORIGINAL	ORIGINAL	ORIGINAL	ORIGINAL	ORIGINAL	ORIGINAL	ORIGINAL	ORIGINAL	ORIGINAL	ORIGINAL	ORIGINAL	ORIGINAL	ORIGINAL	ORIGINAL	ORIGINAL	ORIGINAL	ORIGINAL
ITEM	X	X	X	X	Y	Z	X	Y	Z	X	Y	Z	X	Y	Z	X	Y	Z	X	Y	Z	X	Y	Z	X	Y	Z	X	Y	Z	X	Y	Z	X	Y	Z	X	Y	Z	X	Y	Z	X	Y	Z	X	Y	Z	X
1	1.52000	1.64000	0.00000	5.33569	3.56067	17.75725							4.92314	-2.51030	-26.04313							10.22213	4.45296	3.52401							-3.14935	-3.26161	-174.65089							-6.28962	-6.15127	165.60796							1.81239
2			0.01000	5.47709	3.49590	17.11583							4.61903	-2.63715	-25.46564							9.99245	4.46112	3.45174							-3.57856	-3.34437	-174.52315							-5.56130	-6.21569	165.79700							2.10417
3			0.02000	5.64300	3.44637	16.56075	-0.01023	-0.00197	0.00008	0.00273	0.00004	0.00007	4.31269	-2.74153	-24.95421	-0.00222	-0.00910	-0.00317	-0.00108	-0.00082	-0.00254	9.75803	4.45609	3.36088	-0.01028	-0.05175	-0.00368	-0.00429	0.00024	-0.00066	-4.02442	-3.43507	-174.37158	0.01106	0.00028	0.00078	0.00888	0.00004	-0.00023	-4.79529	-6.28538	165.99347	0.00696	0.00630	0.00092	-0.00976	0.00098	-0.00030	2.41305
4			0.03000	5.84198	3.42350	16.14657	-0.01039	-0.00189	0.00027	0.00363	0.00009	0.00015	4.01991	-2.80923	-24.55730	0.00146	-0.00988	-0.00382	0.00067	-0.00037	-0.00215	9.52950	4.43143	3.24768	-0.02747	-0.05241	-0.00126	-0.01091	-0.00145	-0.00028	-4.47912	-3.53178	-174.19089	0.01104	0.00031	0.00081	0.00900	0.00005	-0.00029	-3.99607	-6.36322	166.18410	0.00855	0.00794	0.00080	-0.01245	0.00136	-0.00024	2.74060
5			0.04000	6.08199	3.43810	15.91203	-0.01053	-0.00184	0.00045	0.00471	0.00016	0.00010	3.75616	-2.82928	-24.31364	0.00354	-0.01012	-0.00419	0.00145	0.00029	-0.00114	9.32189	4.38226	3.11218	-0.03736	-0.04978	0.00050	-0.01307	-0.00325	0.00013	-4.93427	-3.63357	-173.98137	0.01103	0.00035	0.00085	0.00895	0.00005	-0.00034	-3.16696	-6.45738	166.35085	0.00869	0.00970	0.00071	-0.01303	0.00191	-0.00017	3.09093
6			0.05000	6.37053	3.49830	15.87302	-0.01062	-0.00182	0.00060	0.00593	0.00025	-0.00006	3.53479	-2.79668	-24.24433	0.00365	-0.00971	-0.00422	0.00125	0.00096	0.00015	9.15068	4.30810	2.95798	-0.03946	-0.04501	0.00129	-0.01093	-0.00454	0.00039	-5.38170	-3.73988	-173.74883	0.01099	0.00040	0.00088	0.00874	0.00006	-0.00038	-2.31179	-6.57282	166.47581	0.00740	0.01125	0.00066	-0.01132	0.00254	-0.00010	3.46892
7			0.06000	6.71427	3.60843	16.01859	-0.01063	-0.00183	0.00064	0.00719	0.00034	-0.00026	3.36645	-2.71386	-24.34820	0.00193	-0.00883	-0.00390	0.00049	0.00142	0.00127	9.02837	4.21363	2.79251	-0.03436	-0.03941	0.00091	-0.00638	-0.00501	0.00028	-5.81377	-3.84939	-173.50291	0.01093	0.00046	0.00089	0.00835	0.00007	-0.00040	-1.43641	-6.70786	166.54253	0.00477	0.01240	0.00068	-0.00737	0.00309	-0.00003	3.87834
8			0.07000	7.11743	3.76843	16.31406	-0.01053	-0.00188	0.00054	0.00837	0.00045	-0.00034	3.25976	-2.59077	-24.60584	-0.00048	-0.00799	-0.00327	-0.00007	0.00163	0.00187	8.96221	4.10823	2.62848	-0.02544	-0.03538	-0.00071	-0.00218	-0.00491	-0.00021	-6.22391	-3.95930	-173.25507	0.01086	0.00052	0.00088	0.00784	0.00007	-0.00039	-0.54908	-6.85577	166.53609	0.00105	0.01312	0.00077	-0.00161	0.00343	0.00007	4.31980
9			0.08000	7.57857	3.97381	16.71244	-0.01031	-0.00196	0.00024	0.00924	0.00056	-0.00019	3.22033	-2.44303	-24.98955	-0.00163	-0.00766	-0.00233	-0.00007	0.00168	0.00179	8.95244	4.00405	2.48360	-0.01847	-0.03547	-0.00333	0.00019	-0.00473	-0.00081	-6.60730	-4.06584	-173.01654	0.01080	0.00058	0.00084	0.00724	0.00008	-0.00035	0.33979	-7.00651	166.44597	-0.00322	0.01356	0.00091	0.00487	0.00350	0.00021	4.78929
10			0.09000	8.08562	4.21451	17.16650	-0.00996	-0.00205	-0.00027	0.00957	0.00065	0.00023	3.24733	-2.29004	-25.47064	0.00017	-0.00803	-0.00109	-0.00001	0.00163	0.00099	8.99133	3.91407	2.37718	-0.01916	-0.04135	-0.00648	0.00170	-0.00463	-0.00103	-6.96046	-4.16430	-172.79698	0.01077	0.00063	0.00080	0.00662	0.00007	-0.00030	1.21746	-7.14831	166.26944	-0.00745	0.01382	0.00105	0.01090	0.00329	0.00039	5.27737
11			0.10000	8.61168	4.47294	17.63607	-0.00951	-0.00213	-0.00093	0.00914	0.00068	0.00080	3.33122	-2.15172	-26.01833	0.00528	-0.00891	0.00042	-0.00077	0.00140	-0.00041	9.06514	3.84896	2.32326	-0.02994	-0.05249	-0.00956	0.00429	-0.00417	-0.00057	-7.28116	-4.24844	-172.60524	0.01081	0.00068	0.00076	0.00598	0.00006	-0.00024	2.06953	-7.26875	166.01428	-0.01110	0.01397	0.00112	0.01542	0.00280	0.00055	5.76996
12			0.11000	9.11533	4.72079	18.08832	-0.00900	-0.00218	-0.00164	0.00789	0.00058	0.00130	3.45591	-2.04368	-26.59300	0.01237	-0.00959	0.00211	-0.00250	0.00092	-0.00208	9.15897	3.81360	2.32435	-0.04796	-0.06512	-0.01203	0.00833	-0.00292	0.00041	-7.56851	-4.31079	-172.45067	0.01090	0.00073	0.00075	0.00534	0.00004	-0.00018	2.88221	-7.35653	165.69814	-0.01367	0.01415	0.00110	0.01777	0.00209	0.00063	6.25037
13			0.12000	9.54630	4.91756	18.49216	-0.00851	-0.00218	-0.00222	0.00595	0.00033	0.00147	3.60259	-1.97333	-27.14029	0.01904	-0.00915	0.00378	-0.00437	0.00032	-0.00332	9.26102	3.80461	2.37045	-0.06623	-0.07343	-0.01349	0.01234	-0.00137	0.00141	-7.82280	-4.34489	-172.34369	0.01102	0.00076	0.00078	0.00469	0.00001	-0.00011	3.64497	-7.40402	165.34532	-0.01484	0.01460	0.00095	0.01785	0.00126	0.00059	6.70171
14			0.13000	9.85582	5.01714	18.81251	-0.00817	-0.00216	-0.00254	0.00362	-0.00004	0.00116	3.75388	-1.94028	-27.59572	0.02317	-0.00732	0.00513	-0.00546	-0.00010	-0.00341	9.36432	3.81173	2.44599	-0.07867	-0.07376	-0.01381	0.01482	-0.00069	0.00202	-8.04458	-4.34912	-172.29265	0.01112	0.00077	0.00084	0.00402	-0.00002	-0.00003	4.35253	-7.40968	164.98141	-0.01481	0.01539	0.00071	0.01639	0.00038	0.00044	7.11003
15			0.14000	10.00953	4.98255	19.01293	-0.00810	-0.00216	-0.00255	0.00114	-0.00048	0.00047	3.89841	-1.93890	-27.90117	0.02398	-0.00451	0.00586	-0.00558	-0.00020	-0.00217	9.46567	3.82141	2.53820	-0.08392	-0.06667	-0.01304	0.01561	-0.00133	0.00219	-8.23399	-4.32773	-172.30087	0.01118	0.00077	0.00093	0.00333	-0.00003	0.00007	5.00562	-7.37798	164.62900	-0.01408	0.01642	0.00046	0.01438	-0.00047	0.00027	7.46710
16			0.15000	9.99534	4.80210	19.06629	-0.00832	-0.00220	-0.00231	-0.00137	-0.00091	-0.00026	4.03524	-1.96094	-28.02326	0.02217	-0.00159	0.00581	-0.00530	-0.00009	-0.00029	9.56454	3.82097	2.64015	-0.08476	-0.05586	-0.01133	0.01561	-0.00269	0.00201	-8.39102	-4.28906	-172.36560	0.01118	0.00075	0.00103	0.00262	-0.00004	0.00017	5.61017	-7.31767	164.30441	-0.01322	0.01742	0.00027	0.01259	-0.00119	0.00014	7.77132
17			0.16000	9.82315	4.49417	18.96697	-0.00873	-0.00227	-0.00194	-0.00381	-0.00127	-0.00075	4.17423	-1.99715	-27.96316	0.01912	0.00031	0.00504	-0.00511	0.00002	0.00120	9.66280	3.80067	2.74795	-0.08449	-0.04626	-0.00908	0.01576	-0.00408	0.00160	-8.51599	-4.24176	-172.47934	0.01113	0.00071	0.00114	0.00193	-0.00003	0.00027	6.17552	-7.23982	164.01625	-0.01240	0.01814	0.00016	0.01119	-0.00165	0.00008	8.02705
18			0.17000	9.51916	4.09719	18.73803	-0.00920	-0.00232	-0.00159	-0.00596	-0.00150	-0.00093	4.33233	-2.03737	-27.75511	0.01595	0.00036	0.00376	-0.00517	0.00001	0.00168	9.76404	3.75522	2.85632	-0.08457	-0.04189	-0.00698	0.01647	-0.00550	0.00112	-8.60969	-4.19288	-172.63068	0.01106	0.00065	0.00123	0.00129	-0.00003	0.00036	6.71160	-7.15498	163.76587	-0.01164	0.01842	0.00014	0.01009	-0.00183	0.00006	8.24241
19			0.18000	9.11905	3.65327	18.42724	-0.00964	-0.00234	-0.00129	-0.00757	-0.00161	-0.00088	4.52747	-2.07007	-27.45413	0.01282	-0.00129	0.00230	-0.00518	0.00000	0.00128	9.87234	3.68384	2.95585	-0.08306	-0.04302	-0.00559	0.01729	-0.00724	0.00072	-8.67336	-4.14802	-172.80490	0.01099	0.00059	0.00131	0.00071	-0.00001	0.00042	7.22595	-7.07108	163.55121	-0.01103	0.01819	0.00022	0.00927	-0.00180	0.00008	8.42674
20			0.19000	8.66058	3.19612	18.09002	-0.00999	-0.00232	-0.00106	-0.00853	-0.00162	-0.00073	4.77249	-2.08449	-27.11672	0.00914	-0.00367	0.00097	-0.00453	0.00017	0.00057	9.99110	3.59041	3.03499	-0.07662	-0.04713	-0.00519	0.01726	-0.00906	0.00041	-8.70935	-4.11150	-172.98601	0.01095	0.00053	0.00138	0.00022	-0.00000	0.00043	7.72260	-6.99120	163.37074	-0.01086	0.01749	0.00041	0.00889	-0.00173	0.00012	8.58855
21			0.20000	8.17779	2.74680	17.76876	-0.01026	-0.00227	-0.00084	-0.00887	-0.00156	-0.00053	5.07110	-2.07427	-26.78294	0.00430	-0.00586	-0.00007	-0.00251	0.00052	-0.00004	10.12236	3.48274	3.08445	-0.06313	-0.05114	-0.00571	0.01538	-0.01014	0.00013	-8.72222	-4.08663	-173.15849	0.01095	0.00048	0.00145	-0.00013	0.00001	0.00041	8.20355	-6.91322	163.22551	-0.01137	0.01651	0.00070	0.00911	-0.00177	0.00017	8.73492
22			0.21000	7.69902	2.31649	17.48229	-0.01044	-0.00220	-0.00061	-0.00868	-0.00145	-0.00034	5.41876	-2.03971	-26.47042	-0.00174	-0.00742	-0.00083	0.00115	0.00093	-0.00043	10.26631	3.37137	3.10113	-0.04315	-0.05345	-0.00688	0.01126	-0.00994	-0.00020	-8.71898	-4.07630	-173.30856	0.01096	0.00043	0.00149	-0.00031	0.00001	0.00034	8.67158	-6.83128	163.11792	-0.01257	0.01534	0.00108	0.00996	-0.00195	0.00019	8.87182
23			0.22000	7.24709	1.91213	17.22873	-0.01051	-0.00210	-0.00038	-0.00804	-0.00130	-0.00019	5.80610	-1.98706	-26.17997	-0.00816	-0.00829	-0.00137	0.00585	0.00123	-0.00066	10.42103	3.26693	3.08928	-0.01958	-0.05367	-0.00825	0.00536	-0.00857	-0.00056	-8.70830	-4.08327	-173.42465	0.01097	0.00040	0.00150	-0.00031	0.00002	0.00024	9.13215	-6.73930	163.04738	-0.01445	0.01406	0.00149	0.01147	-0.00220	0.00018	9.00506
24			0.23000	6.83876	1.53960	16.99619	-0.01048	-0.00199	-0.00017	-0.00710	-0.00113	-0.00008	6.22081	-1.92575	-25.90539	-0.01392	-0.00872	-0.00177	0.01044	0.00136	-0.00081	10.58223	3.17730	3.05774	0.00386	-0.05280	-0.00942	-0.00107	-0.00669	-0.00085	-8.69991	-4.10911	-173.49918	0.01095	0.00038	0.00149	-0.00011	0.00003	0.00012	9.59381	-6.63309	163.00766	-0.01670	0.01268	0.00190	0.01353	-0.00239	0.00016	9.14024
25			0.24000	6.48306	1.20521	16.77390	-0.01036	-0.00189	-0.00002	-0.00603	-0.00094	-0.00001	6.64793	-1.86538	-25.64096	-0.01835	-0.00886	-0.00211	0.01387	0.00133	-0.00093	10.74401	3.10529	3.01471	0.02445	-0.05199	-0.01012	-0.00667	-0.00497	-0.00104	-8.70423	-4.15325	-173.52936	0.01092	0.00038	0.00146	0.00029	0.00003	0.00000	10.06773	-6.51053	162.98758	-0.01882	0.01116	0.00226	0.01591	-0.00246	0.00016	9.28315
26			0.25000	6.18080	0.91515	16.55827	-0.01017	-0.00179	0.00008	-0.00500	-0.00075	0.00003	7.06990	-1.81325	-25.38276	-0.02144	-0.00896	-0.00243	0.01566	0.00120	-0.00105	10.89976	3.04762	2.96201	0.04115	-0.05213	-0.01039	-0.01052	-0.00383	-0.00126	-8.73201	-4.21251	-173.51678	0.01091	0.00039	0.00142	0.00090	0.00004	-0.00010	10.56670	-6.37083	162.97321	-0.02030	0.00958	0.00251	0.01829	-0.00239	0.00020	9.43975
27			0.26000	5.92643	0.67440	16.35411	-0.00993	-0.00171	0.00011	-0.00412	-0.00058	0.00004	7.46880	-1.77380	-25.12890	-0.02339	-0.00904	-0.00273	0.01581	0.00102	-0.00116	11.04331	2.99631	2.89378	0.05412	-0.05235	-0.01035	-0.01234	-0.00336	-0.00161	-8.79413	-4.28132	-173.46609	0.01096	0.00041	0.00136	0.00171	0.00004	-0.00018	11.10424	-6.21330	162.94991	-0.02066	0.00798	0.00261	0.02019	-0.00219	0.00030	9.61614
28			0.27000	5.71048	0.48591	16.17296	-0.00968	-0.00164	0.00009	-0.00344	-0.00042	0.00003	7.82889	-1.74876	-24.88218	-0.02452	-0.00911	-0.00298	0.01465	0.00080	-0.00121	11.16953	2.94124	2.80106	0.06419	-0.05141	-0.01018	-0.01234	-0.00356	-0.00208	-8.90115	-4.35295	-173.38339	0.01112	0.00046	0.00128	0.00274	0.00004	-0.00023	11.69388	-6.03743	162.90407	-0.01959	0.00646	0.00253	0.02105	-0.00190	0.00043	9.81811
29			0.28000	5.52251	0.34976	16.02904	-0.00945	-0.00158	0.00005	-0.00296	-0.00027	0.00001	8.13870	-1.73733	-24.65270	-0.02535	-0.00888	-0.00309	0.01271	0.00056	-0.00114	11.27462	2.87297	2.67880	0.07226	-0.04885	-0.01000	-0.01080	-0.00424	-0.00260	-9.06241	-4.42093	-173.27533	0.01135	0.00053	0.00119	0.00397	0.00004	-0.00026	12.34866	-5.84325	162.82498	-0.01746	0.00507	0.00230	0.02082	-0.00156	0.00056	10.05149
30			0.29000	5.35353	0.26297	15.93361	-0.00927	-0.00154	0.00002	-0.00264	-0.00016	0.00000	8.39063	-1.73668	-24.45290	-0.02644	-0.00797	-0.00297	0.01045	0.00033	-0.00094	11.35453	2.78540	2.52782	0.07943	-0.04459	-0.00983	-0.00791	-0.00501	-0.00306	-9.28387	-4.47999	-173.15045	0.01157	0.00060	0.00110	0.00529	0.00003	-0.00025	13.08080	-5.63251	162.70659	-0.01528	0.00375	0.00204	0.02035	-0.00118	0.00065	10.32222
31			0.30000	5.19722	0.22023	15.88845	-0.00916	-0.00150	0.00001	-0.00243	-0.00006	0.00000	8.58045	-1.74339	-24.28911	-0.02801	-0.00621	-0.00257	0.00798	0.00015	-0.00066	11.40451	2.67660	2.35373	0.08609	-0.03824	-0.00957	-0.00373	-0.00538	-0.00335	-9.56629	-4.52484	-173.02303	0.01173	0.00067	0.00103	0.00654	0.00002	-0.00022	13.90183	-5.40744	162.54799	-0.01380	0.00256	0.00184	0.02058	-0.00082	0.00073	10.63688
32			0.31000	5.04993	0.21584	15.88171	-0.00912	-0.00149	0.00003	-0.00230	0.00003	-0.00000	8.70810	-1.75357	-24.15655	-0.02944	-0.00386	-0.00194	0.00525	0.00006	-0.00042	11.42102	2.54814	2.16607	0.09105	-0.03038	-0.00919	0.00132	-0.00515	-0.00339	-9.90359	-4.54990	-172.91458	0.01184	0.00074	0.00098	0.00753	-0.00000	-0.00015	14.82251	-5.16874	162.35114	-0.01287	0.00175	0.00168	0.02147	-0.00056	0.00079	11.00269
33			0.32000	4.90845	0.24523	15.88968	-0.00915	-0.00150	0.00005	-0.00228	0.00012	-0.00000	8.77739	-1.76203	-24.04092	-0.02946	-0.00145	-0.00122	0.00232	0.00003	-0.00024	11.40454	2.40282	1.97761	0.09178	-0.02226	-0.00871	0.00603	-0.00441	-0.00316	-10.28133	-4.55148	-172.84926	0.01190	0.00079	0.00098	0.00808	-0.00002	-0.00005	15.85236	-4.91528	162.11700	-0.01191	0.00168	0.00146	0.02215	-0.00054	0.00080	11.42774
34			0.33000	4.76453	0.30540	15.88535	-0.00923	-0.00152	0.00005	-0.00246	0.00020	0.00000	8.79118	-1.76307	-23.92645	-0.02714	0.00037	-0.00065	-0.00051	-0.00001	-0.00013	11.36085	2.24341	1.80333	0.08595	-0.01562	-0.00821	0.00881	-0.00356	-0.00270	-10.67588	-4.53023	-172.84671	0.01196	0.00083	0.00104	0.00804	-0.00003	0.00007	16.99724	-4.64413	161.84399	-0.01077	0.00235	0.00117	0.02216	-0.00076	0.00074	11.92085
35			0.34000	4.60275	0.39470	15.85074	-0.00933	-0.00156	0.00004	-0.00290	0.00029	0.00000	8.74852	-1.75173	-23.80767	-0.02262	0.00077	-0.00047	-0.00261	-0.00005	-0.00009	11.29957	2.07286	1.65958	0.07272	-0.01307	-0.00796	0.00871	-0.00337	-0.00211	-11.05742	-4.49040	-172.91960	0.01203	0.00085	0.00115	0.00738	-0.00004	0.00024	18.25703	-4.34944	161.52888	-0.00964	0.00353	0.00081	0.02166	-0.00117	0.00059	12.48980
36			0.35000	4.40890	0.51484	15.78881	-0.00943	-0.00160	-0.00001	-0.00349	0.00040	-0.00000	8.65199	-1.72414	-23.70016	-0.01722	-0.00060	-0.00076	-0.00342	0.00005	-0.00010	11.23231	1.89439	1.56252	0.05448	-0.01594	-0.00818	0.00635	-0.00456	-0.00144	-11.39684	-4.43749	-173.07491	0.01215	0.00085	0.00125	0.00620	-0.00002	0.00045	19.62353	-4.02080	161.16673	-0.00852	0.00489	0.00037	0.02058	-0.00172	0.00031	13.13887
37			0.36000	4.17948	0.67056	15.72299	-0.00953	-0.00163	-0.00009	-0.00408	0.00051	-0.00001	8.51563	-1.67752	-23.63832	-0.01250	-0.00311	-0.00129	-0.00317	0.00032	-0.00003	11.17042	1.71205	1.52595	0.03635	-0.02268	-0.00880	0.00345	-0.00705	-0.00057	-11.67303	-4.37809	-173.31491	0.01237	0.00084	0.00129	0.00473	-0.00000	0.00064	21.07839	-3.64424	160.75110	-0.00716	0.00616	-0.00020	0.01821	-0.00237	-0.00020	13.86558
38			0.37000	3.91976	0.86404	15.68171	-0.00963	-0.00167	-0.00020	-0.00456	0.00062	-0.00000	8.35996	-1.61052	-23.65770	-0.00939	-0.00608	-0.00178	-0.00259	0.00070	0.00025	11.12359	1.53074	1.55917	0.02234	-0.03188	-0.00976	0.00134	-0.01047	0.00058	-11.87797	-4.31792	-173.63670	0.01271	0.00083	0.00118	0.00323	0.00002	0.00075	22.59248	-3.20543	160.27806	-0.00523	0.00714	-0.00093	0.01367	-0.00307	-0.00104	14.66001
39			0.38000	3.63747	1.09116	15.68365	-0.00971	-0.00173	-0.00034	-0.00489	0.00072	0.00002	8.20294	-1.52333	-23.77815	-0.00812	-0.00924	-0.00214	-0.00221	0.00114	0.00068	11.09826	1.35567	1.66500	0.01367	-0.04321	-0.01105	0.00024	-0.01458	0.00202	-12.01836	-4.25886	-174.02986	0.01321	0.00080	0.00092	0.00200	0.00004	0.00068	24.12725	-2.69462	159.75310	-0.00267	0.00788	-0.00184	0.00697	-0.00382	-0.00231	15.50552
40			0.39000	3.34120	1.34454	15.73395	-0.00977	-0.00180	-0.00048	-0.00506	0.00081	0.00007	8.05713	-1.41869	-23.99979	-0.00857	-0.01241	-0.00240	-0.00214	0.00157	0.00116	11.09713	1.19174	1.83911	0.01015	-0.05630	-0.01263	-0.00026	-0.01890	0.00372	-12.11396	-4.19757	-174.47508	0.01380	0.00076	0.00054	0.00131	0.00004	0.00043	25.63822	-2.11247	159.19531	0.00027	0.00850	-0.00294	-0.00070	-0.00459	-0.00394	16.38118
41			0.40000	3.04070	1.61761	15.82820	-0.00982	-0.00188	-0.00061	-0.00505	0.00090	0.00014	7.93006	-1.30246	-24.30793	-0.01017	-0.01537	-0.00257	-0.00221	0.00187	0.00159	11.11890	1.04339	2.07085	0.01053	-0.07007	-0.01431	-0.00065	-0.02264	0.00553	-12.19396	-4.12628	-174.94574	0.01440	0.00070	0.00009	0.00137	0.00002	0.00007	27.08089	-1.47410	158.63593	0.00327	0.00927	-0.00426	-0.00784	-0.00541	-0.00580	17.26490
42			0.41000	2.74533	1.90615	15.95861	-0.00983	-0.00196	-0.00073	-0.00488	0.00099	0.00020	7.82393	-1.18297	-24.68127	-0.01215	-0.01790	-0.00269	-0.00223	0.00194	0.00191	11.15869	0.91381	2.34512	0.01282	-0.08311	-0.01585	-0.00111	-0.02512	0.00713	-12.29028	-4.03562	-175.41078	0.01487	0.00061	-0.00035	0.00223	-0.00001	-0.00028	28.41669	-0.80986	158.11086	0.00598	0.01038	-0.00584	-0.01316	-0.00626	-0.00759	18.13638
43			0.42000	2.46240	2.20726	16.11818	-0.00983	-0.00205	-0.00085	-0.00459	0.00107	0.00027	7.73561	-1.06869	-25.09698	-0.01399	-0.01981	-0.00270	-0.00221	0.00174	0.00206	11.20879	0.80337	2.64364	0.01535	-0.09413	-0.01703	-0.00147	-0.02615	0.00816	-12.42816	-3.91803	-175.83809	0.01506	0.00052	-0.00072	0.00360	-0.00004	-0.00052	29.61616	-0.15985	157.65305	0.00810	0.01170	-0.00753	-0.01583	-0.00692	-0.00874	18.97902
44			0.43000	2.19636	2.51847	16.29997	-0.00979	-0.00213	-0.00097	-0.00424	0.00114	0.00034	7.65860	-0.96597	-25.53063	-0.01550	-0.02107	-0.00260	-0.00222	0.00137	0.00199	11.26035	0.70826	2.94559	0.01709	-0.10249	-0.01775	-0.00155	-0.02621	0.00833	-12.61777	-3.77221	-176.20012	0.01490	0.00043	-0.00098	0.00496	-0.00006	-0.00060	30.65930	0.43402	157.28754	0.00969	0.01298	-0.00917	-0.01624	-0.00711	-0.00877	19.78094
45			0.44000	1.94907	2.83690	16.49566	-0.00973	-0.00221	-0.00109	-0.00387	0.00121	0.00040	7.58575	-0.87795	-25.95483	-0.01653	-0.02183	-0.00242	-0.00230	0.00100	0.00174	11.30517	0.62089	3.22818	0.01748	-0.10810	-0.01804	-0.00126	-0.02593	0.00755	-12.85166	-3.60538	-176.48106	0.01450	0.00038	-0.00115	0.00583	-0.00007	-0.00054	31.53366	0.93700	157.02733	0.01133	0.01410	-0.01061	-0.01560	-0.00673	-0.00762	20.53458
46			0.45000	1.72054	3.15764	16.69643	-0.00965	-0.00227	-0.00120	-0.00352	0.00124	0.00044	7.51190	-0.80497	-26.34228	-0.01682	-0.02228	-0.00221	-0.00237	0.00072	0.00140	11.33699	0.53259	3.46945	0.01587	-0.11123	-0.01798	-0.00070	-0.02563	0.00593	-13.10885	-3.43143	-176.68062	0.01400	0.00035	-0.00120	0.00599	-0.00008	-0.00042	32.23182	1.32902	156.87016	0.01346	0.01502	-0.01173	-0.01433	-0.00585	-0.00565	21.23525
47			0.46000	1.50947	3.47292	16.89537	-0.00958	-0.00233	-0.00130	-0.00321	0.00123	0.00046	7.43432	-0.74594	-26.67024	-0.01620	-0.02262	-0.00202	-0.00237	0.00058	0.00104	11.35178	0.43624	3.65082	0.01196	-0.11285	-0.01774	-0.00013	-0.02533	0.00376	-13.36132	-3.26516	-176.81078	0.01349	0.00032	-0.00113	0.00540	-0.00007	-0.00027	32.74923	1.60820	156.79672	0.01580	0.01580	-0.01244	-0.01179	-0.00461	-0.00356	21.87983
48			0.47000	1.31322	3.77262	17.08827	-0.00952	-0.00238	-0.00139	-0.00296	0.00117	0.00047	7.35182	-0.69958	-26.92203	-0.01470	-0.02303	-0.00187	-0.00225	0.00054	0.00069	11.34766	0.32810	3.75793	0.00584	-0.11419	-0.01754	0.00013	-0.02482	0.00125	-13.57961	-3.11841	-176.89012	0.01302	0.00029	-0.00092	0.00420	-0.00006	-0.00015	33.08419	1.78793	156.77426	0.01789	0.01657	-0.01278	-0.00766	-0.00316	-0.00199	22.46728
49			0.48000	1.12839	4.04622	17.27284	-0.00950	-0.00243	-0.00145	-0.00279	0.00107	0.00047	7.26392	-0.66504	-27.08607	-0.01253	-0.02362	-0.00177	-0.00202	0.00057	0.00037	11.32472	0.20811	3.78019	-0.00173	-0.11595	-0.01763	-0.00010	-0.02377	-0.00145	-13.73797	-2.99961	-176.93887	0.01267	0.00025	-0.00062	0.00259	-0.00004	-0.00007	33.23883	1.88918	156.76587	0.01978	0.01752	-0.01293	-0.00233	-0.00156	-0.00125	22.99957
50			0.49000	0.95157	4.28441	17.44706	-0.00951	-0.00248	-0.00150	-0.00269	0.00093	0.00044	7.16996	-0.64211	-27.15486	-0.01002	-0.02435	-0.00168	-0.00171	0.00060	0.00006	11.28372	0.07917	3.71133	-0.00931	-0.11762	-0.01810	-0.00081	-0.02173	-0.00434	-13.81800	-2.91426	-176.97438	0.01256	0.00021	-0.00030	0.00076	-0.00002	-0.00003	33.21809	1.93422	156.73759	0.02195	0.01868	-0.01301	0.00398	0.00020	-0.00132	23.48079
51			0.50000	0.78011	4.47906	17.60691	-0.00955	-0.00254	-0.00154	-0.00263	0.00074	0.00041	7.06897	-0.63138	-27.12576	-0.00748	-0.02502	-0.00158	-0.00136	0.00056	-0.00021	11.22579	-0.05334	3.55191	-0.01538	-0.11808	-0.01891	-0.00176	-0.01843	-0.00731	-13.81072	-2.86548	-177.00786	0.01275	0.00017	-0.00004	-0.00116	-0.00001	-0.00000	33.02748	1.94218	156.66180	0.02473	0.01996	-0.01305	0.01165	0.00218	-0.00204	23.91577
52			0.51000	0.61228	4.62381	17.74605	-0.00958	-0.00259	-0.00157	-0.00262	0.00053	0.00035	6.95979	-0.63485	-27.00348	-0.00527	-0.02546	-0.00145	-0.00103	0.00035	-0.00041	11.15193	-0.18246	3.31175	-0.01874	-0.11672	-0.01992	-0.00263	-0.01410	-0.01008	-13.71704	-2.85449	-177.04243	0.01321	0.00014	0.00014	-0.00309	0.00000	0.00001	32.67094	1.92585	156.51913	0.02822	0.02122	-0.01306	0.02134	0.00442	-0.00313	24.30770
53			0.52000	0.44726	4.71435	17.85738	-0.00960	-0.00263	-0.00159	-0.00261	0.00028	0.00026	6.84113	-0.65506	-26.80126	-0.00375	-0.02550	-0.00130	-0.00080	-0.00007	-0.00053	11.06320	-0.30125	3.00973	-0.01869	-0.11328	-0.02092	-0.00306	-0.00937	-0.01226	-13.54605	-2.88052	-177.07492	0.01387	0.00013	0.00022	-0.00494	0.00001	0.00001	32.14910	1.88847	156.30104	0.03241	0.02233	-0.01301	0.03382	0.00695	-0.00427	24.65700
54			0.53000	0.28534	4.74860	17.93456	-0.00959	-0.00264	-0.00157	-0.00259	0.00003	0.00016	6.71151	-0.69374	-26.53905	-0.00328	-0.02494	-0.00113	-0.00076	-0.00065	-0.00056	10.96080	-0.40434	2.67084	-0.01488	-0.10748	-0.02157	-0.00276	-0.00496	-0.01337	-13.31152	-2.94159	-177.09805	0.01465	0.00014	0.00019	-0.00665	0.00002	-0.00000	31.45877	1.82247	156.01051	0.03694	0.02318	-0.01289	0.04947	0.00978	-0.00511	24.96133
55			0.54000	0.12816	4.72692	17.97255	-0.00954	-0.00263	-0.00151	-0.00253	-0.00022	0.00005	6.56954	-0.75105	-26.24003	-0.00399	-0.02364	-0.00096	-0.00101	-0.00125	-0.00052	10.84625	-0.48813	2.32253	-0.00752	-0.09926	-0.02163	-0.00153	-0.00149	-0.01313	-13.02764	-3.03419	-177.10451	0.01543	0.00017	0.00006	-0.00816	0.00003	-0.00000	30.59422	1.71216	155.66080	0.04121	0.02362	-0.01267	0.06788	0.01275	-0.00545	25.21739
56			0.55000	-0.02127	4.65360	17.96913	-0.00945	-0.00258	-0.00137	-0.00240	-0.00042	-0.00005	6.41433	-0.82488	-25.92821	-0.00579	-0.02146	-0.00084	-0.00159	-0.00170	-0.00046	10.72130	-0.55200	1.99117	0.00251	-0.08847	-0.02086	0.00055	0.00060	-0.01151	-12.70540	-3.15360	-177.09053	0.01615	0.00024	-0.00013	-0.00951	0.00005	0.00001	29.54954	1.53969	155.27206	0.04477	0.02365	-0.01239	0.08800	0.01564	-0.00523	25.42283
57			0.56000	-0.15907	4.53850	17.92720	-0.00933	-0.00250	-0.00117	-0.00219	-0.00056	-0.00011	6.24626	-0.91105	-25.62803	-0.00825	-0.01837	-0.00079	-0.00243	-0.00186	-0.00040	10.58803	-0.59811	1.69966	0.01347	-0.07511	-0.01912	0.00314	0.00119	-0.00886	-12.35063	-3.29478	-177.05737	0.01679	0.00033	-0.00037	-0.01079	0.00008	0.00005	28.32062	1.29093	154.86720	0.04739	0.02343	-0.01210	0.10860	0.01828	-0.00459	25.57678
58			0.57000	-0.28191	4.39763	17.85602	-0.00919	-0.00241	-0.00092	-0.00193	-0.00061	-0.00012	6.06752	-1.00331	-25.36438	-0.01065	-0.01474	-0.00086	-0.00331	-0.00170	-0.00036	10.44880	-0.63174	1.46570	0.02283	-0.06032	-0.01655	0.00553	0.00058	-0.00584	-11.96432	-3.45539	-177.00957	0.01733	0.00044	-0.00062	-0.01209	0.00012	0.00010	26.90552	0.95824	154.46675	0.04879	0.02296	-0.01175	0.12788	0.02052	-0.00370	25.67779
59			0.58000	-0.38823	4.25057	17.77220	-0.00905	-0.00230	-0.00066	-0.00165	-0.00057	-0.00009	5.88167	-1.09369	-25.16254	-0.01236	-0.01111	-0.00102	-0.00397	-0.00132	-0.00030	10.30596	-0.66053	1.30000	0.02850	-0.04575	-0.01346	0.00705	-0.00053	-0.00313	-11.54476	-3.63771	-176.95146	0.01777	0.00056	-0.00085	-0.01343	0.00018	0.00015	25.30428	0.54067	154.08414	0.04855	0.02211	-0.01120	0.14312	0.02206	-0.00276	25.72249
60			0.59000	-0.47864	4.11633	17.69827	-0.00891	-0.00221	-0.00043	-0.00137	-0.00046	-0.00004	5.69310	-1.17341	-25.04648	-0.01302	-0.00799	-0.00122	-0.00424	-0.00089	-0.00015	10.16237	-0.69242	1.20587	0.02956	-0.03315	-0.01033	0.00730	-0.00146	-0.00118	-11.09056	-3.84623	-176.88434	0.01809	0.00066	-0.00099	-0.01472	0.00024	0.00020	23.52068	0.04509	153.72484	0.04636	0.02080	-0.01034	0.15120	0.02259	-0.00197	25.70690
61			0.60000	-0.55607	4.01081	17.65738	-0.00879	-0.00214	-0.00025	-0.00114	-0.00032	-0.00001	5.50587	-1.23478	-25.03374	-0.01283	-0.00563	-0.00135	-0.00416	-0.00053	0.00009	10.02150	-0.73343	1.17982	0.02688	-0.02352	-0.00749	0.00647	-0.00193	-0.00006	-10.60231	-4.08339	-176.80493	0.01823	0.00072	-0.00099	-0.01583	0.00029	0.00023	21.56613	-0.51297	153.38942	0.04203	0.01918	-0.00917	0.14905	0.02199	-0.00143	25.63038
62			0.61000	-0.62466	3.94571	17.66563	-0.00868	-0.00210	-0.00013	-0.00096	-0.00015	0.00001	5.32325	-1.27310	-25.12885	-0.01239	-0.00387	-0.00134	-0.00393	-0.00027	0.00033	9.88675	-0.78640	1.21320	0.02252	-0.01699	-0.00511	0.00515	-0.00200	0.00041	-10.08273	-4.34667	-176.70627	0.01813	0.00071	-0.00084	-0.01661	0.00031	0.00023	19.46261	-1.11074	153.07713	0.03570	0.01746	-0.00776	0.13502	0.02045	-0.00112	25.49809
63			0.62000	-0.68808	3.93018	17.72657	-0.00861	-0.00209	-0.00006	-0.00084	0.00005	0.00001	5.14923	-1.28824	-25.31964	-0.01184	-0.00257	-0.00120	-0.00355	-0.00012	0.00047	9.76102	-0.85033	1.29352	0.01747	-0.01357	-0.00329	0.00371	-0.00197	0.00048	-9.53540	-4.62930	-176.58078	0.01773	0.00066	-0.00053	-0.01696	0.00030	0.00017	17.24326	-1.72356	152.78757	0.02756	0.01577	-0.00617	0.10891	0.01830	-0.00092	25.32076
64			0.63000	-0.74851	3.97165	17.83360	-0.00857	-0.00211	-0.00004	-0.00076	0.00027	0.00001	4.98984	-1.28406	-25.58143	-0.01060	-0.00191	-0.00104	-0.00287	-0.00005	0.00052	9.64604	-0.92213	1.40546	0.01090	-0.01355	-0.00215	0.00211	-0.00219	0.00040	-8.96401	-4.92348	-176.42406	0.01700	0.00057	-0.00011	-0.01681	0.00027	0.00004	14.95074	-2.32940	152.51932	0.01788	0.01418	-0.00440	0.07224	0.01587	-0.00075	25.11220
65			0.64000	-0.80789	4.07483	17.97908	-0.00859	-0.00215	-0.00008	-0.00072	0.00051	0.00002	4.85223	-1.26660	-25.88898	-0.00824	-0.00223	-0.00094	-0.00188	-0.00002	0.00053	9.54256	-0.99764	1.53290	0.00214	-0.01733	-0.00185	0.00037	-0.00290	0.00037	-8.37239	-5.22498	-176.23639	0.01596	0.00044	0.00039	-0.01619	0.00021	-0.00017	12.63513	-2.91180	152.26805	0.00703	0.01272	-0.00248	0.02839	0.01344	-0.00051	24.88758
66			0.65000	-0.86847	4.23934	18.16065	-0.00865	-0.00223	-0.00018	-0.00070	0.00076	0.00006	4.74290	-1.24118	-26.22501	-0.00520	-0.00378	-0.00091	-0.00091	-0.00000	0.00055	9.45050	-1.07340	1.66135	-0.00775	-0.02536	-0.00250	-0.00120	-0.00416	0.00047	-7.76460	-5.53393	-176.02094	0.01467	0.00028	0.00095	-0.01515	0.00014	-0.00044	10.35108	-3.45977	152.02464	-0.00449	0.01125	-0.00043	-0.01768	0.01106	-0.00011	24.66336
67			0.66000	-0.93094	4.45834	18.37961	-0.00875	-0.00233	-0.00034	-0.00066	0.00099	0.00014	4.66728	-1.21067	-26.57869	-0.00239	-0.00659	-0.00090	-0.00027	0.00004	0.00056	9.36931	-1.14722	1.77865	-0.01687	-0.03812	-0.00414	-0.00231	-0.00591	0.00067	-7.14496	-5.85192	-175.78183	0.01322	0.00010	0.00149	-0.01380	0.00005	-0.00074	8.15456	-3.96657	151.77625	-0.01617	0.00952	0.00167	-0.06050	0.00856	0.00054	24.45744
68			0.67000	-0.99156	4.71828	18.63480	-0.00887	-0.00245	-0.00055	-0.00051	0.00118	0.00025	4.63024	-1.17537	-26.93825	-0.00054	-0.01045	-0.00084	-0.00002	0.00017	0.00052	9.29801	-1.21823	1.87417	-0.02371	-0.05519	-0.00674	-0.00284	-0.00784	0.00080	-6.51746	-6.17774	-175.52443	0.01170	-0.00010	0.00200	-0.01227	-0.00005	-0.00104	6.09887	-4.42806	151.51135	-0.02745	0.00757	0.00369	-0.09500	0.00614	0.00145	24.28800
69			0.68000	-1.04122	5.00014	18.91714	-0.00901	-0.00259	-0.00082	-0.00020	0.00130	0.00040	4.63606	-1.13501	-27.28567	0.00010	-0.01497	-0.00069	-0.00000	0.00040	0.00040	9.23536	-1.28593	1.93905	-0.02747	-0.07489	-0.01014	-0.00288	-0.00945	0.00064	-5.88574	-6.50676	-175.25578	0.01020	-0.00031	0.00245	-0.01071	-0.00016	-0.00128	4.23140	-4.84259	151.22552	-0.03760	0.00564	0.00547	-0.11674	0.00406	0.00251	24.17193
70			0.69000	-1.06713	5.28199	19.20784	-0.00914	-0.00274	-0.00112	0.00031	0.00132	0.00054	4.68766	-1.09107	-27.59694	-0.00057	-0.01980	-0.00049	0.00007	0.00072	0.00024	9.18017	-1.34949	1.96829	-0.02772	-0.09530	-0.01412	-0.00252	-0.01029	0.00005	-5.25320	-6.83363	-174.98247	0.00884	-0.00051	0.00279	-0.00923	-0.00026	-0.00146	2.59008	-5.21137	150.92384	-0.04617	0.00406	0.00693	-0.12428	0.00256	0.00344	24.12244
71			0.70000	-1.05451	5.54222	19.48133	-0.00926	-0.00288	-0.00142	0.00104	0.00123	0.00061	4.78684	-1.04721	-27.84736	-0.00262	-0.02461	-0.00034	0.00055	0.00101	0.00013	9.13178	-1.40736	1.96318	-0.02410	-0.11428	-0.01830	-0.00187	-0.01005	-0.00082	-4.62428	-7.15352	-174.70926	0.00767	-0.00068	0.00300	-0.00790	-0.00035	-0.00153	1.20098	-5.53761	150.62170	-0.05308	0.00279	0.00801	-0.11895	0.00152	0.00393	24.14747
72			0.71000	-0.98725	5.76312	19.71130	-0.00936	-0.00301	-0.00168	0.00200	0.00105	0.00057	4.93584	-1.00850	-28.01999	-0.00581	-0.02907	-0.00034	0.00176	0.00111	0.00008	9.09041	-1.45714	1.93364	-0.01727	-0.13013	-0.02227	-0.00111	-0.00875	-0.00152	-4.00602	-7.45997	-174.44124	0.00674	-0.00081	0.00307	-0.00676	-0.00039	-0.00150	0.07754	-5.82306	150.34558	-0.05811	0.00179	0.00868	-0.10290	0.00083	0.00372	24.24942
73			0.72000	-0.84874	5.93328	19.87751	-0.00944	-0.00311	-0.00188	0.00322	0.00078	0.00041	5.13823	-0.98033	-28.11221	-0.00972	-0.03284	-0.00051	0.00390	0.00088	0.00005	9.05664	-1.49585	1.89789	-0.00833	-0.14184	-0.02561	-0.00042	-0.00659	-0.00143	-3.40717	-7.74356	-174.18529	0.00603	-0.00089	0.00298	-0.00582	-0.00039	-0.00135	-0.77862	-6.06702	150.12749	-0.06058	0.00105	0.00889	-0.07882	0.00041	0.00275	24.42571
74			0.73000	-0.62301	6.04767	19.96919	-0.00950	-0.00317	-0.00201	0.00466	0.00048	0.00018	5.39803	-0.96709	-28.13582	-0.01410	-0.03567	-0.00083	0.00712	0.00028	-0.00000	9.03077	-1.51982	1.87883	0.00228	-0.14918	-0.02795	0.00009	-0.00377	-0.00010	-2.83482	-7.99251	-173.94798	0.00554	-0.00089	0.00274	-0.00510	-0.00033	-0.00112	-1.37660	-6.26893	149.99455	-0.06015	0.00055	0.00860	-0.05117	0.00017	0.00130	24.66931
75			0.74000	-0.29668	6.10590	19.98276	-0.00952	-0.00319	-0.00206	0.00628	0.00018	-0.00010	5.71685	-0.97136	-28.10904	-0.01890	-0.03720	-0.00120	0.01145	-0.00060	-0.00010	9.01144	-1.52512	1.89822	0.01476	-0.15187	-0.02900	0.00049	-0.00039	0.00236	-2.29184	-8.19553	-173.73503	0.00527	-0.00080	0.00238	-0.00461	-0.00024	-0.00084	-1.73567	-6.43137	149.96216	-0.05717	0.00028	0.00790	-0.02509	0.00007	-0.00021	24.96838
76			0.75000	0.13879	6.11057	19.91624	-0.00948	-0.00315	-0.00204	0.00794	-0.00010	-0.00038	6.09104	-0.99444	-28.04596	-0.02393	-0.03709	-0.00153	0.01662	-0.00158	-0.00022	8.99524	-1.50807	1.97147	0.02912	-0.14948	-0.02855	0.00103	0.00342	0.00531	-1.77714	-8.34501	-173.55138	0.00523	-0.00065	0.00196	-0.00436	-0.00013	-0.00058	-1.88405	-6.56049	150.03401	-0.05245	0.00023	0.00691	-0.00426	0.00005	-0.00141	25.30692
77			0.76000	0.68508	6.06664	19.76633	-0.00939	-0.00307	-0.00194	0.00947	-0.00033	-0.00065	6.51009	-1.03704	-27.95089	-0.02875	-0.03502	-0.00177	0.02182	-0.00243	-0.00036	8.97643	-1.46592	2.10463	0.04458	-0.14112	-0.02653	0.00219	0.00716	0.00779	-1.28775	-8.43928	-173.39941	0.00541	-0.00042	0.00151	-0.00432	-0.00005	-0.00036	-1.85644	-6.66421	150.20511	-0.04667	0.00040	0.00576	0.00992	0.00007	-0.00212	25.66612
78			0.77000	1.33442	5.98206	19.52991	-0.00924	-0.00294	-0.00174	0.01069	-0.00047	-0.00085	6.95667	-1.09984	-27.82106	-0.03255	-0.03087	-0.00194	0.02570	-0.00295	-0.00053	8.94725	-1.39808	2.29510	0.05897	-0.12602	-0.02297	0.00450	0.00996	0.00901	-0.82089	-8.48218	-173.27777	0.00576	-0.00015	0.00103	-0.00444	-0.00001	-0.00019	-1.69043	-6.74976	150.46391	-0.04008	0.00075	0.00453	0.01755	0.00012	-0.00229	26.02679
79			0.78000	2.06834	5.86877	19.21060	-0.00904	-0.00277	-0.00144	0.01146	-0.00051	-0.00089	7.40933	-1.18285	-27.65622	-0.03421	-0.02482	-0.00212	0.02678	-0.00297	-0.00069	8.89930	-1.30656	2.53474	0.06851	-0.10455	-0.01812	0.00798	0.01083	0.00857	-0.37370	-8.48229	-173.18138	0.00625	0.00016	0.00059	-0.00465	-0.00000	-0.00009	-1.42358	-6.82249	150.79312	-0.03282	0.00143	0.00333	0.01955	0.00019	-0.00203	26.37193
80			0.79000	2.85819	5.74387	18.82867	-0.00883	-0.00257	-0.00104	0.01173	-0.00045	-0.00072	7.84672	-1.28327	-27.47029	-0.03285	-0.01753	-0.00233	0.02438	-0.00244	-0.00078	8.82548	-1.19705	2.81231	0.06961	-0.07844	-0.01243	0.01152	0.00931	0.00660	0.05775	-8.45198	-173.10211	0.00682	0.00045	0.00028	-0.00494	-0.00003	-0.00004	-1.09161	-6.88576	151.17067	-0.02531	0.00268	0.00231	0.01743	0.00031	-0.00155	26.68898
81			0.80000	3.66922	5.62879	18.42765	-0.00865	-0.00237	-0.00058	0.01157	-0.00031	-0.00039	8.25175	-1.39300	-27.29809	-0.02856	-0.00971	-0.00250	0.01926	-0.00146	-0.00068	8.72173	-1.07903	3.11512	0.06154	-0.04974	-0.00641	0.01341	0.00592	0.00361	0.47828	-8.40706	-173.02972	0.00742	0.00067	0.00015	-0.00526	-0.00005	-0.00002	-0.72758	-6.94175	151.57137	-0.01808	0.00460	0.00158	0.01304	0.00046	-0.00109	26.97026
82			0.81000	4.46556	5.54602	18.06678	-0.00857	-0.00220	-0.00012	0.01110	-0.00013	-0.00007	8.61268	-1.49825	-27.18765	-0.02235	-0.00199	-0.00239	0.01313	-0.00029	-0.00031	8.58741	-0.96455	3.42990	0.04645	-0.02103	-0.00068	0.01243	0.00216	0.00039	0.89134	-8.36519	-172.95403	0.00804	0.00082	0.00020	-0.00558	-0.00005	-0.00003	-0.36134	-6.99152	151.97015	-0.01155	0.00686	0.00111	0.00809	0.00058	-0.00075	27.21151
83			0.82000	5.21403	5.51391	17.80003	-0.00862	-0.00209	0.00027	0.01039	0.00006	0.00010	8.92181	-1.58286	-27.17836	-0.01560	0.00499	-0.00185	0.00763	0.00064	0.00011	8.42573	-0.86525	3.74295	0.02740	0.00406	0.00407	0.00844	-0.00030	-0.00223	1.29690	-8.34111	-172.86789	0.00865	0.00089	0.00037	-0.00583	-0.00001	-0.00006	-0.01875	-7.03347	152.34744	-0.00590	0.00908	0.00083	0.00375	0.00057	-0.00052	27.41043
84			0.83000	5.88740	5.54358	17.65459	-0.00878	-0.00204	0.00055	0.00949	0.00025	0.00008	9.17565	-1.63386	-27.27865	-0.00959	0.01039	-0.00091	0.00375	0.00097	0.00021	8.24403	-0.78891	4.03947	0.00706	0.02106	0.00718	0.00234	-0.00086	-0.00359	1.69081	-8.34228	-172.76920	0.00920	0.00089	0.00063	-0.00594	0.00003	-0.00011	0.27958	-7.06280	152.69319	-0.00107	0.01117	0.00069	0.00058	0.00036	-0.00039	27.56582
85			0.84000	6.46868	5.63881	17.62309	-0.00903	-0.00206	0.00068	0.00842	0.00045	-0.00003	9.37755	-1.64603	-27.45833	-0.00523	0.01346	0.00010	0.00161	0.00060	-0.00003	8.05349	-0.73692	4.30318	-0.01211	0.02703	0.00831	-0.00404	-0.00038	-0.00352	2.06644	-8.36740	-172.65948	0.00966	0.00082	0.00096	-0.00585	0.00005	-0.00019	0.51990	-7.07389	153.00604	0.00312	0.01321	0.00066	-0.00133	-0.00004	-0.00034	27.67757
86			0.85000	6.95386	5.79783	17.67227	-0.00930	-0.00212	0.00068	0.00728	0.00066	-0.00011	9.54001	-1.62240	-27.66116	-0.00280	0.01377	0.00083	0.00072	-0.00014	-0.00027	7.86840	-0.70483	4.51873	-0.02807	0.02227	0.00758	-0.00866	-0.00000	-0.00250	2.41769	-8.40902	-172.54152	0.00999	0.00068	0.00137	-0.00557	0.00006	-0.00028	0.69605	-7.06468	153.28844	0.00646	0.01532	0.00079	-0.00200	-0.00056	-0.00037	27.74640
87			0.86000	7.35049	6.01647	17.76242	-0.00954	-0.00221	0.00055	0.00617	0.00090	-0.00012	9.68343	-1.57140	-27.83191	-0.00213	0.01130	0.00097	0.00053	-0.00070	-0.00025	7.70443	-0.68513	4.67709	-0.03947	0.00931	0.00542	-0.01020	-0.00000	-0.00125	2.74045	-8.45783	-172.42023	0.01018	0.00050	0.00183	-0.00515	0.00005	-0.00037	0.80859	-7.03830	153.54315	0.00874	0.01744	0.00108	-0.00173	-0.00107	-0.00045	27.77436
88			0.87000	7.67439	6.29028	17.86620	-0.00971	-0.00231	0.00032	0.00524	0.00114	-0.00008	9.83165	-1.50318	-27.94104	-0.00298	0.00668	0.00051	0.00083	-0.00068	-0.00008	7.57527	-0.66954	4.77951	-0.04558	-0.00823	0.00245	-0.00860	0.00009	-0.00035	3.03229	-8.50658	-172.30426	0.01026	0.00031	0.00225	-0.00466	0.00003	-0.00041	0.86413	-7.00155	153.77367	0.01026	0.01931	0.00141	-0.00107	-0.00140	-0.00054	27.76540
89			0.88000	7.94558	6.61441	17.97538	-0.00978	-0.00239	0.00003	0.00458	0.00137	-0.00001	10.00700	-1.42607	-27.99103	-0.00506	0.00088	-0.00033	0.00174	-0.00011	0.00003	7.49008	-0.65159	4.83621	-0.04624	-0.02717	-0.00078	-0.00498	0.00071	0.00006	3.29212	-8.55055	-172.20474	0.01026	0.00018	0.00254	-0.00415	0.00001	-0.00037	0.87445	-6.96159	153.98572	0.01168	0.02070	0.00161	-0.00041	-0.00152	-0.00057	27.72613
90			0.89000	8.18475	6.98241	18.09467	-0.00978	-0.00247	-0.00029	0.00423	0.00157	0.00009	10.22700	-1.34402	-28.00466	-0.00790	-0.00513	-0.00129	0.00341	0.00073	0.00005	7.45270	-0.62878	4.86124	-0.04218	-0.04495	-0.00387	-0.00106	0.00174	0.00013	3.52126	-8.58708	-172.13091	0.01021	0.00013	0.00266	-0.00369	0.00001	-0.00026	0.85447	-6.92382	154.18565	0.01342	0.02148	0.00161	0.00009	-0.00143	-0.00054	27.66548
91			0.90000	8.40949	7.38551	18.23068	-0.00971	-0.00253	-0.00060	0.00411	0.00172	0.00021	10.50202	-1.25691	-28.00849	-0.01088	-0.01063	-0.00215	0.00576	0.00162	0.00009	7.46175	-0.60280	4.86801	-0.03501	-0.06012	-0.00657	0.00179	0.00263	0.00007	3.72397	-8.61558	-172.08626	0.01015	0.00016	0.00259	-0.00333	0.00001	-0.00013	0.81981	-6.89116	154.37744	0.01555	0.02145	0.00136	0.00035	-0.00124	-0.00044	27.59316
92			0.91000	8.63178	7.81252	18.38466	-0.00962	-0.00258	-0.00087	0.00413	0.00182	0.00034	10.83412	-1.16323	-28.02208	-0.01355	-0.01519	-0.00282	0.00845	0.00242	0.00020	7.51125	-0.57742	4.86679	-0.02650	-0.07264	-0.00877	0.00300	0.00300	0.00001	3.90614	-8.63619	-172.06894	0.01012	0.00028	0.00236	-0.00307	0.00001	-0.00002	0.78368	-6.86315	154.56339	0.01816	0.02055	0.00085	0.00033	-0.00107	-0.00027	27.51733
93			0.92000	8.85797	8.25024	18.55109	-0.00953	-0.00261	-0.00108	0.00421	0.00185	0.00044	11.21737	-1.06257	-28.05295	-0.01573	-0.01866	-0.00330	0.01105	0.00306	0.00033	7.59131	-0.55583	4.86251	-0.01787	-0.08304	-0.01043	0.00279	0.00291	-0.00007	4.07352	-8.64896	-172.07327	0.01016	0.00048	0.00198	-0.00291	0.00001	0.00004	0.75499	-6.83663	154.74586	0.02151	0.01909	0.00005	0.00004	-0.00100	-0.00001	27.44232
94			0.93000	9.09021	8.68418	18.71948	-0.00945	-0.00264	-0.00123	0.00428	0.00182	0.00049	11.64013	-0.95680	-28.09662	-0.01747	-0.02108	-0.00362	0.01326	0.00351	0.00041	7.69002	-0.53865	4.85435	-0.00985	-0.09157	-0.01162	0.00176	0.00280	-0.00021	4.23095	-8.65387	-172.09041	0.01028	0.00074	0.00148	-0.00282	-0.00000	0.00005	0.73829	-6.80793	154.92627	0.02574	0.01745	-0.00100	-0.00049	-0.00102	0.00031	27.36812
95			0.94000	9.32845	9.10002	18.87704	-0.00940	-0.00266	-0.00132	0.00433	0.00173	0.00048	12.08815	-0.84965	-28.14007	-0.01898	-0.02256	-0.00381	0.01501	0.00378	0.00038	7.79574	-0.52381	4.83775	-0.00240	-0.09787	-0.01245	0.00044	0.00318	-0.00045	4.38257	-8.65099	-172.10889	0.01045	0.00102	0.00097	-0.00279	-0.00001	0.00002	0.73467	-6.77437	155.10281	0.03053	0.01600	-0.00217	-0.00117	-0.00109	0.00065	27.29138
96			0.95000	9.57209	9.48538	19.01044	-0.00938	-0.00268	-0.00136	0.00434	0.00160	0.00041	12.54707	-0.74543	-28.16733	-0.02043	-0.02330	-0.00394	0.01632	0.00388	0.00024	7.89899	-0.50741	4.80859	0.00474	-0.10159	-0.01306	-0.00082	0.00427	-0.00074	4.53272	-8.64038	-172.11768	0.01064	0.00127	0.00052	-0.00282	-0.00003	-0.00000	0.74156	-6.73442	155.27150	0.03524	0.01503	-0.00329	-0.00172	-0.00119	0.00093	27.20713
97			0.96000	9.82059	9.83084	19.10818	-0.00939	-0.00270	-0.00134	0.00432	0.00144	0.00030	13.00416	-0.64807	-28.16626	-0.02183	-0.02344	-0.00405	0.01719	0.00385	0.00003	7.99353	-0.48500	4.76711	0.01156	-0.10273	-0.01351	-0.00180	0.00597	-0.00095	4.68659	-8.62243	-172.11034	0.01080	0.00146	0.00019	-0.00295	-0.00005	-0.00001	0.75248	-6.68805	155.42880	0.03946	0.01454	-0.00425	-0.00181	-0.00129	0.00111	27.11007
98			0.97000	10.07338	10.13082	19.16298	-0.00941	-0.00271	-0.00130	0.00428	0.00126	0.00018	13.44910	-0.56025	-28.13308	-0.02330	-0.02324	-0.00420	0.01773	0.00369	-0.00019	8.07636	-0.45276	4.71924	0.01785	-0.10200	-0.01384	-0.00240	0.00794	-0.00097	4.84998	-8.59795	-172.08638	0.01094	0.00160	-0.00002	-0.00318	-0.00007	0.00000	0.75902	-6.63680	155.57301	0.04311	0.01449	-0.00503	-0.00125	-0.00137	0.00120	26.99635
99			0.98000	10.33068	10.38407	19.17349	-0.00944	-0.00272	-0.00123	0.00427	0.00109	0.00007	13.87530	-0.48275	-28.07381	-0.02490	-0.02291	-0.00443	0.01811	0.00347	-0.00036	8.14693	-0.40794	4.67526	0.02301	-0.10048	-0.01402	-0.00262	0.00983	-0.00070	5.02835	-8.56831	-172.05014	0.01106	0.00169	-0.00014	-0.00352	-0.00008	0.00001	0.75371	-6.58322	155.70468	0.04617	0.01478	-0.00563	-0.00007	-0.00142	0.00123	26.86477
100			0.99000	10.59507	10.59406	19.14450	-0.00946	-0.00272	-0.00115	0.00433	0.00093	-0.00002	14.28128	-0.41389	-28.00176	-0.02672	-0.02256	-0.00469	0.01856	0.00320	-0.00043	8.20623	-0.34991	4.64653	0.02669	-0.09886	-0.01402	-0.00253	0.01137	-0.00017	5.22585	-8.53555	-172.00809	0.01118	0.00175	-0.00020	-0.00393	-0.00009	0.00002	0.73191	-6.53025	155.82547	0.04861	0.01535	-0.00606	0.00148	-0.00141	0.00121	26.71772
101			1.00000	10.87194	10.76782	19.08404	-0.00945	-0.00271	-0.00108	0.00449	0.00080	-0.00008	14.67024	-0.35078	-27.93192	-0.02863	-0.02208	-0.00490	0.01918	0.00292	-0.00039	8.25556	-0.27955	4.64247	0.02868	-0.09708	-0.01381	-0.00225	0.01237	0.00052	5.44411	-8.50196	-171.96608	0.01129	0.00178	-0.00022	-0.00438	-0.00009	0.00002	0.69242	-6.48085	155.93697	0.05045	0.01598	-0.00632	0.00314	-0.00133	0.00117	26.55989
102			1.01000	11.16741	10.91350	18.99888	-0.00942	-0.00269	-0.00103	0.00474	0.00071	-0.00012	15.04806	-0.29020	-27.87406	-0.03016	-0.02144	-0.00500	0.01979	0.00269	-0.00029	8.29634	-0.19920	4.66826	0.02859	-0.09468	-0.01335	-0.00188	0.01272	0.00123	5.68183	-8.46889	-171.92712	0.01137	0.00179	-0.00020	-0.00477	-0.00009	0.00001	0.63649	-6.43760	156.03981	0.05157	0.01653	-0.00642	0.00469	-0.00116	0.00109	26.39605
103			1.02000	11.48530	11.03818	18.89247	-0.00936	-0.00267	-0.00099	0.00501	0.00064	-0.00015	15.42154	-0.22878	-27.83061	-0.03082	-0.02066	-0.00501	0.02017	0.00256	-0.00016	8.33113	-0.11203	4.72493	0.02599	-0.09123	-0.01262	-0.00153	0.01233	0.00184	5.93574	-8.43631	-171.89128	0.01139	0.00177	-0.00016	-0.00507	-0.00009	0.00001	0.56612	-6.40236	156.13416	0.05201	0.01696	-0.00637	0.00608	-0.00094	0.00099	26.22942
104			1.03000	11.82489	11.14681	18.76730	-0.00929	-0.00264	-0.00097	0.00522	0.00058	-0.00018	15.79763	-0.16277	-27.80043	-0.03035	-0.01970	-0.00496	0.02016	0.00255	-0.00003	8.36408	-0.02183	4.81093	0.02101	-0.08602	-0.01154	-0.00127	0.01114	0.00224	6.20279	-8.40347	-171.85660	0.01135	0.00173	-0.00008	-0.00531	-0.00009	0.00001	0.48253	-6.37598	156.21965	0.05186	0.01744	-0.00620	0.00733	-0.00070	0.00087	26.06115
105			1.04000	12.17997	11.24216	18.62839	-0.00921	-0.00260	-0.00093	0.00530	0.00053	-0.00019	16.18235	-0.08775	-27.78362	-0.02904	-0.01847	-0.00489	0.01982	0.00260	0.00013	8.40051	0.06722	4.92375	0.01480	-0.07900	-0.01007	-0.00106	0.00930	0.00239	6.48153	-8.37119	-171.82123	0.01128	0.00170	-0.00001	-0.00551	-0.00008	0.00000	0.38605	-6.35804	156.29686	0.05143	0.01796	-0.00601	0.00849	-0.00048	0.00077	25.89121
106			1.05000	12.53951	11.32602	18.48515	-0.00914	-0.00256	-0.00086	0.00523	0.00048	-0.00017	16.57958	0.00044	-27.78377	-0.02759	-0.01697	-0.00479	0.01946	0.00263	0.00032	8.44575	0.15125	5.05995	0.00917	-0.07111	-0.00828	-0.00083	0.00721	0.00224	6.77271	-8.34330	-171.78426	0.01120	0.00168	0.00006	-0.00572	-0.00005	-0.00000	0.27706	-6.34668	156.36748	0.05098	0.01856	-0.00581	0.00950	-0.00032	0.00069	25.71970
107			1.06000	12.89062	11.40119	18.35037	-0.00912	-0.00253	-0.00075	0.00505	0.00044	-0.00013	16.99042	0.10396	-27.80533	-0.02703	-0.01535	-0.00464	0.01966	0.00258	0.00051	8.50382	0.22769	5.21329	0.00640	-0.06385	-0.00638	-0.00074	0.00539	0.00184	7.07829	-8.32568	-171.74490	0.01112	0.00165	0.00013	-0.00597	-0.00001	-0.00001	0.15735	-6.33906	156.43367	0.05051	0.01920	-0.00560	0.01020	-0.00024	0.00063	25.54794
108			1.07000	13.22314	11.47232	18.23604	-0.00916	-0.00252	-0.00062	0.00481	0.00041	-0.00009	17.41307	0.22189	-27.84809	-0.02808	-0.01374	-0.00445	0.02091	0.00247	0.00065	8.57616	0.29589	5.37324	0.00802	-0.05821	-0.00463	-0.00111	0.00409	0.00133	7.39957	-8.32352	-171.70105	0.01105	0.00160	0.00020	-0.00621	0.00004	-0.00002	0.03133	-6.33250	156.49629	0.05010	0.01996	-0.00538	0.01041	-0.00022	0.00056	25.37851
109			1.08000	13.53273	11.54622	18.14927	-0.00922	-0.00252	-0.00046	0.00458	0.00041	-0.00004	17.84334	0.35063	-27.90372	-0.03068	-0.01235	-0.00424	0.02312	0.00234	0.00069	8.66101	0.35628	5.52590	0.01377	-0.05446	-0.00330	-0.00216	0.00332	0.00086	7.73658	-8.33901	-171.64839	0.01098	0.00154	0.00029	-0.00643	0.00008	-0.00003	-0.09408	-6.32659	156.55447	0.04974	0.02083	-0.00517	0.01000	-0.00016	0.00050	25.21446
110			1.09000	13.82117	11.63153	18.09213	-0.00929	-0.00254	-0.00033	0.00441	0.00046	-0.00001	18.27609	0.48525	-27.95922	-0.03425	-0.01136	-0.00406	0.02582	0.00224	0.00064	8.75377	0.40981	5.65753	0.02200	-0.05246	-0.00257	-0.00363	0.00297	0.00055	8.08824	-8.37069	-171.58221	0.01091	0.00145	0.00039	-0.00661	0.00012	-0.00005	-0.21121	-6.32341	156.60728	0.04940	0.02153	-0.00497	0.00899	-0.00002	0.00044	25.05812
111			1.10000	14.09412	11.73781	18.06408	-0.00936	-0.00255	-0.00025	0.00434	0.00054	0.00001	18.70661	0.62082	-28.00349	-0.03798	-0.01093	-0.00398	0.02838	0.00220	0.00054	8.84857	0.45768	5.75840	0.03073	-0.05200	-0.00249	-0.00503	0.00292	0.00039	8.45251	-8.41369	-171.50053	0.01086	0.00137	0.00051	-0.00674	0.00014	-0.00007	-0.31371	-6.32525	156.65550	0.04899	0.02189	-0.00479	0.00750	0.00018	0.00040	24.91111
112			1.11000	14.35889	11.87333	18.06374	-0.00940	-0.00257	-0.00023	0.00438	0.00065	0.00002	19.13152	0.75346	-28.03163	-0.04129	-0.01100	-0.00397	0.03037	0.00223	0.00043	8.93986	0.50108	5.82499	0.03844	-0.05269	-0.00300	-0.00591	0.00306	0.00030	8.82525	-8.46078	-171.40701	0.01085	0.00129	0.00064	-0.00681	0.00013	-0.00010	-0.39727	-6.33210	156.70329	0.04858	0.02201	-0.00462	0.00569	0.00035	0.00040	24.77473
113			1.12000	14.62250	12.04274	18.08798	-0.00942	-0.00259	-0.00027	0.00448	0.00078	0.00004	19.54897	0.87995	-28.04409	-0.04384	-0.01144	-0.00399	0.03162	0.00226	0.00032	9.02377	0.54104	5.85959	0.04442	-0.05395	-0.00395	-0.00618	0.00326	0.00019	9.20020	-8.50414	-171.30881	0.01088	0.00122	0.00076	-0.00679	0.00011	-0.00012	-0.45890	-6.34257	156.75523	0.04838	0.02220	-0.00448	0.00368	0.00050	0.00043	24.65020
114			1.13000	14.89004	12.24623	18.13015	-0.00942	-0.00260	-0.00037	0.00462	0.00091	0.00006	19.95797	0.99781	-28.04320	-0.04553	-0.01220	-0.00408	0.03216	0.00230	0.00024	9.09879	0.57827	5.86891	0.04828	-0.05513	-0.00507	-0.00595	0.00339	0.00007	9.56981	-8.53767	-171.21204	0.01095	0.00119	0.00085	-0.00667	0.00009	-0.00013	-0.49650	-6.35701	156.81281	0.04842	0.02255	-0.00440	0.00158	0.00071	0.00046	24.53831
115			1.14000	15.16447	12.48049	18.18147	-0.00939	-0.00261	-0.00048	0.00476	0.00103	0.00010	20.35844	1.10595	-28.03369	-0.04629	-0.01328	-0.00431	0.03205	0.00233	0.00020	9.16484	0.61291	5.86323	0.04969	-0.05649	-0.00616	-0.00534	0.00335	-0.00002	9.92628	-8.55744	-171.12077	0.01106	0.00119	0.00090	-0.00644	0.00005	-0.00013	-0.50962	-6.37779	156.87553	0.04859	0.02275	-0.00441	-0.00045	0.00102	0.00050	24.43835
116			1.15000	15.44724	12.74086	18.23550	-0.00935	-0.00262	-0.00059	0.00488	0.00113	0.00013	20.75174	1.20520	-28.02436	-0.04631	-0.01467	-0.00471	0.03155	0.00234	0.00024	9.22215	0.64483	5.85445	0.04901	-0.05907	-0.00709	-0.00448	0.00319	-0.00001	10.26308	-8.56071	-171.03889	0.01117	0.00122	0.00090	-0.00613	0.00002	-0.00012	-0.50050	-6.40711	156.94438	0.04898	0.02264	-0.00455	-0.00220	0.00134	0.00058	24.34781
117			1.16000	15.73870	13.02168	18.28929	-0.00928	-0.00261	-0.00067	0.00497	0.00120	0.00015	21.13942	1.29758	-28.02421	-0.04593	-0.01610	-0.00518	0.03085	0.00229	0.00035	9.26979	0.67375	5.85148	0.04741	-0.06273	-0.00783	-0.00345	0.00291	0.00009	10.57718	-8.54574	-170.97066	0.01126	0.00129	0.00085	-0.00579	-0.00003	-0.00009	-0.47454	-6.44440	157.02222	0.04969	0.02241	-0.00479	-0.00347	0.00158	0.00069	24.26274
118			1.17000	16.03735	13.31523	18.34082	-0.00920	-0.00260	-0.00074	0.00501	0.00122	0.00016	21.52113	1.38540	-28.03724	-0.04546	-0.01745	-0.00564	0.02997	0.00225	0.00049	9.30552	0.69938	5.85879	0.04583	-0.06647	-0.00835	-0.00230	0.00249	0.00025	10.87053	-8.51330	-170.91832	0.01134	0.00139	0.00076	-0.00552	-0.00007	-0.00007	-0.43910	-6.48662	157.11072	0.05061	0.02234	-0.00508	-0.00417	0.00167	0.00081	24.17894
119			1.18000	16.34030	13.61106	18.38618	-0.00914	-0.00259	-0.00077	0.00500	0.00121	0.00016	21.89389	1.47143	-28.06179	-0.04511	-0.01868	-0.00606	0.02890	0.00228	0.00061	9.32709	0.72181	5.87901	0.04434	-0.07004	-0.00872	-0.00110	0.00202	0.00047	11.14863	-8.46799	-170.88011	0.01140	0.00148	0.00068	-0.00534	-0.00011	-0.00005	-0.40107	-6.52882	157.20715	0.05145	0.02252	-0.00533	-0.00429	0.00158	0.00090	24.09347
120			1.19000	16.64501	13.89817	18.41988	-0.00914	-0.00259	-0.00079	0.00497	0.00118	0.00014	22.25388	1.55871	-28.09275	-0.04513	-0.01981	-0.00649	0.02784	0.00245	0.00071	9.33317	0.74200	5.91454	0.04276	-0.07357	-0.00897	0.00007	0.00162	0.00074	11.41751	-8.41741	-170.85133	0.01145	0.00156	0.00060	-0.00525	-0.00012	-0.00004	-0.36558	-6.56589	157.30496	0.05199	0.02292	-0.00551	-0.00396	0.00138	0.00090	24.00470
121			1.20000	16.95182	14.16785	18.43709	-0.00918	-0.00261	-0.00078	0.00499	0.00112	0.00011	22.59913	1.65060	-28.12493	-0.04573	-0.02075	-0.00688	0.02708	0.00276	0.00079	9.32405	0.76195	5.96784	0.04112	-0.07673	-0.00911	0.00108	0.00138	0.00105	11.68184	-8.37023	-170.82658	0.01148	0.00161	0.00056	-0.00521	-0.00010	-0.00003	-0.33543	-6.59654	157.39648	0.05217	0.02347	-0.00560	-0.00337	0.00122	0.00083	23.91213
122			1.21000	17.26406	14.41545	18.43514	-0.00926	-0.00264	-0.00077	0.00507	0.00105	0.00008	22.93071	1.74997	-28.15532	-0.04700	-0.02117	-0.00706	0.02683	0.00311	0.00081	9.30129	0.78368	6.04128	0.03999	-0.07867	-0.00913	0.00190	0.00128	0.00138	11.94452	-8.33435	-170.80214	0.01147	0.00163	0.00055	-0.00518	-0.00006	-0.00003	-0.31127	-6.62430	157.47679	0.05210	0.02391	-0.00562	-0.00279	0.00119	0.00072	23.81591
123			1.22000	17.58614	14.63922	18.41138	-0.00935	-0.00267	-0.00075	0.00521	0.00099	0.00004	23.25159	1.85723	-28.18072	-0.04872	-0.02089	-0.00695	0.02704	0.00337	0.00075	9.26736	0.80831	6.13594	0.03936	-0.07912	-0.00902	0.00252	0.00124	0.00169	12.20685	-8.31436	-170.77724	0.01144	0.00162	0.00057	-0.00517	-0.00002	-0.00003	-0.29125	-6.65279	157.54538	0.05197	0.02407	-0.00561	-0.00247	0.00124	0.00063	23.71741
124			1.23000	17.92153	14.83986	18.36183	-0.00943	-0.00269	-0.00072	0.00538	0.00094	-0.00000	23.56533	1.96868	-28.19537	-0.05052	-0.02004	-0.00661	0.02755	0.00346	0.00057	9.22499	0.83584	6.24964	0.03867	-0.07811	-0.00872	0.00294	0.00115	0.00188	12.46990	-8.31152	-170.75365	0.01135	0.00159	0.00061	-0.00518	0.00003	-0.00002	-0.27171	-6.68259	157.60565	0.05175	0.02405	-0.00555	-0.00255	0.00128	0.00056	23.61899
125			1.24000	18.27202	15.02176	18.28307	-0.00950	-0.00271	-0.00067	0.00554	0.00093	-0.00003	23.87599	2.07840	-28.19235	-0.05210	-0.01901	-0.00627	0.02833	0.00341	0.00033	9.17673	0.86445	6.37639	0.03712	-0.07618	-0.00813	0.00312	0.00089	0.00187	12.73624	-8.32492	-170.73380	0.01116	0.00153	0.00065	-0.00521	0.00006	-0.00001	-0.24841	-6.71343	157.66267	0.05109	0.02373	-0.00542	-0.00302	0.00133	0.00054	23.52309
126			1.25000	18.63829	15.19422	18.17669	-0.00954	-0.00272	-0.00062	0.00573	0.00095	-0.00005	24.18937	2.18127	-28.16774	-0.05329	-0.01808	-0.00610	0.02955	0.00328	0.00009	9.12480	0.89106	6.50724	0.03384	-0.07360	-0.00711	0.00298	0.00039	0.00161	13.01000	-8.35181	-170.71838	0.01088	0.00147	0.00068	-0.00527	0.00009	-0.00001	-0.21734	-6.74633	157.72084	0.04979	0.02304	-0.00520	-0.00382	0.00141	0.00053	23.43111
127			1.26000	19.02048	15.37038	18.05265	-0.00956	-0.00273	-0.00057	0.00596	0.00102	-0.00005	24.51407	2.27522	-28.12326	-0.05392	-0.01746	-0.00621	0.03147	0.00315	-0.00009	9.07171	0.91150	6.63101	0.02764	-0.07108	-0.00561	0.00241	-0.00041	0.00112	13.29556	-8.38793	-170.70483	0.01052	0.00141	0.00068	-0.00535	0.00010	-0.00001	-0.17444	-6.78314	157.78152	0.04801	0.02193	-0.00494	-0.00485	0.00153	0.00052	23.34365
128			1.27000	19.41874	15.56517	17.93016	-0.00956	-0.00274	-0.00052	0.00630	0.00112	-0.00003	24.86227	2.36243	-28.06669	-0.05386	-0.01721	-0.00661	0.03437	0.00310	-0.00017	9.02130	0.92072	6.73445	0.01746	-0.06890	-0.00368	0.00137	-0.00147	0.00054	13.59691	-8.42815	-170.68739	0.01014	0.00135	0.00066	-0.00544	0.00010	-0.00001	-0.11614	-6.82596	157.84354	0.04599	0.02049	-0.00469	-0.00598	0.00167	0.00050	23.26100
129			1.28000	19.83384	15.79202	17.83524	-0.00956	-0.00274	-0.00050	0.00677	0.00122	0.00002	25.24997	2.44975	-28.00972	-0.05329	-0.01721	-0.00713	0.03861	0.00319	-0.00009	8.97892	0.91400	6.80260	0.00341	-0.06633	-0.00146	0.00020	-0.00269	0.00010	13.91707	-8.46674	-170.65959	0.00977	0.00132	0.00063	-0.00554	0.00010	-0.00003	-0.04018	-6.87621	157.90555	0.04391	0.01885	-0.00448	-0.00712	0.00178	0.00049	23.18334
130			1.29000	20.26796	16.05990	17.79419	-0.00957	-0.00275	-0.00050	0.00742	0.00131	0.00008	25.69704	2.54802	-27.96349	-0.05255	-0.01710	-0.00748	0.04463	0.00347	0.00018	8.95177	0.88737	6.82095	-0.01360	-0.06190	0.00082	-0.00036	-0.00386	0.00003	14.25697	-8.49838	-170.61742	0.00946	0.00131	0.00059	-0.00564	0.00009	-0.00004	0.05449	-6.93393	157.97014	0.04213	0.01734	-0.00434	-0.00828	0.00186	0.00052	23.11107
131			1.30000	20.72432	16.37129	17.82583	-0.00963	-0.00278	-0.00053	0.00823	0.00138	0.00017	26.22671	2.67043	-27.93290	-0.05184	-0.01674	-0.00754	0.05277	0.00403	0.00054	8.94884	0.83795	6.77866	-0.03344	-0.05513	0.00296	0.00081	-0.00477	0.00044	14.61532	-8.51970	-170.55927	0.00921	0.00131	0.00055	-0.00573	0.00007	-0.00006	0.16829	-6.99942	158.04391	0.04100	0.01608	-0.00428	-0.00954	0.00197	0.00061	23.04484
132			1.31000	21.20621	16.72234	17.93894	-0.00976	-0.00283	-0.00061	0.00920	0.00142	0.00029	26.86610	2.83121	-27.91461	-0.05119	-0.01629	-0.00740	0.06341	0.00498	0.00092	8.98168	0.76326	6.66999	-0.05659	-0.04614	0.00494	0.00556	-0.00528	0.00133	14.98930	-8.53088	-170.48547	0.00901	0.00132	0.00053	-0.00578	0.00006	-0.00007	0.30090	-7.07472	158.13493	0.04046	0.01480	-0.00428	-0.01089	0.00209	0.00077	22.98511
133			1.32000	21.71583	17.10334	18.13538	-0.00999	-0.00291	-0.00075	0.01034	0.00141	0.00046	27.64794	3.04603	-27.90064	-0.05054	-0.01602	-0.00727	0.07685	0.00641	0.00131	9.06518	0.66012	6.49531	-0.08383	-0.03557	0.00684	0.01688	-0.00530	0.00264	15.37425	-8.53476	-170.39957	0.00881	0.00135	0.00051	-0.00575	0.00006	-0.00007	0.45124	-7.16249	158.25142	0.04027	0.01310	-0.00433	-0.01232	0.00213	0.00100	22.93190
134			1.33000	22.25216	17.49997	18.41575	-0.01037	-0.00304	-0.00094	0.01165	0.00132	0.00072	28.61065	3.33211	-27.88398	-0.04973	-0.01617	-0.00737	0.09317	0.00845	0.00183	9.21687	0.52474	6.26047	-0.11619	-0.02488	0.00875	0.03917	-0.00475	0.00431	15.76313	-8.53457	-170.30907	0.00859	0.00140	0.00047	-0.00560	0.00006	-0.00007	0.61826	-7.26331	158.40012	0.04029	0.01091	-0.00442	-0.01381	0.00198	0.00129	22.88498
135			1.34000	22.80832	17.89343	18.78418	-0.01092	-0.00323	-0.00121	0.01307	0.00111	0.00108	29.79749	3.70620	-27.86147	-0.04832	-0.01696	-0.00796	0.11137	0.01128	0.00267	9.45596	0.35317	5.97359	-0.15500	-0.01535	0.01076	0.07881	-0.00370	0.00631	16.14763	-8.53305	-170.22417	0.00830	0.00146	0.00040	-0.00532	0.00005	-0.00005	0.80171	-7.37478	158.58496	0.04057	0.00833	-0.00456	-0.01545	0.00161	0.00161	22.84496
136			1.35000	23.36752	18.26118	19.25174	-0.01164	-0.00348	-0.00152	0.01444	0.00071	0.00158	31.25531	4.18266	-27.83604	-0.04578	-0.01856	-0.00929	0.12914	0.01515	0.00421	9.80296	0.14123	5.64324	-0.20117	-0.00759	0.01290	0.14451	-0.00227	0.00861	16.52037	-8.53278	-170.15520	0.00791	0.00155	0.00028	-0.00493	0.00005	-0.00003	1.00265	-7.49132	158.80478	0.04129	0.00551	-0.00475	-0.01739	0.00107	0.00194	22.81402
137			1.36000	23.90057	18.57760	19.83624	-0.01253	-0.00383	-0.00188	0.01547	0.00002	0.00223	33.03367	4.77296	-27.81720	-0.04185	-0.02096	-0.01156	0.14335	0.02014	0.00705	10.28038	-0.11547	5.27880	-0.25442	-0.00214	0.01514	0.24662	-0.00078	0.01112	16.87783	-8.53655	-170.10927	0.00741	0.00166	0.00012	-0.00448	0.00005	-0.00001	1.22326	-7.60560	159.05278	0.04258	0.00259	-0.00500	-0.01970	0.00047	0.00223	22.79609
138			1.37000	24.36699	18.81617	20.55735	-0.01355	-0.00430	-0.00222	0.01573	-0.00104	0.00296	35.18272	5.48407	-27.81771	-0.03697	-0.02376	-0.01467	0.15212	0.02577	0.01174	10.91169	-0.42175	4.89051	-0.31157	0.00099	0.01717	0.39253	0.00043	0.01353	17.22319	-8.54668	-170.08672	0.00679	0.00176	-0.00007	-0.00406	0.00005	0.00000	1.46524	-7.70951	159.31584	0.04447	-0.00014	-0.00525	-0.02234	-0.00002	0.00240	22.79574
139			1.38000	24.71945	18.95179	21.42656	-0.01462	-0.00489	-0.00248	0.01468	-0.00258	0.00363	37.74712	6.31428	-27.84599	-0.03209	-0.02631	-0.01825	0.15636	0.03086	0.01838	11.71762	-0.78164	4.48843	-0.36598	0.00303	0.01859	0.57888	0.00157	0.01536	17.56784	-8.56448	-170.07930	0.00605	0.00183	-0.00025	-0.00373	0.00007	0.00000	1.72887	-7.79486	159.57571	0.04694	-0.00243	-0.00548	-0.02515	-0.00027	0.00236	22.81628
140			1.39000	24.91043	18.96492	22.43553	-0.01562	-0.00561	-0.00256	0.01180	-0.00458	0.00397	40.75795	7.24955	-27.90151	-0.02893	-0.02795	-0.02166	0.16390	0.03397	0.02597	12.71260	-1.19637	4.08476	-0.40806	0.00542	0.01898	0.78396	0.00322	0.01602	17.93093	-8.58920	-170.07054	0.00522	0.00182	-0.00038	-0.00348	0.00010	0.00001	2.01208	-7.85298	159.80989	0.04987	-0.00392	-0.00563	-0.02773	-0.00022	0.00204	22.85744
141			1.40000	24.90029	18.84644	23.54629	-0.01647	-0.00643	-0.00242	0.00690	-0.00684	0.00378	44.22496	8.26293	-27.97240	-0.02972	-0.02864	-0.02421	0.19174	0.03469	0.03260	13.90208	-1.66128	3.69634	-0.42770	0.00729	0.01801	0.96644	0.00482	0.01497	18.33779	-8.61653	-170.03767	0.00432	0.00170	-0.00040	-0.00327	0.00012	0.00003	2.30917	-7.87508	159.99252	0.05294	-0.00430	-0.00566	-0.02943	0.00004	0.00139	22.91351
142			1.41000	24.66689	18.60377	24.68693	-0.01712	-0.00729	-0.00211	0.00024	-0.00889	0.00307	48.13266	9.31728	-28.03464	-0.03667	-0.02896	-0.02547	0.26332	0.03397	0.03614	15.28000	-2.16365	3.34319	-0.41749	0.00530	0.01538	1.07449	0.00374	0.01210	18.81716	-8.63596	-169.95497	0.00335	0.00141	-0.00030	-0.00300	0.00011	0.00006	2.61008	-7.85277	160.09462	0.05575	-0.00323	-0.00555	-0.02943	0.00028	0.00043	22.97308
143			1.42000	24.21470	18.26567	25.75596	-0.01751	-0.00806	-0.00176	-0.00726	-0.00996	0.00215	52.44172	10.36874	-28.05273	-0.05071	-0.02982	-0.02541	0.39625	0.03354	0.03553	16.82630	-2.68180	3.04109	-0.37521	-0.00332	0.01110	1.06502	-0.00238	0.00795	19.39720	-8.62806	-169.79846	0.00239	0.00094	-0.00007	-0.00254	0.00005	0.00002	2.90119	-7.77950	160.08665	0.05747	-0.00067	-0.00528	-0.02696	0.00011	-0.00073	23.02128
144			1.43000	23.58186	17.88159	26.63702	-0.01761	-0.00857	-0.00150	-0.01417	-0.00936	0.00129	57.09598	11.37239	-27.98563	-0.07067	-0.03190	-0.02462	0.58828	0.03485	0.03178	18.50695	-3.18720	2.79581	-0.30476	-0.01850	0.00571	0.92448	-0.01256	0.00359	20.09893	-8.56152	-169.55302	0.00148	0.00029	0.00026	-0.00187	-0.00001	-0.00014	3.16795	-7.65084	159.94446	0.05664	0.00303	-0.00483	-0.02175	-0.00077	-0.00186	23.04316
145			1.44000	22.84139	17.50977	27.22469	-0.01738	-0.00864	-0.00144	-0.01878	-0.00709	0.00056	62.03023	12.29155	-27.79946	-0.09356	-0.03511	-0.02394	0.81438	0.03831	0.02709	20.27809	-3.64907	2.60480	-0.21529	-0.03768	0.00019	0.67750	-0.02249	0.00010	20.92698	-8.39237	-169.22035	0.00074	-0.00047	0.00061	-0.00107	0.00008	-0.00046	3.39835	-7.46464	159.65886	0.05163	0.00711	-0.00413	-0.01477	-0.00240	-0.00259	23.02665
146			1.45000	22.09748	17.19069	27.45313	-0.01676	-0.00816	-0.00156	-0.01962	-0.00413	-0.00020	67.17738	13.10706	-27.47863	-0.11595	-0.03857	-0.02368	1.03941	0.04331	0.02296	22.09191	-4.04017	2.46236	-0.11836	-0.05669	-0.00456	0.37628	-0.02724	-0.00192	21.85986	-8.06847	-168.82352	0.00030	-0.00120	0.00089	-0.00047	0.00051	-0.00083	3.58685	-7.22213	159.24371	0.04099	0.01050	-0.00317	-0.00798	-0.00436	-0.00261	22.96408
147			1.46000	21.47346	16.91978	27.31190	-0.01564	-0.00715	-0.00174	-0.01623	-0.00184	-0.00114	72.47662	13.81987	-27.02558	-0.13510	-0.04115	-0.02283	1.23299	0.04872	0.01931	23.90410	-4.34157	2.36289	-0.02458	-0.07042	-0.00814	0.07721	-0.02439	-0.00248	22.84201	-7.54022	-168.40613	0.00033	-0.00171	0.00098	-0.00053	0.00132	-0.00105	3.73697	-6.93085	158.73984	0.02383	0.01183	-0.00199	-0.00319	-0.00566	-0.00184	22.85328
148			1.47000	21.08575	16.64269	26.83852	-0.01396	-0.00578	-0.00182	-0.00989	-0.00087	-0.00209	77.88055	14.44588	-26.44728	-0.14835	-0.04210	-0.01982	1.36723	0.05370	0.01543	25.67874	-4.54537	2.30225	0.05770	-0.07528	-0.01090	-0.17592	-0.01609	-0.00200	23.77685	-6.77645	-168.02379	0.00108	-0.00177	0.00078	-0.00151	0.00208	-0.00090	3.86440	-6.60606	158.21480	-0.00012	0.00934	-0.00060	0.00002	-0.00486	-0.00053	22.69709
149			1.48000	21.00731	16.28452	26.09799	-0.01184	-0.00430	-0.00171	-0.00317	-0.00082	-0.00270	83.35630	15.00453	-25.74206	-0.15269	-0.04131	-0.01390	1.41221	0.05796	0.01065	27.39094	-4.65419	2.27844	0.12259	-0.07101	-0.01356	-0.35810	-0.00712	-0.00083	24.52012	-5.78040	-167.73132	0.00276	-0.00119	0.00028	-0.00253	0.00187	-0.00032	4.00316	-6.26749	157.75873	-0.03036	0.00111	0.00097	0.00712	-0.00060	0.00066	22.50385
150			1.49000	21.24382	15.78857	25.16632	-0.00953	-0.00294	-0.00145	0.00168	-0.00097	-0.00277	88.87943	15.50836	-24.89619	-0.14611	-0.03919	-0.00574	1.34838	0.06164	0.00458	29.02529	-4.68062	2.29217	0.16675	-0.06091	-0.01688	-0.46212	-0.00138	0.00091	24.87410	-4.59864	-167.57323	0.00557	0.00008	-0.00046	-0.00026	-0.00014	0.00047	4.21363	-5.93213	157.47757	-0.06474	-0.01374	0.00269	0.03139	0.00761	0.00076	22.28857
151			1.50000	21.74209	15.13270	24.11894	-0.00734	-0.00184	-0.00113	0.00399	-0.00095	-0.00244	94.42617	15.95795	-23.88614	-0.12882	-0.03621	0.00295	1.17825	0.06480	-0.00254	30.57201	-4.64806	2.34533	0.19004	-0.05109	-0.02198	-0.49529	0.00017	0.00323	24.59045	-3.32013	-167.58284	0.00959	0.00181	-0.00125	0.01234	-0.00378	0.00092	4.58715	-5.61014	157.48396	-0.09802	-0.03320	0.00445	0.09157	0.01900	-0.00136	22.07351
152			1.51000	22.42016	14.32286	23.01946	-0.00546	-0.00102	-0.00085	0.00436	-0.00071	-0.00197	99.96665	16.33756	-22.68539	-0.10286	-0.03245	0.01029	0.92433	0.06651	-0.00965	32.02347	-4.59276	2.43668	0.19469	-0.04809	-0.03045	-0.47280	-0.00162	0.00588	23.39667	-2.06577	-167.79239	0.01466	0.00351	-0.00175	0.04488	-0.00739	0.00047	5.24443	-5.30680	157.88133	-0.12090	-0.05124	0.00600	0.19567	0.03114	-0.00618	21.88907
153			1.52000	23.19759	13.38063	21.90975	-0.00395	-0.00045	-0.00074	0.00375	-0.00039	-0.00177	105.45455	16.61120	-21.27866	-0.07007	-0.02715	0.01435	0.61089	0.06317	-0.01425	33.37162	-4.56435	2.55642	0.18289	-0.05666	-0.04350	-0.40879	-0.00776	0.00715	21.06900	-0.96542	-168.25450	-0.06446	-0.02097	0.00424	-0.32766	0.04106	0.00178	6.32624	-5.02698	158.73071	0.22370	0.08847	-0.03351	-0.56774	-0.05877	0.05966	21.77828
154			1.53000	24.01164	12.33372	20.81219	-0.00276	-0.00006	-0.00093	0.00280	-0.00006	-0.00230	110.81149	16.72878	-19.68737	-0.03168	-0.01890	0.01377	0.26320	0.04841	-0.01379	34.60437	-4.62096	2.68440	0.15716	-0.07652	-0.06041	-0.31738	-0.02282	0.00264	17.56085	-0.10691	-169.04842	-0.33060	-0.05852	0.00861	-2.29440	0.10082	0.01081	7.96707	-4.77840	160.00105	1.00877	0.28457	-0.11965	-3.66031	-0.20991	0.28158	21.80263
155			1.54000	24.81974	11.21123	19.74187	-0.00179	0.00020	-0.00158	0.00185	0.00021	-0.00390	115.91724	16.65047	-17.99025	0.01102	-0.00653	0.00855	-0.08509	0.01749	-0.00804	35.70487	-4.81759	2.79689	0.12002	-0.10284	-0.07866	-0.21349	-0.05122	-0.01249	13.11874	0.52935	-170.22847	-0.81349	-0.16107	0.01687	-6.62828	0.24090	0.03459	10.25128	-4.56401	161.52757	0.40444	0.36578	-0.09054	-1.92650	-0.30287	0.22825	22.04049
156			1.55000	25.59639	10.04637	18.71878	-0.00102	0.00037	-0.00272	0.00104	0.00040	-0.00657	120.62207	16.37375	-16.31857	0.05572	0.00964	0.00013	-0.38702	-0.02510	-0.00011	36.65855	-5.19056	2.87507	0.07289	-0.12940	-0.09568	-0.11078	-0.09058	-0.03921	8.25081	1.06079	-171.72815	-1.28678	-0.19033	0.04325	-10.84019	0.24743	0.11003	13.18479	-4.35081	163.02238	-0.19056	0.52917	-0.08269	1.10669	-0.50545	0.17642	22.57443
157			1.56000	26.32764	8.87961	17.77110	-0.00051	0.00043	-0.00427	0.00051	0.00047	-0.00969	124.76691	15.94104	-14.82563	0.09924	0.02778	-0.00935	-0.59292	-0.06446	0.00539	37.45633	-5.74107	2.90353	0.01703	-0.14953	-0.10884	-0.02128	-0.12616	-0.07218	3.52004	1.58116	-173.32350	-1.47153	-0.03757	0.05253	-11.56079	0.04005	0.13446	16.70497	-4.03947	164.17043	0.54020	0.35442	-0.09960	-3.59473	-0.40439	0.12516	23.46795
158			1.57000	27.00321	7.75725	16.93226	-0.00042	0.00038	-0.00593	0.00040	0.00040	-0.01213	128.20195	15.42717	-13.64901	0.13708	0.04449	-0.01738	-0.66094	-0.08226	0.00506	38.08973	-6.41970	2.86231	-0.04477	-0.15563	-0.11491	0.04354	-0.13198	-0.09918	-0.67648	2.06298	-174.72664	-1.53010	0.14160	0.03969	-10.38399	-0.10451	0.08383	20.68421	-3.49728	164.79465	1.62166	-0.29579	0.07216	-11.65821	0.40621	-0.01514	24.72585
159			1.58000	27.61274	6.72469	16.23162	-0.00085	0.00020	-0.00729	0.00074	0.00020	-0.01276	130.81265	14.91676	-12.87488	0.16393	0.05562	-0.02164	-0.57900	-0.07045	-0.00041	38.55142	-7.11566	2.72417	-0.10745	-0.14249	-0.11166	0.07559	-0.09099	-0.10588	-4.17911	2.40870	-175.73239	-1.52400	0.13658	0.01628	-8.47897	-0.05155	0.02252	24.89471	-2.65244	164.96889	2.51202	-0.13189	-0.02420	-18.23103	0.21102	-0.01429	26.24136
160			1.59000	28.14607	5.81926	15.68254	-0.00174	-0.00007	-0.00791	0.00134	-0.00007	-0.01124	132.54247	14.47771	-12.51724	0.17435	0.05757	-0.02058	-0.37935	-0.03882	-0.00629	38.84713	-7.66881	2.46486	-0.16354	-0.11055	-0.09944	0.07707	-0.02220	-0.08653	-6.99311	2.57186	-176.27510	-1.58184	0.06097	0.02016	-6.95714	-0.00704	0.01189	28.99850	-1.57166	164.96112	2.58065	0.50731	-0.34518	-17.40945	-0.88293	-0.29966	27.78266
161			1.60000	28.59469	5.06634	15.27608	-0.00286	-0.00044	-0.00739	0.00185	-0.00032	-0.00812	133.39487	14.14262	-12.52422	0.16443	0.04869	-0.01365	-0.13559	-0.00775	-0.00717	39.00683	-7.92002	2.08528	-0.20352	-0.06339	-0.07931	0.06162	0.02389	-0.04903	-9.19188	2.59784	-176.38478	-1.71195	0.03643	0.07090	-5.77979	-0.00084	-0.00825	32.63372	-0.46203	165.05693	2.45646	0.93612	-0.57588	-14.01391	-1.59582	-0.34767	29.06895
162			1.61000	28.95304	4.47960	14.98250	-0.00391	-0.00085	-0.00558	0.00200	-0.00046	-0.00458	133.41803	13.91380	-12.80261	0.13278	0.03020	-0.00177	0.06144	0.00710	-0.00114	39.08038	-7.77884	1.63424	-0.21973	-0.00665	-0.05264	0.04463	0.00615	-0.01183	-10.86798	2.56323	-176.13640	-1.83359	0.05519	0.13604	-4.62022	-0.00282	-0.08890	35.54347	0.41283	165.41011	2.41166	1.01610	-0.59226	-10.48413	-1.46949	0.00149	29.89062
163			1.62000	29.22234	4.06370	14.76099	-0.00467	-0.00126	-0.00269	0.00175	-0.00041	-0.00161	132.69040	13.78611	-13.24768	0.08111	0.00584	0.01269	0.13255	0.00302	0.00821	39.12137	-7.25936	1.20915	-0.21154	0.05147	-0.02293	0.03406	-0.06570	0.00573	-12.11217	2.50800	-175.63640	-1.88850	0.07433	0.18123	-3.42733	-0.00695	-0.17748	37.62787	0.86589	166.00111	2.40507	0.92194	-0.50184	-7.01342	-0.92881	0.32163	30.17994
164			1.63000	29.41335	3.81437	14.57312	-0.00505	-0.00160	0.00080	0.00130	-0.00017	0.00034	131.31496	13.76691	-13.76881	0.01312	-0.02035	0.02702	0.03459	-0.01474	0.01418	39.17534	-6.46317	0.92791	-0.18536	0.10284	0.00525	0.03068	-0.13805	-0.00389	-12.99650	2.43073	-175.01587	-1.87655	0.07487	0.20626	-2.30294	-0.00628	-0.22284	38.90416	0.87552	166.68507	2.38932	0.86789	-0.46952	-3.76874	-0.43043	0.48301	30.00261
165			1.64000	29.54299	3.71629	14.39232	-0.00509	-0.00185	0.00434	0.00084	0.00019	0.00134	129.41742	13.88278	-14.30220	-0.06601	-0.04555	0.03910	-0.22609	-0.04104	0.01113	39.27481	-5.53093	0.89366	-0.15037	0.14270	0.02933	0.03086	-0.16129	-0.03510	-13.57094	2.32343	-174.40814	-1.81501	0.07103	0.21831	-1.32048	-0.00148	-0.21369	39.45330	0.57257	167.27362	2.30022	0.83688	-0.47166	-0.95868	-0.01917	0.48286	29.50091
166			1.65000	29.62653	3.74297	14.20674	-0.00490	-0.00200	0.00757	0.00045	0.00054	0.00167	127.14085	14.17509	-14.81110	-0.14968	-0.06848	0.04792	-0.59324	-0.07352	-0.00250	39.43367	-4.59246	1.17228	-0.11332	0.16850	0.04838	0.02940	-0.12165	-0.07691	-13.87540	2.19151	-173.91960	-1.69816	0.06918	0.21712	-0.51667	0.00460	-0.16017	39.39190	0.15412	167.60957	2.14853	0.80992	-0.48047	1.13868	0.27728	0.31594	28.82603
167			1.66000	29.67202	3.86135	14.01713	-0.00458	-0.00209	0.01032	0.00010	0.00081	0.00164	124.63653	14.68066	-15.28614	-0.23029	-0.08932	0.05408	-0.97545	-0.11130	-0.02324	39.64342	-3.73573	1.77970	-0.07698	0.17938	0.06158	0.02329	-0.04295	-0.11659	-13.95114	2.04698	-173.60548	-1.53625	0.06789	0.19966	0.06905	0.01033	-0.08990	38.84995	-0.21082	167.60750	1.95960	0.74687	-0.45713	2.48270	0.44194	0.03896	28.08512
168			1.67000	29.67729	4.03816	13.82851	-0.00419	-0.00212	0.01258	-0.00024	0.00095	0.00148	122.05231	15.39960	-15.74564	-0.29994	-0.10798	0.05852	-1.27345	-0.15158	-0.04426	39.87917	-2.99848	2.67278	-0.04181	0.17712	0.06900	0.01336	0.03374	-0.14353	-13.84098	1.89762	-173.46071	-1.35317	0.06507	0.17159	0.43900	0.01433	-0.03618	37.94456	-0.44253	167.25787	1.75788	0.64570	-0.39685	3.20534	0.49204	-0.19658	27.32390
169			1.68000	29.63093	4.24213	13.64448	-0.00370	-0.00208	0.01430	-0.00060	0.00096	0.00139	119.52311	16.27495	-16.22842	-0.35189	-0.12298	0.06090	-1.41120	-0.18773	-0.05752	40.11426	-2.37661	3.75303	-0.00817	0.16662	0.07314	0.00259	0.07885	-0.15592	-13.58556	1.74370	-173.43115	-1.17048	0.05923	0.14154	0.63359	0.01576	-0.01166	36.77028	-0.55947	166.61929	1.54185	0.54790	-0.33345	3.43938	0.48643	-0.30234	26.54592
170			1.69000	29.51806	4.44138	13.47171	-0.00302	-0.00194	0.01535	-0.00088	0.00080	0.00135	117.16969	17.20765	-16.77440	-0.38206	-0.13254	0.06048	-1.36062	-0.21174	-0.05796	40.33636	-1.84065	4.89299	0.02328	0.15415	0.07727	-0.00745	0.08859	-0.15852	-13.22147	1.57878	-173.44052	-0.99984	0.05218	0.11204	0.70253	0.01542	-0.00920	35.40373	-0.64204	165.81435	1.30585	0.46853	-0.28307	3.28094	0.45428	-0.29290	25.74129
171			1.70000	29.32259	4.60338	13.32527	-0.00207	-0.00169	0.01556	-0.00093	0.00051	0.00121	115.09571	18.09143	-17.40111	-0.38982	-0.13587	0.05741	-1.15285	-0.21727	-0.04704	40.55422	-1.35745	5.97257	0.05057	0.14335	0.08205	-0.01765	0.07481	-0.15254	-12.78073	1.39256	-173.41705	-0.84922	0.04829	0.08501	0.69208	0.01548	-0.01608	33.90962	-0.77907	165.00969	1.05770	0.39311	-0.23633	2.84249	0.38792	-0.20097	24.90612
172			1.71000	29.02418	4.70012	13.22495	-0.00087	-0.00134	0.01488	-0.00056	0.00019	0.00085	113.37208	18.83917	-18.09087	-0.37776	-0.13307	0.05223	-0.86399	-0.20176	-0.03052	40.78600	-0.90967	6.90071	0.07024	0.13492	0.08650	-0.02816	0.05102	-0.13638	-12.29046	1.17323	-173.31039	-0.73131	0.04768	0.06441	0.64733	0.01684	-0.02339	32.34285	-1.03124	164.37784	0.81190	0.31942	-0.18894	2.24946	0.29583	-0.07542	24.04957
173			1.72000	28.59986	4.71414	13.18963	0.00041	-0.00093	0.01338	0.00036	-0.00004	0.00023	112.02467	19.40010	-18.79525	-0.35111	-0.12516	0.04534	-0.57641	-0.16854	-0.01481	41.04201	-0.50494	7.62323	0.07965	0.12804	0.08971	-0.03601	0.02770	-0.11018	-11.77237	0.90951	-173.09662	-0.64178	0.04907	0.05115	0.59106	0.01964	-0.02874	30.74930	-1.42017	164.05998	0.60742	0.25936	-0.14857	1.68501	0.20606	0.03319	23.19276
174			1.73000	28.03341	4.64268	13.23420	0.00150	-0.00055	0.01135	0.00165	-0.00013	-0.00056	111.03909	19.76938	-19.45073	-0.31630	-0.11398	0.03740	-0.34286	-0.12599	-0.00425	41.31650	-0.17234	8.12455	0.07930	0.12058	0.09028	-0.03756	0.01159	-0.07605	-11.24272	0.59380	-172.77376	-0.57934	0.05109	0.04403	0.53880	0.02345	-0.03315	29.16604	-1.93113	164.13707	0.44720	0.22311	-0.12096	1.21176	0.13773	0.10777	22.36247
175			1.74000	27.32708	4.50238	13.36647	0.00212	-0.00027	0.00916	0.00277	-0.00010	-0.00135	110.37585	19.98031	-19.99691	-0.27939	-0.10149	0.02904	-0.17807	-0.08318	0.00039	41.58824	0.04947	8.42084	0.07192	0.10998	0.08681	-0.03197	0.00541	-0.03892	-10.71323	0.22648	-172.35291	-0.54489	0.05241	0.04074	0.50034	0.02701	-0.03735	27.62132	-2.52236	164.61087	0.32682	0.20707	-0.10397	0.84787	0.08935	0.15279	21.58297
176			1.75000	26.51003	4.33153	13.58461	0.00213	-0.00014	0.00719	0.00307	-0.00006	-0.00195	109.98726	20.08483	-20.39082	-0.24454	-0.08914	0.02101	-0.07190	-0.04651	0.00092	41.82600	0.12619	8.54640	0.06119	0.09569	0.07938	-0.02188	0.00739	-0.00573	-10.19303	-0.18101	-171.85124	-0.52663	0.05055	0.04241	0.46793	0.02779	-0.04411	26.13397	-3.13981	165.40350	0.24855	0.21319	-0.09567	0.60934	0.05832	0.17739	20.86740
177			1.76000	25.63610	4.17853	13.87543	0.00158	-0.00015	0.00575	0.00233	-0.00006	-0.00230	109.82729	20.13909	-20.61257	-0.21363	-0.07775	0.01426	-0.00730	-0.01887	-0.00013	41.99791	0.03846	8.54187	0.05052	0.07821	0.06832	-0.01130	0.01247	0.01816	-9.69086	-0.60365	-171.29161	-0.51194	0.04687	0.04900	0.43113	0.02524	-0.05423	24.71318	-3.73372	166.38379	0.20190	0.23031	-0.08862	0.46596	0.03854	0.17712	20.21406
178			1.77000	24.77013	4.08146	14.21371	0.00074	-0.00022	0.00496	0.00105	-0.00008	-0.00246	109.85347	20.18966	-20.66535	-0.18709	-0.06781	0.00989	0.03036	-0.00017	-0.00107	42.08227	-0.21336	8.44236	0.04168	0.05826	0.05367	-0.00285	0.01517	0.02987	-9.21570	-1.00221	-170.70497	-0.49466	0.04396	0.05689	0.38652	0.02028	-0.06261	23.35885	-4.26999	167.40776	0.17614	0.23842	-0.07656	0.38495	0.02843	0.14701	19.60938
179			1.78000	23.96900	4.05398	14.56163	-0.00003	-0.00026	0.00469	-0.00004	-0.00006	-0.00247	110.02773	20.25639	-20.57055	-0.16469	-0.05948	0.00809	0.05170	0.01147	-0.00159	42.07493	-0.61034	8.26813	0.03475	0.03705	0.03627	0.00268	0.01274	0.02897	-8.77577	-1.32745	-170.13152	-0.47078	0.03949	0.06546	0.33454	0.01223	-0.06605	22.06341	-4.73373	168.35417	0.16392	0.24578	-0.06423	0.34346	0.02981	0.10763	19.03464
180			1.79000	23.26625	4.08579	14.87466	-0.00046	-0.00023	0.00470	-0.00050	-0.00003	-0.00224	110.31842	20.32554	-20.36161	-0.14606	-0.05244	0.00754	0.06416	0.01803	-0.00173	41.98920	-1.11873	8.02625	0.02873	0.01647	0.01875	0.00540	0.00635	0.01847	-8.37749	-1.52975	-169.61626	-0.44378	0.03605	0.07308	0.28171	0.00333	-0.06113	20.81673	-5.12483	169.13971	0.16188	0.25502	-0.05445	0.32922	0.04047	0.07239	18.47230
181			1.80000	22.66656	4.15134	15.11771	-0.00047	-0.00011	0.00464	-0.00044	-0.00000	-0.00173	110.70173	20.36573	-20.07940	-0.13061	-0.04605	0.00615	0.07248	0.02050	-0.00119	41.84907	-1.69375	7.72414	0.02232	-0.00241	0.00366	0.00564	-0.00092	0.00401	-8.02491	-1.57239	-169.19844	-0.41675	0.03676	0.07654	0.23260	-0.00596	-0.04653	19.61306	-5.45144	169.71754	0.16604	0.25061	-0.04422	0.32934	0.05398	0.04129	17.90947
182			1.81000	22.14960	4.22092	15.28320	-0.00016	0.00004	0.00427	-0.00013	-0.00000	-0.00113	111.16043	20.35259	-19.76942	-0.11765	-0.03999	0.00273	0.07890	0.01951	-0.00030	41.68078	-2.28428	7.38227	0.01409	-0.01952	-0.00818	0.00389	-0.00677	-0.00911	-7.71928	-1.44361	-168.90019	-0.39400	0.04240	0.07493	0.19061	-0.01743	-0.02729	18.45742	-5.72346	170.06743	0.16480	0.22669	-0.03198	0.31620	0.06251	0.01677	17.34018
183			1.82000	21.67911	4.27291	15.39497	0.00027	0.00016	0.00350	0.00022	0.00000	-0.00069	111.68008	20.27982	-19.47617	-0.10657	-0.03441	-0.00235	0.08345	0.01619	0.00001	41.50582	-2.83930	7.03474	0.00377	-0.03431	-0.01696	0.00103	-0.01000	-0.01741	-7.45879	-1.16219	-168.72134	-0.38065	0.05058	0.07123	0.15715	-0.03075	-0.01045	17.36888	-5.94820	170.18843	0.15294	0.18701	-0.01641	0.27707	0.06045	0.00210	16.76778
184			1.83000	21.21353	4.30126	15.49613	0.00061	0.00022	0.00241	0.00050	0.00001	-0.00049	112.24326	20.15740	-19.23416	-0.09729	-0.02979	-0.00794	0.08524	0.01212	-0.00074	41.33640	-3.31419	6.72233	-0.00781	-0.04605	-0.02321	-0.00204	-0.01061	-0.01957	-7.24061	-0.77497	-168.64305	-0.37737	0.06333	0.06680	0.12943	-0.04533	0.00103	16.37960	-6.12651	170.09586	0.14738	0.11734	0.00532	0.24168	0.03992	0.00123	16.20592
185			1.84000	20.71807	4.31487	15.63048	0.00067	0.00019	0.00122	0.00059	0.00001	-0.00034	112.82771	20.00522	-19.05956	-0.09004	-0.02647	-0.01297	0.08376	0.00851	-0.00207	41.17533	-3.67608	6.48322	-0.01950	-0.05453	-0.02747	-0.00501	-0.00942	-0.01616	-7.06405	-0.34663	-168.63556	-0.37934	0.07779	0.06377	0.10213	-0.05583	0.00698	15.52971	-6.25141	169.82083	0.15218	0.01764	0.03362	0.21203	0.00550	0.01782	15.67752
186			1.85000	20.17568	4.33125	15.82710	0.00036	0.00006	0.00019	0.00034	0.00001	-0.00007	113.40714	19.84657	-18.94825	-0.08499	-0.02455	-0.01662	0.07902	0.00588	-0.00307	41.01836	-3.90729	6.34489	-0.02974	-0.05964	-0.02989	-0.00796	-0.00737	-0.00887	-6.93182	0.05657	-168.66658	-0.38783	0.08691	0.06233	0.07280	-0.05431	0.00867	14.85804	-6.31003	169.40974	0.14875	-0.06588	0.05708	0.16059	-0.01533	0.04238	15.21072
187			1.86000	19.59372	4.37017	16.09155	-0.00031	-0.00013	-0.00049	-0.00030	-0.00001	0.00025	113.95388	19.70212	-18.88090	-0.08215	-0.02388	-0.01841	0.07132	0.00430	-0.00316	40.85793	-4.00640	6.31964	-0.03757	-0.06150	-0.03046	-0.01102	-0.00522	-0.00025	-6.84873	0.38338	-168.70750	-0.40372	0.08869	0.06130	0.03919	-0.04166	0.00719	14.39121	-6.29127	168.92377	0.16609	-0.09714	0.06223	0.12022	-0.01101	0.05247	14.83267
188			1.87000	19.00328	4.44677	16.40426	-0.00114	-0.00032	-0.00071	-0.00109	-0.00001	0.00041	114.44125	19.58346	-18.83232	-0.08111	-0.02406	-0.01838	0.06085	0.00363	-0.00250	40.68633	-3.98709	6.40174	-0.04225	-0.06023	-0.02893	-0.01387	-0.00323	0.00689	-6.82016	0.60696	-168.73601	-0.43096	0.08308	0.06065	-0.00071	-0.02427	0.00368	14.13543	-6.19489	168.43539	0.20342	-0.08266	0.05273	0.07369	0.00175	0.04297	14.56200
189			1.88000	18.44919	4.56436	16.72820	-0.00187	-0.00045	-0.00051	-0.00160	0.00002	0.00029	114.84698	19.48924	-18.78160	-0.08102	-0.02443	-0.01705	0.04777	0.00363	-0.00174	40.49872	-3.87536	6.56734	-0.04438	-0.05595	-0.02503	-0.01617	-0.00142	0.01025	-6.85039	0.72409	-168.73680	-0.46902	0.07555	0.06292	-0.04864	-0.00956	-0.00087	14.07390	-6.03877	168.01881	0.23616	-0.03790	0.03896	0.00831	0.00513	0.02571	14.40272
190			1.89000	17.97258	4.71006	17.02198	-0.00223	-0.00046	-0.00000	-0.00158	0.00005	0.00000	115.15437	19.40640	-18.72014	-0.08111	-0.02444	-0.01522	0.03278	0.00388	-0.00141	40.29391	-3.70460	6.77845	-0.04536	-0.04911	-0.01892	-0.01788	0.00027	0.00924	-6.93944	0.74902	-168.70302	-0.51192	0.06622	0.06829	-0.10253	0.00030	-0.00588	14.16911	-5.86013	167.73605	0.25922	0.02625	0.02425	-0.05761	-0.00516	0.00972	14.34238
191			1.90000	17.59435	4.85823	17.25338	-0.00218	-0.00038	0.00060	-0.00120	0.00005	-0.00023	115.35239	19.31640	-18.65455	-0.08143	-0.02400	-0.01363	0.01725	0.00393	-0.00164	40.07410	-3.50862	6.99106	-0.04703	-0.04105	-0.01165	-0.01949	0.00179	0.00556	-7.08112	0.70693	-168.63947	-0.54881	0.05689	0.07341	-0.15500	0.00512	-0.00969	14.36920	-5.70844	167.62651	0.28786	0.08095	0.01064	-0.11193	-0.01515	0.00082	14.35528
192			1.91000	17.31005	4.98178	17.40703	-0.00185	-0.00026	0.00109	-0.00077	0.00003	-0.00027	115.43597	19.20143	-18.60321	-0.08244	-0.02325	-0.01299	0.00243	0.00340	-0.00245	39.84237	-3.31454	7.16506	-0.05066	-0.03432	-0.00511	-0.02168	0.00315	0.00202	-7.26472	0.62805	-168.56566	-0.57246	0.05038	0.07634	-0.19777	0.00644	-0.00975	14.61829	-5.63133	167.70374	0.32372	0.11452	-0.00106	-0.14969	-0.01294	0.00028	14.40817
193			1.92000	17.09771	5.06302	17.48904	-0.00146	-0.00016	0.00131	-0.00047	0.00001	-0.00017	115.40670	19.04925	-18.59220	-0.08462	-0.02245	-0.01379	-0.01095	0.00212	-0.00400	39.60010	-3.13753	7.27224	-0.05687	-0.03160	-0.00119	-0.02501	0.00473	0.00033	-7.47841	0.54327	-168.51277	-0.58839	0.04466	0.07885	-0.22930	0.00545	-0.00464	14.86692	-5.66069	167.95473	0.35565	0.13692	-0.01057	-0.16268	0.00058	0.00610	14.46707
194			1.93000	16.93087	5.09803	17.52521	-0.00116	-0.00012	0.00122	-0.00031	0.00000	-0.00007	115.27245	18.85489	-18.65028	-0.08813	-0.02188	-0.01598	-0.02260	0.00008	-0.00655	39.34596	-2.97995	7.30035	-0.06513	-0.03348	-0.00044	-0.02967	0.00717	0.00007	-7.71184	0.48092	-168.51704	-0.60122	0.03623	0.08276	-0.25129	0.00291	0.00637	15.07913	-5.80587	168.34369	0.37549	0.14576	-0.01421	-0.14934	0.01997	0.01156	14.50310
195			1.94000	16.78759	5.09518	17.55022	-0.00103	-0.00014	0.00088	-0.00024	-0.00001	-0.00004	115.04577	18.62254	-18.79994	-0.09300	-0.02194	-0.01898	-0.03273	-0.00255	-0.00999	39.07722	-2.83369	7.25573	-0.07485	-0.03860	-0.00222	-0.03567	0.01066	0.00015	-7.95656	0.46415	-168.61258	-0.61158	0.02575	0.08643	-0.26481	0.00035	0.02335	15.23524	-6.05473	168.81801	0.38652	0.13426	-0.01157	-0.11930	0.03516	0.01096	14.49649
196			1.95000	16.65400	5.07110	17.59049	-0.00107	-0.00021	0.00043	-0.00024	-0.00001	-0.00003	114.74260	18.36473	-19.04658	-0.09874	-0.02262	-0.02222	-0.04168	-0.00548	-0.01359	38.79301	-2.68463	7.16175	-0.08511	-0.04485	-0.00505	-0.04233	0.01458	0.00018	-8.20531	0.50909	-168.82582	-0.61864	0.01248	0.08782	-0.27006	-0.00085	0.04419	15.33033	-6.38043	169.31812	0.39399	0.10527	-0.00574	-0.08329	0.03819	0.00558	14.43822
197			1.96000	16.52394	5.04368	17.65350	-0.00125	-0.00032	-0.00003	-0.00027	-0.00002	0.00000	114.38110	18.10201	-19.37425	-0.10441	-0.02356	-0.02538	-0.04956	-0.00828	-0.01629	38.49783	-2.51751	7.05428	-0.09508	-0.05067	-0.00754	-0.04838	0.01782	0.00052	-8.45128	0.62441	-169.17213	-0.61650	-0.00235	0.08597	-0.26525	0.00036	0.06481	15.37039	-6.74997	169.78917	0.39611	0.06509	0.00106	-0.04807	0.02820	-0.00095	14.32934
198			1.97000	16.39755	5.02446	17.72933	-0.00150	-0.00042	-0.00039	-0.00030	-0.00003	0.00004	113.97947	17.86053	-19.75216	-0.10930	-0.02446	-0.02808	-0.05631	-0.01051	-0.01706	38.20168	-2.31980	6.97297	-0.10374	-0.05519	-0.00896	-0.05207	0.01939	0.00147	-8.68842	0.81133	-169.65431	-0.60103	-0.01643	0.08282	-0.25007	0.00386	0.08259	15.36819	-7.13305	170.18982	0.39047	0.03352	0.00558	-0.01866	0.01593	-0.00427	14.17802
199			1.98000	16.27838	5.01532	17.79867	-0.00174	-0.00050	-0.00060	-0.00033	-0.00002	0.00005	113.55469	17.66582	-20.14411	-0.11310	-0.02529	-0.02986	-0.06177	-0.01187	-0.01533	37.91842	-2.08525	6.95271	-0.10959	-0.05786	-0.00915	-0.05180	0.01872	0.00276	-8.91152	1.06419	-170.26097	-0.57248	-0.02902	0.07939	-0.22651	0.00883	0.09573	15.33876	-7.50762	170.49609	0.38318	0.01850	0.00587	0.00234	0.00919	-0.00348	13.99594
200			1.99000	16.17058	5.01102	17.84111	-0.00192	-0.00054	-0.00065	-0.00033	-0.00001	0.00002	113.12159	17.53600	-20.51662	-0.11587	-0.02617	-0.03034	-0.06590	-0.01234	-0.01154	37.66151	-1.81515	7.01748	-0.11173	-0.05875	-0.00851	-0.04738	0.01604	0.00390	-9.11635	1.37053	-170.96555	-0.54405	-0.04019	0.07557	-0.20100	0.01424	0.10232	15.29591	-7.86179	170.69940	0.38456	0.00341	0.00505	0.01616	0.00172	-0.00210	13.79486
201			2.00000	16.07697	5.00506	17.84189	-0.00198	-0.00054	-0.00054	-0.00030	-0.00000	-0.00002	112.69160	17.47687	-20.84536	-0.11780	-0.02716	-0.02947	-0.06882	-0.01206	-0.00700	37.43934	-1.51732	7.17662	-0.11042	-0.05829	-0.00752	-0.04043	0.01216	0.00456	-9.29895	1.71124	-171.72906	-0.52727	-0.04689	0.07107	-0.17758	0.01778	0.10135	15.24931	-8.19189	170.80518	0.38430	-0.02122	0.00677	0.02488	-0.01072	-0.00175	13.58435
202			2.01000	15.99830	4.99341	17.79594	-0.00194	-0.00049	-0.00033	-0.00026	0.00000	-0.00004	112.27113	17.48101	-21.11913	-0.11908	-0.02825	-0.02745	-0.07084	-0.01128	-0.00313	37.25248	-1.20308	7.42368	-0.10646	-0.05712	-0.00660	-0.03310	0.00821	0.00478	-9.45593	2.06342	-172.50879	-0.52776	-0.04960	0.06586	-0.15737	0.01871	0.09377	15.20302	-8.49809	170.83452	0.36304	-0.04917	0.01225	0.02830	-0.02421	-0.00183	13.37053
203			2.02000	15.93329	4.97593	17.70929	-0.00181	-0.00042	-0.00003	-0.00022	0.00001	-0.00001	111.86078	17.52924	-21.34163	-0.11988	-0.02936	-0.02459	-0.07224	-0.01039	-0.00089	37.09459	-0.88379	7.73746	-0.10037	-0.05558	-0.00585	-0.02683	0.00516	0.00465	-9.58549	2.40539	-173.26833	-0.53849	-0.05034	0.05933	-0.13844	0.01772	0.08070	15.15754	-8.78126	170.82262	0.33233	-0.07428	0.01734	0.02723	-0.03443	-0.00180	13.15784
204			2.03000	15.87877	4.95620	17.59758	-0.00162	-0.00033	0.00031	-0.00017	0.00001	0.00006	111.45683	17.59355	-21.52998	-0.12039	-0.03039	-0.02126	-0.07304	-0.00976	-0.00046	36.95621	-0.56889	8.08565	-0.09294	-0.05373	-0.00521	-0.02207	0.00366	0.00420	-9.68949	2.72049	-173.97983	-0.55657	-0.05051	0.05169	-0.12186	0.01575	0.06458	15.11261	-9.04174	170.81023	0.30175	-0.08829	0.01825	0.02325	-0.03679	-0.00218	12.95071
205			2.04000	15.83005	4.94092	17.48200	-0.00142	-0.00023	0.00069	-0.00014	0.00001	0.00013	111.05412	17.64047	-21.71027	-0.12112	-0.03140	-0.01783	-0.07319	-0.00968	-0.00141	36.82926	-0.26542	8.42937	-0.08538	-0.05146	-0.00447	-0.01862	0.00389	0.00339	-9.77315	2.99816	-174.62093	-0.58216	-0.05256	0.04485	-0.10907	0.01391	0.04934	15.06760	-9.27784	170.83031	0.27997	-0.09248	0.01584	0.01924	-0.03268	-0.00277	12.75395
206			2.05000	15.78232	4.93782	17.38312	-0.00123	-0.00014	0.00108	-0.00012	0.00001	0.00015	110.64935	17.63572	-21.90967	-0.12254	-0.03244	-0.01456	-0.07250	-0.01016	-0.00293	36.70918	0.02104	8.72871	-0.07875	-0.04835	-0.00345	-0.01606	0.00550	0.00225	-9.84288	3.23303	-175.17209	-0.61150	-0.05578	0.04023	-0.09949	0.01218	0.03704	15.01889	-9.48474	170.89983	0.27308	-0.09365	0.01236	0.01827	-0.02583	-0.00300	12.57022
207			2.06000	15.73222	4.95241	17.31459	-0.00107	-0.00006	0.00147	-0.00011	0.00000	0.00011	110.24369	17.55085	-22.14742	-0.12475	-0.03346	-0.01169	-0.07077	-0.01096	-0.00427	36.59543	0.28565	8.95029	-0.07337	-0.04329	-0.00170	-0.01398	0.00742	0.00086	-9.90428	3.42468	-175.61931	-0.64132	-0.05718	0.03841	-0.09224	0.01020	0.02795	14.95918	-9.65514	171.02007	0.26512	-0.09101	0.01099	0.02099	-0.01712	-0.00333	12.39837
208			2.07000	15.67810	4.98658	17.28096	-0.00096	0.00001	0.00183	-0.00010	-0.00000	0.00002	109.84237	17.37224	-22.43028	-0.12755	-0.03434	-0.00928	-0.06796	-0.01177	-0.00497	36.48911	0.52452	9.07731	-0.06908	-0.03571	0.00090	-0.01226	0.00820	-0.00032	-9.96143	3.57757	-175.95988	-0.67425	-0.06063	0.04011	-0.08736	0.00898	0.02183	14.88032	-9.78228	171.18333	0.24385	-0.07374	0.01161	0.02563	-0.00712	-0.00399	12.23360
209			2.08000	15.61938	5.03846	17.27885	-0.00089	0.00007	0.00214	-0.00009	-0.00001	-0.00009	109.45265	17.10661	-22.75224	-0.13070	-0.03496	-0.00744	-0.06435	-0.01235	-0.00502	36.39050	0.73539	9.11577	-0.06561	-0.02683	0.00371	-0.01094	0.00721	-0.00079	-10.01676	3.69960	-176.20517	-0.70935	-0.06622	0.04497	-0.08473	0.00845	0.01759	14.77792	-9.86296	171.37743	0.21470	-0.04194	0.01294	0.02933	-0.00043	-0.00467	12.06967
210			2.09000	15.55606	5.10364	17.30022	-0.00085	0.00011	0.00238	-0.00009	-0.00001	-0.00019	109.08168	16.77812	-23.09870	-0.13390	-0.03528	-0.00618	-0.06026	-0.01255	-0.00468	36.29781	0.91770	9.09140	-0.06290	-0.01887	0.00576	-0.01007	0.00521	-0.00069	-10.07174	3.79944	-176.37677	-0.74261	-0.07162	0.05118	-0.08402	0.00816	0.01434	14.65480	-9.89896	171.58627	0.18528	-0.00097	0.01326	0.03026	0.00006	-0.00465	11.90165
211			2.10000	15.48846	5.17674	17.33449	-0.00084	0.00012	0.00255	-0.00010	-0.00001	-0.00024	108.73524	16.41876	-23.45103	-0.13695	-0.03527	-0.00560	-0.05589	-0.01228	-0.00437	36.20831	1.07203	9.03954	-0.06085	-0.01366	0.00656	-0.00952	0.00341	-0.00051	-10.12713	3.88429	-176.49905	-0.77210	-0.07689	0.05664	-0.08501	0.00800	0.01184	14.51993	-9.89538	171.79019	0.16311	0.04461	0.01038	0.02909	-0.00520	-0.00321	11.72734
212			2.11000	15.41719	5.25313	17.37142	-0.00083	0.00013	0.00263	-0.00010	-0.00001	-0.00024	108.41798	16.05948	-23.79200	-0.13962	-0.03495	-0.00572	-0.05120	-0.01160	-0.00428	36.12025	1.20070	8.99433	-0.05916	-0.01144	0.00643	-0.00907	0.00224	-0.00052	-10.18342	3.95898	-176.59213	-0.79806	-0.08403	0.06099	-0.08827	0.00807	0.01019	14.38489	-9.85850	171.96809	0.15803	0.08905	0.00381	0.02841	-0.01358	-0.00090	11.54695
213			2.12000	15.34319	5.32978	17.40293	-0.00083	0.00012	0.00263	-0.00010	-0.00001	-0.00021	108.13286	15.72544	-24.10882	-0.14183	-0.03444	-0.00641	-0.04625	-0.01069	-0.00433	36.03389	1.30807	8.98247	-0.05759	-0.01153	0.00596	-0.00844	0.00147	-0.00072	-10.24224	4.02641	-176.66837	-0.82046	-0.08797	0.06403	-0.09531	0.00786	0.00906	14.26059	-9.79375	172.10181	0.16847	0.11842	-0.00250	0.02848	-0.02074	0.00036	11.36220
214			2.13000	15.26794	5.40492	17.42450	-0.00083	0.00010	0.00256	-0.00011	-0.00001	-0.00016	107.88097	15.43410	-24.39396	-0.14353	-0.03386	-0.00740	-0.04119	-0.00969	-0.00430	35.95168	1.40012	9.02006	-0.05617	-0.01313	0.00553	-0.00752	0.00076	-0.00100	-10.30660	4.08851	-176.73393	-0.84292	-0.08844	0.06663	-0.10724	0.00742	0.00836	14.15477	-9.70506	172.18190	0.17958	0.13560	-0.00581	0.02686	-0.02581	0.00029	11.17522
215			2.14000	15.19349	5.47742	17.43554	-0.00079	0.00009	0.00246	-0.00010	-0.00001	-0.00011	107.66122	15.19327	-24.64462	-0.14481	-0.03340	-0.00827	-0.03635	-0.00869	-0.00398	35.87743	1.48310	9.11106	-0.05470	-0.01557	0.00508	-0.00622	-0.00002	-0.00124	-10.37916	4.14668	-176.79295	-0.86974	-0.08899	0.07052	-0.12337	0.00704	0.00825	14.07040	-9.59648	172.21280	0.18005	0.15595	-0.00668	0.02257	-0.03149	-0.00016	10.98832
216			2.15000	15.12118	5.54778	17.43847	-0.00070	0.00009	0.00237	-0.00009	-0.00001	-0.00008	107.47049	14.99985	-24.86185	-0.14575	-0.03312	-0.00862	-0.03211	-0.00774	-0.00339	35.81549	1.56236	9.24726	-0.05261	-0.01723	0.00501	-0.00461	-0.00071	-0.00148	-10.46076	4.20179	-176.84981	-0.89928	-0.09034	0.07528	-0.14090	0.00664	0.00872	14.00614	-9.47383	172.21140	0.17418	0.18249	-0.00723	0.01724	-0.03829	-0.00047	10.80445
217			2.16000	15.05026	5.61972	17.43664	-0.00055	0.00011	0.00234	-0.00007	-0.00001	-0.00007	107.30386	14.84380	-25.04937	-0.14625	-0.03300	-0.00819	-0.02877	-0.00690	-0.00267	35.76889	1.64243	9.41292	-0.04955	-0.01647	0.00577	-0.00291	-0.00096	-0.00189	-10.55024	4.25358	-176.90852	-0.92754	-0.09303	0.07970	-0.15635	0.00616	0.00943	13.95921	-9.34534	172.19920	0.16727	0.21429	-0.00938	0.01193	-0.04551	-0.00065	10.62773
218			2.17000	14.97758	5.70029	17.43413	-0.00038	0.00014	0.00240	-0.00005	-0.00002	-0.00010	107.15479	14.71376	-25.21377	-0.14615	-0.03291	-0.00690	-0.02644	-0.00630	-0.00194	35.73841	1.72723	9.59059	-0.04591	-0.01270	0.00751	-0.00141	-0.00069	-0.00254	-10.64505	4.30123	-176.96950	-0.95353	-0.09578	0.08234	-0.16683	0.00558	0.00949	13.92753	-9.21835	172.19221	0.15938	0.25199	-0.01485	0.00702	-0.05292	-0.00084	10.46371
219			2.18000	14.89927	5.79691	17.43668	-0.00027	0.00017	0.00254	-0.00004	-0.00003	-0.00016	107.01645	14.60020	-25.36440	-0.14548	-0.03281	-0.00479	-0.02498	-0.00607	-0.00122	35.72311	1.81879	9.76444	-0.04237	-0.00594	0.01020	-0.00025	-0.00021	-0.00337	-10.74189	4.34356	-177.02638	-0.97738	-0.09949	0.08442	-0.17023	0.00506	0.00809	13.90956	-9.09625	172.19447	0.15669	0.29193	-0.02237	0.00329	-0.05989	-0.00099	10.31814
220			2.19000	14.81303	5.91413	17.45163	-0.00023	0.00021	0.00277	-0.00003	-0.00004	-0.00027	106.88284	14.49667	-25.51168	-0.14447	-0.03278	-0.00185	-0.02428	-0.00629	-0.00044	35.72132	1.91602	9.92165	-0.03933	0.00376	0.01376	0.00059	0.00003	-0.00419	-10.83728	4.37890	-177.06676	-0.99685	-0.10310	0.08614	-0.16523	0.00467	0.00458	13.90233	-8.97797	172.19963	0.16549	0.32190	-0.02939	0.00129	-0.06476	-0.00134	10.19475
221			2.20000	14.71920	6.05127	17.48546	-0.00026	0.00026	0.00307	-0.00004	-0.00006	-0.00043	106.74878	14.40108	-25.66411	-0.14344	-0.03290	0.00176	-0.02437	-0.00687	0.00040	35.73072	2.01421	10.05399	-0.03691	0.01572	0.01790	0.00113	-0.00021	-0.00474	-10.92802	4.40590	-177.07660	-1.01669	-0.10313	0.08746	-0.15295	0.00439	-0.00081	13.89996	-8.85988	172.19899	0.17328	0.33519	-0.03210	0.00156	-0.06738	-0.00189	10.09354
222			2.21000	14.62066	6.20206	17.54098	-0.00032	0.00032	0.00342	-0.00005	-0.00007	-0.00060	106.60995	14.31635	-25.82565	-0.14265	-0.03319	0.00568	-0.02534	-0.00760	0.00118	35.74812	2.10557	10.15902	-0.03497	0.02842	0.02199	0.00142	-0.00065	-0.00474	-11.01120	4.42474	-177.04700	-1.03736	-0.10208	0.09016	-0.13392	0.00446	-0.00710	13.89368	-8.73818	172.18945	0.17374	0.34079	-0.03012	0.00464	-0.07009	-0.00214	10.01009
223			2.22000	14.52185	6.35559	17.61580	-0.00039	0.00038	0.00378	-0.00006	-0.00008	-0.00076	106.46362	14.24889	-25.99366	-0.14225	-0.03365	0.00946	-0.02722	-0.00819	0.00163	35.77049	2.17990	10.23938	-0.03319	0.04010	0.02536	0.00152	-0.00053	-0.00412	-11.08356	4.43773	-176.97818	-1.05618	-0.09999	0.09309	-0.10799	0.00485	-0.01300	13.87293	-8.61153	172.17621	0.16880	0.34437	-0.02657	0.01030	-0.07318	-0.00189	9.93686
224			2.23000	14.42736	6.49820	17.70257	-0.00042	0.00044	0.00409	-0.00006	-0.00008	-0.00083	106.30846	14.20671	-26.15932	-0.14235	-0.03422	0.01266	-0.02997	-0.00837	0.00150	35.79541	2.22679	10.30139	-0.03119	0.04915	0.02747	0.00150	0.00081	-0.00304	-11.14139	4.44848	-176.87878	-1.07217	-0.09715	0.09478	-0.07617	0.00549	-0.01718	13.82696	-8.48224	172.16856	0.16397	0.35510	-0.02635	0.01814	-0.07670	-0.00144	9.86477
225			2.24000	14.34014	6.61806	17.79071	-0.00037	0.00050	0.00435	-0.00005	-0.00007	-0.00080	106.14447	14.19745	-26.31057	-0.14290	-0.03484	0.01505	-0.03349	-0.00800	0.00075	35.82113	2.23873	10.35329	-0.02856	0.05423	0.02779	0.00136	0.00328	-0.00179	-11.18180	4.46115	-176.76125	-1.09006	-0.09742	0.09828	-0.04169	0.00657	-0.01981	13.74650	-8.35614	172.17433	0.16201	0.38616	-0.03013	0.02790	-0.08127	-0.00082	9.78441
226			2.25000	14.25927	6.70978	17.86848	-0.00026	0.00055	0.00452	-0.00003	-0.00006	-0.00067	105.97189	14.22485	-26.43651	-0.14371	-0.03545	0.01657	-0.03755	-0.00710	-0.00037	35.84609	2.21377	10.40184	-0.02594	0.05459	0.02612	0.00117	0.00587	-0.00065	-11.20407	4.47951	-176.63651	-1.10934	-0.09895	0.10298	-0.00764	0.00797	-0.02129	13.62575	-8.24050	172.19571	0.16040	0.42271	-0.03381	0.03847	-0.08140	0.00005	9.68765
227			2.26000	14.18021	6.77534	17.92586	-0.00013	0.00059	0.00461	-0.00002	-0.00004	-0.00046	105.79092	14.28536	-26.53083	-0.14444	-0.03591	0.01725	-0.04178	-0.00582	-0.00145	35.86930	2.15552	10.44851	-0.02374	0.05078	0.02285	0.00098	0.00737	0.00025	-11.20933	4.50562	-176.51013	-1.13009	-0.10094	0.10763	0.02486	0.00945	-0.02222	13.46391	-8.14201	172.22838	0.15378	0.45020	-0.03376	0.04707	-0.07361	0.00072	9.56999
228			2.27000	14.09702	6.82176	17.95753	-0.00003	0.00061	0.00463	-0.00000	-0.00004	-0.00023	105.60160	14.36817	-26.59381	-0.14481	-0.03612	0.01721	-0.04562	-0.00447	-0.00213	35.89024	2.07161	10.48902	-0.02190	0.04475	0.01901	0.00082	0.00740	0.00087	-11.19882	4.53872	-176.38281	-1.15033	-0.10413	0.11163	0.05722	0.01066	-0.02323	13.26531	-8.06398	172.26393	0.14072	0.46326	-0.02899	0.05109	-0.06008	0.00081	9.43248
229			2.28000	14.00496	6.85857	17.96501	0.00004	0.00061	0.00460	0.00001	-0.00004	-0.00007	105.40469	14.46016	-26.63243	-0.14453	-0.03600	0.01664	-0.04835	-0.00345	-0.00231	35.90971	1.97138	10.51731	-0.02015	0.03849	0.01551	0.00073	0.00646	0.00121	-11.17273	4.57438	-176.25262	-1.16792	-0.10515	0.11358	0.09048	0.01065	-0.02472	13.03863	-8.00469	172.29419	0.12267	0.45582	-0.01985	0.04948	-0.04557	0.00036	9.28243
230			2.29000	13.90161	6.89604	17.95732	0.00007	0.00061	0.00453	0.00001	-0.00005	-0.00002	105.20187	14.55089	-26.65956	-0.14359	-0.03559	0.01580	-0.04947	-0.00314	-0.00215	35.93008	1.86323	10.52947	-0.01818	0.03384	0.01314	0.00071	0.00539	0.00139	-11.13143	4.60422	-176.11482	-1.18506	-0.10456	0.11439	0.12354	0.00893	-0.02769	12.79655	-7.95711	172.31062	0.09805	0.43980	-0.00868	0.04132	-0.03575	-0.00009	9.13211
231			2.30000	13.78728	6.94282	17.94866	0.00006	0.00061	0.00447	0.00001	-0.00006	-0.00009	104.99522	14.63708	-26.69100	-0.14212	-0.03503	0.01503	-0.04905	-0.00369	-0.00190	35.95446	1.75260	10.52623	-0.01573	0.03149	0.01194	0.00075	0.00466	0.00151	-11.07670	4.61683	-175.96065	-1.20273	-0.10462	0.11521	0.15394	0.00556	-0.03320	12.55446	-7.91124	172.30316	0.06935	0.42935	0.00147	0.02876	-0.03290	0.00009	8.99591
232			2.31000	13.66456	7.00350	17.95366	0.00005	0.00061	0.00441	0.00001	-0.00007	-0.00025	104.78578	14.72213	-26.74117	-0.14034	-0.03453	0.01460	-0.04771	-0.00496	-0.00178	35.98513	1.64073	10.51134	-0.01258	0.03174	0.01192	0.00074	0.00451	0.00169	-11.01182	4.60065	-175.77802	-1.22075	-0.10578	0.11624	0.17880	0.00081	-0.04179	12.32798	-7.85642	172.26175	0.04412	0.42719	0.00900	0.01698	-0.03681	0.00115	8.88705
233			2.32000	13.53704	7.07773	17.98234	0.00002	0.00062	0.00438	0.00001	-0.00007	-0.00045	104.57317	14.81408	-26.81873	-0.13856	-0.03422	0.01458	-0.04632	-0.00662	-0.00188	36.02257	1.52516	10.49033	-0.00896	0.03354	0.01255	0.00062	0.00492	0.00193	-10.94141	4.54678	-175.55322	-1.23925	-0.10882	0.11676	0.19439	-0.00487	-0.05321	12.13031	-7.78345	172.17970	0.02736	0.42840	0.01370	0.00919	-0.04637	0.00283	8.81490
234			2.33000	13.40797	7.16100	18.03727	0.00001	0.00064	0.00437	0.00000	-0.00008	-0.00063	104.35580	14.92086	-26.92469	-0.13698	-0.03415	0.01482	-0.04563	-0.00824	-0.00217	36.06543	1.40106	10.46752	-0.00556	0.03539	0.01318	0.00042	0.00568	0.00221	-10.87185	4.45126	-175.27347	-1.25213	-0.10793	0.11480	0.19534	-0.01028	-0.06537	11.97097	-7.68547	172.05484	0.01711	0.42309	0.01593	0.00468	-0.05914	0.00455	8.78313
235			2.34000	13.27982	7.24652	18.11340	0.00001	0.00067	0.00437	0.00000	-0.00007	-0.00075	104.13120	15.04561	-27.05287	-0.13572	-0.03429	0.01502	-0.04618	-0.00945	-0.00253	36.11060	1.26355	10.44318	-0.00303	0.03579	0.01326	0.00023	0.00635	0.00249	-10.81064	4.31665	-174.93111	-1.25192	-0.09976	0.10982	0.17943	-0.01346	-0.07518	11.85546	-7.55873	171.88985	0.01043	0.41076	0.01536	0.00213	-0.07237	0.00546	8.78983
236			2.35000	13.15511	7.32691	18.20040	0.00000	0.00070	0.00433	0.00000	-0.00006	-0.00076	103.89629	15.18507	-27.19298	-0.13491	-0.03461	0.01497	-0.04834	-0.00998	-0.00275	36.15286	1.10985	10.41338	-0.00172	0.03382	0.01240	0.00011	0.00644	0.00270	-10.76328	4.15241	-174.52982	-1.24084	-0.08274	0.10264	0.15315	-0.01300	-0.07975	11.78393	-7.40417	171.69495	0.00580	0.39908	0.01101	0.00080	-0.08412	0.00438	8.82852
237			2.36000	13.03679	7.39538	18.28539	-0.00002	0.00072	0.00425	-0.00000	-0.00005	-0.00066	103.64727	15.32971	-27.33277	-0.13460	-0.03501	0.01442	-0.05220	-0.00967	-0.00265	36.18493	0.94044	10.37064	-0.00175	0.02892	0.01034	0.00007	0.00553	0.00267	-10.73004	3.97356	-174.08783	-1.22738	-0.06092	0.09800	0.12830	-0.00969	-0.08069	11.74959	-7.22904	171.48938	0.00287	0.40118	0.00487	0.00024	-0.09408	0.00195	8.88913
238			2.37000	12.92796	7.44704	18.35686	-0.00005	0.00072	0.00412	-0.00001	-0.00003	-0.00049	103.38120	15.46465	-27.46041	-0.13475	-0.03540	0.01335	-0.05741	-0.00853	-0.00214	36.19902	0.75870	10.30433	-0.00322	0.02148	0.00719	0.00000	0.00373	0.00222	-10.70549	3.79772	-173.63461	-1.21728	-0.04034	0.09651	0.11453	-0.00573	-0.07835	11.73912	-7.04751	171.29691	0.00274	0.41336	-0.00111	0.00014	-0.09834	-0.00040	8.95897
239			2.38000	12.83095	7.47992	18.40798	-0.00009	0.00070	0.00393	-0.00001	-0.00002	-0.00031	103.09652	15.57272	-27.56722	-0.13511	-0.03564	0.01177	-0.06325	-0.00677	-0.00133	36.18780	0.57094	10.20249	-0.00581	0.01294	0.00362	-0.00028	0.00175	0.00133	-10.68107	3.64088	-173.20198	-1.21200	-0.02564	0.09633	0.11415	-0.00285	-0.07213	11.73581	-6.87779	171.13638	0.00512	0.42168	-0.00490	0.00022	-0.09104	-0.00145	9.02469
240			2.39000	12.74591	7.49595	18.43849	-0.00014	0.00067	0.00372	-0.00002	-0.00001	-0.00016	102.79387	15.64018	-27.64991	-0.13538	-0.03560	0.00985	-0.06875	-0.00481	-0.00047	36.14662	0.38635	10.05736	-0.00931	0.00478	0.00030	-0.00094	0.00038	0.00012	-10.65001	3.51348	-172.81343	-1.20981	-0.01919	0.09774	0.12044	-0.00142	-0.06389	11.72448	-6.73636	171.01338	0.00666	0.42027	-0.00412	0.00038	-0.07277	-0.00094	9.07514
241			2.40000	12.67005	7.50077	18.45454	-0.00019	0.00061	0.00350	-0.00002	-0.00000	-0.00009	102.47576	15.66034	-27.71128	-0.13540	-0.03527	0.00776	-0.07298	-0.00310	0.00019	36.07478	0.21565	9.86884	-0.01334	-0.00176	-0.00223	-0.00200	-0.00002	-0.00101	-10.61156	3.41907	-172.48007	-1.20765	-0.01717	0.09908	0.12161	-0.00065	-0.05431	11.69602	-6.63047	170.91949	0.00989	0.40283	0.00071	0.00083	-0.05002	0.00013	9.10360
242			2.41000	12.59839	7.50254	18.46683	-0.00027	0.00054	0.00328	-0.00003	-0.00000	-0.00010	102.14707	15.63502	-27.75789	-0.13516	-0.03474	0.00579	-0.07535	-0.00190	0.00051	35.97627	0.06860	9.64518	-0.01730	-0.00548	-0.00345	-0.00327	0.00029	-0.00160	-10.57129	3.35522	-172.20296	-1.20126	-0.01724	0.09801	0.10862	-0.00015	-0.04391	11.64836	-6.55513	170.83849	0.01634	0.37226	0.00614	0.00186	-0.03184	0.00102	9.10817
243			2.42000	12.52534	7.51023	18.48740	-0.00037	0.00047	0.00310	-0.00005	-0.00001	-0.00017	101.81392	15.57528	-27.79665	-0.13480	-0.03414	0.00425	-0.07580	-0.00126	0.00054	35.85898	-0.04813	9.40249	-0.02062	-0.00580	-0.00325	-0.00437	0.00061	-0.00144	-10.53758	3.31466	-171.97644	-1.19353	-0.01608	0.09534	0.08010	0.00011	-0.03478	11.58476	-6.49600	170.75119	0.01826	0.34317	0.01018	0.00254	-0.02330	0.00192	9.09162
244			2.43000	12.44625	7.53206	18.52621	-0.00048	0.00040	0.00298	-0.00007	-0.00001	-0.00029	101.48283	15.49995	-27.83198	-0.13438	-0.03359	0.00341	-0.07453	-0.00107	0.00046	35.73299	-0.13221	9.16266	-0.02271	-0.00287	-0.00180	-0.00494	0.00038	-0.00070	-10.51835	3.28643	-171.78993	-1.18600	-0.01325	0.09259	0.04004	0.00009	-0.02829	11.51148	-6.43558	170.64104	0.01642	0.32154	0.01281	0.00253	-0.02361	0.00306	9.05999
245			2.44000	12.35795	7.57433	18.58909	-0.00061	0.00034	0.00296	-0.00009	-0.00002	-0.00044	101.16002	15.43226	-27.86544	-0.13392	-0.03314	0.00334	-0.07188	-0.00117	0.00034	35.60889	-0.18552	8.94960	-0.02359	0.00166	0.00010	-0.00486	-0.00022	0.00003	-10.51877	3.25815	-171.63022	-1.17761	-0.01022	0.08998	-0.00431	-0.00010	-0.02448	11.43624	-6.35902	170.49817	0.01250	0.30567	0.01446	0.00196	-0.02978	0.00434	9.02144
246			2.45000	12.25874	7.64045	18.67729	-0.00071	0.00032	0.00302	-0.00011	-0.00003	-0.00059	100.85053	15.39271	-27.89697	-0.13350	-0.03286	0.00399	-0.06842	-0.00142	0.00017	35.49594	-0.21425	8.78243	-0.02357	0.00617	0.00175	-0.00427	-0.00069	0.00039	-10.53987	3.21840	-171.48494	-1.16879	-0.00493	0.08731	-0.04408	-0.00020	-0.02272	11.36666	-6.25792	170.32361	0.00427	0.29193	0.01592	0.00062	-0.03848	0.00563	8.98491
247			2.46000	12.14805	7.72955	18.78753	-0.00080	0.00033	0.00317	-0.00014	-0.00004	-0.00075	100.55673	15.39273	-27.92580	-0.13322	-0.03275	0.00517	-0.06495	-0.00166	-0.00013	35.40005	-0.22769	8.66948	-0.02289	0.00960	0.00283	-0.00346	-0.00070	0.00039	-10.57797	3.15825	-171.34500	-1.16111	0.00356	0.08387	-0.07124	0.00029	-0.02206	11.30917	-6.13105	170.12833	-0.00680	0.27615	0.01720	-0.00083	-0.04617	0.00657	8.95919
248			2.47000	12.02694	7.83620	18.91290	-0.00086	0.00036	0.00336	-0.00016	-0.00005	-0.00087	100.27753	15.43219	-27.95098	-0.13315	-0.03282	0.00652	-0.06221	-0.00180	-0.00057	35.32196	-0.23674	8.60651	-0.02157	0.01160	0.00339	-0.00267	-0.00033	0.00026	-10.62554	3.07182	-171.20526	-1.15741	0.01485	0.07992	-0.08162	0.00189	-0.02180	11.26823	-5.98422	169.92979	-0.01661	0.25983	0.01771	-0.00148	-0.05051	0.00667	8.95121
249			2.48000	11.89830	7.95134	19.04469	-0.00090	0.00042	0.00355	-0.00018	-0.00006	-0.00093	100.00916	15.50192	-27.97165	-0.13339	-0.03305	0.00777	-0.06070	-0.00176	-0.00098	35.25775	-0.25148	8.58005	-0.02001	0.01176	0.00323	-0.00212	0.00014	0.00015	-10.67378	2.95759	-171.06416	-1.15744	0.02772	0.07602	-0.07634	0.00473	-0.02147	11.24682	-5.82824	169.74664	-0.02029	0.24669	0.01673	-0.00099	-0.05097	0.00565	8.96542
250			2.49000	11.76646	8.06456	19.17418	-0.00091	0.00048	0.00371	-0.00018	-0.00007	-0.00092	99.74644	15.58583	-27.98706	-0.13401	-0.03340	0.00867	-0.06057	-0.00148	-0.00117	35.20015	-0.27913	8.57070	-0.01901	0.00963	0.00212	-0.00193	0.00037	0.00011	-10.71565	2.81989	-170.92310	-1.15888	0.03996	0.07245	-0.06058	0.00808	-0.02064	11.24668	-5.67652	169.59480	-0.01791	0.23881	0.01419	-0.00009	-0.04782	0.00385	9.00250
251			2.50000	11.63610	8.16630	19.29421	-0.00092	0.00053	0.00381	-0.00018	-0.00006	-0.00085	99.48456	15.66301	-27.99655	-0.13505	-0.03384	0.00918	-0.06154	-0.00096	-0.00098	35.14147	-0.32296	8.55604	-0.01869	0.00562	0.00010	-0.00203	0.00025	0.00001	-10.74736	2.66916	-170.78610	-1.15661	0.04963	0.06977	-0.04028	0.01062	-0.01916	11.26708	-5.54251	169.48503	-0.00681	0.23657	0.01048	0.00024	-0.04136	0.00198	9.05923
252			2.51000	11.51155	8.25034	19.39946	-0.00092	0.00057	0.00386	-0.00017	-0.00005	-0.00073	99.22091	15.71157	-27.99950	-0.13655	-0.03432	0.00928	-0.06306	-0.00024	-0.00041	35.07566	-0.38133	8.51484	-0.01901	0.00073	-0.00242	-0.00234	0.00002	-0.00037	-10.76789	2.52034	-170.65932	-1.14880	0.05740	0.06866	-0.02025	0.01154	-0.01687	11.30348	-5.43780	169.42093	0.00883	0.23848	0.00707	-0.00055	-0.03156	0.00072	9.12905
253			2.52000	11.39649	8.31477	19.48660	-0.00092	0.00058	0.00386	-0.00016	-0.00004	-0.00058	98.95551	15.71407	-27.99622	-0.13827	-0.03471	0.00904	-0.06429	0.00055	0.00038	34.99937	-0.44748	8.43231	-0.01965	-0.00385	-0.00495	-0.00277	0.00005	-0.00107	-10.77793	2.39018	-170.55232	-1.13883	0.05968	0.07001	-0.00423	0.00982	-0.01341	11.34711	-5.37094	169.39977	0.01840	0.24976	0.00476	-0.00134	-0.01934	0.00010	9.20333
254			2.53000	11.29364	8.36198	19.55456	-0.00091	0.00058	0.00383	-0.00014	-0.00003	-0.00044	98.69111	15.66155	-27.98839	-0.14003	-0.03490	0.00849	-0.06447	0.00122	0.00114	34.91248	-0.51078	8.30332	-0.02049	-0.00711	-0.00694	-0.00320	0.00049	-0.00187	-10.77978	2.29409	-170.47884	-1.13005	0.05668	0.07273	0.00446	0.00626	-0.00799	11.38767	-5.34592	169.41391	0.02018	0.26423	0.00400	-0.00131	-0.00460	-0.00017	9.27369
255			2.54000	11.20413	8.39687	19.60509	-0.00089	0.00057	0.00378	-0.00012	-0.00002	-0.00032	98.43262	15.55622	-27.97902	-0.14153	-0.03481	0.00769	-0.06291	0.00158	0.00165	34.81764	-0.56004	8.13383	-0.02154	-0.00859	-0.00810	-0.00356	0.00109	-0.00241	-10.77750	2.24235	-170.45229	-1.12230	0.05111	0.07489	0.00368	0.00248	-0.00060	11.41646	-5.36097	169.45152	0.02136	0.26813	0.00530	-0.00090	0.01057	-0.00043	9.33352
256			2.55000	11.12678	8.42481	19.64284	-0.00086	0.00056	0.00371	-0.00010	-0.00002	-0.00025	98.18613	15.41110	-27.97216	-0.14264	-0.03445	0.00673	-0.05925	0.00151	0.00179	34.71948	-0.58615	7.93953	-0.02229	-0.00814	-0.00821	-0.00371	0.00143	-0.00240	-10.77599	2.23770	-170.48016	-1.11454	0.04675	0.07462	-0.00687	-0.00049	0.00726	11.42842	-5.40857	169.49640	0.02281	0.25584	0.00792	-0.00028	0.02184	-0.00068	9.37931
257			2.56000	11.05794	8.45022	19.67491	-0.00081	0.00055	0.00364	-0.00009	-0.00002	-0.00023	97.95834	15.24810	-27.97257	-0.14321	-0.03394	0.00584	-0.05343	0.00100	0.00162	34.62304	-0.58471	7.74392	-0.02281	-0.00637	-0.00763	-0.00364	0.00129	-0.00190	-10.78032	2.27500	-170.55959	-1.10981	0.04294	0.07212	-0.02618	-0.00251	0.01344	11.42319	-5.47641	169.52934	0.01991	0.23682	0.01036	0.00036	0.02707	-0.00056	9.41065
258			2.57000	10.99236	8.47562	19.70798	-0.00076	0.00053	0.00354	-0.00008	-0.00002	-0.00024	97.75571	15.09141	-27.98318	-0.14333	-0.03343	0.00516	-0.04581	0.00029	0.00129	34.53312	-0.55720	7.57180	-0.02306	-0.00378	-0.00648	-0.00336	0.00076	-0.00116	-10.79511	2.34348	-170.67761	-1.10656	0.03938	0.06789	-0.05135	-0.00358	0.01645	11.40472	-5.54915	169.53096	0.01578	0.21536	0.01186	0.00067	0.02651	0.00017	9.42963
259			2.58000	10.92488	8.50194	19.74615	-0.00074	0.00051	0.00343	-0.00008	-0.00002	-0.00027	97.58426	14.96250	-28.00272	-0.14306	-0.03302	0.00469	-0.03701	-0.00035	0.00089	34.45334	-0.51045	7.44395	-0.02327	-0.00098	-0.00492	-0.00295	0.00017	-0.00046	-10.82308	2.42935	-170.81308	-1.10419	0.03927	0.06228	-0.07558	-0.00421	0.01596	11.37909	-5.61152	169.48547	0.01026	0.19161	0.01254	0.00061	0.02138	0.00132	9.43944
260			2.59000	10.85198	8.52926	19.79070	-0.00074	0.00047	0.00328	-0.00009	-0.00002	-0.00030	97.44830	14.87637	-28.02562	-0.14222	-0.03269	0.00433	-0.02789	-0.00070	0.00048	34.38610	-0.45485	7.37301	-0.02366	0.00131	-0.00316	-0.00250	-0.00016	-0.00002	-10.86229	2.51940	-170.94315	-1.10402	0.04090	0.05668	-0.09044	-0.00451	0.01313	11.35026	-5.65080	169.38718	0.00484	0.17146	0.01229	0.00035	0.01399	0.00243	9.44380
261			2.60000	10.77201	8.55775	19.84181	-0.00077	0.00042	0.00313	-0.00010	-0.00001	-0.00032	97.34866	14.83908	-28.04502	-0.14086	-0.03241	0.00406	-0.01955	-0.00070	0.00012	34.33143	-0.40148	7.36124	-0.02410	0.00275	-0.00138	-0.00209	-0.00015	0.00009	-10.90659	2.60354	-171.05014	-1.10743	0.04319	0.05161	-0.09165	-0.00446	0.00932	11.31940	-5.65870	169.24402	-0.00133	0.15396	0.01190	-0.00011	0.00585	0.00320	9.44623
262			2.61000	10.68500	8.58800	19.89932	-0.00085	0.00037	0.00298	-0.00012	-0.00001	-0.00034	97.28162	14.84716	-28.05558	-0.13910	-0.03219	0.00391	-0.01294	-0.00044	-0.00016	34.28711	-0.35992	7.40073	-0.02448	0.00313	0.00016	-0.00178	0.00003	-0.00002	-10.94898	2.67462	-171.12418	-1.10998	0.04759	0.04853	-0.08122	-0.00417	0.00567	11.28764	-5.63303	169.07506	-0.01103	0.14332	0.01213	-0.00090	-0.00154	0.00369	9.45092
263			2.62000	10.59221	8.62110	19.96239	-0.00095	0.00031	0.00287	-0.00014	-0.00001	-0.00035	97.23955	14.88837	-28.05492	-0.13726	-0.03202	0.00390	-0.00864	-0.00002	-0.00033	34.24899	-0.33659	7.47509	-0.02492	0.00268	0.00139	-0.00166	0.00016	-0.00018	-10.98524	2.72752	-171.16261	-1.11022	0.05240	0.04774	-0.06570	-0.00338	0.00245	11.25880	-5.57842	168.90311	-0.01921	0.14326	0.01199	-0.00134	-0.00780	0.00360	9.46244
264			2.63000	10.49616	8.65792	20.02900	-0.00106	0.00027	0.00279	-0.00016	-0.00001	-0.00035	97.21258	14.94491	-28.04349	-0.13553	-0.03190	0.00400	-0.00673	0.00047	-0.00039	34.21188	-0.33398	7.56304	-0.02583	0.00162	0.00221	-0.00178	0.00015	-0.00025	-11.01474	2.75845	-171.16797	-1.10737	0.05688	0.04767	-0.05184	-0.00199	-0.00031	11.23937	-5.50462	168.74815	-0.01835	0.14731	0.01065	-0.00078	-0.01267	0.00280	9.48511
265			2.64000	10.40016	8.69831	20.09581	-0.00118	0.00023	0.00276	-0.00017	-0.00001	-0.00034	97.19083	14.99650	-28.02316	-0.13403	-0.03178	0.00425	-0.00687	0.00099	-0.00031	34.17109	-0.35101	7.64232	-0.02752	0.00042	0.00261	-0.00215	0.00004	-0.00018	-11.03962	2.76546	-171.14758	-1.10106	0.06231	0.04863	-0.04381	-0.00008	-0.00240	11.23669	-5.42296	168.62511	-0.01139	0.15382	0.00913	-0.00003	-0.01596	0.00184	9.52212
266			2.65000	10.30755	8.74058	20.15864	-0.00129	0.00021	0.00276	-0.00018	-0.00001	-0.00031	97.16608	15.02360	-27.99610	-0.13268	-0.03158	0.00453	-0.00844	0.00149	-0.00008	34.12305	-0.38377	7.69357	-0.03020	-0.00072	0.00264	-0.00279	-0.00006	-0.00002	-11.06302	2.74909	-171.11200	-1.09620	0.06810	0.05061	-0.04303	0.00225	-0.00372	11.25593	-5.34290	168.54353	-0.00297	0.16212	0.00807	0.00013	-0.01792	0.00103	9.57409
267			2.66000	10.22046	8.78187	20.21401	-0.00138	0.00020	0.00277	-0.00018	-0.00001	-0.00027	97.13299	15.01058	-27.96500	-0.13139	-0.03122	0.00470	-0.01071	0.00189	0.00027	34.06576	-0.42648	7.70318	-0.03360	-0.00164	0.00241	-0.00363	-0.00008	0.00015	-11.08820	2.71216	-171.07216	-1.09271	0.07508	0.05260	-0.04908	0.00487	-0.00418	11.29857	-5.27031	168.50639	0.00762	0.16930	0.00706	-0.00069	-0.01864	0.00037	9.63851
268			2.67000	10.13922	8.81838	20.26010	-0.00146	0.00019	0.00278	-0.00019	-0.00001	-0.00022	97.08894	14.94885	-27.93331	-0.13012	-0.03069	0.00463	-0.01301	0.00211	0.00066	33.99896	-0.47244	7.66498	-0.03757	-0.00230	0.00204	-0.00460	-0.00001	0.00027	-11.11805	2.65868	-171.03674	-1.08983	0.08045	0.05464	-0.05992	0.00741	-0.00395	11.36257	-5.20733	168.50853	0.01704	0.18126	0.00522	-0.00219	-0.01910	-0.00004	9.71015
269			2.68000	10.06265	8.84610	20.29710	-0.00154	0.00017	0.00276	-0.00019	-0.00000	-0.00018	97.03385	14.83809	-27.90513	-0.12888	-0.03002	0.00434	-0.01483	0.00205	0.00096	33.92434	-0.51539	7.58047	-0.04177	-0.00225	0.00179	-0.00554	0.00010	0.00034	-11.15404	2.59271	-171.01120	-1.08500	0.08574	0.05648	-0.07159	0.00977	-0.00324	11.44300	-5.15350	168.53809	0.02520	0.19203	0.00364	-0.00388	-0.01880	-0.00016	9.78282
270			2.69000	9.98843	8.86222	20.32705	-0.00162	0.00013	0.00272	-0.00020	-0.00000	-0.00014	96.96939	14.68654	-27.88509	-0.12777	-0.02928	0.00393	-0.01592	0.00168	0.00111	33.84518	-0.55003	7.45888	-0.04569	-0.00102	0.00195	-0.00626	0.00009	0.00043	-11.19546	2.51792	-170.99745	-1.07657	0.09076	0.05851	-0.07952	0.01181	-0.00235	11.53255	-5.10725	168.57999	0.03427	0.19651	0.00373	-0.00559	-0.01727	-0.00020	9.85046
271			2.70000	9.91391	8.86678	20.35332	-0.00170	0.00008	0.00265	-0.00021	0.00000	-0.00012	96.89801	14.50996	-27.87799	-0.12683	-0.02857	0.00351	-0.01622	0.00102	0.00109	33.76486	-0.57254	7.31656	-0.04899	0.00113	0.00246	-0.00667	-0.00013	0.00054	-11.23942	2.43754	-170.99504	-1.06544	0.09603	0.05944	-0.08036	0.01349	-0.00136	11.62246	-5.06735	168.62007	0.04414	0.19606	0.00382	-0.00684	-0.01481	-0.00017	9.90755
272			2.71000	9.83678	8.86264	20.37962	-0.00178	0.00002	0.00255	-0.00023	0.00000	-0.00012	96.82228	14.32806	-27.88739	-0.12617	-0.02796	0.00303	-0.01592	0.00017	0.00093	33.68639	-0.58094	7.17359	-0.05141	0.00352	0.00323	-0.00672	-0.00045	0.00063	-11.28167	2.35498	-171.00320	-1.05441	0.10455	0.05850	-0.07267	0.01515	-0.00030	11.70402	-5.03292	168.64864	0.05385	0.19155	0.00296	-0.00709	-0.01189	-0.00007	9.94961
273			2.72000	9.75605	8.85380	20.40909	-0.00187	-0.00004	0.00243	-0.00025	-0.00000	-0.00013	96.74454	14.16043	-27.91383	-0.12573	-0.02751	0.00246	-0.01534	-0.00069	0.00067	33.61246	-0.57608	7.04925	-0.05280	0.00525	0.00402	-0.00639	-0.00062	0.00059	-11.31732	2.27358	-171.02173	-1.04368	0.11272	0.05674	-0.05663	0.01624	0.00074	11.76979	-5.00326	168.66159	0.06315	0.18674	0.00147	-0.00618	-0.00920	0.00000	9.97425
274			2.73000	9.67257	8.84370	20.44353	-0.00194	-0.00011	0.00229	-0.00026	-0.00000	-0.00014	96.66608	14.02251	-27.95438	-0.12553	-0.02724	0.00189	-0.01490	-0.00139	0.00040	33.54544	-0.56189	6.95713	-0.05308	0.00622	0.00480	-0.00577	-0.00058	0.00043	-11.34199	2.19600	-171.05031	-1.03400	0.11639	0.05376	-0.03463	0.01625	0.00156	11.81518	-4.97736	168.65894	0.07027	0.18440	-0.00143	-0.00413	-0.00718	-0.00004	9.98222
275			2.74000	9.58885	8.83496	20.48280	-0.00198	-0.00015	0.00216	-0.00026	-0.00000	-0.00014	96.58688	13.92366	-28.00307	-0.12553	-0.02718	0.00150	-0.01491	-0.00180	0.00022	33.48652	-0.54391	6.90320	-0.05251	0.00687	0.00561	-0.00497	-0.00040	0.00020	-11.35326	2.12328	-171.08577	-1.02970	0.11865	0.04945	-0.01051	0.01580	0.00180	11.83894	-4.95347	168.64159	0.07442	0.17970	-0.00475	-0.00150	-0.00583	-0.00024	9.97645
276			2.75000	9.50799	8.82942	20.52470	-0.00198	-0.00018	0.00206	-0.00025	-0.00000	-0.00014	96.50652	13.86635	-28.05177	-0.12561	-0.02724	0.00140	-0.01536	-0.00183	0.00010	33.43637	-0.52807	6.88619	-0.05149	0.00783	0.00667	-0.00403	-0.00015	-0.00006	-11.35106	2.05464	-171.12138	-1.02629	0.11987	0.04582	0.01245	0.01522	0.00135	11.84258	-4.92911	168.60983	0.07927	0.17329	-0.00692	0.00118	-0.00521	-0.00053	9.96109
277			2.76000	9.43208	8.82837	20.56630	-0.00193	-0.00017	0.00200	-0.00023	-0.00000	-0.00014	96.42541	13.84750	-28.09197	-0.12564	-0.02737	0.00161	-0.01608	-0.00148	0.00002	33.39680	-0.51965	6.90005	-0.05022	0.00913	0.00781	-0.00292	0.00018	-0.00030	-11.33712	1.98727	-171.14764	-1.01997	0.12210	0.04268	0.03180	0.01508	0.00020	11.82864	-4.90192	168.56326	0.08229	0.16710	-0.00849	0.00376	-0.00511	-0.00087	9.94079
278			2.77000	9.36102	8.83227	20.60505	-0.00184	-0.00014	0.00199	-0.00021	0.00000	-0.00013	96.34427	13.85979	-28.11684	-0.12563	-0.02752	0.00219	-0.01699	-0.00084	-0.00008	33.37021	-0.52245	6.93576	-0.04847	0.01034	0.00868	-0.00166	0.00054	-0.00044	-11.31417	1.91694	-171.15443	-1.01249	0.12319	0.04022	0.04605	0.01533	-0.00152	11.79945	-4.87073	168.50171	0.08355	0.16330	-0.00975	0.00606	-0.00531	-0.00125	9.91987
279			2.78000	9.29215	8.84114	20.63923	-0.00173	-0.00009	0.00204	-0.00020	0.00000	-0.00012	96.26305	13.89264	-28.12289	-0.12555	-0.02764	0.00310	-0.01817	-0.00006	-0.00020	33.35836	-0.53760	6.98193	-0.04637	0.01117	0.00900	-0.00044	0.00082	-0.00041	-11.28546	1.83894	-171.13303	-1.00498	0.12322	0.03875	0.05527	0.01611	-0.00367	11.75710	-4.83532	168.42622	0.08701	0.15937	-0.01016	0.00834	-0.00552	-0.00154	9.90175
280			2.79000	9.22115	8.85451	20.66832	-0.00162	-0.00003	0.00214	-0.00020	0.00000	-0.00011	96.17979	13.93327	-28.11115	-0.12546	-0.02772	0.00419	-0.01965	0.00065	-0.00029	33.36016	-0.56344	7.02591	-0.04415	0.01182	0.00892	0.00052	0.00093	-0.00023	-11.25356	1.74883	-171.07742	-0.99744	0.12589	0.03729	0.06156	0.01794	-0.00593	11.70335	-4.79656	168.33951	0.08903	0.15355	-0.01013	0.01027	-0.00553	-0.00170	9.88784
281			2.80000	9.14391	8.87149	20.69371	-0.00152	0.00004	0.00225	-0.00021	-0.00000	-0.00011	96.09228	13.96976	-28.08657	-0.12552	-0.02779	0.00537	-0.02122	0.00114	-0.00030	33.37258	-0.59645	7.05671	-0.04201	0.01249	0.00853	0.00115	0.00088	0.00003	-11.21914	1.64320	-170.98596	-0.98917	0.12725	0.03704	0.06753	0.02025	-0.00827	11.64003	-4.75591	168.24573	0.08649	0.15258	-0.00964	0.01130	-0.00553	-0.00169	9.87815
282			2.81000	9.05787	8.89094	20.71843	-0.00146	0.00010	0.00238	-0.00022	-0.00000	-0.00012	95.99934	13.99242	-28.05605	-0.12581	-0.02785	0.00661	-0.02258	0.00136	-0.00018	33.39195	-0.63291	7.06667	-0.04021	0.01354	0.00803	0.00148	0.00070	0.00031	-11.18142	1.52025	-170.86192	-0.98296	0.12817	0.03740	0.07445	0.02291	-0.01040	11.56938	-4.71527	168.15021	0.08033	0.15173	-0.00831	0.01129	-0.00545	-0.00144	9.87202
283			2.82000	8.96199	8.91205	20.74629	-0.00141	0.00016	0.00252	-0.00024	-0.00000	-0.00014	95.90127	13.99490	-28.02592	-0.12652	-0.02798	0.00804	-0.02357	0.00139	0.00009	33.41481	-0.67041	7.05260	-0.03862	0.01532	0.00748	0.00158	0.00046	0.00055	-11.13950	1.38045	-170.71298	-0.97804	0.12860	0.03775	0.08149	0.02561	-0.01199	11.49439	-4.67581	168.05925	0.07279	0.15338	-0.00751	0.01047	-0.00556	-0.00120	9.86835
284			2.83000	8.85635	8.93467	20.77901	-0.00138	0.00022	0.00267	-0.00025	-0.00001	-0.00017	95.79964	13.97422	-27.99888	-0.12756	-0.02815	0.00964	-0.02420	0.00138	0.00050	33.43818	-0.70830	7.01528	-0.03708	0.01773	0.00690	0.00148	0.00019	0.00073	-11.09341	1.22610	-170.54889	-0.97256	0.12790	0.03778	0.08722	0.02774	-0.01279	11.41846	-4.63812	167.97896	0.07151	0.15769	-0.00816	0.01010	-0.00599	-0.00112	9.86565
285			2.84000	8.74155	8.95943	20.81561	-0.00136	0.00027	0.00283	-0.00027	-0.00001	-0.00020	95.69634	13.93057	-27.97439	-0.12880	-0.02834	0.01129	-0.02463	0.00143	0.00100	33.45936	-0.74688	6.95866	-0.03535	0.02053	0.00631	0.00120	-0.00008	0.00081	-11.04382	1.06192	-170.37990	-0.96512	0.12698	0.03725	0.09108	0.02888	-0.01270	11.34436	-4.60210	167.91373	0.07511	0.16096	-0.00951	0.01016	-0.00648	-0.00103	9.86194
286			2.85000	8.61870	8.98692	20.85217	-0.00135	0.00031	0.00298	-0.00028	-0.00001	-0.00020	95.59222	13.86773	-27.95007	-0.13001	-0.02844	0.01269	-0.02513	0.00153	0.00147	33.47529	-0.78616	6.88968	-0.03361	0.02289	0.00563	0.00076	-0.00026	0.00079	-10.99146	0.89547	-170.21533	-0.95901	0.12612	0.03703	0.09366	0.02845	-0.01206	11.27251	-4.56831	167.86540	0.07600	0.16561	-0.01061	0.00996	-0.00672	-0.00085	9.85401
287			2.86000	8.48877	9.01739	20.88433	-0.00134	0.00035	0.00311	-0.00030	-0.00002	-0.00018	95.48685	13.79197	-27.92441	-0.13094	-0.02838	0.01343	-0.02577	0.00164	0.00177	33.48343	-0.82524	6.81694	-0.03219	0.02388	0.00485	0.00026	-0.00029	0.00068	-10.93693	0.73703	-170.06268	-0.95450	0.12597	0.03700	0.09535	0.02603	-0.01089	11.20063	-4.53856	167.83269	0.07942	0.17178	-0.01202	0.01058	-0.00624	-0.00063	9.83778
288			2.87000	8.35271	9.04986	20.90913	-0.00134	0.00038	0.00320	-0.00032	-0.00002	-0.00014	95.37933	13.71070	-27.89724	-0.13140	-0.02813	0.01322	-0.02640	0.00166	0.00179	33.48253	-0.86288	6.74838	-0.03162	0.02276	0.00393	-0.00022	-0.00019	0.00050	-10.88076	0.59896	-169.92920	-0.95407	0.12503	0.03738	0.09652	0.02118	-0.00918	11.12385	-4.51579	167.81447	0.08314	0.17859	-0.01313	0.01204	-0.00476	-0.00031	9.80871
289			2.88000	8.21187	9.08202	20.92693	-0.00135	0.00039	0.00325	-0.00033	-0.00002	-0.00011	95.26945	13.63083	-27.87025	-0.13152	-0.02777	0.01227	-0.02673	0.00154	0.00157	33.47343	-0.89798	6.68950	-0.03145	0.02017	0.00307	-0.00060	-0.00004	0.00033	-10.82362	0.49327	-169.82298	-0.95740	0.12149	0.03792	0.09666	0.01429	-0.00682	11.03636	-4.50336	167.81183	0.08528	0.18575	-0.01389	0.01405	-0.00211	0.00011	9.76310
290			2.89000	8.06874	9.11113	20.94039	-0.00136	0.00039	0.00324	-0.00033	-0.00002	-0.00009	95.15844	13.55861	-27.84607	-0.13158	-0.02746	0.01104	-0.02648	0.00129	0.00122	33.45887	-0.92954	6.64366	-0.03128	0.01741	0.00253	-0.00081	0.00010	0.00021	-10.76670	0.42783	-169.75192	-0.95886	0.11665	0.03847	0.09402	0.00699	-0.00395	10.93419	-4.50480	167.82616	0.08788	0.18784	-0.01344	0.01652	0.00184	0.00054	9.69966
291			2.90000	7.92715	9.13560	20.95278	-0.00137	0.00038	0.00319	-0.00033	-0.00001	-0.00009	95.04893	13.49947	-27.82709	-0.13188	-0.02735	0.00993	-0.02548	0.00097	0.00085	33.44252	-0.95617	6.61332	-0.03106	0.01526	0.00238	-0.00081	0.00020	0.00013	-10.71209	0.40383	-169.72031	-0.95258	0.11361	0.03916	0.08715	0.00057	-0.00086	10.81758	-4.52309	167.85480	0.08659	0.18277	-0.01094	0.01803	0.00652	0.00071	9.62034
292			2.91000	7.79205	9.15536	20.96621	-0.00138	0.00036	0.00310	-0.00031	-0.00001	-0.00009	94.94469	13.45736	-27.81345	-0.13250	-0.02747	0.00913	-0.02364	0.00072	0.00049	33.42823	-0.97631	6.59977	-0.03085	0.01412	0.00264	-0.00062	0.00027	0.00006	-10.66205	0.41753	-169.72833	-0.94209	0.11458	0.03811	0.07626	-0.00482	0.00208	10.69035	-4.55893	167.89169	0.08251	0.17124	-0.00868	0.01820	0.01051	0.00067	9.52988
293			2.92000	7.66892	9.17101	20.98087	-0.00138	0.00035	0.00299	-0.00027	-0.00001	-0.00009	94.85030	13.43513	-27.80200	-0.13308	-0.02770	0.00854	-0.02094	0.00063	0.00016	33.41945	-0.98911	6.60341	-0.03054	0.01351	0.00305	-0.00026	0.00033	-0.00003	-10.61892	0.46276	-169.77278	-0.93250	0.11745	0.03522	0.06198	-0.00930	0.00421	10.55899	-4.60878	167.92932	0.07972	0.15570	-0.00759	0.01764	0.01252	0.00057	9.43454
294			2.93000	7.56214	9.18339	20.99652	-0.00136	0.00033	0.00287	-0.00022	-0.00001	-0.00009	94.77016	13.43361	-27.78860	-0.13340	-0.02794	0.00816	-0.01752	0.00073	-0.00013	33.41890	-0.99447	6.62368	-0.02989	0.01312	0.00338	0.00021	0.00039	-0.00013	-10.58489	0.53191	-169.84608	-0.92418	0.11831	0.03187	0.04515	-0.01241	0.00525	10.43131	-4.66537	167.95953	0.07761	0.14183	-0.00735	0.01626	0.01251	0.00042	9.34085
295			2.94000	7.47381	9.19319	21.01282	-0.00130	0.00033	0.00277	-0.00017	-0.00000	-0.00008	94.70736	13.45142	-27.76958	-0.13342	-0.02814	0.00797	-0.01377	0.00098	-0.00039	33.42841	-0.99304	6.65917	-0.02885	0.01276	0.00355	0.00070	0.00044	-0.00023	-10.56139	0.61552	-169.93617	-0.91590	0.11802	0.02862	0.02785	-0.01381	0.00526	10.31522	-4.72006	167.97513	0.07810	0.12918	-0.00748	0.01457	0.01085	0.00020	9.25486
296			2.95000	7.40332	9.20069	21.02941	-0.00123	0.00034	0.00269	-0.00013	-0.00000	-0.00008	94.66251	13.48560	-27.74295	-0.13318	-0.02827	0.00794	-0.01018	0.00129	-0.00059	33.44810	-0.98602	6.70758	-0.02750	0.01220	0.00346	0.00110	0.00046	-0.00030	-10.54808	0.70235	-170.02837	-0.90848	0.11922	0.02557	0.01277	-0.01362	0.00448	10.21656	-4.76551	167.97183	0.08063	0.11355	-0.00709	0.01261	0.00803	-0.00007	9.18106
297			2.96000	7.34782	9.20596	21.04574	-0.00113	0.00036	0.00265	-0.00009	-0.00000	-0.00008	94.63393	13.53183	-27.70889	-0.13267	-0.02829	0.00797	-0.00719	0.00154	-0.00073	33.47596	-0.97491	6.76516	-0.02594	0.01156	0.00323	0.00130	0.00046	-0.00032	-10.54319	0.78100	-170.10945	-0.90134	0.12232	0.02327	0.00108	-0.01195	0.00337	10.13821	-4.79779	167.94948	0.07961	0.09672	-0.00561	0.00978	0.00511	-0.00025	9.12134
298			2.97000	7.30300	9.20912	21.06182	-0.00102	0.00039	0.00263	-0.00007	-0.00000	-0.00007	94.61739	13.58528	-27.67032	-0.13199	-0.02823	0.00801	-0.00508	0.00163	-0.00080	33.50774	-0.96140	6.82753	-0.02436	0.01099	0.00298	0.00128	0.00045	-0.00031	-10.54480	0.84277	-170.17110	-0.89453	0.12622	0.02251	-0.00791	-0.00905	0.00232	10.08080	-4.81627	167.91151	0.07783	0.08771	-0.00425	0.00691	0.00302	-0.00029	9.07523
299			2.98000	7.26421	9.21076	21.07814	-0.00093	0.00041	0.00262	-0.00006	0.00000	-0.00008	94.60800	13.64099	-27.63155	-0.13118	-0.02810	0.00805	-0.00376	0.00155	-0.00079	33.53840	-0.94759	6.89067	-0.02323	0.01034	0.00268	0.00110	0.00042	-0.00027	-10.55186	0.88346	-170.21080	-0.88968	0.12927	0.02195	-0.01504	-0.00549	0.00133	10.04364	-4.82284	167.86441	0.08221	0.08745	-0.00502	0.00458	0.00159	-0.00041	9.04010
300			2.99000	7.22762	9.21225	21.09526	-0.00087	0.00043	0.00261	-0.00005	-0.00000	-0.00008	94.60201	13.69281	-27.59628	-0.13045	-0.02799	0.00808	-0.00300	0.00137	-0.00068	33.56409	-0.93616	6.95058	-0.02245	0.00928	0.00216	0.00083	0.00038	-0.00019	-10.56328	0.90336	-170.23045	-0.88860	0.13158	0.02079	-0.01997	-0.00205	0.00050	10.02501	-4.82050	167.81578	0.09031	0.09010	-0.00733	0.00233	0.00045	-0.00059	9.01294
301			3.00000	7.19100	9.21539	21.11275	-0.00084	0.00044	0.00259	-0.00005	-0.00000	-0.00008	94.59714	13.73249	-27.56612	-0.12994	-0.02793	0.00800	-0.00271	0.00118	-0.00044	33.58279	-0.92995	7.00230	-0.02180	0.00764	0.00147	0.00052	0.00030	-0.00010	-10.57724	0.90610	-170.23485	-0.88870	0.13238	0.01985	-0.02187	0.00072	-0.00003	10.02174	-4.81255	167.77286	0.10054	0.09416	-0.00987	0.00017	-0.00042	-0.00066	8.99108
302			3.01000	7.15434	9.22131	21.12944	-0.00085	0.00042	0.00256	-0.00005	-0.00000	-0.00007	94.59116	13.75207	-27.54128	-0.12966	-0.02788	0.00755	-0.00298	0.00100	-0.00012	33.59302	-0.93076	7.04036	-0.02137	0.00543	0.00077	0.00019	0.00019	-0.00003	-10.59149	0.89690	-170.22986	-0.89001	0.13252	0.01958	-0.02041	0.00258	-0.00031	10.02935	-4.80220	167.74110	0.10810	0.09559	-0.01097	-0.00154	-0.00089	-0.00050	8.97216
303			3.02000	7.11950	9.22951	21.14431	-0.00089	0.00040	0.00251	-0.00005	-0.00000	-0.00006	94.58120	13.74735	-27.52229	-0.12946	-0.02780	0.00667	-0.00382	0.00080	0.00017	33.59374	-0.93823	7.06071	-0.02148	0.00325	0.00034	-0.00015	0.00008	-0.00000	-10.60374	0.88087	-170.22102	-0.88954	0.13363	0.02021	-0.01522	0.00358	-0.00039	10.04220	-4.79303	167.72350	0.11246	0.09618	-0.01074	-0.00226	-0.00084	-0.00020	8.95401
304			3.03000	7.08866	9.23870	21.15674	-0.00093	0.00037	0.00246	-0.00004	-0.00001	-0.00005	94.56477	13.71951	-27.51010	-0.12952	-0.02775	0.00575	-0.00503	0.00056	0.00036	33.58553	-0.95023	7.06349	-0.02219	0.00193	0.00027	-0.00044	0.00003	0.00000	-10.61134	0.86263	-170.21371	-0.89014	0.13598	0.02092	-0.00618	0.00380	-0.00027	10.05401	-4.78863	167.72177	0.11378	0.09686	-0.01020	-0.00177	-0.00031	0.00011	8.93505
305			3.04000	7.06334	9.24784	21.16576	-0.00097	0.00035	0.00239	-0.00004	-0.00000	-0.00003	94.54090	13.67357	-27.50453	-0.12988	-0.02777	0.00500	-0.00630	0.00034	0.00045	33.57114	-0.96369	7.05314	-0.02323	0.00153	0.00047	-0.00063	0.00001	0.00001	-10.61183	0.84666	-170.21233	-0.89435	0.13770	0.02133	0.00549	0.00318	-0.00000	10.05898	-4.79157	167.73622	0.11819	0.09887	-0.01044	-0.00028	0.00060	0.00039	8.91452
306			3.05000	7.04444	9.25619	21.17011	-0.00099	0.00032	0.00231	-0.00003	-0.00000	-0.00001	94.51061	13.61621	-27.50423	-0.13045	-0.02783	0.00431	-0.00734	0.00016	0.00045	33.55415	-0.97532	7.03652	-0.02435	0.00114	0.00064	-0.00070	-0.00000	0.00002	-10.60424	0.83656	-170.21843	-0.89889	0.13597	0.02207	0.01760	0.00180	0.00027	10.05329	-4.80302	167.76334	0.12550	0.10332	-0.01093	0.00203	0.00187	0.00060	8.89174
307			3.06000	7.03221	9.26271	21.16921	-0.00099	0.00030	0.00222	-0.00002	-0.00000	0.00001	94.47576	13.55338	-27.50746	-0.13100	-0.02786	0.00348	-0.00795	0.00004	0.00038	33.53782	-0.98217	7.01954	-0.02555	0.00015	0.00069	-0.00065	-0.00000	0.00002	-10.58916	0.83429	-170.22870	-0.90063	0.13268	0.02227	0.02893	-0.00002	0.00034	10.03553	-4.82291	167.79474	0.13126	0.10499	-0.01125	0.00490	0.00335	0.00061	8.86656
308			3.07000	7.02616	9.26597	21.16366	-0.00096	0.00028	0.00212	-0.00001	-0.00000	0.00002	94.43910	13.48980	-27.51274	-0.13124	-0.02779	0.00232	-0.00798	-0.00004	0.00025	33.52457	-0.98223	7.00582	-0.02678	-0.00148	0.00077	-0.00049	0.00002	0.00001	-10.56719	0.83991	-170.23560	-0.89786	0.13086	0.02201	0.03967	-0.00206	0.00007	10.00593	-4.84984	167.81821	0.13340	0.09893	-0.01028	0.00782	0.00458	0.00031	8.83910
309			3.08000	7.02454	9.26445	21.15582	-0.00093	0.00026	0.00202	-0.00000	0.00000	0.00003	94.40340	13.42959	-27.51915	-0.13114	-0.02762	0.00092	-0.00746	-0.00009	0.00009	33.51646	-0.97480	6.99709	-0.02792	-0.00337	0.00096	-0.00024	0.00007	-0.00000	-10.53853	0.85272	-170.22906	-0.89064	0.13009	0.02031	0.05017	-0.00441	-0.00052	9.96626	-4.88116	167.81981	0.13182	0.08800	-0.00965	0.01026	0.00525	-0.00016	8.81045
310			3.09000	7.02480	9.25674	21.14909	-0.00088	0.00025	0.00191	-0.00000	0.00000	0.00002	94.37090	13.37691	-27.52567	-0.13084	-0.02743	-0.00044	-0.00664	-0.00010	-0.00004	33.51468	-0.96076	6.99424	-0.02856	-0.00503	0.00122	0.00007	0.00012	-0.00002	-10.50319	0.87271	-170.19946	-0.88544	0.12944	0.01822	0.06145	-0.00723	-0.00123	9.91944	-4.91380	167.78697	0.12697	0.07501	-0.00892	0.01195	0.00541	-0.00073	8.78203
311			3.10000	7.02445	9.24174	21.14620	-0.00084	0.00023	0.00180	-0.00000	0.00001	0.00001	94.34262	13.33572	-27.53063	-0.13054	-0.02731	-0.00134	-0.00584	-0.00002	-0.00008	33.51928	-0.94191	6.99777	-0.02830	-0.00613	0.00138	0.00035	0.00014	-0.00004	-10.46035	0.90156	-170.14142	-0.87978	0.12839	0.01661	0.07464	-0.01061	-0.00184	9.86758	-4.94636	167.71269	0.12295	0.06482	-0.00853	0.01348	0.00552	-0.00128	8.75515
312			3.11000	7.02168	9.21933	21.14833	-0.00081	0.00022	0.00172	-0.00001	0.00001	-0.00000	94.31820	13.30887	-27.53176	-0.13031	-0.02727	-0.00172	-0.00529	0.00016	-0.00006	33.52905	-0.92040	7.00809	-0.02722	-0.00690	0.00120	0.00053	0.00013	-0.00005	-10.40823	0.94282	-170.05743	-0.87414	0.12563	0.01560	0.09014	-0.01432	-0.00219	9.80990	-4.98057	167.60037	0.11901	0.06286	-0.00931	0.01522	0.00636	-0.00187	8.73011
313			3.12000	7.01528	9.19067	21.15525	-0.00078	0.00021	0.00166	-0.00001	0.00001	-0.00001	94.29692	13.29681	-27.52693	-0.13004	-0.02723	-0.00173	-0.00500	0.00040	-0.00001	33.54212	-0.89807	7.02455	-0.02582	-0.00753	0.00073	0.00060	0.00010	-0.00004	-10.34522	1.00104	-169.95969	-0.86886	0.12035	0.01464	0.10691	-0.01783	-0.00204	9.74252	-5.02139	167.46469	0.11658	0.06647	-0.01136	0.01771	0.00810	-0.00248	8.70494
314			3.13000	7.00443	9.15780	21.16620	-0.00076	0.00021	0.00166	-0.00001	0.00001	-0.00002	94.27798	13.29838	-27.51511	-0.12976	-0.02717	-0.00159	-0.00483	0.00067	0.00002	33.55635	-0.87640	7.04565	-0.02452	-0.00818	0.00013	0.00059	0.00007	-0.00001	-10.27054	1.08117	-169.86975	-0.86355	0.11244	0.01415	0.12348	-0.02063	-0.00133	9.65955	-5.07595	167.32927	0.11797	0.07269	-0.01377	0.02157	0.01067	-0.00260	8.67549
315			3.14000	6.98893	9.12267	21.18012	-0.00074	0.00022	0.00169	-0.00002	0.00001	-0.00003	94.26126	13.31235	-27.49664	-0.12952	-0.02709	-0.00136	-0.00452	0.00089	0.00005	33.57016	-0.85636	7.06969	-0.02361	-0.00874	-0.00051	0.00052	0.00003	0.00003	-10.18405	1.18867	-169.81602	-0.86236	0.10095	0.01365	0.13927	-0.02217	0.00004	9.55445	-5.15101	167.22229	0.12005	0.07798	-0.01596	0.02638	0.01349	-0.00177	8.63651
316			3.15000	6.96965	9.08757	21.19579	-0.00074	0.00023	0.00177	-0.00002	0.00001	-0.00003	94.24762	13.33774	-27.47323	-0.12942	-0.02704	-0.00083	-0.00380	0.00105	0.00005	33.58250	-0.83826	7.09544	-0.02299	-0.00852	-0.00099	0.00046	-0.00001	0.00006	-10.08619	1.32938	-169.82867	-0.86827	0.08590	0.01334	0.15323	-0.02202	0.00201	9.42202	-5.25035	167.17064	0.11686	0.07958	-0.01656	0.03022	0.01554	0.00014	8.58307
317			3.16000	6.94817	9.05529	21.21088	-0.00075	0.00025	0.00187	-0.00003	0.00001	-0.00003	94.23921	13.37375	-27.44620	-0.12932	-0.02704	0.00015	-0.00251	0.00118	-0.00001	33.59378	-0.82201	7.12341	-0.02268	-0.00719	-0.00128	0.00045	-0.00005	0.00008	-9.97882	1.50786	-169.93422	-0.87019	0.06958	0.01443	0.16021	-0.02029	0.00483	9.26066	-5.37330	167.19489	0.10833	0.08380	-0.01546	0.03160	0.01749	0.00233	8.51213
318			3.17000	6.92585	9.02854	21.22161	-0.00076	0.00028	0.00198	-0.00003	0.00001	-0.00001	94.23882	13.41906	-27.41534	-0.12905	-0.02702	0.00143	-0.00062	0.00133	-0.00013	33.60609	-0.80731	7.15579	-0.02258	-0.00503	-0.00139	0.00054	-0.00007	0.00009	-9.86637	1.72488	-170.14909	-0.86026	0.05050	0.02044	0.15503	-0.01622	0.01089	9.07535	-5.51422	167.30330	0.09770	0.10358	-0.01158	0.03023	0.02173	0.00335	8.42425
319			3.18000	6.90335	9.00884	21.22491	-0.00077	0.00032	0.00210	-0.00003	0.00001	0.00001	94.24886	13.47238	-27.38070	-0.12845	-0.02691	0.00264	0.00182	0.00138	-0.00027	33.62229	-0.79333	7.19591	-0.02283	-0.00317	-0.00157	0.00074	-0.00007	0.00013	-9.75559	1.97503	-170.47314	-0.83651	0.02692	0.03055	0.13625	-0.00912	0.02163	8.87825	-5.66312	167.48582	0.09519	0.13327	-0.00544	0.02892	0.02637	0.00211	8.32401
320			3.19000	6.88055	8.99651	21.22247	-0.00078	0.00035	0.00221	-0.00003	0.00001	0.00001	94.27119	13.53205	-27.34599	-0.12758	-0.02673	0.00362	0.00480	0.00120	-0.00040	33.64470	-0.77917	7.24659	-0.02310	-0.00183	-0.00178	0.00101	-0.00006	0.00017	-9.65403	2.24478	-170.88358	-0.80960	0.00830	0.03793	0.10842	-0.00279	0.03106	8.68718	-5.80723	167.71066	0.09585	0.14489	0.00123	0.02611	0.02534	-0.00051	8.21977
321			3.20000	6.85683	8.99104	21.22026	-0.00079	0.00038	0.00229	-0.00003	0.00000	-0.00000	94.30656	13.59622	-27.31831	-0.12666	-0.02660	0.00444	0.00800	0.00070	-0.00052	33.67411	-0.76399	7.31031	-0.02300	-0.00051	-0.00180	0.00125	-0.00002	0.00021	-9.56831	2.51252	-171.33400	-0.79253	0.00212	0.03759	0.07739	-0.00066	0.03126	8.52154	-5.93324	167.92766	0.09313	0.12336	0.00602	0.02027	0.01769	-0.00210	8.12210
322			3.21000	6.83153	8.99116	21.22478	-0.00080	0.00040	0.00233	-0.00003	-0.00000	-0.00004	94.35329	13.66318	-27.30470	-0.12577	-0.02656	0.00520	0.01075	-0.00005	-0.00061	33.70869	-0.74735	7.38945	-0.02264	0.00089	-0.00160	0.00134	0.00005	0.00023	-9.50374	2.75339	-171.76518	-0.78599	0.00493	0.03446	0.04623	-0.00128	0.02560	8.39921	-6.02926	168.08426	0.08612	0.08916	0.01011	0.01243	0.00935	-0.00212	8.04208
323			3.22000	6.80426	8.99504	21.24038	-0.00082	0.00041	0.00235	-0.00004	-0.00000	-0.00009	94.40647	13.73048	-27.31014	-0.12504	-0.02665	0.00593	0.01233	-0.00095	-0.00066	33.74416	-0.72903	7.48470	-0.02203	0.00215	-0.00123	0.00123	0.00015	0.00020	-9.46340	2.94733	-172.12511	-0.78064	0.00974	0.03328	0.01751	-0.00191	0.01937	8.33297	-6.08721	168.14844	0.08064	0.06732	0.01341	0.00475	0.00410	-0.00059	7.98950
324			3.23000	6.77454	9.00059	21.26762	-0.00085	0.00040	0.00236	-0.00004	-0.00000	-0.00013	94.45876	13.79366	-27.33633	-0.12448	-0.02683	0.00665	0.01220	-0.00182	-0.00063	33.77502	-0.70942	7.59330	-0.02158	0.00268	-0.00102	0.00093	0.00021	0.00018	-9.44656	3.08491	-172.38686	-0.77334	0.01386	0.03305	-0.00573	-0.00179	0.01318	8.32750	-6.10560	168.12440	0.08140	0.07170	0.01218	-0.00256	0.00109	0.00105	7.97097
325			3.24000	6.74176	9.00621	21.30274	-0.00087	0.00039	0.00235	-0.00004	-0.00000	-0.00015	94.50182	13.84410	-27.38131	-0.12416	-0.02705	0.00727	0.01011	-0.00251	-0.00043	33.79625	-0.68911	7.70652	-0.02152	0.00246	-0.00088	0.00049	0.00019	0.00016	-9.44925	3.16827	-172.55200	-0.76286	0.01379	0.03306	-0.02219	-0.00095	0.00777	8.37971	-6.09006	168.04733	0.08792	0.10144	0.00609	-0.01037	-0.00271	0.00089	7.98883
326			3.25000	6.70517	9.01042	21.33887	-0.00088	0.00038	0.00234	-0.00005	0.00000	-0.00013	94.52728	13.86988	-27.43995	-0.12408	-0.02724	0.00768	0.00611	-0.00288	-0.00003	33.80379	-0.66842	7.81029	-0.02200	0.00166	-0.00074	-0.00007	0.00010	0.00011	-9.46608	3.20737	-172.63982	-0.75301	0.01189	0.03316	-0.03196	-0.00027	0.00363	8.47993	-6.05102	167.96234	0.09802	0.13927	-0.00181	-0.01864	-0.00822	-0.00025	8.03992
327			3.26000	6.66439	9.01183	21.36866	-0.00089	0.00037	0.00232	-0.00006	0.00000	-0.00010	94.52858	13.85770	-27.50520	-0.12424	-0.02734	0.00773	0.00071	-0.00286	0.00056	33.79473	-0.64779	7.88786	-0.02305	0.00093	-0.00027	-0.00075	0.00002	0.00003	-9.49125	3.21476	-172.67162	-0.74941	0.00897	0.03470	-0.03559	0.00007	0.00062	8.61299	-6.00036	167.90227	0.11081	0.17281	-0.00787	-0.02622	-0.01348	-0.00067	8.11546
328			3.27000	6.61943	9.00922	21.38716	-0.00090	0.00035	0.00229	-0.00007	0.00000	-0.00005	94.50272	13.79693	-27.56992	-0.12458	-0.02727	0.00742	-0.00529	-0.00252	0.00119	33.76788	-0.62761	7.92489	-0.02501	0.00089	0.00067	-0.00155	-0.00001	-0.00003	-9.51929	3.20189	-172.66136	-0.74813	0.00730	0.03705	-0.03425	0.00017	-0.00196	8.75986	-5.94823	167.87866	0.13594	0.19494	-0.01248	-0.03407	-0.01629	-0.00035	8.20217
329			3.28000	6.57029	9.00237	21.39356	-0.00095	0.00031	0.00225	-0.00008	0.00000	-0.00000	94.45040	13.68283	-27.62889	-0.12506	-0.02705	0.00682	-0.01107	-0.00201	0.00170	33.72413	-0.60832	7.91373	-0.02795	0.00196	0.00208	-0.00245	-0.00012	0.00007	-9.54679	3.17809	-172.61609	-0.74670	0.00880	0.04020	-0.03028	0.00024	-0.00443	8.90201	-5.90103	167.88531	0.16018	0.20849	-0.01474	-0.03747	-0.01643	0.00020	8.28572
330			3.29000	6.51682	8.99187	21.39084	-0.00103	0.00027	0.00219	-0.00010	0.00001	0.00002	94.37523	13.51905	-27.67988	-0.12566	-0.02672	0.00601	-0.01605	-0.00150	0.00195	33.66656	-0.58952	7.85565	-0.03172	0.00409	0.00381	-0.00341	-0.00042	0.00035	-9.57236	3.15032	-172.54176	-0.74395	0.01068	0.04356	-0.02560	0.00024	-0.00663	9.02495	-5.86151	167.90787	0.17212	0.22151	-0.01549	-0.03344	-0.01518	0.00048	8.35423
331			3.30000	6.45919	8.97866	21.38432	-0.00113	0.00021	0.00212	-0.00012	0.00000	0.00003	94.28176	13.31769	-27.72410	-0.12647	-0.02635	0.00516	-0.02001	-0.00118	0.00192	33.59918	-0.56950	7.76014	-0.03599	0.00731	0.00582	-0.00433	-0.00098	0.00078	-9.59545	3.12353	-172.44820	-0.73922	0.01458	0.04585	-0.02137	0.00021	-0.00792	9.11980	-5.82908	167.93300	0.17886	0.22787	-0.01560	-0.02553	-0.01353	0.00047	8.40061
332			3.31000	6.39825	8.96372	21.37957	-0.00125	0.00014	0.00204	-0.00014	0.00000	0.00001	94.17431	13.09780	-27.76515	-0.12742	-0.02598	0.00436	-0.02279	-0.00111	0.00168	33.52670	-0.54536	7.64300	-0.04056	0.01105	0.00790	-0.00500	-0.00171	0.00116	-9.61599	3.10076	-172.34900	-0.73497	0.01898	0.04733	-0.01908	0.00014	-0.00808	9.18393	-5.79984	167.95322	0.18197	0.22645	-0.01459	-0.01676	-0.01309	0.00028	8.42385
333			3.32000	6.33503	8.94820	21.38117	-0.00137	0.00008	0.00199	-0.00015	0.00000	-0.00001	94.05791	12.88041	-27.80725	-0.12856	-0.02567	0.00384	-0.02424	-0.00126	0.00140	33.45555	-0.51456	7.52177	-0.04457	0.01495	0.00985	-0.00510	-0.00241	0.00133	-9.63557	3.08229	-172.25650	-0.73037	0.02460	0.04657	-0.02049	0.00014	-0.00712	9.22209	-5.76716	167.96533	0.17871	0.21982	-0.01408	-0.00971	-0.01488	0.00002	8.42913
334			3.33000	6.27072	8.93387	21.39150	-0.00147	0.00004	0.00196	-0.00016	0.00000	-0.00004	93.93861	12.68420	-27.85307	-0.12986	-0.02546	0.00372	-0.02439	-0.00153	0.00117	33.39357	-0.47648	7.41170	-0.04720	0.01890	0.01164	-0.00441	-0.00293	0.00122	-9.65737	3.06520	-172.17706	-0.72043	0.03248	0.04452	-0.02569	0.00035	-0.00580	9.24472	-5.72356	167.96768	0.17326	0.21374	-0.01459	-0.00614	-0.01909	-0.00027	8.42618
335			3.34000	6.20655	8.92280	21.41001	-0.00153	0.00001	0.00198	-0.00016	0.00000	-0.00007	93.82155	12.52380	-27.90323	-0.13120	-0.02536	0.00406	-0.02365	-0.00182	0.00100	33.34689	-0.43241	7.32378	-0.04799	0.02277	0.01318	-0.00315	-0.00313	0.00084	-9.68421	3.04505	-172.11110	-0.70633	0.04362	0.04322	-0.03253	0.00102	-0.00479	9.26314	-5.66276	167.96095	0.16667	0.21115	-0.01479	-0.00565	-0.02512	-0.00052	8.42562
336			3.35000	6.14364	8.91695	21.43360	-0.00154	0.00001	0.00202	-0.00016	0.00000	-0.00008	93.70956	12.40889	-27.95644	-0.13236	-0.02532	0.00479	-0.02254	-0.00204	0.00078	33.31727	-0.38531	7.26379	-0.04738	0.02640	0.01450	-0.00183	-0.00293	0.00032	-9.71655	3.01733	-172.05634	-0.69188	0.05879	0.04177	-0.03777	0.00250	-0.00399	9.28538	-5.58246	167.94945	0.16076	0.21224	-0.01587	-0.00696	-0.03193	-0.00066	8.43567
337			3.36000	6.08228	8.91802	21.45855	-0.00150	0.00004	0.00209	-0.00015	-0.00000	-0.00009	93.60345	12.34387	-28.01010	-0.13318	-0.02531	0.00574	-0.02138	-0.00213	0.00044	33.30201	-0.33978	7.23278	-0.04607	0.02942	0.01551	-0.00085	-0.00231	-0.00022	-9.75201	2.97858	-172.01135	-0.67837	0.07284	0.04065	-0.03895	0.00480	-0.00337	9.31458	-5.48497	167.94185	0.16163	0.22022	-0.01846	-0.00908	-0.03903	-0.00058	8.46047
338			3.37000	6.02127	8.92686	21.48223	-0.00144	0.00009	0.00218	-0.00015	-0.00000	-0.00009	93.50332	12.32796	-28.06075	-0.13365	-0.02536	0.00679	-0.02027	-0.00206	-0.00004	33.29584	-0.30127	7.22764	-0.04454	0.03171	0.01623	-0.00036	-0.00136	-0.00063	-9.78656	2.92678	-171.97540	-0.66860	0.08438	0.04010	-0.03548	0.00768	-0.00293	9.35001	-5.37625	167.94696	0.16686	0.22925	-0.02093	-0.01110	-0.04453	-0.00017	8.49968
339			3.38000	5.95824	8.94319	21.50415	-0.00136	0.00014	0.00226	-0.00015	-0.00000	-0.00009	93.40938	12.35660	-28.10486	-0.13388	-0.02546	0.00787	-0.01933	-0.00183	-0.00061	33.29282	-0.27454	7.24274	-0.04291	0.03267	0.01635	-0.00033	-0.00027	-0.00081	-9.81613	2.86160	-171.94658	-0.66590	0.09310	0.03956	-0.02808	0.01067	-0.00269	9.38824	-5.26387	167.96921	0.16943	0.23496	-0.02238	-0.01186	-0.04651	0.00044	8.54898
340			3.39000	5.89035	8.96519	21.52549	-0.00130	0.00021	0.00236	-0.00015	-0.00001	-0.00010	93.32101	12.42089	-28.13948	-0.13402	-0.02564	0.00901	-0.01864	-0.00145	-0.00115	33.28737	-0.26206	7.26984	-0.04183	0.03210	0.01568	-0.00065	0.00059	-0.00071	-9.83760	2.78411	-171.92088	-0.66473	0.10179	0.03861	-0.01777	0.01359	-0.00271	9.42482	-5.15614	168.00629	0.17188	0.23583	-0.02333	-0.01116	-0.04396	0.00099	8.60194
341			3.40000	5.81544	8.99083	21.54854	-0.00127	0.00026	0.00246	-0.00017	-0.00001	-0.00012	93.23763	12.50660	-28.16234	-0.13410	-0.02584	0.01012	-0.01804	-0.00094	-0.00153	33.27537	-0.26364	7.29781	-0.04153	0.03052	0.01446	-0.00116	0.00099	-0.00037	-9.84934	2.69704	-171.89333	-0.66241	0.11046	0.03723	-0.00609	0.01595	-0.00292	9.45522	-5.06109	168.05228	0.17397	0.23622	-0.02458	-0.00890	-0.03792	0.00141	8.65140
342			3.41000	5.73280	9.01886	21.57608	-0.00128	0.00030	0.00256	-0.00018	-0.00001	-0.00015	93.15982	12.59657	-28.17212	-0.13415	-0.02604	0.01115	-0.01717	-0.00035	-0.00164	33.25550	-0.27703	7.31501	-0.04201	0.02897	0.01315	-0.00170	0.00095	0.00008	-9.85097	2.60576	-171.86064	-0.66088	0.11746	0.03589	0.00583	0.01684	-0.00314	9.47507	-4.98547	168.10165	0.17469	0.23918	-0.02616	-0.00517	-0.02962	0.00176	8.69089
343			3.42000	5.64310	9.04927	21.61030	-0.00133	0.00033	0.00266	-0.00020	-0.00002	-0.00019	93.08958	12.67535	-28.16872	-0.13420	-0.02619	0.01209	-0.01571	0.00025	-0.00145	33.22918	-0.29867	7.31269	-0.04282	0.02803	0.01194	-0.00209	0.00059	0.00051	-9.84244	2.51805	-171.82271	-0.66004	0.12203	0.03459	0.01755	0.01577	-0.00320	9.48048	-4.93381	168.15210	0.17820	0.24275	-0.02803	-0.00039	-0.01975	0.00214	8.71594
344			3.43000	5.54882	9.08305	21.65155	-0.00140	0.00035	0.00276	-0.00021	-0.00002	-0.00022	93.02982	12.73282	-28.15324	-0.13422	-0.02627	0.01291	-0.01353	0.00080	-0.00104	33.19934	-0.32423	7.28697	-0.04348	0.02804	0.01098	-0.00226	0.00007	0.00085	-9.82399	2.44176	-171.78136	-0.66425	0.12513	0.03324	0.02836	0.01306	-0.00307	9.46881	-4.90789	168.20352	0.17661	0.24197	-0.02871	0.00479	-0.00922	0.00243	8.72453
345			3.44000	5.45323	9.12160	21.69806	-0.00147	0.00036	0.00284	-0.00022	-0.00002	-0.00025	92.98310	12.76594	-28.12778	-0.13402	-0.02622	0.01354	-0.01063	0.00125	-0.00057	33.16932	-0.34984	7.23988	-0.04397	0.02873	0.01026	-0.00215	-0.00047	0.00106	-9.79711	2.38209	-171.73859	-0.67157	0.12780	0.03188	0.03718	0.00949	-0.00281	9.44060	-4.90669	168.25528	0.17155	0.23241	-0.02749	0.00907	0.00044	0.00247	8.71730
346			3.45000	5.36009	9.16541	21.74708	-0.00154	0.00036	0.00291	-0.00022	-0.00003	-0.00027	92.95180	12.77832	-28.09485	-0.13358	-0.02608	0.01390	-0.00712	0.00156	-0.00020	33.14266	-0.37320	7.17766	-0.04381	0.02984	0.00982	-0.00174	-0.00089	0.00114	-9.76411	2.34076	-171.69621	-0.67616	0.13100	0.03044	0.04339	0.00582	-0.00245	9.39954	-4.92690	168.30502	0.16726	0.21692	-0.02538	0.01194	0.00778	0.00227	8.69712
347			3.46000	5.27266	9.21306	21.79629	-0.00159	0.00037	0.00295	-0.00021	-0.00003	-0.00027	92.93770	12.77903	-28.05684	-0.13286	-0.02585	0.01405	-0.00331	0.00173	-0.00006	33.12292	-0.39391	7.10963	-0.04340	0.03068	0.00937	-0.00112	-0.00105	0.00108	-9.72696	2.31625	-171.65623	-0.68053	0.13315	0.02992	0.04765	0.00258	-0.00206	9.35064	-4.96401	168.35020	0.16174	0.20223	-0.02246	0.01319	0.01239	0.00192	8.66808
348			3.47000	5.19305	9.26131	21.84406	-0.00160	0.00037	0.00295	-0.00019	-0.00003	-0.00026	92.94067	12.77902	-28.01594	-0.13186	-0.02560	0.01400	0.00022	0.00179	-0.00015	33.11229	-0.41282	7.04542	-0.04262	0.03044	0.00858	-0.00043	-0.00088	0.00089	-9.68688	2.30552	-171.62196	-0.68532	0.13175	0.03011	0.05061	0.00007	-0.00156	9.29870	-5.01207	168.39053	0.15554	0.19292	-0.01979	0.01303	0.01451	0.00160	8.63468
349			3.48000	5.12153	9.30633	21.88932	-0.00157	0.00038	0.00292	-0.00017	-0.00002	-0.00024	92.95784	12.78710	-27.97432	-0.13072	-0.02539	0.01378	0.00287	0.00174	-0.00041	33.11039	-0.43104	6.99225	-0.04133	0.02913	0.00751	0.00012	-0.00050	0.00063	-9.64470	2.30564	-171.59773	-0.68718	0.12934	0.03046	0.05205	-0.00158	-0.00091	9.24786	-5.06404	168.42783	0.15358	0.18874	-0.01831	0.01218	0.01450	0.00138	8.60134
350			3.49000	5.05604	9.34478	21.93107	-0.00150	0.00038	0.00286	-0.00015	-0.00002	-0.00021	92.98404	12.80876	-27.93382	-0.12950	-0.02525	0.01339	0.00434	0.00163	-0.00075	33.11494	-0.44891	6.95395	-0.03960	0.02747	0.00658	0.00046	-0.00007	0.00040	-9.60153	2.31357	-171.58592	-0.68764	0.12603	0.03076	0.05124	-0.00237	-0.00030	9.20156	-5.11286	168.46178	0.15427	0.18801	-0.01773	0.01075	0.01290	0.00110	8.57170
351			3.50000	4.99281	9.37461	21.96806	-0.00139	0.00039	0.00278	-0.00014	-0.00002	-0.00017	93.01375	12.84739	-27.89528	-0.12834	-0.02519	0.01292	0.00478	0.00151	-0.00112	33.12311	-0.46632	6.93264	-0.03793	0.02608	0.00604	0.00062	0.00035	0.00020	-9.55989	2.32499	-171.58308	-0.68617	0.12281	0.03037	0.04688	-0.00234	-0.00005	9.16290	-5.15303	168.48578	0.15637	0.18472	-0.01757	0.00879	0.01013	0.00058	8.54780
352			3.51000	4.92778	9.39581	21.99915	-0.00128	0.00039	0.00268	-0.00014	-0.00001	-0.00014	93.04346	12.90444	-27.85832	-0.12726	-0.02520	0.01242	0.00467	0.00143	-0.00147	33.13335	-0.48296	6.92980	-0.03664	0.02514	0.00599	0.00071	0.00077	0.00004	-9.52345	2.33478	-171.58054	-0.68165	0.12079	0.02956	0.03905	-0.00170	-0.00029	9.13471	-5.18093	168.48915	0.15499	0.17821	-0.01703	0.00632	0.00696	-0.00022	8.53041
353			3.52000	4.85773	9.40999	22.02384	-0.00118	0.00039	0.00259	-0.00014	-0.00001	-0.00010	93.07233	12.97910	-27.82139	-0.12618	-0.02523	0.01190	0.00445	0.00142	-0.00173	33.14551	-0.49929	6.94613	-0.03571	0.02417	0.00616	0.00083	0.00117	-0.00013	-9.49482	2.33898	-171.56924	-0.67557	0.12161	0.02926	0.03001	-0.00075	-0.00088	9.11814	-5.19493	168.46426	0.15103	0.17214	-0.01598	0.00396	0.00406	-0.00102	8.51910
354			3.53000	4.78065	9.41976	22.04296	-0.00111	0.00038	0.00250	-0.00015	-0.00001	-0.00008	93.10078	13.06734	-27.78301	-0.12499	-0.02525	0.01137	0.00419	0.00145	-0.00185	33.16047	-0.51658	6.97980	-0.03483	0.02267	0.00623	0.00097	0.00147	-0.00025	-9.47399	2.33603	-171.54523	-0.67163	0.12464	0.02906	0.02241	0.00032	-0.00150	9.11160	-5.19600	168.41235	0.15229	0.16623	-0.01548	0.00237	0.00175	-0.00161	8.51263
355			3.54000	4.69562	9.42804	22.05894	-0.00107	0.00037	0.00242	-0.00016	-0.00000	-0.00007	93.12841	13.16174	-27.74338	-0.12384	-0.02527	0.01083	0.00369	0.00147	-0.00179	33.17823	-0.53611	7.02535	-0.03388	0.02050	0.00604	0.00106	0.00156	-0.00030	-9.45894	2.32632	-171.51138	-0.67089	0.12555	0.02867	0.01704	0.00141	-0.00183	9.11118	-5.18797	168.34413	0.15710	0.16269	-0.01592	0.00151	0.00037	-0.00192	8.50830
356			3.55000	4.60317	9.43731	22.07474	-0.00106	0.00036	0.00234	-0.00017	-0.00001	-0.00007	93.15287	13.25272	-27.70416	-0.12293	-0.02534	0.01033	0.00270	0.00143	-0.00156	33.19722	-0.55868	7.07437	-0.03285	0.01808	0.00569	0.00103	0.00144	-0.00025	-9.44773	2.31128	-171.47520	-0.66953	0.12634	0.02825	0.01296	0.00242	-0.00175	9.11302	-5.17670	168.27493	0.16421	0.15987	-0.01669	0.00116	0.00004	-0.00185	8.50303
357			3.56000	4.50576	9.44957	22.09259	-0.00107	0.00033	0.00226	-0.00018	-0.00001	-0.00008	93.17100	13.33055	-27.66722	-0.12243	-0.02547	0.00977	0.00118	0.00136	-0.00117	33.21495	-0.58452	7.11752	-0.03205	0.01550	0.00521	0.00087	0.00115	-0.00014	-9.43943	2.29301	-171.44485	-0.66789	0.12696	0.02795	0.00956	0.00317	-0.00133	9.11447	-5.16818	168.21841	0.16783	0.15751	-0.01706	0.00115	0.00062	-0.00138	8.49429
358			3.57000	4.40765	9.46602	22.11347	-0.00109	0.00032	0.00218	-0.00018	-0.00001	-0.00009	93.18027	13.38663	-27.63336	-0.12238	-0.02566	0.00913	-0.00067	0.00132	-0.00070	33.22893	-0.61365	7.14583	-0.03145	0.01304	0.00472	0.00062	0.00080	0.00002	-9.43331	2.27412	-171.42595	-0.66609	0.12850	0.02737	0.00738	0.00356	-0.00071	9.11353	-5.16651	168.18242	0.16704	0.15482	-0.01720	0.00157	0.00176	-0.00072	8.48035
359			3.58000	4.31383	9.48673	22.13688	-0.00109	0.00030	0.00210	-0.00016	-0.00001	-0.00009	93.17993	13.41511	-27.60161	-0.12267	-0.02585	0.00831	-0.00259	0.00135	-0.00022	33.23789	-0.64598	7.15265	-0.03122	0.01070	0.00422	0.00035	0.00047	0.00017	-9.42771	2.25676	-171.42052	-0.66374	0.12889	0.02669	0.00740	0.00358	-0.00009	9.10818	-5.17338	168.16849	0.16467	0.15385	-0.01750	0.00254	0.00307	-0.00008	8.46061
360			3.59000	4.22867	9.51012	22.16121	-0.00107	0.00030	0.00203	-0.00014	-0.00001	-0.00009	93.17073	13.41408	-27.57011	-0.12315	-0.02600	0.00730	-0.00439	0.00145	0.00016	33.24181	-0.68093	7.13507	-0.03120	0.00873	0.00382	0.00011	0.00022	0.00029	-9.42047	2.24213	-171.42747	-0.66251	0.12722	0.02608	0.00993	0.00332	0.00042	9.09668	-5.18827	168.17343	0.16488	0.15189	-0.01768	0.00405	0.00419	0.00044	8.43555
361			3.60000	4.15440	9.53355	22.18433	-0.00102	0.00030	0.00196	-0.00012	-0.00001	-0.00008	93.15405	13.38674	-27.53732	-0.12374	-0.02608	0.00612	-0.00595	0.00159	0.00038	33.24139	-0.71732	7.09541	-0.03140	0.00679	0.00338	-0.00007	0.00005	0.00035	-9.40964	2.23022	-171.44353	-0.66265	0.12611	0.02579	0.01444	0.00302	0.00071	9.07793	-5.20909	168.19177	0.16791	0.14639	-0.01712	0.00602	0.00477	0.00074	8.40651
362			3.61000	4.09040	9.55403	22.20411	-0.00094	0.00031	0.00189	-0.00009	-0.00001	-0.00006	93.13124	13.33995	-27.50248	-0.12435	-0.02610	0.00479	-0.00730	0.00171	0.00042	33.23802	-0.75358	7.03990	-0.03190	0.00452	0.00274	-0.00019	-0.00002	0.00033	-9.39410	2.22025	-171.46329	-0.66256	0.12617	0.02546	0.01995	0.00267	0.00073	9.05173	-5.23291	168.21643	0.16851	0.14053	-0.01634	0.00802	0.00484	0.00078	8.37552
363			3.62000	4.03347	9.56926	22.21898	-0.00086	0.00031	0.00182	-0.00008	-0.00001	-0.00004	93.10331	13.28231	-27.46585	-0.12504	-0.02611	0.00342	-0.00843	0.00179	0.00034	33.23307	-0.78814	6.97654	-0.03234	0.00206	0.00198	-0.00025	-0.00003	0.00024	-9.37373	2.21161	-171.47986	-0.66161	0.12687	0.02486	0.02526	0.00212	0.00046	9.01905	-5.25659	168.23955	0.16863	0.13431	-0.01577	0.00981	0.00445	0.00060	8.34462
364			3.63000	3.97924	9.57844	22.22784	-0.00078	0.00030	0.00173	-0.00007	-0.00000	-0.00002	93.07108	13.22285	-27.42813	-0.12585	-0.02615	0.00210	-0.00937	0.00180	0.00020	33.22749	-0.81946	6.91383	-0.03257	-0.00064	0.00109	-0.00028	0.00001	0.00012	-9.34942	2.20478	-171.48717	-0.66044	0.12653	0.02418	0.02925	0.00120	0.00002	8.98164	-5.27729	168.25389	0.16784	0.12946	-0.01550	0.01109	0.00382	0.00027	8.31512
365			3.64000	3.92385	9.58207	22.23071	-0.00072	0.00029	0.00164	-0.00007	-0.00000	-0.00000	93.03517	13.16965	-27.39073	-0.12677	-0.02623	0.00092	-0.01013	0.00172	0.00007	33.22167	-0.84579	6.85920	-0.03252	-0.00351	0.00013	-0.00031	0.00004	0.00001	-9.32288	2.20100	-171.48245	-0.65930	0.12566	0.02422	0.03131	0.00004	-0.00042	8.94196	-5.29314	168.25439	0.16532	0.12872	-0.01514	0.01163	0.00324	-0.00013	8.28761
366			3.65000	3.86469	9.58144	22.22914	-0.00067	0.00027	0.00155	-0.00007	0.00000	0.00001	92.99598	13.12810	-27.35591	-0.12772	-0.02637	-0.00001	-0.01068	0.00154	-0.00000	33.21501	-0.86564	6.81751	-0.03237	-0.00615	-0.00074	-0.00039	0.00006	-0.00005	-9.29574	2.20127	-171.46782	-0.65872	0.12411	0.02413	0.03185	-0.00110	-0.00066	8.90234	-5.30423	168.23967	0.16373	0.13091	-0.01556	0.01162	0.00290	-0.00052	8.26142
367			3.66000	3.80017	9.57819	22.22575	-0.00063	0.00026	0.00147	-0.00007	0.00000	0.00001	92.95408	13.10010	-27.32575	-0.12858	-0.02654	-0.00067	-0.01089	0.00129	-0.00002	33.20686	-0.87829	6.79042	-0.03250	-0.00804	-0.00122	-0.00047	0.00004	-0.00005	-9.26874	2.20600	-171.44991	-0.66133	0.12199	0.02329	0.03148	-0.00198	-0.00059	8.86454	-5.31222	168.21217	0.16020	0.13141	-0.01628	0.01100	0.00282	-0.00086	8.23599
368			3.67000	3.72927	9.57382	22.22337	-0.00060	0.00026	0.00141	-0.00008	0.00000	0.00000	92.91139	13.08515	-27.30078	-0.12931	-0.02670	-0.00106	-0.01054	0.00107	-0.00002	33.19796	-0.88457	6.77741	-0.03285	-0.00897	-0.00125	-0.00047	0.00001	-0.00002	-9.24241	2.21498	-171.43616	-0.66315	0.11886	0.02255	0.02996	-0.00254	-0.00030	8.82959	-5.31926	168.17592	0.15768	0.13148	-0.01686	0.01018	0.00305	-0.00111	8.21048
369			3.68000	3.65136	9.56992	22.22418	-0.00057	0.00025	0.00138	-0.00008	0.00000	-0.00001	92.87111	13.08121	-27.27972	-0.12988	-0.02685	-0.00124	-0.00953	0.00091	0.00000	33.19025	-0.88636	6.77676	-0.03314	-0.00900	-0.00087	-0.00035	-0.00005	0.00001	-9.21770	2.22768	-171.43079	-0.66361	0.11659	0.02173	0.02715	-0.00292	0.00004	8.79787	-5.32690	168.13333	0.15808	0.13097	-0.01762	0.00956	0.00345	-0.00134	8.18392
370			3.69000	3.56606	9.56802	22.22962	-0.00055	0.00026	0.00136	-0.00008	0.00000	-0.00002	92.83638	13.08601	-27.26066	-0.13024	-0.02696	-0.00129	-0.00808	0.00083	0.00002	33.18591	-0.88558	6.78669	-0.03312	-0.00893	-0.00051	-0.00015	-0.00010	0.00001	-9.19563	2.24359	-171.43353	-0.66620	0.11225	0.02143	0.02369	-0.00320	0.00029	8.76876	-5.33580	168.08493	0.15727	0.13275	-0.01802	0.00913	0.00399	-0.00155	8.15533
371			3.70000	3.47349	9.56961	22.24059	-0.00056	0.00026	0.00136	-0.00009	-0.00000	-0.00003	92.80836	13.09645	-27.24285	-0.13043	-0.02703	-0.00127	-0.00668	0.00074	0.00003	33.18553	-0.88283	6.80461	-0.03266	-0.00932	-0.00042	0.00001	-0.00012	0.00001	-9.17655	2.26241	-171.44093	-0.66905	0.10821	0.02064	0.02047	-0.00351	0.00038	8.74090	-5.34593	168.03036	0.15867	0.13463	-0.01911	0.00925	0.00455	-0.00183	8.12436
372			3.71000	3.37468	9.57581	22.25749	-0.00059	0.00025	0.00138	-0.00010	-0.00000	-0.00005	92.78526	13.10826	-27.22745	-0.13041	-0.02704	-0.00119	-0.00582	0.00058	0.00002	33.18703	-0.87675	6.82623	-0.03213	-0.01032	-0.00072	0.00001	-0.00007	0.00003	-9.15997	2.28365	-171.44867	-0.67335	0.10303	0.02000	0.01841	-0.00372	0.00034	8.71263	-5.35742	167.97035	0.16014	0.13698	-0.02011	0.00978	0.00522	-0.00206	8.09127
373			3.72000	3.27158	9.58708	22.28057	-0.00063	0.00025	0.00139	-0.00011	-0.00001	-0.00006	92.76317	13.11568	-27.21661	-0.13018	-0.02700	-0.00102	-0.00570	0.00036	0.00001	33.18655	-0.86557	6.84498	-0.03192	-0.01118	-0.00106	-0.00018	0.00008	0.00004	-9.14471	2.30638	-171.45387	-0.67839	0.09778	0.02067	0.01801	-0.00381	0.00030	8.68239	-5.37135	167.90736	0.15780	0.13912	-0.01943	0.01035	0.00608	-0.00198	8.05678
374			3.73000	3.16672	9.60356	22.30957	-0.00068	0.00024	0.00141	-0.00012	-0.00001	-0.00008	92.73866	13.11315	-27.21170	-0.12975	-0.02688	-0.00079	-0.00610	0.00010	-0.00001	33.18090	-0.84841	6.85419	-0.03221	-0.01112	-0.00108	-0.00051	0.00030	0.00002	-9.12918	2.33039	-171.45796	-0.68186	0.09361	0.02176	0.01907	-0.00388	0.00039	8.64905	-5.38926	167.84654	0.15137	0.14237	-0.01823	0.01063	0.00715	-0.00166	8.02188
375			3.74000	3.06268	9.62554	22.34430	-0.00073	0.00023	0.00143	-0.00012	-0.00001	-0.00010	92.71017	13.09797	-27.21292	-0.12919	-0.02670	-0.00049	-0.00656	-0.00013	-0.00002	33.16861	-0.82565	6.85034	-0.03304	-0.00977	-0.00066	-0.00086	0.00045	0.00001	-9.11214	2.35659	-171.46667	-0.68063	0.09035	0.02265	0.02041	-0.00396	0.00075	8.61247	-5.41258	167.79520	0.14884	0.14502	-0.01753	0.01076	0.00824	-0.00117	7.98751
376			3.75000	2.96159	9.65279	22.38454	-0.00077	0.00023	0.00145	-0.00012	-0.00001	-0.00011	92.67876	13.07157	-27.21940	-0.12855	-0.02647	-0.00007	-0.00655	-0.00031	-0.00000	33.15084	-0.79873	6.83422	-0.03408	-0.00717	0.00015	-0.00110	0.00043	0.00000	-9.09360	2.38595	-171.48746	-0.67548	0.08565	0.02380	0.02039	-0.00390	0.00142	8.57432	-5.44212	167.76060	0.14901	0.14913	-0.01703	0.01027	0.00930	-0.00057	7.95477
377			3.76000	2.86481	9.68402	22.43007	-0.00078	0.00024	0.00148	-0.00012	-0.00001	-0.00013	92.64803	13.03924	-27.22937	-0.12797	-0.02626	0.00048	-0.00575	-0.00039	0.00003	33.13112	-0.76989	6.81057	-0.03525	-0.00377	0.00115	-0.00111	0.00024	0.00001	-9.07506	2.41897	-171.52599	-0.66788	0.07978	0.02496	0.01790	-0.00374	0.00233	8.53812	-5.47756	167.74670	0.15099	0.15541	-0.01701	0.00883	0.01021	0.00005	7.92471
378			3.77000	2.77299	9.71618	22.47986	-0.00077	0.00027	0.00152	-0.00011	-0.00001	-0.00014	92.62265	13.00875	-27.23997	-0.12754	-0.02610	0.00116	-0.00417	-0.00035	0.00005	33.11403	-0.74198	6.78701	-0.03597	-0.00022	0.00213	-0.00086	0.00001	0.00001	-9.05877	2.45584	-171.58449	-0.66083	0.07368	0.02624	0.01316	-0.00358	0.00335	8.50802	-5.51709	167.75299	0.15217	0.16069	-0.01661	0.00640	0.01058	0.00058	7.89838
379			3.78000	2.68640	9.74493	22.53128	-0.00075	0.00030	0.00156	-0.00010	-0.00001	-0.00014	92.60650	12.98844	-27.24733	-0.12721	-0.02600	0.00190	-0.00220	-0.00015	0.00004	33.10327	-0.71783	6.77225	-0.03623	0.00238	0.00266	-0.00043	-0.00009	-0.00003	-9.04642	2.49702	-171.66171	-0.65364	0.06970	0.02654	0.00733	-0.00360	0.00419	8.48717	-5.55808	167.77524	0.15199	0.16128	-0.01633	0.00338	0.01019	0.00093	7.87656
380			3.79000	2.60457	9.76615	22.58054	-0.00073	0.00032	0.00160	-0.00009	-0.00001	-0.00013	92.60101	12.98361	-27.24790	-0.12682	-0.02592	0.00258	-0.00039	0.00014	-0.00001	33.10035	-0.69936	6.77232	-0.03612	0.00337	0.00262	0.00002	-0.00005	-0.00007	-9.03851	2.54273	-171.75409	-0.64616	0.06705	0.02610	0.00155	-0.00375	0.00476	8.47730	-5.59833	167.80707	0.14964	0.16159	-0.01663	0.00026	0.00960	0.00113	7.85968
381			3.80000	2.52574	9.77803	22.62455	-0.00073	0.00032	0.00163	-0.00009	-0.00000	-0.00011	92.60447	12.99462	-27.24060	-0.12639	-0.02585	0.00316	0.00075	0.00040	-0.00009	33.10417	-0.68711	6.78839	-0.03557	0.00285	0.00204	0.00031	0.00002	-0.00009	-9.03493	2.59308	-171.85818	-0.63884	0.06486	0.02658	-0.00387	-0.00397	0.00538	8.47863	-5.63691	167.84285	0.15091	0.16468	-0.01686	-0.00263	0.00929	0.00121	7.84736
382			3.81000	2.44760	9.78158	22.66201	-0.00072	0.00033	0.00166	-0.00009	0.00000	-0.00010	92.61226	13.01674	-27.22802	-0.12592	-0.02579	0.00368	0.00086	0.00050	-0.00016	33.11097	-0.67926	6.81651	-0.03472	0.00186	0.00140	0.00032	0.00003	-0.00007	-9.03557	2.64838	-171.97227	-0.63313	0.06083	0.02836	-0.00870	-0.00408	0.00626	8.49020	-5.67438	167.87932	0.15537	0.17159	-0.01673	-0.00508	0.00955	0.00121	7.83794
383			3.82000	2.36802	9.77839	22.69340	-0.00072	0.00034	0.00168	-0.00010	0.00000	-0.00008	92.61797	13.04323	-27.21538	-0.12541	-0.02573	0.00418	-0.00011	0.00039	-0.00019	33.11539	-0.67222	6.85056	-0.03383	0.00137	0.00108	0.00003	0.00003	-0.00006	-9.03966	2.70865	-172.09599	-0.62780	0.05594	0.03043	-0.01230	-0.00404	0.00723	8.50889	-5.71223	167.91576	0.16119	0.18096	-0.01686	-0.00666	0.01038	0.00123	7.82844
384			3.83000	2.28571	9.76912	22.72016	-0.00072	0.00035	0.00171	-0.00010	0.00001	-0.00007	92.61581	13.06766	-27.20788	-0.12491	-0.02566	0.00466	-0.00198	0.00010	-0.00017	33.11271	-0.66228	6.88469	-0.03330	0.00174	0.00123	-0.00049	0.00002	-0.00007	-9.04589	2.77290	-172.22853	-0.62366	0.04859	0.03289	-0.01438	-0.00365	0.00825	8.53026	-5.75170	167.95227	0.16854	0.19253	-0.01705	-0.00709	0.01158	0.00123	7.81583
385			3.84000	2.20012	9.75316	22.74394	-0.00071	0.00037	0.00173	-0.00010	0.00001	-0.00007	92.60122	13.08484	-27.20899	-0.12453	-0.02561	0.00508	-0.00451	-0.00027	-0.00010	33.09938	-0.64694	6.91421	-0.03334	0.00280	0.00175	-0.00115	-0.00001	-0.00010	-9.05297	2.83897	-172.36671	-0.62229	0.03931	0.03455	-0.01518	-0.00296	0.00883	8.54988	-5.79266	167.98761	0.17548	0.20120	-0.01741	-0.00630	0.01235	0.00117	7.79791
386			3.85000	2.11114	9.72951	22.76572	-0.00069	0.00038	0.00175	-0.00011	0.00002	-0.00006	92.57171	13.09072	-27.21944	-0.12434	-0.02559	0.00541	-0.00732	-0.00062	0.00001	33.07360	-0.62590	6.93550	-0.03414	0.00444	0.00259	-0.00190	-0.00008	-0.00012	-9.06018	2.90425	-172.50432	-0.62701	0.03172	0.03422	-0.01484	-0.00231	0.00846	8.56474	-5.83276	168.01851	0.18035	0.19948	-0.01783	-0.00444	0.01179	0.00100	7.77411
387			3.86000	2.01832	9.69860	22.78559	-0.00068	0.00037	0.00175	-0.00011	0.00002	-0.00005	92.52724	13.08323	-27.23766	-0.12431	-0.02559	0.00563	-0.00998	-0.00086	0.00015	33.03596	-0.60078	6.94654	-0.03553	0.00643	0.00359	-0.00261	-0.00021	-0.00012	-9.06657	2.96608	-172.63374	-0.63357	0.02687	0.03332	-0.01247	-0.00183	0.00757	8.57263	-5.86921	168.04128	0.18016	0.19433	-0.01776	-0.00160	0.01041	0.00073	7.74537
388			3.87000	1.92028	9.66338	22.80263	-0.00067	0.00036	0.00173	-0.00012	0.00002	-0.00004	92.47047	13.06265	-27.26018	-0.12440	-0.02560	0.00572	-0.01209	-0.00093	0.00027	32.98960	-0.57430	6.94726	-0.03734	0.00830	0.00448	-0.00314	-0.00034	-0.00009	-9.07008	3.02227	-172.74931	-0.63735	0.02451	0.03293	-0.00731	-0.00151	0.00661	8.57108	-5.90045	168.05592	0.17694	0.19469	-0.01785	0.00181	0.00904	0.00053	7.71290
389			3.88000	1.81430	9.62844	22.81537	-0.00064	0.00035	0.00171	-0.00012	0.00002	-0.00003	92.40572	13.03129	-27.28263	-0.12458	-0.02561	0.00569	-0.01348	-0.00082	0.00036	32.93939	-0.54938	6.93918	-0.03910	0.00940	0.00494	-0.00337	-0.00042	-0.00002	-9.06833	3.07201	-172.85001	-0.63653	0.02332	0.03346	-0.00013	-0.00127	0.00590	8.55822	-5.92691	168.06709	0.17428	0.20121	-0.01811	0.00518	0.00795	0.00053	7.67785
390			3.89000	1.69629	9.59806	22.82268	-0.00061	0.00035	0.00168	-0.00013	0.00002	-0.00001	92.33730	12.99179	-27.30091	-0.12480	-0.02561	0.00552	-0.01433	-0.00057	0.00041	32.89063	-0.52873	6.92434	-0.04037	0.00937	0.00484	-0.00323	-0.00040	0.00004	-9.06015	3.11576	-172.93919	-0.63443	0.02115	0.03424	0.00717	-0.00101	0.00543	8.53428	-5.95019	168.08241	0.17225	0.21126	-0.01872	0.00781	0.00717	0.00077	7.64133
391			3.90000	1.56127	9.57492	22.82428	-0.00058	0.00034	0.00164	-0.00015	0.00001	0.00000	92.26749	12.94631	-27.31220	-0.12511	-0.02560	0.00520	-0.01507	-0.00024	0.00043	32.84732	-0.51414	6.90450	-0.04071	0.00841	0.00431	-0.00282	-0.00031	0.00009	-9.04608	3.15445	-173.02126	-0.63303	0.01788	0.03476	0.01299	-0.00073	0.00510	8.50198	-5.97235	168.10812	0.17050	0.22112	-0.01947	0.00929	0.00680	0.00115	7.60471
392			3.91000	1.40427	9.55899	22.82136	-0.00056	0.00035	0.00159	-0.00017	0.00001	0.00001	92.19588	12.89696	-27.31580	-0.12553	-0.02560	0.00478	-0.01618	0.00006	0.00042	32.81098	-0.50609	6.88152	-0.04036	0.00662	0.00343	-0.00234	-0.00020	0.00010	-9.02790	3.18843	-173.09810	-0.63702	0.01557	0.03477	0.01694	-0.00053	0.00468	8.46533	-5.99509	168.14478	0.16539	0.22570	-0.01942	0.00953	0.00688	0.00143	7.56895
393			3.92000	1.22187	9.54755	22.81627	-0.00056	0.00036	0.00154	-0.00019	0.00001	0.00001	92.11951	12.84517	-27.31329	-0.12620	-0.02564	0.00427	-0.01799	0.00026	0.00039	32.78033	-0.50321	6.85685	-0.03992	0.00386	0.00216	-0.00206	-0.00010	0.00008	-9.00747	3.21710	-173.16762	-0.64516	0.01418	0.03474	0.01935	-0.00037	0.00404	8.42773	-6.01934	168.18698	0.15865	0.22702	-0.01864	0.00911	0.00749	0.00142	7.53455
394			3.93000	1.01327	9.53631	22.81183	-0.00055	0.00036	0.00149	-0.00021	0.00001	0.00001	92.03426	12.79072	-27.30798	-0.12710	-0.02571	0.00373	-0.02048	0.00031	0.00037	32.75133	-0.50276	6.83030	-0.03995	0.00074	0.00083	-0.00210	-0.00002	0.00003	-8.98640	3.23920	-173.22525	-0.65425	0.01246	0.03549	0.02036	-0.00023	0.00323	8.39102	-6.04528	168.22603	0.15486	0.23022	-0.01765	0.00877	0.00855	0.00115	7.50085
395			3.94000	0.77981	9.52159	22.81042	-0.00054	0.00037	0.00145	-0.00023	0.00001	-0.00000	91.93710	12.73229	-27.30308	-0.12819	-0.02582	0.00320	-0.02324	0.00028	0.00034	32.71955	-0.50166	6.80000	-0.04054	-0.00163	-0.00006	-0.00240	0.00006	-0.00000	-8.96618	3.25420	-173.26735	-0.66555	0.00959	0.03651	0.02003	-0.00011	0.00229	8.35569	-6.07231	168.25491	0.15248	0.23688	-0.01713	0.00866	0.00956	0.00080	7.46659
396			3.95000	0.52369	9.50122	22.81340	-0.00051	0.00038	0.00142	-0.00024	0.00002	-0.00001	91.82841	12.66944	-27.29961	-0.12938	-0.02594	0.00271	-0.02553	0.00025	0.00030	32.68283	-0.49818	6.76428	-0.04163	-0.00250	-0.00019	-0.00278	0.00011	-0.00001	-8.94799	3.26367	-173.29424	-0.67794	0.00648	0.03728	0.01872	-0.00005	0.00145	8.32107	-6.09876	168.27232	0.14983	0.24296	-0.01675	0.00877	0.00972	0.00049	7.42982
397			3.96000	0.24755	9.47438	22.82083	-0.00048	0.00039	0.00139	-0.00024	0.00002	-0.00002	91.71257	12.60420	-27.29574	-0.13048	-0.02602	0.00220	-0.02666	0.00032	0.00025	32.64244	-0.49221	6.72330	-0.04296	-0.00210	0.00039	-0.00303	0.00010	0.00002	-8.93211	3.27041	-173.31004	-0.68807	0.00340	0.03769	0.01689	-0.00003	0.00088	8.28580	-6.12252	168.28177	0.14940	0.24567	-0.01639	0.00917	0.00860	0.00030	7.38880
398			3.97000	-0.04497	9.44124	22.83229	-0.00045	0.00040	0.00137	-0.00023	0.00003	-0.00003	91.59662	12.54167	-27.28897	-0.13136	-0.02606	0.00167	-0.02627	0.00047	0.00017	32.60138	-0.48459	6.67989	-0.04403	-0.00158	0.00107	-0.00304	0.00008	0.00006	-8.91844	3.27627	-173.31934	-0.69524	0.00120	0.03769	0.01462	-0.00001	0.00051	8.24912	-6.14151	168.28748	0.14579	0.24525	-0.01561	0.00926	0.00646	0.00019	7.34286
399			3.98000	-0.34931	9.40273	22.84732	-0.00041	0.00041	0.00135	-0.00022	0.00003	-0.00004	91.48727	12.48712	-27.27798	-0.13188	-0.02604	0.00129	-0.02453	0.00064	0.00011	32.56261	-0.47620	6.63673	-0.04426	-0.00081	0.00177	-0.00279	0.00004	0.00009	-8.90721	3.28108	-173.32413	-0.69964	0.00094	0.03740	0.01196	-0.00001	0.00019	8.21200	-6.15440	168.29138	0.13715	0.24419	-0.01452	0.00865	0.00395	0.00012	7.29338
400			3.99000	-0.66152	9.36029	22.86596	-0.00038	0.00041	0.00133	-0.00021	0.00003	-0.00005	91.38913	12.44512	-27.26287	-0.13203	-0.02598	0.00121	-0.02189	0.00079	0.00007	32.52855	-0.46796	6.59640	-0.04368	0.00053	0.00252	-0.00230	-0.00002	0.00012	-8.89857	3.28332	-173.32416	-0.70040	0.00223	0.03692	0.00941	-0.00000	-0.00018	8.17612	-6.16122	168.29434	0.13199	0.24418	-0.01421	0.00790	0.00165	0.00009	7.24298
401			4.00000	-0.97901	9.31594	22.88868	-0.00036	0.00042	0.00132	-0.00020	0.00003	-0.00006	91.30460	12.41906	-27.24405	-0.13186	-0.02589	0.00144	-0.01882	0.00093	0.00004	32.50164	-0.46123	6.56173	-0.04273	0.00247	0.00332	-0.00166	-0.00009	0.00013	-8.89213	3.28151	-173.31853	-0.70060	0.00356	0.03661	0.00754	0.00002	-0.00061	8.14276	-6.16314	168.29767	0.12989	0.24562	-0.01431	0.00713	-0.00010	0.00011	7.19480
402			4.01000	-1.30014	9.27201	22.91629	-0.00035	0.00043	0.00132	-0.00019	0.00003	-0.00007	91.23444	12.41128	-27.22165	-0.13151	-0.02580	0.00189	-0.01571	0.00106	-0.00001	32.48354	-0.45792	6.53610	-0.04167	0.00457	0.00403	-0.00096	-0.00009	0.00011	-8.88727	3.27478	-173.30614	-0.70075	0.00597	0.03627	0.00649	0.00007	-0.00109	8.11232	-6.16196	168.30298	0.12882	0.24667	-0.01451	0.00637	-0.00134	0.00018	7.15108
403			4.02000	-1.62340	9.23080	22.94970	-0.00036	0.00044	0.00133	-0.00020	0.00003	-0.00009	91.17816	12.42313	-27.19560	-0.13103	-0.02573	0.00248	-0.01289	0.00119	-0.00009	32.47492	-0.46002	6.52247	-0.04064	0.00605	0.00435	-0.00033	0.00001	0.00007	-8.88335	3.26373	-173.28639	-0.70099	0.00808	0.03584	0.00650	0.00012	-0.00155	8.08455	-6.15894	168.31238	0.12837	0.24797	-0.01494	0.00580	-0.00227	0.00031	7.11295
404			4.03000	-1.94681	9.19449	22.98974	-0.00037	0.00045	0.00136	-0.00020	0.00002	-0.00010	91.13354	12.45377	-27.16652	-0.13060	-0.02572	0.00314	-0.01075	0.00128	-0.00021	32.47401	-0.46838	6.52156	-0.03954	0.00607	0.00390	0.00006	0.00012	0.00002	-8.87928	3.25051	-173.25964	-0.69939	0.00855	0.03587	0.00829	0.00012	-0.00196	8.05787	-6.15492	168.32823	0.12973	0.24920	-0.01506	0.00577	-0.00294	0.00049	7.07967
405			4.04000	-2.26739	9.16488	23.03682	-0.00039	0.00047	0.00138	-0.00021	0.00002	-0.00012	91.09671	12.49826	-27.13583	-0.13030	-0.02576	0.00375	-0.00945	0.00130	-0.00031	32.47658	-0.48192	6.52993	-0.03837	0.00479	0.00287	0.00013	0.00015	-0.00000	-8.87313	3.23803	-173.22687	-0.70104	0.00983	0.03645	0.01284	0.00009	-0.00232	8.02941	-6.15073	168.35130	0.12971	0.24904	-0.01427	0.00645	-0.00306	0.00063	7.04902
406			4.05000	-2.58113	9.14328	23.09129	-0.00042	0.00049	0.00141	-0.00022	0.00001	-0.00014	91.06367	12.54860	-27.10542	-0.13010	-0.02583	0.00425	-0.00871	0.00126	-0.00037	32.47814	-0.49842	6.54170	-0.03750	0.00330	0.00180	-0.00000	0.00012	-0.00000	-8.86227	3.22842	-173.18918	-0.70558	0.01103	0.03745	0.02062	0.00003	-0.00263	7.99527	-6.14799	168.38025	0.12826	0.24897	-0.01291	0.00798	-0.00215	0.00067	7.01815
407			4.06000	-2.88360	9.13027	23.15345	-0.00044	0.00051	0.00145	-0.00022	0.00001	-0.00016	91.03285	12.59719	-27.07650	-0.13001	-0.02591	0.00460	-0.00801	0.00120	-0.00037	32.47668	-0.51574	6.55201	-0.03675	0.00228	0.00100	-0.00016	0.00008	0.00000	-8.84411	3.22243	-173.14781	-0.70997	0.01143	0.03821	0.03134	-0.00004	-0.00281	7.95161	-6.14917	168.41162	0.12684	0.24986	-0.01194	0.01037	0.00007	0.00065	6.98420
408			4.07000	-3.17035	9.12516	23.22291	-0.00044	0.00055	0.00149	-0.00020	-0.00000	-0.00018	91.00523	12.63958	-27.04951	-0.13000	-0.02599	0.00484	-0.00702	0.00113	-0.00033	32.47316	-0.53219	6.55895	-0.03614	0.00165	0.00038	-0.00022	0.00005	0.00000	-8.81641	3.21984	-173.10510	-0.71385	0.01119	0.03901	0.04417	-0.00010	-0.00282	7.89487	-6.15703	168.44283	0.12590	0.25205	-0.01115	0.01348	0.00356	0.00062	6.94481
409			4.08000	-3.43734	9.12616	23.29753	-0.00043	0.00059	0.00153	-0.00018	-0.00001	-0.00020	90.98246	12.67409	-27.02397	-0.12995	-0.02605	0.00497	-0.00572	0.00109	-0.00027	32.46993	-0.54622	6.56280	-0.03558	0.00138	-0.00005	-0.00011	0.00003	-0.00000	-8.77790	3.21976	-173.06433	-0.71673	0.00924	0.04013	0.05760	-0.00011	-0.00263	7.82233	-6.17400	168.47308	0.12659	0.25560	-0.01037	0.01717	0.00792	0.00059	6.89831
410			4.09000	-3.68148	9.13072	23.37357	-0.00040	0.00063	0.00156	-0.00015	-0.00001	-0.00020	90.96584	12.70140	-26.99913	-0.12974	-0.02605	0.00503	-0.00421	0.00108	-0.00022	32.46955	-0.55623	6.56571	-0.03515	0.00134	-0.00031	0.00014	0.00002	-0.00000	-8.72862	3.22130	-173.02869	-0.72026	0.00648	0.04139	0.07024	-0.00008	-0.00224	7.73296	-6.20113	168.50336	0.12425	0.25719	-0.00874	0.02037	0.01237	0.00053	6.84415
411			4.10000	-3.90109	9.13652	23.44671	-0.00035	0.00067	0.00159	-0.00012	-0.00001	-0.00019	90.95621	12.72330	-26.97432	-0.12941	-0.02601	0.00505	-0.00260	0.00109	-0.00018	32.47447	-0.56117	6.57079	-0.03460	0.00147	-0.00042	0.00050	0.00002	0.00000	-8.66972	3.22402	-173.00092	-0.72252	0.00288	0.04242	0.08089	-0.00003	-0.00157	7.62778	-6.23793	168.53476	0.12148	0.25732	-0.00703	0.02297	0.01624	0.00046	6.78323
412			4.11000	-4.09591	9.14183	23.51295	-0.00028	0.00070	0.00160	-0.00008	-0.00001	-0.00017	90.95381	12.74206	-26.94920	-0.12897	-0.02593	0.00501	-0.00113	0.00109	-0.00016	32.48625	-0.56116	6.58099	-0.03379	0.00135	-0.00054	0.00088	0.00001	0.00001	-8.60281	3.22853	-172.98456	-0.72723	-0.00201	0.04311	0.08923	0.00003	-0.00059	7.50921	-6.28282	168.56886	0.11459	0.25494	-0.00475	0.02397	0.01896	0.00035	6.71719
413			4.12000	-4.26670	9.14524	23.56923	-0.00019	0.00073	0.00160	-0.00005	-0.00001	-0.00014	90.95720	12.75928	-26.92433	-0.12842	-0.02583	0.00491	-0.00003	0.00104	-0.00015	32.50455	-0.55712	6.59793	-0.03262	0.00089	-0.00073	0.00118	0.00001	0.00003	-8.53012	3.23625	-172.98311	-0.73331	-0.00591	0.04377	0.09464	0.00009	0.00066	7.38017	-6.33336	168.60698	0.10498	0.24844	-0.00157	0.02350	0.02004	0.00013	6.64753
414			4.13000	-4.41529	9.14556	23.61424	-0.00011	0.00076	0.00158	-0.00003	-0.00000	-0.00011	90.96409	12.77565	-26.90128	-0.12775	-0.02572	0.00472	0.00056	0.00091	-0.00013	32.52792	-0.55053	6.62179	-0.03122	-0.00005	-0.00103	0.00135	-0.00000	0.00005	-8.45410	3.24913	-172.99908	-0.73763	-0.01091	0.04493	0.09717	0.00024	0.00215	7.24373	-6.38658	168.65053	0.09665	0.24412	0.00171	0.02258	0.01995	-0.00016	6.57533
415			4.14000	-4.54424	9.14140	23.64833	-0.00003	0.00077	0.00155	-0.00001	0.00001	-0.00008	90.97152	12.79073	-26.88221	-0.12702	-0.02561	0.00451	0.00051	0.00067	-0.00011	32.55445	-0.54298	6.65090	-0.02963	-0.00147	-0.00154	0.00136	-0.00002	0.00008	-8.37628	3.26893	-173.03389	-0.74112	-0.01747	0.04646	0.09773	0.00052	0.00384	7.10201	-6.43972	168.70140	0.08926	0.24500	0.00456	0.02135	0.01918	-0.00049	6.50137
416			4.15000	-4.65643	9.13184	23.67331	0.00004	0.00077	0.00150	0.00001	0.00001	-0.00006	90.97556	12.80247	-26.87005	-0.12643	-0.02555	0.00435	-0.00031	0.00031	-0.00007	32.58107	-0.53516	6.68175	-0.02791	-0.00271	-0.00202	0.00120	-0.00004	0.00010	-8.29791	3.29676	-173.08791	-0.74437	-0.02267	0.04799	0.09682	0.00088	0.00562	6.95719	-6.49079	168.76178	0.08327	0.24699	0.00712	0.02003	0.01762	-0.00088	6.42631
417			4.16000	-4.75428	9.11692	23.69158	0.00010	0.00077	0.00144	0.00001	0.00002	-0.00004	90.97200	12.80856	-26.86746	-0.12601	-0.02553	0.00422	-0.00176	-0.00011	-0.00002	32.60418	-0.52676	6.71079	-0.02638	-0.00309	-0.00210	0.00092	-0.00004	0.00010	-8.21994	3.33240	-173.16039	-0.74457	-0.02743	0.04893	0.09474	0.00129	0.00726	6.81145	-6.53810	168.83328	0.07966	0.24867	0.00891	0.01900	0.01537	-0.00126	6.35092
418			4.17000	-4.83939	9.09773	23.70523	0.00015	0.00076	0.00138	0.00002	0.00003	-0.00003	90.95850	12.80817	-26.87499	-0.12585	-0.02557	0.00403	-0.00341	-0.00050	0.00002	32.62153	-0.51755	6.73654	-0.02507	-0.00256	-0.00167	0.00063	-0.00002	0.00008	-8.14274	3.37435	-173.24870	-0.74377	-0.03160	0.04939	0.09275	0.00166	0.00853	6.66645	-6.58037	168.91551	0.07591	0.24842	0.01056	0.01778	0.01258	-0.00165	6.27604
419			4.18000	-4.91256	9.07581	23.71572	0.00021	0.00075	0.00130	0.00002	0.00003	-0.00003	90.93581	12.80244	-26.89061	-0.12588	-0.02567	0.00369	-0.00487	-0.00077	0.00005	32.63344	-0.50796	6.75987	-0.02413	-0.00209	-0.00114	0.00041	-0.00002	0.00005	-8.06598	3.42005	-173.34821	-0.74227	-0.03338	0.04965	0.09108	0.00183	0.00928	6.52332	-6.61657	169.00581	0.07126	0.24630	0.01236	0.01625	0.00955	-0.00204	6.20298
420			4.19000	-4.97435	9.05243	23.72394	0.00029	0.00073	0.00122	0.00003	0.00003	-0.00002	90.90625	12.79238	-26.91060	-0.12608	-0.02581	0.00318	-0.00596	-0.00088	0.00007	32.64148	-0.49903	6.78170	-0.02338	-0.00187	-0.00054	0.00028	-0.00002	0.00002	-7.98998	3.46667	-173.45241	-0.74041	-0.03402	0.04956	0.08913	0.00185	0.00938	6.38401	-6.64599	169.09943	0.06562	0.24507	0.01376	0.01437	0.00661	-0.00227	6.13351
421			4.20000	-5.02550	9.02869	23.73006	0.00037	0.00072	0.00114	0.00003	0.00003	-0.00001	90.87270	12.77922	-26.93094	-0.12639	-0.02596	0.00255	-0.00666	-0.00082	0.00007	32.64748	-0.49140	6.80306	-0.02286	-0.00233	-0.00016	0.00022	-0.00002	0.00001	-7.91555	3.51190	-173.55463	-0.73749	-0.03412	0.04947	0.08632	0.00176	0.00896	6.25094	-6.66831	169.19135	0.06116	0.24562	0.01477	0.01262	0.00386	-0.00234	6.06941
422			4.21000	-5.06705	9.00503	23.73365	0.00044	0.00072	0.00107	0.00003	0.00003	-0.00001	90.83753	12.76344	-26.94809	-0.12674	-0.02608	0.00187	-0.00708	-0.00064	0.00006	32.65278	-0.48527	6.82384	-0.02251	-0.00366	-0.00016	0.00020	-0.00004	0.00001	-7.84375	3.55392	-173.65007	-0.73448	-0.03411	0.05008	0.08209	0.00160	0.00827	6.12667	-6.68364	169.27901	0.05711	0.24701	0.01630	0.01081	0.00140	-0.00241	6.01225
423			4.22000	-5.10039	8.98208	23.73440	0.00050	0.00071	0.00101	0.00003	0.00003	-0.00000	90.80229	12.74382	-26.96010	-0.12699	-0.02612	0.00114	-0.00723	-0.00040	0.00005	32.65823	-0.48054	6.84226	-0.02252	-0.00572	-0.00052	0.00023	-0.00005	0.00001	-7.77629	3.59107	-173.73520	-0.73186	-0.03447	0.05024	0.07548	0.00139	0.00722	6.01431	-6.69288	169.36057	0.05293	0.24925	0.01725	0.00883	-0.00051	-0.00233	5.96352
424			4.23000	-5.12675	8.96109	23.73315	0.00053	0.00069	0.00096	0.00002	0.00002	-0.00000	90.76813	12.71750	-26.96682	-0.12723	-0.02613	0.00039	-0.00716	-0.00019	0.00002	32.66461	-0.47757	6.85539	-0.02269	-0.00787	-0.00096	0.00028	-0.00005	0.00002	-7.71572	3.62202	-173.80739	-0.73007	-0.03315	0.05019	0.06592	0.00110	0.00596	5.91751	-6.69752	169.43434	0.04879	0.25064	0.01798	0.00677	-0.00169	-0.00216	5.92449
425			4.24000	-5.14748	8.94309	23.73158	0.00057	0.00068	0.00091	0.00002	0.00002	-0.00000	90.73576	12.68192	-26.96950	-0.12754	-0.02613	-0.00034	-0.00694	-0.00004	-0.00002	32.67265	-0.47680	6.86121	-0.02281	-0.00958	-0.00127	0.00035	-0.00002	0.00000	-7.66462	3.64694	-173.86517	-0.72969	-0.03197	0.05115	0.05401	0.00088	0.00479	5.83909	-6.69938	169.49913	0.04547	0.25357	0.01935	0.00490	-0.00208	-0.00203	5.89573
426			4.25000	-5.16388	8.92802	23.73091	0.00061	0.00067	0.00087	0.00002	0.00002	-0.00000	90.70511	12.63681	-26.96985	-0.12797	-0.02613	-0.00102	-0.00676	0.00003	-0.00009	32.68208	-0.47787	6.86010	-0.02298	-0.01078	-0.00142	0.00037	0.00001	-0.00001	-7.62439	3.66756	-173.90984	-0.72741	-0.03117	0.05210	0.04109	0.00076	0.00385	5.77989	-6.70040	169.55556	0.04563	0.25744	0.02010	0.00351	-0.00167	-0.00186	5.87686
427			4.26000	-5.17722	8.91519	23.73091	0.00064	0.00066	0.00083	0.00001	0.00001	-0.00000	90.67528	12.58441	-26.96931	-0.12837	-0.02612	-0.00174	-0.00674	0.00004	-0.00017	32.69123	-0.47946	6.85438	-0.02342	-0.01185	-0.00149	0.00033	0.00006	-0.00002	-7.59475	3.68572	-173.94565	-0.72475	-0.02979	0.05256	0.02887	0.00066	0.00334	5.73847	-6.70267	169.60620	0.04708	0.25925	0.02034	0.00231	-0.00051	-0.00174	5.86616
428			4.27000	-5.18897	8.90390	23.73061	0.00066	0.00064	0.00079	0.00001	0.00001	-0.00000	90.64499	12.52841	-26.96952	-0.12864	-0.02607	-0.00249	-0.00697	-0.00005	-0.00024	32.69796	-0.47969	6.84691	-0.02413	-0.01308	-0.00158	0.00019	0.00012	-0.00001	-7.57432	3.70248	-173.97868	-0.72130	-0.02973	0.05254	0.01825	0.00060	0.00331	5.71229	-6.70794	169.65378	0.04848	0.26217	0.01993	0.00123	0.00122	-0.00163	5.86095
429			4.28000	-5.20118	8.89393	23.72920	0.00067	0.00061	0.00075	0.00002	0.00001	0.00000	90.61245	12.47234	-26.97276	-0.12883	-0.02600	-0.00323	-0.00753	-0.00024	-0.00031	32.69997	-0.47664	6.84011	-0.02492	-0.01479	-0.00182	-0.00006	0.00021	-0.00001	-7.56131	3.71824	-174.01430	-0.71764	-0.03028	0.05232	0.00967	0.00053	0.00364	5.69845	-6.71733	169.69969	0.05014	0.26561	0.01920	0.00033	0.00326	-0.00152	5.85826
430			4.29000	-5.21587	8.88534	23.72610	0.00066	0.00058	0.00070	0.00002	0.00001	0.00000	90.57549	12.41806	-26.98139	-0.12906	-0.02595	-0.00389	-0.00851	-0.00053	-0.00036	32.69500	-0.46854	6.83487	-0.02575	-0.01694	-0.00227	-0.00043	0.00036	0.00001	-7.55390	3.73269	-174.05530	-0.71571	-0.02926	0.05192	0.00346	0.00039	0.00413	5.69424	-6.73097	169.74342	0.05022	0.26490	0.01891	-0.00036	0.00518	-0.00143	5.85579
431			4.30000	-5.23415	8.87827	23.72085	0.00064	0.00054	0.00066	0.00002	0.00001	0.00001	90.53152	12.36509	-26.99769	-0.12927	-0.02590	-0.00443	-0.00992	-0.00090	-0.00041	32.68054	-0.45399	6.82977	-0.02670	-0.01887	-0.00265	-0.00093	0.00061	0.00002	-7.55000	3.74528	-174.10291	-0.71293	-0.02874	0.05204	-0.00019	0.00024	0.00475	5.69676	-6.74826	169.78456	0.05040	0.26447	0.01908	-0.00082	0.00663	-0.00138	5.85214
432			4.31000	-5.25590	8.87254	23.71361	0.00060	0.00051	0.00062	0.00003	0.00001	0.00001	90.47861	12.31206	-27.02322	-0.12946	-0.02586	-0.00484	-0.01148	-0.00130	-0.00045	32.65491	-0.43269	6.82223	-0.02794	-0.01953	-0.00248	-0.00149	0.00086	0.00002	-7.54751	3.75591	-174.15794	-0.71245	-0.03031	0.05282	-0.00189	0.00012	0.00554	5.70336	-6.76776	169.82358	0.04950	0.26779	0.01962	-0.00105	0.00735	-0.00138	5.84709
433			4.32000	-5.28016	8.86769	23.70524	0.00055	0.00047	0.00058	0.00002	0.00000	0.00001	90.41717	12.25890	-27.05754	-0.12960	-0.02581	-0.00506	-0.01264	-0.00163	-0.00046	32.61916	-0.40608	6.81100	-0.02954	-0.01824	-0.00152	-0.00198	0.00095	0.00001	-7.54525	3.76575	-174.22174	-0.71259	-0.03086	0.05338	-0.00277	0.00008	0.00645	5.71199	-6.78758	169.86235	0.05032	0.27003	0.01982	-0.00120	0.00707	-0.00142	5.84101
434			4.33000	-5.30550	8.86317	23.69740	0.00049	0.00044	0.00054	0.00002	0.00000	0.00001	90.35098	12.20860	-27.09785	-0.12966	-0.02575	-0.00506	-0.01288	-0.00179	-0.00041	32.57797	-0.37735	6.79825	-0.03147	-0.01531	0.00003	-0.00222	0.00079	-0.00000	-7.54295	3.77699	-174.29521	-0.71165	-0.03234	0.05405	-0.00320	0.00016	0.00751	5.72138	-6.80580	169.90276	0.05418	0.27268	0.01976	-0.00131	0.00604	-0.00149	5.83475
435			4.34000	-5.33030	8.85851	23.69220	0.00041	0.00041	0.00052	0.00002	0.00000	0.00000	90.28589	12.16661	-27.13984	-0.12958	-0.02567	-0.00473	-0.01200	-0.00177	-0.00030	32.53809	-0.35019	6.78898	-0.03388	-0.01198	0.00151	-0.00213	0.00050	-0.00002	-7.54003	3.79228	-174.37924	-0.71161	-0.03342	0.05472	-0.00285	0.00036	0.00865	5.72977	-6.82146	169.94644	0.05780	0.27493	0.01979	-0.00126	0.00477	-0.00160	5.82880
436			4.35000	-5.35331	8.85342	23.69184	0.00032	0.00039	0.00054	0.00001	0.00000	-0.00000	90.22767	12.13728	-27.17919	-0.12925	-0.02554	-0.00405	-0.01013	-0.00158	-0.00016	32.50589	-0.32780	6.78777	-0.03747	-0.00935	0.00240	-0.00171	0.00023	-0.00005	-7.53573	3.81316	-174.47363	-0.71179	-0.03350	0.05489	-0.00211	0.00061	0.00962	5.73561	-6.83482	169.99361	0.05913	0.27603	0.01969	-0.00107	0.00372	-0.00168	5.82353
437			4.36000	-5.37394	8.84796	23.69803	0.00021	0.00038	0.00060	0.00001	0.00000	-0.00001	90.18079	12.12086	-27.21251	-0.12857	-0.02532	-0.00291	-0.00759	-0.00126	-0.00006	32.48577	-0.31217	6.79540	-0.04295	-0.00724	0.00273	-0.00100	0.00006	-0.00007	-7.53034	3.83935	-174.57605	-0.70999	-0.03355	0.05419	-0.00195	0.00083	0.01009	5.73912	-6.84656	170.04266	0.06245	0.27731	0.01848	-0.00098	0.00311	-0.00158	5.81946
438			4.37000	-5.39245	8.84278	23.71125	0.00006	0.00039	0.00072	0.00000	0.00000	-0.00002	90.14773	12.11382	-27.23755	-0.12749	-0.02497	-0.00122	-0.00464	-0.00086	-0.00001	32.47942	-0.30369	6.80883	-0.05120	-0.00446	0.00299	0.00003	-0.00003	-0.00008	-7.52493	3.86915	-174.68196	-0.70809	-0.03479	0.05398	-0.00285	0.00100	0.01016	5.74206	-6.85742	170.09079	0.06634	0.28027	0.01753	-0.00109	0.00305	-0.00143	5.81760
439			4.38000	-5.40946	8.83883	23.73065	-0.00014	0.00041	0.00090	-0.00000	0.00000	-0.00003	90.13065	12.11191	-27.25274	-0.12587	-0.02445	0.00102	-0.00118	-0.00041	0.00000	32.48671	-0.30184	6.82406	-0.06272	0.00007	0.00368	0.00151	0.00000	-0.00008	-7.52078	3.90036	-174.78600	-0.70732	-0.03472	0.05378	-0.00444	0.00105	0.00969	5.74686	-6.86829	170.13486	0.06917	0.28169	0.01685	-0.00138	0.00366	-0.00122	5.81908
440			4.39000	-5.42572	8.83681	23.75489	-0.00038	0.00044	0.00114	-0.00001	-0.00000	-0.00005	90.13277	12.11321	-27.25743	-0.12376	-0.02378	0.00369	0.00293	0.00001	-0.00002	32.50719	-0.30566	6.83906	-0.07716	0.00600	0.00470	0.00356	0.00014	-0.00007	-7.51850	3.93054	-174.88254	-0.70414	-0.03380	0.05294	-0.00603	0.00097	0.00860	5.75519	-6.88050	170.17218	0.07540	0.28206	0.01520	-0.00191	0.00495	-0.00090	5.82456
441			4.40000	-5.44198	8.83728	23.78258							90.15788	12.11761	-27.25213							32.53969	-0.31403	6.85340							-7.51822	3.95731	-174.96671							5.76802	-6.89510	170.20085							5.83384
442			4.41000	-5.45888	8.84052	23.81316							90.20810	12.12457	-27.23934							32.58120	-0.32569	6.86649							-7.52004	3.98003	-175.03566							5.78526	-6.91150	170.22119							5.84575
[truncated: 11 more columns]
