# Supplementary material for: Analysis of the impact of different landing heights and lateralities on lower limb joint load based on statistical parametric mapping
Source: PLoS One. 2025 May 30;20(5):e0324656. doi: 10.1371/journal.pone.0324656 (PMC12124505; doi:10.1371/journal.pone.0324656)
Supplement: S1 File — (ZIP) [file pone.0324656.s001.zip › Original data/019/左前45.txt]

	C:\Users\dell\Documents\Qualisys-GAIT1214\Data\xinchanglun_xinchanglun_2023-11-23_wjn018\2023-11-23\2023-11-23_unspecified\Gait LB - CAST 13.c3d	C:\Users\dell\Documents\Qualisys-GAIT1214\Data\xinchanglun_xinchanglun_2023-11-23_wjn018\2023-11-23\2023-11-23_unspecified\Gait LB - CAST 13.c3d	C:\Users\dell\Documents\Qualisys-GAIT1214\Data\xinchanglun_xinchanglun_2023-11-23_wjn018\2023-11-23\2023-11-23_unspecified\Gait LB - CAST 13.c3d	C:\Users\dell\Documents\Qualisys-GAIT1214\Data\xinchanglun_xinchanglun_2023-11-23_wjn018\2023-11-23\2023-11-23_unspecified\Gait LB - CAST 13.c3d	C:\Users\dell\Documents\Qualisys-GAIT1214\Data\xinchanglun_xinchanglun_2023-11-23_wjn018\2023-11-23\2023-11-23_unspecified\Gait LB - CAST 13.c3d	C:\Users\dell\Documents\Qualisys-GAIT1214\Data\xinchanglun_xinchanglun_2023-11-23_wjn018\2023-11-23\2023-11-23_unspecified\Gait LB - CAST 13.c3d	C:\Users\dell\Documents\Qualisys-GAIT1214\Data\xinchanglun_xinchanglun_2023-11-23_wjn018\2023-11-23\2023-11-23_unspecified\Gait LB - CAST 13.c3d	C:\Users\dell\Documents\Qualisys-GAIT1214\Data\xinchanglun_xinchanglun_2023-11-23_wjn018\2023-11-23\2023-11-23_unspecified\Gait LB - CAST 13.c3d	C:\Users\dell\Documents\Qualisys-GAIT1214\Data\xinchanglun_xinchanglun_2023-11-23_wjn018\2023-11-23\2023-11-23_unspecified\Gait LB - CAST 13.c3d	C:\Users\dell\Documents\Qualisys-GAIT1214\Data\xinchanglun_xinchanglun_2023-11-23_wjn018\2023-11-23\2023-11-23_unspecified\Gait LB - CAST 13.c3d	C:\Users\dell\Documents\Qualisys-GAIT1214\Data\xinchanglun_xinchanglun_2023-11-23_wjn018\2023-11-23\2023-11-23_unspecified\Gait LB - CAST 13.c3d	C:\Users\dell\Documents\Qualisys-GAIT1214\Data\xinchanglun_xinchanglun_2023-11-23_wjn018\2023-11-23\2023-11-23_unspecified\Gait LB - CAST 13.c3d	C:\Users\dell\Documents\Qualisys-GAIT1214\Data\xinchanglun_xinchanglun_2023-11-23_wjn018\2023-11-23\2023-11-23_unspecified\Gait LB - CAST 13.c3d	C:\Users\dell\Documents\Qualisys-GAIT1214\Data\xinchanglun_xinchanglun_2023-11-23_wjn018\2023-11-23\2023-11-23_unspecified\Gait LB - CAST 13.c3d	C:\Users\dell\Documents\Qualisys-GAIT1214\Data\xinchanglun_xinchanglun_2023-11-23_wjn018\2023-11-23\2023-11-23_unspecified\Gait LB - CAST 13.c3d	C:\Users\dell\Documents\Qualisys-GAIT1214\Data\xinchanglun_xinchanglun_2023-11-23_wjn018\2023-11-23\2023-11-23_unspecified\Gait LB - CAST 13.c3d	C:\Users\dell\Documents\Qualisys-GAIT1214\Data\xinchanglun_xinchanglun_2023-11-23_wjn018\2023-11-23\2023-11-23_unspecified\Gait LB - CAST 13.c3d	C:\Users\dell\Documents\Qualisys-GAIT1214\Data\xinchanglun_xinchanglun_2023-11-23_wjn018\2023-11-23\2023-11-23_unspecified\Gait LB - CAST 13.c3d	C:\Users\dell\Documents\Qualisys-GAIT1214\Data\xinchanglun_xinchanglun_2023-11-23_wjn018\2023-11-23\2023-11-23_unspecified\Gait LB - CAST 13.c3d	C:\Users\dell\Documents\Qualisys-GAIT1214\Data\xinchanglun_xinchanglun_2023-11-23_wjn018\2023-11-23\2023-11-23_unspecified\Gait LB - CAST 13.c3d	C:\Users\dell\Documents\Qualisys-GAIT1214\Data\xinchanglun_xinchanglun_2023-11-23_wjn018\2023-11-23\2023-11-23_unspecified\Gait LB - CAST 13.c3d	C:\Users\dell\Documents\Qualisys-GAIT1214\Data\xinchanglun_xinchanglun_2023-11-23_wjn018\2023-11-23\2023-11-23_unspecified\Gait LB - CAST 13.c3d	C:\Users\dell\Documents\Qualisys-GAIT1214\Data\xinchanglun_xinchanglun_2023-11-23_wjn018\2023-11-23\2023-11-23_unspecified\Gait LB - CAST 13.c3d	C:\Users\dell\Documents\Qualisys-GAIT1214\Data\xinchanglun_xinchanglun_2023-11-23_wjn018\2023-11-23\2023-11-23_unspecified\Gait LB - CAST 13.c3d	C:\Users\dell\Documents\Qualisys-GAIT1214\Data\xinchanglun_xinchanglun_2023-11-23_wjn018\2023-11-23\2023-11-23_unspecified\Gait LB - CAST 13.c3d	C:\Users\dell\Documents\Qualisys-GAIT1214\Data\xinchanglun_xinchanglun_2023-11-23_wjn018\2023-11-23\2023-11-23_unspecified\Gait LB - CAST 13.c3d	C:\Users\dell\Documents\Qualisys-GAIT1214\Data\xinchanglun_xinchanglun_2023-11-23_wjn018\2023-11-23\2023-11-23_unspecified\Gait LB - CAST 13.c3d	C:\Users\dell\Documents\Qualisys-GAIT1214\Data\xinchanglun_xinchanglun_2023-11-23_wjn018\2023-11-23\2023-11-23_unspecified\Gait LB - CAST 13.c3d	C:\Users\dell\Documents\Qualisys-GAIT1214\Data\xinchanglun_xinchanglun_2023-11-23_wjn018\2023-11-23\2023-11-23_unspecified\Gait LB - CAST 13.c3d	C:\Users\dell\Documents\Qualisys-GAIT1214\Data\xinchanglun_xinchanglun_2023-11-23_wjn018\2023-11-23\2023-11-23_unspecified\Gait LB - CAST 13.c3d	C:\Users\dell\Documents\Qualisys-GAIT1214\Data\xinchanglun_xinchanglun_2023-11-23_wjn018\2023-11-23\2023-11-23_unspecified\Gait LB - CAST 13.c3d	C:\Users\dell\Documents\Qualisys-GAIT1214\Data\xinchanglun_xinchanglun_2023-11-23_wjn018\2023-11-23\2023-11-23_unspecified\Gait LB - CAST 13.c3d	C:\Users\dell\Documents\Qualisys-GAIT1214\Data\xinchanglun_xinchanglun_2023-11-23_wjn018\2023-11-23\2023-11-23_unspecified\Gait LB - CAST 13.c3d	C:\Users\dell\Documents\Qualisys-GAIT1214\Data\xinchanglun_xinchanglun_2023-11-23_wjn018\2023-11-23\2023-11-23_unspecified\Gait LB - CAST 13.c3d	C:\Users\dell\Documents\Qualisys-GAIT1214\Data\xinchanglun_xinchanglun_2023-11-23_wjn018\2023-11-23\2023-11-23_unspecified\Gait LB - CAST 13.c3d	C:\Users\dell\Documents\Qualisys-GAIT1214\Data\xinchanglun_xinchanglun_2023-11-23_wjn018\2023-11-23\2023-11-23_unspecified\Gait LB - CAST 13.c3d	C:\Users\dell\Documents\Qualisys-GAIT1214\Data\xinchanglun_xinchanglun_2023-11-23_wjn018\2023-11-23\2023-11-23_unspecified\Gait LB - CAST 13.c3d	C:\Users\dell\Documents\Qualisys-GAIT1214\Data\xinchanglun_xinchanglun_2023-11-23_wjn018\2023-11-23\2023-11-23_unspecified\Gait LB - CAST 13.c3d	C:\Users\dell\Documents\Qualisys-GAIT1214\Data\xinchanglun_xinchanglun_2023-11-23_wjn018\2023-11-23\2023-11-23_unspecified\Gait LB - CAST 13.c3d	C:\Users\dell\Documents\Qualisys-GAIT1214\Data\xinchanglun_xinchanglun_2023-11-23_wjn018\2023-11-23\2023-11-23_unspecified\Gait LB - CAST 13.c3d	C:\Users\dell\Documents\Qualisys-GAIT1214\Data\xinchanglun_xinchanglun_2023-11-23_wjn018\2023-11-23\2023-11-23_unspecified\Gait LB - CAST 13.c3d	C:\Users\dell\Documents\Qualisys-GAIT1214\Data\xinchanglun_xinchanglun_2023-11-23_wjn018\2023-11-23\2023-11-23_unspecified\Gait LB - CAST 13.c3d	C:\Users\dell\Documents\Qualisys-GAIT1214\Data\xinchanglun_xinchanglun_2023-11-23_wjn018\2023-11-23\2023-11-23_unspecified\Gait LB - CAST 13.c3d	C:\Users\dell\Documents\Qualisys-GAIT1214\Data\xinchanglun_xinchanglun_2023-11-23_wjn018\2023-11-23\2023-11-23_unspecified\Gait LB - CAST 13.c3d	C:\Users\dell\Documents\Qualisys-GAIT1214\Data\xinchanglun_xinchanglun_2023-11-23_wjn018\2023-11-23\2023-11-23_unspecified\Gait LB - CAST 13.c3d	C:\Users\dell\Documents\Qualisys-GAIT1214\Data\xinchanglun_xinchanglun_2023-11-23_wjn018\2023-11-23\2023-11-23_unspecified\Gait LB - CAST 13.c3d	C:\Users\dell\Documents\Qualisys-GAIT1214\Data\xinchanglun_xinchanglun_2023-11-23_wjn018\2023-11-23\2023-11-23_unspecified\Gait LB - CAST 13.c3d	C:\Users\dell\Documents\Qualisys-GAIT1214\Data\xinchanglun_xinchanglun_2023-11-23_wjn018\2023-11-23\2023-11-23_unspecified\Gait LB - CAST 13.c3d	C:\Users\dell\Documents\Qualisys-GAIT1214\Data\xinchanglun_xinchanglun_2023-11-23_wjn018\2023-11-23\2023-11-23_unspecified\Gait LB - CAST 13.c3d
	CD	ZD	TIME	Right Ankle Angles	Right Ankle Angles	Right Ankle Angles	Right Ankle Moment	Right Ankle Moment	Right Ankle Moment	Right Ankle Power	Right Ankle Power	Right Ankle Power	Right Knee Angles	Right Knee Angles	Right Knee Angles	Right Knee Moment	Right Knee Moment	Right Knee Moment	Right Knee Power	Right Knee Power	Right Knee Power	Right Hip Angles	Right Hip Angles	Right Hip Angles	Right Hip Moment	Right Hip Moment	Right Hip Moment	Right Hip Power	Right Hip Power	Right Hip Power	Left Ankle Angles	Left Ankle Angles	Left Ankle Angles	Left Ankle Moment	Left Ankle Moment	Left Ankle Moment	Left Ankle Power	Left Ankle Power	Left Ankle Power	Left Knee Angles	Left Knee Angles	Left Knee Angles	Left Knee Moment	Left Knee Moment	Left Knee Moment	Left Knee Power	Left Knee Power	Left Knee Power	Left Hip Angles
	EVENT_LABEL	EVENT_LABEL	FRAME_NUMBERS	LINK_MODEL_BASED	LINK_MODEL_BASED	LINK_MODEL_BASED	LINK_MODEL_BASED	LINK_MODEL_BASED	LINK_MODEL_BASED	LINK_MODEL_BASED	LINK_MODEL_BASED	LINK_MODEL_BASED	LINK_MODEL_BASED	LINK_MODEL_BASED	LINK_MODEL_BASED	LINK_MODEL_BASED	LINK_MODEL_BASED	LINK_MODEL_BASED	LINK_MODEL_BASED	LINK_MODEL_BASED	LINK_MODEL_BASED	LINK_MODEL_BASED	LINK_MODEL_BASED	LINK_MODEL_BASED	LINK_MODEL_BASED	LINK_MODEL_BASED	LINK_MODEL_BASED	LINK_MODEL_BASED	LINK_MODEL_BASED	LINK_MODEL_BASED	LINK_MODEL_BASED	LINK_MODEL_BASED	LINK_MODEL_BASED	LINK_MODEL_BASED	LINK_MODEL_BASED	LINK_MODEL_BASED	LINK_MODEL_BASED	LINK_MODEL_BASED	LINK_MODEL_BASED	LINK_MODEL_BASED	LINK_MODEL_BASED	LINK_MODEL_BASED	LINK_MODEL_BASED	LINK_MODEL_BASED	LINK_MODEL_BASED	LINK_MODEL_BASED	LINK_MODEL_BASED	LINK_MODEL_BASED	LINK_MODEL_BASED
	ORIGINAL	ORIGINAL	ORIGINAL	ORIGINAL	ORIGINAL	ORIGINAL	ORIGINAL	ORIGINAL	ORIGINAL	ORIGINAL	ORIGINAL	ORIGINAL	ORIGINAL	ORIGINAL	ORIGINAL	ORIGINAL	ORIGINAL	ORIGINAL	ORIGINAL	ORIGINAL	ORIGINAL	ORIGINAL	ORIGINAL	ORIGINAL	ORIGINAL	ORIGINAL	ORIGINAL	ORIGINAL	ORIGINAL	ORIGINAL	ORIGINAL	ORIGINAL	ORIGINAL	ORIGINAL	ORIGINAL	ORIGINAL	ORIGINAL	ORIGINAL	ORIGINAL	ORIGINAL	ORIGINAL	ORIGINAL	ORIGINAL	ORIGINAL	ORIGINAL	ORIGINAL	ORIGINAL	ORIGINAL	ORIGINAL
ITEM	X	X	X	X	Y	Z	X	Y	Z	X	Y	Z	X	Y	Z	X	Y	Z	X	Y	Z	X	Y	Z	X	Y	Z	X	Y	Z	X	Y	Z	X	Y	Z	X	Y	Z	X	Y	Z	X	Y	Z	X	Y	Z	X
1	1.06000	1.19000	0.00000	14.39018	-0.22849	12.45287							9.91849	-1.23123	-29.97696							10.50664	6.94884	9.44903							-13.96012	-6.44556	-174.89766							15.89459	-7.18396	167.94940							12.39616
2			0.01000	14.40709	-0.27544	12.45005							9.98518	-1.21911	-29.81435							10.44172	6.95874	9.35171							-14.17692	-6.48400	-174.83771							16.42058	-7.10697	167.66463							12.53307
3			0.02000	14.41819	-0.32426	12.44051	-0.01030	-0.00101	-0.00084	0.00014	-0.00008	-0.00004	10.03398	-1.21366	-29.63151	-0.01866	-0.01342	-0.00234	0.00145	0.00085	-0.00078	10.36431	6.97078	9.24930	0.03541	-0.06352	-0.01339	0.00595	0.00351	-0.00236	-14.39665	-6.52057	-174.79257	0.01116	0.00051	0.00121	0.00434	0.00002	-0.00009	16.96486	-7.03045	167.39687	-0.02431	0.01236	0.00060	0.02201	0.00002	0.00027	12.67871
4			0.03000	14.42297	-0.37383	12.42024	-0.01027	-0.00101	-0.00089	0.00006	-0.00007	-0.00006	10.06618	-1.21439	-29.42373	-0.01563	-0.01346	-0.00219	0.00082	0.00084	-0.00084	10.27495	6.98463	9.14001	0.02302	-0.06789	-0.01257	0.00435	0.00408	-0.00242	-14.61428	-6.55067	-174.76816	0.01104	0.00052	0.00114	0.00417	0.00002	-0.00004	17.52029	-6.95608	167.15901	-0.02117	0.01235	-0.00006	0.01961	-0.00008	-0.00002	12.83241
5			0.04000	14.42421	-0.42363	12.39050	-0.01024	-0.00100	-0.00093	0.00004	-0.00007	-0.00007	10.08477	-1.21955	-29.18749	-0.01360	-0.01434	-0.00229	0.00045	0.00094	-0.00099	10.17566	6.99918	9.01803	0.01414	-0.07427	-0.01218	0.00293	0.00481	-0.00268	-14.82599	-6.57146	-174.76433	0.01096	0.00053	0.00110	0.00397	0.00002	-0.00000	18.07976	-6.88461	166.95564	-0.02001	0.01211	-0.00024	0.01872	-0.00019	-0.00008	12.99193
6			0.05000	14.42702	-0.47332	12.35446	-0.01019	-0.00099	-0.00097	0.00014	-0.00007	-0.00008	10.09352	-1.22735	-28.92086	-0.01254	-0.01559	-0.00249	0.00027	0.00112	-0.00121	10.06946	7.01311	8.87639	0.00860	-0.08065	-0.01219	0.00190	0.00558	-0.00315	-15.02976	-6.58269	-174.77461	0.01094	0.00053	0.00110	0.00379	0.00001	0.00002	18.63763	-6.81501	166.78128	-0.02047	0.01164	-0.00002	0.01916	-0.00028	-0.00001	13.15406
7			0.06000	14.43954	-0.52257	12.31318	-0.01013	-0.00098	-0.00100	0.00041	-0.00006	-0.00010	10.09704	-1.23631	-28.62339	-0.01231	-0.01692	-0.00271	0.00022	0.00135	-0.00146	9.95962	7.02549	8.71031	0.00613	-0.08538	-0.01254	0.00141	0.00625	-0.00377	-15.22613	-6.58564	-174.78798	0.01096	0.00053	0.00111	0.00370	0.00000	0.00002	19.19193	-6.74349	166.62169	-0.02190	0.01096	0.00046	0.02046	-0.00035	0.00014	13.31629
8			0.07000	14.47308	-0.57157	12.26401	-0.01006	-0.00097	-0.00104	0.00089	-0.00006	-0.00012	10.10050	-1.24553	-28.29739	-0.01249	-0.01811	-0.00289	0.00029	0.00157	-0.00168	9.84883	7.03622	8.52005	0.00564	-0.08762	-0.01309	0.00133	0.00674	-0.00441	-15.41850	-6.58162	-174.79214	0.01102	0.00052	0.00112	0.00373	-0.00001	-0.00001	19.74607	-6.66522	166.45844	-0.02355	0.01016	0.00099	0.02212	-0.00035	0.00033	13.47860
9			0.08000	14.54008	-0.62119	12.20151	-0.00999	-0.00096	-0.00107	0.00156	-0.00005	-0.00015	10.10871	-1.25546	-27.94988	-0.01258	-0.01894	-0.00300	0.00044	0.00168	-0.00183	9.73877	7.04639	8.31224	0.00559	-0.08775	-0.01365	0.00132	0.00708	-0.00488	-15.61236	-6.57152	-174.77689	0.01110	0.00053	0.00112	0.00388	-0.00002	-0.00004	20.30894	-6.57706	166.27403	-0.02475	0.00931	0.00141	0.02379	-0.00029	0.00054	13.64402
10			0.09000	14.65045	-0.67174	12.12001	-0.00996	-0.00094	-0.00108	0.00234	-0.00004	-0.00019	10.12542	-1.26814	-27.59188	-0.01236	-0.01923	-0.00301	0.00065	0.00162	-0.00187	9.63088	7.05800	8.09752	0.00493	-0.08683	-0.01404	0.00114	0.00727	-0.00506	-15.81310	-6.55517	-174.73746	0.01119	0.00054	0.00111	0.00414	-0.00003	-0.00008	20.89327	-6.47882	166.05714	-0.02522	0.00837	0.00169	0.02538	-0.00018	0.00075	13.81899
11			0.10000	14.80748	-0.72194	12.01564	-0.01000	-0.00092	-0.00108	0.00311	-0.00003	-0.00023	10.15342	-1.28556	-27.23344	-0.01194	-0.01888	-0.00292	0.00089	0.00142	-0.00180	9.52723	7.07183	7.88539	0.00364	-0.08541	-0.01414	0.00080	0.00720	-0.00497	-16.02445	-6.53069	-174.67596	0.01126	0.00055	0.00109	0.00442	-0.00005	-0.00011	21.51494	-6.37250	165.80573	-0.02492	0.00739	0.00183	0.02696	-0.00006	0.00091	14.01349
12			0.11000	15.00439	-0.76911	11.88786	-0.01013	-0.00090	-0.00104	0.00372	-0.00001	-0.00026	10.19460	-1.30812	-26.88040	-0.01150	-0.01806	-0.00279	0.00113	0.00119	-0.00169	9.43042	7.08662	7.68117	0.00234	-0.08369	-0.01402	0.00048	0.00676	-0.00472	-16.24684	-6.49391	-174.60040	0.01132	0.00057	0.00109	0.00463	-0.00006	-0.00012	22.19191	-6.26049	165.52628	-0.02405	0.00649	0.00188	0.02865	0.00003	0.00101	14.23997
13			0.12000	15.22466	-0.81009	11.74063	-0.01028	-0.00088	-0.00098	0.00403	0.00001	-0.00027	10.25010	-1.33421	-26.53583	-0.01110	-0.01729	-0.00272	0.00137	0.00103	-0.00160	9.34292	7.09991	7.48675	0.00153	-0.08255	-0.01384	0.00028	0.00607	-0.00444	-16.47606	-6.44027	-174.52184	0.01138	0.00060	0.00113	0.00469	-0.00008	-0.00010	22.94279	-6.14416	165.22827	-0.02299	0.00587	0.00185	0.03065	0.00009	0.00105	14.51144
14			0.13000	15.44923	-0.84264	11.58183	-0.01037	-0.00084	-0.00094	0.00402	0.00002	-0.00027	10.32018	-1.36125	-26.20302	-0.01067	-0.01696	-0.00273	0.00158	0.00096	-0.00155	9.26646	7.11016	7.30205	0.00121	-0.08266	-0.01372	0.00020	0.00541	-0.00420	-16.70209	-6.36751	-174.45230	0.01145	0.00063	0.00123	0.00446	-0.00010	-0.00007	23.78458	-6.02329	164.91905	-0.02214	0.00567	0.00177	0.03325	0.00012	0.00104	14.83925
15			0.14000	15.66441	-0.86661	11.41948	-0.01038	-0.00081	-0.00096	0.00380	0.00003	-0.00027	10.40381	-1.38656	-25.88566	-0.01028	-0.01714	-0.00282	0.00173	0.00097	-0.00151	9.20222	7.11745	7.12541	0.00136	-0.08407	-0.01365	0.00019	0.00503	-0.00404	-16.90912	-6.27722	-174.40382	0.01154	0.00066	0.00138	0.00386	-0.00012	-0.00001	24.72943	-5.89553	164.60164	-0.02178	0.00590	0.00166	0.03672	0.00013	0.00100	15.23075
16			0.15000	15.86416	-0.88393	11.25869	-0.01035	-0.00078	-0.00100	0.00350	0.00004	-0.00027	10.49836	-1.40829	-25.58587	-0.01018	-0.01764	-0.00294	0.00187	0.00105	-0.00149	9.15048	7.12365	6.95365	0.00216	-0.08631	-0.01358	0.00025	0.00512	-0.00396	-17.07804	-6.17489	-174.38765	0.01167	0.00070	0.00156	0.00286	-0.00012	0.00010	25.78295	-5.75595	164.27432	-0.02185	0.00654	0.00147	0.04093	0.00013	0.00094	15.68782
17			0.16000	16.04726	-0.89695	11.10164	-0.01031	-0.00075	-0.00104	0.00320	0.00004	-0.00028	10.60029	-1.42518	-25.30316	-0.01075	-0.01821	-0.00309	0.00208	0.00117	-0.00148	9.11069	7.13150	6.78228	0.00403	-0.08872	-0.01347	0.00040	0.00573	-0.00397	-17.19086	-6.06939	-174.41331	0.01183	0.00074	0.00174	0.00152	-0.00011	0.00024	26.94375	-5.59751	163.93016	-0.02188	0.00743	0.00115	0.04489	0.00012	0.00079	16.20755
18			0.17000	16.21537	-0.90729	10.94817	-0.01028	-0.00072	-0.00107	0.00296	0.00004	-0.00028	10.70648	-1.43667	-25.03333	-0.01210	-0.01860	-0.00324	0.00241	0.00133	-0.00149	9.08070	7.14326	6.60583	0.00692	-0.09053	-0.01334	0.00060	0.00674	-0.00410	-17.23589	-5.97250	-174.48813	0.01208	0.00077	0.00185	-0.00001	-0.00007	0.00039	28.20402	-5.41270	163.55716	-0.02109	0.00836	0.00065	0.04661	0.00012	0.00050	16.78378
19			0.18000	16.37180	-0.91553	10.79692	-0.01027	-0.00069	-0.00108	0.00277	0.00004	-0.00028	10.81502	-1.44276	-24.76892	-0.01388	-0.01863	-0.00336	0.00281	0.00150	-0.00152	9.05696	7.16023	6.41839	0.01034	-0.08980	-0.01311	0.00084	0.00777	-0.00427	-17.21132	-5.89673	-174.61597	0.01249	0.00081	0.00183	-0.00153	-0.00002	0.00052	29.54996	-5.19426	163.14201	-0.01834	0.00889	-0.00004	0.04287	0.00014	-0.00003	17.40939
20			0.19000	16.51970	-0.92128	10.64728	-0.01026	-0.00066	-0.00106	0.00263	0.00004	-0.00026	10.92551	-1.44351	-24.50553	-0.01553	-0.01832	-0.00347	0.00321	0.00166	-0.00155	9.03591	7.18237	6.21838	0.01330	-0.08549	-0.01272	0.00108	0.00827	-0.00433	-17.12728	-5.85115	-174.79424	0.01316	0.00084	0.00158	-0.00283	0.00004	0.00054	30.96243	-4.93475	162.67526	-0.01258	0.00875	-0.00096	0.03054	0.00015	-0.00095	18.07821
21			0.20000	16.66107	-0.92335	10.50222	-0.01027	-0.00063	-0.00101	0.00252	0.00004	-0.00023	11.03867	-1.43763	-24.24851	-0.01647	-0.01774	-0.00359	0.00350	0.00178	-0.00150	9.01454	7.20841	6.01223	0.01411	-0.07886	-0.01211	0.00118	0.00801	-0.00412	-17.00513	-5.83700	-175.01146	0.01413	0.00088	0.00106	-0.00368	0.00010	0.00040	32.41603	-4.62716	162.15552	-0.00342	0.00790	-0.00216	0.00845	0.00011	-0.00240	18.78492
22			0.21000	16.79671	-0.91920	10.36895	-0.01031	-0.00060	-0.00094	0.00242	0.00005	-0.00019	11.15667	-1.42235	-24.01242	-0.01626	-0.01685	-0.00364	0.00363	0.00185	-0.00132	8.99137	7.23619	5.81175	0.01130	-0.07170	-0.01121	0.00095	0.00712	-0.00359	-16.87456	-5.84539	-175.24706	0.01520	0.00092	0.00033	-0.00378	0.00013	0.00013	33.87807	-4.26715	161.58916	0.00806	0.00661	-0.00360	-0.01974	0.00004	-0.00439	19.52379
23			0.22000	16.92657	-0.90396	10.25642	-0.01038	-0.00059	-0.00087	0.00232	0.00005	-0.00013	11.28355	-1.39479	-23.81564	-0.01485	-0.01577	-0.00358	0.00357	0.00183	-0.00099	8.96687	7.26355	5.62914	0.00489	-0.06531	-0.01012	0.00038	0.00592	-0.00284	-16.76762	-5.85887	-175.47650	0.01609	0.00096	-0.00049	-0.00293	0.00011	-0.00017	35.30858	-3.85582	160.98804	0.02008	0.00526	-0.00516	-0.04732	-0.00002	-0.00673	20.28668
24			0.23000	17.05003	-0.87169	10.17115	-0.01048	-0.00058	-0.00083	0.00221	0.00006	-0.00008	11.42429	-1.35375	-23.67498	-0.01269	-0.01494	-0.00345	0.00338	0.00176	-0.00058	8.94369	7.28866	5.47511	-0.00385	-0.06155	-0.00911	-0.00025	0.00472	-0.00206	-16.70998	-5.85672	-175.67763	0.01656	0.00098	-0.00128	-0.00132	0.00006	-0.00039	36.66171	-3.40159	160.36870	0.03128	0.00423	-0.00679	-0.06843	-0.00006	-0.00918	21.06171
25			0.24000	17.16613	-0.81874	10.11504	-0.01059	-0.00057	-0.00084	0.00209	0.00007	-0.00003	11.58370	-1.30026	-23.60080	-0.01058	-0.01495	-0.00337	0.00318	0.00170	-0.00016	8.92590	7.31008	5.35748	-0.01288	-0.06223	-0.00853	-0.00056	0.00370	-0.00138	-16.71266	-5.82303	-175.83569	0.01662	0.00101	-0.00198	0.00047	-0.00002	-0.00049	37.88921	-2.92007	159.75201	0.04145	0.00374	-0.00856	-0.08040	-0.00009	-0.01153	21.83355
26			0.25000	17.27492	-0.74707	10.08466	-0.01068	-0.00056	-0.00089	0.00200	0.00008	0.00000	11.76669	-1.23728	-23.59390	-0.00930	-0.01609	-0.00343	0.00320	0.00169	0.00021	8.91880	7.32721	5.28029	-0.02009	-0.06797	-0.00863	-0.00022	0.00279	-0.00080	-16.76949	-5.75225	-175.94608	0.01646	0.00106	-0.00261	0.00188	-0.00011	-0.00050	38.94654	-2.43327	159.16481	0.05090	0.00372	-0.01047	-0.08272	-0.00015	-0.01336	22.58665
27			0.26000	17.37966	-0.66325	10.07114	-0.01078	-0.00056	-0.00097	0.00201	0.00008	0.00003	11.97941	-1.16785	-23.64592	-0.00928	-0.01834	-0.00371	0.00372	0.00175	0.00057	8.92792	7.34001	5.24403	-0.02425	-0.07792	-0.00946	0.00073	0.00176	-0.00024	-16.86160	-5.64829	-176.01422	0.01622	0.00112	-0.00319	0.00259	-0.00019	-0.00047	39.79905	-1.96738	158.64087	0.05965	0.00397	-0.01238	-0.07522	-0.00026	-0.01398	23.30904
28			0.27000	17.48775	-0.57572	10.06212	-0.01086	-0.00056	-0.00108	0.00217	0.00008	0.00003	12.22928	-1.09355	-23.74380	-0.01015	-0.02124	-0.00419	0.00478	0.00185	0.00094	8.95762	7.34826	5.24773	-0.02634	-0.09033	-0.01072	0.00203	0.00034	0.00044	-16.96266	-5.51948	-176.05151	0.01590	0.00117	-0.00368	0.00242	-0.00025	-0.00043	40.42470	-1.54932	158.21570	0.06677	0.00444	-0.01407	-0.05786	-0.00045	-0.01287	23.99416
29			0.28000	17.60878	-0.49149	10.04623	-0.01092	-0.00056	-0.00121	0.00252	0.00008	0.00001	12.52365	-1.01539	-23.87596	-0.01100	-0.02427	-0.00481	0.00609	0.00192	0.00134	9.01038	7.35161	5.29043	-0.02892	-0.10390	-0.01199	0.00367	-0.00155	0.00126	-17.04105	-5.37421	-176.07048	0.01535	0.00118	-0.00397	0.00126	-0.00029	-0.00041	40.81218	-1.20131	157.91620	0.07103	0.00524	-0.01545	-0.03246	-0.00075	-0.01012	24.63962
30			0.29000	17.75140	-0.41433	10.01770	-0.01094	-0.00056	-0.00134	0.00299	0.00008	-0.00003	12.86903	-0.93528	-24.03653	-0.01121	-0.02703	-0.00549	0.00726	0.00183	0.00180	9.08732	7.35036	5.37065	-0.03366	-0.11712	-0.01289	0.00599	-0.00372	0.00214	-17.05962	-5.21971	-176.08173	0.01456	0.00115	-0.00404	-0.00085	-0.00029	-0.00040	40.95830	-0.93655	157.75290	0.07220	0.00651	-0.01657	-0.00316	-0.00117	-0.00638	25.24540
31			0.30000	17.92201	-0.34615	9.97684	-0.01092	-0.00055	-0.00145	0.00356	0.00007	-0.00006	13.27167	-0.85595	-24.22489	-0.01078	-0.02925	-0.00615	0.00812	0.00147	0.00231	9.18929	7.34584	5.48596	-0.04023	-0.12830	-0.01329	0.00926	-0.00572	0.00296	-16.97575	-5.06202	-176.09174	0.01359	0.00108	-0.00391	-0.00378	-0.00028	-0.00037	40.86565	-0.75711	157.71725	0.07114	0.00829	-0.01758	0.02590	-0.00169	-0.00248	25.81199
32			0.31000	18.12501	-0.28943	9.92717	-0.01086	-0.00052	-0.00154	0.00419	0.00006	-0.00009	13.73815	-0.77990	-24.44246	-0.01020	-0.03073	-0.00670	0.00888	0.00089	0.00283	9.31738	7.34074	5.63304	-0.04681	-0.13578	-0.01318	0.01325	-0.00701	0.00361	-16.74174	-4.90663	-176.09909	0.01249	0.00098	-0.00364	-0.00732	-0.00025	-0.00028	40.54073	-0.65396	157.78297	0.06881	0.01054	-0.01852	0.05232	-0.00218	0.00085	26.33946
33			0.32000	18.36336	-0.24872	9.87130	-0.01077	-0.00050	-0.00158	0.00483	0.00004	-0.00013	14.27500	-0.70818	-24.68770	-0.00993	-0.03115	-0.00706	0.00990	0.00023	0.00326	9.47253	7.33835	5.80758	-0.05171	-0.13837	-0.01258	0.01738	-0.00726	0.00398	-16.30443	-4.76036	-176.09361	0.01130	0.00089	-0.00329	-0.01117	-0.00021	-0.00011	39.99194	-0.61117	157.91135	0.06558	0.01308	-0.01935	0.07494	-0.00238	0.00314	26.82665
34			0.33000	18.63818	-0.22996	9.80855	-0.01064	-0.00046	-0.00156	0.00543	0.00002	-0.00017	14.88713	-0.64072	-24.95309	-0.01019	-0.03047	-0.00721	0.01151	-0.00029	0.00348	9.65499	7.34129	6.00390	-0.05417	-0.13631	-0.01156	0.02092	-0.00669	0.00403	-15.60532	-4.63402	-176.05917	0.01008	0.00082	-0.00290	-0.01504	-0.00017	0.00014	39.22820	-0.61375	158.05940	0.06160	0.01565	-0.01993	0.09301	-0.00195	0.00418	27.27146
35			0.34000	18.94796	-0.23817	9.73606	-0.01048	-0.00043	-0.00148	0.00595	0.00000	-0.00021	15.57559	-0.57632	-25.22526	-0.01104	-0.02892	-0.00722	0.01391	-0.00051	0.00347	9.86311	7.35003	6.21409	-0.05389	-0.13079	-0.01026	0.02316	-0.00592	0.00374	-14.58481	-4.54344	-175.97656	0.00899	0.00078	-0.00251	-0.01879	-0.00012	0.00043	38.25854	-0.65348	158.18716	0.05676	0.01815	-0.02022	0.10568	-0.00056	0.00411	27.67082
36			0.35000	19.28881	-0.27597	9.65286	-0.01029	-0.00039	-0.00137	0.00636	-0.00001	-0.00024	16.33607	-0.51225	-25.48878	-0.01258	-0.02682	-0.00717	0.01733	-0.00036	0.00327	10.09311	7.36201	6.42819	-0.05025	-0.12255	-0.00899	0.02321	-0.00552	0.00327	-13.19074	-4.50938	-175.82480	0.00825	0.00078	-0.00209	-0.02280	-0.00005	0.00070	37.09223	-0.73155	158.26372	0.05089	0.02055	-0.02020	0.11185	0.00198	0.00335	28.02098
37			0.36000	19.65529	-0.34298	9.56258	-0.01008	-0.00036	-0.00122	0.00663	-0.00003	-0.00024	17.15858	-0.44425	-25.73150	-0.01511	-0.02434	-0.00705	0.02227	0.00005	0.00297	10.33831	7.37236	6.63669	-0.04220	-0.11094	-0.00800	0.02021	-0.00567	0.00279	-11.38864	-4.55526	-175.58157	0.00802	0.00080	-0.00165	-0.02780	0.00005	0.00090	35.73892	-0.85799	158.27185	0.04394	0.02249	-0.01966	0.11058	0.00564	0.00240	28.31664
38			0.37000	20.04175	-0.43597	9.47213	-0.00988	-0.00033	-0.00104	0.00680	-0.00004	-0.00021	18.02797	-0.36766	-25.94925	-0.01872	-0.02156	-0.00684	0.02885	0.00054	0.00267	10.58963	7.37640	6.83570	-0.02981	-0.09554	-0.00742	0.01430	-0.00604	0.00248	-9.17072	-4.70124	-175.22578	0.00835	0.00084	-0.00121	-0.03465	0.00019	0.00093	34.20906	-1.04781	158.20930	0.03600	0.02342	-0.01829	0.10141	0.00982	0.00161	28.55184
39			0.38000	20.44296	-0.54929	9.38897	-0.00970	-0.00031	-0.00083	0.00689	-0.00005	-0.00016	18.92676	-0.27843	-26.14820	-0.02293	-0.01853	-0.00649	0.03618	0.00092	0.00247	10.83739	7.37180	7.03051	-0.01524	-0.07728	-0.00713	0.00712	-0.00619	0.00240	-6.56204	-4.95573	-174.74236	0.00920	0.00090	-0.00073	-0.04377	0.00038	0.00074	32.51443	-1.31326	158.08565	0.02727	0.02302	-0.01604	0.08440	0.01346	0.00112	28.72091
40			0.39000	20.85356	-0.67502	9.31865	-0.00958	-0.00031	-0.00062	0.00690	-0.00005	-0.00011	19.83790	-0.17253	-26.34295	-0.02673	-0.01538	-0.00596	0.04243	0.00109	0.00238	11.07378	7.35886	7.23488	-0.00205	-0.05865	-0.00685	0.00092	-0.00585	0.00249	-3.62378	-5.31110	-174.12830	0.01052	0.00097	-0.00020	-0.05498	0.00060	0.00025	30.66934	-1.65667	157.91739	0.01831	0.02165	-0.01327	0.06126	0.01575	0.00086	28.81961
41			0.40000	21.26697	-0.80252	9.26343	-0.00952	-0.00032	-0.00045	0.00684	-0.00005	-0.00007	20.74677	-0.04631	-26.55090	-0.02926	-0.01245	-0.00532	0.04605	0.00109	0.00237	11.29496	7.33970	7.46533	0.00631	-0.04324	-0.00636	-0.00270	-0.00521	0.00265	-0.45075	-5.74826	-173.39783	0.01223	0.00107	0.00038	-0.06733	0.00086	-0.00051	28.69194	-2.06820	157.72502	0.01036	0.02004	-0.01052	0.03689	0.01667	0.00072	28.84696
42			0.41000	21.67538	-0.91862	9.22206	-0.00952	-0.00034	-0.00033	0.00670	-0.00005	-0.00004	21.64192	0.10278	-26.78487	-0.03022	-0.01032	-0.00480	0.04671	0.00105	0.00245	11.50094	7.31691	7.73337	0.00816	-0.03353	-0.00553	-0.00337	-0.00470	0.00266	2.83919	-6.24572	-172.58150	0.01414	0.00119	0.00098	-0.07882	0.00116	-0.00138	26.60386	-2.52985	157.52910	0.00434	0.01878	-0.00817	0.01621	0.01677	0.00063	28.80576
43			0.42000	22.07243	-1.01051	9.19300	-0.00955	-0.00035	-0.00026	0.00651	-0.00004	-0.00002	22.51694	0.27729	-27.05079	-0.02997	-0.00951	-0.00470	0.04530	0.00111	0.00273	11.69551	7.29199	8.04182	0.00416	-0.03038	-0.00440	-0.00170	-0.00483	0.00239	6.11890	-6.78180	-171.72008	0.01597	0.00130	0.00155	-0.08667	0.00143	-0.00214	24.42840	-3.02177	157.34673	-0.00003	0.01805	-0.00628	-0.00012	0.01650	0.00058	28.70193
44			0.43000	22.45564	-1.07019	9.17847	-0.00958	-0.00035	-0.00023	0.00630	-0.00002	-0.00001	23.37147	0.48154	-27.34895	-0.02939	-0.00994	-0.00503	0.04354	0.00139	0.00327	11.88521	7.26486	8.38576	-0.00307	-0.03320	-0.00323	0.00126	-0.00584	0.00191	9.26302	-7.33038	-170.85857	0.01742	0.00138	0.00207	-0.08852	0.00160	-0.00266	22.18833	-3.52627	157.19254	-0.00364	0.01780	-0.00473	-0.01444	0.01607	0.00056	28.54280
45			0.44000	22.82649	-1.09684	9.18234	-0.00961	-0.00033	-0.00023	0.00613	-0.00001	0.00000	24.20932	0.71976	-27.67169	-0.02925	-0.01098	-0.00553	0.04267	0.00190	0.00387	12.07670	7.23474	8.75354	-0.01117	-0.04069	-0.00237	0.00470	-0.00766	0.00146	12.15484	-7.86156	-170.04265	0.01835	0.00137	0.00256	-0.08356	0.00158	-0.00287	19.90409	-4.02940	157.08105	-0.00697	0.01785	-0.00336	-0.02802	0.01547	0.00054	28.33471
46			0.45000	23.18698	-1.09546	9.20439	-0.00965	-0.00032	-0.00024	0.00598	-0.00000	0.00001	25.03482	0.99114	-27.99947	-0.02972	-0.01213	-0.00603	0.04290	0.00261	0.00429	12.27467	7.20161	9.12675	-0.01925	-0.05092	-0.00204	0.00834	-0.00979	0.00123	14.69238	-8.34928	-169.31430	0.01868	0.00129	0.00297	-0.07251	0.00137	-0.00272	17.59415	-4.52113	157.02660	-0.01005	0.01785	-0.00199	-0.04060	0.01453	0.00044	28.08288
47			0.46000	23.53745	-1.07296	9.23940	-0.00972	-0.00031	-0.00026	0.00583	0.00001	0.00002	25.85241	1.28818	-28.30626	-0.03035	-0.01340	-0.00660	0.04360	0.00349	0.00451	12.48202	7.16714	9.48425	-0.02769	-0.06180	-0.00216	0.01238	-0.01142	0.00122	16.79572	-8.77709	-168.70789	0.01843	0.00114	0.00328	-0.05726	0.00105	-0.00225	15.27605	-4.99343	157.04118	-0.01274	0.01730	-0.00054	-0.05132	0.01295	0.00016	27.79230
48			0.47000	23.87657	-1.03407	9.28208	-0.00981	-0.00031	-0.00030	0.00568	0.00001	0.00003	26.66803	1.60033	-28.57372	-0.03069	-0.01481	-0.00734	0.04418	0.00443	0.00463	12.70189	7.13487	9.81008	-0.03671	-0.07161	-0.00254	0.01705	-0.01193	0.00129	18.41446	-9.13621	-168.24777	0.01764	0.00096	0.00344	-0.04028	0.00071	-0.00154	12.96710	-5.43777	157.13344	-0.01506	0.01587	0.00095	-0.06003	0.01066	-0.00037	27.46989
49			0.48000	24.20222	-0.98124	9.33131	-0.00994	-0.00031	-0.00034	0.00550	0.00002	0.00004	27.48892	1.91873	-28.79937	-0.03082	-0.01631	-0.00827	0.04486	0.00530	0.00483	12.93825	7.10869	10.09785	-0.04518	-0.07950	-0.00309	0.02206	-0.01128	0.00138	19.53167	-9.41965	-167.94815	0.01637	0.00078	0.00342	-0.02400	0.00041	-0.00074	10.68417	-5.84253	157.30748	-0.01722	0.01381	0.00234	-0.06733	0.00803	-0.00114	27.12516
50			0.49000	24.51295	-0.91526	9.39061	-0.01008	-0.00031	-0.00035	0.00532	0.00002	0.00005	28.32206	2.23858	-28.99513	-0.03143	-0.01775	-0.00929	0.04659	0.00595	0.00518	13.19471	7.09114	10.34968	-0.05102	-0.08468	-0.00373	0.02641	-0.00987	0.00147	20.16549	-9.61922	-167.81168	0.01465	0.00059	0.00325	-0.01045	0.00017	-0.00002	8.44406	-6.19379	157.56010	-0.01960	0.01222	0.00343	-0.07454	0.00587	-0.00196	26.77020
51			0.50000	24.80947	-0.83571	9.46531	-0.01022	-0.00033	-0.00032	0.00518	0.00002	0.00006	29.17270	2.55952	-29.17984	-0.03318	-0.01897	-0.01021	0.05037	0.00632	0.00573	13.47277	7.08206	10.57299	-0.05288	-0.08687	-0.00438	0.02905	-0.00846	0.00157	20.36930	-9.72957	-167.82684	0.01254	0.00042	0.00295	-0.00097	0.00003	0.00049	6.26452	-6.48140	157.87767	-0.02253	0.01191	0.00429	-0.08263	0.00453	-0.00271	26.41849
52			0.51000	25.09586	-0.74126	9.55879	-0.01035	-0.00036	-0.00026	0.00512	0.00003	0.00006	30.04480	2.88511	-29.37055	-0.03612	-0.01989	-0.01090	0.05641	0.00650	0.00641	13.77143	7.07797	10.77696	-0.05131	-0.08706	-0.00505	0.02975	-0.00782	0.00167	20.22812	-9.75410	-167.96648	0.01012	0.00024	0.00257	0.00406	-0.00003	0.00073	4.16529	-6.70451	158.23511	-0.02604	0.01256	0.00516	-0.09115	0.00370	-0.00333	26.08426
53			0.52000	25.37861	-0.62936	9.67016	-0.01046	-0.00040	-0.00019	0.00517	0.00004	0.00005	30.94239	3.22081	-29.57548	-0.03969	-0.02050	-0.01130	0.06404	0.00666	0.00704	14.08865	7.07216	10.96805	-0.04783	-0.08643	-0.00570	0.02908	-0.00837	0.00175	19.84804	-9.70701	-168.18837	0.00753	0.00005	0.00219	0.00530	-0.00001	0.00074	2.17001	-6.87069	158.59419	-0.02979	0.01308	0.00620	-0.09821	0.00299	-0.00365	25.78224
54			0.53000	25.66468	-0.49580	9.79433	-0.01053	-0.00046	-0.00016	0.00532	0.00006	0.00005	31.87026	3.57151	-29.79169	-0.04307	-0.02095	-0.01149	0.07204	0.00699	0.00749	14.42255	7.05572	11.14736	-0.04367	-0.08606	-0.00638	0.02762	-0.01018	0.00176	19.34111	-9.61165	-168.43938	0.00493	-0.00016	0.00187	0.00412	0.00005	0.00061	0.30760	-6.99127	158.90282	-0.03341	0.01279	0.00732	-0.10198	0.00228	-0.00323	25.52636
55			0.54000	25.95952	-0.33436	9.92412	-0.01053	-0.00051	-0.00015	0.00552	0.00009	0.00005	32.83226	3.93973	-30.00847	-0.04589	-0.02133	-0.01159	0.07958	0.00754	0.00770	14.77121	7.01974	11.31126	-0.03887	-0.08642	-0.00716	0.02529	-0.01299	0.00168	18.81037	-9.49780	-168.66524	0.00253	-0.00041	0.00164	0.00207	0.00012	0.00042	-1.38928	-7.07743	159.10233	-0.03720	0.01158	0.00833	-0.10279	0.00153	-0.00172	25.32834
56			0.55000	26.26641	-0.13945	10.05327	-0.01044	-0.00055	-0.00012	0.00571	0.00013	0.00004	33.82887	4.32442	-30.21220	-0.04824	-0.02168	-0.01169	0.08637	0.00826	0.00765	15.13090	6.95754	11.45330	-0.03281	-0.08799	-0.00817	0.02159	-0.01644	0.00145	18.33787	-9.39569	-168.82556	0.00045	-0.00068	0.00148	0.00031	0.00014	0.00022	-2.88880	-7.13683	159.14497	-0.04167	0.00973	0.00904	-0.10130	0.00077	0.00075	25.19552
57			0.56000	26.58687	0.08974	10.17835	-0.01027	-0.00058	-0.00005	0.00587	0.00016	0.00002	34.85540	4.71969	-30.38902	-0.05046	-0.02204	-0.01187	0.09244	0.00903	0.00734	15.49461	6.86584	11.56478	-0.02503	-0.09108	-0.00951	0.01622	-0.02008	0.00097	17.97822	-9.32808	-168.90364	-0.00119	-0.00096	0.00134	-0.00059	0.00009	0.00005	-4.16389	-7.17265	159.01047	-0.04672	0.00768	0.00930	-0.09622	0.00012	0.00351	25.13029
58			0.57000	26.92094	0.34774	10.29879	-0.01007	-0.00059	0.00003	0.00599	0.00019	-0.00001	35.90263	5.11385	-30.52617	-0.05289	-0.02258	-0.01219	0.09802	0.00976	0.00673	15.85169	6.74508	11.63453	-0.01577	-0.09549	-0.01111	0.00971	-0.02333	0.00008	17.75739	-9.30383	-168.90538	-0.00230	-0.00121	0.00116	-0.00062	-0.00000	-0.00005	-5.19477	-7.18527	158.71179	-0.05128	0.00571	0.00904	-0.08486	-0.00031	0.00560	25.13037
59			0.58000	27.26746	0.62600	10.41466	-0.00992	-0.00061	0.00006	0.00611	0.00021	-0.00003	36.95930	5.49091	-30.61183	-0.05553	-0.02355	-0.01281	0.10291	0.01048	0.00583	16.19011	6.59877	11.65026	-0.00661	-0.10074	-0.01274	0.00371	-0.02559	-0.00132	17.67500	-9.31614	-168.85062	-0.00280	-0.00137	0.00094	-0.00017	-0.00010	-0.00010	-5.97043	-7.17363	158.29150	-0.05396	0.00405	0.00821	-0.06630	-0.00050	0.00631	25.18983
60			0.59000	27.62481	0.91815	10.52657	-0.00983	-0.00063	0.00001	0.00624	0.00023	-0.00000	38.01595	5.83388	-30.63730	-0.05806	-0.02488	-0.01371	0.10671	0.01109	0.00459	16.49959	6.43250	11.60166	0.00053	-0.10546	-0.01408	-0.00026	-0.02617	-0.00314	17.70970	-9.34557	-168.76469	-0.00271	-0.00138	0.00065	0.00029	-0.00012	-0.00009	-6.49069	-7.13594	157.81364	-0.05381	0.00287	0.00688	-0.04288	-0.00051	0.00551	25.29888
61			0.60000	27.99127	1.22129	10.63597	-0.00978	-0.00064	-0.00010	0.00636	0.00025	0.00004	39.06696	6.12870	-30.59987	-0.06002	-0.02627	-0.01480	0.10894	0.01141	0.00305	16.77359	6.25352	11.48469	0.00460	-0.10765	-0.01482	-0.00192	-0.02461	-0.00498	17.82828	-9.36637	-168.67081	-0.00212	-0.00122	0.00031	0.00047	-0.00007	-0.00004	-6.76694	-7.07257	157.35060	-0.05064	0.00218	0.00520	-0.01915	-0.00046	0.00370	25.44468
62			0.61000	28.36535	1.53324	10.74508	-0.00975	-0.00065	-0.00021	0.00647	0.00025	0.00009	40.11002	6.36840	-30.50713	-0.06138	-0.02743	-0.01593	0.10997	0.01125	0.00147	17.00995	6.07055	11.30667	0.00617	-0.10603	-0.01481	-0.00213	-0.02121	-0.00624	17.99508	-9.35360	-168.58461	-0.00119	-0.00088	-0.00008	0.00034	0.00002	0.00001	-6.82006	-6.98815	156.96921	-0.04508	0.00172	0.00332	0.00050	-0.00038	0.00173	25.61306
63			0.62000	28.74602	1.85021	10.85647	-0.00970	-0.00066	-0.00026	0.00656	0.00025	0.00012	41.14468	6.55581	-30.37765	-0.06242	-0.02811	-0.01689	0.11063	0.01054	0.00022	17.21046	5.89314	11.08758	0.00622	-0.10141	-0.01420	-0.00176	-0.01704	-0.00659	18.17914	-9.28969	-168.51608	-0.00005	-0.00038	-0.00047	0.00002	0.00005	0.00007	-6.67791	-6.89046	156.72404	-0.03771	0.00140	0.00145	0.01346	-0.00029	0.00037	25.79034
64			0.63000	29.13372	2.16624	10.97255	-0.00962	-0.00067	-0.00023	0.00666	0.00025	0.00010	42.17207	6.70163	-30.23452	-0.06364	-0.02812	-0.01742	0.11203	0.00940	-0.00047	17.38028	5.72952	10.85352	0.00559	-0.09581	-0.01341	-0.00132	-0.01317	-0.00621	18.35932	-9.16971	-168.47244	0.00118	0.00022	-0.00081	-0.00035	-0.00005	0.00010	-6.37311	-6.78874	156.65300	-0.02854	0.00155	-0.00027	0.01849	-0.00026	0.00002	25.96407
65			0.64000	29.53040	2.47348	11.09511	-0.00952	-0.00069	-0.00011	0.00677	0.00024	0.00005	43.19465	6.81872	-30.09580	-0.06531	-0.02744	-0.01737	0.11464	0.00807	-0.00066	17.52665	5.58452	10.62632	0.00524	-0.09009	-0.01270	-0.00107	-0.01007	-0.00546	18.52802	-9.00307	-168.45755	0.00246	0.00086	-0.00106	-0.00071	-0.00026	0.00011	-5.94080	-6.69336	156.77127	-0.01748	0.00242	-0.00175	0.01533	-0.00028	0.00065	26.12436
66			0.65000	29.93819	2.76515	11.22469	-0.00942	-0.00073	0.00001	0.00691	0.00023	-0.00000	44.21500	6.91778	-29.97062	-0.06749	-0.02637	-0.01680	0.11845	0.00685	-0.00054	17.65731	5.45893	10.41963	0.00615	-0.08429	-0.01216	-0.00116	-0.00786	-0.00463	18.69118	-8.81135	-168.46970	0.00374	0.00147	-0.00120	-0.00111	-0.00048	0.00008	-5.41661	-6.61471	157.06860	-0.00513	0.00382	-0.00296	0.00534	-0.00021	0.00194	26.26489
67			0.66000	30.35794	3.03931	11.35980	-0.00934	-0.00078	0.00010	0.00705	0.00022	-0.00004	45.23424	7.00643	-29.85997	-0.06991	-0.02518	-0.01590	0.12258	0.00594	-0.00037	17.77892	5.35038	10.24092	0.00803	-0.07892	-0.01186	-0.00145	-0.00655	-0.00385	18.86235	-8.62102	-168.50291	0.00501	0.00200	-0.00123	-0.00164	-0.00063	0.00004	-4.83433	-6.55953	157.51530	0.00764	0.00536	-0.00396	-0.00871	-0.00001	0.00346	26.38303
68			0.67000	30.78870	3.29765	11.49586	-0.00930	-0.00085	0.00019	0.00719	0.00022	-0.00008	46.25007	7.08939	-29.75808	-0.07204	-0.02406	-0.01501	0.12559	0.00544	-0.00028	17.89545	5.25490	10.09304	0.00913	-0.07479	-0.01167	-0.00163	-0.00606	-0.00314	19.05517	-8.45606	-168.54962	0.00627	0.00240	-0.00115	-0.00235	-0.00064	0.00000	-4.22507	-6.52832	158.07204	0.01994	0.00689	-0.00475	-0.02352	0.00026	0.00487	26.47809
69			0.68000	31.22877	3.54183	11.62697	-0.00929	-0.00091	0.00026	0.00733	0.00022	-0.00010	47.25697	7.17020	-29.65648	-0.07349	-0.02322	-0.01447	0.12654	0.00532	-0.00025	18.00763	5.16751	9.97520	0.00797	-0.07213	-0.01136	-0.00139	-0.00623	-0.00247	19.27800	-8.33187	-168.60170	0.00749	0.00265	-0.00096	-0.00321	-0.00052	-0.00002	-3.61672	-6.51596	158.69856	0.03093	0.00847	-0.00530	-0.03614	0.00050	0.00590	26.54972
70			0.69000	31.67681	3.77402	11.74942	-0.00931	-0.00098	0.00028	0.00745	0.00023	-0.00011	48.24915	7.25278	-29.54993	-0.07451	-0.02267	-0.01424	0.12600	0.00546	-0.00022	18.11435	5.08366	9.88525	0.00503	-0.07022	-0.01084	-0.00085	-0.00679	-0.00187	19.53135	-8.25333	-168.65044	0.00861	0.00273	-0.00068	-0.00407	-0.00033	-0.00002	-3.03210	-6.51521	159.35834	0.04006	0.01026	-0.00557	-0.04473	0.00067	0.00637	26.59756
71			0.70000	32.13033	3.99900	11.86193	-0.00933	-0.00104	0.00029	0.00751	0.00024	-0.00010	49.22245	7.34085	-29.43701	-0.07545	-0.02222	-0.01408	0.12486	0.00568	-0.00013	18.21463	5.00077	9.82111	0.00124	-0.06850	-0.01022	-0.00020	-0.00744	-0.00134	19.80732	-8.21635	-168.68684	0.00959	0.00266	-0.00031	-0.00475	-0.00013	-0.00001	-2.48691	-6.52081	160.01978	0.04721	0.01228	-0.00559	-0.04900	0.00078	0.00628	26.62132
72			0.71000	32.58520	4.22374	11.96466	-0.00933	-0.00110	0.00030	0.00750	0.00027	-0.00011	50.17498	7.43599	-29.31891	-0.07633	-0.02171	-0.01388	0.12348	0.00581	-0.00001	18.30785	4.91836	9.78052	-0.00277	-0.06688	-0.00957	0.00042	-0.00793	-0.00091	20.09068	-8.21152	-168.70430	0.01042	0.00246	0.00015	-0.00506	0.00001	0.00000	-1.98991	-6.53127	160.65604	0.05253	0.01450	-0.00539	-0.04962	0.00089	0.00573	26.62051
73			0.72000	33.03666	4.45598	12.05938	-0.00932	-0.00115	0.00035	0.00740	0.00030	-0.00013	51.10706	7.53682	-29.19896	-0.07715	-0.02116	-0.01365	0.12212	0.00574	0.00013	18.39365	4.83749	9.75969	-0.00626	-0.06557	-0.00893	0.00088	-0.00814	-0.00060	20.36125	-8.22754	-168.70235	0.01108	0.00215	0.00066	-0.00486	0.00008	0.00000	-1.54382	-6.54838	161.24557	0.05606	0.01670	-0.00504	-0.04756	0.00107	0.00487	26.59519
74			0.73000	33.48072	4.70298	12.14988	-0.00930	-0.00120	0.00042	0.00724	0.00035	-0.00016	52.02003	7.63966	-29.08150	-0.07806	-0.02064	-0.01345	0.12108	0.00547	0.00024	18.47153	4.75916	9.75247	-0.00826	-0.06443	-0.00833	0.00105	-0.00804	-0.00042	20.59579	-8.25399	-168.68875	0.01151	0.00179	0.00119	-0.00408	0.00009	-0.00000	-1.14516	-6.57411	161.77347	0.05786	0.01859	-0.00455	-0.04406	0.00129	0.00388	26.54691
75			0.74000	33.91464	4.97051	12.24069	-0.00926	-0.00125	0.00050	0.00705	0.00039	-0.00020	52.91492	7.73981	-28.96990	-0.07928	-0.02030	-0.01335	0.12060	0.00510	0.00029	18.54003	4.68385	9.75077	-0.00837	-0.06357	-0.00784	0.00092	-0.00767	-0.00036	20.77066	-8.28219	-168.67686	0.01169	0.00140	0.00168	-0.00275	0.00006	0.00001	-0.78374	-6.60805	162.22977	0.05809	0.02018	-0.00398	-0.04040	0.00150	0.00287	26.47871
76			0.75000	34.33696	5.26095	12.33508	-0.00923	-0.00129	0.00056	0.00684	0.00044	-0.00025	53.79245	7.83297	-28.86490	-0.08095	-0.02023	-0.01343	0.12082	0.00475	0.00025	18.59737	4.61132	9.74626	-0.00696	-0.06340	-0.00754	0.00061	-0.00716	-0.00042	20.86681	-8.30579	-168.67874	0.01158	0.00103	0.00208	-0.00109	0.00002	0.00007	-0.44400	-6.64800	162.60619	0.05691	0.02155	-0.00336	-0.03738	0.00166	0.00194	26.39502
77			0.76000	34.74648	5.57193	12.43412	-0.00922	-0.00133	0.00061	0.00663	0.00047	-0.00028	54.65340	7.91600	-28.76372	-0.08311	-0.02052	-0.01384	0.12181	0.00455	0.00011	18.64270	4.54086	9.73138	-0.00515	-0.06454	-0.00748	0.00034	-0.00664	-0.00058	20.87468	-8.32058	-168.70119	0.01123	0.00069	0.00237	0.00060	-0.00000	0.00014	-0.10815	-6.69117	162.89589	0.05455	0.02269	-0.00277	-0.03533	0.00172	0.00117	26.30155
78			0.77000	35.14183	5.89720	12.53706	-0.00923	-0.00136	0.00063	0.00642	0.00050	-0.00030	55.49996	7.98753	-28.66139	-0.08562	-0.02112	-0.01459	0.12361	0.00456	-0.00011	18.67652	4.47138	9.70011	-0.00454	-0.06679	-0.00751	0.00021	-0.00617	-0.00080	20.79600	-8.32431	-168.74712	0.01068	0.00042	0.00253	0.00200	-0.00002	0.00023	0.24132	-6.73400	163.09583	0.05169	0.02351	-0.00230	-0.03450	0.00163	0.00062	26.20466
79			0.78000	35.52195	6.22777	12.64172	-0.00928	-0.00139	0.00061	0.00621	0.00050	-0.00029	56.33707	8.04888	-28.55274	-0.08825	-0.02196	-0.01567	0.12639	0.00485	-0.00037	18.70089	4.40165	9.64966	-0.00630	-0.06953	-0.00743	0.00018	-0.00579	-0.00102	20.64354	-8.31587	-168.81534	0.01001	0.00024	0.00256	0.00291	-0.00002	0.00029	0.62034	-6.77229	163.20538	0.04944	0.02389	-0.00206	-0.03515	0.00139	0.00023	26.11106
80			0.79000	35.88650	6.55273	12.74463	-0.00937	-0.00141	0.00055	0.00601	0.00049	-0.00025	57.17294	8.10526	-28.43349	-0.09075	-0.02297	-0.01706	0.13025	0.00547	-0.00056	18.71851	4.33076	9.58167	-0.01036	-0.07243	-0.00709	0.00018	-0.00563	-0.00115	20.44115	-8.29417	-168.89819	0.00932	0.00016	0.00247	0.00324	-0.00002	0.00029	1.04087	-6.80206	163.22353	0.04835	0.02377	-0.00212	-0.03723	0.00100	-0.00010	26.02670
81			0.80000	36.23492	6.86090	12.84178	-0.00949	-0.00143	0.00046	0.00580	0.00046	-0.00020	58.01744	8.16469	-28.30050	-0.09301	-0.02404	-0.01868	0.13535	0.00641	-0.00062	18.73229	4.25759	9.50139	-0.01597	-0.07587	-0.00655	0.00018	-0.00586	-0.00118	20.22105	-8.25794	-168.98274	0.00869	0.00019	0.00227	0.00304	-0.00002	0.00023	1.50924	-6.81971	163.15016	0.04819	0.02302	-0.00244	-0.04028	0.00050	-0.00049	25.95637
82			0.81000	36.56508	7.14272	12.92999	-0.00965	-0.00146	0.00037	0.00554	0.00042	-0.00014	58.88053	8.23472	-28.15100	-0.09522	-0.02500	-0.02030	0.14201	0.00763	-0.00055	18.74419	4.18064	9.41387	-0.02227	-0.07989	-0.00595	0.00018	-0.00655	-0.00116	20.01809	-8.20721	-169.05565	0.00820	0.00035	0.00199	0.00243	-0.00004	0.00013	2.02641	-6.82106	162.98996	0.04852	0.02182	-0.00297	-0.04375	-0.00007	-0.00102	25.90241
83			0.82000	36.87304	7.39238	13.00755	-0.00984	-0.00149	0.00029	0.00521	0.00037	-0.00010	59.77209	8.31872	-27.98157	-0.09761	-0.02565	-0.02156	0.15072	0.00894	-0.00047	18.75495	4.09717	9.32052	-0.02894	-0.08370	-0.00540	0.00015	-0.00764	-0.00114	19.86388	-8.14481	-169.10614	0.00790	0.00061	0.00163	0.00156	-0.00008	0.00003	2.58935	-6.80262	162.75496	0.04893	0.02046	-0.00364	-0.04713	-0.00061	-0.00166	25.86470
84			0.83000	37.15303	7.60915	13.07454	-0.01008	-0.00154	0.00025	0.00476	0.00033	-0.00008	60.70221	8.41377	-27.78924	-0.10062	-0.02592	-0.02227	0.16255	0.01011	-0.00053	18.76396	4.00406	9.21849	-0.03628	-0.08573	-0.00474	0.00002	-0.00893	-0.00111	19.78209	-8.07799	-169.12782	0.00781	0.00094	0.00125	0.00052	-0.00010	-0.00003	3.19235	-6.76350	162.46504	0.04934	0.01893	-0.00439	-0.05022	-0.00105	-0.00233	25.84060
85			0.84000	37.39780	7.79750	13.13264	-0.01036	-0.00159	0.00024	0.00417	0.00030	-0.00006	61.68295	8.51331	-27.57390	-0.10452	-0.02601	-0.02261	0.17901	0.01101	-0.00068	18.77054	3.89774	9.10428	-0.04556	-0.08463	-0.00352	-0.00015	-0.01031	-0.00092	19.78601	-8.01592	-169.11917	0.00792	0.00131	0.00088	-0.00062	-0.00010	-0.00006	3.82742	-6.70581	162.14598	0.04983	0.01732	-0.00515	-0.05294	-0.00133	-0.00289	25.82585
86			0.85000	37.59875	7.96445	13.18526	-0.01071	-0.00165	0.00022	0.00339	0.00027	-0.00005	62.73127	8.61327	-27.34081	-0.10943	-0.02624	-0.02315	0.20220	0.01168	-0.00065	18.77654	3.77535	8.97878	-0.05880	-0.08048	-0.00124	0.00004	-0.01171	-0.00035	19.87806	-7.96634	-169.08223	0.00817	0.00165	0.00055	-0.00180	-0.00006	-0.00006	4.48460	-6.63382	161.82524	0.05029	0.01575	-0.00586	-0.05499	-0.00145	-0.00318	25.81556
87			0.86000	37.74645	8.11453	13.23741	-0.01112	-0.00170	0.00018	0.00239	0.00023	-0.00004	63.87120	8.71799	-27.10021	-0.11481	-0.02678	-0.02434	0.23351	0.01216	-0.00005	18.78798	3.63529	8.84979	-0.07873	-0.07488	0.00231	0.00163	-0.01318	0.00067	20.05204	-7.93411	-169.02185	0.00845	0.00193	0.00030	-0.00294	0.00001	-0.00004	5.15180	-6.55285	161.52972	0.05060	0.01445	-0.00647	-0.05608	-0.00148	-0.00310	25.80471
88			0.87000	37.82875	8.24792	13.29704	-0.01160	-0.00175	0.00011	0.00103	0.00017	-0.00002	65.13378	8.83983	-26.86645	-0.11967	-0.02750	-0.02640	0.27330	0.01230	0.00158	18.81595	3.47753	8.72926	-0.10771	-0.06954	0.00712	0.00704	-0.01476	0.00196	20.29589	-7.92229	-168.94508	0.00867	0.00211	0.00014	-0.00394	0.00010	-0.00002	5.81620	-6.46859	161.28459	0.05098	0.01362	-0.00697	-0.05634	-0.00148	-0.00263	25.78903
89			0.88000	37.82837	8.36182	13.37697	-0.01213	-0.00180	0.00000	-0.00084	0.00007	-0.00000	66.55626	8.99517	-26.65749	-0.12276	-0.02813	-0.02931	0.31990	0.01177	0.00477	18.87625	3.30302	8.62870	-0.14669	-0.06540	0.01302	0.02086	-0.01646	0.00320	20.59503	-7.93209	-168.85954	0.00878	0.00219	0.00006	-0.00472	0.00019	-0.00001	6.46564	-6.38607	161.10982	0.05177	0.01340	-0.00741	-0.05619	-0.00149	-0.00183	25.76471
90			0.89000	37.72046	8.45285	13.49603	-0.01268	-0.00187	-0.00011	-0.00345	-0.00010	0.00003	68.17819	9.20095	-26.49467	-0.12279	-0.02841	-0.03305	0.36839	0.01019	0.01015	18.98882	3.11358	8.55641	-0.19458	-0.06282	0.01987	0.04975	-0.01828	0.00405	20.93607	-7.96369	-168.77071	0.00878	0.00220	0.00005	-0.00529	0.00027	-0.00001	7.09003	-6.31083	161.01559	0.05331	0.01374	-0.00784	-0.05601	-0.00146	-0.00086	25.72877
91			0.90000	37.47279	8.51737	13.67903	-0.01319	-0.00197	-0.00019	-0.00693	-0.00034	0.00007	70.03526	9.47396	-26.40127	-0.11868	-0.02809	-0.03763	0.41014	0.00743	0.01847	19.17525	2.91160	8.51645	-0.24842	-0.06199	0.02746	0.10094	-0.02026	0.00438	21.31068	-8.01716	-168.67975	0.00869	0.00216	0.00007	-0.00572	0.00035	-0.00001	7.68175	-6.25025	160.99893	0.05546	0.01429	-0.00825	-0.05555	-0.00127	0.00013	25.67852
92			0.91000	37.05098	8.54663	13.95491	-0.01362	-0.00210	-0.00023	-0.01124	-0.00073	0.00011	72.15427	9.83210	-26.39803	-0.11007	-0.02697	-0.04277	0.43508	0.00376	0.03033	19.45691	2.69963	8.50696	-0.30305	-0.06234	0.03543	0.17892	-0.02218	0.00438	21.71574	-8.09237	-168.58514	0.00852	0.00208	0.00013	-0.00603	0.00041	-0.00001	8.23450	-6.21219	161.04671	0.05768	0.01457	-0.00857	-0.05412	-0.00088	0.00102	25.61133
93			0.92000	36.42836	8.51708	14.35068	-0.01399	-0.00224	-0.00024	-0.01613	-0.00130	0.00014	74.54861	10.29498	-26.49709	-0.09770	-0.02484	-0.04734	0.43595	-0.00009	0.04487	19.85162	2.48002	8.51921	-0.34983	-0.06216	0.04274	0.27902	-0.02319	0.00457	22.14903	-8.18757	-168.48729	0.00829	0.00196	0.00022	-0.00624	0.00045	-0.00002	8.74120	-6.20126	161.14421	0.05958	0.01453	-0.00875	-0.05110	-0.00037	0.00177	25.52328
94			0.93000	35.59525	8.38552	14.87590	-0.01433	-0.00240	-0.00028	-0.02128	-0.00210	0.00017	77.21485	10.87559	-26.69386	-0.08343	-0.02178	-0.04981	0.41262	-0.00307	0.05831	20.36950	2.25588	8.53740	-0.37782	-0.06009	0.04762	0.38256	-0.02241	0.00573	22.60658	-8.29926	-168.39006	0.00798	0.00179	0.00035	-0.00633	0.00045	-0.00003	9.19196	-6.21868	161.28136	0.06120	0.01451	-0.00879	-0.04621	0.00017	0.00239	25.40850
95			0.94000	34.56076	8.09437	15.50170	-0.01465	-0.00256	-0.00043	-0.02642	-0.00306	0.00022	80.12912	11.56471	-26.95841	-0.06974	-0.01844	-0.04960	0.37378	-0.00437	0.06586	21.01107	2.03129	8.53899	-0.37902	-0.05652	0.04892	0.46196	-0.01976	0.00842	23.08475	-8.42175	-168.29578	0.00754	0.00151	0.00055	-0.00625	0.00040	-0.00004	9.57311	-6.26443	161.45111	0.06228	0.01501	-0.00865	-0.03897	0.00076	0.00284	25.25991
96			0.95000	33.35246	7.58558	16.15121	-0.01494	-0.00268	-0.00079	-0.03111	-0.00404	0.00021	83.24887	12.32468	-27.23387	-0.05881	-0.01570	-0.04776	0.33327	-0.00400	0.06613	21.76750	1.81078	8.49696	-0.35233	-0.05282	0.04711	0.49407	-0.01586	0.01245	23.58373	-8.54769	-168.19937	0.00688	0.00108	0.00085	-0.00596	0.00029	-0.00007	9.86936	-6.33868	161.64424	0.06214	0.01609	-0.00822	-0.02917	0.00149	0.00299	25.07145
97			0.96000	32.01634	6.81799	16.71432	-0.01508	-0.00274	-0.00145	-0.03456	-0.00483	-0.00021	86.51913	13.10237	-27.44837	-0.05181	-0.01405	-0.04616	0.30302	-0.00239	0.06224	22.62266	1.59883	8.38506	-0.30322	-0.04995	0.04393	0.47075	-0.01132	0.01709	24.10957	-8.66717	-168.08731	0.00591	0.00052	0.00119	-0.00542	0.00014	-0.00015	10.06726	-6.44047	161.84610	0.06005	0.01703	-0.00735	-0.01741	0.00231	0.00271	24.84053
98			0.97000	30.61761	5.78578	17.07920	-0.01496	-0.00273	-0.00239	-0.03567	-0.00523	-0.00163	89.88419	13.85219	-27.53410	-0.04876	-0.01340	-0.04588	0.28845	0.00020	0.05811	23.55503	1.39877	8.18492	-0.24014	-0.04789	0.04085	0.39944	-0.00652	0.02161	24.67475	-8.76431	-167.94283	0.00461	-0.00014	0.00151	-0.00456	-0.00003	-0.00032	10.15753	-6.56534	162.03529	0.05528	0.01696	-0.00590	-0.00521	0.00295	0.00194	24.56947
99			0.98000	29.23748	4.53079	17.16131	-0.01445	-0.00262	-0.00355	-0.03358	-0.00510	-0.00443	93.30041	14.55162	-27.43886	-0.04813	-0.01313	-0.04675	0.28376	0.00366	0.05600	24.54054	1.21265	7.89118	-0.17192	-0.04573	0.03837	0.29802	-0.00183	0.02538	25.29484	-8.81190	-167.75127	0.00306	-0.00082	0.00172	-0.00331	-0.00014	-0.00059	10.13630	-6.70300	162.18399	0.04668	0.01553	-0.00386	0.00503	0.00307	0.00091	24.26533
100			0.99000	27.96335	3.14216	16.92190	-0.01352	-0.00241	-0.00486	-0.02830	-0.00442	-0.00847	96.74272	15.20301	-27.12690	-0.04635	-0.01227	-0.04798	0.27004	0.00726	0.05718	25.55538	1.04121	7.51378	-0.10798	-0.04250	0.03647	0.19069	0.00204	0.02783	25.97931	-8.76875	-167.50371	0.00149	-0.00144	0.00175	-0.00174	-0.00004	-0.00090	10.00715	-6.83590	162.26384	0.03280	0.01281	-0.00130	0.00983	0.00247	0.00013	23.93906
101			1.00000	26.87750	1.74132	16.38069	-0.01224	-0.00212	-0.00631	-0.02084	-0.00335	-0.01309	100.20242	15.82799	-26.57741	-0.03906	-0.00970	-0.04903	0.22395	0.00889	0.06269	26.57882	0.88439	7.07808	-0.05738	-0.03816	0.03508	0.10142	0.00435	0.02853	26.71500	-8.58180	-167.19930	0.00024	-0.00185	0.00152	-0.00029	0.00035	-0.00112	9.78386	-6.93970	162.25787	0.01234	0.00836	0.00170	0.00563	0.00120	0.00009	23.60386
102			1.01000	26.04960	0.45634	15.62147	-0.01077	-0.00178	-0.00798	-0.01278	-0.00218	-0.01725	103.67941	16.45860	-25.78269	-0.02314	-0.00469	-0.04946	0.13024	0.00573	0.07236	27.59446	0.74043	6.62145	-0.02684	-0.03345	0.03395	0.04687	0.00483	0.02726	27.44360	-8.19376	-166.84795	-0.00025	-0.00182	0.00100	0.00026	0.00092	-0.00097	9.49457	-6.98712	162.17342	-0.01541	0.00127	0.00506	-0.00836	0.00005	0.00087	23.27222
103			1.02000	25.53017	-0.60719	14.77752	-0.00930	-0.00141	-0.00990	-0.00567	-0.00118	-0.01960	107.17365	17.12433	-24.74151	0.00212	0.00283	-0.04849	-0.01168	-0.00424	0.08364	28.59119	0.60454	6.18538	-0.01868	-0.02873	0.03261	0.03195	0.00378	0.02408	28.03916	-7.55935	-166.47372	0.00046	-0.00112	0.00017	-0.00031	0.00098	-0.00020	9.18713	-6.95472	162.05441	-0.04949	-0.00955	0.00857	-0.02509	0.00104	0.00155	22.95362
104			1.03000	25.33635	-1.39023	13.99173	-0.00802	-0.00106	-0.01181	-0.00043	-0.00051	-0.01879	110.67423	17.83746	-23.45000	0.03495	0.01255	-0.04564	-0.18624	-0.02199	0.09243	29.56246	0.46786	5.80587	-0.03113	-0.02517	0.03035	0.05181	0.00188	0.01944	28.29565	-6.66978	-166.11346	0.00275	0.00042	-0.00089	0.00043	-0.00053	0.00117	8.93634	-6.83052	161.98747	-0.08628	-0.02486	0.01184	-0.02510	0.00725	0.00013	22.65546
105			1.04000	25.43785	-1.88935	13.36867	-0.00705	-0.00074	-0.01319	0.00282	-0.00015	-0.01465	114.14935	18.58470	-21.90405	0.07142	0.02401	-0.04097	-0.36169	-0.04758	0.09485	30.50396	0.31685	5.50459	-0.05935	-0.02594	0.02554	0.09557	-0.00050	0.01388	27.93505	-5.57596	-165.81102	0.00677	0.00274	-0.00200	0.01006	-0.00427	0.00260	8.84947	-6.62239	162.09418	-0.11956	-0.04393	0.01439	0.01966	0.02073	-0.00551	22.38685
106			1.05000	25.76267	-2.15010	12.94408	-0.00651	-0.00048	-0.01355	0.00461	-0.00001	-0.00913	117.53981	19.32906	-20.11748	0.10639	0.03597	-0.03427	-0.49788	-0.07804	0.08703	31.41055	0.13272	5.28099	-0.09613	-0.03368	0.01587	0.14831	-0.00459	0.00774	26.64568	-4.39714	-165.62029	0.01235	0.00540	-0.00292	0.04090	-0.00916	0.00299	9.06511	-6.36495	162.50877	-0.14048	-0.06336	0.01577	0.12608	0.03852	-0.01571	22.16350
107			1.06000	26.22547	-2.24920	12.68582	-0.00641	-0.00029	-0.01283	0.00563	0.00002	-0.00478	120.75612	20.02105	-18.14485	0.13571	0.04677	-0.02559	-0.56394	-0.10607	0.06760	32.27287	-0.10747	5.10972	-0.13290	-0.04943	-0.00066	0.19306	-0.01280	-0.00033	24.16175	-3.30020	-165.62901	-0.01788	-0.02115	0.00372	-0.09739	0.03514	-0.00151	9.74002	-6.11796	163.34006	0.00842	-0.00576	-0.00553	-0.01602	0.00384	0.00960	22.01234
108			1.07000	26.75260	-2.26973	12.52787	-0.00658	-0.00016	-0.01137	0.00616	0.00001	-0.00249	123.67608	20.61416	-16.09964	0.15666	0.05499	-0.01614	-0.54555	-0.12178	0.04140	33.07493	-0.42778	4.94945	-0.16369	-0.07301	-0.02455	0.21785	-0.02741	-0.01497	20.39197	-2.43494	-165.97989	-0.24718	-0.08484	0.01213	-1.84820	0.12809	0.00655	11.02071	-5.95326	164.61203	0.87907	0.12930	-0.11508	-2.72934	-0.08246	0.27704	21.97307
109			1.08000	27.28738	-2.27431	12.41813	-0.00672	-0.00006	-0.00963	0.00609	0.00000	-0.00147	126.14939	21.08105	-14.15533	0.16619	0.05887	-0.00749	-0.44259	-0.11544	0.01708	33.79609	-0.84813	4.76157	-0.18755	-0.10189	-0.05405	0.22064	-0.04925	-0.04153	15.55134	-1.83782	-166.82922	-0.68242	-0.21330	0.03370	-6.04971	0.28616	0.05541	12.99998	-5.92810	166.20065	0.78451	0.31561	-0.13910	-3.42141	-0.17132	0.38021	22.09337
110			1.09000	27.78410	-2.29038	12.34158	-0.00665	0.00001	-0.00786	0.00534	-0.00000	-0.00082	128.01614	21.42386	-12.51047	0.16062	0.05609	-0.00070	-0.27403	-0.08469	0.00126	34.41829	-1.37652	4.52886	-0.20648	-0.13081	-0.08514	0.20676	-0.07613	-0.07908	10.16696	-1.40180	-168.22386	-1.19548	-0.33125	0.07648	-11.05440	0.39572	0.19807	15.68627	-6.03907	167.81802	-0.01319	0.55122	-0.10182	0.07277	-0.24535	0.25216	22.41719
111			1.10000	28.20428	-2.31748	12.30588	-0.00636	0.00004	-0.00608	0.00407	0.00000	-0.00028	129.13510	21.67113	-11.32589	0.13716	0.04502	0.00396	-0.08631	-0.04169	-0.00486	34.93403	-1.99845	4.26356	-0.22113	-0.15263	-0.11228	0.18318	-0.10035	-0.11480	4.88013	-0.98938	-169.99869	-1.35960	-0.28245	0.11244	-11.77986	0.28298	0.34564	19.01698	-6.17520	169.08865	0.69192	0.39536	-0.11997	-4.46400	-0.16893	0.19034	22.97038
112			1.11000	28.51616	-2.34514	12.31220	-0.00600	-0.00001	-0.00408	0.00258	-0.00000	0.00003	129.41330	21.86120	-10.67253	0.09574	0.02596	0.00688	0.05007	-0.00811	-0.00446	35.35230	-2.66376	4.00230	-0.23092	-0.16099	-0.13014	0.15808	-0.10753	-0.12799	0.17357	-0.57706	-171.83156	-1.41128	-0.13784	0.10506	-10.58402	0.09590	0.31329	22.87449	-6.13153	169.72079	1.88726	-0.36849	0.05820	-13.32676	0.20129	-0.01774	23.74202
113			1.12000	28.69732	-2.36341	12.33963	-0.00581	-0.00017	-0.00169	0.00112	-0.00001	0.00003	128.83270	22.02156	-10.52379	0.03893	0.00104	0.00885	0.06475	0.00024	-0.00130	35.69941	-3.27379	3.78888	-0.23474	-0.15302	-0.13536	0.13848	-0.08383	-0.10385	-3.75589	-0.24710	-173.41753	-1.47899	-0.09107	0.06682	-9.13631	0.03042	0.16211	27.04344	-5.70768	169.68163	2.99834	-0.45774	-0.02006	-21.58908	0.36677	-0.01839	24.65114
114			1.13000	28.73935	-2.36414	12.34969	-0.00595	-0.00042	0.00108	-0.00024	0.00001	0.00002	127.46293	22.15550	-10.78941	-0.02893	-0.02669	0.01036	-0.07755	-0.01749	0.00254	36.01038	-3.68594	3.65510	-0.22971	-0.12909	-0.12621	0.12582	-0.03258	-0.04639	-6.92536	-0.05794	-174.57809	-1.57950	-0.12374	0.04759	-7.81725	0.00806	0.07714	31.17394	-4.83676	169.22287	3.21393	0.13237	-0.37329	-21.69209	-0.14721	-0.61937	25.52327
115			1.14000	28.64927	-2.34326	12.30019	-0.00641	-0.00072	0.00404	-0.00161	0.00009	0.00047	125.44790	22.24582	-11.35715	-0.10261	-0.05417	0.01140	-0.35783	-0.05088	0.00604	36.31668	-3.75505	3.61752	-0.21139	-0.09115	-0.10213	0.11475	0.01689	0.01772	-9.43432	0.01685	-175.24786	-1.72737	-0.12552	0.07124	-6.72706	-0.00348	0.05426	34.86476	-3.66172	168.71515	3.15604	0.57825	-0.63017	-18.13830	-0.76888	-1.09971	26.13470
116			1.15000	28.44466	-2.30268	12.16327	-0.00698	-0.00099	0.00693	-0.00298	0.00022	0.00161	122.96425	22.27629	-12.12197	-0.17636	-0.07900	0.01192	-0.71644	-0.08844	0.00848	36.63449	-3.39699	3.68804	-0.17708	-0.04263	-0.06534	0.09635	0.02766	0.05026	-11.38961	0.03155	-175.43979	-1.85453	-0.09534	0.11840	-5.58204	0.00002	-0.00079	37.82248	-2.48240	168.43472	3.22306	0.71855	-0.67716	-14.21434	-0.95321	-0.86777	26.31531
117			1.16000	28.14557	-2.24596	11.94436	-0.00741	-0.00118	0.00956	-0.00426	0.00035	0.00297	120.17072	22.25628	-13.00389	-0.24518	-0.10010	0.01249	-1.08920	-0.12554	0.00980	36.95570	-2.63261	3.87975	-0.12960	0.00962	-0.02311	0.06710	-0.00957	0.03017	-12.88342	0.00305	-175.23804	-1.91095	-0.06403	0.16014	-4.33492	0.00213	-0.09274	39.94135	-1.58998	168.46382	3.21615	0.68088	-0.58636	-9.66317	-0.74298	-0.33058	26.02373
118			1.17000	27.76674	-2.17160	11.68896	-0.00750	-0.00128	0.01191	-0.00532	0.00042	0.00355	117.18024	22.22382	-13.95747	-0.30557	-0.11775	0.01448	-1.42887	-0.16397	0.01092	37.25214	-1.58658	4.19840	-0.07616	0.05736	0.01460	0.03426	-0.06460	-0.02446	-13.98853	-0.08479	-174.78432	-1.88673	-0.04600	0.18410	-3.09416	0.00043	-0.16488	41.26297	-1.12203	168.72601	3.12906	0.67965	-0.56210	-5.39276	-0.48943	0.04696	25.34877
119			1.18000	27.31515	-2.06917	11.46547	-0.00726	-0.00127	0.01401	-0.00609	0.00043	0.00254	114.07016	22.22564	-14.96879	-0.35526	-0.13294	0.01994	-1.70186	-0.20636	0.01260	37.49439	-0.44553	4.62914	-0.02464	0.09726	0.04138	0.00861	-0.09964	-0.07483	-14.76096	-0.23607	-174.24054	-1.79656	-0.03010	0.19481	-1.98224	-0.00166	-0.18519	41.90459	-1.03421	169.07382	2.97958	0.71510	-0.59959	-1.97742	-0.24147	0.26666	24.46198
120			1.19000	26.79120	-1.92705	11.32957	-0.00676	-0.00119	0.01591	-0.00661	0.00038	0.00010	110.90484	22.30109	-16.03663	-0.39211	-0.14569	0.03008	-1.88097	-0.25054	0.01306	37.66364	0.60352	5.13297	0.01924	0.13038	0.05647	-0.00439	-0.09801	-0.09623	-15.24910	-0.42291	-173.74783	-1.65190	-0.00815	0.19170	-1.07229	-0.00095	-0.15260	42.01117	-1.17213	169.36343	2.81091	0.71638	-0.61890	0.44122	-0.01804	0.29199	23.54635
121			1.20000	26.18783	-1.74938	11.29729	-0.00617	-0.00103	0.01762	-0.00699	0.00029	-0.00278	107.74344	22.47846	-17.15602	-0.41368	-0.15442	0.04392	-1.94716	-0.28916	0.00811	37.75007	1.42655	5.65361	0.05274	0.15652	0.06182	-0.00489	-0.06478	-0.08735	-15.49953	-0.60407	-173.39607	-1.49240	0.01723	0.17449	-0.40258	0.00255	-0.09236	41.71642	-1.37412	169.49557	2.61683	0.65113	-0.57942	2.05556	0.13358	0.14781	22.72360
122			1.21000	25.49238	-1.55916	11.35146	-0.00565	-0.00080	0.01903	-0.00737	0.00018	-0.00520	104.63722	22.76702	-18.32277	-0.41897	-0.15744	0.05878	-1.89598	-0.31539	-0.00405	37.74925	1.96720	6.12644	0.07556	0.17401	0.06024	0.00387	-0.02052	-0.06096	-15.55339	-0.74785	-173.20882	-1.36402	0.03117	0.15310	0.06453	0.00441	-0.04025	41.11069	-1.54490	169.42467	2.40449	0.56502	-0.51307	3.11793	0.22053	-0.02723	22.02100
123			1.22000	24.69612	-1.38118	11.46975	-0.00532	-0.00052	0.02001	-0.00786	0.00008	-0.00710	101.63314	23.14591	-19.54548	-0.40957	-0.15440	0.07200	-1.73736	-0.32730	-0.01923	37.66541	2.24183	6.48965	0.08940	0.18330	0.05508	0.01620	0.01168	-0.03207	-15.44254	-0.84137	-173.14943	-1.27565	0.02690	0.13283	0.40041	0.00287	-0.01131	40.24087	-1.67595	169.15417	2.16942	0.50479	-0.46131	3.77502	0.28704	-0.14133	21.39534
124			1.23000	23.80730	-1.22385	11.64630	-0.00526	-0.00020	0.02042	-0.00848	0.00002	-0.00908	98.78567	23.56499	-20.84262	-0.38938	-0.14651	0.08218	-1.49484	-0.32611	-0.03033	37.52025	2.31686	6.69994	0.09814	0.18803	0.04978	0.02557	0.02122	-0.00986	-15.19292	-0.89177	-173.14722	-1.21364	0.01601	0.11225	0.64901	0.00099	-0.00399	39.13780	-1.82010	168.73474	1.88095	0.44296	-0.40395	3.99045	0.32896	-0.16263	20.78232
125			1.24000	22.85775	-1.07454	11.89301	-0.00543	0.00012	0.02017	-0.00910	-0.00001	-0.01150	96.16390	23.96045	-22.22181	-0.36319	-0.13585	0.08897	-1.20463	-0.31245	-0.03280	37.35660	2.27776	6.74848	0.10448	0.19161	0.04638	0.02681	0.01185	0.00405	-14.82943	-0.92048	-173.12865	-1.15138	0.00724	0.09179	0.81846	0.00020	-0.00965	37.83871	-2.04677	168.25981	1.58628	0.35586	-0.32763	3.84582	0.31303	-0.09785	20.13614
126			1.25000	21.89819	-0.90920	12.22448	-0.00564	0.00040	0.01926	-0.00928	-0.00002	-0.01394	93.84279	24.27503	-23.65566	-0.33496	-0.12435	0.09203	-0.90811	-0.28576	-0.02666	37.22759	2.20000	6.66332	0.10818	0.19481	0.04564	0.01769	-0.00607	0.01143	-14.37658	-0.95343	-173.03889	-1.07222	0.00349	0.07396	0.90727	0.00006	-0.01887	36.39078	-2.40397	167.84857	1.31859	0.26876	-0.25557	3.47732	0.25185	-0.00258	19.44653
127			1.26000	20.98418	-0.70733	12.64111	-0.00563	0.00061	0.01782	-0.00861	-0.00005	-0.01545	91.88505	24.47581	-25.07483	-0.30711	-0.11335	0.09126	-0.63967	-0.24647	-0.01537	37.17867	2.13246	6.49834	0.10749	0.19559	0.04667	0.00043	-0.02171	0.01394	-13.85504	-1.01265	-172.85054	-0.98250	0.00290	0.06121	0.93478	0.00010	-0.02690	34.84177	-2.89792	167.61700	1.08262	0.20038	-0.19874	2.99142	0.17811	0.07965	18.73406
128			1.27000	20.15878	-0.45960	13.11850	-0.00520	0.00075	0.01602	-0.00704	-0.00011	-0.01527	90.32771	24.55770	-26.38139	-0.28120	-0.10364	0.08702	-0.41987	-0.19738	-0.00298	37.23595	2.09426	6.31360	0.10123	0.19091	0.04753	-0.01875	-0.02750	0.01260	-13.27751	-1.11168	-172.55952	-0.89422	0.00592	0.05128	0.93055	0.00042	-0.03212	33.23137	-3.49313	167.64738	0.87192	0.14799	-0.15432	2.45574	0.10957	0.13011	18.03415
129			1.28000	19.44012	-0.16728	13.60833	-0.00431	0.00083	0.01411	-0.00506	-0.00020	-0.01339	89.17873	24.53454	-27.47185	-0.25780	-0.09533	0.07993	-0.25413	-0.14264	0.00754	37.40325	2.07994	6.15629	0.09045	0.17930	0.04679	-0.03302	-0.02143	0.00906	-12.64878	-1.25576	-172.17078	-0.81462	0.01157	0.04399	0.91500	0.00136	-0.03560	31.58956	-4.12712	167.96387	0.68832	0.11474	-0.12203	1.93744	0.06046	0.14867	17.37965
130			1.29000	18.81726	0.16295	14.05372	-0.00312	0.00087	0.01226	-0.00322	-0.00030	-0.01046	88.41708	24.43032	-28.26366	-0.23688	-0.08808	0.07087	-0.13804	-0.08750	0.01447	37.66362	2.06843	6.05378	0.07796	0.16132	0.04373	-0.03920	-0.00689	0.00531	-11.97035	-1.44464	-171.68399	-0.74623	0.01866	0.03932	0.89717	0.00303	-0.03905	29.94001	-4.72991	168.52394	0.55280	0.09060	-0.09629	1.53517	0.02687	0.13922	16.78806
131			1.30000	18.25625	0.52470	14.40768	-0.00188	0.00090	0.01058	-0.00181	-0.00041	-0.00736	87.99706	24.27233	-28.71498	-0.21791	-0.08133	0.06044	-0.06182	-0.03767	0.01735	37.98435	2.03397	6.01596	0.06679	0.13743	0.03779	-0.03865	0.00978	0.00269	-11.24300	-1.67248	-171.09586	-0.69304	0.02670	0.03750	0.88518	0.00520	-0.04377	28.30117	-5.24222	169.23398	0.44981	0.06936	-0.07209	1.22515	0.00636	0.10754	16.25757
132			1.31000	17.71165	0.91422	14.64721	-0.00080	0.00092	0.00912	-0.00078	-0.00052	-0.00476	87.85767	24.08431	-28.83368	-0.20027	-0.07460	0.04857	-0.01366	0.00149	0.01664	38.32719	1.95439	6.03979	0.05779	0.10696	0.02849	-0.03418	0.02144	0.00153	-10.46883	-1.92301	-170.41512	-0.65594	0.03015	0.04180	0.88010	0.00600	-0.05425	26.68550	-5.62975	169.98354	0.36823	0.07311	-0.05706	0.98334	-0.00433	0.07862	15.77258
133			1.32000	17.13884	1.32770	14.78079	-0.00003	0.00095	0.00789	-0.00003	-0.00062	-0.00301	87.93529	23.88088	-28.67468	-0.18369	-0.06780	0.03477	0.01777	0.02651	0.01316	38.65901	1.81594	6.11049	0.04986	0.06957	0.01619	-0.02766	0.02234	0.00118	-9.65737	-2.16580	-169.67387	-0.63277	0.02695	0.05120	0.87290	0.00425	-0.06876	25.09986	-5.89082	170.68005	0.31462	0.10412	-0.05277	0.82569	-0.01474	0.06167	15.31191
134			1.33000	16.50471	1.75647	14.84725	0.00033	0.00096	0.00678	0.00038	-0.00066	-0.00210	88.17332	23.66636	-28.32758	-0.16874	-0.06140	0.01933	0.04119	0.03769	0.00788	38.95780	1.61501	6.20481	0.04155	0.02755	0.00228	-0.02023	0.01136	0.00028	-8.83224	-2.35880	-168.92744	-0.62047	0.01440	0.06351	0.84855	0.00087	-0.08069	23.54688	-6.05363	171.27005	0.27871	0.15200	-0.05345	0.72031	-0.02315	0.05016	14.85571
135			1.34000	15.79841	2.18612	14.89976	0.00020	0.00092	0.00569	0.00026	-0.00063	-0.00179	88.52934	23.43535	-27.89156	-0.15612	-0.05598	0.00352	0.06207	0.03879	0.00158	39.21186	1.35904	6.29700	0.03186	-0.01520	-0.01170	-0.01287	-0.00698	-0.00230	-8.03258	-2.45874	-168.24467	-0.61641	-0.00378	0.07504	0.79298	0.00033	-0.08075	22.02712	-6.16494	171.74062	0.24959	0.20190	-0.05408	0.63496	-0.01950	0.04023	14.38858
136			1.35000	15.03728	2.60058	14.98514	-0.00038	0.00080	0.00458	-0.00051	-0.00050	-0.00172	88.97845	23.17249	-27.44884	-0.14593	-0.05172	-0.01119	0.08272	0.03441	-0.00578	39.41684	1.06522	6.36346	0.02095	-0.05461	-0.02461	-0.00665	-0.02480	-0.00670	-7.30644	-2.43422	-167.69144	-0.61095	-0.02082	0.08267	0.69004	0.00552	-0.06491	20.54224	-6.27605	172.10654	0.22130	0.23163	-0.04824	0.55200	0.00311	0.02926	13.90144
137			1.36000	14.26260	2.98624	15.13099	-0.00126	0.00058	0.00346	-0.00164	-0.00032	-0.00158	89.50932	22.85621	-27.05210	-0.13764	-0.04839	-0.02378	0.10291	0.02795	-0.01463	39.57407	0.75892	6.38637	0.00993	-0.08590	-0.03448	-0.00237	-0.03432	-0.01140	-6.69966	-2.27397	-167.31258	-0.59082	-0.02921	0.08519	0.53580	0.01308	-0.03792	19.09822	-6.42877	172.39055	0.19281	0.22332	-0.03214	0.46750	0.03544	0.01652	13.39080
138			1.37000	13.52740	3.33265	15.34142	-0.00216	0.00031	0.00235	-0.00255	-0.00014	-0.00124	90.11635	22.47285	-26.72535	-0.13045	-0.04557	-0.03381	0.12116	0.02149	-0.02435	39.69047	0.47100	6.36306	-0.00063	-0.10562	-0.03963	0.00011	-0.03300	-0.01350	-6.24484	-1.98610	-167.12396	-0.56912	-0.02886	0.08298	0.36702	0.01764	-0.00868	17.70824	-6.64607	172.60780	0.14841	0.18795	-0.01033	0.34500	0.05906	0.00451	12.85824
139			1.38000	12.88221	3.63068	15.59889	-0.00282	0.00003	0.00131	-0.00279	-0.00001	-0.00073	90.79604	22.02978	-26.47048	-0.12336	-0.04277	-0.04150	0.13554	0.01603	-0.03296	39.77887	0.23413	6.31446	-0.01127	-0.11448	-0.04021	0.00161	-0.02499	-0.01101	-5.95322	-1.59190	-167.11632	-0.56162	-0.02725	0.07842	0.21366	0.02014	0.01577	16.39232	-6.92908	172.76097	0.09555	0.14996	0.00892	0.20895	0.06785	-0.00310	12.31017
140			1.39000	12.36018	3.87034	15.87340	-0.00306	-0.00021	0.00036	-0.00235	0.00005	-0.00019	91.54385	21.55697	-26.27675	-0.11541	-0.03958	-0.04742	0.14389	0.01177	-0.03822	39.85471	0.07795	6.28178	-0.02286	-0.11665	-0.03804	0.00302	-0.01630	-0.00452	-5.81167	-1.12024	-167.26471	-0.57029	-0.03024	0.07330	0.08600	0.02477	0.03304	15.17464	-7.26042	172.84546	0.06014	0.11560	0.02225	0.12065	0.06348	-0.00521	11.75866
141			1.40000	11.96554	4.04125	16.13529	-0.00285	-0.00040	-0.00050	-0.00163	0.00005	0.00023	92.34963	21.09757	-26.13123	-0.10656	-0.03603	-0.05184	0.14501	0.00849	-0.03855	39.93042	0.02405	6.31246	-0.03586	-0.11638	-0.03515	0.00489	-0.01030	0.00391	-5.78739	-0.60598	-167.53485	-0.59605	-0.03517	0.06483	-0.01178	0.02956	0.04089	14.08281	-7.61036	172.85516	0.03271	0.06652	0.03344	0.05807	0.03912	-0.00314	11.22215
142			1.41000	11.67143	4.13567	16.36431	-0.00233	-0.00054	-0.00128	-0.00103	0.00001	0.00048	93.19434	20.69488	-26.02432	-0.09744	-0.03248	-0.05466	0.13933	0.00590	-0.03371	40.01100	0.08207	6.44451	-0.04927	-0.11563	-0.03254	0.00708	-0.00776	0.01247	-5.83997	-0.08911	-167.88666	-0.64139	-0.04051	0.05446	-0.08221	0.03230	0.04000	13.14943	-7.94305	172.78404	-0.01393	-0.00396	0.04927	-0.02071	-0.00223	0.00327	10.72496
143			1.42000	11.42933	4.15425	16.55319	-0.00173	-0.00067	-0.00201	-0.00070	-0.00006	0.00058	94.05258	20.38096	-25.95016	-0.08904	-0.02940	-0.05576	0.12910	0.00378	-0.02528	40.09427	0.24755	6.69804	-0.06163	-0.11524	-0.03064	0.00886	-0.00834	0.02006	-5.93503	0.38830	-168.27940	-0.69566	-0.04830	0.04608	-0.13233	0.03338	0.03532	12.41102	-8.22323	172.63055	-0.06491	-0.08912	0.06970	-0.07386	-0.04257	0.01580	10.29566
144			1.43000	11.18477	4.10930	16.70752	-0.00126	-0.00081	-0.00267	-0.00057	-0.00013	0.00060	94.89757	20.16722	-25.90533	-0.08228	-0.02710	-0.05531	0.11697	0.00207	-0.01615	40.17248	0.50201	7.07182	-0.07182	-0.11540	-0.02941	0.00923	-0.01113	0.02599	-6.05275	0.78909	-168.67889	-0.74134	-0.05432	0.03934	-0.16955	0.02916	0.02918	11.89978	-8.42260	172.40738	-0.09330	-0.17368	0.08669	-0.06929	-0.05982	0.03047	9.96179
145			1.44000	10.89255	4.02250	16.84139	-0.00104	-0.00096	-0.00320	-0.00058	-0.00020	0.00062	95.70359	20.04111	-25.88678	-0.07766	-0.02564	-0.05376	0.10465	0.00075	-0.00908	40.23324	0.81640	7.54311	-0.07973	-0.11539	-0.02794	0.00726	-0.01477	0.02894	-6.18693	1.08924	-169.06015	-0.77383	-0.05922	0.03559	-0.20308	0.02137	0.02408	11.63067	-8.52627	172.14902	-0.08202	-0.21324	0.08925	-0.02729	-0.03963	0.03581	9.74279
146			1.45000	10.52672	3.91842	16.97103	-0.00114	-0.00112	-0.00350	-0.00079	-0.00024	0.00069	96.44717	19.97234	-25.88976	-0.07507	-0.02478	-0.05149	0.09254	-0.00011	-0.00549	40.26155	1.15671	8.07295	-0.08543	-0.11407	-0.02539	0.00251	-0.01766	0.02774	-6.34037	1.28343	-169.40569	-0.79526	-0.06887	0.03599	-0.24017	0.01345	0.02104	11.59236	-8.53805	171.90829	-0.03200	-0.17617	0.07249	0.00152	-0.00577	0.02549	9.64297
147			1.46000	10.08336	3.82055	17.10921	-0.00156	-0.00128	-0.00353	-0.00126	-0.00024	0.00079	97.10923	19.92118	-25.90695	-0.07413	-0.02422	-0.04880	0.08048	-0.00042	-0.00561	40.24444	1.48983	8.61333	-0.08951	-0.11096	-0.02172	-0.00463	-0.01831	0.02280	-6.51927	1.38525	-169.70142	-0.80738	-0.08052	0.03963	-0.28216	0.00543	0.01879	11.74536	-8.48192	171.74237	0.03543	-0.09675	0.04679	-0.01255	0.00814	0.00949	9.64810
148			1.47000	9.57923	3.75065	17.26080	-0.00222	-0.00142	-0.00328	-0.00196	-0.00018	0.00083	97.67810	19.84484	-25.92842	-0.07477	-0.02389	-0.04599	0.06879	-0.00005	-0.00873	40.17463	1.78913	9.11361	-0.09279	-0.10575	-0.01697	-0.01318	-0.01578	0.01561	-6.72841	1.42161	-169.93689	-0.80759	-0.08875	0.04575	-0.32314	-0.00063	0.01637	12.02958	-8.39694	171.69829	0.10746	-0.01578	0.02222	-0.06010	0.00228	-0.00051	9.72768
149			1.48000	9.04822	3.72635	17.41981	-0.00300	-0.00152	-0.00282	-0.00269	-0.00006	0.00076	98.15203	19.70626	-25.94098	-0.07659	-0.02362	-0.04364	0.05747	0.00101	-0.01367	40.05269	2.03897	9.52956	-0.09660	-0.09908	-0.01145	-0.02229	-0.01028	0.00837	-6.96783	1.42495	-170.10977	-0.80194	-0.09484	0.05391	-0.35745	-0.00263	0.01377	12.37774	-8.32644	171.80318	0.15928	0.05032	0.00581	-0.10460	-0.00733	-0.00167	9.84322
150			1.49000	8.53467	3.75410	17.57188	-0.00376	-0.00155	-0.00228	-0.00311	0.00007	0.00058	98.53683	19.48279	-25.93162	-0.07890	-0.02316	-0.04230	0.04632	0.00253	-0.01923	39.88461	2.23685	9.83168	-0.10238	-0.09218	-0.00563	-0.03179	-0.00295	0.00293	-7.23188	1.42533	-170.23135	-0.79315	-0.10053	0.06266	-0.37954	-0.00061	0.01194	12.72995	-8.30604	172.05969	0.18969	0.08801	-0.00037	-0.12561	-0.00873	0.00020	9.95801
151			1.50000	8.08342	3.82171	17.69971	-0.00433	-0.00152	-0.00175	-0.00300	0.00015	0.00036	98.84103	19.17248	-25.89220	-0.08082	-0.02232	-0.04208	0.03520	0.00401	-0.02443	39.67820	2.39224	10.01002	-0.11103	-0.08641	-0.00043	-0.04199	0.00497	0.00014	-7.51075	1.44538	-170.32732	-0.78057	-0.10321	0.07080	-0.38575	0.00415	0.01289	13.04385	-8.35452	172.44499	0.21463	0.09218	0.00163	-0.12968	-0.00247	-0.00122	10.04475
152			1.51000	7.72742	3.89835	17.78818	-0.00461	-0.00144	-0.00130	-0.00240	0.00013	0.00016	99.07110	18.79384	-25.82456	-0.08164	-0.02107	-0.04231	0.02432	0.00488	-0.02808	39.44119	2.52322	10.07393	-0.12159	-0.08167	0.00343	-0.05243	0.01247	-0.00059	-7.79305	1.49834	-170.43224	-0.76739	-0.10338	0.07937	-0.37766	0.00974	0.01868	13.29814	-8.47061	172.91341	0.24518	0.08160	0.00667	-0.12567	0.00408	-0.00574	10.08878
153			1.52000	7.47760	3.94646	17.82765	-0.00459	-0.00133	-0.00099	-0.00163	0.00004	0.00003	99.23062	18.37955	-25.74231	-0.08117	-0.01969	-0.04174	0.01434	0.00478	-0.02898	39.18231	2.65191	10.05043	-0.13162	-0.07706	0.00524	-0.06124	0.01847	-0.00046	-8.06794	1.58909	-170.57993	-0.75802	-0.10504	0.08813	-0.36007	0.01500	0.02986	13.49018	-8.63694	173.40213	0.27480	0.07078	0.01203	-0.11302	0.00832	-0.01024	10.08749
154			1.53000	7.31947	3.94006	17.81613	-0.00438	-0.00123	-0.00084	-0.00100	-0.00007	-0.00006	99.32240	17.96390	-25.66956	-0.07986	-0.01859	-0.03940	0.00604	0.00375	-0.02681	38.91233	2.80014	9.97920	-0.13840	-0.07136	0.00509	-0.06593	0.02189	-0.00043	-8.32709	1.71519	-170.79376	-0.75372	-0.10789	0.09432	-0.33804	0.01920	0.04412	13.63027	-8.82870	173.84175	0.29698	0.05920	0.01618	-0.09394	0.01011	-0.01171	10.04627
155			1.54000	7.21982	3.87559	17.75929	-0.00410	-0.00117	-0.00083	-0.00068	-0.00016	-0.00012	99.35053	17.57291	-25.63488	-0.07834	-0.01799	-0.03559	-0.00025	0.00198	-0.02270	38.64350	2.98616	9.90509	-0.14139	-0.06466	0.00381	-0.06545	0.02247	-0.00059	-8.56654	1.86892	-171.08104	-0.75262	-0.11087	0.09659	-0.31540	0.02185	0.05732	13.73514	-9.02189	174.17111	0.30593	0.05192	0.01762	-0.07196	0.01087	-0.00887	9.97388
156			1.55000	7.13988	3.76868	17.66946	-0.00387	-0.00116	-0.00093	-0.00062	-0.00021	-0.00018	99.32076	17.22222	-25.66331	-0.07699	-0.01775	-0.03166	-0.00478	-0.00035	-0.01833	38.38750	3.22210	9.86944	-0.14175	-0.05799	0.00284	-0.06052	0.02090	-0.00081	-8.78612	2.04010	-171.43291	-0.75216	-0.11303	0.09558	-0.29350	0.02285	0.06607	13.82053	-9.19821	174.35123	0.30233	0.04982	0.01687	-0.05047	0.01168	-0.00400	9.87856
157			1.56000	7.04777	3.64115	17.56424	-0.00371	-0.00118	-0.00107	-0.00074	-0.00024	-0.00022	99.23932	16.92180	-25.77046	-0.07601	-0.01766	-0.02866	-0.00808	-0.00297	-0.01453	38.15417	3.51178	9.90363	-0.14046	-0.05202	0.00338	-0.05234	0.01804	-0.00150	-8.98680	2.21904	-171.82899	-0.74665	-0.11283	0.09193	-0.26982	0.02241	0.06863	13.89467	-9.34735	174.37341	0.29691	0.04449	0.01505	-0.03102	0.01097	0.00032	9.76627
158			1.57000	6.92593	3.51105	17.46323	-0.00363	-0.00120	-0.00117	-0.00091	-0.00024	-0.00021	99.11282	16.67944	-25.95935	-0.07596	-0.01781	-0.02657	-0.01085	-0.00557	-0.01130	37.95065	3.84983	10.02540	-0.13767	-0.04729	0.00522	-0.04228	0.01476	-0.00318	-9.16877	2.39868	-172.24294	-0.73573	-0.11039	0.08582	-0.24318	0.02129	0.06466	13.95574	-9.46644	174.25815	0.29575	0.03586	0.01118	-0.01193	0.00883	0.00256	9.64017
159			1.58000	6.77214	3.38993	17.38249	-0.00360	-0.00121	-0.00117	-0.00106	-0.00022	-0.00016	98.94657	16.49697	-26.22011	-0.07724	-0.01829	-0.02487	-0.01396	-0.00791	-0.00855	37.77970	4.22287	10.23461	-0.13332	-0.04373	0.00783	-0.03212	0.01163	-0.00582	-9.33138	2.57476	-172.64685	-0.71828	-0.10610	0.07890	-0.21317	0.02001	0.05634	13.99483	-9.55791	174.04645	0.30448	0.02610	0.00522	0.00826	0.00608	0.00187	9.50199
160			1.59000	6.59615	3.28451	17.33077	-0.00358	-0.00118	-0.00103	-0.00113	-0.00019	-0.00009	98.74265	16.36714	-26.53359	-0.07997	-0.01915	-0.02317	-0.01834	-0.00984	-0.00641	37.63835	4.61255	10.51329	-0.12792	-0.04125	0.01047	-0.02381	0.00911	-0.00861	-9.47431	2.74447	-173.01598	-0.69730	-0.10324	0.07266	-0.18249	0.01914	0.04622	14.00257	-9.62626	173.78867	0.31638	0.02010	-0.00141	0.02893	0.00413	-0.00057	9.35437
161			1.60000	6.41355	3.19771	17.30902	-0.00351	-0.00109	-0.00076	-0.00109	-0.00015	-0.00002	98.49847	16.27275	-26.87715	-0.08412	-0.02035	-0.02117	-0.02479	-0.01126	-0.00505	37.51848	4.99896	10.82847	-0.12208	-0.03885	0.01302	-0.01853	0.00730	-0.01082	-9.59879	2.90411	-173.33160	-0.67973	-0.09939	0.06762	-0.15546	0.01783	0.03589	13.97576	-9.67437	173.53311	0.31560	0.01719	-0.00511	0.04431	0.00277	-0.00193	9.20302
162			1.61000	6.23961	3.12856	17.31272	-0.00335	-0.00094	-0.00037	-0.00096	-0.00010	0.00000	98.20985	16.19052	-27.22894	-0.08948	-0.02185	-0.01865	-0.03355	-0.01209	-0.00437	37.40988	5.36324	11.13984	-0.11628	-0.03510	0.01563	-0.01625	0.00606	-0.01198	-9.70804	3.04844	-173.58208	-0.66746	-0.09648	0.06397	-0.13386	0.01614	0.02618	13.92068	-9.70073	173.31760	0.29981	0.01644	-0.00497	0.04883	0.00159	-0.00150	9.05698
163			1.62000	6.08354	3.07195	17.33494	-0.00306	-0.00072	0.00009	-0.00078	-0.00007	-0.00000	97.87528	16.09722	-27.57027	-0.09582	-0.02358	-0.01537	-0.04419	-0.01227	-0.00402	37.30425	5.68995	11.40865	-0.11069	-0.02856	0.01854	-0.01610	0.00499	-0.01191	-9.80603	3.17199	-173.76212	-0.66121	-0.09361	0.06183	-0.11741	0.01389	0.01744	13.85095	-9.69890	173.16553	0.27239	0.01724	-0.00139	0.04210	0.00024	-0.00028	8.92710
164			1.63000	5.94458	3.02082	17.36850	-0.00267	-0.00047	0.00060	-0.00062	-0.00004	-0.00003	97.49889	15.97554	-27.88617	-0.10282	-0.02539	-0.01136	-0.05570	-0.01177	-0.00350	37.19717	5.96851	11.60622	-0.10570	-0.01920	0.02157	-0.01707	0.00360	-0.01035	-9.89576	3.27091	-173.87193	-0.66054	-0.09114	0.06168	-0.10493	0.01139	0.00980	13.78257	-9.66090	173.08603	0.24155	0.02534	0.00296	0.02898	-0.00204	0.00029	8.82303
165			1.64000	5.81158	2.97078	17.40722	-0.00222	-0.00021	0.00112	-0.00053	-0.00002	-0.00006	97.09046	15.81585	-28.16548	-0.11022	-0.02717	-0.00682	-0.06678	-0.01057	-0.00249	37.08717	6.19362	11.71826	-0.10169	-0.00807	0.02421	-0.01850	0.00164	-0.00738	-9.97940	3.34424	-173.91714	-0.65910	-0.08975	0.06414	-0.09477	0.00901	0.00326	13.72825	-9.58240	173.07805	0.22936	0.05262	0.00138	0.01633	-0.00919	-0.00000	8.74890
166			1.65000	5.66648	2.92372	17.44516	-0.00178	0.00004	0.00160	-0.00050	0.00000	-0.00008	96.66459	15.61460	-28.39917	-0.11762	-0.02876	-0.00225	-0.07571	-0.00865	-0.00095	36.97375	6.36468	11.74538	-0.09909	0.00356	0.02627	-0.01996	-0.00076	-0.00373	-10.05842	3.39422	-173.90933	-0.65572	-0.08931	0.06959	-0.08628	0.00695	-0.00227	13.69299	-9.46659	173.13533	0.24051	0.10403	-0.00784	0.00585	-0.02643	0.00069	8.70018
167			1.66000	5.48949	2.88906	17.47647	-0.00141	0.00025	0.00200	-0.00049	0.00001	-0.00008	96.24129	15.37290	-28.57925	-0.12454	-0.02999	0.00166	-0.08055	-0.00606	0.00079	36.85823	6.48558	11.70199	-0.09778	0.01436	0.02781	-0.02085	-0.00299	-0.00037	-10.13330	3.42541	-173.86462	-0.65949	-0.09229	0.07826	-0.08023	0.00543	-0.00670	13.67283	-9.32340	173.24719	0.25967	0.17791	-0.02109	-0.00187	-0.05499	0.00329	8.66468
168			1.67000	5.26411	2.87943	17.49589	-0.00115	0.00042	0.00230	-0.00051	-0.00000	-0.00005	95.84378	15.09840	-28.69916	-0.13039	-0.03068	0.00415	-0.08000	-0.00301	0.00211	36.74428	6.56459	11.61386	-0.09719	0.02258	0.02882	-0.02064	-0.00423	0.00189	-10.20431	3.44333	-173.80063	-0.67201	-0.09746	0.08693	-0.07735	0.00429	-0.00957	13.65919	-9.16465	173.39607	0.28126	0.24889	-0.03387	-0.00520	-0.08417	0.00647	8.62718
169			1.68000	4.98063	2.90269	17.50166	-0.00101	0.00052	0.00248	-0.00055	-0.00004	-0.00001	95.49194	14.80669	-28.75651	-0.13480	-0.03081	0.00492	-0.07450	0.00008	0.00250	36.63657	6.61272	11.51219	-0.09716	0.02720	0.02937	-0.01924	-0.00411	0.00264	-10.27320	3.45266	-173.73132	-0.68561	-0.09996	0.09383	-0.07839	0.00322	-0.01076	13.64499	-8.99854	173.55548	0.30505	0.29862	-0.04297	-0.00416	-0.10365	0.00774	8.57483
170			1.69000	4.63725	2.95863	17.49538	-0.00099	0.00056	0.00256	-0.00064	-0.00007	0.00002	95.19640	14.51964	-28.75379	-0.13764	-0.03047	0.00417	-0.06606	0.00281	0.00196	36.53886	6.64201	11.42656	-0.09771	0.02831	0.02964	-0.01695	-0.00295	0.00196	-10.34352	3.45623	-173.66444	-0.69780	-0.10176	0.09818	-0.08418	0.00224	-0.01085	13.62811	-8.82688	173.69426	0.32275	0.33337	-0.04933	-0.00042	-0.11517	0.00596	8.50109
171			1.70000	4.23921	3.04123	17.48109	-0.00109	0.00055	0.00257	-0.00080	-0.00009	0.00004	94.95645	14.26147	-28.69827	-0.13900	-0.02980	0.00253	-0.05709	0.00487	0.00099	36.45313	6.66369	11.37929	-0.09890	0.02714	0.02985	-0.01412	-0.00146	0.00022	-10.41922	3.45469	-173.60197	-0.70500	-0.10062	0.09849	-0.09393	0.00115	-0.01035	13.61093	-8.64642	173.78603	0.33691	0.35237	-0.05483	0.00307	-0.12120	0.00152	8.40653
172			1.71000	3.79734	3.14340	17.46444	-0.00129	0.00051	0.00257	-0.00103	-0.00010	0.00003	94.76313	14.05453	-28.60151	-0.13897	-0.02889	0.00071	-0.04918	0.00602	0.00020	36.38033	6.68662	11.38273	-0.10006	0.02528	0.03016	-0.01089	-0.00015	-0.00209	-10.50349	3.44729	-173.54338	-0.70164	-0.09577	0.09497	-0.10534	-0.00004	-0.00963	13.59866	-8.45127	173.81926	0.35506	0.35859	-0.06128	0.00339	-0.12585	-0.00443	8.29746
173			1.72000	3.32567	3.26055	17.45505	-0.00155	0.00047	0.00259	-0.00129	-0.00010	-0.00004	94.60369	13.91576	-28.48093	-0.13811	-0.02796	-0.00053	-0.04281	0.00616	-0.00008	36.32143	6.71623	11.43954	-0.10067	0.02437	0.03072	-0.00727	0.00088	-0.00452	-10.59814	3.43302	-173.48763	-0.69033	-0.08520	0.08819	-0.11694	-0.00106	-0.00881	13.59768	-8.23604	173.80028	0.37216	0.36092	-0.06976	-0.00203	-0.13369	-0.01051	8.18308
174			1.73000	2.84038	3.39094	17.46596	-0.00182	0.00046	0.00268	-0.00153	-0.00011	-0.00016	94.46674	13.85477	-28.35721	-0.13729	-0.02732	-0.00039	-0.03766	0.00548	-0.00001	36.27869	6.75318	11.54407	-0.10015	0.02596	0.03170	-0.00325	0.00185	-0.00667	-10.70418	3.41221	-173.43335	-0.67355	-0.06947	0.08011	-0.12751	-0.00149	-0.00795	13.61460	-7.99809	173.75052	0.38558	0.36764	-0.08006	-0.01451	-0.14751	-0.01483	8.07364
175			1.74000	2.35928	3.53367	17.50822	-0.00202	0.00051	0.00286	-0.00165	-0.00013	-0.00033	94.34538	13.87392	-28.24709	-0.13692	-0.02713	0.00144	-0.03317	0.00433	-0.00016	36.25557	6.79296	11.68392	-0.09818	0.03029	0.03289	0.00095	0.00305	-0.00810	-10.82145	3.38780	-173.38025	-0.65036	-0.05212	0.07315	-0.13500	-0.00126	-0.00703	13.65455	-7.73922	173.70132	0.39915	0.38247	-0.09124	-0.03356	-0.16710	-0.01491	7.97899
176			1.75000	1.89961	3.68660	17.58714	-0.00212	0.00063	0.00312	-0.00162	-0.00017	-0.00056	94.23663	13.96883	-28.15948	-0.13683	-0.02731	0.00479	-0.02904	0.00303	-0.00111	36.25464	6.82711	11.84175	-0.09476	0.03671	0.03400	0.00477	0.00456	-0.00837	-10.94814	3.36431	-173.33029	-0.62370	-0.03399	0.06861	-0.13802	-0.00070	-0.00591	13.71974	-7.46742	173.68616	0.41285	0.40653	-0.10233	-0.05666	-0.18936	-0.00894	7.90678
177			1.76000	1.47302	3.84562	17.70243	-0.00209	0.00081	0.00345	-0.00146	-0.00022	-0.00082	94.13862	14.12889	-28.09646	-0.13664	-0.02770	0.00923	-0.02568	0.00176	-0.00303	36.27606	6.84507	11.99784	-0.09044	0.04388	0.03461	0.00754	0.00622	-0.00721	-11.08048	3.34590	-173.28766	-0.59875	-0.01486	0.06591	-0.13621	-0.00019	-0.00445	13.80820	-7.19701	173.73094	0.42502	0.43835	-0.11347	-0.07897	-0.20840	0.00303	7.86047
178			1.77000	1.08159	4.00439	17.85003	-0.00195	0.00103	0.00381	-0.00125	-0.00027	-0.00109	94.04650	14.33805	-28.05675	-0.13616	-0.02819	0.01429	-0.02404	0.00060	-0.00560	36.31567	6.83758	12.13240	-0.08602	0.05045	0.03429	0.00874	0.00758	-0.00469	-11.21310	3.33477	-173.25710	-0.58505	0.00239	0.06562	-0.13147	0.00001	-0.00282	13.91276	-6.94578	173.84714	0.43913	0.47266	-0.12331	-0.09578	-0.21635	0.01877	7.83743
179			1.78000	0.71682	4.15477	18.02424	-0.00174	0.00126	0.00416	-0.00105	-0.00031	-0.00135	93.95070	14.57544	-28.03873	-0.13555	-0.02875	0.01945	-0.02513	-0.00044	-0.00814	36.36520	6.79913	12.22778	-0.08244	0.05560	0.03291	0.00820	0.00819	-0.00135	-11.34074	3.33091	-173.24043	-0.58226	0.01721	0.06757	-0.12442	-0.00002	-0.00138	14.02236	-6.72992	174.02846	0.46303	0.49649	-0.12959	-0.10457	-0.20436	0.03370	7.82979
180			1.79000	0.36261	4.28866	18.21782	-0.00153	0.00148	0.00446	-0.00092	-0.00032	-0.00155	93.83828	14.81784	-28.04056	-0.13509	-0.02942	0.02432	-0.02909	-0.00126	-0.00991	36.41313	6.72963	12.27136	-0.08027	0.05979	0.03098	0.00614	0.00790	0.00195	-11.45931	3.33156	-173.23389	-0.58591	0.03112	0.07036	-0.11510	-0.00007	-0.00067	14.12403	-6.56041	174.25325	0.48792	0.50450	-0.13111	-0.10063	-0.17251	0.04310	7.82602
181			1.80000	0.00160	4.40139	18.42034	-0.00137	0.00166	0.00469	-0.00085	-0.00030	-0.00164	93.69939	15.04472	-28.05699	-0.13509	-0.03021	0.02850	-0.03487	-0.00169	-0.01052	36.44905	6.63444	12.25983	-0.07938	0.06392	0.02930	0.00325	0.00693	0.00455	-11.56650	3.33114	-173.22925	-0.59307	0.04820	0.07203	-0.10407	0.00024	-0.00103	14.20565	-6.44186	174.49237	0.50422	0.49442	-0.12811	-0.08213	-0.12753	0.04501	7.81415
182			1.81000	-0.37918	4.49312	18.61840	-0.00129	0.00178	0.00484	-0.00085	-0.00026	-0.00159	93.53276	15.24425	-28.07837	-0.13548	-0.03103	0.03181	-0.04072	-0.00157	-0.01017	36.46804	6.52406	12.20167	-0.07914	0.06816	0.02814	0.00042	0.00555	0.00611	-11.66125	3.32268	-173.21895	-0.59867	0.06625	0.07305	-0.09153	0.00139	-0.00229	14.25832	-6.37263	174.71899	0.51051	0.47367	-0.12183	-0.05329	-0.08130	0.04064	7.78468
183			1.82000	-0.78571	4.56825	18.79868	-0.00130	0.00184	0.00492	-0.00092	-0.00023	-0.00142	93.34544	15.41402	-28.09346	-0.13592	-0.03172	0.03417	-0.04519	-0.00093	-0.00928	36.47165	6.41150	12.11409	-0.07934	0.07164	0.02720	-0.00163	0.00396	0.00657	-11.74347	3.30037	-173.19891	-0.60162	0.08153	0.07272	-0.07854	0.00357	-0.00400	14.27834	-6.34533	174.91394	0.51048	0.44994	-0.11542	-0.02145	-0.04244	0.03307	7.73281
184			1.83000	-1.21790	4.63426	18.95299	-0.00139	0.00186	0.00495	-0.00105	-0.00022	-0.00120	93.14758	15.55686	-28.09434	-0.13615	-0.03216	0.03585	-0.04763	0.00000	-0.00828	36.46518	6.30871	12.01581	-0.07952	0.07468	0.02663	-0.00259	0.00253	0.00615	-11.81382	3.26071	-173.16743	-0.60786	0.09348	0.07134	-0.06662	0.00654	-0.00585	14.26804	-6.34880	175.06596	0.50260	0.42388	-0.10852	0.00676	-0.01427	0.02398	7.65944
185			1.84000	-1.67135	4.70079	19.08043	-0.00153	0.00186	0.00496	-0.00121	-0.00024	-0.00099	92.94860	15.67832	-28.07833	-0.13609	-0.03235	0.03703	-0.04794	0.00095	-0.00744	36.45536	6.22302	11.92333	-0.07943	0.07746	0.02647	-0.00239	0.00165	0.00520	-11.87334	3.20259	-173.12328	-0.61436	0.10219	0.06811	-0.05551	0.00984	-0.00768	14.23453	-6.37034	175.17046	0.49514	0.39945	-0.10398	0.02722	0.00277	0.01519	7.57073
186			1.85000	-2.13809	4.77794	19.18710	-0.00170	0.00186	0.00497	-0.00136	-0.00029	-0.00085	92.75668	15.78508	-28.04716	-0.13572	-0.03231	0.03783	-0.04608	0.00173	-0.00683	36.44885	6.15547	11.84843	-0.07932	0.07930	0.02638	-0.00119	0.00158	0.00404	-11.92315	3.12611	-173.06351	-0.61997	0.10782	0.06285	-0.04500	0.01300	-0.00937	14.18715	-6.39768	175.22722	0.48830	0.37976	-0.10280	0.03935	0.01052	0.00711	7.47562
187			1.86000	-2.60670	4.87358	19.28326	-0.00185	0.00187	0.00499	-0.00147	-0.00036	-0.00080	92.57971	15.88207	-28.00431	-0.13496	-0.03208	0.03808	-0.04214	0.00226	-0.00632	36.45199	6.10033	11.79497	-0.07942	0.07930	0.02603	0.00075	0.00236	0.00309	-11.96407	3.03209	-172.98450	-0.62313	0.11234	0.05703	-0.03512	0.01589	-0.01085	14.13445	-6.42057	175.23988	0.47920	0.36194	-0.10239	0.04423	0.01152	-0.00024	7.38307
188			1.87000	-3.06332	4.99028	19.38061	-0.00197	0.00190	0.00500	-0.00149	-0.00043	-0.00084	92.42430	15.97147	-27.95431	-0.13379	-0.03168	0.03760	-0.03662	0.00251	-0.00571	36.46922	6.04723	11.75878	-0.07968	0.07687	0.02509	0.00302	0.00368	0.00266	-11.99720	2.92238	-172.88362	-0.62468	0.11814	0.05181	-0.02611	0.01855	-0.01201	14.08269	-6.43240	175.21561	0.46439	0.34521	-0.10095	0.04388	0.00840	-0.00601	7.29943
189			1.88000	-3.49339	5.12352	19.48964	-0.00204	0.00194	0.00499	-0.00142	-0.00048	-0.00095	92.29417	16.05213	-27.90233	-0.13227	-0.03121	0.03627	-0.03036	0.00247	-0.00491	36.50229	5.98398	11.72947	-0.07950	0.07271	0.02385	0.00518	0.00517	0.00286	-12.02328	2.80090	-172.76169	-0.63090	0.12254	0.04838	-0.01827	0.02026	-0.01295	14.03442	-6.43103	175.16649	0.44628	0.33378	-0.09868	0.04128	0.00370	-0.00929	7.22739
190			1.89000	-3.88380	5.26187	19.61695	-0.00206	0.00198	0.00493	-0.00126	-0.00049	-0.00108	92.18918	16.12277	-27.85345	-0.13088	-0.03087	0.03429	-0.02428	0.00226	-0.00404	36.55031	5.90000	11.69643	-0.07821	0.06784	0.02251	0.00688	0.00660	0.00348	-12.04308	2.67322	-172.62285	-0.64202	0.12621	0.04585	-0.01166	0.02094	-0.01344	13.98885	-6.41857	175.10721	0.43306	0.32623	-0.09715	0.03962	-0.00073	-0.01003	7.16615
191			1.90000	-4.22290	5.39054	19.76148	-0.00201	0.00199	0.00481	-0.00103	-0.00044	-0.00116	92.10735	16.18376	-27.80956	-0.12980	-0.03077	0.03186	-0.01904	0.00208	-0.00324	36.61090	5.78893	11.65308	-0.07593	0.06246	0.02097	0.00793	0.00774	0.00417	-12.05753	2.54487	-172.47250	-0.65520	0.12769	0.04420	-0.00644	0.02046	-0.01366	13.94242	-6.39993	175.05157	0.42884	0.32118	-0.09645	0.04107	-0.00358	-0.00885	7.11212
192			1.91000	-4.50128	5.49571	19.91329	-0.00191	0.00198	0.00462	-0.00077	-0.00035	-0.00112	92.04488	16.23654	-27.76835	-0.12919	-0.03095	0.02911	-0.01516	0.00211	-0.00255	36.67989	5.65027	11.59784	-0.07322	0.05609	0.01893	0.00826	0.00824	0.00456	-12.06800	2.41970	-172.31467	-0.66639	0.12887	0.04248	-0.00292	0.01950	-0.01354	13.89021	-6.38083	175.00761	0.42726	0.31204	-0.09509	0.04577	-0.00402	-0.00679	7.05992
193			1.92000	-4.71256	5.56837	20.05564	-0.00175	0.00192	0.00438	-0.00050	-0.00022	-0.00094	91.99670	16.28137	-27.72444	-0.12894	-0.03134	0.02606	-0.01290	0.00249	-0.00188	36.75206	5.48914	11.53187	-0.07085	0.04827	0.01629	0.00798	0.00777	0.00446	-12.07612	2.29894	-172.15128	-0.67511	0.13077	0.04070	-0.00124	0.01861	-0.01329	13.82815	-6.36595	174.97517	0.41961	0.29679	-0.09148	0.05200	-0.00215	-0.00511	7.00460
194			1.93000	-4.85479	5.60563	20.16923	-0.00155	0.00183	0.00409	-0.00027	-0.00009	-0.00063	91.95761	16.31601	-27.67073	-0.12893	-0.03184	0.02280	-0.01216	0.00325	-0.00120	36.82254	5.31459	11.45613	-0.06920	0.03971	0.01347	0.00731	0.00644	0.00398	-12.08341	2.18194	-171.98271	-0.68377	0.13356	0.03897	-0.00128	0.01818	-0.01301	13.75490	-6.35746	174.94714	0.40858	0.28015	-0.08715	0.05789	0.00079	-0.00466	6.94314
195			1.94000	-4.93147	5.61054	20.23743	-0.00131	0.00171	0.00376	-0.00010	0.00001	-0.00027	91.92341	16.33748	-27.60053	-0.12896	-0.03231	0.01953	-0.01257	0.00433	-0.00057	36.88792	5.13740	11.37136	-0.06842	0.03160	0.01106	0.00645	0.00473	0.00337	-12.09126	2.06636	-171.80963	-0.69388	0.13506	0.03719	-0.00297	0.01825	-0.01267	13.67250	-6.35451	174.91454	0.39649	0.26534	-0.08326	0.06135	0.00317	-0.00545	6.87551
196			1.95000	-4.95164	5.59090	20.25103	-0.00105	0.00158	0.00342	-0.00000	0.00008	0.00006	91.89125	16.34429	-27.50968	-0.12878	-0.03263	0.01651	-0.01357	0.00552	-0.00007	36.94648	4.96765	11.27885	-0.06842	0.02455	0.00917	0.00558	0.00310	0.00279	-12.10090	1.94876	-171.63324	-0.70133	0.13506	0.03480	-0.00591	0.01906	-0.01210	13.58606	-6.35307	174.87061	0.38759	0.25071	-0.08041	0.06141	0.00371	-0.00721	6.80509
197			1.96000	-4.92954	5.55708	20.21152	-0.00080	0.00144	0.00308	0.00004	0.00010	0.00030	91.85947	16.33572	-27.39850	-0.12811	-0.03265	0.01397	-0.01458	0.00652	0.00030	36.99811	4.81239	11.17909	-0.06867	0.01940	0.00810	0.00483	0.00187	0.00241	-12.11300	1.82470	-171.45366	-0.70420	0.13607	0.03169	-0.00941	0.02093	-0.01135	13.50250	-6.34690	174.81007	0.37905	0.23476	-0.07801	0.05701	0.00204	-0.00974	6.73799
198			1.97000	-4.88301	5.51922	20.13162	-0.00055	0.00132	0.00278	0.00004	0.00010	0.00042	91.82763	16.31222	-27.27229	-0.12689	-0.03236	0.01200	-0.01516	0.00703	0.00054	37.04447	4.67393	11.07220	-0.06887	0.01659	0.00795	0.00432	0.00112	0.00231	-12.12778	1.69027	-171.26881	-0.70662	0.13802	0.02803	-0.01271	0.02354	-0.01045	13.42945	-6.32937	174.72829	0.36841	0.21707	-0.07550	0.04823	-0.00132	-0.01258	6.68134
199			1.98000	-4.83133	5.48481	20.03270	-0.00036	0.00122	0.00254	0.00002	0.00008	0.00041	91.79483	16.27626	-27.14109	-0.12526	-0.03181	0.01065	-0.01524	0.00685	0.00066	37.08801	4.54992	10.95872	-0.06868	0.01647	0.00887	0.00409	0.00075	0.00254	-12.14468	1.54381	-171.07681	-0.70909	0.14016	0.02525	-0.01490	0.02615	-0.00981	13.37290	-6.29577	174.62483	0.35790	0.20195	-0.07277	0.03698	-0.00531	-0.01486	6.64101
200			1.99000	-4.79186	5.45764	19.93985	-0.00023	0.00116	0.00236	0.00001	0.00006	0.00031	91.75953	16.23400	-27.01774	-0.12350	-0.03112	0.00976	-0.01492	0.00594	0.00065	37.13094	4.43497	10.84168	-0.06822	0.01796	0.01034	0.00408	0.00065	0.00291	-12.16233	1.38767	-170.87860	-0.71463	0.14233	0.02460	-0.01522	0.02792	-0.00976	13.33538	-6.24594	174.50629	0.34909	0.19368	-0.06980	0.02559	-0.00884	-0.01554	6.62004
201			2.00000	-4.77726	5.43720	19.87683	-0.00018	0.00112	0.00226	-0.00000	0.00004	0.00015	91.71941	16.19352	-26.91571	-0.12205	-0.03050	0.00917	-0.01438	0.00446	0.00054	37.17454	4.32215	10.72545	-0.06771	0.01948	0.01159	0.00418	0.00078	0.00324	-12.17869	1.22830	-170.67982	-0.72702	0.14442	0.02565	-0.01373	0.02821	-0.00999	13.31475	-6.18605	174.38724	0.34073	0.19340	-0.06720	0.01603	-0.01083	-0.01411	6.61737
202			2.01000	-4.79311	5.42021	19.86030	-0.00020	0.00109	0.00222	-0.00001	0.00003	-0.00004	91.67260	16.16151	-26.84526	-0.12108	-0.03004	0.00862	-0.01390	0.00264	0.00037	37.21893	4.20477	10.61314	-0.06705	0.01980	0.01211	0.00418	0.00107	0.00340	-12.19234	1.07477	-170.48970	-0.74290	0.14209	0.02791	-0.01095	0.02593	-0.01011	13.30528	-6.12810	174.28564	0.33647	0.20207	-0.06606	0.00990	-0.01013	-0.01086	6.62807
203			2.02000	-4.83765	5.40223	19.89672	-0.00025	0.00108	0.00222	-0.00002	0.00003	-0.00024	91.61662	16.14205	-26.81225	-0.12059	-0.02981	0.00798	-0.01396	0.00072	0.00017	37.26197	4.07827	10.50598	-0.06635	0.01842	0.01168	0.00377	0.00133	0.00332	-12.20245	0.93623	-170.31830	-0.75395	0.13869	0.02999	-0.00678	0.02197	-0.00949	13.29932	-6.08678	174.21611	0.33426	0.20673	-0.06434	0.00784	-0.00518	-0.00611	6.64483
204			2.03000	-4.90374	5.37921	19.98149	-0.00033	0.00107	0.00224	-0.00004	0.00003	-0.00040	91.54778	16.13576	-26.81716	-0.12041	-0.02978	0.00724	-0.01498	-0.00106	0.00002	37.29903	3.94153	10.40305	-0.06592	0.01568	0.01052	0.00281	0.00138	0.00305	-12.20793	0.82071	-170.17369	-0.76123	0.13729	0.03109	-0.00015	0.01701	-0.00797	13.28899	-6.07515	174.18576	0.32513	0.20536	-0.06147	0.00984	0.00343	-0.00097	6.65966
205			2.04000	-4.98214	5.34892	20.10100	-0.00041	0.00105	0.00224	-0.00005	0.00004	-0.00050	91.46231	16.14014	-26.85459	-0.12060	-0.03000	0.00653	-0.01712	-0.00240	-0.00007	37.32481	3.79656	10.30250	-0.06594	0.01234	0.00897	0.00132	0.00121	0.00264	-12.20648	0.73538	-170.06128	-0.77015	0.13560	0.03122	0.01035	0.01081	-0.00582	13.26696	-6.10123	174.19408	0.31458	0.20206	-0.05912	0.01527	0.01368	0.00361	6.66562
206			2.05000	-5.06366	5.31207	20.23506	-0.00046	0.00103	0.00221	-0.00005	0.00005	-0.00051	91.35862	16.15035	-26.91234	-0.12118	-0.03045	0.00581	-0.02015	-0.00306	-0.00009	37.33528	3.64794	10.20270	-0.06633	0.00885	0.00728	-0.00051	0.00088	0.00214	-12.19507	0.68623	-169.98407	-0.77655	0.13279	0.03056	0.02409	0.00380	-0.00342	13.22799	-6.16668	174.23628	0.31091	0.19632	-0.05790	0.02282	0.02338	0.00730	6.65820
207			2.06000	-5.14031	5.27245	20.36165	-0.00047	0.00099	0.00212	-0.00005	0.00005	-0.00043	91.23856	16.16089	-26.97398	-0.12219	-0.03110	0.00507	-0.02338	-0.00286	-0.00006	37.32872	3.50218	10.10343	-0.06696	0.00565	0.00575	-0.00237	0.00052	0.00164	-12.17242	0.67622	-169.94273	-0.78127	0.13003	0.02978	0.03730	-0.00303	-0.00113	13.17103	-6.26719	174.30421	0.31255	0.18507	-0.05621	0.03020	0.03022	0.00963	6.63646
208			2.07000	-5.20567	5.23589	20.46134	-0.00045	0.00094	0.00200	-0.00004	0.00004	-0.00029	91.10888	16.16694	-27.02178	-0.12334	-0.03178	0.00422	-0.02573	-0.00180	-0.00001	37.30675	3.36700	10.00625	-0.06792	0.00277	0.00454	-0.00383	0.00021	0.00120	-12.14093	0.70309	-169.93587	-0.78338	0.12714	0.02938	0.04514	-0.00854	0.00089	13.10100	-6.39363	174.38579	0.30915	0.16735	-0.05215	0.03392	0.03261	0.00987	6.60318
209			2.08000	-5.25581	5.20821	20.52229	-0.00040	0.00089	0.00185	-0.00003	0.00003	-0.00014	90.98067	16.16527	-27.04165	-0.12437	-0.03232	0.00318	-0.02621	-0.00014	0.00004	37.27532	3.24981	9.91414	-0.06925	-0.00008	0.00359	-0.00448	-0.00000	0.00084	-12.10614	0.75876	-169.96045	-0.77807	0.12523	0.02879	0.04400	-0.01191	0.00249	13.02736	-6.53385	174.46587	0.29883	0.14328	-0.04602	0.03215	0.03017	0.00800	6.56416
210			2.09000	-5.29004	5.19255	20.54301	-0.00034	0.00085	0.00169	-0.00002	0.00001	-0.00002	90.86584	16.15405	-27.02726	-0.12501	-0.03262	0.00208	-0.02450	0.00168	0.00006	37.24261	3.15648	9.83003	-0.07056	-0.00295	0.00274	-0.00421	-0.00008	0.00053	-12.07510	0.83045	-170.00990	-0.76873	0.12358	0.02604	0.03351	-0.01261	0.00317	12.96181	-6.67371	174.52638	0.28665	0.11750	-0.04152	0.02548	0.02460	0.00505	6.52614
211			2.10000	-5.31038	5.18832	20.53164	-0.00030	0.00082	0.00157	-0.00001	0.00000	0.00005	90.77306	16.13245	-26.98070	-0.12486	-0.03253	0.00123	-0.02094	0.00321	0.00006	37.21569	3.08990	9.75585	-0.07167	-0.00547	0.00188	-0.00321	-0.00001	0.00029	-12.05454	0.90229	-170.07234	-0.76159	0.12300	0.02031	0.01597	-0.01067	0.00260	12.91607	-6.79893	174.54823	0.28068	0.08660	-0.03962	0.01569	0.01665	0.00140	6.49582
212			2.11000	-5.32124	5.19213	20.50275	-0.00027	0.00080	0.00150	-0.00001	-0.00000	0.00008	90.70609	16.09898	-26.91048	-0.12376	-0.03204	0.00080	-0.01632	0.00410	0.00005	37.19878	3.04921	9.69207	-0.07221	-0.00683	0.00124	-0.00178	0.00013	0.00014	-12.04915	0.95833	-170.13283	-0.75932	0.12328	0.01293	-0.00482	-0.00651	0.00138	12.89901	-6.89753	174.51659	0.27869	0.05664	-0.04015	0.00404	0.00915	-0.00277	6.47827
213			2.12000	-5.32949	5.19991	20.47327	-0.00027	0.00080	0.00148	-0.00001	-0.00001	0.00006	90.66392	16.05273	-26.82922	-0.12190	-0.03125	0.00076	-0.01156	0.00424	0.00007	37.19370	3.03001	9.63946	-0.07249	-0.00650	0.00118	-0.00025	0.00021	0.00009	-12.06006	0.98697	-170.17905	-0.76026	0.12342	0.00659	-0.02410	-0.00105	0.00043	12.91385	-6.96176	174.42885	0.27899	0.03678	-0.04229	-0.00753	0.00444	-0.00707	6.47657
214			2.13000	-5.34236	5.20804	20.45755	-0.00030	0.00079	0.00149	-0.00001	-0.00001	0.00001	90.64188	15.99566	-26.74984	-0.11976	-0.03036	0.00096	-0.00742	0.00378	0.00010	37.19962	3.02566	9.60090	-0.07253	-0.00485	0.00166	0.00106	0.00015	0.00007	-12.08426	0.98363	-170.20482	-0.75907	0.12243	0.00190	-0.03730	0.00442	0.00004	12.95653	-6.98949	174.29726	0.28271	0.02597	-0.04521	-0.01694	0.00194	-0.01060	6.49078
215			2.14000	-5.36496	5.21383	20.46396	-0.00037	0.00078	0.00152	-0.00002	-0.00001	-0.00005	90.63344	15.93284	-26.68224	-0.11772	-0.02954	0.00122	-0.00439	0.00296	0.00013	37.21355	3.02875	9.58084	-0.07269	-0.00306	0.00229	0.00193	0.00004	0.00002	-12.11582	0.95144	-170.21092	-0.75728	0.12353	-0.00158	-0.04185	0.00883	0.00003	13.01693	-6.98506	174.14580	0.28239	0.02165	-0.04786	-0.02187	0.00068	-0.01218	6.51756
216			2.15000	-5.39865	5.21572	20.49418	-0.00047	0.00074	0.00153	-0.00003	-0.00000	-0.00011	90.63158	15.86918	-26.63172	-0.11596	-0.02886	0.00128	-0.00273	0.00203	0.00014	37.23102	3.03252	9.58221	-0.07315	-0.00245	0.00260	0.00219	-0.00002	-0.00004	-12.14759	0.89957	-170.20357	-0.75881	0.12511	-0.00359	-0.03778	0.01138	0.00013	13.08107	-6.95892	174.00282	0.28196	0.02707	-0.05127	-0.02131	-0.00004	-0.01154	6.55050
217			2.16000	-5.44128	5.21263	20.54489	-0.00058	0.00069	0.00151	-0.00004	0.00000	-0.00015	90.62892	15.80609	-26.59998	-0.11464	-0.02838	0.00100	-0.00257	0.00112	0.00011	37.24675	3.03183	9.60313	-0.07395	-0.00324	0.00262	0.00175	-0.00011	-0.00009	-12.17317	0.84058	-170.19139	-0.76305	0.12553	-0.00368	-0.02668	0.01148	0.00014	13.13415	-6.92524	173.89310	0.28861	0.03625	-0.05446	-0.01557	-0.00065	-0.00850	6.58146
218			2.17000	-5.48826	5.20417	20.60958	-0.00068	0.00062	0.00146	-0.00005	0.00000	-0.00017	90.61832	15.74158	-26.58601	-0.11379	-0.02809	0.00031	-0.00376	0.00035	0.00004	37.25515	3.02385	9.63721	-0.07498	-0.00485	0.00268	0.00064	-0.00027	-0.00010	-12.18796	0.78793	-170.18303	-0.76956	0.12560	-0.00191	-0.01059	0.00921	0.00004	13.16349	-6.89821	173.83200	0.29826	0.04432	-0.05581	-0.00481	-0.00076	-0.00364	6.60240
219			2.18000	-5.53443	5.19105	20.68045	-0.00073	0.00054	0.00138	-0.00005	0.00001	-0.00017	90.59471	15.67266	-26.58647	-0.11357	-0.02804	-0.00075	-0.00580	-0.00018	-0.00009	37.25265	3.00744	9.67654	-0.07582	-0.00635	0.00317	-0.00077	-0.00044	-0.00010	-12.18902	0.75337	-170.18559	-0.77463	0.12422	0.00081	0.00898	0.00500	0.00001	13.16090	-6.88908	173.82419	0.30314	0.05450	-0.05614	0.00953	-0.00007	0.00164	6.60791
220			2.19000	-5.57517	5.17533	20.74945	-0.00074	0.00046	0.00125	-0.00004	0.00001	-0.00014	90.55727	15.59827	-26.59537	-0.11396	-0.02818	-0.00213	-0.00803	-0.00041	-0.00029	37.23937	2.98268	9.71563	-0.07630	-0.00792	0.00387	-0.00201	-0.00062	-0.00009	-12.17439	0.74539	-170.20462	-0.77791	0.12257	0.00355	0.03044	-0.00016	0.00018	13.12347	-6.90437	173.86511	0.30264	0.06220	-0.05523	0.02463	0.00153	0.00611	6.59657
221			2.20000	-5.60712	5.15981	20.80966	-0.00071	0.00038	0.00110	-0.00003	0.00001	-0.00010	90.50886	15.51920	-26.60547	-0.11472	-0.02846	-0.00370	-0.00997	-0.00034	-0.00053	37.21852	2.95096	9.75175	-0.07635	-0.01049	0.00406	-0.00278	-0.00086	-0.00004	-12.14342	0.76729	-170.24307	-0.78081	0.11956	0.00529	0.05180	-0.00515	0.00050	13.05347	-6.94521	173.94214	0.29850	0.06086	-0.05272	0.03800	0.00329	0.00873	6.57044
222			2.21000	-5.62874	5.14654	20.85633	-0.00065	0.00030	0.00094	-0.00001	0.00000	-0.00006	90.45347	15.43488	-26.61097	-0.11570	-0.02880	-0.00536	-0.01153	-0.00005	-0.00083	37.19419	2.91542	9.78220	-0.07607	-0.01452	0.00339	-0.00309	-0.00109	0.00001	-12.09705	0.81651	-170.30074	-0.78321	0.11599	0.00587	0.07187	-0.00893	0.00079	12.95677	-7.00762	174.03720	0.28970	0.04886	-0.04827	0.04810	0.00396	0.00904	6.53331
223			2.22000	-5.64019	5.13656	20.88663	-0.00056	0.00024	0.00077	-0.00000	0.00000	-0.00003	90.39379	15.34193	-26.60879	-0.11690	-0.02918	-0.00705	-0.01279	0.00037	-0.00122	37.16936	2.88093	9.80246	-0.07573	-0.01912	0.00234	-0.00312	-0.00109	0.00003	-12.03636	0.88576	-170.37517	-0.78704	0.11280	0.00463	0.09074	-0.01102	0.00076	12.84007	-7.08384	174.13182	0.28019	0.03018	-0.04402	0.05534	0.00301	0.00779	6.48976
224			2.23000	-5.64241	5.12990	20.89867	-0.00046	0.00019	0.00061	0.00000	0.00000	-0.00000	90.33179	15.23693	-26.59719	-0.11814	-0.02953	-0.00876	-0.01367	0.00087	-0.00170	37.14561	2.85286	9.80825	-0.07564	-0.02325	0.00141	-0.00296	-0.00068	0.00004	-11.96243	0.96521	-170.46165	-0.79655	0.10825	0.00211	0.10813	-0.01122	0.00038	12.70905	-7.16417	174.21086	0.27258	0.01028	-0.04105	0.06058	0.00110	0.00578	6.44360
225			2.24000	-5.63697	5.12612	20.89190	-0.00036	0.00015	0.00047	0.00000	0.00000	0.00001	90.27006	15.11911	-26.57529	-0.11923	-0.02975	-0.01047	-0.01391	0.00138	-0.00223	37.12468	2.83562	9.79810	-0.07584	-0.02593	0.00117	-0.00251	0.00006	0.00004	-11.87779	1.04477	-170.55293	-0.80682	0.10244	-0.00022	0.12094	-0.00993	-0.00004	12.56902	-7.23863	174.26337	0.26979	-0.00714	-0.03907	0.06453	-0.00072	0.00336	6.39787
226			2.25000	-5.62577	5.12394	20.86784	-0.00025	0.00014	0.00037	0.00000	0.00000	0.00002	90.21224	14.99304	-26.54312	-0.12002	-0.02979	-0.01212	-0.01334	0.00187	-0.00266	37.10930	2.83201	9.77600	-0.07657	-0.02768	0.00124	-0.00167	0.00086	0.00004	-11.78743	1.11612	-170.63963	-0.80979	0.09758	-0.00291	0.12510	-0.00800	-0.00046	12.42597	-7.29839	174.28247	0.26704	-0.01791	-0.03898	0.06583	-0.00150	0.00082	6.35517
227			2.26000	-5.61048	5.12141	20.82956	-0.00016	0.00014	0.00032	0.00000	0.00000	0.00002	90.16175	14.86696	-26.50168	-0.12035	-0.02963	-0.01348	-0.01214	0.00226	-0.00285	37.10205	2.84302	9.74892	-0.07739	-0.02880	0.00130	-0.00056	0.00149	0.00002	-11.69769	1.17404	-170.71262	-0.80896	0.09333	-0.00519	0.12039	-0.00594	-0.00065	12.28617	-7.33743	174.26630	0.25922	-0.01860	-0.04008	0.06319	-0.00110	-0.00178	6.31771
228			2.27000	-5.59272	5.11623	20.78110	-0.00011	0.00015	0.00031	0.00000	0.00000	0.00003	90.11969	14.75060	-26.45338	-0.12026	-0.02929	-0.01408	-0.01073	0.00247	-0.00262	37.10356	2.86766	9.72452	-0.07765	-0.02872	0.00134	0.00055	0.00180	-0.00001	-11.61438	1.21644	-170.76459	-0.80673	0.08765	-0.00631	0.10857	-0.00397	-0.00050	12.15488	-7.35400	174.21783	0.25095	-0.01124	-0.04168	0.05817	-0.00038	-0.00423	6.28713
229			2.28000	-5.57427	5.10733	20.72714	-0.00010	0.00017	0.00036	0.00000	0.00000	0.00003	90.08492	14.65321	-26.40218	-0.11958	-0.02873	-0.01368	-0.00939	0.00242	-0.00203	37.11216	2.90336	9.70974	-0.07774	-0.02747	0.00127	0.00137	0.00172	-0.00004	-11.54185	1.24306	-170.79073	-0.80751	0.08182	-0.00642	0.09175	-0.00233	-0.00018	12.03624	-7.35036	174.14359	0.24014	-0.00132	-0.04240	0.05057	-0.00001	-0.00610	6.26455
230			2.29000	-5.55735	5.09541	20.67330	-0.00017	0.00019	0.00045	0.00000	0.00001	0.00004	90.05495	14.58062	-26.35385	-0.11796	-0.02791	-0.01228	-0.00832	0.00201	-0.00129	37.12453	2.94594	9.70896	-0.07874	-0.02538	0.00106	0.00166	0.00137	-0.00006	-11.48366	1.25471	-170.78896	-0.81219	0.07585	-0.00527	0.07059	-0.00104	0.00013	11.93464	-7.33063	174.05289	0.22748	0.00967	-0.04178	0.04073	-0.00010	-0.00701	6.25128
231			2.30000	-5.54515	5.08298	20.62697	-0.00034	0.00019	0.00058	0.00000	0.00000	0.00004	90.02557	14.53273	-26.31700	-0.11480	-0.02667	-0.01006	-0.00766	0.00113	-0.00067	37.13565	2.99046	9.72237	-0.08250	-0.02221	0.00121	0.00126	0.00089	-0.00009	-11.44292	1.25292	-170.75987	-0.81424	0.07287	-0.00407	0.04645	-0.00007	0.00029	11.85493	-7.29847	173.95651	0.21910	0.01480	-0.04042	0.03029	-0.00044	-0.00692	6.24849
232			2.31000	-5.54284	5.07371	20.59870	-0.00065	0.00017	0.00072	-0.00001	0.00000	0.00002	89.99113	14.50407	-26.30361	-0.11006	-0.02507	-0.00710	-0.00732	-0.00019	-0.00029	37.14008	3.03200	9.74678	-0.09111	-0.01712	0.00247	0.00005	0.00041	-0.00019	-11.42005	1.23950	-170.70813	-0.81171	0.07225	-0.00238	0.02503	0.00077	0.00025	11.79990	-7.25685	173.86650	0.21234	0.02094	-0.03906	0.02006	-0.00101	-0.00594	6.25707
233			2.32000	-5.55617	5.07107	20.60054	-0.00113	0.00010	0.00087	-0.00004	-0.00000	-0.00003	89.94707	14.48625	-26.32602	-0.10390	-0.02321	-0.00350	-0.00685	-0.00171	-0.00010	37.13341	3.06648	9.77751	-0.10714	-0.00939	0.00563	-0.00210	0.00007	-0.00043	-11.41008	1.21702	-170.64421	-0.80493	0.07312	-0.00066	0.01289	0.00158	0.00008	11.76701	-7.20879	173.79585	0.21314	0.03110	-0.03960	0.01207	-0.00202	-0.00444	6.27656
234			2.33000	-5.58904	5.07762	20.64132	-0.00178	-0.00001	0.00102	-0.00012	0.00000	-0.00011	89.89371	14.47187	-26.39098	-0.09645	-0.02117	0.00053	-0.00559	-0.00303	0.00001	37.11420	3.09157	9.81040	-0.13281	0.00053	0.01075	-0.00523	0.00000	-0.00071	-11.40436	1.18875	-170.58200	-0.79850	0.07549	0.00040	0.01182	0.00233	-0.00004	11.74899	-7.15769	173.75507	0.22492	0.03855	-0.04161	0.00680	-0.00304	-0.00243	6.30487
235			2.34000	-5.64206	5.09439	20.72336	-0.00259	-0.00015	0.00119	-0.00024	0.00001	-0.00020	89.83827	14.45536	-26.49557	-0.08801	-0.01901	0.00475	-0.00307	-0.00379	0.00015	37.08479	3.10664	9.84180	-0.16766	0.01210	0.01764	-0.00864	0.00020	-0.00091	-11.39542	1.15869	-170.53360	-0.79597	0.07859	0.00144	0.01805	0.00284	-0.00011	11.73833	-7.10661	173.74826	0.24075	0.04537	-0.04393	0.00357	-0.00400	-0.00018	6.33854
236			2.35000	-5.71283	5.12038	20.84177							89.79489	14.43426	-26.62702							37.05197	3.11221	9.86918							-11.37995	1.13091	-170.50436							11.73001	-7.05793	173.77124							6.37318
237			2.36000	-5.79569	5.15264	20.98508							89.78242	14.41001	-26.76447							37.02533	3.10914	9.89122							-11.35864	1.10923	-170.49216							11.72105	-7.01403	173.81493							6.40392
[truncated: 11 more columns]
