# Supplementary material for: Analysis of the impact of different landing heights and lateralities on lower limb joint load based on statistical parametric mapping
Source: PLoS One. 2025 May 30;20(5):e0324656. doi: 10.1371/journal.pone.0324656 (PMC12124505; doi:10.1371/journal.pone.0324656)
Supplement: S1 File — (ZIP) [file pone.0324656.s001.zip › Original data/020/右前30.txt]

	C:\Users\dell\Documents\Qualisys-GAIT1214\Data\zhuhaozhe_zhuhaozhe_2023-11-23_wjn019\2023-11-23\2023-11-23_unspecified\Gait LB - CAST 2.c3d	C:\Users\dell\Documents\Qualisys-GAIT1214\Data\zhuhaozhe_zhuhaozhe_2023-11-23_wjn019\2023-11-23\2023-11-23_unspecified\Gait LB - CAST 2.c3d	C:\Users\dell\Documents\Qualisys-GAIT1214\Data\zhuhaozhe_zhuhaozhe_2023-11-23_wjn019\2023-11-23\2023-11-23_unspecified\Gait LB - CAST 2.c3d	C:\Users\dell\Documents\Qualisys-GAIT1214\Data\zhuhaozhe_zhuhaozhe_2023-11-23_wjn019\2023-11-23\2023-11-23_unspecified\Gait LB - CAST 2.c3d	C:\Users\dell\Documents\Qualisys-GAIT1214\Data\zhuhaozhe_zhuhaozhe_2023-11-23_wjn019\2023-11-23\2023-11-23_unspecified\Gait LB - CAST 2.c3d	C:\Users\dell\Documents\Qualisys-GAIT1214\Data\zhuhaozhe_zhuhaozhe_2023-11-23_wjn019\2023-11-23\2023-11-23_unspecified\Gait LB - CAST 2.c3d	C:\Users\dell\Documents\Qualisys-GAIT1214\Data\zhuhaozhe_zhuhaozhe_2023-11-23_wjn019\2023-11-23\2023-11-23_unspecified\Gait LB - CAST 2.c3d	C:\Users\dell\Documents\Qualisys-GAIT1214\Data\zhuhaozhe_zhuhaozhe_2023-11-23_wjn019\2023-11-23\2023-11-23_unspecified\Gait LB - CAST 2.c3d	C:\Users\dell\Documents\Qualisys-GAIT1214\Data\zhuhaozhe_zhuhaozhe_2023-11-23_wjn019\2023-11-23\2023-11-23_unspecified\Gait LB - CAST 2.c3d	C:\Users\dell\Documents\Qualisys-GAIT1214\Data\zhuhaozhe_zhuhaozhe_2023-11-23_wjn019\2023-11-23\2023-11-23_unspecified\Gait LB - CAST 2.c3d	C:\Users\dell\Documents\Qualisys-GAIT1214\Data\zhuhaozhe_zhuhaozhe_2023-11-23_wjn019\2023-11-23\2023-11-23_unspecified\Gait LB - CAST 2.c3d	C:\Users\dell\Documents\Qualisys-GAIT1214\Data\zhuhaozhe_zhuhaozhe_2023-11-23_wjn019\2023-11-23\2023-11-23_unspecified\Gait LB - CAST 2.c3d	C:\Users\dell\Documents\Qualisys-GAIT1214\Data\zhuhaozhe_zhuhaozhe_2023-11-23_wjn019\2023-11-23\2023-11-23_unspecified\Gait LB - CAST 2.c3d	C:\Users\dell\Documents\Qualisys-GAIT1214\Data\zhuhaozhe_zhuhaozhe_2023-11-23_wjn019\2023-11-23\2023-11-23_unspecified\Gait LB - CAST 2.c3d	C:\Users\dell\Documents\Qualisys-GAIT1214\Data\zhuhaozhe_zhuhaozhe_2023-11-23_wjn019\2023-11-23\2023-11-23_unspecified\Gait LB - CAST 2.c3d	C:\Users\dell\Documents\Qualisys-GAIT1214\Data\zhuhaozhe_zhuhaozhe_2023-11-23_wjn019\2023-11-23\2023-11-23_unspecified\Gait LB - CAST 2.c3d	C:\Users\dell\Documents\Qualisys-GAIT1214\Data\zhuhaozhe_zhuhaozhe_2023-11-23_wjn019\2023-11-23\2023-11-23_unspecified\Gait LB - CAST 2.c3d	C:\Users\dell\Documents\Qualisys-GAIT1214\Data\zhuhaozhe_zhuhaozhe_2023-11-23_wjn019\2023-11-23\2023-11-23_unspecified\Gait LB - CAST 2.c3d	C:\Users\dell\Documents\Qualisys-GAIT1214\Data\zhuhaozhe_zhuhaozhe_2023-11-23_wjn019\2023-11-23\2023-11-23_unspecified\Gait LB - CAST 2.c3d	C:\Users\dell\Documents\Qualisys-GAIT1214\Data\zhuhaozhe_zhuhaozhe_2023-11-23_wjn019\2023-11-23\2023-11-23_unspecified\Gait LB - CAST 2.c3d	C:\Users\dell\Documents\Qualisys-GAIT1214\Data\zhuhaozhe_zhuhaozhe_2023-11-23_wjn019\2023-11-23\2023-11-23_unspecified\Gait LB - CAST 2.c3d	C:\Users\dell\Documents\Qualisys-GAIT1214\Data\zhuhaozhe_zhuhaozhe_2023-11-23_wjn019\2023-11-23\2023-11-23_unspecified\Gait LB - CAST 2.c3d	C:\Users\dell\Documents\Qualisys-GAIT1214\Data\zhuhaozhe_zhuhaozhe_2023-11-23_wjn019\2023-11-23\2023-11-23_unspecified\Gait LB - CAST 2.c3d	C:\Users\dell\Documents\Qualisys-GAIT1214\Data\zhuhaozhe_zhuhaozhe_2023-11-23_wjn019\2023-11-23\2023-11-23_unspecified\Gait LB - CAST 2.c3d	C:\Users\dell\Documents\Qualisys-GAIT1214\Data\zhuhaozhe_zhuhaozhe_2023-11-23_wjn019\2023-11-23\2023-11-23_unspecified\Gait LB - CAST 2.c3d	C:\Users\dell\Documents\Qualisys-GAIT1214\Data\zhuhaozhe_zhuhaozhe_2023-11-23_wjn019\2023-11-23\2023-11-23_unspecified\Gait LB - CAST 2.c3d	C:\Users\dell\Documents\Qualisys-GAIT1214\Data\zhuhaozhe_zhuhaozhe_2023-11-23_wjn019\2023-11-23\2023-11-23_unspecified\Gait LB - CAST 2.c3d	C:\Users\dell\Documents\Qualisys-GAIT1214\Data\zhuhaozhe_zhuhaozhe_2023-11-23_wjn019\2023-11-23\2023-11-23_unspecified\Gait LB - CAST 2.c3d	C:\Users\dell\Documents\Qualisys-GAIT1214\Data\zhuhaozhe_zhuhaozhe_2023-11-23_wjn019\2023-11-23\2023-11-23_unspecified\Gait LB - CAST 2.c3d	C:\Users\dell\Documents\Qualisys-GAIT1214\Data\zhuhaozhe_zhuhaozhe_2023-11-23_wjn019\2023-11-23\2023-11-23_unspecified\Gait LB - CAST 2.c3d	C:\Users\dell\Documents\Qualisys-GAIT1214\Data\zhuhaozhe_zhuhaozhe_2023-11-23_wjn019\2023-11-23\2023-11-23_unspecified\Gait LB - CAST 2.c3d	C:\Users\dell\Documents\Qualisys-GAIT1214\Data\zhuhaozhe_zhuhaozhe_2023-11-23_wjn019\2023-11-23\2023-11-23_unspecified\Gait LB - CAST 2.c3d	C:\Users\dell\Documents\Qualisys-GAIT1214\Data\zhuhaozhe_zhuhaozhe_2023-11-23_wjn019\2023-11-23\2023-11-23_unspecified\Gait LB - CAST 2.c3d	C:\Users\dell\Documents\Qualisys-GAIT1214\Data\zhuhaozhe_zhuhaozhe_2023-11-23_wjn019\2023-11-23\2023-11-23_unspecified\Gait LB - CAST 2.c3d	C:\Users\dell\Documents\Qualisys-GAIT1214\Data\zhuhaozhe_zhuhaozhe_2023-11-23_wjn019\2023-11-23\2023-11-23_unspecified\Gait LB - CAST 2.c3d	C:\Users\dell\Documents\Qualisys-GAIT1214\Data\zhuhaozhe_zhuhaozhe_2023-11-23_wjn019\2023-11-23\2023-11-23_unspecified\Gait LB - CAST 2.c3d	C:\Users\dell\Documents\Qualisys-GAIT1214\Data\zhuhaozhe_zhuhaozhe_2023-11-23_wjn019\2023-11-23\2023-11-23_unspecified\Gait LB - CAST 2.c3d	C:\Users\dell\Documents\Qualisys-GAIT1214\Data\zhuhaozhe_zhuhaozhe_2023-11-23_wjn019\2023-11-23\2023-11-23_unspecified\Gait LB - CAST 2.c3d	C:\Users\dell\Documents\Qualisys-GAIT1214\Data\zhuhaozhe_zhuhaozhe_2023-11-23_wjn019\2023-11-23\2023-11-23_unspecified\Gait LB - CAST 2.c3d	C:\Users\dell\Documents\Qualisys-GAIT1214\Data\zhuhaozhe_zhuhaozhe_2023-11-23_wjn019\2023-11-23\2023-11-23_unspecified\Gait LB - CAST 2.c3d	C:\Users\dell\Documents\Qualisys-GAIT1214\Data\zhuhaozhe_zhuhaozhe_2023-11-23_wjn019\2023-11-23\2023-11-23_unspecified\Gait LB - CAST 2.c3d	C:\Users\dell\Documents\Qualisys-GAIT1214\Data\zhuhaozhe_zhuhaozhe_2023-11-23_wjn019\2023-11-23\2023-11-23_unspecified\Gait LB - CAST 2.c3d	C:\Users\dell\Documents\Qualisys-GAIT1214\Data\zhuhaozhe_zhuhaozhe_2023-11-23_wjn019\2023-11-23\2023-11-23_unspecified\Gait LB - CAST 2.c3d	C:\Users\dell\Documents\Qualisys-GAIT1214\Data\zhuhaozhe_zhuhaozhe_2023-11-23_wjn019\2023-11-23\2023-11-23_unspecified\Gait LB - CAST 2.c3d	C:\Users\dell\Documents\Qualisys-GAIT1214\Data\zhuhaozhe_zhuhaozhe_2023-11-23_wjn019\2023-11-23\2023-11-23_unspecified\Gait LB - CAST 2.c3d	C:\Users\dell\Documents\Qualisys-GAIT1214\Data\zhuhaozhe_zhuhaozhe_2023-11-23_wjn019\2023-11-23\2023-11-23_unspecified\Gait LB - CAST 2.c3d	C:\Users\dell\Documents\Qualisys-GAIT1214\Data\zhuhaozhe_zhuhaozhe_2023-11-23_wjn019\2023-11-23\2023-11-23_unspecified\Gait LB - CAST 2.c3d	C:\Users\dell\Documents\Qualisys-GAIT1214\Data\zhuhaozhe_zhuhaozhe_2023-11-23_wjn019\2023-11-23\2023-11-23_unspecified\Gait LB - CAST 2.c3d	C:\Users\dell\Documents\Qualisys-GAIT1214\Data\zhuhaozhe_zhuhaozhe_2023-11-23_wjn019\2023-11-23\2023-11-23_unspecified\Gait LB - CAST 2.c3d
	CD	ZD	TIME	Right Ankle Angles	Right Ankle Angles	Right Ankle Angles	Right Ankle Moment	Right Ankle Moment	Right Ankle Moment	Right Ankle Power	Right Ankle Power	Right Ankle Power	Right GRF	Right GRF	Right GRF	Right Knee Angles	Right Knee Angles	Right Knee Angles	Right Knee Power	Right Knee Power	Right Knee Power	Right Knee Power	Right Knee Power	Right Knee Power	Right Hip Angles	Right Hip Angles	Right Hip Angles	Right Hip Moment	Right Hip Moment	Right Hip Moment	Right Hip Power	Right Hip Power	Right Hip Power	RANKLE	RANKLE	RANKLE	RKNEE	RKNEE	RKNEE	RHIP	RHIP	RHIP	Left Ankle Angles	Left Ankle Angles	Left Ankle Angles	Left Ankle Moment	Left Ankle Moment	Left Ankle Moment	Left Ankle Power
	EVENT_LABEL	EVENT_LABEL	FRAME_NUMBERS	LINK_MODEL_BASED	LINK_MODEL_BASED	LINK_MODEL_BASED	LINK_MODEL_BASED	LINK_MODEL_BASED	LINK_MODEL_BASED	LINK_MODEL_BASED	LINK_MODEL_BASED	LINK_MODEL_BASED	LINK_MODEL_BASED	LINK_MODEL_BASED	LINK_MODEL_BASED	LINK_MODEL_BASED	LINK_MODEL_BASED	LINK_MODEL_BASED	LINK_MODEL_BASED	LINK_MODEL_BASED	LINK_MODEL_BASED	LINK_MODEL_BASED	LINK_MODEL_BASED	LINK_MODEL_BASED	LINK_MODEL_BASED	LINK_MODEL_BASED	LINK_MODEL_BASED	LINK_MODEL_BASED	LINK_MODEL_BASED	LINK_MODEL_BASED	LINK_MODEL_BASED	LINK_MODEL_BASED	LINK_MODEL_BASED	LINK_MODEL_BASED	LINK_MODEL_BASED	LINK_MODEL_BASED	LINK_MODEL_BASED	LINK_MODEL_BASED	LINK_MODEL_BASED	LINK_MODEL_BASED	LINK_MODEL_BASED	LINK_MODEL_BASED	LINK_MODEL_BASED	LINK_MODEL_BASED	LINK_MODEL_BASED	LINK_MODEL_BASED	LINK_MODEL_BASED	LINK_MODEL_BASED	LINK_MODEL_BASED
	ORIGINAL	ORIGINAL	ORIGINAL	ORIGINAL	ORIGINAL	ORIGINAL	ORIGINAL	ORIGINAL	ORIGINAL	ORIGINAL	ORIGINAL	ORIGINAL	ORIGINAL	ORIGINAL	ORIGINAL	ORIGINAL	ORIGINAL	ORIGINAL	ORIGINAL	ORIGINAL	ORIGINAL	ORIGINAL	ORIGINAL	ORIGINAL	ORIGINAL	ORIGINAL	ORIGINAL	ORIGINAL	ORIGINAL	ORIGINAL	ORIGINAL	ORIGINAL	ORIGINAL	ORIGINAL	ORIGINAL	ORIGINAL	ORIGINAL	ORIGINAL	ORIGINAL	ORIGINAL	ORIGINAL	ORIGINAL	ORIGINAL	ORIGINAL	ORIGINAL	ORIGINAL	ORIGINAL	ORIGINAL	ORIGINAL
ITEM	X	X	X	X	Y	Z	X	Y	Z	X	Y	Z	X	Y	Z	X	Y	Z	X	Y	Z	X	Y	Z	X	Y	Z	X	Y	Z	X	Y	Z	X	Y	Z	X	Y	Z	X	Y	Z	X	Y	Z	X	Y	Z	X
1	0.77000	0.88000	0.00000	-1.93487	7.67074	9.82743							-0.00000	0.00000	0.00000	4.96484	1.13978	-16.28547							33.88156	1.79718	5.35959																10.45091	-8.82364	6.03111
2			0.01000	-1.95568	7.67742	9.84425							-0.00000	0.00000	0.00000	5.08220	1.12259	-16.35366							33.85537	1.79805	5.43885							0.55805	1.64345	1.83143	-0.61910	11.63746	-7.46469	-2.79049	2.80931	7.08366	10.56714	-8.77043	6.11613
3			0.02000	-1.97551	7.68388	9.86028	-0.01109	-0.00155	-0.00021	-0.00031	0.00002	0.00000	-0.00000	0.00000	0.00000	5.20128	1.11005	-16.42172	-0.01070	0.00014	0.00000	-0.01070	0.00014	0.00000	33.82655	1.79615	5.51402	-0.21781	0.00760	0.01080	-0.01101	0.00056	-0.00106	0.47039	1.44406	1.56553	-0.20865	11.71861	-7.03619	-2.85942	3.16428	6.29452	10.69534	-8.67918	6.22874	-0.00963	0.00073	0.00007	0.00192
4			0.03000	-1.99116	7.68831	9.87241	-0.01108	-0.00155	-0.00020	-0.00021	0.00001	0.00000	-0.00000	0.00000	0.00000	5.31927	1.10383	-16.48403	-0.01025	0.00008	0.00000	-0.01025	0.00008	0.00000	33.79305	1.79007	5.57929	-0.21465	0.00739	0.01086	-0.01329	0.00050	-0.00081	0.24663	1.02585	0.98741	0.16120	11.46485	-6.00653	-2.82144	3.75968	4.86871	10.83430	-8.53783	6.37442	-0.00970	0.00072	0.00020	0.00201
5			0.04000	-2.00000	7.68932	9.87828	-0.01110	-0.00154	-0.00019	-0.00009	-0.00000	0.00000	-0.00000	0.00000	0.00000	5.43207	1.10397	-16.53447	-0.00955	0.00001	0.00000	-0.00955	0.00001	0.00000	33.75204	1.77867	5.62800	-0.21326	0.00658	0.01036	-0.01645	0.00038	-0.00043	-0.08790	0.46703	0.23378	0.36913	10.79042	-4.52618	-2.69436	4.55319	2.88129	10.98095	-8.34018	6.55236	-0.00976	0.00068	0.00022	0.00204
6			0.05000	-2.00093	7.68595	9.87732	-0.01112	-0.00154	-0.00019	0.00003	-0.00002	-0.00000	-0.00000	0.00000	0.00000	5.53547	1.10870	-16.56970	-0.00857	-0.00002	-0.00000	-0.00857	-0.00002	-0.00000	33.70232	1.76075	5.65580	-0.21315	0.00549	0.00944	-0.01974	0.00026	-0.00003	-0.47981	-0.06687	-0.51455	0.33771	9.70625	-2.93713	-2.58086	5.35599	0.61302	11.12924	-8.08816	6.75587	-0.00980	0.00062	0.00013	0.00197
7			0.06000	-1.99538	7.67807	9.87043	-0.01116	-0.00154	-0.00022	0.00011	-0.00003	-0.00000	-0.00000	0.00000	0.00000	5.62596	1.11472	-16.58977	-0.00733	-0.00003	-0.00000	-0.00733	-0.00003	-0.00000	33.64487	1.73529	5.66184	-0.21367	0.00409	0.00810	-0.02247	0.00016	0.00028	-0.79715	-0.36231	-1.14774	-0.00751	8.26571	-1.48240	-2.58256	5.99441	-1.65699	11.27031	-7.79136	6.97499	-0.00983	0.00053	-0.00005	0.00176
8			0.07000	-1.98725	7.66694	9.85851	-0.01120	-0.00156	-0.00027	0.00009	-0.00003	-0.00001	-0.00000	0.00000	0.00000	5.70067	1.11765	-16.59562	-0.00587	0.00001	0.00000	-0.00587	0.00001	0.00000	33.58204	1.70120	5.64757	-0.21456	0.00246	0.00650	-0.02428	0.00008	0.00046	-0.86750	-0.23984	-1.64236	-0.72800	6.55556	-0.18164	-2.72711	6.37997	-3.78711	11.39480	-7.46480	7.19933	-0.00984	0.00044	-0.00029	0.00144
9			0.08000	-1.98208	7.65512	9.84215	-0.01125	-0.00160	-0.00035	-0.00001	-0.00003	-0.00001	-0.00000	0.00000	0.00000	5.75794	1.11310	-16.58741	-0.00438	0.00007	0.00001	-0.00438	0.00007	0.00001	33.51659	1.65797	5.61491	-0.21599	0.00076	0.00481	-0.02513	0.00002	0.00051	-0.64717	0.28958	-2.01486	-1.75800	4.81864	1.07005	-2.95696	6.50041	-5.72382	11.49595	-7.12518	7.42096	-0.00981	0.00034	-0.00055	0.00105
10			0.09000	-1.98363	7.64467	9.82175	-0.01130	-0.00166	-0.00045	-0.00015	-0.00003	-0.00002	-0.00000	0.00000	0.00000	5.79956	1.09908	-16.56437	-0.00324	0.00010	0.00002	-0.00324	0.00010	0.00002	33.45110	1.60598	5.56587	-0.21796	-0.00069	0.00329	-0.02513	-0.00002	0.00044	-0.30994	0.94337	-2.29949	-2.82608	3.48215	2.38646	-3.17262	6.39274	-7.40547	11.57144	-6.78741	7.63541	-0.00976	0.00024	-0.00079	0.00067
11			0.10000	-1.99127	7.63573	9.79809	-0.01133	-0.00172	-0.00057	-0.00025	-0.00003	-0.00002	-0.00000	0.00000	0.00000	5.83176	1.07786	-16.52573	-0.00272	0.00010	0.00004	-0.00272	0.00010	0.00004	33.38759	1.54702	5.50287	-0.21990	-0.00183	0.00196	-0.02444	-0.00004	0.00031	-0.06013	1.41839	-2.48498	-3.63235	2.88339	3.76530	-3.26325	6.11829	-8.71812	11.62395	-6.46358	7.84015	-0.00969	0.00015	-0.00097	0.00037
12			0.11000	-2.00224	7.62760	9.77279	-0.01135	-0.00179	-0.00069	-0.00030	-0.00003	-0.00003	-0.00000	0.00000	0.00000	5.86246	1.05389	-16.47220	-0.00281	0.00006	0.00005	-0.00281	0.00006	0.00005	33.32743	1.48433	5.42937	-0.22096	-0.00291	0.00064	-0.02326	-0.00005	0.00011	0.04887	1.68003	-2.47531	-4.05923	2.99181	5.01737	-3.13982	5.76559	-9.50474	11.66037	-6.16279	8.03272	-0.00958	0.00007	-0.00109	0.00022
13			0.12000	-2.01540	7.61994	9.74876	-0.01136	-0.00185	-0.00081	-0.00035	-0.00003	-0.00003	-0.00000	0.00000	0.00000	5.89713	1.03069	-16.40729	-0.00323	0.00002	0.00006	-0.00323	0.00002	0.00006	33.27090	1.42244	5.35018	-0.22099	-0.00373	-0.00052	-0.02207	-0.00004	-0.00009	0.07775	1.89942	-2.18150	-4.14592	3.46995	5.89630	-2.78743	5.45806	-9.62459	11.68982	-5.89078	8.21039	-0.00947	0.00001	-0.00113	0.00022
14			0.13000	-2.03184	7.61291	9.72905	-0.01137	-0.00191	-0.00091	-0.00042	-0.00002	-0.00003	-0.00000	0.00000	0.00000	5.93717	1.01007	-16.33633	-0.00365	-0.00001	0.00006	-0.00365	-0.00001	0.00006	33.21691	1.36582	5.27141	-0.22019	-0.00415	-0.00137	-0.02141	-0.00002	-0.00022	0.07903	2.23139	-1.62504	-3.96980	3.93579	6.29352	-2.28005	5.33002	-9.04037	11.72132	-5.64948	8.37112	-0.00935	-0.00003	-0.00110	0.00034
15			0.14000	-2.05355	7.60648	9.71587	-0.01139	-0.00195	-0.00098	-0.00052	-0.00002	-0.00002	-0.00000	0.00000	0.00000	5.98066	0.99281	-16.26463	-0.00385	-0.00002	0.00005	-0.00385	-0.00002	0.00005	33.16307	1.31783	5.19924	-0.21901	-0.00409	-0.00178	-0.02168	0.00000	-0.00025	0.01253	2.69756	-0.90887	-3.58621	4.13095	6.25838	-1.72035	5.46726	-7.86987	11.76155	-5.43812	8.51393	-0.00924	-0.00005	-0.00103	0.00054
16			0.15000	-2.08154	7.59952	9.71043	-0.01143	-0.00197	-0.00101	-0.00062	-0.00003	-0.00000	-0.00000	0.00000	0.00000	6.02393	0.97946	-16.19635	-0.00369	-0.00001	0.00005	-0.00369	-0.00001	0.00005	33.10654	1.28016	5.13831	-0.21782	-0.00373	-0.00181	-0.02306	0.00002	-0.00020	-0.20985	3.20402	-0.14684	-3.03553	3.93406	5.89379	-1.19887	5.90653	-6.35530	11.81333	-5.25443	8.63876	-0.00915	-0.00007	-0.00094	0.00074
17			0.16000	-2.11529	7.59014	9.71307	-0.01149	-0.00197	-0.00099	-0.00070	-0.00004	0.00001	-0.00000	0.00000	0.00000	6.06267	0.97038	-16.13460	-0.00313	-0.00000	0.00004	-0.00313	-0.00000	0.00004	33.04417	1.25277	5.09090	-0.21652	-0.00310	-0.00149	-0.02547	0.00001	-0.00012	-0.60635	3.61026	0.57752	-2.36082	3.32451	5.25069	-0.80195	6.62357	-4.77808	11.87576	-5.09512	8.74654	-0.00909	-0.00008	-0.00085	0.00091
18			0.17000	-2.15270	7.57703	9.72340	-0.01154	-0.00194	-0.00091	-0.00074	-0.00005	0.00002	-0.00000	0.00000	0.00000	6.09284	0.96552	-16.08232	-0.00216	0.00000	0.00002	-0.00216	0.00000	0.00002	32.97353	1.23379	5.05694	-0.21498	-0.00221	-0.00085	-0.02858	0.00001	-0.00005	-1.05605	3.83818	1.20064	-1.63738	2.30735	4.30497	-0.61002	7.53875	-3.37837	11.94625	-4.95590	8.83951	-0.00903	-0.00009	-0.00075	0.00103
19			0.18000	-2.19186	7.56065	9.74002	-0.01158	-0.00190	-0.00079	-0.00074	-0.00005	0.00003	-0.00000	0.00000	0.00000	6.11035	0.96371	-16.04270	-0.00085	0.00000	0.00001	-0.00085	0.00000	0.00001	32.89302	1.22002	5.03467	-0.21312	-0.00089	0.00013	-0.03185	-0.00000	0.00000	-1.34574	3.89200	1.65017	-0.96782	0.92134	3.00140	-0.66134	8.50936	-2.29800	12.02159	-4.83129	8.92095	-0.00899	-0.00010	-0.00065	0.00109
20			0.19000	-2.23113	7.54351	9.76027	-0.01157	-0.00183	-0.00065	-0.00071	-0.00005	0.00002	-0.00000	0.00000	0.00000	6.11213	0.96276	-16.01925	0.00060	-0.00000	0.00000	0.00060	-0.00000	0.00000	32.80304	1.20788	5.02151	-0.21130	0.00088	0.00141	-0.03461	0.00001	0.00004	-1.36249	3.73688	1.80695	-0.38943	-0.64427	1.34171	-0.90428	9.34677	-1.57584	12.09837	-4.71481	8.99494	-0.00898	-0.00010	-0.00056	0.00110
21			0.20000	-2.26779	7.52794	9.77997	-0.01153	-0.00176	-0.00050	-0.00062	-0.00004	0.00002	-0.00000	0.00000	0.00000	6.09791	0.96115	-16.01489	0.00187	0.00001	-0.00000	0.00187	0.00001	-0.00000	32.70575	1.19487	5.01451	-0.20989	0.00308	0.00294	-0.03632	0.00005	0.00006	-1.22648	3.25899	1.53285	0.18404	-2.05973	-0.54206	-1.20180	9.88296	-1.21274	12.17329	-4.60055	9.06429	-0.00899	-0.00011	-0.00048	0.00106
22			0.21000	-2.29711	7.51406	9.79430	-0.01146	-0.00168	-0.00037	-0.00045	-0.00004	0.00001	-0.00000	0.00000	0.00000	6.07093	0.95962	-16.03093	0.00274	0.00001	0.00000	0.00274	0.00001	0.00000	32.60497	1.17995	5.01006	-0.20866	0.00500	0.00430	-0.03656	0.00009	0.00010	-1.15844	2.42143	0.80282	0.84652	-3.07100	-2.42163	-1.42070	10.00343	-1.24487	12.24461	-4.48467	9.12829	-0.00903	-0.00012	-0.00041	0.00103
23			0.22000	-2.31491	7.50002	9.79947	-0.01136	-0.00162	-0.00029	-0.00023	-0.00004	0.00000	-0.00000	0.00000	0.00000	6.03571	0.96008	-16.06629	0.00323	0.00001	0.00000	0.00323	0.00001	0.00000	32.50520	1.16287	5.00360	-0.20735	0.00616	0.00518	-0.03518	0.00011	0.00017	-1.26736	1.40128	-0.22537	1.54541	-3.66146	-4.04530	-1.48169	9.67447	-1.75981	12.31324	-4.36586	9.18274	-0.00909	-0.00012	-0.00037	0.00104
24			0.23000	-2.32018	7.48382	9.79415	-0.01125	-0.00159	-0.00027	-0.00003	-0.00005	-0.00000	-0.00000	0.00000	0.00000	5.99586	0.96343	-16.11714	0.00345	0.00001	-0.00000	0.00345	0.00001	-0.00000	32.41096	1.14356	4.98938	-0.20574	0.00659	0.00558	-0.03240	0.00007	0.00028	-1.49458	0.47968	-1.27913	2.11706	-3.97087	-5.18842	-1.37009	8.95747	-2.81430	12.38331	-4.24418	9.22303	-0.00915	-0.00013	-0.00036	0.00114
25			0.24000	-2.31542	7.46477	9.77962	-0.01113	-0.00157	-0.00029	0.00010	-0.00006	-0.00001	-0.00000	0.00000	0.00000	5.95341	0.96913	-16.17729	0.00355	0.00000	-0.00001	0.00355	0.00000	-0.00001	32.32557	1.12173	4.96170	-0.20356	0.00669	0.00570	-0.02881	0.00000	0.00043	-1.65752	-0.10643	-2.10334	2.38444	-4.16087	-5.69846	-1.11064	8.02246	-4.28917	12.46066	-4.12042	9.24766	-0.00918	-0.00015	-0.00039	0.00132
26			0.25000	-2.30570	7.44451	9.75878	-0.01099	-0.00156	-0.00033	0.00012	-0.00005	-0.00001	-0.00000	0.00000	0.00000	5.90915	0.97500	-16.23917	0.00361	0.00001	-0.00003	0.00361	0.00001	-0.00003	32.25020	1.09770	4.91731	-0.20068	0.00682	0.00569	-0.02521	-0.00008	0.00057	-1.55236	-0.23776	-2.55036	2.23636	-4.34293	-5.55488	-0.77430	7.09460	-5.80491	12.55018	-3.99595	9.25942	-0.00918	-0.00017	-0.00045	0.00154
27			0.26000	-2.29699	7.42641	9.73500	-0.01085	-0.00156	-0.00039	0.00006	-0.00005	-0.00002	-0.00000	0.00000	0.00000	5.86318	0.97815	-16.29573	0.00362	0.00003	-0.00003	0.00362	0.00003	-0.00003	32.18363	1.07242	4.85821	-0.19770	0.00728	0.00573	-0.02232	-0.00016	0.00067	-1.12967	0.02294	-2.60525	1.74657	-4.50160	-4.87555	-0.46538	6.36299	-6.88310	12.65477	-3.87319	9.26416	-0.00913	-0.00019	-0.00053	0.00180
28			0.27000	-2.29336	7.41330	9.71133	-0.01070	-0.00155	-0.00044	-0.00004	-0.00003	-0.00002	-0.00000	0.00000	0.00000	5.81655	0.97729	-16.34203	0.00349	0.00004	-0.00003	0.00349	0.00004	-0.00003	32.12318	1.04743	4.79093	-0.19525	0.00815	0.00594	-0.02041	-0.00022	0.00073	-0.57228	0.44946	-2.36154	1.17249	-4.46919	-3.82616	-0.23632	5.88895	-7.27519	12.77620	-3.75540	9.26877	-0.00903	-0.00021	-0.00061	0.00204
29			0.28000	-2.29546	7.40546	9.69007	-0.01057	-0.00154	-0.00047	-0.00013	-0.00002	-0.00002	-0.00000	0.00000	0.00000	5.77221	0.97410	-16.37541	0.00314	0.00004	-0.00003	0.00314	0.00004	-0.00003	32.06634	1.02426	4.72254	-0.19335	0.00917	0.00622	-0.01929	-0.00027	0.00074	-0.12518	0.84351	-1.94843	0.73575	-4.11644	-2.56669	-0.07182	5.63119	-7.04782	12.91486	-3.64727	9.27752	-0.00889	-0.00022	-0.00067	0.00227
30			0.29000	-2.30233	7.40117	9.67270	-0.01046	-0.00151	-0.00047	-0.00020	-0.00001	-0.00001	-0.00000	0.00000	0.00000	5.73333	0.97115	-16.39510	0.00264	0.00003	-0.00001	0.00264	0.00003	-0.00001	32.01123	1.00420	4.65819	-0.19175	0.01002	0.00648	-0.01881	-0.00030	0.00069	0.09624	1.17779	-1.47054	0.45907	-3.51332	-1.23839	0.08427	5.55542	-6.41549	13.07044	-3.55425	9.29108	-0.00873	-0.00022	-0.00069	0.00248
31			0.30000	-2.31336	7.39818	9.65988	-0.01039	-0.00148	-0.00044	-0.00026	-0.00001	-0.00001	-0.00000	0.00000	0.00000	5.70143	0.96978	-16.40128	0.00209	0.00000	0.00000	0.00209	0.00000	0.00000	31.95606	0.98842	4.60051	-0.19035	0.01061	0.00669	-0.01897	-0.00032	0.00062	0.10960	1.49839	-1.03810	0.23103	-2.82162	0.10125	0.28175	5.66468	-5.60026	13.24249	-3.48067	9.30887	-0.00858	-0.00022	-0.00068	0.00268
32			0.31000	-2.32814	7.39459	9.65081	-0.01036	-0.00145	-0.00039	-0.00031	-0.00001	-0.00001	-0.00000	0.00000	0.00000	5.67672	0.96979	-16.39380	0.00159	-0.00001	0.00001	0.00159	-0.00001	0.00001	31.89892	0.97773	4.55012	-0.18914	0.01095	0.00683	-0.01978	-0.00034	0.00053	-0.02325	1.80869	-0.73764	-0.03999	-2.17729	1.44447	0.51865	5.96888	-4.77937	13.43033	-3.42860	9.33105	-0.00847	-0.00021	-0.00065	0.00286
33			0.32000	-2.34599	7.38904	9.64419	-0.01036	-0.00141	-0.00034	-0.00036	-0.00002	-0.00000	-0.00000	0.00000	0.00000	5.65824	0.97039	-16.37259	0.00122	-0.00003	0.00003	0.00122	-0.00003	0.00003	31.83784	0.97216	4.50630	-0.18835	0.01115	0.00697	-0.02124	-0.00036	0.00045	-0.26424	2.08199	-0.52225	-0.36343	-1.69279	2.69154	0.72250	6.45629	-4.06108	13.63250	-3.39793	9.35771	-0.00842	-0.00020	-0.00061	0.00304
34			0.33000	-2.36626	7.38063	9.64001	-0.01038	-0.00138	-0.00029	-0.00038	-0.00002	-0.00000	-0.00000	0.00000	0.00000	5.64397	0.97049	-16.33936	0.00101	-0.00003	0.00003	0.00101	-0.00003	0.00003	31.77112	0.97048	4.46805	-0.18771	0.01129	0.00708	-0.02308	-0.00036	0.00038	-0.61012	2.27337	-0.26103	-0.71223	-1.42991	3.66443	0.80417	7.05341	-3.47318	13.84729	-3.38694	9.38738	-0.00842	-0.00019	-0.00058	0.00322
35			0.34000	-2.38789	7.36863	9.63956	-0.01041	-0.00134	-0.00023	-0.00039	-0.00003	0.00000	-0.00000	0.00000	0.00000	5.63165	0.96894	-16.29765	0.00094	-0.00002	0.00003	0.00094	-0.00002	0.00003	31.69817	0.97084	4.43464	-0.18580	0.01184	0.00741	-0.02476	-0.00034	0.00034	-1.04182	2.33063	-0.02136	-1.08326	-1.37719	4.34778	0.70208	7.65015	-2.96779	14.07378	-3.39255	9.41800	-0.00847	-0.00019	-0.00054	0.00342
36			0.35000	-2.40901	7.35247	9.64147	-0.01044	-0.00131	-0.00016	-0.00034	-0.00004	0.00000	-0.00000	0.00000	0.00000	5.61948	0.96469	-16.24946	0.00091	0.00001	0.00003	0.00091	0.00001	0.00003	31.61944	0.97105	4.40634	-0.18483	0.01246	0.00775	-0.02617	-0.00028	0.00030	-1.58756	2.15725	0.24435	-1.43829	-1.38333	4.58169	0.41446	8.12479	-2.47196	14.31321	-3.41088	9.44797	-0.00854	-0.00018	-0.00052	0.00367
37			0.36000	-2.42680	7.33133	9.64815	-0.01045	-0.00126	-0.00007	-0.00025	-0.00005	0.00000	-0.00000	0.00000	0.00000	5.60806	0.95702	-16.20166	0.00080	0.00006	0.00002	0.00080	0.00006	0.00002	31.53676	0.96959	4.38382	-0.18208	0.01373	0.00849	-0.02662	-0.00019	0.00027	-2.20628	1.73339	0.36686	-1.77826	-1.29966	4.45183	0.01317	8.37762	-1.95781	14.56923	-3.43875	9.47611	-0.00862	-0.00018	-0.00050	0.00398
38			0.37000	-2.43845	7.30493	9.65473	-0.01044	-0.00122	0.00002	-0.00013	-0.00006	-0.00000	-0.00000	0.00000	0.00000	5.59851	0.94561	-16.15461	0.00061	0.00010	0.00002	0.00061	0.00010	0.00002	31.45257	0.96574	4.36743	-0.18072	0.01500	0.00930	-0.02642	-0.00008	0.00023	-2.80980	1.16088	0.09162	-2.09919	-1.07739	4.20615	-0.39889	8.36551	-1.47734	14.84551	-3.47399	9.50181	-0.00868	-0.00018	-0.00048	0.00432
39			0.38000	-2.44241	7.27306	9.65821	-0.01041	-0.00117	0.00012	-0.00000	-0.00007	-0.00000	-0.00000	0.00000	0.00000	5.59240	0.93099	-16.11037	0.00032	0.00014	0.00001	0.00032	0.00014	0.00001	31.36968	0.95956	4.35625	-0.18024	0.01623	0.01019	-0.02552	0.00003	0.00022	-3.39607	0.57119	-0.44898	-2.30032	-0.70859	3.78167	-0.73091	8.08915	-1.16030	15.14272	-3.51568	9.52485	-0.00871	-0.00018	-0.00045	0.00463
40			0.39000	-2.43895	7.23549	9.65624	-0.01037	-0.00112	0.00022	0.00010	-0.00008	0.00000	-0.00000	0.00000	0.00000	5.59073	0.91459	-16.07097	0.00000	0.00017	0.00000	0.00000	0.00017	0.00000	31.29066	0.95127	4.34764	-0.18026	0.01736	0.01112	-0.02411	0.00010	0.00025	-3.96063	0.12006	-1.16187	-2.31217	-0.26206	3.20665	-0.96570	7.62926	-1.16248	15.45742	-3.56389	9.54285	-0.00870	-0.00018	-0.00043	0.00487
41			0.40000	-2.42994	7.19192	9.64752	-0.01032	-0.00107	0.00030	0.00016	-0.00009	0.00001	-0.00000	0.00000	0.00000	5.59354	0.89830	-16.03818	-0.00029	0.00017	-0.00000	-0.00029	0.00017	-0.00000	31.21675	0.94042	4.33762	-0.18022	0.01814	0.01186	-0.02263	0.00014	0.00036	-4.49587	-0.09540	-1.95481	-2.09396	0.16701	2.53200	-1.15922	7.15521	-1.57104	15.78511	-3.61972	9.54995	-0.00867	-0.00017	-0.00039	0.00504
42			0.41000	-2.41793	7.14227	9.63144	-0.01027	-0.00103	0.00036	0.00019	-0.00010	0.00001	-0.00000	0.00000	0.00000	5.59983	0.88432	-16.01313	-0.00051	0.00014	-0.00000	-0.00051	0.00014	-0.00000	31.14718	0.92584	4.32215	-0.17973	0.01852	0.01229	-0.02165	0.00016	0.00055	-4.98157	-0.11447	-2.80386	-1.62526	0.54045	1.83602	-1.41000	6.85322	-2.32800	16.12313	-3.68433	9.54035	-0.00862	-0.00015	-0.00033	0.00517
43			0.42000	-2.40415	7.08686	9.60711	-0.01021	-0.00100	0.00040	0.00021	-0.00010	0.00002	-0.00000	0.00000	0.00000	5.60881	0.87518	-15.99606	-0.00071	0.00006	-0.00000	-0.00071	0.00006	-0.00000	31.07937	0.90574	4.29887	-0.17873	0.01872	0.01244	-0.02145	0.00020	0.00077	-5.40203	-0.11169	-3.75356	-0.93421	0.92718	1.19192	-1.79458	6.81642	-3.23751	16.47027	-3.75771	9.51149	-0.00857	-0.00013	-0.00026	0.00529
44			0.43000	-2.38759	7.02638	9.57314	-0.01015	-0.00098	0.00042	0.00026	-0.00011	0.00003	-0.00000	0.00000	0.00000	5.62092	0.87300	-15.98656	-0.00096	-0.00004	-0.00000	-0.00096	-0.00004	-0.00000	31.01054	0.87876	4.26787	-0.17753	0.01901	0.01244	-0.02206	0.00030	0.00097	-5.77619	-0.27880	-4.81860	-0.09746	1.42292	0.59675	-2.32130	7.04617	-4.05172	16.82517	-3.83792	9.46471	-0.00853	-0.00011	-0.00018	0.00538
45			0.44000	-2.36560	6.96135	9.52860	-0.01012	-0.00096	0.00041	0.00036	-0.00012	0.00003	-0.00000	0.00000	0.00000	5.63747	0.87902	-15.98466	-0.00128	-0.00015	0.00000	-0.00128	-0.00015	0.00000	30.93798	0.84438	4.23152	-0.17664	0.01931	0.01225	-0.02340	0.00045	0.00110	-6.17974	-0.71510	-5.94944	0.76944	2.04854	0.00364	-2.94123	7.49278	-4.57824	17.18587	-3.92134	9.40397	-0.00851	-0.00008	-0.00010	0.00545
46			0.45000	-2.33521	6.89142	9.47340	-0.01009	-0.00094	0.00038	0.00050	-0.00012	0.00004	-0.00000	0.00000	0.00000	5.65960	0.89300	-15.99042	-0.00163	-0.00024	0.00000	-0.00163	-0.00024	0.00000	30.85984	0.80324	4.19331	-0.17618	0.01949	0.01186	-0.02531	0.00063	0.00113	-6.69019	-1.39459	-7.08463	1.50329	2.71615	-0.59966	-3.59104	8.10875	-4.70520	17.55045	-4.00324	9.33477	-0.00851	-0.00006	-0.00003	0.00550
47			0.46000	-2.29433	6.81569	9.40808	-0.01009	-0.00092	0.00034	0.00066	-0.00013	0.00004	-0.00000	0.00000	0.00000	5.68727	0.91275	-16.00343	-0.00194	-0.00028	-0.00000	-0.00194	-0.00028	-0.00000	30.77437	0.75659	4.15737	-0.17609	0.01921	0.01116	-0.02763	0.00084	0.00103	-7.31472	-2.16705	-8.15146	1.87823	3.26519	-1.19127	-4.21884	8.83580	-4.37695	17.91743	-4.07934	9.26317	-0.00850	-0.00003	0.00004	0.00553
48			0.47000	-2.24321	6.73341	9.33386	-0.01010	-0.00091	0.00029	0.00081	-0.00014	0.00004	-0.00000	0.00000	0.00000	5.71903	0.93329	-16.02245	-0.00212	-0.00023	-0.00001	-0.00212	-0.00023	-0.00001	30.68088	0.70624	4.12800	-0.17614	0.01851	0.01022	-0.03001	0.00102	0.00084	-7.96896	-2.80563	-9.03150	1.65123	3.53086	-1.75943	-4.77564	9.56801	-3.59152	18.28598	-4.14636	9.19547	-0.00850	-0.00001	0.00010	0.00555
49			0.48000	-2.18487	6.64491	9.25314	-0.01010	-0.00089	0.00023	0.00089	-0.00015	0.00003	-0.00000	0.00000	0.00000	5.75225	0.94733	-16.04594	-0.00216	-0.00008	-0.00001	-0.00216	-0.00008	-0.00001	30.57977	0.65424	4.10917	-0.17633	0.01792	0.00941	-0.03219	0.00120	0.00061	-8.58440	-3.18438	-9.62284	0.74582	3.49040	-2.25355	-5.23363	10.22759	-2.42904	18.65603	-4.20200	9.13736	-0.00850	0.00001	0.00014	0.00556
50			0.49000	-2.12262	6.55061	9.16888	-0.01008	-0.00088	0.00017	0.00096	-0.00015	0.00002	-0.00000	0.00000	0.00000	5.78525	0.94851	-16.07148	-0.00220	0.00013	-0.00002	-0.00220	0.00013	-0.00002	30.47195	0.60235	4.10356	-0.17687	0.01816	0.00918	-0.03425	0.00143	0.00040	-9.24221	-3.45517	-9.95926	-0.59270	3.40548	-2.48012	-5.60307	10.81633	-1.05529	19.02763	-4.24437	9.09282	-0.00849	0.00002	0.00016	0.00556
51			0.50000	-2.05619	6.44959	9.08316	-0.01003	-0.00087	0.00012	0.00106	-0.00016	0.00002	-0.00000	0.00000	0.00000	5.82008	0.93560	-16.09485	-0.00244	0.00031	-0.00002	-0.00244	0.00031	-0.00002	30.35786	0.55146	4.11205	-0.17729	0.01936	0.00960	-0.03637	0.00172	0.00021	-10.08274	-3.90539	-10.18807	-1.93769	3.65802	-2.16020	-5.92097	11.42851	0.32502	19.40054	-4.27246	9.06408	-0.00847	0.00003	0.00017	0.00554
52			0.51000	-1.98234	6.33998	8.99665	-0.00997	-0.00087	0.00006	0.00120	-0.00018	0.00001	-0.00000	0.00000	0.00000	5.86174	0.91242	-16.10986	-0.00293	0.00042	-0.00001	-0.00293	0.00042	-0.00001	30.23660	0.50157	4.13353	-0.17696	0.02104	0.01035	-0.03881	0.00207	0.00004	-11.09805	-4.62248	-10.41890	-3.02441	4.37967	-1.11872	-6.22132	12.19431	1.52951	19.77438	-4.28595	9.05142	-0.00844	0.00004	0.00017	0.00551
53			0.52000	-1.89874	6.22098	8.90931	-0.00991	-0.00088	-0.00001	0.00136	-0.00019	-0.00000	-0.00000	0.00000	0.00000	5.91429	0.88375	-16.10981	-0.00355	0.00046	0.00002	-0.00355	0.00046	0.00002	30.10606	0.45206	4.16545	-0.17575	0.02235	0.01093	-0.04179	0.00235	-0.00011	-12.13894	-5.44960	-10.66057	-3.90750	5.36518	0.66344	-6.48428	13.21132	2.40850	20.14837	-4.28584	9.05355	-0.00840	0.00004	0.00014	0.00546
54			0.53000	-1.80560	6.09314	8.82106	-0.00987	-0.00090	-0.00011	0.00152	-0.00021	-0.00002	-0.00000	0.00000	0.00000	5.97884	0.85178	-16.08782	-0.00410	0.00046	0.00007	-0.00410	0.00046	0.00007	29.96354	0.40266	4.20363	-0.17383	0.02264	0.01096	-0.04539	0.00243	-0.00017	-13.10565	-6.23213	-10.91814	-4.82013	6.29865	3.20678	-6.60425	14.52429	2.80578	20.52073	-4.27470	9.07164	-0.00840	0.00003	0.00010	0.00540
55			0.54000	-1.70389	5.95711	8.73131	-0.00986	-0.00093	-0.00024	0.00166	-0.00023	-0.00004	-0.00000	0.00000	0.00000	6.05387	0.81581	-16.03576	-0.00446	0.00045	0.00016	-0.00446	0.00045	0.00016	29.80630	0.35406	4.24187	-0.17075	0.02165	0.01030	-0.04945	0.00219	-0.00011	-14.02220	-6.97693	-11.29543	-5.99938	6.92586	6.66315	-6.43107	16.16762	2.56458	20.88937	-4.25545	9.11468	-0.00854	0.00003	0.00007	0.00538
56			0.55000	-1.59332	5.81273	8.63796	-0.00984	-0.00098	-0.00041	0.00183	-0.00026	-0.00007	-0.00000	0.00000	0.00000	6.13618	0.77297	-15.94282	-0.00452	0.00044	0.00030	-0.00452	0.00044	0.00030	29.63128	0.30821	4.27212	-0.16607	0.01927	0.00888	-0.05373	0.00161	0.00004	-14.95737	-7.80427	-11.98753	-7.66334	7.06270	11.31100	-5.80033	18.18029	1.52951	21.25250	-4.22946	9.20029	-0.00888	0.00001	0.00008	0.00543
57			0.56000	-1.47173	5.65920	8.53684	-0.00979	-0.00105	-0.00062	0.00202	-0.00029	-0.00011	-0.00000	0.00000	0.00000	6.22140	0.71834	-15.79465	-0.00426	0.00043	0.00054	-0.00426	0.00043	0.00054	29.43532	0.26837	4.28431	-0.15983	0.01547	0.00672	-0.05793	0.00078	0.00023	-15.92033	-8.83733	-13.14946	-9.98311	6.56036	17.42733	-4.58234	20.55209	-0.48111	21.60761	-4.19387	9.35013	-0.00945	-0.00001	0.00014	0.00551
58			0.57000	-1.33600	5.49614	8.42291	-0.00967	-0.00112	-0.00086	0.00223	-0.00033	-0.00018	-0.00000	0.00000	0.00000	6.30409	0.64570	-15.57444	-0.00370	0.00037	0.00089	-0.00370	0.00037	0.00089	29.21595	0.23825	4.26623	-0.15185	0.01065	0.00400	-0.06137	0.00003	0.00032	-16.80691	-10.11698	-14.82783	-12.99940	5.34927	25.18485	-2.76214	23.17207	-3.64286	21.94859	-4.14037	9.58281	-0.01025	-0.00006	0.00026	0.00549
59			0.58000	-1.18350	5.32473	8.29087	-0.00941	-0.00119	-0.00112	0.00243	-0.00037	-0.00027	-0.00000	0.00000	0.00000	6.37868	0.54910	-15.26435	-0.00294	0.00022	0.00136	-0.00294	0.00022	0.00136	28.97252	0.22072	4.20449	-0.14229	0.00542	0.00103	-0.06338	-0.00032	0.00015	-17.41537	-11.54684	-16.91039	-16.57769	3.50573	34.55095	-0.51065	25.85701	-8.01417	22.26173	-4.05635	9.90646	-0.01121	-0.00014	0.00043	0.00512
60			0.59000	-1.01407	5.14841	8.13737	-0.00897	-0.00125	-0.00136	0.00252	-0.00039	-0.00038	-0.00000	0.00000	0.00000	6.44078	0.42447	-14.84879	-0.00215	-0.00005	0.00191	-0.00215	-0.00005	0.00191	28.70621	0.21614	4.08685	-0.13149	0.00043	-0.00188	-0.06355	-0.00005	-0.00043	-17.48748	-12.87110	-18.99543	-20.41688	1.25958	45.11326	1.82274	28.41325	-13.38785	22.52332	-3.92647	10.31588	-0.01221	-0.00027	0.00063	0.00405
61			0.60000	-0.83210	4.97346	7.96431	-0.00832	-0.00128	-0.00155	0.00243	-0.00038	-0.00047	-0.00000	0.00000	0.00000	6.48815	0.27072	-14.31913	-0.00145	-0.00042	0.00240	-0.00145	-0.00042	0.00240	28.41981	0.22194	3.90585	-0.11998	-0.00385	-0.00451	-0.06182	0.00073	-0.00144	-16.76576	-13.66524	-20.36383	-24.08395	-1.04532	56.00506	3.79341	30.64845	-19.18092	22.70271	-3.73149	10.79796	-0.01308	-0.00043	0.00086	0.00204
62			0.61000	-0.64839	4.80875	7.78172	-0.00746	-0.00127	-0.00165	0.00209	-0.00035	-0.00051	-0.00000	0.00000	0.00000	6.52127	0.09061	-13.67833	-0.00096	-0.00084	0.00262	-0.00096	-0.00084	0.00262	28.11746	0.23286	3.66283	-0.10814	-0.00753	-0.00685	-0.05846	0.00177	-0.00276	-15.02689	-13.34131	-20.22389	-27.10200	-3.03577	65.96463	4.95362	32.46391	-24.46496	22.76835	-3.44591	11.34021	-0.01364	-0.00062	0.00107	-0.00091
63			0.62000	-0.48105	4.66550	7.60631	-0.00637	-0.00123	-0.00166	0.00147	-0.00028	-0.00046	-0.00000	0.00000	0.00000	6.54308	-0.10975	-12.94419	-0.00067	-0.00132	0.00235	-0.00067	-0.00132	0.00235	27.80254	0.24205	3.37042	-0.09615	-0.01143	-0.00920	-0.05406	0.00293	-0.00431	-12.13646	-11.11390	-18.06169	-29.08327	-4.46090	73.46770	4.96038	33.94750	-28.24964	22.69365	-3.04115	11.93537	-0.01376	-0.00082	0.00122	-0.00445
64			0.63000	-0.35695	4.55542	7.45750	-0.00506	-0.00115	-0.00154	0.00065	-0.00018	-0.00033	-0.00000	0.00000	0.00000	6.55703	-0.32256	-12.15089	-0.00052	-0.00184	0.00146	-0.00052	-0.00184	0.00146	27.47583	0.24202	3.05045	-0.08505	-0.01624	-0.01173	-0.04971	0.00399	-0.00591	-8.06991	-5.96812	-13.66575	-29.83041	-5.30174	76.86991	3.65784	35.29511	-29.88045	22.46282	-2.49627	12.58168	-0.01334	-0.00100	0.00129	-0.00783
65			0.64000	-0.31350	4.49018	7.35553	-0.00350	-0.00101	-0.00127	-0.00017	-0.00007	-0.00016	-0.00000	0.00000	0.00000	6.56508	-0.54055	-11.34911	-0.00034	-0.00230	0.00009	-0.00034	-0.00230	0.00009	27.13555	0.22541	2.72844	-0.07328	-0.02114	-0.01370	-0.04475	0.00433	-0.00694	-2.88527	3.33479	-7.42623	-29.35426	-5.84035	75.18354	1.12838	36.67376	-29.27299	22.07795	-1.80828	13.27802	-0.01235	-0.00113	0.00126	-0.01013
66			0.65000	-0.39977	4.47960	7.31166	-0.00166	-0.00079	-0.00085	-0.00052	0.00003	-0.00001	-0.00000	0.00000	0.00000	6.56480	-0.75748	-10.59208	-0.00007	-0.00268	-0.00145	-0.00007	-0.00268	-0.00145	26.77862	0.18606	2.42694	-0.06590	-0.02618	-0.01511	-0.04228	0.00366	-0.00729	3.08667	17.88693	0.41840	-27.65348	-6.38198	67.74181	-2.36318	38.15086	-26.81713	21.56721	-0.99798	14.01374	-0.01091	-0.00120	0.00112	-0.01061
67			0.66000	-0.67323	4.52886	7.34204	0.00046	-0.00051	-0.00034	0.00031	0.00007	0.00004	-0.00000	0.00000	0.00000	6.55196	-0.96642	-9.94316	0.00024	-0.00289	-0.00251	0.00024	-0.00289	-0.00251	26.40220	0.11936	2.16228	-0.06057	-0.02948	-0.01521	-0.04078	0.00171	-0.00668	9.20953	38.24157	9.88238	-24.61958	-6.88737	54.07125	-6.53604	39.50926	-22.99287	20.98815	-0.10806	14.75928	-0.00925	-0.00120	0.00086	-0.00929
68			0.67000	-1.19376	4.63519	7.46018	0.00274	-0.00016	0.00016	0.00314	0.00004	-0.00005	-0.00000	0.00000	0.00000	6.52451	-1.15790	-9.46494	0.00030	-0.00287	-0.00247	0.00030	-0.00287	-0.00247	26.00809	0.02155	1.94649	-0.05682	-0.03037	-0.01405	-0.03929	-0.00118	-0.00536	14.63670	64.09989	20.46777	-20.18429	-6.67635	34.60434	-11.23738	39.94267	-18.20472	20.41956	0.80739	15.46472	-0.00771	-0.00116	0.00052	-0.00692
69			0.68000	-2.01232	4.78395	7.67518	0.00493	0.00023	0.00056	0.00826	-0.00007	-0.00025	-0.00000	0.00000	0.00000	6.49180	-1.31936	-9.21286	0.00001	-0.00256	-0.00112	0.00001	-0.00256	-0.00112	25.60992	-0.11254	1.78847	-0.05446	-0.02969	-0.01223	-0.03666	-0.00440	-0.00392	18.31828	93.89859	31.30662	-14.54640	-4.37873	11.00786	-16.39785	38.15072	-13.13075	19.94183	1.69783	16.06820	-0.00655	-0.00113	0.00016	-0.00442
70			0.69000	-3.15663	4.94508	7.98609	0.00661	0.00060	0.00076	0.01468	-0.00018	-0.00045	-0.00000	0.00000	0.00000	6.48033	-1.43749	-9.21767	0.00028	-0.00200	0.00103	0.00028	-0.00200	0.00103	25.23617	-0.29064	1.68896	-0.05346	-0.02871	-0.01046	-0.03193	-0.00764	-0.00285	19.05612	124.70821	41.17852	-8.35735	1.55797	-13.42247	-21.86617	33.00099	-8.92894	19.61683	2.52560	16.50914	-0.00585	-0.00113	-0.00017	-0.00222
71			0.70000	-4.61641	5.07202	8.37872	0.00729	0.00090	0.00072	0.01973	-0.00018	-0.00052	-0.00000	0.00000	0.00000	6.53370	-1.50231	-9.47031	0.00363	-0.00133	0.00293	0.00363	-0.00133	0.00293	24.92480	-0.52161	1.63623	-0.05221	-0.02841	-0.00932	-0.02379	-0.01087	-0.00237	15.69361	152.35291	48.79839	-2.60396	12.40622	-34.51855	-27.31055	24.16398	-6.74262	19.47792	3.26482	16.74183	-0.00549	-0.00114	-0.00045	-0.00035
72			0.71000	-6.33052	5.10712	8.82372	0.00649	0.00098	0.00044	0.01970	-0.00002	-0.00035	-0.00000	0.00000	0.00000	6.70860	-1.50995	-9.91893	0.01357	-0.00070	0.00367	0.01357	-0.00070	0.00367	24.71327	-0.81132	1.60929	-0.04994	-0.02981	-0.00936	-0.01286	-0.01447	-0.00257	7.49360	171.54012	52.96653	1.66534	28.92434	-48.30102	-32.19398	12.28052	-7.14673	19.53184	3.89495	16.74432	-0.00522	-0.00111	-0.00072	0.00124
73			0.72000	-8.17501	4.99499	9.27637	0.00380	0.00070	-0.00007	0.01179	0.00017	0.00005	-0.00000	0.00000	0.00000	7.06897	-1.46413	-10.47471	0.03220	-0.00004	0.00303	0.03220	-0.00004	0.00303	24.62904	-1.15845	1.58380	-0.04984	-0.03559	-0.01175	-0.00130	-0.01990	-0.00389	-5.56338	176.03212	52.58635	3.58488	51.16470	-51.49662	-35.78047	-1.16229	-10.28349	19.76520	4.39776	16.52067	-0.00483	-0.00103	-0.00098	0.00239
74			0.73000	-9.95617	4.69943	9.67904	-0.00101	-0.00009	-0.00081	-0.00279	-0.00005	0.00058	-0.00000	0.00000	0.00000	7.67731	-1.37625	-11.01914	0.05641	0.00109	0.00170	0.05641	0.00109	0.00170	24.68196	-1.55170	1.53243	-0.05793	-0.04881	-0.01803	0.01199	-0.02852	-0.00760	-22.99208	159.30568	46.74771	2.74220	78.33609	-41.86310	-37.17842	-14.18664	-16.13715	20.14840	4.76124	16.09847	-0.00423	-0.00089	-0.00123	0.00292
75			0.74000	-11.41600	4.21179	9.96875	-0.00790	-0.00143	-0.00177	-0.01565	-0.00132	0.00096	-0.00000	0.00000	0.00000	8.58517	-1.26379	-11.41688	0.07521	0.00360	0.00067	0.07521	0.00360	0.00067	24.86197	-1.96854	1.42553	-0.08050	-0.06953	-0.02880	0.03335	-0.03794	-0.01537	-44.43098	115.94883	34.90495	-0.51264	109.12997	-18.88251	-35.53151	-25.13822	-24.12118	20.63941	4.98409	15.52337	-0.00346	-0.00070	-0.00145	0.00283
76			0.75000	-12.25607	3.54436	10.08544	-0.01634	-0.00310	-0.00281	-0.01095	-0.00396	0.00078	-0.00000	0.00000	0.00000	9.82974	-1.14583	-11.53840	0.07081	0.00895	-0.00015	0.07081	0.00895	-0.00015	25.14692	-2.37645	1.24123	-0.12411	-0.09262	-0.04258	0.07298	-0.04080	-0.02707	-69.73891	43.90580	17.00023	-4.88557	142.34477	15.38484	-30.25644	-33.62671	-32.43677	21.19317	5.07770	14.85252	-0.00263	-0.00049	-0.00168	0.00233
77			0.76000	-12.18767	2.71608	9.97792	-0.02498	-0.00453	-0.00367	0.02664	-0.00735	-0.00031	-0.00000	0.00000	0.00000	11.43597	-1.03622	-11.29128	0.02418	0.01855	-0.00296	0.02418	0.01855	-0.00296	25.51783	-2.73529	0.98127	-0.19624	-0.10851	-0.05575	0.14597	-0.03041	-0.03777	-98.00362	-52.37293	-6.29270	-8.43976	177.05370	55.91655	-21.16856	-40.85290	-38.26139	21.77497	5.06571	14.14550	-0.00180	-0.00029	-0.00197	0.00165
78			0.77000	-11.01743	1.74156	9.61194	0.17826	0.03302	0.01418	-0.53069	0.06410	0.00726	0.01162	-0.01935	0.20586	13.41722	-0.93958	-10.64967	0.36815	-0.01760	-0.00630	0.36815	-0.01760	-0.00630	25.97316	-3.00098	0.67899	-0.06741	0.06402	0.03572	0.06166	0.00526	0.02188	-126.27762	-159.11171	-32.63031	-9.66593	212.24171	95.21758	-8.36102	-49.13066	-38.94648	22.36649	4.97887	13.45065	-0.00097	-0.00009	-0.00232	0.00091
79			0.78000	-8.75259	0.62816	8.99316	0.51155	0.08591	0.01556	-2.39110	0.18892	0.01434	0.02953	-0.17898	0.72934	15.77217	-0.85629	-9.67363	-1.77856	-0.18750	0.13130	-1.77856	-0.18750	0.13130	26.53571	-3.12749	0.39066	-0.78379	0.57810	0.15917	0.89235	-0.08327	0.06722	-149.18758	-254.78537	-56.71735	-8.95820	246.57475	124.88935	8.02987	-60.98633	-33.54067	22.95934	4.84635	12.79291	-0.00010	0.00009	-0.00264	0.00009
80			0.79000	-5.65000	-0.60618	8.20176	1.20026	0.13069	0.04409	-6.94474	0.30338	0.05195	0.05766	-0.27452	1.58016	18.48210	-0.79688	-8.50704	-2.84779	-0.46589	0.34864	-2.84779	-0.46589	0.34864	27.25051	-3.06926	0.17062	-0.47497	1.27171	0.44743	0.68721	-0.50802	0.06039	-159.95752	-318.63763	-70.96994	-8.99061	278.82538	138.51573	27.64027	-78.26168	-23.81354	23.54370	4.68923	12.17553	0.00085	0.00028	-0.00281	-0.00077
81			0.80000	-2.13853	-1.89209	7.39957	1.85865	0.06307	0.07471	-11.40975	0.14006	0.08723	0.01443	-0.33535	2.60628	21.51551	-0.79010	-7.34277	-5.67533	-0.49001	0.42441	-5.67533	-0.49001	0.42441	28.17489	-2.79057	0.04040	0.07293	1.50481	0.60484	-0.13473	-1.02649	-0.10639	-153.08151	-340.72495	-69.61952	-12.74608	308.06543	134.87099	49.08722	-101.15788	-13.76296	24.10189	4.52025	11.59609	0.00185	0.00045	-0.00272	-0.00158
82			0.81000	1.34324	-3.08846	6.77116	2.23092	-0.07750	0.11268	-12.96625	-0.14414	0.09932	-0.11874	-0.36003	3.45176	24.82897	-0.86983	-6.35738	-10.93927	-0.21585	0.20550	-10.93927	-0.21585	0.20550	29.35730	-2.28384	-0.02586	0.50276	1.01798	0.53738	-1.15387	-0.98656	-0.22695	-127.68230	-325.03030	-53.38521	-20.69243	332.01022	118.89474	69.40688	-126.83786	-7.45743	24.60854	4.34761	11.06314	0.00285	0.00058	-0.00232	-0.00213
83			0.82000	4.47725	-4.02718	6.43196	2.32582	-0.15105	0.14369	-11.73244	-0.19662	0.06132	-0.18955	-0.40372	3.64189	28.34209	-1.05282	-5.64683	-16.17293	-0.04563	0.09528	-16.17293	-0.04563	0.09528	30.79917	-1.58441	-0.08883	0.34974	0.76614	0.49061	-0.93497	-0.93157	-0.26576	-89.12087	-284.42310	-29.26950	-30.17679	344.90186	98.22965	84.69405	-148.52780	-6.71864	25.03200	4.17632	10.59717	0.00378	0.00064	-0.00161	-0.00220
84			0.83000	7.10210	-4.59741	6.39051	2.25193	-0.11286	0.17252	-9.22802	-0.07782	-0.01167	-0.10748	-0.49919	3.27380	31.89891	-1.32862	-5.21599	-19.02735	0.11269	0.21442	-19.02735	0.11269	0.21442	32.41553	-0.76932	-0.21198	-0.41271	1.37660	0.65628	1.16576	-1.89080	-0.34243	-46.80705	-233.43071	-4.53065	-37.93887	338.93512	76.98263	91.79243	-157.31018	-10.36909	25.33831	4.00616	10.21851	0.00454	0.00063	-0.00069	-0.00167
85			0.84000	9.18790	-4.79172	6.60105	2.11818	-0.04067	0.20836	-6.72752	-0.00676	-0.10716	0.01490	-0.55162	2.78026	35.26673	-1.66661	-5.03933	-17.77371	0.41794	0.24965	-17.77371	0.41794	0.24965	34.03201	0.06333	-0.42990	-0.84029	2.08401	0.86707	2.21216	-2.94091	-0.34513	-9.66533	-183.56090	16.92412	-42.58675	308.79364	54.70070	89.85311	-146.62143	-15.44446	25.49976	3.83068	9.93451	0.00510	0.00055	0.00028	-0.00058
86			0.85000	10.79173	-4.68642	7.00184	1.95261	0.00509	0.24207	-4.69714	-0.00096	-0.20754	0.08257	-0.54475	2.39129	38.18453	-2.02946	-5.08991	-14.00259	0.68061	0.12548	-14.00259	0.68061	0.12548	35.43398	0.82436	-0.73610	-0.80715	2.32560	0.94884	1.68666	-3.08019	-0.21850	17.02520	-141.88925	33.24187	-44.26091	255.00296	30.52707	80.27911	-116.02745	-18.98775	25.50132	3.64104	9.73534	0.00546	0.00042	0.00118	0.00086
87			0.86000	12.01875	-4.39227	7.52712	1.75230	0.02031	0.25339	-3.22335	-0.00754	-0.26536	0.09953	-0.52284	2.10939	40.43186	-2.37926	-5.33564	-9.60974	0.76136	-0.03678	-9.60974	0.76136	-0.03678	36.43729	1.45242	-1.08878	-0.73573	2.21375	0.90349	0.95631	-2.49731	-0.07541	31.73080	-111.12725	42.48592	-42.95029	183.76086	6.04936	65.47105	-71.48644	-18.70792	25.34048	3.42987	9.59594	0.00569	0.00030	0.00197	0.00244
88			0.87000	12.98237	-4.01897	8.08888	1.53909	0.01664	0.24046	-2.25441	-0.00695	-0.25075	0.10002	-0.50238	1.89722	41.87715	-2.67871	-5.71651	-5.20034	0.69277	-0.16217	-5.20034	0.69277	-0.16217	36.94186	1.92229	-1.42098	-0.78947	2.02579	0.81622	0.34082	-1.72806	-0.01718	35.30424	-90.12430	42.63029	-38.38375	104.64651	-15.70667	48.18446	-22.75854	-12.74057	25.02494	3.19498	9.48543	0.00586	0.00020	0.00265	0.00400
89			0.88000	13.77213	-3.65687	8.58536	1.34132	0.00771	0.21936	-1.63804	-0.00292	-0.18715	0.10595	-0.45935	1.73747	42.49910	-2.89947	-6.16113	-1.11714	0.58873	-0.25357	-1.11714	0.58873	-0.25357	36.95170	2.25012	-1.65325	-0.77445	1.93790	0.75879	-0.26426	-1.06292	-0.06780	30.42278	-75.34619	33.96235	-31.52578	28.22598	-33.13035	31.51363	20.07295	-0.13020	24.57038	2.94353	9.37854	0.00600	0.00015	0.00327	0.00545
90			0.89000	14.43713	-3.36536	8.93602	1.14377	-0.00649	0.19506	-1.18244	0.00195	-0.10825	0.11496	-0.38069	1.63892	42.38174	-3.03597	-6.62125	1.93589	0.50691	-0.32892	1.93589	0.50691	-0.32892	36.56289	2.48750	-1.71551	-0.58375	1.95007	0.73680	-0.52090	-0.52091	-0.21519	21.26866	-62.93192	20.11932	-24.62227	-36.32542	-46.69213	18.10586	49.72383	18.10846	23.99510	2.69511	9.26372	0.00613	0.00015	0.00381	0.00679
91			0.90000	14.98903	-3.16528	9.11576	0.94202	-0.03347	0.16524	-0.79862	0.00760	-0.04359	0.10181	-0.25545	1.62204	41.68653	-3.10572	-7.08881	3.61481	0.43289	-0.37298	3.61481	0.43289	-0.37298	35.92548	2.69545	-1.56632	-0.07783	1.88516	0.69946	-0.09118	-0.06792	-0.40990	12.60443	-50.53941	6.64492	-19.44845	-83.08631	-58.12800	8.79123	63.48482	39.11809	23.31198	2.48035	9.14466	0.00624	0.00021	0.00430	0.00808
92			0.91000	15.42158	-3.03693	9.16105	0.73747	-0.06435	0.12880	-0.47822	0.01237	-0.01045	0.06009	-0.11417	1.62585	40.61191	-3.13096	-7.59000	4.02654	0.35203	-0.37386	4.02654	0.35203	-0.37386	35.19555	2.91408	-1.19533	0.54990	1.64566	0.61659	0.66322	0.25580	-0.55713	8.36075	-38.08562	-1.69966	-15.92136	-110.27576	-69.39870	2.19699	63.16512	59.49792	22.52184	2.33591	9.03579	0.00632	0.00032	0.00473	0.00942
93			0.92000	15.73395	-2.92883	9.14689	0.52233	-0.07992	0.08895	-0.23740	0.01747	-0.00514	0.02217	-0.03271	1.51150	39.35014	-3.11722	-8.16596	3.75851	0.27743	-0.36897	3.75851	0.27743	-0.36897	34.49471	3.14575	-0.61630	0.70577	1.36337	0.52187	0.76043	0.45820	-0.61280	10.43767	-27.02252	-2.61162	-12.34131	-120.22729	-81.72366	-4.08092	53.74536	76.17738	21.61174	2.29699	8.95349	0.00632	0.00049	0.00511	0.01085
94			0.93000	15.94218	-2.77782	9.15685	0.32288	-0.07970	0.05145	-0.09447	0.02450	-0.01014	0.00691	-0.02061	1.28873	38.04891	-3.04596	-8.85096	3.32790	0.22411	-0.39742	3.32790	0.22411	-0.39742	33.88802	3.35848	0.13372	0.37406	1.16284	0.44987	0.33248	0.60389	-0.59919	18.57512	-18.88881	4.11062	-6.89957	-118.34137	-95.02184	-11.69298	41.49102	86.28050	20.56050	2.38898	8.91033	0.00621	0.00072	0.00545	0.01224
95			0.94000	16.07469	-2.52791	9.26756	0.17612	-0.07434	0.02142	-0.03113	0.03291	-0.01004	0.00492	-0.02430	1.06386	36.79012	-2.88774	-9.65807	2.80908	0.18219	-0.43891	2.80908	0.18219	-0.43891	33.38333	3.50327	0.98512	0.04586	1.02806	0.39753	0.03340	0.70420	-0.52437	31.11255	-14.27059	17.17483	0.89701	-111.03999	-107.31601	-20.49030	31.86809	86.93683	19.35195	2.62141	8.91938	0.00597	0.00100	0.00574	0.01338
96			0.95000	16.15999	-2.14162	9.53297	0.08814	-0.06460	0.00327	-0.00941	0.03915	-0.00272	0.00853	-0.01692	0.89999	35.59538	-2.62742	-10.56235	2.28155	0.14863	-0.46609	2.28155	0.14863	-0.46609	32.95151	3.53563	1.83080	-0.06585	0.94496	0.36183	-0.04239	0.74623	-0.39867	46.18874	-12.96096	34.67762	9.63121	-103.37312	-115.51019	-28.81766	27.97577	76.02570	17.98553	2.98265	8.99452	0.00564	0.00132	0.00596	0.01409
97			0.96000	16.22133	-1.59635	9.98857	0.04492	-0.05477	-0.00455	-0.00338	0.04290	0.00559	0.01638	-0.00244	0.79467	34.45399	-2.28214	-11.51126	1.82889	0.11929	-0.46368	1.82889	0.11929	-0.46368	32.55165	3.43145	2.53971	-0.02824	0.90357	0.33992	-0.01809	0.71923	-0.23345	62.11739	-14.38467	54.00592	16.97429	-97.97874	-116.26274	-34.76843	30.22050	53.42016	16.47624	3.43762	9.13641	0.00525	0.00165	0.00610	0.01427
98			0.97000	16.27293	-0.88706	10.63420	0.03345	-0.04506	-0.00706	-0.00235	0.04326	0.01124	0.02768	0.01132	0.72180	33.34805	-1.89936	-12.42033	1.45464	0.08709	-0.42091	1.45464	0.08709	-0.42091	32.14938	3.19069	2.98698	0.05971	0.88536	0.32317	0.04150	0.61474	-0.03999	77.02112	-17.62501	71.51627	21.21431	-95.50700	-106.68058	-37.26051	36.97374	21.53394	14.85065	3.93479	9.32176	0.00480	0.00195	0.00616	0.01386
99			0.98000	16.31961	-0.02968	11.43176	0.03481	-0.03621	-0.00708	-0.00266	0.04044	0.01313	0.04037	0.01733	0.66396	32.26748	-1.54051	-13.18640	1.18611	0.04823	-0.33132	1.18611	0.04823	-0.33132	31.72524	2.83342	3.08398	0.10765	0.87259	0.30533	0.08281	0.44082	0.15451	88.89166	-21.45473	83.77103	21.75237	-95.33627	-85.88955	-36.26418	45.56526	-15.16069	13.14512	4.42033	9.51020	0.00428	0.00219	0.00610	0.01279
100			0.99000	16.35777	0.93686	12.31281	0.04036	-0.02848	-0.00545	-0.00320	0.03501	0.01073	0.05079	0.01800	0.62308	31.21326	-1.26247	-13.70912	1.00956	0.00446	-0.19651	1.00956	0.00446	-0.19651	31.27712	2.39332	2.79789	0.11977	0.85181	0.28376	0.09882	0.22913	0.31379	96.00764	-24.52311	88.65636	18.97694	-96.20280	-55.94877	-32.50116	53.16296	-51.03074	11.40371	4.85066	9.65996	0.00368	0.00234	0.00591	0.01110
101			1.00000	16.37979	1.95616	13.19829	0.04818	-0.02203	-0.00459	-0.00331	0.02818	0.00885	0.05853	0.01667	0.60606	30.19520	-1.10248	-13.92221	0.90257	-0.03633	-0.04428	0.90257	-0.03633	-0.04428	30.81834	1.91176	2.16016	0.11908	0.83681	0.26286	0.09954	0.02978	0.41560	97.49595	-25.79084	86.17896	13.90173	-96.55383	-22.00152	-27.16701	57.55648	-80.33173	9.67347	5.19873	9.74275	0.00304	0.00239	0.00557	0.00901
102			1.01000	16.37880	2.96580	14.02142	0.05158	-0.01789	-0.00538	-0.00218	0.02249	0.00952	0.06443	0.01456	0.61076	29.22809	-1.06928	-13.82060	0.84911	-0.06680	0.09668	0.84911	-0.06680	0.09668	30.37105	1.42935	1.26209	0.10711	0.84077	0.24781	0.08495	-0.12267	0.46101	93.54388	-24.79155	78.21451	7.89847	-94.98076	9.13342	-21.74339	57.66603	-98.47979	7.99844	5.45662	9.75258	0.00241	0.00235	0.00514	0.00687
103			1.02000	16.35064	3.90934	14.74158	0.05338	-0.01486	-0.00518	-0.00004	0.01732	0.00800	0.06872	0.01448	0.63228	28.32703	-1.14233	-13.46585	0.80638	-0.08332	0.20000	0.80638	-0.08332	0.20000	29.95862	0.97696	0.23601	0.10890	0.86536	0.24353	0.07690	-0.20567	0.46585	85.25338	-21.57666	67.50968	2.45565	-90.73959	31.27465	-17.72009	53.64490	-103.16423	6.41366	5.63480	9.70601	0.00187	0.00225	0.00471	0.00502
104			1.03000	16.29221	4.74553	15.34689	0.05275	-0.01462	-0.00610	0.00285	0.01495	0.00792	0.06840	0.01387	0.66790	27.50259	-1.27855	-12.96856	0.78292	-0.08508	0.24340	0.78292	-0.08508	0.24340	29.59801	0.56919	-0.77301	0.10126	0.88341	0.24073	0.06021	-0.19610	0.42263	74.22695	-16.52848	56.56842	-1.11019	-83.97231	40.99945	-16.24350	46.56787	-94.91230	4.94233	5.75594	9.63550	0.00146	0.00213	0.00431	0.00361
105			1.04000	16.20017	5.45124	15.84616	0.04646	-0.01842	-0.00791	0.00549	0.01562	0.00851	0.06295	0.01077	0.71661	26.75907	-1.42437	-12.45273	0.78489	-0.07751	0.22353	0.78489	-0.07751	0.22353	29.29706	0.20310	-1.63864	0.06055	0.88485	0.23625	0.02903	-0.09508	0.34225	62.19424	-10.33155	47.25413	-2.12093	-75.38714	38.42411	-17.72621	37.94007	-76.99986	3.59466	5.84546	9.57720	0.00118	0.00202	0.00395	0.00267
106			1.05000	16.07205	6.02276	16.26406	0.04184	-0.02172	-0.00926	0.00779	0.01453	0.00825	0.05393	0.00921	0.77407	26.09686	-1.53159	-12.02486	0.77005	-0.06914	0.16084	0.77005	-0.06914	0.16084	29.05452	-0.13678	-2.28070	0.03017	0.87470	0.23296	0.01134	0.06295	0.25095	50.66880	-3.74127	40.10960	-0.76039	-65.99171	27.19866	-21.63020	29.21357	-54.48565	2.36967	5.92533	9.55906	0.00103	0.00193	0.00365	0.00210
107			1.06000	15.90734	6.47056	16.61966	0.04885	-0.02683	-0.01154	0.01234	0.01367	0.00865	0.04232	0.01563	0.83585	25.51265	-1.57175	-11.73908	0.70601	-0.06228	0.08292	0.70601	-0.06228	0.08292	28.86408	-0.46901	-2.67733	0.07040	0.84403	0.22917	0.02044	0.22733	0.16621	40.91307	2.49436	34.98145	1.96810	-56.77763	12.34547	-26.74069	21.47654	-32.64226	1.26023	6.01112	9.59573	0.00098	0.00187	0.00338	0.00179
108			1.07000	15.70829	6.81944	16.93416	0.06381	-0.03393	-0.01438	0.01974	0.01319	0.00943	0.03081	0.02316	0.89908	25.00025	-1.54046	-11.60791	0.63460	-0.05573	0.01365	0.63460	-0.05573	0.01365	28.71692	-0.80846	-2.85933	0.12678	0.80681	0.22645	0.02857	0.35592	0.10333	33.88089	7.56661	31.89992	4.71746	-48.47133	-2.08323	-31.73665	15.45801	-15.58623	0.25874	6.10943	9.68965	0.00100	0.00186	0.00315	0.00164
109			1.08000	15.48130	7.10275	17.22721	0.08363	-0.03916	-0.01542	0.02911	0.01238	0.00935	0.02375	0.02290	0.95953	24.55019	-1.45249	-11.61109	0.58856	-0.04983	-0.03597	0.58856	-0.04983	-0.03597	28.60254	-1.16356	-2.89283	0.13148	0.79382	0.23071	0.02394	0.44330	0.06975	29.83876	10.81357	30.41179	6.51598	-41.62232	-13.20199	-35.60315	11.60765	-5.50548	-0.63867	6.21662	9.83289	0.00108	0.00189	0.00296	0.00156
110			1.09000	15.23840	7.35395	17.51147	0.10379	-0.04389	-0.01595	0.03755	0.01261	0.00931	0.02315	0.01247	1.01436	24.15031	-1.33266	-11.70720	0.57544	-0.04392	-0.06529	0.57544	-0.04392	-0.06529	28.50796	-1.53603	-2.85701	0.06557	0.81751	0.24147	0.01071	0.49877	0.06344	28.17930	11.97178	29.69352	6.92049	-36.62199	-19.53810	-37.76678	10.16785	-2.51090	-1.42983	6.32123	10.01026	0.00121	0.00193	0.00279	0.00150
111			1.10000	14.99480	7.59607	17.79091	0.11784	-0.04583	-0.01693	0.04128	0.01290	0.00968	0.02733	-0.00385	1.05096	23.78572	-1.20798	-11.84716	0.58272	-0.03578	-0.07566	0.58272	-0.03578	-0.07566	28.41694	-1.92150	-2.82365	-0.04285	0.86073	0.25165	-0.00733	0.51704	0.07860	27.56156	11.38667	29.11714	5.88240	-33.68228	-21.16945	-38.09313	11.11408	-5.12793	-2.10583	6.40790	10.20424	0.00139	0.00197	0.00265	0.00143
112			1.11000	14.76374	7.83508	18.06613	0.12893	-0.04510	-0.01791	0.04140	0.01239	0.01008	0.03278	-0.01316	1.06599	23.43964	-1.10136	-11.98970	0.58378	-0.02307	-0.06996	0.58378	-0.02307	-0.06996	28.31202	-2.31169	-2.84430	-0.09173	0.89648	0.25996	-0.01877	0.48998	0.10779	26.67036	9.82766	28.62152	3.62911	-32.74218	-19.59768	-36.88582	14.09818	-11.09675	-2.65383	6.46161	10.39803	0.00166	0.00200	0.00254	0.00132
113			1.12000	14.55212	8.06500	18.33970	0.14114	-0.04343	-0.01907	0.04023	0.01103	0.01060	0.03552	-0.01642	1.07225	23.09510	-1.02710	-12.11339	0.59019	-0.00524	-0.05617	0.59019	-0.00524	-0.05617	28.17726	-2.69811	-2.94514	-0.09263	0.90619	0.26149	-0.02393	0.42689	0.13909	24.93195	8.08671	28.37934	0.59272	-33.38015	-16.94891	-34.80130	18.44263	-18.03084	-3.06201	6.47166	10.57549	0.00202	0.00200	0.00244	0.00112
114			1.13000	14.36030	8.27688	18.61481	0.15306	-0.04677	-0.02108	0.03843	0.01027	0.01152	0.03345	-0.01820	1.07353	22.73915	-0.98963	-12.21719	0.60741	0.01427	-0.04247	0.60741	0.01427	-0.04247	28.00245	-3.07518	-3.12719	-0.08916	0.87545	0.25008	-0.02872	0.34930	0.15807	22.45880	6.69501	28.22463	-2.65327	-34.83853	-14.84869	-32.64372	23.22721	-23.86463	-3.32462	6.43547	10.72074	0.00249	0.00197	0.00236	0.00078
115			1.14000	14.18540	8.46413	18.88975	0.16379	-0.05146	-0.02304	0.03664	0.00925	0.01220	0.02759	-0.01847	1.06973	22.36660	-0.98508	-12.31078	0.62155	0.02977	-0.03394	0.62155	0.02977	-0.03394	27.78519	-3.44166	-3.37076	-0.08245	0.81706	0.23032	-0.03175	0.28558	0.16008	19.69612	5.82914	27.71341	-5.51348	-36.30295	-13.97978	-31.10898	27.58665	-27.29522	-3.44559	6.36013	10.81858	0.00306	0.00192	0.00228	0.00027
116			1.15000	14.02416	8.62534	19.15818	0.17017	-0.05642	-0.02497	0.03467	0.00822	0.01253	0.02003	-0.01831	1.06133	21.97982	-1.00395	-12.40619	0.62861	0.03813	-0.03107	0.62861	0.03813	-0.03107	27.52987	-3.80062	-3.64618	-0.08351	0.74801	0.20659	-0.03685	0.24728	0.14835	17.22034	5.39101	26.58627	-7.56123	-37.30791	-14.32238	-30.56652	31.08715	-28.10551	-3.43923	6.26042	10.85520	0.00368	0.00186	0.00218	-0.00038
117			1.16000	13.87358	8.76549	19.41301	0.17571	-0.06134	-0.02717	0.03342	0.00786	0.01266	0.01310	-0.01649	1.04820	21.58367	-1.03485	-12.51238	0.62102	0.03948	-0.03153	0.62102	0.03948	-0.03153	27.24268	-4.15781	-3.92668	-0.07659	0.68253	0.18476	-0.03749	0.23049	0.13174	15.63446	5.13583	24.79432	-8.60924	-37.85987	-15.36875	-30.96456	33.78107	-27.01998	-3.32847	6.15369	10.81993	0.00431	0.00179	0.00203	-0.00106
118			1.17000	13.73180	8.89609	19.64705	0.18107	-0.06341	-0.02887	0.03281	0.00860	0.01230	0.00836	-0.01580	1.03351	21.18202	-1.06721	-12.63092	0.61011	0.03619	-0.03298	0.61011	0.03619	-0.03298	26.92889	-4.51861	-4.19696	-0.08153	0.63619	0.16782	-0.04328	0.22809	0.11695	15.39798	4.79462	22.45418	-8.67389	-38.18255	-16.46273	-31.92372	35.89803	-25.16869	-3.14178	6.05518	10.70884	0.00491	0.00171	0.00185	-0.00167
119			1.18000	13.59748	9.03239	19.85580	0.18312	-0.06534	-0.03013	0.03216	0.01081	0.01177	0.00482	-0.01600	1.01531	20.77697	-1.09283	-12.75771	0.59899	0.02945	-0.03392	0.59899	0.02945	-0.03392	26.59275	-4.88569	-4.45427	-0.09809	0.59760	0.15225	-0.05537	0.22746	0.10398	16.47034	4.25926	20.06031	-7.90814	-38.46637	-17.31700	-32.99683	37.57910	-23.48908	-2.90924	5.97508	10.52936	0.00545	0.00163	0.00165	-0.00209
120			1.19000	13.46845	9.18563	20.04235	0.18095	-0.06644	-0.03106	0.03124	0.01356	0.01140	0.00158	-0.01542	0.99150	20.36911	-1.10520	-12.88901	0.58272	0.02071	-0.03428	0.58272	0.02071	-0.03428	26.23882	-5.25889	-4.70337	-0.11071	0.55890	0.13698	-0.06519	0.22164	0.09256	18.19415	3.62868	18.23735	-6.48610	-38.75326	-18.01071	-33.85821	38.81366	-22.37866	-2.65931	5.91866	10.30214	0.00591	0.00157	0.00145	-0.00229
121			1.20000	13.34228	9.35777	20.21498	0.17546	-0.06777	-0.03252	0.03002	0.01616	0.01159	-0.00140	-0.01558	0.96632	19.95929	-1.09902	-13.02301	0.56761	0.01121	-0.03463	0.56761	0.01121	-0.03463	25.87242	-5.63560	-4.94996	-0.13089	0.52256	0.12066	-0.07892	0.21140	0.08107	19.86869	3.03755	17.20250	-4.52574	-38.95513	-18.65656	-34.34287	39.51870	-21.70743	-2.41738	5.88791	10.06051	0.00629	0.00153	0.00129	-0.00223
122			1.21000	13.21722	9.54576	20.38127	0.16882	-0.06810	-0.03466	0.02887	0.01821	0.01239	-0.00372	-0.01565	0.94275	19.54943	-1.06959	-13.15897	0.55146	0.00210	-0.03575	0.55146	0.00210	-0.03575	25.49946	-6.01193	-5.19610	-0.15121	0.49301	0.10513	-0.09178	0.20005	0.06987	21.40700	2.51736	16.89167	-2.16670	-38.96527	-19.45263	-34.39500	39.64523	-21.10271	-2.20613	5.88384	9.84626	0.00659	0.00151	0.00121	-0.00193
123			1.22000	13.09095	9.74962	20.54824	0.16276	-0.06780	-0.03567	0.02831	0.02007	0.01327	-0.00486	-0.01430	0.92332	19.14183	-1.01352	-13.29987	0.53197	-0.00594	-0.03807	0.53197	-0.00594	-0.03807	25.12551	-6.38317	-5.43978	-0.16098	0.47245	0.09447	-0.09706	0.18960	0.06139	23.14215	2.05086	17.37100	0.33566	-38.75643	-20.71190	-33.99390	39.24908	-20.30310	-2.04451	5.90720	9.70331	0.00677	0.00153	0.00121	-0.00143
124			1.23000	12.95961	9.97266	20.72478	0.15872	-0.06661	-0.03545	0.02868	0.02156	0.01424	-0.00482	-0.01213	0.91130	18.73787	-0.92975	-13.45217	0.51267	-0.01297	-0.04158	0.51267	-0.01297	-0.04158	24.75496	-6.74449	-5.67785	-0.16280	0.46125	0.08853	-0.09656	0.18036	0.05555	25.06160	1.68779	18.70500	2.70266	-38.38297	-22.46835	-33.12994	38.46754	-19.28517	-1.94585	5.95622	9.66736	0.00683	0.00158	0.00128	-0.00080
125			1.24000	12.81946	10.21425	20.91927	0.15667	-0.06354	-0.03369	0.02972	0.02168	0.01480	-0.00265	-0.01130	0.90653	18.33823	-0.82017	-13.62043	0.49900	-0.01989	-0.04564	0.49900	-0.01989	-0.04564	24.39080	-7.09120	-5.90812	-0.17122	0.46811	0.08756	-0.09924	0.17562	0.05251	26.56587	1.53524	20.62993	4.72719	-37.89374	-24.24200	-31.85340	37.43796	-18.13967	-1.91604	6.02378	9.75609	0.00680	0.00167	0.00141	-0.00013
126			1.25000	12.66929	10.46554	21.13535	0.15756	-0.05958	-0.03081	0.03126	0.02036	0.01455	0.00116	-0.01095	0.90828	17.94399	-0.68973	-13.80242	0.48688	-0.02705	-0.04859	0.48688	-0.02705	-0.04859	24.03511	-7.41990	-6.12942	-0.17734	0.48684	0.09065	-0.09992	0.17327	0.05156	27.09847	1.67011	22.52086	6.25401	-37.33340	-25.32033	-30.32003	36.25008	-16.93196	-1.95468	6.09726	9.96623	0.00668	0.00180	0.00159	0.00050
127			1.26000	12.51036	10.71484	21.36878	0.16304	-0.05327	-0.02838	0.03365	0.01750	0.01382	0.00600	-0.01063	0.91887	17.55614	-0.54622	-13.98921	0.47563	-0.03432	-0.04975	0.47563	-0.03432	-0.04975	23.68934	-7.72927	-6.34070	-0.17535	0.51572	0.09642	-0.09563	0.17403	0.05166	26.69103	2.11251	23.57604	7.14949	-36.80140	-25.15557	-28.77387	34.92791	-15.63486	-2.05640	6.16172	10.27652	0.00644	0.00197	0.00184	0.00102
128			1.27000	12.34514	10.95391	21.60684	0.17001	-0.04657	-0.02639	0.03649	0.01444	0.01256	0.01114	-0.01299	0.93634	17.17466	-0.39925	-14.16807	0.47481	-0.04037	-0.04824	0.47481	-0.04037	-0.04824	23.35506	-8.02078	-6.53979	-0.19236	0.55108	0.09990	-0.10108	0.17919	0.04993	25.72699	2.84228	23.25489	7.36874	-36.38635	-23.71613	-27.49841	33.43768	-14.12078	-2.21022	6.20437	10.65209	0.00606	0.00216	0.00218	0.00137
129			1.28000	12.17613	11.17868	21.83409	0.17732	-0.04117	-0.02499	0.03959	0.01198	0.01104	0.01499	-0.01422	0.95370	16.79875	-0.25739	-14.32925	0.47109	-0.04345	-0.04428	0.47109	-0.04345	-0.04428	23.03404	-8.29854	-6.72243	-0.20029	0.57451	0.10110	-0.10101	0.18622	0.04644	24.48354	3.78557	21.65177	7.04882	-36.05215	-21.64772	-26.74320	31.75529	-12.20789	-2.39833	6.22062	11.04874	0.00559	0.00238	0.00261	0.00148
130			1.29000	12.00558	11.38679	22.03960	0.18257	-0.03692	-0.02439	0.04214	0.00999	0.00962	0.01736	-0.01435	0.96979	16.42798	-0.12499	-14.47204	0.46462	-0.04380	-0.04037	0.46462	-0.04380	-0.04037	22.72779	-8.56869	-6.88242	-0.20343	0.58647	0.09959	-0.09824	0.19766	0.04116	23.01613	4.80728	19.30815	6.46447	-35.62885	-19.88270	-26.63984	29.89812	-9.77562	-2.59750	6.21736	11.42357	0.00515	0.00262	0.00307	0.00140
131			1.30000	11.83584	11.57614	22.21901	0.18501	-0.03404	-0.02417	0.04358	0.00841	0.00826	0.01865	-0.01509	0.98481	16.06339	-0.00180	-14.60423	0.45888	-0.04238	-0.03831	0.45888	-0.04238	-0.03831	22.43738	-8.83780	-7.01321	-0.21676	0.59238	0.09492	-0.10022	0.21517	0.03434	21.27398	5.79617	16.72432	5.86079	-34.94016	-19.04660	-27.16634	27.92397	-6.83706	-2.78539	6.20901	11.74818	0.00487	0.00289	0.00353	0.00121
132			1.31000	11.66921	11.74416	22.37168	0.18686	-0.03233	-0.02403	0.04426	0.00705	0.00694	0.01876	-0.01521	0.99786	15.70714	0.11467	-14.73681	0.44754	-0.03960	-0.03821	0.44754	-0.03960	-0.03821	22.16313	-9.11168	-7.10938	-0.22834	0.58895	0.08870	-0.10132	0.23482	0.02723	19.20420	6.71843	14.15736	5.32107	-33.90139	-19.21505	-28.14441	25.94009	-3.55630	-2.94691	6.21103	12.01527	0.00477	0.00319	0.00398	0.00099
133			1.32000	11.50769	11.88797	22.49852	0.18874	-0.03097	-0.02369	0.04432	0.00569	0.00563	0.01788	-0.01471	1.00836	15.36195	0.22624	-14.87895	0.42974	-0.03515	-0.03903	0.42974	-0.03515	-0.03903	21.90431	-9.39367	-7.16863	-0.23732	0.57710	0.08159	-0.10148	0.25069	0.02066	16.79531	7.57380	11.72923	4.68581	-32.52110	-19.98697	-29.15482	24.08546	-0.29095	-3.07549	6.23616	12.23277	0.00482	0.00351	0.00440	0.00076
134			1.33000	11.35291	12.00474	22.60138	0.18892	-0.02923	-0.02371	0.04334	0.00417	0.00447	0.01637	-0.01322	1.01481	15.03036	0.33060	-15.03434	0.40583	-0.02791	-0.03922	0.40583	-0.02791	-0.03922	21.65930	-9.68177	-7.19401	-0.24084	0.55919	0.07404	-0.09970	0.25540	0.01528	14.00593	8.36843	9.48570	3.59872	-30.89967	-20.59782	-29.56158	22.52586	2.41990	-3.17060	6.29305	12.41452	0.00498	0.00382	0.00477	0.00053
135			1.34000	11.20668	12.09074	22.68213	0.19064	-0.02928	-0.02473	0.04202	0.00274	0.00346	0.01421	-0.01159	1.01720	14.71406	0.41979	-15.19819	0.37776	-0.01683	-0.03697	0.37776	-0.01683	-0.03697	21.42538	-9.96735	-7.19555	-0.24210	0.53273	0.06439	-0.09724	0.24179	0.01107	10.74856	9.12257	7.34658	1.76574	-29.16556	-20.20881	-28.81148	21.35973	4.07761	-3.23534	6.38482	12.57321	0.00521	0.00411	0.00506	0.00032
136			1.35000	11.07115	12.14135	22.74102	0.19498	-0.03051	-0.02539	0.04051	0.00111	0.00225	0.01184	-0.01040	1.01665	14.41432	0.48290	-15.35837	0.34734	-0.00334	-0.03152	0.34734	-0.00334	-0.03152	21.20016	-10.23788	-7.18726	-0.24235	0.50313	0.05490	-0.09414	0.21320	0.00829	6.95002	9.86843	5.12212	-0.76573	-27.37295	-18.34832	-26.80408	20.50697	4.55994	-3.27531	6.50776	12.71660	0.00549	0.00435	0.00525	0.00015
137			1.36000	10.94889	12.15128	22.77601	0.19699	-0.03193	-0.02503	0.03779	-0.00092	0.00083	0.00994	-0.00964	1.01204	14.13288	0.51150	-15.50032	0.31625	0.01004	-0.02390	0.31625	0.01004	-0.02390	20.98280	-10.48267	-7.18107	-0.24412	0.47962	0.04792	-0.09088	0.17975	0.00670	2.63377	10.62010	2.73598	-3.60514	-25.48290	-15.17738	-23.92284	19.75971	4.18506	-3.29775	6.65139	12.84673	0.00577	0.00452	0.00533	0.00003
138			1.37000	10.84188	12.11627	22.78580	0.19703	-0.03524	-0.02390	0.03420	-0.00353	-0.00049	0.00813	-0.00899	0.99959	13.87219	0.50317	-15.61363	0.28247	0.02096	-0.01579	0.28247	0.02096	-0.01579	20.77434	-10.69624	-7.18293	-0.24406	0.45622	0.04257	-0.08605	0.14580	0.00564	-2.03107	11.34939	0.47724	-6.25056	-23.44398	-11.41771	-20.75714	18.92918	3.44284	-3.31056	6.80032	12.96179	0.00605	0.00462	0.00530	-0.00001
139			1.38000	10.75031	12.03428	22.77434	0.19544	-0.03857	-0.02256	0.03017	-0.00675	-0.00141	0.00547	-0.00901	0.98416	13.63440	0.46213	-15.69617	0.24930	0.02761	-0.00925	0.24930	0.02761	-0.00925	20.57653	-10.87896	-7.19331	-0.24757	0.43026	0.03622	-0.08181	0.11568	0.00453	-6.79052	12.01444	-1.06731	-8.26945	-21.26104	-8.04891	-17.81857	17.94639	2.74244	-3.32007	6.93851	13.05720	0.00629	0.00465	0.00518	-0.00001
140			1.39000	10.67193	11.90586	22.75237	0.19120	-0.04223	-0.02313	0.02604	-0.01061	-0.00190	0.00079	-0.00964	0.97209	13.42056	0.39809	-15.75531	0.21991	0.02881	-0.00560	0.21991	0.02881	-0.00560	20.39073	-11.03504	-7.20916	-0.25773	0.39499	0.02427	-0.07946	0.09048	0.00279	-11.37650	12.61148	-1.38764	-9.36684	-19.00352	-5.94128	-15.42884	16.85786	2.34136	-3.32945	7.05347	13.12714	0.00648	0.00462	0.00500	0.00003
141			1.40000	10.60251	11.73384	22.73425	0.18742	-0.04919	-0.02622	0.02265	-0.01606	-0.00204	-0.00518	-0.00990	0.96295	13.23016	0.32423	-15.80502	0.19289	0.02490	-0.00491	0.19289	0.02490	-0.00491	20.21702	-11.17095	-7.22588	-0.26547	0.34907	0.00810	-0.07652	0.07053	0.00082	-15.61600	13.18160	-0.35878	-9.43703	-16.78113	-5.51184	-13.68125	15.75096	2.33624	-3.33864	7.13785	13.16632	0.00662	0.00453	0.00477	0.00007
142			1.41000	10.53741	11.52169	22.73318	0.18510	-0.05651	-0.02889	0.02013	-0.02262	-0.00158	-0.01109	-0.00994	0.95545	13.06142	0.25382	-15.86045	0.16861	0.01870	-0.00627	0.16861	0.01870	-0.00627	20.05467	-11.29263	-7.23905	-0.27009	0.30178	-0.00720	-0.07324	0.05580	-0.00062	-19.53544	13.78877	1.70775	-8.61203	-14.70537	-6.57654	-12.42549	14.69533	2.68776	-3.34669	7.18931	13.17278	0.00671	0.00440	0.00451	0.00010
143			1.42000	10.47341	11.27139	22.75702	0.18631	-0.06135	-0.02874	0.01856	-0.02907	-0.00073	-0.01551	-0.00962	0.94994	12.91177	0.19679	-15.93239	0.14718	0.01314	-0.00818	0.14718	0.01314	-0.00818	19.90246	-11.40357	-7.24551	-0.26781	0.26375	-0.01609	-0.06895	0.04514	-0.00108	-23.31933	14.51787	4.12360	-7.23194	-12.89937	-8.36526	-11.32739	13.76946	3.25222	-3.35320	7.20879	13.14909	0.00675	0.00422	0.00422	0.00012
144			1.43000	10.40940	10.98253	22.80476	0.18955	-0.06358	-0.02635	0.01753	-0.03478	-0.00016	-0.01669	-0.00889	0.94579	12.77791	0.15708	-16.02188	0.12942	0.00973	-0.00935	0.12942	0.00973	-0.00935	19.75857	-11.50317	-7.24450	-0.25852	0.24871	-0.01581	-0.06366	0.03800	-0.00076	-27.14313	15.42797	5.97332	-5.73506	-11.48193	-9.70827	-9.97408	13.00910	3.81006	-3.35853	7.19987	13.10188	0.00676	0.00401	0.00392	0.00014
145			1.44000	10.34685	10.65364	22.86555	0.19389	-0.06475	-0.02222	0.01666	-0.03998	-0.00025	-0.01563	-0.00930	0.94214	12.65642	0.13201	-16.11802	0.11657	0.00774	-0.00864	0.11657	0.00774	-0.00864	19.62182	-11.58691	-7.23779	-0.25653	0.24979	-0.01168	-0.06055	0.03083	-0.00035	-31.03963	16.47711	6.41448	-4.53413	-10.52600	-9.45299	-8.03931	12.40761	4.15471	-3.36221	7.16778	13.03749	0.00674	0.00378	0.00362	0.00013
146			1.45000	10.28939	10.28424	22.92132	0.19799	-0.06686	-0.01762	0.01550	-0.04550	-0.00086	-0.01536	-0.01152	0.93841	12.54404	0.11349	-16.20046	0.10837	0.00631	-0.00550	0.10837	0.00631	-0.00550	19.49123	-11.64791	-7.22894	-0.27100	0.24422	-0.01248	-0.06123	0.01971	-0.00017	-34.88542	17.52886	4.94175	-3.92037	-10.02246	-6.89809	-5.40537	11.94693	4.19908	-3.36371	7.11817	12.96133	0.00672	0.00356	0.00334	0.00012
147			1.46000	10.24170	9.87628	22.95119	0.20148	-0.06959	-0.01379	0.01388	-0.05095	-0.00167	-0.01684	-0.01334	0.93687	12.43843	0.09074	-16.24548	0.10249	0.00564	-0.00067	0.10249	0.00564	-0.00067	19.36625	-11.67939	-7.22138	-0.28540	0.22609	-0.01700	-0.06156	0.00595	0.00002	-38.47921	18.45580	1.39118	-4.02741	-9.90824	-1.88266	-2.15191	11.59800	3.98628	-3.36384	7.05726	12.87985	0.00670	0.00335	0.00307	0.00012
148			1.47000	10.20786	9.43405	22.93412	0.20601	-0.07114	-0.01028	0.01215	-0.05466	-0.00233	-0.01796	-0.01243	0.93808	12.33767	0.05248	-16.23010	0.09691	0.00633	0.00499	0.09691	0.00633	0.00499	19.24634	-11.67599	-7.21757	-0.27785	0.21218	-0.01567	-0.05722	-0.00803	0.00024	-41.60924	19.22359	-4.21714	-4.91422	-10.15391	5.43042	1.62422	11.36176	3.60261	-3.36564	6.99211	12.80266	0.00666	0.00316	0.00284	0.00015
149			1.48000	10.19015	8.96368	22.84993	0.20906	-0.07245	-0.00766	0.01058	-0.05700	-0.00277	-0.01908	-0.01068	0.93784	12.23955	-0.01262	-16.13399	0.09314	0.00820	0.01106	0.09314	0.00820	0.01106	19.13068	-11.63274	-7.21919	-0.26580	0.20017	-0.01350	-0.05253	-0.02231	0.00040	-44.05172	19.84675	-11.64110	-6.66605	-10.74425	14.63889	5.91422	11.27973	3.10067	-3.37306	6.93048	12.74057	0.00661	0.00300	0.00265	0.00021
150			1.49000	10.18829	8.47339	22.68269	0.20989	-0.07330	-0.00370	0.00948	-0.05763	-0.00190	-0.01936	-0.00971	0.93616	12.14153	-0.11614	-15.94230	0.09165	0.01173	0.01661	0.09165	0.01173	0.01661	19.01776	-11.54435	-7.22789	-0.26328	0.19938	-0.00917	-0.05048	-0.03877	0.00040	-45.62353	20.29366	-20.25307	-9.32442	-11.54739	25.00468	10.72021	11.39498	2.52176	-3.38932	6.88004	12.70157	0.00653	0.00286	0.00249	0.00028
151			1.50000	10.20013	7.97268	22.42509	0.20798	-0.07386	0.00152	0.00872	-0.05684	0.00101	-0.01884	-0.00997	0.93317	12.04243	-0.26787	-15.64956	0.09004	0.01699	0.02058	0.09004	0.01699	0.02058	18.90583	-11.40572	-7.24477	-0.27511	0.21016	-0.00379	-0.05154	-0.05956	0.00023	-46.32512	20.47195	-29.12191	-12.67641	-12.18811	35.42553	15.89180	11.59668	2.01579	-3.41622	6.84799	12.69054	0.00643	0.00273	0.00236	0.00036
152			1.51000	10.22298	7.47003	22.08010	0.20284	-0.07639	0.00567	0.00773	-0.05676	0.00459	-0.01975	-0.01024	0.93050	11.94524	-0.47193	-15.26264	0.08230	0.02111	0.02207	0.08230	0.02111	0.02207	18.79520	-11.21448	-7.26776	-0.29408	0.21288	-0.00269	-0.05305	-0.07857	0.00024	-46.41745	20.27671	-37.36464	-16.12727	-12.00404	44.48607	21.05945	11.47960	2.04944	-3.45477	6.84014	12.71041	0.00630	0.00263	0.00225	0.00044
153			1.52000	10.25542	6.97042	21.65816	0.19833	-0.07915	0.00800	0.00588	-0.05673	0.00744	-0.02148	-0.00804	0.93154	11.86015	-0.72251	-14.80338	0.05974	0.02294	0.02221	0.05974	0.02294	0.02221	18.69106	-10.97282	-7.28621	-0.29495	0.21071	-0.00057	-0.04875	-0.09225	0.00008	-46.45242	19.64963	-44.53207	-18.81226	-10.17263	50.70071	25.73577	10.41752	3.51366	-3.50501	6.85893	12.76072	0.00617	0.00256	0.00219	0.00051
154			1.53000	10.29872	6.47219	21.17119	0.19462	-0.08137	0.00864	0.00269	-0.05737	0.00898	-0.02253	-0.00570	0.93585	11.80532	-1.00279	-14.30701	0.02023	0.02324	0.02295	0.02023	0.02324	0.02295	18.60409	-10.68786	-7.27681	-0.29119	0.21503	0.00204	-0.04065	-0.10281	-0.00047	-47.31216	18.75632	-50.91747	-19.97382	-6.27621	53.35175	29.53528	7.98694	7.31239	-3.56476	6.90219	12.83412	0.00603	0.00253	0.00218	0.00056
155			1.54000	10.35559	5.96251	20.62349	0.19282	-0.08120	0.00867	-0.00120	-0.05874	0.01006	-0.02077	-0.00403	0.94027	11.79962	-1.29019	-13.80834	-0.03114	0.02522	0.02601	-0.03114	0.02522	0.02601	18.54546	-10.36909	-7.20889	-0.28077	0.23826	0.00942	-0.03053	-0.11650	-0.00341	-49.98342	18.13327	-57.58816	-19.42871	-0.97933	53.40606	32.38680	4.48601	13.58861	-3.62963	6.96409	12.91774	0.00588	0.00253	0.00221	0.00057
156			1.55000	10.42610	5.41758	20.00510	0.19132	-0.08030	0.00909	-0.00413	-0.06269	0.01197	-0.01585	-0.00436	0.94224	11.85052	-1.56657	-13.32193	-0.08218	0.02885	0.03135	-0.08218	0.02885	0.03135	18.51880	-10.02467	-7.05844	-0.27570	0.28108	0.02051	-0.02320	-0.13529	-0.01058	-55.03626	18.47994	-65.77611	-17.70936	4.10888	53.09811	34.56980	0.88914	21.47362	-3.69488	7.03828	12.99765	0.00575	0.00257	0.00227	0.00055
157			1.56000	10.50432	4.80957	19.29515	0.18169	-0.07640	0.01005	-0.00432	-0.06697	0.01524	-0.01007	-0.00775	0.93897	11.94821	-1.82516	-12.83682	-0.12477	0.03197	0.03899	-0.12477	0.03197	0.03899	18.51712	-9.65830	-6.81785	-0.29568	0.33427	0.02907	-0.02192	-0.15673	-0.01956	-62.44798	20.19506	-75.94225	-15.59719	7.61020	54.14270	36.47902	-1.94065	29.84556	-3.75684	7.12018	13.06239	0.00568	0.00264	0.00238	0.00052
158			1.57000	10.57957	4.11306	18.47421	0.16386	-0.07439	0.01253	-0.00189	-0.07481	0.02188	-0.00579	-0.01002	0.93072	12.07439	-2.06733	-12.33293	-0.15557	0.03148	0.04543	-0.15557	0.03148	0.04543	18.52920	-9.27030	-6.49021	-0.31369	0.37737	0.03809	-0.02411	-0.17167	-0.03146	-71.83068	23.05741	-87.40494	-13.46110	9.48758	56.45280	38.18754	-3.97569	38.27093	-3.81399	7.20575	13.10498	0.00571	0.00275	0.00252	0.00051
159			1.58000	10.64096	3.30946	17.53520	0.14452	-0.07423	0.01532	0.00134	-0.08578	0.03032	-0.00377	-0.00807	0.92654	12.21760	-2.29332	-11.80171	-0.17795	0.02764	0.05003	-0.17795	0.02764	0.05003	18.54855	-8.86314	-6.07640	-0.30448	0.40824	0.05118	-0.02536	-0.17697	-0.05003	-82.40573	26.30337	-98.76520	-11.18261	10.73670	58.76619	39.42701	-5.77094	46.78575	-3.86632	7.28817	13.12254	0.00581	0.00287	0.00265	0.00050
160			1.59000	10.68037	2.39308	16.48697	0.12668	-0.07364	0.01683	0.00393	-0.09598	0.03670	-0.00456	-0.00413	0.93067	12.37710	-2.49880	-11.24962	-0.20121	0.02096	0.05334	-0.20121	0.02096	0.05334	18.57479	-8.44293	-5.57537	-0.28668	0.42719	0.06267	-0.02447	-0.17172	-0.07023	-92.71220	28.93985	-108.43723	-8.65967	12.27576	59.99308	39.96972	-7.69544	54.94878	-3.91346	7.35694	13.11535	0.00591	0.00297	0.00276	0.00047
161			1.60000	10.69344	1.37903	15.35420	0.11173	-0.07176	0.01894	0.00528	-0.10161	0.04411	-0.00653	0.00004	0.94096	12.55764	-2.67873	-10.69130	-0.22981	0.01307	0.05462	-0.22981	0.01307	0.05462	18.60970	-8.01741	-4.99432	-0.26859	0.44574	0.07544	-0.02064	-0.16260	-0.09349	-100.77994	30.12262	-115.44276	-6.02043	14.49282	60.01115	39.82983	-9.85079	61.76211	-3.95272	7.40201	13.08427	0.00596	0.00302	0.00283	0.00041
162			1.61000	10.68003	0.30387	14.16499	0.10100	-0.06881	0.02086	0.00508	-0.10063	0.05014	-0.00898	0.00180	0.95562	12.76554	-2.83064	-10.13703	-0.26976	0.00508	0.05523	-0.26976	0.00508	0.05523	18.65762	-7.59346	-4.35101	-0.27147	0.46779	0.08551	-0.01439	-0.15482	-0.11277	-104.69833	29.17051	-119.08181	-3.62582	17.59455	58.83280	39.28410	-12.24652	66.22196	-3.98091	7.41774	13.02841	0.00598	0.00304	0.00288	0.00032
163			1.62000	10.64812	-0.77783	12.95793	0.09075	-0.06600	0.02041	0.00286	-0.09409	0.04894	-0.01220	0.00113	0.96966	13.00923	-2.95619	-9.60302	-0.32313	-0.00171	0.05655	-0.32313	-0.00171	0.05655	18.72380	-7.17445	-3.67230	-0.29181	0.48613	0.08970	-0.00401	-0.15136	-0.12093	-103.40788	25.72387	-119.11774	-1.85983	21.59171	56.67080	38.76262	-14.68814	67.57391	-3.99657	7.40319	12.94552	0.00597	0.00304	0.00290	0.00023
164			1.63000	10.61279	-1.80908	11.76649	0.08333	-0.05987	0.02098	-0.00102	-0.07849	0.04874	-0.01395	0.00077	0.97976	13.29549	-3.06063	-9.09680	-0.38047	-0.00742	0.05772	-0.38047	-0.00742	0.05772	18.81173	-6.75950	-2.99200	-0.29949	0.51468	0.09917	0.01094	-0.15992	-0.13110	-97.21252	20.09537	-116.23009	-0.69424	26.11300	54.32561	38.44149	-16.86209	65.54235	-3.99980	7.36013	12.83361	0.00596	0.00302	0.00289	0.00014
165			1.64000	10.59105	-2.74482	10.61670	0.08319	-0.05223	0.02158	-0.00631	-0.05968	0.04748	-0.01413	-0.00021	0.98964	13.62699	-3.14758	-8.61795	-0.43691	-0.01379	0.06014	-0.43691	-0.01379	0.06014	18.92208	-6.34875	-2.34411	-0.29934	0.55415	0.11191	0.02710	-0.17981	-0.13919	-87.46048	13.14356	-111.20232	0.24574	30.56238	52.32404	38.10612	-18.48189	60.47753	-3.99132	7.29222	12.69279	0.00595	0.00298	0.00286	0.00006
166			1.65000	10.59600	-3.55953	9.52719	0.08872	-0.04411	0.02098	-0.01318	-0.04196	0.04286	-0.01508	-0.00423	1.00013	13.99969	-3.21726	-8.16079	-0.49299	-0.02133	0.06376	-0.49299	-0.02133	0.06376	19.05219	-5.94540	-1.75684	-0.31754	0.58714	0.11815	0.04411	-0.20318	-0.13283	-75.90820	5.92250	-104.65565	1.22618	34.20101	50.82807	37.53127	-19.23903	53.16681	-3.97275	7.20665	12.52835	0.00594	0.00292	0.00281	-0.00001
167			1.66000	10.63410	-4.24696	8.51177	0.09694	-0.03814	0.01973	-0.02118	-0.02907	0.03682	-0.01652	-0.00937	1.01000	14.40175	-3.26999	-7.71873	-0.53723	-0.02876	0.06747	-0.53723	-0.02876	0.06747	19.19475	-5.55331	-1.25004	-0.34387	0.61062	0.11981	0.05918	-0.22668	-0.11728	-64.02685	-0.69608	-96.90298	2.13574	36.36686	49.58104	36.70068	-18.85629	44.63913	-3.94760	7.11572	12.35335	0.00592	0.00286	0.00276	-0.00005
168			1.67000	10.70547	-4.81279	7.58235	0.10579	-0.03370	0.01885	-0.02928	-0.01988	0.03151	-0.01861	-0.01359	1.01824	14.81564	-3.30914	-7.28960	-0.55815	-0.03369	0.06936	-0.55815	-0.03369	0.06936	19.33897	-5.17485	-0.83302	-0.36552	0.62129	0.11900	0.06746	-0.24643	-0.09835	-52.62619	-6.19317	-88.05502	2.67098	36.76024	47.99850	35.70263	-17.29333	36.01323	-3.92056	7.03413	12.18542	0.00589	0.00278	0.00270	-0.00007
169			1.68000	10.80595	-5.26695	6.74981	0.11486	-0.02800	0.01909	-0.03654	-0.01232	0.02797	-0.01816	-0.01432	1.02515	15.22294	-3.34048	-6.87848	-0.54650	-0.03659	0.07023	-0.54650	-0.03659	0.07023	19.47364	-4.81085	-0.50382	-0.35970	0.64545	0.12532	0.06411	-0.26954	-0.08572	-42.14756	-10.33984	-78.32257	2.68946	35.58281	45.53969	34.54974	-14.90406	28.23029	-3.89506	6.97206	12.03859	0.00586	0.00270	0.00264	-0.00008
170			1.69000	10.92865	-5.62289	6.02105	0.12313	-0.02099	0.01947	-0.04194	-0.00668	0.02450	-0.01504	-0.01459	1.02953	15.60951	-3.36869	-6.49485	-0.51708	-0.03756	0.07048	-0.51708	-0.03756	0.07048	19.59204	-4.46245	-0.25141	-0.35197	0.68633	0.13475	0.05709	-0.29476	-0.07573	-33.05136	-13.07528	-68.18277	2.30578	33.39550	42.02656	33.18954	-12.34461	21.78991	-3.87243	6.93087	11.91934	0.00583	0.00263	0.00260	-0.00009
171			1.70000	11.06496	-5.89819	5.39660	0.13075	-0.01508	0.01934	-0.04513	-0.00342	0.02054	-0.01254	-0.01437	1.02934	15.96772	-3.39585	-6.14837	-0.47699	-0.03490	0.06721	-0.47699	-0.03490	0.06721	19.69402	-4.13131	-0.06068	-0.34392	0.71376	0.14033	0.05021	-0.30792	-0.06509	-25.67336	-14.51845	-58.24643	1.66629	30.79029	37.64089	31.66474	-10.17896	16.76104	-3.85292	6.90522	11.82818	0.00580	0.00257	0.00256	-0.00008
172			1.71000	11.20678	-6.11140	4.87056	0.13681	-0.00968	0.01936	-0.04598	-0.00158	0.01715	-0.01146	-0.01345	1.02702	16.29537	-3.42314	-5.84604	-0.43342	-0.02870	0.06070	-0.43342	-0.02870	0.06070	19.78346	-3.81793	0.08338	-0.33536	0.72464	0.14230	0.04502	-0.30980	-0.05534	-20.02242	-14.95578	-49.10929	0.74971	28.12517	32.81430	30.21126	-8.61220	12.98988	-3.83754	6.89003	11.76284	0.00578	0.00253	0.00254	-0.00006
173			1.72000	11.34783	-6.27894	4.43139	0.14217	-0.00576	0.02006	-0.04525	-0.00071	0.01484	-0.01042	-0.01260	1.02372	16.59287	-3.45368	-5.59024	-0.39113	-0.01956	0.05310	-0.39113	-0.01956	0.05310	19.86477	-3.51951	0.19347	-0.32954	0.73240	0.14418	0.04187	-0.31033	-0.04837	-15.96678	-14.69012	-41.31247	-0.53036	25.53775	28.08948	29.12592	-7.57098	10.30420	-3.82921	6.88454	11.72200	0.00574	0.00251	0.00255	0.00000
174			1.73000	11.48337	-6.41584	4.06246	0.14547	-0.00114	0.02221	-0.04307	-0.00012	0.01397	-0.00817	-0.01103	1.01672	16.86205	-3.49187	-5.37831	-0.35054	-0.00863	0.04604	-0.35054	-0.00863	0.04604	19.94114	-3.23067	0.28037	-0.31705	0.74807	0.15007	0.03930	-0.31621	-0.04541	-13.39748	-13.98015	-35.29060	-2.08482	23.17195	23.94894	28.53858	-6.98279	8.62213	-3.83132	6.89006	11.70538	0.00570	0.00253	0.00259	0.00009
175			1.74000	11.61038	-6.53587	3.74371	0.14920	0.00201	0.02420	-0.04088	0.00019	0.01346	-0.00648	-0.00946	1.00627	17.10715	-3.54054	-5.20341	-0.31668	0.00262	0.03982	-0.31668	0.00262	0.03982	20.01587	-2.94593	0.35452	-0.30232	0.75720	0.15504	0.03799	-0.32048	-0.04496	-12.05872	-13.09855	-31.19525	-3.65026	21.28937	20.61262	28.38036	-6.88389	7.94279	-3.84543	6.90616	11.71242	0.00566	0.00257	0.00266	0.00017
176			1.75000	11.72838	-6.64883	3.45590	0.15302	0.00415	0.02532	-0.03907	0.00039	0.01302	-0.00685	-0.00922	0.99681	17.33526	-3.59922	-5.05831	-0.29608	0.01182	0.03424	-0.29608	0.01182	0.03424	20.09264	-2.66123	0.42679	-0.29934	0.75389	0.15556	0.03972	-0.31851	-0.04625	-11.55773	-12.26755	-28.74564	-4.94717	20.11924	17.89261	28.49143	-7.31032	8.29051	-3.87081	6.92931	11.74268	0.00563	0.00264	0.00275	0.00024
177			1.76000	11.83831	-6.76079	3.18503	0.15384	0.00813	0.02593	-0.03704	0.00081	0.01275	-0.00727	-0.00892	0.98814	17.55425	-3.66392	-4.93923	-0.28618	0.01804	0.02890	-0.28618	0.01804	0.02890	20.17503	-2.37421	0.50832	-0.29851	0.75592	0.15665	0.04299	-0.31580	-0.05060	-11.58528	-11.58681	-27.35336	-5.80485	19.71253	15.33549	28.69686	-8.19885	9.63605	-3.90457	6.95352	11.79551	0.00560	0.00273	0.00286	0.00027
178			1.77000	11.94168	-6.87566	2.92392	0.15324	0.01066	0.02545	-0.03531	0.00114	0.01216	-0.00682	-0.00842	0.98117	17.77094	-3.72874	-4.84705	-0.28402	0.02141	0.02287	-0.28402	0.02141	0.02287	20.26521	-2.08420	0.60927	-0.29725	0.76669	0.15938	0.04684	-0.31247	-0.05782	-11.84439	-11.11606	-26.39811	-6.17999	19.96448	12.57082	28.83515	-9.39214	11.79694	-3.94164	6.97186	11.86839	0.00558	0.00283	0.00298	0.00025
179			1.78000	12.04088	-6.99391	2.67124	0.15093	0.01263	0.02438	-0.03395	0.00141	0.01124	-0.00715	-0.00786	0.97589	17.99015	-3.78739	-4.78460	-0.28741	0.02205	0.01532	-0.28741	0.02205	0.01532	20.36389	-1.79209	0.73667	-0.29826	0.77265	0.16071	0.05109	-0.30283	-0.06571	-11.90140	-10.92830	-25.37070	-6.13128	20.67044	9.47223	28.78153	-10.68851	14.38387	-3.97560	6.97802	11.95589	0.00557	0.00292	0.00309	0.00018
180			1.79000	12.13938	-7.11107	2.43032	0.14995	0.01443	0.02304	-0.03364	0.00157	0.01001	-0.00798	-0.00635	0.97230	18.21438	-3.83492	-4.75476	-0.29070	0.02097	0.00641	-0.29070	0.02097	0.00641	20.47033	-1.50006	0.89237	-0.29078	0.77413	0.16186	0.05339	-0.28886	-0.07302	-11.38789	-11.04511	-23.92141	-5.80537	21.57285	6.08162	28.48656	-11.87943	16.82873	-4.00026	6.96852	12.04958	0.00559	0.00298	0.00317	0.00007
181			1.80000	12.24058	-7.22046	2.20710	0.15094	0.01555	0.02275	-0.03430	0.00152	0.00902	-0.00869	-0.00505	0.97177	18.44365	-3.86865	-4.75938	-0.29335	0.01954	-0.00322	-0.29335	0.01954	-0.00322	20.58305	-1.21070	1.07151	-0.28335	0.77703	0.16451	0.05508	-0.27566	-0.07894	-10.27322	-11.38671	-21.95416	-5.38858	22.42661	2.55637	27.99606	-12.83811	18.56405	-4.01134	6.94361	12.13846	0.00563	0.00302	0.00322	-0.00006
182			1.81000	12.34665	-7.31705	2.00673	0.15443	0.01662	0.02500	-0.03572	0.00138	0.00881	-0.00876	-0.00401	0.97576	18.67627	-3.88854	-4.79842	-0.29411	0.01854	-0.01242	-0.29411	0.01854	-0.01242	20.70097	-0.92614	1.26431	-0.27577	0.78717	0.17119	0.05639	-0.26685	-0.08399	-8.83425	-11.79556	-19.72302	-4.99536	23.03723	-0.76136	27.36129	-13.55434	19.29940	-4.00689	6.90728	12.21009	0.00569	0.00303	0.00323	-0.00019
183			1.82000	12.45760	-7.39955	1.82967	0.15595	0.01642	0.02764	-0.03650	0.00112	0.00865	-0.00823	-0.00340	0.98347	18.90941	-3.89622	-4.86709	-0.29437	0.01751	-0.01998	-0.29437	0.01751	-0.01998	20.82369	-0.64857	1.46018	-0.27365	0.80344	0.17913	0.05858	-0.26179	-0.08696	-7.46715	-12.10434	-17.72588	-4.60670	23.29411	-3.41055	26.61611	-14.06827	19.14144	-3.98688	6.86630	12.25354	0.00576	0.00301	0.00320	-0.00030
184			1.83000	12.57159	-7.47055	1.67062	0.15890	0.01802	0.03123	-0.03715	0.00104	0.00897	-0.00753	-0.00352	0.99365	19.14019	-3.89378	-4.95609	-0.29358	0.01570	-0.02508	-0.29358	0.01570	-0.02508	20.95074	-0.37940	1.65159	-0.27645	0.82519	0.18834	0.06148	-0.25906	-0.08874	-6.53153	-12.18536	-16.43167	-4.13805	23.21184	-5.07817	25.79184	-14.41476	18.48550	-3.95313	6.82800	12.26314	0.00588	0.00299	0.00315	-0.00039
185			1.84000	12.68530	-7.53562	1.52018	0.16364	0.02054	0.03487	-0.03757	0.00111	0.00979	-0.00687	-0.00346	1.00248	19.36665	-3.88281	-5.05429	-0.29067	0.01235	-0.02738	-0.29067	0.01235	-0.02738	21.08110	-0.11956	1.83579	-0.27594	0.84616	0.19744	0.06299	-0.25501	-0.08993	-6.25320	-11.97349	-16.09829	-3.53606	22.92845	-5.71551	24.89995	-14.61893	17.79399	-3.90927	6.79839	12.23899	0.00603	0.00296	0.00309	-0.00044
186			1.85000	12.79498	-7.60169	1.36764	0.16761	0.02164	0.03660	-0.03726	0.00125	0.01076	-0.00628	-0.00289	1.00761	19.58866	-3.86438	-5.15163	-0.28788	0.00760	-0.02735	-0.28788	0.00760	-0.02735	21.21316	0.13056	2.01440	-0.27144	0.86186	0.20396	0.06271	-0.24748	-0.09068	-6.64596	-11.51852	-16.72457	-2.86712	22.65183	-5.47827	23.97992	-14.70387	17.42160	-3.86039	6.78177	12.18566	0.00621	0.00292	0.00302	-0.00044
187			1.86000	12.89811	-7.67464	1.20367	0.16882	0.02245	0.03643	-0.03613	0.00148	0.01175	-0.00570	-0.00240	1.00991	19.80821	-3.84011	-5.24094	-0.28840	0.00274	-0.02531	-0.28840	0.00274	-0.02531	21.34506	0.37152	2.19167	-0.27008	0.87508	0.20797	0.06217	-0.23887	-0.09155	-7.51571	-10.95842	-18.15709	-2.31224	22.47038	-4.47170	23.15062	-14.64804	17.44210	-3.81200	6.78051	12.11026	0.00638	0.00288	0.00292	-0.00041
188			1.87000	12.99384	-7.75768	1.02095	0.16829	0.02339	0.03541	-0.03489	0.00175	0.01258	-0.00586	-0.00186	1.00922	20.02723	-3.81388	-5.31540	-0.29040	0.00000	-0.02158	-0.29040	0.00000	-0.02158	21.47465	0.60551	2.37042	-0.27217	0.87921	0.20905	0.06112	-0.23071	-0.09162	-8.48669	-10.48222	-19.79972	-2.13777	22.27701	-3.01825	22.53461	-14.31807	17.58853	-3.76789	6.79360	12.02140	0.00653	0.00283	0.00282	-0.00035
189			1.88000	13.08421	-7.84960	0.82266	0.17078	0.02326	0.03473	-0.03475	0.00189	0.01328	-0.00642	-0.00024	1.00749	20.24570	-3.79131	-5.37514	-0.28762	0.00023	-0.01652	-0.28762	0.00023	-0.01652	21.59861	0.83520	2.54899	-0.26114	0.87837	0.21059	0.05560	-0.22584	-0.09086	-9.23763	-10.18647	-21.17224	-2.39886	21.85176	-1.34216	22.09599	-13.57176	17.44995	-3.72906	6.81617	11.92828	0.00664	0.00277	0.00272	-0.00030
190			1.89000	13.17102	-7.94749	0.61143	0.17638	0.02293	0.03444	-0.03580	0.00189	0.01368	-0.00692	0.00148	1.00638	20.46097	-3.77709	-5.41735	-0.28053	0.00240	-0.01114	-0.28053	0.00240	-0.01114	21.71347	1.06143	2.72174	-0.24722	0.87919	0.21315	0.04847	-0.22481	-0.08819	-9.50662	-10.11720	-21.96585	-2.90555	21.12812	0.31554	21.66610	-12.42236	16.70736	-3.69407	6.84155	11.83853	0.00674	0.00272	0.00263	-0.00028
191			1.90000	13.25789	-8.04506	0.39689	0.17810	0.02270	0.03431	-0.03669	0.00171	0.01337	-0.00761	0.00265	1.00583	20.67066	-3.77241	-5.44571	-0.27245	0.00559	-0.00736	-0.27245	0.00559	-0.00736	21.81712	1.28281	2.88120	-0.24215	0.88045	0.21527	0.04263	-0.22499	-0.08240	-8.99733	-10.31448	-21.66088	-3.46527	20.22379	1.38588	21.07045	-10.98830	15.24504	-3.66078	6.86423	11.75602	0.00682	0.00268	0.00256	-0.00028
192			1.91000	13.34850	-8.13379	0.19239	0.17920	0.02237	0.03480	-0.03763	0.00132	0.01241	-0.00782	0.00288	1.00697	20.87251	-3.77529	-5.46769	-0.26181	0.00907	-0.00603	-0.26181	0.00907	-0.00603	21.90855	1.49627	3.02025	-0.24513	0.88816	0.21883	0.03783	-0.22657	-0.07430	-7.60298	-10.62694	-20.07551	-3.92472	19.13964	1.61332	20.24852	-9.37393	13.12919	-3.62824	6.88233	11.68208	0.00688	0.00265	0.00253	-0.00028
193			1.92000	13.44404	-8.20518	0.01100	0.18221	0.02291	0.03604	-0.03818	0.00080	0.01092	-0.00767	0.00250	1.00917	21.06298	-3.78281	-5.49103	-0.24472	0.01256	-0.00688	-0.24472	0.01256	-0.00688	21.98740	1.69916	3.13323	-0.24922	0.90230	0.22404	0.03273	-0.22982	-0.06458	-5.49563	-10.72561	-17.45199	-4.21512	17.72216	1.07640	19.28852	-7.63815	10.58031	-3.59778	6.89818	11.61896	0.00693	0.00264	0.00253	-0.00025
194			1.93000	13.54136	-8.25356	-0.13949	0.18678	0.02355	0.03765	-0.03720	0.00018	0.00908	-0.00670	0.00220	1.00974	21.23669	-3.79261	-5.52082	-0.21761	0.01541	-0.00896	-0.21761	0.01541	-0.00896	22.05322	1.89055	3.21739	-0.24659	0.92319	0.23108	0.02640	-0.23524	-0.05430	-3.10642	-10.26443	-14.37224	-4.24532	15.80717	0.07994	18.31347	-5.82666	7.92138	-3.57282	6.91572	11.57120	0.00696	0.00265	0.00257	-0.00019
195			1.94000	13.63363	-8.27822	-0.25862	0.19063	0.02318	0.03882	-0.03356	-0.00039	0.00716	-0.00520	0.00141	1.00809	21.38729	-3.80215	-5.55795	-0.18203	0.01580	-0.01132	-0.18203	0.01580	-0.01132	22.10552	2.07088	3.27330	-0.24476	0.94789	0.23854	0.01995	-0.24118	-0.04420	-1.02496	-9.06420	-11.45378	-3.81916	13.37517	-1.04229	17.35796	-3.98180	5.46942	-3.55819	6.93796	11.54512	0.00697	0.00269	0.00265	-0.00007
196			1.95000	13.71254	-8.28465	-0.35171	0.19510	0.02399	0.03946	-0.02748	-0.00075	0.00558	-0.00454	0.00000	1.00694	21.50911	-3.80706	-5.59997	-0.14038	0.01134	-0.01340	-0.14038	0.01134	-0.01340	22.14350	2.24058	3.30450	-0.24729	0.96984	0.24454	0.01351	-0.24405	-0.03474	0.25010	-7.17330	-9.08476	-2.69805	10.56303	-2.07309	16.36212	-2.13843	3.41227	-3.55850	6.96609	11.54693	0.00695	0.00274	0.00276	0.00008
197			1.96000	13.77091	-8.28193	-0.42633	0.20304	0.02450	0.03867	-0.01984	-0.00084	0.00434	-0.00554	-0.00261	1.00772	21.59813	-3.80082	-5.64264	-0.09455	0.00082	-0.01510	-0.09455	0.00082	-0.01510	22.16649	2.39933	3.31547	-0.25897	0.98101	0.24674	0.00694	-0.24046	-0.02581	0.66761	-4.82896	-7.26262	-0.78184	7.53583	-2.96775	15.24525	-0.32236	1.72926	-3.57611	6.99893	11.58073	0.00690	0.00282	0.00289	0.00024
198			1.97000	13.80496	-8.27692	-0.48733	0.21497	0.02181	0.03607	-0.01118	-0.00067	0.00318	-0.00797	-0.00528	1.01313	21.65162	-3.77678	-5.68251	-0.04504	-0.01434	-0.01667	-0.04504	-0.01434	-0.01667	22.17404	2.54592	3.30958	-0.27198	0.97965	0.24514	-0.00033	-0.23017	-0.01714	0.61580	-2.36058	-5.62283	1.77994	4.39169	-3.81482	13.96785	1.44988	0.24726	-3.61001	7.03148	11.64629	0.00682	0.00291	0.00303	0.00036
199			1.98000	13.81500	-8.27167	-0.53408	0.23062	0.01847	0.03282	-0.00207	-0.00047	0.00195	-0.00985	-0.00685	1.02080	21.66772	-3.73044	-5.71812	0.00708	-0.03140	-0.01840	0.00708	-0.03140	-0.01840	22.16632	2.67888	3.28805	-0.27472	0.97854	0.24327	-0.00775	-0.21753	-0.00847	0.55148	-0.07840	-3.70425	4.65085	1.19284	-4.69221	12.54821	3.13622	-1.23601	-3.65623	7.05638	11.73863	0.00670	0.00298	0.00315	0.00043
200			1.99000	13.80463	-8.26469	-0.56129	0.24644	0.01636	0.02990	0.00688	-0.00036	0.00058	-0.00881	-0.00838	1.02729	21.64587	-3.66084	-5.74961	0.05873	-0.04852	-0.02061	0.05873	-0.04852	-0.02061	22.14447	2.79689	3.25037	-0.27594	0.99431	0.24480	-0.01432	-0.20776	0.00042	0.78604	1.81390	-1.22791	7.40815	-1.98412	-5.62634	11.08044	4.62898	-2.82346	-3.70838	7.06745	11.84676	0.00657	0.00303	0.00324	0.00043
201			2.00000	13.77899	-8.25235	-0.56213	0.25686	0.01647	0.02802	0.01472	-0.00037	-0.00092	-0.00427	-0.01142	1.03051	21.58722	-3.57099	-5.77867	0.10761	-0.06403	-0.02388	0.10761	-0.06403	-0.02388	22.11131	2.89992	3.19588	-0.29209	1.03226	0.25083	-0.02020	-0.20314	0.00947	1.46155	3.24256	1.83177	9.60949	-5.00283	-6.71690	9.72038	5.75243	-4.46577	-3.75859	7.06290	11.95354	0.00644	0.00305	0.00328	0.00038
202			2.01000	13.74338	-8.23057	-0.53054	0.26453	0.01723	0.02764	0.02110	-0.00045	-0.00262	0.00180	-0.01466	1.03115	21.49531	-3.46714	-5.81024	0.15033	-0.07416	-0.02877	0.15033	-0.07416	-0.02877	22.07150	2.98953	3.12527	-0.31197	1.07655	0.25914	-0.02409	-0.20144	0.01816	2.47131	4.24490	5.33436	10.89895	-7.64964	-8.18537	8.60899	6.33799	-6.02830	-3.79938	7.04606	12.03728	0.00634	0.00303	0.00326	0.00029
203			2.02000	13.70179	-8.19781	-0.46263	0.27618	0.01695	0.02790	0.02688	-0.00045	-0.00450	0.00653	-0.01617	1.03272	21.37623	-3.35695	-5.85283	0.18183	-0.07506	-0.03576	0.18183	-0.07506	-0.03576	22.03090	3.06846	3.04071	-0.31732	1.10732	0.26558	-0.02384	-0.19891	0.02543	3.43278	4.91835	9.09648	11.15876	-9.67901	-10.23646	7.78529	6.31812	-7.34992	-3.82584	7.02386	12.07841	0.00630	0.00297	0.00317	0.00019
204			2.03000	13.65666	-8.15739	-0.35645	0.28986	0.01715	0.02836	0.03232	-0.00032	-0.00643	0.00897	-0.01644	1.03316	21.23818	-3.24678	-5.91660	0.19976	-0.06720	-0.04492	0.19976	-0.06720	-0.04492	21.99497	3.13920	2.94611	-0.31332	1.11913	0.26833	-0.02029	-0.19255	0.02988	3.93231	5.34290	12.90628	10.56286	-10.89668	-12.88791	7.17083	5.75824	-8.18951	-3.83692	7.00310	12.06560	0.00629	0.00289	0.00303	0.00010
205			2.04000	13.60945	-8.11580	-0.21276	0.30187	0.01392	0.02690	0.03705	-0.00001	-0.00766	0.00906	-0.01657	1.02875	21.09026	-3.14010	-6.00990	0.20487	-0.05343	-0.05518	0.20487	-0.05343	-0.05518	21.96723	3.20348	2.84827	-0.31017	1.10571	0.26465	-0.01539	-0.17874	0.02983	3.79513	5.56396	16.44527	9.44985	-11.24316	-15.90639	6.66442	4.81754	-8.24312	-3.83488	6.98869	11.99826	0.00630	0.00279	0.00287	0.00005
206			2.05000	13.56124	-8.07964	-0.03622	0.31216	0.00923	0.02586	0.04091	0.00022	-0.00853	0.00838	-0.01651	1.02202	20.94113	-3.03784	-6.13666	0.19916	-0.03850	-0.06489	0.19916	-0.03850	-0.06489	21.94868	3.26266	2.75673	-0.30652	1.08424	0.26031	-0.01035	-0.15983	0.02554	3.10337	5.64278	19.33518	8.11414	-10.82227	-18.89605	6.21660	3.70967	-7.36667	-3.82443	6.98379	11.88646	0.00630	0.00269	0.00270	0.00004
207			2.06000	13.51237	-8.05347	0.16474	0.32425	0.00629	0.02673	0.04457	0.00031	-0.00956	0.00800	-0.01649	1.01497	20.79781	-2.94031	-6.29573	0.18547	-0.02485	-0.07248	0.18547	-0.02485	-0.07248	21.93807	3.31812	2.68058	-0.29993	1.06844	0.25927	-0.00618	-0.13973	0.01876	2.09587	5.69400	21.29329	6.72858	-9.89535	-21.41960	5.80757	2.67217	-5.81877	-3.81116	6.98913	11.74866	0.00629	0.00260	0.00256	0.00006
208			2.07000	13.46206	-8.03880	0.37973	0.33649	0.00375	0.02802	0.04799	0.00027	-0.01033	0.00848	-0.01607	1.00974	20.66442	-2.84842	-6.48100	0.16779	-0.01330	-0.07723	0.16779	-0.01330	-0.07723	21.93279	3.37068	2.62360	-0.28842	1.06353	0.26137	-0.00355	-0.12153	0.01202	1.06129	5.79381	22.24239	5.41552	-8.76148	-23.08227	5.38866	1.91349	-4.19645	-3.80069	7.00163	11.60725	0.00625	0.00253	0.00246	0.00010
209			2.08000	13.40968	-8.03425	0.59877	0.35049	0.00216	0.02903	0.05118	0.00018	-0.01057	0.00890	-0.01556	1.00602	20.54283	-2.76331	-6.68226	0.14908	-0.00461	-0.07793	0.14908	-0.00461	-0.07793	21.92972	3.41990	2.58260	-0.27304	1.06257	0.26421	-0.00278	-0.10626	0.00751	0.23934	5.92321	22.22757	4.30109	-7.68680	-23.55345	4.91069	1.57314	-3.03888	-3.79741	7.01514	11.48280	0.00619	0.00249	0.00241	0.00016
210			2.09000	13.35525	-8.03657	0.81256	0.36606	-0.00001	0.02966	0.05376	-0.00000	-0.01029	0.00925	-0.01654	1.00127	20.43255	-2.68610	-6.88568	0.13288	0.00029	-0.07370	0.13288	0.00029	-0.07370	21.92548	3.46480	2.55043	-0.26611	1.06169	0.26694	-0.00402	-0.09426	0.00647	-0.22158	6.03388	21.33525	3.50489	-6.92180	-22.58847	4.33422	1.73299	-2.60063	-3.80377	7.02306	11.39035	0.00611	0.00249	0.00242	0.00021
211			2.10000	13.29934	-8.04146	1.01307	0.38014	-0.00120	0.03158	0.05521	-0.00010	-0.01009	0.00850	-0.01844	0.99281	20.33097	-2.61778	-7.07506	0.12082	0.00134	-0.06351	0.12082	0.00134	-0.06351	21.91625	3.50391	2.51874	-0.26697	1.04951	0.26805	-0.00718	-0.08515	0.00919	-0.30250	6.11228	19.73643	3.05376	-6.65335	-20.17788	3.67176	2.38479	-2.94459	-3.81963	7.02037	11.33645	0.00603	0.00253	0.00249	0.00025
212			2.11000	13.24225	-8.04529	1.19449	0.39211	-0.00300	0.03423	0.05578	-0.00022	-0.00979	0.00623	-0.01989	0.98221	20.23404	-2.55968	-7.23574	0.11283	0.00062	-0.04921	0.11283	0.00062	-0.04921	21.89904	3.53640	2.47915	-0.26753	1.02038	0.26562	-0.01141	-0.08034	0.01500	-0.12772	6.17697	17.70853	2.76738	-6.89451	-16.72918	3.06583	3.37220	-4.00304	-3.84207	7.00341	11.31819	0.00597	0.00260	0.00258	0.00025
213			2.12000	13.18409	-8.04631	1.35424	0.40832	-0.00620	0.03728	0.05652	-0.00035	-0.00905	0.00345	-0.02112	0.97409	20.13845	-2.51424	-7.36023	0.10666	-0.00022	-0.03326	0.10666	-0.00022	-0.03326	21.87315	3.56348	2.42486	-0.26205	0.98739	0.26246	-0.01502	-0.08178	0.02228	0.05053	6.26229	15.09053	2.46868	-7.47589	-12.51088	2.71612	4.38165	-5.51243	-3.86625	6.96982	11.32470	0.00595	0.00267	0.00267	0.00022
214			2.13000	13.12404	-8.04573	1.48303	0.42649	-0.00769	0.04034	0.05598	-0.00032	-0.00755	0.00090	-0.02232	0.96844	20.04332	-2.48413	-7.44041	0.09911	-0.00022	-0.01803	0.09911	-0.00022	-0.01803	21.84118	3.58823	2.35327	-0.25654	0.95907	0.25951	-0.01662	-0.08847	0.02868	0.14747	6.23587	11.75394	2.02914	-7.98970	-7.90617	2.74963	5.01417	-7.00870	-3.88669	6.91872	11.34085	0.00599	0.00273	0.00274	0.00015
215			2.14000	13.06471	-8.04353	1.57596	0.44188	-0.00891	0.04183	0.05210	-0.00022	-0.00511	-0.00051	-0.02283	0.96495	19.95259	-2.47077	-7.47792	0.08695	0.00100	-0.00526	0.08695	0.00100	-0.00526	21.80874	3.61448	2.26766	-0.24713	0.94226	0.25716	-0.01503	-0.09795	0.03191	0.15077	5.91311	7.84912	1.39102	-7.98233	-3.48389	3.18353	4.95389	-7.96705	-3.89923	6.85304	11.35330	0.00609	0.00275	0.00276	0.00007
216			2.15000	13.00909	-8.04137	1.62715	0.45512	-0.00969	0.04212	0.04513	-0.00010	-0.00204	-0.00112	-0.02368	0.96418	19.87269	-2.47345	-7.47708	0.07034	0.00280	0.00480	0.07034	0.00280	0.00480	21.78264	3.64600	2.17667	-0.24239	0.93652	0.25602	-0.01081	-0.10656	0.03042	-0.13154	5.31998	3.47412	0.64880	-7.28169	0.36389	3.90949	4.08876	-7.96023	-3.90143	6.78085	11.35245	0.00626	0.00273	0.00273	-0.00002
217			2.16000	12.95912	-8.04305	1.63347	0.46748	-0.00882	0.04225	0.03640	-0.00003	0.00122	-0.00142	-0.02507	0.96463	19.80937	-2.48933	-7.44701	0.05104	0.00515	0.01160	0.05104	0.00515	0.01160	21.76880	3.68503	2.09249	-0.24189	0.93778	0.25625	-0.00464	-0.11079	0.02360	-0.79410	4.57807	-1.03120	-0.12525	-6.00146	3.16362	4.75786	2.55254	-6.76109	-3.89290	6.71312	11.33307	0.00644	0.00270	0.00266	-0.00011
218			2.17000	12.91543	-8.05223	1.59552	0.48083	-0.00949	0.04231	0.02741	-0.00001	0.00445	-0.00219	-0.02657	0.96541	19.76520	-2.51466	-7.40038	0.03212	0.00797	0.01503	0.03212	0.00797	0.01503	21.77021	3.73259	2.02815	-0.23987	0.93583	0.25645	0.00241	-0.10877	0.01194	-1.75399	3.83264	-5.40929	-0.86898	-4.48465	4.78927	5.60798	0.65459	-4.46383	-3.87516	6.65839	11.29500	0.00662	0.00266	0.00259	-0.00018
219			2.18000	12.87718	-8.07111	1.51503	0.49300	-0.01063	0.04219	0.01863	-0.00002	0.00733	-0.00403	-0.02848	0.96737	19.73870	-2.54623	-7.34747	0.01632	0.01132	0.01543	0.01632	0.01132	0.01543	21.78682	3.78892	1.99331	-0.24433	0.92841	0.25599	0.00936	-0.10178	-0.00236	-2.78521	3.11698	-9.28323	-1.56910	-3.01822	5.28471	6.37345	-1.27106	-1.52155	-3.85152	6.62130	11.24314	0.00678	0.00263	0.00252	-0.00021
220			2.19000	12.84468	-8.09908	1.40022	0.49937	-0.01141	0.04145	0.01034	-0.00005	0.00967	-0.00691	-0.03074	0.96832	19.72695	-2.58136	-7.29923	0.00434	0.01383	0.01442	0.00434	0.01383	0.01442	21.81656	3.85316	1.99125	-0.25570	0.91629	0.25451	0.01596	-0.09185	-0.01648	-3.76333	2.46502	-12.64470	-2.08632	-1.80502	5.18335	6.96273	-2.97944	1.48197	-3.82710	6.60472	11.18526	0.00691	0.00261	0.00247	-0.00018
221			2.20000	12.81650	-8.13588	1.25300	0.50522	-0.01400	0.04021	0.00318	-0.00009	0.01152	-0.01055	-0.03203	0.96884	19.72563	-2.61747	-7.25444	-0.00362	0.01376	0.01337	-0.00362	0.01376	0.01337	21.85660	3.92314	2.01958	-0.26119	0.89719	0.25177	0.02112	-0.08007	-0.02841	-4.58944	1.92756	-15.64754	-2.23872	-0.97117	5.05567	7.30816	-4.33690	4.14687	-3.80843	6.61077	11.12978	0.00700	0.00261	0.00244	-0.00008
222			2.21000	12.79191	-8.17883	1.07848	0.50850	-0.01620	0.03807	-0.00282	-0.00007	0.01240	-0.01498	-0.03202	0.97183	19.73038	-2.65156	-7.21183	-0.00745	0.01148	0.01204	-0.00745	0.01148	0.01204	21.90358	3.99621	2.07340	-0.26258	0.87464	0.24752	0.02447	-0.06771	-0.03737	-5.03071	1.47093	-17.92460	-2.02771	-0.48183	4.74219	7.40607	-5.30496	6.32509	-3.80160	6.63884	11.08243	0.00706	0.00262	0.00244	0.00007
223			2.22000	12.77066	-8.22329	0.88620	0.51131	-0.01880	0.03454	-0.00761	0.00002	0.01184	-0.01899	-0.03098	0.97679	19.73707	-2.68020	-7.17331	-0.00772	0.00797	0.00957	-0.00772	0.00797	0.00957	21.95447	4.06998	2.14732	-0.25945	0.85509	0.24266	0.02612	-0.05635	-0.04340	-4.97199	1.04518	-18.99654	-1.52605	-0.20547	3.85649	7.32118	-5.94583	7.97344	-3.81001	6.68470	11.04517	0.00704	0.00265	0.00247	0.00024
224			2.23000	12.75358	-8.26469	0.69108	0.51313	-0.02160	0.03115	-0.01171	0.00013	0.01035	-0.02085	-0.02968	0.98096	19.74298	-2.69946	-7.14575	-0.00585	0.00417	0.00524	-0.00585	0.00417	0.00524	22.00744	4.14286	2.23566	-0.25437	0.84868	0.24084	0.02684	-0.04808	-0.04733	-4.50175	0.54983	-18.53367	-0.84610	0.04902	2.13682	7.17289	-6.36649	9.05042	-3.83299	6.74151	11.01743	0.00696	0.00271	0.00255	0.00037
225			2.24000	12.74270	-8.30055	0.50950	0.51276	-0.02250	0.02842	-0.01567	0.00019	0.00843	-0.02044	-0.02919	0.98300	19.74728	-2.70606	-7.13718	-0.00316	0.00075	-0.00072	-0.00316	0.00075	-0.00072	22.06204	4.21455	2.33228	-0.25482	0.85759	0.24265	0.02774	-0.04416	-0.04958	-3.81851	-0.07978	-16.65726	-0.14147	0.35349	-0.22872	7.06999	-6.61805	9.53229	-3.86590	6.80061	10.99807	0.00683	0.00278	0.00263	0.00043
226			2.25000	12.73996	-8.33030	0.35395	0.51275	-0.02264	0.02628	-0.01930	0.00017	0.00642	-0.01935	-0.02853	0.98238	19.74972	-2.69956	-7.15187	0.00038	-0.00111	-0.00726	0.00038	-0.00111	-0.00726	22.11785	4.28549	2.43099	-0.25108	0.86591	0.24437	0.02763	-0.04447	-0.04955	-3.05241	-0.77352	-13.81136	0.35654	0.56620	-2.74698	7.06488	-6.65975	9.44035	-3.90199	6.85347	10.98565	0.00671	0.00284	0.00272	0.00042
227			2.26000	12.74560	-8.35367	0.23164	0.51007	-0.02230	0.02477	-0.02152	0.00012	0.00456	-0.01820	-0.02681	0.98259	19.74895	-2.68399	-7.18929	0.00527	0.00001	-0.01287	0.00527	0.00001	-0.01287	22.17369	4.35655	2.52590	-0.24167	0.87229	0.24566	0.02613	-0.04912	-0.04731	-2.26121	-1.37174	-10.49174	0.43030	0.48321	-4.90177	7.16357	-6.44092	8.81711	-3.93507	6.89457	10.97867	0.00662	0.00288	0.00278	0.00035
228			2.27000	12.75792	-8.37069	0.14471	0.50224	-0.02123	0.02404	-0.02223	0.00004	0.00302	-0.01638	-0.02491	0.98392	19.74313	-2.66637	-7.24448	0.01078	0.00390	-0.01612	0.01078	0.00390	-0.01612	22.22804	4.42854	2.61152	-0.23582	0.88439	0.24866	0.02413	-0.05842	-0.04329	-1.58561	-1.82496	-7.24534	0.07922	0.07055	-6.13338	7.34587	-5.92553	7.68874	-3.96087	6.92304	10.97559	0.00656	0.00290	0.00284	0.00025
229			2.28000	12.77558	-8.38342	0.08913	0.49385	-0.02155	0.02364	-0.02328	-0.00010	0.00191	-0.01434	-0.02308	0.98494	19.73200	-2.65352	-7.30613	0.01478	0.00839	-0.01543	0.01478	0.00839	-0.01543	22.27884	4.50210	2.68241	-0.23040	0.89652	0.25202	0.02128	-0.07199	-0.03736	-1.27073	-2.26781	-4.69989	-0.45518	-0.50679	-5.90627	7.60804	-5.10662	6.11307	-3.97784	6.94181	10.97563	0.00653	0.00291	0.00289	0.00015
230			2.29000	12.79880	-8.39652	0.05457	0.48263	-0.01865	0.02388	-0.02596	-0.00029	0.00134	-0.01272	-0.02140	0.98497	19.71766	-2.64969	-7.35825	0.01619	0.01211	-0.01113	0.01619	0.01211	-0.01113	22.32421	4.57811	2.73423	-0.22733	0.90896	0.25502	0.01782	-0.08888	-0.03097	-1.45747	-2.83859	-3.23520	-0.99740	-1.06112	-4.36690	7.99104	-4.03401	4.45482	-3.98682	6.95524	10.97837	0.00651	0.00291	0.00292	0.00006
231			2.30000	12.82852	-8.41484	0.02956	0.47166	-0.01742	0.02440	-0.03015	-0.00050	0.00121	-0.01162	-0.01959	0.98465	19.70241	-2.65680	-7.39189	0.01624	0.01641	-0.00611	0.01624	0.01641	-0.00611	22.36176	4.65861	2.76885	-0.22170	0.91800	0.25734	0.01340	-0.10646	-0.02753	-2.03453	-3.52727	-2.74045	-1.64546	-1.52610	-2.64696	8.59305	-2.78455	3.48136	-3.99013	6.96698	10.98304	0.00648	0.00290	0.00293	0.00002
232			2.31000	12.86496	-8.44087	0.00607	0.45683	-0.01706	0.02442	-0.03439	-0.00070	0.00128	-0.01081	-0.01727	0.98307	19.68669	-2.67539	-7.41337	0.01660	0.02309	-0.00408	0.01660	0.02309	-0.00408	22.38833	4.74766	2.79725	-0.21489	0.92586	0.25890	0.00855	-0.12172	-0.02993	-2.71580	-4.22805	-2.80738	-2.51577	-1.84560	-2.02182	9.42998	-1.50476	3.82397	-3.99122	6.97859	10.98909	0.00643	0.00289	0.00293	0.00001
233			2.32000	12.90763	-8.47389	-0.01918	0.44024	-0.01653	0.02503	-0.03775	-0.00081	0.00143	-0.01008	-0.01422	0.98126	19.67058	-2.70336	-7.43889	0.01655	0.03078	-0.00644	0.01655	0.03078	-0.00644	22.40191	4.84837	2.83420	-0.20493	0.93623	0.26214	0.00428	-0.13076	-0.03780	-3.17228	-4.84437	-3.02039	-3.40416	-1.82784	-2.90625	10.23644	-0.47422	5.35907	-3.99409	6.98884	10.99623	0.00636	0.00288	0.00292	0.00005
234			2.33000	12.95558	-8.50993	-0.04584	0.42527	-0.01665	0.02484	-0.04008	-0.00080	0.00138	-0.01048	-0.01122	0.98207	19.65616	-2.73453	-7.48209	0.01393	0.03500	-0.01204	0.01393	0.03500	-0.01204	22.40450	4.95859	2.88936	-0.19831	0.94282	0.26482	0.00200	-0.12879	-0.04652	-3.06025	-5.33245	-2.99338	-3.85669	-1.24829	-4.77987	10.54775	-0.00893	7.18551	-4.00181	6.99546	11.00452	0.00627	0.00285	0.00291	0.00010
235			2.34000	13.00823	-8.54158	-0.06927	0.41089	-0.01789	0.02281	-0.04149	-0.00062	0.00087	-0.01231	-0.00951	0.98597	19.64757	-2.75960	-7.54743	0.00770	0.03240	-0.01892	0.00770	0.03240	-0.01892	22.40248	5.06981	2.96111	-0.20631	0.94345	0.26563	0.00217	-0.11457	-0.05024	-2.04207	-5.73088	-2.26955	-3.53721	-0.08769	-6.86432	9.97459	-0.21867	8.16392	-4.01433	6.99742	11.01282	0.00617	0.00282	0.00290	0.00014
236			2.35000	13.06629	-8.55848	-0.07963	0.40052	-0.01943	0.02115	-0.04253	-0.00018	-0.00011	-0.01420	-0.00913	0.99219	19.64815	-2.76955	-7.63192	-0.00092	0.02364	-0.02604	-0.00092	0.02364	-0.02604	22.40352	5.16985	3.03725	-0.22245	0.94700	0.26822	0.00445	-0.09172	-0.04619	0.03276	-6.10795	-0.28830	-2.46190	1.41224	-8.83497	8.42466	-0.90433	7.59310	-4.02895	6.99559	11.01854	0.00607	0.00278	0.00286	0.00014
237			2.36000	13.13118	-8.55056	-0.06076	0.39244	-0.01954	0.02016	-0.04251	0.00044	-0.00168	-0.01454	-0.00916	0.99896	19.65830	-2.75800	-7.73322	-0.00893	0.01171	-0.03433	-0.00893	0.01171	-0.03433	22.41278	5.24764	3.10179	-0.23683	0.96385	0.27435	0.00796	-0.06507	-0.03447	2.97504	-6.45973	3.51200	-0.92735	2.93873	-10.98224	6.12422	-1.75409	5.46946	-4.04218	6.99121	11.01896	0.00600	0.00273	0.00281	0.00012
238			2.37000	13.20345	-8.51147	0.00824	0.38207	-0.01982	0.01789	-0.04020	0.00106	-0.00355	-0.01392	-0.00861	1.00294	19.67557	-2.72161	-7.85458	-0.01323	-0.00079	-0.04484	-0.01323	-0.00079	-0.04484	22.43255	5.29628	3.14128	-0.24543	0.98098	0.27869	0.01145	-0.03728	-0.01592	6.39727	-6.72789	9.41235	0.72676	4.21978	-13.68730	3.41922	-2.49750	2.16072	-4.05083	6.98579	11.01250	0.00596	0.00267	0.00275	0.00007
239			2.38000	13.28261	-8.43880	0.14866	0.36816	-0.02046	0.01346	-0.03530	0.00159	-0.00462	-0.01425	-0.00717	1.00338	19.69531	-2.65995	-8.00197	-0.01161	-0.01161	-0.05672	-0.01161	-0.01161	-0.05672	22.46220	5.31287	3.14585	-0.24878	0.98000	0.27564	0.01376	-0.01207	0.00709	9.88681	-6.86275	17.10751	2.28019	5.00510	-16.85773	0.63105	-2.91170	-1.95980	-4.05275	6.98124	10.99847	0.00597	0.00261	0.00267	0.00000
240			2.39000	13.36690	-8.33399	0.37477	0.34869	-0.02447	0.00466	-0.02804	0.00226	-0.00232	-0.01496	-0.00448	1.00142	19.71151	-2.57553	-8.17740	-0.00284	-0.01968	-0.06818	-0.00284	-0.01968	-0.06818	22.49897	5.29805	3.10849	-0.24480	0.96275	0.26357	0.01397	0.00544	0.03043	12.96364	-6.78478	25.51542	3.65020	5.03615	-19.78921	-1.91874	-2.84969	-6.53897	-4.04673	6.97893	10.97719	0.00601	0.00255	0.00258	-0.00007
241			2.40000	13.45233	-8.20343	0.68552	0.32889	-0.02999	-0.00469	-0.01944	0.00289	0.00297	-0.01253	-0.00121	1.00143	19.71711	-2.47405	-8.37320	0.01332	-0.02645	-0.07643	0.01332	-0.02645	-0.07643	22.53870	5.25626	3.02558	-0.23107	0.96418	0.25441	0.01179	0.01230	0.05190	15.10302	-6.34991	32.96803	4.85847	4.08634	-21.37342	-3.92715	-2.25758	-11.18933	-4.03309	6.97836	10.94959	0.00609	0.00249	0.00249	-0.00014
242			2.41000	13.53235	-8.05802	1.06104	0.31623	-0.03414	-0.01037	-0.01056	0.00311	0.00745	-0.00797	0.00001	1.00304	19.70514	-2.36387	-8.56957	0.03535	-0.03371	-0.07576	0.03535	-0.03371	-0.07576	22.57676	5.19495	2.89728	-0.22450	0.98114	0.25203	0.00851	0.00760	0.07184	16.01583	-5.46779	37.93398	5.95830	2.10960	-20.54478	-5.20744	-1.18909	-15.59276	-4.01399	6.97841	10.91806	0.00619	0.00244	0.00241	-0.00017
243			2.42000	13.60035	-7.90931	1.46927	0.30706	-0.03865	-0.01492	-0.00195	0.00313	0.01114	-0.00414	-0.00197	1.00414	19.67083	-2.25479	-8.73818	0.06099	-0.04126	-0.06363	0.06099	-0.04126	-0.06363	22.60923	5.12268	2.72614	-0.24243	0.98983	0.24906	0.00487	-0.00745	0.08805	15.79765	-4.22357	39.82582	6.92577	-0.64626	-17.02448	-5.75106	0.18978	-19.46012	-3.99339	6.97902	10.88737	0.00629	0.00241	0.00235	-0.00017
244			2.43000	13.65218	-7.76652	1.87899	0.30128	-0.04062	-0.01710	0.00571	0.00271	0.01244	-0.00049	-0.00419	1.00433	19.61298	-2.15555	-8.85474	0.08617	-0.04746	-0.04396	0.08617	-0.04746	-0.04396	22.63359	5.04720	2.51846	-0.25990	0.99767	0.24715	0.00029	-0.02787	0.09834	14.63915	-2.81995	39.12984	7.54937	-3.65929	-11.97851	-5.59953	1.59001	-22.10153	-3.97551	6.98107	10.86203	0.00637	0.00239	0.00231	-0.00014
245			2.44000	13.68673	-7.63817	2.26869	0.30066	-0.03989	-0.01497	0.01264	0.00177	0.01000	0.00354	-0.00629	1.00502	19.53406	-2.07178	-8.91569	0.10764	-0.05031	-0.02358	0.10764	-0.05031	-0.02358	22.64880	4.97678	2.29126	-0.26954	1.01489	0.25095	-0.00422	-0.04703	0.10051	12.43741	-1.33005	36.35640	7.63219	-6.42633	-7.05615	-4.79150	2.69904	-22.45477	-3.96330	6.98526	10.84361	0.00643	0.00239	0.00229	-0.00008
246			2.45000	13.70236	-7.53607	2.61760	0.30103	-0.04103	-0.01101	0.01885	0.00048	0.00637	0.00653	-0.00724	1.00526	19.43809	-2.00575	-8.93055	0.12306	-0.04712	-0.00846	0.12306	-0.04712	-0.00846	22.65439	4.91951	2.07275	-0.27435	1.02520	0.25543	-0.00756	-0.05797	0.09007	9.23723	0.19073	32.04353	7.08733	-8.53247	-3.54274	-3.48161	3.28389	-19.95758	-3.95762	6.99164	10.83102	0.00646	0.00241	0.00230	-0.00002
247			2.46000	13.69998	-7.46820	2.91525	0.30068	-0.04494	-0.00706	0.02374	-0.00112	0.00334	0.00799	-0.00486	1.00797	19.33173	-1.95701	-8.92179	0.12896	-0.03801	-0.00130	0.12896	-0.03801	-0.00130	22.65157	4.88096	1.89190	-0.26032	1.02672	0.25858	-0.00826	-0.05714	0.06822	5.60572	1.58797	26.90974	5.98601	-9.66619	-1.93383	-1.97199	3.19479	-15.09530	-3.95763	6.99993	10.82248	0.00647	0.00244	0.00232	0.00003
248			2.47000	13.68203	-7.43539	3.15596	0.30120	-0.04798	-0.00358	0.02692	-0.00265	0.00131	0.00688	-0.00097	1.01324	19.22308	-1.92315	-8.90882	0.12510	-0.02568	-0.00078	0.12510	-0.02568	-0.00078	22.64404	4.86195	1.76807	-0.24162	1.01630	0.25930	-0.00634	-0.04552	0.04037	2.30874	2.71680	21.53142	4.56733	-9.73834	-1.89431	-0.57614	2.40968	-9.07016	-3.96190	7.00996	10.81790	0.00645	0.00248	0.00234	0.00007
249			2.48000	13.65282	-7.43052	3.34148	0.30791	-0.04942	-0.00045	0.02860	-0.00352	0.00012	0.00377	0.00268	1.01856	19.12066	-1.90087	-8.90669	0.11195	-0.01273	-0.00452	0.11195	-0.01273	-0.00452	22.63724	4.85965	1.70683	-0.22243	0.99561	0.25822	-0.00258	-0.02818	0.01327	0.00178	3.44816	16.52564	3.04084	-8.85339	-2.91481	0.51717	1.07696	-3.21265	-3.96957	7.02181	10.82016	0.00642	0.00252	0.00238	0.00009
250			2.49000	13.61740	-7.44147	3.47904	0.31473	-0.05011	0.00260	0.02852	-0.00353	-0.00050	0.00050	0.00458	1.01965	19.03144	-1.88697	-8.92374	0.09404	-0.00141	-0.00945	0.09404	-0.00141	-0.00945	22.63642	4.86921	1.70098	-0.21420	0.97391	0.25807	0.00176	-0.01137	-0.00794	-1.09749	3.79240	12.25713	1.60952	-7.38499	-4.28015	1.24242	-0.47387	1.41659	-3.98062	7.03582	10.83320	0.00638	0.00256	0.00243	0.00012
251			2.50000	13.57958	-7.45673	3.57769	0.31923	-0.05190	0.00496	0.02737	-0.00303	-0.00067	-0.00192	0.00429	1.01560	18.95824	-1.87927	-8.95930	0.07635	0.00688	-0.01286	0.07635	0.00688	-0.01286	22.64431	4.88556	1.73431	-0.21890	0.95579	0.25931	0.00599	0.00010	-0.02093	-1.29860	3.90957	8.80724	0.45554	-5.86377	-5.25151	1.64324	-1.83133	4.21866	-3.99542	7.05129	10.85949	0.00634	0.00261	0.00249	0.00014
252			2.51000	13.54078	-7.47028	3.64577	0.32449	-0.05211	0.00788	0.02649	-0.00232	-0.00070	-0.00261	0.00275	1.00798	18.89946	-1.87664	-9.00521	0.06217	0.01179	-0.01330	0.06217	0.01179	-0.01330	22.66045	4.90473	1.78671	-0.22443	0.95017	0.26406	0.00909	0.00388	-0.02567	-1.19737	3.99131	6.08681	-0.31300	-4.75104	-5.34584	1.81657	-2.66925	5.10394	-4.01343	7.06556	10.89720	0.00631	0.00266	0.00258	0.00015
253			2.52000	13.50059	-7.48240	3.68978	0.32740	-0.05082	0.01039	0.02627	-0.00189	-0.00055	-0.00227	0.00061	0.99834	18.85015	-1.87876	-9.04971	0.05436	0.01347	-0.01071	0.05436	0.01347	-0.01071	22.68177	4.92416	1.83931	-0.23079	0.95224	0.26974	0.01024	0.00043	-0.02337	-1.32163	4.15521	3.96527	-0.65951	-4.30635	-4.49142	1.84608	-2.82169	4.44228	-4.03270	7.07531	10.94057	0.00630	0.00271	0.00267	0.00015
254			2.53000	13.45786	-7.49753	3.71491	0.32744	-0.04860	0.01249	0.02664	-0.00187	-0.00029	-0.00233	-0.00197	0.98859	18.80376	-1.88502	-9.08233	0.05400	0.01227	-0.00609	0.05400	0.01227	-0.00609	22.70340	4.94253	1.87885	-0.24100	0.95208	0.27386	0.00905	-0.00755	-0.01659	-1.82838	4.40055	2.38026	-0.60658	-4.56649	-3.02586	1.77875	-2.27599	2.92244	-4.05097	7.07855	10.98213	0.00631	0.00276	0.00275	0.00014
255			2.54000	13.41214	-7.51906	3.72635	0.32780	-0.04805	0.01350	0.02729	-0.00212	-0.00004	-0.00282	-0.00418	0.98225	18.75370	-1.89398	-9.09779	0.06018	0.00909	-0.00124	0.06018	0.00909	-0.00124	22.71956	4.95934	1.90008	-0.24895	0.94989	0.27605	0.00545	-0.01657	-0.00881	-2.44172	4.62447	1.36204	-0.24007	-5.37995	-1.52316	1.66674	-1.21302	1.29307	-4.06648	7.07493	11.01513	0.00632	0.00279	0.00280	0.00011
256			2.55000	13.36446	-7.54598	3.73024	0.32701	-0.04874	0.01328	0.02745	-0.00234	0.00007	-0.00380	-0.00549	0.97994	18.69488	-1.90337	-9.09745	0.07092	0.00513	0.00209	0.07092	0.00513	0.00209	22.72625	4.97510	1.90498	-0.25395	0.94591	0.27612	0.00054	-0.02354	-0.00295	-2.76435	4.70719	0.97231	0.31060	-6.46954	-0.55399	1.55077	0.04145	0.12685	-4.07779	7.06466	11.03473	0.00634	0.00280	0.00284	0.00008
257			2.56000	13.31690	-7.57381	3.73350	0.32731	-0.04981	0.01262	0.02708	-0.00231	-0.00000	-0.00532	-0.00650	0.97952	18.62477	-1.91051	-9.08838	0.08346	0.00135	0.00278	0.08346	0.00135	0.00278	22.72197	4.99037	1.90036	-0.25911	0.93811	0.27459	-0.00441	-0.02568	-0.00059	-2.59722	4.61043	1.22715	0.92103	-7.53820	-0.48045	1.40435	1.17520	-0.26859	-4.08349	7.04911	11.03909	0.00638	0.00279	0.00283	0.00003
258			2.57000	13.27130	-7.59755	3.74279	0.32803	-0.05113	0.01168	0.02640	-0.00199	-0.00020	-0.00687	-0.00721	0.97923	18.54337	-1.91268	-9.08038	0.09488	-0.00187	0.00074	0.09488	-0.00187	0.00074	22.70761	5.00498	1.89508	-0.26477	0.92803	0.27215	-0.00833	-0.02108	-0.00166	-1.94300	4.38962	2.05036	1.51425	-8.33991	-1.32125	1.13252	1.94078	0.11268	-4.08233	7.03085	11.02796	0.00643	0.00276	0.00278	-0.00003
259			2.58000	13.22862	-7.61276	3.76337	0.32513	-0.05175	0.01056	0.02540	-0.00140	-0.00046	-0.00769	-0.00715	0.98008	18.45313	-1.90767	-9.08200	0.10311	-0.00461	-0.00318	0.10311	-0.00461	-0.00318	22.68625	5.01708	1.89675	-0.27056	0.92303	0.27057	-0.01039	-0.01031	-0.00466	-0.89894	4.11812	3.28222	2.04290	-8.71929	-2.76480	0.67059	2.20310	0.96032	-4.07346	7.01238	11.00058	0.00649	0.00270	0.00269	-0.00009
260			2.59000	13.18914	-7.61631	3.79849	0.31975	-0.05259	0.00984	0.02428	-0.00065	-0.00072	-0.00753	-0.00613	0.98276	18.35819	-1.89454	-9.09777	0.10617	-0.00675	-0.00769	0.10617	-0.00675	-0.00769	22.66244	5.02441	1.90842	-0.27305	0.92411	0.27072	-0.00991	0.00350	-0.00757	0.34692	3.83233	4.70774	2.43232	-8.61960	-4.32660	0.07602	1.92693	1.79322	-4.05715	6.99547	10.95667	0.00656	0.00265	0.00260	-0.00015
261			2.60000	13.15293	-7.60740	3.84890	0.31601	-0.05284	0.01074	0.02308	0.00009	-0.00109	-0.00666	-0.00417	0.98585	18.26384	-1.87455	-9.12755	0.10222	-0.00783	-0.01133	0.10222	-0.00783	-0.01133	22.64192	5.02541	1.92810	-0.26667	0.92813	0.27264	-0.00665	0.01591	-0.00877	1.53924	3.51037	6.07845	2.58077	-8.06219	-5.51983	-0.49178	1.16280	2.19298	-4.03558	6.98202	10.89910	0.00662	0.00260	0.00252	-0.00017
262			2.61000	13.12056	-7.58786	3.91280	0.31361	-0.05250	0.01218	0.02134	0.00064	-0.00152	-0.00516	-0.00212	0.98791	18.17562	-1.85102	-9.16703	0.09193	-0.00746	-0.01315	0.09193	-0.00746	-0.01315	22.63022	5.02047	1.95017	-0.25669	0.93482	0.27543	-0.00157	0.02300	-0.00785	2.45359	3.09931	7.14449	2.42827	-7.13426	-6.00812	-0.83964	0.05339	2.01718	-4.01267	6.97330	10.83485	0.00666	0.00257	0.00246	-0.00016
263			2.62000	13.09303	-7.56129	3.98596	0.31015	-0.05195	0.01352	0.01865	0.00097	-0.00185	-0.00322	-0.00103	0.98719	18.09834	-1.82818	-9.20966	0.07742	-0.00588	-0.01277	0.07742	-0.00588	-0.01277	22.63129	5.01196	1.96925	-0.25254	0.94277	0.27857	0.00420	0.02362	-0.00573	2.98424	2.57631	7.68127	2.02152	-5.96195	-5.65912	-0.86481	-1.21036	1.46377	-3.99287	6.96878	10.77260	0.00667	0.00255	0.00242	-0.00011
264			2.63000	13.07130	-7.53151	4.06207	0.30649	-0.05370	0.01489	0.01513	0.00115	-0.00204	-0.00166	-0.00101	0.98559	18.03538	-1.80951	-9.24795	0.06062	-0.00392	-0.01029	0.06062	-0.00392	-0.01029	22.64639	5.00304	1.98310	-0.25596	0.94674	0.28152	0.01002	0.01988	-0.00407	3.13159	1.96585	7.56455	1.49995	-4.66619	-4.55765	-0.61763	-2.43274	0.93056	-3.98007	6.96631	10.72025	0.00667	0.00254	0.00240	-0.00003
265			2.64000	13.05591	-7.50202	4.13437	0.30332	-0.05584	0.01630	0.01123	0.00118	-0.00204	-0.00148	-0.00106	0.98411	17.98845	-1.79666	-9.27590	0.04258	-0.00230	-0.00665	0.04258	-0.00230	-0.00665	22.67401	4.99614	1.99390	-0.25958	0.94231	0.28253	0.01518	0.01580	-0.00447	2.95773	1.33277	6.84820	0.98727	-3.31499	-3.03913	-0.24582	-3.49963	0.81572	-3.97678	6.96433	10.68368	0.00664	0.00253	0.00239	0.00006
266			2.65000	13.04657	-7.47545	4.19750	0.30077	-0.05575	0.01777	0.00752	0.00105	-0.00189	-0.00222	-0.00039	0.98415	17.95817	-1.78948	-9.29161	0.02433	-0.00117	-0.00315	0.02433	-0.00117	-0.00315	22.71130	4.99230	2.00732	-0.25725	0.93677	0.28290	0.01899	0.01434	-0.00721	2.55751	0.76566	5.74999	0.53358	-1.94223	-1.52552	0.10376	-4.39008	1.22359	-3.98383	6.96366	10.66589	0.00662	0.00252	0.00238	0.00015
267			2.66000	13.04215	-7.45350	4.24892	0.30002	-0.05533	0.01898	0.00456	0.00078	-0.00160	-0.00329	0.00035	0.98476	17.94415	-1.78690	-9.29682	0.00723	-0.00044	-0.00047	0.00723	-0.00044	-0.00047	22.75563	4.99124	2.02773	-0.25308	0.93151	0.28327	0.02156	0.01572	-0.01073	1.98593	0.33886	4.55286	0.16042	-0.60983	-0.28870	0.31484	-5.09173	1.85641	-4.00021	6.96662	10.66625	0.00660	0.00252	0.00239	0.00021
268			2.67000	13.04099	-7.43782	4.28880	0.30406	-0.05662	0.01963	0.00259	0.00033	-0.00127	-0.00454	0.00075	0.98596	17.94487	-1.78740	-9.29457	-0.00767	0.00002	0.00120	-0.00767	0.00002	0.00120	22.80478	4.99126	2.05500	-0.24763	0.92470	0.28327	0.02294	0.01809	-0.01299	1.23513	0.07422	3.52839	-0.13065	0.60709	0.57140	0.35930	-5.56237	2.29377	-4.02273	6.97388	10.68045	0.00660	0.00253	0.00240	0.00024
269			2.68000	13.04158	-7.43041	4.31997	0.30700	-0.05795	0.01953	0.00141	-0.00033	-0.00101	-0.00546	0.00059	0.98619	17.95818	-1.78971	-9.28829	-0.01979	0.00067	0.00177	-0.01979	0.00067	0.00177	22.85678	4.99095	2.08510	-0.24697	0.91997	0.28346	0.02373	0.01901	-0.01289	0.42091	-0.08528	2.96450	-0.38666	1.65480	0.98862	0.30778	-5.76478	2.27093	-4.04649	6.98351	10.70257	0.00660	0.00255	0.00242	0.00022
270			2.69000	13.04347	-7.43075	4.34856	0.30825	-0.05892	0.01938	0.00064	-0.00088	-0.00101	-0.00596	0.00028	0.98527	17.98144	-1.79310	-9.28238	-0.02871	0.00196	0.00119	-0.02871	0.00196	0.00119	22.90987	4.98967	2.11243	-0.24779	0.91775	0.28431	0.02364	0.01710	-0.01017	-0.08664	-0.24364	3.10176	-0.65445	2.48560	0.91965	0.22677	-5.67818	1.71306	-4.06659	6.99198	10.72678	0.00661	0.00256	0.00243	0.00016
271			2.70000	13.04729	-7.43354	4.38262	0.31144	-0.05968	0.01968	-0.00001	-0.00097	-0.00133	-0.00638	0.00026	0.98447	18.01157	-1.79718	-9.28118	-0.03399	0.00385	-0.00031	-0.03399	0.00385	-0.00031	22.96211	4.98722	2.13133	-0.24349	0.91582	0.28544	0.02211	0.01245	-0.00515	0.06330	-0.46816	3.96283	-0.92897	3.06080	0.43307	0.13463	-5.31449	0.69132	-4.08020	6.99606	10.74781	0.00661	0.00255	0.00243	0.00009
272			2.71000	13.05393	-7.43127	4.42905	0.31545	-0.06028	0.02001	-0.00071	-0.00050	-0.00190	-0.00668	-0.00014	0.98549	18.04539	-1.80156	-9.28764	-0.03623	0.00566	-0.00232	-0.03623	0.00566	-0.00232	23.01172	4.98340	2.13764	-0.24159	0.91714	0.28741	0.01992	0.00682	0.00133	0.88306	-0.76072	5.32590	-1.14021	3.38882	-0.30010	-0.01283	-4.71333	-0.59794	-4.08675	6.99480	10.76156	0.00660	0.00253	0.00240	0.00003
273			2.72000	13.06395	-7.41829	4.49147	0.31764	-0.05929	0.01996	-0.00146	0.00034	-0.00253	-0.00679	-0.00098	0.98650	18.08029	-1.80524	-9.30251	-0.03646	0.00624	-0.00441	-0.03646	0.00624	-0.00441	23.05673	4.97729	2.12976	-0.24457	0.92153	0.28947	0.01747	0.00268	0.00833	2.11285	-1.08500	6.87368	-1.16157	3.54057	-1.08070	-0.28994	-3.96680	-1.91960	-4.08763	6.99034	10.76799	0.00659	0.00250	0.00237	-0.00002
274			2.73000	13.07740	-7.39212	4.57021	0.31987	-0.06073	0.01840	-0.00210	0.00132	-0.00290	-0.00696	-0.00133	0.98762	18.11470	-1.80602	-9.32448	-0.03549	0.00436	-0.00632	-0.03549	0.00436	-0.00632	23.09612	4.96740	2.10849	-0.24409	0.92170	0.28880	0.01478	0.00209	0.01489	3.44275	-1.38151	8.33422	-0.87156	3.61295	-1.77428	-0.74883	-3.26026	-3.09663	-4.08520	6.98728	10.77087	0.00658	0.00246	0.00234	-0.00004
275			2.74000	13.09353	-7.35318	4.66317	0.32094	-0.06320	0.01643	-0.00239	0.00229	-0.00299	-0.00724	-0.00134	0.98823	18.14800	-1.80082	-9.35138	-0.03427	-0.00037	-0.00791	-0.03427	-0.00037	-0.00791	23.13076	4.95174	2.07624	-0.24241	0.91741	0.28621	0.01283	0.00604	0.02027	4.60106	-1.58142	9.46761	-0.22631	3.68332	-2.31660	-1.39088	-2.78595	-4.01298	-4.08179	6.98975	10.77403	0.00658	0.00243	0.00229	-0.00005
276			2.75000	13.11092	-7.30435	4.76558	0.32160	-0.06668	0.01369	-0.00223	0.00311	-0.00267	-0.00772	-0.00098	0.98842	18.18021	-1.78663	-9.38067	-0.03353	-0.00744	-0.00907	-0.03353	-0.00744	-0.00907	23.16297	4.92858	2.03656	-0.23890	0.90752	0.28102	0.01210	0.01443	0.02368	5.36477	-1.63355	10.04282	0.71721	3.80898	-2.66774	-2.16136	-2.67311	-4.55475	-4.07810	6.99759	10.77721	0.00658	0.00239	0.00223	-0.00005
277			2.76000	13.12782	-7.25039	4.87050	0.32301	-0.07011	0.01040	-0.00169	0.00358	-0.00201	-0.00786	-0.00077	0.98907	18.21213	-1.76140	-9.40987	-0.03420	-0.01571	-0.00969	-0.03420	-0.01571	-0.00969	23.19583	4.89700	1.99433	-0.23611	0.89832	0.27512	0.01285	0.02605	0.02460	5.58063	-1.52701	9.87721	1.80992	4.03611	-2.75831	-2.94563	-2.95958	-4.61420	-4.07333	7.00658	10.77621	0.00659	0.00235	0.00217	-0.00006
278			2.77000	13.14264	-7.19716	4.96942	0.32679	-0.07302	0.00895	-0.00109	0.00357	-0.00156	-0.00596	-0.00166	0.99123	18.24537	-1.72513	-9.43600	-0.03721	-0.02401	-0.00962	-0.03721	-0.02401	-0.00962	23.23225	4.85768	1.95517	-0.23886	0.90569	0.27547	0.01511	0.03926	0.02313	5.20015	-1.30634	8.89873	2.81980	4.40155	-2.53628	-3.56888	-3.58324	-4.10848	-4.06624	7.01235	10.76774	0.00662	0.00231	0.00210	-0.00008
279			2.78000	13.15464	-7.15038	5.05404	0.33161	-0.07329	0.01107	-0.00080	0.00300	-0.00158	-0.00218	-0.00308	0.99084	18.28230	-1.68035	-9.45687	-0.04233	-0.03061	-0.00908	-0.04233	-0.03061	-0.00908	23.27417	4.81339	1.92526	-0.24114	0.92732	0.28278	0.01803	0.05192	0.01850	4.30160	-1.05532	7.24923	3.47195	4.90387	-2.15072	-3.83883	-4.39328	-2.94291	-4.05626	7.01312	10.75211	0.00665	0.00228	0.00203	-0.00010
280			2.79000	13.16405	-7.11438	5.11894	0.33701	-0.07351	0.01352	-0.00101	0.00210	-0.00141	0.00012	-0.00393	0.98911	18.32480	-1.63166	-9.47373	-0.04817	-0.03245	-0.00876	-0.04817	-0.03245	-0.00876	23.32159	4.76911	1.91149	-0.23909	0.93704	0.28733	0.02036	0.06068	0.00959	3.07522	-0.84723	5.31959	3.55480	5.45276	-1.92876	-3.65112	-5.16417	-1.11257	-4.04388	7.00925	10.73214	0.00669	0.00224	0.00197	-0.00012
281			2.80000	13.17170	-7.09124	5.16388	0.34112	-0.07297	0.01520	-0.00156	0.00104	-0.00106	0.00016	-0.00371	0.98960	18.37299	-1.58447	-9.49146	-0.05231	-0.02887	-0.00925	-0.05231	-0.02887	-0.00925	23.37225	4.73011	1.91950	-0.23392	0.93468	0.28812	0.02103	0.06436	-0.00191	1.78599	-0.71724	3.60909	3.06750	5.83805	-2.09601	-3.09226	-5.61036	1.09455	-4.03065	7.00191	10.71134	0.00671	0.00221	0.00192	-0.00012
282			2.81000	13.17852	-7.08021	5.19365	0.34448	-0.07460	0.01624	-0.00205	0.00008	-0.00073	-0.00149	-0.00298	0.99167	18.42391	-1.54306	-9.51505	-0.05229	-0.02160	-0.01008	-0.05229	-0.02160	-0.01008	23.42143	4.69970	1.94992	-0.22867	0.92212	0.28647	0.01965	0.06294	-0.01264	0.69742	-0.63798	2.41131	2.23926	5.81835	-2.53272	-2.37494	-5.52176	3.12901	-4.01825	6.99257	10.69352	0.00672	0.00218	0.00188	-0.00011
283			2.82000	13.18470	-7.07826	5.21394	0.34725	-0.07535	0.01727	-0.00200	-0.00057	-0.00051	-0.00379	-0.00189	0.99346	18.47269	-1.50983	-9.54523	-0.04738	-0.01376	-0.01036	-0.04738	-0.01376	-0.01036	23.46433	4.67844	1.99725	-0.22101	0.90851	0.28469	0.01645	0.05735	-0.01979	-0.00015	-0.53003	1.69749	1.37189	5.31365	-2.88200	-1.68347	-4.93133	4.47043	-4.00806	6.98380	10.68313	0.00672	0.00216	0.00185	-0.00009
284			2.83000	13.18947	-7.08087	5.22886	0.35000	-0.07635	0.01735	-0.00103	-0.00070	-0.00039	-0.00578	-0.00119	0.99381	18.51507	-1.48520	-9.57842	-0.03929	-0.00758	-0.00961	-0.03929	-0.00758	-0.00961	23.49840	4.66505	2.05212	-0.21475	0.89823	0.28319	0.01280	0.04878	-0.02212	-0.19105	-0.32111	1.34177	0.69930	4.45550	-2.86447	-1.12733	-4.06099	4.85885	-4.00109	6.97871	10.68386	0.00670	0.00215	0.00186	-0.00007
285			2.84000	13.19145	-7.08264	5.24146	0.35371	-0.07792	0.01673	0.00097	-0.00024	-0.00040	-0.00710	-0.00105	0.99417	18.54897	-1.46788	-9.60921	-0.02981	-0.00400	-0.00796	-0.02981	-0.00400	-0.00796	23.52392	4.65704	2.10449	-0.21100	0.89366	0.28277	0.00934	0.03896	-0.01982	0.17347	-0.00345	1.36237	0.32965	3.41874	-2.46114	-0.78499	-3.08442	4.32071	-3.99790	6.97961	10.69616	0.00668	0.00216	0.00188	-0.00004
286			2.85000	13.18968	-7.07808	5.25621	0.35575	-0.07939	0.01650	0.00385	0.00076	-0.00060	-0.00733	-0.00131	0.99476	18.57334	-1.45575	-9.63359	-0.01917	-0.00269	-0.00599	-0.01917	-0.00269	-0.00599	23.54149	4.65129	2.14601	-0.21058	0.89745	0.28492	0.00593	0.02970	-0.01397	1.06704	0.37596	1.92631	0.24935	2.26496	-1.91032	-0.70429	-2.01588	3.08641	-3.99867	6.98694	10.71698	0.00666	0.00219	0.00191	-0.00000
287			2.86000	13.18376	-7.06243	5.27962	0.35994	-0.07995	0.01575	0.00743	0.00212	-0.00098	-0.00715	-0.00241	0.99615	18.58661	-1.44649	-9.65095	-0.00650	-0.00277	-0.00442	-0.00650	-0.00277	-0.00442	23.55074	4.64471	2.17136	-0.21468	0.90449	0.28714	0.00215	0.02221	-0.00556	2.39028	0.76654	3.18615	0.38051	0.96773	-1.51661	-0.90249	-0.81428	1.43647	-4.00343	7.00003	10.74294	0.00664	0.00222	0.00196	0.00004
288			2.87000	13.17378	-7.03223	5.31929	0.36468	-0.08071	0.01426	0.01160	0.00363	-0.00144	-0.00714	-0.00436	0.99791	18.58646	-1.43816	-9.66344	0.00872	-0.00333	-0.00371	0.00872	-0.00333	-0.00371	23.55042	4.63435	2.17770	-0.22609	0.90825	0.28762	-0.00223	0.01730	0.00430	3.98817	1.14656	5.13002	0.62650	-0.48218	-1.48961	-1.35926	0.48647	-0.39646	-4.01154	7.01702	10.77066	0.00664	0.00225	0.00201	0.00006
289			2.88000	13.15976	-6.98581	5.38146	0.36900	-0.08375	0.01227	0.01615	0.00526	-0.00180	-0.00709	-0.00611	0.99903	18.57076	-1.42936	-9.67491	0.02583	-0.00379	-0.00413	0.02583	-0.00379	-0.00413	23.54002	4.61787	2.16436	-0.23655	0.90696	0.28605	-0.00693	0.01559	0.01408	5.65374	1.52018	7.48059	0.91044	-2.00567	-1.91550	-2.00961	1.73739	-2.16281	-4.02084	7.03478	10.79546	0.00665	0.00228	0.00205	0.00007
290			2.89000	13.14169	-6.92375	5.46807	0.37244	-0.08786	0.01014	0.02069	0.00689	-0.00193	-0.00682	-0.00704	0.99938	18.53869	-1.41891	-9.68977	0.04302	-0.00408	-0.00569	0.04302	-0.00408	-0.00569	23.52041	4.59377	2.13372	-0.24110	0.90342	0.28318	-0.01098	0.01770	0.02186	7.16691	1.89295	9.74774	1.19946	-3.45593	-2.77014	-2.75244	2.75429	-3.53020	-4.02837	7.05013	10.81256	0.00668	0.00231	0.00208	0.00005
291			2.90000	13.11945	-6.84851	5.57544	0.37402	-0.09106	0.00866	0.02455	0.00826	-0.00193	-0.00618	-0.00725	1.00026	18.49116	-1.40563	-9.71202	0.05822	-0.00472	-0.00812	0.05822	-0.00472	-0.00812	23.49365	4.56198	2.09198	-0.24223	0.90289	0.28112	-0.01373	0.02396	0.02620	8.32419	2.23959	11.42213	1.52360	-4.66712	-3.89996	-3.48561	3.40469	-4.19916	-4.03261	7.06121	10.81965	0.00671	0.00233	0.00210	0.00003
292			2.91000	13.09354	-6.76447	5.69526	0.37378	-0.09333	0.00784	0.02697	0.00913	-0.00187	-0.00479	-0.00706	1.00071	18.43099	-1.38788	-9.74344	0.06968	-0.00624	-0.01088	0.06968	-0.00624	-0.01088	23.46231	4.52331	2.04762	-0.24194	0.90754	0.28072	-0.01513	0.03336	0.02662	8.95064	2.49559	12.19837	1.91449	-5.51936	-5.06641	-4.09496	3.67595	-4.06272	-4.03372	7.06753	10.81761	0.00676	0.00236	0.00213	0.00001
293			2.92000	13.06530	-6.67738	5.81782	0.37340	-0.09571	0.00745	0.02781	0.00944	-0.00176	-0.00304	-0.00663	1.00004	18.36211	-1.36457	-9.78366	0.07677	-0.00845	-0.01349	0.07677	-0.00845	-0.01349	23.42854	4.48008	2.00883	-0.24003	0.91284	0.28093	-0.01548	0.04380	0.02346	8.97076	2.62434	12.11333	2.33426	-6.00521	-6.09968	-4.49266	3.66838	-3.23393	-4.03329	7.06982	10.81001	0.00680	0.00239	0.00217	0.00001
294			2.93000	13.03613	-6.59310	5.93560	0.37365	-0.09920	0.00733	0.02757	0.00924	-0.00164	-0.00134	-0.00578	0.99913	18.28813	-1.33559	-9.83144	0.08031	-0.01093	-0.01561	0.08031	-0.01093	-0.01561	23.39357	4.43482	1.98148	-0.23505	0.91611	0.28109	-0.01518	0.05390	0.01807	8.47913	2.65970	11.46690	2.73962	-6.22624	-6.92898	-4.71212	3.52488	-1.99773	-4.03367	7.07019	10.80172	0.00683	0.00243	0.00222	0.00003
295			2.94000	13.00681	-6.51565	6.04487	0.37415	-0.10129	0.00811	0.02678	0.00850	-0.00166	-0.00014	-0.00503	0.99859	18.21130	-1.30137	-9.88497	0.08162	-0.01365	-0.01698	0.08162	-0.01365	-0.01698	23.35773	4.38895	1.96785	-0.23155	0.91808	0.28189	-0.01493	0.06335	0.01222	7.69732	2.65102	10.54492	3.12985	-6.28293	-7.48277	-4.86038	3.37135	-0.68021	-4.03688	7.07103	10.79708	0.00684	0.00247	0.00229	0.00006
296			2.95000	12.97775	-6.44661	6.14383	0.37496	-0.10403	0.00889	0.02559	0.00767	-0.00162	0.00051	-0.00441	0.99806	18.13349	-1.26250	-9.94135	0.08072	-0.01612	-0.01729	0.08072	-0.01612	-0.01729	23.32076	4.34254	1.96719	-0.22937	0.91616	0.28204	-0.01485	0.07068	0.00696	6.80865	2.60403	9.44847	3.44527	-6.19572	-7.64932	-4.94507	3.25835	0.47727	-4.04407	7.07376	10.79792	0.00683	0.00252	0.00237	0.00011
297			2.96000	12.94951	-6.38640	6.23084	0.37624	-0.10878	0.00901	0.02395	0.00690	-0.00142	0.00058	-0.00435	0.99690	18.05706	-1.22114	-9.99687	0.07754	-0.01705	-0.01633	0.07754	-0.01705	-0.01633	23.28285	4.29657	1.97688	-0.23151	0.90801	0.28055	-0.01507	0.07283	0.00280	5.88098	2.50816	8.19778	3.52730	-5.97276	-7.34379	-4.83159	3.19960	1.32950	-4.05564	7.07860	10.80410	0.00681	0.00258	0.00245	0.00015
298			2.97000	12.92269	-6.33526	6.30456	0.37784	-0.11206	0.00881	0.02195	0.00595	-0.00116	0.00025	-0.00471	0.99586	17.98438	-1.18132	-10.04774	0.07263	-0.01594	-0.01429	0.07263	-0.01594	-0.01429	23.24425	4.25359	1.99308	-0.23678	0.89938	0.27859	-0.01557	0.06911	0.00007	4.92594	2.36897	6.87451	3.29766	-5.67408	-6.57911	-4.46751	3.22391	1.79744	-4.07088	7.08530	10.81469	0.00678	0.00264	0.00253	0.00017
299			2.98000	12.89775	-6.29340	6.36497	0.37858	-0.11418	0.00872	0.01970	0.00484	-0.00093	0.00043	-0.00484	0.99384	17.91680	-1.14683	-10.09068	0.06659	-0.01336	-0.01151	0.06659	-0.01336	-0.01151	23.20492	4.21555	2.01146	-0.23950	0.89572	0.27783	-0.01601	0.06131	-0.00097	3.97491	2.19208	5.64480	2.83177	-5.36575	-5.48290	-3.94866	3.32809	1.85218	-4.08761	7.09356	10.82802	0.00675	0.00269	0.00260	0.00017
300			2.99000	12.87510	-6.26052	6.41407	0.38409	-0.11691	0.00918	0.01768	0.00369	-0.00080	0.00067	-0.00526	0.99137	17.85479	-1.11987	-10.12379	0.06006	-0.00998	-0.00838	0.06006	-0.00998	-0.00838	23.16507	4.18307	2.02775	-0.23909	0.89206	0.27772	-0.01623	0.05107	-0.00035	3.09096	1.98826	4.68621	2.25324	-5.07747	-4.25380	-3.39142	3.47089	1.53349	-4.10275	7.10255	10.84176	0.00674	0.00274	0.00267	0.00014
301			3.00000	12.85488	-6.23570	6.45539	0.39015	-0.11875	0.01004	0.01594	0.00251	-0.00075	0.00055	-0.00595	0.98894	17.79820	-1.10105	-10.14689	0.05388	-0.00649	-0.00548	0.05388	-0.00649	-0.00548	23.12513	4.15580	2.03868	-0.24002	0.88749	0.27765	-0.01625	0.04037	0.00136	2.31186	1.79168	4.06957	1.66420	-4.79046	-3.08929	-2.87167	3.56340	0.98439	-4.11383	7.11062	10.85395	0.00674	0.00278	0.00272	0.00009
302			3.01000	12.83677	-6.21795	6.49226	0.39393	-0.11994	0.00988	0.01457	0.00134	-0.00065	0.00015	-0.00677	0.98629	17.74699	-1.08967	-10.16141	0.04795	-0.00338	-0.00321	0.04795	-0.00338	-0.00321	23.08638	4.13294	2.04311	-0.24385	0.88194	0.27617	-0.01583	0.03098	0.00312	1.62598	1.63949	3.69361	1.13067	-4.44893	-2.12444	-2.41982	3.50053	0.43257	-4.11997	7.11665	10.86407	0.00676	0.00281	0.00276	0.00003
303			3.02000	12.82015	-6.20654	6.52610	0.39653	-0.11975	0.00946	0.01351	0.00025	-0.00054	-0.00044	-0.00773	0.98258	17.70149	-1.08427	-10.16960	0.04170	-0.00087	-0.00156	0.04170	-0.00087	-0.00156	23.05047	4.11370	2.04257	-0.24925	0.87486	0.27374	-0.01469	0.02384	0.00403	0.99907	1.53718	3.34909	0.68012	-4.01205	-1.37735	-2.03035	3.22978	0.06756	-4.12211	7.12123	10.87349	0.00678	0.00284	0.00279	-0.00000
304			3.03000	12.80462	-6.20106	6.55604	0.39786	-0.11949	0.00976	0.01225	-0.00070	-0.00046	-0.00110	-0.00805	0.97850	17.66234	-1.08343	-10.17323	0.03441	0.00114	-0.00037	0.03441	0.00114	-0.00037	23.01906	4.09760	2.03981	-0.25062	0.86584	0.27129	-0.01249	0.01864	0.00377	0.40195	1.42955	2.86022	0.28935	-3.43403	-0.78252	-1.66158	2.74608	-0.04910	-4.12207	7.12640	10.88343	0.00681	0.00285	0.00279	-0.00002
305			3.04000	12.79070	-6.20125	6.58010	0.39892	-0.11824	0.01115	0.01020	-0.00152	-0.00037	-0.00099	-0.00751	0.97542	17.63103	-1.08630	-10.17354	0.02539	0.00296	0.00058	0.02539	0.00296	0.00058	22.99374	4.08477	2.03754	-0.24535	0.86388	0.27142	-0.00927	0.01412	0.00259	-0.19102	1.23560	2.15821	-0.09209	-2.66366	-0.24622	-1.24138	2.07816	0.01874	-4.12143	7.13358	10.89334	0.00683	0.00285	0.00279	-0.00002
306			3.05000	12.77965	-6.20709	6.59619	0.40086	-0.11786	0.01231	0.00717	-0.00224	-0.00019	-0.00061	-0.00681	0.97407	17.60962	-1.09267	-10.17091	0.01497	0.00473	0.00156	0.01497	0.00473	0.00156	22.97597	4.07609	2.03708	-0.23865	0.86497	0.27231	-0.00571	0.00870	0.00092	-0.79481	0.92466	1.24183	-0.48705	-1.73122	0.34649	-0.71896	1.30647	0.15008	-4.12063	7.14178	10.90025	0.00685	0.00285	0.00276	-0.00002
307			3.06000	12.77262	-6.21859	6.60239	0.40361	-0.11577	0.01382	0.00345	-0.00280	0.00008	-0.00064	-0.00634	0.97293	17.59943	-1.10277	-10.16441	0.00440	0.00635	0.00290	0.00440	0.00635	0.00290	22.96628	4.07266	2.03848	-0.23238	0.86505	0.27311	-0.00246	0.00199	-0.00095	-1.40341	0.54778	0.07711	-0.87439	-0.78606	1.10897	-0.10825	0.57164	0.29420	-4.11910	7.14788	10.90104	0.00688	0.00283	0.00273	-0.00002
308			3.07000	12.76982	-6.23563	6.59581	0.40494	-0.11408	0.01472	-0.00040	-0.00325	0.00049	-0.00104	-0.00641	0.97129	17.59991	-1.11695	-10.15172	-0.00474	0.00742	0.00487	-0.00474	0.00742	0.00487	22.96350	4.07522	2.04177	-0.23088	0.86252	0.27291	-0.00012	-0.00508	-0.00300	-2.04179	0.19989	-1.42348	-1.18949	-0.01506	2.14192	0.52306	0.02017	0.48719	-4.11569	7.14932	10.89382	0.00690	0.00282	0.00270	-0.00004
309			3.08000	12.77050	-6.25874	6.57254	0.40457	-0.11356	0.01479	-0.00387	-0.00370	0.00099	-0.00195	-0.00718	0.97073	17.60885	-1.13524	-10.12913	-0.01166	0.00734	0.00767	-0.01166	0.00734	0.00767	22.96505	4.08379	2.04747	-0.23737	0.85726	0.27168	0.00106	-0.01133	-0.00522	-2.76975	-0.04664	-3.29549	-1.34562	0.46658	3.51316	1.09652	-0.25183	0.76400	-4.10978	7.14554	10.87851	0.00692	0.00280	0.00265	-0.00006
310			3.09000	12.77346	-6.28905	6.52878	0.40664	-0.11224	0.01584	-0.00668	-0.00425	0.00168	-0.00338	-0.00776	0.97175	17.62344	-1.15701	-10.09227	-0.01627	0.00590	0.01106	-0.01627	0.00590	0.01106	22.96761	4.09775	2.05616	-0.24094	0.85050	0.27089	0.00105	-0.01627	-0.00745	-3.62587	-0.16048	-5.42249	-1.30261	0.66458	5.17245	1.57182	-0.24181	1.10342	-4.10179	7.13776	10.85647	0.00694	0.00277	0.00261	-0.00006
311			3.10000	12.77730	-6.32796	6.46286	0.40983	-0.11069	0.01697	-0.00868	-0.00493	0.00249	-0.00454	-0.00812	0.97482	17.64134	-1.18127	-10.03822	-0.01913	0.00366	0.01470	-0.01913	0.00366	0.01470	22.96856	4.11627	2.06798	-0.24267	0.84835	0.27129	0.00027	-0.02054	-0.00951	-4.57394	-0.14457	-7.58680	-1.12686	0.66891	6.92459	1.97374	-0.06016	1.43694	-4.09348	7.12779	10.83149	0.00696	0.00274	0.00257	-0.00006
312			3.11000	12.78079	-6.37598	6.37535	0.41452	-0.10974	0.01817	-0.00994	-0.00568	0.00335	-0.00525	-0.00873	0.97861	17.66105	-1.20750	-9.96694	-0.02098	0.00142	0.01814	-0.02098	0.00142	0.01814	22.96703	4.13897	2.08239	-0.24587	0.84996	0.27295	-0.00060	-0.02537	-0.01116	-5.51354	-0.03744	-9.59422	-0.93171	0.58383	8.56269	2.37174	0.15201	1.66983	-4.08678	7.11786	10.80882	0.00698	0.00270	0.00252	-0.00004
313			3.12000	12.78318	-6.43258	6.26858	0.42062	-0.10748	0.01926	-0.01074	-0.00625	0.00417	-0.00608	-0.00951	0.98319	17.68192	-1.23566	-9.88031	-0.02247	-0.00037	0.02113	-0.02247	-0.00037	0.02113	22.96362	4.16605	2.09787	-0.25046	0.85291	0.27477	-0.00114	-0.03119	-0.01197	-6.32091	0.09472	-11.27137	-0.78207	0.49270	9.96506	2.77436	0.30423	1.70206	-4.08263	7.11048	10.79283	0.00700	0.00267	0.00247	-0.00002
314			3.13000	12.78443	-6.49585	6.14680	0.42646	-0.10501	0.02086	-0.01141	-0.00656	0.00497	-0.00704	-0.01025	0.98781	17.70387	-1.26565	-9.78118	-0.02412	-0.00154	0.02324	-0.02412	-0.00154	0.02324	22.95964	4.19703	2.11208	-0.25571	0.85564	0.27707	-0.00113	-0.03722	-0.01174	-6.87202	0.17358	-12.43270	-0.69955	0.47121	11.01383	3.12571	0.34506	1.50966	-4.08051	7.10722	10.78528	0.00703	0.00263	0.00242	-0.00002
315			3.14000	12.78528	-6.56281	6.01629	0.43108	-0.10374	0.02199	-0.01228	-0.00663	0.00546	-0.00782	-0.01044	0.99124	17.72741	-1.29706	-9.67403	-0.02606	-0.00202	0.02422	-0.02606	-0.00202	0.02422	22.95670	4.23088	2.12321	-0.25717	0.85741	0.27867	-0.00049	-0.04216	-0.01085	-7.09827	0.13392	-12.95677	-0.68676	0.57205	11.54817	3.37763	0.25408	1.20345	-4.07883	7.10786	10.78524	0.00707	0.00259	0.00237	-0.00003
316			3.15000	12.78703	-6.63024	5.88395	0.43702	-0.10040	0.02390	-0.01373	-0.00636	0.00589	-0.00798	-0.01042	0.99348	17.75299	-1.32896	-9.56494	-0.02798	-0.00206	0.02399	-0.02798	-0.00206	0.02399	22.95603	4.26630	2.13122	-0.25359	0.86424	0.28184	0.00054	-0.04516	-0.01006	-7.05085	-0.05397	-12.89105	-0.70651	0.79103	11.51441	3.50178	0.05794	0.94802	-4.07598	7.11071	10.78977	0.00712	0.00256	0.00232	-0.00006
317			3.16000	12.79114	-6.69614	5.75515	0.44240	-0.09789	0.02535	-0.01575	-0.00611	0.00603	-0.00820	-0.01100	0.99448	17.78077	-1.35998	-9.45922	-0.03000	-0.00219	0.02293	-0.03000	-0.00219	0.02293	22.95807	4.30198	2.13756	-0.25433	0.86808	0.28402	0.00171	-0.04566	-0.00961	-6.88955	-0.36197	-12.45765	-0.69079	1.08780	11.09767	3.50597	-0.19265	0.81202	-4.07068	7.11354	10.79445	0.00716	0.00253	0.00226	-0.00009
318			3.17000	12.79849	-6.76039	5.63222	0.44605	-0.09609	0.02603	-0.01778	-0.00600	0.00593	-0.00846	-0.01131	0.99553	17.81083	-1.38883	-9.35895	-0.03200	-0.00281	0.02178	-0.03200	-0.00281	0.02178	22.96282	4.33693	2.14343	-0.25444	0.87032	0.28503	0.00299	-0.04425	-0.00936	-6.75690	-0.68273	-11.93741	-0.60392	1.40431	10.59792	3.41570	-0.48502	0.75878	-4.06231	7.11441	10.79474	0.00719	0.00249	0.00220	-0.00012
319			3.18000	12.80850	-6.82377	5.51458	0.44473	-0.09343	0.02672	-0.01885	-0.00586	0.00589	-0.00830	-0.01130	0.99549	17.84303	-1.41498	-9.26334	-0.03398	-0.00384	0.02094	-0.03398	-0.00384	0.02094	22.97064	4.37031	2.14949	-0.25519	0.87566	0.28665	0.00444	-0.04154	-0.00948	-6.67701	-0.88784	-11.54068	-0.47003	1.69557	10.18161	3.26295	-0.82758	0.79963	-4.05135	7.11180	10.78701	0.00722	0.00246	0.00214	-0.00013
320			3.19000	12.81948	-6.88656	5.40004	0.44709	-0.09021	0.02789	-0.01883	-0.00563	0.00604	-0.00819	-0.01072	0.99458	17.87715	-1.43851	-9.17127	-0.03523	-0.00498	0.02023	-0.03523	-0.00498	0.02023	22.98171	4.40176	2.15715	-0.24696	0.87908	0.28797	0.00580	-0.03777	-0.00995	-6.59918	-0.91032	-11.31502	-0.32739	1.93139	9.89369	3.07886	-1.20861	0.92503	-4.03912	7.10450	10.76964	0.00724	0.00243	0.00210	-0.00012
321			3.20000	12.82947	-6.94852	5.28695	0.45227	-0.08725	0.02955	-0.01781	-0.00534	0.00633	-0.00851	-0.00997	0.99383	17.91271	-1.45993	-9.08119	-0.03589	-0.00605	0.01975	-0.03589	-0.00605	0.01975	22.99624	4.43110	2.16679	-0.23471	0.87833	0.28874	0.00685	-0.03414	-0.01013	-6.50148	-0.77949	-11.18805	-0.19840	2.09087	9.80523	2.89432	-1.55931	0.99220	-4.02746	7.09184	10.74399	0.00724	0.00240	0.00208	-0.00009
322			3.21000	12.83735	-7.00951	5.17463	0.45625	-0.08468	0.03096	-0.01624	-0.00509	0.00660	-0.00862	-0.01016	0.99281	17.94934	-1.48014	-8.99067	-0.03629	-0.00731	0.01995	-0.03629	-0.00731	0.01995	23.01364	4.45846	2.17679	-0.23052	0.87979	0.29030	0.00751	-0.03181	-0.00976	-6.42102	-0.57844	-11.12733	-0.05645	2.14873	9.96590	2.73666	-1.76164	0.94231	-4.01776	7.07522	10.71473	0.00723	0.00238	0.00207	-0.00006
323			3.22000	12.84284	-7.06997	5.06225	0.45967	-0.08159	0.03192	-0.01459	-0.00483	0.00684	-0.00834	-0.01135	0.99150	17.98616	-1.49944	-8.89702	-0.03564	-0.00940	0.02076	-0.03564	-0.00940	0.02076	23.03205	4.48429	2.18609	-0.23355	0.88635	0.29294	0.00734	-0.02994	-0.00962	-6.37944	-0.36091	-11.16902	0.19153	2.04575	10.29130	2.58891	-1.70948	0.95133	-4.01107	7.05820	10.68840	0.00719	0.00237	0.00208	-0.00003
324			3.23000	12.84590	-7.13017	4.94853	0.46443	-0.07988	0.03293	-0.01293	-0.00459	0.00713	-0.00838	-0.01281	0.99077	18.02114	-1.51678	-8.79876	-0.03281	-0.01259	0.02141	-0.03281	-0.01259	0.02141	23.04814	4.50881	2.19633	-0.23810	0.89103	0.29542	0.00591	-0.02676	-0.01049	-6.31342	-0.13216	-11.28301	0.61199	1.72913	10.56304	2.40731	-1.36985	1.20586	-4.00765	7.04438	10.66948	0.00714	0.00237	0.00210	0.00000
325			3.24000	12.84633	-7.18931	4.83329	0.46634	-0.07692	0.03361	-0.01080	-0.00419	0.00725	-0.00885	-0.01438	0.99019	18.05151	-1.53037	-8.69687	-0.02763	-0.01656	0.02143	-0.02763	-0.01656	0.02143	23.05862	4.53189	2.21014	-0.24831	0.89461	0.29716	0.00361	-0.02140	-0.01230	-6.13426	0.12550	-11.26167	1.17886	1.22085	10.46544	2.14257	-0.85045	1.69924	-4.00779	7.03576	10.65906	0.00709	0.00238	0.00214	0.00004
326			3.25000	12.84377	-7.24598	4.71941	0.46737	-0.07434	0.03386	-0.00780	-0.00377	0.00705	-0.00943	-0.01516	0.99019	18.07475	-1.53812	-8.59614	-0.02004	-0.02070	0.01999	-0.02004	-0.02070	0.01999	23.06220	4.55261	2.22935	-0.25568	0.89803	0.29835	0.00091	-0.01291	-0.01481	-5.81331	0.43689	-10.84820	1.83470	0.60865	9.65783	1.73438	-0.32332	2.38642	-4.01201	7.03382	10.65720	0.00704	0.00240	0.00220	0.00008
327			3.26000	12.83754	-7.29898	4.61181	0.47135	-0.07429	0.03398	-0.00378	-0.00350	0.00652	-0.01019	-0.01469	0.99114	18.08889	-1.53749	-8.50460	-0.01069	-0.02452	0.01648	-0.01069	-0.02452	0.01648	23.05907	4.56933	2.25616	-0.25403	0.89794	0.29865	-0.00148	-0.00010	-0.01811	-5.37143	0.81585	-9.93878	2.53509	0.00231	7.96970	1.13224	0.07276	3.30032	-4.02127	7.04055	10.66515	0.00700	0.00245	0.00228	0.00013
328			3.27000	12.82705	-7.34740	4.51540	0.47424	-0.07456	0.03377	0.00088	-0.00329	0.00568	-0.01080	-0.01397	0.99256	18.09314	-1.52609	-8.43082	-0.00134	-0.02784	0.01148	-0.00134	-0.02784	0.01148	23.05043	4.57995	2.29344	-0.25558	0.89852	0.29902	-0.00324	0.01662	-0.02212	-4.86482	1.21344	-8.60774	3.21438	-0.48006	5.54976	0.35238	0.28794	4.40535	-4.03602	7.05794	10.68437	0.00699	0.00251	0.00237	0.00017
329			3.28000	12.81266	-7.39110	4.43371	0.47639	-0.07406	0.03379	0.00482	-0.00318	0.00474	-0.01105	-0.01357	0.99387	18.08847	-1.50293	-8.38069	0.00610	-0.03019	0.00583	0.00610	-0.03019	0.00583	23.03764	4.58302	2.34274	-0.26366	0.90137	0.30041	-0.00461	0.03423	-0.02603	-4.39535	1.48949	-7.02882	3.74389	-0.72081	2.84144	-0.47761	0.38609	5.47862	-4.05573	7.08664	10.71518	0.00701	0.00259	0.00247	0.00021
330			3.29000	12.79656	-7.43107	4.36844							-0.01105	-0.01380	0.99489	18.07809	-1.46974	-8.35531							23.02169	4.57876	2.40220							-4.06459	1.46793	-5.44044	3.93996	-0.63551	0.48849	-1.13097	0.49865	6.13183	-4.07920	7.12540	10.75656
331			3.30000	12.78265	-7.46908	4.31873							-0.01071	-0.01396	0.99629	18.06714	-1.43173	-8.34944							23.00318	4.56987	2.46506																-4.10575	7.17270	10.80723
[truncated: 29 more columns]
