# Supplementary material for: Analysis of the impact of different landing heights and lateralities on lower limb joint load based on statistical parametric mapping
Source: PLoS One. 2025 May 30;20(5):e0324656. doi: 10.1371/journal.pone.0324656 (PMC12124505; doi:10.1371/journal.pone.0324656)
Supplement: S1 File — (ZIP) [file pone.0324656.s001.zip › Original data/020/右前45.xlsx]

## Sheet: Sheet1
Var1	C__Users_dell_Documents_Qualisys_GAIT1214_Data_zhuhaozhe_zhuhao	C__Users_dell_Documents_Qualisys_GAIT1214_Data_zhuhaozhe_zhu_1	C__Users_dell_Documents_Qualisys_GAIT1214_Data_zhuhaozhe_zhu_2	C__Users_dell_Documents_Qualisys_GAIT1214_Data_zhuhaozhe_zhu_3	C__Users_dell_Documents_Qualisys_GAIT1214_Data_zhuhaozhe_zhu_4	C__Users_dell_Documents_Qualisys_GAIT1214_Data_zhuhaozhe_zhu_5	C__Users_dell_Documents_Qualisys_GAIT1214_Data_zhuhaozhe_zhu_6	C__Users_dell_Documents_Qualisys_GAIT1214_Data_zhuhaozhe_zhu_7	C__Users_dell_Documents_Qualisys_GAIT1214_Data_zhuhaozhe_zhu_8	C__Users_dell_Documents_Qualisys_GAIT1214_Data_zhuhaozhe_zhu_9	C__Users_dell_Documents_Qualisys_GAIT1214_Data_zhuhaozhe_zhu_10	C__Users_dell_Documents_Qualisys_GAIT1214_Data_zhuhaozhe_zhu_11	C__Users_dell_Documents_Qualisys_GAIT1214_Data_zhuhaozhe_zhu_12	C__Users_dell_Documents_Qualisys_GAIT1214_Data_zhuhaozhe_zhu_13	C__Users_dell_Documents_Qualisys_GAIT1214_Data_zhuhaozhe_zhu_14	C__Users_dell_Documents_Qualisys_GAIT1214_Data_zhuhaozhe_zhu_15	C__Users_dell_Documents_Qualisys_GAIT1214_Data_zhuhaozhe_zhu_16	C__Users_dell_Documents_Qualisys_GAIT1214_Data_zhuhaozhe_zhu_17	C__Users_dell_Documents_Qualisys_GAIT1214_Data_zhuhaozhe_zhu_18	C__Users_dell_Documents_Qualisys_GAIT1214_Data_zhuhaozhe_zhu_19	C__Users_dell_Documents_Qualisys_GAIT1214_Data_zhuhaozhe_zhu_20	C__Users_dell_Documents_Qualisys_GAIT1214_Data_zhuhaozhe_zhu_21	C__Users_dell_Documents_Qualisys_GAIT1214_Data_zhuhaozhe_zhu_22	C__Users_dell_Documents_Qualisys_GAIT1214_Data_zhuhaozhe_zhu_23	C__Users_dell_Documents_Qualisys_GAIT1214_Data_zhuhaozhe_zhu_24	C__Users_dell_Documents_Qualisys_GAIT1214_Data_zhuhaozhe_zhu_25	C__Users_dell_Documents_Qualisys_GAIT1214_Data_zhuhaozhe_zhu_26	C__Users_dell_Documents_Qualisys_GAIT1214_Data_zhuhaozhe_zhu_27	C__Users_dell_Documents_Qualisys_GAIT1214_Data_zhuhaozhe_zhu_28	C__Users_dell_Documents_Qualisys_GAIT1214_Data_zhuhaozhe_zhu_29	C__Users_dell_Documents_Qualisys_GAIT1214_Data_zhuhaozhe_zhu_30	C__Users_dell_Documents_Qualisys_GAIT1214_Data_zhuhaozhe_zhu_31	C__Users_dell_Documents_Qualisys_GAIT1214_Data_zhuhaozhe_zhu_32	C__Users_dell_Documents_Qualisys_GAIT1214_Data_zhuhaozhe_zhu_33	C__Users_dell_Documents_Qualisys_GAIT1214_Data_zhuhaozhe_zhu_34	C__Users_dell_Documents_Qualisys_GAIT1214_Data_zhuhaozhe_zhu_35	C__Users_dell_Documents_Qualisys_GAIT1214_Data_zhuhaozhe_zhu_36	C__Users_dell_Documents_Qualisys_GAIT1214_Data_zhuhaozhe_zhu_37	C__Users_dell_Documents_Qualisys_GAIT1214_Data_zhuhaozhe_zhu_38	C__Users_dell_Documents_Qualisys_GAIT1214_Data_zhuhaozhe_zhu_39	C__Users_dell_Documents_Qualisys_GAIT1214_Data_zhuhaozhe_zhu_40	C__Users_dell_Documents_Qualisys_GAIT1214_Data_zhuhaozhe_zhu_41	C__Users_dell_Documents_Qualisys_GAIT1214_Data_zhuhaozhe_zhu_42	C__Users_dell_Documents_Qualisys_GAIT1214_Data_zhuhaozhe_zhu_43	C__Users_dell_Documents_Qualisys_GAIT1214_Data_zhuhaozhe_zhu_44	C__Users_dell_Documents_Qualisys_GAIT1214_Data_zhuhaozhe_zhu_45	C__Users_dell_Documents_Qualisys_GAIT1214_Data_zhuhaozhe_zhu_46	C__Users_dell_Documents_Qualisys_GAIT1214_Data_zhuhaozhe_zhu_47	C__Users_dell_Documents_Qualisys_GAIT1214_Data_zhuhaozhe_zhu_48
	CD	ZD	TIME	Right Ankle Angles	Right Ankle Angles	Right Ankle Angles	Right Ankle Moment	Right Ankle Moment	Right Ankle Moment	Right Ankle Power	Right Ankle Power	Right Ankle Power	Right GRF	Right GRF	Right GRF	Right Knee Angles	Right Knee Angles	Right Knee Angles	Right Knee Power	Right Knee Power	Right Knee Power	Right Knee Power	Right Knee Power	Right Knee Power	Right Hip Angles	Right Hip Angles	Right Hip Angles	Right Hip Moment	Right Hip Moment	Right Hip Moment	Right Hip Power	Right Hip Power	Right Hip Power	Left Ankle Angles	Left Ankle Angles	Left Ankle Angles	Left Ankle Moment	Left Ankle Moment	Left Ankle Moment	Left Ankle Power	Left Ankle Power	Left Ankle Power	Left Knee Angles	Left Knee Angles	Left Knee Angles	Left Knee Moment	Left Knee Moment	Left Knee Moment	Left Knee Power
	EVENT_LABEL	EVENT_LABEL	FRAME_NUMBERS	LINK_MODEL_BASED	LINK_MODEL_BASED	LINK_MODEL_BASED	LINK_MODEL_BASED	LINK_MODEL_BASED	LINK_MODEL_BASED	LINK_MODEL_BASED	LINK_MODEL_BASED	LINK_MODEL_BASED	LINK_MODEL_BASED	LINK_MODEL_BASED	LINK_MODEL_BASED	LINK_MODEL_BASED	LINK_MODEL_BASED	LINK_MODEL_BASED	LINK_MODEL_BASED	LINK_MODEL_BASED	LINK_MODEL_BASED	LINK_MODEL_BASED	LINK_MODEL_BASED	LINK_MODEL_BASED	LINK_MODEL_BASED	LINK_MODEL_BASED	LINK_MODEL_BASED	LINK_MODEL_BASED	LINK_MODEL_BASED	LINK_MODEL_BASED	LINK_MODEL_BASED	LINK_MODEL_BASED	LINK_MODEL_BASED	LINK_MODEL_BASED	LINK_MODEL_BASED	LINK_MODEL_BASED	LINK_MODEL_BASED	LINK_MODEL_BASED	LINK_MODEL_BASED	LINK_MODEL_BASED	LINK_MODEL_BASED	LINK_MODEL_BASED	LINK_MODEL_BASED	LINK_MODEL_BASED	LINK_MODEL_BASED	LINK_MODEL_BASED	LINK_MODEL_BASED	LINK_MODEL_BASED	LINK_MODEL_BASED
	ORIGINAL	ORIGINAL	ORIGINAL	ORIGINAL	ORIGINAL	ORIGINAL	ORIGINAL	ORIGINAL	ORIGINAL	ORIGINAL	ORIGINAL	ORIGINAL	ORIGINAL	ORIGINAL	ORIGINAL	ORIGINAL	ORIGINAL	ORIGINAL	ORIGINAL	ORIGINAL	ORIGINAL	ORIGINAL	ORIGINAL	ORIGINAL	ORIGINAL	ORIGINAL	ORIGINAL	ORIGINAL	ORIGINAL	ORIGINAL	ORIGINAL	ORIGINAL	ORIGINAL	ORIGINAL	ORIGINAL	ORIGINAL	ORIGINAL	ORIGINAL	ORIGINAL	ORIGINAL	ORIGINAL	ORIGINAL	ORIGINAL	ORIGINAL	ORIGINAL	ORIGINAL	ORIGINAL	ORIGINAL	ORIGINAL
ITEM	X	X	X	X	Y	Z	X	Y	Z	X	Y	Z	X	Y	Z	X	Y	Z	X	Y	Z	X	Y	Z	X	Y	Z	X	Y	Z	X	Y	Z	X	Y	Z	X	Y	Z	X	Y	Z	X	Y	Z	X	Y	Z	X
1	0.25000	0.38000	0.00000	-0.02948	6.28751	9.15189							-0.00000	0.00000	0.00000	14.58578	-2.64309	-10.49228							33.40949	3.24073	0.56244							26.95144	-12.41809	5.59396							52.88821	3.35896	-9.76509
2			0.01000	0.13726	6.11556	8.98946							-0.00000	0.00000	0.00000	14.69245	-2.70646	-10.34168							33.32518	3.20498	0.31477							27.03650	-12.18107	5.96071							53.65839	3.69394	-10.09044
3			0.02000	0.31073	5.92868	8.80215	-0.00978	-0.00121	-0.00086	0.00267	-0.00041	-0.00030	-0.00000	0.00000	0.00000	14.78642	-2.78863	-10.14740	-0.00452	-0.00017	0.00093	-0.00452	-0.00017	0.00093	33.22205	3.17282	0.02506	-0.17576	-0.01361	-0.00354	-0.04052	0.00353	-0.00174	27.04574	-11.82732	6.37851	-0.01403	0.00139	0.00272	-0.00346	-0.00047	-0.00280	54.64330	4.04294	-10.47239	-0.07302	0.00297	-0.00647	0.14853
4			0.03000	0.49188	5.72446	8.58450	-0.00903	-0.00133	-0.00144	0.00254	-0.00049	-0.00060	-0.00000	0.00000	0.00000	14.86278	-2.89748	-9.88241	-0.00319	-0.00043	0.00127	-0.00319	-0.00043	0.00127	33.09621	3.14493	-0.32060	-0.15020	-0.01970	-0.00864	-0.04205	0.00634	-0.00497	26.93646	-11.30422	6.85693	-0.01611	0.00140	0.00312	-0.00809	-0.00082	-0.00398	55.93089	4.40589	-10.92064	-0.07031	0.00698	-0.01220	0.18567
5			0.04000	0.67978	5.50227	8.32746	-0.00810	-0.00147	-0.00211	0.00231	-0.00058	-0.00102	-0.00000	0.00000	0.00000	14.91508	-3.04010	-9.51498	-0.00211	-0.00078	0.00171	-0.00211	-0.00078	0.00171	32.94271	3.12201	-0.73001	-0.12813	-0.02702	-0.01478	-0.04324	0.01047	-0.00980	26.66912	-10.56701	7.40095	-0.01808	0.00132	0.00344	-0.01472	-0.00119	-0.00535	57.59597	4.77182	-11.43449	-0.06558	0.01044	-0.01792	0.22004
6			0.05000	0.87128	5.26315	8.03238	-0.00699	-0.00163	-0.00280	0.00198	-0.00068	-0.00153	-0.00000	0.00000	0.00000	14.93839	-3.22055	-9.02463	-0.00121	-0.00114	0.00224	-0.00121	-0.00114	0.00224	32.75769	3.10472	-1.20119	-0.10719	-0.03388	-0.02100	-0.04278	0.01507	-0.01555	26.21345	-9.59036	8.01032	-0.01967	0.00115	0.00364	-0.02279	-0.00142	-0.00665	59.68677	5.11842	-11.99671	-0.06014	0.01248	-0.02275	0.24778
7			0.06000	1.06080	5.01070	7.70537	-0.00570	-0.00176	-0.00339	0.00155	-0.00076	-0.00201	-0.00000	0.00000	0.00000	14.93128	-3.43857	-8.39855	-0.00055	-0.00133	0.00288	-0.00055	-0.00133	0.00288	32.53924	3.09214	-1.72054	-0.08692	-0.03810	-0.02607	-0.03999	0.01822	-0.02059	25.55250	-8.37743	8.67953	-0.02054	0.00088	0.00364	-0.03093	-0.00137	-0.00751	62.21694	5.41216	-12.57131	-0.05590	0.01249	-0.02590	0.27232
8			0.07000	1.23981	4.75400	7.36099	-0.00424	-0.00181	-0.00374	0.00103	-0.00077	-0.00225	-0.00000	0.00000	0.00000	14.89589	-3.68620	-7.63909	-0.00011	-0.00113	0.00357	-0.00011	-0.00113	0.00357	32.28774	3.08017	-2.26061	-0.06626	-0.03701	-0.02844	-0.03436	0.01740	-0.02258	24.68862	-6.96162	9.39471	-0.02040	0.00053	0.00334	-0.03700	-0.00097	-0.00741	65.16526	5.60776	-13.10478	-0.05552	0.00997	-0.02648	0.30796
9			0.08000	1.39501	4.50954	7.02518	-0.00262	-0.00174	-0.00372	0.00049	-0.00066	-0.00205	-0.00000	0.00000	0.00000	14.83614	-3.94675	-6.77260	0.00022	-0.00051	0.00412	0.00022	-0.00051	0.00412	32.00204	3.06195	-2.77913	-0.04727	-0.03008	-0.02756	-0.02728	0.01223	-0.02027	23.64950	-5.40862	10.13041	-0.01904	0.00015	0.00264	-0.03880	-0.00030	-0.00597	68.48023	5.65254	-13.53034	-0.06092	0.00466	-0.02291	0.37132
10			0.09000	1.50417	4.29954	6.73637	-0.00088	-0.00153	-0.00331	0.00008	-0.00047	-0.00143	-0.00000	0.00000	0.00000	14.75529	-4.19478	-5.85316	0.00066	0.00024	0.00415	0.00066	0.00024	0.00415	31.67796	3.02886	-3.22356	-0.03346	-0.02021	-0.02453	-0.02144	0.00567	-0.01486	22.49326	-3.81082	10.84860	-0.01651	-0.00019	0.00149	-0.03520	0.00040	-0.00320	72.08423	5.50476	-13.77967	-0.07173	-0.00277	-0.01340	0.46494
11			0.10000	1.53151	4.14670	6.53698	0.00093	-0.00121	-0.00261	0.00008	-0.00024	-0.00065	-0.00000	0.00000	0.00000	14.65401	-4.40318	-4.95656	0.00148	0.00076	0.00335	0.00148	0.00076	0.00335	31.30782	2.97132	-3.54011	-0.02749	-0.01144	-0.02098	-0.01967	0.00111	-0.00859	21.30201	-2.26832	11.50841	-0.01302	-0.00048	-0.00015	-0.02709	0.00097	0.00029	75.88173	5.15481	-13.80187	-0.08565	-0.01057	0.00279	0.57344
12			0.11000	1.42615	4.06681	6.45676	0.00274	-0.00079	-0.00168	0.00098	-0.00006	-0.00006	-0.00000	0.00000	0.00000	14.52917	-4.55301	-4.16627	0.00297	0.00086	0.00195	0.00297	0.00086	0.00195	30.88205	2.88021	-3.68303	-0.03116	-0.00579	-0.01754	-0.02500	-0.00076	-0.00284	20.16323	-0.86133	12.08411	-0.00894	-0.00073	-0.00219	-0.01700	0.00135	0.00366	79.77416	4.63900	-13.58154	-0.10013	-0.01643	0.02392	0.67661
13			0.12000	1.12524	4.06234	6.50104	0.00448	-0.00026	-0.00060	0.00333	0.00001	0.00010	-0.00000	0.00000	0.00000	14.37587	-4.63834	-3.55746	0.00519	0.00058	0.00060	0.00519	0.00058	0.00060	30.39271	2.74748	-3.62317	-0.04666	-0.00346	-0.01396	-0.04183	-0.00131	0.00151	19.14474	0.36693	12.58056	-0.00467	-0.00097	-0.00444	-0.00767	0.00155	0.00639	83.67830	4.04114	-13.14333	-0.11316	-0.01880	0.04658	0.75955
14			0.13000	0.56088	4.12062	6.65260	0.00605	0.00036	0.00060	0.00753	-0.00005	-0.00020	-0.00000	0.00000	0.00000	14.19287	-4.66691	-3.18596	0.00766	0.00012	-0.00010	0.00766	0.00012	-0.00010	29.83917	2.56698	-3.35579	-0.07456	-0.00374	-0.00991	-0.07344	-0.00234	0.00362	18.27919	1.41553	13.03500	-0.00052	-0.00116	-0.00663	-0.00071	0.00158	0.00863	87.54002	3.48421	-12.53839	-0.12339	-0.01739	0.06722	0.81611
15			0.14000	-0.32946	4.21694	6.88335	0.00732	0.00109	0.00186	0.01350	-0.00020	-0.00083	-0.00000	0.00000	0.00000	13.98920	-4.65852	-3.08252	0.00919	-0.00003	0.00007	0.00919	-0.00003	0.00007	29.23185	2.33461	-2.90385	-0.11205	-0.00503	-0.00504	-0.11773	-0.00421	0.00288	17.56020	2.31661	13.50489	0.00327	-0.00128	-0.00845	0.00368	0.00147	0.01091	91.33907	3.10574	-11.81988	-0.12999	-0.01309	0.08318	0.84612
16			0.15000	-1.58895	4.32092	7.16618	0.00816	0.00188	0.00310	0.02034	-0.00035	-0.00159	-0.00000	0.00000	0.00000	13.78985	-4.64064	-3.24877	0.00846	0.00098	0.00085	0.00846	0.00098	0.00085	28.59313	2.04853	-2.31593	-0.15345	-0.00501	0.00093	-0.16484	-0.00501	-0.00065	16.94948	3.11536	14.04774	0.00646	-0.00128	-0.00969	0.00624	0.00125	0.01346	95.08250	3.02243	-11.02091	-0.13247	-0.00734	0.09260	0.85089
17			0.16000	-3.22957	4.40304	7.48136	0.00846	0.00266	0.00417	0.02649	-0.00039	-0.00234	-0.00000	0.00000	0.00000	13.63787	-4.64078	-3.65808	0.00516	0.00412	0.00154	0.00516	0.00412	0.00154	27.95694	1.70968	-1.65869	-0.19147	-0.00098	0.00824	-0.19881	-0.00107	-0.00586	16.38792	3.85019	14.70271	0.00879	-0.00116	-0.01020	0.00801	0.00099	0.01581	98.78912	3.29403	-10.14712	-0.13058	-0.00170	0.09439	0.83032
18			0.17000	-5.22879	4.43960	7.81985	0.00813	0.00331	0.00490	0.03015	-0.00026	-0.00298	-0.00000	0.00000	0.00000	13.58927	-4.68020	-4.26184	0.00061	0.00989	0.00134	0.00061	0.00989	0.00134	27.36500	1.32203	-1.00725	-0.21785	0.00940	0.01705	-0.20297	0.01057	-0.01054	15.80822	4.54651	15.48042	0.01004	-0.00098	-0.00997	0.00972	0.00075	0.01709	102.47642	3.90508	-9.18263	-0.12412	0.00250	0.08858	0.78247
19			0.18000	-7.53259	4.41580	8.18577	0.00707	0.00365	0.00506	0.02944	-0.00002	-0.00344	-0.00000	0.00000	0.00000	13.70249	-4.77158	-4.99653	-0.00231	0.01753	-0.00017	-0.00231	0.01753	-0.00017	26.86194	0.89134	-0.43652	-0.22470	0.02571	0.02681	-0.16907	0.02802	-0.01113	15.14477	5.22072	16.36245	0.01015	-0.00079	-0.00907	0.01154	0.00056	0.01665	106.15491	4.77365	-8.09939	-0.11287	0.00436	0.07616	0.70462
20			0.19000	-10.05669	4.32813	8.59465	0.00508	0.00345	0.00450	0.02253	0.00018	-0.00355	-0.00000	0.00000	0.00000	14.02565	-4.92049	-5.78347	0.00059	0.02452	-0.00236	0.00059	0.02452	-0.00236	26.48835	0.42297	-0.01763	-0.20489	0.04439	0.03629	-0.10462	0.04442	-0.00379	14.33781	5.87811	17.30620	0.00928	-0.00064	-0.00770	0.01308	0.00044	0.01436	109.82582	5.77749	-6.86552	-0.09734	0.00351	0.05875	0.59936
21			0.20000	-12.68060	4.18787	9.06534	0.00194	0.00255	0.00322	0.00865	0.00015	-0.00297	-0.00000	0.00000	0.00000	14.58462	-5.12843	-6.52248	0.01529	0.02713	-0.00348	0.01529	0.02713	-0.00348	26.27317	-0.08112	0.18315	-0.15275	0.05984	0.04422	-0.03505	0.05187	0.01357	13.33417	6.50411	18.25035	0.00764	-0.00056	-0.00603	0.01360	0.00037	0.01071	113.48082	6.78860	-5.44858	-0.07833	0.00017	0.03864	0.47276
22			0.21000	-15.23477	4.02063	9.60921	-0.00235	0.00091	0.00139	-0.00970	0.00001	-0.00146	-0.00000	0.00000	0.00000	15.37662	-5.39602	-7.08818	0.05093	0.02225	-0.00192	0.05093	0.02225	-0.00192	26.22638	-0.62349	0.10801	-0.06478	0.06561	0.04970	0.00383	0.04606	0.03976	12.09013	7.07216	19.12457	0.00548	-0.00060	-0.00428	0.01227	0.00037	0.00669	117.10542	7.70662	-3.82004	-0.05683	-0.00504	0.01790	0.33374
23			0.22000	-17.48617	3.85471	10.21959	-0.00752	-0.00128	-0.00064	-0.02500	0.00007	0.00072	-0.00000	0.00000	0.00000	16.37332	-5.72245	-7.33839	0.12042	0.01039	0.00005	0.12042	0.01039	0.00005	26.33634	-1.20828	-0.28248	0.05653	0.05531	0.05208	-0.01828	0.02867	0.06935	10.56703	7.56151	19.86494	0.00311	-0.00078	-0.00265	0.00865	0.00044	0.00334	120.68130	8.47473	-1.96136	-0.03374	-0.01098	-0.00109	0.19130
24			0.23000	-19.12774	3.70460	10.85931	-0.01302	-0.00365	-0.00251	-0.02521	0.00036	0.00274	-0.00000	0.00000	0.00000	17.53652	-6.10155	-7.13562	0.23804	-0.00170	-0.00737	0.23804	-0.00170	-0.00737	26.57362	-1.83348	-0.99540	0.19794	0.02327	0.05007	-0.10741	0.00755	0.09155	8.72620	7.97580	20.43173	0.00084	-0.00104	-0.00131	0.00285	0.00057	0.00122	124.18668	9.07623	0.12440	-0.01049	-0.01562	-0.01536	0.05705
25			0.24000	-19.78374	3.56470	11.44616	-0.01827	-0.00578	-0.00392	0.00214	0.00024	0.00352	-0.00000	0.00000	0.00000	18.84471	-6.52104	-6.38073	0.41217	-0.00358	-0.03836	0.41217	-0.00358	-0.03836	26.90338	-2.47868	-1.99059	0.32912	-0.03398	0.04028	-0.23638	-0.00415	0.08823	6.52690	8.34894	20.82934	-0.00108	-0.00133	-0.00034	-0.00443	0.00079	0.00022	127.59979	9.51643	2.39475	0.01109	-0.01731	-0.02335	-0.05747
26			0.25000	-19.05568	3.41172	11.84828	-0.02791	-0.01641	-0.00611	0.07720	-0.00272	0.00295	-0.00492	-0.02557	0.02852	20.31857	-6.96825	-5.05567	0.25701	0.01655	-0.08540	0.25701	0.01655	-0.08540	27.30285	-3.09387	-3.17218	0.21030	-0.14079	-0.01736	-0.18437	0.01287	-0.04010	3.93066	8.74107	21.10652	-0.00248	-0.00158	0.00024	-0.01198	0.00115	-0.00012	130.89453	9.80070	4.76302	0.02945	-0.01595	-0.02574	-0.14439
27			0.26000	-16.64333	3.19648	11.91134	0.03628	0.01872	-0.00282	-0.20609	0.01024	-0.00037	-0.03130	-0.32110	0.53804	22.02851	-7.43915	-3.26451	-4.61043	0.12547	0.23938	-4.61043	0.12547	0.23938	27.77976	-3.59922	-4.39455	-1.73945	-0.13618	-0.31109	1.85489	0.04298	-0.65583	0.90412	9.21993	21.33088	-0.00335	-0.00173	0.00048	-0.01879	0.00165	-0.00020	134.02245	9.92128	7.11717	0.04407	-0.01124	-0.02312	-0.20061
28			0.27000	-12.53080	2.82460	11.53346	0.53081	0.18616	0.02401	-4.38767	0.19765	0.01928	-0.00725	-0.58256	1.32614	24.06670	-7.94243	-1.25423	-10.27668	0.09296	0.90168	-10.27668	0.09296	0.90168	28.38235	-3.89958	-5.48330	-3.02947	0.42113	-0.36127	4.06419	-0.22573	-0.56323	-2.57355	9.84287	21.56782	-0.00391	-0.00178	0.00054	-0.02495	0.00225	-0.00022	136.89940	9.86392	9.34141	0.05436	-0.00197	-0.01541	-0.22133
29			0.28000	-7.11856	2.17783	10.76566	1.40296	0.34900	0.08414	-13.87237	0.54970	0.10953	0.10720	-0.41931	1.90282	26.49495	-8.48730	0.60376	-7.91041	-0.17201	1.29666	-7.91041	-0.17201	1.29666	29.19267	-3.90838	-6.26387	-1.01790	1.51539	0.26606	1.77236	-1.09446	0.18671	-6.49469	10.64164	21.87465	-0.00456	-0.00170	0.00069	-0.03219	0.00273	-0.00031	139.40981	9.62807	11.33071	0.05835	0.01246	-0.00307	-0.19964
30			0.29000	-1.13711	1.21881	9.84833	1.80291	0.30661	0.17593	-18.45065	0.57674	0.25113	0.18622	-0.39616	2.70101	29.31900	-9.05875	1.89328	-12.47980	0.13256	1.28077	-12.47980	0.13256	1.28077	30.30335	-3.56959	-6.59472	-0.68172	2.48951	0.65893	1.54815	-2.09356	-0.23459	-10.79852	11.60715	22.29947	-0.00566	-0.00145	0.00114	-0.04270	0.00277	-0.00057	141.43251	9.24556	13.00354	0.05372	0.03075	0.01222	-0.13990
31			0.30000	4.64997	0.09335	9.08988	1.79252	0.09205	0.29246	-16.96157	0.16770	0.34386	0.08083	-0.17599	3.89641	32.50921	-9.61218	2.30120	-18.66114	0.38164	0.25583	-18.66114	0.38164	0.25583	31.78589	-2.86954	-6.40450	0.94605	2.27336	0.99553	-2.72812	-1.97253	-1.43897	-15.34680	12.67916	22.87299	-0.00732	-0.00102	0.00192	-0.05642	0.00214	-0.00108	142.87424	8.78729	14.31231	0.03894	0.04891	0.02754	-0.06509
32			0.31000	9.71709	-0.92475	8.65546	1.64474	-0.12328	0.36528	-13.18896	-0.17448	0.28256	-0.13085	0.07539	4.59217	36.01549	-10.08365	1.76798	-23.16981	-0.36687	-0.21539	-23.16981	-0.36687	-0.21539	33.65031	-1.84935	-5.71893	2.66890	1.21995	1.07200	-9.23097	-0.95022	-2.53426	-19.91239	13.75455	23.58792	-0.00929	-0.00041	0.00292	-0.06881	0.00087	-0.00177	143.69409	8.35550	15.25528	0.01450	0.06185	0.03973	-0.01026
33			0.32000	13.83408	-1.62934	8.46502	1.44336	-0.17936	0.35972	-9.15905	-0.15288	0.17692	-0.13475	-0.12761	3.92524	39.72959	-10.38180	0.53862	-27.72035	-0.77445	-0.52972	-27.72035	-0.77445	-0.52972	35.80595	-0.62319	-4.65297	0.68701	1.08482	0.80293	-2.62063	-0.60144	-2.35700	-24.19084	14.71574	24.38308	-0.01096	0.00039	0.00390	-0.07202	-0.00074	-0.00237	143.91446	8.06574	15.87795	-0.01750	0.06536	0.04637	-0.00322
34			0.33000	16.98026	-2.00395	8.32654	1.32057	-0.12848	0.32736	-6.25845	-0.04559	0.13695	0.00333	-0.39090	2.86962	43.44165	-10.39576	-0.98585	-26.46672	-0.20757	-1.42197	-26.46672	-0.20757	-1.42197	38.05103	0.63187	-3.36755	-1.53399	1.61885	0.69563	5.81156	-0.35197	-2.13452	-27.83698	15.46174	25.14906	-0.01151	0.00138	0.00455	-0.06002	-0.00202	-0.00249	143.62468	8.02670	16.25391	-0.05415	0.05664	0.04577	-0.04868
35			0.34000	19.25281	-2.16172	8.12059	1.33260	-0.11199	0.30853	-4.46813	-0.00472	0.13584	0.07817	-0.40632	2.32958	46.86290	-10.06403	-2.46037	-20.44115	0.13256	-1.86357	-20.44115	0.13256	-1.86357	40.12569	1.73155	-2.03465	-1.49045	1.88357	0.80344	4.97405	0.25894	-2.21739	-30.52979	15.92539	25.75555	-0.01010	0.00252	0.00448	-0.03494	-0.00217	-0.00189	142.96523	8.31952	16.45349	-0.09261	0.03448	0.03700	-0.12761
36			0.35000	20.80535	-2.21766	7.86566	1.38949	-0.14016	0.29524	-3.11076	0.01259	0.11920	0.08431	-0.33981	2.20613	49.71801	-9.44511	-3.70036	-14.84254	0.11124	-1.76146	-14.84254	0.11124	-1.76146	41.80671	2.53612	-0.83791	-0.71388	1.86685	0.89809	1.82735	0.70575	-1.85715	-32.05883	16.07722	26.09073	-0.00615	0.00379	0.00344	-0.00954	-0.00057	-0.00086	142.08337	8.97436	16.51460	-0.13100	0.00004	0.02058	-0.21486
37			0.36000	21.80034	-2.22916	7.65135	1.41374	-0.16433	0.28000	-1.95518	0.01801	0.07248	0.07452	-0.31830	2.18402	51.82801	-8.71386	-4.64289	-10.21531	0.04809	-1.43169	-10.21531	0.04809	-1.43169	42.97340	2.97511	0.03153	-0.39067	1.77683	0.90460	0.63837	0.70996	-1.00432	-32.40202	15.92307	26.10011	0.00039	0.00512	0.00144	-0.00008	0.00283	-0.00009	141.08191	9.95444	16.43212	-0.16920	-0.04311	-0.00107	-0.29949
38			0.37000	22.37763	-2.21018	7.54314	1.40180	-0.16777	0.26095	-1.03761	0.01577	0.01709	0.06399	-0.31083	2.15360	53.13934	-8.09418	-5.26858	-5.66935	0.01765	-0.89599	-5.66935	0.01765	-0.89599	43.61715	3.06015	0.41189	-0.32477	1.68149	0.86582	0.24319	0.28311	-0.05112	-31.75510	15.49959	25.81005	0.00902	0.00639	-0.00132	-0.01343	0.00720	-0.00011	139.99493	11.16287	16.17299	-0.20910	-0.09059	-0.02450	-0.38917
39			0.38000	22.64423	-2.15765	7.54058	1.37099	-0.15499	0.23845	-0.35717	0.01552	-0.02274	0.05681	-0.27258	2.10561	53.71551	-7.78372	-5.56348	-1.64157	0.00845	-0.21228	-1.64157	0.00845	-0.21228	43.82183	2.88030	0.21471	-0.14310	1.62377	0.83612	0.00832	-0.43288	0.75059	-30.48738	14.87135	25.32034	0.01876	0.00750	-0.00444	-0.04004	0.01111	-0.00069	138.80737	12.46676	15.70618	-0.25336	-0.13859	-0.04657	-0.49585
40			0.39000	22.67826	-2.06216	7.59972	1.32873	-0.13829	0.20965	0.13273	0.02084	-0.04053	0.04939	-0.21484	2.01317	53.70379	-7.89306	-5.53007	1.08461	0.00655	0.43978	1.08461	0.00655	0.43978	43.73098	2.57073	-0.54424	0.11671	1.54824	0.80394	0.04125	-1.20959	1.28745	-29.03927	14.12803	24.76747	0.02831	0.00843	-0.00741	-0.05996	0.01328	-0.00098	137.50279	13.71956	15.02269	-0.30244	-0.18328	-0.06489	-0.61537
41			0.40000	22.53474	-1.91286	7.67851	1.27261	-0.12371	0.17318	0.48125	0.02920	-0.04430	0.03358	-0.16894	1.85105	53.28307	-8.40484	-5.21472	2.40140	0.00120	0.79468	2.40140	0.00120	0.79468	43.50409	2.26178	-1.73311	0.26289	1.37114	0.73145	0.12896	-1.65516	1.42827	-27.80290	13.37273	24.27902	0.03619	0.00912	-0.00975	-0.05742	0.01304	-0.00033	136.10358	14.77956	14.13970	-0.35196	-0.21982	-0.07775	-0.71646
42			0.41000	22.25049	-1.69997	7.76697	1.20218	-0.10821	0.13245	0.72471	0.03607	-0.04447	0.01793	-0.14903	1.64636	52.61245	-9.17069	-4.72109	2.79307	-0.00854	0.79960	2.79307	-0.00854	0.79960	43.27120	2.03505	-3.12157	0.22407	1.17551	0.63745	0.09728	-1.63130	1.22750	-27.02687	12.70349	23.93946	0.04097	0.00947	-0.01107	-0.03281	0.01049	0.00102	134.68059	15.53594	13.10235	-0.39265	-0.24291	-0.08458	-0.75051
43			0.42000	21.85004	-1.41371	7.89009	1.13275	-0.09208	0.09582	0.89701	0.03923	-0.04571	0.01080	-0.14582	1.45798	51.80449	-9.95566	-4.19913	2.81827	-0.01256	0.60759	2.81827	-0.01256	0.60759	43.10283	1.90685	-4.43121	0.10106	1.05309	0.56185	0.02986	-1.30474	0.88218	-26.77320	12.19860	23.77691	0.04188	0.00939	-0.01123	-0.00179	0.00644	0.00213	133.33754	15.93908	11.98349	-0.41447	-0.24918	-0.08605	-0.68256
44			0.43000	21.35053	-1.04387	8.09266	1.07323	-0.07908	0.06685	1.02491	0.04016	-0.04638	0.01124	-0.14432	1.31635	50.92532	-10.51517	-3.81265	2.77656	-0.00678	0.30498	2.77656	-0.00678	0.30498	43.00822	1.84165	-5.40638	0.00957	0.99893	0.51502	0.00156	-0.78057	0.51397	-26.94122	11.90535	23.77054	0.03930	0.00894	-0.01044	0.01897	0.00226	0.00233	132.18446	16.01723	10.87380	-0.41208	-0.23910	-0.08325	-0.51928
45			0.44000	20.76419	-0.58311	8.41864	1.02051	-0.07108	0.04337	1.11920	0.04114	-0.04198	0.01584	-0.13741	1.21409	50.00990	-10.67033	-3.69683	2.72888	0.00300	-0.06521	2.72888	0.00300	-0.06521	42.96162	1.78141	-5.87885	-0.01514	0.97020	0.48495	-0.00116	-0.12326	0.17117	-27.34635	11.82294	23.87462	0.03459	0.00832	-0.00910	0.02453	-0.00084	0.00188	131.31068	15.86580	9.86008	-0.38731	-0.21718	-0.07736	-0.30800
46			0.45000	20.10018	-0.03171	8.89459	0.97389	-0.06533	0.02505	1.18619	0.04186	-0.03153	0.02111	-0.12126	1.13129	49.07465	-10.35268	-3.92168	2.60522	0.00871	-0.41999	2.60522	0.00871	-0.41999	42.93219	1.67253	-5.80176	0.04332	0.92655	0.45852	0.00167	0.52497	-0.10354	-27.80942	11.89781	24.04072	0.02923	0.00767	-0.00758	0.02029	-0.00244	0.00131	130.76582	15.61129	9.01035	-0.34728	-0.18996	-0.06986	-0.10787
47			0.46000	19.36696	0.60051	9.52093	0.93151	-0.05549	0.01442	1.22635	0.03850	-0.02189	0.02680	-0.10331	1.05913	48.12277	-9.61009	-4.47446	2.41455	0.00560	-0.67011	2.41455	0.00560	-0.67011	42.89955	1.48218	-5.24697	0.12290	0.86902	0.43071	0.00435	0.99613	-0.27259	-28.21473	12.05173	24.22811	0.02420	0.00704	-0.00611	0.01354	-0.00281	0.00087	130.55536	15.36796	8.37285	-0.30004	-0.16271	-0.06207	0.04091
48			0.47000	18.57509	1.29385	10.27197	0.88662	-0.04001	0.01152	1.23033	0.02941	-0.01963	0.03393	-0.08775	0.99167	47.14827	-8.58232	-5.26552	2.18388	-0.00567	-0.78306	2.18388	-0.00567	-0.78306	42.85569	1.20375	-4.37600	0.18522	0.80897	0.40124	0.00980	1.21204	-0.32511	-28.52757	12.22287	24.40938	0.01990	0.00643	-0.00480	0.00855	-0.00255	0.00059	130.64684	15.20303	7.97159	-0.25182	-0.13806	-0.05484	0.12658
49			0.48000	17.73966	2.01989	11.10338	0.84178	-0.02047	0.01375	1.19984	0.01547	-0.02463	0.04365	-0.07378	0.92502	46.14424	-7.46005	-6.15493	1.90904	-0.02004	-0.76572	1.90904	-0.02004	-0.76572	42.80075	0.85491	-3.39830	0.24049	0.75926	0.37433	0.01912	1.18915	-0.27983	-28.78087	12.38251	24.57704	0.01640	0.00586	-0.00370	0.00636	-0.00216	0.00046	130.97905	15.12379	7.79246	-0.20695	-0.11687	-0.04859	0.15821
50			0.49000	16.88164	2.74373	11.96328	0.79489	0.00080	0.01912	1.13158	-0.00059	-0.03389	0.05372	-0.06363	0.86201	45.11000	-6.43937	-6.98751	1.64624	-0.02857	-0.63083	1.64624	-0.02857	-0.63083	42.73720	0.46893	-2.52789	0.27047	0.71716	0.34852	0.02953	0.97172	-0.16493	-29.04356	12.52473	24.74441	0.01354	0.00533	-0.00283	0.00618	-0.00187	0.00044	131.47176	15.08732	7.77597	-0.16816	-0.09902	-0.04319	0.15405
51			0.50000	16.02762	3.42629	12.80146	0.74533	0.01675	0.02307	1.02705	-0.01152	-0.03828	0.05937	-0.05500	0.80413	44.05142	-5.68059	-7.62261	1.41126	-0.02509	-0.39137	1.41126	-0.02509	-0.39137	42.66359	0.08261	-1.94625	0.28995	0.65510	0.31489	0.04196	0.60438	-0.01363	-29.38198	12.64730	24.93753	0.01115	0.00485	-0.00219	0.00673	-0.00167	0.00051	132.03806	15.02582	7.82815	-0.13668	-0.08372	-0.03793	0.13225
52			0.51000	15.20763	4.02736	13.57539	0.70230	0.02997	0.02547	0.90481	-0.01734	-0.03738	0.06096	-0.04564	0.75310	42.97446	-5.27994	-7.95558	1.19195	-0.01534	-0.12383	1.19195	-0.01534	-0.12383	42.57016	-0.27484	-1.77495	0.32309	0.58779	0.28153	0.06307	0.21387	0.13155	-29.83015	12.73793	25.18007	0.00906	0.00440	-0.00171	0.00694	-0.00143	0.00058	132.59920	14.87674	7.84806	-0.11257	-0.07030	-0.03223	0.10580
53			0.52000	14.45124	4.50895	14.25344	0.66903	0.03960	0.02622	0.77570	-0.01653	-0.03207	0.06009	-0.03675	0.71264	41.87827	-5.25914	-7.93364	1.01098	-0.00588	0.10522	1.01098	-0.00588	0.10522	42.43954	-0.58671	-2.05853	0.36044	0.53382	0.25624	0.09669	-0.11222	0.24838	-30.37774	12.77504	25.47543	0.00716	0.00394	-0.00131	0.00632	-0.00106	0.00059	133.09897	14.60692	7.76419	-0.09505	-0.05880	-0.02645	0.08154
54			0.53000	13.78350	4.84186	14.81622	0.64628	0.04615	0.02371	0.64714	-0.01010	-0.02254	0.05649	-0.02930	0.68414	40.75518	-5.56954	-7.56844	0.87549	0.00006	0.26042	0.87549	0.00006	0.26042	42.25326	-0.84656	-2.75736	0.39367	0.49362	0.23676	0.14272	-0.34101	0.32391	-30.97742	12.74303	25.79719	0.00543	0.00343	-0.00094	0.00497	-0.00061	0.00049	133.51048	14.22147	7.56057	-0.08294	-0.04934	-0.02114	0.06186
55			0.54000	13.22100	5.01352	15.25465	0.63110	0.04719	0.01603	0.52255	-0.00045	-0.01082	0.04943	-0.02377	0.66390	39.59911	-6.10579	-6.93853	0.77477	0.00177	0.32333	0.77477	0.00177	0.32333	41.99994	-1.05453	-3.75151	0.41544	0.45501	0.21585	0.19355	-0.44919	0.34064	-31.56336	12.64538	26.10128	0.00393	0.00287	-0.00062	0.00334	-0.00019	0.00032	133.83334	13.75644	7.27117	-0.07500	-0.04138	-0.01623	0.04707
56			0.55000	12.76993	5.03088	15.56983	0.61978	0.04256	0.00495	0.40554	0.00775	-0.00209	0.03948	-0.01878	0.64897	38.41745	-6.72566	-6.17959	0.68617	0.00029	0.29596	0.68617	0.00029	0.29596	41.68162	-1.21532	-4.85870	0.43338	0.41439	0.19403	0.24228	-0.43166	0.29960	-32.07117	12.50299	26.35151	0.00276	0.00231	-0.00037	0.00192	0.00006	0.00017	134.08461	13.26327	6.94781	-0.06967	-0.03442	-0.01170	0.03650
57			0.56000	12.42618	4.91771	15.77363	0.61823	0.03415	-0.00793	0.30502	0.01135	0.00166	0.02722	-0.01426	0.64587	37.23780	-7.27708	-5.46046	0.60761	-0.00197	0.20598	0.60761	-0.00197	0.20598	41.31511	-1.33908	-5.86733	0.45299	0.37115	0.17314	0.28216	-0.31356	0.21808	-32.45612	12.34472	26.53615	0.00199	0.00178	-0.00024	0.00098	0.00014	0.00009	134.28723	12.79363	6.63141	-0.06556	-0.02870	-0.00803	0.02906
58			0.57000	12.17737	4.71123	15.88804	0.62700	0.02462	-0.02067	0.22221	0.01039	0.00119	0.01333	-0.01326	0.65803	36.10434	-7.63129	-4.94776	0.56420	-0.00230	0.09352	0.56420	-0.00230	0.09352	40.92785	-1.44074	-6.58242	0.44790	0.32494	0.15218	0.28868	-0.14469	0.11813	-32.70347	12.20015	26.66481	0.00162	0.00131	-0.00026	0.00046	0.00011	0.00007	134.45920	12.38808	6.34594	-0.06181	-0.02438	-0.00534	0.02328
59			0.58000	12.00625	4.45880	15.94073	0.64357	0.01439	-0.03004	0.15559	0.00632	-0.00094	0.00090	-0.01369	0.68432	35.06348	-7.71324	-4.76543	0.53979	-0.00023	-0.00752	0.53979	-0.00023	-0.00752	40.55125	-1.53621	-6.87395	0.43042	0.28716	0.14037	0.26742	0.01657	0.02757	-32.82784	12.09407	26.75718	0.00157	0.00088	-0.00045	0.00017	0.00003	0.00009	134.60547	12.06961	6.10320	-0.05829	-0.02103	-0.00308	0.01777
60			0.59000	11.89481	4.21168	15.95812	0.67193	0.00575	-0.03394	0.10421	0.00220	-0.00216	-0.00570	-0.01281	0.72431	34.14610	-7.51616	-4.96019	0.50841	0.00120	-0.08658	0.50841	0.00120	-0.08658	40.21243	-1.63724	-6.71042	0.43014	0.28137	0.15143	0.24183	0.15224	-0.05346	-32.86245	12.04261	26.83054	0.00175	0.00053	-0.00073	-0.00002	-0.00002	0.00009	134.71683	11.84307	5.90788	-0.05569	-0.01798	-0.00049	0.01173
61			0.60000	11.82714	4.01487	15.95966	0.70265	0.00073	-0.03267	0.06397	0.00020	-0.00187	-0.00481	-0.01370	0.77359	33.35689	-7.09690	-5.48746	0.49508	-0.00030	-0.15748	0.49508	-0.00030	-0.15748	39.92733	-1.74813	-6.16431	0.42049	0.31833	0.18394	0.20350	0.28408	-0.13899	-32.84348	12.04945	26.89299	0.00205	0.00035	-0.00101	-0.00016	-0.00003	0.00005	134.77553	11.69916	5.75627	-0.05456	-0.01533	0.00219	0.00482
62			0.61000	11.79056	3.89585	15.95736	0.72546	-0.00087	-0.02820	0.03259	-0.00011	-0.00080	0.00123	-0.01659	0.81998	32.67615	-6.55626	-6.22567	0.49036	-0.00319	-0.21555	0.49036	-0.00319	-0.21555	39.69829	-1.86511	-5.38936	0.39590	0.37746	0.22401	0.15968	0.39210	-0.20945	-32.79915	12.10474	26.94626	0.00238	0.00044	-0.00115	-0.00024	-0.00007	0.00000	134.76250	11.61973	5.63362	-0.05501	-0.01411	0.00369	-0.00310
63			0.62000	11.77574	3.86007	15.95885	0.73435	-0.00294	-0.02227	0.00894	-0.00001	0.00026	0.00897	-0.01850	0.85379	32.07160	-6.01120	-7.01399	0.47569	-0.00418	-0.22991	0.47569	-0.00418	-0.22991	39.51685	-1.97900	-4.57863	0.37583	0.43032	0.25916	0.12475	0.41442	-0.22574	-32.74786	12.18993	26.99067	0.00267	0.00079	-0.00113	-0.00027	-0.00013	-0.00003	134.66336	11.58425	5.51954	-0.05689	-0.01488	0.00328	-0.01206
64			0.63000	11.77565	3.89365	15.97135	0.73348	-0.00315	-0.01510	-0.00804	0.00027	0.00086	0.01552	-0.02005	0.87770	31.51140	-5.56530	-7.69723	0.46065	-0.00190	-0.18904	0.46065	-0.00190	-0.18904	39.36881	-2.08088	-3.91614	0.35820	0.46800	0.28424	0.09843	0.32939	-0.17043	-32.69935	12.28492	27.02400	0.00293	0.00126	-0.00099	-0.00026	-0.00020	-0.00005	134.47220	11.57611	5.39813	-0.05996	-0.01729	0.00128	-0.02198
65			0.64000	11.78526	3.96859	16.00297	0.72747	-0.00410	-0.00886	-0.02013	0.00049	0.00091	0.01973	-0.02189	0.89420	30.97227	-5.28580	-8.16061	0.44983	0.00221	-0.10753	0.44983	0.00221	-0.10753	39.23987	-2.16649	-3.53511	0.33759	0.48882	0.29705	0.07854	0.16539	-0.05935	-32.65508	12.37338	27.03947	0.00318	0.00173	-0.00081	-0.00025	-0.00021	-0.00006	134.19136	11.58545	5.26043	-0.06419	-0.02083	-0.00175	-0.03269
66			0.65000	11.80130	4.05044	16.05853	0.71796	-0.00739	-0.00479	-0.02868	0.00071	0.00065	0.02259	-0.02307	0.90867	30.44120	-5.19375	-8.34776	0.44361	0.00514	-0.01420	0.44361	0.00514	-0.01420	39.11822	-2.23632	-3.49320	0.31830	0.50537	0.30351	0.06517	-0.02129	0.06942	-32.61015	12.44633	27.02885	0.00347	0.00211	-0.00067	-0.00027	-0.00015	-0.00007	133.82889	11.60819	5.10091	-0.06958	-0.02486	-0.00507	-0.04404
67			0.66000	11.82183	4.10756	16.13338	0.71343	-0.01255	-0.00306	-0.03406	0.00037	0.00045	0.02449	-0.02129	0.92805	29.91488	-5.26706	-8.26262	0.43025	0.00509	0.06816	0.43025	0.00509	0.06816	38.99614	-2.29446	-3.76903	0.32195	0.52157	0.30852	0.06058	-0.18560	0.18278	-32.55402	12.50142	26.98598	0.00385	0.00234	-0.00068	-0.00038	-0.00003	-0.00009	133.39603	11.64328	4.91270	-0.07612	-0.02870	-0.00780	-0.05576
68			0.67000	11.84470	4.11771	16.21742	0.71805	-0.01647	-0.00228	-0.03477	-0.00103	0.00030	0.02570	-0.01707	0.95546	29.39955	-5.45315	-7.96385	0.40683	0.00214	0.12471	0.40683	0.00214	0.12471	38.87115	-2.34670	-4.27803	0.34908	0.54075	0.31530	0.06204	-0.29675	0.26001	-32.47102	12.53782	26.90932	0.00434	0.00244	-0.00084	-0.00064	0.00011	-0.00013	132.90544	11.68949	4.68478	-0.08356	-0.03227	-0.00981	-0.06737
69			0.68000	11.86579	4.06791	16.29500	0.72785	-0.02090	-0.00290	-0.02897	-0.00339	0.00027	0.02539	-0.01414	0.98658	28.90817	-5.68772	-7.54112	0.38248	-0.00142	0.14632	0.38248	-0.00142	0.14632	38.74611	-2.39805	-4.90034	0.36305	0.55167	0.31549	0.06071	-0.33312	0.28232	-32.34501	12.55265	26.80481	0.00495	0.00251	-0.00112	-0.00111	0.00025	-0.00018	132.36935	11.74381	4.40591	-0.09148	-0.03569	-0.01132	-0.07842
70			0.69000	11.88019	3.95768	16.36071	0.73860	-0.02675	-0.00330	-0.01587	-0.00674	0.00016	0.02295	-0.01398	1.01129	28.45784	-5.91391	-7.10501	0.35331	-0.00223	0.12977	0.35331	-0.00223	0.12977	38.62785	-2.44907	-5.51192	0.35395	0.54228	0.30543	0.05396	-0.29216	0.24702	-32.16578	12.54221	26.68572	0.00568	0.00257	-0.00147	-0.00179	0.00037	-0.00022	131.79784	11.80142	4.06976	-0.09952	-0.03891	-0.01237	-0.08871
71			0.70000	11.88264	3.79647	16.40771	0.74712	-0.02996	-0.00016	0.00382	-0.00952	-0.00000	0.02089	-0.01503	1.02436	28.06243	-6.09519	-6.75138	0.31580	0.00045	0.08923	0.31580	0.00045	0.08923	38.52401	-2.49455	-6.01073	0.33757	0.52969	0.29779	0.04487	-0.20804	0.17894	-31.93202	12.50492	26.56858	0.00651	0.00266	-0.00186	-0.00266	0.00045	-0.00020	131.19901	11.85623	3.67816	-0.10740	-0.04185	-0.01308	-0.09812
72			0.71000	11.87000	3.59929	16.42517	0.75318	-0.03087	0.00545	0.02570	-0.01096	0.00046	0.02075	-0.01645	1.02538	27.72795	-6.21790	-6.54211	0.27356	0.00601	0.04226	0.27356	0.00601	0.04226	38.43997	-2.52605	-6.33170	0.32590	0.52553	0.29907	0.03650	-0.11077	0.09653	-31.65150	12.44260	26.47026	0.00743	0.00281	-0.00223	-0.00361	0.00051	-0.00012	130.58031	11.90124	3.23973	-0.11511	-0.04463	-0.01370	-0.10669
73			0.72000	11.84410	3.37842	16.39618	0.75516	-0.03051	0.00989	0.04214	-0.01132	0.00187	0.02094	-0.01770	1.01614	27.45161	-6.28638	-6.49397	0.23224	0.01286	0.00130	0.23224	0.01286	0.00130	38.37635	-2.53542	-6.45102	0.32249	0.52177	0.30277	0.03063	-0.01761	0.00908	-31.34049	12.36039	26.40466	0.00840	0.00302	-0.00256	-0.00449	0.00053	0.00003	129.94936	11.93063	2.76858	-0.12281	-0.04734	-0.01438	-0.11451
74			0.73000	11.81315	3.13877	16.30010	0.75776	-0.02704	0.01313	0.04679	-0.01017	0.00425	0.02057	-0.02066	1.00221	27.22407	-6.31510	-6.58126	0.19914	0.01888	-0.02629	0.19914	0.01888	-0.02629	38.32889	-2.51707	-6.38271	0.31383	0.51984	0.30756	0.02716	0.05629	-0.07037	-31.01927	12.26517	26.37677	0.00940	0.00328	-0.00284	-0.00515	0.00052	0.00020	129.31412	11.94141	2.28333	-0.13032	-0.04976	-0.01507	-0.12132
75			0.74000	11.78804	2.88049	16.12106	0.75170	-0.02677	0.01451	0.03733	-0.01013	0.00688	0.01942	-0.02789	0.98412	27.03066	-6.32188	-6.75239	0.18355	0.02151	-0.03883	0.18355	0.02151	-0.03883	38.28953	-2.47010	-6.16813	0.26453	0.51820	0.30840	0.02375	0.10349	-0.12953	-30.70709	12.16326	26.37943	0.01032	0.00357	-0.00304	-0.00545	0.00052	0.00032	128.68269	11.93290	1.80231	-0.13713	-0.05181	-0.01596	-0.12633
76			0.75000	11.77813	2.60327	15.85614	0.74005	-0.03084	0.01249	0.01657	-0.01174	0.00772	0.01485	-0.03534	0.96367	26.85374	-6.32269	-6.94949	0.17873	0.01852	-0.03676	0.17873	0.01852	-0.03676	38.24829	-2.39841	-5.86268	0.20384	0.49431	0.29597	0.02129	0.11790	-0.15637	-30.41887	12.05935	26.39745	0.01112	0.00387	-0.00314	-0.00534	0.00054	0.00037	128.06276	11.90568	1.33679	-0.14280	-0.05342	-0.01713	-0.12876
77			0.76000	11.78945	2.30872	15.51620	0.72955	-0.03655	0.00783	-0.01083	-0.01402	0.00576	0.00762	-0.03761	0.94697	26.67745	-6.32815	-7.12212	0.17555	0.01219	-0.02500	0.17555	0.01219	-0.02500	38.19677	-2.30994	-5.52291	0.17742	0.45298	0.27704	0.02236	0.10537	-0.15391	-30.16451	11.95761	26.41413	0.01176	0.00412	-0.00318	-0.00486	0.00058	0.00032	127.46092	11.86015	0.88832	-0.14722	-0.05453	-0.01839	-0.12835
78			0.77000	11.82449	2.00050	15.12054	0.71915	-0.04057	0.00240	-0.04044	-0.01568	0.00196	0.00089	-0.03616	0.93748	26.49212	-6.34317	-7.23435	0.17295	0.00651	-0.01050	0.17295	0.00651	-0.01050	38.13071	-2.21424	-5.19697	0.17173	0.42092	0.26243	0.02533	0.08197	-0.13582	-29.94872	11.86318	26.41545	0.01222	0.00431	-0.00319	-0.00414	0.00061	0.00020	126.88176	11.79508	0.45098	-0.15056	-0.05518	-0.01961	-0.12549
79			0.78000	11.88258	1.68314	14.69018	0.70703	-0.04488	-0.00298	-0.06756	-0.01745	-0.00258	-0.00458	-0.03335	0.93348	26.29630	-6.36885	-7.26694	0.16933	0.00235	0.00405	0.16933	0.00235	0.00405	38.05115	-2.11931	-4.91816	0.16702	0.39928	0.25092	0.02707	0.05538	-0.11010	-29.77188	11.78180	26.39477	0.01252	0.00444	-0.00318	-0.00333	0.00060	0.00006	126.32723	11.70658	0.01465	-0.15300	-0.05539	-0.02060	-0.12085
80			0.79000	11.95975	1.36053	14.24270	0.69570	-0.05046	-0.00743	-0.08906	-0.01974	-0.00658	-0.00905	-0.02942	0.93554	26.09464	-6.40519	-7.21482	0.16143	-0.00021	0.01750	0.16143	-0.00021	0.01750	37.96329	-2.02949	-4.70271	0.16583	0.38207	0.24090	0.02755	0.02926	-0.08325	-29.63169	11.71705	26.35624	0.01270	0.00454	-0.00319	-0.00256	0.00055	-0.00004	125.79782	11.58958	-0.43071	-0.15478	-0.05514	-0.02116	-0.11484
81			0.80000	12.05070	1.03401	13.78937	0.68624	-0.05489	-0.00712	-0.10443	-0.02184	-0.00639	-0.01044	-0.02484	0.94369	25.89521	-6.45239	-7.08212	0.14778	-0.00190	0.02996	0.14778	-0.00190	0.02996	37.87375	-1.94488	-4.55171	0.16919	0.38368	0.24257	0.02695	0.00594	-0.06302	-29.52436	11.66835	26.31298	0.01281	0.00461	-0.00322	-0.00192	0.00045	-0.00006	125.29530	11.44202	-0.89002	-0.15614	-0.05449	-0.02118	-0.10749
82			0.81000	12.15055	0.70009	13.33277	0.67782	-0.05726	-0.00132	-0.11460	-0.02369	-0.00121	-0.00819	-0.01951	0.95294	25.70740	-6.51221	-6.87492	0.12552	-0.00442	0.04246	0.12552	-0.00442	0.04246	37.78911	-1.86074	-4.45666	0.18103	0.40484	0.25752	0.02571	-0.01774	-0.05022	-29.44523	11.63054	26.28172	0.01286	0.00465	-0.00328	-0.00142	0.00033	0.00001	124.82494	11.26885	-1.35854	-0.15709	-0.05349	-0.02073	-0.09865
83			0.82000	12.25561	0.35043	12.86602	0.66995	-0.05703	0.00809	-0.12101	-0.02517	0.00768	-0.00398	-0.01553	0.95861	25.54130	-6.58881	-6.59581	0.09539	-0.00808	0.05554	0.09539	-0.00808	0.05554	37.71575	-1.76827	-4.40580	0.18708	0.43457	0.27754	0.02136	-0.04495	-0.04350	-29.39070	11.59611	26.27681	0.01287	0.00469	-0.00332	-0.00102	0.00021	0.00016	124.39358	11.08261	-1.82217	-0.15757	-0.05235	-0.02009	-0.08866
84			0.83000	12.36310	-0.02520	12.37636	0.66418	-0.05425	0.01833	-0.12576	-0.02606	0.01852	0.00022	-0.01458	0.96035	25.40650	-6.68742	-6.24534	0.05948	-0.01196	0.06900	0.05948	-0.01196	0.06900	37.66036	-1.65711	-4.38708	0.17756	0.46448	0.29565	0.01365	-0.07567	-0.04315	-29.35902	11.55934	26.30457	0.01282	0.00475	-0.00330	-0.00064	0.00011	0.00031	124.00655	10.89939	-2.26144	-0.15743	-0.05120	-0.01957	-0.07830
85			0.84000	12.47169	-0.43506	11.85284	0.66150	-0.04836	0.02881	-0.13138	-0.02544	0.03130	0.00337	-0.01593	0.95751	25.30998	-6.81056	-5.82895	0.01966	-0.01541	0.08060	0.01966	-0.01541	0.08060	37.62817	-1.51830	-4.38748	0.16106	0.49126	0.31142	0.00551	-0.10641	-0.05043	-29.35063	11.51982	26.36022	0.01273	0.00483	-0.00322	-0.00019	0.00003	0.00041	123.66562	10.73351	-2.65753	-0.15662	-0.05009	-0.01934	-0.06824
86			0.85000	12.58187	-0.88253	11.29081	0.66643	-0.04055	0.03872	-0.14060	-0.02313	0.04511	0.00321	-0.01802	0.95429	25.25498	-6.95471	-5.36107	-0.01995	-0.01752	0.08498	-0.01995	-0.01752	0.08498	37.62102	-1.34724	-4.39171	0.15192	0.50169	0.32063	-0.00109	-0.12792	-0.06485	-29.36685	11.48217	26.43162	0.01257	0.00494	-0.00306	0.00032	-0.00005	0.00042	123.36990	10.59282	-2.99884	-0.15500	-0.04895	-0.01937	-0.05862
87			0.86000	12.69498	-1.36377	10.69197	0.67708	-0.03339	0.04706	-0.15339	-0.02009	0.05810	-0.00196	-0.02227	0.96003	25.24093	-7.10996	-4.86445	-0.05674	-0.01773	0.08053	-0.05674	-0.01773	0.08053	37.63655	-1.14539	-4.38232	0.13072	0.49037	0.31845	-0.00533	-0.13168	-0.08350	-29.40854	11.45364	26.50585	0.01234	0.00504	-0.00286	0.00084	-0.00014	0.00035	123.11668	10.47637	-3.28612	-0.15282	-0.04773	-0.01947	-0.04949
88			0.87000	12.81176	-1.86623	10.06197	0.69042	-0.02675	0.05309	-0.16824	-0.01628	0.06831	-0.00993	-0.02809	0.97612	25.26411	-7.26274	-4.36560	-0.09133	-0.01718	0.07247	-0.09133	-0.01718	0.07247	37.66877	-0.92008	-4.34172	0.09676	0.47370	0.31144	-0.00603	-0.11924	-0.10415	-29.47322	11.44161	26.57222	0.01204	0.00510	-0.00267	0.00128	-0.00024	0.00023	122.90228	10.37644	-3.53009	-0.15039	-0.04641	-0.01940	-0.04094
89			0.88000	12.93213	-2.37070	9.40828	0.70287	-0.02234	0.05814	-0.18352	-0.01305	0.07658	-0.01597	-0.03122	0.99363	25.31898	-7.39946	-3.88956	-0.11941	-0.01768	0.06426	-0.11941	-0.01768	0.06426	37.71000	-0.68288	-4.25526	0.08206	0.47220	0.31387	-0.00583	-0.09710	-0.12865	-29.55380	11.45085	26.62206	0.01170	0.00510	-0.00252	0.00154	-0.00032	0.00010	122.72198	10.28229	-3.74598	-0.14783	-0.04493	-0.01897	-0.03321
90			0.89000	13.05622	-2.85632	8.73949	0.70765	-0.01786	0.06124	-0.19698	-0.00948	0.08124	-0.01886	-0.03169	1.00420	25.39976	-7.50955	-3.45673	-0.13871	-0.01982	0.05817	-0.13871	-0.01982	0.05817	37.75302	-0.44637	-4.11427	0.08174	0.48929	0.32483	-0.00570	-0.06763	-0.15570	-29.63902	11.48083	26.65005	0.01136	0.00502	-0.00245	0.00154	-0.00035	-0.00001	122.57019	10.18210	-3.94876	-0.14515	-0.04324	-0.01809	-0.02666
91			0.90000	13.18425	-3.30669	8.06315	0.70144	-0.01481	0.06178	-0.20723	-0.00680	0.08105	-0.02008	-0.02983	1.00360	25.50054	-7.58699	-3.07893	-0.14879	-0.02192	0.05108	-0.14879	-0.02192	0.05108	37.79269	-0.22140	-3.91794	0.08750	0.50769	0.33498	-0.00541	-0.03197	-0.17897	-29.71598	11.52398	26.65702	0.01104	0.00486	-0.00245	0.00129	-0.00032	-0.00009	122.43982	10.06358	-4.15193	-0.14241	-0.04140	-0.01687	-0.02167
92			0.91000	13.31750	-3.71151	7.39342	0.68625	-0.01459	0.06090	-0.21336	-0.00557	0.07766	-0.02073	-0.02529	0.99515	25.61609	-7.63157	-2.76550	-0.14980	-0.02278	0.04224	-0.14980	-0.02278	0.04224	37.82578	-0.01421	-3.67464	0.10534	0.51942	0.34287	-0.00529	0.00115	-0.19450	-29.77285	11.56765	26.64861	0.01077	0.00466	-0.00251	0.00085	-0.00021	-0.00013	122.32299	9.91672	-4.36602	-0.13994	-0.03957	-0.01554	-0.01836
93			0.92000	13.45527	-4.06881	6.73900	0.66987	-0.01458	0.06061	-0.21541	-0.00448	0.07413	-0.02124	-0.02056	0.98503	25.73970	-7.65044	-2.50952	-0.14530	-0.02250	0.03451	-0.14530	-0.02250	0.03451	37.85050	0.17519	-3.40291	0.12033	0.52798	0.35020	-0.00440	0.02112	-0.20010	-29.80043	11.59942	26.62959	0.01055	0.00442	-0.00258	0.00028	-0.00005	-0.00014	122.21323	9.73850	-4.59512	-0.13775	-0.03786	-0.01433	-0.01634
94			0.93000	13.59539	-4.38002	6.10924	0.65595	-0.01538	0.06039	-0.21281	-0.00369	0.06981	-0.02329	-0.01695	0.98028	25.86430	-7.65640	-2.29576	-0.13905	-0.02028	0.02931	-0.13905	-0.02028	0.02931	37.86617	0.35131	-3.12946	0.12490	0.52690	0.35252	-0.00280	0.02193	-0.19106	-29.79320	11.61111	26.60025	0.01037	0.00418	-0.00262	-0.00033	0.00013	-0.00014	122.10751	9.53513	-4.83666	-0.13580	-0.03630	-0.01337	-0.01490
95			0.94000	13.73392	-4.64749	5.51261	0.64732	-0.01794	0.05863	-0.20499	-0.00324	0.06290	-0.02616	-0.01532	0.98531	25.98324	-7.66204	-2.10426	-0.13301	-0.01727	0.02783	-0.13301	-0.01727	0.02783	37.87307	0.51873	-2.88330	0.11602	0.52493	0.35174	-0.00114	0.00560	-0.16854	-29.74958	11.60043	26.55630	0.01024	0.00398	-0.00263	-0.00089	0.00031	-0.00016	122.00644	9.32042	-5.08445	-0.13398	-0.03494	-0.01282	-0.01345
96			0.95000	13.86574	-4.87264	4.96031	0.64353	-0.02108	0.05524	-0.19129	-0.00270	0.05336	-0.02693	-0.01511	0.99593	26.09144	-7.67436	-1.92005	-0.12584	-0.01535	0.02961	-0.12584	-0.01535	0.02961	37.87346	0.67872	-2.68846	0.10266	0.54164	0.35699	-0.00028	-0.02156	-0.13951	-29.67191	11.56980	26.49193	0.01014	0.00383	-0.00259	-0.00135	0.00047	-0.00021	121.91198	9.11036	-5.33339	-0.13241	-0.03397	-0.01285	-0.01182
97			0.96000	13.98649	-5.05491	4.46932	0.64518	-0.02327	0.05151	-0.17286	-0.00188	0.04254	-0.02500	-0.01381	1.00762	26.18740	-7.69316	-1.74207	-0.11494	-0.01446	0.03127	-0.11494	-0.01446	0.03127	37.87233	0.82965	-2.55778	0.10893	0.57736	0.37144	-0.00051	-0.05449	-0.10785	-29.56675	11.52546	26.40331	0.01005	0.00378	-0.00250	-0.00164	0.00059	-0.00027	121.82556	8.91779	-5.58035	-0.13119	-0.03352	-0.01357	-0.01019
98			0.97000	14.09406	-5.19111	4.06095	0.64835	-0.02411	0.04753	-0.15047	-0.00087	0.03078	-0.02225	-0.01409	1.01836	26.27241	-7.71307	-1.58300	-0.10286	-0.01305	0.02956	-0.10286	-0.01305	0.02956	37.87601	0.96837	-2.49220	0.10812	0.61874	0.38653	-0.00176	-0.08805	-0.07304	-29.44487	11.47488	26.29248	0.00994	0.00382	-0.00236	-0.00174	0.00067	-0.00031	121.74699	8.75042	-5.82305	-0.13027	-0.03363	-0.01501	-0.00892
99			0.98000	14.18844	-5.27552	3.75690	0.65428	-0.02615	0.04322	-0.12613	0.00027	0.01873	-0.02017	-0.01742	1.02665	26.34717	-7.72807	-1.46105	-0.08775	-0.00993	0.02217	-0.08775	-0.00993	0.02217	37.88980	1.09132	-2.48701	0.08794	0.65116	0.39534	-0.00304	-0.11713	-0.03572	-29.31992	11.42430	26.17052	0.00982	0.00392	-0.00220	-0.00165	0.00068	-0.00030	121.67416	8.60997	-6.05921	-0.12964	-0.03406	-0.01677	-0.00852
100			0.99000	14.27055	-5.30125	3.57457	0.66207	-0.02993	0.03689	-0.10107	0.00180	0.00720	-0.01935	-0.02174	1.03457	26.40956	-7.73410	-1.39120	-0.06678	-0.00554	0.00946	-0.06678	-0.00554	0.00946	37.91644	1.19464	-2.53711	0.06247	0.66972	0.39528	-0.00347	-0.13776	0.00193	-29.20474	11.37723	26.05546	0.00971	0.00400	-0.00209	-0.00146	0.00061	-0.00024	121.60191	8.49172	-6.28849	-0.12925	-0.03447	-0.01825	-0.00962
101			1.00000	14.34177	-5.26378	3.52218	0.66381	-0.03392	0.02910	-0.07624	0.00376	-0.00136	-0.01823	-0.02446	1.03944	26.45626	-7.72736	-1.38104	-0.04027	-0.00169	-0.00696	-0.04027	-0.00169	-0.00696	37.95644	1.27383	-2.63631	0.04588	0.68271	0.39124	-0.00349	-0.14850	0.03671	-29.10691	11.33536	25.96571	0.00964	0.00403	-0.00203	-0.00125	0.00047	-0.00015	121.52157	8.38550	-6.51399	-0.12905	-0.03470	-0.01931	-0.01269
102			1.01000	14.40389	-5.16466	3.59519	0.65928	-0.03843	0.02103	-0.05379	0.00605	-0.00566	-0.01606	-0.02446	1.04041	26.48524	-7.70291	-1.42995	-0.01152	0.00035	-0.02539	-0.01152	0.00035	-0.02539	38.00892	1.32503	-2.77526	0.04653	0.69257	0.38622	-0.00441	-0.14783	0.06562	-29.02822	11.29999	25.91464	0.00958	0.00404	-0.00200	-0.00108	0.00029	-0.00003	121.42323	8.27999	-6.74077	-0.12911	-0.03485	-0.02017	-0.01753
103			1.02000	14.45787	-5.01219	3.77677	0.64991	-0.04435	0.01121	-0.03430	0.00864	-0.00506	-0.01371	-0.02237	1.03870	26.49646	-7.65544	-1.53190	0.01544	0.00023	-0.04419	0.01544	0.00023	-0.04419	38.07209	1.34666	-2.94042	0.05855	0.69314	0.37556	-0.00648	-0.13401	0.08451	-28.96697	11.27254	25.90932	0.00953	0.00408	-0.00195	-0.00096	0.00008	0.00009	121.29991	8.16860	-6.97236	-0.12931	-0.03502	-0.02108	-0.02336
104			1.03000	14.50300	-4.81936	4.04158	0.63403	-0.05280	-0.00003	-0.01683	0.01159	0.00002	-0.01012	-0.01869	1.03393	26.49164	-7.58164	-1.67889	0.03835	-0.00154	-0.06206	0.03835	-0.00154	-0.06206	38.14364	1.34044	-3.11496	0.07670	0.69108	0.36259	-0.00940	-0.11087	0.09215	-28.92030	11.25391	25.95019	0.00947	0.00416	-0.00186	-0.00087	-0.00012	0.00019	121.14967	8.05237	-7.20906	-0.12964	-0.03528	-0.02219	-0.02924
105			1.04000	14.53697	-4.60198	4.35972	0.61856	-0.05970	-0.00886	-0.00092	0.01369	0.00577	-0.00394	-0.01495	1.02579	26.47271	-7.48233	-1.85947	0.05623	-0.00448	-0.07711	0.05623	-0.00448	-0.07711	38.22050	1.31138	-3.28311	0.09705	0.70100	0.35733	-0.01254	-0.08563	0.09243	-28.88471	11.24445	26.02983	0.00940	0.00430	-0.00173	-0.00082	-0.00029	0.00024	120.97488	7.93839	-7.44764	-0.13021	-0.03575	-0.02358	-0.03448
106			1.05000	14.55744	-4.37760	4.70071	0.60779	-0.06213	-0.01132	0.01352	0.01380	0.00756	0.00587	-0.01317	1.01578	26.44109	-7.36324	-2.05724	0.06961	-0.00879	-0.08786	0.06961	-0.00879	-0.08786	38.29897	1.26704	-3.43451	0.10919	0.73792	0.37011	-0.01410	-0.06389	0.09013	-28.85541	11.24329	26.13197	0.00930	0.00447	-0.00158	-0.00080	-0.00039	0.00024	120.78100	7.83641	-7.68096	-0.13097	-0.03640	-0.02517	-0.03847
107			1.06000	14.56330	-4.16323	5.03827	0.60024	-0.06374	-0.01026	0.02636	0.01272	0.00656	0.01599	-0.01427	1.00556	26.39776	-7.23304	-2.25583	0.08071	-0.01340	-0.09284	0.08071	-0.01340	-0.09284	38.37473	1.21633	-3.56365	0.10163	0.78115	0.38883	-0.01239	-0.04559	0.08284	-28.82582	11.24831	26.23495	0.00920	0.00465	-0.00142	-0.00083	-0.00041	0.00019	120.57662	7.75497	-7.89895	-0.13154	-0.03711	-0.02688	-0.04063
108			1.07000	14.55473	-3.97183	5.35456	0.59758	-0.06608	-0.00914	0.03772	0.01098	0.00535	0.02144	-0.01525	0.99867	26.34340	-7.10070	-2.44598	0.09007	-0.01548	-0.09106	0.09007	-0.01548	-0.09106	38.44367	1.16792	-3.66748	0.09453	0.79738	0.39636	-0.01031	-0.03078	0.06820	-28.78931	11.25681	26.31992	0.00908	0.00483	-0.00126	-0.00089	-0.00035	0.00013	120.37141	7.69898	-8.09291	-0.13142	-0.03771	-0.02863	-0.04077
109			1.08000	14.53290	-3.81037	5.64094	0.59616	-0.07103	-0.01034	0.04747	0.00910	0.00537	0.02132	-0.01432	0.99724	26.27903	-6.97409	-2.62638	0.09762	-0.01353	-0.08510	0.09762	-0.01353	-0.08510	38.50346	1.12841	-3.74561	0.09679	0.78150	0.38872	-0.00907	-0.02088	0.04943	-28.74206	11.26663	26.37792	0.00897	0.00497	-0.00111	-0.00096	-0.00026	0.00007	120.17277	7.66889	-8.25939	-0.13051	-0.03816	-0.03032	-0.03947
110			1.09000	14.49957	-3.68047	5.89466	0.59669	-0.07787	-0.01298	0.05513	0.00707	0.00584	0.01783	-0.01177	0.99907	26.20683	-6.85909	-2.79944	0.10148	-0.00897	-0.07766	0.10148	-0.00897	-0.07766	38.55373	1.10118	-3.80060	0.11024	0.74841	0.37365	-0.00875	-0.01514	0.03140	-28.68439	11.27699	26.41055	0.00886	0.00507	-0.00100	-0.00101	-0.00019	0.00003	119.98367	7.66057	-8.40121	-0.12905	-0.03843	-0.03177	-0.03765
111			1.10000	14.45762	-3.58049	6.11498	0.59958	-0.08323	-0.01541	0.05989	0.00481	0.00587	0.01365	-0.00921	1.00175	26.13079	-6.75869	-2.96788	0.10076	-0.00405	-0.07077	0.10076	-0.00405	-0.07077	38.59613	1.08651	-3.83538	0.12671	0.71788	0.36067	-0.00861	-0.01131	0.01647	-28.62074	11.28879	26.42619	0.00878	0.00512	-0.00094	-0.00101	-0.00016	0.00001	119.80286	7.66558	-8.52591	-0.12740	-0.03846	-0.03277	-0.03605
112			1.11000	14.41068	-3.50728	6.30180	0.59991	-0.08745	-0.01763	0.06093	0.00263	0.00557	0.01058	-0.00810	1.00166	26.05523	-6.67343	-3.13219	0.09711	0.00015	-0.06502	0.09711	0.00015	-0.06502	38.63263	1.08264	-3.85276	0.13223	0.69840	0.35257	-0.00786	-0.00828	0.00515	-28.55771	11.30290	26.43633	0.00872	0.00514	-0.00092	-0.00094	-0.00017	0.00001	119.62711	7.67336	-8.64317	-0.12583	-0.03827	-0.03325	-0.03494
113			1.12000	14.36228	-3.45706	6.45729	0.59749	-0.09052	-0.01867	0.05864	0.00065	0.00480	0.00987	-0.00826	0.99744	25.98272	-6.60266	-3.29111	0.09237	0.00359	-0.06031	0.09237	0.00359	-0.06031	38.66468	1.08668	-3.85693	0.12977	0.69480	0.35260	-0.00675	-0.00630	-0.00240	-28.50264	11.31838	26.45364	0.00871	0.00513	-0.00093	-0.00080	-0.00023	0.00003	119.45306	7.67381	-8.76268	-0.12451	-0.03790	-0.03329	-0.03423
114			1.13000	14.31541	-3.42611	6.58597	0.59377	-0.09235	-0.01888	0.05395	-0.00117	0.00393	0.01031	-0.00891	0.99098	25.91324	-6.54511	-3.44366	0.08838	0.00649	-0.05622	0.08838	0.00649	-0.05622	38.69221	1.09563	-3.85316	0.12600	0.69820	0.35632	-0.00554	-0.00544	-0.00687	-28.46227	11.33302	26.48892	0.00873	0.00513	-0.00096	-0.00060	-0.00030	0.00006	119.27895	7.65984	-8.89112	-0.12372	-0.03746	-0.03302	-0.03375
115			1.14000	14.27227	-3.41206	6.69257	0.59060	-0.09356	-0.01897	0.04794	-0.00294	0.00317	0.01073	-0.00886	0.98345	25.84543	-6.49874	-3.59013	0.08547	0.00876	-0.05232	0.08547	0.00876	-0.05232	38.71481	1.10747	-3.84525	0.12990	0.69930	0.35917	-0.00460	-0.00548	-0.00937	-28.44169	11.34484	26.54704	0.00876	0.00513	-0.00099	-0.00035	-0.00037	0.00009	119.10497	7.62912	-9.02905	-0.12367	-0.03711	-0.03267	-0.03337
116			1.15000	14.23403	-3.41374	6.78082	0.58728	-0.09275	-0.01862	0.04134	-0.00464	0.00245	0.01022	-0.00848	0.97740	25.77742	-6.46139	-3.73057	0.08430	0.01015	-0.04794	0.08430	0.01015	-0.04794	38.73247	1.12133	-3.83544	0.13429	0.69532	0.35939	-0.00371	-0.00709	-0.01030	-28.44322	11.35386	26.62464	0.00879	0.00516	-0.00099	-0.00006	-0.00042	0.00011	118.93279	7.58478	-9.16988	-0.12431	-0.03688	-0.03237	-0.03298
117			1.16000	14.20118	-3.43056	6.85296	0.58191	-0.09196	-0.01863	0.03427	-0.00621	0.00183	0.00806	-0.00808	0.97322	25.70767	-6.43179	-3.86149	0.08410	0.01013	-0.04174	0.08410	0.01013	-0.04174	38.74609	1.13712	-3.82695	0.13300	0.68036	0.35332	-0.00290	-0.01122	-0.00930	-28.46572	11.36281	26.71111	0.00881	0.00521	-0.00097	0.00022	-0.00045	0.00011	118.76498	7.53485	-9.30169	-0.12537	-0.03673	-0.03216	-0.03251
118			1.17000	14.17421	-3.46117	6.90893	0.57615	-0.09154	-0.01880	0.02681	-0.00740	0.00120	0.00461	-0.00737	0.97128	25.63610	-6.40941	-3.97589	0.08270	0.00872	-0.03359	0.08270	0.00872	-0.03359	38.75722	1.15494	-3.82376	0.13092	0.65704	0.34273	-0.00246	-0.01687	-0.00711	-28.50512	11.37711	26.79193	0.00881	0.00527	-0.00093	0.00047	-0.00046	0.00008	118.60390	7.48802	-9.41159	-0.12643	-0.03656	-0.03196	-0.03197
119			1.18000	14.15350	-3.50255	6.94655	0.57140	-0.09159	-0.01901	0.01934	-0.00814	0.00049	0.00154	-0.00668	0.97021	25.56453	-6.39332	-4.06772	0.07856	0.00657	-0.02490	0.07856	0.00657	-0.02490	38.76763	1.17496	-3.82683	0.12908	0.63663	0.33330	-0.00242	-0.02190	-0.00563	-28.55506	11.40211	26.85309	0.00880	0.00534	-0.00089	0.00064	-0.00046	0.00004	118.45059	7.44955	-9.49043	-0.12726	-0.03623	-0.03159	-0.03145
120			1.19000	14.13869	-3.55267	6.96263	0.56766	-0.09042	-0.01762	0.01255	-0.00860	-0.00031	-0.00023	-0.00554	0.96905	25.49574	-6.38197	-4.13422	0.07109	0.00420	-0.01638	0.07109	0.00420	-0.01638	38.77889	1.19780	-3.83333	0.13252	0.62559	0.32989	-0.00283	-0.02556	-0.00606	-28.60659	11.43954	26.88450	0.00878	0.00542	-0.00086	0.00068	-0.00042	-0.00001	118.30455	7.41895	-9.53598	-0.12772	-0.03568	-0.03097	-0.03103
121			1.20000	14.12857	-3.61315	6.95341	0.56545	-0.08798	-0.01427	0.00686	-0.00915	-0.00098	-0.00083	-0.00439	0.96864	25.43243	-6.37416	-4.17406	0.06133	0.00168	-0.00790	0.06133	0.00168	-0.00790	38.79236	1.22463	-3.83977	0.13817	0.62390	0.33288	-0.00351	-0.02898	-0.00813	-28.64925	11.48676	26.88209	0.00876	0.00548	-0.00084	0.00057	-0.00033	-0.00006	118.16411	7.39130	-9.55324	-0.12776	-0.03492	-0.03012	-0.03076
122			1.21000	14.12178	-3.68739	6.91558	0.56409	-0.08474	-0.01005	0.00193	-0.00981	-0.00124	-0.00154	-0.00405	0.96870	25.37617	-6.37013	-4.18527	0.05054	-0.00098	0.00065	0.05054	-0.00098	0.00065	38.80826	1.25683	-3.84488	0.13867	0.62359	0.33699	-0.00404	-0.03266	-0.01111	-28.67392	11.53864	26.84828	0.00874	0.00552	-0.00083	0.00033	-0.00023	-0.00009	118.02660	7.36038	-9.55190	-0.12760	-0.03410	-0.02924	-0.03079
123			1.22000	14.11784	-3.77626	6.84840	0.56372	-0.08129	-0.00550	-0.00288	-0.01025	-0.00097	-0.00315	-0.00408	0.97034	25.32808	-6.37031	-4.16744	0.03928	-0.00362	0.00835	0.03928	-0.00362	0.00835	38.82596	1.29508	-3.84793	0.13689	0.62030	0.33991	-0.00430	-0.03504	-0.01480	-28.67407	11.58964	26.79010	0.00875	0.00553	-0.00085	-0.00000	-0.00011	-0.00012	117.88897	7.32245	-9.54228	-0.12745	-0.03339	-0.02854	-0.03129
124			1.23000	14.11700	-3.87662	6.75508	0.56297	-0.07783	-0.00064	-0.00757	-0.01017	-0.00014	-0.00495	-0.00438	0.97283	25.28894	-6.37333	-4.12419	0.02828	-0.00622	0.01375	0.02828	-0.00622	0.01375	38.84431	1.33854	-3.84659	0.13285	0.61864	0.34402	-0.00430	-0.03377	-0.01947	-28.64702	11.63502	26.71640	0.00878	0.00552	-0.00087	-0.00038	0.00000	-0.00013	117.74780	7.27976	-9.53174	-0.12746	-0.03287	-0.02814	-0.03246
125			1.24000	14.11931	-3.98219	6.64284	0.56214	-0.07442	0.00381	-0.01133	-0.00946	0.00092	-0.00673	-0.00404	0.97647	25.25905	-6.37544	-4.06413	0.01851	-0.00871	0.01580	0.01851	-0.00871	0.01580	38.86281	1.38449	-3.83665	0.13300	0.61884	0.34914	-0.00443	-0.02754	-0.02478	-28.59396	11.67112	26.63677	0.00887	0.00550	-0.00091	-0.00074	0.00009	-0.00013	117.59951	7.24170	-9.52323	-0.12770	-0.03259	-0.02806	-0.03463
126			1.25000	14.12396	-4.08509	6.52289	0.56226	-0.07050	0.00635	-0.01307	-0.00812	0.00152	-0.00924	-0.00316	0.98300	25.23758	-6.37206	-3.99932	0.01157	-0.01051	0.01447	0.01157	-0.01051	0.01447	38.88170	1.42927	-3.81527	0.13537	0.61676	0.35146	-0.00474	-0.01841	-0.02873	-28.51984	11.69588	26.56112	0.00904	0.00552	-0.00096	-0.00106	0.00016	-0.00012	117.43912	7.22277	-9.51550	-0.12839	-0.03258	-0.02826	-0.03838
127			1.26000	14.12932	-4.17688	6.40905	0.56144	-0.06894	0.00673	-0.01235	-0.00658	0.00143	-0.01160	-0.00246	0.98893	25.22217	-6.36078	-3.94155	0.00845	-0.01102	0.01101	0.00845	-0.01102	0.01101	38.90170	1.46991	-3.78520	0.13397	0.61292	0.35122	-0.00501	-0.01161	-0.02894	-28.43098	11.70812	26.49810	0.00932	0.00559	-0.00102	-0.00134	0.00020	-0.00009	117.25948	7.23884	-9.50331	-0.12982	-0.03284	-0.02860	-0.04442
128			1.27000	14.13392	-4.25067	6.31290	0.56059	-0.06880	0.00575	-0.00987	-0.00487	0.00098	-0.01288	-0.00271	0.99279	25.20939	-6.34340	-3.89694	0.00933	-0.01039	0.00767	0.00933	-0.01039	0.00767	38.92304	1.50546	-3.75539	0.12559	0.61378	0.35198	-0.00484	-0.01187	-0.02433	-28.33355	11.70713	26.45306	0.00976	0.00574	-0.00111	-0.00157	0.00023	-0.00005	117.05188	7.30533	-9.47715	-0.13227	-0.03339	-0.02891	-0.05316
129			1.28000	14.13693	-4.30330	6.23901	0.55802	-0.07028	0.00436	-0.00669	-0.00322	0.00054	-0.01297	-0.00451	0.99648	25.19510	-6.32485	-3.86308	0.01419	-0.00894	0.00587	0.01419	-0.00894	0.00587	38.94464	1.53692	-3.73750	0.10190	0.62239	0.35565	-0.00376	-0.02069	-0.01519	-28.23249	11.69250	26.42743	0.01038	0.00596	-0.00123	-0.00177	0.00027	-0.00001	116.80902	7.43572	-9.42477	-0.13591	-0.03427	-0.02921	-0.06412
130			1.29000	14.13839	-4.33597	6.18888	0.55274	-0.07204	0.00297	-0.00380	-0.00191	0.00021	-0.01196	-0.00632	1.00093	25.17533	-6.31024	-3.83529	0.02252	-0.00665	0.00506	0.02252	-0.00665	0.00506	38.96496	1.56584	-3.74128	0.07247	0.63907	0.36282	-0.00241	-0.03614	-0.00294	-28.13145	11.66479	26.41961	0.01121	0.00626	-0.00139	-0.00194	0.00032	0.00004	116.52979	7.63786	-9.33479	-0.14066	-0.03554	-0.02954	-0.07526
131			1.30000	14.13933	-4.35298	6.16614	0.54579	-0.07299	0.00166	-0.00264	-0.00130	0.00003	-0.01046	-0.00671	1.00450	25.14786	-6.30271	-3.81438	0.03147	-0.00330	0.00371	0.03147	-0.00330	0.00371	38.98361	1.59315	-3.77105	0.05047	0.65887	0.37158	-0.00152	-0.05358	0.01006	-28.03378	11.62553	26.42750	0.01220	0.00662	-0.00159	-0.00206	0.00036	0.00009	116.22540	7.90678	-9.20462	-0.14618	-0.03719	-0.02996	-0.08240
132			1.31000	14.14275	-4.36095	6.17319							-0.00882	-0.00546	1.00529	25.11495	-6.30294	-3.80483							39.00175	1.61876	-3.82404							-27.94382	11.57791	26.45075							115.92376	8.21831	-9.04640
133			1.32000	14.15394	-4.36865	6.20290							-0.00711	-0.00363	1.00471	25.08429	-6.31035	-3.80524							39.02121	1.64169	-3.89216							-27.86729	11.52603	26.49191							115.66463	8.53160	-8.88482
[truncated: 11 more columns]
