# Supplementary material for: Analysis of the impact of different landing heights and lateralities on lower limb joint load based on statistical parametric mapping
Source: PLoS One. 2025 May 30;20(5):e0324656. doi: 10.1371/journal.pone.0324656 (PMC12124505; doi:10.1371/journal.pone.0324656)
Supplement: S1 File — (ZIP) [file pone.0324656.s001.zip › Original data/020/左前30.txt]

	C:\Users\dell\Documents\Qualisys-GAIT1214\Data\zhuhaozhe_zhuhaozhe_2023-11-23_wjn019\2023-11-23\2023-11-23_unspecified\Gait LB - CAST 3.c3d	C:\Users\dell\Documents\Qualisys-GAIT1214\Data\zhuhaozhe_zhuhaozhe_2023-11-23_wjn019\2023-11-23\2023-11-23_unspecified\Gait LB - CAST 3.c3d	C:\Users\dell\Documents\Qualisys-GAIT1214\Data\zhuhaozhe_zhuhaozhe_2023-11-23_wjn019\2023-11-23\2023-11-23_unspecified\Gait LB - CAST 3.c3d	C:\Users\dell\Documents\Qualisys-GAIT1214\Data\zhuhaozhe_zhuhaozhe_2023-11-23_wjn019\2023-11-23\2023-11-23_unspecified\Gait LB - CAST 3.c3d	C:\Users\dell\Documents\Qualisys-GAIT1214\Data\zhuhaozhe_zhuhaozhe_2023-11-23_wjn019\2023-11-23\2023-11-23_unspecified\Gait LB - CAST 3.c3d	C:\Users\dell\Documents\Qualisys-GAIT1214\Data\zhuhaozhe_zhuhaozhe_2023-11-23_wjn019\2023-11-23\2023-11-23_unspecified\Gait LB - CAST 3.c3d	C:\Users\dell\Documents\Qualisys-GAIT1214\Data\zhuhaozhe_zhuhaozhe_2023-11-23_wjn019\2023-11-23\2023-11-23_unspecified\Gait LB - CAST 3.c3d	C:\Users\dell\Documents\Qualisys-GAIT1214\Data\zhuhaozhe_zhuhaozhe_2023-11-23_wjn019\2023-11-23\2023-11-23_unspecified\Gait LB - CAST 3.c3d	C:\Users\dell\Documents\Qualisys-GAIT1214\Data\zhuhaozhe_zhuhaozhe_2023-11-23_wjn019\2023-11-23\2023-11-23_unspecified\Gait LB - CAST 3.c3d	C:\Users\dell\Documents\Qualisys-GAIT1214\Data\zhuhaozhe_zhuhaozhe_2023-11-23_wjn019\2023-11-23\2023-11-23_unspecified\Gait LB - CAST 3.c3d	C:\Users\dell\Documents\Qualisys-GAIT1214\Data\zhuhaozhe_zhuhaozhe_2023-11-23_wjn019\2023-11-23\2023-11-23_unspecified\Gait LB - CAST 3.c3d	C:\Users\dell\Documents\Qualisys-GAIT1214\Data\zhuhaozhe_zhuhaozhe_2023-11-23_wjn019\2023-11-23\2023-11-23_unspecified\Gait LB - CAST 3.c3d	C:\Users\dell\Documents\Qualisys-GAIT1214\Data\zhuhaozhe_zhuhaozhe_2023-11-23_wjn019\2023-11-23\2023-11-23_unspecified\Gait LB - CAST 3.c3d	C:\Users\dell\Documents\Qualisys-GAIT1214\Data\zhuhaozhe_zhuhaozhe_2023-11-23_wjn019\2023-11-23\2023-11-23_unspecified\Gait LB - CAST 3.c3d	C:\Users\dell\Documents\Qualisys-GAIT1214\Data\zhuhaozhe_zhuhaozhe_2023-11-23_wjn019\2023-11-23\2023-11-23_unspecified\Gait LB - CAST 3.c3d	C:\Users\dell\Documents\Qualisys-GAIT1214\Data\zhuhaozhe_zhuhaozhe_2023-11-23_wjn019\2023-11-23\2023-11-23_unspecified\Gait LB - CAST 3.c3d	C:\Users\dell\Documents\Qualisys-GAIT1214\Data\zhuhaozhe_zhuhaozhe_2023-11-23_wjn019\2023-11-23\2023-11-23_unspecified\Gait LB - CAST 3.c3d	C:\Users\dell\Documents\Qualisys-GAIT1214\Data\zhuhaozhe_zhuhaozhe_2023-11-23_wjn019\2023-11-23\2023-11-23_unspecified\Gait LB - CAST 3.c3d	C:\Users\dell\Documents\Qualisys-GAIT1214\Data\zhuhaozhe_zhuhaozhe_2023-11-23_wjn019\2023-11-23\2023-11-23_unspecified\Gait LB - CAST 3.c3d	C:\Users\dell\Documents\Qualisys-GAIT1214\Data\zhuhaozhe_zhuhaozhe_2023-11-23_wjn019\2023-11-23\2023-11-23_unspecified\Gait LB - CAST 3.c3d	C:\Users\dell\Documents\Qualisys-GAIT1214\Data\zhuhaozhe_zhuhaozhe_2023-11-23_wjn019\2023-11-23\2023-11-23_unspecified\Gait LB - CAST 3.c3d	C:\Users\dell\Documents\Qualisys-GAIT1214\Data\zhuhaozhe_zhuhaozhe_2023-11-23_wjn019\2023-11-23\2023-11-23_unspecified\Gait LB - CAST 3.c3d	C:\Users\dell\Documents\Qualisys-GAIT1214\Data\zhuhaozhe_zhuhaozhe_2023-11-23_wjn019\2023-11-23\2023-11-23_unspecified\Gait LB - CAST 3.c3d	C:\Users\dell\Documents\Qualisys-GAIT1214\Data\zhuhaozhe_zhuhaozhe_2023-11-23_wjn019\2023-11-23\2023-11-23_unspecified\Gait LB - CAST 3.c3d	C:\Users\dell\Documents\Qualisys-GAIT1214\Data\zhuhaozhe_zhuhaozhe_2023-11-23_wjn019\2023-11-23\2023-11-23_unspecified\Gait LB - CAST 3.c3d	C:\Users\dell\Documents\Qualisys-GAIT1214\Data\zhuhaozhe_zhuhaozhe_2023-11-23_wjn019\2023-11-23\2023-11-23_unspecified\Gait LB - CAST 3.c3d	C:\Users\dell\Documents\Qualisys-GAIT1214\Data\zhuhaozhe_zhuhaozhe_2023-11-23_wjn019\2023-11-23\2023-11-23_unspecified\Gait LB - CAST 3.c3d	C:\Users\dell\Documents\Qualisys-GAIT1214\Data\zhuhaozhe_zhuhaozhe_2023-11-23_wjn019\2023-11-23\2023-11-23_unspecified\Gait LB - CAST 3.c3d	C:\Users\dell\Documents\Qualisys-GAIT1214\Data\zhuhaozhe_zhuhaozhe_2023-11-23_wjn019\2023-11-23\2023-11-23_unspecified\Gait LB - CAST 3.c3d	C:\Users\dell\Documents\Qualisys-GAIT1214\Data\zhuhaozhe_zhuhaozhe_2023-11-23_wjn019\2023-11-23\2023-11-23_unspecified\Gait LB - CAST 3.c3d	C:\Users\dell\Documents\Qualisys-GAIT1214\Data\zhuhaozhe_zhuhaozhe_2023-11-23_wjn019\2023-11-23\2023-11-23_unspecified\Gait LB - CAST 3.c3d	C:\Users\dell\Documents\Qualisys-GAIT1214\Data\zhuhaozhe_zhuhaozhe_2023-11-23_wjn019\2023-11-23\2023-11-23_unspecified\Gait LB - CAST 3.c3d	C:\Users\dell\Documents\Qualisys-GAIT1214\Data\zhuhaozhe_zhuhaozhe_2023-11-23_wjn019\2023-11-23\2023-11-23_unspecified\Gait LB - CAST 3.c3d	C:\Users\dell\Documents\Qualisys-GAIT1214\Data\zhuhaozhe_zhuhaozhe_2023-11-23_wjn019\2023-11-23\2023-11-23_unspecified\Gait LB - CAST 3.c3d	C:\Users\dell\Documents\Qualisys-GAIT1214\Data\zhuhaozhe_zhuhaozhe_2023-11-23_wjn019\2023-11-23\2023-11-23_unspecified\Gait LB - CAST 3.c3d	C:\Users\dell\Documents\Qualisys-GAIT1214\Data\zhuhaozhe_zhuhaozhe_2023-11-23_wjn019\2023-11-23\2023-11-23_unspecified\Gait LB - CAST 3.c3d	C:\Users\dell\Documents\Qualisys-GAIT1214\Data\zhuhaozhe_zhuhaozhe_2023-11-23_wjn019\2023-11-23\2023-11-23_unspecified\Gait LB - CAST 3.c3d	C:\Users\dell\Documents\Qualisys-GAIT1214\Data\zhuhaozhe_zhuhaozhe_2023-11-23_wjn019\2023-11-23\2023-11-23_unspecified\Gait LB - CAST 3.c3d	C:\Users\dell\Documents\Qualisys-GAIT1214\Data\zhuhaozhe_zhuhaozhe_2023-11-23_wjn019\2023-11-23\2023-11-23_unspecified\Gait LB - CAST 3.c3d	C:\Users\dell\Documents\Qualisys-GAIT1214\Data\zhuhaozhe_zhuhaozhe_2023-11-23_wjn019\2023-11-23\2023-11-23_unspecified\Gait LB - CAST 3.c3d	C:\Users\dell\Documents\Qualisys-GAIT1214\Data\zhuhaozhe_zhuhaozhe_2023-11-23_wjn019\2023-11-23\2023-11-23_unspecified\Gait LB - CAST 3.c3d	C:\Users\dell\Documents\Qualisys-GAIT1214\Data\zhuhaozhe_zhuhaozhe_2023-11-23_wjn019\2023-11-23\2023-11-23_unspecified\Gait LB - CAST 3.c3d	C:\Users\dell\Documents\Qualisys-GAIT1214\Data\zhuhaozhe_zhuhaozhe_2023-11-23_wjn019\2023-11-23\2023-11-23_unspecified\Gait LB - CAST 3.c3d	C:\Users\dell\Documents\Qualisys-GAIT1214\Data\zhuhaozhe_zhuhaozhe_2023-11-23_wjn019\2023-11-23\2023-11-23_unspecified\Gait LB - CAST 3.c3d	C:\Users\dell\Documents\Qualisys-GAIT1214\Data\zhuhaozhe_zhuhaozhe_2023-11-23_wjn019\2023-11-23\2023-11-23_unspecified\Gait LB - CAST 3.c3d	C:\Users\dell\Documents\Qualisys-GAIT1214\Data\zhuhaozhe_zhuhaozhe_2023-11-23_wjn019\2023-11-23\2023-11-23_unspecified\Gait LB - CAST 3.c3d	C:\Users\dell\Documents\Qualisys-GAIT1214\Data\zhuhaozhe_zhuhaozhe_2023-11-23_wjn019\2023-11-23\2023-11-23_unspecified\Gait LB - CAST 3.c3d	C:\Users\dell\Documents\Qualisys-GAIT1214\Data\zhuhaozhe_zhuhaozhe_2023-11-23_wjn019\2023-11-23\2023-11-23_unspecified\Gait LB - CAST 3.c3d	C:\Users\dell\Documents\Qualisys-GAIT1214\Data\zhuhaozhe_zhuhaozhe_2023-11-23_wjn019\2023-11-23\2023-11-23_unspecified\Gait LB - CAST 3.c3d
	CD	ZD	TIME	Right Ankle Angles	Right Ankle Angles	Right Ankle Angles	Right Ankle Moment	Right Ankle Moment	Right Ankle Moment	Right Ankle Power	Right Ankle Power	Right Ankle Power	Right Knee Angles	Right Knee Angles	Right Knee Angles	Right Knee Power	Right Knee Power	Right Knee Power	Right Knee Power	Right Knee Power	Right Knee Power	Right Hip Angles	Right Hip Angles	Right Hip Angles	Right Hip Moment	Right Hip Moment	Right Hip Moment	Right Hip Power	Right Hip Power	Right Hip Power	Left Ankle Angles	Left Ankle Angles	Left Ankle Angles	Left Ankle Moment	Left Ankle Moment	Left Ankle Moment	Left Ankle Power	Left Ankle Power	Left Ankle Power	Left Knee Angles	Left Knee Angles	Left Knee Angles	Left Knee Moment	Left Knee Moment	Left Knee Moment	Left Knee Power	Left Knee Power	Left Knee Power	Left Hip Angles
	EVENT_LABEL	EVENT_LABEL	FRAME_NUMBERS	LINK_MODEL_BASED	LINK_MODEL_BASED	LINK_MODEL_BASED	LINK_MODEL_BASED	LINK_MODEL_BASED	LINK_MODEL_BASED	LINK_MODEL_BASED	LINK_MODEL_BASED	LINK_MODEL_BASED	LINK_MODEL_BASED	LINK_MODEL_BASED	LINK_MODEL_BASED	LINK_MODEL_BASED	LINK_MODEL_BASED	LINK_MODEL_BASED	LINK_MODEL_BASED	LINK_MODEL_BASED	LINK_MODEL_BASED	LINK_MODEL_BASED	LINK_MODEL_BASED	LINK_MODEL_BASED	LINK_MODEL_BASED	LINK_MODEL_BASED	LINK_MODEL_BASED	LINK_MODEL_BASED	LINK_MODEL_BASED	LINK_MODEL_BASED	LINK_MODEL_BASED	LINK_MODEL_BASED	LINK_MODEL_BASED	LINK_MODEL_BASED	LINK_MODEL_BASED	LINK_MODEL_BASED	LINK_MODEL_BASED	LINK_MODEL_BASED	LINK_MODEL_BASED	LINK_MODEL_BASED	LINK_MODEL_BASED	LINK_MODEL_BASED	LINK_MODEL_BASED	LINK_MODEL_BASED	LINK_MODEL_BASED	LINK_MODEL_BASED	LINK_MODEL_BASED	LINK_MODEL_BASED	LINK_MODEL_BASED
	ORIGINAL	ORIGINAL	ORIGINAL	ORIGINAL	ORIGINAL	ORIGINAL	ORIGINAL	ORIGINAL	ORIGINAL	ORIGINAL	ORIGINAL	ORIGINAL	ORIGINAL	ORIGINAL	ORIGINAL	ORIGINAL	ORIGINAL	ORIGINAL	ORIGINAL	ORIGINAL	ORIGINAL	ORIGINAL	ORIGINAL	ORIGINAL	ORIGINAL	ORIGINAL	ORIGINAL	ORIGINAL	ORIGINAL	ORIGINAL	ORIGINAL	ORIGINAL	ORIGINAL	ORIGINAL	ORIGINAL	ORIGINAL	ORIGINAL	ORIGINAL	ORIGINAL	ORIGINAL	ORIGINAL	ORIGINAL	ORIGINAL	ORIGINAL	ORIGINAL	ORIGINAL	ORIGINAL	ORIGINAL	ORIGINAL
ITEM	X	X	X	X	Y	Z	X	Y	Z	X	Y	Z	X	Y	Z	X	Y	Z	X	Y	Z	X	Y	Z	X	Y	Z	X	Y	Z	X	Y	Z	X	Y	Z	X	Y	Z	X	Y	Z	X	Y	Z	X	Y	Z	X
1	0.71000	0.84000	0.00000	9.70861	-3.68425	10.37071							27.66290	-1.55934	-9.30738							19.62240	5.52539	-1.85236							-11.30891	4.50272	11.76782							0.74504	-1.13168	-9.87286							27.83109
2			0.01000	9.99883	-3.76333	10.22638							27.94464	-1.68437	-9.29669							19.72021	5.62701	-1.84539							-11.37073	4.55538	11.76941							0.76618	-1.15240	-9.95356							27.79147
3			0.02000	10.32260	-3.84023	10.08977	-0.00931	-0.00044	-0.00070	0.00575	-0.00004	-0.00017	28.27600	-1.78541	-9.30740	0.02279	-0.00214	-0.00023	0.02279	-0.00214	-0.00023	19.83402	5.72485	-1.82050	-0.06920	-0.06189	-0.01059	0.01555	0.00810	0.00123	-11.44184	4.60148	11.77271	-0.01017	-0.00147	0.00006	-0.00133	0.00011	0.00000	0.78207	-1.17086	-10.02612	0.04847	0.00224	-0.00081	-0.00092	0.00007	-0.00009	27.75181
4			0.03000	10.68922	-3.91171	9.96858	-0.00950	-0.00039	-0.00056	0.00659	-0.00003	-0.00012	28.67684	-1.84613	-9.34868	0.02827	-0.00132	0.00038	0.02827	-0.00132	0.00038	19.97028	5.81328	-1.77046	-0.07397	-0.05553	-0.00850	0.02024	0.00538	0.00129	-11.52131	4.63759	11.77845	-0.01014	-0.00146	0.00005	-0.00144	0.00008	-0.00000	0.79051	-1.18515	-10.08494	0.04864	0.00286	-0.00085	-0.00032	0.00007	-0.00008	27.71241
5			0.04000	11.10145	-3.97384	9.85716	-0.00967	-0.00034	-0.00047	0.00746	-0.00002	-0.00010	29.15587	-1.86003	-9.41209	0.03528	-0.00056	0.00081	0.03528	-0.00056	0.00081	20.13479	5.88865	-1.69433	-0.07340	-0.05379	-0.00786	0.02431	0.00332	0.00143	-11.60579	4.66474	11.78990	-0.01013	-0.00144	0.00008	-0.00147	0.00007	-0.00000	0.79165	-1.19601	-10.12867	0.04831	0.00382	-0.00085	0.00020	0.00007	-0.00005	27.67333
6			0.05000	11.55797	-4.02268	9.74578	-0.00977	-0.00031	-0.00044	0.00829	-0.00001	-0.00009	29.71234	-1.83210	-9.48193	0.04258	0.00008	0.00107	0.04258	0.00008	0.00107	20.33215	5.95156	-1.59799	-0.07116	-0.05733	-0.00850	0.02798	0.00202	0.00170	-11.68964	4.68552	11.81058	-0.01011	-0.00140	0.00012	-0.00138	0.00006	-0.00000	0.78732	-1.20560	-10.15947	0.04763	0.00470	-0.00082	0.00053	0.00008	-0.00004	27.63477
7			0.06000	12.05777	-4.05580	9.62868	-0.00978	-0.00030	-0.00048	0.00905	0.00000	-0.00010	30.34118	-1.77484	-9.54517	0.04949	0.00064	0.00119	0.04949	0.00064	0.00119	20.56444	6.00638	-1.49192	-0.06825	-0.06491	-0.01009	0.03100	0.00158	0.00205	-11.76651	4.70181	11.84180	-0.01006	-0.00135	0.00017	-0.00119	0.00005	-0.00001	0.78010	-1.21575	-10.18137	0.04679	0.00536	-0.00078	0.00065	0.00010	-0.00003	27.59682
8			0.07000	12.60119	-4.07449	9.50179	-0.00966	-0.00029	-0.00060	0.00967	0.00001	-0.00014	31.03624	-1.70401	-9.59042	0.05549	0.00116	0.00106	0.05549	0.00116	0.00106	20.83079	6.05933	-1.38918	-0.06428	-0.07502	-0.01237	0.03259	0.00238	0.00231	-11.83121	4.71481	11.88187	-0.00997	-0.00130	0.00023	-0.00094	0.00005	-0.00002	0.77232	-1.22743	-10.19874	0.04596	0.00572	-0.00073	0.00061	0.00013	-0.00002	27.55964
9			0.08000	13.18614	-4.08461	9.36150	-0.00943	-0.00028	-0.00077	0.01007	0.00001	-0.00019	31.78789	-1.63611	-9.60633	0.05921	0.00154	0.00061	0.05921	0.00154	0.00061	21.12566	6.11640	-1.30433	-0.05999	-0.08644	-0.01512	0.03259	0.00482	0.00227	-11.88144	4.72513	11.92661	-0.00985	-0.00125	0.00029	-0.00069	0.00004	-0.00002	0.76573	-1.24084	-10.21582	0.04527	0.00581	-0.00068	0.00048	0.00014	-0.00002	27.52338
10			0.09000	13.80376	-4.09385	9.21176	-0.00913	-0.00027	-0.00094	0.01014	0.00001	-0.00024	32.57975	-1.58587	-9.58961	0.06003	0.00159	-0.00012	0.06003	0.00159	-0.00012	21.43862	6.18104	-1.25077	-0.05583	-0.09657	-0.01791	0.03104	0.00872	0.00177	-11.91900	4.73287	11.97099	-0.00970	-0.00121	0.00035	-0.00051	0.00003	-0.00002	0.76095	-1.25516	-10.23719	0.04480	0.00563	-0.00062	0.00036	0.00014	-0.00003	27.48808
11			0.10000	14.43747	-4.10920	9.06409	-0.00886	-0.00025	-0.00107	0.00991	0.00001	-0.00027	33.38964	-1.56333	-9.54769	0.05893	0.00118	-0.00088	0.05893	0.00118	-0.00088	21.75541	6.25422	-1.23619	-0.05174	-0.10163	-0.02010	0.02810	0.01291	0.00090	-11.94881	4.73764	12.01106	-0.00955	-0.00117	0.00039	-0.00043	0.00002	-0.00002	0.75774	-1.26884	-10.26775	0.04447	0.00525	-0.00055	0.00028	0.00012	-0.00003	27.45307
12			0.11000	15.06512	-4.13669	8.92721	-0.00870	-0.00021	-0.00111	0.00945	-0.00000	-0.00026	34.19508	-1.57100	-9.49209	0.05687	0.00053	-0.00136	0.05687	0.00053	-0.00136	22.06180	6.33522	-1.25735	-0.04948	-0.09926	-0.02097	0.02531	0.01557	0.00012	-11.97666	4.73845	12.04474	-0.00942	-0.00116	0.00041	-0.00044	0.00001	-0.00002	0.75544	-1.28034	-10.30948	0.04420	0.00473	-0.00047	0.00030	0.00008	-0.00004	27.41667
13			0.12000	15.66403	-4.18015	8.80170	-0.00871	-0.00017	-0.00105	0.00889	-0.00000	-0.00024	34.98003	-1.60214	-9.43539	0.05442	-0.00001	-0.00132	0.05442	-0.00001	-0.00132	22.34835	6.42328	-1.29799	-0.05162	-0.09028	-0.02011	0.02451	0.01557	0.00003	-12.00744	4.73447	12.07160	-0.00934	-0.00115	0.00042	-0.00052	-0.00000	-0.00002	0.75209	-1.28810	-10.35942	0.04393	0.00414	-0.00041	0.00052	0.00004	-0.00004	27.37562
14			0.13000	16.21758	-4.24002	8.68483	-0.00888	-0.00012	-0.00091	0.00830	-0.00001	-0.00020	35.73997	-1.64027	-9.39465	0.05253	-0.00030	-0.00071	0.05253	-0.00030	-0.00071	22.61410	6.51867	-1.33150	-0.05855	-0.07740	-0.01762	0.02630	0.01317	0.00076	-12.04408	4.72492	12.09183	-0.00931	-0.00117	0.00042	-0.00063	-0.00002	-0.00001	0.74417	-1.29090	-10.41012	0.04354	0.00352	-0.00036	0.00099	0.00000	-0.00003	27.32626
15			0.14000	16.71929	-4.31304	8.57541	-0.00914	-0.00007	-0.00075	0.00773	-0.00001	-0.00016	36.48271	-1.66188	-9.39095	0.05217	-0.00035	0.00034	0.05217	-0.00035	0.00034	22.86650	6.62221	-1.32777	-0.06835	-0.06410	-0.01406	0.03053	0.00960	0.00181	-12.08725	4.70941	12.10491	-0.00934	-0.00120	0.00040	-0.00073	-0.00003	-0.00001	0.72802	-1.28848	-10.45313	0.04302	0.00291	-0.00033	0.00166	-0.00002	-0.00002	27.26607
16			0.15000	17.17152	-4.39346	8.47528	-0.00941	-0.00004	-0.00061	0.00719	-0.00000	-0.00012	37.22380	-1.64278	-9.44345	0.05372	-0.00027	0.00158	0.05372	-0.00027	0.00158	23.11794	6.73398	-1.26216	-0.07795	-0.05330	-0.01022	0.03659	0.00612	0.00246	-12.13565	4.68802	12.10908	-0.00941	-0.00126	0.00035	-0.00082	-0.00005	-0.00000	0.70150	-1.28176	-10.48161	0.04247	0.00229	-0.00034	0.00242	-0.00003	-0.00001	27.19406
17			0.16000	17.58094	-4.47455	8.38821	-0.00961	-0.00001	-0.00053	0.00667	-0.00000	-0.00009	37.97808	-1.56662	-9.56103	0.05756	-0.00011	0.00278	0.05756	-0.00011	0.00278	23.38055	6.85164	-1.12438	-0.08340	-0.04642	-0.00685	0.04250	0.00338	0.00240	-12.18747	4.66198	12.10244	-0.00950	-0.00134	0.00028	-0.00089	-0.00007	0.00000	0.66372	-1.27338	-10.49176	0.04189	0.00158	-0.00037	0.00315	-0.00002	-0.00000	27.11028
18			0.17000	17.95423	-4.55076	8.31507	-0.00973	0.00001	-0.00049	0.00618	0.00000	-0.00007	38.75198	-1.43087	-9.73402	0.06262	0.00008	0.00380	0.06262	0.00008	0.00380	23.66154	6.97040	-0.92361	-0.08409	-0.04386	-0.00436	0.04658	0.00143	0.00187	-12.24109	4.63385	12.08443	-0.00958	-0.00145	0.00018	-0.00093	-0.00008	0.00001	0.61533	-1.26669	-10.48347	0.04109	0.00054	-0.00041	0.00377	-0.00000	0.00001	27.01556
19			0.18000	18.29894	-4.61601	8.25984	-0.00974	0.00002	-0.00049	0.00573	0.00000	-0.00005	39.54340	-1.24678	-9.94293	0.06993	0.00029	0.00434	0.06993	0.00029	0.00434	23.96220	7.08317	-0.68635	-0.07618	-0.04272	-0.00289	0.04490	0.00008	0.00130	-12.29509	4.60608	12.05534	-0.00965	-0.00157	0.00007	-0.00095	-0.00009	0.00000	0.55797	-1.26345	-10.45985	0.04010	-0.00094	-0.00046	0.00421	0.00000	0.00002	26.91190
20			0.19000	18.62111	-4.66759	8.21860	-0.00968	0.00003	-0.00050	0.00535	0.00000	-0.00004	40.34330	-1.03468	-10.15408	0.07712	0.00053	0.00438	0.07712	0.00053	0.00438	24.27842	7.18249	-0.44837	-0.06424	-0.04303	-0.00244	0.03899	-0.00066	0.00101	-12.34826	4.57955	12.01588	-0.00970	-0.00169	-0.00005	-0.00095	-0.00010	-0.00000	0.49369	-1.26227	-10.42699	0.03911	-0.00246	-0.00051	0.00449	0.00001	0.00003	26.80171
21			0.20000	18.92683	-4.70275	8.19112	-0.00958	0.00003	-0.00051	0.00504	0.00000	-0.00002	41.14064	-0.81719	-10.33938	0.08319	0.00078	0.00401	0.08319	0.00078	0.00401	24.60258	7.26157	-0.24444	-0.05086	-0.04458	-0.00310	0.03066	-0.00087	0.00100	-12.39992	4.55471	11.96955	-0.00972	-0.00179	-0.00016	-0.00093	-0.00010	-0.00001	0.42489	-1.26023	-10.39521	0.03828	-0.00339	-0.00056	0.00461	0.00002	0.00002	26.68729
22			0.21000	19.22017	-4.72004	8.17838	-0.00947	0.00004	-0.00051	0.00476	0.00000	-0.00001	41.92395	-0.61393	-10.47974	0.08716	0.00103	0.00338	0.08716	0.00103	0.00338	24.92524	7.31604	-0.09999	-0.03876	-0.04743	-0.00491	0.02241	-0.00065	0.00099	-12.45034	4.53407	11.92355	-0.00973	-0.00187	-0.00025	-0.00091	-0.00008	-0.00002	0.35447	-1.25540	-10.37759	0.03764	-0.00353	-0.00063	0.00459	0.00004	0.00001	26.57008
23			0.22000	19.50223	-4.72005	8.18056	-0.00938	0.00004	-0.00050	0.00451	-0.00000	0.00001	42.68296	-0.43755	-10.56660	0.08892	0.00129	0.00261	0.08892	0.00129	0.00261	25.23748	7.34492	-0.02603	-0.02856	-0.05084	-0.00765	0.01540	-0.00016	0.00060	-12.50093	4.52244	11.88532	-0.00972	-0.00191	-0.00030	-0.00092	-0.00004	-0.00002	0.28484	-1.24696	-10.38434	0.03727	-0.00283	-0.00072	0.00452	0.00005	-0.00003	26.45066
24			0.23000	19.77183	-4.70467	8.19420	-0.00933	0.00004	-0.00048	0.00426	-0.00000	0.00002	43.40991	-0.29095	-10.60164	0.08871	0.00160	0.00190	0.08871	0.00160	0.00190	25.53237	7.35117	-0.01620	-0.02052	-0.05469	-0.01106	0.01013	0.00023	-0.00021	-12.55418	4.52497	11.85828	-0.00972	-0.00189	-0.00031	-0.00098	0.00002	-0.00001	0.21650	-1.23416	-10.41838	0.03715	-0.00143	-0.00083	0.00451	0.00004	-0.00007	26.32816
25			0.24000	20.02782	-4.67544	8.21339	-0.00929	0.00004	-0.00046	0.00403	-0.00000	0.00002	44.10086	-0.16607	-10.59636	0.08708	0.00200	0.00147	0.08708	0.00200	0.00147	25.80613	7.33972	-0.04815	-0.01518	-0.05989	-0.01492	0.00683	0.00011	-0.00107	-12.61278	4.54469	11.84051	-0.00973	-0.00182	-0.00026	-0.00108	0.00008	-0.00001	0.14775	-1.21678	-10.47550	0.03715	0.00033	-0.00093	0.00466	-0.00001	-0.00010	26.20030
26			0.25000	20.27142	-4.63374	8.23245	-0.00927	0.00004	-0.00046	0.00386	-0.00000	0.00003	44.75570	-0.04804	-10.56843	0.08486	0.00247	0.00148	0.08486	0.00247	0.00148	26.05801	7.31717	-0.09205	-0.01271	-0.06685	-0.01886	0.00526	-0.00064	-0.00142	-12.67868	4.58202	11.82516	-0.00975	-0.00171	-0.00019	-0.00122	0.00012	-0.00001	0.07559	-1.19584	-10.54543	0.03719	0.00202	-0.00100	0.00500	-0.00008	-0.00012	26.06434
27			0.26000	20.50793	-4.58171	8.24780	-0.00924	0.00004	-0.00046	0.00381	-0.00000	0.00003	45.37850	0.07762	-10.53610	0.08291	0.00291	0.00195	0.08291	0.00291	0.00195	26.28994	7.29194	-0.12155	-0.01248	-0.07455	-0.02228	0.00483	-0.00183	-0.00089	-12.75276	4.63496	11.80288	-0.00979	-0.00160	-0.00010	-0.00137	0.00014	-0.00001	-0.00334	-1.17359	-10.61394	0.03722	0.00297	-0.00102	0.00549	-0.00011	-0.00011	25.91827
28			0.27000	20.74623	-4.52096	8.25824	-0.00921	0.00004	-0.00048	0.00392	-0.00000	0.00003	45.97712	0.21933	-10.51324	0.08159	0.00321	0.00279	0.08159	0.00321	0.00279	26.50564	7.27177	-0.12068	-0.01429	-0.08175	-0.02474	0.00529	-0.00314	0.00040	-12.83404	4.69896	11.76525	-0.00984	-0.00151	-0.00002	-0.00149	0.00014	-0.00000	-0.09102	-1.15226	-10.66619	0.03723	0.00245	-0.00095	0.00598	-0.00009	-0.00006	25.76175
29			0.28000	20.99659	-4.45171	8.26524	-0.00918	0.00004	-0.00050	0.00416	-0.00000	0.00003	46.56167	0.37830	-10.50781	0.08081	0.00329	0.00373	0.08081	0.00329	0.00373	26.70929	7.26084	-0.08491	-0.01828	-0.08706	-0.02587	0.00659	-0.00426	0.00192	-12.91864	4.76603	11.70863	-0.00986	-0.00144	0.00004	-0.00152	0.00012	0.00001	-0.18569	-1.13189	-10.69230	0.03734	-0.00001	-0.00080	0.00621	0.00000	-0.00002	25.59652
30			0.29000	21.26625	-4.37442	8.27137	-0.00915	0.00004	-0.00054	0.00447	-0.00000	0.00003	47.14141	0.55043	-10.52214	0.08016	0.00315	0.00454	0.08016	0.00315	0.00454	26.90603	7.25997	-0.01849	-0.02438	-0.08977	-0.02567	0.00876	-0.00494	0.00314	-12.99984	4.82376	11.63822	-0.00986	-0.00141	0.00006	-0.00141	0.00007	0.00001	-0.28098	-1.10872	-10.69372	0.03750	-0.00353	-0.00063	0.00597	0.00017	0.00001	25.42706
31			0.30000	21.55692	-4.29082	8.27863	-0.00912	0.00003	-0.00058	0.00475	-0.00000	0.00004	47.72237	0.72990	-10.55420	0.07921	0.00287	0.00505	0.07921	0.00287	0.00505	27.10154	7.26799	0.06988	-0.03180	-0.08976	-0.02446	0.01162	-0.00517	0.00380	-13.07019	4.85849	11.56613	-0.00984	-0.00141	0.00005	-0.00117	0.00001	0.00001	-0.36832	-1.07703	-10.68325	0.03742	-0.00618	-0.00048	0.00518	0.00040	0.00001	25.25925
32			0.31000	21.86426	-4.20302	8.28761	-0.00910	0.00003	-0.00061	0.00493	-0.00000	0.00005	48.30624	0.91204	-10.59986	0.07774	0.00252	0.00524	0.07774	0.00252	0.00524	27.30075	7.28223	0.17156	-0.03957	-0.08783	-0.02276	0.01488	-0.00519	0.00397	-13.12449	4.86203	11.50475	-0.00979	-0.00144	0.00001	-0.00086	-0.00006	0.00000	-0.44004	-1.03371	-10.67707	0.03699	-0.00649	-0.00041	0.00397	0.00054	-0.00000	25.09842
33			0.32000	22.17950	-4.11210	8.29824	-0.00908	0.00002	-0.00063	0.00496	-0.00000	0.00005	48.89057	1.09317	-10.65519	0.07592	0.00214	0.00516	0.07592	0.00214	0.00516	27.50571	7.29940	0.28006	-0.04662	-0.08537	-0.02122	0.01796	-0.00522	0.00386	-13.16169	4.83569	11.46167	-0.00973	-0.00148	-0.00004	-0.00057	-0.00011	-0.00000	-0.49127	-0.98107	-10.68749	0.03656	-0.00414	-0.00043	0.00260	0.00039	-0.00002	24.94756
34			0.33000	22.49246	-4.01811	8.31069	-0.00906	0.00002	-0.00063	0.00485	-0.00000	0.00005	49.47035	1.26935	-10.71706	0.07404	0.00176	0.00489	0.07404	0.00176	0.00489	27.71442	7.31637	0.39062	-0.05199	-0.08328	-0.02027	0.02017	-0.00523	0.00367	-13.18576	4.79039	11.43906	-0.00970	-0.00152	-0.00010	-0.00038	-0.00013	-0.00000	-0.52096	-0.92701	-10.71995	0.03634	0.00037	-0.00051	0.00135	-0.00003	-0.00004	24.80682
35			0.34000	22.79462	-3.92090	8.32517	-0.00904	0.00002	-0.00061	0.00463	-0.00000	0.00006	50.04022	1.43616	-10.78273	0.07233	0.00139	0.00448	0.07233	0.00139	0.00448	27.92235	7.33222	0.49920	-0.05504	-0.08135	-0.01988	0.02105	-0.00498	0.00350	-13.20457	4.74402	11.43355	-0.00971	-0.00156	-0.00014	-0.00035	-0.00010	0.00000	-0.53248	-0.88352	-10.77088	0.03623	0.00549	-0.00064	0.00042	-0.00031	-0.00006	24.67430
36			0.35000	23.08067	-3.82043	8.34070	-0.00902	0.00002	-0.00057	0.00434	-0.00000	0.00005	50.59642	1.58984	-10.85009	0.07076	0.00105	0.00403	0.07076	0.00105	0.00403	28.12537	7.34889	0.60371	-0.05562	-0.07919	-0.01976	0.02057	-0.00440	0.00343	-13.22694	4.71568	11.43740	-0.00975	-0.00159	-0.00017	-0.00045	-0.00003	0.00000	-0.53244	-0.86266	-10.82759	0.03619	0.00909	-0.00076	-0.00009	-0.00011	-0.00007	24.54747
37			0.36000	23.34827	-3.71735	8.35421	-0.00898	0.00002	-0.00054	0.00404	-0.00000	0.00005	51.13691	1.72920	-10.91781	0.06925	0.00078	0.00369	0.06925	0.00078	0.00369	28.31962	7.36987	0.70641	-0.05408	-0.07756	-0.01989	0.01904	-0.00367	0.00358	-13.25875	4.71792	11.44240	-0.00982	-0.00159	-0.00017	-0.00063	0.00005	-0.00000	-0.52798	-0.87104	-10.87302	0.03625	0.00978	-0.00083	-0.00019	0.00036	-0.00005	24.42219
38			0.37000	23.59756	-3.61334	8.36141	-0.00893	0.00002	-0.00054	0.00375	-0.00000	0.00004	51.66058	1.85595	-10.98511	0.06773	0.00061	0.00355	0.06773	0.00061	0.00355	28.50206	7.39907	0.81302	-0.05092	-0.07778	-0.02045	0.01685	-0.00293	0.00406	-13.30096	4.75173	11.44291	-0.00991	-0.00158	-0.00013	-0.00079	0.00012	-0.00000	-0.52546	-0.90588	-10.89264	0.03648	0.00745	-0.00082	0.00006	0.00055	-0.00000	24.29302
39			0.38000	23.83035	-3.51218	8.35841	-0.00885	0.00002	-0.00057	0.00350	-0.00000	0.00003	52.16582	1.97319	-11.05076	0.06614	0.00053	0.00354	0.06614	0.00053	0.00354	28.67027	7.44056	0.92891	-0.04678	-0.08019	-0.02147	0.01437	-0.00204	0.00484	-13.34988	4.80645	11.43705	-0.01002	-0.00155	-0.00007	-0.00087	0.00014	-0.00000	-0.52973	-0.95519	-10.87896	0.03693	0.00353	-0.00075	0.00057	0.00030	0.00004	24.15413
40			0.39000	24.04929	-3.41964	8.34227	-0.00876	0.00002	-0.00062	0.00329	-0.00000	0.00001	52.65001	2.08293	-11.11169	0.06429	0.00055	0.00351	0.06429	0.00055	0.00351	28.82256	7.49722	1.05550	-0.04214	-0.08430	-0.02294	0.01180	-0.00086	0.00578	-13.39955	4.86546	11.42590	-0.01013	-0.00150	0.00001	-0.00086	0.00013	0.00000	-0.54431	-1.00298	-10.83210	0.03752	0.00006	-0.00063	0.00130	0.00000	0.00007	24.00076
41			0.40000	24.25744	-3.34164	8.31142	-0.00867	0.00002	-0.00066	0.00313	-0.00000	-0.00001	53.10963	2.18434	-11.16389	0.06196	0.00061	0.00332	0.06196	0.00061	0.00332	28.95697	7.56957	1.18987	-0.03724	-0.08908	-0.02471	0.00925	0.00066	0.00673	-13.44516	4.91383	11.41134	-0.01022	-0.00144	0.00010	-0.00078	0.00008	0.00000	-0.57148	-1.03664	-10.75668	0.03803	-0.00200	-0.00048	0.00213	-0.00008	0.00007	23.83012
42			0.41000	24.45851	-3.28208	8.26596	-0.00858	0.00003	-0.00069	0.00303	-0.00000	-0.00003	53.54127	2.27365	-11.20532	0.05898	0.00059	0.00291	0.05898	0.00059	0.00291	29.07126	7.65578	1.32705	-0.03221	-0.09354	-0.02661	0.00682	0.00244	0.00756	-13.48381	4.94175	11.39443	-0.01030	-0.00138	0.00019	-0.00064	0.00003	0.00001	-0.61172	-1.04960	-10.65991	0.03828	-0.00282	-0.00033	0.00290	-0.00001	0.00006	23.64207
43			0.42000	24.65611	-3.24237	8.20750	-0.00848	0.00004	-0.00069	0.00297	-0.00000	-0.00005	53.94114	2.34570	-11.23732	0.05523	0.00042	0.00233	0.05523	0.00042	0.00233	29.16339	7.75369	1.46223	-0.02683	-0.09693	-0.02845	0.00459	0.00443	0.00820	-13.51372	4.94415	11.37556	-0.01035	-0.00132	0.00026	-0.00049	-0.00004	0.00001	-0.66215	-1.04031	-10.55222	0.03831	-0.00278	-0.00021	0.00339	0.00009	0.00004	23.44006
44			0.43000	24.85293	-3.22288	8.13793	-0.00839	0.00006	-0.00066	0.00294	-0.00000	-0.00007	54.30421	2.39685	-11.26360	0.05043	0.00010	0.00172	0.05043	0.00010	0.00172	29.23158	7.86236	1.59229	-0.02093	-0.09862	-0.02995	0.00267	0.00661	0.00867	-13.53426	4.91895	11.35424	-0.01039	-0.00128	0.00031	-0.00034	-0.00010	0.00001	-0.71706	-1.01074	-10.44716	0.03824	-0.00194	-0.00010	0.00349	0.00012	0.00002	23.23058
45			0.44000	25.04952	-3.22427	8.05892	-0.00831	0.00007	-0.00062	0.00291	-0.00000	-0.00009	54.62325	2.42753	-11.28892	0.04426	-0.00030	0.00124	0.04426	-0.00030	0.00124	29.27461	7.98261	1.71655	-0.01472	-0.09870	-0.03099	0.00120	0.00886	0.00906	-13.54674	4.86679	11.32856	-0.01041	-0.00124	0.00035	-0.00023	-0.00015	0.00001	-0.77017	-0.96609	-10.35741	0.03812	-0.00073	-0.00001	0.00325	0.00006	0.00000	23.02201
46			0.45000	25.24422	-3.24765	7.97225	-0.00826	0.00008	-0.00056	0.00284	-0.00000	-0.00009	54.88911	2.44253	-11.31824	0.03653	-0.00069	0.00102	0.03653	-0.00069	0.00102	29.29142	8.11579	1.83659	-0.00922	-0.09744	-0.03141	0.00033	0.01092	0.00940	-13.55431	4.79025	11.29571	-0.01043	-0.00123	0.00036	-0.00018	-0.00020	0.00001	-0.81726	-0.91344	-10.29060	0.03795	-0.00038	0.00006	0.00282	0.00004	-0.00001	22.82193
47			0.46000	25.43423	-3.29326	7.88017	-0.00827	0.00009	-0.00048	0.00276	0.00000	-0.00009	55.09337	2.44971	-11.35567	0.02756	-0.00099	0.00109	0.02756	-0.00099	0.00109	29.28171	8.26220	1.95519	-0.00631	-0.09492	-0.03096	-0.00006	0.01247	0.00957	-13.56045	4.69049	11.25359	-0.01044	-0.00123	0.00034	-0.00019	-0.00026	0.00001	-0.85705	-0.85709	-10.24938	0.03758	-0.00131	0.00011	0.00237	0.00013	-0.00001	22.63510
48			0.47000	25.61641	-3.35918	7.78576	-0.00841	0.00010	-0.00037	0.00267	0.00000	-0.00008	55.23232	2.45784	-11.40364	0.01821	-0.00115	0.00142	0.01821	-0.00115	0.00142	29.24714	8.42031	2.07463	-0.00889	-0.09041	-0.02903	-0.00041	0.01303	0.00928	-13.56785	4.56522	11.20076	-0.01043	-0.00126	0.00031	-0.00026	-0.00033	0.00001	-0.89041	-0.79654	-10.23185	0.03708	-0.00227	0.00014	0.00203	0.00025	-0.00000	22.46315
49			0.48000	25.78672	-3.43969	7.69383	-0.00872	0.00011	-0.00023	0.00254	0.00001	-0.00005	55.31083	2.47554	-11.46345	0.01021	-0.00115	0.00190	0.01021	-0.00115	0.00190	29.19339	8.58527	2.19693	-0.02091	-0.08326	-0.02483	-0.00141	0.01211	0.00814	-13.58002	4.41387	11.13562	-0.01037	-0.00130	0.00026	-0.00043	-0.00039	0.00001	-0.91993	-0.73113	-10.23045	0.03654	-0.00189	0.00016	0.00190	0.00022	-0.00000	22.30590
50			0.49000	25.93986	-3.52415	7.61127	-0.00925	0.00011	-0.00007	0.00235	0.00001	-0.00001	55.34735	2.51148	-11.53627	0.00643	-0.00099	0.00242	0.00643	-0.00099	0.00242	29.13255	8.74909	2.32425	-0.04684	-0.07328	-0.01759	-0.00277	0.00958	0.00584	-13.60394	4.24363	11.05601	-0.01022	-0.00136	0.00018	-0.00074	-0.00045	0.00001	-0.94983	-0.66530	-10.23183	0.03605	-0.00067	0.00015	0.00204	0.00007	-0.00000	22.16264
51			0.50000	26.06869	-3.59606	7.54756	-0.01001	0.00012	0.00009	0.00200	0.00001	0.00001	55.37806	2.57489	-11.62377	0.01040	-0.00071	0.00280	0.01040	-0.00071	0.00280	29.08582	8.90114	2.45916	-0.09011	-0.06067	-0.00667	-0.00035	0.00581	0.00220	-13.65009	4.06836	10.96037	-0.00995	-0.00144	0.00008	-0.00122	-0.00048	0.00001	-0.98470	-0.60561	-10.22134	0.03533	0.00000	0.00011	0.00237	-0.00000	-0.00000	22.03379
52			0.51000	26.16278	-3.63379	7.51558	-0.01104	0.00012	0.00022	0.00135	0.00000	0.00000	55.45787	2.67677	-11.72852	0.02514	-0.00039	0.00292	0.02514	-0.00039	0.00292	29.08479	9.02891	2.60468	-0.15196	-0.04588	0.00820	0.01763	0.00173	-0.00264	-13.72979	3.90401	10.84912	-0.00953	-0.00152	-0.00005	-0.00182	-0.00047	-0.00001	-1.02715	-0.55501	-10.18848	0.03421	-0.00044	0.00001	0.00271	0.00004	-0.00000	21.92103
53			0.52000	26.20747	-3.61317	7.53232	-0.01230	0.00010	0.00034	0.00016	-0.00001	-0.00004	55.65900	2.83218	-11.85392	0.05172	-0.00007	0.00246	0.05172	-0.00007	0.00246	29.17096	9.11863	2.76452	-0.23044	-0.02910	0.02669	0.07268	-0.00132	-0.00821	-13.85271	3.76479	10.72555	-0.00898	-0.00160	-0.00022	-0.00245	-0.00041	-0.00004	-1.07625	-0.51084	-10.13037	0.03278	-0.00146	-0.00017	0.00284	0.00011	0.00002	21.82707
54			0.53000	26.18373	-3.50881	7.61780	-0.01374	0.00005	0.00045	-0.00183	-0.00001	-0.00015	56.06706	3.05903	-12.00218	0.08848	0.00013	0.00090	0.08848	0.00013	0.00090	29.39289	9.15569	2.94211	-0.32058	-0.01050	0.04779	0.19297	-0.00161	-0.01355	-14.02568	3.66035	10.59648	-0.00831	-0.00165	-0.00042	-0.00302	-0.00033	-0.00007	-1.12749	-0.46827	-10.05089	0.03135	-0.00243	-0.00045	0.00261	0.00018	0.00007	21.75456
55			0.54000	26.07019	-3.29229	7.79280	-0.01527	-0.00004	0.00058	-0.00484	0.00001	-0.00034	56.77528	3.37311	-12.17167	0.13133	0.00003	-0.00225	0.13133	0.00003	-0.00225	29.80143	9.12546	3.13872	-0.41446	0.00840	0.06964	0.40314	0.00236	-0.01688	-14.25236	3.59302	10.47252	-0.00751	-0.00167	-0.00065	-0.00343	-0.00022	-0.00011	-1.17319	-0.42416	-9.95743	0.03026	-0.00284	-0.00080	0.00197	0.00021	0.00014	21.70592
56			0.55000	25.84573	-2.93179	8.07516	-0.01672	-0.00022	0.00076	-0.00892	0.00010	-0.00066	57.87469	3.77994	-12.35081	0.17584	-0.00047	-0.00673	0.17584	-0.00047	-0.00673	30.44333	9.01509	3.34874	-0.50100	0.02484	0.08949	0.70644	0.01033	-0.01530	-14.53469	3.55969	10.36826	-0.00660	-0.00165	-0.00091	-0.00364	-0.00012	-0.00012	-1.20342	-0.38073	-9.85753	0.02960	-0.00262	-0.00123	0.00084	0.00017	0.00022	21.68328
57			0.56000	25.49233	-2.39649	8.47438	-0.01791	-0.00047	0.00096	-0.01381	0.00031	-0.00115	59.44019	4.26767	-12.51087	0.22064	-0.00129	-0.01097	0.22064	-0.00129	-0.01097	31.35246	8.81545	3.55484	-0.56650	0.03537	0.10391	1.06594	0.01898	-0.00544	-14.87429	3.55435	10.30105	-0.00561	-0.00163	-0.00117	-0.00363	-0.00002	-0.00008	-1.20712	-0.34752	-9.75677	0.02934	-0.00232	-0.00172	-0.00078	0.00008	0.00030	21.68765
58			0.57000	24.99842	-1.66374	8.98661	-0.01860	-0.00080	0.00118	-0.01880	0.00073	-0.00176	61.51532	4.80150	-12.60339	0.27107	-0.00206	-0.01275	0.27107	-0.00206	-0.01275	32.54222	8.52264	3.72563	-0.59600	0.03830	0.10958	1.39663	0.02378	0.01379	-15.27202	3.56826	10.28760	-0.00459	-0.00163	-0.00144	-0.00341	0.00007	0.00003	-1.17426	-0.33813	-9.65811	0.02960	-0.00261	-0.00224	-0.00286	-0.00005	0.00038	21.71780
59			0.58000	24.36422	-0.72482	9.59098	-0.01852	-0.00113	0.00134	-0.02267	0.00136	-0.00234	64.10033	5.32342	-12.56836	0.34069	-0.00199	-0.01069	0.34069	-0.00199	-0.01069	33.99881	8.13966	3.82048	-0.57569	0.03502	0.10454	1.58155	0.02270	0.03754	-15.72679	3.59214	10.33952	-0.00361	-0.00165	-0.00166	-0.00300	0.00014	0.00022	-1.09757	-0.36473	-9.56282	0.03062	-0.00376	-0.00267	-0.00537	-0.00033	0.00042	21.76792
60			0.59000	23.60892	0.40710	10.24713	-0.01747	-0.00138	0.00139	-0.02405	0.00204	-0.00262	67.14854	5.76186	-12.34995	0.44435	0.00017	-0.00542	0.44435	0.00017	-0.00542	35.67981	7.67778	3.80226	-0.49973	0.02770	0.08906	1.52514	0.01690	0.05508	-16.23649	3.61933	10.46249	-0.00264	-0.00164	-0.00176	-0.00243	0.00020	0.00044	-0.97459	-0.43446	-9.47435	0.03200	-0.00582	-0.00289	-0.00811	-0.00094	0.00040	21.82767
61			0.60000	22.77650	1.68825	10.89923	-0.01546	-0.00145	0.00128	-0.02210	0.00246	-0.00241	70.57326	6.05288	-11.91554	0.58399	0.00545	-0.00024	0.58399	0.00545	-0.00024	37.51866	7.15873	3.65237	-0.37666	0.01700	0.06559	1.21751	0.00873	0.05615	-16.79977	3.64409	10.65659	-0.00167	-0.00152	-0.00169	-0.00168	0.00022	0.00062	-0.80823	-0.54711	-9.40059	0.03287	-0.00880	-0.00278	-0.01060	-0.00200	0.00028	21.88361
62			0.61000	21.93486	3.04149	11.48975	-0.01269	-0.00128	0.00108	-0.01722	0.00232	-0.00188	74.26474	6.16568	-11.27059	0.74507	0.01319	0.00058	0.74507	0.01319	0.00058	39.43640	6.61336	3.37995	-0.22605	0.00334	0.03773	0.74250	0.00128	0.03850	-17.41726	3.65728	10.91508	-0.00070	-0.00128	-0.00145	-0.00076	0.00019	0.00068	-0.60605	-0.69298	-9.35443	0.03271	-0.01257	-0.00231	-0.01226	-0.00337	0.00009	21.92164
63			0.62000	21.16641	4.36650	11.97604	-0.00940	-0.00088	0.00091	-0.01084	0.00157	-0.00135	78.11452	6.12053	-10.46325	0.91181	0.02052	-0.00328	0.91181	0.02052	-0.00328	41.35489	6.07597	3.02372	-0.06726	-0.01048	0.00912	0.21678	-0.00273	0.00978	-18.09155	3.64422	11.22430	0.00024	-0.00095	-0.00109	0.00029	0.00011	0.00061	-0.37905	-0.85407	-9.35385	0.03099	-0.01689	-0.00149	-0.01262	-0.00461	-0.00009	21.92704
64			0.63000	20.55149	5.55802	12.33510	-0.00580	-0.00030	0.00090	-0.00486	0.00048	-0.00102	82.03773	5.99199	-9.57063	1.07481	0.02426	-0.00638	1.07481	0.02426	-0.00638	43.20693	5.57647	2.65015	0.08617	-0.02062	-0.01762	-0.26480	-0.00402	-0.01743	-18.82368	3.58258	11.56472	0.00103	-0.00060	-0.00070	0.00132	0.00002	0.00044	-0.13825	-1.00627	-9.41930	0.02697	-0.02156	-0.00048	-0.01144	-0.00505	-0.00009	21.88476
65			0.64000	20.15150	6.52344	12.55755	-0.00209	0.00039	0.00115	-0.00095	-0.00049	-0.00085	85.98652	5.89133	-8.67348	1.22235	0.02344	-0.00312	1.22235	0.02344	-0.00312	44.94193	5.13565	2.34538	0.22394	-0.02457	-0.04083	-0.64099	-0.00552	-0.03175	-19.60430	3.44246	11.91217	0.00146	-0.00032	-0.00037	0.00196	-0.00004	0.00025	0.11099	-1.12286	-9.56683	0.02002	-0.02618	0.00055	-0.00884	-0.00401	0.00018	21.78232
66			0.65000	19.99759	7.19228	12.63911	0.00147	0.00113	0.00175	0.00008	-0.00092	-0.00055	89.94984	5.93349	-7.83126	1.33606	0.01988	0.00504	1.33606	0.01988	0.00504	46.52723	4.76351	2.19816	0.33675	-0.02221	-0.05952	-0.88039	-0.00806	-0.02782	-20.40005	3.19285	12.24062	0.00133	-0.00024	-0.00022	0.00174	-0.00008	0.00015	0.37476	-1.18125	-9.79984	0.00957	-0.03070	0.00134	-0.00463	-0.00131	0.00062	21.61410
67			0.66000	20.08666	7.52032	12.57526	0.00464	0.00180	0.00267	-0.00142	-0.00059	0.00035	93.94025	6.20115	-7.06640	1.39519	0.01633	0.00973	1.39519	0.01633	0.00973	47.94308	4.45920	2.27736	0.41772	-0.01540	-0.07346	-0.97721	-0.00905	-0.00844	-21.13591	2.80861	12.52499	0.00041	-0.00049	-0.00032	0.00045	-0.00029	0.00022	0.67567	-1.16863	-10.09995	-0.00488	-0.03548	0.00165	0.00285	0.00283	0.00089	21.38438
68			0.67000	20.38333	7.49458	12.36520	0.00717	0.00230	0.00374	-0.00419	0.00034	0.00211	97.97691	6.71548	-6.36569	1.38476	0.01438	0.00322	1.38476	0.01438	0.00322	49.17539	4.21254	2.61042	0.46490	-0.00737	-0.08337	-0.94766	-0.00622	0.01777	-21.67993	2.27456	12.74008	-0.00153	-0.00115	-0.00072	-0.00092	-0.00101	0.00048	1.05630	-1.08300	-10.41844	-0.02267	-0.04066	0.00134	0.01765	0.00798	0.00068	21.10846
69			0.68000	20.82572	7.13585	12.02257	0.00892	0.00256	0.00469	-0.00664	0.00148	0.00448	102.07264	7.42349	-5.69906	1.30972	0.01441	-0.01455	1.30972	0.01441	-0.01455	50.21265	4.00915	3.17101	0.48204	-0.00028	-0.09024	-0.82513	-0.00030	0.04144	-21.84000	1.58994	12.86139	-0.00465	-0.00214	-0.00134	0.00123	-0.00252	0.00079	1.57871	-0.93383	-10.67576	-0.04154	-0.04563	0.00047	0.04549	0.01323	0.00015	20.81297
70			0.69000	21.33228	6.48939	11.56807	0.00984	0.00259	0.00535	-0.00754	0.00239	0.00685	106.22354	8.20995	-5.03076	1.17627	0.01609	-0.03417	1.17627	0.01609	-0.03417	51.04721	3.83776	3.88223	0.47435	0.00325	-0.09568	-0.64672	0.00378	0.05651	-21.37893	0.77170	12.86920	-0.00896	-0.00323	-0.00200	0.01397	-0.00469	0.00090	2.31706	-0.74249	-10.77210	-0.05768	-0.04940	-0.00064	0.08909	0.01736	0.00003	20.53226
71			0.70000	21.81197	5.61827	11.03118	0.00999	0.00241	0.00564	-0.00642	0.00283	0.00864	110.40325	8.93207	-4.34508	1.01141	0.01983	-0.04514	1.01141	0.01983	-0.04514	51.67588	3.69390	4.63688	0.44856	0.00338	-0.10014	-0.44765	0.00381	0.06064	-20.05211	-0.14735	12.74716	-0.01412	-0.00401	-0.00242	0.04565	-0.00671	0.00056	3.34861	-0.53695	-10.60370	-0.06540	-0.05044	-0.00145	0.13872	0.01957	0.00084	20.30592
72			0.71000	22.17576	4.59025	10.43076	0.00947	0.00210	0.00560	-0.00362	0.00278	0.00963	114.55636	9.46259	-3.64275	0.83830	0.02595	-0.04236	0.83830	0.02595	-0.04236	52.09637	3.57773	5.32946	0.40965	0.00086	-0.10281	-0.25433	0.00083	0.05454	-17.67799	-1.12600	12.47223	0.06823	0.00385	0.00033	-0.34728	0.00703	0.00003	4.74220	-0.34252	-10.08341	0.16203	-0.00255	0.00015	-0.45251	0.00107	-0.00018	20.17680
73			0.72000	22.34544	3.47219	9.77118	0.00842	0.00171	0.00530	-0.00005	0.00235	0.00989	118.60155	9.72707	-2.93778	0.67781	0.03328	-0.02979	0.67781	0.03328	-0.02979	52.30792	3.48881	5.88897	0.35808	-0.00339	-0.10186	-0.08702	-0.00254	0.04168	-14.23864	-2.12839	12.01584	0.33581	0.00633	-0.01176	-2.27824	0.01216	-0.00594	6.54132	-0.17995	-9.17171	0.62816	0.02538	-0.00656	-2.19927	-0.01166	0.01218	20.19024
74			0.73000	22.26007	2.32516	9.04520	0.00701	0.00130	0.00479	0.00318	0.00174	0.00951	122.44492	9.72186	-2.24585	0.54548	0.03894	-0.01614	0.54548	0.03894	-0.01614	52.31488	3.42239	6.29646	0.29202	-0.00967	-0.09654	0.03455	-0.00521	0.02763	-9.94886	-3.13890	11.37743	0.92650	0.05965	0.01552	-7.36183	0.11519	0.01382	8.74810	-0.06928	-7.91105	0.18405	0.22439	-0.01053	-0.76915	-0.11178	0.02464	20.39084
75			0.74000	21.88249	1.19911	8.24065	0.00541	0.00091	0.00409	0.00513	0.00112	0.00850	125.99695	9.50497	-1.57302	0.44090	0.03900	-0.00722	0.44090	0.03900	-0.00722	52.13025	3.36924	6.57911	0.21046	-0.02023	-0.08871	0.09410	-0.00792	0.01695	-5.21129	-4.14808	10.63160	1.48545	0.05399	0.04990	-12.41859	0.09851	0.05484	11.32684	-0.02979	-6.43783	0.12261	0.44554	-0.02962	-0.58631	-0.22273	0.07506	20.82118
76			0.75000	21.20384	0.13418	7.35888	0.00372	0.00055	0.00320	0.00535	0.00060	0.00682	129.18445	9.16411	-0.92807	0.36232	0.03249	-0.00305	0.36232	0.03249	-0.00305	51.77320	3.31893	6.78485	0.11643	-0.03565	-0.08060	0.08573	-0.01117	0.01049	-0.47166	-5.10477	9.93065	1.76442	-0.05259	0.08024	-14.21047	-0.08142	0.08198	14.22563	-0.08171	-4.95309	0.81074	0.49522	-0.02927	-4.29266	-0.20212	0.07010	21.51941
77			0.76000	20.23923	-0.83986	6.41368	0.00200	0.00023	0.00214	0.00375	0.00021	0.00454	131.95056	8.77884	-0.32717	0.29574	0.02119	-0.00086	0.29574	0.02119	-0.00086	51.26443	3.26330	6.95287	0.01698	-0.05449	-0.07317	0.01682	-0.01512	0.00656	3.91646	-5.89389	9.43598	1.81526	-0.20346	0.11570	-13.12379	-0.22265	0.07824	17.38868	-0.25118	-3.66405	1.19210	0.38084	0.01028	-6.79189	-0.06868	-0.02034	22.51194
78			0.77000	19.02446	-1.69467	5.44407	0.00023	-0.00005	0.00095	0.00052	-0.00003	0.00192	134.25729	8.39446	0.18423	0.23690	0.00964	0.00014	0.23690	0.00964	0.00014	50.62012	3.19923	7.09616	-0.07734	-0.07055	-0.06335	-0.09449	-0.01741	0.00332	7.74557	-6.38607	9.22904	1.68948	-0.31055	0.13359	-10.37695	-0.16673	0.02644	20.74287	-0.55707	-2.72967	1.73259	0.28338	0.02774	-10.27904	0.04464	-0.03853	23.79120
79			0.78000	17.61112	-2.40446	4.50770	-0.00155	-0.00028	-0.00030	-0.00391	-0.00016	-0.00055	136.08861	8.01836	0.54219	0.18507	0.00169	-0.00156	0.18507	0.00169	-0.00156	49.85003	3.12916	7.20874	-0.15731	-0.07607	-0.04640	-0.22619	-0.01572	0.00081	10.93953	-6.51808	9.28322	1.52155	-0.32330	0.13740	-7.61647	-0.00109	-0.03422	24.17270	-0.97305	-2.23730	2.19827	0.27919	-0.01264	-12.99679	0.14018	0.00912	25.28487
80			0.79000	16.06147	-2.95311	3.66900	-0.00324	-0.00049	-0.00152	-0.00875	-0.00020	-0.00229	137.45465	7.63619	0.69054	0.14029	-0.00163	-0.00665	0.14029	-0.00163	-0.00665	48.96203	3.06029	7.28983	-0.21764	-0.06611	-0.01993	-0.35525	-0.01144	0.00011	13.51259	-6.32889	9.50598	1.36851	-0.26851	0.15054	-5.41724	0.10519	-0.08355	27.51032	-1.40477	-2.20341	2.34931	0.40980	-0.11747	-13.06150	0.30198	0.00414	26.84426
81			0.80000	14.44207	-3.34151	2.98260	-0.00463	-0.00070	-0.00265	-0.01285	-0.00019	-0.00304	138.39064	7.23410	0.60602	0.10102	-0.00174	-0.01364	0.10102	-0.00174	-0.01364	47.97154	3.00183	7.36327	-0.25834	-0.04212	0.01355	-0.46136	-0.00730	-0.00059	15.53158	-5.93224	9.79816	1.24397	-0.20951	0.17344	-3.81416	0.12517	-0.11932	30.55441	-1.72345	-2.57991	2.33295	0.55663	-0.22959	-11.33085	0.45168	-0.14105	28.27525
82			0.81000	12.81715	-3.58850	2.47543	-0.00549	-0.00098	-0.00367	-0.01508	-0.00015	-0.00289	138.94759	6.81139	0.30681	0.06343	-0.00076	-0.02049	0.06343	-0.00076	-0.02049	46.90630	2.96185	7.47250	-0.28296	-0.01110	0.04835	-0.53111	-0.00240	-0.00667	17.08603	-5.45989	10.08583	1.14984	-0.18188	0.18936	-2.69179	0.11539	-0.12691	33.10960	-1.83425	-3.27017	2.34757	0.59662	-0.28209	-9.06609	0.45314	-0.32766	29.39633
83			0.82000	11.24289	-3.72319	2.13871	-0.00567	-0.00136	-0.00456	-0.01494	-0.00008	-0.00223	139.17918	6.37902	-0.15796	0.02402	0.00013	-0.02638	0.02402	0.00013	-0.02638	45.80596	2.94524	7.65525	-0.29664	0.01876	0.07925	-0.56078	0.00526	-0.02098	18.26474	-5.01385	10.32197	1.06746	-0.18515	0.19118	-1.88019	0.10544	-0.10389	35.03075	-1.71815	-4.16183	2.41903	0.54194	-0.26997	-6.52412	0.35576	-0.41927	30.09159
84			0.83000	9.76146	-3.77417	1.93556	-0.00516	-0.00182	-0.00531	-0.01272	0.00003	-0.00147	139.13138	5.95094	-0.72939	-0.01877	0.00081	-0.03154	-0.01877	0.00081	-0.03154	44.71764	2.95335	7.91747	-0.30340	0.04188	0.10343	-0.55220	0.01348	-0.03869	19.13940	-4.64709	10.47481	0.97363	-0.19637	0.18207	-1.25560	0.09335	-0.06313	36.25611	-1.42682	-5.15603	2.42225	0.48296	-0.24335	-3.66839	0.27477	-0.42864	30.33752
85			0.84000	8.39874	-3.76170	1.82027	-0.00408	-0.00231	-0.00589	-0.00920	0.00021	-0.00082	138.84015	5.53602	-1.36051	-0.06437	0.00153	-0.03606	-0.06437	0.00153	-0.03606	43.69162	2.98337	8.22265	-0.30416	0.05755	0.12078	-0.50779	0.01756	-0.04976	19.75946	-4.37076	10.51983	0.86360	-0.19944	0.16407	-0.76905	0.08010	-0.01868	36.81570	-1.05187	-6.17549	2.35123	0.45342	-0.23319	-1.06918	0.24025	-0.41716	30.19917
86			0.85000	7.16674	-3.69582	1.75773	-0.00258	-0.00277	-0.00621	-0.00523	0.00047	-0.00031	138.33588	5.13577	-2.02661	-0.11102	0.00222	-0.03907	-0.11102	0.00222	-0.03907	42.77463	3.02613	8.50306	-0.29763	0.06889	0.13232	-0.43263	0.01516	-0.04527	20.15802	-4.17125	10.44222	0.75176	-0.19076	0.13966	-0.40781	0.07005	0.01656	36.81380	-0.68782	-7.16271	2.23659	0.43066	-0.22851	0.86837	0.23179	-0.38176	29.79957
87			0.86000	6.06748	-3.57781	1.73570	-0.00083	-0.00306	-0.00609	-0.00150	0.00077	0.00023	137.64923	4.74594	-2.72182	-0.15687	0.00241	-0.03882	-0.15687	0.00241	-0.03882	42.00196	3.06454	8.68365	-0.28225	0.08048	0.13903	-0.33819	0.00713	-0.02213	20.36164	-4.02340	10.24669	0.65786	-0.17372	0.10971	-0.15632	0.06381	0.03357	36.39387	-0.40205	-8.07882	2.10757	0.40683	-0.22861	2.07548	0.23213	-0.33475	29.27642
88			0.87000	5.09533	-3.40347	1.76595	0.00101	-0.00309	-0.00544	0.00161	0.00107	0.00085	136.81506	4.36055	-3.44743	-0.20020	0.00142	-0.03360	-0.20020	0.00142	-0.03360	41.39088	3.07311	8.70753	-0.25791	0.09537	0.14149	-0.24132	-0.00455	0.01581	20.39718	-3.89890	9.96591	0.58234	-0.15296	0.07775	0.01489	0.05856	0.03156	35.69802	-0.22118	-8.90142	1.97433	0.39133	-0.23911	2.69964	0.23235	-0.29261	28.74068
89			0.88000	4.23784	-3.16671	1.87394	0.00280	-0.00282	-0.00426	0.00400	0.00127	0.00134	135.87184	3.97648	-4.20014	-0.23959	-0.00104	-0.02294	-0.23959	-0.00104	-0.02294	40.93674	3.02123	8.55150	-0.22687	0.11296	0.13953	-0.15855	-0.01659	0.05975	20.29244	-3.77428	9.65650	0.52259	-0.13411	0.04880	0.12979	0.05242	0.01934	34.83333	-0.13727	-9.61394	1.81978	0.38391	-0.25361	2.92673	0.22206	-0.24675	28.25091
90			0.89000	3.47626	-2.86355	2.08347	0.00444	-0.00224	-0.00267	0.00572	0.00125	0.00133	134.85651	3.59605	-4.96657	-0.27356	-0.00448	-0.00867	-0.27356	-0.00448	-0.00867	40.61492	2.87886	8.22606	-0.19298	0.12906	0.13232	-0.09923	-0.02381	0.09890	20.07433	-3.63628	9.38333	0.47305	-0.12145	0.02473	0.20487	0.04563	0.00707	33.85826	-0.12711	-10.19404	1.64672	0.37065	-0.25931	2.93642	0.19038	-0.18262	27.81225
91			0.90000	2.78685	-2.49649	2.40361	0.00581	-0.00143	-0.00087	0.00691	0.00094	0.00059	133.79912	3.22630	-5.72403	-0.30100	-0.00775	0.00547	-0.30100	-0.00775	0.00547	40.38620	2.62405	7.76289	-0.15903	0.13884	0.11941	-0.06301	-0.02201	0.12360	19.76712	-3.48265	9.20015	0.42728	-0.11392	0.00594	0.24861	0.03790	0.00064	32.79186	-0.17282	-10.61055	1.47203	0.34417	-0.25113	2.85837	0.14168	-0.10029	27.39435
92			0.91000	2.14447	-2.07848	2.82135	0.00686	-0.00049	0.00090	0.00772	0.00036	-0.00073	132.72299	2.87973	-6.44026	-0.32052	-0.00960	0.01542	-0.32052	-0.00960	0.01542	40.20650	2.24862	7.20403	-0.12607	0.13866	0.10095	-0.04332	-0.01141	0.12751	19.39228	-3.32034	9.13677	0.38841	-0.10924	-0.00655	0.27064	0.02889	0.00058	31.63444	-0.27013	-10.83231	1.30142	0.31252	-0.23423	2.73293	0.09292	-0.01283	26.95501
93			0.92000	1.52922	-1.63212	3.30215	0.00758	0.00046	0.00246	0.00820	-0.00035	-0.00214	131.64932	2.57606	-7.07449	-0.33028	-0.00938	0.01861	-0.33028	-0.00938	0.01861	40.03688	1.76165	6.59581	-0.09441	0.12690	0.07767	-0.03240	0.00318	0.10945	18.96793	-3.16429	9.19441	0.36189	-0.10418	-0.01244	0.28250	0.01843	0.00317	30.38572	-0.42298	-10.84042	1.13364	0.29076	-0.21799	2.54807	0.05598	0.06686	26.46018
94			0.93000	0.93191	-1.18448	3.79664	0.00799	0.00132	0.00370	0.00832	-0.00099	-0.00311	130.59956	2.34150	-7.58187	-0.32955	-0.00739	0.01522	-0.32955	-0.00739	0.01522	39.84951	1.18804	5.98559	-0.06452	0.10447	0.05110	-0.02425	0.01514	0.07457	18.50911	-3.03457	9.34747	0.33925	-0.09661	-0.01178	0.28353	0.00749	0.00418	29.05642	-0.63113	-10.63833	0.97343	0.27778	-0.20074	2.29979	0.02978	0.12847	25.89553
95			0.94000	0.35578	-0.76011	4.24953	0.00817	0.00203	0.00460	0.00805	-0.00142	-0.00328	129.59485	2.20412	-7.92051	-0.31887	-0.00453	0.00779	-0.31887	-0.00453	0.00779	39.62953	0.56297	5.41829	-0.03720	0.07493	0.02376	-0.01574	0.01970	0.03354	18.02909	-2.95171	9.55162	0.32326	-0.08953	-0.00775	0.27926	-0.00219	0.00284	27.67124	-0.88083	-10.25696	0.83752	0.25125	-0.17317	2.03030	0.01067	0.15485	25.26884
96			0.95000	-0.18600	-0.37471	4.60846	0.00823	0.00253	0.00518	0.00743	-0.00161	-0.00264	128.65453	2.18617	-8.05941	-0.29973	-0.00166	-0.00049	-0.29973	-0.00166	-0.00049	39.37442	-0.07521	4.93212	-0.01341	0.04281	-0.00147	-0.00628	0.01570	-0.00188	17.54037	-2.93127	9.75652	0.31332	-0.08708	-0.00253	0.27169	-0.01047	0.00075	26.26451	-1.14690	-9.75216	0.73537	0.20398	-0.13554	1.78270	-0.00054	0.14027	24.60365
97			0.96000	-0.67353	-0.03147	4.83535	0.00829	0.00283	0.00546	0.00651	-0.00162	-0.00142	127.79585	2.29677	-7.99039	-0.27340	0.00066	-0.00717	-0.27340	0.00066	-0.00717	39.09083	-0.69020	4.55351	0.00603	0.01235	-0.02213	0.00304	0.00548	-0.02391	17.05425	-2.98069	9.91663	0.31347	-0.08541	0.00279	0.26646	-0.01730	-0.00044	24.87205	-1.40266	-9.19172	0.65082	0.15969	-0.10197	1.54178	-0.00473	0.10824	23.92874
98			0.97000	-1.08403	0.27841	4.91509	0.00842	0.00295	0.00550	0.00532	-0.00155	-0.00006	127.03317	2.52556	-7.73621	-0.24130	0.00224	-0.01122	-0.24130	0.00224	-0.01122	38.78934	-1.25066	4.29183	0.02038	-0.01333	-0.03690	0.01072	-0.00639	-0.03152	16.57878	-3.09987	9.99618	0.32570	-0.08014	0.00736	0.26702	-0.02141	0.00021	23.52291	-1.62989	-8.63457	0.58539	0.13695	-0.08150	1.33189	-0.00581	0.08203	23.26793
99			0.98000	-1.39794	0.56931	4.85961	0.00861	0.00298	0.00540	0.00394	-0.00147	0.00105	126.37551	2.84112	-7.35297	-0.20541	0.00315	-0.01297	-0.20541	0.00315	-0.01297	38.47902	-1.73200	4.13496	0.02963	-0.03235	-0.04574	0.01594	-0.01494	-0.02913	16.11755	-3.28282	9.97197	0.34378	-0.07325	0.01007	0.26930	-0.02293	0.00237	22.23473	-1.82206	-8.11518	0.54237	0.12383	-0.06856	1.17209	-0.00585	0.06286	22.63486
100			0.99000	-1.60598	0.84960	4.70644	0.00887	0.00297	0.00523	0.00248	-0.00138	0.00166	125.82460	3.19234	-6.92002	-0.16849	0.00343	-0.01284	-0.16849	0.00343	-0.01284	38.16589	-2.11892	4.04983	0.03527	-0.04408	-0.04927	0.01908	-0.01704	-0.02282	15.67151	-3.51836	9.83658	0.36810	-0.06580	0.01144	0.27361	-0.02241	0.00496	21.01539	-1.98116	-7.64199	0.50623	0.10643	-0.05580	1.03171	-0.00545	0.04642	22.03359
101			1.00000	-1.71295	1.11257	4.51082	0.00914	0.00293	0.00502	0.00109	-0.00123	0.00170	125.37513	3.51752	-6.52259	-0.13318	0.00299	-0.01069	-0.13318	0.00299	-0.01069	37.85393	-2.40840	3.99161	0.03910	-0.04928	-0.04862	0.02097	-0.01311	-0.01719	15.24229	-3.79201	9.59814	0.39684	-0.06302	0.01014	0.27703	-0.02225	0.00613	19.86810	-2.11239	-7.20450	0.46902	0.08369	-0.04441	0.89539	-0.00516	0.03451	21.46347
102			1.01000	-1.73526	1.34293	4.33212	0.00935	0.00282	0.00473	-0.00009	-0.00102	0.00126	125.01726	3.75841	-6.23267	-0.10109	0.00191	-0.00655	-0.10109	0.00191	-0.00655	37.54608	-2.60843	3.91705	0.04193	-0.04991	-0.04538	0.02195	-0.00604	-0.01400	14.83379	-4.09004	9.27365	0.42914	-0.05945	0.01029	0.27692	-0.02113	0.00761	18.79614	-2.21958	-6.78071	0.43916	0.07486	-0.03755	0.77780	-0.00628	0.02864	20.92404
103			1.02000	-1.69596	1.53544	4.21838	0.00947	0.00262	0.00437	-0.00093	-0.00081	0.00056	124.73992	3.87395	-6.09478	-0.07269	0.00052	-0.00155	-0.07269	0.00052	-0.00155	37.24550	-2.73400	3.79560	0.04348	-0.04838	-0.04134	0.02185	0.00123	-0.01288	14.45133	-4.40201	8.88176	0.46227	-0.05668	0.01198	0.26987	-0.01996	0.01005	17.80537	-2.30437	-6.34585	0.41169	0.08111	-0.03451	0.66648	-0.00951	0.02705	20.41890
104			1.03000	-1.61952	1.70377	4.19509	0.00953	0.00236	0.00398	-0.00142	-0.00069	-0.00012	124.53445	3.84775	-6.12039	-0.04775	-0.00067	0.00256	-0.04775	-0.00067	0.00256	36.95602	-2.80160	3.61469	0.04403	-0.04618	-0.03778	0.02088	0.00708	-0.01272	14.10057	-4.72049	8.44044	0.49833	-0.05118	0.01591	0.25642	-0.01772	0.01441	16.90500	-2.36704	-5.88419	0.38198	0.10254	-0.03357	0.55339	-0.01577	0.02739	19.95684
105			1.04000	-1.52713	1.86711	4.26121	0.00956	0.00216	0.00365	-0.00161	-0.00062	-0.00060	124.39577	3.68880	-6.29093	-0.02601	-0.00136	0.00479	-0.02601	-0.00136	0.00479	36.68214	-2.82592	3.38094	0.04490	-0.04311	-0.03486	0.01980	0.01063	-0.01237	13.78636	-5.03951	7.96848	0.53245	-0.04539	0.01978	0.23472	-0.01540	0.01854	16.10618	-2.40809	-5.39941	0.36425	0.12840	-0.03396	0.45993	-0.02365	0.02810	19.55073
106			1.05000	-1.43308	2.02839	4.39195	0.00951	0.00202	0.00339	-0.00161	-0.00055	-0.00082	124.32051	3.42844	-6.56613	-0.00771	-0.00155	0.00522	-0.00771	-0.00155	0.00522	36.42664	-2.81811	3.11894	0.04686	-0.03853	-0.03196	0.01918	0.01137	-0.01088	13.51153	-5.35390	7.48611	0.55853	-0.04129	0.02266	0.20528	-0.01367	0.02113	15.41733	-2.42780	-4.91392	0.36066	0.14690	-0.03334	0.38664	-0.02984	0.02649	19.21221
107			1.06000	-1.34299	2.17078	4.54683	0.00934	0.00187	0.00313	-0.00155	-0.00041	-0.00078	124.30318	3.11390	-6.89721	0.00652	-0.00141	0.00433	0.00652	-0.00141	0.00433	36.18794	-2.78567	2.86558	0.04885	-0.03271	-0.02842	0.01895	0.00974	-0.00794	13.27620	-5.65806	7.01391	0.58045	-0.03761	0.02632	0.17424	-0.01202	0.02350	14.83789	-2.42621	-4.45930	0.35868	0.16008	-0.03036	0.32116	-0.03375	0.02155	18.94480
108			1.07000	-1.25368	2.27459	4.68286	0.00906	0.00165	0.00280	-0.00154	-0.00023	-0.00053	124.33424	2.79710	-7.24135	0.01639	-0.00116	0.00279	0.01639	-0.00116	0.00279	35.96003	-2.73202	2.65848	0.04922	-0.02565	-0.02354	0.01880	0.00678	-0.00412	13.07740	-5.94530	6.56991	0.60114	-0.03660	0.02995	0.14658	-0.01105	0.02470	14.35536	-2.40310	-4.06501	0.35494	0.17131	-0.02686	0.26628	-0.03615	0.01567	18.74063
109			1.08000	-1.15658	2.32862	4.76867	0.00873	0.00141	0.00247	-0.00163	-0.00007	-0.00023	124.40053	2.52205	-7.57139	0.02197	-0.00100	0.00163	0.02197	-0.00100	0.00163	35.73427	-2.65834	2.52467	0.04724	-0.01611	-0.01676	0.01852	0.00341	-0.00077	12.90936	-6.20910	6.16711	0.62167	-0.03693	0.03406	0.12535	-0.01025	0.02509	13.94853	-2.35811	-3.75136	0.35724	0.18594	-0.02400	0.23030	-0.03880	0.01034	18.58369
110			1.09000	-1.04372	2.32967	4.79034	0.00836	0.00121	0.00222	-0.00177	0.00005	0.00003	124.48644	2.31618	-7.87662	0.02349	-0.00107	0.00139	0.02349	-0.00107	0.00139	35.50234	-2.56621	2.47397	0.04285	-0.00301	-0.00817	0.01775	0.00047	0.00067	12.76495	-6.44409	5.81399	0.64434	-0.03839	0.03774	0.11225	-0.00950	0.02388	13.59452	-2.29043	-3.52767	0.36667	0.20249	-0.02218	0.21131	-0.04222	0.00600	18.45665
111			1.10000	-0.91379	2.28091	4.75273	0.00796	0.00108	0.00208	-0.00184	0.00013	0.00020	124.57514	2.18781	-8.15822	0.02123	-0.00148	0.00170	0.02123	-0.00148	0.00170	35.25834	-2.45936	2.49800	0.03659	0.01327	0.00160	0.01618	-0.00143	-0.00029	12.63733	-6.64614	5.51865	0.66848	-0.04067	0.03933	0.10712	-0.00871	0.02014	13.27385	-2.19893	-3.39374	0.37509	0.22271	-0.02310	0.20132	-0.04764	0.00268	18.34551
112			1.11000	-0.77521	2.19267	4.67928	0.00759	0.00098	0.00200	-0.00176	0.00017	0.00026	124.64914	2.12802	-8.42317	0.01551	-0.00222	0.00206	0.01551	-0.00222	0.00206	34.99986	-2.34440	2.57350	0.02978	0.03113	0.01174	0.01397	-0.00243	-0.00278	12.52124	-6.81201	5.29169	0.69364	-0.04427	0.04018	0.10928	-0.00795	0.01489	12.97234	-2.08250	-3.34173	0.37350	0.24811	-0.02538	0.19329	-0.05609	-0.00053	18.24108
113			1.12000	-0.64282	2.08197	4.60232	0.00728	0.00091	0.00198	-0.00151	0.00018	0.00022	124.69181	2.11619	-8.67854	0.00684	-0.00321	0.00247	0.00684	-0.00321	0.00247	34.72807	-2.23028	2.66923	0.02366	0.04926	0.02108	0.01157	-0.00326	-0.00500	12.41290	-6.93914	5.14589	0.72163	-0.04578	0.04276	0.11852	-0.00661	0.00889	12.67959	-1.94105	-3.35898	0.36474	0.27952	-0.02675	0.18711	-0.06788	-0.00359	18.13792
114			1.13000	-0.53336	1.97093	4.55171	0.00703	0.00093	0.00212	-0.00110	0.00016	0.00009	124.69096	2.12682	-8.92863	-0.00359	-0.00431	0.00327	-0.00359	-0.00431	0.00327	34.44647	-2.12702	2.75383	0.01899	0.06702	0.02837	0.00951	-0.00456	-0.00532	12.30929	-7.02491	5.09311	0.74979	-0.04454	0.04627	0.13390	-0.00481	0.00127	12.38760	-1.77704	-3.43080	0.35874	0.31680	-0.02829	0.18643	-0.08219	-0.00631	18.03285
115			1.14000	-0.46242	1.88450	4.55200	0.00684	0.00105	0.00244	-0.00058	0.00011	-0.00014	124.64137	2.13614	-9.17492	-0.01445	-0.00525	0.00462	-0.01445	-0.00525	0.00462	34.15903	-2.04430	2.80232	0.01593	0.08323	0.03309	0.00806	-0.00633	-0.00331	12.20784	-7.06683	5.14154	0.77503	-0.04277	0.05014	0.15393	-0.00297	-0.00821	12.09001	-1.59555	-3.54480	0.35382	0.35729	-0.02998	0.18948	-0.09639	-0.00883	17.92343
116			1.15000	-0.43814	1.84672	4.61833	0.00670	0.00122	0.00282	-0.00006	0.00001	-0.00050	124.54394	2.12730	-9.41676	-0.02496	-0.00575	0.00639	-0.02496	-0.00575	0.00639	33.86802	-1.99035	2.79983	0.01427	0.09631	0.03547	0.00727	-0.00800	0.00028	12.10650	-7.06317	5.29488	0.79261	-0.04113	0.05430	0.17627	-0.00117	-0.01941	11.78154	-1.40367	-3.69631	0.35245	0.39346	-0.03026	0.19728	-0.10521	-0.01103	17.80630
117			1.16000	-0.45898	1.87250	4.75534	0.00664	0.00141	0.00316	0.00041	-0.00014	-0.00092	124.40244	2.09318	-9.65417	-0.03518	-0.00578	0.00822	-0.03518	-0.00578	0.00822	33.57358	-1.97014	2.74174	0.01352	0.10597	0.03602	0.00694	-0.00906	0.00430	12.00331	-7.01301	5.55201	0.80332	-0.03938	0.05796	0.19974	0.00060	-0.03148	11.45730	-1.20998	-3.89104	0.34694	0.41963	-0.02868	0.20528	-0.10414	-0.01278	17.67730
118			1.17000	-0.52051	1.96053	4.95414	0.00663	0.00161	0.00342	0.00084	-0.00032	-0.00135	124.21961	2.03485	-9.88074	-0.04493	-0.00541	0.00962	-0.04493	-0.00541	0.00962	33.27377	-1.98435	2.63152	0.01348	0.11154	0.03511	0.00704	-0.00928	0.00775	11.89574	-6.91696	5.90472	0.81105	-0.04007	0.06029	0.22406	0.00241	-0.04258	11.11304	-1.02330	-4.14008	0.32861	0.43642	-0.02636	0.20658	-0.09310	-0.01423	17.53218
119			1.18000	-0.61929	2.09433	5.20961	0.00668	0.00180	0.00356	0.00124	-0.00046	-0.00173	123.99740	1.95885	-10.09627	-0.05442	-0.00494	0.01032	-0.05442	-0.00494	0.01032	32.96571	-2.02897	2.47791	0.01398	0.11372	0.03339	0.00751	-0.00899	0.01005	11.78076	-6.77885	6.33553	0.81893	-0.04490	0.06123	0.24848	0.00460	-0.05093	10.74703	-0.85072	-4.45107	0.30730	0.44347	-0.02355	0.20384	-0.07556	-0.01500	17.36877
120			1.19000	-0.75376	2.24679	5.51325	0.00680	0.00194	0.00353	0.00164	-0.00050	-0.00197	123.73702	1.87521	-10.29975	-0.06346	-0.00445	0.00998	-0.06346	-0.00445	0.00998	32.64654	-2.09593	2.29265	0.01487	0.11227	0.03149	0.00825	-0.00862	0.01116	11.65577	-6.60757	6.82010	0.82821	-0.05238	0.05949	0.27184	0.00707	-0.05417	10.36307	-0.69544	-4.82055	0.28830	0.43610	-0.02072	0.19757	-0.05691	-0.01480	17.18950
121			1.20000	-0.92154	2.38066	5.85293	0.00701	0.00198	0.00329	0.00205	-0.00037	-0.00199	123.44088	1.79480	-10.49130	-0.07139	-0.00397	0.00864	-0.07139	-0.00397	0.00864	32.31586	-2.17399	2.08822	0.01606	0.10774	0.03007	0.00914	-0.00848	0.01143	11.51917	-6.41662	7.33267	0.83499	-0.06426	0.05461	0.29182	0.00976	-0.05143	9.97122	-0.55645	-5.22936	0.26895	0.41859	-0.01948	0.18483	-0.04315	-0.01461	17.00264
122			1.21000	-1.11702	2.44881	6.21121	0.00724	0.00196	0.00295	0.00240	-0.00007	-0.00184	123.11571	1.72680	-10.67114	-0.07719	-0.00352	0.00678	-0.07719	-0.00352	0.00678	31.97839	-2.25258	1.87611	0.01789	0.10240	0.02943	0.01021	-0.00839	0.01123	11.37027	-6.22155	7.84927	0.84196	-0.07381	0.05190	0.30812	0.01119	-0.04823	9.58360	-0.43030	-5.64658	0.25136	0.41620	-0.01922	0.16866	-0.03792	-0.01412	16.81902
123			1.22000	-1.33128	2.40580	6.56826	0.00729	0.00195	0.00277	0.00259	0.00034	-0.00170	122.77314	1.67796	-10.83627	-0.08023	-0.00311	0.00499	-0.08023	-0.00311	0.00499	31.64522	-2.32592	1.66742	0.02062	0.09944	0.02918	0.01136	-0.00765	0.01063	11.21004	-6.03627	8.34854	0.84679	-0.07634	0.05409	0.31793	0.01056	-0.04765	9.20848	-0.31332	-6.04215	0.24420	0.42786	-0.01656	0.15754	-0.03895	-0.01123	16.64660
124			1.23000	-1.55303	2.23393	6.90932	0.00700	0.00197	0.00300	0.00251	0.00071	-0.00175	122.42764	1.65224	-10.97747	-0.08084	-0.00272	0.00346	-0.08084	-0.00272	0.00346	31.33093	-2.39673	1.47422	0.02306	0.09991	0.02819	0.01172	-0.00539	0.00945	11.04169	-5.86978	8.81397	0.84609	-0.07567	0.05589	0.31839	0.00901	-0.04522	8.84848	-0.20295	-6.39701	0.23823	0.42747	-0.01209	0.14733	-0.04144	-0.00726	16.48869
125			1.24000	-1.76675	1.97282	7.22554	0.00640	0.00199	0.00353	0.00210	0.00086	-0.00188	122.09156	1.65056	-11.08419	-0.07992	-0.00227	0.00186	-0.07992	-0.00227	0.00186	31.04784	-2.47302	1.30691	0.02368	0.10126	0.02579	0.01067	-0.00147	0.00778	10.86993	-5.72465	9.23704	0.84204	-0.07625	0.05494	0.31025	0.00765	-0.04009	8.50218	-0.09769	-6.70514	0.22419	0.41375	-0.00833	0.13356	-0.04314	-0.00435	16.34492
126			1.25000	-1.94929	1.72344	7.50408	0.00580	0.00192	0.00400	0.00149	0.00059	-0.00179	121.77211	1.67069	-11.15320	-0.07773	-0.00176	0.00018	-0.07773	-0.00176	0.00018	30.80154	-2.56081	1.16947	0.02309	0.10019	0.02275	0.00898	0.00301	0.00614	10.69983	-5.59893	9.61752	0.83734	-0.07999	0.05174	0.29545	0.00678	-0.03387	8.16680	0.00368	-6.97126	0.20432	0.39281	-0.00602	0.11794	-0.04350	-0.00275	16.21250
127			1.26000	-2.07641	1.60295	7.72570	0.00549	0.00180	0.00419	0.00084	0.00003	-0.00137	121.47137	1.70843	-11.19099	-0.07432	-0.00134	-0.00121	-0.07432	-0.00134	-0.00121	30.59133	-2.66102	1.05872	0.02341	0.09667	0.02024	0.00774	0.00672	0.00495	10.53626	-5.48976	9.95958	0.83199	-0.08660	0.04803	0.27467	0.00611	-0.02818	7.84066	0.10226	-7.20548	0.18356	0.37007	-0.00436	0.10281	-0.04276	-0.00178	16.08784
128			1.27000	-2.13521	1.69071	7.87756	0.00556	0.00177	0.00415	0.00021	-0.00063	-0.00080	121.18890	1.76005	-11.20857	-0.06993	-0.00111	-0.00218	-0.06993	-0.00111	-0.00218	30.41344	-2.77195	0.96883	0.02581	0.09285	0.01886	0.00719	0.00956	0.00423	10.38378	-5.39631	10.26682	0.82542	-0.09307	0.04624	0.24926	0.00504	-0.02412	7.52421	0.19863	-7.41689	0.16712	0.35494	-0.00222	0.09066	-0.04207	-0.00082	15.96797
129			1.28000	-2.12817	2.00203	7.96155	0.00598	0.00187	0.00392	-0.00036	-0.00129	-0.00029	120.92442	1.82434	-11.21424	-0.06460	-0.00101	-0.00281	-0.06460	-0.00101	-0.00281	30.26449	-2.89310	0.89651	0.03017	0.08900	0.01851	0.00697	0.01193	0.00386	10.24484	-5.32080	10.53902	0.81986	-0.09517	0.04731	0.22331	0.00311	-0.02145	7.21757	0.29239	-7.60815	0.15112	0.35256	0.00082	0.07958	-0.04232	0.00027	15.85104
130			1.29000	-2.06985	2.47691	7.99233	0.00664	0.00206	0.00356	-0.00085	-0.00181	0.00002	120.67841	1.90005	-11.21304	-0.05886	-0.00099	-0.00305	-0.05886	-0.00099	-0.00305	30.14217	-3.02508	0.83975	0.03533	0.08392	0.01838	0.00666	0.01360	0.00365	10.11876	-5.26687	10.77354	0.81456	-0.09566	0.04914	0.19941	0.00069	-0.01886	6.91892	0.38267	-7.77592	0.13949	0.35209	0.00448	0.07179	-0.04217	0.00129	15.73649
131			1.30000	-1.98275	3.00385	7.99208	0.00724	0.00226	0.00322	-0.00114	-0.00198	0.00012	120.44988	1.98183	-11.21094	-0.05389	-0.00103	-0.00287	-0.05389	-0.00103	-0.00287	30.04314	-3.16797	0.79299	0.03955	0.07812	0.01765	0.00603	0.01417	0.00351	10.00418	-5.23530	10.97233	0.81098	-0.09662	0.05057	0.17836	-0.00168	-0.01648	6.62569	0.46835	-7.91941	0.13308	0.35103	0.00799	0.06747	-0.04088	0.00201	15.62417
132			1.31000	-1.88967	3.48255	7.98299	0.00762	0.00240	0.00303	-0.00116	-0.00179	0.00010	120.23531	2.06057	-11.21605	-0.05036	-0.00116	-0.00233	-0.05036	-0.00116	-0.00233	29.96241	-3.31928	0.74619	0.04252	0.07329	0.01637	0.00527	0.01377	0.00347	9.90081	-5.22154	11.14635	0.80910	-0.09835	0.05187	0.16026	-0.00342	-0.01521	6.33572	0.54850	-8.04741	0.12928	0.34770	0.01175	0.06503	-0.03807	0.00278	15.51350
133			1.32000	-1.80775	3.86206	7.98140	0.00778	0.00245	0.00295	-0.00097	-0.00139	0.00002	120.03020	2.12774	-11.23491	-0.04826	-0.00131	-0.00154	-0.04826	-0.00131	-0.00154	29.89510	-3.47597	0.68973	0.04506	0.07030	0.01512	0.00461	0.01291	0.00353	9.80811	-5.21678	11.31161	0.80780	-0.09819	0.05403	0.14592	-0.00401	-0.01565	6.04684	0.62293	-8.17492	0.12140	0.34564	0.01611	0.06098	-0.03481	0.00396	15.40338
134			1.33000	-1.74792	4.13381	7.99697	0.00780	0.00244	0.00293	-0.00065	-0.00096	-0.00010	119.82999	2.17855	-11.26963	-0.04739	-0.00145	-0.00066	-0.04739	-0.00145	-0.00066	29.83726	-3.63522	0.61879	0.04731	0.06881	0.01411	0.00408	0.01198	0.00362	9.72440	-5.21107	11.48278	0.80126	-0.10093	0.05579	0.13491	-0.00350	-0.01730	5.75716	0.69290	-8.31527	0.11607	0.34154	0.02014	0.05839	-0.03210	0.00550	15.29252
135			1.34000	-1.71618	4.31259	8.03396	0.00772	0.00241	0.00295	-0.00028	-0.00061	-0.00022	119.63098	2.21183	-11.31812	-0.04750	-0.00151	0.00019	-0.04750	-0.00151	0.00019	29.78663	-3.79516	0.53368	0.04919	0.06784	0.01319	0.00355	0.01111	0.00363	9.64769	-5.19591	11.66996	0.79335	-0.10722	0.05666	0.12673	-0.00198	-0.01960	5.46673	0.76145	-8.47547	0.11573	0.33319	0.02366	0.05797	-0.03105	0.00726	15.18052
136			1.35000	-1.71382	4.42300	8.09239	0.00758	0.00237	0.00299	0.00007	-0.00038	-0.00034	119.43042	2.22812	-11.37536	-0.04856	-0.00143	0.00090	-0.04856	-0.00143	0.00090	29.74276	-3.95477	0.43782	0.05108	0.06672	0.01230	0.00301	0.01036	0.00353	9.57715	-5.16556	11.87869	0.78890	-0.11457	0.05744	0.11928	0.00044	-0.02235	5.17868	0.83271	-8.65527	0.11455	0.32509	0.02683	0.05614	-0.03269	0.00903	15.06844
137			1.36000	-1.73724	4.49259	8.16913	0.00741	0.00233	0.00304	0.00034	-0.00026	-0.00043	119.22553	2.22885	-11.43429	-0.05049	-0.00119	0.00140	-0.05049	-0.00119	0.00140	29.70540	-4.11268	0.33618	0.05325	0.06499	0.01134	0.00250	0.00968	0.00328	9.51403	-5.11738	12.11073	0.78601	-0.12325	0.05789	0.10939	0.00343	-0.02505	4.89965	0.91106	-8.84915	0.11263	0.31995	0.02908	0.05253	-0.03732	0.01032	14.95829
138			1.37000	-1.77897	4.54776	8.25784	0.00730	0.00233	0.00312	0.00051	-0.00025	-0.00048	119.01407	2.21592	-11.48762	-0.05297	-0.00084	0.00167	-0.05297	-0.00084	0.00167	29.67436	-4.26742	0.23382	0.05603	0.06290	0.01034	0.00209	0.00905	0.00293	9.46091	-5.05216	12.36437	0.78135	-0.13123	0.05862	0.09513	0.00646	-0.02760	4.63803	1.00068	-9.04892	0.11082	0.32027	0.03083	0.04744	-0.04486	0.01109	14.85287
139			1.38000	-1.83074	4.60748	8.34858	0.00730	0.00238	0.00322	0.00060	-0.00028	-0.00047	118.79389	2.19226	-11.52956	-0.05569	-0.00043	0.00174	-0.05569	-0.00043	0.00174	29.64779	-4.41662	0.13543	0.05942	0.06081	0.00940	0.00190	0.00845	0.00253	9.42065	-4.97306	12.63570	0.77410	-0.13804	0.05941	0.07701	0.00916	-0.02973	4.40221	1.10446	-9.24698	0.10882	0.32376	0.03213	0.04098	-0.05381	0.01135	14.75471
140			1.39000	-1.88698	4.67735	8.42914	0.00740	0.00246	0.00332	0.00067	-0.00032	-0.00039	118.56342	2.16090	-11.55684	-0.05858	-0.00003	0.00168	-0.05858	-0.00003	0.00168	29.62319	-4.55808	0.04435	0.06326	0.05925	0.00880	0.00204	0.00789	0.00219	9.39496	-4.88328	12.91967	0.76783	-0.14098	0.06010	0.05748	0.01148	-0.03130	4.19895	1.22175	-9.43798	0.10652	0.32938	0.03306	0.03365	-0.06188	0.01126	14.66632
141			1.40000	-1.94607	4.75186	8.48898	0.00758	0.00255	0.00342	0.00075	-0.00033	-0.00026	118.32127	2.12476	-11.56924	-0.06184	0.00029	0.00155	-0.06184	0.00029	0.00155	29.59711	-4.69024	-0.03759	0.06718	0.05841	0.00869	0.00259	0.00736	0.00197	9.38381	-4.78358	13.21128	0.76161	-0.14209	0.06052	0.03854	0.01382	-0.03225	4.03231	1.34783	-9.62050	0.10802	0.33546	0.03368	0.02708	-0.06694	0.01102	14.58904
142			1.41000	-2.00830	4.82232	8.52278	0.00775	0.00263	0.00350	0.00083	-0.00030	-0.00011	118.06684	2.08624	-11.56969	-0.06519	0.00049	0.00143	-0.06519	0.00049	0.00143	29.56626	-4.81185	-0.11071	0.07083	0.05880	0.00918	0.00354	0.00680	0.00188	9.38583	-4.67376	13.50591	0.75659	-0.14307	0.06078	0.02196	0.01627	-0.03263	3.90323	1.47630	-9.79589	0.11306	0.34218	0.03406	0.02108	-0.06845	0.01076	14.52285
143			1.42000	-2.07292	4.88127	8.53088	0.00790	0.00270	0.00357	0.00088	-0.00024	0.00002	117.80215	2.04777	-11.56380	-0.06779	0.00052	0.00134	-0.06779	0.00052	0.00134	29.52823	-4.92136	-0.17702	0.07403	0.06087	0.01028	0.00471	0.00617	0.00191	9.39844	-4.55469	13.79901	0.75066	-0.14401	0.06085	0.00956	0.01863	-0.03244	3.80977	1.60125	-9.96635	0.11991	0.34709	0.03434	0.01537	-0.06584	0.01057	14.46669
144			1.43000	-2.13625	4.92301	8.51853	0.00799	0.00274	0.00364	0.00086	-0.00015	0.00012	117.53313	2.01237	-11.55893	-0.06861	0.00037	0.00132	-0.06861	0.00037	0.00132	29.48231	-5.01772	-0.23882	0.07654	0.06442	0.01178	0.00587	0.00547	0.00198	9.41737	-4.42782	14.08628	0.74320	-0.14260	0.06076	0.00315	0.02047	-0.03171	3.74691	1.71669	-10.13361	0.12479	0.34880	0.03462	0.01007	-0.05880	0.01043	14.41918
145			1.44000	-2.19240	4.94537	8.49459	0.00803	0.00277	0.00369	0.00073	-0.00006	0.00016	117.26865	1.98245	-11.56288	-0.06717	0.00006	0.00139	-0.06717	0.00006	0.00139	29.42979	-5.10106	-0.29761	0.07837	0.06877	0.01339	0.00675	0.00475	0.00206	9.43725	-4.29458	14.36378	0.73666	-0.14185	0.06107	0.00363	0.02212	-0.03075	3.70736	1.81661	-10.29835	0.12461	0.34734	0.03527	0.00590	-0.04821	0.01035	14.37903
146			1.45000	-2.23623	4.95160	8.46861	0.00806	0.00277	0.00371	0.00055	-0.00000	0.00015	117.01663	1.95823	-11.58142	-0.06389	-0.00034	0.00157	-0.06389	-0.00034	0.00157	29.37334	-5.17332	-0.35386	0.07979	0.07284	0.01489	0.00718	0.00416	0.00211	9.45233	-4.15694	14.62768	0.73093	-0.14187	0.06103	0.01118	0.02349	-0.02917	3.68239	1.89716	-10.45904	0.12160	0.34633	0.03534	0.00363	-0.03642	0.00992	14.34494
147			1.46000	-2.26609	4.94811	8.44764	0.00811	0.00275	0.00368	0.00035	0.00003	0.00010	116.78158	1.93816	-11.61659	-0.05968	-0.00074	0.00181	-0.05968	-0.00074	0.00181	29.31673	-5.23757	-0.40713	0.08086	0.07577	0.01612	0.00714	0.00378	0.00211	9.45682	-4.01752	14.87438	0.72762	-0.14055	0.06025	0.02508	0.02399	-0.02690	3.66276	1.95753	-10.61171	0.12225	0.34727	0.03469	0.00345	-0.02551	0.00905	14.31599
148			1.47000	-2.28352	4.94060	8.43542	0.00816	0.00271	0.00361	0.00019	0.00004	0.00004	116.56458	1.92027	-11.66698	-0.05545	-0.00105	0.00206	-0.05545	-0.00105	0.00206	29.26275	-5.29648	-0.45687	0.08160	0.07687	0.01691	0.00677	0.00354	0.00205	9.44612	-3.87991	15.10149	0.72555	-0.13927	0.05892	0.04272	0.02362	-0.02417	3.64009	2.00025	-10.75207	0.13104	0.34559	0.03410	0.00517	-0.01684	0.00797	14.29093
149			1.48000	-2.29154	4.93323	8.43306	0.00820	0.00266	0.00353	0.00007	0.00003	-0.00001	116.36407	1.90228	-11.72913	-0.05175	-0.00123	0.00230	-0.05175	-0.00123	0.00230	29.21283	-5.35166	-0.50317	0.08186	0.07613	0.01711	0.00626	0.00327	0.00195	9.41874	-3.74865	15.30723	0.72611	-0.13828	0.05777	0.05977	0.02227	-0.02132	3.60833	2.03024	-10.87561	0.13888	0.34172	0.03392	0.00822	-0.01137	0.00678	14.26815
150			1.49000	-2.29329	4.92892	8.43917	0.00821	0.00262	0.00344	-0.00001	0.00001	-0.00005	116.17696	1.88114	-11.79879	-0.04875	-0.00126	0.00254	-0.04875	-0.00126	0.00254	29.16669	-5.40319	-0.54735	0.08187	0.07408	0.01688	0.00584	0.00280	0.00183	9.37723	-3.62865	15.48925	0.72817	-0.13584	0.05677	0.07215	0.01965	-0.01824	3.56429	2.05269	-10.97826	0.14432	0.34346	0.03342	0.01198	-0.00890	0.00532	14.24525
151			1.50000	-2.29109	4.92898	8.45006	0.00820	0.00259	0.00337	-0.00006	-0.00001	-0.00006	116.00012	1.85422	-11.87077	-0.04638	-0.00115	0.00272	-0.04638	-0.00115	0.00272	29.12286	-5.45008	-0.59096	0.08157	0.07144	0.01637	0.00559	0.00207	0.00170	9.32661	-3.52510	15.64410	0.72885	-0.13161	0.05676	0.07731	0.01587	-0.01511	3.50672	2.07119	-11.05603	0.14858	0.34917	0.03366	0.01604	-0.00822	0.00382	14.21960
152			1.51000	-2.28616	4.93330	8.46068	0.00818	0.00255	0.00330	-0.00010	-0.00003	-0.00004	115.83155	1.82020	-11.93940	-0.04426	-0.00094	0.00278	-0.04426	-0.00094	0.00278	29.07986	-5.48992	-0.63529	0.08110	0.06905	0.01585	0.00546	0.00109	0.00154	9.27292	-3.44281	15.76840	0.72708	-0.12988	0.05691	0.07433	0.01161	-0.01171	3.43594	2.08755	-11.10645	0.15080	0.35083	0.03438	0.01969	-0.00807	0.00229	14.18879
153			1.52000	-2.27871	4.94086	8.46599	0.00816	0.00252	0.00323	-0.00012	-0.00004	-0.00000	115.67118	1.78027	-11.99915	-0.04190	-0.00065	0.00265	-0.04190	-0.00065	0.00265	29.03722	-5.52019	-0.68020	0.08088	0.06752	0.01558	0.00533	0.00002	0.00137	9.22253	-3.38600	15.86065	0.72732	-0.12819	0.05775	0.06350	0.00669	-0.00832	3.35436	2.10207	-11.13054	0.14699	0.35233	0.03565	0.02160	-0.00752	0.00092	14.15195
154			1.53000	-2.26898	4.95024	8.46293	0.00815	0.00247	0.00315	-0.00014	-0.00004	0.00004	115.52063	1.73812	-12.04534	-0.03894	-0.00035	0.00228	-0.03894	-0.00035	0.00228	28.99585	-5.53901	-0.72338	0.08093	0.06706	0.01578	0.00508	-0.00095	0.00113	9.18200	-3.35724	15.92212	0.72663	-0.12590	0.05902	0.04508	0.00146	-0.00508	3.26652	2.11369	-11.13464	0.14175	0.35562	0.03723	0.02180	-0.00570	-0.00003	14.10995
155			1.54000	-2.25733	4.96205	8.45305	0.00811	0.00239	0.00305	-0.00017	-0.00006	0.00006	115.38278	1.69929	-12.07534	-0.03526	-0.00010	0.00170	-0.03526	-0.00010	0.00170	28.95759	-5.54601	-0.76050	0.08092	0.06748	0.01637	0.00465	-0.00167	0.00081	9.15705	-3.35708	15.95610	0.72521	-0.12266	0.06061	0.02144	-0.00355	-0.00210	3.17820	2.12034	-11.12856	0.13713	0.35988	0.03914	0.02062	-0.00224	-0.00040	14.06529
156			1.55000	-2.24331	4.98184	8.44245	0.00806	0.00232	0.00296	-0.00021	-0.00011	0.00004	115.26036	1.66899	-12.08914	-0.03098	0.00008	0.00105	-0.03098	0.00008	0.00105	28.92388	-5.54177	-0.78731	0.08046	0.06845	0.01709	0.00405	-0.00214	0.00041	9.15074	-3.38363	15.96670	0.72025	-0.12082	0.06128	-0.00363	-0.00789	0.00054	3.09470	2.12012	-11.12242	0.13271	0.36181	0.04024	0.01836	0.00247	-0.00018	14.02122
157			1.56000	-2.22591	5.01792	8.43903	0.00800	0.00227	0.00292	-0.00027	-0.00019	-0.00001	115.15481	1.64980	-12.08966	-0.02637	0.00018	0.00046	-0.02637	0.00018	0.00046	28.89587	-5.52798	-0.80218	0.07989	0.06979	0.01779	0.00335	-0.00242	0.00000	9.16292	-3.43255	15.95799	0.71071	-0.12088	0.06057	-0.02614	-0.01131	0.00264	3.01981	2.11221	-11.12382	0.12898	0.35873	0.04025	0.01560	0.00729	0.00046	13.98107
158			1.57000	-2.20533	5.07564	8.44971	0.00799	0.00228	0.00293	-0.00031	-0.00027	-0.00009	115.06614	1.64084	-12.08217	-0.02182	0.00019	0.00005	-0.02182	0.00019	0.00005	28.87403	-5.50708	-0.80665	0.07996	0.07163	0.01850	0.00261	-0.00256	-0.00033	9.19094	-3.49745	15.93444	0.70098	-0.12146	0.06004	-0.04367	-0.01355	0.00414	2.95556	2.09752	-11.13677	0.12815	0.35262	0.04067	0.01299	0.01090	0.00122	13.94735
159			1.58000	-2.18440	5.15343	8.47858	0.00800	0.00233	0.00298	-0.00031	-0.00034	-0.00018	114.99306	1.63929	-12.07267	-0.01775	0.00014	-0.00017	-0.01775	0.00014	-0.00017	28.85827	-5.48213	-0.80386	0.08077	0.07392	0.01928	0.00192	-0.00257	-0.00055	9.23078	-3.57138	15.90029	0.69646	-0.12388	0.05980	-0.05571	-0.01485	0.00516	2.90238	2.07859	-11.16008	0.13160	0.34398	0.04164	0.01086	0.01236	0.00175	13.92136
160			1.59000	-2.16819	5.24217	8.52520	0.00802	0.00241	0.00307	-0.00022	-0.00038	-0.00026	114.93310	1.64228	-12.06603	-0.01442	0.00004	-0.00023	-0.01442	0.00004	-0.00023	28.84772	-5.45636	-0.79719	0.08183	0.07621	0.01993	0.00131	-0.00245	-0.00063	9.27787	-3.64887	15.85866	0.69454	-0.12754	0.05973	-0.06224	-0.01547	0.00594	2.85922	2.05882	-11.18702	0.13731	0.33764	0.04258	0.00922	0.01162	0.00165	13.90289
161			1.60000	-2.16203	5.32862	8.58452	0.00801	0.00250	0.00317	-0.00008	-0.00036	-0.00032	114.88338	1.64701	-12.06492	-0.01183	-0.00007	-0.00013	-0.01183	-0.00007	-0.00013	28.84130	-5.43250	-0.79008	0.08274	0.07806	0.02030	0.00078	-0.00221	-0.00056	9.32770	-3.72694	15.80996	0.69311	-0.13128	0.05959	-0.06409	-0.01565	0.00673	2.82378	2.04143	-11.20632	0.14327	0.33474	0.04313	0.00818	0.00894	0.00068	13.89050
162			1.61000	-2.16871	5.40099	8.64842	0.00796	0.00258	0.00327	0.00010	-0.00029	-0.00034	114.84182	1.65041	-12.06972	-0.00976	-0.00015	0.00009	-0.00976	-0.00015	0.00009	28.83805	-5.41281	-0.78532	0.08332	0.07936	0.02032	0.00034	-0.00186	-0.00038	9.37694	-3.80462	15.75282	0.69120	-0.13401	0.05941	-0.06320	-0.01542	0.00762	2.79313	2.02915	-11.20651	0.14918	0.33663	0.04330	0.00779	0.00486	-0.00099	13.88172
163			1.62000	-2.18740	5.45229	8.70826	0.00786	0.00262	0.00334	0.00024	-0.00020	-0.00031	114.80705	1.64965	-12.07947	-0.00806	-0.00019	0.00040	-0.00806	-0.00019	0.00040	28.83723	-5.39862	-0.78425	0.08374	0.07994	0.02012	-0.00003	-0.00141	-0.00016	9.42426	-3.88096	15.68618	0.68824	-0.13541	0.05877	-0.06114	-0.01477	0.00838	2.76488	2.02363	-11.18086	0.15665	0.34288	0.04282	0.00805	-0.00015	-0.00286	13.87337
164			1.63000	-2.21458	5.48220	8.75822	0.00775	0.00262	0.00336	0.00034	-0.00011	-0.00025	114.77805	1.64271	-12.09273	-0.00681	-0.00019	0.00076	-0.00681	-0.00019	0.00076	28.83828	-5.39054	-0.78688	0.08402	0.07967	0.01976	-0.00030	-0.00095	0.00004	9.46919	-3.95466	15.61182	0.68663	-0.13635	0.05834	-0.05816	-0.01384	0.00877	2.73693	2.02597	-11.13008	0.16052	0.35079	0.04235	0.00863	-0.00553	-0.00436	13.86248
165			1.64000	-2.24597	5.49615	8.79721	0.00768	0.00259	0.00333	0.00038	-0.00005	-0.00020	114.75278	1.62850	-12.10871	-0.00623	-0.00018	0.00113	-0.00623	-0.00018	0.00113	28.84054	-5.38784	-0.79295	0.08419	0.07858	0.01922	-0.00046	-0.00066	0.00021	9.51090	-4.02401	15.53504	0.68569	-0.13768	0.05782	-0.05376	-0.01275	0.00854	2.70748	2.03604	-11.06208	0.16298	0.35684	0.04192	0.00941	-0.01034	-0.00514	13.84742
166			1.65000	-2.27790	5.50063	8.82731	0.00764	0.00255	0.00328	0.00038	-0.00001	-0.00015	114.72825	1.60714	-12.12752	-0.00651	-0.00017	0.00143	-0.00651	-0.00017	0.00143	28.84300	-5.38821	-0.80255	0.08446	0.07716	0.01866	-0.00045	-0.00070	0.00031	9.54853	-4.08728	15.46199	0.68539	-0.13881	0.05721	-0.04842	-0.01150	0.00780	2.67581	2.05253	-10.98820	0.16537	0.36118	0.04153	0.01003	-0.01378	-0.00515	13.82827
167			1.66000	-2.30810	5.50069	8.85107	0.00759	0.00251	0.00322	0.00035	-0.00001	-0.00012	114.70084	1.58128	-12.14875	-0.00769	-0.00019	0.00155	-0.00769	-0.00019	0.00155	28.84453	-5.38791	-0.81480	0.08460	0.07578	0.01814	-0.00027	-0.00110	0.00030	9.58199	-4.14352	15.39637	0.68698	-0.14049	0.05678	-0.04336	-0.01023	0.00691	2.64317	2.07309	-10.91805	0.16476	0.36531	0.04119	0.00980	-0.01530	-0.00465	13.80676
168			1.67000	-2.33450	5.50226	8.87110	0.00752	0.00247	0.00318	0.00028	-0.00003	-0.00010	114.66732	1.55531	-12.17127	-0.00968	-0.00021	0.00146	-0.00968	-0.00021	0.00146	28.84435	-5.38286	-0.82757	0.08425	0.07461	0.01760	0.00000	-0.00179	0.00018	9.61190	-4.19275	15.33806	0.68462	-0.14207	0.05623	-0.03903	-0.00899	0.00619	2.61241	2.09450	-10.85679	0.16624	0.36865	0.04081	0.00879	-0.01432	-0.00396	13.78572
169			1.68000	-2.35507	5.51248	8.88942	0.00745	0.00245	0.00316	0.00020	-0.00008	-0.00010	114.62495	1.53332	-12.19366	-0.01218	-0.00024	0.00122	-0.01218	-0.00024	0.00122	28.84223	-5.36967	-0.83866	0.08352	0.07383	0.01709	0.00028	-0.00265	-0.00001	9.63908	-4.23607	15.28382	0.68188	-0.14376	0.05584	-0.03617	-0.00806	0.00595	2.58671	2.11249	-10.80492	0.16614	0.37024	0.04056	0.00684	-0.01076	-0.00342	13.76830
170			1.69000	-2.36891	5.53597	8.90716	0.00743	0.00245	0.00315	0.00012	-0.00013	-0.00009	114.57249	1.51753	-12.21438	-0.01479	-0.00025	0.00088	-0.01479	-0.00025	0.00088	28.83874	-5.34635	-0.84675	0.08305	0.07378	0.01678	0.00047	-0.00360	-0.00026	9.66457	-4.27655	15.22816	0.67966	-0.14505	0.05554	-0.03582	-0.00786	0.00634	2.56885	2.12339	-10.75857	0.16292	0.37347	0.04007	0.00412	-0.00525	-0.00324	13.75727
171			1.70000	-2.37689	5.57314	8.92554	0.00743	0.00247	0.00316	0.00005	-0.00019	-0.00010	114.51028	1.50949	-12.23203	-0.01706	-0.00026	0.00045	-0.01706	-0.00026	0.00045	28.83467	-5.31223	-0.85035	0.08302	0.07465	0.01676	0.00055	-0.00448	-0.00055	9.69060	-4.31926	15.16492	0.67465	-0.14433	0.05485	-0.03902	-0.00868	0.00734	2.56121	2.12441	-10.71161	0.16041	0.38020	0.03893	0.00104	0.00173	-0.00345	13.75424
172			1.71000	-2.38026	5.62241	8.94643	0.00745	0.00250	0.00318	-0.00001	-0.00024	-0.00011	114.44057	1.51094	-12.24597	-0.01854	-0.00028	-0.00006	-0.01854	-0.00028	-0.00006	28.83119	-5.26793	-0.84699	0.08320	0.07643	0.01697	0.00049	-0.00515	-0.00090	9.72028	-4.37031	15.08817	0.66959	-0.14325	0.05438	-0.04576	-0.01075	0.00896	2.56515	2.11364	-10.65719	0.16011	0.38717	0.03802	-0.00192	0.00982	-0.00410	13.75946
173			1.72000	-2.37916	5.68219	8.97115	0.00746	0.00254	0.00324	-0.00008	-0.00029	-0.00013	114.36710	1.52304	-12.25631	-0.01895	-0.00031	-0.00058	-0.01895	-0.00031	-0.00058	28.82947	-5.21522	-0.83409	0.08333	0.07905	0.01733	0.00031	-0.00553	-0.00129	9.75575	-4.43595	14.99275	0.66074	-0.14214	0.05336	-0.05390	-0.01404	0.01094	2.57948	2.08985	-10.58944	0.16585	0.38990	0.03704	-0.00430	0.01821	-0.00501	13.77172
174			1.73000	-2.37303	5.75040	8.99876	0.00747	0.00260	0.00333	-0.00015	-0.00032	-0.00014	114.29416	1.54488	-12.26379	-0.01832	-0.00036	-0.00102	-0.01832	-0.00036	-0.00102	28.83026	-5.15665	-0.81083	0.08335	0.08227	0.01782	0.00005	-0.00564	-0.00165	9.79722	-4.52171	14.87517	0.64979	-0.13992	0.05245	-0.06149	-0.01813	0.01314	2.60043	2.05319	-10.50464	0.17187	0.39017	0.03632	-0.00552	0.02580	-0.00605	13.78865
175			1.74000	-2.36240	5.82297	9.02662	0.00750	0.00268	0.00343	-0.00019	-0.00034	-0.00014	114.22478	1.57324	-12.27064	-0.01717	-0.00043	-0.00124	-0.01717	-0.00043	-0.00124	28.83368	-5.09527	-0.77894	0.08359	0.08571	0.01849	-0.00019	-0.00556	-0.00192	9.84373	-4.63112	14.73441	0.63680	-0.13764	0.05158	-0.06732	-0.02249	0.01523	2.62297	2.00551	-10.40204	0.17765	0.38869	0.03574	-0.00534	0.03147	-0.00701	13.80720
176			1.75000	-2.35017	5.89274	9.05264	0.00755	0.00274	0.00350	-0.00018	-0.00031	-0.00013	114.15974	1.60337	-12.28025	-0.01609	-0.00052	-0.00115	-0.01609	-0.00052	-0.00115	28.83900	-5.03404	-0.74201	0.08405	0.08849	0.01930	-0.00035	-0.00533	-0.00207	9.89385	-4.76404	14.57288	0.62355	-0.13523	0.05124	-0.07091	-0.02624	0.01710	2.64259	1.95023	-10.28411	0.18230	0.38578	0.03576	-0.00397	0.03459	-0.00789	13.82393
177			1.76000	-2.34007	5.95202	9.07629	0.00761	0.00278	0.00354	-0.00014	-0.00025	-0.00012	114.09802	1.63025	-12.29545	-0.01536	-0.00060	-0.00074	-0.01536	-0.00060	-0.00074	28.84502	-4.97569	-0.70450	0.08454	0.08982	0.01995	-0.00037	-0.00500	-0.00202	9.94574	-4.91588	14.39483	0.61242	-0.13365	0.05124	-0.07179	-0.02864	0.01860	2.65639	1.89122	-10.15396	0.18522	0.38258	0.03609	-0.00185	0.03575	-0.00867	13.83597
178			1.77000	-2.33408	5.99566	9.09641	0.00765	0.00280	0.00354	-0.00008	-0.00017	-0.00009	114.03836	1.64924	-12.31693	-0.01506	-0.00062	-0.00013	-0.01506	-0.00062	-0.00013	28.85021	-4.92224	-0.67096	0.08485	0.08917	0.02016	-0.00022	-0.00472	-0.00176	9.99654	-5.07776	14.20435	0.60504	-0.13512	0.05089	-0.06938	-0.02957	0.01954	2.66293	1.83051	-10.01390	0.18745	0.37749	0.03619	0.00064	0.03625	-0.00930	13.84155
179			1.78000	-2.33209	6.02147	9.10980	0.00769	0.00278	0.00349	-0.00002	-0.00009	-0.00004	113.97913	1.65680	-12.34342	-0.01532	-0.00056	0.00053	-0.01532	-0.00056	0.00053	28.85305	-4.87422	-0.64571	0.08501	0.08646	0.01993	0.00011	-0.00464	-0.00136	10.04246	-5.23925	14.00341	0.60296	-0.13702	0.05065	-0.06337	-0.02839	0.02027	2.66171	1.76763	-9.86471	0.18961	0.37425	0.03637	0.00338	0.03772	-0.00995	13.84038
180			1.79000	-2.33318	6.03105	9.11266	0.00773	0.00272	0.00339	0.00003	-0.00001	0.00002	113.91815	1.65146	-12.37149	-0.01622	-0.00042	0.00107	-0.01622	-0.00042	0.00107	28.85203	-4.83071	-0.63208	0.08504	0.08226	0.01932	0.00057	-0.00478	-0.00089	10.07933	-5.39154	13.79240	0.60335	-0.13676	0.04932	-0.05341	-0.02505	0.02047	2.65196	1.70060	-9.70601	0.19384	0.37311	0.03557	0.00667	0.04073	-0.01038	13.83266
181			1.80000	-2.33613	6.02809	9.10244	0.00777	0.00266	0.00328	0.00007	0.00004	0.00010	113.85338	1.63419	-12.39649	-0.01751	-0.00022	0.00135	-0.01751	-0.00022	0.00135	28.84656	-4.79028	-0.63140	0.08523	0.07766	0.01840	0.00106	-0.00500	-0.00047	10.10318	-5.52915	13.56996	0.60366	-0.13660	0.04752	-0.04033	-0.02085	0.02054	2.63202	1.62720	-9.53618	0.19738	0.37299	0.03430	0.01058	0.04496	-0.01079	13.81888
182			1.81000	-2.33930	6.01488	9.07763	0.00779	0.00260	0.00318	0.00008	0.00008	0.00017	113.78415	1.60833	-12.41388	-0.01883	0.00000	0.00137	-0.01883	0.00000	0.00137	28.83696	-4.75196	-0.64197	0.08569	0.07349	0.01736	0.00149	-0.00505	-0.00018	10.11165	-5.65063	13.33337	0.60141	-0.13582	0.04645	-0.02675	-0.01670	0.02112	2.60052	1.54609	-9.35217	0.19834	0.37670	0.03349	0.01446	0.04959	-0.01150	13.79978
183			1.82000	-2.34093	5.99398	9.03850	0.00781	0.00253	0.00308	0.00006	0.00010	0.00023	113.71104	1.57896	-12.42033	-0.01980	0.00020	0.00113	-0.01980	0.00020	0.00113	28.82431	-4.71568	-0.65922	0.08623	0.06997	0.01636	0.00181	-0.00480	-0.00005	10.10583	-5.75935	13.07944	0.59769	-0.13561	0.04510	-0.01669	-0.01389	0.02184	2.55885	1.45866	-9.14973	0.19983	0.37936	0.03258	0.01731	0.05194	-0.01237	13.77697
184			1.83000	-2.33937	5.97108	8.98865	0.00784	0.00247	0.00301	0.00003	0.00010	0.00027	113.63616	1.55184	-12.41480	-0.02009	0.00034	0.00072	-0.02009	0.00034	0.00072	28.81006	-4.68159	-0.67719	0.08670	0.06738	0.01550	0.00196	-0.00430	-0.00007	10.09061	-5.86348	12.80502	0.59549	-0.13490	0.04541	-0.01334	-0.01308	0.02368	2.51213	1.36994	-8.92442	0.19687	0.38238	0.03322	0.01754	0.05052	-0.01399	13.75279
185			1.84000	-2.33414	5.95216	8.93325	0.00789	0.00242	0.00296	-0.00001	0.00007	0.00028	113.56227	1.53227	-12.39903	-0.01959	0.00039	0.00022	-0.01959	0.00039	0.00022	28.79593	-4.64914	-0.69017	0.08704	0.06586	0.01493	0.00191	-0.00373	-0.00022	10.07306	-5.97342	12.50770	0.59457	-0.13112	0.04735	-0.01730	-0.01397	0.02672	2.46815	1.28625	-8.67412	0.18968	0.38926	0.03516	0.01472	0.04603	-0.01628	13.73038
186			1.85000	-2.32707	5.94112	8.87842	0.00793	0.00239	0.00292	-0.00002	0.00003	0.00026	113.49177	1.52397	-12.37765	-0.01848	0.00034	-0.00026	-0.01848	0.00034	-0.00026	28.78360	-4.61664	-0.69397	0.08726	0.06530	0.01479	0.00169	-0.00328	-0.00046	10.05951	-6.09676	12.18621	0.59203	-0.12440	0.05066	-0.02675	-0.01547	0.03084	2.43502	1.21167	-8.40016	0.18558	0.39796	0.03851	0.00984	0.04018	-0.01919	13.71334
187			1.86000	-2.32120	5.94190	8.83095	0.00795	0.00237	0.00291	0.00000	-0.00003	0.00021	113.42623	1.52788	-12.35686	-0.01692	0.00021	-0.00062	-0.01692	0.00021	-0.00062	28.77399	-4.58151	-0.68665	0.08738	0.06574	0.01501	0.00141	-0.00308	-0.00076	10.05409	-6.23550	11.84203	0.58836	-0.11699	0.05513	-0.03892	-0.01667	0.03570	2.41941	1.14634	-8.10825	0.18506	0.40557	0.04312	0.00343	0.03480	-0.02243	13.70478
188			1.87000	-2.31856	5.95700	8.79552	0.00793	0.00240	0.00297	0.00003	-0.00008	0.00016	113.36670	1.54198	-12.34298	-0.01508	0.00001	-0.00080	-0.01508	0.00001	-0.00080	28.76707	-4.54147	-0.66870	0.08763	0.06727	0.01543	0.00118	-0.00320	-0.00108	10.05857	-6.38703	11.47994	0.58537	-0.11032	0.05838	-0.05143	-0.01716	0.03937	2.42569	1.08819	-7.80870	0.18279	0.40991	0.04648	-0.00395	0.03083	-0.02425	13.70676
189			1.88000	-2.31975	5.98422	8.77160	0.00791	0.00245	0.00307	0.00007	-0.00013	0.00011	113.31367	1.56256	-12.34044	-0.01313	-0.00021	-0.00079	-0.01313	-0.00021	-0.00079	28.76205	-4.49511	-0.64243	0.08821	0.06949	0.01613	0.00105	-0.00354	-0.00137	10.07307	-6.54601	11.10768	0.58112	-0.10661	0.05936	-0.06259	-0.01716	0.04062	2.45552	1.03487	-7.51440	0.18414	0.40849	0.04779	-0.01160	0.02806	-0.02396	13.71997
190			1.89000	-2.32457	6.01836	8.75508	0.00789	0.00249	0.00312	0.00011	-0.00015	0.00009	113.26736	1.58545	-12.35083	-0.01124	-0.00042	-0.00059	-0.01124	-0.00042	-0.00059	28.75791	-4.44330	-0.61105	0.08893	0.07154	0.01707	0.00103	-0.00394	-0.00159	10.09712	-6.70574	10.73522	0.57982	-0.10399	0.05932	-0.07204	-0.01639	0.04000	2.50823	0.98487	-7.23805	0.18579	0.40663	0.04795	-0.01881	0.02628	-0.02214	13.74365
191			1.90000	-2.33214	6.05526	8.74205	0.00789	0.00248	0.00307	0.00013	-0.00015	0.00007	113.22755	1.60619	-12.37343	-0.00963	-0.00057	-0.00022	-0.00963	-0.00057	-0.00022	28.75367	-4.38833	-0.57872	0.08979	0.07289	0.01818	0.00112	-0.00425	-0.00169	10.12982	-6.85926	10.37362	0.58152	-0.10060	0.05943	-0.07901	-0.01477	0.03830	2.58057	0.93771	-6.98913	0.18278	0.40737	0.04782	-0.02399	0.02482	-0.01963	13.77533
192			1.91000	-2.34170	6.09101	8.73214	0.00793	0.00243	0.00293	0.00015	-0.00013	0.00004	113.19283	1.62028	-12.40610	-0.00859	-0.00064	0.00025	-0.00859	-0.00064	0.00025	28.74825	-4.33367	-0.54982	0.09087	0.07335	0.01941	0.00133	-0.00438	-0.00161	10.16906	-7.00117	10.03292	0.58176	-0.09678	0.05974	-0.08158	-0.01274	0.03574	2.66631	0.89393	-6.77119	0.18135	0.41323	0.04745	-0.02683	0.02281	-0.01704	13.81109
193			1.92000	-2.35310	6.11903	8.72908	0.00798	0.00237	0.00275	0.00017	-0.00008	-0.00001	113.16077	1.62428	-12.44544	-0.00829	-0.00063	0.00070	-0.00829	-0.00063	0.00070	28.74077	-4.28255	-0.52815	0.09193	0.07330	0.02054	0.00159	-0.00434	-0.00136	10.21104	-7.12879	9.72055	0.58404	-0.09214	0.06096	-0.07932	-0.01068	0.03296	2.75651	0.85535	-6.58086	0.18268	0.42386	0.04773	-0.02713	0.01925	-0.01511	13.84609
194			1.93000	-2.36628	6.13121	8.73750	0.00801	0.00231	0.00262	0.00017	-0.00001	-0.00007	113.12859	1.61717	-12.48689	-0.00867	-0.00054	0.00106	-0.00867	-0.00054	0.00106	28.73098	-4.23762	-0.51575	0.09235	0.07319	0.02132	0.00185	-0.00416	-0.00097	10.25151	-7.24162	9.44220	0.58668	-0.08916	0.06182	-0.07251	-0.00898	0.02927	2.84187	0.82449	-6.41131	0.19036	0.43229	0.04793	-0.02558	0.01367	-0.01364	13.87648
195			1.94000	-2.38016	6.12304	8.75890	0.00797	0.00227	0.00258	0.00014	0.00006	-0.00012	113.09415	1.59997	-12.52575	-0.00948	-0.00041	0.00129	-0.00948	-0.00041	0.00129	28.71887	-4.20034	-0.51350	0.09182	0.07329	0.02157	0.00206	-0.00387	-0.00051	10.28757	-7.33885	9.20309	0.58919	-0.08771	0.06135	-0.06264	-0.00746	0.02446	2.91515	0.80298	-6.25697	0.20107	0.43468	0.04727	-0.02213	0.00695	-0.01227	13.89965
196			1.95000	-2.39243	6.09763	8.79033	0.00787	0.00226	0.00264	0.00009	0.00011	-0.00016	113.05650	1.57516	-12.55827	-0.01042	-0.00026	0.00138	-0.01042	-0.00026	0.00138	28.70490	-4.17149	-0.52111	0.09053	0.07393	0.02133	0.00216	-0.00352	-0.00007	10.31781	-7.41901	9.00657	0.59155	-0.08682	0.06012	-0.05109	-0.00585	0.01931	2.97217	0.79106	-6.11512	0.20680	0.43325	0.04599	-0.01665	0.00059	-0.01095	13.91463
197			1.96000	-2.40041	6.06568	8.82475	0.00776	0.00230	0.00280	0.00003	0.00011	-0.00016	113.01548	1.54681	-12.58197	-0.01137	-0.00011	0.00131	-0.01137	-0.00011	0.00131	28.68988	-4.15072	-0.53669	0.08920	0.07497	0.02063	0.00216	-0.00312	0.00026	10.34128	-7.48070	8.85194	0.59275	-0.08556	0.06003	-0.03883	-0.00411	0.01488	3.01115	0.78727	-5.98445	0.20781	0.43307	0.04569	-0.01028	-0.00432	-0.00996	13.92158
198			1.97000	-2.40269	6.03935	8.85218	0.00767	0.00236	0.00299	-0.00003	0.00008	-0.00010	112.97089	1.52036	-12.59580	-0.01235	0.00001	0.00104	-0.01235	0.00001	0.00104	28.67453	-4.13660	-0.55666	0.08819	0.07587	0.01967	0.00214	-0.00269	0.00041	10.35756	-7.52406	8.73477	0.59334	-0.08333	0.06043	-0.02725	-0.00242	0.01110	3.03231	0.78936	-5.86503	0.20566	0.43540	0.04574	-0.00428	-0.00763	-0.00897	13.92145
199			1.98000	-2.39978	6.02552	8.86320	0.00763	0.00241	0.00314	-0.00006	0.00003	-0.00000	112.92239	1.50067	-12.60079	-0.01338	0.00007	0.00061	-0.01338	0.00007	0.00061	28.65917	-4.12664	-0.57734	0.08757	0.07611	0.01872	0.00217	-0.00227	0.00042	10.36738	-7.55124	8.64910	0.59278	-0.08220	0.06113	-0.01759	-0.00107	0.00803	3.03809	0.79547	-5.75903	0.20218	0.43929	0.04601	0.00050	-0.00953	-0.00779	13.91595
200			1.99000	-2.39322	6.02635	8.85269	0.00761	0.00243	0.00319	-0.00008	-0.00003	0.00012	112.86983	1.49094	-12.59912	-0.01435	0.00008	0.00010	-0.01435	0.00008	0.00010	28.64339	-4.11879	-0.59557	0.08729	0.07548	0.01801	0.00230	-0.00185	0.00033	10.37230	-7.56581	8.58814	0.59188	-0.08367	0.06056	-0.01052	-0.00018	0.00560	3.03216	0.80391	-5.66989	0.19861	0.44226	0.04510	0.00377	-0.01011	-0.00620	13.90655
201			2.00000	-2.38405	6.04359	8.82168	0.00762	0.00241	0.00314	-0.00008	-0.00011	0.00021	112.81400	1.49252	-12.59356	-0.01508	0.00005	-0.00038	-0.01508	0.00005	-0.00038	28.62664	-4.11196	-0.60917	0.08738	0.07385	0.01757	0.00256	-0.00140	0.00020	10.37397	-7.57268	8.54446	0.59233	-0.08541	0.05994	-0.00570	0.00020	0.00409	3.01856	0.81329	-5.60029	0.19499	0.44405	0.04431	0.00568	-0.00957	-0.00458	13.89455
202			2.01000	-2.37249	6.07948	8.77708	0.00770	0.00235	0.00299	-0.00010	-0.00018	0.00025	112.75644	1.50488	-12.58675	-0.01542	-0.00001	-0.00073	-0.01542	-0.00001	-0.00073	28.60833	-4.10584	-0.61727	0.08785	0.07124	0.01736	0.00289	-0.00099	0.00007	10.37302	-7.57723	8.50999	0.59168	-0.08630	0.05949	-0.00181	0.00008	0.00359	3.00050	0.82233	-5.55025	0.19534	0.44710	0.04376	0.00680	-0.00801	-0.00320	13.88139
203			2.02000	-2.35891	6.13315	8.73029	0.00784	0.00230	0.00279	-0.00012	-0.00023	0.00021	112.69907	1.52574	-12.58070	-0.01524	-0.00007	-0.00091	-0.01524	-0.00007	-0.00091	28.58806	-4.10012	-0.62079	0.08841	0.06803	0.01724	0.00322	-0.00074	-0.00002	10.36840	-7.58410	8.47570	0.59020	-0.08648	0.05973	0.00236	-0.00035	0.00415	2.97989	0.82941	-5.51553	0.19532	0.44928	0.04397	0.00741	-0.00526	-0.00239	13.86894
204			2.03000	-2.34573	6.19639	8.69518	0.00800	0.00227	0.00261	-0.00012	-0.00024	0.00012	112.64400	1.55162	-12.57680	-0.01437	-0.00012	-0.00093	-0.01437	-0.00012	-0.00093	28.56623	-4.09420	-0.62184	0.08870	0.06490	0.01689	0.00339	-0.00068	-0.00006	10.35811	-7.59617	8.43180	0.58996	-0.08559	0.06004	0.00630	-0.00082	0.00571	2.95793	0.83249	-5.48740	0.19006	0.44903	0.04428	0.00724	-0.00139	-0.00233	13.85946
205			2.04000	-2.33666	6.25659	8.68341	0.00806	0.00228	0.00255	-0.00009	-0.00022	-0.00000	112.59371	1.57821	-12.57582	-0.01280	-0.00015	-0.00082	-0.01280	-0.00015	-0.00082	28.54415	-4.08752	-0.62269	0.08849	0.06248	0.01609	0.00327	-0.00078	-0.00006	10.34212	-7.61453	8.36952	0.59100	-0.08590	0.05982	0.00763	-0.00123	0.00796	2.93709	0.82985	-5.45519	0.18241	0.44433	0.04429	0.00593	0.00296	-0.00303	13.85518
206			2.05000	-2.33391	6.30537	8.69995	0.00801	0.00234	0.00263	-0.00004	-0.00018	-0.00012	112.55030	1.60118	-12.57808	-0.01061	-0.00017	-0.00062	-0.01061	-0.00017	-0.00062	28.52363	-4.07960	-0.62505	0.08807	0.06102	0.01484	0.00286	-0.00099	-0.00003	10.32366	-7.63963	8.28351	0.59053	-0.08550	0.06010	0.00449	-0.00157	0.01064	2.92183	0.82084	-5.40946	0.17607	0.43889	0.04486	0.00332	0.00695	-0.00442	13.85764
207			2.06000	-2.33654	6.34064	8.74092	0.00790	0.00245	0.00283	-0.00001	-0.00013	-0.00023	112.51561	1.61729	-12.58314	-0.00797	-0.00016	-0.00034	-0.00797	-0.00016	-0.00034	28.50640	-4.07001	-0.62956	0.08793	0.06046	0.01328	0.00224	-0.00124	-0.00001	10.30712	-7.67162	8.17204	0.59245	-0.08463	0.06035	-0.00260	-0.00189	0.01336	2.91711	0.80596	-5.34333	0.16862	0.43416	0.04533	-0.00035	0.01016	-0.00625	13.86765
208			2.07000	-2.34240	6.36266	8.79486	0.00780	0.00258	0.00307	0.00001	-0.00008	-0.00028	112.49096	1.62499	-12.58991	-0.00515	-0.00013	-0.00003	-0.00515	-0.00013	-0.00003	28.49370	-4.05847	-0.63551	0.08827	0.06048	0.01175	0.00152	-0.00147	-0.00002	10.29566	-7.71018	8.03626	0.59378	-0.08281	0.05975	-0.01183	-0.00216	0.01566	2.92638	0.78600	-5.25309	0.16441	0.43134	0.04488	-0.00438	0.01263	-0.00811	13.88524
209			2.08000	-2.35041	6.37057	8.84729	0.00773	0.00268	0.00326	0.00006	-0.00001	-0.00026	112.47660	1.62455	-12.59663	-0.00252	-0.00006	0.00024	-0.00252	-0.00006	0.00024	28.48586	-4.04462	-0.64118	0.08906	0.06068	0.01070	0.00086	-0.00164	-0.00006	10.29066	-7.75465	7.87932	0.59677	-0.07908	0.05993	-0.02150	-0.00240	0.01768	2.95045	0.76185	-5.13819	0.16110	0.43339	0.04491	-0.00806	0.01459	-0.00988	13.90948
210			2.09000	-2.36077	6.36120	8.88618	0.00770	0.00271	0.00333	0.00011	0.00009	-0.00017	112.47148	1.61769	-12.60132	-0.00034	0.00001	0.00039	-0.00034	0.00001	0.00039	28.48197	-4.02815	-0.64442	0.09010	0.06087	0.01038	0.00042	-0.00172	-0.00014	10.29246	-7.80477	7.70678	0.60068	-0.07436	0.06060	-0.03029	-0.00266	0.01918	2.98707	0.73446	-5.00319	0.15938	0.43639	0.04540	-0.01052	0.01643	-0.01110	13.93749
211			2.10000	-2.37352	6.33218	8.90573	0.00766	0.00265	0.00326	0.00017	0.00017	-0.00007	112.47385	1.60733	-12.60249	0.00127	0.00008	0.00041	0.00127	0.00008	0.00041	28.48042	-4.00884	-0.64294	0.09113	0.06075	0.01079	0.00027	-0.00173	-0.00026	10.30050	-7.85984	7.52649	0.60419	-0.07020	0.06127	-0.03706	-0.00288	0.01979	3.02966	0.70415	-4.86073	0.15791	0.43575	0.04610	-0.01070	0.01887	-0.01112	13.96359
212			2.11000	-2.38786	6.28882	8.90754	0.00761	0.00253	0.00312	0.00019	0.00019	0.00001	112.48130	1.59617	-12.60002	0.00224	0.00011	0.00035	0.00224	0.00011	0.00035	28.47917	-3.98624	-0.63569	0.09183	0.06048	0.01165	0.00044	-0.00177	-0.00041	10.31364	-7.91720	7.34765	0.60488	-0.06986	0.06140	-0.04081	-0.00304	0.01927	3.06808	0.67029	-4.72985	0.15784	0.43108	0.04648	-0.00859	0.02192	-0.00973	13.97980
213			2.12000	-2.40147	6.24509	8.89823	0.00755	0.00242	0.00301	0.00018	0.00016	0.00006	112.49117	1.58600	-12.59592	0.00243	0.00010	0.00029	0.00243	0.00010	0.00029	28.47628	-3.95997	-0.62319	0.09221	0.06074	0.01252	0.00088	-0.00191	-0.00057	10.32987	-7.97323	7.17830	0.60650	-0.06994	0.06241	-0.04111	-0.00295	0.01830	3.09480	0.63313	-4.62426	0.15752	0.42844	0.04761	-0.00543	0.02421	-0.00795	13.98160
214			2.13000	-2.41186	6.21454	8.88330	0.00751	0.00238	0.00299	0.00013	0.00009	0.00008	112.50007	1.57767	-12.59330	0.00174	0.00005	0.00026	0.00174	0.00005	0.00026	28.47021	-3.92982	-0.60736	0.09241	0.06175	0.01317	0.00149	-0.00221	-0.00068	10.34624	-8.02502	7.02254	0.61244	-0.06812	0.06397	-0.03813	-0.00258	0.01719	3.10970	0.59530	-4.54228	0.15541	0.43060	0.04905	-0.00272	0.02418	-0.00663	13.97194
215			2.14000	-2.41811	6.20100	8.86431	0.00752	0.00239	0.00300	0.00009	0.00004	0.00011	112.50449	1.57144	-12.59556	0.00022	-0.00005	0.00027	0.00022	-0.00005	0.00027	28.46001	-3.89589	-0.59084	0.09298	0.06319	0.01382	0.00219	-0.00259	-0.00074	10.35964	-8.07121	6.88037	0.61810	-0.06724	0.06522	-0.03229	-0.00214	0.01597	3.11643	0.56047	-4.47307	0.15739	0.43459	0.05016	-0.00087	0.02138	-0.00602	13.95729
216			2.15000	-2.42154	6.19782	8.84105	0.00758	0.00238	0.00294	0.00008	0.00002	0.00012	112.50141	1.56761	-12.60487	-0.00191	-0.00017	0.00027	-0.00191	-0.00017	0.00027	28.44545	-3.85904	-0.57538	0.09389	0.06423	0.01477	0.00286	-0.00290	-0.00079	10.36792	-8.11134	6.75044	0.62155	-0.06682	0.06551	-0.02481	-0.00168	0.01454	3.11737	0.53154	-4.40795	0.16137	0.43970	0.05029	0.00063	0.01673	-0.00578	13.94245
217			2.16000	-2.42427	6.19446	8.81600	0.00766	0.00231	0.00275	0.00008	0.00003	0.00011	112.48907	1.56699	-12.62113	-0.00434	-0.00027	0.00021	-0.00434	-0.00027	0.00021	28.42703	-3.82107	-0.56131	0.09453	0.06452	0.01607	0.00342	-0.00294	-0.00084	10.37048	-8.14526	6.63279	0.62607	-0.06778	0.06533	-0.01719	-0.00127	0.01295	3.11313	0.50978	-4.34402	0.16158	0.44383	0.04994	0.00207	0.01133	-0.00558	13.92960
218			2.17000	-2.42799	6.18286	8.79595	0.00771	0.00221	0.00255	0.00008	0.00007	0.00006	112.46703	1.57092	-12.64201	-0.00680	-0.00033	0.00009	-0.00680	-0.00033	0.00009	28.40583	-3.78455	-0.54755	0.09409	0.06443	0.01720	0.00369	-0.00268	-0.00086	10.36798	-8.17328	6.52862	0.63041	-0.06864	0.06570	-0.01043	-0.00097	0.01131	3.10378	0.49538	-4.28171	0.16066	0.44628	0.05027	0.00343	0.00589	-0.00532	13.91918
219			2.18000	-2.43368	6.16002	8.78781	0.00769	0.00215	0.00246	0.00009	0.00010	0.00000	112.43587	1.57973	-12.66452	-0.00907	-0.00035	-0.00004	-0.00907	-0.00035	-0.00004	28.38392	-3.75189	-0.53367	0.09249	0.06465	0.01769	0.00360	-0.00223	-0.00080	10.36199	-8.19664	6.43965	0.63476	-0.06717	0.06663	-0.00523	-0.00084	0.00958	3.08967	0.48811	-4.22386	0.15874	0.44896	0.05119	0.00456	0.00066	-0.00476	13.91111
220			2.19000	-2.44084	6.13096	8.79344	0.00759	0.00212	0.00250	0.00008	0.00010	-0.00005	112.39655	1.59163	-12.68645	-0.01109	-0.00035	-0.00010	-0.01109	-0.00035	-0.00010	28.36303	-3.72506	-0.52068	0.09022	0.06533	0.01753	0.00326	-0.00174	-0.00065	10.35446	-8.21705	6.36748	0.63912	-0.06606	0.06697	-0.00146	-0.00091	0.00760	3.07180	0.48798	-4.17548	0.15508	0.44990	0.05163	0.00534	-0.00447	-0.00365	13.90497
221			2.20000	-2.44758	6.10754	8.80984	0.00747	0.00213	0.00259	0.00004	0.00005	-0.00009	112.34998	1.60319	-12.70691	-0.01280	-0.00033	-0.00006	-0.01280	-0.00033	-0.00006	28.34403	-3.70493	-0.51102	0.08811	0.06626	0.01712	0.00284	-0.00134	-0.00042	10.34656	-8.23552	6.31329	0.64249	-0.06642	0.06693	0.00225	-0.00103	0.00545	3.05093	0.49516	-4.14245	0.15146	0.44868	0.05185	0.00596	-0.00934	-0.00202	13.90014
222			2.21000	-2.45151	6.10162	8.83241	0.00739	0.00217	0.00270	-0.00001	-0.00003	-0.00011	112.29752	1.61109	-12.72553	-0.01414	-0.00028	0.00007	-0.01414	-0.00028	0.00007	28.32693	-3.69138	-0.50712	0.08696	0.06760	0.01681	0.00250	-0.00106	-0.00016	10.33762	-8.25131	6.27788	0.64387	-0.06677	0.06695	0.00735	-0.00100	0.00315	3.02707	0.50942	-4.12953	0.14923	0.45002	0.05201	0.00660	-0.01353	-0.00003	13.89604
223			2.22000	-2.45106	6.11929	8.85687	0.00737	0.00224	0.00284	-0.00007	-0.00012	-0.00011	112.24061	1.61373	-12.74160	-0.01512	-0.00021	0.00021	-0.01512	-0.00021	0.00021	28.31111	-3.68397	-0.50993	0.08695	0.06943	0.01659	0.00228	-0.00082	0.00009	10.32625	-8.26199	6.26282	0.64387	-0.06815	0.06638	0.01371	-0.00073	0.00055	3.00026	0.52953	-4.13994	0.14721	0.45390	0.05141	0.00708	-0.01672	0.00214	13.89245
224			2.23000	-2.44626	6.15913	8.87891	0.00739	0.00236	0.00300	-0.00011	-0.00020	-0.00009	112.18058	1.61140	-12.75442	-0.01576	-0.00015	0.00034	-0.01576	-0.00015	0.00034	28.29609	-3.68230	-0.51895	0.08761	0.07146	0.01627	0.00216	-0.00056	0.00030	10.31219	-8.26513	6.27072	0.64450	-0.06888	0.06603	0.02002	-0.00030	-0.00230	2.97153	0.55406	-4.17495	0.14620	0.45996	0.05098	0.00726	-0.01928	0.00424	13.88967
225			2.24000	-2.43866	6.21329	8.89385	0.00744	0.00246	0.00314	-0.00011	-0.00025	-0.00004	112.11855	1.60573	-12.76440	-0.01616	-0.00010	0.00040	-0.01616	-0.00010	0.00040	28.28137	-3.68615	-0.53305	0.08854	0.07300	0.01601	0.00210	-0.00026	0.00048	10.29648	-8.25977	6.30342	0.64727	-0.06985	0.06577	0.02564	0.00015	-0.00519	2.94245	0.58245	-4.23264	0.14485	0.46350	0.05085	0.00717	-0.02173	0.00600	13.88761
226			2.25000	-2.43070	6.27309	8.89857	0.00750	0.00248	0.00313	-0.00009	-0.00026	0.00001	112.05541	1.59906	-12.77283	-0.01647	-0.00009	0.00037	-0.01647	-0.00009	0.00037	28.26686	-3.69501	-0.55109	0.08924	0.07298	0.01604	0.00205	0.00005	0.00063	10.27965	-8.24654	6.36023	0.65048	-0.07171	0.06548	0.03102	0.00052	-0.00782	2.91345	0.61465	-4.30725	0.14178	0.46332	0.05084	0.00709	-0.02430	0.00716	13.88605
227			2.26000	-2.42435	6.33424	8.89491	0.00758	0.00242	0.00296	-0.00006	-0.00026	0.00004	111.99171	1.59367	-12.78075	-0.01679	-0.00009	0.00027	-0.01679	-0.00009	0.00027	28.25254	-3.70817	-0.57242	0.08961	0.07118	0.01634	0.00199	0.00029	0.00078	10.26114	-8.22713	6.43805	0.65210	-0.07492	0.06476	0.03630	0.00076	-0.00986	2.88344	0.65069	-4.39072	0.13980	0.46064	0.05052	0.00734	-0.02707	0.00752	13.88428
228			2.27000	-2.42001	6.39523	8.88997	0.00767	0.00234	0.00275	-0.00005	-0.00024	0.00002	111.92775	1.59099	-12.78817	-0.01705	-0.00009	0.00013	-0.01705	-0.00009	0.00013	28.23846	-3.72488	-0.59695	0.08991	0.06835	0.01656	0.00191	0.00040	0.00091	10.24037	-8.20401	6.53165	0.65445	-0.07745	0.06382	0.04080	0.00081	-0.01111	2.85141	0.69048	-4.47423	0.13698	0.45913	0.04985	0.00762	-0.02990	0.00709	13.88165
229			2.28000	-2.41726	6.45137	8.89207	0.00779	0.00230	0.00259	-0.00004	-0.00020	-0.00003	111.86403	1.59163	-12.79434	-0.01713	-0.00008	-0.00002	-0.01713	-0.00008	-0.00002	28.22482	-3.74383	-0.62470	0.09081	0.06548	0.01646	0.00183	0.00038	0.00099	10.21768	-8.17988	6.63423	0.65734	-0.08166	0.06326	0.04364	0.00069	-0.01154	2.81775	0.73332	-4.54969	0.13472	0.45761	0.04953	0.00778	-0.03202	0.00609	13.87804
230			2.29000	-2.41655	6.49312	8.90614	0.00791	0.00233	0.00255	-0.00001	-0.00013	-0.00008	111.80121	1.59631	-12.79781	-0.01691	-0.00005	-0.00023	-0.01691	-0.00005	-0.00023	28.21155	-3.76323	-0.65453	0.09223	0.06339	0.01604	0.00180	0.00029	0.00098	10.19361	-8.15749	6.73768	0.66194	-0.08311	0.06392	0.04463	0.00039	-0.01127	2.78346	0.77750	-4.61112	0.13261	0.46095	0.05016	0.00775	-0.03273	0.00483	13.87339
231			2.30000	-2.41946	6.51161	8.93074	0.00798	0.00239	0.00262	0.00003	-0.00003	-0.00012	111.74024	1.60616	-12.79625	-0.01627	0.00000	-0.00050	-0.01627	0.00000	-0.00050	28.19855	-3.78137	-0.68387	0.09372	0.06238	0.01539	0.00181	0.00023	0.00087	10.16879	-8.13887	6.83418	0.66423	-0.08417	0.06470	0.04322	0.00005	-0.01019	2.74937	0.81995	-4.65591	0.13225	0.46315	0.05097	0.00753	-0.03076	0.00341	13.86761
232			2.31000	-2.42666	6.50429	8.95761	0.00799	0.00246	0.00279	0.00008	0.00008	-0.00011	111.68287	1.62205	-12.78717	-0.01494	0.00008	-0.00082	-0.01494	0.00008	-0.00082	28.18583	-3.79748	-0.70946	0.09473	0.06213	0.01453	0.00179	0.00028	0.00068	10.14444	-8.12491	6.91699	0.66670	-0.08472	0.06577	0.03910	-0.00026	-0.00844	2.71715	0.85721	-4.68407	0.12854	0.46265	0.05210	0.00668	-0.02598	0.00200	13.86104
233			2.32000	-2.43650	6.47466	8.97429	0.00795	0.00252	0.00297	0.00012	0.00016	-0.00004	111.63194	1.64339	-12.76972	-0.01275	0.00016	-0.00112	-0.01275	0.00016	-0.00112	28.17396	-3.81136	-0.72895	0.09515	0.06218	0.01362	0.00164	0.00040	0.00048	10.12236	-8.11637	6.98109	0.67016	-0.08377	0.06735	0.03228	-0.00058	-0.00624	2.68919	0.88631	-4.69685	0.12157	0.46283	0.05362	0.00519	-0.01929	0.00071	13.85467
234			2.33000	-2.44491	6.42993	8.96805	0.00789	0.00254	0.00309	0.00009	0.00021	0.00011	111.59071	1.66790	-12.74565	-0.00969	0.00023	-0.00128	-0.00969	0.00023	-0.00128	28.16392	-3.82291	-0.74155	0.09537	0.06213	0.01298	0.00134	0.00051	0.00030	10.10435	-8.11410	7.02392	0.67188	-0.08416	0.06808	0.02333	-0.00099	-0.00373	2.66803	0.90562	-4.69701	0.11711	0.45986	0.05450	0.00345	-0.01157	-0.00032	13.85001
235			2.34000	-2.44523	6.38132	8.93013	0.00784	0.00249	0.00309	-0.00002	0.00020	0.00028	111.56233	1.69243	-12.71863	-0.00591	0.00025	-0.00124	-0.00591	0.00025	-0.00124	28.15665	-3.83200	-0.74773	0.09563	0.06167	0.01282	0.00090	0.00056	0.00015	10.09173	-8.11861	7.04593	0.67420	-0.08319	0.06875	0.01323	-0.00142	-0.00141	2.65557	0.91479	-4.68873	0.11219	0.45673	0.05531	0.00141	-0.00420	-0.00093	13.84857
236			2.35000	-2.43027	6.34270	8.85906	0.00782	0.00241	0.00303	-0.00021	0.00013	0.00044	111.54902	1.71411	-12.69317	-0.00162	0.00021	-0.00102	-0.00162	0.00021	-0.00102	28.15272	-3.83841	-0.74858	0.09595	0.06107	0.01299	0.00034	0.00050	0.00003	10.08566	-8.12927	7.05082	0.67145	-0.08218	0.06880	0.00257	-0.00175	0.00031	2.65391	0.91524	-4.67728	0.11222	0.45393	0.05550	-0.00094	0.00184	-0.00105	13.85209
237			2.36000	-2.39572	6.32499	8.76039	0.00783	0.00236	0.00297	-0.00043	0.00004	0.00055	111.55182	1.73058	-12.67385	0.00274	0.00013	-0.00067	0.00274	0.00013	-0.00067	28.15275	-3.84157	-0.74583	0.09612	0.06095	0.01306	-0.00035	0.00028	-0.00005	10.08723	-8.14361	7.04508	0.66949	-0.08193	0.06872	-0.00803	-0.00180	0.00116	2.66554	0.90915	-4.66732	0.11243	0.44912	0.05563	-0.00380	0.00616	-0.00082	13.86295
238			2.37000	-2.34337	6.33217	8.64611	0.00780	0.00240	0.00301	-0.00060	-0.00006	0.00058	111.56990	1.73941	-12.66473	0.00658	0.00002	-0.00021	0.00658	0.00002	-0.00021	28.15731	-3.84112	-0.74243	0.09650	0.06253	0.01292	-0.00114	-0.00006	-0.00006	10.09730	-8.15745	7.03606	0.66823	-0.08079	0.06887	-0.01782	-0.00143	0.00122	2.69293	0.89877	-4.66121	0.11239	0.44729	0.05569	-0.00698	0.00882	-0.00055	13.88363
239			2.38000	-2.28370	6.36172	8.53812	0.00772	0.00254	0.00319	-0.00059	-0.00015	0.00049	111.60042	1.73909	-12.66764	0.00938	-0.00010	0.00033	0.00938	-0.00010	0.00033	28.16659	-3.83790	-0.74134	0.09749	0.06629	0.01255	-0.00192	-0.00037	-0.00002	10.11543	-8.16720	7.02850	0.66644	-0.07977	0.06960	-0.02565	-0.00084	0.00090	2.73692	0.88605	-4.65699	0.11424	0.44836	0.05607	-0.01023	0.00976	-0.00066	13.91593
240			2.39000	-2.23677	6.40654	8.47033	0.00760	0.00271	0.00341	-0.00035	-0.00022	0.00019	111.63902	1.73016	-12.68104	0.01088	-0.00020	0.00085	0.01088	-0.00020	0.00085	28.17982	-3.83450	-0.74358	0.09921	0.07049	0.01207	-0.00185	-0.00060	0.00008	10.13960	-8.17192	7.02341	0.66339	-0.08068	0.06957	-0.03062	-0.00030	0.00058	2.79576	0.87319	-4.64888	0.11920	0.44747	0.05576	-0.01325	0.00862	-0.00128	13.95978
241			2.40000	-2.22440	6.45770	8.47668	0.00756	0.00281	0.00352	0.00005	-0.00025	-0.00029	111.68081	1.71489	-12.70047	0.01110	-0.00024	0.00118	0.01110	-0.00024	0.00118	28.19512	-3.83372	-0.74821	0.10148	0.07248	0.01197	-0.00273	-0.00016	0.00010	10.16709	-8.17301	7.01983	0.66257	-0.08167	0.06901	-0.03266	0.00001	0.00040	2.86467	0.86270	-4.63188	0.12214	0.44555	0.05492	-0.01474	0.00571	-0.00202	14.01229
242			2.41000	-2.25609	6.50682	8.56886	0.00764	0.00278	0.00343	0.00047	-0.00024	-0.00072	111.72137	1.69629	-12.72085	0.01021	-0.00020	0.00119	0.01021	-0.00020	0.00119	28.21003	-3.83697	-0.75366	0.10417	0.07110	0.01264	-0.00249	0.00028	0.00015	10.19515	-8.17297	7.01676	0.66300	-0.08221	0.06886	-0.03187	-0.00002	0.00034	2.93464	0.85640	-4.60748	0.12449	0.44501	0.05443	-0.01384	0.00242	-0.00214	14.06643
243			2.42000	-2.32224	6.54644	8.72420	0.00780	0.00268	0.00324	0.00073	-0.00018	-0.00092	111.75702	1.67766	-12.73803	0.00846	-0.00012	0.00095	0.00846	-0.00012	0.00095	28.22186	-3.84412	-0.75809	0.10656	0.06772	0.01376	-0.00180	0.00074	0.00016	10.22138	-8.17431	7.01422	0.66039	-0.08274	0.06833	-0.02859	-0.00036	0.00023	2.99272	0.85419	-4.58714	0.13098	0.44561	0.05372	-0.01052	0.00019	-0.00097	14.11130
244			2.43000	-2.40152	6.56907	8.89778	0.00793	0.00258	0.00306	0.00080	-0.00008	-0.00085	111.78509	1.66206	-12.74940	0.00617	-0.00004	0.00061	0.00617	-0.00004	0.00061	28.22895	-3.85441	-0.75974	0.10771	0.06438	0.01467	-0.00083	0.00114	0.00013	10.24434	-8.17858	7.01388	0.65914	-0.08511	0.06663	-0.02369	-0.00086	-0.00020	3.02701	0.85486	-4.58681	0.13609	0.44559	0.05205	-0.00473	-0.00067	0.00146	14.13716
245			2.44000	-2.47419	6.56930	9.04739	0.00799	0.00249	0.00292	0.00068	0.00002	-0.00064	111.80402	1.65159	-12.75367	0.00369	0.00003	0.00028	0.00369	0.00003	0.00028	28.23068	-3.86685	-0.75758	0.10745	0.06196	0.01514	0.00018	0.00145	0.00007	10.26337	-8.18511	7.01978	0.66125	-0.08569	0.06601	-0.01720	-0.00120	-0.00120	3.03209	0.85761	-4.61910	0.13801	0.44940	0.05144	0.00189	-0.00103	0.00453	14.13976
246			2.45000	-2.52821	6.54811	9.14995	0.00798	0.00241	0.00280	0.00047	0.00011	-0.00038	111.81349	1.64710	-12.75116	0.00122	0.00007	0.00000	0.00122	0.00007	0.00000	28.22753	-3.88057	-0.75166	0.10634	0.06038	0.01534	0.00107	0.00165	0.00001	10.27752	-8.19071	7.03756	0.66542	-0.08563	0.06658	-0.00810	-0.00110	-0.00299	3.00977	0.86282	-4.68747	0.13812	0.45438	0.05213	0.00752	-0.00226	0.00760	14.12183
247			2.46000	-2.55883	6.51199	9.20198	0.00794	0.00234	0.00270	0.00022	0.00015	-0.00015	111.81368	1.64792	-12.74492	-0.00118	0.00006	-0.00016	-0.00118	0.00006	-0.00016	28.22016	-3.89472	-0.74328	0.10490	0.05950	0.01537	0.00180	0.00170	-0.00002	10.28499	-8.19041	7.07366	0.67021	-0.08735	0.06697	0.00451	-0.00043	-0.00560	2.96720	0.87207	-4.78567	0.13759	0.45626	0.05297	0.01135	-0.00525	0.01003	14.09158
248			2.47000	-2.56670	6.46971	9.21217	0.00786	0.00229	0.00265	-0.00001	0.00016	0.00001	111.80472	1.65217	-12.74010	-0.00353	-0.00000	-0.00018	-0.00353	-0.00000	-0.00018	28.20904	-3.90855	-0.73458	0.10326	0.05958	0.01525	0.00238	0.00159	-0.00001	10.28351	-8.17921	7.13377	0.67487	-0.08970	0.06732	0.02038	0.00084	-0.00890	2.91195	0.88721	-4.90350	0.13658	0.45709	0.05390	0.01368	-0.00978	0.01178	14.05806
249			2.48000	-2.55617	6.43195	9.19444	0.00773	0.00228	0.00269	-0.00018	0.00012	0.00011	111.78658	1.65720	-12.74169	-0.00588	-0.00011	-0.00007	-0.00588	-0.00011	-0.00007	28.19477	-3.92135	-0.72829	0.10153	0.06093	0.01502	0.00280	0.00131	0.00006	10.27151	-8.15275	7.22234	0.67810	-0.09096	0.06794	0.03840	0.00271	-0.01287	2.84855	0.90927	-5.03466	0.13508	0.45769	0.05510	0.01524	-0.01489	0.01332	14.02731
250			2.49000	-2.53440	6.40952	9.16388	0.00759	0.00232	0.00280	-0.00025	0.00005	0.00014	111.75919	1.66092	-12.75229	-0.00819	-0.00023	0.00012	-0.00819	-0.00023	0.00012	28.17796	-3.93234	-0.72675	0.09988	0.06346	0.01464	0.00312	0.00089	0.00015	10.24829	-8.10696	7.34335	0.67785	-0.09406	0.06697	0.05744	0.00525	-0.01703	2.77830	0.93821	-5.17842	0.13428	0.45361	0.05494	0.01669	-0.01929	0.01464	14.00186
251			2.50000	-2.51134	6.41010	9.13765	0.00746	0.00241	0.00296	-0.00022	-0.00006	0.00008	111.72288	1.66234	-12.77149	-0.01039	-0.00035	0.00035	-0.01039	-0.00035	0.00035	28.15883	-3.94104	-0.73114	0.09839	0.06625	0.01413	0.00340	0.00036	0.00025	10.21356	-8.03801	7.50056	0.67594	-0.10037	0.06471	0.07664	0.00860	-0.02104	2.70117	0.97275	-5.33727	0.13287	0.44592	0.05356	0.01803	-0.02238	0.01584	13.98212
252			2.51000	-2.49741	6.43715	9.13415	0.00739	0.00248	0.00306	-0.00011	-0.00017	-0.00006	111.67834	1.66119	-12.79702	-0.01244	-0.00042	0.00054	-0.01244	-0.00042	0.00054	28.13732	-3.94744	-0.74172	0.09733	0.06800	0.01392	0.00375	-0.00017	0.00035	10.16758	-7.94430	7.69614	0.67087	-0.11005	0.06183	0.09439	0.01265	-0.02452	2.61711	1.01163	-5.51426	0.13214	0.43766	0.05140	0.01939	-0.02443	0.01685	13.96739
253			2.52000	-2.49758	6.48744	9.16202	0.00748	0.00250	0.00302	0.00001	-0.00025	-0.00019	111.62635	1.65773	-12.82588	-0.01431	-0.00043	0.00063	-0.01431	-0.00043	0.00063	28.11281	-3.95216	-0.75798	0.09735	0.06793	0.01443	0.00425	-0.00057	0.00046	10.11138	-7.82816	7.92865	0.66808	-0.11664	0.06053	0.10966	0.01615	-0.02790	2.52642	1.05379	-5.70970	0.12966	0.43680	0.05030	0.02037	-0.02633	0.01796	13.95585
254			2.53000	-2.50830	6.54853	9.21203	0.00766	0.00249	0.00290	0.00009	-0.00026	-0.00025	111.56783	1.65292	-12.85485	-0.01593	-0.00038	0.00060	-0.01593	-0.00038	0.00060	28.08475	-3.95616	-0.77866	0.09812	0.06687	0.01535	0.00483	-0.00079	0.00057	10.04702	-7.69545	8.19292	0.66604	-0.12367	0.06061	0.12088	0.01892	-0.03100	2.42964	1.09869	-5.92008	0.13125	0.43862	0.05046	0.02187	-0.02810	0.01905	13.94508
255			2.54000	-2.52229	6.60345	9.26530	0.00784	0.00248	0.00281	0.00010	-0.00020	-0.00022	111.50392	1.64815	-12.88114	-0.01721	-0.00032	0.00049	-0.01721	-0.00032	0.00049	28.05336	-3.96045	-0.80222	0.09891	0.06592	0.01621	0.00532	-0.00084	0.00067	9.97717	-7.55327	8.48020	0.66359	-0.13313	0.06070	0.12698	0.02125	-0.03299	2.32723	1.14548	-6.13882	0.13178	0.43665	0.05066	0.02308	-0.02902	0.01954	13.93296
256			2.55000	-2.53341	6.63919	9.30482	0.00795	0.00246	0.00274	0.00006	-0.00010	-0.00012	111.43639	1.64461	-12.90293	-0.01797	-0.00025	0.00035	-0.01797	-0.00025	0.00035	28.01979	-3.96553	-0.82729	0.09937	0.06536	0.01691	0.00552	-0.00082	0.00074	9.90482	-7.40742	8.77964	0.66040	-0.14014	0.06099	0.12778	0.02267	-0.03392	2.22016	1.19273	-6.35872	0.12912	0.43288	0.05099	0.02344	-0.02854	0.01956	13.91835
257			2.56000	-2.53693	6.64939	9.31736	0.00800	0.00243	0.00269	-0.00002	0.00002	0.00003	111.36756	1.64310	-12.91949	-0.01805	-0.00019	0.00020	-0.01805	-0.00019	0.00020	27.98622	-3.97124	-0.85318	0.09951	0.06522	0.01756	0.00534	-0.00081	0.00079	9.83292	-7.26104	9.08122	0.65704	-0.14633	0.06146	0.12406	0.02392	-0.03402	2.11015	1.23801	-6.57519	0.12577	0.42536	0.05164	0.02314	-0.02595	0.01947	13.90193
258			2.57000	-2.52905	6.63249	9.29262	0.00803	0.00238	0.00264	-0.00013	0.00013	0.00021	111.30016	1.64406	-12.93112	-0.01738	-0.00013	0.00006	-0.01738	-0.00013	0.00006	27.95471	-3.97712	-0.87970	0.09977	0.06541	0.01819	0.00484	-0.00082	0.00084	9.76403	-7.11447	9.37751	0.65343	-0.15142	0.06228	0.11670	0.02536	-0.03367	2.00008	1.27849	-6.78806	0.12324	0.41698	0.05269	0.02224	-0.02145	0.01965	13.88555
259			2.58000	-2.50695	6.58996	9.22405	0.00804	0.00233	0.00258	-0.00027	0.00023	0.00039	111.23698	1.64691	-12.93837	-0.01601	-0.00009	-0.00003	-0.01601	-0.00009	-0.00003	27.92688	-3.98338	-0.90673	0.10043	0.06592	0.01880	0.00419	-0.00073	0.00089	9.70042	-6.96681	9.66362	0.65165	-0.15430	0.06403	0.10683	0.02677	-0.03330	1.89386	1.31183	-7.00037	0.11863	0.41077	0.05452	0.02014	-0.01590	0.02041	13.87191
260			2.59000	-2.46951	6.52592	9.11265	0.00803	0.00229	0.00257	-0.00042	0.00030	0.00056	111.18043	1.65025	-12.94236	-0.01410	-0.00005	-0.00005	-0.01410	-0.00005	-0.00005	27.90319	-3.99118	-0.93363	0.10120	0.06682	0.01909	0.00347	-0.00047	0.00092	9.64391	-6.81807	9.93549	0.65304	-0.15857	0.06625	0.09552	0.02840	-0.03256	1.79581	1.33698	-7.21542	0.11137	0.40344	0.05674	0.01693	-0.01020	0.02146	13.86300
261			2.60000	-2.41842	6.44847	8.96858	0.00792	0.00230	0.00267	-0.00052	0.00034	0.00068	111.13214	1.65232	-12.94452	-0.01181	-0.00003	0.00000	-0.01181	-0.00003	0.00000	27.88391	-4.00217	-0.95938	0.10149	0.06866	0.01867	0.00275	0.00001	0.00091	9.59514	-6.67011	10.18810	0.65323	-0.16323	0.06743	0.08355	0.02965	-0.03053	1.70961	1.35437	-7.43269	0.10729	0.39720	0.05795	0.01387	-0.00540	0.02180	13.86046
262			2.61000	-2.36034	6.37056	8.81251	0.00770	0.00237	0.00289	-0.00053	0.00031	0.00072	111.09303	1.65161	-12.94636	-0.00923	-0.00002	0.00013	-0.00923	-0.00002	0.00013	27.86869	-4.01729	-0.98291	0.10113	0.07150	0.01743	0.00212	0.00064	0.00083	9.55319	-6.52633	10.41562	0.65472	-0.16769	0.06832	0.07258	0.03000	-0.02767	1.63749	1.36542	-7.64597	0.10394	0.39281	0.05882	0.01083	-0.00214	0.02126	13.86503
263			2.62000	-2.30728	6.30989	8.67665	0.00744	0.00247	0.00315	-0.00042	0.00021	0.00059	111.06396	1.64745	-12.94920	-0.00642	-0.00002	0.00030	-0.00642	-0.00002	0.00030	27.85683	-4.03671	-1.00301	0.10036	0.07438	0.01598	0.00167	0.00136	0.00072	9.51666	-6.39093	10.61444	0.65950	-0.17054	0.06936	0.06354	0.02898	-0.02449	1.58033	1.37248	-7.84656	0.09970	0.38965	0.05986	0.00794	-0.00082	0.01991	13.87675
264			2.63000	-2.27172	6.28299	8.59385	0.00730	0.00251	0.00327	-0.00024	0.00004	0.00028	111.04553	1.64005	-12.95330	-0.00364	-0.00002	0.00046	-0.00364	-0.00002	0.00046	27.84705	-4.05999	-1.01886	0.09985	0.07531	0.01525	0.00149	0.00206	0.00064	9.48398	-6.26736	10.78486	0.66408	-0.17150	0.06956	0.05661	0.02676	-0.02117	1.53715	1.37835	-8.02700	0.09966	0.38659	0.06031	0.00582	-0.00135	0.01776	13.89439
265			2.64000	-2.25808	6.29587	8.57842	0.00736	0.00247	0.00318	-0.00010	-0.00012	-0.00006	111.03687	1.63014	-12.95828	-0.00128	-0.00002	0.00055	-0.00128	-0.00002	0.00055	27.83779	-4.08677	-1.03077	0.09980	0.07335	0.01561	0.00154	0.00252	0.00062	9.45360	-6.15707	10.93092	0.66876	-0.17181	0.06948	0.05207	0.02405	-0.01837	1.50528	1.38555	-8.18383	0.10175	0.38325	0.06061	0.00434	-0.00315	0.01541	13.91569
266			2.65000	-2.25944	6.33925	8.61760	0.00753	0.00241	0.00301	-0.00003	-0.00021	-0.00027	111.03575	1.61841	-12.96391	0.00033	-0.00002	0.00059	0.00033	-0.00002	0.00059	27.82786	-4.11598	-1.04046	0.09968	0.06986	0.01620	0.00172	0.00258	0.00064	9.42421	-6.05939	11.05890	0.67398	-0.17224	0.06962	0.04943	0.02142	-0.01641	1.48129	1.39544	-8.31802	0.10302	0.37877	0.06118	0.00333	-0.00538	0.01341	13.93806
267			2.66000	-2.26591	6.39390	8.68394	0.00763	0.00244	0.00298	0.00002	-0.00023	-0.00035	111.03897	1.60501	-12.97053	0.00104	-0.00003	0.00065	0.00104	-0.00003	0.00065	27.81651	-4.14537	-1.05118	0.09888	0.06752	0.01596	0.00194	0.00218	0.00068	9.39542	-5.97224	11.17547	0.68112	-0.17350	0.06937	0.04740	0.01925	-0.01515	1.46214	1.40834	-8.43460	0.09834	0.37378	0.06114	0.00254	-0.00730	0.01192	13.95896
268			2.67000	-2.27743	6.44214	8.75892	0.00757	0.00255	0.00314	0.00015	-0.00020	-0.00043	111.04324	1.59035	-12.97885	0.00095	-0.00006	0.00070	0.00095	-0.00006	0.00070	27.80355	-4.17151	-1.06639	0.09821	0.06804	0.01497	0.00214	0.00143	0.00069	9.36814	-5.89313	11.28624	0.68817	-0.17273	0.06976	0.04473	0.01732	-0.01460	1.44617	1.42350	-8.54082	0.09078	0.37346	0.06144	0.00193	-0.00846	0.01124	13.97677
269			2.68000	-2.30609	6.47679	8.84494	0.00747	0.00264	0.00328	0.00042	-0.00015	-0.00054	111.04581	1.57712	-12.98897	0.00031	-0.00010	0.00057	0.00031	-0.00010	0.00057	27.78903	-4.19117	-1.08648	0.09916	0.06994	0.01449	0.00238	0.00058	0.00063	9.34347	-5.81983	11.39462	0.69488	-0.17149	0.07008	0.04117	0.01581	-0.01434	1.43257	1.43958	-8.64363	0.08421	0.37512	0.06159	0.00149	-0.00849	0.01117	13.99091
270			2.69000	-2.36316	6.49980	8.95244	0.00751	0.00256	0.00312	0.00073	-0.00011	-0.00063	111.04507	1.57108	-12.99904	-0.00056	-0.00014	0.00011	-0.00056	-0.00014	0.00011	27.77314	-4.20326	-1.10652	0.10160	0.06961	0.01555	0.00266	-0.00003	0.00050	9.32209	-5.75085	11.50157	0.69801	-0.17169	0.07006	0.03662	0.01470	-0.01394	1.42070	1.45462	-8.74792	0.08169	0.37502	0.06155	0.00120	-0.00718	0.01136	14.00167
271			2.70000	-2.44402	6.51547	9.07897	0.00773	0.00231	0.00265	0.00092	-0.00007	-0.00057	111.04095	1.57870	-13.00726	-0.00130	-0.00018	-0.00048	-0.00130	-0.00018	-0.00048	27.75657	-4.20796	-1.11949	0.10445	0.06584	0.01786	0.00289	-0.00024	0.00020	9.30441	-5.68612	11.60472	0.70170	-0.17006	0.06997	0.03112	0.01341	-0.01304	1.41033	1.46676	-8.85454	0.07935	0.37514	0.06148	0.00092	-0.00478	0.01137	14.00979
272			2.71000	-2.52748	6.52610	9.20400	0.00799	0.00206	0.00216	0.00084	-0.00004	-0.00042	111.03480	1.60496	-13.01343	-0.00164	-0.00023	-0.00093	-0.00164	-0.00023	-0.00093	27.74049	-4.20545	-1.11968	0.10663	0.06085	0.02003	0.00299	-0.00023	-0.00034	9.29082	-5.62712	11.69868	0.70447	-0.16811	0.06922	0.02469	0.01177	-0.01129	1.40200	1.47443	-8.95942	0.07785	0.37362	0.06086	0.00059	-0.00172	0.01068	14.01644
273			2.72000	-2.59007	6.53044	9.30289	0.00818	0.00192	0.00187	0.00052	-0.00001	-0.00025	111.02835	1.65240	-13.01937	-0.00150	-0.00030	-0.00124	-0.00150	-0.00030	-0.00124	27.72558	-4.19499	-1.10400	0.10772	0.05689	0.02110	0.00298	-0.00021	-0.00103	9.28117	-5.57677	11.77702	0.70583	-0.16646	0.06838	0.01828	0.00954	-0.00884	1.39645	1.47696	-9.05543	0.07673	0.37010	0.06028	0.00025	0.00119	0.00927	14.02295
274			2.73000	-2.61744	6.52447	9.35912	0.00827	0.00189	0.00179	0.00005	0.00004	-0.00009	111.02328	1.72064	-13.02801	-0.00092	-0.00040	-0.00150	-0.00092	-0.00040	-0.00150	27.71232	-4.17563	-1.07192	0.10752	0.05406	0.02105	0.00291	-0.00027	-0.00166	9.27441	-5.53843	11.83494	0.70716	-0.16431	0.06760	0.01334	0.00668	-0.00601	1.39379	1.47504	-9.13573	0.07571	0.36715	0.05979	-0.00000	0.00320	0.00732	14.03074
275			2.74000	-2.60321	6.50310	9.36201	0.00828	0.00192	0.00183	-0.00049	0.00011	0.00009	111.02088	1.80534	-13.04115	-0.00007	-0.00049	-0.00167	-0.00007	-0.00049	-0.00167	27.70017	-4.14789	-1.02627	0.10579	0.05146	0.02016	0.00285	-0.00038	-0.00201	9.26860	-5.51438	11.87057	0.70930	-0.16395	0.06670	0.01086	0.00352	-0.00312	1.39284	1.47039	-9.19599	0.07437	0.36445	0.05916	-0.00002	0.00406	0.00508	14.03988
276			2.75000	-2.54354	6.46155	9.29953	0.00824	0.00196	0.00195	-0.00104	0.00020	0.00034	111.02179	1.89698	-13.05822	0.00079	-0.00055	-0.00171	0.00079	-0.00055	-0.00171	27.68850	-4.11498	-0.97433	0.10350	0.04922	0.01895	0.00283	-0.00052	-0.00199	9.26161	-5.50553	11.88413	0.71233	-0.16433	0.06593	0.01038	0.00017	-0.00038	1.39152	1.46466	-9.23439	0.07160	0.36214	0.05860	0.00021	0.00400	0.00283	14.04975
277			2.76000	-2.43570	6.39585	9.15849	0.00814	0.00202	0.00211	-0.00157	0.00030	0.00066	111.02561	1.98394	-13.07660	0.00146	-0.00055	-0.00163	0.00146	-0.00055	-0.00163	27.67615	-4.08135	-0.92506	0.10165	0.04816	0.01759	0.00285	-0.00066	-0.00168	9.25251	-5.51213	11.87693	0.71616	-0.16298	0.06573	0.01027	-0.00332	0.00216	1.38809	1.45909	-9.25169	0.06781	0.36190	0.05853	0.00054	0.00335	0.00080	14.05877
278			2.77000	-2.28170	6.30464	8.93371	0.00794	0.00211	0.00237	-0.00198	0.00041	0.00105	111.03162	2.05750	-13.09304	0.00184	-0.00050	-0.00151	0.00184	-0.00050	-0.00151	27.66272	-4.05038	-0.88471	0.10033	0.04944	0.01596	0.00287	-0.00083	-0.00124	9.24194	-5.53464	11.85065	0.71860	-0.16036	0.06582	0.00914	-0.00689	0.00450	1.38191	1.45445	-9.25036	0.06533	0.36405	0.05875	0.00091	0.00245	-0.00090	14.06600
279			2.78000	-2.09342	6.19193	8.63915	0.00760	0.00225	0.00275	-0.00213	0.00050	0.00147	111.03859	2.11470	-13.10544	0.00192	-0.00042	-0.00140	0.00192	-0.00042	-0.00140	27.64831	-4.02291	-0.85493	0.09884	0.05323	0.01382	0.00280	-0.00104	-0.00082	9.23118	-5.57330	11.80711	0.72142	-0.15563	0.06595	0.00683	-0.01020	0.00663	1.37264	1.45095	-9.23425	0.06407	0.36734	0.05909	0.00129	0.00159	-0.00221	14.07083
280			2.79000	-1.89299	6.06980	8.31047	0.00721	0.00243	0.00322	-0.00200	0.00055	0.00177	111.04562	2.15596	-13.11325	0.00180	-0.00033	-0.00120	0.00180	-0.00033	-0.00120	27.63371	-3.99897	-0.83480	0.09720	0.05879	0.01136	0.00259	-0.00128	-0.00049	9.22115	-5.62723	11.74852	0.72295	-0.15306	0.06508	0.00367	-0.01318	0.00836	1.35998	1.44847	-9.20754	0.06360	0.36660	0.05861	0.00165	0.00086	-0.00309	14.07308
281			2.80000	-1.70758	5.95568	7.99666	0.00684	0.00263	0.00372	-0.00162	0.00051	0.00180	111.05206	2.18298	-13.11821	0.00158	-0.00025	-0.00089	0.00158	-0.00025	-0.00089	27.61998	-3.97798	-0.82293	0.09602	0.06517	0.00898	0.00227	-0.00155	-0.00026	9.21259	-5.69427	11.67706	0.72519	-0.15233	0.06448	-0.00032	-0.01566	0.00983	1.34448	1.44681	-9.17391	0.06063	0.36350	0.05838	0.00180	0.00029	-0.00368	14.07333
282			2.81000	-1.56385	5.86609	7.74677	0.00657	0.00283	0.00417	-0.00105	0.00038	0.00142	111.05765	2.19871	-13.12305	0.00135	-0.00022	-0.00053	0.00135	-0.00022	-0.00053	27.60783	-3.95920	-0.81744	0.09567	0.07140	0.00707	0.00186	-0.00177	-0.00014	9.20632	-5.77146	11.59418	0.72545	-0.15162	0.06441	-0.00532	-0.01742	0.01121	1.32771	1.44585	-9.13528	0.05780	0.36223	0.05861	0.00175	-0.00039	-0.00419	14.07234
283			2.82000	-1.48390	5.81246	7.59986	0.00642	0.00298	0.00449	-0.00037	0.00018	0.00064	111.06233	2.20771	-13.12978	0.00107	-0.00025	-0.00029	0.00107	-0.00025	-0.00029	27.59815	-3.94211	-0.81556	0.09615	0.07628	0.00595	0.00139	-0.00184	-0.00009	9.20319	-5.85616	11.50033	0.72610	-0.15165	0.06493	-0.01112	-0.01869	0.01261	1.31189	1.44615	-9.09192	0.05292	0.36391	0.05920	0.00145	-0.00169	-0.00476	14.07159
284			2.83000	-1.48144	5.80067	7.57941	0.00641	0.00304	0.00459	0.00036	-0.00006	-0.00036	111.06557	2.21484	-13.13870	0.00064	-0.00029	-0.00025	0.00064	-0.00029	-0.00025	27.59145	-3.92637	-0.81446	0.09749	0.07864	0.00595	0.00089	-0.00172	-0.00009	9.20363	-5.94643	11.39605	0.72908	-0.14877	0.06622	-0.01720	-0.01906	0.01396	1.29855	1.44906	-9.04310	0.04960	0.37085	0.06052	0.00111	-0.00377	-0.00542	14.07214
285			2.84000	-1.55761	5.83112	7.68952	0.00657	0.00297	0.00443	0.00106	-0.00028	-0.00127	111.06668	2.22363	-13.14890	0.00002	-0.00032	-0.00037	0.00002	-0.00032	-0.00037	27.58790	-3.91199	-0.81205	0.09958	0.07775	0.00721	0.00038	-0.00145	-0.00012	9.20781	-6.03973	11.28420	0.73016	-0.14421	0.06736	-0.02290	-0.01857	0.01477	1.28891	1.45546	-8.98908	0.04991	0.37732	0.06191	0.00075	-0.00619	-0.00600	14.07502
286			2.85000	-1.69973	5.89798	7.91137	0.00688	0.00279	0.00402	0.00164	-0.00042	-0.00178	111.06496	2.23557	-13.15908	-0.00086	-0.00031	-0.00047	-0.00086	-0.00031	-0.00047	27.58752	-3.89869	-0.80763	0.10224	0.07357	0.00962	-0.00006	-0.00117	-0.00017	9.21583	-6.13231	11.17048	0.72984	-0.14134	0.06758	-0.02773	-0.01761	0.01457	1.28425	1.46536	-8.93161	0.05161	0.37936	0.06253	0.00029	-0.00848	-0.00625	14.08166
287			2.86000	-1.88304	5.98866	8.20381	0.00730	0.00252	0.00342	0.00200	-0.00046	-0.00176	111.05911	2.24984	-13.16870	-0.00215	-0.00028	-0.00044	-0.00215	-0.00028	-0.00044	27.58927	-3.88626	-0.80226	0.10517	0.06716	0.01272	-0.00029	-0.00098	-0.00022	9.22762	-6.22021	11.06186	0.73141	-0.13864	0.06784	-0.03134	-0.01607	0.01362	1.28551	1.47851	-8.87389	0.05120	0.38049	0.06308	-0.00024	-0.01055	-0.00618	14.09284
288			2.87000	-2.07578	6.08579	8.51295	0.00772	0.00227	0.00283	0.00204	-0.00040	-0.00142	111.04739	2.26389	-13.17789	-0.00381	-0.00022	-0.00031	-0.00381	-0.00022	-0.00031	27.59136	-3.87473	-0.79786	0.10786	0.06079	0.01559	-0.00023	-0.00086	-0.00022	9.24254	-6.30027	10.96352	0.73238	-0.13744	0.06782	-0.03353	-0.01426	0.01211	1.29256	1.49459	-8.81855	0.05060	0.38227	0.06315	-0.00075	-0.01247	-0.00587	14.10863
289			2.88000	-2.24850	6.17185	8.79019	0.00798	0.00213	0.00244	0.00177	-0.00031	-0.00103	111.02892	2.27518	-13.18675	-0.00558	-0.00018	-0.00018	-0.00558	-0.00018	-0.00018	27.59218	-3.86452	-0.79556	0.10971	0.05669	0.01738	0.00012	-0.00077	-0.00018	9.25992	-6.37043	10.87789	0.73406	-0.13770	0.06735	-0.03507	-0.01236	0.01037	1.30531	1.51348	-8.76649	0.05059	0.38545	0.06261	-0.00129	-0.01437	-0.00553	14.12870
290			2.89000	-2.38342	6.23515	9.00755	0.00806	0.00210	0.00230	0.00132	-0.00021	-0.00073	111.00384	2.28281	-13.19476	-0.00723	-0.00014	-0.00009	-0.00723	-0.00014	-0.00009	27.59033	-3.85557	-0.79483	0.11042	0.05543	0.01784	0.00069	-0.00072	-0.00014	9.27971	-6.43017	10.80497	0.73311	-0.13657	0.06717	-0.03661	-0.01033	0.00878	1.32450	1.53500	-8.71640	0.05439	0.39218	0.06228	-0.00203	-0.01609	-0.00543	14.15265
291			2.90000	-2.47580	6.27318	9.15912	0.00800	0.00215	0.00234	0.00084	-0.00012	-0.00049	110.97302	2.28742	-13.20134	-0.00868	-0.00010	-0.00005	-0.00868	-0.00010	-0.00005	27.58510	-3.84724	-0.79441	0.11034	0.05631	0.01747	0.00138	-0.00066	-0.00014	9.30207	-6.48012	10.74317	0.73107	-0.13614	0.06643	-0.03815	-0.00850	0.00745	1.35085	1.55817	-8.66550	0.05967	0.39843	0.06139	-0.00291	-0.01688	-0.00565	14.18018
292			2.91000	-2.53006	6.28986	9.25209	0.00790	0.00223	0.00246	0.00044	-0.00004	-0.00030	110.93697	2.29064	-13.20603	-0.00996	-0.00007	-0.00006	-0.00996	-0.00007	-0.00006	27.57615	-3.83933	-0.79271	0.11007	0.05834	0.01685	0.00209	-0.00052	-0.00019	9.32643	-6.52158	10.68898	0.72990	-0.13553	0.06573	-0.03862	-0.00686	0.00662	1.38330	1.58104	-8.60985	0.06284	0.40368	0.06046	-0.00351	-0.01617	-0.00624	14.21066
293			2.92000	-2.55534	6.28946	9.29869	0.00783	0.00231	0.00259	0.00018	0.00003	-0.00014	110.89610	2.29450	-13.20851	-0.01116	-0.00004	-0.00016	-0.01116	-0.00004	-0.00016	27.56364	-3.83234	-0.78797	0.10995	0.06071	0.01634	0.00275	-0.00020	-0.00026	9.35076	-6.55603	10.63795	0.73075	-0.13390	0.06590	-0.03673	-0.00536	0.00631	1.41810	1.60119	-8.54615	0.06318	0.40776	0.06041	-0.00343	-0.01368	-0.00697	14.24251
294			2.93000	-2.56240	6.27308	9.31240	0.00781	0.00240	0.00270	0.00003	0.00011	-0.00002	110.85065	2.30126	-13.20795	-0.01229	-0.00002	-0.00035	-0.01229	-0.00002	-0.00035	27.54833	-3.82753	-0.77819	0.10996	0.06298	0.01604	0.00330	0.00036	-0.00036	9.37244	-6.58464	10.58755	0.72882	-0.13237	0.06553	-0.03182	-0.00409	0.00609	1.44916	1.61621	-8.47664	0.06425	0.41007	0.05994	-0.00260	-0.00926	-0.00699	14.27266
295			2.94000	-2.56061	6.23846	9.30566	0.00783	0.00247	0.00279	-0.00002	0.00020	0.00005	110.80141	2.31314	-13.20357	-0.01327	0.00002	-0.00062	-0.01327	0.00002	-0.00062	27.53094	-3.82611	-0.76200	0.11002	0.06489	0.01591	0.00371	0.00111	-0.00047	9.38934	-6.60830	10.53806	0.72629	-0.13280	0.06486	-0.02468	-0.00320	0.00575	1.46829	1.62370	-8.41191	0.06569	0.40990	0.05934	-0.00085	-0.00302	-0.00564	14.29575
296			2.95000	-2.55717	6.18204	9.28909	0.00786	0.00252	0.00287	-0.00000	0.00030	0.00007	110.74939	2.33117	-13.19457	-0.01404	0.00006	-0.00093	-0.01404	0.00006	-0.00093	27.51247	-3.82919	-0.73913	0.11004	0.06640	0.01587	0.00392	0.00197	-0.00056	9.40031	-6.62842	10.49127	0.72347	-0.13335	0.06449	-0.01646	-0.00275	0.00531	1.46700	1.62187	-8.36759	0.06743	0.40930	0.05920	0.00164	0.00402	-0.00305	14.30566
297			2.96000	-2.55619	6.10249	9.27098	0.00783	0.00254	0.00295	0.00003	0.00039	0.00006	110.69571	2.35538	-13.18071	-0.01454	0.00011	-0.00124	-0.01454	0.00011	-0.00124	27.49369	-3.83750	-0.71027	0.10956	0.06740	0.01572	0.00393	0.00283	-0.00062	9.40506	-6.64701	10.44832	0.71977	-0.13351	0.06396	-0.00875	-0.00270	0.00479	1.44206	1.61095	-8.35317	0.06793	0.40989	0.05890	0.00397	0.00995	-0.00016	14.30042
298			2.97000	-2.55794	6.00619	9.25647	0.00770	0.00252	0.00306	0.00004	0.00042	0.00004	110.64156	2.38488	-13.16203	-0.01478	0.00015	-0.00150	-0.01478	0.00015	-0.00150	27.47557	-3.85109	-0.67689	0.10781	0.06759	0.01509	0.00375	0.00344	-0.00061	9.40480	-6.66532	10.40983	0.71917	-0.13161	0.06394	-0.00374	-0.00279	0.00427	1.40008	1.59397	-8.36524	0.06458	0.41274	0.05901	0.00494	0.01319	0.00202	14.28537
299			2.98000	-2.55953	5.91349	9.24598	0.00752	0.00248	0.00319	0.00001	0.00033	0.00004	110.58771	2.41762	-13.14063	-0.01463	0.00015	-0.00160	-0.01463	0.00015	-0.00160	27.45845	-3.86799	-0.64226	0.10473	0.06673	0.01381	0.00343	0.00346	-0.00050	9.40265	-6.68350	10.37624	0.71871	-0.13000	0.06432	-0.00323	-0.00295	0.00376	1.35333	1.57528	-8.39338	0.06036	0.41485	0.05953	0.00450	0.01312	0.00320	14.26858
300			2.99000	-2.55766	5.85594	9.23653	0.00741	0.00247	0.00329	-0.00003	0.00013	0.00005	110.53552	2.44945	-13.12100	-0.01400	0.00009	-0.00145	-0.01400	0.00009	-0.00145	27.44244	-3.88449	-0.61218	0.10179	0.06540	0.01238	0.00307	0.00271	-0.00033	9.40271	-6.70190	10.34752	0.71868	-0.12885	0.06511	-0.00765	-0.00326	0.00333	1.31290	1.55921	-8.42776	0.05635	0.41564	0.06044	0.00321	0.01023	0.00349	14.25572
301			3.00000	-2.55281	5.85550	9.22730	0.00744	0.00252	0.00333	-0.00004	-0.00011	0.00004	110.48633	2.47598	-13.10856	-0.01282	-0.00001	-0.00111	-0.01282	-0.00001	-0.00111	27.42725	-3.89593	-0.59274	0.10079	0.06518	0.01173	0.00275	0.00151	-0.00017	9.40861	-6.72167	10.32273	0.71728	-0.12666	0.06558	-0.01539	-0.00377	0.00312	1.28627	1.54861	-8.46011	0.05395	0.41642	0.06100	0.00162	0.00570	0.00283	14.24964
302			3.01000	-2.55080	5.90613	9.22384	0.00755	0.00262	0.00336	0.00005	-0.00029	-0.00001	110.44212	2.49604	-13.10452	-0.01103	-0.00010	-0.00082	-0.01103	-0.00010	-0.00082	27.41300	-3.90051	-0.58540	0.10204	0.06710	0.01199	0.00243	0.00041	-0.00005	9.42162	-6.74442	10.29895	0.71449	-0.12495	0.06564	-0.02351	-0.00449	0.00331	1.27703	1.54472	-8.48135	0.05261	0.41612	0.06108	0.00000	0.00046	0.00115	14.25190
303			3.02000	-2.56128	5.98295	9.23730	0.00761	0.00275	0.00342	0.00026	-0.00039	-0.00015	110.40514	2.51254	-13.10483	-0.00872	-0.00011	-0.00076	-0.00872	-0.00011	-0.00076	27.40045	-3.90020	-0.58564	0.10408	0.07042	0.01240	0.00206	-0.00013	0.00000	9.44037	-6.77173	10.27212	0.71081	-0.12547	0.06506	-0.02938	-0.00541	0.00390	1.28558	1.54782	-8.48178	0.05252	0.41381	0.06046	-0.00152	-0.00497	-0.00144	14.26393
304			3.03000	-2.59603	6.06464	9.28081	0.00762	0.00286	0.00349	0.00060	-0.00041	-0.00036	110.37718	2.52977	-13.10326	-0.00617	-0.00004	-0.00096	-0.00617	-0.00004	-0.00096	27.39019	-3.89878	-0.58659	0.10581	0.07306	0.01248	0.00171	0.00003	-0.00003	9.46189	-6.80445	10.23884	0.70834	-0.12443	0.06492	-0.03220	-0.00626	0.00482	1.31090	1.55786	-8.45373	0.05310	0.41383	0.06016	-0.00300	-0.01046	-0.00468	14.28706
305			3.04000	-2.66450	6.14159	9.36410	0.00769	0.00286	0.00342	0.00098	-0.00038	-0.00058	110.35909	2.55025	-13.09488	-0.00367	0.00009	-0.00120	-0.00367	0.00009	-0.00120	27.38207	-3.89957	-0.58330	0.10709	0.07227	0.01266	0.00150	0.00062	-0.00008	9.48357	-6.84261	10.19716	0.70756	-0.12069	0.06553	-0.03302	-0.00689	0.00603	1.35273	1.57472	-8.39194	0.05287	0.41777	0.06038	-0.00450	-0.01617	-0.00850	14.32271
306			3.05000	-2.76376	6.20961	9.48288	0.00789	0.00270	0.00310	0.00125	-0.00032	-0.00065	110.35049	2.57295	-13.07819	-0.00146	0.00022	-0.00120	-0.00146	0.00022	-0.00120	27.37494	-3.90409	-0.57527	0.10836	0.06695	0.01356	0.00153	0.00108	-0.00012	9.50418	-6.88636	10.14493	0.70712	-0.11865	0.06614	-0.03337	-0.00760	0.00757	1.41280	1.59837	-8.29140	0.05329	0.42147	0.06047	-0.00622	-0.02220	-0.01286	14.37259
307			3.06000	-2.87300	6.26522	9.61177	0.00814	0.00247	0.00266	0.00124	-0.00023	-0.00052	110.34987	2.59437	-13.05548	0.00032	0.00029	-0.00095	0.00032	0.00029	-0.00095	27.36706	-3.91138	-0.56576	0.10968	0.05963	0.01490	0.00182	0.00108	-0.00010	9.52348	-6.93667	10.07910	0.70601	-0.11857	0.06617	-0.03383	-0.00851	0.00944	1.49339	1.62901	-8.14670	0.05578	0.42329	0.05998	-0.00838	-0.02825	-0.01750	14.43821
308			3.07000	-2.96357	6.30682	9.71490	0.00833	0.00229	0.00234	0.00091	-0.00015	-0.00030	110.35501	2.61123	-13.03051	0.00166	0.00030	-0.00066	0.00166	0.00030	-0.00066	27.35708	-3.91889	-0.55870	0.11090	0.05382	0.01592	0.00221	0.00077	-0.00004	9.54111	-6.99456	9.99626	0.70493	-0.11898	0.06654	-0.03433	-0.00947	0.01174	1.59448	1.66606	-7.95509	0.05909	0.42403	0.05981	-0.01055	-0.03313	-0.02200	14.51965
309			3.08000	-3.01453	6.33490	9.76542	0.00839	0.00223	0.00222	0.00038	-0.00009	-0.00007	110.36426	2.62246	-13.00644	0.00270	0.00029	-0.00044	0.00270	0.00029	-0.00044	27.34496	-3.92444	-0.55534	0.11159	0.05077	0.01607	0.00250	0.00040	0.00000	9.55665	-7.06012	9.89346	0.70519	-0.11734	0.06752	-0.03477	-0.01006	0.01448	1.71028	1.70676	-7.72265	0.06254	0.42501	0.06030	-0.01188	-0.03494	-0.02546	14.61244
310			3.09000	-3.01930	6.34918	9.75463	0.00837	0.00226	0.00226	-0.00017	-0.00002	0.00015	110.37670	2.62842	-12.98563	0.00364	0.00025	-0.00028	0.00364	0.00025	-0.00028	27.33166	-3.92689	-0.55468	0.11168	0.04993	0.01546	0.00251	0.00009	0.00000	9.56958	-7.13224	9.76849	0.70809	-0.11525	0.06803	-0.03493	-0.01022	0.01736	1.82670	1.74579	-7.46833	0.06312	0.42444	0.06038	-0.01104	-0.03188	-0.02647	14.70522
311			3.10000	-2.98275	6.34793	9.68890	0.00828	0.00233	0.00239	-0.00061	0.00006	0.00035	110.39236	2.63002	-12.96990	0.00462	0.00020	-0.00013	0.00462	0.00020	-0.00013	27.31924	-3.92635	-0.55465	0.11116	0.05059	0.01446	0.00218	-0.00011	-0.00003	9.57917	-7.20892	9.61981	0.71089	-0.11330	0.06763	-0.03474	-0.00999	0.02003	1.92600	1.77684	-7.21766	0.06244	0.42305	0.05975	-0.00847	-0.02478	-0.02492	14.78431
312			3.11000	-2.91562	6.33011	9.58271	0.00812	0.00241	0.00257	-0.00089	0.00013	0.00052	110.41151	2.62824	-12.96016	0.00560	0.00013	0.00002	0.00560	0.00013	0.00002	27.30924	-3.92350	-0.55334	0.11012	0.05210	0.01334	0.00162	-0.00018	-0.00009	9.58534	-7.28839	9.44814	0.71127	-0.11152	0.06746	-0.03459	-0.00962	0.02242	1.99694	1.79687	-6.98827	0.06330	0.42223	0.05964	-0.00559	-0.01724	-0.02264	14.84117
313			3.12000	-2.83115	6.29932	9.45273	0.00796	0.00246	0.00273	-0.00099	0.00017	0.00063	110.43420	2.62379	-12.95643	0.00645	0.00005	0.00017	0.00645	0.00005	0.00017	27.30274	-3.91939	-0.54972	0.10895	0.05392	0.01233	0.00096	-0.00017	-0.00013	9.58894	-7.36982	9.25777	0.71218	-0.10804	0.06775	-0.03454	-0.00918	0.02432	2.04087	1.80850	-6.78117	0.06254	0.42550	0.05999	-0.00315	-0.01319	-0.02111	14.87761
314			3.13000	-2.74319	6.26233	9.31464	0.00786	0.00250	0.00285	-0.00095	0.00020	0.00066	110.45968	2.61735	-12.95824	0.00696	-0.00003	0.00030	0.00696	-0.00003	0.00030	27.29974	-3.91459	-0.54401	0.10826	0.05524	0.01165	0.00040	-0.00018	-0.00016	9.59054	-7.45293	9.05542	0.71437	-0.10460	0.06846	-0.03376	-0.00886	0.02555	2.06752	1.81804	-6.58380	0.05851	0.43068	0.06066	-0.00161	-0.01360	-0.02093	14.90243
315			3.14000	-2.66239	6.22154	9.18069	0.00781	0.00253	0.00292	-0.00082	0.00022	0.00063	110.48648	2.60967	-12.96495	0.00702	-0.00010	0.00042	0.00702	-0.00010	0.00042	27.29938	-3.90900	-0.53747	0.10812	0.05607	0.01124	0.00006	-0.00029	-0.00016	9.59007	-7.53679	8.84889	0.71602	-0.10193	0.06914	-0.03204	-0.00862	0.02581	2.08503	1.83039	-6.38452	0.05316	0.43574	0.06123	-0.00071	-0.01605	-0.02126	14.92317
316			3.15000	-2.59495	6.17265	9.06104	0.00772	0.00259	0.00303	-0.00062	0.00027	0.00054	110.51255	2.60101	-12.97595	0.00655	-0.00017	0.00053	0.00655	-0.00017	0.00053	27.29985	-3.90190	-0.53243	0.10794	0.05750	0.01071	0.00006	-0.00060	-0.00012	9.58815	-7.61975	8.64620	0.71556	-0.09917	0.07009	-0.03040	-0.00825	0.02526	2.09559	1.84575	-6.18449	0.05011	0.44089	0.06212	-0.00010	-0.01726	-0.02110	14.94118
317			3.16000	-2.54735	6.11268	8.96908	0.00751	0.00268	0.00325	-0.00033	0.00031	0.00037	110.53581	2.59117	-12.99024	0.00561	-0.00021	0.00067	0.00561	-0.00021	0.00067	27.29912	-3.89252	-0.53169	0.10731	0.06022	0.00981	0.00038	-0.00111	-0.00004	9.58643	-7.69960	8.45407	0.71456	-0.09537	0.07122	-0.02991	-0.00764	0.02408	2.09999	1.86098	-5.99373	0.04892	0.44649	0.06324	0.00026	-0.01566	-0.02007	14.95564
318			3.17000	-2.53070	6.04669	8.92369	0.00728	0.00275	0.00346	0.00006	0.00031	0.00007	110.55471	2.58012	-13.00629	0.00439	-0.00022	0.00075	0.00439	-0.00022	0.00075	27.29545	-3.88084	-0.53749	0.10677	0.06321	0.00925	0.00091	-0.00167	0.00004	9.58657	-7.77473	8.27612	0.71435	-0.09248	0.07206	-0.03073	-0.00698	0.02249	2.10146	1.87259	-5.81946	0.04671	0.44960	0.06406	0.00026	-0.01142	-0.01845	14.96753
319			3.18000	-2.55420	5.98624	8.93849	0.00720	0.00270	0.00345	0.00047	0.00024	-0.00026	110.56870	2.56889	-13.02117	0.00317	-0.00017	0.00064	0.00317	-0.00017	0.00064	27.28814	-3.86790	-0.55021	0.10742	0.06444	0.01001	0.00149	-0.00202	0.00013	9.58957	-7.84441	8.11272	0.71438	-0.09275	0.07239	-0.03274	-0.00650	0.02081	2.10453	1.87796	-5.66269	0.04304	0.44872	0.06439	-0.00007	-0.00565	-0.01677	14.97956
320			3.19000	-2.61376	5.94135	9.00673	0.00731	0.00256	0.00319	0.00078	0.00015	-0.00047	110.57833	2.55996	-13.03089	0.00212	-0.00005	0.00032	0.00212	-0.00005	0.00032	27.27752	-3.85576	-0.56735	0.10947	0.06344	0.01203	0.00201	-0.00189	0.00021	9.59620	-7.90879	7.96171	0.71443	-0.09164	0.07287	-0.03583	-0.00588	0.01942	2.11323	1.87604	-5.52044	0.03987	0.45049	0.06470	-0.00057	0.00022	-0.01541	14.99394
321			3.20000	-2.69299	5.90956	9.10399	0.00751	0.00243	0.00290	0.00092	0.00012	-0.00051	110.58477	2.55665	-13.03118	0.00127	0.00009	-0.00007	0.00127	0.00009	-0.00007	27.26480	-3.84670	-0.58385	0.11166	0.06123	0.01381	0.00240	-0.00136	0.00023	9.60692	-7.96782	7.82105	0.71440	-0.08942	0.07307	-0.03931	-0.00511	0.01802	2.12993	1.86732	-5.38990	0.03963	0.45426	0.06475	-0.00116	0.00536	-0.01408	15.01173
322			3.21000	-2.77504	5.87526	9.20667	0.00766	0.00238	0.00272	0.00091	0.00015	-0.00048	110.58870	2.56026	-13.02090	0.00054	0.00020	-0.00038	0.00054	0.00020	-0.00038	27.25099	-3.84175	-0.59566	0.11261	0.05902	0.01433	0.00264	-0.00075	0.00016	9.62179	-8.02053	7.69142	0.71450	-0.08766	0.07374	-0.04222	-0.00429	0.01650	2.15500	1.85326	-5.27178	0.04175	0.45806	0.06534	-0.00182	0.00931	-0.01268	15.03259
323			3.22000	-2.84924	5.82576	9.30108	0.00771	0.00236	0.00268	0.00079	0.00022	-0.00042	110.59022	2.56867	-13.00345	-0.00017	0.00025	-0.00054	-0.00017	0.00025	-0.00054	27.23671	-3.83968	-0.60225	0.11249	0.05781	0.01402	0.00276	-0.00033	0.00008	9.64035	-8.06589	7.57529	0.71283	-0.08623	0.07438	-0.04381	-0.00346	0.01467	2.18704	1.83566	-5.16846	0.04382	0.46100	0.06582	-0.00239	0.01191	-0.01099	15.05525
324			3.23000	-2.91040	5.76188	9.38123	0.00773	0.00237	0.00270	0.00063	0.00027	-0.00036	110.58902	2.57877	-12.98441	-0.00091	0.00023	-0.00056	-0.00091	0.00023	-0.00056	27.22230	-3.83900	-0.60455	0.11231	0.05795	0.01374	0.00282	-0.00005	0.00001	9.66175	-8.10374	7.47414	0.71511	-0.08472	0.07515	-0.04419	-0.00273	0.01279	2.22369	1.81636	-5.08156	0.04262	0.46249	0.06636	-0.00259	0.01311	-0.00922	15.07814
325			3.24000	-2.95748	5.68916	9.44623	0.00771	0.00237	0.00275	0.00046	0.00029	-0.00030	110.58469	2.58863	-12.96861	-0.00175	0.00016	-0.00050	-0.00175	0.00016	-0.00050	27.20788	-3.83904	-0.60319	0.11226	0.05905	0.01380	0.00285	0.00021	-0.00006	9.68469	-8.13495	7.38737	0.71721	-0.08410	0.07543	-0.04283	-0.00217	0.01091	2.26162	1.79703	-5.01061	0.04301	0.46211	0.06655	-0.00258	0.01307	-0.00744	15.09924
326			3.25000	-2.99098	5.61352	9.49764	0.00762	0.00235	0.00283	0.00029	0.00027	-0.00024	110.57658	2.59768	-12.95866	-0.00273	0.00006	-0.00039	-0.00273	0.00006	-0.00039	27.19363	-3.84045	-0.59825	0.11173	0.06065	0.01394	0.00288	0.00056	-0.00011	9.70754	-8.16075	7.31411	0.71580	-0.08304	0.07492	-0.03931	-0.00174	0.00899	2.29640	1.77892	-4.95482	0.04701	0.46241	0.06605	-0.00240	0.01255	-0.00558	15.11656
327			3.26000	-3.00954	5.55258	9.53531	0.00749	0.00232	0.00292	0.00009	0.00016	-0.00016	110.56420	2.60559	-12.95518	-0.00377	-0.00003	-0.00027	-0.00377	-0.00003	-0.00027	27.17921	-3.84416	-0.59009	0.11067	0.06209	0.01402	0.00293	0.00097	-0.00014	9.72877	-8.18178	7.25447	0.71558	-0.08199	0.07492	-0.03437	-0.00137	0.00710	2.32316	1.76207	-4.91511	0.04968	0.46438	0.06597	-0.00173	0.01249	-0.00352	15.12800
328			3.27000	-3.01068	5.53310	9.55632	0.00745	0.00231	0.00295	-0.00012	-0.00003	-0.00006	110.54761	2.61178	-12.95714	-0.00476	-0.00010	-0.00012	-0.00476	-0.00010	-0.00012	27.16457	-3.85109	-0.57962	0.10970	0.06245	0.01405	0.00294	0.00135	-0.00014	9.74766	-8.19804	7.20920	0.71924	-0.08179	0.07517	-0.02920	-0.00106	0.00519	2.33810	1.74564	-4.89487	0.04974	0.46568	0.06620	-0.00069	0.01346	-0.00103	15.13189
329			3.28000	-2.99410	5.56693	9.55890	0.00758	0.00234	0.00291	-0.00031	-0.00021	0.00004	110.52740	2.61522	-12.96280	-0.00558	-0.00013	0.00004	-0.00558	-0.00013	0.00004	27.14991	-3.86097	-0.56859	0.10934	0.06138	0.01404	0.00288	0.00151	-0.00010	9.76442	-8.20981	7.17819	0.72260	-0.08088	0.07559	-0.02442	-0.00079	0.00339	2.33950	1.72825	-4.89868	0.05085	0.46840	0.06666	0.00042	0.01559	0.00190	15.12732
330			3.29000	-2.96216	5.63855	9.54540	0.00775	0.00239	0.00283	-0.00049	-0.00032	0.00011	110.50462	2.61468	-12.97081	-0.00611	-0.00014	0.00023	-0.00611	-0.00014	0.00023	27.13575	-3.87249	-0.55943	0.10901	0.05939	0.01380	0.00269	0.00134	-0.00002	9.77935	-8.21781	7.15993	0.72525	-0.08054	0.07621	-0.01976	-0.00060	0.00189	2.32770	1.70886	-4.92915	0.05132	0.47084	0.06738	0.00141	0.01788	0.00486	15.11448
331			3.30000	-2.91803	5.72157	9.52070	0.00785	0.00244	0.00278	-0.00063	-0.00034	0.00016	110.48047	2.60870	-12.98107	-0.00637	-0.00014	0.00047	-0.00637	-0.00014	0.00047	27.12255	-3.88319	-0.55515	0.10839	0.05746	0.01326	0.00241	0.00084	0.00009	9.79181	-8.22303	7.15141	0.72806	-0.08097	0.07708	-0.01439	-0.00040	0.00082	2.30540	1.68812	-4.98311	0.05078	0.47145	0.06847	0.00198	0.01837	0.00690	15.09547
332			3.31000	-2.86534	5.80046	9.48929	0.00788	0.00246	0.00278	-0.00070	-0.00031	0.00017	110.45579	2.59610	-12.99440	-0.00642	-0.00016	0.00074	-0.00642	-0.00016	0.00074	27.11039	-3.89070	-0.55843	0.10778	0.05626	0.01267	0.00209	0.00011	0.00020	9.80041	-8.22550	7.14883	0.72933	-0.08157	0.07761	-0.00821	-0.00004	0.00019	2.27968	1.66888	-5.04635	0.05012	0.47011	0.06932	0.00173	0.01470	0.00658	15.07619
333			3.32000	-2.80956	5.87027	9.45564	0.00784	0.00248	0.00280	-0.00069	-0.00027	0.00017	110.43111	2.57696	-13.01132	-0.00633	-0.00019	0.00099	-0.00633	-0.00019	0.00099	27.09932	-3.89362	-0.57062	0.10753	0.05615	0.01226	0.00179	-0.00070	0.00031	9.80432	-8.22413	7.14869	0.73222	-0.08085	0.07806	-0.00214	0.00051	-0.00004	2.26267	1.65665	-5.09327	0.04573	0.46915	0.06987	0.00055	0.00600	0.00313	15.06663
334			3.33000	-2.75834	5.92893	9.42553	0.00777	0.00249	0.00284	-0.00058	-0.00023	0.00014	110.40670	2.55312	-13.03179	-0.00618	-0.00022	0.00119	-0.00618	-0.00022	0.00119	27.08906	-3.89146	-0.59114	0.10746	0.05670	0.01200	0.00158	-0.00149	0.00040	9.80367	-8.21833	7.14819	0.73656	-0.07910	0.07876	0.00318	0.00106	0.00003	2.26427	1.65626	-5.09818	0.04011	0.46979	0.07043	-0.00064	-0.00515	-0.00236	15.07454
335			3.34000	-2.71902	5.97925	9.40398	0.00773	0.00248	0.00285	-0.00040	-0.00020	0.00009	110.38269	2.52661	-13.05574	-0.00595	-0.00027	0.00132	-0.00595	-0.00027	0.00132	27.07919	-3.88446	-0.61877	0.10757	0.05698	0.01200	0.00141	-0.00221	0.00049	9.79893	-8.20903	7.14564	0.73683	-0.07812	0.07942	0.00747	0.00145	0.00030	2.28217	1.66767	-5.05441	0.03955	0.47077	0.07099	-0.00126	-0.01423	-0.00730	15.09758
336			3.35000	-2.69590	6.02409	9.39266	0.00780	0.00246	0.00277	-0.00020	-0.00017	0.00005	110.35954	2.49825	-13.08371	-0.00550	-0.00032	0.00140	-0.00550	-0.00032	0.00140	27.06984	-3.87294	-0.65285	0.10831	0.05662	0.01247	0.00118	-0.00283	0.00058	9.79091	-8.19817	7.14025	0.73435	-0.07846	0.07863	0.01024	0.00159	0.00062	2.30418	1.68616	-4.97892	0.04084	0.46996	0.07017	-0.00114	-0.01850	-0.00947	15.12567
337			3.36000	-2.68863	6.05744	9.38883	0.00793	0.00243	0.00267	-0.00002	-0.00010	0.00002	110.33840	2.46810	-13.11598	-0.00471	-0.00037	0.00143	-0.00471	-0.00037	0.00143	27.06174	-3.85784	-0.69277	0.10968	0.05605	0.01331	0.00079	-0.00328	0.00069	9.78110	-8.18771	7.13267	0.73331	-0.07968	0.07782	0.01133	0.00150	0.00080	2.31885	1.70652	-4.89793	0.03970	0.46831	0.06935	-0.00040	-0.01821	-0.00872	15.14923
338			3.37000	-2.69205	6.06964	9.38615	0.00803	0.00240	0.00259	0.00007	0.00001	0.00003	110.32076	2.43700	-13.15201	-0.00368	-0.00041	0.00141	-0.00368	-0.00041	0.00141	27.05591	-3.84049	-0.73673	0.11114	0.05544	0.01400	0.00031	-0.00352	0.00077	9.77102	-8.17891	7.12482	0.73199	-0.08100	0.07750	0.01153	0.00122	0.00068	2.31999	1.72486	-4.83315	0.03825	0.46812	0.06904	0.00058	-0.01468	-0.00588	15.16293
339			3.38000	-2.69727	6.05552	9.37631	0.00807	0.00236	0.00256	0.00004	0.00011	0.00007	110.30729	2.40621	-13.19097	-0.00259	-0.00044	0.00138	-0.00259	-0.00044	0.00138	27.05250	-3.82179	-0.78246	0.11231	0.05496	0.01435	-0.00012	-0.00364	0.00080	9.76120	-8.17242	7.11964	0.73143	-0.08269	0.07771	0.01218	0.00080	0.00031	2.30440	1.73846	-4.79889	0.03654	0.46787	0.06937	0.00161	-0.00888	-0.00189	15.16387
340			3.39000	-2.69342	6.01906	9.35013	0.00804	0.00232	0.00258	-0.00014	0.00017	0.00016	110.29788	2.37647	-13.23204	-0.00153	-0.00045	0.00130	-0.00153	-0.00045	0.00130	27.05107	-3.80186	-0.82824	0.11374	0.05563	0.01491	-0.00040	-0.00366	0.00078	9.75101	-8.16872	7.11832	0.72846	-0.08389	0.07773	0.01394	0.00033	-0.00004	2.27043	1.74533	-4.80104	0.03714	0.46824	0.06965	0.00276	-0.00175	0.00242	15.15084
341			3.40000	-2.66985	5.97430	9.29870	0.00801	0.00229	0.00261	-0.00041	0.00018	0.00029	110.29240	2.34977	-13.27256	-0.00051	-0.00043	0.00112	-0.00051	-0.00043	0.00112	27.05068	-3.78206	-0.87057	0.11591	0.05761	0.01585	-0.00043	-0.00333	0.00070	9.73925	-8.16792	7.11950	0.72712	-0.08661	0.07735	0.01644	-0.00010	-0.00014	2.21803	1.74430	-4.83853	0.03577	0.46754	0.06963	0.00365	0.00568	0.00632	15.12374
342			3.41000	-2.62071	5.93347	9.21701	0.00803	0.00230	0.00266	-0.00071	0.00018	0.00043	110.29099	2.32945	-13.30721	0.00051	-0.00034	0.00082	0.00051	-0.00034	0.00082	27.05035	-3.76602	-0.90392	0.11802	0.05981	0.01652	-0.00025	-0.00243	0.00053	9.72543	-8.16965	7.12063	0.72675	-0.08812	0.07759	0.01842	-0.00042	0.00002	2.15024	1.73542	-4.90559	0.03310	0.46866	0.07022	0.00400	0.01211	0.00934	15.08411
343			3.42000	-2.54862	5.89546	9.10939	0.00801	0.00240	0.00281	-0.00092	0.00019	0.00054	110.29387	2.31777	-13.33073	0.00140	-0.00022	0.00046	0.00140	-0.00022	0.00046	27.04954	-3.75721	-0.92431	0.11875	0.06201	0.01600	0.00011	-0.00112	0.00029	9.71031	-8.17341	7.12019	0.72797	-0.08821	0.07820	0.01902	-0.00067	0.00025	2.07481	1.72041	-4.99205	0.02896	0.47009	0.07120	0.00358	0.01600	0.01088	15.03683
344			3.43000	-2.46639	5.85426	8.99289	0.00785	0.00257	0.00313	-0.00090	0.00021	0.00057	110.30015	2.31419	-13.34088	0.00201	-0.00007	0.00009	0.00201	-0.00007	0.00009	27.04749	-3.75706	-0.93175	0.11745	0.06470	0.01399	0.00054	0.00023	0.00010	9.69517	-8.17879	7.11840	0.72867	-0.08991	0.07877	0.01854	-0.00087	0.00039	2.00310	1.70279	-5.08215	0.02576	0.46836	0.07228	0.00280	0.01639	0.01042	14.98991
345			3.44000	-2.39581	5.81190	8.89658	0.00756	0.00275	0.00353	-0.00062	0.00019	0.00043	110.30876	2.31600	-13.33915	0.00230	0.00008	-0.00020	0.00230	0.00008	-0.00020	27.04390	-3.76452	-0.92970	0.11474	0.06736	0.01124	0.00092	0.00124	0.00001	9.68062	-8.18529	7.11639	0.73001	-0.08905	0.07942	0.01802	-0.00099	0.00043	1.94549	1.68611	-5.15859	0.02200	0.46912	0.07324	0.00175	0.01384	0.00790	14.95114
346			3.45000	-2.35852	5.78234	8.85038	0.00730	0.00281	0.00378	-0.00019	0.00006	0.00010	110.31810	2.31959	-13.33061	0.00225	0.00015	-0.00032	0.00225	0.00015	-0.00032	27.03883	-3.77657	-0.92343	0.11248	0.06879	0.00945	0.00120	0.00173	0.00000	9.66630	-8.19234	7.11435	0.73162	-0.08959	0.07988	0.01815	-0.00100	0.00045	1.90804	1.67322	-5.20695	0.01822	0.46863	0.07389	0.00079	0.00894	0.00384	14.92603
347			3.46000	-2.36334	5.78787	8.86584	0.00726	0.00272	0.00372	0.00023	-0.00015	-0.00024	110.32673	2.32276	-13.32067	0.00188	0.00015	-0.00032	0.00188	0.00015	-0.00032	27.03258	-3.79020	-0.91669	0.11260	0.06837	0.00988	0.00139	0.00183	-0.00000	9.65158	-8.19898	7.11207	0.73527	-0.09025	0.08065	0.01904	-0.00082	0.00045	1.89390	1.66627	-5.21879	0.01354	0.46728	0.07472	0.00004	0.00224	-0.00118	14.91814
348			3.47000	-2.40291	5.84158	8.92870	0.00747	0.00258	0.00339	0.00055	-0.00033	-0.00042	110.33328	2.32643	-13.31217	0.00126	0.00011	-0.00037	0.00126	0.00011	-0.00037	27.02561	-3.80382	-0.90930	0.11513	0.06685	0.01222	0.00156	0.00198	-0.00005	9.63597	-8.20368	7.10975	0.73670	-0.09118	0.08072	0.02058	-0.00039	0.00028	1.90519	1.66713	-5.18897	0.01349	0.46571	0.07488	-0.00052	-0.00560	-0.00657	14.93061
349			3.48000	-2.46232	5.92705	9.01292	0.00778	0.00250	0.00303	0.00073	-0.00037	-0.00043	110.33707	2.33413	-13.30400	0.00052	0.00009	-0.00056	0.00052	0.00009	-0.00056	27.01839	-3.81837	-0.89720	0.11823	0.06531	0.01492	0.00167	0.00252	-0.00020	9.61911	-8.20443	7.10890	0.74002	-0.09209	0.08053	0.02324	0.00033	-0.00023	1.94124	1.67667	-5.11772	0.01468	0.46401	0.07472	-0.00107	-0.01301	-0.01109	14.96402
350			3.49000	-2.52789	6.00523	9.09803	0.00798	0.00248	0.00278	0.00077	-0.00026	-0.00038	110.33804	2.34921	-13.29316	-0.00026	0.00009	-0.00080	-0.00026	0.00009	-0.00080	27.01171	-3.83635	-0.87578	0.11946	0.06335	0.01638	0.00166	0.00332	-0.00040	9.60035	-8.19914	7.11231	0.74572	-0.09200	0.08079	0.02721	0.00124	-0.00128	1.99381	1.69346	-5.01785	0.01568	0.46345	0.07491	-0.00138	-0.01831	-0.01316	15.01242
351			3.50000	-2.59021	6.04087	9.17453	0.00804	0.00249	0.00266	0.00071	-0.00004	-0.00033	110.33614	2.37151	-13.27887	-0.00113	0.00008	-0.00093	-0.00113	0.00008	-0.00093	27.00604	-3.85899	-0.84464	0.11783	0.06007	0.01600	0.00153	0.00376	-0.00051	9.57949	-8.18622	7.12433	0.74983	-0.09315	0.07997	0.03172	0.00228	-0.00304	2.04777	1.71490	-4.91491	0.01772	0.46155	0.07410	-0.00139	-0.02101	-0.01173	15.06348
352			3.51000	-2.64424	6.01634	9.23992	0.00801	0.00248	0.00262	0.00060	0.00022	-0.00028	110.33056	2.39554	-13.26539	-0.00220	0.00003	-0.00079	-0.00220	0.00003	-0.00079	27.00121	-3.88374	-0.81059	0.11461	0.05590	0.01444	0.00135	0.00333	-0.00041	9.55736	-8.16426	7.15093	0.75413	-0.09555	0.07920	0.03585	0.00348	-0.00561	2.08925	1.73914	-4.83470	0.02001	0.46071	0.07337	-0.00104	-0.02242	-0.00773	15.10524
353			3.52000	-2.68827	5.93181	9.29464	0.00792	0.00244	0.00265	0.00047	0.00044	-0.00025	110.32008	2.41303	-13.26002	-0.00350	-0.00009	-0.00035	-0.00350	-0.00009	-0.00035	26.99657	-3.90508	-0.78472	0.11162	0.05284	0.01283	0.00124	0.00215	-0.00017	9.53549	-8.13164	7.19826	0.75919	-0.09682	0.07912	0.03926	0.00480	-0.00896	2.11083	1.76624	-4.79213	0.02039	0.46183	0.07329	-0.00036	-0.02390	-0.00263	15.13061
354			3.53000	-2.72207	5.80487	9.33924	0.00777	0.00238	0.00274	0.00034	0.00054	-0.00021	110.30365	2.41762	-13.26825	-0.00494	-0.00024	0.00028	-0.00494	-0.00024	0.00028	26.99082	-3.91842	-0.77596	0.10998	0.05205	0.01184	0.00127	0.00062	0.00010	9.51502	-8.08674	7.27074	0.76312	-0.09918	0.07867	0.04234	0.00631	-0.01267	2.11087	1.79689	-4.79145	0.02003	0.46061	0.07298	0.00032	-0.02564	0.00258	15.13723
355			3.54000	-2.74561	5.66860	9.37238	0.00763	0.00232	0.00284	0.00021	0.00050	-0.00016	110.28107	2.40787	-13.29096	-0.00635	-0.00037	0.00088	-0.00635	-0.00037	0.00088	26.98312	-3.92182	-0.78747	0.10993	0.05350	0.01174	0.00160	-0.00098	0.00031	9.49603	-8.02923	7.36999	0.76394	-0.10432	0.07742	0.04559	0.00800	-0.01616	2.09111	1.83147	-4.83028	0.01879	0.45631	0.07194	0.00085	-0.02740	0.00710	15.12672
356			3.55000	-2.75951	5.55674	9.39237	0.00758	0.00230	0.00291	0.00011	0.00036	-0.00009	110.25292	2.38723	-13.32460	-0.00755	-0.00045	0.00127	-0.00755	-0.00045	0.00127	26.97314	-3.91660	-0.81661	0.11155	0.05652	0.01251	0.00171	-0.00221	0.00060	9.47782	-7.96059	7.49436	0.76078	-0.11184	0.07599	0.04896	0.00972	-0.01897	2.05559	1.86978	-4.90201	0.01728	0.45048	0.07067	0.00115	-0.02874	0.01043	15.10346
357			3.56000	-2.76533	5.48783	9.39975	0.00760	0.00231	0.00296	0.00003	0.00018	-0.00002	110.22067	2.36188	-13.36263	-0.00834	-0.00045	0.00135	-0.00834	-0.00045	0.00135	26.96080	-3.90675	-0.85663	0.11389	0.06017	0.01366	0.00207	-0.00285	0.00078	9.45942	-7.88393	7.63840	0.75871	-0.11687	0.07518	0.05192	0.01085	-0.02090	2.00970	1.91060	-4.99671	0.01381	0.44942	0.06973	0.00108	-0.02948	0.01239	15.07280
358			3.57000	-2.76435	5.46743	9.39689	0.00765	0.00235	0.00301	-0.00004	-0.00001	0.00004	110.18665	2.33839	-13.39779	-0.00860	-0.00039	0.00118	-0.00860	-0.00039	0.00118	26.94667	-3.89773	-0.89939	0.11553	0.06280	0.01429	0.00239	-0.00271	0.00085	9.44047	-7.80335	7.79392	0.75485	-0.12126	0.07514	0.05303	0.01141	-0.02187	1.95934	1.95204	-5.10293	0.01178	0.44989	0.06951	0.00095	-0.02895	0.01313	15.03984
359			3.58000	-2.75819	5.49522	9.38669	0.00776	0.00242	0.00303	-0.00008	-0.00019	0.00007	110.15308	2.31989	-13.42580	-0.00841	-0.00031	0.00094	-0.00841	-0.00031	0.00094	26.93139	-3.89367	-0.94012	0.11606	0.06326	0.01415	0.00264	-0.00213	0.00086	9.42157	-7.72291	7.95259	0.74893	-0.12777	0.07372	0.05141	0.01165	-0.02138	1.91017	1.99170	-5.21067	0.01107	0.44679	0.06802	0.00082	-0.02630	0.01263	15.00860
360			3.59000	-2.75016	5.55786	9.37345	0.00789	0.00250	0.00303	-0.00008	-0.00030	0.00008	110.12117	2.30557	-13.44748	-0.00799	-0.00025	0.00078	-0.00799	-0.00025	0.00078	26.91515	-3.89507	-0.97937	0.11598	0.06225	0.01355	0.00284	-0.00164	0.00088	9.40397	-7.64587	8.10756	0.74393	-0.13373	0.07219	0.04736	0.01146	-0.02015	1.86676	2.02655	-5.31337	0.01030	0.44325	0.06640	0.00064	-0.02128	0.01154	14.98212
361			3.60000	-2.74388	5.63352	9.36201	0.00793	0.00255	0.00304	-0.00006	-0.00034	0.00007	110.09127	2.29252	-13.46621	-0.00743	-0.00023	0.00074	-0.00743	-0.00023	0.00074	26.89789	-3.90052	-1.02046	0.11570	0.06175	0.01310	0.00303	-0.00146	0.00094	9.38883	-7.57378	8.25476	0.74003	-0.13921	0.07128	0.04201	0.01111	-0.01877	1.83162	2.05319	-5.40802	0.01118	0.43798	0.06554	0.00054	-0.01405	0.01041	14.96212
362			3.61000	-2.74020	5.71048	9.35449	0.00790	0.00259	0.00308	-0.00003	-0.00035	0.00005	110.06379	2.27933	-13.48474	-0.00668	-0.00022	0.00072	-0.00668	-0.00022	0.00072	26.87935	-3.90795	-1.06498	0.11613	0.06273	0.01325	0.00321	-0.00143	0.00101	9.37654	-7.50638	8.39287	0.73585	-0.14319	0.07054	0.03661	0.01076	-0.01742	1.80514	2.06911	-5.49431	0.01472	0.43251	0.06495	0.00051	-0.00575	0.00942	14.94876
363			3.62000	-2.73806	5.78712	9.35018	0.00786	0.00260	0.00310	-0.00002	-0.00034	0.00004	110.03963	2.26753	-13.50251	-0.00567	-0.00021	0.00062	-0.00567	-0.00021	0.00062	26.86008	-3.91656	-1.11021	0.11679	0.06429	0.01370	0.00332	-0.00130	0.00102	9.36678	-7.44269	8.52215	0.73378	-0.14695	0.07030	0.03178	0.01059	-0.01627	1.78586	2.07366	-5.57374	0.01727	0.42683	0.06481	0.00042	0.00195	0.00870	14.94107
364			3.63000	-2.73618	5.86238	9.34768	0.00781	0.00262	0.00313	-0.00003	-0.00034	0.00003	110.01996	2.25919	-13.51769	-0.00435	-0.00019	0.00045	-0.00435	-0.00019	0.00045	26.84085	-3.92595	-1.15195	0.11714	0.06539	0.01390	0.00324	-0.00103	0.00094	9.35937	-7.38173	8.64328	0.73305	-0.14992	0.07007	0.02719	0.01053	-0.01525	1.77156	2.06867	-5.64826	0.01741	0.42113	0.06456	0.00032	0.00772	0.00825	14.93679
365			3.64000	-2.73292	5.93849	9.34559	0.00777	0.00263	0.00314	-0.00006	-0.00035	0.00003	110.00590	2.25454	-13.52996	-0.00275	-0.00017	0.00031	-0.00275	-0.00017	0.00031	26.82300	-3.93541	-1.18739	0.11733	0.06575	0.01386	0.00297	-0.00071	0.00078	9.35449	-7.32269	8.75716	0.73353	-0.15108	0.07072	0.02308	0.01051	-0.01456	1.75971	2.05719	-5.72091	0.01736	0.41739	0.06514	0.00029	0.01131	0.00834	14.93347
366			3.65000	-2.72742	6.01617	9.34400	0.00781	0.00266	0.00311	-0.00008	-0.00034	0.00002	109.99837	2.25186	-13.54036	-0.00105	-0.00015	0.00026	-0.00105	-0.00015	0.00026	26.80739	-3.94411	-1.21531	0.11781	0.06538	0.01382	0.00259	-0.00042	0.00061	9.35158	-7.26470	8.86487	0.73529	-0.15226	0.07117	0.02092	0.01065	-0.01391	1.74682	2.04213	-5.79593	0.01794	0.41332	0.06564	0.00041	0.01337	0.00897	14.92794
367			3.66000	-2.72109	6.08482	9.34523	0.00786	0.00267	0.00305	-0.00008	-0.00027	-0.00001	109.99722	2.24870	-13.55063	0.00045	-0.00015	0.00034	0.00045	-0.00015	0.00034	26.79446	-3.95147	-1.23578	0.11831	0.06455	0.01382	0.00220	-0.00022	0.00044	9.34841	-7.20716	8.96685	0.73645	-0.15393	0.07140	0.02186	0.01094	-0.01324	1.72769	2.02489	-5.87857	0.01941	0.40839	0.06603	0.00075	0.01502	0.01025	14.91706
368			3.67000	-2.71622	6.13020	9.35178	0.00788	0.00266	0.00300	-0.00006	-0.00014	-0.00004	110.00090	2.24251	-13.56214	0.00141	-0.00016	0.00051	0.00141	-0.00016	0.00051	26.78373	-3.95720	-1.25012	0.11856	0.06364	0.01382	0.00189	-0.00014	0.00032	9.34242	-7.14983	9.06289	0.73593	-0.15618	0.07166	0.02511	0.01128	-0.01256	1.69619	2.00536	-5.97512	0.02152	0.40461	0.06650	0.00137	0.01706	0.01237	14.89717
369			3.68000	-2.71507	6.14610	9.36431	0.00786	0.00263	0.00296	-0.00000	-0.00001	-0.00008	110.00696	2.23160	-13.57602	0.00173	-0.00017	0.00072	0.00173	-0.00017	0.00072	26.77449	-3.96097	-1.26043	0.11875	0.06289	0.01389	0.00170	-0.00018	0.00023	9.33249	-7.09286	9.15306	0.73643	-0.15751	0.07194	0.02854	0.01139	-0.01192	1.64742	1.98287	-6.09315	0.02253	0.40363	0.06695	0.00211	0.01974	0.01532	14.86467
370			3.69000	-2.71881	6.13519	9.38214	0.00778	0.00257	0.00294	0.00005	0.00008	-0.00010	110.01297	2.21566	-13.59231	0.00150	-0.00016	0.00092	0.00150	-0.00016	0.00092	26.76603	-3.96275	-1.26862	0.11870	0.06229	0.01391	0.00161	-0.00028	0.00018	9.31966	-7.03725	9.23815	0.73814	-0.15727	0.07234	0.03030	0.01102	-0.01138	1.57959	1.95684	-6.23896	0.02321	0.40458	0.06760	0.00287	0.02266	0.01877	14.81722
371			3.70000	-2.72614	6.10938	9.40307	0.00766	0.00251	0.00294	0.00007	0.00010	-0.00011	110.01718	2.19508	-13.60949	0.00089	-0.00012	0.00106	0.00089	-0.00012	0.00106	26.75790	-3.96313	-1.27616	0.11827	0.06159	0.01380	0.00156	-0.00037	0.00017	9.30581	-6.98447	9.31917	0.74025	-0.15813	0.07224	0.02975	0.01026	-0.01085	1.49502	1.92745	-6.41321	0.02355	0.40443	0.06788	0.00339	0.02467	0.02166	14.75554
372			3.71000	-2.73404	6.08728	9.42216	0.00761	0.00246	0.00292	0.00008	0.00006	-0.00008	110.01856	2.17036	-13.62453	0.00004	-0.00004	0.00112	0.00004	-0.00004	0.00112	26.74979	-3.96287	-1.28427	0.11784	0.06045	0.01370	0.00154	-0.00045	0.00018	9.29294	-6.93603	9.39708	0.74147	-0.15985	0.07200	0.02700	0.00914	-0.01028	1.40243	1.89648	-6.60644	0.02394	0.40360	0.06807	0.00346	0.02420	0.02270	14.68556
373			3.72000	-2.74136	6.07955	9.43311	0.00769	0.00244	0.00284	0.00010	0.00002	-0.00003	110.01654	2.14251	-13.63377	-0.00090	0.00008	0.00107	-0.00090	0.00008	0.00107	26.74168	-3.96235	-1.29354	0.11778	0.05866	0.01376	0.00148	-0.00050	0.00020	9.28246	-6.89340	9.47124	0.74693	-0.15921	0.07362	0.02292	0.00751	-0.00974	1.31684	1.86812	-6.79720	0.01993	0.40524	0.06987	0.00239	0.02028	0.02152	14.61890
374			3.73000	-2.74995	6.07872	9.43252	0.00784	0.00242	0.00275	0.00015	0.00001	0.00003	110.01127	2.11285	-13.63457	-0.00173	0.00021	0.00095	-0.00173	0.00021	0.00095	26.73400	-3.96184	-1.30394	0.11764	0.05662	0.01383	0.00136	-0.00053	0.00023	9.27482	-6.85822	9.53897	0.75211	-0.15782	0.07525	0.01829	0.00554	-0.00867	1.25368	1.84730	-6.96081	0.01674	0.40706	0.07159	0.00128	0.01368	0.01801	14.56836
375			3.74000	-2.76181	6.07348	9.42137	0.00795	0.00240	0.00272	0.00020	0.00002	0.00007	110.00352	2.08271	-13.62668	-0.00226	0.00031	0.00082	-0.00226	0.00031	0.00082	26.72698	-3.96118	-1.31506	0.11690	0.05514	0.01368	0.00120	-0.00054	0.00023	9.26950	-6.83245	9.59599	0.75387	-0.15953	0.07511	0.01374	0.00335	-0.00679	1.21998	1.83595	-7.08642	0.01662	0.40463	0.07157	0.00053	0.00736	0.01412	14.54015
376			3.75000	-2.77608	6.06892	9.40250	0.00800	0.00237	0.00276	0.00023	-0.00002	0.00011	109.99486	2.05322	-13.61200	-0.00227	0.00037	0.00073	-0.00227	0.00037	0.00073	26.72067	-3.96043	-1.32594	0.11538	0.05464	0.01324	0.00113	-0.00049	0.00020	9.26572	-6.81776	9.63798	0.75857	-0.15910	0.07555	0.00914	0.00100	-0.00455	1.20997	1.83129	-7.18744	0.01375	0.40326	0.07194	0.00007	0.00503	0.01323	14.52988
377			3.76000	-2.78971	6.08634	9.37796	0.00813	0.00238	0.00284	0.00021	-0.00015	0.00014	109.98758	2.02516	-13.59323	-0.00150	0.00039	0.00067	-0.00150	0.00039	0.00067	26.71432	-3.95972	-1.33521	0.11336	0.05468	0.01262	0.00118	-0.00036	0.00016	9.26370	-6.81423	9.66345	0.76548	-0.15458	0.07716	0.00344	-0.00102	-0.00246	1.20719	1.82611	-7.29753	0.01005	0.40695	0.07341	0.00007	0.00881	0.01690	14.52292
378			3.77000	-2.80060	6.14368	9.35041	0.00839	0.00245	0.00290	0.00019	-0.00032	0.00015	109.98493	1.99821	-13.57353	0.00036	0.00038	0.00068	0.00036	0.00038	0.00068	26.70767	-3.96005	-1.34193	0.11104	0.05482	0.01197	0.00118	-0.00011	0.00012	9.26503	-6.81931	9.67556	0.76957	-0.14968	0.07836	-0.00404	-0.00225	-0.00093	1.19403	1.81207	-7.45182	0.00896	0.40940	0.07474	0.00025	0.01711	0.02367	14.50339
379			3.78000	-2.80949	6.24052	9.32498							109.99156	1.97090	-13.55630							26.70136	-3.96271	-1.34610							9.27166	-6.82902	9.67981							1.16335	1.78579	-7.66156							14.46455
380			3.79000	-2.81855	6.36475	9.30811							110.01289	1.94166	-13.54513							26.69667	-3.96856	-1.34815							9.28498	-6.84108	9.68025							1.12005	1.75099	-7.90510							14.41044
[truncated: 11 more columns]
