# Supplementary material for: Analysis of the impact of different landing heights and lateralities on lower limb joint load based on statistical parametric mapping
Source: PLoS One. 2025 May 30;20(5):e0324656. doi: 10.1371/journal.pone.0324656 (PMC12124505; doi:10.1371/journal.pone.0324656)
Supplement: S1 File — (ZIP) [file pone.0324656.s001.zip › Original data/020/左前45.xlsx]

## Sheet: Sheet1
Var1	C__Users_dell_Documents_Qualisys_GAIT1214_Data_zhuhaozhe_zhuhao	C__Users_dell_Documents_Qualisys_GAIT1214_Data_zhuhaozhe_zhu_1	C__Users_dell_Documents_Qualisys_GAIT1214_Data_zhuhaozhe_zhu_2	C__Users_dell_Documents_Qualisys_GAIT1214_Data_zhuhaozhe_zhu_3	C__Users_dell_Documents_Qualisys_GAIT1214_Data_zhuhaozhe_zhu_4	C__Users_dell_Documents_Qualisys_GAIT1214_Data_zhuhaozhe_zhu_5	C__Users_dell_Documents_Qualisys_GAIT1214_Data_zhuhaozhe_zhu_6	C__Users_dell_Documents_Qualisys_GAIT1214_Data_zhuhaozhe_zhu_7	C__Users_dell_Documents_Qualisys_GAIT1214_Data_zhuhaozhe_zhu_8	C__Users_dell_Documents_Qualisys_GAIT1214_Data_zhuhaozhe_zhu_9	C__Users_dell_Documents_Qualisys_GAIT1214_Data_zhuhaozhe_zhu_10	C__Users_dell_Documents_Qualisys_GAIT1214_Data_zhuhaozhe_zhu_11	C__Users_dell_Documents_Qualisys_GAIT1214_Data_zhuhaozhe_zhu_12	C__Users_dell_Documents_Qualisys_GAIT1214_Data_zhuhaozhe_zhu_13	C__Users_dell_Documents_Qualisys_GAIT1214_Data_zhuhaozhe_zhu_14	C__Users_dell_Documents_Qualisys_GAIT1214_Data_zhuhaozhe_zhu_15	C__Users_dell_Documents_Qualisys_GAIT1214_Data_zhuhaozhe_zhu_16	C__Users_dell_Documents_Qualisys_GAIT1214_Data_zhuhaozhe_zhu_17	C__Users_dell_Documents_Qualisys_GAIT1214_Data_zhuhaozhe_zhu_18	C__Users_dell_Documents_Qualisys_GAIT1214_Data_zhuhaozhe_zhu_19	C__Users_dell_Documents_Qualisys_GAIT1214_Data_zhuhaozhe_zhu_20	C__Users_dell_Documents_Qualisys_GAIT1214_Data_zhuhaozhe_zhu_21	C__Users_dell_Documents_Qualisys_GAIT1214_Data_zhuhaozhe_zhu_22	C__Users_dell_Documents_Qualisys_GAIT1214_Data_zhuhaozhe_zhu_23	C__Users_dell_Documents_Qualisys_GAIT1214_Data_zhuhaozhe_zhu_24	C__Users_dell_Documents_Qualisys_GAIT1214_Data_zhuhaozhe_zhu_25	C__Users_dell_Documents_Qualisys_GAIT1214_Data_zhuhaozhe_zhu_26	C__Users_dell_Documents_Qualisys_GAIT1214_Data_zhuhaozhe_zhu_27	C__Users_dell_Documents_Qualisys_GAIT1214_Data_zhuhaozhe_zhu_28	C__Users_dell_Documents_Qualisys_GAIT1214_Data_zhuhaozhe_zhu_29	C__Users_dell_Documents_Qualisys_GAIT1214_Data_zhuhaozhe_zhu_30	C__Users_dell_Documents_Qualisys_GAIT1214_Data_zhuhaozhe_zhu_31	C__Users_dell_Documents_Qualisys_GAIT1214_Data_zhuhaozhe_zhu_32	C__Users_dell_Documents_Qualisys_GAIT1214_Data_zhuhaozhe_zhu_33	C__Users_dell_Documents_Qualisys_GAIT1214_Data_zhuhaozhe_zhu_34	C__Users_dell_Documents_Qualisys_GAIT1214_Data_zhuhaozhe_zhu_35	C__Users_dell_Documents_Qualisys_GAIT1214_Data_zhuhaozhe_zhu_36	C__Users_dell_Documents_Qualisys_GAIT1214_Data_zhuhaozhe_zhu_37	C__Users_dell_Documents_Qualisys_GAIT1214_Data_zhuhaozhe_zhu_38	C__Users_dell_Documents_Qualisys_GAIT1214_Data_zhuhaozhe_zhu_39	C__Users_dell_Documents_Qualisys_GAIT1214_Data_zhuhaozhe_zhu_40	C__Users_dell_Documents_Qualisys_GAIT1214_Data_zhuhaozhe_zhu_41	C__Users_dell_Documents_Qualisys_GAIT1214_Data_zhuhaozhe_zhu_42	C__Users_dell_Documents_Qualisys_GAIT1214_Data_zhuhaozhe_zhu_43	C__Users_dell_Documents_Qualisys_GAIT1214_Data_zhuhaozhe_zhu_44	C__Users_dell_Documents_Qualisys_GAIT1214_Data_zhuhaozhe_zhu_45	C__Users_dell_Documents_Qualisys_GAIT1214_Data_zhuhaozhe_zhu_46	C__Users_dell_Documents_Qualisys_GAIT1214_Data_zhuhaozhe_zhu_47	C__Users_dell_Documents_Qualisys_GAIT1214_Data_zhuhaozhe_zhu_48
	CD	ZD	TIME	Right Ankle Angles	Right Ankle Angles	Right Ankle Angles	Right Ankle Moment	Right Ankle Moment	Right Ankle Moment	Right Ankle Power	Right Ankle Power	Right Ankle Power	Right Knee Angles	Right Knee Angles	Right Knee Angles	Right Knee Power	Right Knee Power	Right Knee Power	Right Knee Power	Right Knee Power	Right Knee Power	Right Hip Angles	Right Hip Angles	Right Hip Angles	Right Hip Moment	Right Hip Moment	Right Hip Moment	Right Hip Power	Right Hip Power	Right Hip Power	Left Ankle Angles	Left Ankle Angles	Left Ankle Angles	Left Ankle Moment	Left Ankle Moment	Left Ankle Moment	Left Ankle Power	Left Ankle Power	Left Ankle Power	Left Knee Angles	Left Knee Angles	Left Knee Angles	Left Knee Moment	Left Knee Moment	Left Knee Moment	Left Knee Power	Left Knee Power	Left Knee Power	Left Hip Angles
	EVENT_LABEL	EVENT_LABEL	FRAME_NUMBERS	LINK_MODEL_BASED	LINK_MODEL_BASED	LINK_MODEL_BASED	LINK_MODEL_BASED	LINK_MODEL_BASED	LINK_MODEL_BASED	LINK_MODEL_BASED	LINK_MODEL_BASED	LINK_MODEL_BASED	LINK_MODEL_BASED	LINK_MODEL_BASED	LINK_MODEL_BASED	LINK_MODEL_BASED	LINK_MODEL_BASED	LINK_MODEL_BASED	LINK_MODEL_BASED	LINK_MODEL_BASED	LINK_MODEL_BASED	LINK_MODEL_BASED	LINK_MODEL_BASED	LINK_MODEL_BASED	LINK_MODEL_BASED	LINK_MODEL_BASED	LINK_MODEL_BASED	LINK_MODEL_BASED	LINK_MODEL_BASED	LINK_MODEL_BASED	LINK_MODEL_BASED	LINK_MODEL_BASED	LINK_MODEL_BASED	LINK_MODEL_BASED	LINK_MODEL_BASED	LINK_MODEL_BASED	LINK_MODEL_BASED	LINK_MODEL_BASED	LINK_MODEL_BASED	LINK_MODEL_BASED	LINK_MODEL_BASED	LINK_MODEL_BASED	LINK_MODEL_BASED	LINK_MODEL_BASED	LINK_MODEL_BASED	LINK_MODEL_BASED	LINK_MODEL_BASED	LINK_MODEL_BASED	LINK_MODEL_BASED
	ORIGINAL	ORIGINAL	ORIGINAL	ORIGINAL	ORIGINAL	ORIGINAL	ORIGINAL	ORIGINAL	ORIGINAL	ORIGINAL	ORIGINAL	ORIGINAL	ORIGINAL	ORIGINAL	ORIGINAL	ORIGINAL	ORIGINAL	ORIGINAL	ORIGINAL	ORIGINAL	ORIGINAL	ORIGINAL	ORIGINAL	ORIGINAL	ORIGINAL	ORIGINAL	ORIGINAL	ORIGINAL	ORIGINAL	ORIGINAL	ORIGINAL	ORIGINAL	ORIGINAL	ORIGINAL	ORIGINAL	ORIGINAL	ORIGINAL	ORIGINAL	ORIGINAL	ORIGINAL	ORIGINAL	ORIGINAL	ORIGINAL	ORIGINAL	ORIGINAL	ORIGINAL	ORIGINAL	ORIGINAL	ORIGINAL
ITEM	X	X	X	X	Y	Z	X	Y	Z	X	Y	Z	X	Y	Z	X	Y	Z	X	Y	Z	X	Y	Z	X	Y	Z	X	Y	Z	X	Y	Z	X	Y	Z	X	Y	Z	X	Y	Z	X	Y	Z	X	Y	Z	X
1	0.54000	0.68000	0.00000	20.62502	-4.33909	4.93904							42.62785	-9.16331	-4.02532							29.93550	9.55381	-3.56602							-14.74003	3.51480	14.95482							6.91782	-0.24865	-17.14123							32.67794
2			0.01000	20.91322	-4.31906	4.99622							43.63405	-8.87751	-4.28474							30.23686	9.59709	-3.17200							-14.93540	3.40547	14.78093							6.64385	-0.19267	-16.83709							32.47603
3			0.02000	21.21409	-4.26188	5.06300	-0.00970	0.00047	-0.00055	0.00511	-0.00004	0.00009	44.66905	-8.59972	-4.55943	0.09263	0.00000	0.01028	0.09263	0.00000	0.01028	30.58436	9.64946	-2.81136	-0.08210	-0.09397	-0.02508	0.06127	-0.01943	0.01353	-15.17209	3.32722	14.63616	-0.00869	-0.00178	0.00004	-0.00400	-0.00028	0.00001	6.34744	-0.17099	-16.55146	0.03288	0.01443	-0.00120	0.01757	-0.00074	0.00056	32.28249
4			0.03000	21.52740	-4.17031	5.14092	-0.00985	0.00047	-0.00049	0.00539	-0.00006	0.00010	45.72351	-8.33488	-4.83983	0.10600	-0.00012	0.01072	0.10600	-0.00012	0.01072	30.98100	9.70753	-2.50977	-0.06843	-0.09210	-0.02476	0.05542	-0.01340	0.01097	-15.44869	3.28787	14.53249	-0.00822	-0.00164	0.00006	-0.00425	-0.00013	0.00001	6.02952	-0.19327	-16.29749	0.02652	0.01331	-0.00101	0.01510	0.00038	0.00042	32.10269
5			0.04000	21.85349	-4.04765	5.23408	-0.00985	0.00047	-0.00040	0.00559	-0.00007	0.00010	46.78920	-8.08879	-5.11861	0.11587	-0.00018	0.01049	0.11587	-0.00018	0.01049	31.42340	9.76763	-2.28260	-0.05967	-0.08949	-0.02380	0.05128	-0.00707	0.00781	-15.75489	3.28081	14.46768	-0.00794	-0.00157	0.00004	-0.00437	-0.00003	0.00000	5.69296	-0.25380	-16.07747	0.02122	0.00936	-0.00065	0.01269	0.00085	0.00024	31.93836
6			0.05000	22.19250	-3.89786	5.34675	-0.00975	0.00045	-0.00028	0.00573	-0.00008	0.00008	47.85828	-7.86823	-5.38822	0.12296	-0.00017	0.00955	0.12296	-0.00017	0.00955	31.90257	9.82597	-2.13639	-0.05391	-0.08596	-0.02258	0.04785	-0.00121	0.00469	-16.07428	3.28999	14.43124	-0.00784	-0.00157	0.00001	-0.00436	-0.00000	0.00000	5.34231	-0.33825	-15.88699	0.01739	0.00415	-0.00025	0.01074	0.00051	0.00008	31.78798
7			0.06000	22.54407	-3.72575	5.48024	-0.00959	0.00043	-0.00017	0.00582	-0.00008	0.00006	48.92225	-7.67987	-5.63935	0.12782	-0.00008	0.00805	0.12782	-0.00008	0.00805	32.40406	9.87954	-2.06900	-0.04911	-0.08161	-0.02160	0.04365	0.00366	0.00206	-16.38832	3.29631	14.41011	-0.00788	-0.00162	-0.00002	-0.00419	-0.00002	-0.00000	4.98325	-0.42948	-15.72080	0.01536	-0.00061	0.00008	0.00963	-0.00008	-0.00002	31.64709
8			0.07000	22.90637	-3.53736	5.63116	-0.00941	0.00040	-0.00009	0.00585	-0.00008	0.00003	49.97134	-7.52900	-5.86251	0.13061	0.00005	0.00628	0.13061	0.00005	0.00628	32.90979	9.92794	-2.07062	-0.04411	-0.07703	-0.02134	0.03799	0.00736	0.00006	-16.68156	3.28423	14.39414	-0.00801	-0.00170	-0.00004	-0.00391	-0.00008	-0.00000	4.62134	-0.51336	-15.57847	0.01517	-0.00361	0.00030	0.00952	-0.00042	-0.00007	31.50909
9			0.08000	23.27544	-3.33966	5.79061	-0.00925	0.00036	-0.00004	0.00582	-0.00008	0.00002	50.99384	-7.41724	-6.04952	0.13110	0.00016	0.00459	0.13110	0.00016	0.00459	33.40111	9.97326	-2.12670	-0.03869	-0.07312	-0.02210	0.03127	0.01000	-0.00140	-16.94578	3.24692	14.37953	-0.00819	-0.00177	-0.00004	-0.00357	-0.00016	0.00000	4.26191	-0.58274	-15.46583	0.01649	-0.00481	0.00043	0.01020	-0.00045	-0.00007	31.36808
10			0.09000	23.64603	-3.13858	5.94707	-0.00909	0.00033	-0.00003	0.00573	-0.00007	0.00001	51.97761	-7.34140	-6.19708	0.12940	0.00021	0.00322	0.12940	0.00021	0.00322	33.86198	10.01904	-2.21975	-0.03299	-0.07082	-0.02394	0.02429	0.01180	-0.00236	-17.17985	3.18615	14.36786	-0.00839	-0.00183	0.00000	-0.00324	-0.00022	-0.00000	3.91078	-0.63561	-15.39182	0.01873	-0.00462	0.00052	0.01121	-0.00033	-0.00005	31.22071
11			0.10000	24.01317	-2.93916	6.08912	-0.00896	0.00030	-0.00005	0.00558	-0.00007	0.00002	52.91200	-7.29290	-6.30685	0.12577	0.00018	0.00227	0.12577	0.00018	0.00227	34.28022	10.06892	-2.33012	-0.02743	-0.07093	-0.02687	0.01790	0.01297	-0.00274	-17.38733	3.10942	14.36290	-0.00859	-0.00185	0.00008	-0.00296	-0.00025	-0.00000	3.57461	-0.67255	-15.36320	0.02140	-0.00344	0.00061	0.01215	-0.00018	-0.00001	31.06608
12			0.11000	24.37328	-2.74497	6.20763	-0.00885	0.00027	-0.00009	0.00540	-0.00006	0.00003	53.78969	-7.25989	-6.38480	0.12060	0.00010	0.00174	0.12060	0.00010	0.00174	34.64790	10.12657	-2.43755	-0.02238	-0.07396	-0.03081	0.01261	0.01375	-0.00227	-17.57462	3.02682	14.36754	-0.00879	-0.00181	0.00021	-0.00278	-0.00024	-0.00001	3.25993	-0.69539	-15.38056	0.02420	-0.00152	0.00068	0.01279	-0.00005	0.00004	30.90528
13			0.12000	24.72329	-2.55955	6.29664	-0.00879	0.00026	-0.00017	0.00521	-0.00006	0.00004	54.60621	-7.23026	-6.43906	0.11408	0.00003	0.00160	0.11408	0.00003	0.00160	34.95999	10.19616	-2.52382	-0.01836	-0.07975	-0.03545	0.00869	0.01427	-0.00067	-17.75031	2.94748	14.38135	-0.00899	-0.00172	0.00037	-0.00272	-0.00020	-0.00003	2.97000	-0.70524	-15.43667	0.02693	0.00077	0.00076	0.01315	0.00001	0.00009	30.73869
14			0.13000	25.05928	-2.38795	6.35402	-0.00878	0.00026	-0.00026	0.00498	-0.00006	0.00005	55.35814	-7.19423	-6.47872	0.10625	0.00000	0.00183	0.10625	0.00000	0.00183	35.21427	10.28238	-2.57487	-0.01648	-0.08756	-0.04019	0.00633	0.01462	0.00225	-17.92357	2.87681	14.40097	-0.00921	-0.00158	0.00056	-0.00280	-0.00016	-0.00004	2.70212	-0.70162	-15.52042	0.02926	0.00312	0.00084	0.01341	-0.00004	0.00014	30.56425
15			0.14000	25.37736	-2.23681	6.38241	-0.00882	0.00026	-0.00037	0.00473	-0.00005	0.00005	56.04256	-7.14587	-6.51324	0.09743	0.00000	0.00241	0.09743	0.00000	0.00241	35.41083	10.38947	-2.58258	-0.01741	-0.09603	-0.04427	0.00521	0.01476	0.00628	-18.10109	2.81548	14.42193	-0.00945	-0.00140	0.00075	-0.00296	-0.00012	-0.00005	2.44701	-0.68235	-15.62390	0.03086	0.00529	0.00090	0.01385	-0.00022	0.00018	30.37555
16			0.15000	25.67489	-2.11163	6.38806	-0.00891	0.00027	-0.00048	0.00445	-0.00005	0.00004	56.65798	-7.08356	-6.55225	0.08803	-0.00000	0.00323	0.08803	-0.00000	0.00323	35.55182	10.52008	-2.54396	-0.02113	-0.10360	-0.04704	0.00465	0.01462	0.01088	-18.28490	2.76071	14.43752	-0.00967	-0.00123	0.00091	-0.00312	-0.00011	-0.00004	2.19062	-0.64466	-15.74496	0.03163	0.00697	0.00091	0.01466	-0.00053	0.00021	30.16220
17			0.16000	25.95053	-2.01536	6.37876	-0.00902	0.00028	-0.00057	0.00417	-0.00004	0.00002	57.20478	-7.00855	-6.60498	0.07844	-0.00004	0.00421	0.07844	-0.00004	0.00421	35.64059	10.67508	-2.45878	-0.02710	-0.10905	-0.04811	0.00401	0.01407	0.01538	-18.47180	2.70739	14.43744	-0.00987	-0.00110	0.00101	-0.00319	-0.00011	-0.00001	1.91871	-0.58589	-15.88271	0.03162	0.00796	0.00087	0.01572	-0.00091	0.00022	29.91405
18			0.17000	26.20309	-1.94834	6.36214	-0.00915	0.00027	-0.00062	0.00384	-0.00003	0.00001	57.68495	-6.92284	-6.67927	0.06885	-0.00010	0.00523	0.06885	-0.00010	0.00523	35.68156	10.85354	-2.32860	-0.03432	-0.11165	-0.04731	0.00289	0.01301	0.01901	-18.65367	2.64977	14.41001	-0.01002	-0.00103	0.00103	-0.00307	-0.00013	0.00004	1.62380	-0.50443	-16.03016	0.03108	0.00831	0.00077	0.01658	-0.00128	0.00020	29.62733
19			0.18000	26.43030	-1.90832	6.34378	-0.00927	0.00026	-0.00064	0.00346	-0.00002	-0.00000	58.10098	-6.82744	-6.77916	0.05938	-0.00015	0.00617	0.05938	-0.00015	0.00617	35.68034	11.05195	-2.15719	-0.04168	-0.11119	-0.04481	0.00127	0.01142	0.02116	-18.81803	2.58175	14.34663	-0.01015	-0.00102	0.00097	-0.00270	-0.00018	0.00009	1.30993	-0.40120	-16.17212	0.03031	0.00850	0.00066	0.01676	-0.00161	0.00015	29.30833
20			0.19000	26.62926	-1.88887	6.32625	-0.00937	0.00023	-0.00063	0.00301	-0.00001	-0.00001	58.45578	-6.72213	-6.90449	0.05005	-0.00016	0.00692	0.05005	-0.00016	0.00692	35.64389	11.26458	-1.95053	-0.04870	-0.10800	-0.04090	-0.00064	0.00942	0.02154	-18.95104	2.49753	14.24418	-0.01024	-0.00103	0.00088	-0.00211	-0.00023	0.00013	0.99184	-0.28058	-16.28714	0.02978	0.00935	0.00057	0.01614	-0.00200	0.00009	28.97283
21			0.20000	26.79737	-1.88086	6.30955	-0.00947	0.00021	-0.00060	0.00251	-0.00000	-0.00001	58.75203	-6.60633	-7.05129	0.04084	-0.00011	0.00735	0.04084	-0.00011	0.00735	35.57912	11.48463	-1.71649	-0.05618	-0.10314	-0.03593	-0.00269	0.00744	0.02017	-19.04379	2.39486	14.10760	-0.01024	-0.00105	0.00079	-0.00141	-0.00028	0.00014	0.68987	-0.15253	-16.35260	0.02972	0.01085	0.00054	0.01482	-0.00235	0.00003	28.64146
22			0.21000	26.93244	-1.87508	6.29306	-0.00955	0.00019	-0.00056	0.00196	-0.00000	-0.00001	58.99224	-6.48145	-7.21244	0.03189	-0.00003	0.00731	0.03189	-0.00003	0.00731	35.49240	11.70590	-1.46554	-0.06537	-0.09784	-0.03020	-0.00495	0.00610	0.01728	-19.09689	2.27701	13.94869	-0.01014	-0.00107	0.00069	-0.00078	-0.00032	0.00014	0.42075	-0.03099	-16.35496	0.02970	0.01148	0.00054	0.01297	-0.00228	-0.00003	28.33118
23			0.22000	27.03193	-1.86402	6.27781	-0.00962	0.00017	-0.00050	0.00135	-0.00001	-0.00000	59.17894	-6.35314	-7.37725	0.02344	0.00008	0.00668	0.02344	0.00008	0.00668	35.39032	11.92345	-1.21341	-0.07553	-0.09210	-0.02389	-0.00746	0.00596	0.01322	-19.11869	2.14807	13.77672	-0.00995	-0.00108	0.00061	-0.00033	-0.00035	0.00013	0.18958	0.07504	-16.29697	0.02935	0.01051	0.00055	0.01104	-0.00181	-0.00008	28.04791
24			0.23000	27.09296	-1.84274	6.26752	-0.00971	0.00015	-0.00041	0.00069	-0.00001	0.00001	59.31387	-6.23000	-7.53175	0.01556	0.00020	0.00551	0.01556	0.00020	0.00551	35.27917	12.13346	-0.98094	-0.08456	-0.08475	-0.01705	-0.01006	0.00702	0.00856	-19.12197	2.00889	13.59287	-0.00968	-0.00106	0.00055	-0.00015	-0.00037	0.00012	-0.01001	0.16565	-16.19387	0.02905	0.00926	0.00061	0.00961	-0.00135	-0.00012	27.78685
25			0.24000	27.11353	-1.80819	6.26906	-0.00988	0.00014	-0.00027	0.00000	-0.00001	0.00001	59.39850	-6.11906	-7.66158	0.00850	0.00026	0.00404	0.00850	0.00026	0.00404	35.16490	12.33291	-0.78932	-0.09220	-0.07462	-0.00941	-0.01250	0.00853	0.00396	-19.12309	1.85899	13.39824	-0.00936	-0.00101	0.00051	-0.00024	-0.00037	0.00012	-0.18879	0.24222	-16.06551	0.02898	0.00861	0.00075	0.00879	-0.00103	-0.00017	27.54013
26			0.25000	27.09417	-1.75736	6.29231	-0.01019	0.00012	-0.00006	-0.00069	-0.00001	0.00001	59.43851	-6.02148	-7.75442	0.00334	0.00012	0.00261	0.00334	0.00012	0.00261	35.05420	12.51803	-0.65479	-0.10190	-0.06141	-0.00033	-0.01443	0.00926	0.00010	-19.13907	1.69742	13.19983	-0.00904	-0.00096	0.00048	-0.00056	-0.00037	0.00011	-0.35659	0.30290	-15.93146	0.02881	0.00796	0.00094	0.00839	-0.00071	-0.00021	27.30130
27			0.26000	27.03790	-1.68400	6.34992	-0.01071	0.00009	0.00022	-0.00140	-0.00001	-0.00004	59.45133	-5.93145	-7.80126	0.00276	-0.00044	0.00145	0.00276	-0.00044	0.00145	34.95888	12.68250	-0.58692	-0.11871	-0.04553	0.01090	-0.01455	0.00822	-0.00213	-19.18210	1.52244	13.00646	-0.00877	-0.00094	0.00044	-0.00097	-0.00039	0.00009	-0.52104	0.34609	-15.80829	0.02835	0.00657	0.00108	0.00822	-0.00040	-0.00021	27.06579
28			0.27000	26.94858	-1.57564	6.45671	-0.01146	0.00004	0.00053	-0.00217	-0.00000	-0.00017	59.47284	-5.83687	-7.79712	0.01137	-0.00172	0.00064	0.01137	-0.00172	0.00064	34.89912	12.81607	-0.58802	-0.14716	-0.02809	0.02462	-0.00878	0.00539	-0.00160	-19.25547	1.33389	12.82176	-0.00856	-0.00098	0.00039	-0.00133	-0.00042	0.00007	-0.68740	0.37428	-15.70645	0.02727	0.00412	0.00110	0.00800	-0.00017	-0.00018	26.83048
29			0.28000	26.82870	-1.41178	6.62817	-0.01246	-0.00003	0.00083	-0.00306	0.00000	-0.00041	59.56123	-5.72172	-7.74233	0.03516	-0.00387	-0.00002	0.03516	-0.00387	-0.00002	34.90522	12.90532	-0.65316	-0.18898	-0.01058	0.04055	0.01252	0.00184	0.00275	-19.35103	1.13381	12.63887	-0.00835	-0.00103	0.00031	-0.00149	-0.00045	0.00006	-0.85612	0.39702	-15.62360	0.02596	0.00166	0.00101	0.00757	-0.00007	-0.00014	26.59485
30			0.29000	26.67732	-1.16433	6.87882	-0.01371	-0.00014	0.00107	-0.00421	0.00004	-0.00075	59.79580	-5.56932	-7.64342	0.07969	-0.00666	-0.00088	0.07969	-0.00666	-0.00088	35.01577	12.93534	-0.77090	-0.24284	0.00516	0.05789	0.06497	-0.00064	0.01139	-19.45202	0.92650	12.44723	-0.00806	-0.00108	0.00020	-0.00138	-0.00049	0.00004	-1.02031	0.42614	-15.54402	0.02545	0.00067	0.00085	0.00689	-0.00004	-0.00013	26.36266
31			0.30000	26.48829	-0.79891	7.22080	-0.01508	-0.00031	0.00125	-0.00576	0.00012	-0.00120	60.27045	-5.36680	-7.51423	0.14781	-0.00933	-0.00225	0.14781	-0.00933	-0.00225	35.27260	12.89131	-0.92558	-0.30518	0.01680	0.07539	0.16682	-0.00066	0.02402	-19.54051	0.72063	12.24479	-0.00763	-0.00117	0.00002	-0.00104	-0.00052	0.00000	-1.16507	0.46594	-15.44489	0.02626	0.00075	0.00061	0.00578	-0.00005	-0.00013	26.14300
32			0.31000	26.24954	-0.27877	7.66345	-0.01640	-0.00056	0.00138	-0.00783	0.00033	-0.00172	61.08477	-5.11137	-7.37712	0.23827	-0.01065	-0.00401	0.23827	-0.01065	-0.00401	35.71603	12.76087	-1.10303	-0.36992	0.02214	0.09124	0.33135	0.00145	0.04004	-19.60273	0.52769	12.03887	-0.00706	-0.00133	-0.00028	-0.00059	-0.00055	-0.00006	-1.27071	0.51275	-15.30389	0.02862	0.00058	0.00017	0.00394	-0.00004	-0.00005	25.94712
33			0.32000	25.94377	0.42901	8.21249	-0.01737	-0.00088	0.00149	-0.01040	0.00072	-0.00234	62.33293	-4.81543	-7.26189	0.34593	-0.00956	-0.00544	0.34593	-0.00956	-0.00544	36.38123	12.53641	-1.29855	-0.42682	0.02084	0.10334	0.55351	0.00358	0.05870	-19.63319	0.35858	11.84208	-0.00638	-0.00162	-0.00073	-0.00022	-0.00058	-0.00015	-1.31992	0.55888	-15.10786	0.03303	-0.00021	-0.00051	0.00109	0.00001	0.00020	25.78246
34			0.33000	25.55141	1.34459	8.86755	-0.01775	-0.00125	0.00164	-0.01320	0.00135	-0.00306	64.09038	-4.50336	-7.20308	0.46451	-0.00607	-0.00572	0.46451	-0.00607	-0.00572	37.29225	12.21581	-1.51879	-0.46210	0.01568	0.10999	0.79545	0.00414	0.07831	-19.64004	0.22189	11.67229	-0.00563	-0.00202	-0.00132	-0.00008	-0.00056	-0.00022	-1.30402	0.59286	-14.85756	0.03984	-0.00135	-0.00143	-0.00312	0.00003	0.00068	25.64887
35			0.34000	25.05437	2.46197	9.61656	-0.01741	-0.00161	0.00185	-0.01577	0.00213	-0.00391	66.39919	-4.19778	-7.23490	0.59042	-0.00139	-0.00447	0.59042	-0.00139	-0.00447	38.45424	11.80159	-1.77335	-0.46298	0.01115	0.11036	0.98720	0.00375	0.09505	-19.64834	0.12442	11.55295	-0.00493	-0.00253	-0.00200	-0.00024	-0.00043	-0.00018	-1.22469	0.59977	-14.56317	0.04878	-0.00259	-0.00248	-0.00874	-0.00009	0.00134	25.54039
36			0.35000	24.44143	3.73648	10.42740	-0.01643	-0.00185	0.00214	-0.01755	0.00278	-0.00478	69.25766	-3.90335	-7.38428	0.72754	0.00292	-0.00187	0.72754	0.00292	-0.00187	39.84667	11.30001	-2.06108	-0.42129	0.01057	0.10404	1.04870	0.00423	0.10321	-19.69614	0.07145	11.50922	-0.00441	-0.00308	-0.00268	-0.00068	-0.00014	0.00006	-1.09226	0.56565	-14.23857	0.05896	-0.00392	-0.00355	-0.01513	-0.00044	0.00205	25.44773
37			0.36000	23.71932	5.07895	11.23952	-0.01490	-0.00190	0.00248	-0.01785	0.00298	-0.00532	72.61914	-3.59998	-7.65991	0.88912	0.00597	0.00170	0.88912	0.00597	0.00170	41.42206	10.72116	-2.36147	-0.33571	0.01398	0.09044	0.92543	0.00657	0.09740	-19.82426	0.06748	11.56155	-0.00420	-0.00360	-0.00322	-0.00135	0.00036	0.00051	-0.92406	0.48463	-13.89874	0.06926	-0.00531	-0.00444	-0.02074	-0.00100	0.00261	25.35784
38			0.37000	22.92920	6.36509	11.96296	-0.01291	-0.00167	0.00269	-0.01608	0.00250	-0.00485	76.40279	-3.25225	-8.04023	1.08909	0.00755	0.00535	1.08909	0.00755	0.00535	43.11298	10.07984	-2.63846	-0.21288	0.01932	0.06956	0.61993	0.01069	0.07664	-20.06429	0.11659	11.72011	-0.00438	-0.00397	-0.00349	-0.00231	0.00100	0.00104	-0.74333	0.36227	-13.56046	0.07856	-0.00659	-0.00493	-0.02350	-0.00161	0.00281	25.25321
39			0.38000	22.15242	7.45890	12.48989	-0.01046	-0.00118	0.00250	-0.01220	0.00150	-0.00313	80.51022	-2.83278	-8.46293	1.29891	0.00752	0.00818	1.29891	0.00752	0.00818	44.84584	9.39543	-2.85630	-0.07316	0.02241	0.04340	0.21618	0.01440	0.04651	-20.42880	0.22212	11.98086	-0.00490	-0.00404	-0.00335	-0.00359	0.00162	0.00138	-0.57685	0.21336	-13.24294	0.08556	-0.00717	-0.00484	-0.02170	-0.00195	0.00251	25.11419
40			0.39000	21.49224	8.25093	12.74984	-0.00761	-0.00052	0.00186	-0.00718	0.00047	-0.00111	84.84696	-2.34025	-8.85548	1.46403	0.00601	0.00912	1.46403	0.00601	0.00912	46.55727	8.69157	-2.99454	0.05956	0.02216	0.01614	-0.17314	0.01591	0.01617	-20.90546	0.38297	12.32290	-0.00562	-0.00364	-0.00273	-0.00503	0.00191	0.00132	-0.44997	0.05803	-12.96367	0.08920	-0.00630	-0.00405	-0.01519	-0.00165	0.00178	24.92456
41			0.40000	21.03527	8.68263	12.74567	-0.00454	0.00017	0.00095	-0.00278	-0.00008	0.00000	89.33710	-1.79809	-9.15750	1.52442	0.00366	0.00816	1.52442	0.00366	0.00816	48.20663	7.99541	-3.05177	0.16550	0.01770	-0.00945	-0.46407	0.01346	-0.00858	-21.45893	0.58645	12.71159	-0.00629	-0.00276	-0.00169	-0.00619	0.00163	0.00085	-0.38077	-0.08198	-12.73564	0.08923	-0.00381	-0.00256	-0.00581	-0.00083	0.00087	24.67752
42			0.41000	20.82120	8.75399	12.54889	-0.00158	0.00076	0.00015	-0.00037	-0.00000	0.00007	93.92646	-1.24082	-9.33280	1.45576	0.00148	0.00620	1.45576	0.00148	0.00620	49.77634	7.33506	-3.03885	0.23815	0.00909	-0.03311	-0.63722	0.00696	-0.02623	-22.04042	0.80271	13.10798	-0.00662	-0.00150	-0.00040	-0.00654	0.00086	0.00020	-0.37561	-0.18954	-12.57149	0.08626	-0.00034	-0.00054	0.00345	-0.00005	0.00012	24.37938
43			0.42000	20.84056	8.50405	12.25039	0.00093	0.00117	-0.00024	-0.00011	0.00051	-0.00018	98.57291	-0.70113	-9.36157	1.26595	0.00017	0.00406	1.26595	0.00017	0.00406	51.26168	6.73522	-2.96864	0.28149	-0.00153	-0.05481	-0.71386	-0.00114	-0.03606	-22.60168	0.99051	13.47701	-0.00641	-0.00007	0.00092	-0.00592	0.00003	-0.00041	-0.42717	-0.25733	-12.49063	0.08083	0.00361	0.00167	0.00988	0.00031	-0.00008	24.04988
44			0.43000	21.05009	7.97851	11.91388	0.00271	0.00141	-0.00008	-0.00107	0.00118	-0.00007	103.23519	-0.20011	-9.23327	0.98195	-0.00018	0.00164	0.98195	-0.00018	0.00164	52.65936	6.21333	-2.84644	0.30335	-0.00977	-0.07253	-0.72265	-0.00700	-0.03650	-23.10949	1.11263	13.78936	-0.00546	0.00134	0.00207	-0.00450	-0.00042	-0.00079	-0.51583	-0.28893	-12.51870	0.07227	0.00781	0.00370	0.01169	0.00025	0.00060	23.71725
45			0.44000	21.38493	7.21103	11.55915	0.00360	0.00147	0.00058	-0.00197	0.00174	0.00067	107.86549	0.25715	-8.94720	0.64338	0.00013	-0.00184	0.64338	0.00013	-0.00184	53.95805	5.77730	-2.66484	0.31076	-0.01168	-0.08340	-0.68294	-0.00832	-0.02760	-23.55572	1.14648	14.02063	-0.00365	0.00258	0.00289	-0.00269	-0.00027	-0.00087	-0.61158	-0.29627	-12.67642	0.05922	0.01157	0.00518	0.00841	-0.00001	0.00203	23.41140
46			0.45000	21.76593	6.22823	11.17300	0.00352	0.00134	0.00156	-0.00198	0.00198	0.00212	112.40826	0.67594	-8.51849	0.29800	0.00101	-0.00761	0.29800	0.00101	-0.00761	55.13298	5.42480	-2.40842	0.30915	-0.00523	-0.08552	-0.60571	-0.00389	-0.01301	-23.95852	1.08313	14.15302	-0.00111	0.00357	0.00332	-0.00077	0.00043	-0.00068	-0.67617	-0.29261	-12.96748	0.04081	0.01378	0.00591	0.00197	-0.00023	0.00358	23.15815
47			0.46000	22.11398	5.06560	10.73323	0.00248	0.00110	0.00274	-0.00113	0.00183	0.00429	116.80891	1.06152	-7.98576	-0.00549	0.00289	-0.01691	-0.00549	0.00289	-0.01691	56.14577	5.14487	-2.06315	0.30332	0.01025	-0.07894	-0.50086	0.00830	0.00137	-24.35221	0.92202	14.17880	0.00184	0.00422	0.00333	0.00131	0.00145	-0.00037	-0.66334	-0.28478	-13.37209	0.01717	0.01424	0.00579	-0.00228	-0.00036	0.00442	22.97595
48			0.47000	22.36944	3.78022	10.22644	0.00066	0.00084	0.00423	-0.00019	0.00148	0.00731	121.02694	1.40857	-7.41195	-0.24351	0.00591	-0.02877	-0.24351	0.00591	-0.02877	56.95431	4.92228	-1.62474	0.29683	0.03425	-0.06529	-0.37885	0.03053	0.01065	-24.76786	0.66962	14.10601	0.00465	0.00447	0.00297	0.00349	0.00241	-0.00011	-0.51932	-0.27370	-13.84211	-0.01119	0.01392	0.00484	0.00462	-0.00038	0.00389	22.87654
49			0.48000	22.51134	2.45216	9.66369	-0.00160	0.00073	0.00628	0.00021	0.00126	0.01131	125.04478	1.69685	-6.88401	-0.40449	0.00895	-0.03813	-0.40449	0.00895	-0.03813	57.52532	4.74203	-1.10239	0.29011	0.06655	-0.04591	-0.24816	0.06437	0.01266	-25.20860	0.34181	13.95728	0.00668	0.00428	0.00230	0.00501	0.00294	0.00002	-0.18596	-0.26143	-14.29330	-0.04308	0.01307	0.00312	0.03415	-0.00023	0.00208	22.86513
50			0.49000	22.56995	1.15963	9.07571	-0.00382	0.00086	0.00909	0.00033	0.00141	0.01592	128.86169	1.89825	-6.48622	-0.50543	0.00904	-0.03535	-0.50543	0.00904	-0.03535	57.84241	4.59116	-0.51682	0.28171	0.10546	-0.02240	-0.11735	0.10772	0.00788	-25.62539	-0.03947	13.76228	0.00730	0.00358	0.00138	0.00439	0.00280	0.00003	0.39252	-0.25706	-14.60666	-0.07649	0.01035	0.00079	0.09650	0.00013	0.00024	22.94073
51			0.50000	22.63573	-0.04193	8.52740	-0.00546	0.00124	0.01260	0.00137	0.00190	0.01944	132.48152	1.99020	-6.29221	-0.56109	0.00287	-0.01113	-0.56109	0.00287	-0.01113	57.90552	4.45772	0.10643	0.27051	0.14876	0.00371	0.00455	0.15649	-0.00145	-25.89892	-0.45669	13.55092	0.00604	0.00234	0.00024	0.00106	0.00196	-0.00000	1.26127	-0.27697	-14.64749	-0.10928	0.00342	-0.00175	0.19622	0.00020	0.00049	23.09558
52			0.51000	22.85849	-1.13194	8.11836	-0.00626	0.00171	0.01624	0.00437	0.00253	0.01875	135.89948	1.96479	-6.34975	-0.58895	-0.01109	0.03713	-0.58895	-0.01109	0.03713	57.72473	4.32790	0.74578	0.25499	0.19115	0.02983	0.10928	0.20480	-0.01180	-25.83156	-0.90677	13.34511	0.00265	0.00054	-0.00103	-0.00174	0.00049	0.00004	2.44846	-0.33752	-14.29098	-0.13959	-0.00964	-0.00370	0.33024	-0.00088	0.00390	23.31455
53			0.52000	23.42657	-2.11894	7.97256	-0.00652	0.00197	0.01889	0.00938	0.00305	0.01139	139.09773	1.82950	-6.67742	-0.59823	-0.02993	0.09943	-0.59823	-0.02993	0.09943	57.31751	4.18318	1.38963	0.23147	0.22406	0.05262	0.18614	0.24657	-0.01932	-25.15310	-1.40445	13.14630	-0.00276	-0.00166	-0.00231	0.00552	-0.00166	0.00014	3.96508	-0.44284	-13.44748	-0.16484	-0.02874	-0.00396	0.48643	-0.00189	0.00765	23.57549
54			0.53000	24.51287	-3.02852	8.19613	-0.00682	0.00181	0.01929	0.01626	0.00311	-0.00087	142.04440	1.59916	-7.26047	-0.60035	-0.04618	0.15505	-0.60035	-0.04618	0.15505	56.70909	3.99895	2.03696	0.19795	0.23639	0.06730	0.22407	0.27366	-0.02053	-23.55148	-1.98246	12.92596	-0.00972	-0.00388	-0.00342	0.03759	-0.00465	0.00008	5.81343	-0.57833	-12.09109	-0.17950	-0.05112	-0.00151	0.63697	0.00293	0.00419	23.85563
55			0.54000	26.20532	-3.87967	8.84496	-0.00736	0.00125	0.01672	0.02462	0.00243	-0.01145	144.69048	1.28408	-8.07503	-0.58061	-0.05211	0.18345	-0.58061	-0.05211	0.18345	55.92967	3.74506	2.69210	0.15262	0.22056	0.07000	0.21515	0.27533	-0.01425	-20.74574	-2.69080	12.62694	-0.00636	-0.00863	-0.00729	0.03873	-0.01313	-0.00089	8.00144	-0.71282	-10.28966	0.10852	-0.03910	-0.00130	-0.45270	0.01108	0.00438	24.14761
56			0.55000	28.46189	-4.67362	9.89619	-0.00769	0.00058	0.01154	0.03166	0.00125	-0.01394	146.95972	0.88294	-9.09476	-0.51400	-0.04483	0.17256	-0.51400	-0.04483	0.17256	55.00770	3.38870	3.35293	0.09586	0.17527	0.05886	0.15792	0.23783	-0.00307	-16.61306	-3.58753	12.18966	0.30541	-0.00789	-0.04699	-2.52786	-0.01520	-0.01734	10.54920	-0.80723	-8.22375	1.24026	0.02719	-0.03636	-5.97810	-0.01532	0.12915	24.48067
57			0.56000	31.12437	-5.39014	11.25635	-0.00733	0.00018	0.00484	0.03344	0.00041	-0.00749	148.75089	0.38674	-10.29431	-0.38396	-0.02869	0.12179	-0.38396	-0.02869	0.12179	53.96430	2.90043	3.99856	0.02879	0.10614	0.03539	0.05356	0.15384	0.00562	-11.32817	-4.70649	11.61272	1.10856	0.07148	-0.04215	-10.95301	0.16208	-0.02632	13.47146	-0.83015	-6.17163	1.13420	0.37460	-0.10728	-6.18920	-0.29737	0.34326	24.93199
58			0.57000	33.96311	-5.99482	12.78355	-0.00627	0.00028	-0.00201	0.02889	0.00063	0.00339	149.95630	-0.21221	-11.64168	-0.20492	-0.01181	0.04121	-0.20492	-0.01181	0.04121	52.81218	2.26299	4.58463	-0.04630	0.02431	0.00477	-0.09528	0.03615	0.00204	-5.38572	-5.99185	11.00301	1.75934	0.05817	0.01630	-18.43192	0.13562	0.01204	16.75134	-0.77323	-4.44622	0.61421	0.80717	-0.20320	-3.70342	-0.69193	0.47942	25.61725
59			0.58000	36.71978	-6.45640	14.31530	-0.00490	0.00081	-0.00783	0.02080	0.00167	0.01275	150.49142	-0.91372	-13.08652	-0.03040	-0.00112	-0.04963	-0.03040	-0.00112	-0.04963	51.56297	1.48027	5.05353	-0.12482	-0.05501	-0.02476	-0.27772	-0.07962	-0.01799	0.57400	-7.25362	10.53117	1.86922	-0.15494	0.09416	-18.70603	-0.30690	0.05880	20.34361	-0.65510	-3.29871	1.47607	0.85681	-0.19492	-9.61451	-0.58711	0.24362	26.66352
60			0.59000	39.14651	-6.76730	15.70128	-0.00371	0.00150	-0.01185	0.01307	0.00255	0.01688	150.32614	-1.70910	-14.55138	0.06288	-0.00060	-0.12595	0.06288	-0.00060	-0.12595	50.24041	0.58034	5.35813	-0.19862	-0.11512	-0.04390	-0.46254	-0.15444	-0.04421	6.00426	-8.22475	10.30160	1.79001	-0.43787	0.19256	-15.67646	-0.55177	0.06664	24.19636	-0.51556	-2.82879	1.89676	0.49559	0.01125	-13.07936	-0.15420	-0.00214	28.16585
61			0.60000	41.04616	-6.95184	16.83614	-0.00298	0.00200	-0.01388	0.00761	0.00260	0.01570	149.50372	-2.58399	-15.93472	0.01617	-0.01176	-0.16737	0.01617	-0.01176	-0.16737	48.88837	-0.38912	5.49020	-0.25841	-0.14257	-0.04578	-0.60316	-0.17252	-0.05500	10.57766	-8.70101	10.26973	1.66315	-0.56755	0.23075	-11.87311	-0.21415	0.01392	28.24148	-0.39969	-2.95180	2.46176	0.18885	0.18527	-17.51172	0.02307	0.10417	30.12944
62			0.61000	42.30329	-7.05228	17.68027	-0.00260	0.00215	-0.01425	0.00380	0.00199	0.01173	148.13448	-3.52120	-17.13537	-0.17183	-0.03312	-0.16947	-0.17183	-0.03312	-0.16947	47.56611	-1.36813	5.49390	-0.29647	-0.13212	-0.02811	-0.66043	-0.14475	-0.03508	14.18527	-8.65225	10.30047	1.59653	-0.48176	0.20986	-8.77728	0.19493	-0.02785	32.35239	-0.31935	-3.45852	3.05156	0.29476	0.08128	-21.49722	0.12722	0.07714	32.42569
63			0.62000	42.89418	-7.10358	18.25927	-0.00207	0.00206	-0.01374	0.00082	0.00125	0.00790	146.36703	-4.50051	-18.08700	-0.44648	-0.05984	-0.14597	-0.44648	-0.05984	-0.14597	46.33555	-2.29261	5.45251	-0.30770	-0.08842	0.00778	-0.62228	-0.08991	0.00873	16.88213	-8.21422	10.30064	1.61851	-0.34210	0.18917	-6.54435	0.30559	-0.04932	36.32143	-0.22865	-4.12895	3.21133	0.56709	-0.17203	-21.11932	0.29885	-0.18593	34.80907
64			0.63000	42.87423	-7.11469	18.64459	-0.00092	0.00194	-0.01313	-0.00050	0.00072	0.00586	144.35274	-5.49454	-18.77997	-0.73392	-0.08562	-0.11688	-0.73392	-0.08562	-0.11688	45.24875	-3.10516	5.45300	-0.29107	-0.02459	0.05772	-0.50957	-0.02352	0.04961	18.81756	-7.58658	10.29128	1.68365	-0.26570	0.19553	-4.81025	0.27585	-0.08090	39.89447	-0.07502	-4.80817	3.12455	0.75449	-0.37066	-17.76785	0.35794	-0.39518	37.00205
65			0.64000	42.35151	-7.06603	18.92493	0.00111	0.00196	-0.01291	0.00143	0.00037	0.00586	142.21820	-6.46760	-19.26230	-0.98010	-0.10397	-0.09541	-0.98010	-0.10397	-0.09541	44.33635	-3.76615	5.54345	-0.25036	0.04317	0.11511	-0.36341	0.03753	0.06338	20.16449	-6.93390	10.36882	1.74913	-0.25010	0.20318	-3.38046	0.22916	-0.12862	42.83986	0.12729	-5.41353	3.13337	0.78014	-0.43828	-13.99579	0.31392	-0.40986	38.78569
66			0.65000	41.45548	-6.92583	19.17537	0.00392	0.00211	-0.01298	0.00719	0.00009	0.00729	140.05736	-7.38558	-19.62114	-1.16195	-0.10808	-0.08453	-1.16195	-0.10808	-0.08453	43.60361	-4.26039	5.70354	-0.19331	0.10324	0.17248	-0.22322	0.07240	0.05396	21.07014	-6.34908	10.61368	1.79119	-0.25184	0.20391	-2.19120	0.16677	-0.17755	45.01109	0.30286	-5.91058	3.23928	0.71904	-0.42037	-10.02328	0.26944	-0.29907	40.04790
67			0.66000	40.31148	-6.67889	19.43916	0.00712	0.00231	-0.01275	0.01547	-0.00017	0.00894	137.93964	-8.22912	-19.95418	-1.27728	-0.09300	-0.07970	-1.27728	-0.09300	-0.07970	43.03653	-4.59637	5.84251	-0.12858	0.15390	0.22353	-0.11266	0.06454	0.05415	21.63923	-5.86590	11.03116	1.79862	-0.24370	0.20196	-1.21076	0.09728	-0.20994	46.38149	0.39125	-6.29712	3.24732	0.67302	-0.41306	-5.77165	0.25113	-0.20235	40.79298
68			0.67000	39.02908	-6.34537	19.73241	0.01015	0.00242	-0.01160	0.02366	-0.00035	0.00957	135.91782	-8.99518	-20.34159	-1.32679	-0.05880	-0.07355	-1.32679	-0.05880	-0.07355	42.61019	-4.80169	5.83112	-0.06318	0.19961	0.26370	-0.03968	0.00723	0.09905	21.93857	-5.48416	11.55701	1.76323	-0.21679	0.19837	-0.40727	0.04350	-0.21572	47.04329	0.41043	-6.60845	3.12961	0.68868	-0.46909	-2.16343	0.24813	-0.19756	41.12619
69			0.68000	37.70661	-5.96112	20.06933	0.01260	0.00244	-0.00939	0.02937	-0.00038	0.00871	134.03242	-9.68476	-20.84263	-1.31964	-0.01177	-0.05843	-1.31964	-0.01177	-0.05843	42.29256	-4.91860	5.55377	-0.00285	0.24501	0.29019	-0.00121	-0.09413	0.19683	22.00774	-5.18693	12.10600	1.69010	-0.18354	0.19111	0.24467	0.01602	-0.19747	47.16938	0.46201	-6.92776	2.90747	0.70288	-0.51153	0.21373	0.22805	-0.32128	41.21106
70			0.69000	36.43226	-5.55795	20.46385	0.01444	0.00245	-0.00642	0.03156	-0.00030	0.00662	132.31055	-10.28704	-21.47824	-1.25852	0.03874	-0.03185	-1.25852	0.03874	-0.03185	42.04691	-4.99909	4.95703	0.05083	0.28929	0.30198	0.01470	-0.21560	0.31951	21.86992	-4.94755	12.62169	1.60875	-0.15712	0.17816	0.77449	0.00706	-0.16855	46.95286	0.68398	-7.37109	2.63880	0.67156	-0.48422	1.38817	0.18528	-0.54041	41.20984
71			0.70000	35.28377	-5.15075	20.93744	0.01574	0.00257	-0.00314	0.03025	-0.00013	0.00361	130.76402	-10.76482	-22.23554	-1.15525	0.08345	0.00055	-1.15525	0.08345	0.00055	41.83199	-5.09619	4.07586	0.09832	0.32874	0.29978	0.02313	-0.31312	0.41858	21.54210	-4.73511	13.09672	1.53778	-0.13295	0.16153	1.21532	0.00603	-0.14430	46.55210	1.17767	-8.03468	2.38548	0.64104	-0.43906	1.78527	0.14447	-0.76340	41.23438
72			0.71000	34.32206	-4.75216	21.50805	0.01649	0.00279	0.00009	0.02587	0.00014	-0.00012	129.38853	-11.05147	-23.06090	-1.02385	0.11354	0.02485	-1.02385	0.11354	0.02485	41.60522	-5.25239	3.02907	0.14074	0.35787	0.28543	0.03783	-0.34041	0.45362	21.04179	-4.52327	13.55816	1.46769	-0.10867	0.14370	1.57122	0.00684	-0.12935	46.06082	1.94901	-8.93318	2.17357	0.64487	-0.41797	1.85471	0.11363	-0.93949	41.32732
73			0.72000	33.58714	-4.38016	22.17664	0.01661	0.00303	0.00305	0.01931	0.00052	-0.00415	128.16946	-11.06721	-23.86919	-0.87684	0.12349	0.02595	-0.87684	0.12349	0.02595	41.33116	-5.48961	1.98124	0.17607	0.37087	0.26084	0.06578	-0.27990	0.41499	20.38936	-4.29783	14.03660	1.38980	-0.08673	0.12789	1.82757	0.00709	-0.12092	45.50689	2.88925	-9.97203	1.99308	0.66303	-0.40432	1.88756	0.08870	-0.97082	41.47004
74			0.73000	33.09673	-4.05598	22.91827	0.01612	0.00322	0.00559	0.01189	0.00095	-0.00770	127.09198	-10.75605	-24.57150	-0.72460	0.11376	-0.00093	-0.72460	0.11376	-0.00093	40.98946	-5.80617	1.07956	0.20085	0.36413	0.22829	0.10403	-0.16248	0.32714	19.60848	-4.05870	14.54388	1.30238	-0.07027	0.11473	1.97421	0.00671	-0.11346	44.87399	3.80348	-10.97476	1.80141	0.66763	-0.38167	1.98106	0.07526	-0.79053	41.60491
75			0.74000	32.84897	-3.80148	23.68593	0.01513	0.00330	0.00757	0.00485	0.00133	-0.00986	126.14780	-10.12030	-25.10739	-0.57765	0.09128	-0.04489	-0.57765	0.09128	-0.04489	40.57653	-6.17997	0.39787	0.21402	0.33853	0.19129	0.14304	-0.04872	0.22955	18.72515	-3.81527	15.06998	1.21520	-0.05484	0.10750	2.02784	0.00565	-0.10719	44.13268	4.47448	-11.74695	1.58431	0.65389	-0.35235	2.10584	0.08346	-0.45735	41.66645
76			0.75000	32.83025	-3.63470	24.42647	0.01376	0.00323	0.00883	-0.00101	0.00160	-0.01014	125.33395	-9.22640	-25.46450	-0.44620	0.06569	-0.08606	-0.44620	0.06569	-0.08606	40.09828	-6.57473	-0.07910	0.21754	0.29960	0.15410	0.17433	0.01575	0.15133	17.76570	-3.58071	15.59031	1.13552	-0.03670	0.10697	2.01394	0.00385	-0.10208	43.26301	4.73935	-12.14215	1.37558	0.62438	-0.31790	2.21077	0.11115	-0.08593	41.60934
77			0.76000	33.02454	-3.56359	25.10010	0.01217	0.00303	0.00935	-0.00540	0.00170	-0.00888	124.64817	-8.18241	-25.67618	-0.33627	0.04404	-0.10898	-0.33627	0.04404	-0.10898	39.56317	-6.95034	-0.42959	0.21397	0.25551	0.12042	0.19374	0.02552	0.10072	16.75565	-3.36718	16.07639	1.06275	-0.01933	0.10731	1.94703	0.00198	-0.09255	42.26159	4.54520	-12.10601	1.19461	0.57480	-0.27664	2.24784	0.14174	0.20658	41.42385
78			0.77000	33.41923	-3.58170	25.69129	0.01045	0.00271	0.00927	-0.00831	0.00165	-0.00700	124.08698	-7.10375	-25.80267	-0.24749	0.02849	-0.11060	-0.24749	0.02849	-0.11060	38.97944	-7.27295	-0.74985	0.20431	0.21474	0.09254	0.19985	0.00335	0.07174	15.72019	-3.18299	16.50423	0.99922	-0.00399	0.10465	1.84472	0.00038	-0.07691	41.14021	3.96143	-11.69021	1.03395	0.51381	-0.23719	2.17545	0.15941	0.35692	41.13492
79			0.78000	34.00637	-3.66920	26.20849	0.00871	0.00229	0.00887	-0.00985	0.00146	-0.00536	123.64703	-6.08380	-25.90737	-0.17487	0.01759	-0.09784	-0.17487	0.01759	-0.09784	38.35566	-7.52256	-1.11402	0.18820	0.18361	0.07071	0.19263	-0.02597	0.05491	14.68383	-3.03168	16.85827	0.94536	0.00962	0.09829	1.71953	-0.00086	-0.05808	39.92227	3.14710	-11.03392	0.89277	0.44925	-0.20160	2.00891	0.15902	0.37310	40.78662
80			0.79000	34.77900	-3.79889	26.67474	0.00701	0.00179	0.00846	-0.01015	0.00116	-0.00433	123.32677	-5.18194	-26.03752	-0.11337	0.00889	-0.07967	-0.11337	0.00889	-0.07967	37.70130	-7.69770	-1.55466	0.16750	0.16524	0.05407	0.17586	-0.04948	0.04356	13.66947	-2.91098	17.13414	0.89343	0.02061	0.09008	1.56811	-0.00176	-0.04080	38.63691	2.28933	-10.32090	0.77074	0.38085	-0.16326	1.79238	0.14381	0.28807	40.41866
81			0.80000	35.72503	-3.94405	27.11270	0.00542	0.00124	0.00817	-0.00939	0.00079	-0.00379	123.12506	-4.42638	-26.21267	-0.06066	0.00126	-0.06148	-0.06066	0.00126	-0.06148	37.02566	-7.81567	-2.06245	0.14725	0.15963	0.04270	0.15737	-0.06327	0.03535	12.69729	-2.81230	17.34009	0.83462	0.02565	0.08081	1.38661	-0.00232	-0.02744	37.31221	1.54223	-9.72608	0.66379	0.31128	-0.12291	1.56170	0.12106	0.16563	40.04988
82			0.81000	36.82365	-4.08341	27.53381	0.00397	0.00065	0.00787	-0.00783	0.00040	-0.00347	123.03788	-3.81820	-26.42205	-0.01683	-0.00480	-0.04582	-0.01683	-0.00480	-0.04582	36.33520	-7.90677	-2.59484	0.13067	0.16370	0.03714	0.14247	-0.06474	0.03032	11.78341	-2.72303	17.49158	0.77827	0.02769	0.07055	1.20221	-0.00296	-0.01809	35.96995	0.99153	-9.36742	0.56865	0.25521	-0.09273	1.33815	0.10011	0.07128	39.67611
83			0.82000	38.04509	-4.20162	27.93657	0.00267	0.00007	0.00741	-0.00575	0.00004	-0.00314	123.05688	-3.33834	-26.63270	0.01731	-0.00823	-0.03390	0.01731	-0.00823	-0.03390	35.63414	-8.00560	-3.09404	0.11602	0.17125	0.03610	0.12948	-0.05095	0.02768	10.93981	-2.63124	17.60319	0.73410	0.02762	0.05924	1.03664	-0.00366	-0.01161	34.62591	0.65276	-9.28266	0.48278	0.21791	-0.07681	1.12786	0.08357	0.01508	39.28173
84			0.83000	39.35185	-4.28655	28.30836	0.00150	-0.00047	0.00671	-0.00341	-0.00022	-0.00267	123.17058	-2.96712	-26.80537	0.04157	-0.00836	-0.02497	0.04157	-0.00836	-0.02497	34.92777	-8.14273	-3.51651	0.10044	0.17539	0.03674	0.11411	-0.02442	0.02585	10.17418	-2.53035	17.68345	0.70571	0.02777	0.04828	0.89643	-0.00441	-0.00703	33.29344	0.49474	-9.43687	0.40523	0.19674	-0.07119	0.93177	0.06943	-0.01822	38.85459
85			0.84000	40.70075	-4.32731	28.62816	0.00044	-0.00093	0.00585	-0.00101	-0.00032	-0.00206	123.36570	-2.70089	-26.90999	0.05702	-0.00544	-0.01727	0.05702	-0.00544	-0.01727	34.22440	-8.33759	-3.85398	0.08264	0.17106	0.03632	0.09398	0.00425	0.02397	9.49016	-2.42187	17.73539	0.69353	0.02936	0.03864	0.78003	-0.00508	-0.00372	31.98742	0.47048	-9.75334	0.34005	0.18853	-0.07216	0.76044	0.05539	-0.03943	38.39572
86			0.85000	42.04804	-4.32013	28.86954	-0.00058	-0.00133	0.00498	0.00134	-0.00025	-0.00135	123.62794	-2.54755	-26.92820	0.06588	-0.00081	-0.01053	0.06588	-0.00081	-0.01053	33.53526	-8.59280	-4.13238	0.06175	0.15641	0.03275	0.06856	0.02283	0.02159	8.88867	-2.31610	17.75943	0.69299	0.03253	0.03142	0.67815	-0.00527	-0.00135	30.72506	0.53811	-10.14857	0.29141	0.19337	-0.07813	0.62476	0.04044	-0.05380	37.92038
87			0.86000	43.35623	-4.27990	29.00439	-0.00160	-0.00169	0.00429	0.00354	-0.00005	-0.00060	123.94134	-2.51149	-26.84466	0.06990	0.00365	-0.00590	0.06990	0.00365	-0.00590	32.87090	-8.89509	-4.39712	0.03964	0.13410	0.02496	0.04194	0.02664	0.01759	8.36965	-2.23036	17.75504	0.69844	0.03527	0.02656	0.58149	-0.00417	0.00044	29.52305	0.66695	-10.55531	0.25894	0.20676	-0.08594	0.52496	0.02324	-0.06177	37.45120
88			0.87000	44.59699	-4.23787	29.01154	-0.00255	-0.00202	0.00394	0.00535	0.00022	0.00015	124.28606	-2.58606	-26.64524	0.06907	0.00696	-0.00384	0.06907	0.00696	-0.00384	32.23613	-9.22262	-4.69355	0.02194	0.11030	0.01367	0.02183	0.02068	0.01065	7.93314	-2.18481	17.72088	0.70417	0.03920	0.02311	0.48263	-0.00159	0.00187	28.39278	0.83259	-10.92912	0.24382	0.22240	-0.09261	0.46295	0.00536	-0.06211	37.00838
89			0.88000	45.74951	-4.22316	28.88804	-0.00332	-0.00231	0.00396	0.00647	0.00050	0.00089	124.63635	-2.75239	-26.32524	0.06320	0.00931	-0.00403	0.06320	0.00931	-0.00403	31.62690	-9.55301	-5.04551	0.01249	0.09045	0.00095	0.01179	0.01268	0.00080	7.58045	-2.19726	17.65635	0.70530	0.03941	0.01868	0.37730	0.00250	0.00275	27.33729	1.00956	-11.24424	0.24515	0.22408	-0.09209	0.43486	-0.00797	-0.05204	36.60248
90			0.89000	46.80232	-4.24948	28.65405	-0.00379	-0.00252	0.00425	0.00677	0.00073	0.00161	124.96139	-2.97566	-25.89508	0.05343	0.01074	-0.00640	0.05343	0.01074	-0.00640	31.02999	-9.86640	-5.44299	0.00917	0.07642	-0.01091	0.00850	0.00677	-0.00936	7.31403	-2.27935	17.56316	0.70478	0.03479	0.01367	0.26817	0.00635	0.00287	26.35047	1.16798	-11.48483	0.25058	0.20399	-0.08114	0.41783	-0.01123	-0.03328	36.23184
91			0.90000	47.75866	-4.31532	28.34904	-0.00390	-0.00263	0.00459	0.00640	0.00083	0.00216	125.23273	-3.20511	-25.37998	0.04170	0.01075	-0.01072	0.04170	0.01075	-0.01072	30.42681	-10.14655	-5.84771	0.00745	0.06734	-0.02015	0.00711	0.00369	-0.01606	7.13595	-2.43551	17.44448	0.70804	0.02635	0.00894	0.15850	0.00802	0.00238	25.41869	1.27663	-11.63620	0.25010	0.16617	-0.06255	0.39750	-0.00605	-0.01318	35.88483
92			0.91000	48.63546	-4.40600	28.02305	-0.00370	-0.00261	0.00477	0.00563	0.00079	0.00231	125.43317	-3.38697	-24.81829	0.03013	0.00913	-0.01581	0.03013	0.00913	-0.01581	29.80140	-10.38256	-6.21080	0.00379	0.06118	-0.02586	0.00384	0.00285	-0.01718	7.04640	-2.66371	17.30342	0.71948	0.01544	0.00494	0.04960	0.00646	0.00156	24.52485	1.31117	-11.68342	0.24487	0.12292	-0.04271	0.37720	0.00085	0.00078	35.54438
93			0.92000	49.45269	-4.50221	27.71893	-0.00331	-0.00246	0.00460	0.00473	0.00066	0.00197	125.56017	-3.48407	-24.24854	0.01964	0.00636	-0.01940	0.01964	0.00636	-0.01940	29.14785	-10.57073	-6.49248	-0.00301	0.05606	-0.02746	-0.00327	0.00326	-0.01344	7.04283	-2.95640	17.14356	0.73728	0.00601	0.00166	-0.05796	0.00310	0.00059	23.65390	1.26243	-11.61888	0.23346	0.08650	-0.02746	0.35283	0.00492	0.00665	35.19397
94			0.93000	50.22663	-4.57832	27.46774	-0.00284	-0.00219	0.00407	0.00384	0.00050	0.00131	125.62536	-3.48670	-23.71277	0.01138	0.00331	-0.01951	0.01138	0.00331	-0.01951	28.47274	-10.71347	-6.67625	-0.01260	0.05107	-0.02497	-0.01434	0.00371	-0.00784	7.11916	-3.30091	16.97127	0.76136	-0.00288	-0.00291	-0.16065	-0.00170	-0.00110	22.79798	1.14138	-11.45393	0.21699	0.05922	-0.01939	0.32246	0.00569	0.00800	34.82424
95			0.94000	50.96553	-4.61629	27.27906	-0.00240	-0.00185	0.00326	0.00307	0.00037	0.00066	125.64775	-3.41128	-23.24201	0.00577	0.00092	-0.01616	0.00577	0.00092	-0.01616	27.79152	-10.81503	-6.77400	-0.02320	0.04598	-0.01932	-0.02675	0.00323	-0.00343	7.26446	-3.68093	16.79644	0.79117	-0.01116	-0.00788	-0.25158	-0.00709	-0.00300	21.95877	0.97852	-11.22519	0.20223	0.04451	-0.01806	0.29294	0.00499	0.00872	34.43712
96			0.95000	51.67014	-4.61285	27.14319	-0.00205	-0.00152	0.00237	0.00249	0.00028	0.00025	125.64808	-3.29034	-22.85053	0.00297	-0.00039	-0.01124	0.00297	-0.00039	-0.01124	27.12401	-10.87932	-6.82111	-0.03213	0.04131	-0.01217	-0.03601	0.00159	-0.00130	7.46161	-4.07825	16.63066	0.82413	-0.02058	-0.01118	-0.32148	-0.01341	-0.00403	21.14609	0.81516	-10.98862	0.18132	0.03799	-0.01887	0.25160	0.00380	0.00822	34.04596
97			0.96000	52.33535	-4.57884	27.03877	-0.00189	-0.00128	0.00162	0.00214	0.00023	0.00008	125.64464	-3.16050	-22.53581	0.00282	-0.00080	-0.00696	0.00282	-0.00080	-0.00696	26.49024	-10.90984	-6.86421	-0.03692	0.03810	-0.00552	-0.03845	-0.00086	-0.00060	7.68926	-4.47483	16.48330	0.85562	-0.02974	-0.01204	-0.36284	-0.01900	-0.00392	20.37489	0.69083	-10.80141	0.15826	0.03989	-0.02047	0.20563	0.00252	0.00598	33.67105
98			0.97000	52.95347	-4.52870	26.94215	-0.00195	-0.00119	0.00115	0.00204	0.00024	0.00004	125.65262	-3.05416	-22.28643	0.00485	-0.00073	-0.00432	0.00485	-0.00073	-0.00432	25.90696	-10.91153	-6.94628	-0.03620	0.03754	-0.00084	-0.03353	-0.00375	-0.00014	7.92647	-4.85367	16.35847	0.87771	-0.04232	-0.01211	-0.37211	-0.02538	-0.00345	19.66077	0.62992	-10.70088	0.14707	0.04345	-0.02151	0.17482	0.00055	0.00234	33.33212
99			0.98000	53.51643	-4.46967	26.83382	-0.00222	-0.00126	0.00100	0.00210	0.00030	0.00004	125.68356	-2.99423	-22.08965	0.00817	-0.00043	-0.00291	0.00817	-0.00043	-0.00291	25.38541	-10.89214	-7.09395	-0.03077	0.04054	0.00139	-0.02435	-0.00703	0.00037	8.15587	-5.20041	16.25399	0.89230	-0.05367	-0.01156	-0.35520	-0.02890	-0.00288	19.01406	0.63433	-10.68978	0.13841	0.04757	-0.02191	0.14787	-0.00177	-0.00098	33.04168
100			0.99000	54.01671	-4.40237	26.70173	-0.00262	-0.00149	0.00116	0.00218	0.00042	0.00006	125.74339	-2.98793	-21.93121	0.01182	0.00007	-0.00204	0.01182	0.00007	-0.00204	24.93121	-10.86135	-7.31032	-0.02283	0.04759	0.00164	-0.01493	-0.01068	0.00058	8.36500	-5.50488	16.16221	0.89824	-0.06181	-0.00942	-0.32018	-0.02855	-0.00213	18.43612	0.68655	-10.73597	0.12903	0.05603	-0.02209	0.12311	-0.00436	-0.00252	32.80193
101			1.00000	54.44645	-4.32687	26.54090	-0.00300	-0.00181	0.00154	0.00211	0.00060	0.00009	125.83109	-3.02413	-21.79104	0.01489	0.00080	-0.00161	0.01489	0.00080	-0.00161	24.54535	-10.82895	-7.57615	-0.01390	0.05853	0.00077	-0.00731	-0.01412	0.00031	8.54710	-5.76169	16.07313	0.89729	-0.06790	-0.00618	-0.27784	-0.02561	-0.00134	17.91960	0.76023	-10.78590	0.12415	0.06683	-0.02165	0.10657	-0.00707	-0.00174	32.60516
102			1.01000	54.79547	-4.23999	26.35386	-0.00325	-0.00217	0.00207	0.00178	0.00082	0.00010	125.93933	-3.07939	-21.64786	0.01646	0.00178	-0.00205	0.01646	0.00178	-0.00205	24.22578	-10.80327	-7.85793	-0.00399	0.07276	-0.00033	-0.00165	-0.01618	-0.00014	8.70148	-5.96929	15.97885	0.89250	-0.07286	-0.00355	-0.23825	-0.02119	-0.00077	17.45189	0.83067	-10.78617	0.13011	0.07519	-0.02056	0.10243	-0.00923	0.00075	32.43727
103			1.02000	55.04745	-4.12329	26.15154	-0.00325	-0.00252	0.00268	0.00116	0.00111	-0.00005	126.05610	-3.12950	-21.49219	0.01593	0.00279	-0.00343	0.01593	0.00279	-0.00343	23.96895	-10.78961	-8.11865	0.00784	0.08941	-0.00096	0.00251	-0.01556	-0.00035	8.83270	-6.12855	15.87736	0.88612	-0.07726	-0.00247	-0.20748	-0.01610	-0.00053	17.01877	0.88234	-10.70341	0.14325	0.08444	-0.02108	0.10612	-0.01112	0.00396	32.28178
104			1.03000	55.17700	-3.93428	25.95184	-0.00298	-0.00284	0.00333	0.00034	0.00149	-0.00059	126.16676	-3.15986	-21.33547	0.01356	0.00336	-0.00493	0.01356	0.00336	-0.00493	23.77089	-10.79009	-8.32690	0.02150	0.10788	-0.00064	0.00519	-0.01160	-0.00018	8.94790	-6.24267	15.77319	0.87747	-0.07874	-0.00094	-0.18595	-0.01070	-0.00019	16.60691	0.91255	-10.53597	0.16082	0.10620	-0.02490	0.11507	-0.01461	0.00781	32.12352
105			1.04000	55.15104	-3.61308	25.77333	-0.00240	-0.00314	0.00406	-0.00046	0.00203	-0.00176	126.25789	-3.16933	-21.20355	0.01045	0.00305	-0.00529	0.01045	0.00305	-0.00529	23.62774	-10.80459	-8.46402	0.03541	0.12780	0.00070	0.00612	-0.00444	0.00012	9.05362	-6.31782	15.67525	0.86751	-0.08176	-0.00082	-0.17073	-0.00645	-0.00014	16.20510	0.93096	-10.31376	0.18574	0.13658	-0.03249	0.13095	-0.01976	0.01186	31.95155
106			1.05000	54.93692	-3.10354	25.62704	-0.00148	-0.00337	0.00490	-0.00081	0.00272	-0.00369	126.32290	-3.16668	-21.11715	0.00759	0.00204	-0.00394	0.00759	0.00204	-0.00394	23.53513	-10.83301	-8.52765	0.04814	0.14855	0.00269	0.00537	0.00528	0.00021	9.15380	-6.36248	15.59432	0.86122	-0.08652	-0.00160	-0.15842	-0.00341	-0.00020	15.80629	0.95506	-10.08812	0.20431	0.16939	-0.04155	0.14298	-0.02631	0.01322	31.76080
107			1.06000	54.51318	-2.37429	25.51314	-0.00012	-0.00343	0.00589	-0.00011	0.00340	-0.00639	126.36547	-3.16452	-21.07705	0.00571	0.00111	-0.00119	0.00571	0.00111	-0.00119	23.48745	-10.87756	-8.53072	0.05987	0.16900	0.00463	0.00333	0.01677	0.00007	9.24954	-6.38501	15.54076	0.85701	-0.09084	-0.00079	-0.14583	-0.00142	-0.00005	15.40982	1.00262	-9.91462	0.21338	0.20260	-0.04885	0.14676	-0.03420	0.00894	31.55326
108			1.07000	53.88166	-1.42987	25.42530	0.00179	-0.00319	0.00700	0.00223	0.00373	-0.00958	126.39762	-3.17725	-21.06778	0.00567	0.00104	0.00266	0.00567	0.00104	0.00266	23.47738	-10.94372	-8.49648	0.07294	0.18777	0.00591	0.00049	0.02931	-0.00004	9.34074	-6.39234	15.52184	0.85807	-0.09632	0.00111	-0.13435	-0.00048	0.00000	15.02249	1.08528	-9.83461	0.21426	0.23020	-0.05313	0.14085	-0.04202	-0.00006	31.33735
109			1.08000	53.07981	-0.31679	25.35776	0.00407	-0.00265	0.00820	0.00604	0.00343	-0.01272	126.43410	-3.21980	-21.07131	0.00817	0.00209	0.00785	0.00817	0.00209	0.00785	23.49512	-11.03812	-8.45001	0.08874	0.20401	0.00574	-0.00271	0.04203	0.00005	9.42876	-6.39109	15.53889	0.85949	-0.10010	0.00253	-0.12775	-0.00060	-0.00014	14.65739	1.20445	-9.86181	0.21410	0.25654	-0.05725	0.12874	-0.04940	-0.01035	31.12534
110			1.09000	52.17975	0.88422	25.30784							126.48849	-3.30409	-21.07850							23.52926	-11.16390	-8.40931							9.51817	-6.38875	15.58576							14.33025	1.35082	-9.97935							30.92964
111			1.10000	51.26332	2.09156	25.27344							126.57333	-3.43595	-21.09452							23.56839	-11.31681	-8.38106							9.61647	-6.39302	15.65143							14.05544	1.50672	-10.14878							30.75979
[truncated: 11 more columns]
